# Supplementary material for: DepoScope: Accurate phage depolymerase annotation and domain delineation using large language models
Source: PLoS Comput Biol. 2024 Aug 5;20(8):e1011831. doi: 10.1371/journal.pcbi.1011831 (PMC11326577; doi:10.1371/journal.pcbi.1011831)
Supplement: S1 Data — (ZIP) [file pcbi.1011831.s003.zip › FN_FP_deposcope_032024/False_positives/NC_021856.1__YP_008318350.pdb]

PARENT N/A
ATOM      1  N   MET A   1     -38.926 -25.167 -84.451  1.00  0.53           N  
ATOM      2  CA  MET A   1     -37.935 -26.126 -83.972  1.00  0.67           C  
ATOM      3  C   MET A   1     -38.499 -27.543 -83.982  1.00  0.60           C  
ATOM      4  CB  MET A   1     -37.468 -25.759 -82.562  1.00  0.51           C  
ATOM      5  O   MET A   1     -39.621 -27.772 -83.527  1.00  0.53           O  
ATOM      6  CG  MET A   1     -36.640 -24.486 -82.503  1.00  0.46           C  
ATOM      7  SD  MET A   1     -36.060 -24.103 -80.804  1.00  0.56           S  
ATOM      8  CE  MET A   1     -36.835 -22.481 -80.560  1.00  0.53           C  
ATOM      9  N   ALA A   2     -37.868 -28.487 -84.640  1.00  0.76           N  
ATOM     10  CA  ALA A   2     -38.460 -29.809 -84.828  1.00  0.81           C  
ATOM     11  C   ALA A   2     -37.737 -30.859 -83.989  1.00  0.80           C  
ATOM     12  CB  ALA A   2     -38.432 -30.200 -86.303  1.00  0.69           C  
ATOM     13  O   ALA A   2     -36.518 -30.791 -83.816  1.00  0.74           O  
ATOM     14  N   LEU A   3     -38.517 -31.878 -83.319  1.00  0.82           N  
ATOM     15  CA  LEU A   3     -37.978 -33.108 -82.748  1.00  0.90           C  
ATOM     16  C   LEU A   3     -37.942 -34.221 -83.790  1.00  0.90           C  
ATOM     17  CB  LEU A   3     -38.812 -33.549 -81.542  1.00  0.83           C  
ATOM     18  O   LEU A   3     -37.653 -35.374 -83.462  1.00  0.88           O  
ATOM     19  CG  LEU A   3     -38.711 -32.674 -80.291  1.00  0.77           C  
ATOM     20  CD1 LEU A   3     -39.668 -33.176 -79.215  1.00  0.73           C  
ATOM     21  CD2 LEU A   3     -37.279 -32.647 -79.771  1.00  0.75           C  
ATOM     22  N   SER A   4     -38.168 -33.759 -85.008  1.00  0.92           N  
ATOM     23  CA  SER A   4     -38.084 -34.698 -86.121  1.00  0.94           C  
ATOM     24  C   SER A   4     -37.980 -33.967 -87.456  1.00  0.94           C  
ATOM     25  CB  SER A   4     -39.300 -35.626 -86.133  1.00  0.92           C  
ATOM     26  O   SER A   4     -38.373 -32.804 -87.564  1.00  0.93           O  
ATOM     27  OG  SER A   4     -40.496 -34.885 -86.300  1.00  0.91           O  
ATOM     28  N   GLY A   5     -37.349 -34.643 -88.427  1.00  0.95           N  
ATOM     29  CA  GLY A   5     -37.265 -34.186 -89.805  1.00  0.95           C  
ATOM     30  C   GLY A   5     -36.686 -35.226 -90.745  1.00  0.95           C  
ATOM     31  O   GLY A   5     -36.365 -36.340 -90.325  1.00  0.94           O  
ATOM     32  N   THR A   6     -36.658 -34.895 -92.131  1.00  0.94           N  
ATOM     33  CA  THR A   6     -36.155 -35.769 -93.186  1.00  0.95           C  
ATOM     34  C   THR A   6     -35.220 -35.007 -94.120  1.00  0.95           C  
ATOM     35  CB  THR A   6     -37.310 -36.382 -94.000  1.00  0.93           C  
ATOM     36  O   THR A   6     -35.468 -33.842 -94.441  1.00  0.93           O  
ATOM     37  CG2 THR A   6     -36.784 -37.343 -95.061  1.00  0.82           C  
ATOM     38  OG1 THR A   6     -38.184 -37.096 -93.116  1.00  0.81           O  
ATOM     39  N   ILE A   7     -34.038 -35.709 -94.581  1.00  0.95           N  
ATOM     40  CA  ILE A   7     -33.254 -35.296 -95.739  1.00  0.95           C  
ATOM     41  C   ILE A   7     -33.251 -36.409 -96.784  1.00  0.93           C  
ATOM     42  CB  ILE A   7     -31.806 -34.931 -95.340  1.00  0.94           C  
ATOM     43  O   ILE A   7     -33.288 -37.593 -96.439  1.00  0.90           O  
ATOM     44  CG1 ILE A   7     -31.121 -36.126 -94.667  1.00  0.88           C  
ATOM     45  CG2 ILE A   7     -31.791 -33.704 -94.424  1.00  0.88           C  
ATOM     46  CD1 ILE A   7     -29.646 -35.902 -94.363  1.00  0.84           C  
ATOM     47  N   SER A   8     -33.416 -36.015 -97.985  1.00  0.92           N  
ATOM     48  CA  SER A   8     -33.475 -37.044 -99.018  1.00  0.93           C  
ATOM     49  C   SER A   8     -32.782 -36.585-100.296  1.00  0.91           C  
ATOM     50  CB  SER A   8     -34.926 -37.418 -99.321  1.00  0.91           C  
ATOM     51  O   SER A   8     -32.630 -35.384-100.529  1.00  0.88           O  
ATOM     52  OG  SER A   8     -35.637 -36.303 -99.829  1.00  0.82           O  
ATOM     53  N   LYS A   9     -32.247 -37.476-101.095  1.00  0.90           N  
ATOM     54  CA  LYS A   9     -31.698 -37.314-102.438  1.00  0.90           C  
ATOM     55  C   LYS A   9     -32.230 -38.388-103.383  1.00  0.88           C  
ATOM     56  CB  LYS A   9     -30.170 -37.358-102.402  1.00  0.89           C  
ATOM     57  O   LYS A   9     -32.122 -39.582-103.098  1.00  0.84           O  
ATOM     58  CG  LYS A   9     -29.510 -37.072-103.743  1.00  0.87           C  
ATOM     59  CD  LYS A   9     -28.004 -36.898-103.600  1.00  0.85           C  
ATOM     60  CE  LYS A   9     -27.347 -36.578-104.936  1.00  0.83           C  
ATOM     61  NZ  LYS A   9     -25.864 -36.456-104.809  1.00  0.81           N  
ATOM     62  N   THR A  10     -32.807 -37.858-104.385  1.00  0.88           N  
ATOM     63  CA  THR A  10     -33.220 -38.741-105.471  1.00  0.88           C  
ATOM     64  C   THR A  10     -32.065 -38.986-106.438  1.00  0.86           C  
ATOM     65  CB  THR A  10     -34.421 -38.159-106.238  1.00  0.86           C  
ATOM     66  O   THR A  10     -31.302 -38.068-106.747  1.00  0.83           O  
ATOM     67  CG2 THR A  10     -34.925 -39.136-107.295  1.00  0.79           C  
ATOM     68  OG1 THR A  10     -35.482 -37.882-105.316  1.00  0.84           O  
ATOM     69  N   VAL A  11     -31.899 -40.223-106.837  1.00  0.82           N  
ATOM     70  CA  VAL A  11     -30.889 -40.691-107.780  1.00  0.82           C  
ATOM     71  C   VAL A  11     -31.565 -41.382-108.961  1.00  0.81           C  
ATOM     72  CB  VAL A  11     -29.883 -41.650-107.105  1.00  0.80           C  
ATOM     73  O   VAL A  11     -32.468 -42.202-108.775  1.00  0.76           O  
ATOM     74  CG1 VAL A  11     -28.766 -42.032-108.075  1.00  0.72           C  
ATOM     75  CG2 VAL A  11     -29.305 -41.014-105.843  1.00  0.71           C  
ATOM     76  N   HIS A  12     -31.196 -40.898-110.249  1.00  0.77           N  
ATOM     77  CA  HIS A  12     -31.590 -41.365-111.573  1.00  0.76           C  
ATOM     78  C   HIS A  12     -33.107 -41.453-111.697  1.00  0.76           C  
ATOM     79  CB  HIS A  12     -30.959 -42.727-111.870  1.00  0.74           C  
ATOM     80  O   HIS A  12     -33.625 -42.270-112.461  1.00  0.72           O  
ATOM     81  CG  HIS A  12     -29.464 -42.703-111.893  1.00  0.71           C  
ATOM     82  CD2 HIS A  12     -28.553 -43.255-111.056  1.00  0.69           C  
ATOM     83  ND1 HIS A  12     -28.744 -42.046-112.868  1.00  0.65           N  
ATOM     84  CE1 HIS A  12     -27.452 -42.197-112.629  1.00  0.66           C  
ATOM     85  NE2 HIS A  12     -27.309 -42.926-111.536  1.00  0.61           N  
ATOM     86  N   THR A  13     -33.880 -40.545-110.978  1.00  0.78           N  
ATOM     87  CA  THR A  13     -35.327 -40.366-110.953  1.00  0.78           C  
ATOM     88  C   THR A  13     -36.015 -41.599-110.374  1.00  0.77           C  
ATOM     89  CB  THR A  13     -35.879 -40.082-112.362  1.00  0.74           C  
ATOM     90  O   THR A  13     -37.210 -41.566-110.073  1.00  0.74           O  
ATOM     91  CG2 THR A  13     -35.450 -38.703-112.853  1.00  0.67           C  
ATOM     92  OG1 THR A  13     -35.386 -41.074-113.271  1.00  0.74           O  
ATOM     93  N   HIS A  14     -35.296 -42.648-110.046  1.00  0.81           N  
ATOM     94  CA  HIS A  14     -35.894 -43.934-109.706  1.00  0.82           C  
ATOM     95  C   HIS A  14     -35.697 -44.261-108.230  1.00  0.82           C  
ATOM     96  CB  HIS A  14     -35.303 -45.046-110.574  1.00  0.80           C  
ATOM     97  O   HIS A  14     -36.506 -44.977-107.634  1.00  0.80           O  
ATOM     98  CG  HIS A  14     -35.571 -44.875-112.035  1.00  0.77           C  
ATOM     99  CD2 HIS A  14     -34.728 -44.708-113.080  1.00  0.76           C  
ATOM    100  ND1 HIS A  14     -36.845 -44.860-112.560  1.00  0.73           N  
ATOM    101  CE1 HIS A  14     -36.773 -44.692-113.870  1.00  0.74           C  
ATOM    102  NE2 HIS A  14     -35.499 -44.596-114.211  1.00  0.69           N  
ATOM    103  N   TRP A  15     -34.720 -43.729-107.612  1.00  0.83           N  
ATOM    104  CA  TRP A  15     -34.376 -44.084-106.239  1.00  0.84           C  
ATOM    105  C   TRP A  15     -34.258 -42.838-105.367  1.00  0.85           C  
ATOM    106  CB  TRP A  15     -33.065 -44.875-106.200  1.00  0.82           C  
ATOM    107  O   TRP A  15     -33.865 -41.772-105.847  1.00  0.83           O  
ATOM    108  CG  TRP A  15     -33.047 -46.068-107.108  1.00  0.75           C  
ATOM    109  CD1 TRP A  15     -32.459 -46.157-108.340  1.00  0.68           C  
ATOM    110  CD2 TRP A  15     -33.648 -47.342-106.857  1.00  0.70           C  
ATOM    111  CE2 TRP A  15     -33.384 -48.157-107.980  1.00  0.70           C  
ATOM    112  CE3 TRP A  15     -34.383 -47.874-105.790  1.00  0.79           C  
ATOM    113  NE1 TRP A  15     -32.659 -47.411-108.869  1.00  0.77           N  
ATOM    114  CH2 TRP A  15     -34.549 -49.974-107.009  1.00  0.71           C  
ATOM    115  CZ2 TRP A  15     -33.832 -49.478-108.066  1.00  0.75           C  
ATOM    116  CZ3 TRP A  15     -34.828 -49.189-105.877  1.00  0.69           C  
ATOM    117  N   ARG A  16     -34.576 -43.069-104.186  1.00  0.86           N  
ATOM    118  CA  ARG A  16     -34.443 -42.002-103.199  1.00  0.87           C  
ATOM    119  C   ARG A  16     -33.771 -42.512-101.929  1.00  0.87           C  
ATOM    120  CB  ARG A  16     -35.812 -41.405-102.864  1.00  0.86           C  
ATOM    121  O   ARG A  16     -34.278 -43.427-101.276  1.00  0.87           O  
ATOM    122  CG  ARG A  16     -35.753 -40.235-101.896  1.00  0.85           C  
ATOM    123  CD  ARG A  16     -37.140 -39.688-101.588  1.00  0.84           C  
ATOM    124  NE  ARG A  16     -37.755 -39.082-102.765  1.00  0.80           N  
ATOM    125  NH1 ARG A  16     -39.890 -39.042-101.885  1.00  0.65           N  
ATOM    126  NH2 ARG A  16     -39.500 -38.238-103.997  1.00  0.62           N  
ATOM    127  CZ  ARG A  16     -39.047 -38.789-102.880  1.00  0.83           C  
ATOM    128  N   LEU A  17     -32.556 -42.016-101.606  1.00  0.88           N  
ATOM    129  CA  LEU A  17     -31.949 -42.127-100.284  1.00  0.89           C  
ATOM    130  C   LEU A  17     -32.503 -41.065 -99.340  1.00  0.90           C  
ATOM    131  CB  LEU A  17     -30.426 -41.997-100.380  1.00  0.88           C  
ATOM    132  O   LEU A  17     -32.453 -39.871 -99.644  1.00  0.90           O  
ATOM    133  CG  LEU A  17     -29.638 -42.301 -99.106  1.00  0.87           C  
ATOM    134  CD1 LEU A  17     -29.727 -43.786 -98.769  1.00  0.85           C  
ATOM    135  CD2 LEU A  17     -28.183 -41.870 -99.261  1.00  0.86           C  
ATOM    136  N   SER A  18     -33.192 -41.455 -98.197  1.00  0.91           N  
ATOM    137  CA  SER A  18     -33.675 -40.533 -97.174  1.00  0.93           C  
ATOM    138  C   SER A  18     -33.110 -40.885 -95.802  1.00  0.93           C  
ATOM    139  CB  SER A  18     -35.204 -40.543 -97.123  1.00  0.91           C  
ATOM    140  O   SER A  18     -32.821 -42.050 -95.524  1.00  0.93           O  
ATOM    141  OG  SER A  18     -35.689 -41.839 -96.817  1.00  0.82           O  
ATOM    142  N   ILE A  19     -32.845 -39.981 -94.976  1.00  0.94           N  
ATOM    143  CA  ILE A  19     -32.553 -40.099 -93.551  1.00  0.95           C  
ATOM    144  C   ILE A  19     -33.611 -39.351 -92.744  1.00  0.95           C  
ATOM    145  CB  ILE A  19     -31.143 -39.561 -93.218  1.00  0.94           C  
ATOM    146  O   ILE A  19     -33.645 -38.118 -92.745  1.00  0.94           O  
ATOM    147  CG1 ILE A  19     -30.093 -40.220 -94.118  1.00  0.93           C  
ATOM    148  CG2 ILE A  19     -30.816 -39.786 -91.739  1.00  0.93           C  
ATOM    149  CD1 ILE A  19     -28.691 -39.648 -93.956  1.00  0.91           C  
ATOM    150  N   ASP A  20     -34.605 -40.119 -92.137  1.00  0.96           N  
ATOM    151  CA  ASP A  20     -35.513 -39.646 -91.097  1.00  0.96           C  
ATOM    152  C   ASP A  20     -34.805 -39.560 -89.747  1.00  0.96           C  
ATOM    153  CB  ASP A  20     -36.734 -40.562 -90.993  1.00  0.95           C  
ATOM    154  O   ASP A  20     -34.075 -40.477 -89.364  1.00  0.96           O  
ATOM    155  CG  ASP A  20     -37.537 -40.629 -92.280  1.00  0.92           C  
ATOM    156  OD1 ASP A  20     -37.277 -39.828 -93.203  1.00  0.90           O  
ATOM    157  OD2 ASP A  20     -38.440 -41.489 -92.371  1.00  0.91           O  
ATOM    158  N   TRP A  21     -34.971 -38.476 -89.136  1.00  0.96           N  
ATOM    159  CA  TRP A  21     -34.414 -38.372 -87.792  1.00  0.97           C  
ATOM    160  C   TRP A  21     -35.484 -37.951 -86.790  1.00  0.96           C  
ATOM    161  CB  TRP A  21     -33.252 -37.374 -87.766  1.00  0.97           C  
ATOM    162  O   TRP A  21     -36.443 -37.263 -87.149  1.00  0.94           O  
ATOM    163  CG  TRP A  21     -33.664 -35.954 -88.014  1.00  0.94           C  
ATOM    164  CD1 TRP A  21     -33.725 -35.312 -89.220  1.00  0.89           C  
ATOM    165  CD2 TRP A  21     -34.067 -34.998 -87.029  1.00  0.89           C  
ATOM    166  CE2 TRP A  21     -34.360 -33.795 -87.710  1.00  0.91           C  
ATOM    167  CE3 TRP A  21     -34.211 -35.041 -85.636  1.00  0.84           C  
ATOM    168  NE1 TRP A  21     -34.143 -34.013 -89.044  1.00  0.88           N  
ATOM    169  CH2 TRP A  21     -34.920 -32.714 -85.680  1.00  0.88           C  
ATOM    170  CZ2 TRP A  21     -34.788 -32.645 -87.043  1.00  0.88           C  
ATOM    171  CZ3 TRP A  21     -34.637 -33.895 -84.974  1.00  0.87           C  
ATOM    172  N   SER A  22     -35.437 -38.327 -85.476  1.00  0.97           N  
ATOM    173  CA  SER A  22     -36.194 -37.897 -84.305  1.00  0.97           C  
ATOM    174  C   SER A  22     -35.276 -37.647 -83.114  1.00  0.97           C  
ATOM    175  CB  SER A  22     -37.249 -38.941 -83.936  1.00  0.97           C  
ATOM    176  O   SER A  22     -34.211 -38.259 -83.004  1.00  0.97           O  
ATOM    177  OG  SER A  22     -36.641 -40.185 -83.632  1.00  0.94           O  
ATOM    178  N   ALA A  23     -35.599 -36.675 -82.209  1.00  0.97           N  
ATOM    179  CA  ALA A  23     -34.823 -36.340 -81.018  1.00  0.97           C  
ATOM    180  C   ALA A  23     -35.655 -36.524 -79.752  1.00  0.96           C  
ATOM    181  CB  ALA A  23     -34.304 -34.907 -81.106  1.00  0.96           C  
ATOM    182  O   ALA A  23     -36.817 -36.112 -79.700  1.00  0.93           O  
ATOM    183  N   THR A  24     -35.137 -37.218 -78.747  1.00  0.95           N  
ATOM    184  CA  THR A  24     -35.626 -37.252 -77.373  1.00  0.95           C  
ATOM    185  C   THR A  24     -34.773 -36.362 -76.474  1.00  0.94           C  
ATOM    186  CB  THR A  24     -35.635 -38.689 -76.819  1.00  0.93           C  
ATOM    187  O   THR A  24     -33.556 -36.538 -76.393  1.00  0.92           O  
ATOM    188  CG2 THR A  24     -36.305 -38.746 -75.450  1.00  0.84           C  
ATOM    189  OG1 THR A  24     -36.351 -39.539 -77.724  1.00  0.85           O  
ATOM    190  N   GLN A  25     -35.322 -35.337 -75.825  1.00  0.90           N  
ATOM    191  CA  GLN A  25     -34.649 -34.354 -74.982  1.00  0.91           C  
ATOM    192  C   GLN A  25     -34.620 -34.807 -73.525  1.00  0.89           C  
ATOM    193  CB  GLN A  25     -35.333 -32.991 -75.094  1.00  0.89           C  
ATOM    194  O   GLN A  25     -35.618 -35.310 -73.006  1.00  0.85           O  
ATOM    195  CG  GLN A  25     -35.171 -32.332 -76.458  1.00  0.84           C  
ATOM    196  CD  GLN A  25     -35.793 -30.950 -76.519  1.00  0.80           C  
ATOM    197  NE2 GLN A  25     -35.063 -29.996 -77.086  1.00  0.82           N  
ATOM    198  OE1 GLN A  25     -36.921 -30.741 -76.062  1.00  0.84           O  
ATOM    199  N   SER A  26     -33.485 -34.674 -72.888  1.00  0.86           N  
ATOM    200  CA  SER A  26     -33.260 -34.799 -71.451  1.00  0.86           C  
ATOM    201  C   SER A  26     -33.026 -33.437 -70.808  1.00  0.85           C  
ATOM    202  CB  SER A  26     -32.067 -35.715 -71.173  1.00  0.85           C  
ATOM    203  O   SER A  26     -31.940 -32.865 -70.929  1.00  0.81           O  
ATOM    204  OG  SER A  26     -31.853 -35.853 -69.779  1.00  0.84           O  
ATOM    205  N   VAL A  27     -34.159 -32.820 -70.233  1.00  0.80           N  
ATOM    206  CA  VAL A  27     -34.112 -31.530 -69.553  1.00  0.80           C  
ATOM    207  C   VAL A  27     -33.038 -31.558 -68.467  1.00  0.79           C  
ATOM    208  CB  VAL A  27     -35.481 -31.162 -68.939  1.00  0.78           C  
ATOM    209  O   VAL A  27     -32.194 -30.662 -68.397  1.00  0.75           O  
ATOM    210  CG1 VAL A  27     -35.410 -29.809 -68.233  1.00  0.73           C  
ATOM    211  CG2 VAL A  27     -36.562 -31.149 -70.018  1.00  0.72           C  
ATOM    212  N   SER A  28     -32.883 -32.835 -67.733  1.00  0.74           N  
ATOM    213  CA  SER A  28     -31.954 -33.005 -66.620  1.00  0.74           C  
ATOM    214  C   SER A  28     -30.507 -32.994 -67.102  1.00  0.74           C  
ATOM    215  CB  SER A  28     -32.243 -34.309 -65.876  1.00  0.72           C  
ATOM    216  O   SER A  28     -29.635 -32.415 -66.451  1.00  0.71           O  
ATOM    217  OG  SER A  28     -32.309 -35.400 -66.779  1.00  0.68           O  
ATOM    218  N   ASN A  29     -30.263 -33.532 -68.184  1.00  0.80           N  
ATOM    219  CA  ASN A  29     -28.900 -33.713 -68.671  1.00  0.81           C  
ATOM    220  C   ASN A  29     -28.519 -32.639 -69.686  1.00  0.80           C  
ATOM    221  CB  ASN A  29     -28.728 -35.106 -69.281  1.00  0.78           C  
ATOM    222  O   ASN A  29     -27.407 -32.648 -70.218  1.00  0.77           O  
ATOM    223  CG  ASN A  29     -28.848 -36.213 -68.252  1.00  0.74           C  
ATOM    224  ND2 ASN A  29     -29.301 -37.382 -68.690  1.00  0.76           N  
ATOM    225  OD1 ASN A  29     -28.536 -36.019 -67.075  1.00  0.76           O  
ATOM    226  N   ASN A  30     -29.338 -31.670 -70.034  1.00  0.85           N  
ATOM    227  CA  ASN A  30     -29.126 -30.698 -71.101  1.00  0.86           C  
ATOM    228  C   ASN A  30     -28.662 -31.372 -72.389  1.00  0.86           C  
ATOM    229  CB  ASN A  30     -28.116 -29.634 -70.666  1.00  0.83           C  
ATOM    230  O   ASN A  30     -27.675 -30.951 -72.995  1.00  0.84           O  
ATOM    231  CG  ASN A  30     -28.046 -28.466 -71.630  1.00  0.82           C  
ATOM    232  ND2 ASN A  30     -26.833 -28.020 -71.934  1.00  0.82           N  
ATOM    233  OD1 ASN A  30     -29.074 -27.968 -72.098  1.00  0.82           O  
ATOM    234  N   SER A  31     -29.421 -32.328 -72.714  1.00  0.88           N  
ATOM    235  CA  SER A  31     -28.999 -33.071 -73.897  1.00  0.91           C  
ATOM    236  C   SER A  31     -30.199 -33.605 -74.671  1.00  0.91           C  
ATOM    237  CB  SER A  31     -28.079 -34.228 -73.504  1.00  0.89           C  
ATOM    238  O   SER A  31     -31.298 -33.718 -74.123  1.00  0.91           O  
ATOM    239  OG  SER A  31     -28.765 -35.159 -72.684  1.00  0.88           O  
ATOM    240  N   SER A  32     -30.032 -33.858 -75.925  1.00  0.92           N  
ATOM    241  CA  SER A  32     -30.980 -34.552 -76.790  1.00  0.94           C  
ATOM    242  C   SER A  32     -30.341 -35.774 -77.442  1.00  0.93           C  
ATOM    243  CB  SER A  32     -31.512 -33.608 -77.869  1.00  0.90           C  
ATOM    244  O   SER A  32     -29.220 -35.698 -77.950  1.00  0.91           O  
ATOM    245  OG  SER A  32     -32.320 -32.594 -77.297  1.00  0.81           O  
ATOM    246  N   THR A  33     -30.975 -36.956 -77.368  1.00  0.96           N  
ATOM    247  CA  THR A  33     -30.624 -38.124 -78.167  1.00  0.97           C  
ATOM    248  C   THR A  33     -31.305 -38.070 -79.532  1.00  0.97           C  
ATOM    249  CB  THR A  33     -31.012 -39.430 -77.448  1.00  0.96           C  
ATOM    250  O   THR A  33     -32.533 -38.145 -79.622  1.00  0.97           O  
ATOM    251  CG2 THR A  33     -30.617 -40.650 -78.273  1.00  0.95           C  
ATOM    252  OG1 THR A  33     -30.345 -39.487 -76.181  1.00  0.95           O  
ATOM    253  N   ILE A  34     -30.447 -37.877 -80.589  1.00  0.97           N  
ATOM    254  CA  ILE A  34     -30.867 -37.864 -81.986  1.00  0.97           C  
ATOM    255  C   ILE A  34     -30.800 -39.279 -82.558  1.00  0.97           C  
ATOM    256  CB  ILE A  34     -29.998 -36.904 -82.829  1.00  0.96           C  
ATOM    257  O   ILE A  34     -29.735 -39.902 -82.566  1.00  0.96           O  
ATOM    258  CG1 ILE A  34     -30.039 -35.490 -82.239  1.00  0.94           C  
ATOM    259  CG2 ILE A  34     -30.457 -36.902 -84.290  1.00  0.94           C  
ATOM    260  CD1 ILE A  34     -28.940 -34.571 -82.756  1.00  0.89           C  
ATOM    261  N   THR A  35     -31.895 -39.862 -83.026  1.00  0.97           N  
ATOM    262  CA  THR A  35     -31.985 -41.117 -83.763  1.00  0.98           C  
ATOM    263  C   THR A  35     -32.267 -40.857 -85.241  1.00  0.98           C  
ATOM    264  CB  THR A  35     -33.081 -42.029 -83.182  1.00  0.97           C  
ATOM    265  O   THR A  35     -33.319 -40.319 -85.592  1.00  0.97           O  
ATOM    266  CG2 THR A  35     -33.149 -43.355 -83.933  1.00  0.96           C  
ATOM    267  OG1 THR A  35     -32.796 -42.288 -81.802  1.00  0.95           O  
ATOM    268  N   ALA A  36     -31.263 -41.288 -86.102  1.00  0.96           N  
ATOM    269  CA  ALA A  36     -31.333 -41.160 -87.555  1.00  0.97           C  
ATOM    270  C   ALA A  36     -31.553 -42.518 -88.215  1.00  0.96           C  
ATOM    271  CB  ALA A  36     -30.061 -40.510 -88.093  1.00  0.95           C  
ATOM    272  O   ALA A  36     -30.841 -43.481 -87.921  1.00  0.94           O  
ATOM    273  N   LYS A  37     -32.568 -42.635 -89.092  1.00  0.95           N  
ATOM    274  CA  LYS A  37     -32.951 -43.807 -89.873  1.00  0.95           C  
ATOM    275  C   LYS A  37     -32.767 -43.556 -91.367  1.00  0.94           C  
ATOM    276  CB  LYS A  37     -34.401 -44.197 -89.582  1.00  0.94           C  
ATOM    277  O   LYS A  37     -33.445 -42.706 -91.947  1.00  0.92           O  
ATOM    278  CG  LYS A  37     -34.657 -44.591 -88.135  1.00  0.92           C  
ATOM    279  CD  LYS A  37     -36.113 -44.980 -87.912  1.00  0.90           C  
ATOM    280  CE  LYS A  37     -36.380 -45.339 -86.456  1.00  0.89           C  
ATOM    281  NZ  LYS A  37     -37.807 -45.718 -86.231  1.00  0.88           N  
ATOM    282  N   MET A  38     -31.752 -44.293 -91.955  1.00  0.92           N  
ATOM    283  CA  MET A  38     -31.499 -44.215 -93.391  1.00  0.93           C  
ATOM    284  C   MET A  38     -32.352 -45.227 -94.149  1.00  0.91           C  
ATOM    285  CB  MET A  38     -30.018 -44.452 -93.690  1.00  0.91           C  
ATOM    286  O   MET A  38     -32.363 -46.413 -93.812  1.00  0.89           O  
ATOM    287  CG  MET A  38     -29.650 -44.262 -95.153  1.00  0.89           C  
ATOM    288  SD  MET A  38     -27.845 -44.408 -95.449  1.00  0.91           S  
ATOM    289  CE  MET A  38     -27.293 -42.779 -94.870  1.00  0.86           C  
ATOM    290  N   TYR A  39     -33.044 -44.693 -95.116  1.00  0.90           N  
ATOM    291  CA  TYR A  39     -33.920 -45.494 -95.964  1.00  0.91           C  
ATOM    292  C   TYR A  39     -33.476 -45.430 -97.420  1.00  0.89           C  
ATOM    293  CB  TYR A  39     -35.371 -45.018 -95.839  1.00  0.90           C  
ATOM    294  O   TYR A  39     -33.050 -44.377 -97.901  1.00  0.86           O  
ATOM    295  CG  TYR A  39     -35.927 -45.126 -94.440  1.00  0.90           C  
ATOM    296  CD1 TYR A  39     -36.586 -46.278 -94.018  1.00  0.89           C  
ATOM    297  CD2 TYR A  39     -35.795 -44.076 -93.538  1.00  0.89           C  
ATOM    298  CE1 TYR A  39     -37.102 -46.381 -92.730  1.00  0.88           C  
ATOM    299  CE2 TYR A  39     -36.307 -44.167 -92.248  1.00  0.89           C  
ATOM    300  OH  TYR A  39     -37.466 -45.418 -90.578  1.00  0.86           O  
ATOM    301  CZ  TYR A  39     -36.957 -45.322 -91.854  1.00  0.88           C  
ATOM    302  N   TRP A  40     -33.630 -46.542 -98.034  1.00  0.86           N  
ATOM    303  CA  TRP A  40     -33.586 -46.648 -99.489  1.00  0.86           C  
ATOM    304  C   TRP A  40     -34.976 -46.913-100.058  1.00  0.85           C  
ATOM    305  CB  TRP A  40     -32.625 -47.760 -99.918  1.00  0.84           C  
ATOM    306  O   TRP A  40     -35.670 -47.832 -99.616  1.00  0.82           O  
ATOM    307  CG  TRP A  40     -32.385 -47.821-101.397  1.00  0.77           C  
ATOM    308  CD1 TRP A  40     -32.778 -48.810-102.255  1.00  0.71           C  
ATOM    309  CD2 TRP A  40     -31.694 -46.852-102.190  1.00  0.73           C  
ATOM    310  CE2 TRP A  40     -31.705 -47.319-103.524  1.00  0.74           C  
ATOM    311  CE3 TRP A  40     -31.066 -45.633-101.904  1.00  0.77           C  
ATOM    312  NE1 TRP A  40     -32.371 -48.514-103.536  1.00  0.78           N  
ATOM    313  CH2 TRP A  40     -30.503 -45.417-104.261  1.00  0.72           C  
ATOM    314  CZ2 TRP A  40     -31.111 -46.607-104.569  1.00  0.75           C  
ATOM    315  CZ3 TRP A  40     -30.475 -44.926-102.945  1.00  0.73           C  
ATOM    316  N   GLU A  41     -35.368 -46.018-100.889  1.00  0.86           N  
ATOM    317  CA  GLU A  41     -36.724 -46.021-101.429  1.00  0.86           C  
ATOM    318  C   GLU A  41     -36.713 -46.143-102.950  1.00  0.85           C  
ATOM    319  CB  GLU A  41     -37.473 -44.754-101.008  1.00  0.85           C  
ATOM    320  O   GLU A  41     -35.988 -45.414-103.630  1.00  0.83           O  
ATOM    321  CG  GLU A  41     -38.910 -44.695-101.506  1.00  0.84           C  
ATOM    322  CD  GLU A  41     -39.647 -43.440-101.065  1.00  0.82           C  
ATOM    323  OE1 GLU A  41     -39.007 -42.533-100.486  1.00  0.81           O  
ATOM    324  OE2 GLU A  41     -40.873 -43.364-101.300  1.00  0.80           O  
ATOM    325  N   ALA A  42     -37.537 -47.107-103.469  1.00  0.82           N  
ATOM    326  CA  ALA A  42     -37.884 -47.121-104.888  1.00  0.82           C  
ATOM    327  C   ALA A  42     -38.986 -46.112-105.194  1.00  0.81           C  
ATOM    328  CB  ALA A  42     -38.316 -48.522-105.316  1.00  0.80           C  
ATOM    329  O   ALA A  42     -40.083 -46.192-104.635  1.00  0.80           O  
ATOM    330  N   VAL A  43     -38.621 -45.190-106.225  1.00  0.84           N  
ATOM    331  CA  VAL A  43     -39.550 -44.112-106.551  1.00  0.84           C  
ATOM    332  C   VAL A  43     -40.534 -44.584-107.619  1.00  0.82           C  
ATOM    333  CB  VAL A  43     -38.804 -42.848-107.034  1.00  0.82           C  
ATOM    334  O   VAL A  43     -41.739 -44.350-107.508  1.00  0.79           O  
ATOM    335  CG1 VAL A  43     -39.794 -41.734-107.372  1.00  0.78           C  
ATOM    336  CG2 VAL A  43     -37.808 -42.379-105.975  1.00  0.77           C  
ATOM    337  N   ASP A  44     -40.133 -45.278-108.666  1.00  0.79           N  
ATOM    338  CA  ASP A  44     -41.094 -45.479-109.747  1.00  0.78           C  
ATOM    339  C   ASP A  44     -40.971 -46.881-110.338  1.00  0.75           C  
ATOM    340  CB  ASP A  44     -40.896 -44.428-110.842  1.00  0.72           C  
ATOM    341  O   ASP A  44     -41.632 -47.204-111.327  1.00  0.64           O  
ATOM    342  CG  ASP A  44     -39.548 -44.535-111.531  1.00  0.69           C  
ATOM    343  OD1 ASP A  44     -38.745 -45.421-111.165  1.00  0.67           O  
ATOM    344  OD2 ASP A  44     -39.284 -43.725-112.446  1.00  0.77           O  
ATOM    345  N   GLY A  45     -40.708 -48.120-109.559  1.00  0.67           N  
ATOM    346  CA  GLY A  45     -40.729 -49.543-109.859  1.00  0.66           C  
ATOM    347  C   GLY A  45     -39.668 -49.957-110.861  1.00  0.66           C  
ATOM    348  O   GLY A  45     -39.613 -51.119-111.270  1.00  0.61           O  
ATOM    349  N   TYR A  46     -38.741 -49.118-111.597  1.00  0.63           N  
ATOM    350  CA  TYR A  46     -37.560 -49.445-112.387  1.00  0.62           C  
ATOM    351  C   TYR A  46     -36.408 -49.884-111.490  1.00  0.62           C  
ATOM    352  CB  TYR A  46     -37.132 -48.245-113.236  1.00  0.57           C  
ATOM    353  O   TYR A  46     -36.013 -49.156-110.577  1.00  0.58           O  
ATOM    354  CG  TYR A  46     -37.187 -48.503-114.723  1.00  0.54           C  
ATOM    355  CD1 TYR A  46     -36.076 -48.992-115.406  1.00  0.50           C  
ATOM    356  CD2 TYR A  46     -38.349 -48.257-115.446  1.00  0.51           C  
ATOM    357  CE1 TYR A  46     -36.121 -49.229-116.776  1.00  0.49           C  
ATOM    358  CE2 TYR A  46     -38.405 -48.490-116.817  1.00  0.49           C  
ATOM    359  OH  TYR A  46     -37.339 -49.209-118.828  1.00  0.51           O  
ATOM    360  CZ  TYR A  46     -37.289 -48.976-117.471  1.00  0.47           C  
ATOM    361  N   GLY A  47     -35.900 -51.300-111.565  1.00  0.58           N  
ATOM    362  CA  GLY A  47     -34.641 -51.985-111.319  1.00  0.57           C  
ATOM    363  C   GLY A  47     -34.463 -52.406-109.872  1.00  0.58           C  
ATOM    364  O   GLY A  47     -34.729 -51.625-108.956  1.00  0.55           O  
ATOM    365  N   ALA A  48     -34.577 -53.772-109.697  1.00  0.59           N  
ATOM    366  CA  ALA A  48     -34.117 -54.521-108.531  1.00  0.58           C  
ATOM    367  C   ALA A  48     -32.697 -54.117-108.145  1.00  0.59           C  
ATOM    368  CB  ALA A  48     -34.185 -56.022-108.801  1.00  0.55           C  
ATOM    369  O   ALA A  48     -31.825 -53.988-109.009  1.00  0.56           O  
ATOM    370  N   VAL A  49     -32.463 -53.475-106.971  1.00  0.61           N  
ATOM    371  CA  VAL A  49     -31.185 -53.689-106.300  1.00  0.60           C  
ATOM    372  C   VAL A  49     -30.986 -55.178-106.030  1.00  0.61           C  
ATOM    373  CB  VAL A  49     -31.097 -52.891-104.979  1.00  0.58           C  
ATOM    374  O   VAL A  49     -31.855 -55.832-105.450  1.00  0.58           O  
ATOM    375  CG1 VAL A  49     -29.704 -53.015-104.366  1.00  0.53           C  
ATOM    376  CG2 VAL A  49     -31.451 -51.425-105.218  1.00  0.54           C  
ATOM    377  N   TYR A  50     -29.874 -55.876-106.647  1.00  0.59           N  
ATOM    378  CA  TYR A  50     -29.527 -57.265-106.370  1.00  0.59           C  
ATOM    379  C   TYR A  50     -29.266 -57.476-104.883  1.00  0.59           C  
ATOM    380  CB  TYR A  50     -28.296 -57.683-107.180  1.00  0.55           C  
ATOM    381  O   TYR A  50     -28.743 -56.588-104.206  1.00  0.56           O  
ATOM    382  CG  TYR A  50     -28.546 -57.760-108.667  1.00  0.53           C  
ATOM    383  CD1 TYR A  50     -29.092 -58.904-109.244  1.00  0.51           C  
ATOM    384  CD2 TYR A  50     -28.236 -56.688-109.498  1.00  0.51           C  
ATOM    385  CE1 TYR A  50     -29.322 -58.980-110.613  1.00  0.49           C  
ATOM    386  CE2 TYR A  50     -28.462 -56.753-110.869  1.00  0.50           C  
ATOM    387  OH  TYR A  50     -29.230 -57.970-112.773  1.00  0.47           O  
ATOM    388  CZ  TYR A  50     -29.005 -57.901-111.416  1.00  0.51           C  
ATOM    389  N   SER A  51     -29.773 -58.672-104.412  1.00  0.58           N  
ATOM    390  CA  SER A  51     -29.650 -59.148-103.038  1.00  0.57           C  
ATOM    391  C   SER A  51     -28.188 -59.235-102.612  1.00  0.58           C  
ATOM    392  CB  SER A  51     -30.318 -60.514-102.882  1.00  0.53           C  
ATOM    393  O   SER A  51     -27.881 -59.198-101.418  1.00  0.55           O  
ATOM    394  OG  SER A  51     -29.772 -61.449-103.797  1.00  0.48           O  
ATOM    395  N   ASP A  52     -27.226 -59.405-103.654  1.00  0.57           N  
ATOM    396  CA  ASP A  52     -25.807 -59.625-103.395  1.00  0.57           C  
ATOM    397  C   ASP A  52     -25.031 -58.310-103.435  1.00  0.57           C  
ATOM    398  CB  ASP A  52     -25.223 -60.611-104.410  1.00  0.53           C  
ATOM    399  O   ASP A  52     -23.833 -58.282-103.146  1.00  0.54           O  
ATOM    400  CG  ASP A  52     -25.484 -60.205-105.849  1.00  0.50           C  
ATOM    401  OD1 ASP A  52     -26.386 -59.375-106.095  1.00  0.49           O  
ATOM    402  OD2 ASP A  52     -24.784 -60.721-106.747  1.00  0.52           O  
ATOM    403  N   ALA A  53     -25.666 -57.113-103.697  1.00  0.60           N  
ATOM    404  CA  ALA A  53     -24.976 -55.825-103.707  1.00  0.59           C  
ATOM    405  C   ALA A  53     -24.518 -55.438-102.304  1.00  0.61           C  
ATOM    406  CB  ALA A  53     -25.882 -54.741-104.286  1.00  0.56           C  
ATOM    407  O   ALA A  53     -25.300 -55.491-101.352  1.00  0.58           O  
ATOM    408  N   THR A  54     -22.993 -55.508-102.137  1.00  0.60           N  
ATOM    409  CA  THR A  54     -22.373 -54.921-100.955  1.00  0.60           C  
ATOM    410  C   THR A  54     -22.915 -53.517-100.701  1.00  0.60           C  
ATOM    411  CB  THR A  54     -20.841 -54.865-101.096  1.00  0.56           C  
ATOM    412  O   THR A  54     -23.085 -52.733-101.638  1.00  0.58           O  
ATOM    413  CG2 THR A  54     -20.164 -55.822-100.121  1.00  0.51           C  
ATOM    414  OG1 THR A  54     -20.477 -55.226-102.434  1.00  0.53           O  
ATOM    415  N   LYS A  55     -23.464 -53.211 -99.540  1.00  0.70           N  
ATOM    416  CA  LYS A  55     -23.971 -52.029 -98.850  1.00  0.69           C  
ATOM    417  C   LYS A  55     -22.963 -51.514 -97.827  1.00  0.70           C  
ATOM    418  CB  LYS A  55     -25.303 -52.338 -98.164  1.00  0.64           C  
ATOM    419  O   LYS A  55     -22.701 -52.175 -96.819  1.00  0.63           O  
ATOM    420  CG  LYS A  55     -26.310 -53.046 -99.058  1.00  0.61           C  
ATOM    421  CD  LYS A  55     -27.618 -53.313 -98.324  1.00  0.59           C  
ATOM    422  CE  LYS A  55     -28.570 -54.153 -99.164  1.00  0.51           C  
ATOM    423  NZ  LYS A  55     -29.829 -54.469 -98.425  1.00  0.43           N  
ATOM    424  N   ASP A  56     -22.239 -50.531 -98.405  1.00  0.82           N  
ATOM    425  CA  ASP A  56     -21.569 -49.755 -97.366  1.00  0.84           C  
ATOM    426  C   ASP A  56     -21.996 -48.289 -97.414  1.00  0.85           C  
ATOM    427  CB  ASP A  56     -20.050 -49.866 -97.507  1.00  0.81           C  
ATOM    428  O   ASP A  56     -22.547 -47.830 -98.417  1.00  0.83           O  
ATOM    429  CG  ASP A  56     -19.513 -49.135 -98.725  1.00  0.75           C  
ATOM    430  OD1 ASP A  56     -20.250 -48.991 -99.724  1.00  0.72           O  
ATOM    431  OD2 ASP A  56     -18.341 -48.702 -98.686  1.00  0.78           O  
ATOM    432  N   GLY A  57     -22.162 -47.695 -96.378  1.00  0.88           N  
ATOM    433  CA  GLY A  57     -22.479 -46.280 -96.268  1.00  0.89           C  
ATOM    434  C   GLY A  57     -22.213 -45.715 -94.885  1.00  0.90           C  
ATOM    435  O   GLY A  57     -21.632 -46.392 -94.034  1.00  0.90           O  
ATOM    436  N   ALA A  58     -22.453 -44.508 -94.701  1.00  0.92           N  
ATOM    437  CA  ALA A  58     -22.345 -43.881 -93.386  1.00  0.93           C  
ATOM    438  C   ALA A  58     -23.416 -42.811 -93.198  1.00  0.94           C  
ATOM    439  CB  ALA A  58     -20.955 -43.278 -93.197  1.00  0.92           C  
ATOM    440  O   ALA A  58     -23.819 -42.152 -94.160  1.00  0.94           O  
ATOM    441  N   ILE A  59     -23.981 -42.734 -91.997  1.00  0.94           N  
ATOM    442  CA  ILE A  59     -24.749 -41.595 -91.506  1.00  0.95           C  
ATOM    443  C   ILE A  59     -23.860 -40.710 -90.636  1.00  0.95           C  
ATOM    444  CB  ILE A  59     -25.992 -42.053 -90.710  1.00  0.94           C  
ATOM    445  O   ILE A  59     -23.141 -41.206 -89.766  1.00  0.95           O  
ATOM    446  CG1 ILE A  59     -26.894 -42.930 -91.587  1.00  0.88           C  
ATOM    447  CG2 ILE A  59     -26.762 -40.845 -90.168  1.00  0.88           C  
ATOM    448  CD1 ILE A  59     -28.093 -43.513 -90.852  1.00  0.84           C  
ATOM    449  N   TYR A  60     -23.766 -39.476 -90.909  1.00  0.97           N  
ATOM    450  CA  TYR A  60     -23.115 -38.480 -90.065  1.00  0.97           C  
ATOM    451  C   TYR A  60     -24.139 -37.711 -89.239  1.00  0.97           C  
ATOM    452  CB  TYR A  60     -22.296 -37.506 -90.918  1.00  0.97           C  
ATOM    453  O   TYR A  60     -25.027 -37.058 -89.792  1.00  0.97           O  
ATOM    454  CG  TYR A  60     -21.198 -38.170 -91.713  1.00  0.95           C  
ATOM    455  CD1 TYR A  60     -19.868 -38.087 -91.306  1.00  0.91           C  
ATOM    456  CD2 TYR A  60     -21.488 -38.882 -92.872  1.00  0.91           C  
ATOM    457  CE1 TYR A  60     -18.853 -38.696 -92.036  1.00  0.92           C  
ATOM    458  CE2 TYR A  60     -20.481 -39.495 -93.610  1.00  0.92           C  
ATOM    459  OH  TYR A  60     -18.168 -40.002 -93.912  1.00  0.87           O  
ATOM    460  CZ  TYR A  60     -19.169 -39.397 -93.185  1.00  0.91           C  
ATOM    461  N   ILE A  61     -24.177 -37.842 -87.977  1.00  0.97           N  
ATOM    462  CA  ILE A  61     -24.990 -37.080 -87.036  1.00  0.97           C  
ATOM    463  C   ILE A  61     -24.104 -36.113 -86.253  1.00  0.96           C  
ATOM    464  CB  ILE A  61     -25.754 -38.011 -86.067  1.00  0.97           C  
ATOM    465  O   ILE A  61     -23.191 -36.536 -85.541  1.00  0.94           O  
ATOM    466  CG1 ILE A  61     -26.493 -39.104 -86.847  1.00  0.95           C  
ATOM    467  CG2 ILE A  61     -26.725 -37.205 -85.199  1.00  0.94           C  
ATOM    468  CD1 ILE A  61     -27.181 -40.136 -85.965  1.00  0.92           C  
ATOM    469  N   ASP A  62     -24.239 -34.886 -86.466  1.00  0.97           N  
ATOM    470  CA  ASP A  62     -23.469 -33.809 -85.851  1.00  0.97           C  
ATOM    471  C   ASP A  62     -21.969 -34.070 -85.969  1.00  0.95           C  
ATOM    472  CB  ASP A  62     -23.859 -33.641 -84.382  1.00  0.95           C  
ATOM    473  O   ASP A  62     -21.279 -34.223 -84.960  1.00  0.90           O  
ATOM    474  CG  ASP A  62     -23.382 -32.327 -83.788  1.00  0.89           C  
ATOM    475  OD1 ASP A  62     -23.405 -31.295 -84.494  1.00  0.80           O  
ATOM    476  OD2 ASP A  62     -22.978 -32.324 -82.605  1.00  0.88           O  
ATOM    477  N   GLY A  63     -21.375 -34.412 -87.172  1.00  0.93           N  
ATOM    478  CA  GLY A  63     -19.987 -34.660 -87.530  1.00  0.94           C  
ATOM    479  C   GLY A  63     -19.535 -36.075 -87.219  1.00  0.93           C  
ATOM    480  O   GLY A  63     -18.512 -36.532 -87.732  1.00  0.91           O  
ATOM    481  N   THR A  64     -20.261 -36.936 -86.404  1.00  0.96           N  
ATOM    482  CA  THR A  64     -19.854 -38.298 -86.079  1.00  0.97           C  
ATOM    483  C   THR A  64     -20.297 -39.270 -87.168  1.00  0.96           C  
ATOM    484  CB  THR A  64     -20.431 -38.745 -84.723  1.00  0.96           C  
ATOM    485  O   THR A  64     -21.484 -39.348 -87.492  1.00  0.95           O  
ATOM    486  CG2 THR A  64     -19.942 -40.141 -84.350  1.00  0.94           C  
ATOM    487  OG1 THR A  64     -20.022 -37.820 -83.708  1.00  0.95           O  
ATOM    488  N   LYS A  65     -19.306 -39.890 -87.736  1.00  0.93           N  
ATOM    489  CA  LYS A  65     -19.530 -40.897 -88.770  1.00  0.95           C  
ATOM    490  C   LYS A  65     -19.943 -42.232 -88.158  1.00  0.91           C  
ATOM    491  CB  LYS A  65     -18.274 -41.078 -89.624  1.00  0.91           C  
ATOM    492  O   LYS A  65     -19.193 -42.821 -87.376  1.00  0.87           O  
ATOM    493  CG  LYS A  65     -18.476 -41.968 -90.841  1.00  0.84           C  
ATOM    494  CD  LYS A  65     -17.195 -42.103 -91.654  1.00  0.81           C  
ATOM    495  CE  LYS A  65     -17.407 -42.959 -92.895  1.00  0.91           C  
ATOM    496  NZ  LYS A  65     -16.162 -43.067 -93.714  1.00  0.91           N  
ATOM    497  N   TYR A  66     -21.093 -42.766 -88.596  1.00  0.95           N  
ATOM    498  CA  TYR A  66     -21.567 -44.117 -88.320  1.00  0.96           C  
ATOM    499  C   TYR A  66     -21.632 -44.944 -89.598  1.00  0.93           C  
ATOM    500  CB  TYR A  66     -22.945 -44.078 -87.653  1.00  0.95           C  
ATOM    501  O   TYR A  66     -22.528 -44.753 -90.424  1.00  0.88           O  
ATOM    502  CG  TYR A  66     -22.958 -43.357 -86.327  1.00  0.95           C  
ATOM    503  CD1 TYR A  66     -22.653 -44.027 -85.144  1.00  0.93           C  
ATOM    504  CD2 TYR A  66     -23.275 -42.005 -86.254  1.00  0.93           C  
ATOM    505  CE1 TYR A  66     -22.665 -43.367 -83.920  1.00  0.93           C  
ATOM    506  CE2 TYR A  66     -23.290 -41.335 -85.035  1.00  0.93           C  
ATOM    507  OH  TYR A  66     -22.998 -41.364 -82.666  1.00  0.90           O  
ATOM    508  CZ  TYR A  66     -22.984 -42.023 -83.876  1.00  0.93           C  
ATOM    509  N   THR A  67     -20.591 -45.762 -89.717  1.00  0.93           N  
ATOM    510  CA  THR A  67     -20.577 -46.656 -90.869  1.00  0.93           C  
ATOM    511  C   THR A  67     -21.569 -47.800 -90.678  1.00  0.92           C  
ATOM    512  CB  THR A  67     -19.169 -47.231 -91.113  1.00  0.91           C  
ATOM    513  O   THR A  67     -21.894 -48.165 -89.546  1.00  0.90           O  
ATOM    514  CG2 THR A  67     -18.193 -46.136 -91.531  1.00  0.82           C  
ATOM    515  OG1 THR A  67     -18.694 -47.844 -89.908  1.00  0.84           O  
ATOM    516  N   PHE A  68     -22.034 -48.270 -91.777  1.00  0.89           N  
ATOM    517  CA  PHE A  68     -22.795 -49.512 -91.860  1.00  0.89           C  
ATOM    518  C   PHE A  68     -22.428 -50.289 -93.119  1.00  0.85           C  
ATOM    519  CB  PHE A  68     -24.300 -49.224 -91.841  1.00  0.87           C  
ATOM    520  O   PHE A  68     -21.971 -49.705 -94.104  1.00  0.78           O  
ATOM    521  CG  PHE A  68     -24.783 -48.439 -93.031  1.00  0.86           C  
ATOM    522  CD1 PHE A  68     -24.782 -47.050 -93.012  1.00  0.83           C  
ATOM    523  CD2 PHE A  68     -25.237 -49.092 -94.170  1.00  0.83           C  
ATOM    524  CE1 PHE A  68     -25.229 -46.321 -94.112  1.00  0.83           C  
ATOM    525  CE2 PHE A  68     -25.685 -48.370 -95.273  1.00  0.83           C  
ATOM    526  CZ  PHE A  68     -25.681 -46.985 -95.241  1.00  0.82           C  
ATOM    527  N   SER A  69     -22.364 -51.514 -92.938  1.00  0.84           N  
ATOM    528  CA  SER A  69     -22.286 -52.446 -94.058  1.00  0.84           C  
ATOM    529  C   SER A  69     -23.363 -53.521 -93.959  1.00  0.81           C  
ATOM    530  CB  SER A  69     -20.905 -53.101 -94.114  1.00  0.80           C  
ATOM    531  O   SER A  69     -23.727 -53.943 -92.860  1.00  0.75           O  
ATOM    532  OG  SER A  69     -20.784 -54.107 -93.123  1.00  0.71           O  
ATOM    533  N   GLY A  70     -24.016 -53.952 -94.883  1.00  0.66           N  
ATOM    534  CA  GLY A  70     -24.985 -55.036 -94.877  1.00  0.64           C  
ATOM    535  C   GLY A  70     -25.287 -55.573 -96.264  1.00  0.64           C  
ATOM    536  O   GLY A  70     -24.929 -54.953 -97.267  1.00  0.59           O  
ATOM    537  N   ALA A  71     -25.669 -56.773 -96.341  1.00  0.62           N  
ATOM    538  CA  ALA A  71     -26.213 -57.572 -97.437  1.00  0.61           C  
ATOM    539  C   ALA A  71     -27.738 -57.587 -97.400  1.00  0.61           C  
ATOM    540  CB  ALA A  71     -25.668 -58.997 -97.378  1.00  0.56           C  
ATOM    541  O   ALA A  71     -28.344 -57.265 -96.375  1.00  0.57           O  
ATOM    542  N   GLY A  72     -28.444 -57.574 -98.530  1.00  0.62           N  
ATOM    543  CA  GLY A  72     -29.858 -57.894 -98.652  1.00  0.60           C  
ATOM    544  C   GLY A  72     -30.724 -56.678 -98.918  1.00  0.61           C  
ATOM    545  O   GLY A  72     -31.838 -56.577 -98.399  1.00  0.58           O  
ATOM    546  N   LEU A  73     -30.391 -55.719 -99.852  1.00  0.64           N  
ATOM    547  CA  LEU A  73     -31.476 -54.953-100.458  1.00  0.62           C  
ATOM    548  C   LEU A  73     -32.254 -55.807-101.453  1.00  0.63           C  
ATOM    549  CB  LEU A  73     -30.927 -53.707-101.156  1.00  0.59           C  
ATOM    550  O   LEU A  73     -31.715 -56.208-102.487  1.00  0.59           O  
ATOM    551  CG  LEU A  73     -30.336 -52.626-100.249  1.00  0.57           C  
ATOM    552  CD1 LEU A  73     -29.669 -51.539-101.085  1.00  0.56           C  
ATOM    553  CD2 LEU A  73     -31.417 -52.031 -99.353  1.00  0.56           C  
ATOM    554  N   ALA A  74     -33.156 -56.761-100.874  1.00  0.63           N  
ATOM    555  CA  ALA A  74     -34.193 -57.402-101.679  1.00  0.62           C  
ATOM    556  C   ALA A  74     -34.853 -56.400-102.622  1.00  0.63           C  
ATOM    557  CB  ALA A  74     -35.241 -58.050-100.778  1.00  0.58           C  
ATOM    558  O   ALA A  74     -34.861 -55.197-102.352  1.00  0.59           O  
ATOM    559  N   LYS A  75     -35.247 -56.906-103.839  1.00  0.68           N  
ATOM    560  CA  LYS A  75     -36.141 -56.169-104.728  1.00  0.67           C  
ATOM    561  C   LYS A  75     -37.112 -55.300-103.935  1.00  0.68           C  
ATOM    562  CB  LYS A  75     -36.916 -57.132-105.629  1.00  0.64           C  
ATOM    563  O   LYS A  75     -37.921 -55.813-103.159  1.00  0.66           O  
ATOM    564  CG  LYS A  75     -37.415 -56.505-106.922  1.00  0.61           C  
ATOM    565  CD  LYS A  75     -38.112 -57.529-107.808  1.00  0.60           C  
ATOM    566  CE  LYS A  75     -38.647 -56.894-109.084  1.00  0.53           C  
ATOM    567  NZ  LYS A  75     -39.328 -57.896-109.958  1.00  0.46           N  
ATOM    568  N   LEU A  76     -36.954 -53.995-103.998  1.00  0.76           N  
ATOM    569  CA  LEU A  76     -37.969 -53.029-103.590  1.00  0.76           C  
ATOM    570  C   LEU A  76     -38.997 -52.820-104.697  1.00  0.76           C  
ATOM    571  CB  LEU A  76     -37.320 -51.693-103.220  1.00  0.74           C  
ATOM    572  O   LEU A  76     -38.634 -52.661-105.865  1.00  0.73           O  
ATOM    573  CG  LEU A  76     -36.330 -51.720-102.055  1.00  0.72           C  
ATOM    574  CD1 LEU A  76     -35.714 -50.339-101.851  1.00  0.69           C  
ATOM    575  CD2 LEU A  76     -37.017 -52.198-100.780  1.00  0.70           C  
ATOM    576  N   SER A  77     -40.407 -52.984-104.262  1.00  0.75           N  
ATOM    577  CA  SER A  77     -41.543 -52.534-105.060  1.00  0.76           C  
ATOM    578  C   SER A  77     -41.603 -51.012-105.126  1.00  0.76           C  
ATOM    579  CB  SER A  77     -42.851 -53.079-104.485  1.00  0.74           C  
ATOM    580  O   SER A  77     -40.984 -50.325-104.312  1.00  0.75           O  
ATOM    581  OG  SER A  77     -42.825 -54.495-104.430  1.00  0.72           O  
ATOM    582  N   PRO A  78     -42.395 -50.409-106.289  1.00  0.77           N  
ATOM    583  CA  PRO A  78     -42.653 -48.967-106.262  1.00  0.78           C  
ATOM    584  C   PRO A  78     -43.139 -48.480-104.899  1.00  0.79           C  
ATOM    585  CB  PRO A  78     -43.738 -48.783-107.326  1.00  0.76           C  
ATOM    586  O   PRO A  78     -44.009 -49.107-104.289  1.00  0.77           O  
ATOM    587  CG  PRO A  78     -43.568 -49.946-108.250  1.00  0.74           C  
ATOM    588  CD  PRO A  78     -43.132 -51.136-107.444  1.00  0.73           C  
ATOM    589  N   ASN A  79     -42.479 -47.393-104.464  1.00  0.78           N  
ATOM    590  CA  ASN A  79     -42.768 -46.636-103.251  1.00  0.79           C  
ATOM    591  C   ASN A  79     -42.439 -47.441-101.997  1.00  0.78           C  
ATOM    592  CB  ASN A  79     -44.233 -46.194-103.230  1.00  0.74           C  
ATOM    593  O   ASN A  79     -42.937 -47.137-100.911  1.00  0.75           O  
ATOM    594  CG  ASN A  79     -44.603 -45.344-104.429  1.00  0.69           C  
ATOM    595  ND2 ASN A  79     -45.651 -45.744-105.139  1.00  0.69           N  
ATOM    596  OD1 ASN A  79     -43.952 -44.335-104.714  1.00  0.69           O  
ATOM    597  N   GLN A  80     -41.697 -48.604-102.272  1.00  0.82           N  
ATOM    598  CA  GLN A  80     -41.240 -49.303-101.076  1.00  0.82           C  
ATOM    599  C   GLN A  80     -39.939 -48.703-100.552  1.00  0.83           C  
ATOM    600  CB  GLN A  80     -41.053 -50.794-101.364  1.00  0.81           C  
ATOM    601  O   GLN A  80     -38.972 -48.554-101.301  1.00  0.81           O  
ATOM    602  CG  GLN A  80     -40.839 -51.639-100.115  1.00  0.77           C  
ATOM    603  CD  GLN A  80     -40.697 -53.117-100.424  1.00  0.75           C  
ATOM    604  NE2 GLN A  80     -40.686 -53.942 -99.383  1.00  0.71           N  
ATOM    605  OE1 GLN A  80     -40.599 -53.515-101.589  1.00  0.74           O  
ATOM    606  N   LYS A  81     -39.879 -48.304 -99.147  1.00  0.84           N  
ATOM    607  CA  LYS A  81     -38.756 -47.785 -98.372  1.00  0.85           C  
ATOM    608  C   LYS A  81     -38.181 -48.858 -97.451  1.00  0.84           C  
ATOM    609  CB  LYS A  81     -39.186 -46.567 -97.552  1.00  0.83           C  
ATOM    610  O   LYS A  81     -38.922 -49.515 -96.717  1.00  0.80           O  
ATOM    611  CG  LYS A  81     -39.723 -45.416 -98.390  1.00  0.76           C  
ATOM    612  CD  LYS A  81     -39.982 -44.179 -97.539  1.00  0.73           C  
ATOM    613  CE  LYS A  81     -40.535 -43.032 -98.373  1.00  0.70           C  
ATOM    614  NZ  LYS A  81     -40.690 -41.785 -97.566  1.00  0.60           N  
ATOM    615  N   LYS A  82     -36.998 -49.231 -97.676  1.00  0.84           N  
ATOM    616  CA  LYS A  82     -36.251 -50.176 -96.851  1.00  0.85           C  
ATOM    617  C   LYS A  82     -35.310 -49.448 -95.896  1.00  0.85           C  
ATOM    618  CB  LYS A  82     -35.460 -51.147 -97.728  1.00  0.83           C  
ATOM    619  O   LYS A  82     -34.513 -48.609 -96.321  1.00  0.84           O  
ATOM    620  CG  LYS A  82     -34.771 -52.261 -96.954  1.00  0.78           C  
ATOM    621  CD  LYS A  82     -35.777 -53.256 -96.391  1.00  0.76           C  
ATOM    622  CE  LYS A  82     -35.085 -54.424 -95.701  1.00  0.70           C  
ATOM    623  NZ  LYS A  82     -36.061 -55.465 -95.260  1.00  0.65           N  
ATOM    624  N   LEU A  83     -35.369 -49.710 -94.711  1.00  0.86           N  
ATOM    625  CA  LEU A  83     -34.422 -49.255 -93.698  1.00  0.87           C  
ATOM    626  C   LEU A  83     -33.047 -49.876 -93.922  1.00  0.86           C  
ATOM    627  CB  LEU A  83     -34.929 -49.601 -92.296  1.00  0.86           C  
ATOM    628  O   LEU A  83     -32.914 -51.102 -93.959  1.00  0.84           O  
ATOM    629  CG  LEU A  83     -34.045 -49.163 -91.128  1.00  0.84           C  
ATOM    630  CD1 LEU A  83     -34.005 -47.641 -91.035  1.00  0.81           C  
ATOM    631  CD2 LEU A  83     -34.544 -49.771 -89.821  1.00  0.83           C  
ATOM    632  N   ILE A  84     -32.034 -48.999 -94.077  1.00  0.87           N  
ATOM    633  CA  ILE A  84     -30.633 -49.342 -94.291  1.00  0.87           C  
ATOM    634  C   ILE A  84     -29.887 -49.322 -92.959  1.00  0.87           C  
ATOM    635  CB  ILE A  84     -29.962 -48.378 -95.295  1.00  0.85           C  
ATOM    636  O   ILE A  84     -29.158 -50.262 -92.634  1.00  0.86           O  
ATOM    637  CG1 ILE A  84     -30.706 -48.401 -96.635  1.00  0.74           C  
ATOM    638  CG2 ILE A  84     -28.485 -48.736 -95.483  1.00  0.73           C  
ATOM    639  CD1 ILE A  84     -30.253 -47.325 -97.613  1.00  0.71           C  
ATOM    640  N   ALA A  85     -30.121 -48.369 -92.291  1.00  0.90           N  
ATOM    641  CA  ALA A  85     -29.361 -48.170 -91.060  1.00  0.91           C  
ATOM    642  C   ALA A  85     -30.130 -47.294 -90.075  1.00  0.92           C  
ATOM    643  CB  ALA A  85     -28.001 -47.549 -91.369  1.00  0.89           C  
ATOM    644  O   ALA A  85     -30.839 -46.370 -90.480  1.00  0.92           O  
ATOM    645  N   THR A  86     -30.079 -47.635 -88.859  1.00  0.93           N  
ATOM    646  CA  THR A  86     -30.479 -46.788 -87.742  1.00  0.94           C  
ATOM    647  C   THR A  86     -29.283 -46.465 -86.851  1.00  0.94           C  
ATOM    648  CB  THR A  86     -31.583 -47.456 -86.902  1.00  0.93           C  
ATOM    649  O   THR A  86     -28.578 -47.370 -86.398  1.00  0.92           O  
ATOM    650  CG2 THR A  86     -32.051 -46.537 -85.778  1.00  0.86           C  
ATOM    651  OG1 THR A  86     -32.698 -47.765 -87.747  1.00  0.89           O  
ATOM    652  N   LYS A  87     -28.934 -45.174 -86.581  1.00  0.96           N  
ATOM    653  CA  LYS A  87     -27.863 -44.692 -85.713  1.00  0.96           C  
ATOM    654  C   LYS A  87     -28.369 -43.607 -84.767  1.00  0.96           C  
ATOM    655  CB  LYS A  87     -26.696 -44.159 -86.545  1.00  0.96           C  
ATOM    656  O   LYS A  87     -29.275 -42.846 -85.114  1.00  0.96           O  
ATOM    657  CG  LYS A  87     -26.055 -45.201 -87.450  1.00  0.94           C  
ATOM    658  CD  LYS A  87     -25.472 -46.357 -86.647  1.00  0.92           C  
ATOM    659  CE  LYS A  87     -24.840 -47.405 -87.552  1.00  0.92           C  
ATOM    660  NZ  LYS A  87     -24.409 -48.613 -86.785  1.00  0.90           N  
ATOM    661  N   SER A  88     -27.860 -43.540 -83.570  1.00  0.97           N  
ATOM    662  CA  SER A  88     -28.265 -42.568 -82.561  1.00  0.98           C  
ATOM    663  C   SER A  88     -27.057 -41.846 -81.972  1.00  0.97           C  
ATOM    664  CB  SER A  88     -29.055 -43.251 -81.444  1.00  0.96           C  
ATOM    665  O   SER A  88     -25.988 -42.439 -81.819  1.00  0.96           O  
ATOM    666  OG  SER A  88     -30.235 -43.847 -81.955  1.00  0.77           O  
ATOM    667  N   LYS A  89     -27.150 -40.504 -81.673  1.00  0.98           N  
ATOM    668  CA  LYS A  89     -26.178 -39.669 -80.973  1.00  0.98           C  
ATOM    669  C   LYS A  89     -26.858 -38.798 -79.921  1.00  0.97           C  
ATOM    670  CB  LYS A  89     -25.410 -38.792 -81.963  1.00  0.97           C  
ATOM    671  O   LYS A  89     -27.817 -38.084 -80.224  1.00  0.97           O  
ATOM    672  CG  LYS A  89     -24.300 -37.968 -81.329  1.00  0.96           C  
ATOM    673  CD  LYS A  89     -23.485 -37.225 -82.380  1.00  0.95           C  
ATOM    674  CE  LYS A  89     -22.365 -36.411 -81.747  1.00  0.95           C  
ATOM    675  NZ  LYS A  89     -21.591 -35.644 -82.770  1.00  0.93           N  
ATOM    676  N   THR A  90     -26.373 -38.885 -78.745  1.00  0.96           N  
ATOM    677  CA  THR A  90     -26.707 -37.871 -77.751  1.00  0.97           C  
ATOM    678  C   THR A  90     -25.863 -36.616 -77.955  1.00  0.96           C  
ATOM    679  CB  THR A  90     -26.504 -38.402 -76.320  1.00  0.95           C  
ATOM    680  O   THR A  90     -24.633 -36.686 -77.981  1.00  0.94           O  
ATOM    681  CG2 THR A  90     -26.900 -37.355 -75.284  1.00  0.90           C  
ATOM    682  OG1 THR A  90     -27.309 -39.572 -76.132  1.00  0.91           O  
ATOM    683  N   VAL A  91     -26.509 -35.351 -78.161  1.00  0.96           N  
ATOM    684  CA  VAL A  91     -25.881 -34.040 -78.288  1.00  0.95           C  
ATOM    685  C   VAL A  91     -26.228 -33.180 -77.074  1.00  0.94           C  
ATOM    686  CB  VAL A  91     -26.316 -33.326 -79.588  1.00  0.94           C  
ATOM    687  O   VAL A  91     -27.383 -33.140 -76.644  1.00  0.92           O  
ATOM    688  CG1 VAL A  91     -25.863 -34.116 -80.815  1.00  0.85           C  
ATOM    689  CG2 VAL A  91     -27.830 -33.127 -79.606  1.00  0.84           C  
ATOM    690  N   LYS A  92     -25.207 -32.632 -76.534  1.00  0.92           N  
ATOM    691  CA  LYS A  92     -25.410 -31.633 -75.489  1.00  0.93           C  
ATOM    692  C   LYS A  92     -25.927 -30.322 -76.075  1.00  0.91           C  
ATOM    693  CB  LYS A  92     -24.111 -31.388 -74.721  1.00  0.88           C  
ATOM    694  O   LYS A  92     -25.427 -29.855 -77.100  1.00  0.88           O  
ATOM    695  CG  LYS A  92     -23.668 -32.564 -73.862  1.00  0.77           C  
ATOM    696  CD  LYS A  92     -22.456 -32.209 -73.010  1.00  0.75           C  
ATOM    697  CE  LYS A  92     -22.013 -33.384 -72.149  1.00  0.75           C  
ATOM    698  NZ  LYS A  92     -20.847 -33.030 -71.286  1.00  0.68           N  
ATOM    699  N   HIS A  93     -27.017 -29.655 -75.471  1.00  0.89           N  
ATOM    700  CA  HIS A  93     -27.504 -28.314 -75.775  1.00  0.90           C  
ATOM    701  C   HIS A  93     -26.579 -27.248 -75.197  1.00  0.88           C  
ATOM    702  CB  HIS A  93     -28.924 -28.125 -75.237  1.00  0.88           C  
ATOM    703  O   HIS A  93     -25.793 -27.527 -74.289  1.00  0.84           O  
ATOM    704  CG  HIS A  93     -29.972 -28.801 -76.062  1.00  0.85           C  
ATOM    705  CD2 HIS A  93     -30.148 -30.105 -76.382  1.00  0.82           C  
ATOM    706  ND1 HIS A  93     -31.001 -28.113 -76.667  1.00  0.78           N  
ATOM    707  CE1 HIS A  93     -31.767 -28.967 -77.326  1.00  0.85           C  
ATOM    708  NE2 HIS A  93     -31.271 -30.182 -77.169  1.00  0.87           N  
ATOM    709  N   ASN A  94     -26.559 -25.998 -75.867  1.00  0.86           N  
ATOM    710  CA  ASN A  94     -25.907 -24.808 -75.332  1.00  0.86           C  
ATOM    711  C   ASN A  94     -26.440 -24.452 -73.947  1.00  0.85           C  
ATOM    712  CB  ASN A  94     -26.080 -23.626 -76.288  1.00  0.84           C  
ATOM    713  O   ASN A  94     -27.467 -24.980 -73.518  1.00  0.81           O  
ATOM    714  CG  ASN A  94     -25.456 -23.877 -77.647  1.00  0.80           C  
ATOM    715  ND2 ASN A  94     -26.060 -23.320 -78.689  1.00  0.81           N  
ATOM    716  OD1 ASN A  94     -24.439 -24.568 -77.758  1.00  0.80           O  
ATOM    717  N   SER A  95     -25.632 -23.694 -73.264  1.00  0.76           N  
ATOM    718  CA  SER A  95     -25.982 -23.230 -71.925  1.00  0.76           C  
ATOM    719  C   SER A  95     -27.367 -22.591 -71.906  1.00  0.74           C  
ATOM    720  CB  SER A  95     -24.943 -22.230 -71.416  1.00  0.71           C  
ATOM    721  O   SER A  95     -28.034 -22.574 -70.869  1.00  0.70           O  
ATOM    722  OG  SER A  95     -24.699 -21.222 -72.382  1.00  0.67           O  
ATOM    723  N   ASP A  96     -27.896 -22.120 -73.016  1.00  0.74           N  
ATOM    724  CA  ASP A  96     -29.212 -21.512 -73.187  1.00  0.75           C  
ATOM    725  C   ASP A  96     -30.256 -22.560 -73.568  1.00  0.74           C  
ATOM    726  CB  ASP A  96     -29.161 -20.411 -74.249  1.00  0.70           C  
ATOM    727  O   ASP A  96     -31.432 -22.236 -73.745  1.00  0.72           O  
ATOM    728  CG  ASP A  96     -28.791 -20.932 -75.626  1.00  0.67           C  
ATOM    729  OD1 ASP A  96     -28.462 -22.131 -75.757  1.00  0.68           O  
ATOM    730  OD2 ASP A  96     -28.826 -20.136 -76.590  1.00  0.73           O  
ATOM    731  N   GLY A  97     -29.908 -23.825 -73.490  1.00  0.82           N  
ATOM    732  CA  GLY A  97     -30.788 -24.925 -73.853  1.00  0.83           C  
ATOM    733  C   GLY A  97     -30.941 -25.096 -75.352  1.00  0.84           C  
ATOM    734  O   GLY A  97     -31.557 -26.059 -75.813  1.00  0.82           O  
ATOM    735  N   THR A  98     -30.340 -24.146 -76.186  1.00  0.85           N  
ATOM    736  CA  THR A  98     -30.420 -24.265 -77.637  1.00  0.87           C  
ATOM    737  C   THR A  98     -29.446 -25.323 -78.148  1.00  0.88           C  
ATOM    738  CB  THR A  98     -30.126 -22.919 -78.325  1.00  0.85           C  
ATOM    739  O   THR A  98     -28.407 -25.567 -77.531  1.00  0.87           O  
ATOM    740  CG2 THR A  98     -31.118 -21.847 -77.884  1.00  0.82           C  
ATOM    741  OG1 THR A  98     -28.800 -22.495 -77.986  1.00  0.83           O  
ATOM    742  N   LYS A  99     -29.720 -26.053 -79.214  1.00  0.92           N  
ATOM    743  CA  LYS A  99     -28.814 -26.944 -79.933  1.00  0.93           C  
ATOM    744  C   LYS A  99     -29.208 -27.061 -81.402  1.00  0.93           C  
ATOM    745  CB  LYS A  99     -28.795 -28.329 -79.284  1.00  0.92           C  
ATOM    746  O   LYS A  99     -30.370 -27.326 -81.720  1.00  0.92           O  
ATOM    747  CG  LYS A  99     -27.831 -29.307 -79.939  1.00  0.90           C  
ATOM    748  CD  LYS A  99     -26.384 -28.858 -79.777  1.00  0.88           C  
ATOM    749  CE  LYS A  99     -25.415 -29.870 -80.373  1.00  0.89           C  
ATOM    750  NZ  LYS A  99     -23.993 -29.450 -80.188  1.00  0.86           N  
ATOM    751  N   SER A 100     -28.288 -26.817 -82.294  1.00  0.93           N  
ATOM    752  CA  SER A 100     -28.346 -27.250 -83.687  1.00  0.94           C  
ATOM    753  C   SER A 100     -27.432 -28.445 -83.933  1.00  0.94           C  
ATOM    754  CB  SER A 100     -27.961 -26.102 -84.621  1.00  0.91           C  
ATOM    755  O   SER A 100     -26.400 -28.591 -83.274  1.00  0.93           O  
ATOM    756  OG  SER A 100     -28.789 -24.974 -84.400  1.00  0.81           O  
ATOM    757  N   PHE A 101     -27.821 -29.382 -84.813  1.00  0.96           N  
ATOM    758  CA  PHE A 101     -26.983 -30.505 -85.217  1.00  0.97           C  
ATOM    759  C   PHE A 101     -27.012 -30.686 -86.730  1.00  0.96           C  
ATOM    760  CB  PHE A 101     -27.439 -31.794 -84.525  1.00  0.96           C  
ATOM    761  O   PHE A 101     -27.995 -30.330 -87.384  1.00  0.96           O  
ATOM    762  CG  PHE A 101     -28.715 -32.364 -85.084  1.00  0.95           C  
ATOM    763  CD1 PHE A 101     -29.947 -31.832 -84.722  1.00  0.93           C  
ATOM    764  CD2 PHE A 101     -28.682 -33.432 -85.971  1.00  0.92           C  
ATOM    765  CE1 PHE A 101     -31.129 -32.358 -85.237  1.00  0.93           C  
ATOM    766  CE2 PHE A 101     -29.860 -33.962 -86.490  1.00  0.92           C  
ATOM    767  CZ  PHE A 101     -31.082 -33.425 -86.121  1.00  0.91           C  
ATOM    768  N   SER A 102     -25.956 -31.196 -87.318  1.00  0.97           N  
ATOM    769  CA  SER A 102     -25.858 -31.501 -88.741  1.00  0.97           C  
ATOM    770  C   SER A 102     -26.153 -32.972 -89.013  1.00  0.97           C  
ATOM    771  CB  SER A 102     -24.469 -31.145 -89.272  1.00  0.95           C  
ATOM    772  O   SER A 102     -25.770 -33.843 -88.228  1.00  0.96           O  
ATOM    773  OG  SER A 102     -23.466 -31.878 -88.589  1.00  0.87           O  
ATOM    774  N   LEU A 103     -26.884 -33.288 -90.175  1.00  0.97           N  
ATOM    775  CA  LEU A 103     -27.185 -34.635 -90.646  1.00  0.97           C  
ATOM    776  C   LEU A 103     -26.790 -34.801 -92.109  1.00  0.96           C  
ATOM    777  CB  LEU A 103     -28.674 -34.944 -90.470  1.00  0.96           C  
ATOM    778  O   LEU A 103     -27.133 -33.965 -92.948  1.00  0.95           O  
ATOM    779  CG  LEU A 103     -29.094 -36.400 -90.679  1.00  0.93           C  
ATOM    780  CD1 LEU A 103     -28.561 -37.273 -89.547  1.00  0.86           C  
ATOM    781  CD2 LEU A 103     -30.612 -36.510 -90.777  1.00  0.86           C  
ATOM    782  N   SER A 104     -25.957 -35.745 -92.371  1.00  0.96           N  
ATOM    783  CA  SER A 104     -25.601 -36.160 -93.724  1.00  0.97           C  
ATOM    784  C   SER A 104     -25.402 -37.669 -93.805  1.00  0.96           C  
ATOM    785  CB  SER A 104     -24.332 -35.444 -94.187  1.00  0.96           C  
ATOM    786  O   SER A 104     -25.451 -38.363 -92.787  1.00  0.95           O  
ATOM    787  OG  SER A 104     -23.237 -35.767 -93.347  1.00  0.92           O  
ATOM    788  N   GLY A 105     -25.275 -38.237 -95.101  1.00  0.94           N  
ATOM    789  CA  GLY A 105     -24.980 -39.649 -95.285  1.00  0.94           C  
ATOM    790  C   GLY A 105     -24.679 -40.013 -96.726  1.00  0.92           C  
ATOM    791  O   GLY A 105     -24.873 -39.199 -97.631  1.00  0.89           O  
ATOM    792  N   TYR A 106     -24.076 -41.148 -96.843  1.00  0.90           N  
ATOM    793  CA  TYR A 106     -23.931 -41.732 -98.171  1.00  0.90           C  
ATOM    794  C   TYR A 106     -24.218 -43.229 -98.143  1.00  0.89           C  
ATOM    795  CB  TYR A 106     -22.522 -41.481 -98.718  1.00  0.89           C  
ATOM    796  O   TYR A 106     -24.115 -43.868 -97.094  1.00  0.86           O  
ATOM    797  CG  TYR A 106     -21.447 -42.272 -98.013  1.00  0.88           C  
ATOM    798  CD1 TYR A 106     -20.803 -41.760 -96.889  1.00  0.87           C  
ATOM    799  CD2 TYR A 106     -21.074 -43.532 -98.469  1.00  0.87           C  
ATOM    800  CE1 TYR A 106     -19.810 -42.484 -96.237  1.00  0.87           C  
ATOM    801  CE2 TYR A 106     -20.082 -44.265 -97.824  1.00  0.87           C  
ATOM    802  OH  TYR A 106     -18.476 -44.455 -96.069  1.00  0.83           O  
ATOM    803  CZ  TYR A 106     -19.458 -43.734 -96.711  1.00  0.85           C  
ATOM    804  N   PHE A 107     -24.590 -43.602 -99.114  1.00  0.88           N  
ATOM    805  CA  PHE A 107     -24.901 -45.006 -99.355  1.00  0.87           C  
ATOM    806  C   PHE A 107     -24.279 -45.481-100.662  1.00  0.86           C  
ATOM    807  CB  PHE A 107     -26.417 -45.224 -99.385  1.00  0.86           C  
ATOM    808  O   PHE A 107     -24.557 -44.926-101.727  1.00  0.82           O  
ATOM    809  CG  PHE A 107     -26.820 -46.651 -99.646  1.00  0.82           C  
ATOM    810  CD1 PHE A 107     -26.283 -47.688 -98.892  1.00  0.78           C  
ATOM    811  CD2 PHE A 107     -27.735 -46.955-100.645  1.00  0.78           C  
ATOM    812  CE1 PHE A 107     -26.654 -49.009 -99.131  1.00  0.79           C  
ATOM    813  CE2 PHE A 107     -28.110 -48.273-100.889  1.00  0.80           C  
ATOM    814  CZ  PHE A 107     -27.568 -49.299-100.132  1.00  0.77           C  
ATOM    815  N   ASN A 108     -23.284 -46.397-100.459  1.00  0.84           N  
ATOM    816  CA  ASN A 108     -22.716 -47.095-101.608  1.00  0.84           C  
ATOM    817  C   ASN A 108     -23.540 -48.325-101.980  1.00  0.82           C  
ATOM    818  CB  ASN A 108     -21.265 -47.493-101.332  1.00  0.82           C  
ATOM    819  O   ASN A 108     -23.647 -49.267-101.193  1.00  0.78           O  
ATOM    820  CG  ASN A 108     -20.399 -46.310-100.943  1.00  0.78           C  
ATOM    821  ND2 ASN A 108     -19.492 -46.524 -99.998  1.00  0.75           N  
ATOM    822  OD1 ASN A 108     -20.546 -45.212-101.487  1.00  0.76           O  
ATOM    823  N   CYS A 109     -24.241 -48.207-103.027  1.00  0.77           N  
ATOM    824  CA  CYS A 109     -25.050 -49.331-103.486  1.00  0.76           C  
ATOM    825  C   CYS A 109     -24.771 -49.640-104.952  1.00  0.75           C  
ATOM    826  CB  CYS A 109     -26.537 -49.037-103.292  1.00  0.73           C  
ATOM    827  O   CYS A 109     -24.584 -48.727-105.759  1.00  0.68           O  
ATOM    828  SG  CYS A 109     -27.143 -47.658-104.289  1.00  0.70           S  
ATOM    829  N   ASP A 110     -24.483 -50.930-105.280  1.00  0.67           N  
ATOM    830  CA  ASP A 110     -24.490 -51.452-106.643  1.00  0.67           C  
ATOM    831  C   ASP A 110     -25.902 -51.451-107.224  1.00  0.66           C  
ATOM    832  CB  ASP A 110     -23.907 -52.866-106.679  1.00  0.64           C  
ATOM    833  O   ASP A 110     -26.725 -52.299-106.871  1.00  0.62           O  
ATOM    834  CG  ASP A 110     -23.478 -53.295-108.071  1.00  0.61           C  
ATOM    835  OD1 ASP A 110     -23.792 -52.586-109.052  1.00  0.58           O  
ATOM    836  OD2 ASP A 110     -22.824 -54.354-108.189  1.00  0.61           O  
ATOM    837  N   VAL A 111     -26.457 -50.332-107.858  1.00  0.64           N  
ATOM    838  CA  VAL A 111     -27.707 -50.190-108.597  1.00  0.63           C  
ATOM    839  C   VAL A 111     -27.477 -50.522-110.070  1.00  0.63           C  
ATOM    840  CB  VAL A 111     -28.290 -48.766-108.457  1.00  0.60           C  
ATOM    841  O   VAL A 111     -26.559 -49.990-110.697  1.00  0.60           O  
ATOM    842  CG1 VAL A 111     -29.357 -48.725-107.364  1.00  0.56           C  
ATOM    843  CG2 VAL A 111     -27.178 -47.761-108.161  1.00  0.56           C  
ATOM    844  N   ASN A 112     -28.074 -51.676-110.558  1.00  0.54           N  
ATOM    845  CA  ASN A 112     -28.113 -52.274-111.888  1.00  0.54           C  
ATOM    846  C   ASN A 112     -28.534 -51.258-112.947  1.00  0.54           C  
ATOM    847  CB  ASN A 112     -29.053 -53.481-111.907  1.00  0.50           C  
ATOM    848  O   ASN A 112     -29.632 -51.349-113.498  1.00  0.52           O  
ATOM    849  CG  ASN A 112     -28.686 -54.490-112.977  1.00  0.48           C  
ATOM    850  ND2 ASN A 112     -29.426 -55.591-113.032  1.00  0.38           N  
ATOM    851  OD1 ASN A 112     -27.745 -54.283-113.747  1.00  0.48           O  
ATOM    852  N   ILE A 113     -27.978 -50.032-112.895  1.00  0.53           N  
ATOM    853  CA  ILE A 113     -27.910 -49.256-114.128  1.00  0.53           C  
ATOM    854  C   ILE A 113     -26.459 -49.151-114.593  1.00  0.53           C  
ATOM    855  CB  ILE A 113     -28.517 -47.847-113.944  1.00  0.50           C  
ATOM    856  O   ILE A 113     -25.654 -48.446-113.980  1.00  0.51           O  
ATOM    857  CG1 ILE A 113     -29.974 -47.950-113.479  1.00  0.47           C  
ATOM    858  CG2 ILE A 113     -28.410 -47.039-115.240  1.00  0.48           C  
ATOM    859  CD1 ILE A 113     -30.619 -46.608-113.162  1.00  0.47           C  
ATOM    860  N   SER A 114     -25.908 -50.025-115.421  1.00  0.52           N  
ATOM    861  CA  SER A 114     -24.672 -50.106-116.193  1.00  0.53           C  
ATOM    862  C   SER A 114     -23.524 -50.641-115.345  1.00  0.53           C  
ATOM    863  CB  SER A 114     -24.303 -48.734-116.759  1.00  0.48           C  
ATOM    864  O   SER A 114     -22.356 -50.364-115.625  1.00  0.50           O  
ATOM    865  OG  SER A 114     -24.910 -47.699-116.005  1.00  0.46           O  
ATOM    866  N   GLY A 115     -23.623 -51.590-114.368  1.00  0.55           N  
ATOM    867  CA  GLY A 115     -22.488 -52.203-113.698  1.00  0.55           C  
ATOM    868  C   GLY A 115     -21.670 -51.217-112.886  1.00  0.55           C  
ATOM    869  O   GLY A 115     -20.546 -51.519-112.481  1.00  0.53           O  
ATOM    870  N   GLN A 116     -22.103 -49.915-112.457  1.00  0.57           N  
ATOM    871  CA  GLN A 116     -21.393 -48.931-111.647  1.00  0.57           C  
ATOM    872  C   GLN A 116     -21.997 -48.830-110.249  1.00  0.57           C  
ATOM    873  CB  GLN A 116     -21.412 -47.561-112.327  1.00  0.53           C  
ATOM    874  O   GLN A 116     -23.218 -48.763-110.098  1.00  0.55           O  
ATOM    875  CG  GLN A 116     -20.530 -47.476-113.565  1.00  0.50           C  
ATOM    876  CD  GLN A 116     -20.235 -46.047-113.980  1.00  0.51           C  
ATOM    877  NE2 GLN A 116     -19.175 -45.863-114.760  1.00  0.39           N  
ATOM    878  OE1 GLN A 116     -20.954 -45.116-113.602  1.00  0.53           O  
ATOM    879  N   VAL A 117     -21.243 -49.197-109.140  1.00  0.61           N  
ATOM    880  CA  VAL A 117     -21.518 -48.751-107.778  1.00  0.61           C  
ATOM    881  C   VAL A 117     -21.717 -47.238-107.759  1.00  0.62           C  
ATOM    882  CB  VAL A 117     -20.383 -49.152-106.810  1.00  0.55           C  
ATOM    883  O   VAL A 117     -20.792 -46.480-108.061  1.00  0.58           O  
ATOM    884  CG1 VAL A 117     -20.721 -48.735-105.380  1.00  0.46           C  
ATOM    885  CG2 VAL A 117     -20.125 -50.656-106.884  1.00  0.47           C  
ATOM    886  N   ASP A 118     -22.910 -46.702-107.686  1.00  0.68           N  
ATOM    887  CA  ASP A 118     -23.185 -45.297-107.401  1.00  0.67           C  
ATOM    888  C   ASP A 118     -23.109 -45.016-105.902  1.00  0.69           C  
ATOM    889  CB  ASP A 118     -24.559 -44.899-107.942  1.00  0.63           C  
ATOM    890  O   ASP A 118     -23.781 -45.675-105.107  1.00  0.66           O  
ATOM    891  CG  ASP A 118     -24.542 -44.577-109.426  1.00  0.59           C  
ATOM    892  OD1 ASP A 118     -23.483 -44.169-109.950  1.00  0.59           O  
ATOM    893  OD2 ASP A 118     -25.598 -44.730-110.077  1.00  0.61           O  
ATOM    894  N   SER A 119     -22.110 -44.292-105.401  1.00  0.79           N  
ATOM    895  CA  SER A 119     -22.134 -43.624-104.104  1.00  0.80           C  
ATOM    896  C   SER A 119     -23.172 -42.507-104.076  1.00  0.80           C  
ATOM    897  CB  SER A 119     -20.754 -43.056-103.768  1.00  0.76           C  
ATOM    898  O   SER A 119     -22.973 -41.452-104.681  1.00  0.78           O  
ATOM    899  OG  SER A 119     -20.716 -42.584-102.432  1.00  0.71           O  
ATOM    900  N   VAL A 120     -24.350 -42.703-103.443  1.00  0.83           N  
ATOM    901  CA  VAL A 120     -25.367 -41.677-103.242  1.00  0.85           C  
ATOM    902  C   VAL A 120     -25.112 -40.947-101.925  1.00  0.86           C  
ATOM    903  CB  VAL A 120     -26.790 -42.278-103.252  1.00  0.83           C  
ATOM    904  O   VAL A 120     -25.297 -41.517-100.847  1.00  0.85           O  
ATOM    905  CG1 VAL A 120     -27.844 -41.173-103.216  1.00  0.81           C  
ATOM    906  CG2 VAL A 120     -26.985 -43.167-104.479  1.00  0.80           C  
ATOM    907  N   SER A 121     -24.690 -39.713-102.062  1.00  0.86           N  
ATOM    908  CA  SER A 121     -24.454 -38.878-100.888  1.00  0.89           C  
ATOM    909  C   SER A 121     -25.577 -37.865-100.695  1.00  0.89           C  
ATOM    910  CB  SER A 121     -23.115 -38.150-101.008  1.00  0.86           C  
ATOM    911  O   SER A 121     -25.968 -37.176-101.639  1.00  0.88           O  
ATOM    912  OG  SER A 121     -23.075 -37.360-102.184  1.00  0.72           O  
ATOM    913  N   ILE A 122     -26.199 -37.774 -99.599  1.00  0.90           N  
ATOM    914  CA  ILE A 122     -27.017 -36.674 -99.099  1.00  0.92           C  
ATOM    915  C   ILE A 122     -26.130 -35.653 -98.389  1.00  0.92           C  
ATOM    916  CB  ILE A 122     -28.121 -37.180 -98.144  1.00  0.91           C  
ATOM    917  O   ILE A 122     -25.428 -35.989 -97.432  1.00  0.91           O  
ATOM    918  CG1 ILE A 122     -28.988 -38.235 -98.841  1.00  0.84           C  
ATOM    919  CG2 ILE A 122     -28.976 -36.013 -97.641  1.00  0.83           C  
ATOM    920  CD1 ILE A 122     -30.058 -38.846 -97.947  1.00  0.80           C  
ATOM    921  N   SER A 123     -26.153 -34.357 -99.026  1.00  0.91           N  
ATOM    922  CA  SER A 123     -25.408 -33.231 -98.473  1.00  0.94           C  
ATOM    923  C   SER A 123     -25.834 -32.938 -97.038  1.00  0.94           C  
ATOM    924  CB  SER A 123     -25.602 -31.983 -99.335  1.00  0.91           C  
ATOM    925  O   SER A 123     -26.989 -33.160 -96.670  1.00  0.94           O  
ATOM    926  OG  SER A 123     -26.980 -31.705 -99.515  1.00  0.78           O  
ATOM    927  N   SER A 124     -24.910 -32.529 -96.204  1.00  0.92           N  
ATOM    928  CA  SER A 124     -25.145 -32.123 -94.822  1.00  0.95           C  
ATOM    929  C   SER A 124     -26.239 -31.064 -94.735  1.00  0.93           C  
ATOM    930  CB  SER A 124     -23.857 -31.589 -94.194  1.00  0.92           C  
ATOM    931  O   SER A 124     -26.190 -30.054 -95.441  1.00  0.91           O  
ATOM    932  OG  SER A 124     -24.011 -31.423 -92.795  1.00  0.77           O  
ATOM    933  N   LYS A 125     -27.284 -31.196 -93.937  1.00  0.96           N  
ATOM    934  CA  LYS A 125     -28.302 -30.229 -93.537  1.00  0.96           C  
ATOM    935  C   LYS A 125     -28.305 -30.027 -92.025  1.00  0.96           C  
ATOM    936  CB  LYS A 125     -29.685 -30.681 -94.008  1.00  0.95           C  
ATOM    937  O   LYS A 125     -28.248 -30.996 -91.264  1.00  0.96           O  
ATOM    938  CG  LYS A 125     -30.789 -29.665 -93.752  1.00  0.92           C  
ATOM    939  CD  LYS A 125     -32.095 -30.078 -94.417  1.00  0.89           C  
ATOM    940  CE  LYS A 125     -33.210 -29.082 -94.129  1.00  0.89           C  
ATOM    941  NZ  LYS A 125     -34.506 -29.510 -94.736  1.00  0.88           N  
ATOM    942  N   THR A 126     -28.231 -28.835 -91.580  1.00  0.96           N  
ATOM    943  CA  THR A 126     -28.339 -28.456 -90.175  1.00  0.96           C  
ATOM    944  C   THR A 126     -29.802 -28.346 -89.756  1.00  0.96           C  
ATOM    945  CB  THR A 126     -27.621 -27.122 -89.899  1.00  0.95           C  
ATOM    946  O   THR A 126     -30.615 -27.754 -90.469  1.00  0.95           O  
ATOM    947  CG2 THR A 126     -27.677 -26.763 -88.418  1.00  0.86           C  
ATOM    948  OG1 THR A 126     -26.250 -27.232 -90.301  1.00  0.88           O  
ATOM    949  N   PHE A 127     -30.198 -28.921 -88.576  1.00  0.96           N  
ATOM    950  CA  PHE A 127     -31.488 -28.842 -87.901  1.00  0.96           C  
ATOM    951  C   PHE A 127     -31.340 -28.203 -86.525  1.00  0.95           C  
ATOM    952  CB  PHE A 127     -32.114 -30.233 -87.769  1.00  0.96           C  
ATOM    953  O   PHE A 127     -30.361 -28.453 -85.820  1.00  0.93           O  
ATOM    954  CG  PHE A 127     -32.425 -30.886 -89.089  1.00  0.96           C  
ATOM    955  CD1 PHE A 127     -33.633 -30.645 -89.732  1.00  0.94           C  
ATOM    956  CD2 PHE A 127     -31.509 -31.741 -89.687  1.00  0.94           C  
ATOM    957  CE1 PHE A 127     -33.924 -31.248 -90.953  1.00  0.94           C  
ATOM    958  CE2 PHE A 127     -31.792 -32.348 -90.908  1.00  0.94           C  
ATOM    959  CZ  PHE A 127     -33.001 -32.100 -91.539  1.00  0.94           C  
ATOM    960  N   THR A 128     -32.262 -27.336 -86.098  1.00  0.94           N  
ATOM    961  CA  THR A 128     -32.362 -26.778 -84.754  1.00  0.95           C  
ATOM    962  C   THR A 128     -33.329 -27.592 -83.900  1.00  0.94           C  
ATOM    963  CB  THR A 128     -32.819 -25.308 -84.792  1.00  0.93           C  
ATOM    964  O   THR A 128     -34.484 -27.794 -84.282  1.00  0.92           O  
ATOM    965  CG2 THR A 128     -32.763 -24.678 -83.405  1.00  0.87           C  
ATOM    966  OG1 THR A 128     -31.964 -24.570 -85.674  1.00  0.89           O  
ATOM    967  N   LEU A 129     -32.899 -28.151 -82.642  1.00  0.93           N  
ATOM    968  CA  LEU A 129     -33.719 -28.852 -81.659  1.00  0.94           C  
ATOM    969  C   LEU A 129     -34.529 -27.865 -80.825  1.00  0.90           C  
ATOM    970  CB  LEU A 129     -32.843 -29.711 -80.744  1.00  0.92           C  
ATOM    971  O   LEU A 129     -34.165 -26.692 -80.716  1.00  0.86           O  
ATOM    972  CG  LEU A 129     -32.091 -30.864 -81.413  1.00  0.88           C  
ATOM    973  CD1 LEU A 129     -31.172 -31.551 -80.409  1.00  0.83           C  
ATOM    974  CD2 LEU A 129     -33.072 -31.862 -82.019  1.00  0.83           C  
ATOM    975  N   ASN A 130     -35.661 -28.310 -80.305  1.00  0.89           N  
ATOM    976  CA  ASN A 130     -36.386 -27.560 -79.285  1.00  0.90           C  
ATOM    977  C   ASN A 130     -35.478 -27.176 -78.120  1.00  0.88           C  
ATOM    978  CB  ASN A 130     -37.587 -28.363 -78.781  1.00  0.87           C  
ATOM    979  O   ASN A 130     -34.679 -27.991 -77.656  1.00  0.85           O  
ATOM    980  CG  ASN A 130     -38.698 -28.459 -79.807  1.00  0.79           C  
ATOM    981  ND2 ASN A 130     -39.762 -29.176 -79.464  1.00  0.76           N  
ATOM    982  OD1 ASN A 130     -38.602 -27.893 -80.899  1.00  0.74           O  
ATOM    983  N   THR A 131     -35.430 -25.940 -77.722  1.00  0.84           N  
ATOM    984  CA  THR A 131     -34.703 -25.460 -76.552  1.00  0.85           C  
ATOM    985  C   THR A 131     -35.036 -26.303 -75.324  1.00  0.84           C  
ATOM    986  CB  THR A 131     -35.022 -23.981 -76.265  1.00  0.81           C  
ATOM    987  O   THR A 131     -36.207 -26.456 -74.969  1.00  0.80           O  
ATOM    988  CG2 THR A 131     -34.140 -23.435 -75.147  1.00  0.72           C  
ATOM    989  OG1 THR A 131     -34.801 -23.211 -77.453  1.00  0.75           O  
ATOM    990  N   ILE A 132     -34.034 -27.019 -74.562  1.00  0.84           N  
ATOM    991  CA  ILE A 132     -34.232 -27.622 -73.249  1.00  0.84           C  
ATOM    992  C   ILE A 132     -34.387 -26.527 -72.196  1.00  0.83           C  
ATOM    993  CB  ILE A 132     -33.064 -28.563 -72.877  1.00  0.81           C  
ATOM    994  O   ILE A 132     -33.515 -25.666 -72.054  1.00  0.79           O  
ATOM    995  CG1 ILE A 132     -33.036 -29.776 -73.814  1.00  0.75           C  
ATOM    996  CG2 ILE A 132     -33.170 -29.003 -71.414  1.00  0.74           C  
ATOM    997  CD1 ILE A 132     -31.894 -30.744 -73.538  1.00  0.73           C  
ATOM    998  N   PRO A 133     -35.594 -26.496 -71.448  1.00  0.76           N  
ATOM    999  CA  PRO A 133     -35.713 -25.532 -70.352  1.00  0.76           C  
ATOM   1000  C   PRO A 133     -34.632 -25.712 -69.288  1.00  0.76           C  
ATOM   1001  CB  PRO A 133     -37.101 -25.823 -69.775  1.00  0.73           C  
ATOM   1002  O   PRO A 133     -34.405 -26.829 -68.817  1.00  0.71           O  
ATOM   1003  CG  PRO A 133     -37.645 -26.924 -70.627  1.00  0.71           C  
ATOM   1004  CD  PRO A 133     -36.581 -27.345 -71.600  1.00  0.71           C  
ATOM   1005  N   ARG A 134     -33.692 -24.745 -68.985  1.00  0.76           N  
ATOM   1006  CA  ARG A 134     -32.661 -24.683 -67.955  1.00  0.77           C  
ATOM   1007  C   ARG A 134     -33.254 -24.280 -66.609  1.00  0.78           C  
ATOM   1008  CB  ARG A 134     -31.558 -23.701 -68.357  1.00  0.72           C  
ATOM   1009  O   ARG A 134     -34.207 -23.500 -66.554  1.00  0.75           O  
ATOM   1010  CG  ARG A 134     -30.866 -24.053 -69.664  1.00  0.66           C  
ATOM   1011  CD  ARG A 134     -30.050 -25.332 -69.543  1.00  0.65           C  
ATOM   1012  NE  ARG A 134     -28.930 -25.173 -68.620  1.00  0.57           N  
ATOM   1013  NH1 ARG A 134     -28.217 -27.364 -68.780  1.00  0.46           N  
ATOM   1014  NH2 ARG A 134     -27.100 -25.886 -67.429  1.00  0.42           N  
ATOM   1015  CZ  ARG A 134     -28.085 -26.141 -68.279  1.00  0.61           C  
ATOM   1016  N   LYS A 135     -32.731 -24.915 -65.467  1.00  0.83           N  
ATOM   1017  CA  LYS A 135     -33.002 -24.359 -64.145  1.00  0.84           C  
ATOM   1018  C   LYS A 135     -32.462 -22.936 -64.025  1.00  0.85           C  
ATOM   1019  CB  LYS A 135     -32.394 -25.243 -63.055  1.00  0.81           C  
ATOM   1020  O   LYS A 135     -31.327 -22.662 -64.423  1.00  0.82           O  
ATOM   1021  CG  LYS A 135     -32.864 -26.689 -63.097  1.00  0.76           C  
ATOM   1022  CD  LYS A 135     -32.112 -27.552 -62.092  1.00  0.74           C  
ATOM   1023  CE  LYS A 135     -32.470 -29.025 -62.239  1.00  0.71           C  
ATOM   1024  NZ  LYS A 135     -31.725 -29.876 -61.263  1.00  0.62           N  
ATOM   1025  N   SER A 136     -33.258 -22.018 -63.698  1.00  0.86           N  
ATOM   1026  CA  SER A 136     -32.819 -20.686 -63.297  1.00  0.88           C  
ATOM   1027  C   SER A 136     -31.845 -20.755 -62.125  1.00  0.88           C  
ATOM   1028  CB  SER A 136     -34.019 -19.816 -62.923  1.00  0.87           C  
ATOM   1029  O   SER A 136     -31.859 -21.718 -61.356  1.00  0.88           O  
ATOM   1030  OG  SER A 136     -34.911 -19.690 -64.018  1.00  0.82           O  
ATOM   1031  N   THR A 137     -30.875 -19.891 -62.032  1.00  0.87           N  
ATOM   1032  CA  THR A 137     -29.877 -19.804 -60.971  1.00  0.88           C  
ATOM   1033  C   THR A 137     -30.122 -18.577 -60.098  1.00  0.89           C  
ATOM   1034  CB  THR A 137     -28.451 -19.749 -61.550  1.00  0.86           C  
ATOM   1035  O   THR A 137     -30.836 -17.655 -60.499  1.00  0.88           O  
ATOM   1036  CG2 THR A 137     -28.115 -21.031 -62.306  1.00  0.81           C  
ATOM   1037  OG1 THR A 137     -28.348 -18.637 -62.448  1.00  0.85           O  
ATOM   1038  N   MET A 138     -29.603 -18.545 -58.896  1.00  0.90           N  
ATOM   1039  CA  MET A 138     -29.488 -17.418 -57.975  1.00  0.91           C  
ATOM   1040  C   MET A 138     -28.032 -16.997 -57.809  1.00  0.88           C  
ATOM   1041  CB  MET A 138     -30.089 -17.771 -56.614  1.00  0.88           C  
ATOM   1042  O   MET A 138     -27.130 -17.836 -57.856  1.00  0.82           O  
ATOM   1043  CG  MET A 138     -30.144 -16.601 -55.645  1.00  0.80           C  
ATOM   1044  SD  MET A 138     -31.050 -17.007 -54.102  1.00  0.76           S  
ATOM   1045  CE  MET A 138     -29.895 -18.191 -53.356  1.00  0.78           C  
ATOM   1046  N   SER A 139     -27.678 -15.704 -57.612  1.00  0.82           N  
ATOM   1047  CA  SER A 139     -26.324 -15.162 -57.552  1.00  0.81           C  
ATOM   1048  C   SER A 139     -25.602 -15.616 -56.288  1.00  0.79           C  
ATOM   1049  CB  SER A 139     -26.355 -13.634 -57.609  1.00  0.78           C  
ATOM   1050  O   SER A 139     -24.381 -15.782 -56.290  1.00  0.74           O  
ATOM   1051  OG  SER A 139     -27.213 -13.110 -56.610  1.00  0.73           O  
ATOM   1052  N   SER A 140     -26.177 -15.978 -55.143  1.00  0.71           N  
ATOM   1053  CA  SER A 140     -25.684 -16.499 -53.872  1.00  0.71           C  
ATOM   1054  C   SER A 140     -26.830 -16.778 -52.907  1.00  0.72           C  
ATOM   1055  CB  SER A 140     -24.698 -15.518 -53.236  1.00  0.65           C  
ATOM   1056  O   SER A 140     -27.881 -16.138 -52.980  1.00  0.67           O  
ATOM   1057  OG  SER A 140     -25.336 -14.288 -52.936  1.00  0.60           O  
ATOM   1058  N   GLY A 141     -26.688 -17.823 -52.018  1.00  0.67           N  
ATOM   1059  CA  GLY A 141     -27.512 -17.980 -50.830  1.00  0.66           C  
ATOM   1060  C   GLY A 141     -27.164 -16.997 -49.728  1.00  0.64           C  
ATOM   1061  O   GLY A 141     -26.048 -17.012 -49.205  1.00  0.57           O  
ATOM   1062  N   GLY A 142     -26.767 -15.738 -50.032  1.00  0.79           N  
ATOM   1063  CA  GLY A 142     -26.270 -14.664 -49.187  1.00  0.80           C  
ATOM   1064  C   GLY A 142     -26.673 -14.814 -47.732  1.00  0.83           C  
ATOM   1065  O   GLY A 142     -27.748 -15.338 -47.431  1.00  0.79           O  
ATOM   1066  N   ASP A 143     -25.813 -14.553 -46.779  1.00  0.89           N  
ATOM   1067  CA  ASP A 143     -26.062 -14.359 -45.354  1.00  0.91           C  
ATOM   1068  C   ASP A 143     -27.096 -13.260 -45.121  1.00  0.90           C  
ATOM   1069  CB  ASP A 143     -24.761 -14.021 -44.623  1.00  0.88           C  
ATOM   1070  O   ASP A 143     -27.214 -12.332 -45.923  1.00  0.89           O  
ATOM   1071  CG  ASP A 143     -23.694 -15.090 -44.784  1.00  0.84           C  
ATOM   1072  OD1 ASP A 143     -24.026 -16.226 -45.185  1.00  0.84           O  
ATOM   1073  OD2 ASP A 143     -22.512 -14.794 -44.505  1.00  0.86           O  
ATOM   1074  N   PHE A 144     -27.943 -13.371 -44.094  1.00  0.91           N  
ATOM   1075  CA  PHE A 144     -28.833 -12.307 -43.645  1.00  0.92           C  
ATOM   1076  C   PHE A 144     -28.880 -12.247 -42.122  1.00  0.92           C  
ATOM   1077  CB  PHE A 144     -30.244 -12.511 -44.206  1.00  0.91           C  
ATOM   1078  O   PHE A 144     -28.590 -13.238 -41.448  1.00  0.90           O  
ATOM   1079  CG  PHE A 144     -30.943 -13.727 -43.662  1.00  0.91           C  
ATOM   1080  CD1 PHE A 144     -30.723 -14.980 -44.219  1.00  0.89           C  
ATOM   1081  CD2 PHE A 144     -31.822 -13.616 -42.592  1.00  0.89           C  
ATOM   1082  CE1 PHE A 144     -31.369 -16.108 -43.718  1.00  0.89           C  
ATOM   1083  CE2 PHE A 144     -32.472 -14.738 -42.086  1.00  0.89           C  
ATOM   1084  CZ  PHE A 144     -32.245 -15.983 -42.650  1.00  0.88           C  
ATOM   1085  N   THR A 145     -29.177 -11.091 -41.611  1.00  0.92           N  
ATOM   1086  CA  THR A 145     -29.504 -10.960 -40.196  1.00  0.93           C  
ATOM   1087  C   THR A 145     -30.948 -11.379 -39.933  1.00  0.93           C  
ATOM   1088  CB  THR A 145     -29.289  -9.517 -39.704  1.00  0.92           C  
ATOM   1089  O   THR A 145     -31.867 -10.924 -40.617  1.00  0.93           O  
ATOM   1090  CG2 THR A 145     -29.532  -9.405 -38.202  1.00  0.87           C  
ATOM   1091  OG1 THR A 145     -27.943  -9.116 -39.990  1.00  0.87           O  
ATOM   1092  N   ALA A 146     -31.117 -12.365 -38.921  1.00  0.90           N  
ATOM   1093  CA  ALA A 146     -32.441 -12.858 -38.552  1.00  0.92           C  
ATOM   1094  C   ALA A 146     -33.388 -11.704 -38.237  1.00  0.87           C  
ATOM   1095  CB  ALA A 146     -32.343 -13.803 -37.357  1.00  0.88           C  
ATOM   1096  O   ALA A 146     -33.083 -10.854 -37.397  1.00  0.82           O  
ATOM   1097  N   GLY A 147     -34.460 -11.431 -39.003  1.00  0.84           N  
ATOM   1098  CA  GLY A 147     -35.447 -10.372 -38.866  1.00  0.84           C  
ATOM   1099  C   GLY A 147     -35.274  -9.260 -39.884  1.00  0.82           C  
ATOM   1100  O   GLY A 147     -36.173  -8.437 -40.071  1.00  0.77           O  
ATOM   1101  N   SER A 148     -34.076  -9.215 -40.622  1.00  0.89           N  
ATOM   1102  CA  SER A 148     -33.888  -8.198 -41.652  1.00  0.89           C  
ATOM   1103  C   SER A 148     -34.477  -8.647 -42.986  1.00  0.88           C  
ATOM   1104  CB  SER A 148     -32.403  -7.877 -41.824  1.00  0.87           C  
ATOM   1105  O   SER A 148     -34.460  -9.836 -43.309  1.00  0.87           O  
ATOM   1106  OG  SER A 148     -31.816  -7.535 -40.580  1.00  0.80           O  
ATOM   1107  N   ASP A 149     -34.957  -7.722 -43.694  1.00  0.89           N  
ATOM   1108  CA  ASP A 149     -35.412  -7.969 -45.058  1.00  0.90           C  
ATOM   1109  C   ASP A 149     -34.245  -8.352 -45.966  1.00  0.89           C  
ATOM   1110  CB  ASP A 149     -36.130  -6.738 -45.616  1.00  0.88           C  
ATOM   1111  O   ASP A 149     -33.125  -7.873 -45.781  1.00  0.87           O  
ATOM   1112  CG  ASP A 149     -37.402  -6.399 -44.858  1.00  0.85           C  
ATOM   1113  OD1 ASP A 149     -37.845  -7.211 -44.017  1.00  0.84           O  
ATOM   1114  OD2 ASP A 149     -37.967  -5.313 -45.107  1.00  0.85           O  
ATOM   1115  N   ARG A 150     -34.510  -9.138 -46.958  1.00  0.92           N  
ATOM   1116  CA  ARG A 150     -33.515  -9.621 -47.910  1.00  0.92           C  
ATOM   1117  C   ARG A 150     -34.015  -9.479 -49.344  1.00  0.91           C  
ATOM   1118  CB  ARG A 150     -33.159 -11.081 -47.622  1.00  0.88           C  
ATOM   1119  O   ARG A 150     -35.136  -9.883 -49.659  1.00  0.89           O  
ATOM   1120  CG  ARG A 150     -32.075 -11.641 -48.528  1.00  0.77           C  
ATOM   1121  CD  ARG A 150     -31.620 -13.022 -48.077  1.00  0.74           C  
ATOM   1122  NE  ARG A 150     -30.509 -13.516 -48.886  1.00  0.71           N  
ATOM   1123  NH1 ARG A 150     -29.649 -14.889 -47.239  1.00  0.64           N  
ATOM   1124  NH2 ARG A 150     -28.630 -14.772 -49.289  1.00  0.58           N  
ATOM   1125  CZ  ARG A 150     -29.599 -14.391 -48.470  1.00  0.69           C  
ATOM   1126  N   THR A 151     -33.119  -9.039 -50.166  1.00  0.92           N  
ATOM   1127  CA  THR A 151     -33.373  -9.084 -51.601  1.00  0.92           C  
ATOM   1128  C   THR A 151     -32.733 -10.321 -52.226  1.00  0.92           C  
ATOM   1129  CB  THR A 151     -32.843  -7.819 -52.302  1.00  0.90           C  
ATOM   1130  O   THR A 151     -31.537 -10.563 -52.050  1.00  0.90           O  
ATOM   1131  CG2 THR A 151     -33.201  -7.821 -53.785  1.00  0.86           C  
ATOM   1132  OG1 THR A 151     -33.418  -6.661 -51.685  1.00  0.87           O  
ATOM   1133  N   ILE A 152     -33.483 -11.111 -52.894  1.00  0.94           N  
ATOM   1134  CA  ILE A 152     -33.076 -12.315 -53.610  1.00  0.94           C  
ATOM   1135  C   ILE A 152     -33.096 -12.053 -55.114  1.00  0.93           C  
ATOM   1136  CB  ILE A 152     -33.988 -13.514 -53.263  1.00  0.93           C  
ATOM   1137  O   ILE A 152     -34.115 -11.627 -55.663  1.00  0.91           O  
ATOM   1138  CG1 ILE A 152     -33.952 -13.793 -51.756  1.00  0.88           C  
ATOM   1139  CG2 ILE A 152     -33.575 -14.755 -54.060  1.00  0.87           C  
ATOM   1140  CD1 ILE A 152     -35.004 -14.788 -51.286  1.00  0.84           C  
ATOM   1141  N   SER A 153     -31.988 -12.281 -55.718  1.00  0.93           N  
ATOM   1142  CA  SER A 153     -31.865 -12.130 -57.164  1.00  0.93           C  
ATOM   1143  C   SER A 153     -31.693 -13.482 -57.848  1.00  0.93           C  
ATOM   1144  CB  SER A 153     -30.686 -11.220 -57.510  1.00  0.91           C  
ATOM   1145  O   SER A 153     -30.908 -14.317 -57.395  1.00  0.92           O  
ATOM   1146  OG  SER A 153     -30.845  -9.943 -56.917  1.00  0.83           O  
ATOM   1147  N   ILE A 154     -32.417 -13.763 -58.961  1.00  0.94           N  
ATOM   1148  CA  ILE A 154     -32.346 -14.993 -59.743  1.00  0.94           C  
ATOM   1149  C   ILE A 154     -31.952 -14.667 -61.182  1.00  0.92           C  
ATOM   1150  CB  ILE A 154     -33.688 -15.758 -59.715  1.00  0.92           C  
ATOM   1151  O   ILE A 154     -32.362 -13.640 -61.727  1.00  0.88           O  
ATOM   1152  CG1 ILE A 154     -34.787 -14.934 -60.396  1.00  0.84           C  
ATOM   1153  CG2 ILE A 154     -34.079 -16.110 -58.277  1.00  0.83           C  
ATOM   1154  CD1 ILE A 154     -36.102 -15.682 -60.571  1.00  0.81           C  
ATOM   1155  N   SER A 155     -31.140 -15.481 -61.791  1.00  0.89           N  
ATOM   1156  CA  SER A 155     -30.849 -15.493 -63.221  1.00  0.89           C  
ATOM   1157  C   SER A 155     -31.744 -16.484 -63.958  1.00  0.88           C  
ATOM   1158  CB  SER A 155     -29.380 -15.839 -63.467  1.00  0.86           C  
ATOM   1159  O   SER A 155     -31.575 -17.698 -63.827  1.00  0.86           O  
ATOM   1160  OG  SER A 155     -29.036 -15.633 -64.826  1.00  0.77           O  
ATOM   1161  N   ARG A 156     -32.769 -15.968 -64.638  1.00  0.88           N  
ATOM   1162  CA  ARG A 156     -33.786 -16.761 -65.320  1.00  0.89           C  
ATOM   1163  C   ARG A 156     -33.209 -17.450 -66.551  1.00  0.86           C  
ATOM   1164  CB  ARG A 156     -34.974 -15.883 -65.720  1.00  0.86           C  
ATOM   1165  O   ARG A 156     -32.661 -16.792 -67.438  1.00  0.83           O  
ATOM   1166  CG  ARG A 156     -35.614 -15.145 -64.555  1.00  0.83           C  
ATOM   1167  CD  ARG A 156     -36.824 -14.334 -64.997  1.00  0.82           C  
ATOM   1168  NE  ARG A 156     -38.003 -15.177 -65.174  1.00  0.79           N  
ATOM   1169  NH1 ARG A 156     -39.281 -14.079 -63.594  1.00  0.70           N  
ATOM   1170  NH2 ARG A 156     -40.153 -15.860 -64.744  1.00  0.68           N  
ATOM   1171  CZ  ARG A 156     -39.143 -15.037 -64.504  1.00  0.80           C  
ATOM   1172  N   ALA A 157     -33.456 -18.738 -66.611  1.00  0.85           N  
ATOM   1173  CA  ALA A 157     -33.043 -19.536 -67.763  1.00  0.84           C  
ATOM   1174  C   ALA A 157     -33.995 -19.335 -68.939  1.00  0.83           C  
ATOM   1175  CB  ALA A 157     -32.970 -21.014 -67.388  1.00  0.82           C  
ATOM   1176  O   ALA A 157     -33.603 -19.494 -70.097  1.00  0.79           O  
ATOM   1177  N   SER A 158     -35.281 -18.940 -68.724  1.00  0.82           N  
ATOM   1178  CA  SER A 158     -36.313 -18.555 -69.681  1.00  0.82           C  
ATOM   1179  C   SER A 158     -37.256 -17.514 -69.088  1.00  0.83           C  
ATOM   1180  CB  SER A 158     -37.110 -19.780 -70.132  1.00  0.81           C  
ATOM   1181  O   SER A 158     -37.568 -17.559 -67.896  1.00  0.82           O  
ATOM   1182  OG  SER A 158     -38.117 -19.411 -71.058  1.00  0.78           O  
ATOM   1183  N   SER A 159     -37.767 -16.533 -69.931  1.00  0.81           N  
ATOM   1184  CA  SER A 159     -38.761 -15.544 -69.528  1.00  0.83           C  
ATOM   1185  C   SER A 159     -40.113 -16.196 -69.259  1.00  0.82           C  
ATOM   1186  CB  SER A 159     -38.911 -14.466 -70.603  1.00  0.79           C  
ATOM   1187  O   SER A 159     -40.944 -15.640 -68.538  1.00  0.80           O  
ATOM   1188  OG  SER A 159     -39.216 -15.047 -71.859  1.00  0.75           O  
ATOM   1189  N   SER A 160     -40.306 -17.437 -69.646  1.00  0.83           N  
ATOM   1190  CA  SER A 160     -41.579 -18.134 -69.493  1.00  0.84           C  
ATOM   1191  C   SER A 160     -41.609 -18.955 -68.208  1.00  0.84           C  
ATOM   1192  CB  SER A 160     -41.842 -19.042 -70.694  1.00  0.82           C  
ATOM   1193  O   SER A 160     -42.656 -19.485 -67.828  1.00  0.83           O  
ATOM   1194  OG  SER A 160     -40.857 -20.059 -70.781  1.00  0.78           O  
ATOM   1195  N   PHE A 161     -40.505 -19.020 -67.462  1.00  0.86           N  
ATOM   1196  CA  PHE A 161     -40.449 -19.845 -66.262  1.00  0.88           C  
ATOM   1197  C   PHE A 161     -40.968 -19.078 -65.052  1.00  0.88           C  
ATOM   1198  CB  PHE A 161     -39.017 -20.325 -66.004  1.00  0.86           C  
ATOM   1199  O   PHE A 161     -40.729 -17.876 -64.923  1.00  0.87           O  
ATOM   1200  CG  PHE A 161     -38.520 -21.321 -67.017  1.00  0.82           C  
ATOM   1201  CD1 PHE A 161     -39.386 -21.876 -67.951  1.00  0.78           C  
ATOM   1202  CD2 PHE A 161     -37.184 -21.702 -67.034  1.00  0.79           C  
ATOM   1203  CE1 PHE A 161     -38.928 -22.798 -68.889  1.00  0.79           C  
ATOM   1204  CE2 PHE A 161     -36.719 -22.623 -67.969  1.00  0.81           C  
ATOM   1205  CZ  PHE A 161     -37.593 -23.170 -68.895  1.00  0.78           C  
ATOM   1206  N   SER A 162     -41.765 -19.635 -64.204  1.00  0.90           N  
ATOM   1207  CA  SER A 162     -42.040 -19.194 -62.840  1.00  0.91           C  
ATOM   1208  C   SER A 162     -41.091 -19.852 -61.844  1.00  0.92           C  
ATOM   1209  CB  SER A 162     -43.488 -19.503 -62.459  1.00  0.90           C  
ATOM   1210  O   SER A 162     -40.496 -20.890 -62.139  1.00  0.92           O  
ATOM   1211  OG  SER A 162     -43.742 -20.895 -62.536  1.00  0.85           O  
ATOM   1212  N   HIS A 163     -40.841 -19.199 -60.763  1.00  0.92           N  
ATOM   1213  CA  HIS A 163     -39.913 -19.699 -59.755  1.00  0.94           C  
ATOM   1214  C   HIS A 163     -40.563 -19.733 -58.375  1.00  0.94           C  
ATOM   1215  CB  HIS A 163     -38.648 -18.840 -59.718  1.00  0.93           C  
ATOM   1216  O   HIS A 163     -41.323 -18.829 -58.021  1.00  0.94           O  
ATOM   1217  CG  HIS A 163     -37.972 -18.710 -61.046  1.00  0.90           C  
ATOM   1218  CD2 HIS A 163     -36.896 -19.350 -61.562  1.00  0.86           C  
ATOM   1219  ND1 HIS A 163     -38.399 -17.829 -62.015  1.00  0.88           N  
ATOM   1220  CE1 HIS A 163     -37.613 -17.934 -63.074  1.00  0.88           C  
ATOM   1221  NE2 HIS A 163     -36.693 -18.850 -62.824  1.00  0.89           N  
ATOM   1222  N   LYS A 164     -40.309 -20.821 -57.663  1.00  0.95           N  
ATOM   1223  CA  LYS A 164     -40.606 -20.934 -56.238  1.00  0.96           C  
ATOM   1224  C   LYS A 164     -39.329 -21.120 -55.423  1.00  0.96           C  
ATOM   1225  CB  LYS A 164     -41.565 -22.097 -55.980  1.00  0.94           C  
ATOM   1226  O   LYS A 164     -38.593 -22.088 -55.624  1.00  0.95           O  
ATOM   1227  CG  LYS A 164     -42.127 -22.134 -54.566  1.00  0.87           C  
ATOM   1228  CD  LYS A 164     -43.237 -23.169 -54.433  1.00  0.82           C  
ATOM   1229  CE  LYS A 164     -43.842 -23.164 -53.036  1.00  0.79           C  
ATOM   1230  NZ  LYS A 164     -44.933 -24.175 -52.901  1.00  0.75           N  
ATOM   1231  N   LEU A 165     -39.060 -20.224 -54.563  1.00  0.96           N  
ATOM   1232  CA  LEU A 165     -37.926 -20.283 -53.647  1.00  0.96           C  
ATOM   1233  C   LEU A 165     -38.374 -20.711 -52.254  1.00  0.96           C  
ATOM   1234  CB  LEU A 165     -37.224 -18.924 -53.576  1.00  0.96           C  
ATOM   1235  O   LEU A 165     -39.242 -20.073 -51.653  1.00  0.96           O  
ATOM   1236  CG  LEU A 165     -35.969 -18.855 -52.704  1.00  0.94           C  
ATOM   1237  CD1 LEU A 165     -34.818 -19.601 -53.370  1.00  0.92           C  
ATOM   1238  CD2 LEU A 165     -35.586 -17.404 -52.433  1.00  0.92           C  
ATOM   1239  N   TYR A 166     -37.860 -21.753 -51.735  1.00  0.96           N  
ATOM   1240  CA  TYR A 166     -37.956 -22.140 -50.332  1.00  0.96           C  
ATOM   1241  C   TYR A 166     -36.718 -21.703 -49.559  1.00  0.96           C  
ATOM   1242  CB  TYR A 166     -38.143 -23.655 -50.204  1.00  0.96           C  
ATOM   1243  O   TYR A 166     -35.589 -21.933 -50.001  1.00  0.96           O  
ATOM   1244  CG  TYR A 166     -39.384 -24.174 -50.888  1.00  0.94           C  
ATOM   1245  CD1 TYR A 166     -40.615 -24.175 -50.235  1.00  0.92           C  
ATOM   1246  CD2 TYR A 166     -39.330 -24.664 -52.188  1.00  0.92           C  
ATOM   1247  CE1 TYR A 166     -41.761 -24.654 -50.860  1.00  0.92           C  
ATOM   1248  CE2 TYR A 166     -40.470 -25.145 -52.824  1.00  0.91           C  
ATOM   1249  OH  TYR A 166     -42.810 -25.611 -52.778  1.00  0.88           O  
ATOM   1250  CZ  TYR A 166     -41.679 -25.136 -52.153  1.00  0.91           C  
ATOM   1251  N   ILE A 167     -36.860 -21.075 -48.478  1.00  0.96           N  
ATOM   1252  CA  ILE A 167     -35.839 -20.729 -47.494  1.00  0.96           C  
ATOM   1253  C   ILE A 167     -35.982 -21.624 -46.265  1.00  0.96           C  
ATOM   1254  CB  ILE A 167     -35.928 -19.241 -47.087  1.00  0.96           C  
ATOM   1255  O   ILE A 167     -37.002 -21.581 -45.573  1.00  0.96           O  
ATOM   1256  CG1 ILE A 167     -35.964 -18.348 -48.332  1.00  0.94           C  
ATOM   1257  CG2 ILE A 167     -34.759 -18.861 -46.173  1.00  0.94           C  
ATOM   1258  CD1 ILE A 167     -36.028 -16.858 -48.023  1.00  0.92           C  
ATOM   1259  N   ASP A 168     -35.017 -22.464 -46.023  1.00  0.97           N  
ATOM   1260  CA  ASP A 168     -34.937 -23.351 -44.867  1.00  0.97           C  
ATOM   1261  C   ASP A 168     -33.779 -22.958 -43.952  1.00  0.97           C  
ATOM   1262  CB  ASP A 168     -34.783 -24.805 -45.316  1.00  0.96           C  
ATOM   1263  O   ASP A 168     -32.726 -22.526 -44.425  1.00  0.96           O  
ATOM   1264  CG  ASP A 168     -35.804 -25.214 -46.363  1.00  0.90           C  
ATOM   1265  OD1 ASP A 168     -37.013 -24.969 -46.164  1.00  0.86           O  
ATOM   1266  OD2 ASP A 168     -35.396 -25.790 -47.394  1.00  0.89           O  
ATOM   1267  N   ILE A 169     -33.960 -23.153 -42.727  1.00  0.96           N  
ATOM   1268  CA  ILE A 169     -32.890 -22.930 -41.762  1.00  0.97           C  
ATOM   1269  C   ILE A 169     -32.596 -24.225 -41.008  1.00  0.97           C  
ATOM   1270  CB  ILE A 169     -33.250 -21.802 -40.769  1.00  0.97           C  
ATOM   1271  O   ILE A 169     -33.508 -25.005 -40.724  1.00  0.96           O  
ATOM   1272  CG1 ILE A 169     -32.049 -21.475 -39.874  1.00  0.96           C  
ATOM   1273  CG2 ILE A 169     -34.469 -22.191 -39.928  1.00  0.96           C  
ATOM   1274  CD1 ILE A 169     -32.174 -20.154 -39.128  1.00  0.94           C  
ATOM   1275  N   LYS A 170     -31.324 -24.477 -40.648  1.00  0.97           N  
ATOM   1276  CA  LYS A 170     -30.912 -25.637 -39.863  1.00  0.97           C  
ATOM   1277  C   LYS A 170     -31.064 -25.372 -38.368  1.00  0.97           C  
ATOM   1278  CB  LYS A 170     -29.466 -26.017 -40.184  1.00  0.96           C  
ATOM   1279  O   LYS A 170     -30.410 -24.481 -37.821  1.00  0.96           O  
ATOM   1280  CG  LYS A 170     -29.074 -27.411 -39.718  1.00  0.94           C  
ATOM   1281  CD  LYS A 170     -27.691 -27.801 -40.223  1.00  0.91           C  
ATOM   1282  CE  LYS A 170     -27.345 -29.238 -39.856  1.00  0.90           C  
ATOM   1283  NZ  LYS A 170     -26.041 -29.663 -40.447  1.00  0.88           N  
ATOM   1284  N   ASP A 171     -31.990 -26.042 -37.634  1.00  0.95           N  
ATOM   1285  CA  ASP A 171     -32.238 -25.858 -36.207  1.00  0.96           C  
ATOM   1286  C   ASP A 171     -31.101 -26.442 -35.372  1.00  0.94           C  
ATOM   1287  CB  ASP A 171     -33.568 -26.500 -35.807  1.00  0.94           C  
ATOM   1288  O   ASP A 171     -30.127 -26.963 -35.919  1.00  0.92           O  
ATOM   1289  CG  ASP A 171     -33.536 -28.017 -35.869  1.00  0.90           C  
ATOM   1290  OD1 ASP A 171     -32.435 -28.601 -35.954  1.00  0.85           O  
ATOM   1291  OD2 ASP A 171     -34.623 -28.634 -35.835  1.00  0.89           O  
ATOM   1292  N   SER A 172     -31.132 -26.456 -34.126  1.00  0.93           N  
ATOM   1293  CA  SER A 172     -30.084 -26.918 -33.222  1.00  0.93           C  
ATOM   1294  C   SER A 172     -29.940 -28.435 -33.272  1.00  0.91           C  
ATOM   1295  CB  SER A 172     -30.376 -26.472 -31.789  1.00  0.91           C  
ATOM   1296  O   SER A 172     -28.874 -28.973 -32.965  1.00  0.89           O  
ATOM   1297  OG  SER A 172     -31.671 -26.886 -31.387  1.00  0.86           O  
ATOM   1298  N   GLY A 173     -30.903 -29.159 -33.683  1.00  0.92           N  
ATOM   1299  CA  GLY A 173     -30.907 -30.604 -33.850  1.00  0.93           C  
ATOM   1300  C   GLY A 173     -30.411 -31.049 -35.212  1.00  0.92           C  
ATOM   1301  O   GLY A 173     -30.313 -32.248 -35.482  1.00  0.91           O  
ATOM   1302  N   GLY A 174     -30.094 -30.110 -36.083  1.00  0.94           N  
ATOM   1303  CA  GLY A 174     -29.558 -30.380 -37.407  1.00  0.95           C  
ATOM   1304  C   GLY A 174     -30.633 -30.597 -38.455  1.00  0.94           C  
ATOM   1305  O   GLY A 174     -30.329 -30.832 -39.626  1.00  0.93           O  
ATOM   1306  N   ASN A 175     -31.976 -30.501 -38.109  1.00  0.95           N  
ATOM   1307  CA  ASN A 175     -33.111 -30.605 -39.020  1.00  0.96           C  
ATOM   1308  C   ASN A 175     -33.326 -29.310 -39.798  1.00  0.96           C  
ATOM   1309  CB  ASN A 175     -34.382 -30.980 -38.254  1.00  0.95           C  
ATOM   1310  O   ASN A 175     -33.093 -28.219 -39.274  1.00  0.96           O  
ATOM   1311  CG  ASN A 175     -34.197 -32.206 -37.382  1.00  0.93           C  
ATOM   1312  ND2 ASN A 175     -34.326 -32.027 -36.072  1.00  0.93           N  
ATOM   1313  OD1 ASN A 175     -33.939 -33.305 -37.880  1.00  0.91           O  
ATOM   1314  N   TRP A 176     -33.602 -29.339 -40.959  1.00  0.94           N  
ATOM   1315  CA  TRP A 176     -34.027 -28.216 -41.787  1.00  0.97           C  
ATOM   1316  C   TRP A 176     -35.484 -27.859 -41.515  1.00  0.93           C  
ATOM   1317  CB  TRP A 176     -33.836 -28.540 -43.272  1.00  0.94           C  
ATOM   1318  O   TRP A 176     -36.381 -28.680 -41.724  1.00  0.87           O  
ATOM   1319  CG  TRP A 176     -32.402 -28.681 -43.685  1.00  0.86           C  
ATOM   1320  CD1 TRP A 176     -31.733 -29.841 -43.957  1.00  0.77           C  
ATOM   1321  CD2 TRP A 176     -31.459 -27.621 -43.870  1.00  0.81           C  
ATOM   1322  CE2 TRP A 176     -30.235 -28.213 -44.254  1.00  0.89           C  
ATOM   1323  CE3 TRP A 176     -31.530 -26.227 -43.748  1.00  0.84           C  
ATOM   1324  NE1 TRP A 176     -30.429 -29.567 -44.300  1.00  0.87           N  
ATOM   1325  CH2 TRP A 176     -29.187 -26.095 -44.391  1.00  0.86           C  
ATOM   1326  CZ2 TRP A 176     -29.091 -27.457 -44.518  1.00  0.86           C  
ATOM   1327  CZ3 TRP A 176     -30.389 -25.476 -44.011  1.00  0.86           C  
ATOM   1328  N   VAL A 177     -35.778 -26.765 -41.108  1.00  0.96           N  
ATOM   1329  CA  VAL A 177     -37.093 -26.175 -40.882  1.00  0.97           C  
ATOM   1330  C   VAL A 177     -37.389 -25.142 -41.967  1.00  0.96           C  
ATOM   1331  CB  VAL A 177     -37.189 -25.523 -39.484  1.00  0.96           C  
ATOM   1332  O   VAL A 177     -36.596 -24.225 -42.193  1.00  0.96           O  
ATOM   1333  CG1 VAL A 177     -38.591 -24.966 -39.244  1.00  0.92           C  
ATOM   1334  CG2 VAL A 177     -36.818 -26.532 -38.399  1.00  0.92           C  
ATOM   1335  N   ASN A 178     -38.491 -25.303 -42.681  1.00  0.96           N  
ATOM   1336  CA  ASN A 178     -38.941 -24.304 -43.644  1.00  0.96           C  
ATOM   1337  C   ASN A 178     -39.359 -23.008 -42.954  1.00  0.97           C  
ATOM   1338  CB  ASN A 178     -40.095 -24.852 -44.487  1.00  0.95           C  
ATOM   1339  O   ASN A 178     -40.171 -23.028 -42.027  1.00  0.96           O  
ATOM   1340  CG  ASN A 178     -40.551 -23.878 -45.556  1.00  0.87           C  
ATOM   1341  ND2 ASN A 178     -39.828 -23.838 -46.669  1.00  0.83           N  
ATOM   1342  OD1 ASN A 178     -41.543 -23.166 -45.382  1.00  0.81           O  
ATOM   1343  N   ILE A 179     -38.765 -21.884 -43.420  1.00  0.95           N  
ATOM   1344  CA  ILE A 179     -39.091 -20.545 -42.944  1.00  0.96           C  
ATOM   1345  C   ILE A 179     -40.167 -19.928 -43.835  1.00  0.93           C  
ATOM   1346  CB  ILE A 179     -37.841 -19.638 -42.907  1.00  0.93           C  
ATOM   1347  O   ILE A 179     -41.194 -19.456 -43.342  1.00  0.89           O  
ATOM   1348  CG1 ILE A 179     -36.777 -20.232 -41.977  1.00  0.80           C  
ATOM   1349  CG2 ILE A 179     -38.216 -18.218 -42.474  1.00  0.79           C  
ATOM   1350  CD1 ILE A 179     -35.390 -19.631 -42.159  1.00  0.75           C  
ATOM   1351  N   LYS A 180     -39.893 -19.941 -45.112  1.00  0.96           N  
ATOM   1352  CA  LYS A 180     -40.697 -19.166 -46.053  1.00  0.96           C  
ATOM   1353  C   LYS A 180     -40.636 -19.768 -47.454  1.00  0.95           C  
ATOM   1354  CB  LYS A 180     -40.227 -17.710 -46.088  1.00  0.95           C  
ATOM   1355  O   LYS A 180     -39.589 -20.259 -47.879  1.00  0.94           O  
ATOM   1356  CG  LYS A 180     -41.149 -16.781 -46.863  1.00  0.92           C  
ATOM   1357  CD  LYS A 180     -40.822 -15.318 -46.594  1.00  0.88           C  
ATOM   1358  CE  LYS A 180     -41.882 -14.391 -47.175  1.00  0.86           C  
ATOM   1359  NZ  LYS A 180     -42.122 -13.206 -46.298  1.00  0.83           N  
ATOM   1360  N   SER A 181     -41.739 -19.678 -48.099  1.00  0.96           N  
ATOM   1361  CA  SER A 181     -41.829 -19.941 -49.532  1.00  0.96           C  
ATOM   1362  C   SER A 181     -42.162 -18.670 -50.306  1.00  0.95           C  
ATOM   1363  CB  SER A 181     -42.884 -21.011 -49.815  1.00  0.94           C  
ATOM   1364  O   SER A 181     -43.088 -17.941 -49.945  1.00  0.94           O  
ATOM   1365  OG  SER A 181     -42.911 -21.338 -51.194  1.00  0.73           O  
ATOM   1366  N   ILE A 182     -41.376 -18.408 -51.420  1.00  0.96           N  
ATOM   1367  CA  ILE A 182     -41.498 -17.212 -52.245  1.00  0.96           C  
ATOM   1368  C   ILE A 182     -41.775 -17.610 -53.693  1.00  0.95           C  
ATOM   1369  CB  ILE A 182     -40.227 -16.337 -52.164  1.00  0.95           C  
ATOM   1370  O   ILE A 182     -41.022 -18.387 -54.285  1.00  0.93           O  
ATOM   1371  CG1 ILE A 182     -39.935 -15.952 -50.709  1.00  0.90           C  
ATOM   1372  CG2 ILE A 182     -40.372 -15.090 -53.042  1.00  0.90           C  
ATOM   1373  CD1 ILE A 182     -38.585 -15.280 -50.505  1.00  0.86           C  
ATOM   1374  N   ASN A 183     -42.837 -16.970 -54.198  1.00  0.95           N  
ATOM   1375  CA  ASN A 183     -43.114 -17.071 -55.627  1.00  0.96           C  
ATOM   1376  C   ASN A 183     -42.601 -15.849 -56.385  1.00  0.95           C  
ATOM   1377  CB  ASN A 183     -44.613 -17.257 -55.872  1.00  0.94           C  
ATOM   1378  O   ASN A 183     -42.870 -14.712 -55.993  1.00  0.94           O  
ATOM   1379  CG  ASN A 183     -45.157 -18.518 -55.231  1.00  0.90           C  
ATOM   1380  ND2 ASN A 183     -46.289 -18.396 -54.548  1.00  0.89           N  
ATOM   1381  OD1 ASN A 183     -44.564 -19.594 -55.348  1.00  0.88           O  
ATOM   1382  N   PHE A 184     -41.833 -16.136 -57.417  1.00  0.93           N  
ATOM   1383  CA  PHE A 184     -41.454 -15.101 -58.371  1.00  0.94           C  
ATOM   1384  C   PHE A 184     -42.435 -15.054 -59.537  1.00  0.88           C  
ATOM   1385  CB  PHE A 184     -40.033 -15.340 -58.890  1.00  0.91           C  
ATOM   1386  O   PHE A 184     -42.825 -16.096 -60.069  1.00  0.83           O  
ATOM   1387  CG  PHE A 184     -38.965 -15.140 -57.849  1.00  0.87           C  
ATOM   1388  CD1 PHE A 184     -38.180 -13.993 -57.850  1.00  0.82           C  
ATOM   1389  CD2 PHE A 184     -38.745 -16.099 -56.870  1.00  0.82           C  
ATOM   1390  CE1 PHE A 184     -37.191 -13.805 -56.887  1.00  0.87           C  
ATOM   1391  CE2 PHE A 184     -37.758 -15.919 -55.905  1.00  0.86           C  
ATOM   1392  CZ  PHE A 184     -36.982 -14.771 -55.916  1.00  0.86           C  
ATOM   1393  N   SER A 185     -42.819 -13.825 -59.954  1.00  0.89           N  
ATOM   1394  CA  SER A 185     -43.600 -13.640 -61.173  1.00  0.89           C  
ATOM   1395  C   SER A 185     -42.769 -13.946 -62.414  1.00  0.87           C  
ATOM   1396  CB  SER A 185     -44.143 -12.212 -61.251  1.00  0.85           C  
ATOM   1397  O   SER A 185     -41.538 -13.969 -62.352  1.00  0.84           O  
ATOM   1398  OG  SER A 185     -43.109 -11.299 -61.575  1.00  0.75           O  
ATOM   1399  N   THR A 186     -43.353 -14.092 -63.579  1.00  0.85           N  
ATOM   1400  CA  THR A 186     -42.701 -14.478 -64.826  1.00  0.86           C  
ATOM   1401  C   THR A 186     -41.740 -13.388 -65.292  1.00  0.83           C  
ATOM   1402  CB  THR A 186     -43.734 -14.764 -65.931  1.00  0.80           C  
ATOM   1403  O   THR A 186     -40.885 -13.632 -66.147  1.00  0.78           O  
ATOM   1404  CG2 THR A 186     -44.482 -16.065 -65.662  1.00  0.66           C  
ATOM   1405  OG1 THR A 186     -44.677 -13.686 -65.986  1.00  0.68           O  
ATOM   1406  N   SER A 187     -41.738 -12.218 -64.656  1.00  0.89           N  
ATOM   1407  CA  SER A 187     -40.912 -11.087 -65.065  1.00  0.90           C  
ATOM   1408  C   SER A 187     -39.919 -10.704 -63.973  1.00  0.90           C  
ATOM   1409  CB  SER A 187     -41.787  -9.882 -65.414  1.00  0.87           C  
ATOM   1410  O   SER A 187     -38.919 -10.036 -64.242  1.00  0.90           O  
ATOM   1411  OG  SER A 187     -42.675  -9.581 -64.352  1.00  0.84           O  
ATOM   1412  N   GLU A 188     -40.028 -11.202 -62.730  1.00  0.93           N  
ATOM   1413  CA  GLU A 188     -39.217 -10.786 -61.589  1.00  0.94           C  
ATOM   1414  C   GLU A 188     -37.855 -11.475 -61.599  1.00  0.94           C  
ATOM   1415  CB  GLU A 188     -39.946 -11.082 -60.275  1.00  0.92           C  
ATOM   1416  O   GLU A 188     -37.776 -12.704 -61.638  1.00  0.93           O  
ATOM   1417  CG  GLU A 188     -41.076 -10.111 -59.967  1.00  0.86           C  
ATOM   1418  CD  GLU A 188     -41.931 -10.540 -58.785  1.00  0.80           C  
ATOM   1419  OE1 GLU A 188     -42.235 -11.748 -58.662  1.00  0.85           O  
ATOM   1420  OE2 GLU A 188     -42.299  -9.660 -57.975  1.00  0.84           O  
ATOM   1421  N   THR A 189     -36.702 -10.657 -61.498  1.00  0.92           N  
ATOM   1422  CA  THR A 189     -35.325 -11.120 -61.371  1.00  0.93           C  
ATOM   1423  C   THR A 189     -34.796 -10.864 -59.962  1.00  0.93           C  
ATOM   1424  CB  THR A 189     -34.407 -10.433 -62.399  1.00  0.91           C  
ATOM   1425  O   THR A 189     -33.778 -11.433 -59.562  1.00  0.92           O  
ATOM   1426  CG2 THR A 189     -34.749 -10.869 -63.819  1.00  0.85           C  
ATOM   1427  OG1 THR A 189     -34.563  -9.013 -62.296  1.00  0.88           O  
ATOM   1428  N   SER A 190     -35.478 -10.087 -59.281  1.00  0.92           N  
ATOM   1429  CA  SER A 190     -35.184  -9.803 -57.880  1.00  0.93           C  
ATOM   1430  C   SER A 190     -36.464  -9.608 -57.075  1.00  0.93           C  
ATOM   1431  CB  SER A 190     -34.302  -8.559 -57.759  1.00  0.91           C  
ATOM   1432  O   SER A 190     -37.448  -9.066 -57.584  1.00  0.92           O  
ATOM   1433  OG  SER A 190     -33.914  -8.347 -56.413  1.00  0.78           O  
ATOM   1434  N   LYS A 191     -36.463 -10.039 -55.921  1.00  0.93           N  
ATOM   1435  CA  LYS A 191     -37.565  -9.845 -54.983  1.00  0.94           C  
ATOM   1436  C   LYS A 191     -37.046  -9.591 -53.571  1.00  0.94           C  
ATOM   1437  CB  LYS A 191     -38.494 -11.060 -54.988  1.00  0.93           C  
ATOM   1438  O   LYS A 191     -36.276 -10.390 -53.033  1.00  0.93           O  
ATOM   1439  CG  LYS A 191     -39.804 -10.840 -54.246  1.00  0.91           C  
ATOM   1440  CD  LYS A 191     -40.837 -11.900 -54.607  1.00  0.89           C  
ATOM   1441  CE  LYS A 191     -42.191 -11.600 -53.978  1.00  0.88           C  
ATOM   1442  NZ  LYS A 191     -43.283 -12.402 -54.606  1.00  0.86           N  
ATOM   1443  N   SER A 192     -37.401  -8.438 -53.031  1.00  0.92           N  
ATOM   1444  CA  SER A 192     -37.254  -8.228 -51.594  1.00  0.92           C  
ATOM   1445  C   SER A 192     -38.262  -9.059 -50.808  1.00  0.92           C  
ATOM   1446  CB  SER A 192     -37.420  -6.748 -51.248  1.00  0.90           C  
ATOM   1447  O   SER A 192     -39.439  -9.120 -51.168  1.00  0.90           O  
ATOM   1448  OG  SER A 192     -36.968  -6.485 -49.931  1.00  0.75           O  
ATOM   1449  N   THR A 193     -37.757  -9.710 -49.803  1.00  0.92           N  
ATOM   1450  CA  THR A 193     -38.620 -10.485 -48.918  1.00  0.93           C  
ATOM   1451  C   THR A 193     -38.427 -10.060 -47.465  1.00  0.93           C  
ATOM   1452  CB  THR A 193     -38.349 -11.995 -49.055  1.00  0.90           C  
ATOM   1453  O   THR A 193     -37.307 -10.082 -46.951  1.00  0.91           O  
ATOM   1454  CG2 THR A 193     -36.953 -12.350 -48.555  1.00  0.81           C  
ATOM   1455  OG1 THR A 193     -39.318 -12.720 -48.287  1.00  0.80           O  
ATOM   1456  N   SER A 194     -39.581  -9.660 -46.853  1.00  0.93           N  
ATOM   1457  CA  SER A 194     -39.676  -9.517 -45.404  1.00  0.94           C  
ATOM   1458  C   SER A 194     -40.145 -10.813 -44.750  1.00  0.94           C  
ATOM   1459  CB  SER A 194     -40.628  -8.378 -45.038  1.00  0.92           C  
ATOM   1460  O   SER A 194     -40.859 -11.604 -45.370  1.00  0.94           O  
ATOM   1461  OG  SER A 194     -41.925  -8.621 -45.555  1.00  0.81           O  
ATOM   1462  N   PHE A 195     -39.757 -11.065 -43.588  1.00  0.93           N  
ATOM   1463  CA  PHE A 195     -40.209 -12.186 -42.772  1.00  0.94           C  
ATOM   1464  C   PHE A 195     -41.337 -11.758 -41.841  1.00  0.93           C  
ATOM   1465  CB  PHE A 195     -39.047 -12.763 -41.957  1.00  0.93           C  
ATOM   1466  O   PHE A 195     -41.236 -10.731 -41.166  1.00  0.92           O  
ATOM   1467  CG  PHE A 195     -37.943 -13.341 -42.800  1.00  0.91           C  
ATOM   1468  CD1 PHE A 195     -38.079 -14.594 -43.385  1.00  0.87           C  
ATOM   1469  CD2 PHE A 195     -36.767 -12.630 -43.008  1.00  0.87           C  
ATOM   1470  CE1 PHE A 195     -37.058 -15.132 -44.166  1.00  0.89           C  
ATOM   1471  CE2 PHE A 195     -35.743 -13.161 -43.788  1.00  0.89           C  
ATOM   1472  CZ  PHE A 195     -35.890 -14.412 -44.365  1.00  0.89           C  
ATOM   1473  N   SER A 196     -42.467 -12.500 -41.780  1.00  0.93           N  
ATOM   1474  CA  SER A 196     -43.581 -12.310 -40.857  1.00  0.94           C  
ATOM   1475  C   SER A 196     -43.159 -12.583 -39.417  1.00  0.95           C  
ATOM   1476  CB  SER A 196     -44.752 -13.219 -41.235  1.00  0.93           C  
ATOM   1477  O   SER A 196     -42.116 -13.195 -39.176  1.00  0.95           O  
ATOM   1478  OG  SER A 196     -44.420 -14.581 -41.023  1.00  0.90           O  
ATOM   1479  N   THR A 197     -44.013 -12.229 -38.451  1.00  0.93           N  
ATOM   1480  CA  THR A 197     -43.779 -12.455 -37.029  1.00  0.95           C  
ATOM   1481  C   THR A 197     -43.542 -13.936 -36.748  1.00  0.95           C  
ATOM   1482  CB  THR A 197     -44.963 -11.952 -36.182  1.00  0.93           C  
ATOM   1483  O   THR A 197     -42.627 -14.293 -36.004  1.00  0.95           O  
ATOM   1484  CG2 THR A 197     -44.678 -12.107 -34.692  1.00  0.87           C  
ATOM   1485  OG1 THR A 197     -45.197 -10.568 -36.471  1.00  0.90           O  
ATOM   1486  N   ASP A 198     -44.280 -14.876 -37.374  1.00  0.95           N  
ATOM   1487  CA  ASP A 198     -44.164 -16.309 -37.123  1.00  0.96           C  
ATOM   1488  C   ASP A 198     -42.931 -16.890 -37.812  1.00  0.96           C  
ATOM   1489  CB  ASP A 198     -45.423 -17.040 -37.593  1.00  0.95           C  
ATOM   1490  O   ASP A 198     -42.248 -17.751 -37.253  1.00  0.96           O  
ATOM   1491  CG  ASP A 198     -46.640 -16.736 -36.737  1.00  0.93           C  
ATOM   1492  OD1 ASP A 198     -46.477 -16.394 -35.545  1.00  0.92           O  
ATOM   1493  OD2 ASP A 198     -47.771 -16.842 -37.257  1.00  0.93           O  
ATOM   1494  N   GLU A 199     -42.500 -16.267 -38.929  1.00  0.95           N  
ATOM   1495  CA  GLU A 199     -41.250 -16.632 -39.590  1.00  0.96           C  
ATOM   1496  C   GLU A 199     -40.042 -16.172 -38.779  1.00  0.96           C  
ATOM   1497  CB  GLU A 199     -41.194 -16.038 -41.000  1.00  0.95           C  
ATOM   1498  O   GLU A 199     -39.111 -16.946 -38.548  1.00  0.96           O  
ATOM   1499  CG  GLU A 199     -42.149 -16.698 -41.984  1.00  0.94           C  
ATOM   1500  CD  GLU A 199     -42.375 -15.878 -43.244  1.00  0.91           C  
ATOM   1501  OE1 GLU A 199     -42.055 -14.667 -43.245  1.00  0.91           O  
ATOM   1502  OE2 GLU A 199     -42.878 -16.449 -44.237  1.00  0.92           O  
ATOM   1503  N   LYS A 200     -40.054 -14.994 -38.248  1.00  0.95           N  
ATOM   1504  CA  LYS A 200     -39.005 -14.514 -37.355  1.00  0.95           C  
ATOM   1505  C   LYS A 200     -38.906 -15.383 -36.105  1.00  0.95           C  
ATOM   1506  CB  LYS A 200     -39.259 -13.057 -36.962  1.00  0.94           C  
ATOM   1507  O   LYS A 200     -37.817 -15.823 -35.732  1.00  0.95           O  
ATOM   1508  CG  LYS A 200     -39.035 -12.063 -38.091  1.00  0.92           C  
ATOM   1509  CD  LYS A 200     -39.309 -10.634 -37.641  1.00  0.90           C  
ATOM   1510  CE  LYS A 200     -39.180  -9.649 -38.795  1.00  0.89           C  
ATOM   1511  NZ  LYS A 200     -39.451  -8.246 -38.359  1.00  0.87           N  
ATOM   1512  N   LYS A 201     -40.053 -15.843 -35.554  1.00  0.95           N  
ATOM   1513  CA  LYS A 201     -40.077 -16.764 -34.421  1.00  0.96           C  
ATOM   1514  C   LYS A 201     -39.461 -18.110 -34.793  1.00  0.95           C  
ATOM   1515  CB  LYS A 201     -41.509 -16.963 -33.922  1.00  0.95           C  
ATOM   1516  O   LYS A 201     -38.722 -18.700 -34.002  1.00  0.95           O  
ATOM   1517  CG  LYS A 201     -42.063 -15.780 -33.143  1.00  0.93           C  
ATOM   1518  CD  LYS A 201     -43.524 -15.992 -32.768  1.00  0.91           C  
ATOM   1519  CE  LYS A 201     -44.069 -14.827 -31.953  1.00  0.92           C  
ATOM   1520  NZ  LYS A 201     -45.536 -14.960 -31.707  1.00  0.90           N  
ATOM   1521  N   THR A 202     -39.729 -18.547 -35.902  1.00  0.96           N  
ATOM   1522  CA  THR A 202     -39.161 -19.801 -36.384  1.00  0.96           C  
ATOM   1523  C   THR A 202     -37.648 -19.682 -36.548  1.00  0.96           C  
ATOM   1524  CB  THR A 202     -39.793 -20.222 -37.724  1.00  0.96           C  
ATOM   1525  O   THR A 202     -36.901 -20.563 -36.119  1.00  0.96           O  
ATOM   1526  CG2 THR A 202     -39.179 -21.520 -38.238  1.00  0.94           C  
ATOM   1527  OG1 THR A 202     -41.202 -20.412 -37.542  1.00  0.94           O  
ATOM   1528  N   ILE A 203     -37.150 -18.533 -37.088  1.00  0.96           N  
ATOM   1529  CA  ILE A 203     -35.722 -18.266 -37.215  1.00  0.96           C  
ATOM   1530  C   ILE A 203     -35.086 -18.187 -35.828  1.00  0.96           C  
ATOM   1531  CB  ILE A 203     -35.458 -16.962 -38.000  1.00  0.96           C  
ATOM   1532  O   ILE A 203     -34.083 -18.852 -35.560  1.00  0.95           O  
ATOM   1533  CG1 ILE A 203     -35.928 -17.108 -39.452  1.00  0.94           C  
ATOM   1534  CG2 ILE A 203     -33.974 -16.586 -37.940  1.00  0.94           C  
ATOM   1535  CD1 ILE A 203     -36.046 -15.788 -40.200  1.00  0.92           C  
ATOM   1536  N   PHE A 204     -35.683 -17.558 -34.911  1.00  0.95           N  
ATOM   1537  CA  PHE A 204     -35.119 -17.371 -33.579  1.00  0.96           C  
ATOM   1538  C   PHE A 204     -35.147 -18.674 -32.791  1.00  0.95           C  
ATOM   1539  CB  PHE A 204     -35.882 -16.281 -32.819  1.00  0.95           C  
ATOM   1540  O   PHE A 204     -34.190 -19.001 -32.086  1.00  0.94           O  
ATOM   1541  CG  PHE A 204     -35.717 -14.904 -33.403  1.00  0.94           C  
ATOM   1542  CD1 PHE A 204     -34.490 -14.491 -33.909  1.00  0.92           C  
ATOM   1543  CD2 PHE A 204     -36.788 -14.022 -33.447  1.00  0.92           C  
ATOM   1544  CE1 PHE A 204     -34.333 -13.217 -34.450  1.00  0.91           C  
ATOM   1545  CE2 PHE A 204     -36.640 -12.747 -33.986  1.00  0.91           C  
ATOM   1546  CZ  PHE A 204     -35.411 -12.347 -34.486  1.00  0.90           C  
ATOM   1547  N   ARG A 205     -36.135 -19.527 -32.933  1.00  0.95           N  
ATOM   1548  CA  ARG A 205     -36.168 -20.865 -32.351  1.00  0.96           C  
ATOM   1549  C   ARG A 205     -35.075 -21.747 -32.944  1.00  0.94           C  
ATOM   1550  CB  ARG A 205     -37.538 -21.512 -32.566  1.00  0.94           C  
ATOM   1551  O   ARG A 205     -34.456 -22.540 -32.231  1.00  0.92           O  
ATOM   1552  CG  ARG A 205     -38.625 -20.974 -31.648  1.00  0.92           C  
ATOM   1553  CD  ARG A 205     -39.979 -21.598 -31.952  1.00  0.91           C  
ATOM   1554  NE  ARG A 205     -41.066 -20.867 -31.307  1.00  0.91           N  
ATOM   1555  NH1 ARG A 205     -42.475 -20.934 -33.137  1.00  0.86           N  
ATOM   1556  NH2 ARG A 205     -43.147 -19.899 -31.205  1.00  0.85           N  
ATOM   1557  CZ  ARG A 205     -42.227 -20.569 -31.884  1.00  0.88           C  
ATOM   1558  N   ALA A 206     -34.811 -21.533 -34.234  1.00  0.95           N  
ATOM   1559  CA  ALA A 206     -33.795 -22.334 -34.911  1.00  0.96           C  
ATOM   1560  C   ALA A 206     -32.391 -21.859 -34.549  1.00  0.94           C  
ATOM   1561  CB  ALA A 206     -33.997 -22.282 -36.424  1.00  0.94           C  
ATOM   1562  O   ALA A 206     -31.455 -22.660 -34.482  1.00  0.93           O  
ATOM   1563  N   LEU A 207     -32.191 -20.529 -34.353  1.00  0.95           N  
ATOM   1564  CA  LEU A 207     -30.941 -19.955 -33.868  1.00  0.94           C  
ATOM   1565  C   LEU A 207     -30.678 -20.368 -32.424  1.00  0.91           C  
ATOM   1566  CB  LEU A 207     -30.975 -18.428 -33.976  1.00  0.93           C  
ATOM   1567  O   LEU A 207     -29.540 -20.671 -32.058  1.00  0.87           O  
ATOM   1568  CG  LEU A 207     -30.753 -17.842 -35.372  1.00  0.92           C  
ATOM   1569  CD1 LEU A 207     -31.106 -16.359 -35.386  1.00  0.88           C  
ATOM   1570  CD2 LEU A 207     -29.311 -18.059 -35.819  1.00  0.87           C  
ATOM   1571  N   ASP A 208     -31.717 -20.449 -31.621  1.00  0.90           N  
ATOM   1572  CA  ASP A 208     -31.593 -20.698 -30.188  1.00  0.88           C  
ATOM   1573  C   ASP A 208     -30.562 -19.766 -29.556  1.00  0.84           C  
ATOM   1574  CB  ASP A 208     -31.213 -22.157 -29.928  1.00  0.85           C  
ATOM   1575  O   ASP A 208     -30.622 -18.548 -29.742  1.00  0.75           O  
ATOM   1576  CG  ASP A 208     -31.333 -22.549 -28.466  1.00  0.83           C  
ATOM   1577  OD1 ASP A 208     -32.070 -21.877 -27.712  1.00  0.78           O  
ATOM   1578  OD2 ASP A 208     -30.683 -23.537 -28.062  1.00  0.81           O  
ATOM   1579  N   GLU A 209     -29.472 -20.294 -28.903  1.00  0.84           N  
ATOM   1580  CA  GLU A 209     -28.418 -19.490 -28.293  1.00  0.84           C  
ATOM   1581  C   GLU A 209     -27.246 -19.296 -29.251  1.00  0.84           C  
ATOM   1582  CB  GLU A 209     -27.932 -20.136 -26.992  1.00  0.80           C  
ATOM   1583  O   GLU A 209     -26.306 -18.557 -28.950  1.00  0.81           O  
ATOM   1584  CG  GLU A 209     -29.010 -20.252 -25.924  1.00  0.76           C  
ATOM   1585  CD  GLU A 209     -28.459 -20.605 -24.552  1.00  0.75           C  
ATOM   1586  OE1 GLU A 209     -27.272 -20.991 -24.455  1.00  0.76           O  
ATOM   1587  OE2 GLU A 209     -29.220 -20.494 -23.565  1.00  0.77           O  
ATOM   1588  N   ARG A 210     -27.399 -19.777 -30.350  1.00  0.91           N  
ATOM   1589  CA  ARG A 210     -26.279 -19.665 -31.279  1.00  0.93           C  
ATOM   1590  C   ARG A 210     -26.260 -18.296 -31.951  1.00  0.92           C  
ATOM   1591  CB  ARG A 210     -26.345 -20.768 -32.337  1.00  0.93           C  
ATOM   1592  O   ARG A 210     -27.314 -17.703 -32.193  1.00  0.92           O  
ATOM   1593  CG  ARG A 210     -26.152 -22.169 -31.779  1.00  0.94           C  
ATOM   1594  CD  ARG A 210     -26.221 -23.226 -32.873  1.00  0.94           C  
ATOM   1595  NE  ARG A 210     -27.571 -23.353 -33.415  1.00  0.92           N  
ATOM   1596  NH1 ARG A 210     -26.919 -24.459 -35.335  1.00  0.89           N  
ATOM   1597  NH2 ARG A 210     -29.134 -23.996 -34.970  1.00  0.88           N  
ATOM   1598  CZ  ARG A 210     -27.871 -23.936 -34.572  1.00  0.91           C  
ATOM   1599  N   SER A 211     -25.084 -17.829 -32.419  1.00  0.92           N  
ATOM   1600  CA  SER A 211     -24.880 -16.542 -33.076  1.00  0.93           C  
ATOM   1601  C   SER A 211     -25.319 -16.592 -34.536  1.00  0.93           C  
ATOM   1602  CB  SER A 211     -23.412 -16.122 -32.990  1.00  0.91           C  
ATOM   1603  O   SER A 211     -25.659 -15.562 -35.123  1.00  0.92           O  
ATOM   1604  OG  SER A 211     -22.570 -17.123 -33.537  1.00  0.83           O  
ATOM   1605  N   SER A 212     -25.390 -17.799 -35.028  1.00  0.95           N  
ATOM   1606  CA  SER A 212     -25.785 -17.985 -36.420  1.00  0.96           C  
ATOM   1607  C   SER A 212     -26.246 -19.415 -36.677  1.00  0.96           C  
ATOM   1608  CB  SER A 212     -24.627 -17.638 -37.357  1.00  0.95           C  
ATOM   1609  O   SER A 212     -25.862 -20.337 -35.954  1.00  0.95           O  
ATOM   1610  OG  SER A 212     -23.520 -18.493 -37.127  1.00  0.92           O  
ATOM   1611  N   ALA A 213     -27.045 -19.631 -37.740  1.00  0.95           N  
ATOM   1612  CA  ALA A 213     -27.459 -20.936 -38.247  1.00  0.96           C  
ATOM   1613  C   ALA A 213     -27.355 -20.992 -39.769  1.00  0.96           C  
ATOM   1614  CB  ALA A 213     -28.886 -21.252 -37.802  1.00  0.95           C  
ATOM   1615  O   ALA A 213     -27.518 -19.974 -40.446  1.00  0.95           O  
ATOM   1616  N   GLN A 214     -27.059 -22.206 -40.300  1.00  0.96           N  
ATOM   1617  CA  GLN A 214     -27.040 -22.404 -41.745  1.00  0.96           C  
ATOM   1618  C   GLN A 214     -28.441 -22.277 -42.336  1.00  0.96           C  
ATOM   1619  CB  GLN A 214     -26.446 -23.769 -42.093  1.00  0.95           C  
ATOM   1620  O   GLN A 214     -29.396 -22.856 -41.814  1.00  0.96           O  
ATOM   1621  CG  GLN A 214     -26.115 -23.938 -43.570  1.00  0.90           C  
ATOM   1622  CD  GLN A 214     -25.466 -25.275 -43.877  1.00  0.87           C  
ATOM   1623  NE2 GLN A 214     -24.432 -25.254 -44.711  1.00  0.90           N  
ATOM   1624  OE1 GLN A 214     -25.890 -26.317 -43.369  1.00  0.89           O  
ATOM   1625  N   VAL A 215     -28.539 -21.539 -43.465  1.00  0.96           N  
ATOM   1626  CA  VAL A 215     -29.747 -21.383 -44.268  1.00  0.96           C  
ATOM   1627  C   VAL A 215     -29.536 -22.010 -45.645  1.00  0.95           C  
ATOM   1628  CB  VAL A 215     -30.143 -19.897 -44.415  1.00  0.94           C  
ATOM   1629  O   VAL A 215     -28.456 -21.895 -46.228  1.00  0.94           O  
ATOM   1630  CG1 VAL A 215     -31.423 -19.758 -45.237  1.00  0.78           C  
ATOM   1631  CG2 VAL A 215     -30.315 -19.253 -43.040  1.00  0.78           C  
ATOM   1632  N   ARG A 216     -30.418 -22.765 -46.162  1.00  0.97           N  
ATOM   1633  CA  ARG A 216     -30.405 -23.234 -47.543  1.00  0.96           C  
ATOM   1634  C   ARG A 216     -31.581 -22.660 -48.327  1.00  0.96           C  
ATOM   1635  CB  ARG A 216     -30.439 -24.763 -47.593  1.00  0.95           C  
ATOM   1636  O   ARG A 216     -32.706 -22.615 -47.825  1.00  0.96           O  
ATOM   1637  CG  ARG A 216     -30.614 -25.330 -48.993  1.00  0.89           C  
ATOM   1638  CD  ARG A 216     -30.518 -26.849 -49.002  1.00  0.88           C  
ATOM   1639  NE  ARG A 216     -31.791 -27.472 -48.652  1.00  0.85           N  
ATOM   1640  NH1 ARG A 216     -30.942 -29.616 -48.517  1.00  0.80           N  
ATOM   1641  NH2 ARG A 216     -33.166 -29.232 -48.116  1.00  0.77           N  
ATOM   1642  CZ  ARG A 216     -31.963 -28.772 -48.429  1.00  0.78           C  
ATOM   1643  N   TYR A 217     -31.392 -22.204 -49.547  1.00  0.95           N  
ATOM   1644  CA  TYR A 217     -32.296 -21.684 -50.566  1.00  0.95           C  
ATOM   1645  C   TYR A 217     -32.501 -22.701 -51.683  1.00  0.93           C  
ATOM   1646  CB  TYR A 217     -31.757 -20.373 -51.146  1.00  0.94           C  
ATOM   1647  O   TYR A 217     -31.563 -23.023 -52.417  1.00  0.89           O  
ATOM   1648  CG  TYR A 217     -31.463 -19.323 -50.102  1.00  0.90           C  
ATOM   1649  CD1 TYR A 217     -32.389 -18.324 -49.811  1.00  0.85           C  
ATOM   1650  CD2 TYR A 217     -30.259 -19.328 -49.406  1.00  0.85           C  
ATOM   1651  CE1 TYR A 217     -32.121 -17.353 -48.852  1.00  0.88           C  
ATOM   1652  CE2 TYR A 217     -29.981 -18.362 -48.444  1.00  0.87           C  
ATOM   1653  OH  TYR A 217     -30.647 -16.422 -47.223  1.00  0.76           O  
ATOM   1654  CZ  TYR A 217     -30.917 -17.381 -48.174  1.00  0.88           C  
ATOM   1655  N   ASN A 218     -33.699 -23.204 -51.809  1.00  0.94           N  
ATOM   1656  CA  ASN A 218     -34.084 -24.087 -52.905  1.00  0.95           C  
ATOM   1657  C   ASN A 218     -34.912 -23.349 -53.954  1.00  0.94           C  
ATOM   1658  CB  ASN A 218     -34.856 -25.297 -52.375  1.00  0.93           C  
ATOM   1659  O   ASN A 218     -36.092 -23.071 -53.736  1.00  0.93           O  
ATOM   1660  CG  ASN A 218     -34.031 -26.147 -51.429  1.00  0.87           C  
ATOM   1661  ND2 ASN A 218     -34.646 -26.586 -50.337  1.00  0.84           N  
ATOM   1662  OD1 ASN A 218     -32.850 -26.405 -51.676  1.00  0.82           O  
ATOM   1663  N   LEU A 219     -34.204 -23.001 -55.049  1.00  0.93           N  
ATOM   1664  CA  LEU A 219     -34.868 -22.324 -56.158  1.00  0.94           C  
ATOM   1665  C   LEU A 219     -35.440 -23.334 -57.148  1.00  0.92           C  
ATOM   1666  CB  LEU A 219     -33.893 -21.386 -56.874  1.00  0.93           C  
ATOM   1667  O   LEU A 219     -34.704 -23.895 -57.964  1.00  0.90           O  
ATOM   1668  CG  LEU A 219     -34.453 -20.604 -58.063  1.00  0.91           C  
ATOM   1669  CD1 LEU A 219     -35.502 -19.603 -57.592  1.00  0.88           C  
ATOM   1670  CD2 LEU A 219     -33.331 -19.897 -58.815  1.00  0.88           C  
ATOM   1671  N   HIS A 220     -36.699 -23.547 -57.062  1.00  0.93           N  
ATOM   1672  CA  HIS A 220     -37.455 -24.361 -58.008  1.00  0.94           C  
ATOM   1673  C   HIS A 220     -37.814 -23.563 -59.257  1.00  0.93           C  
ATOM   1674  CB  HIS A 220     -38.724 -24.906 -57.350  1.00  0.93           C  
ATOM   1675  O   HIS A 220     -38.350 -22.457 -59.160  1.00  0.91           O  
ATOM   1676  CG  HIS A 220     -38.466 -26.002 -56.365  1.00  0.91           C  
ATOM   1677  CD2 HIS A 220     -37.923 -25.973 -55.126  1.00  0.88           C  
ATOM   1678  ND1 HIS A 220     -38.778 -27.320 -56.620  1.00  0.88           N  
ATOM   1679  CE1 HIS A 220     -38.437 -28.056 -55.576  1.00  0.87           C  
ATOM   1680  NE2 HIS A 220     -37.916 -27.263 -54.655  1.00  0.89           N  
ATOM   1681  N   THR A 221     -37.461 -24.151 -60.421  1.00  0.90           N  
ATOM   1682  CA  THR A 221     -37.825 -23.596 -61.720  1.00  0.91           C  
ATOM   1683  C   THR A 221     -39.010 -24.349 -62.317  1.00  0.88           C  
ATOM   1684  CB  THR A 221     -36.637 -23.642 -62.699  1.00  0.88           C  
ATOM   1685  O   THR A 221     -38.952 -25.568 -62.494  1.00  0.86           O  
ATOM   1686  CG2 THR A 221     -36.974 -22.930 -64.005  1.00  0.83           C  
ATOM   1687  OG1 THR A 221     -35.504 -23.002 -62.098  1.00  0.85           O  
ATOM   1688  N   LEU A 222     -40.074 -23.687 -62.634  1.00  0.90           N  
ATOM   1689  CA  LEU A 222     -41.304 -24.266 -63.165  1.00  0.90           C  
ATOM   1690  C   LEU A 222     -41.520 -23.847 -64.615  1.00  0.88           C  
ATOM   1691  CB  LEU A 222     -42.505 -23.845 -62.315  1.00  0.89           C  
ATOM   1692  O   LEU A 222     -41.483 -22.656 -64.933  1.00  0.85           O  
ATOM   1693  CG  LEU A 222     -42.400 -24.111 -60.812  1.00  0.86           C  
ATOM   1694  CD1 LEU A 222     -43.458 -23.313 -60.057  1.00  0.83           C  
ATOM   1695  CD2 LEU A 222     -42.539 -25.602 -60.522  1.00  0.82           C  
ATOM   1696  N   SER A 223     -41.771 -24.808 -65.523  1.00  0.83           N  
ATOM   1697  CA  SER A 223     -42.315 -24.613 -66.863  1.00  0.83           C  
ATOM   1698  C   SER A 223     -43.816 -24.876 -66.894  1.00  0.82           C  
ATOM   1699  CB  SER A 223     -41.608 -25.524 -67.868  1.00  0.81           C  
ATOM   1700  O   SER A 223     -44.250 -26.030 -66.875  1.00  0.79           O  
ATOM   1701  OG  SER A 223     -42.062 -25.268 -69.185  1.00  0.77           O  
ATOM   1702  N   GLY A 224     -44.664 -23.885 -66.857  1.00  0.84           N  
ATOM   1703  CA  GLY A 224     -46.050 -24.050 -66.451  1.00  0.85           C  
ATOM   1704  C   GLY A 224     -46.198 -24.627 -65.056  1.00  0.85           C  
ATOM   1705  O   GLY A 224     -45.689 -24.061 -64.087  1.00  0.83           O  
ATOM   1706  N   SER A 225     -46.879 -25.761 -65.006  1.00  0.84           N  
ATOM   1707  CA  SER A 225     -47.104 -26.479 -63.756  1.00  0.87           C  
ATOM   1708  C   SER A 225     -46.021 -27.526 -63.517  1.00  0.84           C  
ATOM   1709  CB  SER A 225     -48.479 -27.149 -63.763  1.00  0.83           C  
ATOM   1710  O   SER A 225     -45.966 -28.137 -62.448  1.00  0.82           O  
ATOM   1711  OG  SER A 225     -48.615 -28.007 -64.883  1.00  0.77           O  
ATOM   1712  N   ASN A 226     -45.101 -27.720 -64.392  1.00  0.85           N  
ATOM   1713  CA  ASN A 226     -44.076 -28.749 -64.250  1.00  0.86           C  
ATOM   1714  C   ASN A 226     -42.819 -28.198 -63.584  1.00  0.87           C  
ATOM   1715  CB  ASN A 226     -43.733 -29.357 -65.612  1.00  0.83           C  
ATOM   1716  O   ASN A 226     -42.193 -27.271 -64.100  1.00  0.87           O  
ATOM   1717  CG  ASN A 226     -44.903 -30.095 -66.233  1.00  0.75           C  
ATOM   1718  ND2 ASN A 226     -45.010 -30.031 -67.555  1.00  0.73           N  
ATOM   1719  OD1 ASN A 226     -45.704 -30.716 -65.530  1.00  0.72           O  
ATOM   1720  N   ASP A 227     -42.366 -28.634 -62.435  1.00  0.84           N  
ATOM   1721  CA  ASP A 227     -41.072 -28.410 -61.797  1.00  0.87           C  
ATOM   1722  C   ASP A 227     -39.951 -29.097 -62.573  1.00  0.83           C  
ATOM   1723  CB  ASP A 227     -41.094 -28.909 -60.350  1.00  0.83           C  
ATOM   1724  O   ASP A 227     -39.903 -30.327 -62.645  1.00  0.79           O  
ATOM   1725  CG  ASP A 227     -39.891 -28.448 -59.546  1.00  0.80           C  
ATOM   1726  OD1 ASP A 227     -38.884 -28.017 -60.148  1.00  0.81           O  
ATOM   1727  OD2 ASP A 227     -39.949 -28.521 -58.300  1.00  0.87           O  
ATOM   1728  N   ILE A 228     -39.046 -28.365 -63.273  1.00  0.84           N  
ATOM   1729  CA  ILE A 228     -37.971 -28.887 -64.110  1.00  0.84           C  
ATOM   1730  C   ILE A 228     -36.724 -29.122 -63.260  1.00  0.84           C  
ATOM   1731  CB  ILE A 228     -37.650 -27.930 -65.280  1.00  0.81           C  
ATOM   1732  O   ILE A 228     -35.707 -29.608 -63.761  1.00  0.80           O  
ATOM   1733  CG1 ILE A 228     -37.186 -26.570 -64.745  1.00  0.70           C  
ATOM   1734  CG2 ILE A 228     -38.866 -27.771 -66.197  1.00  0.70           C  
ATOM   1735  CD1 ILE A 228     -36.562 -25.670 -65.803  1.00  0.67           C  
ATOM   1736  N   GLY A 229     -36.861 -28.762 -61.857  1.00  0.83           N  
ATOM   1737  CA  GLY A 229     -35.863 -29.005 -60.828  1.00  0.84           C  
ATOM   1738  C   GLY A 229     -35.438 -27.744 -60.099  1.00  0.85           C  
ATOM   1739  O   GLY A 229     -35.865 -26.643 -60.452  1.00  0.85           O  
ATOM   1740  N   TYR A 230     -34.718 -27.891 -58.958  1.00  0.87           N  
ATOM   1741  CA  TYR A 230     -34.323 -26.760 -58.126  1.00  0.89           C  
ATOM   1742  C   TYR A 230     -32.805 -26.663 -58.022  1.00  0.88           C  
ATOM   1743  CB  TYR A 230     -34.935 -26.880 -56.728  1.00  0.87           C  
ATOM   1744  O   TYR A 230     -32.102 -27.667 -58.163  1.00  0.84           O  
ATOM   1745  CG  TYR A 230     -34.490 -28.110 -55.974  1.00  0.86           C  
ATOM   1746  CD1 TYR A 230     -35.161 -29.322 -56.120  1.00  0.83           C  
ATOM   1747  CD2 TYR A 230     -33.398 -28.062 -55.114  1.00  0.84           C  
ATOM   1748  CE1 TYR A 230     -34.756 -30.457 -55.426  1.00  0.86           C  
ATOM   1749  CE2 TYR A 230     -32.984 -29.192 -54.415  1.00  0.86           C  
ATOM   1750  OH  TYR A 230     -33.262 -31.503 -53.888  1.00  0.77           O  
ATOM   1751  CZ  TYR A 230     -33.667 -30.382 -54.578  1.00  0.86           C  
ATOM   1752  N   ASN A 231     -32.162 -25.521 -57.899  1.00  0.88           N  
ATOM   1753  CA  ASN A 231     -30.810 -25.247 -57.425  1.00  0.89           C  
ATOM   1754  C   ASN A 231     -30.796 -24.902 -55.939  1.00  0.90           C  
ATOM   1755  CB  ASN A 231     -30.175 -24.116 -58.238  1.00  0.87           C  
ATOM   1756  O   ASN A 231     -31.653 -24.157 -55.462  1.00  0.90           O  
ATOM   1757  CG  ASN A 231     -29.856 -24.529 -59.662  1.00  0.82           C  
ATOM   1758  ND2 ASN A 231     -30.213 -23.681 -60.619  1.00  0.83           N  
ATOM   1759  OD1 ASN A 231     -29.294 -25.601 -59.899  1.00  0.82           O  
ATOM   1760  N   THR A 232     -29.855 -25.549 -55.162  1.00  0.91           N  
ATOM   1761  CA  THR A 232     -29.678 -25.255 -53.744  1.00  0.93           C  
ATOM   1762  C   THR A 232     -28.509 -24.297 -53.532  1.00  0.92           C  
ATOM   1763  CB  THR A 232     -29.445 -26.542 -52.932  1.00  0.91           C  
ATOM   1764  O   THR A 232     -27.418 -24.515 -54.061  1.00  0.90           O  
ATOM   1765  CG2 THR A 232     -29.401 -26.248 -51.436  1.00  0.86           C  
ATOM   1766  OG1 THR A 232     -30.509 -27.465 -53.195  1.00  0.89           O  
ATOM   1767  N   TYR A 233     -28.746 -23.269 -52.803  1.00  0.93           N  
ATOM   1768  CA  TYR A 233     -27.757 -22.296 -52.352  1.00  0.94           C  
ATOM   1769  C   TYR A 233     -27.717 -22.225 -50.830  1.00  0.94           C  
ATOM   1770  CB  TYR A 233     -28.061 -20.911 -52.932  1.00  0.93           C  
ATOM   1771  O   TYR A 233     -28.733 -22.443 -50.165  1.00  0.93           O  
ATOM   1772  CG  TYR A 233     -28.130 -20.886 -54.439  1.00  0.91           C  
ATOM   1773  CD1 TYR A 233     -26.991 -20.645 -55.204  1.00  0.89           C  
ATOM   1774  CD2 TYR A 233     -29.334 -21.101 -55.102  1.00  0.89           C  
ATOM   1775  CE1 TYR A 233     -27.050 -20.619 -56.593  1.00  0.89           C  
ATOM   1776  CE2 TYR A 233     -29.404 -21.077 -56.491  1.00  0.89           C  
ATOM   1777  OH  TYR A 233     -28.323 -20.811 -58.602  1.00  0.85           O  
ATOM   1778  CZ  TYR A 233     -28.259 -20.836 -57.227  1.00  0.88           C  
ATOM   1779  N   TYR A 234     -26.572 -22.070 -50.258  1.00  0.93           N  
ATOM   1780  CA  TYR A 234     -26.408 -21.987 -48.811  1.00  0.94           C  
ATOM   1781  C   TYR A 234     -25.959 -20.592 -48.392  1.00  0.93           C  
ATOM   1782  CB  TYR A 234     -25.396 -23.029 -48.324  1.00  0.93           C  
ATOM   1783  O   TYR A 234     -25.229 -19.922 -49.126  1.00  0.91           O  
ATOM   1784  CG  TYR A 234     -25.844 -24.455 -48.534  1.00  0.93           C  
ATOM   1785  CD1 TYR A 234     -26.655 -25.095 -47.600  1.00  0.92           C  
ATOM   1786  CD2 TYR A 234     -25.458 -25.165 -49.666  1.00  0.92           C  
ATOM   1787  CE1 TYR A 234     -27.069 -26.410 -47.788  1.00  0.92           C  
ATOM   1788  CE2 TYR A 234     -25.866 -26.480 -49.864  1.00  0.92           C  
ATOM   1789  OH  TYR A 234     -27.078 -28.394 -49.113  1.00  0.89           O  
ATOM   1790  CZ  TYR A 234     -26.671 -27.092 -48.922  1.00  0.92           C  
ATOM   1791  N   GLY A 235     -26.496 -20.072 -47.306  1.00  0.94           N  
ATOM   1792  CA  GLY A 235     -26.111 -18.881 -46.565  1.00  0.94           C  
ATOM   1793  C   GLY A 235     -26.159 -19.072 -45.061  1.00  0.94           C  
ATOM   1794  O   GLY A 235     -26.324 -20.194 -44.578  1.00  0.93           O  
ATOM   1795  N   THR A 236     -26.024 -18.077 -44.295  1.00  0.95           N  
ATOM   1796  CA  THR A 236     -26.110 -18.045 -42.839  1.00  0.96           C  
ATOM   1797  C   THR A 236     -27.132 -17.009 -42.380  1.00  0.96           C  
ATOM   1798  CB  THR A 236     -24.742 -17.735 -42.205  1.00  0.93           C  
ATOM   1799  O   THR A 236     -27.147 -15.881 -42.879  1.00  0.95           O  
ATOM   1800  CG2 THR A 236     -24.785 -17.908 -40.690  1.00  0.78           C  
ATOM   1801  OG1 THR A 236     -23.758 -18.625 -42.748  1.00  0.81           O  
ATOM   1802  N   ALA A 237     -28.039 -17.383 -41.452  1.00  0.95           N  
ATOM   1803  CA  ALA A 237     -28.828 -16.447 -40.654  1.00  0.95           C  
ATOM   1804  C   ALA A 237     -28.082 -16.046 -39.384  1.00  0.95           C  
ATOM   1805  CB  ALA A 237     -30.182 -17.058 -40.302  1.00  0.94           C  
ATOM   1806  O   ALA A 237     -27.850 -16.878 -38.504  1.00  0.94           O  
ATOM   1807  N   ASN A 238     -27.660 -14.818 -39.388  1.00  0.95           N  
ATOM   1808  CA  ASN A 238     -26.991 -14.254 -38.220  1.00  0.95           C  
ATOM   1809  C   ASN A 238     -27.995 -13.695 -37.215  1.00  0.95           C  
ATOM   1810  CB  ASN A 238     -26.001 -13.167 -38.642  1.00  0.94           C  
ATOM   1811  O   ASN A 238     -28.958 -13.028 -37.598  1.00  0.95           O  
ATOM   1812  CG  ASN A 238     -24.930 -13.685 -39.581  1.00  0.91           C  
ATOM   1813  ND2 ASN A 238     -24.868 -13.118 -40.780  1.00  0.91           N  
ATOM   1814  OD1 ASN A 238     -24.165 -14.588 -39.233  1.00  0.89           O  
ATOM   1815  N   ARG A 239     -27.782 -14.003 -35.935  1.00  0.94           N  
ATOM   1816  CA  ARG A 239     -28.574 -13.417 -34.859  1.00  0.94           C  
ATOM   1817  C   ARG A 239     -28.510 -11.894 -34.900  1.00  0.94           C  
ATOM   1818  CB  ARG A 239     -28.093 -13.925 -33.498  1.00  0.93           C  
ATOM   1819  O   ARG A 239     -27.436 -11.317 -35.084  1.00  0.92           O  
ATOM   1820  CG  ARG A 239     -28.958 -13.476 -32.332  1.00  0.91           C  
ATOM   1821  CD  ARG A 239     -28.539 -14.143 -31.029  1.00  0.90           C  
ATOM   1822  NE  ARG A 239     -27.193 -13.745 -30.628  1.00  0.89           N  
ATOM   1823  NH1 ARG A 239     -27.013 -15.307 -28.935  1.00  0.83           N  
ATOM   1824  NH2 ARG A 239     -25.281 -13.866 -29.361  1.00  0.81           N  
ATOM   1825  CZ  ARG A 239     -26.499 -14.307 -29.642  1.00  0.87           C  
ATOM   1826  N   PRO A 240     -29.632 -11.167 -34.787  1.00  0.92           N  
ATOM   1827  CA  PRO A 240     -29.561  -9.714 -34.619  1.00  0.92           C  
ATOM   1828  C   PRO A 240     -28.814  -9.302 -33.353  1.00  0.92           C  
ATOM   1829  CB  PRO A 240     -31.032  -9.295 -34.545  1.00  0.91           C  
ATOM   1830  O   PRO A 240     -28.636 -10.117 -32.444  1.00  0.91           O  
ATOM   1831  CG  PRO A 240     -31.735 -10.473 -33.953  1.00  0.89           C  
ATOM   1832  CD  PRO A 240     -31.056 -11.724 -34.431  1.00  0.88           C  
ATOM   1833  N   LYS A 241     -28.395  -8.103 -33.352  1.00  0.91           N  
ATOM   1834  CA  LYS A 241     -27.804  -7.573 -32.127  1.00  0.92           C  
ATOM   1835  C   LYS A 241     -28.780  -7.671 -30.958  1.00  0.93           C  
ATOM   1836  CB  LYS A 241     -27.369  -6.120 -32.325  1.00  0.90           C  
ATOM   1837  O   LYS A 241     -29.943  -7.279 -31.079  1.00  0.92           O  
ATOM   1838  CG  LYS A 241     -26.203  -5.949 -33.287  1.00  0.81           C  
ATOM   1839  CD  LYS A 241     -25.771  -4.492 -33.389  1.00  0.79           C  
ATOM   1840  CE  LYS A 241     -24.623  -4.315 -34.374  1.00  0.76           C  
ATOM   1841  NZ  LYS A 241     -24.193  -2.888 -34.474  1.00  0.70           N  
ATOM   1842  N   LEU A 242     -28.305  -8.237 -29.740  1.00  0.91           N  
ATOM   1843  CA  LEU A 242     -29.074  -8.323 -28.504  1.00  0.92           C  
ATOM   1844  C   LEU A 242     -29.061  -6.991 -27.761  1.00  0.92           C  
ATOM   1845  CB  LEU A 242     -28.518  -9.428 -27.602  1.00  0.91           C  
ATOM   1846  O   LEU A 242     -28.135  -6.193 -27.926  1.00  0.90           O  
ATOM   1847  CG  LEU A 242     -28.518 -10.842 -28.185  1.00  0.90           C  
ATOM   1848  CD1 LEU A 242     -27.874 -11.819 -27.206  1.00  0.88           C  
ATOM   1849  CD2 LEU A 242     -29.938 -11.280 -28.528  1.00  0.89           C  
ATOM   1850  N   SER A 243     -30.072  -6.775 -26.981  1.00  0.91           N  
ATOM   1851  CA  SER A 243     -30.100  -5.649 -26.053  1.00  0.92           C  
ATOM   1852  C   SER A 243     -29.030  -5.794 -24.975  1.00  0.92           C  
ATOM   1853  CB  SER A 243     -31.478  -5.525 -25.401  1.00  0.90           C  
ATOM   1854  O   SER A 243     -28.849  -6.877 -24.415  1.00  0.91           O  
ATOM   1855  OG  SER A 243     -32.476  -5.283 -26.378  1.00  0.82           O  
ATOM   1856  N   VAL A 244     -28.318  -4.772 -24.735  1.00  0.90           N  
ATOM   1857  CA  VAL A 244     -27.290  -4.712 -23.701  1.00  0.91           C  
ATOM   1858  C   VAL A 244     -27.632  -3.618 -22.693  1.00  0.91           C  
ATOM   1859  CB  VAL A 244     -25.891  -4.460 -24.307  1.00  0.89           C  
ATOM   1860  O   VAL A 244     -28.362  -2.676 -23.014  1.00  0.90           O  
ATOM   1861  CG1 VAL A 244     -25.493  -5.602 -25.241  1.00  0.82           C  
ATOM   1862  CG2 VAL A 244     -25.863  -3.125 -25.048  1.00  0.81           C  
ATOM   1863  N   VAL A 245     -27.166  -3.785 -21.514  1.00  0.90           N  
ATOM   1864  CA  VAL A 245     -27.207  -2.694 -20.547  1.00  0.91           C  
ATOM   1865  C   VAL A 245     -26.354  -1.529 -21.046  1.00  0.88           C  
ATOM   1866  CB  VAL A 245     -26.721  -3.151 -19.153  1.00  0.89           C  
ATOM   1867  O   VAL A 245     -25.149  -1.681 -21.259  1.00  0.82           O  
ATOM   1868  CG1 VAL A 245     -26.812  -2.006 -18.147  1.00  0.87           C  
ATOM   1869  CG2 VAL A 245     -27.534  -4.353 -18.675  1.00  0.86           C  
ATOM   1870  N   ASN A 246     -27.032  -0.415 -21.408  1.00  0.88           N  
ATOM   1871  CA  ASN A 246     -26.388   0.825 -21.829  1.00  0.88           C  
ATOM   1872  C   ASN A 246     -25.793   1.579 -20.644  1.00  0.85           C  
ATOM   1873  CB  ASN A 246     -27.380   1.716 -22.581  1.00  0.86           C  
ATOM   1874  O   ASN A 246     -24.649   2.035 -20.703  1.00  0.81           O  
ATOM   1875  CG  ASN A 246     -26.728   2.955 -23.162  1.00  0.76           C  
ATOM   1876  ND2 ASN A 246     -27.435   4.077 -23.112  1.00  0.71           N  
ATOM   1877  OD1 ASN A 246     -25.597   2.903 -23.654  1.00  0.71           O  
ATOM   1878  N   LYS A 247     -26.577   1.699 -19.640  1.00  0.86           N  
ATOM   1879  CA  LYS A 247     -26.254   2.459 -18.435  1.00  0.87           C  
ATOM   1880  C   LYS A 247     -26.864   1.809 -17.196  1.00  0.87           C  
ATOM   1881  CB  LYS A 247     -26.742   3.902 -18.564  1.00  0.85           C  
ATOM   1882  O   LYS A 247     -28.022   1.388 -17.216  1.00  0.86           O  
ATOM   1883  CG  LYS A 247     -26.265   4.819 -17.446  1.00  0.80           C  
ATOM   1884  CD  LYS A 247     -26.735   6.252 -17.660  1.00  0.77           C  
ATOM   1885  CE  LYS A 247     -26.271   7.167 -16.535  1.00  0.76           C  
ATOM   1886  NZ  LYS A 247     -26.799   8.555 -16.696  1.00  0.71           N  
ATOM   1887  N   LEU A 248     -26.070   1.700 -16.168  1.00  0.85           N  
ATOM   1888  CA  LEU A 248     -26.540   1.505 -14.801  1.00  0.85           C  
ATOM   1889  C   LEU A 248     -26.441   2.800 -14.002  1.00  0.80           C  
ATOM   1890  CB  LEU A 248     -25.736   0.401 -14.109  1.00  0.81           C  
ATOM   1891  O   LEU A 248     -25.361   3.385 -13.893  1.00  0.73           O  
ATOM   1892  CG  LEU A 248     -25.883  -1.008 -14.685  1.00  0.76           C  
ATOM   1893  CD1 LEU A 248     -24.890  -1.958 -14.023  1.00  0.71           C  
ATOM   1894  CD2 LEU A 248     -27.311  -1.512 -14.509  1.00  0.71           C  
ATOM   1895  N   ASN A 249     -27.540   3.387 -13.773  1.00  0.77           N  
ATOM   1896  CA  ASN A 249     -27.520   4.541 -12.880  1.00  0.76           C  
ATOM   1897  C   ASN A 249     -27.493   4.116 -11.415  1.00  0.74           C  
ATOM   1898  CB  ASN A 249     -28.724   5.447 -13.148  1.00  0.69           C  
ATOM   1899  O   ASN A 249     -28.492   3.621 -10.889  1.00  0.67           O  
ATOM   1900  CG  ASN A 249     -28.695   6.062 -14.533  1.00  0.65           C  
ATOM   1901  ND2 ASN A 249     -29.869   6.244 -15.126  1.00  0.60           N  
ATOM   1902  OD1 ASN A 249     -27.626   6.370 -15.067  1.00  0.62           O  
ATOM   1903  N   GLY A 250     -26.228   4.146 -10.870  1.00  0.68           N  
ATOM   1904  CA  GLY A 250     -25.947   4.057  -9.446  1.00  0.66           C  
ATOM   1905  C   GLY A 250     -24.975   5.116  -8.963  1.00  0.63           C  
ATOM   1906  O   GLY A 250     -24.202   5.665  -9.752  1.00  0.57           O  
ATOM   1907  N   GLN A 251     -25.100   5.695  -7.839  1.00  0.64           N  
ATOM   1908  CA  GLN A 251     -24.393   6.836  -7.266  1.00  0.67           C  
ATOM   1909  C   GLN A 251     -23.113   6.392  -6.563  1.00  0.64           C  
ATOM   1910  CB  GLN A 251     -25.294   7.590  -6.287  1.00  0.56           C  
ATOM   1911  O   GLN A 251     -22.462   7.190  -5.885  1.00  0.58           O  
ATOM   1912  CG  GLN A 251     -26.468   8.297  -6.952  1.00  0.51           C  
ATOM   1913  CD  GLN A 251     -26.881   9.561  -6.223  1.00  0.52           C  
ATOM   1914  NE2 GLN A 251     -27.377  10.542  -6.970  1.00  0.47           N  
ATOM   1915  OE1 GLN A 251     -26.757   9.656  -4.997  1.00  0.61           O  
ATOM   1916  N   ALA A 252     -22.630   5.189  -6.725  1.00  0.57           N  
ATOM   1917  CA  ALA A 252     -21.481   4.705  -5.964  1.00  0.62           C  
ATOM   1918  C   ALA A 252     -20.170   5.094  -6.641  1.00  0.53           C  
ATOM   1919  CB  ALA A 252     -21.557   3.190  -5.791  1.00  0.51           C  
ATOM   1920  O   ALA A 252     -19.221   4.308  -6.669  1.00  0.48           O  
ATOM   1921  N   GLY A 253     -20.003   6.256  -7.269  1.00  0.61           N  
ATOM   1922  CA  GLY A 253     -18.821   6.933  -7.777  1.00  0.63           C  
ATOM   1923  C   GLY A 253     -18.338   6.376  -9.104  1.00  0.62           C  
ATOM   1924  O   GLY A 253     -17.506   6.990  -9.775  1.00  0.58           O  
ATOM   1925  N   SER A 254     -18.779   5.200  -9.488  1.00  0.62           N  
ATOM   1926  CA  SER A 254     -18.387   4.683 -10.795  1.00  0.66           C  
ATOM   1927  C   SER A 254     -19.597   4.188 -11.580  1.00  0.64           C  
ATOM   1928  CB  SER A 254     -17.370   3.551 -10.641  1.00  0.59           C  
ATOM   1929  O   SER A 254     -20.621   3.834 -10.993  1.00  0.62           O  
ATOM   1930  OG  SER A 254     -17.989   2.387 -10.122  1.00  0.51           O  
ATOM   1931  N   SER A 255     -19.597   4.245 -12.841  1.00  0.73           N  
ATOM   1932  CA  SER A 255     -20.712   3.991 -13.748  1.00  0.74           C  
ATOM   1933  C   SER A 255     -21.299   2.601 -13.526  1.00  0.75           C  
ATOM   1934  CB  SER A 255     -20.264   4.138 -15.203  1.00  0.68           C  
ATOM   1935  O   SER A 255     -22.459   2.351 -13.860  1.00  0.71           O  
ATOM   1936  OG  SER A 255     -19.104   3.362 -15.453  1.00  0.64           O  
ATOM   1937  N   ASN A 256     -20.753   1.706 -12.770  1.00  0.85           N  
ATOM   1938  CA  ASN A 256     -21.207   0.334 -12.567  1.00  0.88           C  
ATOM   1939  C   ASN A 256     -21.209  -0.043 -11.088  1.00  0.88           C  
ATOM   1940  CB  ASN A 256     -20.338  -0.643 -13.362  1.00  0.82           C  
ATOM   1941  O   ASN A 256     -21.116  -1.222 -10.743  1.00  0.85           O  
ATOM   1942  CG  ASN A 256     -20.369  -0.370 -14.853  1.00  0.73           C  
ATOM   1943  ND2 ASN A 256     -19.505  -1.050 -15.598  1.00  0.69           N  
ATOM   1944  OD1 ASN A 256     -21.162   0.444 -15.332  1.00  0.68           O  
ATOM   1945  N   SER A 257     -21.320   0.949 -10.348  1.00  0.87           N  
ATOM   1946  CA  SER A 257     -21.308   0.732  -8.905  1.00  0.89           C  
ATOM   1947  C   SER A 257     -22.583   1.258  -8.255  1.00  0.88           C  
ATOM   1948  CB  SER A 257     -20.089   1.404  -8.272  1.00  0.85           C  
ATOM   1949  O   SER A 257     -22.999   2.389  -8.518  1.00  0.86           O  
ATOM   1950  OG  SER A 257     -18.888   0.845  -8.776  1.00  0.78           O  
ATOM   1951  N   VAL A 258     -23.212   0.469  -7.400  1.00  0.91           N  
ATOM   1952  CA  VAL A 258     -24.438   0.835  -6.698  1.00  0.92           C  
ATOM   1953  C   VAL A 258     -24.312   0.479  -5.218  1.00  0.93           C  
ATOM   1954  CB  VAL A 258     -25.672   0.137  -7.311  1.00  0.89           C  
ATOM   1955  O   VAL A 258     -23.782  -0.578  -4.870  1.00  0.92           O  
ATOM   1956  CG1 VAL A 258     -26.949   0.568  -6.592  1.00  0.78           C  
ATOM   1957  CG2 VAL A 258     -25.769   0.440  -8.805  1.00  0.77           C  
ATOM   1958  N   TYR A 259     -24.799   1.374  -4.317  1.00  0.92           N  
ATOM   1959  CA  TYR A 259     -24.928   0.989  -2.916  1.00  0.93           C  
ATOM   1960  C   TYR A 259     -26.124   0.067  -2.711  1.00  0.93           C  
ATOM   1961  CB  TYR A 259     -25.067   2.229  -2.028  1.00  0.92           C  
ATOM   1962  O   TYR A 259     -27.143   0.201  -3.393  1.00  0.93           O  
ATOM   1963  CG  TYR A 259     -23.839   3.108  -2.016  1.00  0.90           C  
ATOM   1964  CD1 TYR A 259     -22.667   2.692  -1.388  1.00  0.87           C  
ATOM   1965  CD2 TYR A 259     -23.849   4.355  -2.631  1.00  0.87           C  
ATOM   1966  CE1 TYR A 259     -21.535   3.499  -1.372  1.00  0.88           C  
ATOM   1967  CE2 TYR A 259     -22.722   5.170  -2.621  1.00  0.88           C  
ATOM   1968  OH  TYR A 259     -20.453   5.537  -1.978  1.00  0.83           O  
ATOM   1969  CZ  TYR A 259     -21.571   4.734  -1.991  1.00  0.87           C  
ATOM   1970  N   ILE A 260     -26.080  -0.858  -1.772  1.00  0.93           N  
ATOM   1971  CA  ILE A 260     -27.085  -1.877  -1.488  1.00  0.94           C  
ATOM   1972  C   ILE A 260     -28.414  -1.209  -1.144  1.00  0.92           C  
ATOM   1973  CB  ILE A 260     -26.637  -2.806  -0.336  1.00  0.93           C  
ATOM   1974  O   ILE A 260     -29.482  -1.750  -1.439  1.00  0.91           O  
ATOM   1975  CG1 ILE A 260     -25.528  -3.751  -0.812  1.00  0.90           C  
ATOM   1976  CG2 ILE A 260     -27.829  -3.594   0.216  1.00  0.89           C  
ATOM   1977  CD1 ILE A 260     -24.860  -4.535   0.308  1.00  0.87           C  
ATOM   1978  N   ASP A 261     -28.348   0.116  -0.634  1.00  0.92           N  
ATOM   1979  CA  ASP A 261     -29.491   0.892  -0.163  1.00  0.92           C  
ATOM   1980  C   ASP A 261     -29.950   1.890  -1.224  1.00  0.90           C  
ATOM   1981  CB  ASP A 261     -29.144   1.626   1.134  1.00  0.90           C  
ATOM   1982  O   ASP A 261     -30.835   2.710  -0.970  1.00  0.87           O  
ATOM   1983  CG  ASP A 261     -28.064   2.677   0.950  1.00  0.86           C  
ATOM   1984  OD1 ASP A 261     -27.303   2.604  -0.039  1.00  0.84           O  
ATOM   1985  OD2 ASP A 261     -27.970   3.585   1.804  1.00  0.85           O  
ATOM   1986  N   GLN A 262     -29.460   1.815  -2.391  1.00  0.92           N  
ATOM   1987  CA  GLN A 262     -29.764   2.760  -3.461  1.00  0.92           C  
ATOM   1988  C   GLN A 262     -30.664   2.124  -4.517  1.00  0.92           C  
ATOM   1989  CB  GLN A 262     -28.476   3.271  -4.108  1.00  0.89           C  
ATOM   1990  O   GLN A 262     -30.605   0.913  -4.743  1.00  0.90           O  
ATOM   1991  CG  GLN A 262     -28.692   4.417  -5.088  1.00  0.77           C  
ATOM   1992  CD  GLN A 262     -27.393   4.958  -5.655  1.00  0.73           C  
ATOM   1993  NE2 GLN A 262     -27.497   5.786  -6.688  1.00  0.65           N  
ATOM   1994  OE1 GLN A 262     -26.305   4.634  -5.167  1.00  0.72           O  
ATOM   1995  N   SER A 263     -31.416   2.944  -5.228  1.00  0.90           N  
ATOM   1996  CA  SER A 263     -32.158   2.542  -6.418  1.00  0.91           C  
ATOM   1997  C   SER A 263     -31.219   2.255  -7.585  1.00  0.91           C  
ATOM   1998  CB  SER A 263     -33.163   3.624  -6.816  1.00  0.88           C  
ATOM   1999  O   SER A 263     -30.358   3.075  -7.912  1.00  0.89           O  
ATOM   2000  OG  SER A 263     -33.995   3.174  -7.871  1.00  0.77           O  
ATOM   2001  N   LEU A 264     -31.304   1.110  -8.172  1.00  0.92           N  
ATOM   2002  CA  LEU A 264     -30.678   0.687  -9.420  1.00  0.92           C  
ATOM   2003  C   LEU A 264     -31.603   0.943 -10.606  1.00  0.92           C  
ATOM   2004  CB  LEU A 264     -30.308  -0.797  -9.358  1.00  0.92           C  
ATOM   2005  O   LEU A 264     -32.702   0.389 -10.672  1.00  0.91           O  
ATOM   2006  CG  LEU A 264     -29.681  -1.393 -10.620  1.00  0.90           C  
ATOM   2007  CD1 LEU A 264     -28.329  -0.745 -10.897  1.00  0.87           C  
ATOM   2008  CD2 LEU A 264     -29.538  -2.905 -10.483  1.00  0.87           C  
ATOM   2009  N   THR A 265     -31.224   1.768 -11.527  1.00  0.91           N  
ATOM   2010  CA  THR A 265     -31.883   1.900 -12.821  1.00  0.92           C  
ATOM   2011  C   THR A 265     -31.060   1.230 -13.918  1.00  0.92           C  
ATOM   2012  CB  THR A 265     -32.117   3.379 -13.181  1.00  0.90           C  
ATOM   2013  O   THR A 265     -29.890   1.563 -14.114  1.00  0.91           O  
ATOM   2014  CG2 THR A 265     -32.899   3.511 -14.484  1.00  0.82           C  
ATOM   2015  OG1 THR A 265     -32.855   4.010 -12.127  1.00  0.84           O  
ATOM   2016  N   ILE A 266     -31.555   0.293 -14.571  1.00  0.93           N  
ATOM   2017  CA  ILE A 266     -31.017  -0.461 -15.699  1.00  0.93           C  
ATOM   2018  C   ILE A 266     -31.620   0.060 -17.002  1.00  0.92           C  
ATOM   2019  CB  ILE A 266     -31.292  -1.974 -15.548  1.00  0.92           C  
ATOM   2020  O   ILE A 266     -32.809  -0.135 -17.265  1.00  0.90           O  
ATOM   2021  CG1 ILE A 266     -30.759  -2.483 -14.204  1.00  0.91           C  
ATOM   2022  CG2 ILE A 266     -30.673  -2.753 -16.713  1.00  0.91           C  
ATOM   2023  CD1 ILE A 266     -31.263  -3.868 -13.822  1.00  0.89           C  
ATOM   2024  N   ASP A 267     -30.807   0.773 -17.809  1.00  0.91           N  
ATOM   2025  CA  ASP A 267     -31.175   1.228 -19.146  1.00  0.92           C  
ATOM   2026  C   ASP A 267     -30.674   0.259 -20.214  1.00  0.92           C  
ATOM   2027  CB  ASP A 267     -30.621   2.631 -19.407  1.00  0.89           C  
ATOM   2028  O   ASP A 267     -29.489  -0.079 -20.246  1.00  0.90           O  
ATOM   2029  CG  ASP A 267     -31.213   3.683 -18.487  1.00  0.81           C  
ATOM   2030  OD1 ASP A 267     -32.374   3.529 -18.051  1.00  0.76           O  
ATOM   2031  OD2 ASP A 267     -30.513   4.677 -18.197  1.00  0.80           O  
ATOM   2032  N   LEU A 268     -31.449  -0.235 -21.055  1.00  0.93           N  
ATOM   2033  CA  LEU A 268     -31.146  -1.213 -22.095  1.00  0.93           C  
ATOM   2034  C   LEU A 268     -31.114  -0.553 -23.469  1.00  0.90           C  
ATOM   2035  CB  LEU A 268     -32.178  -2.344 -22.083  1.00  0.92           C  
ATOM   2036  O   LEU A 268     -31.999   0.239 -23.803  1.00  0.87           O  
ATOM   2037  CG  LEU A 268     -32.336  -3.103 -20.765  1.00  0.91           C  
ATOM   2038  CD1 LEU A 268     -33.356  -4.227 -20.919  1.00  0.89           C  
ATOM   2039  CD2 LEU A 268     -30.993  -3.653 -20.299  1.00  0.88           C  
ATOM   2040  N   THR A 269     -30.082  -0.941 -24.311  1.00  0.91           N  
ATOM   2041  CA  THR A 269     -30.138  -0.679 -25.745  1.00  0.90           C  
ATOM   2042  C   THR A 269     -31.071  -1.667 -26.439  1.00  0.87           C  
ATOM   2043  CB  THR A 269     -28.738  -0.755 -26.382  1.00  0.87           C  
ATOM   2044  O   THR A 269     -30.924  -2.881 -26.285  1.00  0.82           O  
ATOM   2045  CG2 THR A 269     -27.830   0.347 -25.848  1.00  0.75           C  
ATOM   2046  OG1 THR A 269     -28.153  -2.029 -26.083  1.00  0.75           O  
ATOM   2047  N   ARG A 270     -32.025  -1.233 -27.145  1.00  0.85           N  
ATOM   2048  CA  ARG A 270     -32.923  -2.105 -27.895  1.00  0.85           C  
ATOM   2049  C   ARG A 270     -32.669  -1.993 -29.394  1.00  0.83           C  
ATOM   2050  CB  ARG A 270     -34.383  -1.768 -27.584  1.00  0.80           C  
ATOM   2051  O   ARG A 270     -32.742  -0.901 -29.962  1.00  0.77           O  
ATOM   2052  CG  ARG A 270     -35.379  -2.775 -28.137  1.00  0.74           C  
ATOM   2053  CD  ARG A 270     -36.791  -2.504 -27.638  1.00  0.71           C  
ATOM   2054  NE  ARG A 270     -37.749  -3.463 -28.182  1.00  0.66           N  
ATOM   2055  NH1 ARG A 270     -39.572  -2.592 -27.062  1.00  0.59           N  
ATOM   2056  NH2 ARG A 270     -39.829  -4.400 -28.448  1.00  0.54           N  
ATOM   2057  CZ  ARG A 270     -39.047  -3.483 -27.896  1.00  0.65           C  
ATOM   2058  N   TYR A 271     -32.428  -3.007 -29.920  1.00  0.87           N  
ATOM   2059  CA  TYR A 271     -32.115  -3.063 -31.343  1.00  0.87           C  
ATOM   2060  C   TYR A 271     -33.382  -3.235 -32.174  1.00  0.84           C  
ATOM   2061  CB  TYR A 271     -31.140  -4.207 -31.635  1.00  0.83           C  
ATOM   2062  O   TYR A 271     -33.474  -2.720 -33.291  1.00  0.80           O  
ATOM   2063  CG  TYR A 271     -30.751  -4.317 -33.089  1.00  0.73           C  
ATOM   2064  CD1 TYR A 271     -31.436  -5.170 -33.952  1.00  0.67           C  
ATOM   2065  CD2 TYR A 271     -29.697  -3.570 -33.603  1.00  0.68           C  
ATOM   2066  CE1 TYR A 271     -31.079  -5.276 -35.292  1.00  0.64           C  
ATOM   2067  CE2 TYR A 271     -29.331  -3.668 -34.942  1.00  0.62           C  
ATOM   2068  OH  TYR A 271     -29.670  -4.623 -37.103  1.00  0.44           O  
ATOM   2069  CZ  TYR A 271     -30.028  -4.522 -35.777  1.00  0.66           C  
ATOM   2070  N   ASP A 272     -34.477  -3.832 -31.610  1.00  0.88           N  
ATOM   2071  CA  ASP A 272     -35.788  -4.064 -32.209  1.00  0.89           C  
ATOM   2072  C   ASP A 272     -36.908  -3.679 -31.246  1.00  0.88           C  
ATOM   2073  CB  ASP A 272     -35.934  -5.528 -32.628  1.00  0.87           C  
ATOM   2074  O   ASP A 272     -36.828  -3.960 -30.048  1.00  0.87           O  
ATOM   2075  CG  ASP A 272     -37.096  -5.760 -33.578  1.00  0.82           C  
ATOM   2076  OD1 ASP A 272     -38.231  -5.337 -33.269  1.00  0.82           O  
ATOM   2077  OD2 ASP A 272     -36.875  -6.373 -34.645  1.00  0.84           O  
ATOM   2078  N   SER A 273     -37.955  -2.942 -31.753  1.00  0.88           N  
ATOM   2079  CA  SER A 273     -39.078  -2.443 -30.967  1.00  0.88           C  
ATOM   2080  C   SER A 273     -39.941  -3.588 -30.447  1.00  0.88           C  
ATOM   2081  CB  SER A 273     -39.933  -1.487 -31.800  1.00  0.86           C  
ATOM   2082  O   SER A 273     -40.640  -3.438 -29.442  1.00  0.86           O  
ATOM   2083  OG  SER A 273     -40.313  -2.090 -33.025  1.00  0.81           O  
ATOM   2084  N   GLU A 274     -39.815  -4.702 -31.033  1.00  0.90           N  
ATOM   2085  CA  GLU A 274     -40.594  -5.875 -30.648  1.00  0.91           C  
ATOM   2086  C   GLU A 274     -39.843  -6.727 -29.629  1.00  0.91           C  
ATOM   2087  CB  GLU A 274     -40.945  -6.715 -31.879  1.00  0.89           C  
ATOM   2088  O   GLU A 274     -40.362  -7.740 -29.155  1.00  0.90           O  
ATOM   2089  CG  GLU A 274     -41.791  -5.977 -32.906  1.00  0.83           C  
ATOM   2090  CD  GLU A 274     -42.349  -6.887 -33.989  1.00  0.80           C  
ATOM   2091  OE1 GLU A 274     -41.670  -7.869 -34.366  1.00  0.80           O  
ATOM   2092  OE2 GLU A 274     -43.474  -6.616 -34.464  1.00  0.78           O  
ATOM   2093  N   PHE A 275     -38.571  -6.317 -29.277  1.00  0.92           N  
ATOM   2094  CA  PHE A 275     -37.849  -7.032 -28.230  1.00  0.93           C  
ATOM   2095  C   PHE A 275     -38.418  -6.698 -26.857  1.00  0.93           C  
ATOM   2096  CB  PHE A 275     -36.356  -6.692 -28.277  1.00  0.92           C  
ATOM   2097  O   PHE A 275     -38.586  -5.525 -26.516  1.00  0.92           O  
ATOM   2098  CG  PHE A 275     -35.627  -7.319 -29.434  1.00  0.91           C  
ATOM   2099  CD1 PHE A 275     -36.296  -8.139 -30.334  1.00  0.89           C  
ATOM   2100  CD2 PHE A 275     -34.270  -7.088 -29.622  1.00  0.89           C  
ATOM   2101  CE1 PHE A 275     -35.624  -8.721 -31.406  1.00  0.90           C  
ATOM   2102  CE2 PHE A 275     -33.591  -7.666 -30.691  1.00  0.90           C  
ATOM   2103  CZ  PHE A 275     -34.269  -8.483 -31.581  1.00  0.89           C  
ATOM   2104  N   ASP A 276     -38.760  -7.650 -26.053  1.00  0.93           N  
ATOM   2105  CA  ASP A 276     -39.017  -7.603 -24.617  1.00  0.93           C  
ATOM   2106  C   ASP A 276     -37.906  -8.302 -23.838  1.00  0.94           C  
ATOM   2107  CB  ASP A 276     -40.369  -8.240 -24.292  1.00  0.91           C  
ATOM   2108  O   ASP A 276     -37.144  -9.090 -24.403  1.00  0.93           O  
ATOM   2109  CG  ASP A 276     -41.030  -7.637 -23.065  1.00  0.79           C  
ATOM   2110  OD1 ASP A 276     -40.421  -6.761 -22.414  1.00  0.71           O  
ATOM   2111  OD2 ASP A 276     -42.168  -8.043 -22.746  1.00  0.79           O  
ATOM   2112  N   HIS A 277     -37.732  -7.943 -22.652  1.00  0.94           N  
ATOM   2113  CA  HIS A 277     -36.554  -8.419 -21.936  1.00  0.95           C  
ATOM   2114  C   HIS A 277     -36.933  -9.018 -20.586  1.00  0.95           C  
ATOM   2115  CB  HIS A 277     -35.549  -7.281 -21.742  1.00  0.94           C  
ATOM   2116  O   HIS A 277     -37.826  -8.508 -19.905  1.00  0.94           O  
ATOM   2117  CG  HIS A 277     -35.193  -6.573 -23.010  1.00  0.92           C  
ATOM   2118  CD2 HIS A 277     -34.130  -6.710 -23.837  1.00  0.89           C  
ATOM   2119  ND1 HIS A 277     -35.982  -5.583 -23.557  1.00  0.90           N  
ATOM   2120  CE1 HIS A 277     -35.417  -5.142 -24.668  1.00  0.90           C  
ATOM   2121  NE2 HIS A 277     -34.292  -5.810 -24.861  1.00  0.91           N  
ATOM   2122  N   LYS A 278     -36.314 -10.038 -20.176  1.00  0.96           N  
ATOM   2123  CA  LYS A 278     -36.158 -10.472 -18.791  1.00  0.96           C  
ATOM   2124  C   LYS A 278     -34.786 -10.087 -18.245  1.00  0.96           C  
ATOM   2125  CB  LYS A 278     -36.361 -11.984 -18.677  1.00  0.96           C  
ATOM   2126  O   LYS A 278     -33.758 -10.458 -18.815  1.00  0.96           O  
ATOM   2127  CG  LYS A 278     -36.130 -12.536 -17.278  1.00  0.93           C  
ATOM   2128  CD  LYS A 278     -36.397 -14.034 -17.216  1.00  0.91           C  
ATOM   2129  CE  LYS A 278     -35.956 -14.627 -15.885  1.00  0.88           C  
ATOM   2130  NZ  LYS A 278     -36.334 -16.068 -15.768  1.00  0.87           N  
ATOM   2131  N   VAL A 279     -34.783  -9.275 -17.198  1.00  0.96           N  
ATOM   2132  CA  VAL A 279     -33.547  -8.816 -16.572  1.00  0.96           C  
ATOM   2133  C   VAL A 279     -33.350  -9.526 -15.234  1.00  0.96           C  
ATOM   2134  CB  VAL A 279     -33.548  -7.285 -16.367  1.00  0.95           C  
ATOM   2135  O   VAL A 279     -34.263  -9.569 -14.407  1.00  0.95           O  
ATOM   2136  CG1 VAL A 279     -32.263  -6.830 -15.678  1.00  0.94           C  
ATOM   2137  CG2 VAL A 279     -33.724  -6.568 -17.705  1.00  0.94           C  
ATOM   2138  N   GLN A 280     -32.180 -10.089 -14.963  1.00  0.97           N  
ATOM   2139  CA  GLN A 280     -31.751 -10.670 -13.695  1.00  0.97           C  
ATOM   2140  C   GLN A 280     -30.569  -9.903 -13.111  1.00  0.97           C  
ATOM   2141  CB  GLN A 280     -31.384 -12.143 -13.876  1.00  0.97           C  
ATOM   2142  O   GLN A 280     -29.562  -9.690 -13.791  1.00  0.97           O  
ATOM   2143  CG  GLN A 280     -32.556 -13.024 -14.286  1.00  0.94           C  
ATOM   2144  CD  GLN A 280     -32.192 -14.495 -14.349  1.00  0.92           C  
ATOM   2145  NE2 GLN A 280     -33.168 -15.360 -14.092  1.00  0.92           N  
ATOM   2146  OE1 GLN A 280     -31.042 -14.852 -14.626  1.00  0.92           O  
ATOM   2147  N   VAL A 281     -30.695  -9.491 -11.904  1.00  0.96           N  
ATOM   2148  CA  VAL A 281     -29.579  -8.979 -11.116  1.00  0.97           C  
ATOM   2149  C   VAL A 281     -29.061 -10.071 -10.182  1.00  0.96           C  
ATOM   2150  CB  VAL A 281     -29.985  -7.730 -10.301  1.00  0.96           C  
ATOM   2151  O   VAL A 281     -29.797 -10.561  -9.322  1.00  0.96           O  
ATOM   2152  CG1 VAL A 281     -28.784  -7.166  -9.544  1.00  0.94           C  
ATOM   2153  CG2 VAL A 281     -30.588  -6.668 -11.219  1.00  0.94           C  
ATOM   2154  N   ILE A 282     -27.788 -10.458 -10.325  1.00  0.97           N  
ATOM   2155  CA  ILE A 282     -27.176 -11.606  -9.665  1.00  0.97           C  
ATOM   2156  C   ILE A 282     -25.975 -11.147  -8.841  1.00  0.97           C  
ATOM   2157  CB  ILE A 282     -26.747 -12.683 -10.686  1.00  0.97           C  
ATOM   2158  O   ILE A 282     -25.022 -10.582  -9.384  1.00  0.96           O  
ATOM   2159  CG1 ILE A 282     -27.933 -13.082 -11.571  1.00  0.96           C  
ATOM   2160  CG2 ILE A 282     -26.162 -13.904  -9.970  1.00  0.96           C  
ATOM   2161  CD1 ILE A 282     -27.546 -13.913 -12.786  1.00  0.94           C  
ATOM   2162  N   CYS A 283     -25.992 -11.386  -7.618  1.00  0.97           N  
ATOM   2163  CA  CYS A 283     -24.892 -11.134  -6.693  1.00  0.97           C  
ATOM   2164  C   CYS A 283     -24.716 -12.297  -5.725  1.00  0.95           C  
ATOM   2165  CB  CYS A 283     -25.133  -9.841  -5.914  1.00  0.96           C  
ATOM   2166  O   CYS A 283     -25.467 -12.423  -4.756  1.00  0.92           O  
ATOM   2167  SG  CYS A 283     -23.745  -9.354  -4.866  1.00  0.95           S  
ATOM   2168  N   GLY A 284     -23.744 -13.216  -5.958  1.00  0.96           N  
ATOM   2169  CA  GLY A 284     -23.631 -14.466  -5.223  1.00  0.96           C  
ATOM   2170  C   GLY A 284     -24.876 -15.327  -5.316  1.00  0.96           C  
ATOM   2171  O   GLY A 284     -25.316 -15.676  -6.413  1.00  0.94           O  
ATOM   2172  N   SER A 285     -25.534 -15.639  -4.105  1.00  0.95           N  
ATOM   2173  CA  SER A 285     -26.758 -16.428  -4.007  1.00  0.95           C  
ATOM   2174  C   SER A 285     -27.995 -15.555  -4.195  1.00  0.95           C  
ATOM   2175  CB  SER A 285     -26.829 -17.142  -2.656  1.00  0.95           C  
ATOM   2176  O   SER A 285     -29.114 -16.065  -4.279  1.00  0.94           O  
ATOM   2177  OG  SER A 285     -26.710 -16.215  -1.590  1.00  0.93           O  
ATOM   2178  N   PHE A 286     -27.877 -14.224  -4.207  1.00  0.96           N  
ATOM   2179  CA  PHE A 286     -29.011 -13.338  -4.438  1.00  0.97           C  
ATOM   2180  C   PHE A 286     -29.301 -13.206  -5.928  1.00  0.97           C  
ATOM   2181  CB  PHE A 286     -28.747 -11.956  -3.831  1.00  0.97           C  
ATOM   2182  O   PHE A 286     -28.404 -12.902  -6.716  1.00  0.97           O  
ATOM   2183  CG  PHE A 286     -29.839 -10.956  -4.100  1.00  0.96           C  
ATOM   2184  CD1 PHE A 286     -30.989 -10.935  -3.321  1.00  0.95           C  
ATOM   2185  CD2 PHE A 286     -29.715 -10.037  -5.133  1.00  0.95           C  
ATOM   2186  CE1 PHE A 286     -32.002 -10.011  -3.568  1.00  0.95           C  
ATOM   2187  CE2 PHE A 286     -30.722  -9.110  -5.386  1.00  0.95           C  
ATOM   2188  CZ  PHE A 286     -31.865  -9.099  -4.603  1.00  0.94           C  
ATOM   2189  N   THR A 287     -30.544 -13.432  -6.315  1.00  0.97           N  
ATOM   2190  CA  THR A 287     -31.053 -13.183  -7.659  1.00  0.98           C  
ATOM   2191  C   THR A 287     -32.403 -12.474  -7.603  1.00  0.97           C  
ATOM   2192  CB  THR A 287     -31.192 -14.493  -8.456  1.00  0.97           C  
ATOM   2193  O   THR A 287     -33.338 -12.957  -6.962  1.00  0.97           O  
ATOM   2194  CG2 THR A 287     -31.723 -14.229  -9.861  1.00  0.93           C  
ATOM   2195  OG1 THR A 287     -29.909 -15.124  -8.553  1.00  0.93           O  
ATOM   2196  N   LYS A 288     -32.535 -11.296  -8.263  1.00  0.97           N  
ATOM   2197  CA  LYS A 288     -33.771 -10.565  -8.527  1.00  0.98           C  
ATOM   2198  C   LYS A 288     -34.110 -10.580 -10.015  1.00  0.97           C  
ATOM   2199  CB  LYS A 288     -33.660  -9.124  -8.030  1.00  0.97           C  
ATOM   2200  O   LYS A 288     -33.297 -10.173 -10.847  1.00  0.97           O  
ATOM   2201  CG  LYS A 288     -34.928  -8.304  -8.217  1.00  0.96           C  
ATOM   2202  CD  LYS A 288     -36.072  -8.842  -7.366  1.00  0.94           C  
ATOM   2203  CE  LYS A 288     -37.305  -7.955  -7.461  1.00  0.93           C  
ATOM   2204  NZ  LYS A 288     -38.368  -8.379  -6.501  1.00  0.91           N  
ATOM   2205  N   GLU A 289     -35.249 -11.076 -10.322  1.00  0.98           N  
ATOM   2206  CA  GLU A 289     -35.729 -11.167 -11.698  1.00  0.98           C  
ATOM   2207  C   GLU A 289     -36.829 -10.145 -11.967  1.00  0.98           C  
ATOM   2208  CB  GLU A 289     -36.237 -12.579 -11.998  1.00  0.96           C  
ATOM   2209  O   GLU A 289     -37.716  -9.946 -11.135  1.00  0.98           O  
ATOM   2210  CG  GLU A 289     -36.569 -12.814 -13.464  1.00  0.84           C  
ATOM   2211  CD  GLU A 289     -36.896 -14.265 -13.780  1.00  0.78           C  
ATOM   2212  OE1 GLU A 289     -36.013 -15.137 -13.611  1.00  0.80           O  
ATOM   2213  OE2 GLU A 289     -38.043 -14.532 -14.201  1.00  0.79           O  
ATOM   2214  N   PHE A 290     -36.803  -9.559 -13.220  1.00  0.97           N  
ATOM   2215  CA  PHE A 290     -37.801  -8.664 -13.794  1.00  0.97           C  
ATOM   2216  C   PHE A 290     -38.247  -9.157 -15.165  1.00  0.96           C  
ATOM   2217  CB  PHE A 290     -37.248  -7.239 -13.903  1.00  0.97           C  
ATOM   2218  O   PHE A 290     -37.423  -9.335 -16.065  1.00  0.94           O  
ATOM   2219  CG  PHE A 290     -36.641  -6.724 -12.626  1.00  0.96           C  
ATOM   2220  CD1 PHE A 290     -37.440  -6.165 -11.636  1.00  0.94           C  
ATOM   2221  CD2 PHE A 290     -35.270  -6.799 -12.415  1.00  0.94           C  
ATOM   2222  CE1 PHE A 290     -36.881  -5.688 -10.453  1.00  0.94           C  
ATOM   2223  CE2 PHE A 290     -34.704  -6.324 -11.236  1.00  0.94           C  
ATOM   2224  CZ  PHE A 290     -35.511  -5.768 -10.256  1.00  0.94           C  
ATOM   2225  N   ASN A 291     -39.540  -9.412 -15.271  1.00  0.95           N  
ATOM   2226  CA  ASN A 291     -40.123  -9.844 -16.537  1.00  0.96           C  
ATOM   2227  C   ASN A 291     -40.818  -8.692 -17.256  1.00  0.95           C  
ATOM   2228  CB  ASN A 291     -41.102 -10.998 -16.311  1.00  0.94           C  
ATOM   2229  O   ASN A 291     -41.344  -7.781 -16.615  1.00  0.93           O  
ATOM   2230  CG  ASN A 291     -40.433 -12.226 -15.725  1.00  0.91           C  
ATOM   2231  ND2 ASN A 291     -40.764 -12.544 -14.480  1.00  0.91           N  
ATOM   2232  OD1 ASN A 291     -39.624 -12.882 -16.387  1.00  0.89           O  
ATOM   2233  N   GLY A 292     -40.738  -8.687 -18.633  1.00  0.92           N  
ATOM   2234  CA  GLY A 292     -41.435  -7.702 -19.444  1.00  0.93           C  
ATOM   2235  C   GLY A 292     -40.797  -6.327 -19.393  1.00  0.91           C  
ATOM   2236  O   GLY A 292     -41.495  -5.312 -19.423  1.00  0.89           O  
ATOM   2237  N   VAL A 293     -39.481  -6.288 -19.202  1.00  0.93           N  
ATOM   2238  CA  VAL A 293     -38.745  -5.029 -19.157  1.00  0.93           C  
ATOM   2239  C   VAL A 293     -38.624  -4.451 -20.566  1.00  0.91           C  
ATOM   2240  CB  VAL A 293     -37.343  -5.213 -18.535  1.00  0.92           C  
ATOM   2241  O   VAL A 293     -38.132  -5.119 -21.478  1.00  0.87           O  
ATOM   2242  CG1 VAL A 293     -36.587  -3.885 -18.503  1.00  0.92           C  
ATOM   2243  CG2 VAL A 293     -37.456  -5.800 -17.129  1.00  0.91           C  
ATOM   2244  N   GLY A 294     -39.082  -3.141 -20.717  1.00  0.90           N  
ATOM   2245  CA  GLY A 294     -38.937  -2.371 -21.941  1.00  0.89           C  
ATOM   2246  C   GLY A 294     -37.545  -1.795 -22.123  1.00  0.88           C  
ATOM   2247  O   GLY A 294     -36.603  -2.522 -22.445  1.00  0.82           O  
ATOM   2248  N   TYR A 295     -37.357  -0.328 -21.827  1.00  0.88           N  
ATOM   2249  CA  TYR A 295     -36.098   0.392 -21.976  1.00  0.89           C  
ATOM   2250  C   TYR A 295     -35.346   0.457 -20.652  1.00  0.89           C  
ATOM   2251  CB  TYR A 295     -36.347   1.808 -22.505  1.00  0.85           C  
ATOM   2252  O   TYR A 295     -34.116   0.367 -20.625  1.00  0.88           O  
ATOM   2253  CG  TYR A 295     -36.809   1.847 -23.941  1.00  0.75           C  
ATOM   2254  CD1 TYR A 295     -35.891   1.854 -24.989  1.00  0.68           C  
ATOM   2255  CD2 TYR A 295     -38.164   1.878 -24.254  1.00  0.69           C  
ATOM   2256  CE1 TYR A 295     -36.312   1.892 -26.314  1.00  0.65           C  
ATOM   2257  CE2 TYR A 295     -38.597   1.916 -25.575  1.00  0.62           C  
ATOM   2258  OH  TYR A 295     -38.087   1.960 -27.907  1.00  0.49           O  
ATOM   2259  CZ  TYR A 295     -37.665   1.922 -26.597  1.00  0.66           C  
ATOM   2260  N   THR A 296     -36.156   0.574 -19.700  1.00  0.91           N  
ATOM   2261  CA  THR A 296     -35.619   0.896 -18.382  1.00  0.92           C  
ATOM   2262  C   THR A 296     -36.304   0.065 -17.301  1.00  0.92           C  
ATOM   2263  CB  THR A 296     -35.783   2.394 -18.063  1.00  0.89           C  
ATOM   2264  O   THR A 296     -37.514  -0.161 -17.358  1.00  0.92           O  
ATOM   2265  CG2 THR A 296     -35.061   3.258 -19.092  1.00  0.77           C  
ATOM   2266  OG1 THR A 296     -37.177   2.727 -18.069  1.00  0.81           O  
ATOM   2267  N   GLN A 297     -35.539  -0.386 -16.424  1.00  0.93           N  
ATOM   2268  CA  GLN A 297     -35.997  -1.025 -15.195  1.00  0.93           C  
ATOM   2269  C   GLN A 297     -35.382  -0.360 -13.967  1.00  0.93           C  
ATOM   2270  CB  GLN A 297     -35.663  -2.517 -15.207  1.00  0.93           C  
ATOM   2271  O   GLN A 297     -34.159  -0.337 -13.814  1.00  0.93           O  
ATOM   2272  CG  GLN A 297     -36.105  -3.257 -13.952  1.00  0.93           C  
ATOM   2273  CD  GLN A 297     -37.602  -3.174 -13.719  1.00  0.92           C  
ATOM   2274  NE2 GLN A 297     -37.994  -2.803 -12.505  1.00  0.92           N  
ATOM   2275  OE1 GLN A 297     -38.400  -3.440 -14.623  1.00  0.91           O  
ATOM   2276  N   SER A 298     -36.277   0.256 -13.146  1.00  0.92           N  
ATOM   2277  CA  SER A 298     -35.837   0.753 -11.846  1.00  0.93           C  
ATOM   2278  C   SER A 298     -36.178  -0.234 -10.734  1.00  0.93           C  
ATOM   2279  CB  SER A 298     -36.474   2.111 -11.547  1.00  0.90           C  
ATOM   2280  O   SER A 298     -37.284  -0.777 -10.696  1.00  0.92           O  
ATOM   2281  OG  SER A 298     -36.073   3.076 -12.504  1.00  0.77           O  
ATOM   2282  N   TRP A 299     -35.222  -0.363  -9.852  1.00  0.94           N  
ATOM   2283  CA  TRP A 299     -35.388  -1.242  -8.699  1.00  0.95           C  
ATOM   2284  C   TRP A 299     -34.627  -0.705  -7.491  1.00  0.94           C  
ATOM   2285  CB  TRP A 299     -34.912  -2.659  -9.030  1.00  0.94           C  
ATOM   2286  O   TRP A 299     -33.452  -0.345  -7.599  1.00  0.92           O  
ATOM   2287  CG  TRP A 299     -34.809  -3.561  -7.837  1.00  0.90           C  
ATOM   2288  CD1 TRP A 299     -35.818  -3.919  -6.986  1.00  0.85           C  
ATOM   2289  CD2 TRP A 299     -33.630  -4.217  -7.360  1.00  0.87           C  
ATOM   2290  CE2 TRP A 299     -33.998  -4.957  -6.215  1.00  0.89           C  
ATOM   2291  CE3 TRP A 299     -32.297  -4.251  -7.792  1.00  0.89           C  
ATOM   2292  NE1 TRP A 299     -35.336  -4.759  -6.008  1.00  0.90           N  
ATOM   2293  CH2 TRP A 299     -31.781  -5.740  -5.938  1.00  0.88           C  
ATOM   2294  CZ2 TRP A 299     -33.078  -5.724  -5.495  1.00  0.89           C  
ATOM   2295  CZ3 TRP A 299     -31.384  -5.014  -7.074  1.00  0.89           C  
ATOM   2296  N   THR A 300     -35.335  -0.602  -6.351  1.00  0.93           N  
ATOM   2297  CA  THR A 300     -34.744  -0.406  -5.031  1.00  0.94           C  
ATOM   2298  C   THR A 300     -34.848  -1.680  -4.198  1.00  0.94           C  
ATOM   2299  CB  THR A 300     -35.421   0.757  -4.283  1.00  0.93           C  
ATOM   2300  O   THR A 300     -35.947  -2.189  -3.967  1.00  0.94           O  
ATOM   2301  CG2 THR A 300     -34.703   1.060  -2.972  1.00  0.89           C  
ATOM   2302  OG1 THR A 300     -35.397   1.927  -5.109  1.00  0.90           O  
ATOM   2303  N   PRO A 301     -33.717  -2.288  -3.863  1.00  0.94           N  
ATOM   2304  CA  PRO A 301     -33.828  -3.468  -3.002  1.00  0.95           C  
ATOM   2305  C   PRO A 301     -34.678  -3.214  -1.759  1.00  0.95           C  
ATOM   2306  CB  PRO A 301     -32.376  -3.763  -2.619  1.00  0.94           C  
ATOM   2307  O   PRO A 301     -34.441  -2.246  -1.032  1.00  0.94           O  
ATOM   2308  CG  PRO A 301     -31.560  -3.124  -3.696  1.00  0.93           C  
ATOM   2309  CD  PRO A 301     -32.261  -1.876  -4.149  1.00  0.92           C  
ATOM   2310  N   THR A 302     -35.724  -4.053  -1.481  1.00  0.96           N  
ATOM   2311  CA  THR A 302     -36.523  -4.008  -0.262  1.00  0.97           C  
ATOM   2312  C   THR A 302     -35.647  -4.232   0.967  1.00  0.96           C  
ATOM   2313  CB  THR A 302     -37.648  -5.059  -0.292  1.00  0.96           C  
ATOM   2314  O   THR A 302     -34.554  -4.792   0.864  1.00  0.96           O  
ATOM   2315  CG2 THR A 302     -38.536  -4.879  -1.519  1.00  0.95           C  
ATOM   2316  OG1 THR A 302     -37.068  -6.370  -0.324  1.00  0.95           O  
ATOM   2317  N   ALA A 303     -36.175  -3.996   2.160  1.00  0.94           N  
ATOM   2318  CA  ALA A 303     -35.415  -4.168   3.395  1.00  0.96           C  
ATOM   2319  C   ALA A 303     -34.968  -5.617   3.567  1.00  0.95           C  
ATOM   2320  CB  ALA A 303     -36.245  -3.724   4.597  1.00  0.94           C  
ATOM   2321  O   ALA A 303     -33.844  -5.880   4.001  1.00  0.95           O  
ATOM   2322  N   SER A 304     -35.793  -6.628   3.127  1.00  0.96           N  
ATOM   2323  CA  SER A 304     -35.447  -8.045   3.169  1.00  0.97           C  
ATOM   2324  C   SER A 304     -34.386  -8.386   2.127  1.00  0.97           C  
ATOM   2325  CB  SER A 304     -36.689  -8.908   2.944  1.00  0.96           C  
ATOM   2326  O   SER A 304     -33.445  -9.130   2.412  1.00  0.96           O  
ATOM   2327  OG  SER A 304     -36.363 -10.286   3.009  1.00  0.89           O  
ATOM   2328  N   GLU A 305     -34.361  -7.715   0.986  1.00  0.97           N  
ATOM   2329  CA  GLU A 305     -33.350  -7.888  -0.052  1.00  0.97           C  
ATOM   2330  C   GLU A 305     -32.035  -7.221   0.341  1.00  0.97           C  
ATOM   2331  CB  GLU A 305     -33.847  -7.324  -1.386  1.00  0.97           C  
ATOM   2332  O   GLU A 305     -30.964  -7.812   0.189  1.00  0.97           O  
ATOM   2333  CG  GLU A 305     -34.951  -8.150  -2.030  1.00  0.97           C  
ATOM   2334  CD  GLU A 305     -35.652  -7.430  -3.171  1.00  0.95           C  
ATOM   2335  OE1 GLU A 305     -35.743  -6.182  -3.136  1.00  0.94           O  
ATOM   2336  OE2 GLU A 305     -36.114  -8.120  -4.107  1.00  0.95           O  
ATOM   2337  N   GLN A 306     -32.099  -6.068   0.915  1.00  0.96           N  
ATOM   2338  CA  GLN A 306     -30.927  -5.401   1.472  1.00  0.97           C  
ATOM   2339  C   GLN A 306     -30.268  -6.257   2.550  1.00  0.96           C  
ATOM   2340  CB  GLN A 306     -31.308  -4.036   2.047  1.00  0.96           C  
ATOM   2341  O   GLN A 306     -29.057  -6.485   2.514  1.00  0.95           O  
ATOM   2342  CG  GLN A 306     -31.730  -3.021   0.992  1.00  0.94           C  
ATOM   2343  CD  GLN A 306     -32.142  -1.689   1.591  1.00  0.91           C  
ATOM   2344  NE2 GLN A 306     -32.938  -0.926   0.850  1.00  0.92           N  
ATOM   2345  OE1 GLN A 306     -31.747  -1.348   2.711  1.00  0.91           O  
ATOM   2346  N   SER A 307     -31.108  -6.890   3.422  1.00  0.95           N  
ATOM   2347  CA  SER A 307     -30.590  -7.773   4.462  1.00  0.96           C  
ATOM   2348  C   SER A 307     -29.881  -8.981   3.858  1.00  0.96           C  
ATOM   2349  CB  SER A 307     -31.719  -8.242   5.380  1.00  0.94           C  
ATOM   2350  O   SER A 307     -28.793  -9.354   4.301  1.00  0.95           O  
ATOM   2351  OG  SER A 307     -31.209  -9.023   6.447  1.00  0.86           O  
ATOM   2352  N   THR A 308     -30.378  -9.557   2.816  1.00  0.97           N  
ATOM   2353  CA  THR A 308     -29.757 -10.666   2.100  1.00  0.97           C  
ATOM   2354  C   THR A 308     -28.456 -10.222   1.438  1.00  0.97           C  
ATOM   2355  CB  THR A 308     -30.706 -11.246   1.035  1.00  0.97           C  
ATOM   2356  O   THR A 308     -27.433 -10.900   1.552  1.00  0.97           O  
ATOM   2357  CG2 THR A 308     -30.080 -12.448   0.335  1.00  0.95           C  
ATOM   2358  OG1 THR A 308     -31.927 -11.655   1.663  1.00  0.96           O  
ATOM   2359  N   LEU A 309     -28.382  -9.052   0.814  1.00  0.96           N  
ATOM   2360  CA  LEU A 309     -27.205  -8.497   0.153  1.00  0.97           C  
ATOM   2361  C   LEU A 309     -26.133  -8.127   1.173  1.00  0.96           C  
ATOM   2362  CB  LEU A 309     -27.585  -7.267  -0.675  1.00  0.97           C  
ATOM   2363  O   LEU A 309     -24.956  -8.439   0.983  1.00  0.95           O  
ATOM   2364  CG  LEU A 309     -28.330  -7.535  -1.984  1.00  0.96           C  
ATOM   2365  CD1 LEU A 309     -28.894  -6.235  -2.548  1.00  0.95           C  
ATOM   2366  CD2 LEU A 309     -27.409  -8.208  -2.996  1.00  0.95           C  
ATOM   2367  N   TYR A 310     -26.504  -7.587   2.329  1.00  0.96           N  
ATOM   2368  CA  TYR A 310     -25.586  -7.309   3.428  1.00  0.96           C  
ATOM   2369  C   TYR A 310     -25.004  -8.600   3.991  1.00  0.95           C  
ATOM   2370  CB  TYR A 310     -26.298  -6.530   4.539  1.00  0.96           C  
ATOM   2371  O   TYR A 310     -23.802  -8.682   4.258  1.00  0.93           O  
ATOM   2372  CG  TYR A 310     -26.514  -5.072   4.214  1.00  0.96           C  
ATOM   2373  CD1 TYR A 310     -25.449  -4.258   3.833  1.00  0.94           C  
ATOM   2374  CD2 TYR A 310     -27.782  -4.505   4.288  1.00  0.94           C  
ATOM   2375  CE1 TYR A 310     -25.643  -2.913   3.535  1.00  0.94           C  
ATOM   2376  CE2 TYR A 310     -27.987  -3.162   3.992  1.00  0.93           C  
ATOM   2377  OH  TYR A 310     -27.111  -1.044   3.323  1.00  0.91           O  
ATOM   2378  CZ  TYR A 310     -26.914  -2.375   3.617  1.00  0.92           C  
ATOM   2379  N   GLY A 311     -25.807  -9.649   4.107  1.00  0.95           N  
ATOM   2380  CA  GLY A 311     -25.350 -10.970   4.508  1.00  0.95           C  
ATOM   2381  C   GLY A 311     -24.340 -11.569   3.547  1.00  0.94           C  
ATOM   2382  O   GLY A 311     -23.371 -12.202   3.972  1.00  0.93           O  
ATOM   2383  N   ILE A 312     -24.387 -11.305   2.259  1.00  0.96           N  
ATOM   2384  CA  ILE A 312     -23.447 -11.739   1.231  1.00  0.97           C  
ATOM   2385  C   ILE A 312     -22.165 -10.914   1.322  1.00  0.95           C  
ATOM   2386  CB  ILE A 312     -24.061 -11.622  -0.182  1.00  0.96           C  
ATOM   2387  O   ILE A 312     -21.073 -11.420   1.050  1.00  0.93           O  
ATOM   2388  CG1 ILE A 312     -25.169 -12.663  -0.371  1.00  0.96           C  
ATOM   2389  CG2 ILE A 312     -22.978 -11.773  -1.255  1.00  0.96           C  
ATOM   2390  CD1 ILE A 312     -26.059 -12.408  -1.580  1.00  0.94           C  
ATOM   2391  N   LEU A 313     -22.200  -9.647   1.704  1.00  0.95           N  
ATOM   2392  CA  LEU A 313     -21.081  -8.719   1.827  1.00  0.96           C  
ATOM   2393  C   LEU A 313     -20.671  -8.551   3.286  1.00  0.94           C  
ATOM   2394  CB  LEU A 313     -21.445  -7.358   1.227  1.00  0.93           C  
ATOM   2395  O   LEU A 313     -20.185  -7.489   3.680  1.00  0.89           O  
ATOM   2396  CG  LEU A 313     -21.265  -7.214  -0.285  1.00  0.88           C  
ATOM   2397  CD1 LEU A 313     -22.365  -7.968  -1.025  1.00  0.80           C  
ATOM   2398  CD2 LEU A 313     -21.256  -5.743  -0.685  1.00  0.79           C  
ATOM   2399  N   ASN A 314     -20.852  -9.526   4.199  1.00  0.95           N  
ATOM   2400  CA  ASN A 314     -20.690  -9.437   5.646  1.00  0.96           C  
ATOM   2401  C   ASN A 314     -19.223  -9.285   6.038  1.00  0.94           C  
ATOM   2402  CB  ASN A 314     -21.298 -10.663   6.331  1.00  0.94           C  
ATOM   2403  O   ASN A 314     -18.914  -8.878   7.159  1.00  0.91           O  
ATOM   2404  CG  ASN A 314     -20.605 -11.954   5.939  1.00  0.89           C  
ATOM   2405  ND2 ASN A 314     -21.003 -13.054   6.567  1.00  0.88           N  
ATOM   2406  OD1 ASN A 314     -19.720 -11.962   5.080  1.00  0.84           O  
ATOM   2407  N   ASN A 315     -18.248  -9.558   5.044  1.00  0.95           N  
ATOM   2408  CA  ASN A 315     -16.812  -9.498   5.294  1.00  0.96           C  
ATOM   2409  C   ASN A 315     -16.083  -8.724   4.199  1.00  0.93           C  
ATOM   2410  CB  ASN A 315     -16.230 -10.907   5.425  1.00  0.92           C  
ATOM   2411  O   ASN A 315     -14.852  -8.686   4.174  1.00  0.90           O  
ATOM   2412  CG  ASN A 315     -16.353 -11.711   4.146  1.00  0.84           C  
ATOM   2413  ND2 ASN A 315     -15.699 -12.865   4.106  1.00  0.84           N  
ATOM   2414  OD1 ASN A 315     -17.031 -11.297   3.202  1.00  0.78           O  
ATOM   2415  N   VAL A 316     -16.768  -8.045   3.235  1.00  0.94           N  
ATOM   2416  CA  VAL A 316     -16.196  -7.217   2.178  1.00  0.95           C  
ATOM   2417  C   VAL A 316     -17.048  -5.965   1.984  1.00  0.94           C  
ATOM   2418  CB  VAL A 316     -16.082  -7.995   0.847  1.00  0.94           C  
ATOM   2419  O   VAL A 316     -18.268  -6.003   2.157  1.00  0.93           O  
ATOM   2420  CG1 VAL A 316     -15.068  -9.131   0.972  1.00  0.88           C  
ATOM   2421  CG2 VAL A 316     -17.447  -8.536   0.427  1.00  0.88           C  
ATOM   2422  N   ILE A 317     -16.488  -4.849   1.566  1.00  0.91           N  
ATOM   2423  CA  ILE A 317     -17.183  -3.581   1.372  1.00  0.93           C  
ATOM   2424  C   ILE A 317     -17.862  -3.569   0.004  1.00  0.92           C  
ATOM   2425  CB  ILE A 317     -16.219  -2.381   1.503  1.00  0.88           C  
ATOM   2426  O   ILE A 317     -18.793  -2.794  -0.227  1.00  0.90           O  
ATOM   2427  CG1 ILE A 317     -15.067  -2.510   0.499  1.00  0.73           C  
ATOM   2428  CG2 ILE A 317     -15.687  -2.269   2.935  1.00  0.72           C  
ATOM   2429  CD1 ILE A 317     -14.182  -1.274   0.411  1.00  0.71           C  
ATOM   2430  N   SER A 318     -17.413  -4.457  -0.885  1.00  0.93           N  
ATOM   2431  CA  SER A 318     -17.974  -4.518  -2.231  1.00  0.94           C  
ATOM   2432  C   SER A 318     -17.947  -5.942  -2.777  1.00  0.94           C  
ATOM   2433  CB  SER A 318     -17.209  -3.588  -3.174  1.00  0.93           C  
ATOM   2434  O   SER A 318     -17.081  -6.737  -2.408  1.00  0.93           O  
ATOM   2435  OG  SER A 318     -15.850  -3.977  -3.271  1.00  0.91           O  
ATOM   2436  N   LYS A 319     -18.797  -6.292  -3.622  1.00  0.95           N  
ATOM   2437  CA  LYS A 319     -18.870  -7.572  -4.320  1.00  0.96           C  
ATOM   2438  C   LYS A 319     -19.326  -7.385  -5.765  1.00  0.95           C  
ATOM   2439  CB  LYS A 319     -19.817  -8.527  -3.592  1.00  0.95           C  
ATOM   2440  O   LYS A 319     -20.285  -6.658  -6.030  1.00  0.95           O  
ATOM   2441  CG  LYS A 319     -19.776  -9.956  -4.114  1.00  0.92           C  
ATOM   2442  CD  LYS A 319     -20.417 -10.928  -3.132  1.00  0.89           C  
ATOM   2443  CE  LYS A 319     -20.282 -12.370  -3.603  1.00  0.88           C  
ATOM   2444  NZ  LYS A 319     -20.787 -13.336  -2.582  1.00  0.87           N  
ATOM   2445  N   SER A 320     -18.634  -7.987  -6.714  1.00  0.93           N  
ATOM   2446  CA  SER A 320     -19.074  -8.045  -8.104  1.00  0.94           C  
ATOM   2447  C   SER A 320     -20.422  -8.747  -8.228  1.00  0.94           C  
ATOM   2448  CB  SER A 320     -18.035  -8.763  -8.966  1.00  0.91           C  
ATOM   2449  O   SER A 320     -20.657  -9.770  -7.582  1.00  0.93           O  
ATOM   2450  OG  SER A 320     -16.777  -8.117  -8.880  1.00  0.83           O  
ATOM   2451  N   ALA A 321     -21.242  -8.196  -9.082  1.00  0.95           N  
ATOM   2452  CA  ALA A 321     -22.561  -8.685  -9.477  1.00  0.95           C  
ATOM   2453  C   ALA A 321     -22.733  -8.634 -10.992  1.00  0.95           C  
ATOM   2454  CB  ALA A 321     -23.657  -7.871  -8.793  1.00  0.94           C  
ATOM   2455  O   ALA A 321     -21.971  -7.959 -11.688  1.00  0.94           O  
ATOM   2456  N   THR A 322     -23.685  -9.365 -11.498  1.00  0.96           N  
ATOM   2457  CA  THR A 322     -23.998  -9.431 -12.921  1.00  0.96           C  
ATOM   2458  C   THR A 322     -25.455  -9.055 -13.173  1.00  0.96           C  
ATOM   2459  CB  THR A 322     -23.722 -10.836 -13.488  1.00  0.95           C  
ATOM   2460  O   THR A 322     -26.357  -9.564 -12.504  1.00  0.96           O  
ATOM   2461  CG2 THR A 322     -23.988 -10.885 -14.990  1.00  0.90           C  
ATOM   2462  OG1 THR A 322     -22.353 -11.183 -13.245  1.00  0.90           O  
ATOM   2463  N   VAL A 323     -25.679  -8.139 -14.156  1.00  0.94           N  
ATOM   2464  CA  VAL A 323     -26.991  -7.933 -14.761  1.00  0.95           C  
ATOM   2465  C   VAL A 323     -27.102  -8.751 -16.045  1.00  0.94           C  
ATOM   2466  CB  VAL A 323     -27.252  -6.439 -15.057  1.00  0.94           C  
ATOM   2467  O   VAL A 323     -26.432  -8.456 -17.037  1.00  0.92           O  
ATOM   2468  CG1 VAL A 323     -28.661  -6.236 -15.610  1.00  0.92           C  
ATOM   2469  CG2 VAL A 323     -27.044  -5.602 -13.796  1.00  0.92           C  
ATOM   2470  N   ARG A 324     -27.912  -9.785 -16.039  1.00  0.96           N  
ATOM   2471  CA  ARG A 324     -28.185 -10.613 -17.209  1.00  0.97           C  
ATOM   2472  C   ARG A 324     -29.487 -10.196 -17.883  1.00  0.96           C  
ATOM   2473  CB  ARG A 324     -28.247 -12.092 -16.818  1.00  0.96           C  
ATOM   2474  O   ARG A 324     -30.546 -10.192 -17.252  1.00  0.96           O  
ATOM   2475  CG  ARG A 324     -28.512 -13.027 -17.988  1.00  0.96           C  
ATOM   2476  CD  ARG A 324     -28.252 -14.480 -17.617  1.00  0.95           C  
ATOM   2477  NE  ARG A 324     -26.830 -14.739 -17.412  1.00  0.94           N  
ATOM   2478  NH1 ARG A 324     -27.142 -16.742 -16.305  1.00  0.91           N  
ATOM   2479  NH2 ARG A 324     -25.023 -15.942 -16.662  1.00  0.90           N  
ATOM   2480  CZ  ARG A 324     -26.335 -15.807 -16.794  1.00  0.93           C  
ATOM   2481  N   VAL A 325     -29.362  -9.843 -19.111  1.00  0.95           N  
ATOM   2482  CA  VAL A 325     -30.502  -9.455 -19.935  1.00  0.95           C  
ATOM   2483  C   VAL A 325     -30.834 -10.575 -20.919  1.00  0.94           C  
ATOM   2484  CB  VAL A 325     -30.229  -8.139 -20.698  1.00  0.94           C  
ATOM   2485  O   VAL A 325     -30.034 -10.890 -21.803  1.00  0.93           O  
ATOM   2486  CG1 VAL A 325     -31.476  -7.684 -21.454  1.00  0.93           C  
ATOM   2487  CG2 VAL A 325     -29.758  -7.052 -19.734  1.00  0.93           C  
ATOM   2488  N   TYR A 326     -31.947 -11.216 -20.743  1.00  0.95           N  
ATOM   2489  CA  TYR A 326     -32.551 -12.101 -21.733  1.00  0.96           C  
ATOM   2490  C   TYR A 326     -33.447 -11.321 -22.688  1.00  0.95           C  
ATOM   2491  CB  TYR A 326     -33.358 -13.206 -21.045  1.00  0.95           C  
ATOM   2492  O   TYR A 326     -34.428 -10.705 -22.265  1.00  0.94           O  
ATOM   2493  CG  TYR A 326     -32.546 -14.048 -20.093  1.00  0.95           C  
ATOM   2494  CD1 TYR A 326     -31.854 -15.171 -20.541  1.00  0.93           C  
ATOM   2495  CD2 TYR A 326     -32.468 -13.724 -18.742  1.00  0.93           C  
ATOM   2496  CE1 TYR A 326     -31.105 -15.951 -19.666  1.00  0.93           C  
ATOM   2497  CE2 TYR A 326     -31.723 -14.497 -17.859  1.00  0.93           C  
ATOM   2498  OH  TYR A 326     -30.305 -16.376 -17.459  1.00  0.91           O  
ATOM   2499  CZ  TYR A 326     -31.045 -15.607 -18.329  1.00  0.92           C  
ATOM   2500  N   THR A 327     -33.083 -11.374 -23.992  1.00  0.94           N  
ATOM   2501  CA  THR A 327     -33.864 -10.733 -25.044  1.00  0.94           C  
ATOM   2502  C   THR A 327     -34.843 -11.723 -25.670  1.00  0.94           C  
ATOM   2503  CB  THR A 327     -32.952 -10.147 -26.138  1.00  0.94           C  
ATOM   2504  O   THR A 327     -34.453 -12.823 -26.067  1.00  0.93           O  
ATOM   2505  CG2 THR A 327     -33.763  -9.383 -27.179  1.00  0.92           C  
ATOM   2506  OG1 THR A 327     -32.006  -9.256 -25.536  1.00  0.92           O  
ATOM   2507  N   TYR A 328     -36.094 -11.257 -25.749  1.00  0.94           N  
ATOM   2508  CA  TYR A 328     -37.179 -12.027 -26.346  1.00  0.95           C  
ATOM   2509  C   TYR A 328     -37.787 -11.285 -27.530  1.00  0.94           C  
ATOM   2510  CB  TYR A 328     -38.262 -12.326 -25.305  1.00  0.95           C  
ATOM   2511  O   TYR A 328     -37.782 -10.052 -27.568  1.00  0.93           O  
ATOM   2512  CG  TYR A 328     -37.797 -13.225 -24.186  1.00  0.94           C  
ATOM   2513  CD1 TYR A 328     -37.996 -14.603 -24.244  1.00  0.93           C  
ATOM   2514  CD2 TYR A 328     -37.159 -12.699 -23.068  1.00  0.93           C  
ATOM   2515  CE1 TYR A 328     -37.570 -15.435 -23.214  1.00  0.93           C  
ATOM   2516  CE2 TYR A 328     -36.729 -13.522 -22.032  1.00  0.93           C  
ATOM   2517  OH  TYR A 328     -36.516 -15.706 -21.091  1.00  0.91           O  
ATOM   2518  CZ  TYR A 328     -36.939 -14.887 -22.114  1.00  0.93           C  
ATOM   2519  N   TYR A 329     -38.241 -12.024 -28.525  1.00  0.93           N  
ATOM   2520  CA  TYR A 329     -39.091 -11.548 -29.611  1.00  0.94           C  
ATOM   2521  C   TYR A 329     -40.438 -12.260 -29.602  1.00  0.92           C  
ATOM   2522  CB  TYR A 329     -38.401 -11.753 -30.963  1.00  0.92           C  
ATOM   2523  O   TYR A 329     -40.518 -13.455 -29.894  1.00  0.90           O  
ATOM   2524  CG  TYR A 329     -39.169 -11.181 -32.130  1.00  0.90           C  
ATOM   2525  CD1 TYR A 329     -38.987  -9.859 -32.527  1.00  0.86           C  
ATOM   2526  CD2 TYR A 329     -40.078 -11.962 -32.836  1.00  0.86           C  
ATOM   2527  CE1 TYR A 329     -39.694  -9.327 -33.600  1.00  0.89           C  
ATOM   2528  CE2 TYR A 329     -40.790 -11.440 -33.911  1.00  0.89           C  
ATOM   2529  OH  TYR A 329     -41.294  -9.602 -35.348  1.00  0.81           O  
ATOM   2530  CZ  TYR A 329     -40.592 -10.124 -34.285  1.00  0.89           C  
ATOM   2531  N   ASN A 330     -41.599 -11.566 -29.147  1.00  0.93           N  
ATOM   2532  CA  ASN A 330     -42.946 -12.103 -28.985  1.00  0.94           C  
ATOM   2533  C   ASN A 330     -42.930 -13.451 -28.269  1.00  0.93           C  
ATOM   2534  CB  ASN A 330     -43.639 -12.232 -30.343  1.00  0.91           C  
ATOM   2535  O   ASN A 330     -43.434 -14.444 -28.796  1.00  0.91           O  
ATOM   2536  CG  ASN A 330     -44.026 -10.889 -30.931  1.00  0.84           C  
ATOM   2537  ND2 ASN A 330     -43.502 -10.586 -32.113  1.00  0.83           N  
ATOM   2538  OD1 ASN A 330     -44.788 -10.129 -30.328  1.00  0.81           O  
ATOM   2539  N   GLY A 331     -42.156 -13.608 -27.155  1.00  0.92           N  
ATOM   2540  CA  GLY A 331     -42.114 -14.733 -26.235  1.00  0.93           C  
ATOM   2541  C   GLY A 331     -41.084 -15.779 -26.618  1.00  0.92           C  
ATOM   2542  O   GLY A 331     -40.834 -16.719 -25.860  1.00  0.90           O  
ATOM   2543  N   VAL A 332     -40.345 -15.659 -27.725  1.00  0.94           N  
ATOM   2544  CA  VAL A 332     -39.244 -16.541 -28.097  1.00  0.95           C  
ATOM   2545  C   VAL A 332     -37.914 -15.897 -27.712  1.00  0.95           C  
ATOM   2546  CB  VAL A 332     -39.262 -16.865 -29.608  1.00  0.94           C  
ATOM   2547  O   VAL A 332     -37.652 -14.743 -28.060  1.00  0.95           O  
ATOM   2548  CG1 VAL A 332     -38.116 -17.807 -29.971  1.00  0.93           C  
ATOM   2549  CG2 VAL A 332     -40.605 -17.473 -30.006  1.00  0.93           C  
ATOM   2550  N   ARG A 333     -37.090 -16.539 -27.029  1.00  0.94           N  
ATOM   2551  CA  ARG A 333     -35.774 -16.049 -26.634  1.00  0.95           C  
ATOM   2552  C   ARG A 333     -34.865 -15.882 -27.847  1.00  0.94           C  
ATOM   2553  CB  ARG A 333     -35.128 -16.999 -25.622  1.00  0.93           C  
ATOM   2554  O   ARG A 333     -34.618 -16.841 -28.581  1.00  0.93           O  
ATOM   2555  CG  ARG A 333     -33.819 -16.485 -25.044  1.00  0.92           C  
ATOM   2556  CD  ARG A 333     -33.276 -17.413 -23.967  1.00  0.90           C  
ATOM   2557  NE  ARG A 333     -31.924 -17.036 -23.562  1.00  0.89           N  
ATOM   2558  NH1 ARG A 333     -31.571 -18.909 -22.256  1.00  0.85           N  
ATOM   2559  NH2 ARG A 333     -29.932 -17.318 -22.455  1.00  0.83           N  
ATOM   2560  CZ  ARG A 333     -31.145 -17.755 -22.759  1.00  0.87           C  
ATOM   2561  N   VAL A 334     -34.225 -14.735 -28.044  1.00  0.93           N  
ATOM   2562  CA  VAL A 334     -33.280 -14.355 -29.089  1.00  0.94           C  
ATOM   2563  C   VAL A 334     -31.851 -14.582 -28.600  1.00  0.93           C  
ATOM   2564  CB  VAL A 334     -33.469 -12.883 -29.517  1.00  0.93           C  
ATOM   2565  O   VAL A 334     -30.995 -15.043 -29.359  1.00  0.91           O  
ATOM   2566  CG1 VAL A 334     -32.536 -12.534 -30.676  1.00  0.90           C  
ATOM   2567  CG2 VAL A 334     -34.924 -12.622 -29.901  1.00  0.90           C  
ATOM   2568  N   GLY A 335     -31.580 -14.342 -27.306  1.00  0.93           N  
ATOM   2569  CA  GLY A 335     -30.284 -14.523 -26.671  1.00  0.94           C  
ATOM   2570  C   GLY A 335     -30.187 -13.857 -25.312  1.00  0.94           C  
ATOM   2571  O   GLY A 335     -31.194 -13.404 -24.763  1.00  0.93           O  
ATOM   2572  N   SER A 336     -29.027 -13.858 -24.772  1.00  0.93           N  
ATOM   2573  CA  SER A 336     -28.794 -13.155 -23.514  1.00  0.94           C  
ATOM   2574  C   SER A 336     -27.470 -12.398 -23.541  1.00  0.93           C  
ATOM   2575  CB  SER A 336     -28.805 -14.137 -22.341  1.00  0.93           C  
ATOM   2576  O   SER A 336     -26.549 -12.773 -24.269  1.00  0.92           O  
ATOM   2577  OG  SER A 336     -27.817 -15.138 -22.514  1.00  0.89           O  
ATOM   2578  N   THR A 337     -27.324 -11.291 -22.812  1.00  0.93           N  
ATOM   2579  CA  THR A 337     -26.111 -10.521 -22.565  1.00  0.94           C  
ATOM   2580  C   THR A 337     -25.881 -10.338 -21.068  1.00  0.94           C  
ATOM   2581  CB  THR A 337     -26.175  -9.143 -23.249  1.00  0.93           C  
ATOM   2582  O   THR A 337     -26.831 -10.137 -20.309  1.00  0.93           O  
ATOM   2583  CG2 THR A 337     -26.199  -9.283 -24.768  1.00  0.87           C  
ATOM   2584  OG1 THR A 337     -27.361  -8.460 -22.825  1.00  0.87           O  
ATOM   2585  N   ASP A 338     -24.632 -10.465 -20.685  1.00  0.94           N  
ATOM   2586  CA  ASP A 338     -24.223 -10.208 -19.307  1.00  0.95           C  
ATOM   2587  C   ASP A 338     -23.481  -8.879 -19.193  1.00  0.93           C  
ATOM   2588  CB  ASP A 338     -23.344 -11.348 -18.787  1.00  0.93           C  
ATOM   2589  O   ASP A 338     -22.635  -8.560 -20.031  1.00  0.92           O  
ATOM   2590  CG  ASP A 338     -24.121 -12.628 -18.535  1.00  0.91           C  
ATOM   2591  OD1 ASP A 338     -25.370 -12.601 -18.571  1.00  0.90           O  
ATOM   2592  OD2 ASP A 338     -23.478 -13.673 -18.295  1.00  0.91           O  
ATOM   2593  N   TYR A 339     -23.823  -8.115 -18.146  1.00  0.93           N  
ATOM   2594  CA  TYR A 339     -23.185  -6.852 -17.794  1.00  0.93           C  
ATOM   2595  C   TYR A 339     -22.675  -6.880 -16.358  1.00  0.93           C  
ATOM   2596  CB  TYR A 339     -24.163  -5.687 -17.978  1.00  0.93           C  
ATOM   2597  O   TYR A 339     -23.437  -7.152 -15.427  1.00  0.92           O  
ATOM   2598  CG  TYR A 339     -23.530  -4.329 -17.793  1.00  0.90           C  
ATOM   2599  CD1 TYR A 339     -22.868  -3.698 -18.844  1.00  0.86           C  
ATOM   2600  CD2 TYR A 339     -23.592  -3.674 -16.567  1.00  0.86           C  
ATOM   2601  CE1 TYR A 339     -22.282  -2.447 -18.678  1.00  0.87           C  
ATOM   2602  CE2 TYR A 339     -23.009  -2.424 -16.390  1.00  0.86           C  
ATOM   2603  OH  TYR A 339     -21.779  -0.581 -17.279  1.00  0.79           O  
ATOM   2604  CZ  TYR A 339     -22.358  -1.819 -17.449  1.00  0.86           C  
ATOM   2605  N   GLY A 340     -21.430  -6.718 -16.147  1.00  0.91           N  
ATOM   2606  CA  GLY A 340     -20.824  -6.680 -14.825  1.00  0.92           C  
ATOM   2607  C   GLY A 340     -21.091  -5.383 -14.084  1.00  0.91           C  
ATOM   2608  O   GLY A 340     -20.896  -4.297 -14.634  1.00  0.90           O  
ATOM   2609  N   MET A 341     -21.433  -5.429 -12.750  1.00  0.93           N  
ATOM   2610  CA  MET A 341     -21.555  -4.311 -11.819  1.00  0.94           C  
ATOM   2611  C   MET A 341     -20.991  -4.678 -10.451  1.00  0.94           C  
ATOM   2612  CB  MET A 341     -23.016  -3.880 -11.684  1.00  0.93           C  
ATOM   2613  O   MET A 341     -20.646  -5.836 -10.207  1.00  0.93           O  
ATOM   2614  CG  MET A 341     -23.911  -4.938 -11.058  1.00  0.90           C  
ATOM   2615  SD  MET A 341     -25.637  -4.355 -10.833  1.00  0.91           S  
ATOM   2616  CE  MET A 341     -25.418  -3.247  -9.412  1.00  0.85           C  
ATOM   2617  N   THR A 342     -20.911  -3.739  -9.617  1.00  0.91           N  
ATOM   2618  CA  THR A 342     -20.446  -3.978  -8.256  1.00  0.93           C  
ATOM   2619  C   THR A 342     -21.394  -3.345  -7.241  1.00  0.93           C  
ATOM   2620  CB  THR A 342     -19.023  -3.427  -8.046  1.00  0.91           C  
ATOM   2621  O   THR A 342     -21.701  -2.155  -7.330  1.00  0.93           O  
ATOM   2622  CG2 THR A 342     -18.500  -3.769  -6.655  1.00  0.90           C  
ATOM   2623  OG1 THR A 342     -18.147  -3.997  -9.027  1.00  0.91           O  
ATOM   2624  N   TYR A 343     -21.826  -4.126  -6.180  1.00  0.92           N  
ATOM   2625  CA  TYR A 343     -22.533  -3.610  -5.013  1.00  0.93           C  
ATOM   2626  C   TYR A 343     -21.552  -3.131  -3.950  1.00  0.92           C  
ATOM   2627  CB  TYR A 343     -23.457  -4.681  -4.427  1.00  0.92           C  
ATOM   2628  O   TYR A 343     -20.566  -3.811  -3.654  1.00  0.90           O  
ATOM   2629  CG  TYR A 343     -24.774  -4.810  -5.153  1.00  0.90           C  
ATOM   2630  CD1 TYR A 343     -25.708  -3.776  -5.132  1.00  0.87           C  
ATOM   2631  CD2 TYR A 343     -25.088  -5.965  -5.861  1.00  0.88           C  
ATOM   2632  CE1 TYR A 343     -26.923  -3.891  -5.798  1.00  0.88           C  
ATOM   2633  CE2 TYR A 343     -26.301  -6.091  -6.530  1.00  0.87           C  
ATOM   2634  OH  TYR A 343     -28.412  -5.169  -7.155  1.00  0.84           O  
ATOM   2635  CZ  TYR A 343     -27.210  -5.050  -6.494  1.00  0.87           C  
ATOM   2636  N   TYR A 344     -21.856  -2.085  -3.381  1.00  0.92           N  
ATOM   2637  CA  TYR A 344     -21.075  -1.499  -2.298  1.00  0.93           C  
ATOM   2638  C   TYR A 344     -21.918  -1.349  -1.037  1.00  0.93           C  
ATOM   2639  CB  TYR A 344     -20.514  -0.136  -2.715  1.00  0.91           C  
ATOM   2640  O   TYR A 344     -23.105  -1.022  -1.111  1.00  0.92           O  
ATOM   2641  CG  TYR A 344     -19.357  -0.227  -3.681  1.00  0.88           C  
ATOM   2642  CD1 TYR A 344     -18.041  -0.149  -3.230  1.00  0.84           C  
ATOM   2643  CD2 TYR A 344     -19.577  -0.388  -5.044  1.00  0.84           C  
ATOM   2644  CE1 TYR A 344     -16.972  -0.230  -4.117  1.00  0.85           C  
ATOM   2645  CE2 TYR A 344     -18.516  -0.470  -5.940  1.00  0.84           C  
ATOM   2646  OH  TYR A 344     -16.164  -0.471  -6.349  1.00  0.79           O  
ATOM   2647  CZ  TYR A 344     -17.219  -0.390  -5.467  1.00  0.83           C  
ATOM   2648  N   VAL A 345     -21.284  -1.535   0.111  1.00  0.92           N  
ATOM   2649  CA  VAL A 345     -21.804  -1.158   1.422  1.00  0.93           C  
ATOM   2650  C   VAL A 345     -21.498   0.312   1.697  1.00  0.90           C  
ATOM   2651  CB  VAL A 345     -21.214  -2.044   2.542  1.00  0.91           C  
ATOM   2652  O   VAL A 345     -20.335   0.723   1.688  1.00  0.86           O  
ATOM   2653  CG1 VAL A 345     -21.774  -1.637   3.904  1.00  0.88           C  
ATOM   2654  CG2 VAL A 345     -21.499  -3.518   2.262  1.00  0.87           C  
ATOM   2655  N   ARG A 346     -22.476   1.143   1.844  1.00  0.90           N  
ATOM   2656  CA  ARG A 346     -22.288   2.541   2.218  1.00  0.91           C  
ATOM   2657  C   ARG A 346     -21.674   2.657   3.609  1.00  0.90           C  
ATOM   2658  CB  ARG A 346     -23.619   3.295   2.168  1.00  0.89           C  
ATOM   2659  O   ARG A 346     -22.311   2.310   4.606  1.00  0.89           O  
ATOM   2660  CG  ARG A 346     -23.479   4.802   2.317  1.00  0.87           C  
ATOM   2661  CD  ARG A 346     -24.832   5.498   2.308  1.00  0.85           C  
ATOM   2662  NE  ARG A 346     -25.523   5.317   1.034  1.00  0.85           N  
ATOM   2663  NH1 ARG A 346     -24.779   7.302   0.114  1.00  0.80           N  
ATOM   2664  NH2 ARG A 346     -26.148   5.915  -1.094  1.00  0.77           N  
ATOM   2665  CZ  ARG A 346     -25.482   6.179   0.021  1.00  0.83           C  
ATOM   2666  N   SER A 347     -20.506   3.268   3.726  1.00  0.88           N  
ATOM   2667  CA  SER A 347     -19.708   3.303   4.948  1.00  0.91           C  
ATOM   2668  C   SER A 347     -20.391   4.133   6.030  1.00  0.89           C  
ATOM   2669  CB  SER A 347     -18.316   3.869   4.663  1.00  0.87           C  
ATOM   2670  O   SER A 347     -20.330   3.791   7.213  1.00  0.87           O  
ATOM   2671  OG  SER A 347     -18.398   5.219   4.242  1.00  0.71           O  
ATOM   2672  N   SER A 348     -21.096   5.194   5.723  1.00  0.89           N  
ATOM   2673  CA  SER A 348     -21.718   6.123   6.660  1.00  0.89           C  
ATOM   2674  C   SER A 348     -22.797   5.433   7.488  1.00  0.88           C  
ATOM   2675  CB  SER A 348     -22.320   7.315   5.915  1.00  0.88           C  
ATOM   2676  O   SER A 348     -22.910   5.670   8.693  1.00  0.86           O  
ATOM   2677  OG  SER A 348     -23.172   6.877   4.871  1.00  0.88           O  
ATOM   2678  N   ASN A 349     -23.576   4.466   6.878  1.00  0.91           N  
ATOM   2679  CA  ASN A 349     -24.741   3.844   7.498  1.00  0.92           C  
ATOM   2680  C   ASN A 349     -24.410   2.461   8.052  1.00  0.93           C  
ATOM   2681  CB  ASN A 349     -25.896   3.752   6.498  1.00  0.89           C  
ATOM   2682  O   ASN A 349     -25.255   1.821   8.681  1.00  0.91           O  
ATOM   2683  CG  ASN A 349     -26.385   5.113   6.044  1.00  0.81           C  
ATOM   2684  ND2 ASN A 349     -27.355   5.123   5.137  1.00  0.80           N  
ATOM   2685  OD1 ASN A 349     -25.895   6.148   6.504  1.00  0.77           O  
ATOM   2686  N   ASN A 350     -23.182   2.012   7.932  1.00  0.93           N  
ATOM   2687  CA  ASN A 350     -22.854   0.622   8.232  1.00  0.95           C  
ATOM   2688  C   ASN A 350     -21.648   0.518   9.161  1.00  0.94           C  
ATOM   2689  CB  ASN A 350     -22.599  -0.160   6.941  1.00  0.93           C  
ATOM   2690  O   ASN A 350     -21.043  -0.549   9.282  1.00  0.92           O  
ATOM   2691  CG  ASN A 350     -23.862  -0.379   6.132  1.00  0.89           C  
ATOM   2692  ND2 ASN A 350     -24.030   0.403   5.071  1.00  0.88           N  
ATOM   2693  OD1 ASN A 350     -24.681  -1.242   6.457  1.00  0.84           O  
ATOM   2694  N   LYS A 351     -21.216   1.627   9.723  1.00  0.95           N  
ATOM   2695  CA  LYS A 351     -20.207   1.593  10.778  1.00  0.96           C  
ATOM   2696  C   LYS A 351     -20.754   0.930  12.040  1.00  0.96           C  
ATOM   2697  CB  LYS A 351     -19.718   3.006  11.099  1.00  0.95           C  
ATOM   2698  O   LYS A 351     -21.932   1.083  12.367  1.00  0.96           O  
ATOM   2699  CG  LYS A 351     -18.930   3.659   9.973  1.00  0.93           C  
ATOM   2700  CD  LYS A 351     -18.498   5.073  10.339  1.00  0.91           C  
ATOM   2701  CE  LYS A 351     -17.695   5.721   9.220  1.00  0.90           C  
ATOM   2702  NZ  LYS A 351     -17.224   7.087   9.595  1.00  0.89           N  
ATOM   2703  N   PRO A 352     -19.874   0.203  12.786  1.00  0.97           N  
ATOM   2704  CA  PRO A 352     -20.322  -0.297  14.088  1.00  0.97           C  
ATOM   2705  C   PRO A 352     -20.819   0.816  15.008  1.00  0.97           C  
ATOM   2706  CB  PRO A 352     -19.068  -0.960  14.662  1.00  0.96           C  
ATOM   2707  O   PRO A 352     -20.277   1.924  14.992  1.00  0.96           O  
ATOM   2708  CG  PRO A 352     -18.195  -1.217  13.476  1.00  0.92           C  
ATOM   2709  CD  PRO A 352     -18.480  -0.168  12.439  1.00  0.91           C  
ATOM   2710  N   THR A 353     -21.879   0.542  15.767  1.00  0.97           N  
ATOM   2711  CA  THR A 353     -22.280   1.411  16.868  1.00  0.97           C  
ATOM   2712  C   THR A 353     -21.399   1.177  18.091  1.00  0.97           C  
ATOM   2713  CB  THR A 353     -23.756   1.190  17.245  1.00  0.95           C  
ATOM   2714  O   THR A 353     -21.259   0.042  18.553  1.00  0.96           O  
ATOM   2715  CG2 THR A 353     -24.683   1.594  16.103  1.00  0.82           C  
ATOM   2716  OG1 THR A 353     -23.964  -0.195  17.547  1.00  0.83           O  
ATOM   2717  N   PHE A 354     -20.739   2.240  18.575  1.00  0.96           N  
ATOM   2718  CA  PHE A 354     -19.805   2.183  19.693  1.00  0.97           C  
ATOM   2719  C   PHE A 354     -19.848   3.473  20.502  1.00  0.95           C  
ATOM   2720  CB  PHE A 354     -18.380   1.925  19.192  1.00  0.96           C  
ATOM   2721  O   PHE A 354     -19.831   4.568  19.936  1.00  0.93           O  
ATOM   2722  CG  PHE A 354     -17.390   1.652  20.292  1.00  0.95           C  
ATOM   2723  CD1 PHE A 354     -17.746   0.878  21.390  1.00  0.93           C  
ATOM   2724  CD2 PHE A 354     -16.102   2.168  20.227  1.00  0.93           C  
ATOM   2725  CE1 PHE A 354     -16.831   0.623  22.409  1.00  0.93           C  
ATOM   2726  CE2 PHE A 354     -15.183   1.918  21.242  1.00  0.93           C  
ATOM   2727  CZ  PHE A 354     -15.550   1.146  22.332  1.00  0.93           C  
ATOM   2728  N   THR A 355     -19.966   3.382  21.834  1.00  0.95           N  
ATOM   2729  CA  THR A 355     -20.031   4.512  22.754  1.00  0.95           C  
ATOM   2730  C   THR A 355     -18.894   4.448  23.770  1.00  0.95           C  
ATOM   2731  CB  THR A 355     -21.382   4.553  23.493  1.00  0.93           C  
ATOM   2732  O   THR A 355     -18.406   3.364  24.096  1.00  0.93           O  
ATOM   2733  CG2 THR A 355     -22.543   4.663  22.511  1.00  0.84           C  
ATOM   2734  OG1 THR A 355     -21.534   3.355  24.265  1.00  0.84           O  
ATOM   2735  N   ASP A 356     -18.507   5.599  24.384  1.00  0.92           N  
ATOM   2736  CA  ASP A 356     -17.423   5.725  25.354  1.00  0.92           C  
ATOM   2737  C   ASP A 356     -17.921   5.450  26.771  1.00  0.91           C  
ATOM   2738  CB  ASP A 356     -16.794   7.118  25.278  1.00  0.89           C  
ATOM   2739  O   ASP A 356     -17.120   5.284  27.694  1.00  0.87           O  
ATOM   2740  CG  ASP A 356     -17.756   8.225  25.671  1.00  0.83           C  
ATOM   2741  OD1 ASP A 356     -18.985   8.045  25.529  1.00  0.78           O  
ATOM   2742  OD2 ASP A 356     -17.281   9.289  26.126  1.00  0.83           O  
ATOM   2743  N   ALA A 357     -19.307   5.369  27.024  1.00  0.90           N  
ATOM   2744  CA  ALA A 357     -19.937   5.340  28.341  1.00  0.89           C  
ATOM   2745  C   ALA A 357     -19.529   4.091  29.117  1.00  0.86           C  
ATOM   2746  CB  ALA A 357     -21.457   5.406  28.205  1.00  0.88           C  
ATOM   2747  O   ALA A 357     -19.380   4.134  30.341  1.00  0.81           O  
ATOM   2748  N   GLY A 358     -19.036   3.048  28.569  1.00  0.87           N  
ATOM   2749  CA  GLY A 358     -18.683   1.842  29.300  1.00  0.88           C  
ATOM   2750  C   GLY A 358     -17.206   1.507  29.223  1.00  0.87           C  
ATOM   2751  O   GLY A 358     -16.769   0.478  29.744  1.00  0.84           O  
ATOM   2752  N   ILE A 359     -16.407   2.393  28.640  1.00  0.92           N  
ATOM   2753  CA  ILE A 359     -14.962   2.194  28.627  1.00  0.92           C  
ATOM   2754  C   ILE A 359     -14.375   2.587  29.981  1.00  0.90           C  
ATOM   2755  CB  ILE A 359     -14.290   3.003  27.496  1.00  0.90           C  
ATOM   2756  O   ILE A 359     -14.551   3.720  30.435  1.00  0.87           O  
ATOM   2757  CG1 ILE A 359     -14.835   2.566  26.131  1.00  0.85           C  
ATOM   2758  CG2 ILE A 359     -12.767   2.848  27.553  1.00  0.84           C  
ATOM   2759  CD1 ILE A 359     -14.490   3.517  24.993  1.00  0.81           C  
ATOM   2760  N   PHE A 360     -13.661   1.613  30.597  1.00  0.92           N  
ATOM   2761  CA  PHE A 360     -12.944   1.843  31.846  1.00  0.91           C  
ATOM   2762  C   PHE A 360     -11.440   1.719  31.637  1.00  0.92           C  
ATOM   2763  CB  PHE A 360     -13.409   0.859  32.923  1.00  0.89           C  
ATOM   2764  O   PHE A 360     -10.990   1.057  30.699  1.00  0.91           O  
ATOM   2765  CG  PHE A 360     -14.861   1.001  33.290  1.00  0.79           C  
ATOM   2766  CD1 PHE A 360     -15.252   1.847  34.321  1.00  0.72           C  
ATOM   2767  CD2 PHE A 360     -15.836   0.289  32.604  1.00  0.72           C  
ATOM   2768  CE1 PHE A 360     -16.596   1.981  34.663  1.00  0.70           C  
ATOM   2769  CE2 PHE A 360     -17.181   0.418  32.940  1.00  0.68           C  
ATOM   2770  CZ  PHE A 360     -17.559   1.263  33.971  1.00  0.69           C  
ATOM   2771  N   TYR A 361     -10.678   2.412  32.357  1.00  0.94           N  
ATOM   2772  CA  TYR A 361      -9.257   2.152  32.558  1.00  0.94           C  
ATOM   2773  C   TYR A 361      -8.932   2.015  34.040  1.00  0.92           C  
ATOM   2774  CB  TYR A 361      -8.413   3.271  31.939  1.00  0.92           C  
ATOM   2775  O   TYR A 361      -9.537   2.687  34.879  1.00  0.90           O  
ATOM   2776  CG  TYR A 361      -8.683   4.633  32.532  1.00  0.90           C  
ATOM   2777  CD1 TYR A 361      -9.665   5.464  31.998  1.00  0.86           C  
ATOM   2778  CD2 TYR A 361      -7.956   5.091  33.625  1.00  0.86           C  
ATOM   2779  CE1 TYR A 361      -9.916   6.721  32.540  1.00  0.86           C  
ATOM   2780  CE2 TYR A 361      -8.198   6.346  34.175  1.00  0.84           C  
ATOM   2781  OH  TYR A 361      -9.423   8.395  34.167  1.00  0.77           O  
ATOM   2782  CZ  TYR A 361      -9.179   7.152  33.627  1.00  0.84           C  
ATOM   2783  N   THR A 362      -8.109   1.065  34.328  1.00  0.91           N  
ATOM   2784  CA  THR A 362      -7.712   0.734  35.692  1.00  0.91           C  
ATOM   2785  C   THR A 362      -6.199   0.849  35.858  1.00  0.92           C  
ATOM   2786  CB  THR A 362      -8.167  -0.686  36.077  1.00  0.89           C  
ATOM   2787  O   THR A 362      -5.449   0.677  34.894  1.00  0.91           O  
ATOM   2788  CG2 THR A 362      -9.688  -0.796  36.073  1.00  0.77           C  
ATOM   2789  OG1 THR A 362      -7.628  -1.625  35.139  1.00  0.78           O  
ATOM   2790  N   ASP A 363      -5.749   1.145  37.053  1.00  0.91           N  
ATOM   2791  CA  ASP A 363      -4.374   0.960  37.507  1.00  0.91           C  
ATOM   2792  C   ASP A 363      -4.135  -0.478  37.962  1.00  0.90           C  
ATOM   2793  CB  ASP A 363      -4.047   1.932  38.642  1.00  0.90           C  
ATOM   2794  O   ASP A 363      -4.791  -0.958  38.890  1.00  0.88           O  
ATOM   2795  CG  ASP A 363      -2.578   1.922  39.027  1.00  0.88           C  
ATOM   2796  OD1 ASP A 363      -1.809   1.103  38.479  1.00  0.87           O  
ATOM   2797  OD2 ASP A 363      -2.186   2.739  39.889  1.00  0.88           O  
ATOM   2798  N   THR A 364      -3.227  -1.198  37.358  1.00  0.92           N  
ATOM   2799  CA  THR A 364      -2.949  -2.591  37.693  1.00  0.92           C  
ATOM   2800  C   THR A 364      -1.799  -2.688  38.691  1.00  0.91           C  
ATOM   2801  CB  THR A 364      -2.612  -3.412  36.435  1.00  0.90           C  
ATOM   2802  O   THR A 364      -1.454  -3.781  39.145  1.00  0.89           O  
ATOM   2803  CG2 THR A 364      -3.808  -3.487  35.491  1.00  0.87           C  
ATOM   2804  OG1 THR A 364      -1.514  -2.796  35.750  1.00  0.88           O  
ATOM   2805  N   ASN A 365      -1.193  -1.610  39.100  1.00  0.92           N  
ATOM   2806  CA  ASN A 365      -0.212  -1.573  40.178  1.00  0.93           C  
ATOM   2807  C   ASN A 365      -0.884  -1.491  41.546  1.00  0.93           C  
ATOM   2808  CB  ASN A 365       0.751  -0.399  39.989  1.00  0.92           C  
ATOM   2809  O   ASN A 365      -1.466  -0.462  41.895  1.00  0.92           O  
ATOM   2810  CG  ASN A 365       1.843  -0.363  41.040  1.00  0.91           C  
ATOM   2811  ND2 ASN A 365       2.898   0.397  40.773  1.00  0.91           N  
ATOM   2812  OD1 ASN A 365       1.739  -1.014  42.083  1.00  0.90           O  
ATOM   2813  N   PRO A 366      -0.794  -2.543  42.420  1.00  0.91           N  
ATOM   2814  CA  PRO A 366      -1.520  -2.602  43.691  1.00  0.92           C  
ATOM   2815  C   PRO A 366      -1.109  -1.492  44.656  1.00  0.91           C  
ATOM   2816  CB  PRO A 366      -1.144  -3.977  44.247  1.00  0.90           C  
ATOM   2817  O   PRO A 366      -1.908  -1.075  45.498  1.00  0.90           O  
ATOM   2818  CG  PRO A 366       0.133  -4.333  43.557  1.00  0.88           C  
ATOM   2819  CD  PRO A 366       0.143  -3.680  42.205  1.00  0.89           C  
ATOM   2820  N   THR A 367       0.121  -0.907  44.611  1.00  0.91           N  
ATOM   2821  CA  THR A 367       0.583   0.198  45.444  1.00  0.92           C  
ATOM   2822  C   THR A 367      -0.142   1.490  45.078  1.00  0.92           C  
ATOM   2823  CB  THR A 367       2.103   0.402  45.308  1.00  0.89           C  
ATOM   2824  O   THR A 367      -0.644   2.196  45.955  1.00  0.91           O  
ATOM   2825  CG2 THR A 367       2.613   1.424  46.320  1.00  0.78           C  
ATOM   2826  OG1 THR A 367       2.769  -0.847  45.530  1.00  0.81           O  
ATOM   2827  N   THR A 368      -0.286   1.822  43.744  1.00  0.93           N  
ATOM   2828  CA  THR A 368      -0.959   3.041  43.308  1.00  0.93           C  
ATOM   2829  C   THR A 368      -2.474   2.876  43.374  1.00  0.92           C  
ATOM   2830  CB  THR A 368      -0.543   3.426  41.875  1.00  0.92           C  
ATOM   2831  O   THR A 368      -3.190   3.809  43.743  1.00  0.91           O  
ATOM   2832  CG2 THR A 368       0.897   3.926  41.836  1.00  0.85           C  
ATOM   2833  OG1 THR A 368      -0.663   2.278  41.025  1.00  0.86           O  
ATOM   2834  N   LEU A 369      -2.998   1.683  43.162  1.00  0.91           N  
ATOM   2835  CA  LEU A 369      -4.416   1.359  43.269  1.00  0.91           C  
ATOM   2836  C   LEU A 369      -4.929   1.620  44.681  1.00  0.90           C  
ATOM   2837  CB  LEU A 369      -4.662  -0.103  42.887  1.00  0.89           C  
ATOM   2838  O   LEU A 369      -6.021   2.164  44.858  1.00  0.89           O  
ATOM   2839  CG  LEU A 369      -6.117  -0.575  42.910  1.00  0.83           C  
ATOM   2840  CD1 LEU A 369      -6.935   0.176  41.865  1.00  0.78           C  
ATOM   2841  CD2 LEU A 369      -6.195  -2.080  42.678  1.00  0.77           C  
ATOM   2842  N   ASN A 370      -4.130   1.343  45.739  1.00  0.90           N  
ATOM   2843  CA  ASN A 370      -4.481   1.633  47.125  1.00  0.91           C  
ATOM   2844  C   ASN A 370      -4.575   3.135  47.377  1.00  0.89           C  
ATOM   2845  CB  ASN A 370      -3.469   0.997  48.080  1.00  0.88           C  
ATOM   2846  O   ASN A 370      -5.337   3.578  48.239  1.00  0.87           O  
ATOM   2847  CG  ASN A 370      -3.632  -0.507  48.187  1.00  0.82           C  
ATOM   2848  ND2 ASN A 370      -2.530  -1.208  48.427  1.00  0.82           N  
ATOM   2849  OD1 ASN A 370      -4.740  -1.034  48.056  1.00  0.79           O  
ATOM   2850  N   ILE A 371      -3.902   3.937  46.589  1.00  0.91           N  
ATOM   2851  CA  ILE A 371      -3.876   5.392  46.693  1.00  0.92           C  
ATOM   2852  C   ILE A 371      -4.976   5.991  45.820  1.00  0.90           C  
ATOM   2853  CB  ILE A 371      -2.499   5.963  46.288  1.00  0.90           C  
ATOM   2854  O   ILE A 371      -5.743   6.843  46.275  1.00  0.87           O  
ATOM   2855  CG1 ILE A 371      -1.410   5.457  47.240  1.00  0.86           C  
ATOM   2856  CG2 ILE A 371      -2.536   7.494  46.261  1.00  0.85           C  
ATOM   2857  CD1 ILE A 371       0.005   5.828  46.815  1.00  0.83           C  
ATOM   2858  N   THR A 372      -5.189   5.511  44.577  1.00  0.89           N  
ATOM   2859  CA  THR A 372      -6.143   6.079  43.631  1.00  0.89           C  
ATOM   2860  C   THR A 372      -7.549   5.547  43.896  1.00  0.86           C  
ATOM   2861  CB  THR A 372      -5.740   5.770  42.177  1.00  0.87           C  
ATOM   2862  O   THR A 372      -8.539   6.200  43.562  1.00  0.82           O  
ATOM   2863  CG2 THR A 372      -4.423   6.450  41.816  1.00  0.83           C  
ATOM   2864  OG1 THR A 372      -5.593   4.354  42.019  1.00  0.83           O  
ATOM   2865  N   ALA A 373      -7.736   4.412  44.689  1.00  0.82           N  
ATOM   2866  CA  ALA A 373      -8.987   3.735  45.021  1.00  0.81           C  
ATOM   2867  C   ALA A 373      -9.811   3.458  43.766  1.00  0.79           C  
ATOM   2868  CB  ALA A 373      -9.797   4.568  46.012  1.00  0.75           C  
ATOM   2869  O   ALA A 373     -11.027   3.664  43.756  1.00  0.72           O  
ATOM   2870  N   ASP A 374      -9.166   3.180  42.588  1.00  0.74           N  
ATOM   2871  CA  ASP A 374      -9.759   2.884  41.287  1.00  0.74           C  
ATOM   2872  C   ASP A 374     -10.640   4.037  40.810  1.00  0.76           C  
ATOM   2873  CB  ASP A 374     -10.574   1.591  41.351  1.00  0.66           C  
ATOM   2874  O   ASP A 374     -11.681   3.814  40.188  1.00  0.69           O  
ATOM   2875  CG  ASP A 374     -10.868   1.007  39.980  1.00  0.62           C  
ATOM   2876  OD1 ASP A 374     -10.302   1.492  38.976  1.00  0.58           O  
ATOM   2877  OD2 ASP A 374     -11.676   0.056  39.902  1.00  0.61           O  
ATOM   2878  N   ASP A 375     -10.433   5.219  41.290  1.00  0.72           N  
ATOM   2879  CA  ASP A 375     -11.158   6.429  40.914  1.00  0.75           C  
ATOM   2880  C   ASP A 375     -10.808   6.859  39.492  1.00  0.74           C  
ATOM   2881  CB  ASP A 375     -10.856   7.563  41.896  1.00  0.65           C  
ATOM   2882  O   ASP A 375     -11.002   8.020  39.123  1.00  0.68           O  
ATOM   2883  CG  ASP A 375     -11.624   7.439  43.200  1.00  0.60           C  
ATOM   2884  OD1 ASP A 375     -12.811   7.046  43.174  1.00  0.57           O  
ATOM   2885  OD2 ASP A 375     -11.039   7.739  44.263  1.00  0.68           O  
ATOM   2886  N   GLN A 376     -10.235   5.879  38.620  1.00  0.82           N  
ATOM   2887  CA  GLN A 376      -9.786   6.216  37.273  1.00  0.84           C  
ATOM   2888  C   GLN A 376      -8.726   7.313  37.305  1.00  0.85           C  
ATOM   2889  CB  GLN A 376     -10.968   6.653  36.406  1.00  0.76           C  
ATOM   2890  O   GLN A 376      -8.851   8.325  36.612  1.00  0.79           O  
ATOM   2891  CG  GLN A 376     -12.018   5.568  36.205  1.00  0.69           C  
ATOM   2892  CD  GLN A 376     -12.999   5.900  35.097  1.00  0.66           C  
ATOM   2893  NE2 GLN A 376     -13.182   4.968  34.168  1.00  0.63           N  
ATOM   2894  OE1 GLN A 376     -13.590   6.985  35.076  1.00  0.72           O  
ATOM   2895  N   TYR A 377      -7.890   7.242  38.156  1.00  0.92           N  
ATOM   2896  CA  TYR A 377      -6.666   8.036  38.153  1.00  0.92           C  
ATOM   2897  C   TYR A 377      -5.443   7.151  37.944  1.00  0.92           C  
ATOM   2898  CB  TYR A 377      -6.528   8.817  39.463  1.00  0.91           C  
ATOM   2899  O   TYR A 377      -5.365   6.050  38.493  1.00  0.90           O  
ATOM   2900  CG  TYR A 377      -7.499   9.966  39.590  1.00  0.90           C  
ATOM   2901  CD1 TYR A 377      -7.137  11.254  39.205  1.00  0.87           C  
ATOM   2902  CD2 TYR A 377      -8.778   9.765  40.096  1.00  0.87           C  
ATOM   2903  CE1 TYR A 377      -8.027  12.317  39.322  1.00  0.87           C  
ATOM   2904  CE2 TYR A 377      -9.677  10.820  40.218  1.00  0.85           C  
ATOM   2905  OH  TYR A 377     -10.178  13.138  39.947  1.00  0.84           O  
ATOM   2906  CZ  TYR A 377      -9.293  12.090  39.829  1.00  0.85           C  
ATOM   2907  N   ILE A 378      -4.510   7.662  37.233  1.00  0.94           N  
ATOM   2908  CA  ILE A 378      -3.187   7.079  37.038  1.00  0.94           C  
ATOM   2909  C   ILE A 378      -2.124   8.006  37.623  1.00  0.94           C  
ATOM   2910  CB  ILE A 378      -2.901   6.812  35.543  1.00  0.93           C  
ATOM   2911  O   ILE A 378      -2.166   9.221  37.413  1.00  0.93           O  
ATOM   2912  CG1 ILE A 378      -3.962   5.874  34.956  1.00  0.81           C  
ATOM   2913  CG2 ILE A 378      -1.496   6.234  35.357  1.00  0.81           C  
ATOM   2914  CD1 ILE A 378      -3.999   4.498  35.605  1.00  0.76           C  
ATOM   2915  N   ILE A 379      -1.228   7.471  38.311  1.00  0.95           N  
ATOM   2916  CA  ILE A 379      -0.117   8.235  38.869  1.00  0.95           C  
ATOM   2917  C   ILE A 379       1.081   8.169  37.925  1.00  0.95           C  
ATOM   2918  CB  ILE A 379       0.276   7.717  40.271  1.00  0.94           C  
ATOM   2919  O   ILE A 379       1.524   7.081  37.548  1.00  0.94           O  
ATOM   2920  CG1 ILE A 379      -0.923   7.790  41.223  1.00  0.93           C  
ATOM   2921  CG2 ILE A 379       1.465   8.508  40.825  1.00  0.93           C  
ATOM   2922  CD1 ILE A 379      -0.662   7.183  42.595  1.00  0.90           C  
ATOM   2923  N   GLN A 380       1.694   9.249  37.613  1.00  0.95           N  
ATOM   2924  CA  GLN A 380       2.802   9.359  36.671  1.00  0.96           C  
ATOM   2925  C   GLN A 380       3.975   8.480  37.098  1.00  0.94           C  
ATOM   2926  CB  GLN A 380       3.256  10.814  36.541  1.00  0.94           C  
ATOM   2927  O   GLN A 380       4.414   8.537  38.248  1.00  0.92           O  
ATOM   2928  CG  GLN A 380       4.440  11.007  35.604  1.00  0.86           C  
ATOM   2929  CD  GLN A 380       4.902  12.451  35.532  1.00  0.82           C  
ATOM   2930  NE2 GLN A 380       5.843  12.728  34.636  1.00  0.88           N  
ATOM   2931  OE1 GLN A 380       4.416  13.309  36.275  1.00  0.87           O  
ATOM   2932  N   GLY A 381       4.399   7.673  36.234  1.00  0.95           N  
ATOM   2933  CA  GLY A 381       5.651   6.946  36.377  1.00  0.95           C  
ATOM   2934  C   GLY A 381       5.555   5.776  37.337  1.00  0.94           C  
ATOM   2935  O   GLY A 381       6.502   4.999  37.474  1.00  0.92           O  
ATOM   2936  N   VAL A 382       4.332   5.555  37.929  1.00  0.95           N  
ATOM   2937  CA  VAL A 382       4.191   4.506  38.934  1.00  0.95           C  
ATOM   2938  C   VAL A 382       3.002   3.613  38.587  1.00  0.95           C  
ATOM   2939  CB  VAL A 382       4.017   5.098  40.351  1.00  0.94           C  
ATOM   2940  O   VAL A 382       3.110   2.385  38.619  1.00  0.94           O  
ATOM   2941  CG1 VAL A 382       4.073   3.996  41.407  1.00  0.90           C  
ATOM   2942  CG2 VAL A 382       5.085   6.157  40.621  1.00  0.90           C  
ATOM   2943  N   SER A 383       1.907   4.125  38.137  1.00  0.94           N  
ATOM   2944  CA  SER A 383       0.715   3.353  37.798  1.00  0.94           C  
ATOM   2945  C   SER A 383       0.906   2.585  36.495  1.00  0.94           C  
ATOM   2946  CB  SER A 383      -0.504   4.269  37.686  1.00  0.93           C  
ATOM   2947  O   SER A 383       1.502   3.100  35.546  1.00  0.93           O  
ATOM   2948  OG  SER A 383      -0.897   4.742  38.962  1.00  0.89           O  
ATOM   2949  N   THR A 384       0.371   1.431  36.395  1.00  0.93           N  
ATOM   2950  CA  THR A 384       0.276   0.638  35.175  1.00  0.93           C  
ATOM   2951  C   THR A 384      -1.145   0.669  34.619  1.00  0.93           C  
ATOM   2952  CB  THR A 384       0.701  -0.821  35.422  1.00  0.91           C  
ATOM   2953  O   THR A 384      -2.087   0.234  35.284  1.00  0.92           O  
ATOM   2954  CG2 THR A 384       2.206  -0.924  35.648  1.00  0.80           C  
ATOM   2955  OG1 THR A 384       0.020  -1.322  36.579  1.00  0.81           O  
ATOM   2956  N   LEU A 385      -1.310   1.129  33.380  1.00  0.94           N  
ATOM   2957  CA  LEU A 385      -2.607   1.391  32.765  1.00  0.94           C  
ATOM   2958  C   LEU A 385      -3.118   0.156  32.030  1.00  0.94           C  
ATOM   2959  CB  LEU A 385      -2.512   2.573  31.798  1.00  0.94           C  
ATOM   2960  O   LEU A 385      -2.481  -0.318  31.087  1.00  0.94           O  
ATOM   2961  CG  LEU A 385      -3.784   2.917  31.021  1.00  0.92           C  
ATOM   2962  CD1 LEU A 385      -4.843   3.484  31.961  1.00  0.90           C  
ATOM   2963  CD2 LEU A 385      -3.476   3.901  29.898  1.00  0.90           C  
ATOM   2964  N   SER A 386      -4.277  -0.310  32.387  1.00  0.94           N  
ATOM   2965  CA  SER A 386      -5.075  -1.268  31.629  1.00  0.94           C  
ATOM   2966  C   SER A 386      -6.390  -0.648  31.167  1.00  0.94           C  
ATOM   2967  CB  SER A 386      -5.357  -2.515  32.468  1.00  0.93           C  
ATOM   2968  O   SER A 386      -7.082   0.007  31.949  1.00  0.94           O  
ATOM   2969  OG  SER A 386      -5.989  -3.515  31.687  1.00  0.90           O  
ATOM   2970  N   VAL A 387      -6.707  -0.765  29.873  1.00  0.95           N  
ATOM   2971  CA  VAL A 387      -7.969  -0.325  29.289  1.00  0.95           C  
ATOM   2972  C   VAL A 387      -8.919  -1.513  29.154  1.00  0.95           C  
ATOM   2973  CB  VAL A 387      -7.755   0.346  27.913  1.00  0.95           C  
ATOM   2974  O   VAL A 387      -8.552  -2.548  28.592  1.00  0.94           O  
ATOM   2975  CG1 VAL A 387      -9.085   0.818  27.330  1.00  0.94           C  
ATOM   2976  CG2 VAL A 387      -6.777   1.513  28.036  1.00  0.94           C  
ATOM   2977  N   GLU A 388     -10.109  -1.390  29.630  1.00  0.94           N  
ATOM   2978  CA  GLU A 388     -11.121  -2.442  29.629  1.00  0.94           C  
ATOM   2979  C   GLU A 388     -12.380  -1.996  28.891  1.00  0.95           C  
ATOM   2980  CB  GLU A 388     -11.469  -2.855  31.061  1.00  0.93           C  
ATOM   2981  O   GLU A 388     -12.869  -0.884  29.102  1.00  0.94           O  
ATOM   2982  CG  GLU A 388     -10.289  -3.411  31.845  1.00  0.86           C  
ATOM   2983  CD  GLU A 388     -10.675  -3.937  33.218  1.00  0.82           C  
ATOM   2984  OE1 GLU A 388     -11.876  -3.893  33.569  1.00  0.82           O  
ATOM   2985  OE2 GLU A 388      -9.769  -4.397  33.949  1.00  0.80           O  
ATOM   2986  N   ILE A 389     -12.868  -2.799  28.033  1.00  0.95           N  
ATOM   2987  CA  ILE A 389     -14.176  -2.680  27.399  1.00  0.95           C  
ATOM   2988  C   ILE A 389     -15.081  -3.818  27.865  1.00  0.95           C  
ATOM   2989  CB  ILE A 389     -14.060  -2.684  25.858  1.00  0.95           C  
ATOM   2990  O   ILE A 389     -14.931  -4.960  27.423  1.00  0.94           O  
ATOM   2991  CG1 ILE A 389     -12.993  -1.683  25.400  1.00  0.94           C  
ATOM   2992  CG2 ILE A 389     -15.415  -2.374  25.214  1.00  0.94           C  
ATOM   2993  CD1 ILE A 389     -12.662  -1.767  23.916  1.00  0.92           C  
ATOM   2994  N   PRO A 390     -16.014  -3.542  28.820  1.00  0.93           N  
ATOM   2995  CA  PRO A 390     -16.914  -4.566  29.356  1.00  0.93           C  
ATOM   2996  C   PRO A 390     -17.869  -5.122  28.302  1.00  0.94           C  
ATOM   2997  CB  PRO A 390     -17.682  -3.822  30.451  1.00  0.91           C  
ATOM   2998  O   PRO A 390     -18.091  -4.487  27.268  1.00  0.94           O  
ATOM   2999  CG  PRO A 390     -16.789  -2.690  30.843  1.00  0.87           C  
ATOM   3000  CD  PRO A 390     -16.013  -2.254  29.633  1.00  0.87           C  
ATOM   3001  N   VAL A 391     -18.498  -6.294  28.513  1.00  0.92           N  
ATOM   3002  CA  VAL A 391     -19.323  -7.036  27.565  1.00  0.93           C  
ATOM   3003  C   VAL A 391     -20.520  -6.185  27.145  1.00  0.93           C  
ATOM   3004  CB  VAL A 391     -19.806  -8.377  28.161  1.00  0.92           C  
ATOM   3005  O   VAL A 391     -20.884  -6.153  25.967  1.00  0.92           O  
ATOM   3006  CG1 VAL A 391     -20.789  -9.065  27.216  1.00  0.90           C  
ATOM   3007  CG2 VAL A 391     -18.615  -9.289  28.454  1.00  0.89           C  
ATOM   3008  N   GLU A 392     -21.041  -5.349  28.118  1.00  0.91           N  
ATOM   3009  CA  GLU A 392     -22.219  -4.500  27.974  1.00  0.92           C  
ATOM   3010  C   GLU A 392     -21.905  -3.254  27.151  1.00  0.91           C  
ATOM   3011  CB  GLU A 392     -22.765  -4.099  29.347  1.00  0.89           C  
ATOM   3012  O   GLU A 392     -22.800  -2.659  26.548  1.00  0.89           O  
ATOM   3013  CG  GLU A 392     -21.766  -3.341  30.209  1.00  0.81           C  
ATOM   3014  CD  GLU A 392     -20.838  -4.253  30.995  1.00  0.75           C  
ATOM   3015  OE1 GLU A 392     -20.664  -5.428  30.601  1.00  0.79           O  
ATOM   3016  OE2 GLU A 392     -20.281  -3.788  32.015  1.00  0.76           O  
ATOM   3017  N   SER A 393     -20.630  -2.788  26.974  1.00  0.92           N  
ATOM   3018  CA  SER A 393     -20.186  -1.567  26.309  1.00  0.94           C  
ATOM   3019  C   SER A 393     -19.524  -1.877  24.970  1.00  0.93           C  
ATOM   3020  CB  SER A 393     -19.215  -0.793  27.201  1.00  0.92           C  
ATOM   3021  O   SER A 393     -18.929  -0.995  24.347  1.00  0.92           O  
ATOM   3022  OG  SER A 393     -19.830  -0.441  28.428  1.00  0.82           O  
ATOM   3023  N   LYS A 394     -19.560  -3.092  24.489  1.00  0.94           N  
ATOM   3024  CA  LYS A 394     -18.923  -3.525  23.249  1.00  0.95           C  
ATOM   3025  C   LYS A 394     -19.648  -2.959  22.031  1.00  0.95           C  
ATOM   3026  CB  LYS A 394     -18.882  -5.052  23.171  1.00  0.94           C  
ATOM   3027  O   LYS A 394     -20.877  -2.863  22.023  1.00  0.94           O  
ATOM   3028  CG  LYS A 394     -17.843  -5.690  24.082  1.00  0.90           C  
ATOM   3029  CD  LYS A 394     -17.843  -7.208  23.952  1.00  0.86           C  
ATOM   3030  CE  LYS A 394     -16.819  -7.849  24.879  1.00  0.86           C  
ATOM   3031  NZ  LYS A 394     -16.873  -9.341  24.817  1.00  0.83           N  
ATOM   3032  N   ALA A 395     -18.918  -2.687  21.038  1.00  0.96           N  
ATOM   3033  CA  ALA A 395     -19.433  -2.228  19.750  1.00  0.97           C  
ATOM   3034  C   ALA A 395     -20.294  -3.301  19.090  1.00  0.96           C  
ATOM   3035  CB  ALA A 395     -18.282  -1.832  18.828  1.00  0.96           C  
ATOM   3036  O   ALA A 395     -19.996  -4.494  19.190  1.00  0.95           O  
ATOM   3037  N   VAL A 396     -21.337  -2.895  18.460  1.00  0.96           N  
ATOM   3038  CA  VAL A 396     -22.271  -3.747  17.732  1.00  0.97           C  
ATOM   3039  C   VAL A 396     -22.153  -3.480  16.233  1.00  0.97           C  
ATOM   3040  CB  VAL A 396     -23.727  -3.523  18.199  1.00  0.96           C  
ATOM   3041  O   VAL A 396     -22.323  -2.344  15.783  1.00  0.96           O  
ATOM   3042  CG1 VAL A 396     -24.680  -4.466  17.467  1.00  0.95           C  
ATOM   3043  CG2 VAL A 396     -23.837  -3.716  19.711  1.00  0.95           C  
ATOM   3044  N   ALA A 397     -21.746  -4.508  15.509  1.00  0.97           N  
ATOM   3045  CA  ALA A 397     -21.738  -4.437  14.050  1.00  0.97           C  
ATOM   3046  C   ALA A 397     -23.158  -4.364  13.497  1.00  0.96           C  
ATOM   3047  CB  ALA A 397     -21.002  -5.639  13.463  1.00  0.96           C  
ATOM   3048  O   ALA A 397     -24.089  -4.922  14.083  1.00  0.95           O  
ATOM   3049  N   VAL A 398     -23.334  -3.725  12.316  1.00  0.96           N  
ATOM   3050  CA  VAL A 398     -24.650  -3.524  11.719  1.00  0.95           C  
ATOM   3051  C   VAL A 398     -24.717  -4.227  10.365  1.00  0.94           C  
ATOM   3052  CB  VAL A 398     -24.977  -2.023  11.557  1.00  0.92           C  
ATOM   3053  O   VAL A 398     -23.691  -4.420   9.708  1.00  0.93           O  
ATOM   3054  CG1 VAL A 398     -25.006  -1.326  12.917  1.00  0.79           C  
ATOM   3055  CG2 VAL A 398     -23.961  -1.353  10.632  1.00  0.79           C  
ATOM   3056  N   ASN A 399     -25.895  -4.564   9.958  1.00  0.93           N  
ATOM   3057  CA  ASN A 399     -26.222  -5.005   8.606  1.00  0.94           C  
ATOM   3058  C   ASN A 399     -25.393  -6.219   8.197  1.00  0.93           C  
ATOM   3059  CB  ASN A 399     -26.022  -3.864   7.606  1.00  0.92           C  
ATOM   3060  O   ASN A 399     -24.687  -6.183   7.187  1.00  0.88           O  
ATOM   3061  CG  ASN A 399     -27.023  -2.741   7.794  1.00  0.87           C  
ATOM   3062  ND2 ASN A 399     -26.646  -1.536   7.385  1.00  0.85           N  
ATOM   3063  OD1 ASN A 399     -28.127  -2.956   8.303  1.00  0.81           O  
ATOM   3064  N   GLY A 400     -25.351  -7.270   9.135  1.00  0.93           N  
ATOM   3065  CA  GLY A 400     -24.843  -8.608   8.879  1.00  0.93           C  
ATOM   3066  C   GLY A 400     -23.337  -8.714   9.032  1.00  0.93           C  
ATOM   3067  O   GLY A 400     -22.771  -9.803   8.916  1.00  0.91           O  
ATOM   3068  N   ALA A 401     -22.673  -7.662   9.346  1.00  0.96           N  
ATOM   3069  CA  ALA A 401     -21.251  -7.729   9.674  1.00  0.97           C  
ATOM   3070  C   ALA A 401     -21.037  -8.313  11.067  1.00  0.96           C  
ATOM   3071  CB  ALA A 401     -20.617  -6.344   9.578  1.00  0.96           C  
ATOM   3072  O   ALA A 401     -21.931  -8.256  11.915  1.00  0.96           O  
ATOM   3073  N   THR A 402     -19.872  -8.839  11.305  1.00  0.96           N  
ATOM   3074  CA  THR A 402     -19.416  -9.223  12.636  1.00  0.97           C  
ATOM   3075  C   THR A 402     -18.310  -8.289  13.119  1.00  0.97           C  
ATOM   3076  CB  THR A 402     -18.907 -10.677  12.654  1.00  0.96           C  
ATOM   3077  O   THR A 402     -17.547  -7.752  12.313  1.00  0.97           O  
ATOM   3078  CG2 THR A 402     -20.023 -11.654  12.299  1.00  0.90           C  
ATOM   3079  OG1 THR A 402     -17.844 -10.817  11.704  1.00  0.91           O  
ATOM   3080  N   MET A 403     -18.248  -8.061  14.391  1.00  0.97           N  
ATOM   3081  CA  MET A 403     -17.111  -7.318  14.927  1.00  0.97           C  
ATOM   3082  C   MET A 403     -15.824  -8.127  14.803  1.00  0.97           C  
ATOM   3083  CB  MET A 403     -17.355  -6.944  16.391  1.00  0.97           C  
ATOM   3084  O   MET A 403     -15.814  -9.330  15.072  1.00  0.96           O  
ATOM   3085  CG  MET A 403     -18.482  -5.944  16.588  1.00  0.95           C  
ATOM   3086  SD  MET A 403     -18.264  -4.429  15.577  1.00  0.95           S  
ATOM   3087  CE  MET A 403     -16.651  -3.866  16.188  1.00  0.91           C  
ATOM   3088  N   LYS A 404     -14.674  -7.503  14.412  1.00  0.97           N  
ATOM   3089  CA  LYS A 404     -13.391  -8.151  14.155  1.00  0.97           C  
ATOM   3090  C   LYS A 404     -12.384  -7.833  15.258  1.00  0.97           C  
ATOM   3091  CB  LYS A 404     -12.834  -7.721  12.797  1.00  0.97           C  
ATOM   3092  O   LYS A 404     -11.783  -8.740  15.837  1.00  0.96           O  
ATOM   3093  CG  LYS A 404     -11.513  -8.382  12.433  1.00  0.96           C  
ATOM   3094  CD  LYS A 404     -11.023  -7.933  11.062  1.00  0.94           C  
ATOM   3095  CE  LYS A 404      -9.683  -8.566  10.711  1.00  0.94           C  
ATOM   3096  NZ  LYS A 404      -9.196  -8.125   9.369  1.00  0.93           N  
ATOM   3097  N   SER A 405     -12.163  -6.578  15.534  1.00  0.97           N  
ATOM   3098  CA  SER A 405     -11.125  -6.194  16.485  1.00  0.97           C  
ATOM   3099  C   SER A 405     -11.362  -4.788  17.025  1.00  0.98           C  
ATOM   3100  CB  SER A 405      -9.744  -6.271  15.831  1.00  0.97           C  
ATOM   3101  O   SER A 405     -12.156  -4.028  16.466  1.00  0.98           O  
ATOM   3102  OG  SER A 405      -9.669  -5.407  14.711  1.00  0.95           O  
ATOM   3103  N   TYR A 406     -10.677  -4.427  18.131  1.00  0.97           N  
ATOM   3104  CA  TYR A 406     -10.473  -3.066  18.613  1.00  0.98           C  
ATOM   3105  C   TYR A 406      -9.033  -2.619  18.391  1.00  0.97           C  
ATOM   3106  CB  TYR A 406     -10.827  -2.964  20.100  1.00  0.97           C  
ATOM   3107  O   TYR A 406      -8.095  -3.381  18.637  1.00  0.96           O  
ATOM   3108  CG  TYR A 406     -12.286  -3.217  20.395  1.00  0.97           C  
ATOM   3109  CD1 TYR A 406     -13.230  -2.201  20.265  1.00  0.95           C  
ATOM   3110  CD2 TYR A 406     -12.723  -4.472  20.804  1.00  0.95           C  
ATOM   3111  CE1 TYR A 406     -14.575  -2.429  20.537  1.00  0.95           C  
ATOM   3112  CE2 TYR A 406     -14.065  -4.712  21.080  1.00  0.94           C  
ATOM   3113  OH  TYR A 406     -16.312  -3.917  21.214  1.00  0.91           O  
ATOM   3114  CZ  TYR A 406     -14.982  -3.685  20.943  1.00  0.94           C  
ATOM   3115  N   SER A 407      -8.819  -1.452  17.864  1.00  0.98           N  
ATOM   3116  CA  SER A 407      -7.541  -0.747  17.876  1.00  0.98           C  
ATOM   3117  C   SER A 407      -7.515   0.331  18.954  1.00  0.98           C  
ATOM   3118  CB  SER A 407      -7.262  -0.120  16.509  1.00  0.97           C  
ATOM   3119  O   SER A 407      -8.179   1.362  18.825  1.00  0.97           O  
ATOM   3120  OG  SER A 407      -5.962   0.443  16.469  1.00  0.92           O  
ATOM   3121  N   ILE A 408      -6.793   0.069  20.039  1.00  0.97           N  
ATOM   3122  CA  ILE A 408      -6.713   0.923  21.218  1.00  0.97           C  
ATOM   3123  C   ILE A 408      -5.382   1.670  21.225  1.00  0.97           C  
ATOM   3124  CB  ILE A 408      -6.877   0.107  22.520  1.00  0.97           C  
ATOM   3125  O   ILE A 408      -4.318   1.056  21.119  1.00  0.96           O  
ATOM   3126  CG1 ILE A 408      -8.109  -0.801  22.429  1.00  0.94           C  
ATOM   3127  CG2 ILE A 408      -6.970   1.037  23.733  1.00  0.95           C  
ATOM   3128  CD1 ILE A 408      -8.298  -1.710  23.636  1.00  0.91           C  
ATOM   3129  N   THR A 409      -5.366   2.947  21.268  1.00  0.97           N  
ATOM   3130  CA  THR A 409      -4.190   3.810  21.294  1.00  0.97           C  
ATOM   3131  C   THR A 409      -4.162   4.647  22.569  1.00  0.97           C  
ATOM   3132  CB  THR A 409      -4.151   4.738  20.066  1.00  0.97           C  
ATOM   3133  O   THR A 409      -5.133   5.336  22.887  1.00  0.96           O  
ATOM   3134  CG2 THR A 409      -2.874   5.572  20.047  1.00  0.95           C  
ATOM   3135  OG1 THR A 409      -4.209   3.946  18.873  1.00  0.95           O  
ATOM   3136  N   VAL A 410      -3.035   4.573  23.269  1.00  0.96           N  
ATOM   3137  CA  VAL A 410      -2.743   5.406  24.431  1.00  0.96           C  
ATOM   3138  C   VAL A 410      -1.381   6.074  24.258  1.00  0.94           C  
ATOM   3139  CB  VAL A 410      -2.771   4.584  25.739  1.00  0.95           C  
ATOM   3140  O   VAL A 410      -0.374   5.398  24.034  1.00  0.92           O  
ATOM   3141  CG1 VAL A 410      -2.566   5.491  26.951  1.00  0.93           C  
ATOM   3142  CG2 VAL A 410      -4.086   3.817  25.858  1.00  0.92           C  
ATOM   3143  N   ASN A 411      -1.321   7.405  24.267  1.00  0.92           N  
ATOM   3144  CA  ASN A 411      -0.105   8.195  24.113  1.00  0.92           C  
ATOM   3145  C   ASN A 411       0.698   7.757  22.892  1.00  0.92           C  
ATOM   3146  CB  ASN A 411       0.757   8.105  25.375  1.00  0.88           C  
ATOM   3147  O   ASN A 411       1.929   7.727  22.930  1.00  0.88           O  
ATOM   3148  CG  ASN A 411       0.190   8.910  26.528  1.00  0.80           C  
ATOM   3149  ND2 ASN A 411       0.759   8.728  27.714  1.00  0.76           N  
ATOM   3150  OD1 ASN A 411      -0.752   9.687  26.354  1.00  0.74           O  
ATOM   3151  N   GLY A 412       0.165   7.316  21.824  1.00  0.90           N  
ATOM   3152  CA  GLY A 412       0.784   6.930  20.566  1.00  0.92           C  
ATOM   3153  C   GLY A 412       1.072   5.443  20.475  1.00  0.91           C  
ATOM   3154  O   GLY A 412       1.308   4.917  19.385  1.00  0.90           O  
ATOM   3155  N   GLU A 413       1.068   4.634  21.632  1.00  0.94           N  
ATOM   3156  CA  GLU A 413       1.130   3.177  21.561  1.00  0.95           C  
ATOM   3157  C   GLU A 413      -0.222   2.585  21.173  1.00  0.96           C  
ATOM   3158  CB  GLU A 413       1.596   2.593  22.897  1.00  0.95           C  
ATOM   3159  O   GLU A 413      -1.237   2.868  21.813  1.00  0.95           O  
ATOM   3160  CG  GLU A 413       1.924   1.108  22.838  1.00  0.92           C  
ATOM   3161  CD  GLU A 413       2.300   0.522  24.190  1.00  0.89           C  
ATOM   3162  OE1 GLU A 413       2.580   1.299  25.131  1.00  0.90           O  
ATOM   3163  OE2 GLU A 413       2.316  -0.723  24.308  1.00  0.91           O  
ATOM   3164  N   THR A 414      -0.255   1.855  20.125  1.00  0.97           N  
ATOM   3165  CA  THR A 414      -1.477   1.230  19.631  1.00  0.97           C  
ATOM   3166  C   THR A 414      -1.418  -0.285  19.807  1.00  0.97           C  
ATOM   3167  CB  THR A 414      -1.718   1.568  18.148  1.00  0.97           C  
ATOM   3168  O   THR A 414      -0.483  -0.934  19.334  1.00  0.96           O  
ATOM   3169  CG2 THR A 414      -2.990   0.905  17.632  1.00  0.93           C  
ATOM   3170  OG1 THR A 414      -1.840   2.989  18.002  1.00  0.94           O  
ATOM   3171  N   LYS A 415      -2.384  -0.870  20.338  1.00  0.97           N  
ATOM   3172  CA  LYS A 415      -2.608  -2.306  20.483  1.00  0.97           C  
ATOM   3173  C   LYS A 415      -3.888  -2.737  19.771  1.00  0.97           C  
ATOM   3174  CB  LYS A 415      -2.675  -2.692  21.961  1.00  0.96           C  
ATOM   3175  O   LYS A 415      -4.943  -2.128  19.958  1.00  0.96           O  
ATOM   3176  CG  LYS A 415      -1.364  -2.505  22.710  1.00  0.94           C  
ATOM   3177  CD  LYS A 415      -1.430  -3.098  24.111  1.00  0.90           C  
ATOM   3178  CE  LYS A 415      -0.113  -2.926  24.855  1.00  0.90           C  
ATOM   3179  NZ  LYS A 415      -0.195  -3.444  26.254  1.00  0.88           N  
ATOM   3180  N   ASN A 416      -3.757  -3.755  18.975  1.00  0.97           N  
ATOM   3181  CA  ASN A 416      -4.907  -4.398  18.347  1.00  0.97           C  
ATOM   3182  C   ASN A 416      -5.353  -5.633  19.125  1.00  0.97           C  
ATOM   3183  CB  ASN A 416      -4.588  -4.770  16.898  1.00  0.96           C  
ATOM   3184  O   ASN A 416      -4.594  -6.594  19.259  1.00  0.96           O  
ATOM   3185  CG  ASN A 416      -4.268  -3.561  16.041  1.00  0.93           C  
ATOM   3186  ND2 ASN A 416      -3.059  -3.526  15.492  1.00  0.92           N  
ATOM   3187  OD1 ASN A 416      -5.099  -2.664  15.875  1.00  0.90           O  
ATOM   3188  N   VAL A 417      -6.535  -5.587  19.633  1.00  0.97           N  
ATOM   3189  CA  VAL A 417      -7.121  -6.663  20.426  1.00  0.97           C  
ATOM   3190  C   VAL A 417      -8.275  -7.302  19.657  1.00  0.97           C  
ATOM   3191  CB  VAL A 417      -7.613  -6.152  21.799  1.00  0.96           C  
ATOM   3192  O   VAL A 417      -9.153  -6.601  19.147  1.00  0.96           O  
ATOM   3193  CG1 VAL A 417      -8.028  -7.319  22.693  1.00  0.90           C  
ATOM   3194  CG2 VAL A 417      -6.529  -5.315  22.476  1.00  0.90           C  
ATOM   3195  N   ALA A 418      -8.307  -8.649  19.515  1.00  0.95           N  
ATOM   3196  CA  ALA A 418      -9.391  -9.375  18.858  1.00  0.96           C  
ATOM   3197  C   ALA A 418     -10.705  -9.200  19.612  1.00  0.96           C  
ATOM   3198  CB  ALA A 418      -9.042 -10.857  18.738  1.00  0.94           C  
ATOM   3199  O   ALA A 418     -10.731  -9.241  20.845  1.00  0.95           O  
ATOM   3200  N   TYR A 419     -11.736  -8.951  18.858  1.00  0.95           N  
ATOM   3201  CA  TYR A 419     -13.071  -8.898  19.442  1.00  0.95           C  
ATOM   3202  C   TYR A 419     -13.467 -10.251  20.022  1.00  0.92           C  
ATOM   3203  CB  TYR A 419     -14.099  -8.458  18.395  1.00  0.94           C  
ATOM   3204  O   TYR A 419     -13.339 -11.281  19.355  1.00  0.88           O  
ATOM   3205  CG  TYR A 419     -15.520  -8.450  18.905  1.00  0.92           C  
ATOM   3206  CD1 TYR A 419     -16.031  -7.345  19.582  1.00  0.87           C  
ATOM   3207  CD2 TYR A 419     -16.353  -9.547  18.712  1.00  0.87           C  
ATOM   3208  CE1 TYR A 419     -17.339  -7.334  20.055  1.00  0.90           C  
ATOM   3209  CE2 TYR A 419     -17.662  -9.546  19.181  1.00  0.89           C  
ATOM   3210  OH  TYR A 419     -19.441  -8.431  20.316  1.00  0.83           O  
ATOM   3211  CZ  TYR A 419     -18.146  -8.437  19.850  1.00  0.89           C  
ATOM   3212  N   SER A 420     -13.923 -10.337  21.181  1.00  0.92           N  
ATOM   3213  CA  SER A 420     -14.588 -11.461  21.833  1.00  0.92           C  
ATOM   3214  C   SER A 420     -16.007 -11.094  22.255  1.00  0.91           C  
ATOM   3215  CB  SER A 420     -13.788 -11.923  23.052  1.00  0.90           C  
ATOM   3216  O   SER A 420     -16.219 -10.078  22.922  1.00  0.89           O  
ATOM   3217  OG  SER A 420     -14.435 -13.007  23.696  1.00  0.87           O  
ATOM   3218  N   SER A 421     -17.078 -11.916  22.038  1.00  0.90           N  
ATOM   3219  CA  SER A 421     -18.469 -11.638  22.381  1.00  0.90           C  
ATOM   3220  C   SER A 421     -18.737 -11.903  23.859  1.00  0.89           C  
ATOM   3221  CB  SER A 421     -19.412 -12.482  21.523  1.00  0.88           C  
ATOM   3222  O   SER A 421     -19.685 -11.360  24.430  1.00  0.87           O  
ATOM   3223  OG  SER A 421     -19.076 -13.856  21.609  1.00  0.85           O  
ATOM   3224  N   THR A 422     -17.920 -12.721  24.552  1.00  0.91           N  
ATOM   3225  CA  THR A 422     -18.285 -13.298  25.841  1.00  0.93           C  
ATOM   3226  C   THR A 422     -17.387 -12.758  26.950  1.00  0.89           C  
ATOM   3227  CB  THR A 422     -18.199 -14.835  25.810  1.00  0.90           C  
ATOM   3228  O   THR A 422     -17.725 -12.853  28.132  1.00  0.85           O  
ATOM   3229  CG2 THR A 422     -19.269 -15.428  24.898  1.00  0.83           C  
ATOM   3230  OG1 THR A 422     -16.907 -15.226  25.328  1.00  0.89           O  
ATOM   3231  N   SER A 423     -16.207 -12.188  26.638  1.00  0.90           N  
ATOM   3232  CA  SER A 423     -15.256 -11.715  27.638  1.00  0.92           C  
ATOM   3233  C   SER A 423     -14.991 -10.221  27.486  1.00  0.92           C  
ATOM   3234  CB  SER A 423     -13.940 -12.487  27.535  1.00  0.89           C  
ATOM   3235  O   SER A 423     -15.091  -9.676  26.385  1.00  0.91           O  
ATOM   3236  OG  SER A 423     -13.372 -12.343  26.244  1.00  0.79           O  
ATOM   3237  N   THR A 424     -14.740  -9.469  28.576  1.00  0.92           N  
ATOM   3238  CA  THR A 424     -14.200  -8.113  28.565  1.00  0.93           C  
ATOM   3239  C   THR A 424     -12.953  -8.035  27.689  1.00  0.93           C  
ATOM   3240  CB  THR A 424     -13.862  -7.635  29.988  1.00  0.91           C  
ATOM   3241  O   THR A 424     -12.112  -8.936  27.716  1.00  0.92           O  
ATOM   3242  CG2 THR A 424     -13.308  -6.214  29.974  1.00  0.84           C  
ATOM   3243  OG1 THR A 424     -15.048  -7.665  30.791  1.00  0.86           O  
ATOM   3244  N   VAL A 425     -12.827  -7.092  26.880  1.00  0.94           N  
ATOM   3245  CA  VAL A 425     -11.617  -6.801  26.118  1.00  0.94           C  
ATOM   3246  C   VAL A 425     -10.654  -5.978  26.972  1.00  0.94           C  
ATOM   3247  CB  VAL A 425     -11.939  -6.052  24.806  1.00  0.93           C  
ATOM   3248  O   VAL A 425     -11.018  -4.914  27.478  1.00  0.93           O  
ATOM   3249  CG1 VAL A 425     -10.654  -5.681  24.067  1.00  0.90           C  
ATOM   3250  CG2 VAL A 425     -12.843  -6.902  23.915  1.00  0.89           C  
ATOM   3251  N   HIS A 426      -9.407  -6.450  27.059  1.00  0.94           N  
ATOM   3252  CA  HIS A 426      -8.351  -5.831  27.851  1.00  0.94           C  
ATOM   3253  C   HIS A 426      -7.152  -5.467  26.981  1.00  0.94           C  
ATOM   3254  CB  HIS A 426      -7.914  -6.762  28.984  1.00  0.90           C  
ATOM   3255  O   HIS A 426      -6.758  -6.241  26.106  1.00  0.93           O  
ATOM   3256  CG  HIS A 426      -8.989  -7.029  29.989  1.00  0.76           C  
ATOM   3257  CD2 HIS A 426      -9.894  -8.032  30.078  1.00  0.68           C  
ATOM   3258  ND1 HIS A 426      -9.223  -6.200  31.065  1.00  0.66           N  
ATOM   3259  CE1 HIS A 426     -10.228  -6.685  31.775  1.00  0.66           C  
ATOM   3260  NE2 HIS A 426     -10.653  -7.795  31.198  1.00  0.65           N  
ATOM   3261  N   ALA A 427      -6.597  -4.263  27.250  1.00  0.96           N  
ATOM   3262  CA  ALA A 427      -5.317  -3.862  26.673  1.00  0.96           C  
ATOM   3263  C   ALA A 427      -4.429  -3.193  27.719  1.00  0.96           C  
ATOM   3264  CB  ALA A 427      -5.537  -2.924  25.489  1.00  0.95           C  
ATOM   3265  O   ALA A 427      -4.756  -2.117  28.223  1.00  0.95           O  
ATOM   3266  N   ASP A 428      -3.323  -3.826  28.053  1.00  0.94           N  
ATOM   3267  CA  ASP A 428      -2.351  -3.326  29.021  1.00  0.95           C  
ATOM   3268  C   ASP A 428      -1.316  -2.430  28.345  1.00  0.95           C  
ATOM   3269  CB  ASP A 428      -1.657  -4.488  29.733  1.00  0.93           C  
ATOM   3270  O   ASP A 428      -0.659  -2.844  27.387  1.00  0.94           O  
ATOM   3271  CG  ASP A 428      -2.626  -5.400  30.463  1.00  0.84           C  
ATOM   3272  OD1 ASP A 428      -3.542  -4.895  31.148  1.00  0.79           O  
ATOM   3273  OD2 ASP A 428      -2.472  -6.636  30.355  1.00  0.85           O  
ATOM   3274  N   PHE A 429      -1.093  -1.195  28.788  1.00  0.96           N  
ATOM   3275  CA  PHE A 429      -0.221  -0.194  28.185  1.00  0.96           C  
ATOM   3276  C   PHE A 429       0.976   0.093  29.083  1.00  0.93           C  
ATOM   3277  CB  PHE A 429      -0.995   1.100  27.912  1.00  0.95           C  
ATOM   3278  O   PHE A 429       1.802   0.953  28.770  1.00  0.88           O  
ATOM   3279  CG  PHE A 429      -1.882   1.032  26.698  1.00  0.96           C  
ATOM   3280  CD1 PHE A 429      -1.396   1.381  25.444  1.00  0.94           C  
ATOM   3281  CD2 PHE A 429      -3.203   0.618  26.811  1.00  0.94           C  
ATOM   3282  CE1 PHE A 429      -2.214   1.320  24.319  1.00  0.93           C  
ATOM   3283  CE2 PHE A 429      -4.027   0.554  25.691  1.00  0.93           C  
ATOM   3284  CZ  PHE A 429      -3.531   0.906  24.446  1.00  0.93           C  
ATOM   3285  N   GLY A 430       1.120  -0.658  30.206  1.00  0.95           N  
ATOM   3286  CA  GLY A 430       2.227  -0.482  31.133  1.00  0.95           C  
ATOM   3287  C   GLY A 430       2.221   0.870  31.820  1.00  0.95           C  
ATOM   3288  O   GLY A 430       1.168   1.495  31.963  1.00  0.93           O  
ATOM   3289  N   THR A 431       3.352   1.298  32.269  1.00  0.94           N  
ATOM   3290  CA  THR A 431       3.520   2.498  33.080  1.00  0.95           C  
ATOM   3291  C   THR A 431       3.358   3.754  32.227  1.00  0.95           C  
ATOM   3292  CB  THR A 431       4.896   2.518  33.770  1.00  0.93           C  
ATOM   3293  O   THR A 431       4.014   3.898  31.194  1.00  0.93           O  
ATOM   3294  CG2 THR A 431       4.992   3.664  34.772  1.00  0.83           C  
ATOM   3295  OG1 THR A 431       5.097   1.278  34.458  1.00  0.85           O  
ATOM   3296  N   ILE A 432       2.582   4.758  32.637  1.00  0.93           N  
ATOM   3297  CA  ILE A 432       2.363   6.045  31.986  1.00  0.93           C  
ATOM   3298  C   ILE A 432       3.315   7.087  32.569  1.00  0.92           C  
ATOM   3299  CB  ILE A 432       0.899   6.513  32.136  1.00  0.91           C  
ATOM   3300  O   ILE A 432       3.154   7.511  33.716  1.00  0.89           O  
ATOM   3301  CG1 ILE A 432      -0.057   5.487  31.517  1.00  0.87           C  
ATOM   3302  CG2 ILE A 432       0.705   7.894  31.502  1.00  0.87           C  
ATOM   3303  CD1 ILE A 432       0.170   5.248  30.031  1.00  0.83           C  
ATOM   3304  N   ASN A 433       4.256   7.554  31.753  1.00  0.93           N  
ATOM   3305  CA  ASN A 433       5.320   8.457  32.179  1.00  0.93           C  
ATOM   3306  C   ASN A 433       4.967   9.914  31.890  1.00  0.91           C  
ATOM   3307  CB  ASN A 433       6.642   8.087  31.504  1.00  0.90           C  
ATOM   3308  O   ASN A 433       5.762  10.815  32.160  1.00  0.87           O  
ATOM   3309  CG  ASN A 433       7.243   6.810  32.057  1.00  0.84           C  
ATOM   3310  ND2 ASN A 433       7.771   5.972  31.173  1.00  0.85           N  
ATOM   3311  OD1 ASN A 433       7.231   6.578  33.269  1.00  0.81           O  
ATOM   3312  N   SER A 434       3.809  10.181  31.402  1.00  0.92           N  
ATOM   3313  CA  SER A 434       3.369  11.545  31.127  1.00  0.92           C  
ATOM   3314  C   SER A 434       2.757  12.189  32.366  1.00  0.92           C  
ATOM   3315  CB  SER A 434       2.358  11.561  29.980  1.00  0.89           C  
ATOM   3316  O   SER A 434       1.952  11.567  33.062  1.00  0.91           O  
ATOM   3317  OG  SER A 434       1.929  12.884  29.707  1.00  0.75           O  
ATOM   3318  N   ALA A 435       3.088  13.484  32.605  1.00  0.88           N  
ATOM   3319  CA  ALA A 435       2.497  14.282  33.677  1.00  0.90           C  
ATOM   3320  C   ALA A 435       1.124  14.811  33.273  1.00  0.88           C  
ATOM   3321  CB  ALA A 435       3.421  15.439  34.050  1.00  0.85           C  
ATOM   3322  O   ALA A 435       0.383  15.333  34.110  1.00  0.85           O  
ATOM   3323  N   SER A 436       0.813  14.827  32.060  1.00  0.92           N  
ATOM   3324  CA  SER A 436      -0.458  15.325  31.544  1.00  0.93           C  
ATOM   3325  C   SER A 436      -1.461  14.192  31.357  1.00  0.94           C  
ATOM   3326  CB  SER A 436      -0.249  16.057  30.218  1.00  0.91           C  
ATOM   3327  O   SER A 436      -1.073  13.034  31.186  1.00  0.93           O  
ATOM   3328  OG  SER A 436       0.318  15.191  29.250  1.00  0.88           O  
ATOM   3329  N   ASN A 437      -2.733  14.510  31.396  1.00  0.94           N  
ATOM   3330  CA  ASN A 437      -3.792  13.560  31.070  1.00  0.94           C  
ATOM   3331  C   ASN A 437      -3.534  12.867  29.736  1.00  0.94           C  
ATOM   3332  CB  ASN A 437      -5.153  14.260  31.050  1.00  0.93           C  
ATOM   3333  O   ASN A 437      -3.211  13.523  28.744  1.00  0.92           O  
ATOM   3334  CG  ASN A 437      -5.614  14.681  32.432  1.00  0.90           C  
ATOM   3335  ND2 ASN A 437      -6.574  15.596  32.484  1.00  0.90           N  
ATOM   3336  OD1 ASN A 437      -5.110  14.188  33.445  1.00  0.88           O  
ATOM   3337  N   ALA A 438      -3.620  11.590  29.781  1.00  0.92           N  
ATOM   3338  CA  ALA A 438      -3.489  10.786  28.568  1.00  0.92           C  
ATOM   3339  C   ALA A 438      -4.837  10.621  27.872  1.00  0.93           C  
ATOM   3340  CB  ALA A 438      -2.893   9.420  28.897  1.00  0.90           C  
ATOM   3341  O   ALA A 438      -5.888  10.708  28.511  1.00  0.92           O  
ATOM   3342  N   THR A 439      -4.863  10.421  26.564  1.00  0.94           N  
ATOM   3343  CA  THR A 439      -6.071  10.110  25.808  1.00  0.94           C  
ATOM   3344  C   THR A 439      -6.050   8.662  25.327  1.00  0.95           C  
ATOM   3345  CB  THR A 439      -6.233  11.052  24.601  1.00  0.92           C  
ATOM   3346  O   THR A 439      -5.130   8.250  24.618  1.00  0.94           O  
ATOM   3347  CG2 THR A 439      -7.537  10.778  23.860  1.00  0.86           C  
ATOM   3348  OG1 THR A 439      -6.233  12.410  25.059  1.00  0.87           O  
ATOM   3349  N   ILE A 440      -7.118   7.886  25.698  1.00  0.95           N  
ATOM   3350  CA  ILE A 440      -7.444   6.602  25.086  1.00  0.96           C  
ATOM   3351  C   ILE A 440      -8.278   6.828  23.827  1.00  0.96           C  
ATOM   3352  CB  ILE A 440      -8.199   5.682  26.072  1.00  0.95           C  
ATOM   3353  O   ILE A 440      -9.366   7.405  23.891  1.00  0.95           O  
ATOM   3354  CG1 ILE A 440      -7.376   5.478  27.349  1.00  0.93           C  
ATOM   3355  CG2 ILE A 440      -8.528   4.340  25.412  1.00  0.93           C  
ATOM   3356  CD1 ILE A 440      -8.174   4.914  28.516  1.00  0.89           C  
ATOM   3357  N   SER A 441      -7.779   6.444  22.681  1.00  0.97           N  
ATOM   3358  CA  SER A 441      -8.550   6.346  21.445  1.00  0.97           C  
ATOM   3359  C   SER A 441      -8.823   4.891  21.078  1.00  0.97           C  
ATOM   3360  CB  SER A 441      -7.815   7.041  20.298  1.00  0.96           C  
ATOM   3361  O   SER A 441      -7.890   4.116  20.855  1.00  0.97           O  
ATOM   3362  OG  SER A 441      -8.612   7.054  19.126  1.00  0.88           O  
ATOM   3363  N   ILE A 442     -10.074   4.498  20.980  1.00  0.97           N  
ATOM   3364  CA  ILE A 442     -10.474   3.133  20.654  1.00  0.97           C  
ATOM   3365  C   ILE A 442     -11.265   3.125  19.348  1.00  0.97           C  
ATOM   3366  CB  ILE A 442     -11.308   2.502  21.790  1.00  0.97           C  
ATOM   3367  O   ILE A 442     -12.318   3.760  19.249  1.00  0.97           O  
ATOM   3368  CG1 ILE A 442     -10.603   2.688  23.138  1.00  0.94           C  
ATOM   3369  CG2 ILE A 442     -11.569   1.019  21.509  1.00  0.94           C  
ATOM   3370  CD1 ILE A 442     -11.370   2.117  24.323  1.00  0.90           C  
ATOM   3371  N   LYS A 443     -10.782   2.400  18.387  1.00  0.98           N  
ATOM   3372  CA  LYS A 443     -11.456   2.127  17.121  1.00  0.98           C  
ATOM   3373  C   LYS A 443     -12.024   0.711  17.096  1.00  0.98           C  
ATOM   3374  CB  LYS A 443     -10.496   2.326  15.947  1.00  0.97           C  
ATOM   3375  O   LYS A 443     -11.272  -0.266  17.062  1.00  0.98           O  
ATOM   3376  CG  LYS A 443     -10.034   3.764  15.763  1.00  0.87           C  
ATOM   3377  CD  LYS A 443      -9.088   3.900  14.577  1.00  0.81           C  
ATOM   3378  CE  LYS A 443      -8.580   5.328  14.426  1.00  0.76           C  
ATOM   3379  NZ  LYS A 443      -7.569   5.444  13.334  1.00  0.76           N  
ATOM   3380  N   ALA A 444     -13.350   0.632  17.046  1.00  0.98           N  
ATOM   3381  CA  ALA A 444     -14.041  -0.635  16.822  1.00  0.98           C  
ATOM   3382  C   ALA A 444     -14.135  -0.952  15.332  1.00  0.98           C  
ATOM   3383  CB  ALA A 444     -15.434  -0.599  17.444  1.00  0.97           C  
ATOM   3384  O   ALA A 444     -14.688  -0.168  14.558  1.00  0.97           O  
ATOM   3385  N   ILE A 445     -13.635  -2.083  14.941  1.00  0.98           N  
ATOM   3386  CA  ILE A 445     -13.510  -2.475  13.542  1.00  0.98           C  
ATOM   3387  C   ILE A 445     -14.351  -3.721  13.278  1.00  0.98           C  
ATOM   3388  CB  ILE A 445     -12.036  -2.731  13.156  1.00  0.97           C  
ATOM   3389  O   ILE A 445     -14.231  -4.721  13.990  1.00  0.97           O  
ATOM   3390  CG1 ILE A 445     -11.174  -1.510  13.499  1.00  0.97           C  
ATOM   3391  CG2 ILE A 445     -11.920  -3.083  11.670  1.00  0.97           C  
ATOM   3392  CD1 ILE A 445      -9.676  -1.763  13.400  1.00  0.95           C  
ATOM   3393  N   ASP A 446     -15.185  -3.665  12.273  1.00  0.98           N  
ATOM   3394  CA  ASP A 446     -16.026  -4.804  11.918  1.00  0.98           C  
ATOM   3395  C   ASP A 446     -15.360  -5.668  10.850  1.00  0.97           C  
ATOM   3396  CB  ASP A 446     -17.396  -4.328  11.431  1.00  0.97           C  
ATOM   3397  O   ASP A 446     -14.245  -5.375  10.413  1.00  0.96           O  
ATOM   3398  CG  ASP A 446     -17.355  -3.736  10.033  1.00  0.91           C  
ATOM   3399  OD1 ASP A 446     -16.347  -3.928   9.318  1.00  0.87           O  
ATOM   3400  OD2 ASP A 446     -18.338  -3.069   9.643  1.00  0.87           O  
ATOM   3401  N   SER A 447     -15.986  -6.686  10.359  1.00  0.97           N  
ATOM   3402  CA  SER A 447     -15.472  -7.715   9.460  1.00  0.97           C  
ATOM   3403  C   SER A 447     -15.230  -7.156   8.062  1.00  0.96           C  
ATOM   3404  CB  SER A 447     -16.442  -8.895   9.385  1.00  0.96           C  
ATOM   3405  O   SER A 447     -14.465  -7.729   7.283  1.00  0.93           O  
ATOM   3406  OG  SER A 447     -17.740  -8.458   9.023  1.00  0.92           O  
ATOM   3407  N   ARG A 448     -15.743  -5.939   7.728  1.00  0.97           N  
ATOM   3408  CA  ARG A 448     -15.591  -5.258   6.447  1.00  0.96           C  
ATOM   3409  C   ARG A 448     -14.489  -4.207   6.512  1.00  0.95           C  
ATOM   3410  CB  ARG A 448     -16.911  -4.608   6.024  1.00  0.96           C  
ATOM   3411  O   ARG A 448     -14.210  -3.529   5.521  1.00  0.92           O  
ATOM   3412  CG  ARG A 448     -18.065  -5.588   5.890  1.00  0.95           C  
ATOM   3413  CD  ARG A 448     -19.398  -4.871   5.727  1.00  0.91           C  
ATOM   3414  NE  ARG A 448     -19.806  -4.205   6.962  1.00  0.91           N  
ATOM   3415  NH1 ARG A 448     -21.937  -3.698   6.228  1.00  0.86           N  
ATOM   3416  NH2 ARG A 448     -21.267  -3.082   8.332  1.00  0.85           N  
ATOM   3417  CZ  ARG A 448     -21.002  -3.663   7.171  1.00  0.89           C  
ATOM   3418  N   GLY A 449     -13.902  -3.983   7.634  1.00  0.94           N  
ATOM   3419  CA  GLY A 449     -12.911  -2.947   7.877  1.00  0.95           C  
ATOM   3420  C   GLY A 449     -13.524  -1.588   8.156  1.00  0.92           C  
ATOM   3421  O   GLY A 449     -12.812  -0.586   8.243  1.00  0.90           O  
ATOM   3422  N   LEU A 450     -14.861  -1.440   8.340  1.00  0.96           N  
ATOM   3423  CA  LEU A 450     -15.513  -0.213   8.786  1.00  0.96           C  
ATOM   3424  C   LEU A 450     -15.352  -0.029  10.292  1.00  0.97           C  
ATOM   3425  CB  LEU A 450     -16.999  -0.231   8.419  1.00  0.96           C  
ATOM   3426  O   LEU A 450     -15.337  -1.007  11.043  1.00  0.96           O  
ATOM   3427  CG  LEU A 450     -17.328  -0.401   6.935  1.00  0.95           C  
ATOM   3428  CD1 LEU A 450     -18.839  -0.394   6.723  1.00  0.92           C  
ATOM   3429  CD2 LEU A 450     -16.662   0.696   6.111  1.00  0.92           C  
ATOM   3430  N   SER A 451     -15.194   1.208  10.663  1.00  0.96           N  
ATOM   3431  CA  SER A 451     -14.824   1.432  12.057  1.00  0.97           C  
ATOM   3432  C   SER A 451     -15.535   2.654  12.628  1.00  0.96           C  
ATOM   3433  CB  SER A 451     -13.310   1.606  12.188  1.00  0.96           C  
ATOM   3434  O   SER A 451     -15.816   3.611  11.904  1.00  0.96           O  
ATOM   3435  OG  SER A 451     -12.872   2.753  11.481  1.00  0.94           O  
ATOM   3436  N   THR A 452     -15.811   2.643  13.903  1.00  0.97           N  
ATOM   3437  CA  THR A 452     -16.188   3.771  14.748  1.00  0.97           C  
ATOM   3438  C   THR A 452     -15.144   4.004  15.836  1.00  0.97           C  
ATOM   3439  CB  THR A 452     -17.567   3.547  15.396  1.00  0.97           C  
ATOM   3440  O   THR A 452     -14.685   3.057  16.477  1.00  0.97           O  
ATOM   3441  CG2 THR A 452     -17.971   4.741  16.255  1.00  0.94           C  
ATOM   3442  OG1 THR A 452     -18.547   3.359  14.367  1.00  0.94           O  
ATOM   3443  N   ALA A 453     -14.746   5.245  15.965  1.00  0.97           N  
ATOM   3444  CA  ALA A 453     -13.782   5.625  16.994  1.00  0.97           C  
ATOM   3445  C   ALA A 453     -14.457   6.414  18.113  1.00  0.97           C  
ATOM   3446  CB  ALA A 453     -12.645   6.440  16.383  1.00  0.96           C  
ATOM   3447  O   ALA A 453     -15.302   7.274  17.852  1.00  0.96           O  
ATOM   3448  N   VAL A 454     -14.048   6.133  19.406  1.00  0.97           N  
ATOM   3449  CA  VAL A 454     -14.403   6.887  20.604  1.00  0.97           C  
ATOM   3450  C   VAL A 454     -13.136   7.284  21.358  1.00  0.97           C  
ATOM   3451  CB  VAL A 454     -15.341   6.079  21.527  1.00  0.96           C  
ATOM   3452  O   VAL A 454     -12.090   6.648  21.207  1.00  0.96           O  
ATOM   3453  CG1 VAL A 454     -16.650   5.749  20.812  1.00  0.86           C  
ATOM   3454  CG2 VAL A 454     -14.652   4.801  22.001  1.00  0.86           C  
ATOM   3455  N   THR A 455     -13.196   8.383  22.068  1.00  0.96           N  
ATOM   3456  CA  THR A 455     -12.074   8.840  22.881  1.00  0.96           C  
ATOM   3457  C   THR A 455     -12.488   8.984  24.343  1.00  0.95           C  
ATOM   3458  CB  THR A 455     -11.522  10.183  22.366  1.00  0.94           C  
ATOM   3459  O   THR A 455     -13.596   9.438  24.638  1.00  0.94           O  
ATOM   3460  CG2 THR A 455     -10.969  10.044  20.952  1.00  0.81           C  
ATOM   3461  OG1 THR A 455     -12.574  11.155  22.363  1.00  0.84           O  
ATOM   3462  N   LYS A 456     -11.615   8.578  25.250  1.00  0.94           N  
ATOM   3463  CA  LYS A 456     -11.743   8.737  26.696  1.00  0.94           C  
ATOM   3464  C   LYS A 456     -10.486   9.361  27.295  1.00  0.94           C  
ATOM   3465  CB  LYS A 456     -12.028   7.390  27.362  1.00  0.93           C  
ATOM   3466  O   LYS A 456      -9.368   8.982  26.938  1.00  0.93           O  
ATOM   3467  CG  LYS A 456     -12.390   7.492  28.836  1.00  0.88           C  
ATOM   3468  CD  LYS A 456     -13.156   6.263  29.309  1.00  0.86           C  
ATOM   3469  CE  LYS A 456     -13.655   6.431  30.738  1.00  0.83           C  
ATOM   3470  NZ  LYS A 456     -14.662   5.389  31.099  1.00  0.80           N  
ATOM   3471  N   THR A 457     -10.636  10.323  28.162  1.00  0.93           N  
ATOM   3472  CA  THR A 457      -9.515  10.945  28.858  1.00  0.94           C  
ATOM   3473  C   THR A 457      -9.142  10.147  30.104  1.00  0.93           C  
ATOM   3474  CB  THR A 457      -9.839  12.397  29.253  1.00  0.92           C  
ATOM   3475  O   THR A 457      -9.986   9.909  30.970  1.00  0.92           O  
ATOM   3476  CG2 THR A 457      -8.644  13.063  29.928  1.00  0.85           C  
ATOM   3477  OG1 THR A 457     -10.184  13.140  28.077  1.00  0.86           O  
ATOM   3478  N   VAL A 458      -7.815   9.771  30.220  1.00  0.94           N  
ATOM   3479  CA  VAL A 458      -7.186   9.216  31.414  1.00  0.94           C  
ATOM   3480  C   VAL A 458      -6.686  10.348  32.308  1.00  0.93           C  
ATOM   3481  CB  VAL A 458      -6.020   8.268  31.052  1.00  0.92           C  
ATOM   3482  O   VAL A 458      -5.914  11.202  31.866  1.00  0.91           O  
ATOM   3483  CG1 VAL A 458      -5.415   7.652  32.312  1.00  0.88           C  
ATOM   3484  CG2 VAL A 458      -6.498   7.177  30.096  1.00  0.87           C  
ATOM   3485  N   LYS A 459      -7.141  10.374  33.450  1.00  0.93           N  
ATOM   3486  CA  LYS A 459      -6.673  11.360  34.419  1.00  0.94           C  
ATOM   3487  C   LYS A 459      -5.331  10.949  35.018  1.00  0.94           C  
ATOM   3488  CB  LYS A 459      -7.706  11.553  35.531  1.00  0.92           C  
ATOM   3489  O   LYS A 459      -5.254   9.979  35.776  1.00  0.93           O  
ATOM   3490  CG  LYS A 459      -9.025  12.142  35.054  1.00  0.88           C  
ATOM   3491  CD  LYS A 459     -10.032  12.250  36.192  1.00  0.86           C  
ATOM   3492  CE  LYS A 459     -11.385  12.744  35.697  1.00  0.83           C  
ATOM   3493  NZ  LYS A 459     -12.414  12.717  36.779  1.00  0.81           N  
ATOM   3494  N   VAL A 460      -4.277  11.629  34.653  1.00  0.94           N  
ATOM   3495  CA  VAL A 460      -2.937  11.408  35.188  1.00  0.95           C  
ATOM   3496  C   VAL A 460      -2.661  12.399  36.317  1.00  0.94           C  
ATOM   3497  CB  VAL A 460      -1.859  11.538  34.089  1.00  0.94           C  
ATOM   3498  O   VAL A 460      -2.827  13.609  36.143  1.00  0.93           O  
ATOM   3499  CG1 VAL A 460      -0.474  11.223  34.651  1.00  0.91           C  
ATOM   3500  CG2 VAL A 460      -2.183  10.619  32.913  1.00  0.91           C  
ATOM   3501  N   VAL A 461      -2.282  11.926  37.484  1.00  0.95           N  
ATOM   3502  CA  VAL A 461      -1.789  12.733  38.595  1.00  0.95           C  
ATOM   3503  C   VAL A 461      -0.270  12.865  38.504  1.00  0.95           C  
ATOM   3504  CB  VAL A 461      -2.191  12.128  39.959  1.00  0.94           C  
ATOM   3505  O   VAL A 461       0.450  11.866  38.557  1.00  0.94           O  
ATOM   3506  CG1 VAL A 461      -1.784  13.056  41.102  1.00  0.91           C  
ATOM   3507  CG2 VAL A 461      -3.693  11.853  39.998  1.00  0.91           C  
ATOM   3508  N   PRO A 462       0.224  14.117  38.294  1.00  0.95           N  
ATOM   3509  CA  PRO A 462       1.679  14.288  38.309  1.00  0.95           C  
ATOM   3510  C   PRO A 462       2.310  13.844  39.627  1.00  0.95           C  
ATOM   3511  CB  PRO A 462       1.859  15.793  38.097  1.00  0.94           C  
ATOM   3512  O   PRO A 462       1.835  14.220  40.701  1.00  0.94           O  
ATOM   3513  CG  PRO A 462       0.577  16.249  37.479  1.00  0.90           C  
ATOM   3514  CD  PRO A 462      -0.541  15.406  38.025  1.00  0.90           C  
ATOM   3515  N   TYR A 463       3.353  13.098  39.550  1.00  0.96           N  
ATOM   3516  CA  TYR A 463       4.102  12.585  40.691  1.00  0.96           C  
ATOM   3517  C   TYR A 463       5.603  12.667  40.441  1.00  0.95           C  
ATOM   3518  CB  TYR A 463       3.701  11.137  40.990  1.00  0.96           C  
ATOM   3519  O   TYR A 463       6.065  12.438  39.320  1.00  0.94           O  
ATOM   3520  CG  TYR A 463       4.548  10.480  42.053  1.00  0.95           C  
ATOM   3521  CD1 TYR A 463       4.399  10.816  43.397  1.00  0.93           C  
ATOM   3522  CD2 TYR A 463       5.498   9.523  41.715  1.00  0.93           C  
ATOM   3523  CE1 TYR A 463       5.179  10.214  44.379  1.00  0.93           C  
ATOM   3524  CE2 TYR A 463       6.284   8.914  42.689  1.00  0.93           C  
ATOM   3525  OH  TYR A 463       6.891   8.667  44.984  1.00  0.90           O  
ATOM   3526  CZ  TYR A 463       6.116   9.266  44.016  1.00  0.93           C  
ATOM   3527  N   ALA A 464       6.358  12.950  41.390  1.00  0.94           N  
ATOM   3528  CA  ALA A 464       7.812  12.846  41.482  1.00  0.94           C  
ATOM   3529  C   ALA A 464       8.234  12.228  42.812  1.00  0.94           C  
ATOM   3530  CB  ALA A 464       8.457  14.219  41.308  1.00  0.92           C  
ATOM   3531  O   ALA A 464       7.621  12.492  43.849  1.00  0.92           O  
ATOM   3532  N   TYR A 465       9.299  11.480  42.848  1.00  0.94           N  
ATOM   3533  CA  TYR A 465       9.895  10.954  44.071  1.00  0.95           C  
ATOM   3534  C   TYR A 465      10.295  12.085  45.012  1.00  0.95           C  
ATOM   3535  CB  TYR A 465      11.116  10.089  43.745  1.00  0.93           C  
ATOM   3536  O   TYR A 465      10.603  13.193  44.566  1.00  0.94           O  
ATOM   3537  CG  TYR A 465      10.770   8.766  43.106  1.00  0.90           C  
ATOM   3538  CD1 TYR A 465      10.344   7.688  43.877  1.00  0.85           C  
ATOM   3539  CD2 TYR A 465      10.868   8.592  41.730  1.00  0.86           C  
ATOM   3540  CE1 TYR A 465      10.025   6.466  43.293  1.00  0.86           C  
ATOM   3541  CE2 TYR A 465      10.553   7.376  41.134  1.00  0.86           C  
ATOM   3542  OH  TYR A 465       9.818   5.114  41.338  1.00  0.78           O  
ATOM   3543  CZ  TYR A 465      10.132   6.321  41.922  1.00  0.86           C  
ATOM   3544  N   PRO A 466      10.372  11.832  46.368  1.00  0.95           N  
ATOM   3545  CA  PRO A 466      10.759  12.873  47.323  1.00  0.95           C  
ATOM   3546  C   PRO A 466      12.066  13.565  46.944  1.00  0.95           C  
ATOM   3547  CB  PRO A 466      10.910  12.105  48.639  1.00  0.94           C  
ATOM   3548  O   PRO A 466      13.077  12.898  46.709  1.00  0.93           O  
ATOM   3549  CG  PRO A 466       9.975  10.946  48.514  1.00  0.92           C  
ATOM   3550  CD  PRO A 466      10.000  10.464  47.091  1.00  0.91           C  
ATOM   3551  N   SER A 467      12.075  14.808  46.843  1.00  0.92           N  
ATOM   3552  CA  SER A 467      13.327  15.543  46.694  1.00  0.93           C  
ATOM   3553  C   SER A 467      14.047  15.684  48.031  1.00  0.92           C  
ATOM   3554  CB  SER A 467      13.069  16.927  46.097  1.00  0.91           C  
ATOM   3555  O   SER A 467      13.429  16.019  49.043  1.00  0.90           O  
ATOM   3556  OG  SER A 467      12.344  17.739  47.004  1.00  0.88           O  
ATOM   3557  N   VAL A 468      15.333  15.475  48.044  1.00  0.94           N  
ATOM   3558  CA  VAL A 468      16.131  15.547  49.264  1.00  0.94           C  
ATOM   3559  C   VAL A 468      17.381  16.388  49.015  1.00  0.92           C  
ATOM   3560  CB  VAL A 468      16.526  14.141  49.768  1.00  0.91           C  
ATOM   3561  O   VAL A 468      18.221  16.031  48.185  1.00  0.89           O  
ATOM   3562  CG1 VAL A 468      17.318  14.237  51.070  1.00  0.79           C  
ATOM   3563  CG2 VAL A 468      15.282  13.275  49.958  1.00  0.79           C  
ATOM   3564  N   THR A 469      17.489  17.523  49.680  1.00  0.91           N  
ATOM   3565  CA  THR A 469      18.710  18.300  49.861  1.00  0.91           C  
ATOM   3566  C   THR A 469      19.190  18.223  51.307  1.00  0.90           C  
ATOM   3567  CB  THR A 469      18.498  19.773  49.465  1.00  0.87           C  
ATOM   3568  O   THR A 469      18.458  18.586  52.230  1.00  0.88           O  
ATOM   3569  CG2 THR A 469      19.795  20.566  49.583  1.00  0.75           C  
ATOM   3570  OG1 THR A 469      18.034  19.835  48.111  1.00  0.78           O  
ATOM   3571  N   THR A 470      20.425  17.816  51.492  1.00  0.93           N  
ATOM   3572  CA  THR A 470      20.984  17.591  52.820  1.00  0.93           C  
ATOM   3573  C   THR A 470      22.332  18.292  52.966  1.00  0.91           C  
ATOM   3574  CB  THR A 470      21.151  16.087  53.109  1.00  0.89           C  
ATOM   3575  O   THR A 470      23.125  18.327  52.022  1.00  0.86           O  
ATOM   3576  CG2 THR A 470      19.797  15.397  53.231  1.00  0.75           C  
ATOM   3577  OG1 THR A 470      21.890  15.481  52.040  1.00  0.79           O  
ATOM   3578  N   THR A 471      22.611  18.891  54.105  1.00  0.90           N  
ATOM   3579  CA  THR A 471      23.916  19.393  54.519  1.00  0.90           C  
ATOM   3580  C   THR A 471      24.269  18.896  55.918  1.00  0.90           C  
ATOM   3581  CB  THR A 471      23.956  20.933  54.494  1.00  0.86           C  
ATOM   3582  O   THR A 471      23.424  18.902  56.816  1.00  0.88           O  
ATOM   3583  CG2 THR A 471      23.706  21.467  53.088  1.00  0.73           C  
ATOM   3584  OG1 THR A 471      22.947  21.445  55.374  1.00  0.74           O  
ATOM   3585  N   ALA A 472      25.485  18.441  56.095  1.00  0.91           N  
ATOM   3586  CA  ALA A 472      26.062  18.109  57.395  1.00  0.91           C  
ATOM   3587  C   ALA A 472      27.297  18.958  57.681  1.00  0.87           C  
ATOM   3588  CB  ALA A 472      26.414  16.624  57.457  1.00  0.88           C  
ATOM   3589  O   ALA A 472      28.242  18.976  56.889  1.00  0.81           O  
ATOM   3590  N   LYS A 473      27.176  19.831  58.672  1.00  0.85           N  
ATOM   3591  CA  LYS A 473      28.244  20.748  59.061  1.00  0.86           C  
ATOM   3592  C   LYS A 473      28.704  20.481  60.491  1.00  0.84           C  
ATOM   3593  CB  LYS A 473      27.782  22.200  58.921  1.00  0.81           C  
ATOM   3594  O   LYS A 473      27.881  20.359  61.401  1.00  0.82           O  
ATOM   3595  CG  LYS A 473      27.530  22.633  57.485  1.00  0.73           C  
ATOM   3596  CD  LYS A 473      27.184  24.114  57.401  1.00  0.72           C  
ATOM   3597  CE  LYS A 473      26.947  24.553  55.962  1.00  0.68           C  
ATOM   3598  NZ  LYS A 473      26.659  26.016  55.869  1.00  0.64           N  
ATOM   3599  N   ARG A 474      30.071  20.484  60.721  1.00  0.86           N  
ATOM   3600  CA  ARG A 474      30.614  20.484  62.076  1.00  0.87           C  
ATOM   3601  C   ARG A 474      30.429  21.845  62.739  1.00  0.85           C  
ATOM   3602  CB  ARG A 474      32.096  20.105  62.061  1.00  0.84           C  
ATOM   3603  O   ARG A 474      30.602  22.883  62.098  1.00  0.81           O  
ATOM   3604  CG  ARG A 474      32.365  18.688  61.581  1.00  0.79           C  
ATOM   3605  CD  ARG A 474      33.834  18.314  61.721  1.00  0.79           C  
ATOM   3606  NE  ARG A 474      34.085  16.944  61.285  1.00  0.74           N  
ATOM   3607  NH1 ARG A 474      33.435  15.971  63.277  1.00  0.65           N  
ATOM   3608  NH2 ARG A 474      34.152  14.662  61.536  1.00  0.63           N  
ATOM   3609  CZ  ARG A 474      33.890  15.862  62.034  1.00  0.77           C  
ATOM   3610  N   THR A 475      30.087  21.779  63.853  1.00  0.78           N  
ATOM   3611  CA  THR A 475      30.154  22.984  64.672  1.00  0.77           C  
ATOM   3612  C   THR A 475      31.562  23.571  64.657  1.00  0.73           C  
ATOM   3613  CB  THR A 475      29.730  22.698  66.124  1.00  0.74           C  
ATOM   3614  O   THR A 475      32.547  22.838  64.769  1.00  0.68           O  
ATOM   3615  CG2 THR A 475      29.688  23.980  66.948  1.00  0.70           C  
ATOM   3616  OG1 THR A 475      28.428  22.099  66.126  1.00  0.72           O  
ATOM   3617  N   ASN A 476      31.747  24.853  64.044  1.00  0.71           N  
ATOM   3618  CA  ASN A 476      32.937  25.684  63.889  1.00  0.72           C  
ATOM   3619  C   ASN A 476      33.913  25.082  62.882  1.00  0.69           C  
ATOM   3620  CB  ASN A 476      33.626  25.891  65.239  1.00  0.69           C  
ATOM   3621  O   ASN A 476      35.048  25.547  62.758  1.00  0.65           O  
ATOM   3622  CG  ASN A 476      32.739  26.596  66.246  1.00  0.65           C  
ATOM   3623  ND2 ASN A 476      32.862  26.216  67.512  1.00  0.64           N  
ATOM   3624  OD1 ASN A 476      31.949  27.473  65.888  1.00  0.63           O  
ATOM   3625  N   GLY A 477      33.621  24.008  62.172  1.00  0.73           N  
ATOM   3626  CA  GLY A 477      34.361  23.373  61.093  1.00  0.74           C  
ATOM   3627  C   GLY A 477      35.322  22.304  61.577  1.00  0.72           C  
ATOM   3628  O   GLY A 477      35.862  21.538  60.776  1.00  0.69           O  
ATOM   3629  N   TYR A 478      35.419  22.163  62.955  1.00  0.70           N  
ATOM   3630  CA  TYR A 478      36.411  21.217  63.454  1.00  0.71           C  
ATOM   3631  C   TYR A 478      35.900  20.495  64.695  1.00  0.70           C  
ATOM   3632  CB  TYR A 478      37.726  21.935  63.773  1.00  0.67           C  
ATOM   3633  O   TYR A 478      36.558  19.586  65.207  1.00  0.66           O  
ATOM   3634  CG  TYR A 478      37.570  23.088  64.735  1.00  0.64           C  
ATOM   3635  CD1 TYR A 478      37.418  24.392  64.271  1.00  0.62           C  
ATOM   3636  CD2 TYR A 478      37.577  22.875  66.109  1.00  0.65           C  
ATOM   3637  CE1 TYR A 478      37.276  25.458  65.153  1.00  0.62           C  
ATOM   3638  CE2 TYR A 478      37.436  23.933  67.001  1.00  0.60           C  
ATOM   3639  OH  TYR A 478      37.147  26.270  67.393  1.00  0.50           O  
ATOM   3640  CZ  TYR A 478      37.286  25.219  66.515  1.00  0.62           C  
ATOM   3641  N   GLU A 479      34.727  20.945  65.387  1.00  0.77           N  
ATOM   3642  CA  GLU A 479      34.199  20.293  66.581  1.00  0.78           C  
ATOM   3643  C   GLU A 479      33.547  18.957  66.237  1.00  0.79           C  
ATOM   3644  CB  GLU A 479      33.193  21.202  67.291  1.00  0.76           C  
ATOM   3645  O   GLU A 479      33.141  18.734  65.095  1.00  0.78           O  
ATOM   3646  CG  GLU A 479      33.816  22.447  67.905  1.00  0.72           C  
ATOM   3647  CD  GLU A 479      32.800  23.360  68.573  1.00  0.72           C  
ATOM   3648  OE1 GLU A 479      31.616  22.969  68.687  1.00  0.74           O  
ATOM   3649  OE2 GLU A 479      33.190  24.475  68.984  1.00  0.72           O  
ATOM   3650  N   ARG A 480      33.503  18.039  67.225  1.00  0.83           N  
ATOM   3651  CA  ARG A 480      32.899  16.711  67.185  1.00  0.85           C  
ATOM   3652  C   ARG A 480      31.426  16.791  66.801  1.00  0.85           C  
ATOM   3653  CB  ARG A 480      33.051  16.010  68.537  1.00  0.83           C  
ATOM   3654  O   ARG A 480      30.926  15.945  66.057  1.00  0.85           O  
ATOM   3655  CG  ARG A 480      32.534  14.580  68.551  1.00  0.79           C  
ATOM   3656  CD  ARG A 480      32.835  13.885  69.871  1.00  0.79           C  
ATOM   3657  NE  ARG A 480      32.306  12.524  69.896  1.00  0.75           N  
ATOM   3658  NH1 ARG A 480      33.594  11.835  71.686  1.00  0.70           N  
ATOM   3659  NH2 ARG A 480      32.132  10.376  70.691  1.00  0.67           N  
ATOM   3660  CZ  ARG A 480      32.678  11.582  70.758  1.00  0.75           C  
ATOM   3661  N   THR A 481      30.656  17.790  67.199  1.00  0.85           N  
ATOM   3662  CA  THR A 481      29.241  17.955  66.886  1.00  0.86           C  
ATOM   3663  C   THR A 481      29.052  18.352  65.425  1.00  0.86           C  
ATOM   3664  CB  THR A 481      28.587  19.010  67.797  1.00  0.81           C  
ATOM   3665  O   THR A 481      29.523  19.409  64.998  1.00  0.83           O  
ATOM   3666  CG2 THR A 481      27.074  19.042  67.603  1.00  0.70           C  
ATOM   3667  OG1 THR A 481      28.876  18.698  69.165  1.00  0.70           O  
ATOM   3668  N   THR A 482      28.416  17.502  64.736  1.00  0.90           N  
ATOM   3669  CA  THR A 482      27.938  17.768  63.384  1.00  0.91           C  
ATOM   3670  C   THR A 482      26.419  17.915  63.366  1.00  0.91           C  
ATOM   3671  CB  THR A 482      28.360  16.652  62.412  1.00  0.89           C  
ATOM   3672  O   THR A 482      25.708  17.140  64.010  1.00  0.91           O  
ATOM   3673  CG2 THR A 482      27.911  16.963  60.988  1.00  0.83           C  
ATOM   3674  OG1 THR A 482      29.787  16.522  62.433  1.00  0.84           O  
ATOM   3675  N   THR A 483      25.927  18.880  62.711  1.00  0.91           N  
ATOM   3676  CA  THR A 483      24.489  19.047  62.533  1.00  0.92           C  
ATOM   3677  C   THR A 483      24.079  18.719  61.101  1.00  0.93           C  
ATOM   3678  CB  THR A 483      24.046  20.481  62.881  1.00  0.89           C  
ATOM   3679  O   THR A 483      24.665  19.237  60.148  1.00  0.93           O  
ATOM   3680  CG2 THR A 483      24.244  20.773  64.365  1.00  0.76           C  
ATOM   3681  OG1 THR A 483      24.819  21.412  62.114  1.00  0.77           O  
ATOM   3682  N   LEU A 484      23.157  17.882  60.964  1.00  0.93           N  
ATOM   3683  CA  LEU A 484      22.485  17.567  59.708  1.00  0.94           C  
ATOM   3684  C   LEU A 484      21.279  18.476  59.494  1.00  0.94           C  
ATOM   3685  CB  LEU A 484      22.043  16.101  59.689  1.00  0.93           C  
ATOM   3686  O   LEU A 484      20.412  18.579  60.364  1.00  0.93           O  
ATOM   3687  CG  LEU A 484      21.238  15.651  58.469  1.00  0.90           C  
ATOM   3688  CD1 LEU A 484      22.124  15.631  57.228  1.00  0.86           C  
ATOM   3689  CD2 LEU A 484      20.619  14.280  58.713  1.00  0.86           C  
ATOM   3690  N   THR A 485      21.264  19.130  58.426  1.00  0.92           N  
ATOM   3691  CA  THR A 485      20.098  19.844  57.918  1.00  0.93           C  
ATOM   3692  C   THR A 485      19.567  19.182  56.650  1.00  0.93           C  
ATOM   3693  CB  THR A 485      20.428  21.320  57.629  1.00  0.90           C  
ATOM   3694  O   THR A 485      20.325  18.932  55.710  1.00  0.93           O  
ATOM   3695  CG2 THR A 485      19.198  22.073  57.134  1.00  0.80           C  
ATOM   3696  OG1 THR A 485      20.903  21.941  58.830  1.00  0.82           O  
ATOM   3697  N   LEU A 486      18.291  18.914  56.608  1.00  0.93           N  
ATOM   3698  CA  LEU A 486      17.564  18.347  55.477  1.00  0.94           C  
ATOM   3699  C   LEU A 486      16.462  19.292  55.011  1.00  0.94           C  
ATOM   3700  CB  LEU A 486      16.964  16.989  55.851  1.00  0.92           C  
ATOM   3701  O   LEU A 486      15.717  19.836  55.830  1.00  0.93           O  
ATOM   3702  CG  LEU A 486      16.188  16.265  54.750  1.00  0.85           C  
ATOM   3703  CD1 LEU A 486      16.441  14.763  54.824  1.00  0.79           C  
ATOM   3704  CD2 LEU A 486      14.697  16.567  54.860  1.00  0.78           C  
ATOM   3705  N   ARG A 487      16.348  19.437  53.773  1.00  0.91           N  
ATOM   3706  CA  ARG A 487      15.218  20.071  53.102  1.00  0.92           C  
ATOM   3707  C   ARG A 487      14.779  19.262  51.886  1.00  0.92           C  
ATOM   3708  CB  ARG A 487      15.574  21.499  52.681  1.00  0.88           C  
ATOM   3709  O   ARG A 487      15.604  18.624  51.228  1.00  0.92           O  
ATOM   3710  CG  ARG A 487      15.908  22.419  53.844  1.00  0.79           C  
ATOM   3711  CD  ARG A 487      16.219  23.833  53.374  1.00  0.79           C  
ATOM   3712  NE  ARG A 487      16.590  24.702  54.487  1.00  0.77           N  
ATOM   3713  NH1 ARG A 487      16.344  26.670  53.302  1.00  0.74           N  
ATOM   3714  NH2 ARG A 487      16.991  26.723  55.500  1.00  0.69           N  
ATOM   3715  CZ  ARG A 487      16.641  26.030  54.427  1.00  0.72           C  
ATOM   3716  N   GLY A 488      13.491  19.246  51.652  1.00  0.93           N  
ATOM   3717  CA  GLY A 488      12.990  18.581  50.460  1.00  0.93           C  
ATOM   3718  C   GLY A 488      11.541  18.913  50.157  1.00  0.93           C  
ATOM   3719  O   GLY A 488      10.964  19.815  50.768  1.00  0.91           O  
ATOM   3720  N   GLY A 489      10.956  18.287  49.219  1.00  0.93           N  
ATOM   3721  CA  GLY A 489       9.569  18.370  48.790  1.00  0.93           C  
ATOM   3722  C   GLY A 489       8.971  17.021  48.439  1.00  0.94           C  
ATOM   3723  O   GLY A 489       9.671  16.135  47.943  1.00  0.93           O  
ATOM   3724  N   LEU A 490       7.691  16.878  48.696  1.00  0.95           N  
ATOM   3725  CA  LEU A 490       6.858  15.769  48.243  1.00  0.95           C  
ATOM   3726  C   LEU A 490       5.922  16.215  47.124  1.00  0.94           C  
ATOM   3727  CB  LEU A 490       6.044  15.199  49.408  1.00  0.93           C  
ATOM   3728  O   LEU A 490       5.410  17.336  47.147  1.00  0.92           O  
ATOM   3729  CG  LEU A 490       6.846  14.640  50.585  1.00  0.86           C  
ATOM   3730  CD1 LEU A 490       5.914  14.275  51.735  1.00  0.79           C  
ATOM   3731  CD2 LEU A 490       7.663  13.429  50.148  1.00  0.78           C  
ATOM   3732  N   SER A 491       5.663  15.358  46.204  1.00  0.94           N  
ATOM   3733  CA  SER A 491       4.612  15.597  45.221  1.00  0.94           C  
ATOM   3734  C   SER A 491       3.240  15.234  45.779  1.00  0.94           C  
ATOM   3735  CB  SER A 491       4.879  14.799  43.944  1.00  0.92           C  
ATOM   3736  O   SER A 491       3.001  14.085  46.155  1.00  0.93           O  
ATOM   3737  OG  SER A 491       6.045  15.272  43.291  1.00  0.84           O  
ATOM   3738  N   PRO A 492       2.343  16.185  45.967  1.00  0.95           N  
ATOM   3739  CA  PRO A 492       0.974  15.823  46.342  1.00  0.95           C  
ATOM   3740  C   PRO A 492       0.295  14.930  45.305  1.00  0.95           C  
ATOM   3741  CB  PRO A 492       0.267  17.176  46.444  1.00  0.93           C  
ATOM   3742  O   PRO A 492       0.386  15.194  44.104  1.00  0.94           O  
ATOM   3743  CG  PRO A 492       0.982  18.055  45.469  1.00  0.89           C  
ATOM   3744  CD  PRO A 492       2.420  17.629  45.408  1.00  0.90           C  
ATOM   3745  N   ILE A 493      -0.423  13.934  45.740  1.00  0.94           N  
ATOM   3746  CA  ILE A 493      -1.291  13.086  44.931  1.00  0.95           C  
ATOM   3747  C   ILE A 493      -2.753  13.414  45.225  1.00  0.94           C  
ATOM   3748  CB  ILE A 493      -1.016  11.587  45.187  1.00  0.94           C  
ATOM   3749  O   ILE A 493      -3.334  12.889  46.178  1.00  0.92           O  
ATOM   3750  CG1 ILE A 493       0.441  11.247  44.856  1.00  0.92           C  
ATOM   3751  CG2 ILE A 493      -1.980  10.715  44.377  1.00  0.92           C  
ATOM   3752  CD1 ILE A 493       0.857   9.840  45.263  1.00  0.89           C  
ATOM   3753  N   ALA A 494      -3.224  14.365  44.458  1.00  0.93           N  
ATOM   3754  CA  ALA A 494      -4.591  14.848  44.630  1.00  0.93           C  
ATOM   3755  C   ALA A 494      -5.584  13.960  43.885  1.00  0.92           C  
ATOM   3756  CB  ALA A 494      -4.710  16.293  44.150  1.00  0.91           C  
ATOM   3757  O   ALA A 494      -5.734  14.073  42.666  1.00  0.90           O  
ATOM   3758  N   VAL A 495      -6.374  13.075  44.617  1.00  0.92           N  
ATOM   3759  CA  VAL A 495      -7.464  12.246  44.111  1.00  0.92           C  
ATOM   3760  C   VAL A 495      -8.799  12.780  44.623  1.00  0.91           C  
ATOM   3761  CB  VAL A 495      -7.289  10.767  44.520  1.00  0.91           C  
ATOM   3762  O   VAL A 495      -8.978  12.971  45.828  1.00  0.90           O  
ATOM   3763  CG1 VAL A 495      -8.441   9.918  43.985  1.00  0.86           C  
ATOM   3764  CG2 VAL A 495      -5.948  10.230  44.021  1.00  0.86           C  
ATOM   3765  N   ASN A 496      -9.638  13.156  43.708  1.00  0.90           N  
ATOM   3766  CA  ASN A 496     -10.926  13.770  44.008  1.00  0.90           C  
ATOM   3767  C   ASN A 496     -10.778  14.934  44.984  1.00  0.90           C  
ATOM   3768  CB  ASN A 496     -11.900  12.730  44.567  1.00  0.88           C  
ATOM   3769  O   ASN A 496     -11.609  15.112  45.876  1.00  0.88           O  
ATOM   3770  CG  ASN A 496     -12.255  11.659  43.554  1.00  0.84           C  
ATOM   3771  ND2 ASN A 496     -12.426  10.430  44.026  1.00  0.85           N  
ATOM   3772  OD1 ASN A 496     -12.373  11.934  42.357  1.00  0.83           O  
ATOM   3773  N   GLY A 497      -9.769  15.723  44.927  1.00  0.89           N  
ATOM   3774  CA  GLY A 497      -9.506  16.935  45.686  1.00  0.91           C  
ATOM   3775  C   GLY A 497      -8.846  16.668  47.026  1.00  0.90           C  
ATOM   3776  O   GLY A 497      -8.457  17.603  47.729  1.00  0.90           O  
ATOM   3777  N   SER A 498      -8.645  15.408  47.369  1.00  0.91           N  
ATOM   3778  CA  SER A 498      -7.965  15.033  48.604  1.00  0.92           C  
ATOM   3779  C   SER A 498      -6.542  14.557  48.330  1.00  0.92           C  
ATOM   3780  CB  SER A 498      -8.745  13.939  49.335  1.00  0.90           C  
ATOM   3781  O   SER A 498      -6.327  13.677  47.494  1.00  0.92           O  
ATOM   3782  OG  SER A 498     -10.050  14.384  49.662  1.00  0.81           O  
ATOM   3783  N   ASN A 499      -5.584  15.123  48.934  1.00  0.93           N  
ATOM   3784  CA  ASN A 499      -4.223  14.597  48.921  1.00  0.93           C  
ATOM   3785  C   ASN A 499      -4.140  13.240  49.613  1.00  0.93           C  
ATOM   3786  CB  ASN A 499      -3.259  15.588  49.578  1.00  0.92           C  
ATOM   3787  O   ASN A 499      -4.558  13.098  50.764  1.00  0.91           O  
ATOM   3788  CG  ASN A 499      -1.815  15.131  49.508  1.00  0.87           C  
ATOM   3789  ND2 ASN A 499      -1.119  15.192  50.637  1.00  0.87           N  
ATOM   3790  OD1 ASN A 499      -1.330  14.727  48.449  1.00  0.84           O  
ATOM   3791  N   ARG A 500      -3.498  12.220  48.885  1.00  0.93           N  
ATOM   3792  CA  ARG A 500      -3.360  10.843  49.348  1.00  0.93           C  
ATOM   3793  C   ARG A 500      -1.891  10.454  49.478  1.00  0.92           C  
ATOM   3794  CB  ARG A 500      -4.075   9.881  48.396  1.00  0.91           C  
ATOM   3795  O   ARG A 500      -1.574   9.308  49.802  1.00  0.90           O  
ATOM   3796  CG  ARG A 500      -5.568  10.137  48.269  1.00  0.86           C  
ATOM   3797  CD  ARG A 500      -6.309   9.801  49.556  1.00  0.83           C  
ATOM   3798  NE  ARG A 500      -7.756   9.890  49.384  1.00  0.82           N  
ATOM   3799  NH1 ARG A 500      -8.266   8.957  51.435  1.00  0.75           N  
ATOM   3800  NH2 ARG A 500      -9.946   9.615  50.021  1.00  0.72           N  
ATOM   3801  CZ  ARG A 500      -8.652   9.487  50.280  1.00  0.80           C  
ATOM   3802  N   ASN A 501      -0.958  11.403  49.342  1.00  0.94           N  
ATOM   3803  CA  ASN A 501       0.467  11.208  49.586  1.00  0.94           C  
ATOM   3804  C   ASN A 501       0.888  11.780  50.937  1.00  0.93           C  
ATOM   3805  CB  ASN A 501       1.294  11.837  48.463  1.00  0.93           C  
ATOM   3806  O   ASN A 501       0.409  12.840  51.344  1.00  0.92           O  
ATOM   3807  CG  ASN A 501       2.735  11.365  48.464  1.00  0.92           C  
ATOM   3808  ND2 ASN A 501       3.617  12.150  47.856  1.00  0.92           N  
ATOM   3809  OD1 ASN A 501       3.053  10.303  49.006  1.00  0.90           O  
ATOM   3810  N   ALA A 502       1.676  11.079  51.688  1.00  0.94           N  
ATOM   3811  CA  ALA A 502       2.226  11.520  52.967  1.00  0.94           C  
ATOM   3812  C   ALA A 502       3.696  11.132  53.095  1.00  0.94           C  
ATOM   3813  CB  ALA A 502       1.421  10.931  54.124  1.00  0.93           C  
ATOM   3814  O   ALA A 502       4.145  10.163  52.478  1.00  0.94           O  
ATOM   3815  N   LEU A 503       4.397  11.892  53.827  1.00  0.93           N  
ATOM   3816  CA  LEU A 503       5.726  11.482  54.269  1.00  0.94           C  
ATOM   3817  C   LEU A 503       5.639  10.295  55.223  1.00  0.94           C  
ATOM   3818  CB  LEU A 503       6.448  12.647  54.950  1.00  0.92           C  
ATOM   3819  O   LEU A 503       5.052  10.402  56.302  1.00  0.92           O  
ATOM   3820  CG  LEU A 503       7.902  12.401  55.354  1.00  0.84           C  
ATOM   3821  CD1 LEU A 503       8.808  12.447  54.128  1.00  0.78           C  
ATOM   3822  CD2 LEU A 503       8.349  13.422  56.394  1.00  0.78           C  
ATOM   3823  N   GLU A 504       6.238   9.203  54.900  1.00  0.95           N  
ATOM   3824  CA  GLU A 504       6.146   7.977  55.686  1.00  0.94           C  
ATOM   3825  C   GLU A 504       7.304   7.866  56.674  1.00  0.94           C  
ATOM   3826  CB  GLU A 504       6.116   6.751  54.770  1.00  0.92           C  
ATOM   3827  O   GLU A 504       7.097   7.556  57.849  1.00  0.92           O  
ATOM   3828  CG  GLU A 504       4.849   6.637  53.936  1.00  0.84           C  
ATOM   3829  CD  GLU A 504       4.686   5.277  53.275  1.00  0.79           C  
ATOM   3830  OE1 GLU A 504       5.707   4.597  53.025  1.00  0.82           O  
ATOM   3831  OE2 GLU A 504       3.528   4.889  53.003  1.00  0.82           O  
ATOM   3832  N   SER A 505       8.541   8.179  56.248  1.00  0.96           N  
ATOM   3833  CA  SER A 505       9.693   8.080  57.139  1.00  0.96           C  
ATOM   3834  C   SER A 505      10.817   9.010  56.694  1.00  0.97           C  
ATOM   3835  CB  SER A 505      10.204   6.640  57.199  1.00  0.95           C  
ATOM   3836  O   SER A 505      10.962   9.291  55.503  1.00  0.96           O  
ATOM   3837  OG  SER A 505      10.801   6.267  55.969  1.00  0.91           O  
ATOM   3838  N   ALA A 506      11.611   9.501  57.615  1.00  0.96           N  
ATOM   3839  CA  ALA A 506      12.933  10.096  57.440  1.00  0.97           C  
ATOM   3840  C   ALA A 506      13.941   9.487  58.411  1.00  0.97           C  
ATOM   3841  CB  ALA A 506      12.865  11.609  57.629  1.00  0.95           C  
ATOM   3842  O   ALA A 506      13.694   9.431  59.618  1.00  0.96           O  
ATOM   3843  N   ARG A 507      14.999   8.968  57.866  1.00  0.97           N  
ATOM   3844  CA  ARG A 507      16.011   8.306  58.683  1.00  0.97           C  
ATOM   3845  C   ARG A 507      17.410   8.561  58.134  1.00  0.97           C  
ATOM   3846  CB  ARG A 507      15.743   6.801  58.757  1.00  0.97           C  
ATOM   3847  O   ARG A 507      17.572   8.867  56.951  1.00  0.97           O  
ATOM   3848  CG  ARG A 507      15.737   6.109  57.404  1.00  0.97           C  
ATOM   3849  CD  ARG A 507      15.387   4.633  57.527  1.00  0.96           C  
ATOM   3850  NE  ARG A 507      15.399   3.966  56.228  1.00  0.95           N  
ATOM   3851  NH1 ARG A 507      14.865   1.879  57.062  1.00  0.91           N  
ATOM   3852  NH2 ARG A 507      15.188   2.170  54.812  1.00  0.90           N  
ATOM   3853  CZ  ARG A 507      15.151   2.673  56.037  1.00  0.94           C  
ATOM   3854  N   TYR A 508      18.391   8.472  58.976  1.00  0.97           N  
ATOM   3855  CA  TYR A 508      19.783   8.608  58.564  1.00  0.97           C  
ATOM   3856  C   TYR A 508      20.639   7.496  59.157  1.00  0.97           C  
ATOM   3857  CB  TYR A 508      20.337   9.973  58.984  1.00  0.96           C  
ATOM   3858  O   TYR A 508      20.249   6.861  60.140  1.00  0.96           O  
ATOM   3859  CG  TYR A 508      20.520  10.122  60.475  1.00  0.95           C  
ATOM   3860  CD1 TYR A 508      19.496  10.623  61.275  1.00  0.93           C  
ATOM   3861  CD2 TYR A 508      21.716   9.762  61.086  1.00  0.93           C  
ATOM   3862  CE1 TYR A 508      19.660  10.764  62.649  1.00  0.92           C  
ATOM   3863  CE2 TYR A 508      21.891   9.898  62.459  1.00  0.90           C  
ATOM   3864  OH  TYR A 508      21.027  10.535  64.591  1.00  0.89           O  
ATOM   3865  CZ  TYR A 508      20.859  10.399  63.231  1.00  0.90           C  
ATOM   3866  N   ARG A 509      21.786   7.249  58.626  1.00  0.97           N  
ATOM   3867  CA  ARG A 509      22.873   6.425  59.144  1.00  0.97           C  
ATOM   3868  C   ARG A 509      24.227   6.942  58.668  1.00  0.97           C  
ATOM   3869  CB  ARG A 509      22.691   4.966  58.721  1.00  0.97           C  
ATOM   3870  O   ARG A 509      24.305   7.676  57.681  1.00  0.96           O  
ATOM   3871  CG  ARG A 509      22.787   4.744  57.220  1.00  0.97           C  
ATOM   3872  CD  ARG A 509      22.561   3.284  56.850  1.00  0.96           C  
ATOM   3873  NE  ARG A 509      22.738   3.057  55.419  1.00  0.95           N  
ATOM   3874  NH1 ARG A 509      22.354   0.781  55.522  1.00  0.92           N  
ATOM   3875  NH2 ARG A 509      22.816   1.780  53.511  1.00  0.91           N  
ATOM   3876  CZ  ARG A 509      22.636   1.873  54.821  1.00  0.94           C  
ATOM   3877  N   TYR A 510      25.250   6.576  59.365  1.00  0.96           N  
ATOM   3878  CA  TYR A 510      26.578   7.041  58.979  1.00  0.97           C  
ATOM   3879  C   TYR A 510      27.615   5.939  59.158  1.00  0.96           C  
ATOM   3880  CB  TYR A 510      26.976   8.271  59.800  1.00  0.95           C  
ATOM   3881  O   TYR A 510      27.380   4.967  59.879  1.00  0.95           O  
ATOM   3882  CG  TYR A 510      26.806   8.088  61.289  1.00  0.92           C  
ATOM   3883  CD1 TYR A 510      25.634   8.482  61.930  1.00  0.87           C  
ATOM   3884  CD2 TYR A 510      27.818   7.522  62.058  1.00  0.86           C  
ATOM   3885  CE1 TYR A 510      25.474   8.318  63.302  1.00  0.87           C  
ATOM   3886  CE2 TYR A 510      27.669   7.353  63.430  1.00  0.85           C  
ATOM   3887  OH  TYR A 510      26.342   7.587  65.401  1.00  0.77           O  
ATOM   3888  CZ  TYR A 510      26.495   7.752  64.042  1.00  0.86           C  
ATOM   3889  N   LYS A 511      28.769   6.040  58.426  1.00  0.96           N  
ATOM   3890  CA  LYS A 511      29.960   5.200  58.518  1.00  0.96           C  
ATOM   3891  C   LYS A 511      31.232   6.034  58.390  1.00  0.95           C  
ATOM   3892  CB  LYS A 511      29.935   4.113  57.443  1.00  0.95           C  
ATOM   3893  O   LYS A 511      31.193   7.163  57.897  1.00  0.93           O  
ATOM   3894  CG  LYS A 511      30.104   4.640  56.026  1.00  0.94           C  
ATOM   3895  CD  LYS A 511      30.243   3.504  55.020  1.00  0.92           C  
ATOM   3896  CE  LYS A 511      30.575   4.026  53.629  1.00  0.91           C  
ATOM   3897  NZ  LYS A 511      32.019   3.834  53.296  1.00  0.90           N  
ATOM   3898  N   LEU A 512      32.409   5.579  58.742  1.00  0.92           N  
ATOM   3899  CA  LEU A 512      33.685   6.126  58.296  1.00  0.93           C  
ATOM   3900  C   LEU A 512      33.830   6.006  56.782  1.00  0.92           C  
ATOM   3901  CB  LEU A 512      34.848   5.410  58.989  1.00  0.89           C  
ATOM   3902  O   LEU A 512      33.363   5.033  56.185  1.00  0.89           O  
ATOM   3903  CG  LEU A 512      34.943   5.585  60.506  1.00  0.78           C  
ATOM   3904  CD1 LEU A 512      36.007   4.655  61.080  1.00  0.72           C  
ATOM   3905  CD2 LEU A 512      35.246   7.037  60.859  1.00  0.73           C  
ATOM   3906  N   THR A 513      34.487   6.942  56.193  1.00  0.91           N  
ATOM   3907  CA  THR A 513      34.573   6.956  54.737  1.00  0.92           C  
ATOM   3908  C   THR A 513      35.296   5.713  54.226  1.00  0.88           C  
ATOM   3909  CB  THR A 513      35.296   8.218  54.232  1.00  0.88           C  
ATOM   3910  O   THR A 513      34.945   5.173  53.175  1.00  0.85           O  
ATOM   3911  CG2 THR A 513      35.442   8.198  52.714  1.00  0.76           C  
ATOM   3912  OG1 THR A 513      34.544   9.377  54.613  1.00  0.80           O  
ATOM   3913  N   ASP A 514      36.104   5.146  55.080  1.00  0.90           N  
ATOM   3914  CA  ASP A 514      36.874   3.950  54.753  1.00  0.91           C  
ATOM   3915  C   ASP A 514      36.178   2.691  55.267  1.00  0.90           C  
ATOM   3916  CB  ASP A 514      38.286   4.045  55.333  1.00  0.86           C  
ATOM   3917  O   ASP A 514      36.539   1.576  54.884  1.00  0.88           O  
ATOM   3918  CG  ASP A 514      38.300   4.127  56.850  1.00  0.74           C  
ATOM   3919  OD1 ASP A 514      37.256   4.461  57.452  1.00  0.70           O  
ATOM   3920  OD2 ASP A 514      39.364   3.859  57.448  1.00  0.78           O  
ATOM   3921  N   ALA A 515      35.236   2.725  56.143  1.00  0.94           N  
ATOM   3922  CA  ALA A 515      34.446   1.594  56.623  1.00  0.95           C  
ATOM   3923  C   ALA A 515      33.501   1.086  55.538  1.00  0.94           C  
ATOM   3924  CB  ALA A 515      33.658   1.986  57.870  1.00  0.93           C  
ATOM   3925  O   ALA A 515      32.918   1.877  54.793  1.00  0.93           O  
ATOM   3926  N   THR A 516      33.293  -0.292  55.450  1.00  0.93           N  
ATOM   3927  CA  THR A 516      32.477  -0.960  54.442  1.00  0.94           C  
ATOM   3928  C   THR A 516      31.001  -0.923  54.828  1.00  0.92           C  
ATOM   3929  CB  THR A 516      32.922  -2.420  54.242  1.00  0.92           C  
ATOM   3930  O   THR A 516      30.126  -0.994  53.963  1.00  0.91           O  
ATOM   3931  CG2 THR A 516      34.306  -2.492  53.604  1.00  0.82           C  
ATOM   3932  OG1 THR A 516      32.959  -3.081  55.513  1.00  0.86           O  
ATOM   3933  N   THR A 517      30.567  -0.805  56.005  1.00  0.95           N  
ATOM   3934  CA  THR A 517      29.196  -0.988  56.470  1.00  0.96           C  
ATOM   3935  C   THR A 517      28.717   0.240  57.238  1.00  0.96           C  
ATOM   3936  CB  THR A 517      29.071  -2.236  57.363  1.00  0.94           C  
ATOM   3937  O   THR A 517      29.436   0.766  58.090  1.00  0.95           O  
ATOM   3938  CG2 THR A 517      29.330  -3.511  56.567  1.00  0.83           C  
ATOM   3939  OG1 THR A 517      30.024  -2.151  58.430  1.00  0.88           O  
ATOM   3940  N   TYR A 518      27.513   0.770  56.914  1.00  0.96           N  
ATOM   3941  CA  TYR A 518      26.835   1.816  57.672  1.00  0.97           C  
ATOM   3942  C   TYR A 518      26.332   1.282  59.008  1.00  0.96           C  
ATOM   3943  CB  TYR A 518      25.667   2.392  56.866  1.00  0.96           C  
ATOM   3944  O   TYR A 518      25.961   0.111  59.115  1.00  0.94           O  
ATOM   3945  CG  TYR A 518      26.095   3.309  55.747  1.00  0.96           C  
ATOM   3946  CD1 TYR A 518      26.237   4.679  55.958  1.00  0.93           C  
ATOM   3947  CD2 TYR A 518      26.357   2.809  54.476  1.00  0.93           C  
ATOM   3948  CE1 TYR A 518      26.629   5.528  54.928  1.00  0.94           C  
ATOM   3949  CE2 TYR A 518      26.750   3.649  53.439  1.00  0.94           C  
ATOM   3950  OH  TYR A 518      27.272   5.841  52.652  1.00  0.91           O  
ATOM   3951  CZ  TYR A 518      26.883   5.004  53.675  1.00  0.94           C  
ATOM   3952  N   GLY A 519      26.286   2.168  60.004  1.00  0.95           N  
ATOM   3953  CA  GLY A 519      25.616   1.880  61.261  1.00  0.95           C  
ATOM   3954  C   GLY A 519      24.118   1.694  61.110  1.00  0.96           C  
ATOM   3955  O   GLY A 519      23.599   1.675  59.992  1.00  0.95           O  
ATOM   3956  N   SER A 520      23.420   1.496  62.198  1.00  0.95           N  
ATOM   3957  CA  SER A 520      21.967   1.360  62.191  1.00  0.96           C  
ATOM   3958  C   SER A 520      21.293   2.648  61.731  1.00  0.96           C  
ATOM   3959  CB  SER A 520      21.458   0.977  63.582  1.00  0.95           C  
ATOM   3960  O   SER A 520      21.830   3.740  61.927  1.00  0.96           O  
ATOM   3961  OG  SER A 520      22.043  -0.239  64.014  1.00  0.85           O  
ATOM   3962  N   TRP A 521      20.088   2.559  61.071  1.00  0.96           N  
ATOM   3963  CA  TRP A 521      19.242   3.692  60.710  1.00  0.97           C  
ATOM   3964  C   TRP A 521      18.672   4.363  61.955  1.00  0.96           C  
ATOM   3965  CB  TRP A 521      18.104   3.242  59.790  1.00  0.96           C  
ATOM   3966  O   TRP A 521      18.092   3.697  62.816  1.00  0.92           O  
ATOM   3967  CG  TRP A 521      18.547   2.890  58.401  1.00  0.95           C  
ATOM   3968  CD1 TRP A 521      18.652   1.638  57.862  1.00  0.91           C  
ATOM   3969  CD2 TRP A 521      18.948   3.804  57.376  1.00  0.91           C  
ATOM   3970  CE2 TRP A 521      19.284   3.035  56.239  1.00  0.94           C  
ATOM   3971  CE3 TRP A 521      19.056   5.199  57.307  1.00  0.90           C  
ATOM   3972  NE1 TRP A 521      19.095   1.718  56.562  1.00  0.91           N  
ATOM   3973  CH2 TRP A 521      19.817   4.984  55.006  1.00  0.91           C  
ATOM   3974  CZ2 TRP A 521      19.720   3.617  55.046  1.00  0.91           C  
ATOM   3975  CZ3 TRP A 521      19.490   5.776  56.119  1.00  0.91           C  
ATOM   3976  N   ASN A 522      18.788   5.578  62.050  1.00  0.96           N  
ATOM   3977  CA  ASN A 522      18.178   6.452  63.046  1.00  0.97           C  
ATOM   3978  C   ASN A 522      17.065   7.302  62.439  1.00  0.97           C  
ATOM   3979  CB  ASN A 522      19.235   7.347  63.696  1.00  0.96           C  
ATOM   3980  O   ASN A 522      17.292   8.026  61.467  1.00  0.97           O  
ATOM   3981  CG  ASN A 522      20.313   6.554  64.409  1.00  0.90           C  
ATOM   3982  ND2 ASN A 522      21.459   6.393  63.758  1.00  0.90           N  
ATOM   3983  OD1 ASN A 522      20.116   6.088  65.534  1.00  0.88           O  
ATOM   3984  N   ASN A 523      15.849   7.165  62.973  1.00  0.96           N  
ATOM   3985  CA  ASN A 523      14.744   8.024  62.560  1.00  0.97           C  
ATOM   3986  C   ASN A 523      14.875   9.427  63.146  1.00  0.96           C  
ATOM   3987  CB  ASN A 523      13.403   7.405  62.961  1.00  0.96           C  
ATOM   3988  O   ASN A 523      15.337   9.592  64.276  1.00  0.95           O  
ATOM   3989  CG  ASN A 523      13.152   6.070  62.288  1.00  0.92           C  
ATOM   3990  ND2 ASN A 523      12.404   5.200  62.956  1.00  0.93           N  
ATOM   3991  OD1 ASN A 523      13.626   5.823  61.176  1.00  0.91           O  
ATOM   3992  N   PHE A 524      14.460  10.382  62.386  1.00  0.94           N  
ATOM   3993  CA  PHE A 524      14.326  11.755  62.858  1.00  0.94           C  
ATOM   3994  C   PHE A 524      13.058  12.396  62.305  1.00  0.93           C  
ATOM   3995  CB  PHE A 524      15.550  12.585  62.459  1.00  0.93           C  
ATOM   3996  O   PHE A 524      12.500  11.925  61.312  1.00  0.90           O  
ATOM   3997  CG  PHE A 524      15.751  12.693  60.971  1.00  0.92           C  
ATOM   3998  CD1 PHE A 524      16.363  11.667  60.262  1.00  0.90           C  
ATOM   3999  CD2 PHE A 524      15.328  13.822  60.282  1.00  0.90           C  
ATOM   4000  CE1 PHE A 524      16.551  11.764  58.885  1.00  0.89           C  
ATOM   4001  CE2 PHE A 524      15.511  13.927  58.906  1.00  0.85           C  
ATOM   4002  CZ  PHE A 524      16.124  12.897  58.210  1.00  0.87           C  
ATOM   4003  N   THR A 525      12.548  13.452  63.014  1.00  0.93           N  
ATOM   4004  CA  THR A 525      11.301  14.126  62.670  1.00  0.94           C  
ATOM   4005  C   THR A 525      11.542  15.204  61.617  1.00  0.93           C  
ATOM   4006  CB  THR A 525      10.645  14.756  63.912  1.00  0.90           C  
ATOM   4007  O   THR A 525      12.413  16.060  61.785  1.00  0.91           O  
ATOM   4008  CG2 THR A 525       9.261  15.305  63.584  1.00  0.80           C  
ATOM   4009  OG1 THR A 525      10.522  13.761  64.936  1.00  0.82           O  
ATOM   4010  N   VAL A 526      10.853  15.081  60.595  1.00  0.94           N  
ATOM   4011  CA  VAL A 526      10.737  16.139  59.596  1.00  0.94           C  
ATOM   4012  C   VAL A 526       9.354  16.782  59.683  1.00  0.91           C  
ATOM   4013  CB  VAL A 526      10.986  15.602  58.169  1.00  0.90           C  
ATOM   4014  O   VAL A 526       8.367  16.107  59.985  1.00  0.87           O  
ATOM   4015  CG1 VAL A 526      12.450  15.201  57.991  1.00  0.70           C  
ATOM   4016  CG2 VAL A 526      10.066  14.419  57.876  1.00  0.70           C  
ATOM   4017  N   THR A 527       9.280  18.056  59.530  1.00  0.90           N  
ATOM   4018  CA  THR A 527       8.028  18.800  59.604  1.00  0.91           C  
ATOM   4019  C   THR A 527       7.730  19.492  58.277  1.00  0.90           C  
ATOM   4020  CB  THR A 527       8.064  19.846  60.734  1.00  0.87           C  
ATOM   4021  O   THR A 527       8.622  20.086  57.667  1.00  0.89           O  
ATOM   4022  CG2 THR A 527       8.178  19.176  62.100  1.00  0.81           C  
ATOM   4023  OG1 THR A 527       9.192  20.709  60.542  1.00  0.79           O  
ATOM   4024  N   GLY A 528       6.456  19.255  57.850  1.00  0.88           N  
ATOM   4025  CA  GLY A 528       5.897  19.963  56.709  1.00  0.89           C  
ATOM   4026  C   GLY A 528       5.455  19.038  55.591  1.00  0.87           C  
ATOM   4027  O   GLY A 528       5.964  17.922  55.463  1.00  0.85           O  
ATOM   4028  N   PHE A 529       4.546  19.496  54.756  1.00  0.87           N  
ATOM   4029  CA  PHE A 529       3.996  18.944  53.524  1.00  0.89           C  
ATOM   4030  C   PHE A 529       3.327  20.033  52.693  1.00  0.85           C  
ATOM   4031  CB  PHE A 529       2.991  17.830  53.834  1.00  0.82           C  
ATOM   4032  O   PHE A 529       2.555  20.837  53.220  1.00  0.78           O  
ATOM   4033  CG  PHE A 529       2.401  17.186  52.609  1.00  0.76           C  
ATOM   4034  CD1 PHE A 529       3.003  16.074  52.033  1.00  0.71           C  
ATOM   4035  CD2 PHE A 529       1.244  17.693  52.032  1.00  0.73           C  
ATOM   4036  CE1 PHE A 529       2.459  15.476  50.898  1.00  0.74           C  
ATOM   4037  CE2 PHE A 529       0.695  17.101  50.898  1.00  0.70           C  
ATOM   4038  CZ  PHE A 529       1.304  15.993  50.333  1.00  0.76           C  
ATOM   4039  N   PRO A 530       3.698  20.017  51.307  1.00  0.85           N  
ATOM   4040  CA  PRO A 530       4.584  19.186  50.488  1.00  0.89           C  
ATOM   4041  C   PRO A 530       6.062  19.482  50.732  1.00  0.88           C  
ATOM   4042  CB  PRO A 530       4.183  19.548  49.056  1.00  0.85           C  
ATOM   4043  O   PRO A 530       6.925  18.685  50.356  1.00  0.85           O  
ATOM   4044  CG  PRO A 530       3.729  20.970  49.134  1.00  0.82           C  
ATOM   4045  CD  PRO A 530       3.046  21.181  50.455  1.00  0.80           C  
ATOM   4046  N   SER A 531       6.264  20.641  51.201  1.00  0.89           N  
ATOM   4047  CA  SER A 531       7.646  20.902  51.588  1.00  0.92           C  
ATOM   4048  C   SER A 531       7.922  20.426  53.010  1.00  0.90           C  
ATOM   4049  CB  SER A 531       7.964  22.393  51.470  1.00  0.87           C  
ATOM   4050  O   SER A 531       7.121  20.666  53.917  1.00  0.90           O  
ATOM   4051  OG  SER A 531       7.653  22.873  50.173  1.00  0.77           O  
ATOM   4052  N   TYR A 532       9.127  19.828  53.233  1.00  0.94           N  
ATOM   4053  CA  TYR A 532       9.490  19.320  54.551  1.00  0.95           C  
ATOM   4054  C   TYR A 532      10.918  19.711  54.913  1.00  0.94           C  
ATOM   4055  CB  TYR A 532       9.337  17.796  54.600  1.00  0.94           C  
ATOM   4056  O   TYR A 532      11.748  19.939  54.030  1.00  0.93           O  
ATOM   4057  CG  TYR A 532      10.222  17.066  53.619  1.00  0.90           C  
ATOM   4058  CD1 TYR A 532       9.736  16.668  52.376  1.00  0.85           C  
ATOM   4059  CD2 TYR A 532      11.544  16.772  53.933  1.00  0.86           C  
ATOM   4060  CE1 TYR A 532      10.546  15.992  51.469  1.00  0.85           C  
ATOM   4061  CE2 TYR A 532      12.364  16.097  53.035  1.00  0.83           C  
ATOM   4062  OH  TYR A 532      12.664  15.044  50.913  1.00  0.73           O  
ATOM   4063  CZ  TYR A 532      11.857  15.712  51.807  1.00  0.85           C  
ATOM   4064  N   SER A 533      11.208  19.834  56.199  1.00  0.91           N  
ATOM   4065  CA  SER A 533      12.551  20.172  56.660  1.00  0.93           C  
ATOM   4066  C   SER A 533      12.829  19.579  58.037  1.00  0.92           C  
ATOM   4067  CB  SER A 533      12.738  21.689  56.702  1.00  0.90           C  
ATOM   4068  O   SER A 533      11.908  19.390  58.835  1.00  0.91           O  
ATOM   4069  OG  SER A 533      11.841  22.281  57.626  1.00  0.85           O  
ATOM   4070  N   ALA A 534      14.057  19.315  58.237  1.00  0.94           N  
ATOM   4071  CA  ALA A 534      14.670  19.058  59.538  1.00  0.94           C  
ATOM   4072  C   ALA A 534      15.953  19.865  59.709  1.00  0.92           C  
ATOM   4073  CB  ALA A 534      14.957  17.567  59.705  1.00  0.92           C  
ATOM   4074  O   ALA A 534      16.803  19.890  58.816  1.00  0.89           O  
ATOM   4075  N   THR A 535      15.977  20.667  60.741  1.00  0.88           N  
ATOM   4076  CA  THR A 535      17.155  21.484  61.014  1.00  0.89           C  
ATOM   4077  C   THR A 535      17.848  21.023  62.293  1.00  0.87           C  
ATOM   4078  CB  THR A 535      16.784  22.974  61.136  1.00  0.84           C  
ATOM   4079  O   THR A 535      17.187  20.616  63.252  1.00  0.83           O  
ATOM   4080  CG2 THR A 535      16.285  23.527  59.806  1.00  0.74           C  
ATOM   4081  OG1 THR A 535      15.754  23.125  62.121  1.00  0.73           O  
ATOM   4082  N   ASN A 536      19.181  20.993  62.253  1.00  0.85           N  
ATOM   4083  CA  ASN A 536      20.038  20.752  63.408  1.00  0.87           C  
ATOM   4084  C   ASN A 536      19.809  19.363  63.997  1.00  0.86           C  
ATOM   4085  CB  ASN A 536      19.814  21.825  64.476  1.00  0.80           C  
ATOM   4086  O   ASN A 536      19.728  19.207  65.216  1.00  0.82           O  
ATOM   4087  CG  ASN A 536      20.117  23.223  63.973  1.00  0.72           C  
ATOM   4088  ND2 ASN A 536      19.371  24.205  64.465  1.00  0.69           N  
ATOM   4089  OD1 ASN A 536      21.013  23.418  63.147  1.00  0.68           O  
ATOM   4090  N   VAL A 537      19.580  18.351  63.202  1.00  0.93           N  
ATOM   4091  CA  VAL A 537      19.635  16.973  63.679  1.00  0.94           C  
ATOM   4092  C   VAL A 537      21.057  16.637  64.124  1.00  0.94           C  
ATOM   4093  CB  VAL A 537      19.167  15.978  62.594  1.00  0.93           C  
ATOM   4094  O   VAL A 537      21.988  16.658  63.315  1.00  0.92           O  
ATOM   4095  CG1 VAL A 537      19.144  14.552  63.142  1.00  0.92           C  
ATOM   4096  CG2 VAL A 537      17.789  16.374  62.067  1.00  0.92           C  
ATOM   4097  N   PRO A 538      21.373  16.557  65.534  1.00  0.92           N  
ATOM   4098  CA  PRO A 538      22.742  16.285  65.977  1.00  0.93           C  
ATOM   4099  C   PRO A 538      23.234  14.901  65.560  1.00  0.93           C  
ATOM   4100  CB  PRO A 538      22.648  16.393  67.501  1.00  0.90           C  
ATOM   4101  O   PRO A 538      22.513  13.912  65.718  1.00  0.93           O  
ATOM   4102  CG  PRO A 538      21.261  15.943  67.831  1.00  0.85           C  
ATOM   4103  CD  PRO A 538      20.351  16.334  66.703  1.00  0.85           C  
ATOM   4104  N   LEU A 539      24.451  14.915  64.972  1.00  0.94           N  
ATOM   4105  CA  LEU A 539      25.264  13.736  64.693  1.00  0.94           C  
ATOM   4106  C   LEU A 539      26.511  13.716  65.570  1.00  0.91           C  
ATOM   4107  CB  LEU A 539      25.663  13.698  63.216  1.00  0.93           C  
ATOM   4108  O   LEU A 539      27.239  14.709  65.645  1.00  0.87           O  
ATOM   4109  CG  LEU A 539      24.536  13.906  62.203  1.00  0.90           C  
ATOM   4110  CD1 LEU A 539      25.080  13.825  60.781  1.00  0.84           C  
ATOM   4111  CD2 LEU A 539      23.428  12.880  62.417  1.00  0.84           C  
ATOM   4112  N   ASP A 540      26.667  12.608  66.281  1.00  0.90           N  
ATOM   4113  CA  ASP A 540      27.879  12.399  67.067  1.00  0.91           C  
ATOM   4114  C   ASP A 540      28.956  11.701  66.240  1.00  0.89           C  
ATOM   4115  CB  ASP A 540      27.569  11.583  68.324  1.00  0.87           C  
ATOM   4116  O   ASP A 540      28.992  10.470  66.170  1.00  0.87           O  
ATOM   4117  CG  ASP A 540      28.724  11.551  69.310  1.00  0.80           C  
ATOM   4118  OD1 ASP A 540      29.632  12.404  69.213  1.00  0.77           O  
ATOM   4119  OD2 ASP A 540      28.727  10.663  70.189  1.00  0.83           O  
ATOM   4120  N   LEU A 541      29.817  12.602  65.492  1.00  0.92           N  
ATOM   4121  CA  LEU A 541      30.851  12.112  64.587  1.00  0.92           C  
ATOM   4122  C   LEU A 541      32.240  12.468  65.105  1.00  0.89           C  
ATOM   4123  CB  LEU A 541      30.653  12.691  63.183  1.00  0.92           C  
ATOM   4124  O   LEU A 541      32.506  13.626  65.436  1.00  0.86           O  
ATOM   4125  CG  LEU A 541      29.283  12.464  62.543  1.00  0.91           C  
ATOM   4126  CD1 LEU A 541      29.251  13.053  61.136  1.00  0.88           C  
ATOM   4127  CD2 LEU A 541      28.946  10.977  62.514  1.00  0.88           C  
ATOM   4128  N   ASP A 542      33.199  11.506  65.225  1.00  0.89           N  
ATOM   4129  CA  ASP A 542      34.574  11.764  65.640  1.00  0.90           C  
ATOM   4130  C   ASP A 542      35.219  12.839  64.767  1.00  0.88           C  
ATOM   4131  CB  ASP A 542      35.401  10.478  65.587  1.00  0.87           C  
ATOM   4132  O   ASP A 542      35.134  12.781  63.538  1.00  0.85           O  
ATOM   4133  CG  ASP A 542      36.744  10.607  66.285  1.00  0.82           C  
ATOM   4134  OD1 ASP A 542      37.348  11.700  66.247  1.00  0.79           O  
ATOM   4135  OD2 ASP A 542      37.202   9.606  66.877  1.00  0.83           O  
ATOM   4136  N   GLU A 543      35.769  13.943  65.273  1.00  0.83           N  
ATOM   4137  CA  GLU A 543      36.274  15.134  64.596  1.00  0.83           C  
ATOM   4138  C   GLU A 543      37.558  14.830  63.829  1.00  0.81           C  
ATOM   4139  CB  GLU A 543      36.517  16.262  65.602  1.00  0.80           C  
ATOM   4140  O   GLU A 543      37.897  15.531  62.874  1.00  0.77           O  
ATOM   4141  CG  GLU A 543      37.567  15.933  66.653  1.00  0.75           C  
ATOM   4142  CD  GLU A 543      36.982  15.316  67.914  1.00  0.74           C  
ATOM   4143  OE1 GLU A 543      35.889  14.711  67.842  1.00  0.75           O  
ATOM   4144  OE2 GLU A 543      37.622  15.439  68.982  1.00  0.73           O  
ATOM   4145  N   ASN A 544      38.288  13.720  64.197  1.00  0.80           N  
ATOM   4146  CA  ASN A 544      39.550  13.341  63.572  1.00  0.81           C  
ATOM   4147  C   ASN A 544      39.325  12.483  62.330  1.00  0.81           C  
ATOM   4148  CB  ASN A 544      40.444  12.604  64.571  1.00  0.78           C  
ATOM   4149  O   ASN A 544      40.267  12.195  61.590  1.00  0.79           O  
ATOM   4150  CG  ASN A 544      40.805  13.457  65.772  1.00  0.74           C  
ATOM   4151  ND2 ASN A 544      40.382  13.025  66.954  1.00  0.72           N  
ATOM   4152  OD1 ASN A 544      41.456  14.496  65.638  1.00  0.73           O  
ATOM   4153  N   GLU A 545      38.116  12.012  62.025  1.00  0.86           N  
ATOM   4154  CA  GLU A 545      37.794  11.049  60.977  1.00  0.87           C  
ATOM   4155  C   GLU A 545      36.868  11.661  59.929  1.00  0.88           C  
ATOM   4156  CB  GLU A 545      37.152   9.795  61.576  1.00  0.86           C  
ATOM   4157  O   GLU A 545      36.126  12.601  60.223  1.00  0.87           O  
ATOM   4158  CG  GLU A 545      38.051   9.053  62.555  1.00  0.83           C  
ATOM   4159  CD  GLU A 545      39.279   8.443  61.899  1.00  0.82           C  
ATOM   4160  OE1 GLU A 545      39.356   8.429  60.649  1.00  0.83           O  
ATOM   4161  OE2 GLU A 545      40.172   7.974  62.640  1.00  0.83           O  
ATOM   4162  N   THR A 546      36.910  11.296  58.713  1.00  0.86           N  
ATOM   4163  CA  THR A 546      35.941  11.607  57.669  1.00  0.89           C  
ATOM   4164  C   THR A 546      34.806  10.587  57.663  1.00  0.90           C  
ATOM   4165  CB  THR A 546      36.607  11.646  56.281  1.00  0.86           C  
ATOM   4166  O   THR A 546      35.050   9.379  57.649  1.00  0.90           O  
ATOM   4167  CG2 THR A 546      35.624  12.112  55.212  1.00  0.76           C  
ATOM   4168  OG1 THR A 546      37.720  12.549  56.317  1.00  0.78           O  
ATOM   4169  N   TRP A 547      33.565  11.063  57.665  1.00  0.91           N  
ATOM   4170  CA  TRP A 547      32.358  10.253  57.788  1.00  0.93           C  
ATOM   4171  C   TRP A 547      31.480  10.393  56.549  1.00  0.93           C  
ATOM   4172  CB  TRP A 547      31.568  10.651  59.037  1.00  0.92           C  
ATOM   4173  O   TRP A 547      31.335  11.489  56.004  1.00  0.91           O  
ATOM   4174  CG  TRP A 547      32.270  10.344  60.326  1.00  0.88           C  
ATOM   4175  CD1 TRP A 547      33.223  11.104  60.946  1.00  0.84           C  
ATOM   4176  CD2 TRP A 547      32.078   9.191  61.150  1.00  0.86           C  
ATOM   4177  CE2 TRP A 547      32.948   9.317  62.256  1.00  0.89           C  
ATOM   4178  CE3 TRP A 547      31.252   8.062  61.062  1.00  0.83           C  
ATOM   4179  NE1 TRP A 547      33.635  10.492  62.107  1.00  0.84           N  
ATOM   4180  CH2 TRP A 547      32.197   7.261  63.156  1.00  0.84           C  
ATOM   4181  CZ2 TRP A 547      33.015   8.355  63.267  1.00  0.84           C  
ATOM   4182  CZ3 TRP A 547      31.321   7.106  62.069  1.00  0.84           C  
ATOM   4183  N   ASP A 548      30.857   9.352  56.078  1.00  0.94           N  
ATOM   4184  CA  ASP A 548      29.737   9.364  55.143  1.00  0.95           C  
ATOM   4185  C   ASP A 548      28.405   9.235  55.879  1.00  0.95           C  
ATOM   4186  CB  ASP A 548      29.882   8.238  54.117  1.00  0.94           C  
ATOM   4187  O   ASP A 548      28.176   8.256  56.592  1.00  0.95           O  
ATOM   4188  CG  ASP A 548      31.087   8.413  53.210  1.00  0.91           C  
ATOM   4189  OD1 ASP A 548      31.542   9.561  53.016  1.00  0.89           O  
ATOM   4190  OD2 ASP A 548      31.585   7.395  52.683  1.00  0.91           O  
ATOM   4191  N   VAL A 549      27.577  10.230  55.710  1.00  0.95           N  
ATOM   4192  CA  VAL A 549      26.220  10.263  56.244  1.00  0.95           C  
ATOM   4193  C   VAL A 549      25.216  10.010  55.121  1.00  0.96           C  
ATOM   4194  CB  VAL A 549      25.915  11.611  56.937  1.00  0.95           C  
ATOM   4195  O   VAL A 549      25.163  10.763  54.146  1.00  0.95           O  
ATOM   4196  CG1 VAL A 549      24.529  11.586  57.579  1.00  0.92           C  
ATOM   4197  CG2 VAL A 549      26.985  11.928  57.979  1.00  0.92           C  
ATOM   4198  N   GLN A 550      24.436   8.978  55.246  1.00  0.96           N  
ATOM   4199  CA  GLN A 550      23.343   8.640  54.341  1.00  0.97           C  
ATOM   4200  C   GLN A 550      21.993   9.013  54.945  1.00  0.97           C  
ATOM   4201  CB  GLN A 550      23.371   7.150  53.996  1.00  0.96           C  
ATOM   4202  O   GLN A 550      21.672   8.602  56.062  1.00  0.97           O  
ATOM   4203  CG  GLN A 550      22.463   6.771  52.834  1.00  0.90           C  
ATOM   4204  CD  GLN A 550      22.531   5.293  52.495  1.00  0.86           C  
ATOM   4205  NE2 GLN A 550      22.856   4.986  51.244  1.00  0.87           N  
ATOM   4206  OE1 GLN A 550      22.293   4.435  53.351  1.00  0.88           O  
ATOM   4207  N   VAL A 551      21.202   9.747  54.167  1.00  0.96           N  
ATOM   4208  CA  VAL A 551      19.847  10.163  54.513  1.00  0.96           C  
ATOM   4209  C   VAL A 551      18.848   9.523  53.552  1.00  0.96           C  
ATOM   4210  CB  VAL A 551      19.701  11.701  54.487  1.00  0.95           C  
ATOM   4211  O   VAL A 551      19.063   9.514  52.338  1.00  0.96           O  
ATOM   4212  CG1 VAL A 551      18.289  12.117  54.895  1.00  0.84           C  
ATOM   4213  CG2 VAL A 551      20.738  12.350  55.401  1.00  0.84           C  
ATOM   4214  N   GLU A 552      17.769   8.986  54.095  1.00  0.97           N  
ATOM   4215  CA  GLU A 552      16.656   8.397  53.357  1.00  0.97           C  
ATOM   4216  C   GLU A 552      15.332   9.051  53.741  1.00  0.97           C  
ATOM   4217  CB  GLU A 552      16.587   6.887  53.601  1.00  0.95           C  
ATOM   4218  O   GLU A 552      15.023   9.191  54.926  1.00  0.97           O  
ATOM   4219  CG  GLU A 552      15.574   6.168  52.723  1.00  0.88           C  
ATOM   4220  CD  GLU A 552      15.521   4.669  52.972  1.00  0.84           C  
ATOM   4221  OE1 GLU A 552      16.250   3.914  52.289  1.00  0.86           O  
ATOM   4222  OE2 GLU A 552      14.744   4.246  53.857  1.00  0.85           O  
ATOM   4223  N   VAL A 553      14.586   9.447  52.741  1.00  0.96           N  
ATOM   4224  CA  VAL A 553      13.224   9.949  52.890  1.00  0.96           C  
ATOM   4225  C   VAL A 553      12.277   9.145  52.002  1.00  0.96           C  
ATOM   4226  CB  VAL A 553      13.132  11.452  52.546  1.00  0.95           C  
ATOM   4227  O   VAL A 553      12.555   8.936  50.818  1.00  0.96           O  
ATOM   4228  CG1 VAL A 553      11.701  11.958  52.717  1.00  0.88           C  
ATOM   4229  CG2 VAL A 553      14.095  12.258  53.415  1.00  0.88           C  
ATOM   4230  N   SER A 554      11.215   8.677  52.617  1.00  0.97           N  
ATOM   4231  CA  SER A 554      10.196   7.931  51.886  1.00  0.97           C  
ATOM   4232  C   SER A 554       8.832   8.605  51.997  1.00  0.97           C  
ATOM   4233  CB  SER A 554      10.107   6.495  52.404  1.00  0.95           C  
ATOM   4234  O   SER A 554       8.492   9.161  53.043  1.00  0.96           O  
ATOM   4235  OG  SER A 554       9.688   6.473  53.758  1.00  0.81           O  
ATOM   4236  N   ASP A 555       8.073   8.501  50.861  1.00  0.96           N  
ATOM   4237  CA  ASP A 555       6.641   8.780  50.842  1.00  0.96           C  
ATOM   4238  C   ASP A 555       5.838   7.514  50.557  1.00  0.95           C  
ATOM   4239  CB  ASP A 555       6.318   9.854  49.800  1.00  0.95           C  
ATOM   4240  O   ASP A 555       6.391   6.412  50.537  1.00  0.94           O  
ATOM   4241  CG  ASP A 555       6.524   9.377  48.374  1.00  0.90           C  
ATOM   4242  OD1 ASP A 555       6.753   8.166  48.162  1.00  0.87           O  
ATOM   4243  OD2 ASP A 555       6.460  10.220  47.453  1.00  0.89           O  
ATOM   4244  N   SER A 556       4.599   7.660  50.218  1.00  0.95           N  
ATOM   4245  CA  SER A 556       3.699   6.521  50.070  1.00  0.95           C  
ATOM   4246  C   SER A 556       4.062   5.685  48.847  1.00  0.94           C  
ATOM   4247  CB  SER A 556       2.249   6.994  49.964  1.00  0.93           C  
ATOM   4248  O   SER A 556       3.598   4.552  48.704  1.00  0.93           O  
ATOM   4249  OG  SER A 556       1.917   7.847  51.045  1.00  0.82           O  
ATOM   4250  N   LEU A 557       4.951   6.199  47.951  1.00  0.95           N  
ATOM   4251  CA  LEU A 557       5.171   5.533  46.672  1.00  0.94           C  
ATOM   4252  C   LEU A 557       6.659   5.305  46.427  1.00  0.93           C  
ATOM   4253  CB  LEU A 557       4.574   6.356  45.528  1.00  0.94           C  
ATOM   4254  O   LEU A 557       7.036   4.438  45.635  1.00  0.90           O  
ATOM   4255  CG  LEU A 557       3.047   6.416  45.462  1.00  0.92           C  
ATOM   4256  CD1 LEU A 557       2.601   7.249  44.265  1.00  0.87           C  
ATOM   4257  CD2 LEU A 557       2.458   5.011  45.391  1.00  0.86           C  
ATOM   4258  N   GLY A 558       7.593   6.137  47.044  1.00  0.93           N  
ATOM   4259  CA  GLY A 558       9.004   5.991  46.722  1.00  0.93           C  
ATOM   4260  C   GLY A 558       9.922   6.437  47.845  1.00  0.93           C  
ATOM   4261  O   GLY A 558       9.484   7.108  48.782  1.00  0.92           O  
ATOM   4262  N   VAL A 559      11.131   6.010  47.680  1.00  0.95           N  
ATOM   4263  CA  VAL A 559      12.216   6.307  48.610  1.00  0.95           C  
ATOM   4264  C   VAL A 559      13.333   7.050  47.880  1.00  0.95           C  
ATOM   4265  CB  VAL A 559      12.771   5.022  49.265  1.00  0.93           C  
ATOM   4266  O   VAL A 559      13.799   6.606  46.828  1.00  0.94           O  
ATOM   4267  CG1 VAL A 559      13.836   5.363  50.305  1.00  0.82           C  
ATOM   4268  CG2 VAL A 559      11.638   4.216  49.899  1.00  0.82           C  
ATOM   4269  N   THR A 560      13.831   8.159  48.390  1.00  0.94           N  
ATOM   4270  CA  THR A 560      15.032   8.848  47.932  1.00  0.95           C  
ATOM   4271  C   THR A 560      16.129   8.786  48.991  1.00  0.95           C  
ATOM   4272  CB  THR A 560      14.734  10.318  47.584  1.00  0.94           C  
ATOM   4273  O   THR A 560      15.913   9.178  50.140  1.00  0.94           O  
ATOM   4274  CG2 THR A 560      16.003  11.051  47.162  1.00  0.92           C  
ATOM   4275  OG1 THR A 560      13.788  10.366  46.508  1.00  0.92           O  
ATOM   4276  N   THR A 561      17.254   8.325  48.602  1.00  0.95           N  
ATOM   4277  CA  THR A 561      18.443   8.246  49.443  1.00  0.95           C  
ATOM   4278  C   THR A 561      19.516   9.216  48.954  1.00  0.94           C  
ATOM   4279  CB  THR A 561      19.014   6.816  49.471  1.00  0.92           C  
ATOM   4280  O   THR A 561      19.807   9.276  47.758  1.00  0.91           O  
ATOM   4281  CG2 THR A 561      20.173   6.706  50.456  1.00  0.79           C  
ATOM   4282  OG1 THR A 561      17.981   5.903  49.862  1.00  0.81           O  
ATOM   4283  N   LYS A 562      20.169   9.966  49.815  1.00  0.95           N  
ATOM   4284  CA  LYS A 562      21.297  10.857  49.562  1.00  0.95           C  
ATOM   4285  C   LYS A 562      22.438  10.590  50.539  1.00  0.95           C  
ATOM   4286  CB  LYS A 562      20.858  12.319  49.654  1.00  0.92           C  
ATOM   4287  O   LYS A 562      22.216  10.484  51.747  1.00  0.94           O  
ATOM   4288  CG  LYS A 562      21.920  13.313  49.208  1.00  0.77           C  
ATOM   4289  CD  LYS A 562      22.173  13.224  47.708  1.00  0.73           C  
ATOM   4290  CE  LYS A 562      23.167  14.281  47.245  1.00  0.68           C  
ATOM   4291  NZ  LYS A 562      23.366  14.243  45.765  1.00  0.66           N  
ATOM   4292  N   THR A 563      23.629  10.504  50.021  1.00  0.94           N  
ATOM   4293  CA  THR A 563      24.841  10.424  50.828  1.00  0.95           C  
ATOM   4294  C   THR A 563      25.608  11.742  50.785  1.00  0.93           C  
ATOM   4295  CB  THR A 563      25.755   9.280  50.350  1.00  0.92           C  
ATOM   4296  O   THR A 563      25.755  12.347  49.721  1.00  0.90           O  
ATOM   4297  CG2 THR A 563      26.953   9.109  51.277  1.00  0.85           C  
ATOM   4298  OG1 THR A 563      25.007   8.058  50.323  1.00  0.88           O  
ATOM   4299  N   ILE A 564      26.119  12.183  51.929  1.00  0.94           N  
ATOM   4300  CA  ILE A 564      27.001  13.337  52.068  1.00  0.94           C  
ATOM   4301  C   ILE A 564      28.234  12.949  52.882  1.00  0.93           C  
ATOM   4302  CB  ILE A 564      26.274  14.528  52.732  1.00  0.90           C  
ATOM   4303  O   ILE A 564      28.127  12.228  53.876  1.00  0.91           O  
ATOM   4304  CG1 ILE A 564      25.720  14.119  54.101  1.00  0.71           C  
ATOM   4305  CG2 ILE A 564      25.158  15.053  51.824  1.00  0.71           C  
ATOM   4306  CD1 ILE A 564      25.145  15.276  54.907  1.00  0.68           C  
ATOM   4307  N   SER A 565      29.416  13.456  52.483  1.00  0.92           N  
ATOM   4308  CA  SER A 565      30.649  13.289  53.245  1.00  0.92           C  
ATOM   4309  C   SER A 565      30.878  14.464  54.191  1.00  0.90           C  
ATOM   4310  CB  SER A 565      31.845  13.141  52.304  1.00  0.88           C  
ATOM   4311  O   SER A 565      30.685  15.621  53.810  1.00  0.87           O  
ATOM   4312  OG  SER A 565      32.988  12.689  53.010  1.00  0.74           O  
ATOM   4313  N   VAL A 566      31.214  14.136  55.424  1.00  0.91           N  
ATOM   4314  CA  VAL A 566      31.633  15.078  56.456  1.00  0.91           C  
ATOM   4315  C   VAL A 566      33.128  14.923  56.722  1.00  0.88           C  
ATOM   4316  CB  VAL A 566      30.835  14.878  57.764  1.00  0.89           C  
ATOM   4317  O   VAL A 566      33.563  13.918  57.289  1.00  0.84           O  
ATOM   4318  CG1 VAL A 566      31.187  15.962  58.782  1.00  0.86           C  
ATOM   4319  CG2 VAL A 566      29.335  14.875  57.479  1.00  0.86           C  
ATOM   4320  N   SER A 567      33.971  15.891  56.255  1.00  0.84           N  
ATOM   4321  CA  SER A 567      35.425  15.841  56.379  1.00  0.84           C  
ATOM   4322  C   SER A 567      35.856  15.877  57.841  1.00  0.83           C  
ATOM   4323  CB  SER A 567      36.068  17.002  55.620  1.00  0.81           C  
ATOM   4324  O   SER A 567      35.145  16.418  58.690  1.00  0.80           O  
ATOM   4325  OG  SER A 567      35.616  17.037  54.277  1.00  0.70           O  
ATOM   4326  N   ALA A 568      37.048  15.339  58.171  1.00  0.83           N  
ATOM   4327  CA  ALA A 568      37.682  15.488  59.478  1.00  0.83           C  
ATOM   4328  C   ALA A 568      37.787  16.959  59.872  1.00  0.80           C  
ATOM   4329  CB  ALA A 568      39.065  14.842  59.475  1.00  0.79           C  
ATOM   4330  O   ALA A 568      37.960  17.827  59.013  1.00  0.75           O  
ATOM   4331  N   GLY A 569      37.546  17.343  61.132  1.00  0.74           N  
ATOM   4332  CA  GLY A 569      37.674  18.668  61.716  1.00  0.72           C  
ATOM   4333  C   GLY A 569      39.111  19.148  61.798  1.00  0.70           C  
ATOM   4334  O   GLY A 569      39.818  18.846  62.761  1.00  0.65           O  
ATOM   4335  N   ARG A 570      40.092  19.257  60.720  1.00  0.67           N  
ATOM   4336  CA  ARG A 570      41.451  19.789  60.758  1.00  0.67           C  
ATOM   4337  C   ARG A 570      41.446  21.311  60.667  1.00  0.66           C  
ATOM   4338  CB  ARG A 570      42.291  19.199  59.623  1.00  0.62           C  
ATOM   4339  O   ARG A 570      41.005  21.877  59.664  1.00  0.62           O  
ATOM   4340  CG  ARG A 570      42.514  17.700  59.737  1.00  0.60           C  
ATOM   4341  CD  ARG A 570      43.426  17.180  58.634  1.00  0.60           C  
ATOM   4342  NE  ARG A 570      43.543  15.725  58.673  1.00  0.51           N  
ATOM   4343  NH1 ARG A 570      45.199  15.609  57.066  1.00  0.42           N  
ATOM   4344  NH2 ARG A 570      44.407  13.693  58.042  1.00  0.38           N  
ATOM   4345  CZ  ARG A 570      44.383  15.012  57.927  1.00  0.58           C  
ATOM   4346  N   PRO A 571      41.900  22.091  61.701  1.00  0.69           N  
ATOM   4347  CA  PRO A 571      42.100  23.530  61.514  1.00  0.69           C  
ATOM   4348  C   PRO A 571      43.227  23.847  60.534  1.00  0.70           C  
ATOM   4349  CB  PRO A 571      42.445  24.023  62.921  1.00  0.67           C  
ATOM   4350  O   PRO A 571      44.295  23.232  60.596  1.00  0.67           O  
ATOM   4351  CG  PRO A 571      43.094  22.853  63.588  1.00  0.66           C  
ATOM   4352  CD  PRO A 571      42.533  21.594  62.993  1.00  0.67           C  
ATOM   4353  N   ILE A 572      43.029  24.631  59.429  1.00  0.69           N  
ATOM   4354  CA  ILE A 572      44.065  25.188  58.566  1.00  0.70           C  
ATOM   4355  C   ILE A 572      45.152  25.839  59.418  1.00  0.69           C  
ATOM   4356  CB  ILE A 572      43.479  26.214  57.569  1.00  0.67           C  
ATOM   4357  O   ILE A 572      46.342  25.590  59.214  1.00  0.67           O  
ATOM   4358  CG1 ILE A 572      42.452  25.540  56.652  1.00  0.60           C  
ATOM   4359  CG2 ILE A 572      44.596  26.871  56.753  1.00  0.60           C  
ATOM   4360  CD1 ILE A 572      41.715  26.506  55.734  1.00  0.60           C  
ATOM   4361  N   MET A 573      45.050  26.606  60.295  1.00  0.76           N  
ATOM   4362  CA  MET A 573      45.811  27.292  61.335  1.00  0.78           C  
ATOM   4363  C   MET A 573      45.019  27.358  62.636  1.00  0.76           C  
ATOM   4364  CB  MET A 573      46.192  28.702  60.882  1.00  0.73           C  
ATOM   4365  O   MET A 573      43.859  27.776  62.641  1.00  0.73           O  
ATOM   4366  CG  MET A 573      47.149  29.412  61.826  1.00  0.69           C  
ATOM   4367  SD  MET A 573      47.699  31.039  61.178  1.00  0.70           S  
ATOM   4368  CE  MET A 573      46.094  31.859  60.970  1.00  0.70           C  
ATOM   4369  N   PHE A 574      45.656  26.759  63.534  1.00  0.76           N  
ATOM   4370  CA  PHE A 574      45.156  26.906  64.896  1.00  0.78           C  
ATOM   4371  C   PHE A 574      46.117  27.736  65.738  1.00  0.77           C  
ATOM   4372  CB  PHE A 574      44.943  25.534  65.543  1.00  0.74           C  
ATOM   4373  O   PHE A 574      47.319  27.464  65.769  1.00  0.73           O  
ATOM   4374  CG  PHE A 574      44.254  25.593  66.879  1.00  0.71           C  
ATOM   4375  CD1 PHE A 574      42.875  25.739  66.961  1.00  0.68           C  
ATOM   4376  CD2 PHE A 574      44.987  25.504  68.056  1.00  0.70           C  
ATOM   4377  CE1 PHE A 574      42.235  25.795  68.197  1.00  0.70           C  
ATOM   4378  CE2 PHE A 574      44.354  25.558  69.295  1.00  0.70           C  
ATOM   4379  CZ  PHE A 574      42.978  25.705  69.363  1.00  0.70           C  
ATOM   4380  N   LEU A 575      45.551  28.893  66.231  1.00  0.71           N  
ATOM   4381  CA  LEU A 575      46.197  29.712  67.251  1.00  0.76           C  
ATOM   4382  C   LEU A 575      45.680  29.355  68.641  1.00  0.70           C  
ATOM   4383  CB  LEU A 575      45.963  31.199  66.973  1.00  0.69           C  
ATOM   4384  O   LEU A 575      44.520  29.620  68.963  1.00  0.67           O  
ATOM   4385  CG  LEU A 575      46.597  31.758  65.699  1.00  0.62           C  
ATOM   4386  CD1 LEU A 575      45.949  33.087  65.324  1.00  0.58           C  
ATOM   4387  CD2 LEU A 575      48.102  31.923  65.877  1.00  0.61           C  
ATOM   4388  N   ASP A 576      46.500  28.682  69.322  1.00  0.73           N  
ATOM   4389  CA  ASP A 576      46.282  28.540  70.758  1.00  0.77           C  
ATOM   4390  C   ASP A 576      46.784  29.768  71.514  1.00  0.76           C  
ATOM   4391  CB  ASP A 576      46.973  27.280  71.284  1.00  0.73           C  
ATOM   4392  O   ASP A 576      47.984  29.902  71.764  1.00  0.74           O  
ATOM   4393  CG  ASP A 576      46.635  26.979  72.733  1.00  0.69           C  
ATOM   4394  OD1 ASP A 576      46.284  27.914  73.485  1.00  0.74           O  
ATOM   4395  OD2 ASP A 576      46.723  25.796  73.128  1.00  0.82           O  
ATOM   4396  N   ALA A 577      45.810  30.770  71.720  1.00  0.70           N  
ATOM   4397  CA  ALA A 577      46.128  32.016  72.413  1.00  0.79           C  
ATOM   4398  C   ALA A 577      46.653  31.742  73.820  1.00  0.74           C  
ATOM   4399  CB  ALA A 577      44.898  32.919  72.474  1.00  0.71           C  
ATOM   4400  O   ALA A 577      47.451  32.517  74.353  1.00  0.73           O  
ATOM   4401  N   GLN A 578      46.112  30.696  74.470  1.00  0.68           N  
ATOM   4402  CA  GLN A 578      46.495  30.382  75.843  1.00  0.74           C  
ATOM   4403  C   GLN A 578      47.922  29.845  75.907  1.00  0.66           C  
ATOM   4404  CB  GLN A 578      45.525  29.368  76.452  1.00  0.68           C  
ATOM   4405  O   GLN A 578      48.719  30.284  76.738  1.00  0.65           O  
ATOM   4406  CG  GLN A 578      45.713  29.159  77.949  1.00  0.61           C  
ATOM   4407  CD  GLN A 578      44.656  28.255  78.553  1.00  0.62           C  
ATOM   4408  NE2 GLN A 578      44.837  27.895  79.819  1.00  0.56           N  
ATOM   4409  OE1 GLN A 578      43.684  27.883  77.888  1.00  0.70           O  
ATOM   4410  N   ARG A 579      48.367  29.081  74.888  1.00  0.75           N  
ATOM   4411  CA  ARG A 579      49.683  28.449  74.865  1.00  0.77           C  
ATOM   4412  C   ARG A 579      50.635  29.202  73.943  1.00  0.73           C  
ATOM   4413  CB  ARG A 579      49.570  26.989  74.423  1.00  0.72           C  
ATOM   4414  O   ARG A 579      51.807  28.839  73.821  1.00  0.69           O  
ATOM   4415  CG  ARG A 579      48.819  26.104  75.406  1.00  0.66           C  
ATOM   4416  CD  ARG A 579      48.822  24.646  74.968  1.00  0.65           C  
ATOM   4417  NE  ARG A 579      47.474  24.084  74.955  1.00  0.56           N  
ATOM   4418  NH1 ARG A 579      47.907  22.550  73.283  1.00  0.42           N  
ATOM   4419  NH2 ARG A 579      45.821  22.666  74.227  1.00  0.38           N  
ATOM   4420  CZ  ARG A 579      47.070  23.102  74.155  1.00  0.62           C  
ATOM   4421  N   LYS A 580      50.125  30.309  73.376  1.00  0.73           N  
ATOM   4422  CA  LYS A 580      50.865  31.039  72.351  1.00  0.74           C  
ATOM   4423  C   LYS A 580      51.454  30.087  71.314  1.00  0.69           C  
ATOM   4424  CB  LYS A 580      51.978  31.876  72.986  1.00  0.69           C  
ATOM   4425  O   LYS A 580      52.614  30.228  70.922  1.00  0.65           O  
ATOM   4426  CG  LYS A 580      51.483  32.900  73.996  1.00  0.66           C  
ATOM   4427  CD  LYS A 580      52.629  33.733  74.555  1.00  0.66           C  
ATOM   4428  CE  LYS A 580      52.138  34.741  75.586  1.00  0.72           C  
ATOM   4429  NZ  LYS A 580      53.262  35.542  76.157  1.00  0.62           N  
ATOM   4430  N   ALA A 581      50.673  28.991  70.991  1.00  0.73           N  
ATOM   4431  CA  ALA A 581      51.111  27.994  70.018  1.00  0.75           C  
ATOM   4432  C   ALA A 581      50.296  28.089  68.731  1.00  0.73           C  
ATOM   4433  CB  ALA A 581      51.003  26.590  70.609  1.00  0.71           C  
ATOM   4434  O   ALA A 581      49.134  28.500  68.753  1.00  0.71           O  
ATOM   4435  N   VAL A 582      50.953  27.961  67.571  1.00  0.77           N  
ATOM   4436  CA  VAL A 582      50.391  27.908  66.225  1.00  0.79           C  
ATOM   4437  C   VAL A 582      50.443  26.476  65.699  1.00  0.76           C  
ATOM   4438  CB  VAL A 582      51.137  28.858  65.261  1.00  0.75           C  
ATOM   4439  O   VAL A 582      51.489  25.824  65.757  1.00  0.74           O  
ATOM   4440  CG1 VAL A 582      50.511  28.815  63.869  1.00  0.68           C  
ATOM   4441  CG2 VAL A 582      51.133  30.284  65.809  1.00  0.67           C  
ATOM   4442  N   GLY A 583      49.301  25.888  65.428  1.00  0.77           N  
ATOM   4443  CA  GLY A 583      49.168  24.716  64.577  1.00  0.78           C  
ATOM   4444  C   GLY A 583      48.803  25.058  63.144  1.00  0.78           C  
ATOM   4445  O   GLY A 583      47.851  25.802  62.901  1.00  0.75           O  
ATOM   4446  N   ILE A 584      49.542  24.605  62.159  1.00  0.79           N  
ATOM   4447  CA  ILE A 584      49.267  24.643  60.727  1.00  0.79           C  
ATOM   4448  C   ILE A 584      49.087  23.221  60.198  1.00  0.77           C  
ATOM   4449  CB  ILE A 584      50.394  25.363  59.953  1.00  0.76           C  
ATOM   4450  O   ILE A 584      49.983  22.385  60.331  1.00  0.74           O  
ATOM   4451  CG1 ILE A 584      50.616  26.770  60.521  1.00  0.73           C  
ATOM   4452  CG2 ILE A 584      50.071  25.421  58.457  1.00  0.73           C  
ATOM   4453  CD1 ILE A 584      51.776  27.520  59.881  1.00  0.71           C  
ATOM   4454  N   GLY A 585      47.930  23.005  59.961  1.00  0.73           N  
ATOM   4455  CA  GLY A 585      47.510  21.698  59.482  1.00  0.73           C  
ATOM   4456  C   GLY A 585      47.258  20.705  60.601  1.00  0.72           C  
ATOM   4457  O   GLY A 585      46.823  19.579  60.353  1.00  0.70           O  
ATOM   4458  N   ASP A 586      47.545  21.152  61.887  1.00  0.78           N  
ATOM   4459  CA  ASP A 586      47.368  20.315  63.070  1.00  0.78           C  
ATOM   4460  C   ASP A 586      47.188  21.167  64.324  1.00  0.78           C  
ATOM   4461  CB  ASP A 586      48.560  19.371  63.242  1.00  0.76           C  
ATOM   4462  O   ASP A 586      47.448  22.372  64.305  1.00  0.76           O  
ATOM   4463  CG  ASP A 586      48.221  18.127  64.043  1.00  0.72           C  
ATOM   4464  OD1 ASP A 586      47.093  18.032  64.575  1.00  0.71           O  
ATOM   4465  OD2 ASP A 586      49.089  17.234  64.147  1.00  0.73           O  
ATOM   4466  N   PHE A 587      46.577  20.720  65.401  1.00  0.75           N  
ATOM   4467  CA  PHE A 587      46.549  21.386  66.698  1.00  0.76           C  
ATOM   4468  C   PHE A 587      47.935  21.398  67.331  1.00  0.75           C  
ATOM   4469  CB  PHE A 587      45.550  20.698  67.635  1.00  0.74           C  
ATOM   4470  O   PHE A 587      48.644  20.390  67.304  1.00  0.72           O  
ATOM   4471  CG  PHE A 587      44.122  20.783  67.168  1.00  0.72           C  
ATOM   4472  CD1 PHE A 587      43.383  21.944  67.354  1.00  0.70           C  
ATOM   4473  CD2 PHE A 587      43.519  19.699  66.542  1.00  0.70           C  
ATOM   4474  CE1 PHE A 587      42.061  22.025  66.922  1.00  0.70           C  
ATOM   4475  CE2 PHE A 587      42.198  19.773  66.108  1.00  0.68           C  
ATOM   4476  CZ  PHE A 587      41.471  20.936  66.300  1.00  0.70           C  
ATOM   4477  N   PRO A 588      48.423  22.660  67.664  1.00  0.76           N  
ATOM   4478  CA  PRO A 588      49.631  22.571  68.489  1.00  0.76           C  
ATOM   4479  C   PRO A 588      49.472  21.611  69.666  1.00  0.76           C  
ATOM   4480  CB  PRO A 588      49.829  24.008  68.979  1.00  0.74           C  
ATOM   4481  O   PRO A 588      48.406  21.558  70.285  1.00  0.74           O  
ATOM   4482  CG  PRO A 588      48.456  24.598  69.001  1.00  0.72           C  
ATOM   4483  CD  PRO A 588      47.628  23.916  67.949  1.00  0.73           C  
ATOM   4484  N   SER A 589      50.499  20.693  69.838  1.00  0.72           N  
ATOM   4485  CA  SER A 589      50.630  19.881  71.044  1.00  0.73           C  
ATOM   4486  C   SER A 589      51.281  20.671  72.174  1.00  0.72           C  
ATOM   4487  CB  SER A 589      51.445  18.620  70.756  1.00  0.69           C  
ATOM   4488  O   SER A 589      51.802  21.766  71.953  1.00  0.69           O  
ATOM   4489  OG  SER A 589      52.808  18.942  70.538  1.00  0.66           O  
ATOM   4490  N   ASN A 590      51.223  20.198  73.507  1.00  0.68           N  
ATOM   4491  CA  ASN A 590      51.826  20.837  74.672  1.00  0.69           C  
ATOM   4492  C   ASN A 590      53.340  20.965  74.520  1.00  0.69           C  
ATOM   4493  CB  ASN A 590      51.484  20.063  75.947  1.00  0.64           C  
ATOM   4494  O   ASN A 590      53.983  21.700  75.270  1.00  0.66           O  
ATOM   4495  CG  ASN A 590      50.035  20.231  76.360  1.00  0.60           C  
ATOM   4496  ND2 ASN A 590      49.550  19.326  77.202  1.00  0.65           N  
ATOM   4497  OD1 ASN A 590      49.357  21.165  75.926  1.00  0.65           O  
ATOM   4498  N   GLU A 591      53.975  20.344  73.448  1.00  0.70           N  
ATOM   4499  CA  GLU A 591      55.419  20.226  73.272  1.00  0.71           C  
ATOM   4500  C   GLU A 591      55.944  21.274  72.294  1.00  0.69           C  
ATOM   4501  CB  GLU A 591      55.788  18.822  72.785  1.00  0.67           C  
ATOM   4502  O   GLU A 591      57.091  21.712  72.403  1.00  0.67           O  
ATOM   4503  CG  GLU A 591      55.546  17.730  73.817  1.00  0.62           C  
ATOM   4504  CD  GLU A 591      55.862  16.335  73.300  1.00  0.62           C  
ATOM   4505  OE1 GLU A 591      56.167  16.189  72.094  1.00  0.65           O  
ATOM   4506  OE2 GLU A 591      55.804  15.381  74.107  1.00  0.58           O  
ATOM   4507  N   TYR A 592      55.082  21.876  71.425  1.00  0.76           N  
ATOM   4508  CA  TYR A 592      55.601  22.658  70.308  1.00  0.77           C  
ATOM   4509  C   TYR A 592      54.771  23.917  70.091  1.00  0.77           C  
ATOM   4510  CB  TYR A 592      55.621  21.819  69.027  1.00  0.74           C  
ATOM   4511  O   TYR A 592      53.548  23.845  69.945  1.00  0.74           O  
ATOM   4512  CG  TYR A 592      56.333  20.496  69.178  1.00  0.71           C  
ATOM   4513  CD1 TYR A 592      57.718  20.441  69.317  1.00  0.68           C  
ATOM   4514  CD2 TYR A 592      55.623  19.301  69.180  1.00  0.69           C  
ATOM   4515  CE1 TYR A 592      58.378  19.225  69.455  1.00  0.67           C  
ATOM   4516  CE2 TYR A 592      56.273  18.079  69.317  1.00  0.65           C  
ATOM   4517  OH  TYR A 592      58.298  16.844  69.590  1.00  0.57           O  
ATOM   4518  CZ  TYR A 592      57.649  18.051  69.454  1.00  0.66           C  
ATOM   4519  N   GLU A 593      55.496  25.230  70.134  1.00  0.74           N  
ATOM   4520  CA  GLU A 593      54.856  26.521  69.897  1.00  0.76           C  
ATOM   4521  C   GLU A 593      54.436  26.668  68.437  1.00  0.75           C  
ATOM   4522  CB  GLU A 593      55.792  27.666  70.293  1.00  0.72           C  
ATOM   4523  O   GLU A 593      53.506  27.415  68.126  1.00  0.73           O  
ATOM   4524  CG  GLU A 593      56.027  27.778  71.792  1.00  0.68           C  
ATOM   4525  CD  GLU A 593      57.146  26.878  72.292  1.00  0.67           C  
ATOM   4526  OE1 GLU A 593      57.780  26.182  71.467  1.00  0.68           O  
ATOM   4527  OE2 GLU A 593      57.389  26.868  73.520  1.00  0.63           O  
ATOM   4528  N   LEU A 594      55.130  25.995  67.577  1.00  0.76           N  
ATOM   4529  CA  LEU A 594      54.773  25.870  66.168  1.00  0.77           C  
ATOM   4530  C   LEU A 594      54.739  24.405  65.744  1.00  0.76           C  
ATOM   4531  CB  LEU A 594      55.763  26.644  65.294  1.00  0.74           C  
ATOM   4532  O   LEU A 594      55.769  23.728  65.754  1.00  0.73           O  
ATOM   4533  CG  LEU A 594      55.540  26.563  63.783  1.00  0.73           C  
ATOM   4534  CD1 LEU A 594      54.185  27.160  63.415  1.00  0.72           C  
ATOM   4535  CD2 LEU A 594      56.664  27.275  63.037  1.00  0.74           C  
ATOM   4536  N   LYS A 595      53.467  23.879  65.589  1.00  0.79           N  
ATOM   4537  CA  LYS A 595      53.292  22.582  64.942  1.00  0.79           C  
ATOM   4538  C   LYS A 595      52.701  22.740  63.544  1.00  0.79           C  
ATOM   4539  CB  LYS A 595      52.399  21.675  65.789  1.00  0.77           C  
ATOM   4540  O   LYS A 595      51.630  23.328  63.380  1.00  0.77           O  
ATOM   4541  CG  LYS A 595      52.361  20.229  65.319  1.00  0.76           C  
ATOM   4542  CD  LYS A 595      51.576  19.348  66.282  1.00  0.76           C  
ATOM   4543  CE  LYS A 595      51.530  17.901  65.808  1.00  0.76           C  
ATOM   4544  NZ  LYS A 595      50.607  17.074  66.641  1.00  0.69           N  
ATOM   4545  N   ILE A 596      53.548  22.316  62.543  1.00  0.77           N  
ATOM   4546  CA  ILE A 596      53.167  22.325  61.135  1.00  0.77           C  
ATOM   4547  C   ILE A 596      53.043  20.891  60.625  1.00  0.77           C  
ATOM   4548  CB  ILE A 596      54.184  23.112  60.279  1.00  0.75           C  
ATOM   4549  O   ILE A 596      54.007  20.123  60.673  1.00  0.74           O  
ATOM   4550  CG1 ILE A 596      54.396  24.516  60.858  1.00  0.72           C  
ATOM   4551  CG2 ILE A 596      53.721  23.185  58.821  1.00  0.71           C  
ATOM   4552  CD1 ILE A 596      55.448  25.336  60.124  1.00  0.70           C  
ATOM   4553  N   ASN A 597      51.841  20.477  60.368  1.00  0.76           N  
ATOM   4554  CA  ASN A 597      51.554  19.253  59.628  1.00  0.76           C  
ATOM   4555  C   ASN A 597      51.328  19.535  58.145  1.00  0.75           C  
ATOM   4556  CB  ASN A 597      50.340  18.536  60.223  1.00  0.74           C  
ATOM   4557  O   ASN A 597      50.193  19.753  57.717  1.00  0.71           O  
ATOM   4558  CG  ASN A 597      50.191  17.117  59.712  1.00  0.70           C  
ATOM   4559  ND2 ASN A 597      49.101  16.461  60.092  1.00  0.69           N  
ATOM   4560  OD1 ASN A 597      51.049  16.614  58.982  1.00  0.69           O  
ATOM   4561  N   GLY A 598      52.632  19.775  57.491  1.00  0.74           N  
ATOM   4562  CA  GLY A 598      52.677  20.039  56.061  1.00  0.74           C  
ATOM   4563  C   GLY A 598      54.078  20.308  55.548  1.00  0.72           C  
ATOM   4564  O   GLY A 598      55.045  20.260  56.311  1.00  0.68           O  
ATOM   4565  N   ARG A 599      54.208  20.274  54.288  1.00  0.71           N  
ATOM   4566  CA  ARG A 599      55.461  20.671  53.652  1.00  0.73           C  
ATOM   4567  C   ARG A 599      55.774  22.138  53.928  1.00  0.72           C  
ATOM   4568  CB  ARG A 599      55.400  20.424  52.144  1.00  0.70           C  
ATOM   4569  O   ARG A 599      54.923  23.008  53.731  1.00  0.70           O  
ATOM   4570  CG  ARG A 599      55.228  18.961  51.766  1.00  0.67           C  
ATOM   4571  CD  ARG A 599      55.185  18.769  50.256  1.00  0.66           C  
ATOM   4572  NE  ARG A 599      54.942  17.375  49.897  1.00  0.57           N  
ATOM   4573  NH1 ARG A 599      54.906  17.754  47.618  1.00  0.44           N  
ATOM   4574  NH2 ARG A 599      54.597  15.635  48.438  1.00  0.40           N  
ATOM   4575  CZ  ARG A 599      54.816  16.925  48.652  1.00  0.63           C  
ATOM   4576  N   ILE A 600      57.019  22.309  54.605  1.00  0.70           N  
ATOM   4577  CA  ILE A 600      57.509  23.665  54.832  1.00  0.70           C  
ATOM   4578  C   ILE A 600      58.479  24.056  53.719  1.00  0.68           C  
ATOM   4579  CB  ILE A 600      58.194  23.795  56.211  1.00  0.67           C  
ATOM   4580  O   ILE A 600      59.410  23.310  53.409  1.00  0.66           O  
ATOM   4581  CG1 ILE A 600      57.249  23.324  57.323  1.00  0.65           C  
ATOM   4582  CG2 ILE A 600      58.649  25.237  56.453  1.00  0.65           C  
ATOM   4583  CD1 ILE A 600      57.883  23.306  58.707  1.00  0.65           C  
ATOM   4584  N   VAL A 601      58.064  24.947  52.835  1.00  0.70           N  
ATOM   4585  CA  VAL A 601      58.966  25.620  51.906  1.00  0.72           C  
ATOM   4586  C   VAL A 601      59.487  26.910  52.536  1.00  0.70           C  
ATOM   4587  CB  VAL A 601      58.269  25.927  50.562  1.00  0.68           C  
ATOM   4588  O   VAL A 601      58.707  27.803  52.874  1.00  0.67           O  
ATOM   4589  CG1 VAL A 601      59.238  26.607  49.595  1.00  0.62           C  
ATOM   4590  CG2 VAL A 601      57.707  24.647  49.948  1.00  0.60           C  
ATOM   4591  N   PHE A 602      60.897  26.973  52.890  1.00  0.67           N  
ATOM   4592  CA  PHE A 602      61.560  28.214  53.273  1.00  0.67           C  
ATOM   4593  C   PHE A 602      62.042  28.972  52.042  1.00  0.66           C  
ATOM   4594  CB  PHE A 602      62.738  27.929  54.209  1.00  0.65           C  
ATOM   4595  O   PHE A 602      62.801  28.434  51.233  1.00  0.64           O  
ATOM   4596  CG  PHE A 602      62.340  27.276  55.505  1.00  0.63           C  
ATOM   4597  CD1 PHE A 602      61.806  28.030  56.544  1.00  0.62           C  
ATOM   4598  CD2 PHE A 602      62.499  25.908  55.685  1.00  0.64           C  
ATOM   4599  CE1 PHE A 602      61.437  27.428  57.744  1.00  0.63           C  
ATOM   4600  CE2 PHE A 602      62.132  25.300  56.882  1.00  0.60           C  
ATOM   4601  CZ  PHE A 602      61.602  26.062  57.910  1.00  0.65           C  
ATOM   4602  N   GLY A 603      61.191  30.041  51.709  1.00  0.60           N  
ATOM   4603  CA  GLY A 603      61.493  30.861  50.547  1.00  0.60           C  
ATOM   4604  C   GLY A 603      62.769  31.667  50.699  1.00  0.58           C  
ATOM   4605  O   GLY A 603      63.280  32.222  49.724  1.00  0.55           O  
ATOM   4606  N   ALA A 604      63.312  31.602  51.949  1.00  0.56           N  
ATOM   4607  CA  ALA A 604      64.494  32.389  52.291  1.00  0.58           C  
ATOM   4608  C   ALA A 604      65.329  31.688  53.359  1.00  0.55           C  
ATOM   4609  CB  ALA A 604      64.086  33.781  52.768  1.00  0.51           C  
ATOM   4610  O   ALA A 604      65.036  30.552  53.738  1.00  0.51           O  
ATOM   4611  N   THR A 605      66.587  32.148  53.683  1.00  0.56           N  
ATOM   4612  CA  THR A 605      67.449  31.726  54.782  1.00  0.58           C  
ATOM   4613  C   THR A 605      66.648  31.582  56.073  1.00  0.57           C  
ATOM   4614  CB  THR A 605      68.604  32.720  55.000  1.00  0.54           C  
ATOM   4615  O   THR A 605      65.894  32.484  56.445  1.00  0.55           O  
ATOM   4616  CG2 THR A 605      69.901  31.992  55.340  1.00  0.49           C  
ATOM   4617  OG1 THR A 605      68.800  33.486  53.804  1.00  0.49           O  
ATOM   4618  N   PHE A 606      66.434  30.373  56.428  1.00  0.63           N  
ATOM   4619  CA  PHE A 606      65.963  30.095  57.779  1.00  0.63           C  
ATOM   4620  C   PHE A 606      67.065  30.351  58.800  1.00  0.62           C  
ATOM   4621  CB  PHE A 606      65.470  28.648  57.891  1.00  0.59           C  
ATOM   4622  O   PHE A 606      68.154  29.781  58.702  1.00  0.59           O  
ATOM   4623  CG  PHE A 606      64.956  28.287  59.259  1.00  0.56           C  
ATOM   4624  CD1 PHE A 606      63.681  28.667  59.660  1.00  0.54           C  
ATOM   4625  CD2 PHE A 606      65.748  27.566  60.143  1.00  0.56           C  
ATOM   4626  CE1 PHE A 606      63.203  28.333  60.925  1.00  0.54           C  
ATOM   4627  CE2 PHE A 606      65.277  27.229  61.408  1.00  0.55           C  
ATOM   4628  CZ  PHE A 606      64.004  27.614  61.798  1.00  0.54           C  
ATOM   4629  N   TRP A 607      66.766  31.471  59.571  1.00  0.39           N  
ATOM   4630  CA  TRP A 607      67.579  31.837  60.726  1.00  0.52           C  
ATOM   4631  C   TRP A 607      67.014  31.228  62.005  1.00  0.40           C  
ATOM   4632  CB  TRP A 607      67.664  33.360  60.865  1.00  0.43           C  
ATOM   4633  O   TRP A 607      65.875  31.513  62.384  1.00  0.40           O  
ATOM   4634  CG  TRP A 607      68.333  34.040  59.709  1.00  0.45           C  
ATOM   4635  CD1 TRP A 607      67.744  34.473  58.554  1.00  0.42           C  
ATOM   4636  CD2 TRP A 607      69.723  34.361  59.595  1.00  0.41           C  
ATOM   4637  CE2 TRP A 607      69.906  34.989  58.343  1.00  0.40           C  
ATOM   4638  CE3 TRP A 607      70.833  34.179  60.432  1.00  0.37           C  
ATOM   4639  NE1 TRP A 607      68.684  35.045  57.728  1.00  0.34           N  
ATOM   4640  CH2 TRP A 607      72.224  35.246  58.746  1.00  0.26           C  
ATOM   4641  CZ2 TRP A 607      71.156  35.437  57.908  1.00  0.28           C  
ATOM   4642  CZ3 TRP A 607      72.075  34.625  59.996  1.00  0.29           C  
ATOM   4643  N   ALA A 608      67.554  30.183  62.472  1.00  0.57           N  
ATOM   4644  CA  ALA A 608      67.398  29.835  63.882  1.00  0.57           C  
ATOM   4645  C   ALA A 608      68.346  30.651  64.756  1.00  0.57           C  
ATOM   4646  CB  ALA A 608      67.638  28.342  64.092  1.00  0.55           C  
ATOM   4647  O   ALA A 608      69.568  30.539  64.630  1.00  0.55           O  
ATOM   4648  N   SER A 609      67.960  32.033  64.933  1.00  0.48           N  
ATOM   4649  CA  SER A 609      68.728  32.908  65.814  1.00  0.49           C  
ATOM   4650  C   SER A 609      68.710  32.397  67.251  1.00  0.49           C  
ATOM   4651  CB  SER A 609      68.180  34.334  65.764  1.00  0.46           C  
ATOM   4652  O   SER A 609      67.662  31.995  67.759  1.00  0.47           O  
ATOM   4653  OG  SER A 609      67.007  34.450  66.551  1.00  0.45           O  
ATOM   4654  N   ASP A 610      69.886  32.179  67.799  1.00  0.44           N  
ATOM   4655  CA  ASP A 610      70.212  32.169  69.222  1.00  0.45           C  
ATOM   4656  C   ASP A 610      69.690  33.425  69.914  1.00  0.44           C  
ATOM   4657  CB  ASP A 610      71.724  32.046  69.424  1.00  0.41           C  
ATOM   4658  O   ASP A 610      70.063  34.542  69.550  1.00  0.42           O  
ATOM   4659  CG  ASP A 610      72.118  31.917  70.885  1.00  0.40           C  
ATOM   4660  OD1 ASP A 610      71.228  31.949  71.762  1.00  0.40           O  
ATOM   4661  OD2 ASP A 610      73.330  31.783  71.162  1.00  0.41           O  
ATOM   4662  N   LYS A 611      68.481  33.361  70.427  1.00  0.44           N  
ATOM   4663  CA  LYS A 611      68.176  34.269  71.528  1.00  0.44           C  
ATOM   4664  C   LYS A 611      68.614  33.678  72.865  1.00  0.44           C  
ATOM   4665  CB  LYS A 611      66.681  34.591  71.562  1.00  0.41           C  
ATOM   4666  O   LYS A 611      67.850  32.960  73.512  1.00  0.43           O  
ATOM   4667  CG  LYS A 611      66.232  35.560  70.478  1.00  0.40           C  
ATOM   4668  CD  LYS A 611      64.793  36.010  70.692  1.00  0.44           C  
ATOM   4669  CE  LYS A 611      64.361  37.026  69.643  1.00  0.40           C  
ATOM   4670  NZ  LYS A 611      62.950  37.469  69.848  1.00  0.39           N  
ATOM   4671  N   GLY A 612      70.021  33.426  73.044  1.00  0.41           N  
ATOM   4672  CA  GLY A 612      70.870  33.584  74.214  1.00  0.39           C  
ATOM   4673  C   GLY A 612      70.453  32.703  75.377  1.00  0.41           C  
ATOM   4674  O   GLY A 612      71.214  32.523  76.330  1.00  0.38           O  
ATOM   4675  N   GLU A 613      69.524  31.644  75.103  1.00  0.40           N  
ATOM   4676  CA  GLU A 613      69.176  30.658  76.122  1.00  0.40           C  
ATOM   4677  C   GLU A 613      68.587  29.399  75.493  1.00  0.40           C  
ATOM   4678  CB  GLU A 613      68.190  31.252  77.131  1.00  0.37           C  
ATOM   4679  O   GLU A 613      67.486  29.432  74.940  1.00  0.38           O  
ATOM   4680  CG  GLU A 613      68.790  32.341  78.009  1.00  0.35           C  
ATOM   4681  CD  GLU A 613      67.834  32.844  79.079  1.00  0.40           C  
ATOM   4682  OE1 GLU A 613      66.628  32.511  79.020  1.00  0.49           O  
ATOM   4683  OE2 GLU A 613      68.294  33.577  79.982  1.00  0.42           O  
ATOM   4684  N   GLY A 614      69.401  28.495  74.667  1.00  0.39           N  
ATOM   4685  CA  GLY A 614      69.201  27.083  74.381  1.00  0.38           C  
ATOM   4686  C   GLY A 614      68.782  26.818  72.947  1.00  0.39           C  
ATOM   4687  O   GLY A 614      67.882  27.479  72.425  1.00  0.37           O  
ATOM   4688  N   PHE A 615      69.710  26.667  71.911  1.00  0.40           N  
ATOM   4689  CA  PHE A 615      69.454  26.133  70.579  1.00  0.43           C  
ATOM   4690  C   PHE A 615      67.983  25.772  70.414  1.00  0.40           C  
ATOM   4691  CB  PHE A 615      70.329  24.903  70.315  1.00  0.37           C  
ATOM   4692  O   PHE A 615      67.442  24.978  71.185  1.00  0.39           O  
ATOM   4693  CG  PHE A 615      71.785  25.225  70.117  1.00  0.36           C  
ATOM   4694  CD1 PHE A 615      72.272  25.566  68.860  1.00  0.34           C  
ATOM   4695  CD2 PHE A 615      72.668  25.187  71.188  1.00  0.36           C  
ATOM   4696  CE1 PHE A 615      73.619  25.864  68.674  1.00  0.33           C  
ATOM   4697  CE2 PHE A 615      74.017  25.485  71.009  1.00  0.37           C  
ATOM   4698  CZ  PHE A 615      74.490  25.822  69.752  1.00  0.32           C  
ATOM   4699  N   GLY A 616      66.893  26.628  70.117  1.00  0.44           N  
ATOM   4700  CA  GLY A 616      65.666  26.111  69.532  1.00  0.44           C  
ATOM   4701  C   GLY A 616      65.903  24.973  68.558  1.00  0.45           C  
ATOM   4702  O   GLY A 616      66.667  25.117  67.601  1.00  0.43           O  
ATOM   4703  N   ALA A 617      66.175  23.617  69.062  1.00  0.52           N  
ATOM   4704  CA  ALA A 617      66.180  22.443  68.193  1.00  0.52           C  
ATOM   4705  C   ALA A 617      65.057  22.519  67.162  1.00  0.52           C  
ATOM   4706  CB  ALA A 617      66.053  21.167  69.021  1.00  0.49           C  
ATOM   4707  O   ALA A 617      63.900  22.764  67.513  1.00  0.51           O  
ATOM   4708  N   ILE A 618      65.480  22.870  65.935  1.00  0.60           N  
ATOM   4709  CA  ILE A 618      64.598  22.357  64.892  1.00  0.60           C  
ATOM   4710  C   ILE A 618      64.600  20.831  64.918  1.00  0.60           C  
ATOM   4711  CB  ILE A 618      65.016  22.870  63.496  1.00  0.58           C  
ATOM   4712  O   ILE A 618      65.630  20.201  64.668  1.00  0.59           O  
ATOM   4713  CG1 ILE A 618      64.981  24.402  63.457  1.00  0.54           C  
ATOM   4714  CG2 ILE A 618      64.114  22.274  62.410  1.00  0.55           C  
ATOM   4715  CD1 ILE A 618      65.522  25.001  62.166  1.00  0.55           C  
ATOM   4716  N   ASP A 619      63.512  20.219  65.488  1.00  0.57           N  
ATOM   4717  CA  ASP A 619      63.173  18.815  65.277  1.00  0.58           C  
ATOM   4718  C   ASP A 619      62.397  18.627  63.976  1.00  0.58           C  
ATOM   4719  CB  ASP A 619      62.361  18.276  66.457  1.00  0.56           C  
ATOM   4720  O   ASP A 619      61.280  19.128  63.835  1.00  0.58           O  
ATOM   4721  CG  ASP A 619      62.072  16.790  66.348  1.00  0.55           C  
ATOM   4722  OD1 ASP A 619      62.462  16.165  65.338  1.00  0.57           O  
ATOM   4723  OD2 ASP A 619      61.445  16.239  67.278  1.00  0.62           O  
ATOM   4724  N   LEU A 620      63.230  18.087  62.959  1.00  0.63           N  
ATOM   4725  CA  LEU A 620      62.632  17.728  61.678  1.00  0.63           C  
ATOM   4726  C   LEU A 620      61.903  16.392  61.774  1.00  0.64           C  
ATOM   4727  CB  LEU A 620      63.704  17.659  60.586  1.00  0.61           C  
ATOM   4728  O   LEU A 620      61.382  15.891  60.775  1.00  0.64           O  
ATOM   4729  CG  LEU A 620      64.435  18.966  60.271  1.00  0.59           C  
ATOM   4730  CD1 LEU A 620      65.489  18.736  59.194  1.00  0.57           C  
ATOM   4731  CD2 LEU A 620      63.445  20.041  59.837  1.00  0.58           C  
ATOM   4732  N   ASN A 621      61.663  15.778  63.028  1.00  0.59           N  
ATOM   4733  CA  ASN A 621      60.906  14.557  63.280  1.00  0.62           C  
ATOM   4734  C   ASN A 621      61.149  13.512  62.195  1.00  0.60           C  
ATOM   4735  CB  ASN A 621      59.412  14.865  63.396  1.00  0.56           C  
ATOM   4736  O   ASN A 621      60.200  12.967  61.628  1.00  0.58           O  
ATOM   4737  CG  ASN A 621      58.662  13.824  64.203  1.00  0.54           C  
ATOM   4738  ND2 ASN A 621      57.348  13.767  64.022  1.00  0.57           N  
ATOM   4739  OD1 ASN A 621      59.258  13.079  64.985  1.00  0.55           O  
ATOM   4740  N   ASN A 622      62.473  13.186  61.725  1.00  0.60           N  
ATOM   4741  CA  ASN A 622      62.896  12.261  60.678  1.00  0.63           C  
ATOM   4742  C   ASN A 622      62.517  12.773  59.291  1.00  0.59           C  
ATOM   4743  CB  ASN A 622      62.297  10.873  60.914  1.00  0.59           C  
ATOM   4744  O   ASN A 622      62.354  11.986  58.357  1.00  0.59           O  
ATOM   4745  CG  ASN A 622      62.773  10.244  62.208  1.00  0.56           C  
ATOM   4746  ND2 ASN A 622      61.831   9.828  63.047  1.00  0.61           N  
ATOM   4747  OD1 ASN A 622      63.977  10.133  62.453  1.00  0.58           O  
ATOM   4748  N   SER A 623      62.385  14.179  59.222  1.00  0.66           N  
ATOM   4749  CA  SER A 623      62.142  14.760  57.905  1.00  0.67           C  
ATOM   4750  C   SER A 623      63.445  15.208  57.250  1.00  0.65           C  
ATOM   4751  CB  SER A 623      61.181  15.945  58.010  1.00  0.64           C  
ATOM   4752  O   SER A 623      64.342  15.716  57.925  1.00  0.62           O  
ATOM   4753  OG  SER A 623      59.928  15.531  58.527  1.00  0.60           O  
ATOM   4754  N   ASP A 624      63.598  14.831  55.976  1.00  0.66           N  
ATOM   4755  CA  ASP A 624      64.750  15.180  55.151  1.00  0.67           C  
ATOM   4756  C   ASP A 624      64.813  16.686  54.904  1.00  0.65           C  
ATOM   4757  CB  ASP A 624      64.703  14.431  53.818  1.00  0.64           C  
ATOM   4758  O   ASP A 624      63.792  17.318  54.625  1.00  0.64           O  
ATOM   4759  CG  ASP A 624      64.689  12.922  53.986  1.00  0.60           C  
ATOM   4760  OD1 ASP A 624      65.331  12.407  54.927  1.00  0.63           O  
ATOM   4761  OD2 ASP A 624      64.031  12.241  53.169  1.00  0.71           O  
ATOM   4762  N   ILE A 625      66.057  17.227  55.278  1.00  0.64           N  
ATOM   4763  CA  ILE A 625      66.350  18.516  54.660  1.00  0.63           C  
ATOM   4764  C   ILE A 625      66.822  18.303  53.223  1.00  0.64           C  
ATOM   4765  CB  ILE A 625      67.412  19.300  55.463  1.00  0.62           C  
ATOM   4766  O   ILE A 625      67.920  17.790  52.993  1.00  0.62           O  
ATOM   4767  CG1 ILE A 625      66.942  19.510  56.907  1.00  0.58           C  
ATOM   4768  CG2 ILE A 625      67.719  20.639  54.787  1.00  0.60           C  
ATOM   4769  CD1 ILE A 625      67.966  20.201  57.797  1.00  0.60           C  
ATOM   4770  N   SER A 626      65.788  18.413  52.346  1.00  0.57           N  
ATOM   4771  CA  SER A 626      66.032  18.334  50.910  1.00  0.60           C  
ATOM   4772  C   SER A 626      66.151  19.723  50.292  1.00  0.57           C  
ATOM   4773  CB  SER A 626      64.914  17.554  50.218  1.00  0.56           C  
ATOM   4774  O   SER A 626      65.535  20.677  50.772  1.00  0.56           O  
ATOM   4775  OG  SER A 626      63.673  18.227  50.352  1.00  0.56           O  
ATOM   4776  N   ASN A 627      67.212  19.891  49.368  1.00  0.58           N  
ATOM   4777  CA  ASN A 627      67.495  21.061  48.545  1.00  0.59           C  
ATOM   4778  C   ASN A 627      68.019  22.224  49.384  1.00  0.56           C  
ATOM   4779  CB  ASN A 627      66.247  21.486  47.769  1.00  0.55           C  
ATOM   4780  O   ASN A 627      67.742  23.386  49.083  1.00  0.54           O  
ATOM   4781  CG  ASN A 627      65.800  20.443  46.764  1.00  0.52           C  
ATOM   4782  ND2 ASN A 627      64.490  20.279  46.622  1.00  0.56           N  
ATOM   4783  OD1 ASN A 627      66.626  19.788  46.122  1.00  0.55           O  
ATOM   4784  N   ALA A 628      68.640  21.765  50.551  1.00  0.65           N  
ATOM   4785  CA  ALA A 628      69.374  22.796  51.280  1.00  0.65           C  
ATOM   4786  C   ALA A 628      70.617  23.233  50.509  1.00  0.65           C  
ATOM   4787  CB  ALA A 628      69.762  22.294  52.668  1.00  0.63           C  
ATOM   4788  O   ALA A 628      71.428  22.397  50.104  1.00  0.62           O  
ATOM   4789  N   ASN A 629      70.597  24.535  50.115  1.00  0.60           N  
ATOM   4790  CA  ASN A 629      71.764  25.123  49.466  1.00  0.60           C  
ATOM   4791  C   ASN A 629      72.996  25.061  50.366  1.00  0.58           C  
ATOM   4792  CB  ASN A 629      71.479  26.569  49.056  1.00  0.58           C  
ATOM   4793  O   ASN A 629      74.122  24.950  49.877  1.00  0.57           O  
ATOM   4794  CG  ASN A 629      71.265  26.721  47.563  1.00  0.56           C  
ATOM   4795  ND2 ASN A 629      70.952  27.936  47.129  1.00  0.54           N  
ATOM   4796  OD1 ASN A 629      71.378  25.753  46.805  1.00  0.55           O  
ATOM   4797  N   GLY A 630      72.809  24.986  51.680  1.00  0.54           N  
ATOM   4798  CA  GLY A 630      73.798  24.910  52.743  1.00  0.55           C  
ATOM   4799  C   GLY A 630      73.190  24.983  54.131  1.00  0.54           C  
ATOM   4800  O   GLY A 630      72.057  25.442  54.294  1.00  0.53           O  
ATOM   4801  N   ILE A 631      73.723  24.183  54.922  1.00  0.63           N  
ATOM   4802  CA  ILE A 631      73.509  24.325  56.358  1.00  0.63           C  
ATOM   4803  C   ILE A 631      74.721  24.999  56.997  1.00  0.62           C  
ATOM   4804  CB  ILE A 631      73.242  22.958  57.027  1.00  0.60           C  
ATOM   4805  O   ILE A 631      75.815  24.431  57.021  1.00  0.59           O  
ATOM   4806  CG1 ILE A 631      72.054  22.258  56.357  1.00  0.56           C  
ATOM   4807  CG2 ILE A 631      72.999  23.130  58.530  1.00  0.58           C  
ATOM   4808  CD1 ILE A 631      71.785  20.855  56.882  1.00  0.57           C  
ATOM   4809  N   TYR A 632      74.675  26.299  57.243  1.00  0.56           N  
ATOM   4810  CA  TYR A 632      75.691  27.154  57.847  1.00  0.56           C  
ATOM   4811  C   TYR A 632      75.631  27.082  59.368  1.00  0.56           C  
ATOM   4812  CB  TYR A 632      75.516  28.605  57.386  1.00  0.54           C  
ATOM   4813  O   TYR A 632      74.553  27.183  59.959  1.00  0.54           O  
ATOM   4814  CG  TYR A 632      75.586  28.779  55.889  1.00  0.53           C  
ATOM   4815  CD1 TYR A 632      76.805  28.987  55.248  1.00  0.51           C  
ATOM   4816  CD2 TYR A 632      74.433  28.737  55.111  1.00  0.52           C  
ATOM   4817  CE1 TYR A 632      76.874  29.150  53.868  1.00  0.50           C  
ATOM   4818  CE2 TYR A 632      74.490  28.898  53.731  1.00  0.49           C  
ATOM   4819  OH  TYR A 632      75.776  29.264  51.753  1.00  0.46           O  
ATOM   4820  CZ  TYR A 632      75.713  29.103  53.120  1.00  0.54           C  
ATOM   4821  N   PHE A 633      76.669  26.666  60.124  1.00  0.55           N  
ATOM   4822  CA  PHE A 633      76.901  26.559  61.559  1.00  0.55           C  
ATOM   4823  C   PHE A 633      77.563  27.822  62.096  1.00  0.55           C  
ATOM   4824  CB  PHE A 633      77.768  25.336  61.875  1.00  0.53           C  
ATOM   4825  O   PHE A 633      78.373  28.446  61.407  1.00  0.53           O  
ATOM   4826  CG  PHE A 633      77.171  24.033  61.416  1.00  0.52           C  
ATOM   4827  CD1 PHE A 633      76.120  23.450  62.113  1.00  0.51           C  
ATOM   4828  CD2 PHE A 633      77.661  23.392  60.286  1.00  0.52           C  
ATOM   4829  CE1 PHE A 633      75.566  22.244  61.690  1.00  0.51           C  
ATOM   4830  CE2 PHE A 633      77.112  22.186  59.857  1.00  0.50           C  
ATOM   4831  CZ  PHE A 633      76.065  21.614  60.561  1.00  0.53           C  
ATOM   4832  N   ALA A 634      76.864  28.551  62.781  1.00  0.46           N  
ATOM   4833  CA  ALA A 634      76.777  29.839  63.465  1.00  0.46           C  
ATOM   4834  C   ALA A 634      78.002  30.078  64.342  1.00  0.46           C  
ATOM   4835  CB  ALA A 634      75.503  29.911  64.304  1.00  0.42           C  
ATOM   4836  O   ALA A 634      78.132  31.136  64.963  1.00  0.44           O  
ATOM   4837  N   ASP A 635      79.342  29.735  63.761  1.00  0.44           N  
ATOM   4838  CA  ASP A 635      80.400  30.495  64.421  1.00  0.45           C  
ATOM   4839  C   ASP A 635      81.186  31.330  63.413  1.00  0.44           C  
ATOM   4840  CB  ASP A 635      81.343  29.557  65.176  1.00  0.41           C  
ATOM   4841  O   ASP A 635      81.940  30.787  62.603  1.00  0.42           O  
ATOM   4842  CG  ASP A 635      81.980  30.208  66.391  1.00  0.39           C  
ATOM   4843  OD1 ASP A 635      81.840  31.438  66.567  1.00  0.42           O  
ATOM   4844  OD2 ASP A 635      82.630  29.486  67.178  1.00  0.43           O  
ATOM   4845  N   VAL A 636      80.646  32.230  62.352  1.00  0.39           N  
ATOM   4846  CA  VAL A 636      81.554  33.170  61.705  1.00  0.41           C  
ATOM   4847  C   VAL A 636      80.821  34.477  61.408  1.00  0.40           C  
ATOM   4848  CB  VAL A 636      82.146  32.583  60.404  1.00  0.38           C  
ATOM   4849  O   VAL A 636      79.951  34.523  60.536  1.00  0.40           O  
ATOM   4850  CG1 VAL A 636      83.446  33.294  60.033  1.00  0.35           C  
ATOM   4851  CG2 VAL A 636      82.377  31.081  60.554  1.00  0.34           C  
ATOM   4852  N   ALA A 637      80.404  35.247  62.521  1.00  0.44           N  
ATOM   4853  CA  ALA A 637      80.265  36.690  62.700  1.00  0.43           C  
ATOM   4854  C   ALA A 637      81.273  37.448  61.841  1.00  0.43           C  
ATOM   4855  CB  ALA A 637      80.437  37.063  64.170  1.00  0.40           C  
ATOM   4856  O   ALA A 637      81.091  38.636  61.562  1.00  0.42           O  
ATOM   4857  N   GLN A 638      81.608  37.043  60.497  1.00  0.39           N  
ATOM   4858  CA  GLN A 638      82.484  37.873  59.677  1.00  0.40           C  
ATOM   4859  C   GLN A 638      82.998  37.101  58.465  1.00  0.39           C  
ATOM   4860  CB  GLN A 638      83.661  38.394  60.505  1.00  0.37           C  
ATOM   4861  O   GLN A 638      83.613  36.043  58.612  1.00  0.38           O  
ATOM   4862  CG  GLN A 638      83.271  39.449  61.531  1.00  0.36           C  
ATOM   4863  CD  GLN A 638      84.461  40.241  62.039  1.00  0.39           C  
ATOM   4864  NE2 GLN A 638      84.197  41.224  62.894  1.00  0.35           N  
ATOM   4865  OE1 GLN A 638      85.607  39.972  61.667  1.00  0.46           O  
ATOM   4866  N   ASN A 639      82.230  36.783  57.448  1.00  0.40           N  
ATOM   4867  CA  ASN A 639      82.630  36.466  56.081  1.00  0.42           C  
ATOM   4868  C   ASN A 639      82.141  35.083  55.661  1.00  0.40           C  
ATOM   4869  CB  ASN A 639      84.150  36.560  55.930  1.00  0.38           C  
ATOM   4870  O   ASN A 639      82.388  34.095  56.354  1.00  0.39           O  
ATOM   4871  CG  ASN A 639      84.606  37.925  55.453  1.00  0.37           C  
ATOM   4872  ND2 ASN A 639      85.875  38.239  55.684  1.00  0.34           N  
ATOM   4873  OD1 ASN A 639      83.824  38.690  54.883  1.00  0.38           O  
ATOM   4874  N   MET A 640      80.888  34.937  55.132  1.00  0.44           N  
ATOM   4875  CA  MET A 640      80.428  33.763  54.395  1.00  0.45           C  
ATOM   4876  C   MET A 640      81.602  32.874  54.000  1.00  0.44           C  
ATOM   4877  CB  MET A 640      79.646  34.182  53.149  1.00  0.40           C  
ATOM   4878  O   MET A 640      81.488  32.060  53.083  1.00  0.42           O  
ATOM   4879  CG  MET A 640      78.339  34.895  53.456  1.00  0.39           C  
ATOM   4880  SD  MET A 640      77.096  34.689  52.122  1.00  0.35           S  
ATOM   4881  CE  MET A 640      78.063  35.252  50.693  1.00  0.35           C  
ATOM   4882  N   ASN A 641      82.749  33.037  54.848  1.00  0.40           N  
ATOM   4883  CA  ASN A 641      83.904  32.148  54.921  1.00  0.41           C  
ATOM   4884  C   ASN A 641      83.751  31.121  56.040  1.00  0.40           C  
ATOM   4885  CB  ASN A 641      85.190  32.954  55.112  1.00  0.38           C  
ATOM   4886  O   ASN A 641      84.745  30.610  56.559  1.00  0.38           O  
ATOM   4887  CG  ASN A 641      85.559  33.765  53.885  1.00  0.37           C  
ATOM   4888  ND2 ASN A 641      86.318  34.835  54.088  1.00  0.34           N  
ATOM   4889  OD1 ASN A 641      85.164  33.432  52.765  1.00  0.39           O  
ATOM   4890  N   GLY A 642      82.485  30.847  56.524  1.00  0.38           N  
ATOM   4891  CA  GLY A 642      82.248  29.978  57.666  1.00  0.39           C  
ATOM   4892  C   GLY A 642      81.847  28.570  57.270  1.00  0.38           C  
ATOM   4893  O   GLY A 642      81.302  28.356  56.185  1.00  0.38           O  
ATOM   4894  N   GLU A 643      82.616  27.527  57.876  1.00  0.45           N  
ATOM   4895  CA  GLU A 643      82.446  26.129  58.261  1.00  0.45           C  
ATOM   4896  C   GLU A 643      80.978  25.715  58.201  1.00  0.45           C  
ATOM   4897  CB  GLU A 643      83.004  25.886  59.665  1.00  0.42           C  
ATOM   4898  O   GLU A 643      80.125  26.342  58.832  1.00  0.43           O  
ATOM   4899  CG  GLU A 643      84.486  26.204  59.801  1.00  0.40           C  
ATOM   4900  CD  GLU A 643      84.972  26.194  61.242  1.00  0.43           C  
ATOM   4901  OE1 GLU A 643      84.130  26.132  62.166  1.00  0.47           O  
ATOM   4902  OE2 GLU A 643      86.205  26.250  61.448  1.00  0.41           O  
ATOM   4903  N   GLY A 644      80.593  25.260  56.978  1.00  0.47           N  
ATOM   4904  CA  GLY A 644      79.300  24.647  56.723  1.00  0.46           C  
ATOM   4905  C   GLY A 644      79.368  23.499  55.734  1.00  0.47           C  
ATOM   4906  O   GLY A 644      80.440  23.183  55.214  1.00  0.46           O  
ATOM   4907  N   LEU A 645      78.410  22.524  55.870  1.00  0.54           N  
ATOM   4908  CA  LEU A 645      78.092  21.572  54.811  1.00  0.54           C  
ATOM   4909  C   LEU A 645      77.473  22.281  53.611  1.00  0.54           C  
ATOM   4910  CB  LEU A 645      77.138  20.492  55.329  1.00  0.52           C  
ATOM   4911  O   LEU A 645      76.371  22.826  53.707  1.00  0.53           O  
ATOM   4912  CG  LEU A 645      77.437  19.057  54.892  1.00  0.52           C  
ATOM   4913  CD1 LEU A 645      78.148  18.300  56.008  1.00  0.48           C  
ATOM   4914  CD2 LEU A 645      76.151  18.343  54.489  1.00  0.48           C  
ATOM   4915  N   MET A 646      78.356  22.635  52.667  1.00  0.44           N  
ATOM   4916  CA  MET A 646      77.951  23.211  51.387  1.00  0.47           C  
ATOM   4917  C   MET A 646      77.768  22.123  50.335  1.00  0.44           C  
ATOM   4918  CB  MET A 646      78.982  24.234  50.907  1.00  0.44           C  
ATOM   4919  O   MET A 646      78.650  21.285  50.142  1.00  0.44           O  
ATOM   4920  CG  MET A 646      78.385  25.587  50.555  1.00  0.44           C  
ATOM   4921  SD  MET A 646      79.650  26.785  49.980  1.00  0.47           S  
ATOM   4922  CE  MET A 646      80.221  25.950  48.474  1.00  0.40           C  
ATOM   4923  N   PHE A 647      76.598  21.971  49.850  1.00  0.50           N  
ATOM   4924  CA  PHE A 647      76.155  21.255  48.660  1.00  0.49           C  
ATOM   4925  C   PHE A 647      76.115  22.183  47.452  1.00  0.50           C  
ATOM   4926  CB  PHE A 647      74.774  20.632  48.889  1.00  0.47           C  
ATOM   4927  O   PHE A 647      75.376  23.170  47.445  1.00  0.48           O  
ATOM   4928  CG  PHE A 647      74.718  19.698  50.068  1.00  0.45           C  
ATOM   4929  CD1 PHE A 647      75.087  18.365  49.935  1.00  0.42           C  
ATOM   4930  CD2 PHE A 647      74.295  20.154  51.310  1.00  0.43           C  
ATOM   4931  CE1 PHE A 647      75.036  17.499  51.025  1.00  0.44           C  
ATOM   4932  CE2 PHE A 647      74.241  19.294  52.403  1.00  0.46           C  
ATOM   4933  CZ  PHE A 647      74.611  17.967  52.258  1.00  0.42           C  
ATOM   4934  N   SER A 648      77.233  22.331  46.552  1.00  0.42           N  
ATOM   4935  CA  SER A 648      77.236  23.022  45.267  1.00  0.43           C  
ATOM   4936  C   SER A 648      76.882  22.072  44.127  1.00  0.42           C  
ATOM   4937  CB  SER A 648      78.601  23.659  45.004  1.00  0.41           C  
ATOM   4938  O   SER A 648      77.408  20.960  44.053  1.00  0.42           O
[truncated: 195,323 more chars]
