# Supplementary material for: DepoScope: Accurate phage depolymerase annotation and domain delineation using large language models
Source: PLoS Comput Biol. 2024 Aug 5;20(8):e1011831. doi: 10.1371/journal.pcbi.1011831 (PMC11326577; doi:10.1371/journal.pcbi.1011831)
Supplement: S1 Data — (ZIP) [file pcbi.1011831.s003.zip › FN_FP_deposcope_032024/False_positives/NC_022763.1__YP_008770318.pdb]

PARENT N/A
ATOM      1  N   MET A   1     -39.645 -35.752 -67.897  1.00  0.76           N  
ATOM      2  CA  MET A   1     -38.764 -35.920 -69.050  1.00  0.82           C  
ATOM      3  C   MET A   1     -39.146 -34.959 -70.171  1.00  0.84           C  
ATOM      4  CB  MET A   1     -38.812 -37.362 -69.558  1.00  0.73           C  
ATOM      5  O   MET A   1     -40.240 -35.054 -70.730  1.00  0.80           O  
ATOM      6  CG  MET A   1     -38.176 -38.367 -68.612  1.00  0.67           C  
ATOM      7  SD  MET A   1     -38.196 -40.074 -69.283  1.00  0.68           S  
ATOM      8  CE  MET A   1     -39.406 -40.841 -68.170  1.00  0.67           C  
ATOM      9  N   ALA A   2     -38.318 -33.969 -70.337  1.00  0.87           N  
ATOM     10  CA  ALA A   2     -38.544 -33.107 -71.494  1.00  0.91           C  
ATOM     11  C   ALA A   2     -38.269 -33.853 -72.797  1.00  0.93           C  
ATOM     12  CB  ALA A   2     -37.671 -31.857 -71.406  1.00  0.87           C  
ATOM     13  O   ALA A   2     -37.306 -34.618 -72.889  1.00  0.93           O  
ATOM     14  N   SER A   3     -39.112 -33.747 -73.820  1.00  0.92           N  
ATOM     15  CA  SER A   3     -38.916 -34.293 -75.159  1.00  0.94           C  
ATOM     16  C   SER A   3     -39.501 -33.371 -76.224  1.00  0.93           C  
ATOM     17  CB  SER A   3     -39.550 -35.681 -75.271  1.00  0.91           C  
ATOM     18  O   SER A   3     -40.438 -32.617 -75.952  1.00  0.91           O  
ATOM     19  OG  SER A   3     -40.944 -35.617 -75.028  1.00  0.90           O  
ATOM     20  N   GLY A   4     -38.919 -33.457 -77.411  1.00  0.94           N  
ATOM     21  CA  GLY A   4     -39.399 -32.688 -78.547  1.00  0.94           C  
ATOM     22  C   GLY A   4     -38.819 -33.151 -79.870  1.00  0.93           C  
ATOM     23  O   GLY A   4     -38.066 -34.127 -79.916  1.00  0.92           O  
ATOM     24  N   SER A   5     -39.207 -32.431 -80.965  1.00  0.94           N  
ATOM     25  CA  SER A   5     -38.670 -32.664 -82.302  1.00  0.94           C  
ATOM     26  C   SER A   5     -38.587 -31.365 -83.097  1.00  0.93           C  
ATOM     27  CB  SER A   5     -39.530 -33.679 -83.056  1.00  0.92           C  
ATOM     28  O   SER A   5     -39.347 -30.427 -82.846  1.00  0.90           O  
ATOM     29  OG  SER A   5     -40.849 -33.191 -83.230  1.00  0.86           O  
ATOM     30  N   PHE A   6     -37.639 -31.284 -84.118  1.00  0.91           N  
ATOM     31  CA  PHE A   6     -37.614 -30.232 -85.127  1.00  0.92           C  
ATOM     32  C   PHE A   6     -37.301 -30.808 -86.502  1.00  0.89           C  
ATOM     33  CB  PHE A   6     -36.585 -29.158 -84.760  1.00  0.91           C  
ATOM     34  O   PHE A   6     -36.670 -31.861 -86.611  1.00  0.85           O  
ATOM     35  CG  PHE A   6     -35.173 -29.671 -84.686  1.00  0.92           C  
ATOM     36  CD1 PHE A   6     -34.679 -30.220 -83.509  1.00  0.90           C  
ATOM     37  CD2 PHE A   6     -34.338 -29.604 -85.794  1.00  0.90           C  
ATOM     38  CE1 PHE A   6     -33.371 -30.696 -83.438  1.00  0.90           C  
ATOM     39  CE2 PHE A   6     -33.031 -30.078 -85.731  1.00  0.90           C  
ATOM     40  CZ  PHE A   6     -32.549 -30.622 -84.551  1.00  0.90           C  
ATOM     41  N   ASN A   7     -37.833 -30.101 -87.392  1.00  0.89           N  
ATOM     42  CA  ASN A   7     -37.599 -30.514 -88.772  1.00  0.90           C  
ATOM     43  C   ASN A   7     -36.249 -30.021 -89.284  1.00  0.89           C  
ATOM     44  CB  ASN A   7     -38.726 -30.016 -89.679  1.00  0.88           C  
ATOM     45  O   ASN A   7     -35.842 -28.896 -88.989  1.00  0.86           O  
ATOM     46  CG  ASN A   7     -40.061 -30.658 -89.358  1.00  0.82           C  
ATOM     47  ND2 ASN A   7     -41.144 -29.931 -89.609  1.00  0.82           N  
ATOM     48  OD1 ASN A   7     -40.120 -31.797 -88.888  1.00  0.81           O  
ATOM     49  N   VAL A   8     -35.513 -30.773 -90.070  1.00  0.88           N  
ATOM     50  CA  VAL A   8     -34.280 -30.462 -90.785  1.00  0.88           C  
ATOM     51  C   VAL A   8     -34.582 -30.252 -92.268  1.00  0.83           C  
ATOM     52  CB  VAL A   8     -33.224 -31.577 -90.609  1.00  0.83           C  
ATOM     53  O   VAL A   8     -35.190 -31.109 -92.911  1.00  0.77           O  
ATOM     54  CG1 VAL A   8     -31.902 -31.176 -91.261  1.00  0.68           C  
ATOM     55  CG2 VAL A   8     -33.020 -31.888 -89.128  1.00  0.67           C  
ATOM     56  N   THR A   9     -34.180 -29.002 -92.797  1.00  0.83           N  
ATOM     57  CA  THR A   9     -34.279 -28.709 -94.223  1.00  0.84           C  
ATOM     58  C   THR A   9     -33.208 -29.462 -95.006  1.00  0.82           C  
ATOM     59  CB  THR A   9     -34.151 -27.198 -94.493  1.00  0.80           C  
ATOM     60  O   THR A   9     -32.016 -29.340 -94.713  1.00  0.78           O  
ATOM     61  CG2 THR A   9     -34.412 -26.878 -95.961  1.00  0.72           C  
ATOM     62  OG1 THR A   9     -35.100 -26.492 -93.684  1.00  0.73           O  
ATOM     63  N   THR A  10     -33.565 -30.179 -95.959  1.00  0.84           N  
ATOM     64  CA  THR A  10     -32.680 -30.926 -96.846  1.00  0.84           C  
ATOM     65  C   THR A  10     -32.633 -30.284 -98.229  1.00  0.82           C  
ATOM     66  CB  THR A  10     -33.128 -32.394 -96.973  1.00  0.81           C  
ATOM     67  O   THR A  10     -33.591 -29.632 -98.649  1.00  0.77           O  
ATOM     68  CG2 THR A  10     -33.244 -33.055 -95.604  1.00  0.74           C  
ATOM     69  OG1 THR A  10     -34.403 -32.444 -97.625  1.00  0.78           O  
ATOM     70  N   SER A  11     -31.595 -30.380 -98.973  1.00  0.81           N  
ATOM     71  CA  SER A  11     -31.428 -29.875-100.332  1.00  0.81           C  
ATOM     72  C   SER A  11     -32.371 -30.579-101.303  1.00  0.79           C  
ATOM     73  CB  SER A  11     -29.982 -30.051-100.796  1.00  0.79           C  
ATOM     74  O   SER A  11     -32.622 -30.082-102.403  1.00  0.74           O  
ATOM     75  OG  SER A  11     -29.624 -31.422-100.818  1.00  0.75           O  
ATOM     76  N   ASN A  12     -32.859 -31.671-100.892  1.00  0.81           N  
ATOM     77  CA  ASN A  12     -33.850 -32.414-101.663  1.00  0.81           C  
ATOM     78  C   ASN A  12     -35.252 -32.247-101.083  1.00  0.82           C  
ATOM     79  CB  ASN A  12     -33.477 -33.896-101.731  1.00  0.79           C  
ATOM     80  O   ASN A  12     -35.546 -32.760-100.002  1.00  0.79           O  
ATOM     81  CG  ASN A  12     -34.371 -34.681-102.670  1.00  0.76           C  
ATOM     82  ND2 ASN A  12     -33.864 -35.800-103.175  1.00  0.77           N  
ATOM     83  OD1 ASN A  12     -35.508 -34.285-102.941  1.00  0.77           O  
ATOM     84  N   ARG A  13     -36.250 -31.624-101.911  1.00  0.73           N  
ATOM     85  CA  ARG A  13     -37.590 -31.249-101.471  1.00  0.75           C  
ATOM     86  C   ARG A  13     -38.431 -32.484-101.166  1.00  0.74           C  
ATOM     87  CB  ARG A  13     -38.284 -30.392-102.531  1.00  0.68           C  
ATOM     88  O   ARG A  13     -39.524 -32.375-100.606  1.00  0.71           O  
ATOM     89  CG  ARG A  13     -38.596 -31.137-103.820  1.00  0.64           C  
ATOM     90  CD  ARG A  13     -39.244 -30.228-104.855  1.00  0.65           C  
ATOM     91  NE  ARG A  13     -39.535 -30.943-106.094  1.00  0.44           N  
ATOM     92  NH1 ARG A  13     -40.327 -29.089-107.221  1.00  0.30           N  
ATOM     93  NH2 ARG A  13     -40.268 -31.130-108.262  1.00  0.25           N  
ATOM     94  CZ  ARG A  13     -40.043 -30.386-107.189  1.00  0.57           C  
ATOM     95  N   TYR A  14     -38.002 -33.582-101.405  1.00  0.81           N  
ATOM     96  CA  TYR A  14     -38.786 -34.792-101.183  1.00  0.82           C  
ATOM     97  C   TYR A  14     -38.294 -35.542 -99.951  1.00  0.82           C  
ATOM     98  CB  TYR A  14     -38.724 -35.706-102.410  1.00  0.79           C  
ATOM     99  O   TYR A  14     -38.859 -36.572 -99.576  1.00  0.80           O  
ATOM    100  CG  TYR A  14     -39.187 -35.044-103.684  1.00  0.77           C  
ATOM    101  CD1 TYR A  14     -40.500 -34.600-103.824  1.00  0.74           C  
ATOM    102  CD2 TYR A  14     -38.314 -34.861-104.751  1.00  0.76           C  
ATOM    103  CE1 TYR A  14     -40.932 -33.990-104.998  1.00  0.74           C  
ATOM    104  CE2 TYR A  14     -38.735 -34.253-105.929  1.00  0.76           C  
ATOM    105  OH  TYR A  14     -40.466 -33.219-107.207  1.00  0.60           O  
ATOM    106  CZ  TYR A  14     -40.043 -33.821-106.043  1.00  0.70           C  
ATOM    107  N   VAL A  15     -37.253 -35.135 -99.297  1.00  0.82           N  
ATOM    108  CA  VAL A  15     -36.738 -35.739 -98.073  1.00  0.83           C  
ATOM    109  C   VAL A  15     -37.012 -34.819 -96.886  1.00  0.84           C  
ATOM    110  CB  VAL A  15     -35.225 -36.035 -98.179  1.00  0.82           C  
ATOM    111  O   VAL A  15     -36.533 -33.683 -96.850  1.00  0.83           O  
ATOM    112  CG1 VAL A  15     -34.720 -36.729 -96.915  1.00  0.80           C  
ATOM    113  CG2 VAL A  15     -34.934 -36.887 -99.413  1.00  0.78           C  
ATOM    114  N   LEU A  16     -37.841 -35.399 -95.963  1.00  0.84           N  
ATOM    115  CA  LEU A  16     -38.062 -34.758 -94.671  1.00  0.85           C  
ATOM    116  C   LEU A  16     -37.145 -35.352 -93.606  1.00  0.86           C  
ATOM    117  CB  LEU A  16     -39.524 -34.906 -94.242  1.00  0.83           C  
ATOM    118  O   LEU A  16     -37.171 -36.560 -93.363  1.00  0.86           O  
ATOM    119  CG  LEU A  16     -40.564 -34.226 -95.134  1.00  0.77           C  
ATOM    120  CD1 LEU A  16     -41.965 -34.717 -94.784  1.00  0.73           C  
ATOM    121  CD2 LEU A  16     -40.475 -32.710 -95.000  1.00  0.72           C  
ATOM    122  N   GLY A  17     -36.305 -34.519 -93.027  1.00  0.86           N  
ATOM    123  CA  GLY A  17     -35.564 -34.852 -91.821  1.00  0.87           C  
ATOM    124  C   GLY A  17     -36.249 -34.382 -90.551  1.00  0.88           C  
ATOM    125  O   GLY A  17     -36.782 -33.271 -90.502  1.00  0.88           O  
ATOM    126  N   THR A  18     -36.356 -35.238 -89.535  1.00  0.90           N  
ATOM    127  CA  THR A  18     -36.763 -34.879 -88.181  1.00  0.91           C  
ATOM    128  C   THR A  18     -35.675 -35.243 -87.174  1.00  0.92           C  
ATOM    129  CB  THR A  18     -38.081 -35.574 -87.790  1.00  0.89           C  
ATOM    130  O   THR A  18     -35.131 -36.348 -87.214  1.00  0.92           O  
ATOM    131  CG2 THR A  18     -38.574 -35.093 -86.430  1.00  0.81           C  
ATOM    132  OG1 THR A  18     -39.078 -35.284 -88.778  1.00  0.84           O  
ATOM    133  N   VAL A  19     -35.309 -34.374 -86.327  1.00  0.91           N  
ATOM    134  CA  VAL A  19     -34.529 -34.642 -85.123  1.00  0.93           C  
ATOM    135  C   VAL A  19     -35.455 -34.707 -83.911  1.00  0.93           C  
ATOM    136  CB  VAL A  19     -33.438 -33.570 -84.904  1.00  0.92           C  
ATOM    137  O   VAL A  19     -36.167 -33.744 -83.614  1.00  0.93           O  
ATOM    138  CG1 VAL A  19     -32.651 -33.854 -83.626  1.00  0.89           C  
ATOM    139  CG2 VAL A  19     -32.502 -33.507 -86.109  1.00  0.89           C  
ATOM    140  N   ASN A  20     -35.594 -35.841 -83.302  1.00  0.94           N  
ATOM    141  CA  ASN A  20     -36.254 -36.059 -82.019  1.00  0.95           C  
ATOM    142  C   ASN A  20     -35.253 -36.064 -80.868  1.00  0.95           C  
ATOM    143  CB  ASN A  20     -37.046 -37.368 -82.039  1.00  0.94           C  
ATOM    144  O   ASN A  20     -34.129 -36.548 -81.018  1.00  0.95           O  
ATOM    145  CG  ASN A  20     -37.975 -37.470 -83.232  1.00  0.90           C  
ATOM    146  ND2 ASN A  20     -37.834 -38.542 -84.004  1.00  0.91           N  
ATOM    147  OD1 ASN A  20     -38.813 -36.593 -83.460  1.00  0.88           O  
ATOM    148  N   TRP A  21     -35.647 -35.559 -79.810  1.00  0.93           N  
ATOM    149  CA  TRP A  21     -34.808 -35.577 -78.616  1.00  0.96           C  
ATOM    150  C   TRP A  21     -35.639 -35.862 -77.370  1.00  0.94           C  
ATOM    151  CB  TRP A  21     -34.068 -34.246 -78.458  1.00  0.94           C  
ATOM    152  O   TRP A  21     -36.832 -35.551 -77.327  1.00  0.93           O  
ATOM    153  CG  TRP A  21     -34.971 -33.071 -78.229  1.00  0.90           C  
ATOM    154  CD1 TRP A  21     -35.544 -32.274 -79.181  1.00  0.84           C  
ATOM    155  CD2 TRP A  21     -35.400 -32.557 -76.965  1.00  0.86           C  
ATOM    156  CE2 TRP A  21     -36.233 -31.447 -77.226  1.00  0.89           C  
ATOM    157  CE3 TRP A  21     -35.161 -32.929 -75.635  1.00  0.85           C  
ATOM    158  NE1 TRP A  21     -36.305 -31.296 -78.584  1.00  0.89           N  
ATOM    159  CH2 TRP A  21     -36.579 -31.090 -74.912  1.00  0.87           C  
ATOM    160  CZ2 TRP A  21     -36.830 -30.705 -76.203  1.00  0.88           C  
ATOM    161  CZ3 TRP A  21     -35.755 -32.189 -74.619  1.00  0.87           C  
ATOM    162  N   SER A  22     -35.086 -36.457 -76.311  1.00  0.95           N  
ATOM    163  CA  SER A  22     -35.611 -36.647 -74.963  1.00  0.96           C  
ATOM    164  C   SER A  22     -34.510 -36.507 -73.917  1.00  0.96           C  
ATOM    165  CB  SER A  22     -36.277 -38.018 -74.835  1.00  0.95           C  
ATOM    166  O   SER A  22     -33.351 -36.836 -74.180  1.00  0.95           O  
ATOM    167  OG  SER A  22     -35.333 -39.056 -75.036  1.00  0.92           O  
ATOM    168  N   SER A  23     -34.829 -35.927 -72.805  1.00  0.95           N  
ATOM    169  CA  SER A  23     -33.866 -35.695 -71.733  1.00  0.95           C  
ATOM    170  C   SER A  23     -34.325 -36.339 -70.429  1.00  0.94           C  
ATOM    171  CB  SER A  23     -33.648 -34.196 -71.522  1.00  0.93           C  
ATOM    172  O   SER A  23     -35.509 -36.288 -70.089  1.00  0.91           O  
ATOM    173  OG  SER A  23     -34.812 -33.589 -70.988  1.00  0.79           O  
ATOM    174  N   THR A  24     -33.441 -36.975 -69.709  1.00  0.92           N  
ATOM    175  CA  THR A  24     -33.599 -37.481 -68.350  1.00  0.93           C  
ATOM    176  C   THR A  24     -32.684 -36.732 -67.385  1.00  0.92           C  
ATOM    177  CB  THR A  24     -33.302 -38.990 -68.277  1.00  0.91           C  
ATOM    178  O   THR A  24     -31.460 -36.859 -67.456  1.00  0.90           O  
ATOM    179  CG2 THR A  24     -33.558 -39.534 -66.875  1.00  0.86           C  
ATOM    180  OG1 THR A  24     -34.143 -39.682 -69.207  1.00  0.88           O  
ATOM    181  N   PRO A  25     -33.236 -35.761 -66.558  1.00  0.88           N  
ATOM    182  CA  PRO A  25     -32.385 -35.026 -65.620  1.00  0.89           C  
ATOM    183  C   PRO A  25     -31.785 -35.923 -64.539  1.00  0.87           C  
ATOM    184  CB  PRO A  25     -33.340 -33.998 -65.008  1.00  0.87           C  
ATOM    185  O   PRO A  25     -32.494 -36.743 -63.949  1.00  0.84           O  
ATOM    186  CG  PRO A  25     -34.687 -34.642 -65.073  1.00  0.84           C  
ATOM    187  CD  PRO A  25     -34.734 -35.527 -66.286  1.00  0.84           C  
ATOM    188  N   ASN A  26     -30.538 -35.832 -64.286  1.00  0.86           N  
ATOM    189  CA  ASN A  26     -29.835 -36.337 -63.111  1.00  0.86           C  
ATOM    190  C   ASN A  26     -29.616 -35.240 -62.074  1.00  0.84           C  
ATOM    191  CB  ASN A  26     -28.497 -36.962 -63.514  1.00  0.84           C  
ATOM    192  O   ASN A  26     -28.704 -34.423 -62.212  1.00  0.81           O  
ATOM    193  CG  ASN A  26     -27.818 -37.678 -62.363  1.00  0.83           C  
ATOM    194  ND2 ASN A  26     -27.200 -38.817 -62.655  1.00  0.84           N  
ATOM    195  OD1 ASN A  26     -27.849 -37.213 -61.221  1.00  0.82           O  
ATOM    196  N   THR A  27     -30.484 -35.208 -61.136  1.00  0.81           N  
ATOM    197  CA  THR A  27     -30.538 -34.185 -60.099  1.00  0.80           C  
ATOM    198  C   THR A  27     -29.257 -34.188 -59.268  1.00  0.79           C  
ATOM    199  CB  THR A  27     -31.753 -34.390 -59.175  1.00  0.78           C  
ATOM    200  O   THR A  27     -28.734 -33.127 -58.921  1.00  0.74           O  
ATOM    201  CG2 THR A  27     -33.056 -34.078 -59.903  1.00  0.68           C  
ATOM    202  OG1 THR A  27     -31.781 -35.751 -58.728  1.00  0.71           O  
ATOM    203  N   GLY A  28     -28.608 -35.367 -59.050  1.00  0.72           N  
ATOM    204  CA  GLY A  28     -27.391 -35.507 -58.266  1.00  0.72           C  
ATOM    205  C   GLY A  28     -26.147 -35.060 -59.010  1.00  0.72           C  
ATOM    206  O   GLY A  28     -25.199 -34.561 -58.402  1.00  0.69           O  
ATOM    207  N   GLY A  29     -26.044 -35.181 -60.242  1.00  0.75           N  
ATOM    208  CA  GLY A  29     -24.869 -34.897 -61.051  1.00  0.75           C  
ATOM    209  C   GLY A  29     -24.951 -33.566 -61.774  1.00  0.75           C  
ATOM    210  O   GLY A  29     -24.007 -33.167 -62.459  1.00  0.72           O  
ATOM    211  N   ASN A  30     -25.948 -32.825 -61.631  1.00  0.80           N  
ATOM    212  CA  ASN A  30     -26.219 -31.577 -62.336  1.00  0.82           C  
ATOM    213  C   ASN A  30     -26.120 -31.755 -63.848  1.00  0.83           C  
ATOM    214  CB  ASN A  30     -25.263 -30.477 -61.867  1.00  0.77           C  
ATOM    215  O   ASN A  30     -25.557 -30.907 -64.542  1.00  0.80           O  
ATOM    216  CG  ASN A  30     -25.652 -29.107 -62.386  1.00  0.74           C  
ATOM    217  ND2 ASN A  30     -24.663 -28.339 -62.829  1.00  0.73           N  
ATOM    218  OD1 ASN A  30     -26.830 -28.741 -62.388  1.00  0.73           O  
ATOM    219  N   TYR A  31     -26.628 -32.693 -64.314  1.00  0.84           N  
ATOM    220  CA  TYR A  31     -26.686 -32.904 -65.757  1.00  0.87           C  
ATOM    221  C   TYR A  31     -27.982 -33.600 -66.155  1.00  0.87           C  
ATOM    222  CB  TYR A  31     -25.484 -33.729 -66.228  1.00  0.85           C  
ATOM    223  O   TYR A  31     -28.664 -34.186 -65.311  1.00  0.86           O  
ATOM    224  CG  TYR A  31     -25.493 -35.154 -65.730  1.00  0.83           C  
ATOM    225  CD1 TYR A  31     -24.826 -35.507 -64.559  1.00  0.82           C  
ATOM    226  CD2 TYR A  31     -26.167 -36.149 -66.428  1.00  0.83           C  
ATOM    227  CE1 TYR A  31     -24.830 -36.819 -64.097  1.00  0.85           C  
ATOM    228  CE2 TYR A  31     -26.178 -37.464 -65.976  1.00  0.84           C  
ATOM    229  OH  TYR A  31     -25.515 -39.089 -64.358  1.00  0.75           O  
ATOM    230  CZ  TYR A  31     -25.508 -37.789 -64.811  1.00  0.83           C  
ATOM    231  N   SER A  32     -28.277 -33.512 -67.410  1.00  0.90           N  
ATOM    232  CA  SER A  32     -29.255 -34.379 -68.058  1.00  0.92           C  
ATOM    233  C   SER A  32     -28.589 -35.304 -69.071  1.00  0.91           C  
ATOM    234  CB  SER A  32     -30.336 -33.547 -68.748  1.00  0.89           C  
ATOM    235  O   SER A  32     -27.637 -34.909 -69.747  1.00  0.89           O  
ATOM    236  OG  SER A  32     -31.185 -32.932 -67.793  1.00  0.82           O  
ATOM    237  N   GLU A  33     -29.009 -36.529 -69.072  1.00  0.93           N  
ATOM    238  CA  GLU A  33     -28.774 -37.391 -70.226  1.00  0.94           C  
ATOM    239  C   GLU A  33     -29.784 -37.114 -71.336  1.00  0.94           C  
ATOM    240  CB  GLU A  33     -28.832 -38.865 -69.818  1.00  0.91           C  
ATOM    241  O   GLU A  33     -30.989 -37.280 -71.141  1.00  0.94           O  
ATOM    242  CG  GLU A  33     -27.754 -39.270 -68.823  1.00  0.82           C  
ATOM    243  CD  GLU A  33     -27.773 -40.754 -68.489  1.00  0.80           C  
ATOM    244  OE1 GLU A  33     -28.792 -41.425 -68.767  1.00  0.80           O  
ATOM    245  OE2 GLU A  33     -26.761 -41.248 -67.944  1.00  0.80           O  
ATOM    246  N   VAL A  34     -29.282 -36.612 -72.454  1.00  0.93           N  
ATOM    247  CA  VAL A  34     -30.089 -36.229 -73.608  1.00  0.94           C  
ATOM    248  C   VAL A  34     -29.905 -37.250 -74.729  1.00  0.93           C  
ATOM    249  CB  VAL A  34     -29.725 -34.814 -74.111  1.00  0.93           C  
ATOM    250  O   VAL A  34     -28.796 -37.427 -75.240  1.00  0.92           O  
ATOM    251  CG1 VAL A  34     -30.668 -34.380 -75.231  1.00  0.92           C  
ATOM    252  CG2 VAL A  34     -29.761 -33.813 -72.959  1.00  0.92           C  
ATOM    253  N   TYR A  35     -30.972 -37.907 -75.095  1.00  0.94           N  
ATOM    254  CA  TYR A  35     -31.041 -38.722 -76.302  1.00  0.95           C  
ATOM    255  C   TYR A  35     -31.518 -37.897 -77.491  1.00  0.95           C  
ATOM    256  CB  TYR A  35     -31.973 -39.919 -76.090  1.00  0.94           C  
ATOM    257  O   TYR A  35     -32.550 -37.226 -77.415  1.00  0.94           O  
ATOM    258  CG  TYR A  35     -32.060 -40.840 -77.284  1.00  0.94           C  
ATOM    259  CD1 TYR A  35     -30.991 -41.662 -77.633  1.00  0.93           C  
ATOM    260  CD2 TYR A  35     -33.210 -40.888 -78.065  1.00  0.93           C  
ATOM    261  CE1 TYR A  35     -31.066 -42.510 -78.733  1.00  0.93           C  
ATOM    262  CE2 TYR A  35     -33.296 -41.732 -79.167  1.00  0.92           C  
ATOM    263  OH  TYR A  35     -32.300 -43.376 -80.582  1.00  0.90           O  
ATOM    264  CZ  TYR A  35     -32.221 -42.539 -79.492  1.00  0.92           C  
ATOM    265  N   VAL A  36     -30.690 -37.919 -78.564  1.00  0.93           N  
ATOM    266  CA  VAL A  36     -31.032 -37.256 -79.818  1.00  0.93           C  
ATOM    267  C   VAL A  36     -30.993 -38.265 -80.963  1.00  0.91           C  
ATOM    268  CB  VAL A  36     -30.079 -36.077 -80.114  1.00  0.92           C  
ATOM    269  O   VAL A  36     -30.054 -39.059 -81.068  1.00  0.88           O  
ATOM    270  CG1 VAL A  36     -30.595 -35.247 -81.288  1.00  0.89           C  
ATOM    271  CG2 VAL A  36     -29.910 -35.203 -78.872  1.00  0.89           C  
ATOM    272  N   GLU A  37     -32.061 -38.215 -81.844  1.00  0.93           N  
ATOM    273  CA  GLU A  37     -32.097 -39.047 -83.043  1.00  0.94           C  
ATOM    274  C   GLU A  37     -32.551 -38.244 -84.259  1.00  0.93           C  
ATOM    275  CB  GLU A  37     -33.018 -40.252 -82.834  1.00  0.92           C  
ATOM    276  O   GLU A  37     -33.452 -37.409 -84.157  1.00  0.92           O  
ATOM    277  CG  GLU A  37     -34.461 -39.877 -82.530  1.00  0.88           C  
ATOM    278  CD  GLU A  37     -35.382 -41.081 -82.413  1.00  0.86           C  
ATOM    279  OE1 GLU A  37     -34.890 -42.196 -82.127  1.00  0.85           O  
ATOM    280  OE2 GLU A  37     -36.605 -40.909 -82.611  1.00  0.85           O  
ATOM    281  N   MET A  38     -31.891 -38.524 -85.353  1.00  0.90           N  
ATOM    282  CA  MET A  38     -32.259 -37.968 -86.652  1.00  0.91           C  
ATOM    283  C   MET A  38     -32.890 -39.035 -87.542  1.00  0.89           C  
ATOM    284  CB  MET A  38     -31.037 -37.365 -87.346  1.00  0.88           C  
ATOM    285  O   MET A  38     -32.310 -40.103 -87.744  1.00  0.86           O  
ATOM    286  CG  MET A  38     -31.363 -36.638 -88.640  1.00  0.83           C  
ATOM    287  SD  MET A  38     -29.926 -35.712 -89.308  1.00  0.84           S  
ATOM    288  CE  MET A  38     -28.799 -37.088 -89.668  1.00  0.80           C  
ATOM    289  N   ARG A  39     -34.039 -38.715 -88.067  1.00  0.89           N  
ATOM    290  CA  ARG A  39     -34.808 -39.598 -88.938  1.00  0.89           C  
ATOM    291  C   ARG A  39     -35.127 -38.916 -90.265  1.00  0.88           C  
ATOM    292  CB  ARG A  39     -36.102 -40.038 -88.251  1.00  0.89           C  
ATOM    293  O   ARG A  39     -35.339 -37.703 -90.310  1.00  0.86           O  
ATOM    294  CG  ARG A  39     -35.881 -40.879 -87.003  1.00  0.89           C  
ATOM    295  CD  ARG A  39     -37.197 -41.263 -86.341  1.00  0.89           C  
ATOM    296  NE  ARG A  39     -36.989 -42.157 -85.206  1.00  0.88           N  
ATOM    297  NH1 ARG A  39     -37.386 -44.097 -86.395  1.00  0.86           N  
ATOM    298  NH2 ARG A  39     -36.874 -44.200 -84.163  1.00  0.85           N  
ATOM    299  CZ  ARG A  39     -37.083 -43.482 -85.257  1.00  0.87           C  
ATOM    300  N   PHE A  40     -35.199 -39.674 -91.282  1.00  0.85           N  
ATOM    301  CA  PHE A  40     -35.614 -39.181 -92.590  1.00  0.85           C  
ATOM    302  C   PHE A  40     -36.831 -39.947 -93.096  1.00  0.83           C  
ATOM    303  CB  PHE A  40     -34.466 -39.293 -93.598  1.00  0.83           C  
ATOM    304  O   PHE A  40     -36.944 -41.155 -92.880  1.00  0.80           O  
ATOM    305  CG  PHE A  40     -33.349 -38.314 -93.358  1.00  0.79           C  
ATOM    306  CD1 PHE A  40     -33.511 -36.967 -93.657  1.00  0.75           C  
ATOM    307  CD2 PHE A  40     -32.137 -38.742 -92.832  1.00  0.77           C  
ATOM    308  CE1 PHE A  40     -32.478 -36.058 -93.436  1.00  0.77           C  
ATOM    309  CE2 PHE A  40     -31.101 -37.840 -92.607  1.00  0.77           C  
ATOM    310  CZ  PHE A  40     -31.273 -36.499 -92.911  1.00  0.75           C  
ATOM    311  N   SER A  41     -37.608 -39.160 -93.713  1.00  0.84           N  
ATOM    312  CA  SER A  41     -38.734 -39.707 -94.463  1.00  0.84           C  
ATOM    313  C   SER A  41     -38.821 -39.092 -95.856  1.00  0.83           C  
ATOM    314  CB  SER A  41     -40.044 -39.474 -93.711  1.00  0.82           C  
ATOM    315  O   SER A  41     -38.347 -37.976 -96.078  1.00  0.79           O  
ATOM    316  OG  SER A  41     -40.318 -38.088 -93.596  1.00  0.77           O  
ATOM    317  N   ARG A  42     -39.296 -39.738 -96.759  1.00  0.82           N  
ATOM    318  CA  ARG A  42     -39.538 -39.219 -98.101  1.00  0.82           C  
ATOM    319  C   ARG A  42     -41.011 -38.878 -98.300  1.00  0.81           C  
ATOM    320  CB  ARG A  42     -39.086 -40.230 -99.158  1.00  0.79           C  
ATOM    321  O   ARG A  42     -41.888 -39.679 -97.970  1.00  0.78           O  
ATOM    322  CG  ARG A  42     -39.001 -39.655-100.563  1.00  0.74           C  
ATOM    323  CD  ARG A  42     -38.387 -40.647-101.541  1.00  0.73           C  
ATOM    324  NE  ARG A  42     -38.363 -40.117-102.902  1.00  0.64           N  
ATOM    325  NH1 ARG A  42     -37.203 -41.903-103.797  1.00  0.52           N  
ATOM    326  NH2 ARG A  42     -37.837 -40.154-105.137  1.00  0.49           N  
ATOM    327  CZ  ARG A  42     -37.801 -40.726-103.942  1.00  0.66           C  
ATOM    328  N   THR A  43     -41.210 -37.785 -99.083  1.00  0.80           N  
ATOM    329  CA  THR A  43     -42.571 -37.298 -99.282  1.00  0.80           C  
ATOM    330  C   THR A  43     -43.100 -37.716-100.651  1.00  0.78           C  
ATOM    331  CB  THR A  43     -42.641 -35.766 -99.147  1.00  0.76           C  
ATOM    332  O   THR A  43     -44.293 -37.577-100.930  1.00  0.72           O  
ATOM    333  CG2 THR A  43     -42.342 -35.325 -97.718  1.00  0.70           C  
ATOM    334  OG1 THR A  43     -41.682 -35.170-100.030  1.00  0.75           O  
ATOM    335  N   ASN A  44     -42.287 -38.238-101.569  1.00  0.76           N  
ATOM    336  CA  ASN A  44     -42.806 -38.584-102.887  1.00  0.77           C  
ATOM    337  C   ASN A  44     -42.389 -39.992-103.302  1.00  0.75           C  
ATOM    338  CB  ASN A  44     -42.345 -37.565-103.931  1.00  0.72           C  
ATOM    339  O   ASN A  44     -41.349 -40.490-102.866  1.00  0.69           O  
ATOM    340  CG  ASN A  44     -40.884 -37.726-104.299  1.00  0.65           C  
ATOM    341  ND2 ASN A  44     -40.478 -37.107-105.402  1.00  0.61           N  
ATOM    342  OD1 ASN A  44     -40.125 -38.403-103.600  1.00  0.62           O  
ATOM    343  N   THR A  45     -43.035 -40.852-104.151  1.00  0.72           N  
ATOM    344  CA  THR A  45     -43.111 -42.281-104.434  1.00  0.71           C  
ATOM    345  C   THR A  45     -42.102 -42.675-105.508  1.00  0.70           C  
ATOM    346  CB  THR A  45     -44.528 -42.686-104.883  1.00  0.63           C  
ATOM    347  O   THR A  45     -41.943 -43.858-105.815  1.00  0.62           O  
ATOM    348  CG2 THR A  45     -45.537 -42.501-103.754  1.00  0.53           C  
ATOM    349  OG1 THR A  45     -44.920 -41.875-105.997  1.00  0.67           O  
ATOM    350  N   GLY A  46     -41.067 -41.827-105.991  1.00  0.62           N  
ATOM    351  CA  GLY A  46     -40.578 -42.109-107.331  1.00  0.62           C  
ATOM    352  C   GLY A  46     -39.218 -42.780-107.341  1.00  0.62           C  
ATOM    353  O   GLY A  46     -38.882 -43.501-108.283  1.00  0.57           O  
ATOM    354  N   TYR A  47     -38.347 -43.043-106.286  1.00  0.62           N  
ATOM    355  CA  TYR A  47     -37.030 -43.665-106.202  1.00  0.62           C  
ATOM    356  C   TYR A  47     -36.655 -43.957-104.754  1.00  0.62           C  
ATOM    357  CB  TYR A  47     -35.969 -42.767-106.846  1.00  0.56           C  
ATOM    358  O   TYR A  47     -36.916 -43.145-103.864  1.00  0.58           O  
ATOM    359  CG  TYR A  47     -36.131 -42.610-108.338  1.00  0.54           C  
ATOM    360  CD1 TYR A  47     -35.618 -43.560-109.218  1.00  0.50           C  
ATOM    361  CD2 TYR A  47     -36.797 -41.512-108.872  1.00  0.51           C  
ATOM    362  CE1 TYR A  47     -35.762 -43.419-110.594  1.00  0.46           C  
ATOM    363  CE2 TYR A  47     -36.948 -41.360-110.246  1.00  0.49           C  
ATOM    364  OH  TYR A  47     -36.575 -42.172-112.460  1.00  0.42           O  
ATOM    365  CZ  TYR A  47     -36.428 -42.317-111.098  1.00  0.47           C  
ATOM    366  N   THR A  48     -36.267 -45.269-104.382  1.00  0.64           N  
ATOM    367  CA  THR A  48     -35.374 -45.504-103.253  1.00  0.63           C  
ATOM    368  C   THR A  48     -34.117 -44.647-103.371  1.00  0.63           C  
ATOM    369  CB  THR A  48     -34.979 -46.989-103.152  1.00  0.58           C  
ATOM    370  O   THR A  48     -33.448 -44.656-104.407  1.00  0.58           O  
ATOM    371  CG2 THR A  48     -34.362 -47.303-101.793  1.00  0.50           C  
ATOM    372  OG1 THR A  48     -36.146 -47.801-103.333  1.00  0.53           O  
ATOM    373  N   THR A  49     -34.018 -43.703-102.595  1.00  0.62           N  
ATOM    374  CA  THR A  49     -32.785 -42.939-102.443  1.00  0.61           C  
ATOM    375  C   THR A  49     -31.761 -43.722-101.627  1.00  0.63           C  
ATOM    376  CB  THR A  49     -33.050 -41.579-101.771  1.00  0.54           C  
ATOM    377  O   THR A  49     -32.071 -44.216-100.541  1.00  0.58           O  
ATOM    378  CG2 THR A  49     -31.875 -40.627-101.973  1.00  0.45           C  
ATOM    379  OG1 THR A  49     -34.228 -40.993-102.338  1.00  0.50           O  
ATOM    380  N   TYR A  50     -30.617 -44.041-102.388  1.00  0.61           N  
ATOM    381  CA  TYR A  50     -29.355 -44.541-101.854  1.00  0.60           C  
ATOM    382  C   TYR A  50     -28.341 -43.413-101.704  1.00  0.60           C  
ATOM    383  CB  TYR A  50     -28.785 -45.638-102.758  1.00  0.52           C  
ATOM    384  O   TYR A  50     -28.224 -42.555-102.581  1.00  0.55           O  
ATOM    385  CG  TYR A  50     -29.690 -46.837-102.902  1.00  0.46           C  
ATOM    386  CD1 TYR A  50     -29.611 -47.905-102.011  1.00  0.41           C  
ATOM    387  CD2 TYR A  50     -30.625 -46.905-103.929  1.00  0.43           C  
ATOM    388  CE1 TYR A  50     -30.441 -49.014-102.141  1.00  0.41           C  
ATOM    389  CE2 TYR A  50     -31.461 -48.009-104.069  1.00  0.44           C  
ATOM    390  OH  TYR A  50     -32.187 -50.150-103.304  1.00  0.43           O  
ATOM    391  CZ  TYR A  50     -31.362 -49.056-103.171  1.00  0.40           C  
ATOM    392  N   GLY A  51     -27.965 -43.364-100.543  1.00  0.65           N  
ATOM    393  CA  GLY A  51     -26.773 -42.553-100.351  1.00  0.64           C  
ATOM    394  C   GLY A  51     -25.899 -43.037 -99.210  1.00  0.66           C  
ATOM    395  O   GLY A  51     -26.382 -43.701 -98.290  1.00  0.61           O  
ATOM    396  N   ASN A  52     -24.579 -43.085 -99.444  1.00  0.68           N  
ATOM    397  CA  ASN A  52     -23.557 -42.958 -98.411  1.00  0.70           C  
ATOM    398  C   ASN A  52     -23.442 -41.521 -97.910  1.00  0.69           C  
ATOM    399  CB  ASN A  52     -22.204 -43.449 -98.931  1.00  0.64           C  
ATOM    400  O   ASN A  52     -23.298 -40.591 -98.705  1.00  0.65           O  
ATOM    401  CG  ASN A  52     -22.179 -44.945 -99.175  1.00  0.59           C  
ATOM    402  ND2 ASN A  52     -21.332 -45.381-100.100  1.00  0.57           N  
ATOM    403  OD1 ASN A  52     -22.916 -45.702 -98.538  1.00  0.59           O  
ATOM    404  N   GLY A  53     -23.868 -41.427 -96.731  1.00  0.77           N  
ATOM    405  CA  GLY A  53     -23.761 -40.088 -96.174  1.00  0.78           C  
ATOM    406  C   GLY A  53     -23.205 -40.071 -94.763  1.00  0.78           C  
ATOM    407  O   GLY A  53     -23.198 -41.098 -94.081  1.00  0.74           O  
ATOM    408  N   THR A  54     -22.407 -39.100 -94.418  1.00  0.79           N  
ATOM    409  CA  THR A  54     -22.029 -38.752 -93.053  1.00  0.82           C  
ATOM    410  C   THR A  54     -23.043 -37.791 -92.439  1.00  0.82           C  
ATOM    411  CB  THR A  54     -20.626 -38.120 -93.005  1.00  0.78           C  
ATOM    412  O   THR A  54     -23.287 -36.710 -92.978  1.00  0.81           O  
ATOM    413  CG2 THR A  54     -20.191 -37.852 -91.568  1.00  0.70           C  
ATOM    414  OG1 THR A  54     -19.686 -39.012 -93.618  1.00  0.75           O  
ATOM    415  N   PHE A  55     -23.706 -38.222 -91.421  1.00  0.83           N  
ATOM    416  CA  PHE A  55     -24.639 -37.419 -90.640  1.00  0.85           C  
ATOM    417  C   PHE A  55     -24.106 -37.186 -89.232  1.00  0.85           C  
ATOM    418  CB  PHE A  55     -26.011 -38.098 -90.577  1.00  0.83           C  
ATOM    419  O   PHE A  55     -23.601 -38.111 -88.592  1.00  0.84           O  
ATOM    420  CG  PHE A  55     -26.669 -38.264 -91.920  1.00  0.80           C  
ATOM    421  CD1 PHE A  55     -27.392 -37.223 -92.489  1.00  0.77           C  
ATOM    422  CD2 PHE A  55     -26.565 -39.463 -92.613  1.00  0.78           C  
ATOM    423  CE1 PHE A  55     -28.002 -37.374 -93.732  1.00  0.78           C  
ATOM    424  CE2 PHE A  55     -27.172 -39.622 -93.856  1.00  0.79           C  
ATOM    425  CZ  PHE A  55     -27.891 -38.576 -94.413  1.00  0.77           C  
ATOM    426  N   GLY A  56     -24.145 -36.078 -88.779  1.00  0.84           N  
ATOM    427  CA  GLY A  56     -23.756 -35.667 -87.440  1.00  0.87           C  
ATOM    428  C   GLY A  56     -24.890 -35.033 -86.657  1.00  0.88           C  
ATOM    429  O   GLY A  56     -25.659 -34.238 -87.202  1.00  0.88           O  
ATOM    430  N   LEU A  57     -25.082 -35.406 -85.467  1.00  0.89           N  
ATOM    431  CA  LEU A  57     -25.806 -34.699 -84.417  1.00  0.90           C  
ATOM    432  C   LEU A  57     -24.844 -33.934 -83.514  1.00  0.90           C  
ATOM    433  CB  LEU A  57     -26.635 -35.680 -83.583  1.00  0.89           C  
ATOM    434  O   LEU A  57     -23.783 -34.447 -83.154  1.00  0.89           O  
ATOM    435  CG  LEU A  57     -27.776 -36.393 -84.311  1.00  0.87           C  
ATOM    436  CD1 LEU A  57     -28.343 -37.510 -83.442  1.00  0.85           C  
ATOM    437  CD2 LEU A  57     -28.868 -35.400 -84.695  1.00  0.85           C  
ATOM    438  N   TYR A  58     -25.187 -32.750 -83.203  1.00  0.90           N  
ATOM    439  CA  TYR A  58     -24.437 -31.894 -82.292  1.00  0.91           C  
ATOM    440  C   TYR A  58     -25.308 -31.446 -81.124  1.00  0.91           C  
ATOM    441  CB  TYR A  58     -23.888 -30.671 -83.032  1.00  0.87           C  
ATOM    442  O   TYR A  58     -26.403 -30.915 -81.325  1.00  0.90           O  
ATOM    443  CG  TYR A  58     -23.191 -31.008 -84.328  1.00  0.75           C  
ATOM    444  CD1 TYR A  58     -21.829 -31.302 -84.353  1.00  0.69           C  
ATOM    445  CD2 TYR A  58     -23.891 -31.032 -85.529  1.00  0.69           C  
ATOM    446  CE1 TYR A  58     -21.182 -31.612 -85.544  1.00  0.66           C  
ATOM    447  CE2 TYR A  58     -23.254 -31.341 -86.726  1.00  0.64           C  
ATOM    448  OH  TYR A  58     -21.266 -31.934 -87.907  1.00  0.45           O  
ATOM    449  CZ  TYR A  58     -21.902 -31.629 -86.724  1.00  0.68           C  
ATOM    450  N   VAL A  59     -24.817 -31.659 -79.913  1.00  0.91           N  
ATOM    451  CA  VAL A  59     -25.463 -31.192 -78.691  1.00  0.92           C  
ATOM    452  C   VAL A  59     -24.454 -30.437 -77.829  1.00  0.91           C  
ATOM    453  CB  VAL A  59     -26.077 -32.363 -77.891  1.00  0.91           C  
ATOM    454  O   VAL A  59     -23.476 -31.019 -77.353  1.00  0.87           O  
ATOM    455  CG1 VAL A  59     -26.733 -31.854 -76.608  1.00  0.85           C  
ATOM    456  CG2 VAL A  59     -27.089 -33.122 -78.748  1.00  0.83           C  
ATOM    457  N   ASP A  60     -24.529 -29.079 -77.711  1.00  0.86           N  
ATOM    458  CA  ASP A  60     -23.682 -28.164 -76.952  1.00  0.86           C  
ATOM    459  C   ASP A  60     -22.203 -28.438 -77.215  1.00  0.81           C  
ATOM    460  CB  ASP A  60     -23.979 -28.276 -75.455  1.00  0.81           C  
ATOM    461  O   ASP A  60     -21.419 -28.594 -76.277  1.00  0.72           O  
ATOM    462  CG  ASP A  60     -25.172 -27.441 -75.023  1.00  0.73           C  
ATOM    463  OD1 ASP A  60     -25.746 -26.717 -75.865  1.00  0.66           O  
ATOM    464  OD2 ASP A  60     -25.539 -27.506 -73.830  1.00  0.79           O  
ATOM    465  N   GLY A  61     -21.772 -28.762 -78.478  1.00  0.79           N  
ATOM    466  CA  GLY A  61     -20.413 -29.028 -78.920  1.00  0.81           C  
ATOM    467  C   GLY A  61     -20.054 -30.501 -78.892  1.00  0.78           C  
ATOM    468  O   GLY A  61     -19.042 -30.910 -79.466  1.00  0.76           O  
ATOM    469  N   GLN A  62     -20.871 -31.270 -78.170  1.00  0.79           N  
ATOM    470  CA  GLN A  62     -20.703 -32.710 -78.330  1.00  0.82           C  
ATOM    471  C   GLN A  62     -21.280 -33.187 -79.660  1.00  0.78           C  
ATOM    472  CB  GLN A  62     -21.363 -33.460 -77.172  1.00  0.79           C  
ATOM    473  O   GLN A  62     -22.295 -32.666 -80.125  1.00  0.74           O  
ATOM    474  CG  GLN A  62     -20.849 -33.047 -75.799  1.00  0.77           C  
ATOM    475  CD  GLN A  62     -21.488 -33.835 -74.672  1.00  0.73           C  
ATOM    476  NE2 GLN A  62     -21.277 -33.385 -73.440  1.00  0.83           N  
ATOM    477  OE1 GLN A  62     -22.168 -34.840 -74.906  1.00  0.82           O  
ATOM    478  N   GLN A  63     -20.505 -34.145 -80.246  1.00  0.79           N  
ATOM    479  CA  GLN A  63     -20.902 -34.607 -81.572  1.00  0.82           C  
ATOM    480  C   GLN A  63     -21.117 -36.118 -81.586  1.00  0.78           C  
ATOM    481  CB  GLN A  63     -19.853 -34.217 -82.614  1.00  0.71           C  
ATOM    482  O   GLN A  63     -20.279 -36.874 -81.089  1.00  0.72           O  
ATOM    483  CG  GLN A  63     -20.271 -34.510 -84.048  1.00  0.62           C  
ATOM    484  CD  GLN A  63     -19.252 -34.034 -85.067  1.00  0.62           C  
ATOM    485  NE2 GLN A  63     -19.518 -34.302 -86.341  1.00  0.59           N  
ATOM    486  OE1 GLN A  63     -18.235 -33.430 -84.711  1.00  0.70           O  
ATOM    487  N   ALA A  64     -22.161 -36.584 -82.112  1.00  0.74           N  
ATOM    488  CA  ALA A  64     -22.380 -37.923 -82.654  1.00  0.74           C  
ATOM    489  C   ALA A  64     -22.423 -37.897 -84.179  1.00  0.69           C  
ATOM    490  CB  ALA A  64     -23.671 -38.518 -82.098  1.00  0.68           C  
ATOM    491  O   ALA A  64     -23.174 -37.119 -84.772  1.00  0.62           O  
ATOM    492  N   VAL A  65     -21.484 -38.629 -84.712  1.00  0.71           N  
ATOM    493  CA  VAL A  65     -21.391 -38.766 -86.162  1.00  0.72           C  
ATOM    494  C   VAL A  65     -21.637 -40.219 -86.562  1.00  0.66           C  
ATOM    495  CB  VAL A  65     -20.017 -38.294 -86.689  1.00  0.59           C  
ATOM    496  O   VAL A  65     -21.062 -41.137 -85.974  1.00  0.59           O  
ATOM    497  CG1 VAL A  65     -19.967 -38.375 -88.214  1.00  0.50           C  
ATOM    498  CG2 VAL A  65     -19.725 -36.871 -86.217  1.00  0.46           C  
ATOM    499  N   ASN A  66     -22.464 -40.452 -87.389  1.00  0.73           N  
ATOM    500  CA  ASN A  66     -22.641 -41.723 -88.084  1.00  0.73           C  
ATOM    501  C   ASN A  66     -22.455 -41.568 -89.591  1.00  0.70           C  
ATOM    502  CB  ASN A  66     -24.018 -42.315 -87.778  1.00  0.64           C  
ATOM    503  O   ASN A  66     -23.043 -40.676 -90.205  1.00  0.62           O  
ATOM    504  CG  ASN A  66     -24.139 -43.765 -88.204  1.00  0.58           C  
ATOM    505  ND2 ASN A  66     -25.321 -44.341 -88.018  1.00  0.52           N  
ATOM    506  OD1 ASN A  66     -23.178 -44.362 -88.696  1.00  0.56           O  
ATOM    507  N   THR A  67     -21.515 -42.318 -90.064  1.00  0.64           N  
ATOM    508  CA  THR A  67     -21.362 -42.585 -91.490  1.00  0.65           C  
ATOM    509  C   THR A  67     -22.099 -43.862 -91.883  1.00  0.60           C  
ATOM    510  CB  THR A  67     -19.877 -42.706 -91.879  1.00  0.54           C  
ATOM    511  O   THR A  67     -21.772 -44.948 -91.401  1.00  0.55           O  
ATOM    512  CG2 THR A  67     -19.697 -42.630 -93.392  1.00  0.42           C  
ATOM    513  OG1 THR A  67     -19.140 -41.640 -91.267  1.00  0.45           O  
ATOM    514  N   THR A  68     -23.228 -43.816 -92.403  1.00  0.69           N  
ATOM    515  CA  THR A  68     -23.967 -44.995 -92.842  1.00  0.69           C  
ATOM    516  C   THR A  68     -24.414 -44.843 -94.293  1.00  0.69           C  
ATOM    517  CB  THR A  68     -25.193 -45.251 -91.948  1.00  0.63           C  
ATOM    518  O   THR A  68     -24.618 -43.725 -94.772  1.00  0.63           O  
ATOM    519  CG2 THR A  68     -24.777 -45.508 -90.503  1.00  0.53           C  
ATOM    520  OG1 THR A  68     -26.055 -44.106 -91.988  1.00  0.53           O  
ATOM    521  N   SER A  69     -24.382 -45.974 -94.883  1.00  0.70           N  
ATOM    522  CA  SER A  69     -25.352 -46.139 -95.961  1.00  0.69           C  
ATOM    523  C   SER A  69     -26.769 -46.268 -95.414  1.00  0.69           C  
ATOM    524  CB  SER A  69     -25.009 -47.366 -96.807  1.00  0.65           C  
ATOM    525  O   SER A  69     -27.011 -47.026 -94.472  1.00  0.64           O  
ATOM    526  OG  SER A  69     -24.189 -48.265 -96.081  1.00  0.61           O  
ATOM    527  N   PHE A  70     -27.554 -45.403 -95.779  1.00  0.71           N  
ATOM    528  CA  PHE A  70     -28.983 -45.497 -95.502  1.00  0.71           C  
ATOM    529  C   PHE A  70     -29.783 -45.543 -96.798  1.00  0.70           C  
ATOM    530  CB  PHE A  70     -29.444 -44.317 -94.642  1.00  0.67           C  
ATOM    531  O   PHE A  70     -29.334 -45.039 -97.830  1.00  0.64           O  
ATOM    532  CG  PHE A  70     -29.138 -42.971 -95.243  1.00  0.63           C  
ATOM    533  CD1 PHE A  70     -27.912 -42.357 -95.021  1.00  0.60           C  
ATOM    534  CD2 PHE A  70     -30.079 -42.320 -96.031  1.00  0.62           C  
ATOM    535  CE1 PHE A  70     -27.627 -41.112 -95.576  1.00  0.58           C  
ATOM    536  CE2 PHE A  70     -29.801 -41.076 -96.589  1.00  0.57           C  
ATOM    537  CZ  PHE A  70     -28.575 -40.473 -96.359  1.00  0.58           C  
ATOM    538  N   SER A  71     -30.790 -46.356 -96.787  1.00  0.72           N  
ATOM    539  CA  SER A  71     -31.878 -46.353 -97.760  1.00  0.72           C  
ATOM    540  C   SER A  71     -33.194 -45.928 -97.116  1.00  0.72           C  
ATOM    541  CB  SER A  71     -32.035 -47.735 -98.394  1.00  0.69           C  
ATOM    542  O   SER A  71     -33.528 -46.378 -96.018  1.00  0.68           O  
ATOM    543  OG  SER A  71     -32.943 -48.530 -97.651  1.00  0.66           O  
ATOM    544  N   PHE A  72     -33.767 -44.861 -97.641  1.00  0.70           N  
ATOM    545  CA  PHE A  72     -35.152 -44.618 -97.255  1.00  0.70           C  
ATOM    546  C   PHE A  72     -36.064 -44.625 -98.476  1.00  0.70           C  
ATOM    547  CB  PHE A  72     -35.279 -43.284 -96.513  1.00  0.65           C  
ATOM    548  O   PHE A  72     -35.692 -44.121 -99.538  1.00  0.63           O  
ATOM    549  CG  PHE A  72     -34.354 -42.214 -97.027  1.00  0.63           C  
ATOM    550  CD1 PHE A  72     -33.053 -42.112 -96.548  1.00  0.60           C  
ATOM    551  CD2 PHE A  72     -34.785 -41.309 -97.988  1.00  0.62           C  
ATOM    552  CE1 PHE A  72     -32.194 -41.122 -97.022  1.00  0.58           C  
ATOM    553  CE2 PHE A  72     -33.933 -40.318 -98.466  1.00  0.56           C  
ATOM    554  CZ  PHE A  72     -32.638 -40.226 -97.981  1.00  0.59           C  
ATOM    555  N   THR A  73     -37.198 -45.532 -98.194  1.00  0.72           N  
ATOM    556  CA  THR A  73     -38.339 -45.680 -99.090  1.00  0.72           C  
ATOM    557  C   THR A  73     -39.444 -44.693 -98.726  1.00  0.72           C  
ATOM    558  CB  THR A  73     -38.896 -47.115 -99.053  1.00  0.69           C  
ATOM    559  O   THR A  73     -39.368 -44.019 -97.696  1.00  0.67           O  
ATOM    560  CG2 THR A  73     -37.885 -48.112 -99.609  1.00  0.64           C  
ATOM    561  OG1 THR A  73     -39.203 -47.467 -97.698  1.00  0.65           O  
ATOM    562  N   TYR A  74     -40.408 -44.435 -99.703  1.00  0.66           N  
ATOM    563  CA  TYR A  74     -41.623 -43.682 -99.410  1.00  0.67           C  
ATOM    564  C   TYR A  74     -42.201 -44.086 -98.059  1.00  0.67           C  
ATOM    565  CB  TYR A  74     -42.667 -43.897-100.510  1.00  0.61           C  
ATOM    566  O   TYR A  74     -42.400 -45.273 -97.791  1.00  0.64           O  
ATOM    567  CG  TYR A  74     -43.962 -43.160-100.269  1.00  0.57           C  
ATOM    568  CD1 TYR A  74     -44.063 -41.791-100.506  1.00  0.51           C  
ATOM    569  CD2 TYR A  74     -45.088 -43.831 -99.803  1.00  0.55           C  
ATOM    570  CE1 TYR A  74     -45.254 -41.108-100.284  1.00  0.54           C  
ATOM    571  CE2 TYR A  74     -46.284 -43.159 -99.577  1.00  0.55           C  
ATOM    572  OH  TYR A  74     -47.539 -41.128 -99.598  1.00  0.48           O  
ATOM    573  CZ  TYR A  74     -46.357 -41.799 -99.821  1.00  0.52           C  
ATOM    574  N   ASN A  75     -42.498 -43.131 -97.307  1.00  0.69           N  
ATOM    575  CA  ASN A  75     -43.097 -43.200 -95.978  1.00  0.71           C  
ATOM    576  C   ASN A  75     -42.188 -43.923 -94.990  1.00  0.70           C  
ATOM    577  CB  ASN A  75     -44.464 -43.884 -96.041  1.00  0.65           C  
ATOM    578  O   ASN A  75     -42.645 -44.389 -93.945  1.00  0.68           O  
ATOM    579  CG  ASN A  75     -45.532 -43.001 -96.657  1.00  0.60           C  
ATOM    580  ND2 ASN A  75     -46.679 -43.591 -96.973  1.00  0.59           N  
ATOM    581  OD1 ASN A  75     -45.327 -41.800 -96.849  1.00  0.60           O  
ATOM    582  N   SER A  76     -40.999 -44.079 -95.331  1.00  0.75           N  
ATOM    583  CA  SER A  76     -40.149 -44.620 -94.275  1.00  0.76           C  
ATOM    584  C   SER A  76     -39.690 -43.525 -93.319  1.00  0.76           C  
ATOM    585  CB  SER A  76     -38.933 -45.327 -94.876  1.00  0.72           C  
ATOM    586  O   SER A  76     -39.374 -42.412 -93.747  1.00  0.70           O  
ATOM    587  OG  SER A  76     -38.089 -44.401 -95.537  1.00  0.69           O  
ATOM    588  N   ASN A  77     -39.816 -43.765 -92.032  1.00  0.81           N  
ATOM    589  CA  ASN A  77     -39.234 -42.992 -90.939  1.00  0.83           C  
ATOM    590  C   ASN A  77     -37.908 -43.587 -90.476  1.00  0.83           C  
ATOM    591  CB  ASN A  77     -40.213 -42.899 -89.767  1.00  0.78           C  
ATOM    592  O   ASN A  77     -37.847 -44.244 -89.435  1.00  0.78           O  
ATOM    593  CG  ASN A  77     -39.781 -41.886 -88.725  1.00  0.72           C  
ATOM    594  ND2 ASN A  77     -40.502 -41.838 -87.611  1.00  0.71           N  
ATOM    595  OD1 ASN A  77     -38.809 -41.152 -88.920  1.00  0.69           O  
ATOM    596  N   THR A  78     -36.896 -43.543 -91.290  1.00  0.82           N  
ATOM    597  CA  THR A  78     -35.627 -44.236 -91.099  1.00  0.84           C  
ATOM    598  C   THR A  78     -34.723 -43.458 -90.147  1.00  0.84           C  
ATOM    599  CB  THR A  78     -34.900 -44.450 -92.440  1.00  0.82           C  
ATOM    600  O   THR A  78     -34.430 -42.284 -90.381  1.00  0.83           O  
ATOM    601  CG2 THR A  78     -33.593 -45.210 -92.243  1.00  0.79           C  
ATOM    602  OG1 THR A  78     -35.747 -45.198 -93.322  1.00  0.82           O  
ATOM    603  N   LEU A  79     -34.242 -44.095 -89.034  1.00  0.84           N  
ATOM    604  CA  LEU A  79     -33.198 -43.580 -88.154  1.00  0.86           C  
ATOM    605  C   LEU A  79     -31.846 -43.574 -88.861  1.00  0.84           C  
ATOM    606  CB  LEU A  79     -33.114 -44.417 -86.875  1.00  0.83           C  
ATOM    607  O   LEU A  79     -31.391 -44.611 -89.348  1.00  0.81           O  
ATOM    608  CG  LEU A  79     -32.033 -44.014 -85.871  1.00  0.82           C  
ATOM    609  CD1 LEU A  79     -32.346 -42.645 -85.276  1.00  0.79           C  
ATOM    610  CD2 LEU A  79     -31.905 -45.064 -84.773  1.00  0.81           C  
ATOM    611  N   VAL A  80     -31.146 -42.482 -88.868  1.00  0.84           N  
ATOM    612  CA  VAL A  80     -29.863 -42.347 -89.551  1.00  0.85           C  
ATOM    613  C   VAL A  80     -28.739 -42.235 -88.524  1.00  0.85           C  
ATOM    614  CB  VAL A  80     -29.849 -41.123 -90.494  1.00  0.82           C  
ATOM    615  O   VAL A  80     -27.708 -42.900 -88.647  1.00  0.83           O  
ATOM    616  CG1 VAL A  80     -28.519 -41.033 -91.241  1.00  0.71           C  
ATOM    617  CG2 VAL A  80     -31.014 -41.195 -91.479  1.00  0.70           C  
ATOM    618  N   VAL A  81     -28.990 -41.455 -87.569  1.00  0.86           N  
ATOM    619  CA  VAL A  81     -28.026 -41.257 -86.492  1.00  0.88           C  
ATOM    620  C   VAL A  81     -28.762 -40.976 -85.184  1.00  0.90           C  
ATOM    621  CB  VAL A  81     -27.049 -40.103 -86.811  1.00  0.86           C  
ATOM    622  O   VAL A  81     -29.819 -40.341 -85.183  1.00  0.89           O  
ATOM    623  CG1 VAL A  81     -27.808 -38.794 -87.020  1.00  0.80           C  
ATOM    624  CG2 VAL A  81     -26.017 -39.954 -85.694  1.00  0.77           C  
ATOM    625  N   SER A  82     -28.237 -41.592 -84.107  1.00  0.88           N  
ATOM    626  CA  SER A  82     -28.673 -41.270 -82.752  1.00  0.90           C  
ATOM    627  C   SER A  82     -27.496 -41.251 -81.783  1.00  0.89           C  
ATOM    628  CB  SER A  82     -29.722 -42.275 -82.274  1.00  0.88           C  
ATOM    629  O   SER A  82     -26.461 -41.867 -82.043  1.00  0.88           O  
ATOM    630  OG  SER A  82     -29.185 -43.586 -82.242  1.00  0.87           O  
ATOM    631  N   GLY A  83     -27.625 -40.565 -80.721  1.00  0.90           N  
ATOM    632  CA  GLY A  83     -26.617 -40.525 -79.673  1.00  0.91           C  
ATOM    633  C   GLY A  83     -27.164 -40.061 -78.337  1.00  0.92           C  
ATOM    634  O   GLY A  83     -28.176 -39.358 -78.284  1.00  0.91           O  
ATOM    635  N   TRP A  84     -26.584 -40.514 -77.229  1.00  0.86           N  
ATOM    636  CA  TRP A  84     -26.752 -39.994 -75.877  1.00  0.92           C  
ATOM    637  C   TRP A  84     -25.702 -38.931 -75.568  1.00  0.85           C  
ATOM    638  CB  TRP A  84     -26.667 -41.126 -74.850  1.00  0.85           C  
ATOM    639  O   TRP A  84     -24.516 -39.122 -75.848  1.00  0.77           O  
ATOM    640  CG  TRP A  84     -27.849 -42.049 -74.862  1.00  0.72           C  
ATOM    641  CD1 TRP A  84     -27.973 -43.220 -75.557  1.00  0.67           C  
ATOM    642  CD2 TRP A  84     -29.076 -41.874 -74.148  1.00  0.72           C  
ATOM    643  CE2 TRP A  84     -29.900 -42.978 -74.457  1.00  0.77           C  
ATOM    644  CE3 TRP A  84     -29.559 -40.889 -73.275  1.00  0.72           C  
ATOM    645  NE1 TRP A  84     -29.205 -43.784 -75.317  1.00  0.76           N  
ATOM    646  CH2 TRP A  84     -31.631 -42.148 -73.072  1.00  0.74           C  
ATOM    647  CZ2 TRP A  84     -31.183 -43.125 -73.922  1.00  0.75           C  
ATOM    648  CZ3 TRP A  84     -30.836 -41.038 -72.745  1.00  0.75           C  
ATOM    649  N   PHE A  85     -26.148 -37.838 -75.003  1.00  0.93           N  
ATOM    650  CA  PHE A  85     -25.305 -36.711 -74.625  1.00  0.94           C  
ATOM    651  C   PHE A  85     -25.510 -36.348 -73.159  1.00  0.94           C  
ATOM    652  CB  PHE A  85     -25.598 -35.497 -75.512  1.00  0.94           C  
ATOM    653  O   PHE A  85     -26.645 -36.177 -72.710  1.00  0.92           O  
ATOM    654  CG  PHE A  85     -25.429 -35.765 -76.983  1.00  0.94           C  
ATOM    655  CD1 PHE A  85     -24.212 -35.528 -77.611  1.00  0.91           C  
ATOM    656  CD2 PHE A  85     -26.487 -36.253 -77.738  1.00  0.91           C  
ATOM    657  CE1 PHE A  85     -24.053 -35.775 -78.973  1.00  0.92           C  
ATOM    658  CE2 PHE A  85     -26.335 -36.503 -79.099  1.00  0.92           C  
ATOM    659  CZ  PHE A  85     -25.118 -36.262 -79.715  1.00  0.92           C  
ATOM    660  N   ARG A  86     -24.430 -36.283 -72.394  1.00  0.92           N  
ATOM    661  CA  ARG A  86     -24.452 -35.723 -71.046  1.00  0.93           C  
ATOM    662  C   ARG A  86     -24.343 -34.203 -71.083  1.00  0.92           C  
ATOM    663  CB  ARG A  86     -23.319 -36.310 -70.201  1.00  0.90           C  
ATOM    664  O   ARG A  86     -23.317 -33.659 -71.496  1.00  0.89           O  
ATOM    665  CG  ARG A  86     -23.363 -35.894 -68.739  1.00  0.84           C  
ATOM    666  CD  ARG A  86     -22.298 -36.608 -67.918  1.00  0.82           C  
ATOM    667  NE  ARG A  86     -22.344 -36.210 -66.514  1.00  0.85           N  
ATOM    668  NH1 ARG A  86     -20.689 -37.671 -65.832  1.00  0.74           N  
ATOM    669  NH2 ARG A  86     -21.702 -36.289 -64.310  1.00  0.71           N  
ATOM    670  CZ  ARG A  86     -21.578 -36.724 -65.555  1.00  0.82           C  
ATOM    671  N   VAL A  87     -25.392 -33.467 -70.662  1.00  0.93           N  
ATOM    672  CA  VAL A  87     -25.504 -32.014 -70.740  1.00  0.93           C  
ATOM    673  C   VAL A  87     -25.579 -31.425 -69.333  1.00  0.92           C  
ATOM    674  CB  VAL A  87     -26.737 -31.583 -71.565  1.00  0.92           C  
ATOM    675  O   VAL A  87     -26.569 -31.621 -68.623  1.00  0.90           O  
ATOM    676  CG1 VAL A  87     -26.844 -30.061 -71.622  1.00  0.86           C  
ATOM    677  CG2 VAL A  87     -26.668 -32.171 -72.973  1.00  0.85           C  
ATOM    678  N   ASN A  88     -24.513 -30.777 -68.987  1.00  0.89           N  
ATOM    679  CA  ASN A  88     -24.470 -30.098 -67.696  1.00  0.91           C  
ATOM    680  C   ASN A  88     -25.420 -28.905 -67.658  1.00  0.89           C  
ATOM    681  CB  ASN A  88     -23.043 -29.651 -67.371  1.00  0.87           C  
ATOM    682  O   ASN A  88     -25.499 -28.138 -68.619  1.00  0.86           O  
ATOM    683  CG  ASN A  88     -22.104 -30.818 -67.140  1.00  0.82           C  
ATOM    684  ND2 ASN A  88     -20.835 -30.637 -67.490  1.00  0.85           N  
ATOM    685  OD1 ASN A  88     -22.514 -31.874 -66.652  1.00  0.81           O  
ATOM    686  N   HIS A  89     -26.243 -28.711 -66.669  1.00  0.89           N  
ATOM    687  CA  HIS A  89     -27.129 -27.580 -66.416  1.00  0.90           C  
ATOM    688  C   HIS A  89     -26.367 -26.410 -65.803  1.00  0.88           C  
ATOM    689  CB  HIS A  89     -28.280 -27.996 -65.498  1.00  0.89           C  
ATOM    690  O   HIS A  89     -25.285 -26.595 -65.240  1.00  0.84           O  
ATOM    691  CG  HIS A  89     -29.343 -28.787 -66.191  1.00  0.88           C  
ATOM    692  CD2 HIS A  89     -29.295 -29.989 -66.812  1.00  0.86           C  
ATOM    693  ND1 HIS A  89     -30.645 -28.348 -66.299  1.00  0.84           N  
ATOM    694  CE1 HIS A  89     -31.353 -29.250 -66.959  1.00  0.87           C  
ATOM    695  NE2 HIS A  89     -30.558 -30.255 -67.282  1.00  0.89           N  
ATOM    696  N   ASN A  90     -26.918 -25.128 -66.032  1.00  0.86           N  
ATOM    697  CA  ASN A  90     -26.444 -23.925 -65.356  1.00  0.86           C  
ATOM    698  C   ASN A  90     -26.579 -24.044 -63.841  1.00  0.85           C  
ATOM    699  CB  ASN A  90     -27.198 -22.693 -65.861  1.00  0.84           C  
ATOM    700  O   ASN A  90     -27.261 -24.941 -63.342  1.00  0.82           O  
ATOM    701  CG  ASN A  90     -26.981 -22.441 -67.340  1.00  0.82           C  
ATOM    702  ND2 ASN A  90     -28.003 -21.921 -68.009  1.00  0.83           N  
ATOM    703  OD1 ASN A  90     -25.904 -22.714 -67.877  1.00  0.81           O  
ATOM    704  N   SER A  91     -25.905 -23.180 -63.194  1.00  0.78           N  
ATOM    705  CA  SER A  91     -25.873 -23.147 -61.735  1.00  0.79           C  
ATOM    706  C   SER A  91     -27.270 -22.957 -61.156  1.00  0.77           C  
ATOM    707  CB  SER A  91     -24.952 -22.030 -61.244  1.00  0.74           C  
ATOM    708  O   SER A  91     -27.529 -23.330 -60.010  1.00  0.73           O  
ATOM    709  OG  SER A  91     -25.296 -20.793 -61.845  1.00  0.71           O  
ATOM    710  N   ASP A  92     -28.182 -22.558 -61.937  1.00  0.76           N  
ATOM    711  CA  ASP A  92     -29.581 -22.380 -61.561  1.00  0.78           C  
ATOM    712  C   ASP A  92     -30.416 -23.594 -61.960  1.00  0.77           C  
ATOM    713  CB  ASP A  92     -30.152 -21.114 -62.203  1.00  0.73           C  
ATOM    714  O   ASP A  92     -31.636 -23.601 -61.782  1.00  0.75           O  
ATOM    715  CG  ASP A  92     -30.289 -21.224 -63.711  1.00  0.70           C  
ATOM    716  OD1 ASP A  92     -29.725 -22.167 -64.308  1.00  0.72           O  
ATOM    717  OD2 ASP A  92     -30.965 -20.359 -64.309  1.00  0.77           O  
ATOM    718  N   GLY A  93     -29.821 -24.609 -62.387  1.00  0.83           N  
ATOM    719  CA  GLY A  93     -30.481 -25.827 -62.830  1.00  0.84           C  
ATOM    720  C   GLY A  93     -31.070 -25.713 -64.224  1.00  0.85           C  
ATOM    721  O   GLY A  93     -31.532 -26.705 -64.791  1.00  0.84           O  
ATOM    722  N   SER A  94     -31.048 -24.520 -64.809  1.00  0.87           N  
ATOM    723  CA  SER A  94     -31.561 -24.323 -66.161  1.00  0.88           C  
ATOM    724  C   SER A  94     -30.577 -24.836 -67.207  1.00  0.89           C  
ATOM    725  CB  SER A  94     -31.859 -22.844 -66.411  1.00  0.87           C  
ATOM    726  O   SER A  94     -29.372 -24.899 -66.954  1.00  0.89           O  
ATOM    727  OG  SER A  94     -30.665 -22.081 -66.395  1.00  0.88           O  
ATOM    728  N   LYS A  95     -31.024 -25.256 -68.319  1.00  0.92           N  
ATOM    729  CA  LYS A  95     -30.217 -25.580 -69.492  1.00  0.93           C  
ATOM    730  C   LYS A  95     -30.990 -25.315 -70.781  1.00  0.92           C  
ATOM    731  CB  LYS A  95     -29.761 -27.039 -69.444  1.00  0.92           C  
ATOM    732  O   LYS A  95     -31.988 -25.982 -71.061  1.00  0.91           O  
ATOM    733  CG  LYS A  95     -28.852 -27.441 -70.596  1.00  0.90           C  
ATOM    734  CD  LYS A  95     -27.529 -26.686 -70.554  1.00  0.88           C  
ATOM    735  CE  LYS A  95     -26.558 -27.200 -71.608  1.00  0.89           C  
ATOM    736  NZ  LYS A  95     -25.211 -26.567 -71.476  1.00  0.87           N  
ATOM    737  N   ASN A  96     -30.521 -24.255 -71.487  1.00  0.92           N  
ATOM    738  CA  ASN A  96     -30.830 -24.100 -72.905  1.00  0.93           C  
ATOM    739  C   ASN A  96     -29.851 -24.878 -73.780  1.00  0.91           C  
ATOM    740  CB  ASN A  96     -30.832 -22.621 -73.296  1.00  0.89           C  
ATOM    741  O   ASN A  96     -28.643 -24.638 -73.732  1.00  0.89           O  
ATOM    742  CG  ASN A  96     -31.304 -22.394 -74.719  1.00  0.82           C  
ATOM    743  ND2 ASN A  96     -32.617 -22.365 -74.911  1.00  0.83           N  
ATOM    744  OD1 ASN A  96     -30.494 -22.247 -75.638  1.00  0.80           O  
ATOM    745  N   LEU A  97     -30.311 -25.937 -74.350  1.00  0.93           N  
ATOM    746  CA  LEU A  97     -29.509 -26.907 -75.088  1.00  0.93           C  
ATOM    747  C   LEU A  97     -29.553 -26.621 -76.585  1.00  0.92           C  
ATOM    748  CB  LEU A  97     -30.001 -28.330 -74.813  1.00  0.92           C  
ATOM    749  O   LEU A  97     -30.632 -26.573 -77.181  1.00  0.91           O  
ATOM    750  CG  LEU A  97     -29.202 -29.461 -75.462  1.00  0.88           C  
ATOM    751  CD1 LEU A  97     -27.830 -29.584 -74.806  1.00  0.84           C  
ATOM    752  CD2 LEU A  97     -29.965 -30.778 -75.368  1.00  0.84           C  
ATOM    753  N   ARG A  98     -28.358 -26.422 -77.206  1.00  0.92           N  
ATOM    754  CA  ARG A  98     -28.222 -26.357 -78.657  1.00  0.93           C  
ATOM    755  C   ARG A  98     -28.132 -27.755 -79.262  1.00  0.92           C  
ATOM    756  CB  ARG A  98     -26.989 -25.538 -79.046  1.00  0.91           C  
ATOM    757  O   ARG A  98     -27.143 -28.462 -79.059  1.00  0.91           O  
ATOM    758  CG  ARG A  98     -26.855 -25.300 -80.542  1.00  0.88           C  
ATOM    759  CD  ARG A  98     -25.627 -24.462 -80.871  1.00  0.88           C  
ATOM    760  NE  ARG A  98     -25.486 -24.256 -82.310  1.00  0.87           N  
ATOM    761  NH1 ARG A  98     -23.709 -25.711 -82.552  1.00  0.82           N  
ATOM    762  NH2 ARG A  98     -24.537 -24.593 -84.374  1.00  0.81           N  
ATOM    763  CZ  ARG A  98     -24.578 -24.854 -83.075  1.00  0.85           C  
ATOM    764  N   ILE A  99     -29.165 -28.123 -80.042  1.00  0.93           N  
ATOM    765  CA  ILE A  99     -29.144 -29.351 -80.830  1.00  0.93           C  
ATOM    766  C   ILE A  99     -29.020 -29.010 -82.313  1.00  0.91           C  
ATOM    767  CB  ILE A  99     -30.407 -30.205 -80.580  1.00  0.93           C  
ATOM    768  O   ILE A  99     -29.787 -28.199 -82.836  1.00  0.87           O  
ATOM    769  CG1 ILE A  99     -30.587 -30.465 -79.080  1.00  0.92           C  
ATOM    770  CG2 ILE A  99     -30.332 -31.521 -81.359  1.00  0.92           C  
ATOM    771  CD1 ILE A  99     -31.819 -31.293 -78.739  1.00  0.90           C  
ATOM    772  N   GLY A 100     -28.060 -29.577 -82.932  1.00  0.90           N  
ATOM    773  CA  GLY A 100     -27.869 -29.426 -84.365  1.00  0.91           C  
ATOM    774  C   GLY A 100     -27.742 -30.750 -85.094  1.00  0.89           C  
ATOM    775  O   GLY A 100     -27.354 -31.757 -84.498  1.00  0.87           O  
ATOM    776  N   ALA A 101     -28.087 -30.649 -86.346  1.00  0.90           N  
ATOM    777  CA  ALA A 101     -27.915 -31.768 -87.268  1.00  0.91           C  
ATOM    778  C   ALA A 101     -27.259 -31.313 -88.568  1.00  0.88           C  
ATOM    779  CB  ALA A 101     -29.260 -32.431 -87.557  1.00  0.88           C  
ATOM    780  O   ALA A 101     -27.565 -30.233 -89.080  1.00  0.84           O  
ATOM    781  N   SER A 102     -26.327 -32.124 -88.994  1.00  0.86           N  
ATOM    782  CA  SER A 102     -25.680 -31.918 -90.286  1.00  0.87           C  
ATOM    783  C   SER A 102     -25.508 -33.236 -91.034  1.00  0.84           C  
ATOM    784  CB  SER A 102     -24.319 -31.244 -90.103  1.00  0.84           C  
ATOM    785  O   SER A 102     -25.492 -34.306 -90.422  1.00  0.81           O  
ATOM    786  OG  SER A 102     -23.437 -32.082 -89.376  1.00  0.80           O  
ATOM    787  N   GLY A 103     -25.382 -33.070 -92.260  1.00  0.85           N  
ATOM    788  CA  GLY A 103     -25.073 -34.280 -93.005  1.00  0.85           C  
ATOM    789  C   GLY A 103     -25.139 -34.089 -94.509  1.00  0.83           C  
ATOM    790  O   GLY A 103     -25.744 -33.129 -94.992  1.00  0.78           O  
ATOM    791  N   TYR A 104     -24.405 -34.890 -95.219  1.00  0.81           N  
ATOM    792  CA  TYR A 104     -24.458 -34.927 -96.677  1.00  0.82           C  
ATOM    793  C   TYR A 104     -24.506 -36.363 -97.185  1.00  0.80           C  
ATOM    794  CB  TYR A 104     -23.251 -34.200 -97.277  1.00  0.78           C  
ATOM    795  O   TYR A 104     -23.971 -37.272 -96.546  1.00  0.76           O  
ATOM    796  CG  TYR A 104     -21.933 -34.884 -97.005  1.00  0.72           C  
ATOM    797  CD1 TYR A 104     -21.223 -34.630 -95.834  1.00  0.68           C  
ATOM    798  CD2 TYR A 104     -21.396 -35.785 -97.918  1.00  0.68           C  
ATOM    799  CE1 TYR A 104     -20.008 -35.257 -95.579  1.00  0.64           C  
ATOM    800  CE2 TYR A 104     -20.181 -36.418 -97.674  1.00  0.64           C  
ATOM    801  OH  TYR A 104     -18.293 -36.771 -96.257  1.00  0.47           O  
ATOM    802  CZ  TYR A 104     -19.496 -36.148 -96.504  1.00  0.63           C  
ATOM    803  N   THR A 105     -25.165 -36.453 -98.076  1.00  0.81           N  
ATOM    804  CA  THR A 105     -25.184 -37.643 -98.919  1.00  0.81           C  
ATOM    805  C   THR A 105     -25.000 -37.270-100.387  1.00  0.80           C  
ATOM    806  CB  THR A 105     -26.497 -38.429 -98.747  1.00  0.79           C  
ATOM    807  O   THR A 105     -24.980 -36.087-100.734  1.00  0.75           O  
ATOM    808  CG2 THR A 105     -26.898 -38.515 -97.278  1.00  0.72           C  
ATOM    809  OG1 THR A 105     -27.540 -37.770 -99.477  1.00  0.75           O  
ATOM    810  N   ASP A 106     -24.800 -38.271-101.269  1.00  0.77           N  
ATOM    811  CA  ASP A 106     -24.785 -38.064-102.713  1.00  0.77           C  
ATOM    812  C   ASP A 106     -26.128 -37.527-103.204  1.00  0.76           C  
ATOM    813  CB  ASP A 106     -24.442 -39.366-103.439  1.00  0.74           C  
ATOM    814  O   ASP A 106     -26.230 -37.029-104.327  1.00  0.72           O  
ATOM    815  CG  ASP A 106     -25.340 -40.523-103.038  1.00  0.68           C  
ATOM    816  OD1 ASP A 106     -25.890 -40.508-101.916  1.00  0.65           O  
ATOM    817  OD2 ASP A 106     -25.498 -41.460-103.851  1.00  0.70           O  
ATOM    818  N   VAL A 107     -27.181 -37.499-102.454  1.00  0.78           N  
ATOM    819  CA  VAL A 107     -28.536 -37.217-102.915  1.00  0.79           C  
ATOM    820  C   VAL A 107     -29.032 -35.911-102.298  1.00  0.79           C  
ATOM    821  CB  VAL A 107     -29.504 -38.371-102.570  1.00  0.76           C  
ATOM    822  O   VAL A 107     -29.850 -35.207-102.895  1.00  0.76           O  
ATOM    823  CG1 VAL A 107     -30.803 -38.242-103.363  1.00  0.66           C  
ATOM    824  CG2 VAL A 107     -28.842 -39.721-102.839  1.00  0.66           C  
ATOM    825  N   PHE A 108     -28.668 -35.585-101.095  1.00  0.78           N  
ATOM    826  CA  PHE A 108     -29.110 -34.369-100.423  1.00  0.79           C  
ATOM    827  C   PHE A 108     -28.142 -33.982 -99.311  1.00  0.80           C  
ATOM    828  CB  PHE A 108     -30.520 -34.550 -99.853  1.00  0.77           C  
ATOM    829  O   PHE A 108     -27.416 -34.831 -98.790  1.00  0.77           O  
ATOM    830  CG  PHE A 108     -30.609 -35.595 -98.774  1.00  0.75           C  
ATOM    831  CD1 PHE A 108     -30.909 -36.915 -99.087  1.00  0.73           C  
ATOM    832  CD2 PHE A 108     -30.391 -35.257 -97.444  1.00  0.74           C  
ATOM    833  CE1 PHE A 108     -30.992 -37.884 -98.090  1.00  0.71           C  
ATOM    834  CE2 PHE A 108     -30.472 -36.220 -96.442  1.00  0.73           C  
ATOM    835  CZ  PHE A 108     -30.774 -37.532 -96.767  1.00  0.66           C  
ATOM    836  N   SER A 109     -28.093 -32.721 -99.059  1.00  0.80           N  
ATOM    837  CA  SER A 109     -27.408 -32.166 -97.896  1.00  0.82           C  
ATOM    838  C   SER A 109     -28.398 -31.561 -96.907  1.00  0.83           C  
ATOM    839  CB  SER A 109     -26.392 -31.107 -98.327  1.00  0.79           C  
ATOM    840  O   SER A 109     -29.495 -31.151 -97.292  1.00  0.82           O  
ATOM    841  OG  SER A 109     -27.030 -30.055 -99.030  1.00  0.75           O  
ATOM    842  N   ILE A 110     -28.146 -31.710 -95.782  1.00  0.81           N  
ATOM    843  CA  ILE A 110     -28.763 -30.966 -94.689  1.00  0.82           C  
ATOM    844  C   ILE A 110     -27.980 -29.681 -94.433  1.00  0.80           C  
ATOM    845  CB  ILE A 110     -28.837 -31.814 -93.400  1.00  0.79           C  
ATOM    846  O   ILE A 110     -26.774 -29.721 -94.176  1.00  0.74           O  
ATOM    847  CG1 ILE A 110     -29.537 -33.149 -93.678  1.00  0.69           C  
ATOM    848  CG2 ILE A 110     -29.551 -31.043 -92.286  1.00  0.69           C  
ATOM    849  CD1 ILE A 110     -29.486 -34.130 -92.514  1.00  0.68           C  
ATOM    850  N   ASN A 111     -28.646 -28.525 -94.747  1.00  0.74           N  
ATOM    851  CA  ASN A 111     -28.165 -27.280 -94.156  1.00  0.73           C  
ATOM    852  C   ASN A 111     -28.154 -27.350 -92.632  1.00  0.73           C  
ATOM    853  CB  ASN A 111     -29.014 -26.098 -94.628  1.00  0.70           C  
ATOM    854  O   ASN A 111     -29.057 -27.931 -92.027  1.00  0.69           O  
ATOM    855  CG  ASN A 111     -28.924 -25.874 -96.124  1.00  0.65           C  
ATOM    856  ND2 ASN A 111     -29.948 -25.250 -96.694  1.00  0.60           N  
ATOM    857  OD1 ASN A 111     -27.941 -26.259 -96.764  1.00  0.63           O  
ATOM    858  N   ASP A 112     -27.028 -27.036 -91.948  1.00  0.69           N  
ATOM    859  CA  ASP A 112     -26.961 -27.000 -90.490  1.00  0.72           C  
ATOM    860  C   ASP A 112     -28.323 -26.667 -89.886  1.00  0.73           C  
ATOM    861  CB  ASP A 112     -25.917 -25.982 -90.026  1.00  0.63           C  
ATOM    862  O   ASP A 112     -28.772 -25.521 -89.947  1.00  0.68           O  
ATOM    863  CG  ASP A 112     -24.490 -26.448 -90.259  1.00  0.57           C  
ATOM    864  OD1 ASP A 112     -24.262 -27.669 -90.395  1.00  0.56           O  
ATOM    865  OD2 ASP A 112     -23.586 -25.585 -90.305  1.00  0.60           O  
ATOM    866  N   ALA A 113     -29.178 -27.683 -89.556  1.00  0.85           N  
ATOM    867  CA  ALA A 113     -30.396 -27.521 -88.768  1.00  0.87           C  
ATOM    868  C   ALA A 113     -30.080 -27.446 -87.277  1.00  0.88           C  
ATOM    869  CB  ALA A 113     -31.366 -28.668 -89.045  1.00  0.85           C  
ATOM    870  O   ALA A 113     -29.563 -28.403 -86.696  1.00  0.86           O  
ATOM    871  N   VAL A 114     -30.276 -26.366 -86.715  1.00  0.84           N  
ATOM    872  CA  VAL A 114     -30.070 -26.108 -85.294  1.00  0.88           C  
ATOM    873  C   VAL A 114     -31.399 -25.745 -84.636  1.00  0.88           C  
ATOM    874  CB  VAL A 114     -29.037 -24.982 -85.066  1.00  0.84           C  
ATOM    875  O   VAL A 114     -32.143 -24.904 -85.147  1.00  0.87           O  
ATOM    876  CG1 VAL A 114     -28.808 -24.753 -83.573  1.00  0.73           C  
ATOM    877  CG2 VAL A 114     -27.721 -25.315 -85.766  1.00  0.72           C  
ATOM    878  N   ALA A 115     -31.675 -26.353 -83.543  1.00  0.91           N  
ATOM    879  CA  ALA A 115     -32.730 -25.959 -82.613  1.00  0.93           C  
ATOM    880  C   ALA A 115     -32.161 -25.683 -81.224  1.00  0.93           C  
ATOM    881  CB  ALA A 115     -33.806 -27.040 -82.539  1.00  0.91           C  
ATOM    882  O   ALA A 115     -31.220 -26.350 -80.788  1.00  0.93           O  
ATOM    883  N   TYR A 116     -32.633 -24.702 -80.603  1.00  0.90           N  
ATOM    884  CA  TYR A 116     -32.475 -24.495 -79.168  1.00  0.93           C  
ATOM    885  C   TYR A 116     -33.671 -25.049 -78.402  1.00  0.91           C  
ATOM    886  CB  TYR A 116     -32.300 -23.006 -78.855  1.00  0.90           C  
ATOM    887  O   TYR A 116     -34.819 -24.729 -78.715  1.00  0.88           O  
ATOM    888  CG  TYR A 116     -31.027 -22.414 -79.411  1.00  0.86           C  
ATOM    889  CD1 TYR A 116     -29.860 -22.383 -78.651  1.00  0.83           C  
ATOM    890  CD2 TYR A 116     -30.989 -21.886 -80.697  1.00  0.83           C  
ATOM    891  CE1 TYR A 116     -28.686 -21.837 -79.159  1.00  0.86           C  
ATOM    892  CE2 TYR A 116     -29.820 -21.338 -81.215  1.00  0.86           C  
ATOM    893  OH  TYR A 116     -27.515 -20.777 -80.947  1.00  0.72           O  
ATOM    894  CZ  TYR A 116     -28.675 -21.319 -80.440  1.00  0.85           C  
ATOM    895  N   VAL A 117     -33.419 -25.935 -77.365  1.00  0.94           N  
ATOM    896  CA  VAL A 117     -34.466 -26.549 -76.555  1.00  0.94           C  
ATOM    897  C   VAL A 117     -34.154 -26.355 -75.073  1.00  0.95           C  
ATOM    898  CB  VAL A 117     -34.621 -28.053 -76.874  1.00  0.93           C  
ATOM    899  O   VAL A 117     -33.004 -26.493 -74.651  1.00  0.94           O  
ATOM    900  CG1 VAL A 117     -34.965 -28.260 -78.348  1.00  0.83           C  
ATOM    901  CG2 VAL A 117     -33.345 -28.810 -76.509  1.00  0.82           C  
ATOM    902  N   ASP A 118     -35.153 -25.932 -74.281  1.00  0.91           N  
ATOM    903  CA  ASP A 118     -35.054 -25.905 -72.825  1.00  0.93           C  
ATOM    904  C   ASP A 118     -35.219 -27.304 -72.237  1.00  0.92           C  
ATOM    905  CB  ASP A 118     -36.101 -24.959 -72.233  1.00  0.90           C  
ATOM    906  O   ASP A 118     -36.228 -27.969 -72.478  1.00  0.90           O  
ATOM    907  CG  ASP A 118     -35.878 -23.508 -72.624  1.00  0.86           C  
ATOM    908  OD1 ASP A 118     -34.714 -23.053 -72.641  1.00  0.84           O  
ATOM    909  OD2 ASP A 118     -36.876 -22.814 -72.915  1.00  0.88           O  
ATOM    910  N   LEU A 119     -34.155 -27.855 -71.447  1.00  0.92           N  
ATOM    911  CA  LEU A 119     -34.261 -29.069 -70.644  1.00  0.93           C  
ATOM    912  C   LEU A 119     -34.987 -28.791 -69.332  1.00  0.90           C  
ATOM    913  CB  LEU A 119     -32.873 -29.648 -70.360  1.00  0.92           C  
ATOM    914  O   LEU A 119     -35.050 -27.644 -68.883  1.00  0.87           O  
ATOM    915  CG  LEU A 119     -32.037 -30.035 -71.581  1.00  0.90           C  
ATOM    916  CD1 LEU A 119     -30.749 -30.725 -71.144  1.00  0.86           C  
ATOM    917  CD2 LEU A 119     -32.840 -30.934 -72.515  1.00  0.87           C  
ATOM    918  N   ASP A 120     -35.644 -29.838 -68.786  1.00  0.90           N  
ATOM    919  CA  ASP A 120     -36.212 -29.754 -67.444  1.00  0.91           C  
ATOM    920  C   ASP A 120     -35.200 -29.180 -66.455  1.00  0.91           C  
ATOM    921  CB  ASP A 120     -36.685 -31.131 -66.974  1.00  0.89           C  
ATOM    922  O   ASP A 120     -34.054 -29.630 -66.400  1.00  0.89           O  
ATOM    923  CG  ASP A 120     -37.887 -31.642 -67.749  1.00  0.85           C  
ATOM    924  OD1 ASP A 120     -38.723 -30.822 -68.187  1.00  0.82           O  
ATOM    925  OD2 ASP A 120     -38.000 -32.875 -67.922  1.00  0.85           O  
ATOM    926  N   ARG A 121     -35.571 -28.201 -65.863  1.00  0.87           N  
ATOM    927  CA  ARG A 121     -34.754 -27.583 -64.824  1.00  0.87           C  
ATOM    928  C   ARG A 121     -34.424 -28.582 -63.720  1.00  0.86           C  
ATOM    929  CB  ARG A 121     -35.466 -26.364 -64.234  1.00  0.85           C  
ATOM    930  O   ARG A 121     -35.324 -29.097 -63.053  1.00  0.83           O  
ATOM    931  CG  ARG A 121     -34.590 -25.520 -63.322  1.00  0.80           C  
ATOM    932  CD  ARG A 121     -35.278 -24.223 -62.921  1.00  0.79           C  
ATOM    933  NE  ARG A 121     -34.400 -23.371 -62.125  1.00  0.76           N  
ATOM    934  NH1 ARG A 121     -35.906 -21.628 -61.950  1.00  0.68           N  
ATOM    935  NH2 ARG A 121     -33.842 -21.468 -60.966  1.00  0.66           N  
ATOM    936  CZ  ARG A 121     -34.718 -22.158 -61.682  1.00  0.75           C  
ATOM    937  N   ILE A 122     -33.072 -28.917 -63.448  1.00  0.86           N  
ATOM    938  CA  ILE A 122     -32.640 -29.731 -62.318  1.00  0.86           C  
ATOM    939  C   ILE A 122     -32.835 -28.954 -61.018  1.00  0.86           C  
ATOM    940  CB  ILE A 122     -31.165 -30.166 -62.466  1.00  0.84           C  
ATOM    941  O   ILE A 122     -32.314 -27.846 -60.865  1.00  0.83           O  
ATOM    942  CG1 ILE A 122     -30.996 -31.074 -63.689  1.00  0.81           C  
ATOM    943  CG2 ILE A 122     -30.678 -30.865 -61.193  1.00  0.81           C  
ATOM    944  CD1 ILE A 122     -29.563 -31.526 -63.931  1.00  0.78           C  
ATOM    945  N   PRO A 123     -33.725 -29.502 -60.172  1.00  0.81           N  
ATOM    946  CA  PRO A 123     -33.877 -28.812 -58.889  1.00  0.82           C  
ATOM    947  C   PRO A 123     -32.553 -28.646 -58.147  1.00  0.82           C  
ATOM    948  CB  PRO A 123     -34.829 -29.724 -58.109  1.00  0.80           C  
ATOM    949  O   PRO A 123     -31.779 -29.600 -58.036  1.00  0.78           O  
ATOM    950  CG  PRO A 123     -35.345 -30.693 -59.123  1.00  0.78           C  
ATOM    951  CD  PRO A 123     -34.417 -30.689 -60.304  1.00  0.78           C  
ATOM    952  N   ARG A 124     -32.055 -27.444 -57.797  1.00  0.81           N  
ATOM    953  CA  ARG A 124     -30.882 -27.133 -56.987  1.00  0.82           C  
ATOM    954  C   ARG A 124     -31.192 -27.267 -55.500  1.00  0.83           C  
ATOM    955  CB  ARG A 124     -30.377 -25.721 -57.292  1.00  0.78           C  
ATOM    956  O   ARG A 124     -32.291 -26.929 -55.057  1.00  0.82           O  
ATOM    957  CG  ARG A 124     -29.919 -25.527 -58.728  1.00  0.72           C  
ATOM    958  CD  ARG A 124     -28.644 -26.306 -59.024  1.00  0.70           C  
ATOM    959  NE  ARG A 124     -28.116 -25.992 -60.348  1.00  0.64           N  
ATOM    960  NH1 ARG A 124     -26.406 -27.543 -60.261  1.00  0.55           N  
ATOM    961  NH2 ARG A 124     -26.669 -26.223 -62.117  1.00  0.50           N  
ATOM    962  CZ  ARG A 124     -27.065 -26.587 -60.906  1.00  0.65           C  
ATOM    963  N   ALA A 125     -30.149 -27.838 -54.839  1.00  0.85           N  
ATOM    964  CA  ALA A 125     -30.269 -27.789 -53.384  1.00  0.86           C  
ATOM    965  C   ALA A 125     -30.509 -26.361 -52.901  1.00  0.87           C  
ATOM    966  CB  ALA A 125     -29.017 -28.365 -52.727  1.00  0.84           C  
ATOM    967  O   ALA A 125     -29.950 -25.410 -53.452  1.00  0.86           O  
ATOM    968  N   SER A 126     -31.362 -26.165 -51.972  1.00  0.88           N  
ATOM    969  CA  SER A 126     -31.593 -24.902 -51.278  1.00  0.90           C  
ATOM    970  C   SER A 126     -30.326 -24.412 -50.586  1.00  0.89           C  
ATOM    971  CB  SER A 126     -32.719 -25.051 -50.254  1.00  0.88           C  
ATOM    972  O   SER A 126     -29.490 -25.216 -50.168  1.00  0.89           O  
ATOM    973  OG  SER A 126     -33.931 -25.419 -50.888  1.00  0.84           O  
ATOM    974  N   THR A 127     -30.091 -23.153 -50.509  1.00  0.88           N  
ATOM    975  CA  THR A 127     -28.934 -22.568 -49.841  1.00  0.89           C  
ATOM    976  C   THR A 127     -29.330 -21.984 -48.487  1.00  0.89           C  
ATOM    977  CB  THR A 127     -28.285 -21.472 -50.705  1.00  0.86           C  
ATOM    978  O   THR A 127     -30.508 -21.719 -48.240  1.00  0.88           O  
ATOM    979  CG2 THR A 127     -27.744 -22.048 -52.010  1.00  0.82           C  
ATOM    980  OG1 THR A 127     -29.262 -20.468 -51.008  1.00  0.84           O  
ATOM    981  N   LEU A 128     -28.365 -21.722 -47.571  1.00  0.91           N  
ATOM    982  CA  LEU A 128     -28.523 -21.136 -46.245  1.00  0.92           C  
ATOM    983  C   LEU A 128     -28.160 -19.655 -46.258  1.00  0.90           C  
ATOM    984  CB  LEU A 128     -27.656 -21.878 -45.224  1.00  0.87           C  
ATOM    985  O   LEU A 128     -27.068 -19.284 -46.693  1.00  0.85           O  
ATOM    986  CG  LEU A 128     -28.353 -22.967 -44.407  1.00  0.75           C  
ATOM    987  CD1 LEU A 128     -27.753 -24.333 -44.722  1.00  0.67           C  
ATOM    988  CD2 LEU A 128     -28.252 -22.664 -42.916  1.00  0.68           C  
ATOM    989  N   SER A 129     -29.021 -18.764 -45.838  1.00  0.88           N  
ATOM    990  CA  SER A 129     -28.750 -17.332 -45.764  1.00  0.88           C  
ATOM    991  C   SER A 129     -28.399 -16.909 -44.341  1.00  0.86           C  
ATOM    992  CB  SER A 129     -29.955 -16.532 -46.260  1.00  0.84           C  
ATOM    993  O   SER A 129     -27.741 -15.887 -44.137  1.00  0.82           O  
ATOM    994  OG  SER A 129     -31.108 -16.833 -45.494  1.00  0.74           O  
ATOM    995  N   SER A 130     -28.684 -17.564 -43.382  1.00  0.87           N  
ATOM    996  CA  SER A 130     -28.564 -17.149 -41.988  1.00  0.87           C  
ATOM    997  C   SER A 130     -27.111 -17.177 -41.526  1.00  0.86           C  
ATOM    998  CB  SER A 130     -29.411 -18.048 -41.086  1.00  0.84           C  
ATOM    999  O   SER A 130     -26.321 -17.999 -41.995  1.00  0.82           O  
ATOM   1000  OG  SER A 130     -30.756 -18.084 -41.532  1.00  0.72           O  
ATOM   1001  N   ASN A 131     -26.693 -16.323 -40.605  1.00  0.83           N  
ATOM   1002  CA  ASN A 131     -25.503 -16.492 -39.778  1.00  0.84           C  
ATOM   1003  C   ASN A 131     -25.668 -17.640 -38.786  1.00  0.84           C  
ATOM   1004  CB  ASN A 131     -25.175 -15.194 -39.037  1.00  0.77           C  
ATOM   1005  O   ASN A 131     -26.730 -17.794 -38.180  1.00  0.81           O  
ATOM   1006  CG  ASN A 131     -24.713 -14.091 -39.968  1.00  0.68           C  
ATOM   1007  ND2 ASN A 131     -24.964 -12.845 -39.583  1.00  0.61           N  
ATOM   1008  OD1 ASN A 131     -24.137 -14.355 -41.027  1.00  0.62           O  
ATOM   1009  N   VAL A 132     -24.658 -18.462 -38.564  1.00  0.89           N  
ATOM   1010  CA  VAL A 132     -24.649 -19.624 -37.682  1.00  0.89           C  
ATOM   1011  C   VAL A 132     -23.807 -19.327 -36.444  1.00  0.87           C  
ATOM   1012  CB  VAL A 132     -24.111 -20.880 -38.404  1.00  0.83           C  
ATOM   1013  O   VAL A 132     -22.704 -19.857 -36.293  1.00  0.79           O  
ATOM   1014  CG1 VAL A 132     -24.320 -22.127 -37.546  1.00  0.76           C  
ATOM   1015  CG2 VAL A 132     -24.786 -21.044 -39.764  1.00  0.74           C  
ATOM   1016  N   SER A 133     -24.173 -18.331 -35.709  1.00  0.91           N  
ATOM   1017  CA  SER A 133     -23.558 -18.104 -34.405  1.00  0.92           C  
ATOM   1018  C   SER A 133     -24.613 -17.891 -33.325  1.00  0.91           C  
ATOM   1019  CB  SER A 133     -22.620 -16.897 -34.459  1.00  0.87           C  
ATOM   1020  O   SER A 133     -25.571 -17.142 -33.525  1.00  0.89           O  
ATOM   1021  OG  SER A 133     -21.604 -17.092 -35.428  1.00  0.75           O  
ATOM   1022  N   TRP A 134     -24.460 -18.517 -32.064  1.00  0.92           N  
ATOM   1023  CA  TRP A 134     -25.358 -18.394 -30.921  1.00  0.94           C  
ATOM   1024  C   TRP A 134     -24.651 -18.788 -29.628  1.00  0.93           C  
ATOM   1025  CB  TRP A 134     -26.605 -19.260 -31.120  1.00  0.92           C  
ATOM   1026  O   TRP A 134     -23.590 -19.415 -29.660  1.00  0.90           O  
ATOM   1027  CG  TRP A 134     -26.354 -20.731 -30.976  1.00  0.87           C  
ATOM   1028  CD1 TRP A 134     -26.656 -21.517 -29.899  1.00  0.82           C  
ATOM   1029  CD2 TRP A 134     -25.743 -21.592 -31.942  1.00  0.84           C  
ATOM   1030  CE2 TRP A 134     -25.708 -22.889 -31.384  1.00  0.84           C  
ATOM   1031  CE3 TRP A 134     -25.222 -21.392 -33.228  1.00  0.77           C  
ATOM   1032  NE1 TRP A 134     -26.270 -22.816 -30.138  1.00  0.82           N  
ATOM   1033  CH2 TRP A 134     -24.668 -23.759 -33.324  1.00  0.83           C  
ATOM   1034  CZ2 TRP A 134     -25.171 -23.982 -32.068  1.00  0.83           C  
ATOM   1035  CZ3 TRP A 134     -24.688 -22.482 -33.907  1.00  0.82           C  
ATOM   1036  N   THR A 135     -25.212 -18.455 -28.504  1.00  0.91           N  
ATOM   1037  CA  THR A 135     -24.750 -18.849 -27.177  1.00  0.93           C  
ATOM   1038  C   THR A 135     -25.559 -20.032 -26.652  1.00  0.93           C  
ATOM   1039  CB  THR A 135     -24.843 -17.678 -26.182  1.00  0.91           C  
ATOM   1040  O   THR A 135     -26.780 -19.939 -26.505  1.00  0.92           O  
ATOM   1041  CG2 THR A 135     -24.212 -18.042 -24.842  1.00  0.90           C  
ATOM   1042  OG1 THR A 135     -24.161 -16.541 -26.726  1.00  0.90           O  
ATOM   1043  N   ALA A 136     -24.856 -21.154 -26.314  1.00  0.91           N  
ATOM   1044  CA  ALA A 136     -25.482 -22.395 -25.864  1.00  0.93           C  
ATOM   1045  C   ALA A 136     -26.345 -22.157 -24.629  1.00  0.92           C  
ATOM   1046  CB  ALA A 136     -24.419 -23.451 -25.571  1.00  0.91           C  
ATOM   1047  O   ALA A 136     -25.932 -21.459 -23.700  1.00  0.90           O  
ATOM   1048  N   GLY A 137     -27.584 -22.600 -24.642  1.00  0.92           N  
ATOM   1049  CA  GLY A 137     -28.510 -22.608 -23.521  1.00  0.91           C  
ATOM   1050  C   GLY A 137     -29.148 -21.256 -23.264  1.00  0.89           C  
ATOM   1051  O   GLY A 137     -30.090 -21.148 -22.476  1.00  0.84           O  
ATOM   1052  N   LEU A 138     -28.736 -20.123 -24.066  1.00  0.90           N  
ATOM   1053  CA  LEU A 138     -29.193 -18.759 -23.823  1.00  0.90           C  
ATOM   1054  C   LEU A 138     -29.950 -18.216 -25.030  1.00  0.83           C  
ATOM   1055  CB  LEU A 138     -28.009 -17.847 -23.495  1.00  0.88           C  
ATOM   1056  O   LEU A 138     -30.862 -17.400 -24.881  1.00  0.78           O  
ATOM   1057  CG  LEU A 138     -27.228 -18.180 -22.223  1.00  0.88           C  
ATOM   1058  CD1 LEU A 138     -26.139 -17.140 -21.982  1.00  0.84           C  
ATOM   1059  CD2 LEU A 138     -28.168 -18.265 -21.025  1.00  0.85           C  
ATOM   1060  N   GLU A 139     -29.574 -18.634 -26.105  1.00  0.89           N  
ATOM   1061  CA  GLU A 139     -30.133 -18.106 -27.345  1.00  0.91           C  
ATOM   1062  C   GLU A 139     -30.713 -19.222 -28.209  1.00  0.90           C  
ATOM   1063  CB  GLU A 139     -29.069 -17.333 -28.128  1.00  0.89           C  
ATOM   1064  O   GLU A 139     -30.170 -20.328 -28.250  1.00  0.89           O  
ATOM   1065  CG  GLU A 139     -28.553 -16.096 -27.408  1.00  0.86           C  
ATOM   1066  CD  GLU A 139     -27.405 -15.413 -28.135  1.00  0.83           C  
ATOM   1067  OE1 GLU A 139     -26.809 -16.033 -29.045  1.00  0.86           O  
ATOM   1068  OE2 GLU A 139     -27.098 -14.250 -27.791  1.00  0.87           O  
ATOM   1069  N   ASN A 140     -31.751 -18.905 -28.957  1.00  0.94           N  
ATOM   1070  CA  ASN A 140     -32.229 -19.710 -30.076  1.00  0.94           C  
ATOM   1071  C   ASN A 140     -31.457 -19.402 -31.357  1.00  0.93           C  
ATOM   1072  CB  ASN A 140     -33.727 -19.492 -30.294  1.00  0.93           C  
ATOM   1073  O   ASN A 140     -30.976 -18.283 -31.543  1.00  0.92           O  
ATOM   1074  CG  ASN A 140     -34.561 -19.937 -29.108  1.00  0.91           C  
ATOM   1075  ND2 ASN A 140     -35.675 -19.253 -28.877  1.00  0.92           N  
ATOM   1076  OD1 ASN A 140     -34.205 -20.886 -28.405  1.00  0.91           O  
ATOM   1077  N   LEU A 141     -31.359 -20.341 -32.260  1.00  0.95           N  
ATOM   1078  CA  LEU A 141     -30.674 -20.170 -33.537  1.00  0.95           C  
ATOM   1079  C   LEU A 141     -31.673 -20.126 -34.688  1.00  0.94           C  
ATOM   1080  CB  LEU A 141     -29.669 -21.303 -33.761  1.00  0.95           C  
ATOM   1081  O   LEU A 141     -32.223 -21.158 -35.079  1.00  0.93           O  
ATOM   1082  CG  LEU A 141     -28.906 -21.280 -35.087  1.00  0.95           C  
ATOM   1083  CD1 LEU A 141     -28.084 -20.001 -35.203  1.00  0.93           C  
ATOM   1084  CD2 LEU A 141     -28.013 -22.509 -35.212  1.00  0.93           C  
ATOM   1085  N   PRO A 142     -32.062 -18.953 -35.172  1.00  0.94           N  
ATOM   1086  CA  PRO A 142     -32.872 -18.859 -36.389  1.00  0.95           C  
ATOM   1087  C   PRO A 142     -32.104 -19.274 -37.642  1.00  0.94           C  
ATOM   1088  CB  PRO A 142     -33.250 -17.377 -36.447  1.00  0.93           C  
ATOM   1089  O   PRO A 142     -30.983 -18.810 -37.865  1.00  0.93           O  
ATOM   1090  CG  PRO A 142     -32.099 -16.664 -35.813  1.00  0.91           C  
ATOM   1091  CD  PRO A 142     -31.518 -17.548 -34.748  1.00  0.92           C  
ATOM   1092  N   ILE A 143     -32.712 -20.056 -38.483  1.00  0.96           N  
ATOM   1093  CA  ILE A 143     -32.199 -20.537 -39.761  1.00  0.96           C  
ATOM   1094  C   ILE A 143     -33.145 -20.122 -40.886  1.00  0.95           C  
ATOM   1095  CB  ILE A 143     -32.015 -22.072 -39.754  1.00  0.95           C  
ATOM   1096  O   ILE A 143     -34.339 -20.426 -40.845  1.00  0.93           O  
ATOM   1097  CG1 ILE A 143     -31.091 -22.494 -38.606  1.00  0.91           C  
ATOM   1098  CG2 ILE A 143     -31.472 -22.556 -41.102  1.00  0.91           C  
ATOM   1099  CD1 ILE A 143     -29.714 -21.845 -38.650  1.00  0.88           C  
ATOM   1100  N   THR A 144     -32.617 -19.491 -41.856  1.00  0.95           N  
ATOM   1101  CA  THR A 144     -33.326 -19.136 -43.081  1.00  0.95           C  
ATOM   1102  C   THR A 144     -32.720 -19.854 -44.283  1.00  0.95           C  
ATOM   1103  CB  THR A 144     -33.299 -17.615 -43.320  1.00  0.93           C  
ATOM   1104  O   THR A 144     -31.510 -19.787 -44.508  1.00  0.93           O  
ATOM   1105  CG2 THR A 144     -34.148 -17.234 -44.529  1.00  0.86           C  
ATOM   1106  OG1 THR A 144     -33.811 -16.946 -42.161  1.00  0.87           O  
ATOM   1107  N   ILE A 145     -33.486 -20.517 -45.037  1.00  0.95           N  
ATOM   1108  CA  ILE A 145     -33.156 -21.308 -46.218  1.00  0.94           C  
ATOM   1109  C   ILE A 145     -33.658 -20.596 -47.472  1.00  0.92           C  
ATOM   1110  CB  ILE A 145     -33.756 -22.729 -46.132  1.00  0.94           C  
ATOM   1111  O   ILE A 145     -34.847 -20.290 -47.586  1.00  0.88           O  
ATOM   1112  CG1 ILE A 145     -33.277 -23.434 -44.857  1.00  0.91           C  
ATOM   1113  CG2 ILE A 145     -33.394 -23.544 -47.377  1.00  0.91           C  
ATOM   1114  CD1 ILE A 145     -33.941 -24.782 -44.610  1.00  0.89           C  
ATOM   1115  N   ASN A 146     -32.790 -20.324 -48.403  1.00  0.91           N  
ATOM   1116  CA  ASN A 146     -33.186 -19.942 -49.754  1.00  0.91           C  
ATOM   1117  C   ASN A 146     -33.682 -21.144 -50.553  1.00  0.88           C  
ATOM   1118  CB  ASN A 146     -32.024 -19.264 -50.483  1.00  0.87           C  
ATOM   1119  O   ASN A 146     -32.901 -21.802 -51.242  1.00  0.84           O  
ATOM   1120  CG  ASN A 146     -31.521 -18.031 -49.758  1.00  0.81           C  
ATOM   1121  ND2 ASN A 146     -30.207 -17.838 -49.758  1.00  0.82           N  
ATOM   1122  OD1 ASN A 146     -32.306 -17.259 -49.201  1.00  0.78           O  
ATOM   1123  N   ARG A 147     -34.907 -21.386 -50.279  1.00  0.91           N  
ATOM   1124  CA  ARG A 147     -35.585 -22.522 -50.896  1.00  0.91           C  
ATOM   1125  C   ARG A 147     -35.665 -22.355 -52.410  1.00  0.88           C  
ATOM   1126  CB  ARG A 147     -36.990 -22.692 -50.313  1.00  0.89           C  
ATOM   1127  O   ARG A 147     -36.330 -21.443 -52.905  1.00  0.85           O  
ATOM   1128  CG  ARG A 147     -37.665 -23.997 -50.702  1.00  0.86           C  
ATOM   1129  CD  ARG A 147     -39.031 -24.144 -50.046  1.00  0.84           C  
ATOM   1130  NE  ARG A 147     -39.603 -25.466 -50.282  1.00  0.83           N  
ATOM   1131  NH1 ARG A 147     -41.495 -25.101 -49.008  1.00  0.76           N  
ATOM   1132  NH2 ARG A 147     -41.188 -27.114 -50.062  1.00  0.74           N  
ATOM   1133  CZ  ARG A 147     -40.761 -25.891 -49.783  1.00  0.81           C  
ATOM   1134  N   ALA A 148     -35.150 -23.266 -53.108  1.00  0.87           N  
ATOM   1135  CA  ALA A 148     -35.042 -23.188 -54.563  1.00  0.86           C  
ATOM   1136  C   ALA A 148     -36.350 -23.599 -55.232  1.00  0.85           C  
ATOM   1137  CB  ALA A 148     -33.895 -24.064 -55.060  1.00  0.84           C  
ATOM   1138  O   ALA A 148     -36.629 -23.198 -56.365  1.00  0.81           O  
ATOM   1139  N   SER A 149     -37.218 -24.368 -54.554  1.00  0.85           N  
ATOM   1140  CA  SER A 149     -38.536 -24.794 -55.015  1.00  0.86           C  
ATOM   1141  C   SER A 149     -39.478 -25.043 -53.842  1.00  0.86           C  
ATOM   1142  CB  SER A 149     -38.423 -26.060 -55.866  1.00  0.84           C  
ATOM   1143  O   SER A 149     -39.076 -25.613 -52.826  1.00  0.86           O  
ATOM   1144  OG  SER A 149     -39.699 -26.478 -56.317  1.00  0.83           O  
ATOM   1145  N   SER A 150     -40.763 -24.636 -54.082  1.00  0.84           N  
ATOM   1146  CA  SER A 150     -41.795 -24.881 -53.080  1.00  0.87           C  
ATOM   1147  C   SER A 150     -42.055 -26.373 -52.907  1.00  0.84           C  
ATOM   1148  CB  SER A 150     -43.094 -24.170 -53.463  1.00  0.82           C  
ATOM   1149  O   SER A 150     -42.632 -26.796 -51.903  1.00  0.83           O  
ATOM   1150  OG  SER A 150     -43.524 -24.570 -54.753  1.00  0.77           O  
ATOM   1151  N   ALA A 151     -41.554 -27.160 -53.732  1.00  0.86           N  
ATOM   1152  CA  ALA A 151     -41.726 -28.610 -53.683  1.00  0.88           C  
ATOM   1153  C   ALA A 151     -40.630 -29.264 -52.846  1.00  0.88           C  
ATOM   1154  CB  ALA A 151     -41.733 -29.193 -55.094  1.00  0.85           C  
ATOM   1155  O   ALA A 151     -40.623 -30.484 -52.667  1.00  0.87           O  
ATOM   1156  N   PHE A 152     -39.659 -28.476 -52.303  1.00  0.89           N  
ATOM   1157  CA  PHE A 152     -38.546 -29.033 -51.544  1.00  0.91           C  
ATOM   1158  C   PHE A 152     -38.861 -29.049 -50.053  1.00  0.91           C  
ATOM   1159  CB  PHE A 152     -37.264 -28.234 -51.801  1.00  0.89           C  
ATOM   1160  O   PHE A 152     -39.430 -28.092 -49.523  1.00  0.90           O  
ATOM   1161  CG  PHE A 152     -36.799 -28.277 -53.231  1.00  0.86           C  
ATOM   1162  CD1 PHE A 152     -37.376 -29.157 -54.139  1.00  0.82           C  
ATOM   1163  CD2 PHE A 152     -35.784 -27.436 -53.669  1.00  0.83           C  
ATOM   1164  CE1 PHE A 152     -36.948 -29.199 -55.463  1.00  0.85           C  
ATOM   1165  CE2 PHE A 152     -35.350 -27.472 -54.991  1.00  0.85           C  
ATOM   1166  CZ  PHE A 152     -35.933 -28.355 -55.887  1.00  0.84           C  
ATOM   1167  N   ASP A 153     -38.522 -30.152 -49.404  1.00  0.92           N  
ATOM   1168  CA  ASP A 153     -38.415 -30.254 -47.952  1.00  0.93           C  
ATOM   1169  C   ASP A 153     -36.954 -30.321 -47.513  1.00  0.93           C  
ATOM   1170  CB  ASP A 153     -39.174 -31.481 -47.443  1.00  0.90           C  
ATOM   1171  O   ASP A 153     -36.087 -30.738 -48.283  1.00  0.93           O  
ATOM   1172  CG  ASP A 153     -40.679 -31.354 -47.598  1.00  0.80           C  
ATOM   1173  OD1 ASP A 153     -41.215 -30.234 -47.455  1.00  0.75           O  
ATOM   1174  OD2 ASP A 153     -41.336 -32.384 -47.864  1.00  0.81           O  
ATOM   1175  N   HIS A 154     -36.713 -29.870 -46.347  1.00  0.93           N  
ATOM   1176  CA  HIS A 154     -35.335 -29.846 -45.869  1.00  0.95           C  
ATOM   1177  C   HIS A 154     -35.199 -30.585 -44.542  1.00  0.95           C  
ATOM   1178  CB  HIS A 154     -34.845 -28.404 -45.720  1.00  0.94           C  
ATOM   1179  O   HIS A 154     -36.085 -30.505 -43.688  1.00  0.94           O  
ATOM   1180  CG  HIS A 154     -35.010 -27.583 -46.959  1.00  0.92           C  
ATOM   1181  CD2 HIS A 154     -34.144 -27.305 -47.962  1.00  0.90           C  
ATOM   1182  ND1 HIS A 154     -36.185 -26.934 -47.271  1.00  0.91           N  
ATOM   1183  CE1 HIS A 154     -36.034 -26.291 -48.417  1.00  0.91           C  
ATOM   1184  NE2 HIS A 154     -34.805 -26.500 -48.857  1.00  0.91           N  
ATOM   1185  N   ILE A 155     -34.107 -31.322 -44.340  1.00  0.95           N  
ATOM   1186  CA  ILE A 155     -33.575 -31.673 -43.028  1.00  0.96           C  
ATOM   1187  C   ILE A 155     -32.446 -30.715 -42.655  1.00  0.96           C  
ATOM   1188  CB  ILE A 155     -33.073 -33.134 -42.993  1.00  0.94           C  
ATOM   1189  O   ILE A 155     -31.457 -30.599 -43.383  1.00  0.95           O  
ATOM   1190  CG1 ILE A 155     -34.216 -34.100 -43.325  1.00  0.92           C  
ATOM   1191  CG2 ILE A 155     -32.458 -33.461 -41.629  1.00  0.92           C  
ATOM   1192  CD1 ILE A 155     -33.798 -35.563 -43.365  1.00  0.89           C  
ATOM   1193  N   VAL A 156     -32.643 -30.040 -41.617  1.00  0.96           N  
ATOM   1194  CA  VAL A 156     -31.639 -29.128 -41.078  1.00  0.96           C  
ATOM   1195  C   VAL A 156     -31.002 -29.739 -39.833  1.00  0.96           C  
ATOM   1196  CB  VAL A 156     -32.248 -27.748 -40.743  1.00  0.96           C  
ATOM   1197  O   VAL A 156     -31.701 -30.097 -38.881  1.00  0.96           O  
ATOM   1198  CG1 VAL A 156     -31.151 -26.746 -40.388  1.00  0.93           C  
ATOM   1199  CG2 VAL A 156     -33.085 -27.236 -41.914  1.00  0.93           C  
ATOM   1200  N   SER A 157     -29.710 -29.894 -39.824  1.00  0.96           N  
ATOM   1201  CA  SER A 157     -28.977 -30.408 -38.672  1.00  0.97           C  
ATOM   1202  C   SER A 157     -27.898 -29.429 -38.221  1.00  0.97           C  
ATOM   1203  CB  SER A 157     -28.344 -31.761 -39.000  1.00  0.95           C  
ATOM   1204  O   SER A 157     -27.373 -28.661 -39.029  1.00  0.96           O  
ATOM   1205  OG  SER A 157     -27.432 -31.642 -40.078  1.00  0.82           O  
ATOM   1206  N   ILE A 158     -27.558 -29.417 -36.978  1.00  0.96           N  
ATOM   1207  CA  ILE A 158     -26.501 -28.640 -36.339  1.00  0.97           C  
ATOM   1208  C   ILE A 158     -25.437 -29.581 -35.777  1.00  0.96           C  
ATOM   1209  CB  ILE A 158     -27.063 -27.736 -35.219  1.00  0.96           C  
ATOM   1210  O   ILE A 158     -25.744 -30.469 -34.978  1.00  0.96           O  
ATOM   1211  CG1 ILE A 158     -28.083 -26.746 -35.793  1.00  0.93           C  
ATOM   1212  CG2 ILE A 158     -25.929 -27.000 -34.499  1.00  0.93           C  
ATOM   1213  CD1 ILE A 158     -28.798 -25.913 -34.738  1.00  0.89           C  
ATOM   1214  N   ASP A 159     -24.213 -29.334 -36.092  1.00  0.96           N  
ATOM   1215  CA  ASP A 159     -23.036 -30.026 -35.577  1.00  0.96           C  
ATOM   1216  C   ASP A 159     -22.076 -29.048 -34.903  1.00  0.96           C  
ATOM   1217  CB  ASP A 159     -22.319 -30.777 -36.701  1.00  0.95           C  
ATOM   1218  O   ASP A 159     -21.915 -27.914 -35.359  1.00  0.95           O  
ATOM   1219  CG  ASP A 159     -23.258 -31.629 -37.537  1.00  0.88           C  
ATOM   1220  OD1 ASP A 159     -24.017 -32.441 -36.965  1.00  0.86           O  
ATOM   1221  OD2 ASP A 159     -23.236 -31.490 -38.779  1.00  0.88           O  
ATOM   1222  N   VAL A 160     -21.380 -29.521 -33.965  1.00  0.96           N  
ATOM   1223  CA  VAL A 160     -20.366 -28.738 -33.266  1.00  0.96           C  
ATOM   1224  C   VAL A 160     -19.035 -29.486 -33.279  1.00  0.95           C  
ATOM   1225  CB  VAL A 160     -20.790 -28.428 -31.813  1.00  0.95           C  
ATOM   1226  O   VAL A 160     -19.000 -30.705 -33.099  1.00  0.93           O  
ATOM   1227  CG1 VAL A 160     -19.656 -27.740 -31.055  1.00  0.92           C  
ATOM   1228  CG2 VAL A 160     -22.049 -27.563 -31.798  1.00  0.92           C  
ATOM   1229  N   TYR A 161     -17.947 -28.759 -33.484  1.00  0.95           N  
ATOM   1230  CA  TYR A 161     -16.597 -29.310 -33.476  1.00  0.95           C  
ATOM   1231  C   TYR A 161     -16.081 -29.468 -32.051  1.00  0.93           C  
ATOM   1232  CB  TYR A 161     -15.646 -28.417 -34.279  1.00  0.94           C  
ATOM   1233  O   TYR A 161     -15.928 -28.482 -31.326  1.00  0.91           O  
ATOM   1234  CG  TYR A 161     -14.322 -29.069 -34.594  1.00  0.93           C  
ATOM   1235  CD1 TYR A 161     -14.243 -30.137 -35.485  1.00  0.91           C  
ATOM   1236  CD2 TYR A 161     -13.147 -28.619 -34.001  1.00  0.91           C  
ATOM   1237  CE1 TYR A 161     -13.025 -30.743 -35.776  1.00  0.91           C  
ATOM   1238  CE2 TYR A 161     -11.923 -29.217 -34.285  1.00  0.91           C  
ATOM   1239  OH  TYR A 161     -10.664 -30.871 -35.458  1.00  0.87           O  
ATOM   1240  CZ  TYR A 161     -11.873 -30.276 -35.173  1.00  0.90           C  
ATOM   1241  N   THR A 162     -15.851 -30.681 -31.565  1.00  0.93           N  
ATOM   1242  CA  THR A 162     -15.547 -31.015 -30.178  1.00  0.93           C  
ATOM   1243  C   THR A 162     -14.060 -30.832 -29.890  1.00  0.91           C  
ATOM   1244  CB  THR A 162     -15.962 -32.461 -29.848  1.00  0.92           C  
ATOM   1245  O   THR A 162     -13.239 -30.838 -30.810  1.00  0.88           O  
ATOM   1246  CG2 THR A 162     -17.405 -32.728 -30.266  1.00  0.88           C  
ATOM   1247  OG1 THR A 162     -15.099 -33.370 -30.542  1.00  0.90           O  
ATOM   1248  N   PRO A 163     -13.549 -30.853 -28.711  1.00  0.88           N  
ATOM   1249  CA  PRO A 163     -12.130 -30.797 -28.353  1.00  0.88           C  
ATOM   1250  C   PRO A 163     -11.333 -31.972 -28.915  1.00  0.87           C  
ATOM   1251  CB  PRO A 163     -12.150 -30.833 -26.823  1.00  0.87           C  
ATOM   1252  O   PRO A 163     -10.108 -31.888 -29.043  1.00  0.85           O  
ATOM   1253  CG  PRO A 163     -13.478 -30.259 -26.445  1.00  0.86           C  
ATOM   1254  CD  PRO A 163     -14.493 -30.694 -27.463  1.00  0.85           C  
ATOM   1255  N   ASN A 164     -12.000 -33.032 -29.261  1.00  0.89           N  
ATOM   1256  CA  ASN A 164     -11.374 -34.250 -29.764  1.00  0.90           C  
ATOM   1257  C   ASN A 164     -11.228 -34.220 -31.282  1.00  0.90           C  
ATOM   1258  CB  ASN A 164     -12.171 -35.482 -29.331  1.00  0.88           C  
ATOM   1259  O   ASN A 164     -10.963 -35.250 -31.905  1.00  0.89           O  
ATOM   1260  CG  ASN A 164     -12.162 -35.685 -27.828  1.00  0.82           C  
ATOM   1261  ND2 ASN A 164     -13.222 -36.290 -27.305  1.00  0.83           N  
ATOM   1262  OD1 ASN A 164     -11.211 -35.301 -27.143  1.00  0.80           O  
ATOM   1263  N   ASN A 165     -11.392 -33.016 -31.897  1.00  0.89           N  
ATOM   1264  CA  ASN A 165     -11.249 -32.742 -33.323  1.00  0.91           C  
ATOM   1265  C   ASN A 165     -12.251 -33.541 -34.151  1.00  0.89           C  
ATOM   1266  CB  ASN A 165      -9.821 -33.038 -33.787  1.00  0.87           C  
ATOM   1267  O   ASN A 165     -11.947 -33.956 -35.271  1.00  0.87           O  
ATOM   1268  CG  ASN A 165      -8.798 -32.115 -33.154  1.00  0.80           C  
ATOM   1269  ND2 ASN A 165      -7.625 -32.654 -32.845  1.00  0.84           N  
ATOM   1270  OD1 ASN A 165      -9.061 -30.928 -32.944  1.00  0.79           O  
ATOM   1271  N   ASN A 166     -13.493 -33.839 -33.649  1.00  0.93           N  
ATOM   1272  CA  ASN A 166     -14.585 -34.484 -34.371  1.00  0.94           C  
ATOM   1273  C   ASN A 166     -15.846 -33.625 -34.363  1.00  0.94           C  
ATOM   1274  CB  ASN A 166     -14.878 -35.864 -33.780  1.00  0.91           C  
ATOM   1275  O   ASN A 166     -16.034 -32.798 -33.470  1.00  0.94           O  
ATOM   1276  CG  ASN A 166     -15.351 -35.795 -32.342  1.00  0.80           C  
ATOM   1277  ND2 ASN A 166     -15.618 -36.953 -31.749  1.00  0.78           N  
ATOM   1278  OD1 ASN A 166     -15.475 -34.711 -31.767  1.00  0.74           O  
ATOM   1279  N   TRP A 167     -16.673 -33.647 -35.235  1.00  0.89           N  
ATOM   1280  CA  TRP A 167     -18.010 -33.064 -35.280  1.00  0.94           C  
ATOM   1281  C   TRP A 167     -19.003 -33.914 -34.495  1.00  0.89           C  
ATOM   1282  CB  TRP A 167     -18.482 -32.912 -36.729  1.00  0.89           C  
ATOM   1283  O   TRP A 167     -19.188 -35.097 -34.793  1.00  0.83           O  
ATOM   1284  CG  TRP A 167     -17.710 -31.898 -37.518  1.00  0.77           C  
ATOM   1285  CD1 TRP A 167     -16.709 -32.142 -38.417  1.00  0.69           C  
ATOM   1286  CD2 TRP A 167     -17.874 -30.477 -37.475  1.00  0.75           C  
ATOM   1287  CE2 TRP A 167     -16.938 -29.921 -38.375  1.00  0.84           C  
ATOM   1288  CE3 TRP A 167     -18.723 -29.619 -36.763  1.00  0.78           C  
ATOM   1289  NE1 TRP A 167     -16.241 -30.957 -38.936  1.00  0.81           N  
ATOM   1290  CH2 TRP A 167     -17.670 -27.727 -37.872  1.00  0.80           C  
ATOM   1291  CZ2 TRP A 167     -16.828 -28.544 -38.582  1.00  0.80           C  
ATOM   1292  CZ3 TRP A 167     -18.612 -28.249 -36.969  1.00  0.80           C  
ATOM   1293  N   ALA A 168     -19.644 -33.434 -33.565  1.00  0.94           N  
ATOM   1294  CA  ALA A 168     -20.767 -34.023 -32.840  1.00  0.95           C  
ATOM   1295  C   ALA A 168     -22.096 -33.458 -33.334  1.00  0.95           C  
ATOM   1296  CB  ALA A 168     -20.617 -33.783 -31.340  1.00  0.94           C  
ATOM   1297  O   ALA A 168     -22.267 -32.239 -33.418  1.00  0.95           O  
ATOM   1298  N   ALA A 169     -23.058 -34.332 -33.666  1.00  0.95           N  
ATOM   1299  CA  ALA A 169     -24.429 -33.937 -33.978  1.00  0.95           C  
ATOM   1300  C   ALA A 169     -25.183 -33.530 -32.715  1.00  0.96           C  
ATOM   1301  CB  ALA A 169     -25.162 -35.073 -34.688  1.00  0.93           C  
ATOM   1302  O   ALA A 169     -25.230 -34.285 -31.742  1.00  0.95           O  
ATOM   1303  N   ILE A 170     -25.782 -32.334 -32.774  1.00  0.95           N  
ATOM   1304  CA  ILE A 170     -26.433 -31.748 -31.608  1.00  0.95           C  
ATOM   1305  C   ILE A 170     -27.948 -31.866 -31.749  1.00  0.93           C  
ATOM   1306  CB  ILE A 170     -26.026 -30.270 -31.417  1.00  0.94           C  
ATOM   1307  O   ILE A 170     -28.618 -32.425 -30.877  1.00  0.89           O  
ATOM   1308  CG1 ILE A 170     -24.501 -30.144 -31.318  1.00  0.86           C  
ATOM   1309  CG2 ILE A 170     -26.705 -29.679 -30.178  1.00  0.85           C  
ATOM   1310  CD1 ILE A 170     -23.882 -30.977 -30.203  1.00  0.83           C  
ATOM   1311  N   ALA A 171     -28.451 -31.326 -32.867  1.00  0.96           N  
ATOM   1312  CA  ALA A 171     -29.890 -31.229 -33.093  1.00  0.96           C  
ATOM   1313  C   ALA A 171     -30.218 -31.311 -34.581  1.00  0.95           C  
ATOM   1314  CB  ALA A 171     -30.436 -29.931 -32.502  1.00  0.95           C  
ATOM   1315  O   ALA A 171     -29.423 -30.887 -35.423  1.00  0.94           O  
ATOM   1316  N   TRP A 172     -31.389 -31.769 -34.904  1.00  0.94           N  
ATOM   1317  CA  TRP A 172     -31.911 -31.749 -36.266  1.00  0.96           C  
ATOM   1318  C   TRP A 172     -33.416 -31.500 -36.270  1.00  0.93           C  
ATOM   1319  CB  TRP A 172     -31.597 -33.066 -36.982  1.00  0.91           C  
ATOM   1320  O   TRP A 172     -34.103 -31.798 -35.289  1.00  0.89           O  
ATOM   1321  CG  TRP A 172     -32.226 -34.270 -36.346  1.00  0.67           C  
ATOM   1322  CD1 TRP A 172     -31.747 -34.985 -35.284  1.00  0.61           C  
ATOM   1323  CD2 TRP A 172     -33.449 -34.901 -36.737  1.00  0.63           C  
ATOM   1324  CE2 TRP A 172     -33.651 -35.995 -35.866  1.00  0.52           C  
ATOM   1325  CE3 TRP A 172     -34.395 -34.648 -37.739  1.00  0.55           C  
ATOM   1326  NE1 TRP A 172     -32.599 -36.024 -34.990  1.00  0.74           N  
ATOM   1327  CH2 TRP A 172     -35.672 -36.565 -36.957  1.00  0.62           C  
ATOM   1328  CZ2 TRP A 172     -34.762 -36.835 -35.968  1.00  0.75           C  
ATOM   1329  CZ3 TRP A 172     -35.500 -35.485 -37.839  1.00  0.61           C  
ATOM   1330  N   ARG A 173     -33.944 -31.036 -37.434  1.00  0.96           N  
ATOM   1331  CA  ARG A 173     -35.342 -30.789 -37.769  1.00  0.96           C  
ATOM   1332  C   ARG A 173     -35.650 -31.232 -39.196  1.00  0.95           C  
ATOM   1333  CB  ARG A 173     -35.685 -29.308 -37.595  1.00  0.96           C  
ATOM   1334  O   ARG A 173     -34.879 -30.956 -40.117  1.00  0.93           O  
ATOM   1335  CG  ARG A 173     -35.456 -28.784 -36.187  1.00  0.94           C  
ATOM   1336  CD  ARG A 173     -36.418 -29.413 -35.188  1.00  0.91           C  
ATOM   1337  NE  ARG A 173     -36.226 -28.876 -33.844  1.00  0.92           N  
ATOM   1338  NH1 ARG A 173     -34.663 -30.456 -33.212  1.00  0.87           N  
ATOM   1339  NH2 ARG A 173     -35.300 -28.816 -31.743  1.00  0.85           N  
ATOM   1340  CZ  ARG A 173     -35.397 -29.384 -32.936  1.00  0.90           C  
ATOM   1341  N   SER A 174     -36.774 -31.984 -39.300  1.00  0.94           N  
ATOM   1342  CA  SER A 174     -37.231 -32.472 -40.597  1.00  0.95           C  
ATOM   1343  C   SER A 174     -38.411 -31.654 -41.111  1.00  0.94           C  
ATOM   1344  CB  SER A 174     -37.623 -33.947 -40.508  1.00  0.92           C  
ATOM   1345  O   SER A 174     -39.086 -30.974 -40.336  1.00  0.92           O  
ATOM   1346  OG  SER A 174     -38.661 -34.135 -39.561  1.00  0.82           O  
ATOM   1347  N   SER A 175     -38.592 -31.655 -42.432  1.00  0.92           N  
ATOM   1348  CA  SER A 175     -39.705 -31.020 -43.130  1.00  0.93           C  
ATOM   1349  C   SER A 175     -39.683 -29.506 -42.944  1.00  0.93           C  
ATOM   1350  CB  SER A 175     -41.038 -31.583 -42.637  1.00  0.90           C  
ATOM   1351  O   SER A 175     -40.721 -28.891 -42.692  1.00  0.90           O  
ATOM   1352  OG  SER A 175     -41.077 -32.991 -42.790  1.00  0.77           O  
ATOM   1353  N   VAL A 176     -38.467 -28.944 -43.021  1.00  0.92           N  
ATOM   1354  CA  VAL A 176     -38.289 -27.500 -42.908  1.00  0.93           C  
ATOM   1355  C   VAL A 176     -38.538 -26.841 -44.263  1.00  0.89           C  
ATOM   1356  CB  VAL A 176     -36.878 -27.141 -42.391  1.00  0.92           C  
ATOM   1357  O   VAL A 176     -37.960 -27.247 -45.273  1.00  0.85           O  
ATOM   1358  CG1 VAL A 176     -36.705 -25.625 -42.304  1.00  0.91           C  
ATOM   1359  CG2 VAL A 176     -36.627 -27.790 -41.032  1.00  0.91           C  
ATOM   1360  N   GLY A 177     -39.439 -25.803 -44.171  1.00  0.93           N  
ATOM   1361  CA  GLY A 177     -39.693 -24.982 -45.344  1.00  0.93           C  
ATOM   1362  C   GLY A 177     -38.615 -23.944 -45.589  1.00  0.92           C  
ATOM   1363  O   GLY A 177     -37.459 -24.289 -45.842  1.00  0.87           O  
ATOM   1364  N   ASP A 178     -39.004 -22.641 -45.485  1.00  0.92           N  
ATOM   1365  CA  ASP A 178     -38.107 -21.529 -45.782  1.00  0.94           C  
ATOM   1366  C   ASP A 178     -37.323 -21.108 -44.541  1.00  0.94           C  
ATOM   1367  CB  ASP A 178     -38.892 -20.339 -46.337  1.00  0.91           C  
ATOM   1368  O   ASP A 178     -36.308 -20.417 -44.646  1.00  0.94           O  
ATOM   1369  CG  ASP A 178     -39.638 -20.666 -47.618  1.00  0.82           C  
ATOM   1370  OD1 ASP A 178     -39.195 -21.559 -48.371  1.00  0.80           O  
ATOM   1371  OD2 ASP A 178     -40.678 -20.022 -47.879  1.00  0.86           O  
ATOM   1372  N   SER A 179     -37.809 -21.509 -43.443  1.00  0.91           N  
ATOM   1373  CA  SER A 179     -37.170 -21.130 -42.187  1.00  0.93           C  
ATOM   1374  C   SER A 179     -37.511 -22.114 -41.074  1.00  0.93           C  
ATOM   1375  CB  SER A 179     -37.590 -19.718 -41.776  1.00  0.92           C  
ATOM   1376  O   SER A 179     -38.555 -22.769 -41.116  1.00  0.93           O  
ATOM   1377  OG  SER A 179     -38.985 -19.660 -41.530  1.00  0.93           O  
ATOM   1378  N   THR A 180     -36.565 -22.143 -40.132  1.00  0.94           N  
ATOM   1379  CA  THR A 180     -36.801 -22.773 -38.838  1.00  0.94           C  
ATOM   1380  C   THR A 180     -36.003 -22.073 -37.742  1.00  0.94           C  
ATOM   1381  CB  THR A 180     -36.434 -24.268 -38.869  1.00  0.94           C  
ATOM   1382  O   THR A 180     -34.994 -21.421 -38.021  1.00  0.93           O  
ATOM   1383  CG2 THR A 180     -34.924 -24.461 -38.967  1.00  0.93           C  
ATOM   1384  OG1 THR A 180     -36.908 -24.896 -37.672  1.00  0.93           O  
ATOM   1385  N   THR A 181     -36.511 -22.130 -36.561  1.00  0.93           N  
ATOM   1386  CA  THR A 181     -35.746 -21.749 -35.379  1.00  0.94           C  
ATOM   1387  C   THR A 181     -35.437 -22.971 -34.518  1.00  0.93           C  
ATOM   1388  CB  THR A 181     -36.501 -20.703 -34.538  1.00  0.93           C  
ATOM   1389  O   THR A 181     -36.348 -23.688 -34.100  1.00  0.92           O  
ATOM   1390  CG2 THR A 181     -35.678 -20.271 -33.329  1.00  0.88           C  
ATOM   1391  OG1 THR A 181     -36.776 -19.554 -35.350  1.00  0.90           O  
ATOM   1392  N   PHE A 182     -34.183 -23.167 -34.259  1.00  0.95           N  
ATOM   1393  CA  PHE A 182     -33.761 -24.155 -33.272  1.00  0.95           C  
ATOM   1394  C   PHE A 182     -33.901 -23.602 -31.859  1.00  0.94           C  
ATOM   1395  CB  PHE A 182     -32.314 -24.586 -33.527  1.00  0.94           C  
ATOM   1396  O   PHE A 182     -33.064 -22.816 -31.409  1.00  0.91           O  
ATOM   1397  CG  PHE A 182     -32.162 -25.559 -34.666  1.00  0.93           C  
ATOM   1398  CD1 PHE A 182     -32.035 -26.921 -34.423  1.00  0.90           C  
ATOM   1399  CD2 PHE A 182     -32.146 -25.110 -35.980  1.00  0.90           C  
ATOM   1400  CE1 PHE A 182     -31.894 -27.823 -35.475  1.00  0.91           C  
ATOM   1401  CE2 PHE A 182     -32.006 -26.005 -37.036  1.00  0.89           C  
ATOM   1402  CZ  PHE A 182     -31.879 -27.361 -36.782  1.00  0.89           C  
ATOM   1403  N   THR A 183     -35.036 -23.905 -31.227  1.00  0.94           N  
ATOM   1404  CA  THR A 183     -35.157 -23.880 -29.773  1.00  0.95           C  
ATOM   1405  C   THR A 183     -34.627 -25.175 -29.164  1.00  0.93           C  
ATOM   1406  CB  THR A 183     -36.618 -23.666 -29.338  1.00  0.93           C  
ATOM   1407  O   THR A 183     -35.224 -26.239 -29.338  1.00  0.92           O  
ATOM   1408  CG2 THR A 183     -36.720 -23.469 -27.829  1.00  0.89           C  
ATOM   1409  OG1 THR A 183     -37.141 -22.505 -29.997  1.00  0.92           O  
ATOM   1410  N   PHE A 184     -33.464 -25.151 -28.603  1.00  0.95           N  
ATOM   1411  CA  PHE A 184     -32.781 -26.335 -28.095  1.00  0.96           C  
ATOM   1412  C   PHE A 184     -33.459 -26.850 -26.830  1.00  0.94           C  
ATOM   1413  CB  PHE A 184     -31.307 -26.028 -27.813  1.00  0.95           C  
ATOM   1414  O   PHE A 184     -33.755 -26.075 -25.919  1.00  0.93           O  
ATOM   1415  CG  PHE A 184     -30.513 -25.683 -29.043  1.00  0.95           C  
ATOM   1416  CD1 PHE A 184     -29.964 -26.684 -29.836  1.00  0.94           C  
ATOM   1417  CD2 PHE A 184     -30.314 -24.358 -29.408  1.00  0.94           C  
ATOM   1418  CE1 PHE A 184     -29.228 -26.369 -30.975  1.00  0.93           C  
ATOM   1419  CE2 PHE A 184     -29.580 -24.035 -30.545  1.00  0.93           C  
ATOM   1420  CZ  PHE A 184     -29.037 -25.042 -31.327  1.00  0.93           C  
ATOM   1421  N   THR A 185     -33.777 -28.146 -26.737  1.00  0.95           N  
ATOM   1422  CA  THR A 185     -34.276 -28.822 -25.544  1.00  0.95           C  
ATOM   1423  C   THR A 185     -33.192 -28.897 -24.473  1.00  0.96           C  
ATOM   1424  CB  THR A 185     -34.776 -30.240 -25.874  1.00  0.95           C  
ATOM   1425  O   THR A 185     -32.011 -28.690 -24.761  1.00  0.96           O  
ATOM   1426  CG2 THR A 185     -35.814 -30.212 -26.990  1.00  0.93           C  
ATOM   1427  OG1 THR A 185     -33.667 -31.047 -26.289  1.00  0.94           O  
ATOM   1428  N   THR A 186     -33.566 -29.258 -23.231  1.00  0.94           N  
ATOM   1429  CA  THR A 186     -32.620 -29.439 -22.137  1.00  0.95           C  
ATOM   1430  C   THR A 186     -31.597 -30.519 -22.479  1.00  0.95           C  
ATOM   1431  CB  THR A 186     -33.343 -29.809 -20.828  1.00  0.94           C  
ATOM   1432  O   THR A 186     -30.410 -30.373 -22.180  1.00  0.95           O  
ATOM   1433  CG2 THR A 186     -32.357 -29.932 -19.671  1.00  0.91           C  
ATOM   1434  OG1 THR A 186     -34.304 -28.793 -20.517  1.00  0.93           O  
ATOM   1435  N   GLU A 187     -32.008 -31.547 -23.173  1.00  0.95           N  
ATOM   1436  CA  GLU A 187     -31.154 -32.649 -23.607  1.00  0.96           C  
ATOM   1437  C   GLU A 187     -30.203 -32.207 -24.715  1.00  0.96           C  
ATOM   1438  CB  GLU A 187     -32.002 -33.832 -24.082  1.00  0.93           C  
ATOM   1439  O   GLU A 187     -28.993 -32.425 -24.625  1.00  0.95           O  
ATOM   1440  CG  GLU A 187     -32.903 -34.415 -23.003  1.00  0.82           C  
ATOM   1441  CD  GLU A 187     -34.113 -33.547 -22.697  1.00  0.77           C  
ATOM   1442  OE1 GLU A 187     -34.472 -32.689 -23.535  1.00  0.79           O  
ATOM   1443  OE2 GLU A 187     -34.707 -33.726 -21.610  1.00  0.75           O  
ATOM   1444  N   GLU A 188     -30.704 -31.436 -25.659  1.00  0.95           N  
ATOM   1445  CA  GLU A 188     -29.872 -30.901 -26.733  1.00  0.96           C  
ATOM   1446  C   GLU A 188     -28.829 -29.927 -26.190  1.00  0.96           C  
ATOM   1447  CB  GLU A 188     -30.737 -30.210 -27.790  1.00  0.96           C  
ATOM   1448  O   GLU A 188     -27.655 -29.998 -26.559  1.00  0.96           O  
ATOM   1449  CG  GLU A 188     -31.548 -31.172 -28.646  1.00  0.96           C  
ATOM   1450  CD  GLU A 188     -32.616 -30.480 -29.479  1.00  0.94           C  
ATOM   1451  OE1 GLU A 188     -33.062 -29.374 -29.096  1.00  0.93           O  
ATOM   1452  OE2 GLU A 188     -33.009 -31.048 -30.521  1.00  0.94           O  
ATOM   1453  N   ASN A 189     -29.179 -29.129 -25.310  1.00  0.95           N  
ATOM   1454  CA  ASN A 189     -28.243 -28.215 -24.664  1.00  0.96           C  
ATOM   1455  C   ASN A 189     -27.239 -28.964 -23.793  1.00  0.95           C  
ATOM   1456  CB  ASN A 189     -28.996 -27.174 -23.833  1.00  0.95           C  
ATOM   1457  O   ASN A 189     -26.069 -28.583 -23.718  1.00  0.94           O  
ATOM   1458  CG  ASN A 189     -29.482 -26.003 -24.663  1.00  0.93           C  
ATOM   1459  ND2 ASN A 189     -30.743 -25.630 -24.481  1.00  0.93           N  
ATOM   1460  OD1 ASN A 189     -28.731 -25.440 -25.463  1.00  0.92           O  
ATOM   1461  N   THR A 190     -27.598 -30.078 -23.183  1.00  0.95           N  
ATOM   1462  CA  THR A 190     -26.682 -30.930 -22.432  1.00  0.95           C  
ATOM   1463  C   THR A 190     -25.634 -31.543 -23.355  1.00  0.94           C  
ATOM   1464  CB  THR A 190     -27.439 -32.050 -21.695  1.00  0.94           C  
ATOM   1465  O   THR A 190     -24.435 -31.472 -23.076  1.00  0.93           O  
ATOM   1466  CG2 THR A 190     -26.482 -32.921 -20.887  1.00  0.94           C  
ATOM   1467  OG1 THR A 190     -28.400 -31.465 -20.807  1.00  0.95           O  
ATOM   1468  N   ILE A 191     -26.050 -32.066 -24.450  1.00  0.94           N  
ATOM   1469  CA  ILE A 191     -25.157 -32.613 -25.465  1.00  0.95           C  
ATOM   1470  C   ILE A 191     -24.265 -31.504 -26.019  1.00  0.94           C  
ATOM   1471  CB  ILE A 191     -25.946 -33.288 -26.609  1.00  0.94           C  
ATOM   1472  O   ILE A 191     -23.064 -31.704 -26.214  1.00  0.93           O  
ATOM   1473  CG1 ILE A 191     -26.709 -34.510 -26.084  1.00  0.94           C  
ATOM   1474  CG2 ILE A 191     -25.008 -33.679 -27.755  1.00  0.94           C  
ATOM   1475  CD1 ILE A 191     -27.757 -35.047 -27.048  1.00  0.92           C  
ATOM   1476  N   LEU A 192     -24.819 -30.294 -26.195  1.00  0.95           N  
ATOM   1477  CA  LEU A 192     -24.104 -29.123 -26.691  1.00  0.95           C  
ATOM   1478  C   LEU A 192     -22.998 -28.712 -25.725  1.00  0.94           C  
ATOM   1479  CB  LEU A 192     -25.071 -27.955 -26.903  1.00  0.94           C  
ATOM   1480  O   LEU A 192     -21.845 -28.543 -26.131  1.00  0.93           O  
ATOM   1481  CG  LEU A 192     -24.462 -26.660 -27.443  1.00  0.91           C  
ATOM   1482  CD1 LEU A 192     -23.807 -26.907 -28.797  1.00  0.86           C  
ATOM   1483  CD2 LEU A 192     -25.526 -25.572 -27.548  1.00  0.86           C  
ATOM   1484  N   TYR A 193     -23.188 -28.726 -24.483  1.00  0.94           N  
ATOM   1485  CA  TYR A 193     -22.175 -28.358 -23.499  1.00  0.94           C  
ATOM   1486  C   TYR A 193     -21.139 -29.464 -23.342  1.00  0.92           C  
ATOM   1487  CB  TYR A 193     -22.826 -28.056 -22.145  1.00  0.94           C  
ATOM   1488  O   TYR A 193     -19.954 -29.189 -23.141  1.00  0.90           O  
ATOM   1489  CG  TYR A 193     -23.375 -26.654 -22.035  1.00  0.94           C  
ATOM   1490  CD1 TYR A 193     -22.529 -25.548 -22.077  1.00  0.93           C  
ATOM   1491  CD2 TYR A 193     -24.740 -26.433 -21.887  1.00  0.92           C  
ATOM   1492  CE1 TYR A 193     -23.031 -24.255 -21.973  1.00  0.92           C  
ATOM   1493  CE2 TYR A 193     -25.253 -25.144 -21.783  1.00  0.91           C  
ATOM   1494  OH  TYR A 193     -24.894 -22.785 -21.725  1.00  0.90           O  
ATOM   1495  CZ  TYR A 193     -24.392 -24.063 -21.827  1.00  0.91           C  
ATOM   1496  N   GLN A 194     -21.519 -30.724 -23.484  1.00  0.93           N  
ATOM   1497  CA  GLN A 194     -20.588 -31.846 -23.535  1.00  0.93           C  
ATOM   1498  C   GLN A 194     -19.681 -31.753 -24.759  1.00  0.91           C  
ATOM   1499  CB  GLN A 194     -21.346 -33.174 -23.543  1.00  0.92           C  
ATOM   1500  O   GLN A 194     -18.491 -32.067 -24.682  1.00  0.88           O  
ATOM   1501  CG  GLN A 194     -21.985 -33.525 -22.206  1.00  0.92           C  
ATOM   1502  CD  GLN A 194     -22.892 -34.739 -22.290  1.00  0.91           C  
ATOM   1503  NE2 GLN A 194     -23.298 -35.256 -21.135  1.00  0.92           N  
ATOM   1504  OE1 GLN A 194     -23.225 -35.207 -23.383  1.00  0.90           O  
ATOM   1505  N   ALA A 195     -20.202 -31.188 -25.837  1.00  0.94           N  
ATOM   1506  CA  ALA A 195     -19.480 -31.045 -27.099  1.00  0.94           C  
ATOM   1507  C   ALA A 195     -18.570 -29.820 -27.073  1.00  0.92           C  
ATOM   1508  CB  ALA A 195     -20.460 -30.951 -28.265  1.00  0.93           C  
ATOM   1509  O   ALA A 195     -17.460 -29.852 -27.610  1.00  0.90           O  
ATOM   1510  N   ILE A 196     -18.968 -28.707 -26.512  1.00  0.93           N  
ATOM   1511  CA  ILE A 196     -18.167 -27.497 -26.364  1.00  0.92           C  
ATOM   1512  C   ILE A 196     -17.027 -27.750 -25.380  1.00  0.89           C  
ATOM   1513  CB  ILE A 196     -19.028 -26.304 -25.890  1.00  0.92           C  
ATOM   1514  O   ILE A 196     -15.890 -27.338 -25.619  1.00  0.84           O  
ATOM   1515  CG1 ILE A 196     -20.035 -25.908 -26.976  1.00  0.90           C  
ATOM   1516  CG2 ILE A 196     -18.141 -25.117 -25.506  1.00  0.90           C  
ATOM   1517  CD1 ILE A 196     -21.142 -24.984 -26.487  1.00  0.88           C  
ATOM   1518  N   GLY A 197     -17.265 -28.517 -24.288  1.00  0.88           N  
ATOM   1519  CA  GLY A 197     -16.278 -28.821 -23.265  1.00  0.86           C  
ATOM   1520  C   GLY A 197     -15.898 -27.616 -22.425  1.00  0.81           C  
ATOM   1521  O   GLY A 197     -14.768 -27.522 -21.940  1.00  0.75           O  
ATOM   1522  N   GLY A 198     -16.792 -26.547 -22.307  1.00  0.84           N  
ATOM   1523  CA  GLY A 198     -16.526 -25.399 -21.457  1.00  0.84           C  
ATOM   1524  C   GLY A 198     -17.288 -24.156 -21.876  1.00  0.83           C  
ATOM   1525  O   GLY A 198     -18.420 -24.247 -22.355  1.00  0.80           O  
ATOM   1526  N   TRP A 199     -16.610 -23.005 -21.707  1.00  0.68           N  
ATOM   1527  CA  TRP A 199     -17.214 -21.714 -22.018  1.00  0.80           C  
ATOM   1528  C   TRP A 199     -16.634 -21.138 -23.306  1.00  0.68           C  
ATOM   1529  CB  TRP A 199     -17.004 -20.729 -20.864  1.00  0.64           C  
ATOM   1530  O   TRP A 199     -17.126 -20.130 -23.819  1.00  0.61           O  
ATOM   1531  CG  TRP A 199     -15.564 -20.425 -20.577  1.00  0.51           C  
ATOM   1532  CD1 TRP A 199     -14.706 -21.157 -19.804  1.00  0.45           C  
ATOM   1533  CD2 TRP A 199     -14.815 -19.305 -21.058  1.00  0.52           C  
ATOM   1534  CE2 TRP A 199     -13.508 -19.421 -20.536  1.00  0.53           C  
ATOM   1535  CE3 TRP A 199     -15.123 -18.213 -21.881  1.00  0.62           C  
ATOM   1536  NE1 TRP A 199     -13.468 -20.558 -19.775  1.00  0.71           N  
ATOM   1537  CH2 TRP A 199     -12.836 -17.426 -21.619  1.00  0.60           C  
ATOM   1538  CZ2 TRP A 199     -12.508 -18.484 -20.811  1.00  0.73           C  
ATOM   1539  CZ3 TRP A 199     -14.127 -17.283 -22.154  1.00  0.50           C  
ATOM   1540  N   GLU A 200     -15.573 -21.703 -23.754  1.00  0.81           N  
ATOM   1541  CA  GLU A 200     -14.920 -21.210 -24.962  1.00  0.81           C  
ATOM   1542  C   GLU A 200     -15.792 -21.438 -26.194  1.00  0.83           C  
ATOM   1543  CB  GLU A 200     -13.558 -21.884 -25.150  1.00  0.79           C  
ATOM   1544  O   GLU A 200     -16.650 -22.323 -26.198  1.00  0.81           O  
ATOM   1545  CG  GLU A 200     -12.550 -21.548 -24.060  1.00  0.75           C  
ATOM   1546  CD  GLU A 200     -11.171 -22.135 -24.317  1.00  0.74           C  
ATOM   1547  OE1 GLU A 200     -11.028 -22.965 -25.244  1.00  0.74           O  
ATOM   1548  OE2 GLU A 200     -10.227 -21.762 -23.585  1.00  0.74           O  
ATOM   1549  N   ASP A 201     -15.564 -20.640 -27.196  1.00  0.88           N  
ATOM   1550  CA  ASP A 201     -16.291 -20.820 -28.448  1.00  0.90           C  
ATOM   1551  C   ASP A 201     -15.768 -22.031 -29.218  1.00  0.90           C  
ATOM   1552  CB  ASP A 201     -16.191 -19.562 -29.314  1.00  0.87           C  
ATOM   1553  O   ASP A 201     -14.572 -22.326 -29.181  1.00  0.89           O  
ATOM   1554  CG  ASP A 201     -14.809 -19.363 -29.912  1.00  0.82           C  
ATOM   1555  OD1 ASP A 201     -13.812 -19.363 -29.158  1.00  0.82           O  
ATOM   1556  OD2 ASP A 201     -14.717 -19.202 -31.148  1.00  0.84           O  
ATOM   1557  N   ARG A 202     -16.580 -22.689 -29.982  1.00  0.93           N  
ATOM   1558  CA  ARG A 202     -16.257 -23.800 -30.872  1.00  0.93           C  
ATOM   1559  C   ARG A 202     -16.792 -23.548 -32.278  1.00  0.93           C  
ATOM   1560  CB  ARG A 202     -16.823 -25.111 -30.322  1.00  0.92           C  
ATOM   1561  O   ARG A 202     -17.857 -22.949 -32.445  1.00  0.93           O  
ATOM   1562  CG  ARG A 202     -16.166 -25.573 -29.031  1.00  0.88           C  
ATOM   1563  CD  ARG A 202     -14.704 -25.940 -29.242  1.00  0.85           C  
ATOM   1564  NE  ARG A 202     -14.099 -26.464 -28.022  1.00  0.84           N  
ATOM   1565  NH1 ARG A 202     -11.970 -26.635 -28.904  1.00  0.78           N  
ATOM   1566  NH2 ARG A 202     -12.368 -27.251 -26.733  1.00  0.75           N  
ATOM   1567  CZ  ARG A 202     -12.814 -26.782 -27.889  1.00  0.82           C  
ATOM   1568  N   PRO A 203     -16.022 -24.047 -33.336  1.00  0.93           N  
ATOM   1569  CA  PRO A 203     -16.689 -24.114 -34.638  1.00  0.94           C  
ATOM   1570  C   PRO A 203     -17.979 -24.929 -34.599  1.00  0.95           C  
ATOM   1571  CB  PRO A 203     -15.646 -24.786 -35.535  1.00  0.93           C  
ATOM   1572  O   PRO A 203     -18.008 -26.020 -34.022  1.00  0.95           O  
ATOM   1573  CG  PRO A 203     -14.347 -24.590 -34.822  1.00  0.91           C  
ATOM   1574  CD  PRO A 203     -14.603 -24.632 -33.343  1.00  0.90           C  
ATOM   1575  N   ALA A 204     -19.008 -24.329 -35.209  1.00  0.95           N  
ATOM   1576  CA  ALA A 204     -20.292 -24.978 -35.460  1.00  0.96           C  
ATOM   1577  C   ALA A 204     -20.635 -24.957 -36.947  1.00  0.95           C  
ATOM   1578  CB  ALA A 204     -21.397 -24.302 -34.653  1.00  0.95           C  
ATOM   1579  O   ALA A 204     -20.166 -24.090 -37.687  1.00  0.94           O  
ATOM   1580  N   ARG A 205     -21.440 -25.849 -37.414  1.00  0.96           N  
ATOM   1581  CA  ARG A 205     -21.972 -25.825 -38.772  1.00  0.96           C  
ATOM   1582  C   ARG A 205     -23.445 -26.218 -38.791  1.00  0.96           C  
ATOM   1583  CB  ARG A 205     -21.169 -26.759 -39.681  1.00  0.95           C  
ATOM   1584  O   ARG A 205     -23.863 -27.114 -38.054  1.00  0.96           O  
ATOM   1585  CG  ARG A 205     -21.357 -28.235 -39.367  1.00  0.93           C  
ATOM   1586  CD  ARG A 205     -20.490 -29.116 -40.256  1.00  0.92           C  
ATOM   1587  NE  ARG A 205     -20.662 -30.532 -39.944  1.00  0.90           N  
ATOM   1588  NH1 ARG A 205     -18.990 -31.260 -41.362  1.00  0.87           N  
ATOM   1589  NH2 ARG A 205     -20.187 -32.772 -40.123  1.00  0.86           N  
ATOM   1590  CZ  ARG A 205     -19.946 -31.518 -40.477  1.00  0.86           C  
ATOM   1591  N   VAL A 206     -24.192 -25.634 -39.656  1.00  0.96           N  
ATOM   1592  CA  VAL A 206     -25.547 -26.000 -40.053  1.00  0.96           C  
ATOM   1593  C   VAL A 206     -25.519 -26.686 -41.417  1.00  0.94           C  
ATOM   1594  CB  VAL A 206     -26.479 -24.768 -40.096  1.00  0.94           C  
ATOM   1595  O   VAL A 206     -24.970 -26.145 -42.380  1.00  0.92           O  
ATOM   1596  CG1 VAL A 206     -27.892 -25.173 -40.512  1.00  0.88           C  
ATOM   1597  CG2 VAL A 206     -26.498 -24.067 -38.739  1.00  0.89           C  
ATOM   1598  N   ARG A 207     -26.071 -27.884 -41.547  1.00  0.95           N  
ATOM   1599  CA  ARG A 207     -26.277 -28.633 -42.783  1.00  0.95           C  
ATOM   1600  C   ARG A 207     -27.750 -28.645 -43.176  1.00  0.95           C  
ATOM   1601  CB  ARG A 207     -25.762 -30.066 -42.636  1.00  0.94           C  
ATOM   1602  O   ARG A 207     -28.616 -28.941 -42.350  1.00  0.94           O  
ATOM   1603  CG  ARG A 207     -24.281 -30.158 -42.306  1.00  0.89           C  
ATOM   1604  CD  ARG A 207     -23.795 -31.600 -42.287  1.00  0.88           C  
ATOM   1605  NE  ARG A 207     -24.243 -32.305 -41.090  1.00  0.85           N  
ATOM   1606  NH1 ARG A 207     -23.844 -34.419 -41.933  1.00  0.82           N  
ATOM   1607  NH2 ARG A 207     -24.685 -34.164 -39.816  1.00  0.81           N  
ATOM   1608  CZ  ARG A 207     -24.257 -33.628 -40.949  1.00  0.80           C  
ATOM   1609  N   VAL A 208     -28.024 -28.328 -44.301  1.00  0.94           N  
ATOM   1610  CA  VAL A 208     -29.355 -28.409 -44.893  1.00  0.94           C  
ATOM   1611  C   VAL A 208     -29.359 -29.443 -46.017  1.00  0.92           C  
ATOM   1612  CB  VAL A 208     -29.822 -27.037 -45.430  1.00  0.92           C  
ATOM   1613  O   VAL A 208     -28.760 -29.224 -47.073  1.00  0.89           O  
ATOM   1614  CG1 VAL A 208     -31.230 -27.136 -46.013  1.00  0.84           C  
ATOM   1615  CG2 VAL A 208     -29.772 -25.987 -44.322  1.00  0.83           C  
ATOM   1616  N   GLN A 209     -29.990 -30.553 -45.788  1.00  0.93           N  
ATOM   1617  CA  GLN A 209     -30.295 -31.554 -46.805  1.00  0.93           C  
ATOM   1618  C   GLN A 209     -31.604 -31.232 -47.519  1.00  0.93           C  
ATOM   1619  CB  GLN A 209     -30.367 -32.949 -46.181  1.00  0.91           C  
ATOM   1620  O   GLN A 209     -32.668 -31.205 -46.896  1.00  0.91           O  
ATOM   1621  CG  GLN A 209     -29.033 -33.453 -45.647  1.00  0.85           C  
ATOM   1622  CD  GLN A 209     -29.134 -34.835 -45.027  1.00  0.82           C  
ATOM   1623  NE2 GLN A 209     -28.000 -35.516 -44.911  1.00  0.80           N  
ATOM   1624  OE1 GLN A 209     -30.222 -35.285 -44.654  1.00  0.82           O  
ATOM   1625  N   THR A 210     -31.509 -30.993 -48.756  1.00  0.91           N  
ATOM   1626  CA  THR A 210     -32.684 -30.708 -49.572  1.00  0.92           C  
ATOM   1627  C   THR A 210     -33.277 -31.997 -50.135  1.00  0.90           C  
ATOM   1628  CB  THR A 210     -32.342 -29.750 -50.728  1.00  0.90           C  
ATOM   1629  O   THR A 210     -32.583 -32.764 -50.806  1.00  0.88           O  
ATOM   1630  CG2 THR A 210     -33.596 -29.345 -51.496  1.00  0.87           C  
ATOM   1631  OG1 THR A 210     -31.720 -28.573 -50.197  1.00  0.88           O  
ATOM   1632  N   TRP A 211     -34.492 -32.196 -49.899  1.00  0.91           N  
ATOM   1633  CA  TRP A 211     -35.255 -33.369 -50.313  1.00  0.91           C  
ATOM   1634  C   TRP A 211     -36.268 -33.007 -51.393  1.00  0.89           C  
ATOM   1635  CB  TRP A 211     -35.970 -33.996 -49.113  1.00  0.90           C  
ATOM   1636  O   TRP A 211     -36.950 -31.984 -51.295  1.00  0.85           O  
ATOM   1637  CG  TRP A 211     -35.048 -34.633 -48.118  1.00  0.86           C  
ATOM   1638  CD1 TRP A 211     -34.235 -33.996 -47.222  1.00  0.81           C  
ATOM   1639  CD2 TRP A 211     -34.839 -36.035 -47.922  1.00  0.82           C  
ATOM   1640  CE2 TRP A 211     -33.886 -36.176 -46.889  1.00  0.85           C  
ATOM   1641  CE3 TRP A 211     -35.367 -37.188 -48.520  1.00  0.83           C  
ATOM   1642  NE1 TRP A 211     -33.534 -34.918 -46.480  1.00  0.84           N  
ATOM   1643  CH2 TRP A 211     -33.983 -38.536 -47.043  1.00  0.83           C  
ATOM   1644  CZ2 TRP A 211     -33.450 -37.425 -46.441  1.00  0.84           C  
ATOM   1645  CZ3 TRP A 211     -34.932 -38.430 -48.072  1.00  0.83           C  
ATOM   1646  N   TYR A 212     -36.440 -33.900 -52.401  1.00  0.87           N  
ATOM   1647  CA  TYR A 212     -37.434 -33.821 -53.465  1.00  0.88           C  
ATOM   1648  C   TYR A 212     -37.954 -35.206 -53.831  1.00  0.86           C  
ATOM   1649  CB  TYR A 212     -36.844 -33.141 -54.704  1.00  0.86           C  
ATOM   1650  O   TYR A 212     -37.171 -36.109 -54.137  1.00  0.83           O  
ATOM   1651  CG  TYR A 212     -37.808 -33.043 -55.860  1.00  0.83           C  
ATOM   1652  CD1 TYR A 212     -39.009 -32.348 -55.734  1.00  0.79           C  
ATOM   1653  CD2 TYR A 212     -37.522 -33.645 -57.081  1.00  0.80           C  
ATOM   1654  CE1 TYR A 212     -39.902 -32.256 -56.797  1.00  0.82           C  
ATOM   1655  CE2 TYR A 212     -38.408 -33.560 -58.150  1.00  0.82           C  
ATOM   1656  OH  TYR A 212     -40.473 -32.777 -59.054  1.00  0.75           O  
ATOM   1657  CZ  TYR A 212     -39.593 -32.864 -57.999  1.00  0.80           C  
ATOM   1658  N   ASN A 213     -39.215 -35.473 -53.814  1.00  0.84           N  
ATOM   1659  CA  ASN A 213     -39.890 -36.744 -54.057  1.00  0.84           C  
ATOM   1660  C   ASN A 213     -39.196 -37.895 -53.333  1.00  0.83           C  
ATOM   1661  CB  ASN A 213     -39.969 -37.031 -55.557  1.00  0.81           C  
ATOM   1662  O   ASN A 213     -38.979 -38.959 -53.915  1.00  0.81           O  
ATOM   1663  CG  ASN A 213     -40.876 -36.063 -56.290  1.00  0.77           C  
ATOM   1664  ND2 ASN A 213     -40.686 -35.947 -57.600  1.00  0.76           N  
ATOM   1665  OD1 ASN A 213     -41.740 -35.423 -55.685  1.00  0.75           O  
ATOM   1666  N   GLY A 214     -38.694 -37.707 -52.083  1.00  0.86           N  
ATOM   1667  CA  GLY A 214     -38.111 -38.728 -51.227  1.00  0.87           C  
ATOM   1668  C   GLY A 214     -36.626 -38.927 -51.461  1.00  0.86           C  
ATOM   1669  O   GLY A 214     -35.981 -39.711 -50.762  1.00  0.83           O  
ATOM   1670  N   ASN A 215     -35.970 -38.160 -52.271  1.00  0.85           N  
ATOM   1671  CA  ASN A 215     -34.541 -38.255 -52.549  1.00  0.86           C  
ATOM   1672  C   ASN A 215     -33.802 -36.989 -52.124  1.00  0.87           C  
ATOM   1673  CB  ASN A 215     -34.300 -38.537 -54.033  1.00  0.85           C  
ATOM   1674  O   ASN A 215     -34.313 -35.880 -52.293  1.00  0.86           O  
ATOM   1675  CG  ASN A 215     -34.884 -39.863 -54.478  1.00  0.82           C  
ATOM   1676  ND2 ASN A 215     -35.879 -39.809 -55.356  1.00  0.84           N  
ATOM   1677  OD1 ASN A 215     -34.446 -40.928 -54.036  1.00  0.83           O  
ATOM   1678  N   VAL A 216     -32.594 -37.084 -51.626  1.00  0.86           N  
ATOM   1679  CA  VAL A 216     -31.695 -35.962 -51.381  1.00  0.87           C  
ATOM   1680  C   VAL A 216     -31.163 -35.426 -52.708  1.00  0.85           C  
ATOM   1681  CB  VAL A 216     -30.521 -36.365 -50.460  1.00  0.85           C  
ATOM   1682  O   VAL A 216     -30.524 -36.157 -53.468  1.00  0.82           O  
ATOM   1683  CG1 VAL A 216     -29.630 -35.161 -50.162  1.00  0.81           C  
ATOM   1684  CG2 VAL A 216     -31.048 -36.979 -49.164  1.00  0.79           C  
ATOM   1685  N   ILE A 217     -31.368 -34.090 -53.012  1.00  0.85           N  
ATOM   1686  CA  ILE A 217     -30.926 -33.498 -54.270  1.00  0.84           C  
ATOM   1687  C   ILE A 217     -29.648 -32.693 -54.040  1.00  0.84           C  
ATOM   1688  CB  ILE A 217     -32.021 -32.600 -54.888  1.00  0.82           C  
ATOM   1689  O   ILE A 217     -28.953 -32.334 -54.994  1.00  0.81           O  
ATOM   1690  CG1 ILE A 217     -32.424 -31.495 -53.905  1.00  0.72           C  
ATOM   1691  CG2 ILE A 217     -33.236 -33.437 -55.299  1.00  0.73           C  
ATOM   1692  CD1 ILE A 217     -33.195 -30.349 -54.544  1.00  0.70           C  
ATOM   1693  N   GLY A 218     -29.299 -32.511 -52.786  1.00  0.84           N  
ATOM   1694  CA  GLY A 218     -28.040 -31.913 -52.369  1.00  0.84           C  
ATOM   1695  C   GLY A 218     -28.037 -31.484 -50.914  1.00  0.86           C  
ATOM   1696  O   GLY A 218     -29.084 -31.467 -50.264  1.00  0.85           O  
ATOM   1697  N   GLU A 219     -26.825 -31.171 -50.380  1.00  0.88           N  
ATOM   1698  CA  GLU A 219     -26.584 -30.640 -49.042  1.00  0.89           C  
ATOM   1699  C   GLU A 219     -25.817 -29.322 -49.101  1.00  0.89           C  
ATOM   1700  CB  GLU A 219     -25.818 -31.656 -48.190  1.00  0.87           C  
ATOM   1701  O   GLU A 219     -24.845 -29.196 -49.849  1.00  0.87           O  
ATOM   1702  CG  GLU A 219     -25.644 -31.235 -46.739  1.00  0.85           C  
ATOM   1703  CD  GLU A 219     -24.967 -32.294 -45.883  1.00  0.83           C  
ATOM   1704  OE1 GLU A 219     -25.609 -33.323 -45.571  1.00  0.85           O  
ATOM   1705  OE2 GLU A 219     -23.786 -32.093 -45.522  1.00  0.86           O  
ATOM   1706  N   THR A 220     -26.269 -28.343 -48.409  1.00  0.90           N  
ATOM   1707  CA  THR A 220     -25.566 -27.082 -48.195  1.00  0.91           C  
ATOM   1708  C   THR A 220     -25.144 -26.939 -46.736  1.00  0.91           C  
ATOM   1709  CB  THR A 220     -26.439 -25.880 -48.600  1.00  0.88           C  
ATOM   1710  O   THR A 220     -25.927 -27.224 -45.827  1.00  0.91           O  
ATOM   1711  CG2 THR A 220     -25.670 -24.571 -48.461  1.00  0.78           C  
ATOM   1712  OG1 THR A 220     -26.853 -26.036 -49.963  1.00  0.79           O  
ATOM   1713  N   THR A 221     -23.896 -26.548 -46.553  1.00  0.92           N  
ATOM   1714  CA  THR A 221     -23.339 -26.345 -45.220  1.00  0.93           C  
ATOM   1715  C   THR A 221     -22.925 -24.889 -45.023  1.00  0.92           C  
ATOM   1716  CB  THR A 221     -22.128 -27.264 -44.974  1.00  0.90           C  
ATOM   1717  O   THR A 221     -22.364 -24.270 -45.929  1.00  0.90           O  
ATOM   1718  CG2 THR A 221     -21.588 -27.095 -43.558  1.00  0.77           C  
ATOM   1719  OG1 THR A 221     -22.525 -28.628 -45.163  1.00  0.81           O  
ATOM   1720  N   LYS A 222     -23.224 -24.373 -43.921  1.00  0.94           N  
ATOM   1721  CA  LYS A 222     -22.703 -23.081 -43.483  1.00  0.94           C  
ATOM   1722  C   LYS A 222     -22.025 -23.195 -42.121  1.00  0.95           C  
ATOM   1723  CB  LYS A 222     -23.824 -22.042 -43.424  1.00  0.93           C  
ATOM   1724  O   LYS A 222     -22.610 -23.722 -41.172  1.00  0.95           O  
ATOM   1725  CG  LYS A 222     -23.336 -20.616 -43.221  1.00  0.86           C  
ATOM   1726  CD  LYS A 222     -24.430 -19.601 -43.526  1.00  0.82           C  
ATOM   1727  CE  LYS A 222     -23.926 -18.172 -43.378  1.00  0.81           C  
ATOM   1728  NZ  LYS A 222     -24.995 -17.174 -43.682  1.00  0.78           N  
ATOM   1729  N   GLU A 223     -20.813 -22.727 -42.072  1.00  0.93           N  
ATOM   1730  CA  GLU A 223     -20.023 -22.734 -40.844  1.00  0.94           C  
ATOM   1731  C   GLU A 223     -20.246 -21.458 -40.037  1.00  0.93           C  
ATOM   1732  CB  GLU A 223     -18.535 -22.901 -41.163  1.00  0.91           C  
ATOM   1733  O   GLU A 223     -20.529 -20.400 -40.603  1.00  0.92           O  
ATOM   1734  CG  GLU A 223     -18.198 -24.215 -41.853  1.00  0.86           C  
ATOM   1735  CD  GLU A 223     -16.704 -24.439 -42.020  1.00  0.84           C  
ATOM   1736  OE1 GLU A 223     -15.924 -23.472 -41.862  1.00  0.85           O  
ATOM   1737  OE2 GLU A 223     -16.310 -25.590 -42.313  1.00  0.86           O  
ATOM   1738  N   GLY A 224     -20.183 -21.610 -38.709  1.00  0.93           N  
ATOM   1739  CA  GLY A 224     -20.251 -20.549 -37.718  1.00  0.94           C  
ATOM   1740  C   GLY A 224     -19.611 -20.926 -36.395  1.00  0.94           C  
ATOM   1741  O   GLY A 224     -18.701 -21.757 -36.354  1.00  0.92           O  
ATOM   1742  N   ARG A 225     -20.033 -20.326 -35.375  1.00  0.95           N  
ATOM   1743  CA  ARG A 225     -19.499 -20.575 -34.039  1.00  0.95           C  
ATOM   1744  C   ARG A 225     -20.623 -20.705 -33.016  1.00  0.95           C  
ATOM   1745  CB  ARG A 225     -18.541 -19.457 -33.626  1.00  0.93           C  
ATOM   1746  O   ARG A 225     -21.638 -20.013 -33.111  1.00  0.95           O  
ATOM   1747  CG  ARG A 225     -17.354 -19.286 -34.560  1.00  0.87           C  
ATOM   1748  CD  ARG A 225     -16.337 -18.298 -34.006  1.00  0.87           C  
ATOM   1749  NE  ARG A 225     -15.624 -18.847 -32.856  1.00  0.85           N  
ATOM   1750  NH1 ARG A 225     -13.905 -19.765 -34.097  1.00  0.81           N  
ATOM   1751  NH2 ARG A 225     -13.922 -19.985 -31.815  1.00  0.78           N  
ATOM   1752  CZ  ARG A 225     -14.486 -19.531 -32.925  1.00  0.80           C  
ATOM   1753  N   VAL A 226     -20.428 -21.550 -31.987  1.00  0.95           N  
ATOM   1754  CA  VAL A 226     -21.222 -21.602 -30.763  1.00  0.95           C  
ATOM   1755  C   VAL A 226     -20.372 -21.153 -29.577  1.00  0.95           C  
ATOM   1756  CB  VAL A 226     -21.783 -23.020 -30.511  1.00  0.95           C  
ATOM   1757  O   VAL A 226     -19.216 -21.562 -29.443  1.00  0.93           O  
ATOM   1758  CG1 VAL A 226     -20.648 -24.032 -30.367  1.00  0.89           C  
ATOM   1759  CG2 VAL A 226     -22.671 -23.028 -29.269  1.00  0.89           C  
ATOM   1760  N   TYR A 227     -20.943 -20.371 -28.785  1.00  0.93           N  
ATOM   1761  CA  TYR A 227     -20.334 -19.873 -27.557  1.00  0.93           C  
ATOM   1762  C   TYR A 227     -20.912 -20.579 -26.336  1.00  0.92           C  
ATOM   1763  CB  TYR A 227     -20.538 -18.360 -27.430  1.00  0.92           C  
ATOM   1764  O   TYR A 227     -22.124 -20.786 -26.247  1.00  0.91           O  
ATOM   1765  CG  TYR A 227     -20.070 -17.581 -28.636  1.00  0.90           C  
ATOM   1766  CD1 TYR A 227     -18.770 -17.086 -28.708  1.00  0.88           C  
ATOM   1767  CD2 TYR A 227     -20.927 -17.338 -29.704  1.00  0.88           C  
ATOM   1768  CE1 TYR A 227     -18.335 -16.366 -29.815  1.00  0.88           C  
ATOM   1769  CE2 TYR A 227     -20.502 -16.619 -30.817  1.00  0.87           C  
ATOM   1770  OH  TYR A 227     -18.781 -15.427 -31.963  1.00  0.84           O  
ATOM   1771  CZ  TYR A 227     -19.207 -16.139 -30.863  1.00  0.86           C  
ATOM   1772  N   GLY A 228     -19.995 -21.029 -25.411  1.00  0.91           N  
ATOM   1773  CA  GLY A 228     -20.469 -21.362 -24.077  1.00  0.91           C  
ATOM   1774  C   GLY A 228     -20.929 -20.150 -23.288  1.00  0.91           C  
ATOM   1775  O   GLY A 228     -20.493 -19.028 -23.553  1.00  0.89           O  
ATOM   1776  N   ALA A 229     -21.773 -20.305 -22.333  1.00  0.90           N  
ATOM   1777  CA  ALA A 229     -22.116 -19.252 -21.380  1.00  0.90           C  
ATOM   1778  C   ALA A 229     -20.920 -18.897 -20.501  1.00  0.89           C  
ATOM   1779  CB  ALA A 229     -23.299 -19.682 -20.515  1.00  0.89           C  
ATOM   1780  O   ALA A 229     -20.234 -19.784 -19.988  1.00  0.87           O  
ATOM   1781  N   THR A 230     -20.692 -17.666 -20.299  1.00  0.86           N  
ATOM   1782  CA  THR A 230     -19.663 -17.259 -19.349  1.00  0.87           C  
ATOM   1783  C   THR A 230     -19.941 -17.843 -17.967  1.00  0.88           C  
ATOM   1784  CB  THR A 230     -19.568 -15.725 -19.251  1.00  0.86           C  
ATOM   1785  O   THR A 230     -21.031 -17.663 -17.419  1.00  0.87           O  
ATOM   1786  CG2 THR A 230     -18.411 -15.302 -18.351  1.00  0.84           C  
ATOM   1787  OG1 THR A 230     -19.364 -15.180 -20.561  1.00  0.86           O  
ATOM   1788  N   PRO A 231     -18.983 -18.594 -17.328  1.00  0.88           N  
ATOM   1789  CA  PRO A 231     -19.194 -19.132 -15.982  1.00  0.88           C  
ATOM   1790  C   PRO A 231     -19.401 -18.039 -14.936  1.00  0.89           C  
ATOM   1791  CB  PRO A 231     -17.905 -19.912 -15.708  1.00  0.87           C  
ATOM   1792  O   PRO A 231     -18.836 -16.949 -15.056  1.00  0.88           O  
ATOM   1793  CG  PRO A 231     -17.353 -20.224 -17.062  1.00  0.84           C  
ATOM   1794  CD  PRO A 231     -17.719 -19.107 -17.996  1.00  0.84           C  
ATOM   1795  N   ALA A 232     -20.119 -18.280 -13.927  1.00  0.89           N  
ATOM   1796  CA  ALA A 232     -20.428 -17.343 -12.849  1.00  0.89           C  
ATOM   1797  C   ALA A 232     -19.171 -16.968 -12.071  1.00  0.89           C  
ATOM   1798  CB  ALA A 232     -21.474 -17.939 -11.910  1.00  0.89           C  
ATOM   1799  O   ALA A 232     -18.419 -17.843 -11.634  1.00  0.88           O  
ATOM   1800  N   THR A 233     -18.993 -15.712 -11.852  1.00  0.88           N  
ATOM   1801  CA  THR A 233     -17.897 -15.164 -11.061  1.00  0.88           C  
ATOM   1802  C   THR A 233     -18.409 -14.617  -9.732  1.00  0.89           C  
ATOM   1803  CB  THR A 233     -17.158 -14.051 -11.827  1.00  0.86           C  
ATOM   1804  O   THR A 233     -19.304 -13.769  -9.707  1.00  0.89           O  
ATOM   1805  CG2 THR A 233     -15.933 -13.572 -11.054  1.00  0.76           C  
ATOM   1806  OG1 THR A 233     -16.739 -14.553 -13.101  1.00  0.79           O  
ATOM   1807  N   PRO A 234     -17.841 -15.116  -8.581  1.00  0.90           N  
ATOM   1808  CA  PRO A 234     -18.260 -14.595  -7.278  1.00  0.91           C  
ATOM   1809  C   PRO A 234     -17.802 -13.157  -7.043  1.00  0.91           C  
ATOM   1810  CB  PRO A 234     -17.592 -15.549  -6.285  1.00  0.90           C  
ATOM   1811  O   PRO A 234     -16.623 -12.843  -7.225  1.00  0.89           O  
ATOM   1812  CG  PRO A 234     -16.363 -16.031  -6.986  1.00  0.87           C  
ATOM   1813  CD  PRO A 234     -16.638 -16.064  -8.462  1.00  0.87           C  
ATOM   1814  N   VAL A 235     -18.743 -12.268  -6.694  1.00  0.89           N  
ATOM   1815  CA  VAL A 235     -18.517 -10.924  -6.173  1.00  0.90           C  
ATOM   1816  C   VAL A 235     -18.769 -10.904  -4.667  1.00  0.90           C  
ATOM   1817  CB  VAL A 235     -19.415  -9.883  -6.877  1.00  0.89           C  
ATOM   1818  O   VAL A 235     -19.903 -11.090  -4.219  1.00  0.89           O  
ATOM   1819  CG1 VAL A 235     -19.084  -8.471  -6.397  1.00  0.88           C  
ATOM   1820  CG2 VAL A 235     -19.261  -9.985  -8.394  1.00  0.87           C  
ATOM   1821  N   LEU A 236     -17.681 -10.694  -3.957  1.00  0.93           N  
ATOM   1822  CA  LEU A 236     -17.664 -10.602  -2.502  1.00  0.93           C  
ATOM   1823  C   LEU A 236     -16.703  -9.513  -2.037  1.00  0.92           C  
ATOM   1824  CB  LEU A 236     -17.266 -11.946  -1.885  1.00  0.91           C  
ATOM   1825  O   LEU A 236     -15.602  -9.379  -2.575  1.00  0.90           O  
ATOM   1826  CG  LEU A 236     -17.243 -12.011  -0.357  1.00  0.85           C  
ATOM   1827  CD1 LEU A 236     -18.658 -11.886   0.200  1.00  0.79           C  
ATOM   1828  CD2 LEU A 236     -16.590 -13.305   0.114  1.00  0.79           C  
ATOM   1829  N   SER A 237     -17.080  -8.701  -1.122  1.00  0.90           N  
ATOM   1830  CA  SER A 237     -16.230  -7.696  -0.491  1.00  0.92           C  
ATOM   1831  C   SER A 237     -15.416  -8.297   0.650  1.00  0.92           C  
ATOM   1832  CB  SER A 237     -17.074  -6.532   0.031  1.00  0.90           C  
ATOM   1833  O   SER A 237     -15.801  -9.318   1.223  1.00  0.91           O  
ATOM   1834  OG  SER A 237     -18.097  -6.999   0.893  1.00  0.84           O  
ATOM   1835  N   ASP A 238     -14.305  -7.648   0.994  1.00  0.92           N  
ATOM   1836  CA  ASP A 238     -13.581  -7.956   2.224  1.00  0.94           C  
ATOM   1837  C   ASP A 238     -14.499  -7.858   3.441  1.00  0.94           C  
ATOM   1838  CB  ASP A 238     -12.384  -7.018   2.391  1.00  0.92           C  
ATOM   1839  O   ASP A 238     -15.357  -6.975   3.507  1.00  0.93           O  
ATOM   1840  CG  ASP A 238     -11.336  -7.194   1.306  1.00  0.90           C  
ATOM   1841  OD1 ASP A 238     -11.429  -8.162   0.520  1.00  0.89           O  
ATOM   1842  OD2 ASP A 238     -10.408  -6.360   1.238  1.00  0.91           O  
ATOM   1843  N   PHE A 239     -14.388  -8.724   4.432  1.00  0.95           N  
ATOM   1844  CA  PHE A 239     -15.218  -8.687   5.631  1.00  0.96           C  
ATOM   1845  C   PHE A 239     -14.411  -9.089   6.860  1.00  0.95           C  
ATOM   1846  CB  PHE A 239     -16.431  -9.609   5.475  1.00  0.95           C  
ATOM   1847  O   PHE A 239     -13.283  -9.570   6.738  1.00  0.94           O  
ATOM   1848  CG  PHE A 239     -16.073 -11.063   5.320  1.00  0.96           C  
ATOM   1849  CD1 PHE A 239     -15.804 -11.597   4.065  1.00  0.94           C  
ATOM   1850  CD2 PHE A 239     -16.005 -11.895   6.429  1.00  0.94           C  
ATOM   1851  CE1 PHE A 239     -15.473 -12.942   3.919  1.00  0.93           C  
ATOM   1852  CE2 PHE A 239     -15.674 -13.240   6.291  1.00  0.93           C  
ATOM   1853  CZ  PHE A 239     -15.409 -13.762   5.035  1.00  0.93           C  
ATOM   1854  N   ASP A 240     -14.891  -8.857   8.091  1.00  0.96           N  
ATOM   1855  CA  ASP A 240     -14.263  -9.159   9.374  1.00  0.97           C  
ATOM   1856  C   ASP A 240     -14.527 -10.605   9.787  1.00  0.97           C  
ATOM   1857  CB  ASP A 240     -14.765  -8.202  10.457  1.00  0.96           C  
ATOM   1858  O   ASP A 240     -15.649 -11.098   9.659  1.00  0.96           O  
ATOM   1859  CG  ASP A 240     -14.482  -6.745  10.139  1.00  0.93           C  
ATOM   1860  OD1 ASP A 240     -13.496  -6.457   9.426  1.00  0.91           O  
ATOM   1861  OD2 ASP A 240     -15.249  -5.876  10.607  1.00  0.92           O  
ATOM   1862  N   ILE A 241     -13.414 -11.222  10.251  1.00  0.91           N  
ATOM   1863  CA  ILE A 241     -13.621 -12.510  10.903  1.00  0.91           C  
ATOM   1864  C   ILE A 241     -14.496 -12.326  12.142  1.00  0.81           C  
ATOM   1865  CB  ILE A 241     -12.279 -13.171  11.288  1.00  0.88           C  
ATOM   1866  O   ILE A 241     -14.168 -11.535  13.029  1.00  0.73           O  
ATOM   1867  CG1 ILE A 241     -11.385 -13.323  10.052  1.00  0.84           C  
ATOM   1868  CG2 ILE A 241     -12.517 -14.525  11.963  1.00  0.83           C  
ATOM   1869  CD1 ILE A 241     -10.009 -13.904  10.351  1.00  0.81           C  
ATOM   1870  N   GLY A 242     -15.780 -12.808  12.183  1.00  0.91           N  
ATOM   1871  CA  GLY A 242     -16.852 -12.635  13.149  1.00  0.91           C  
ATOM   1872  C   GLY A 242     -18.183 -12.291  12.508  1.00  0.90           C  
ATOM   1873  O   GLY A 242     -19.238 -12.471  13.120  1.00  0.88           O  
ATOM   1874  N   THR A 243     -18.079 -11.736  11.332  1.00  0.94           N  
ATOM   1875  CA  THR A 243     -19.306 -11.506  10.577  1.00  0.95           C  
ATOM   1876  C   THR A 243     -19.985 -12.828  10.231  1.00  0.95           C  
ATOM   1877  CB  THR A 243     -19.027 -10.716   9.285  1.00  0.94           C  
ATOM   1878  O   THR A 243     -19.452 -13.620   9.452  1.00  0.95           O  
ATOM   1879  CG2 THR A 243     -20.323 -10.378   8.556  1.00  0.92           C  
ATOM   1880  OG1 THR A 243     -18.345  -9.499   9.614  1.00  0.93           O  
ATOM   1881  N   LYS A 244     -21.178 -13.014  10.686  1.00  0.95           N  
ATOM   1882  CA  LYS A 244     -21.866 -14.300  10.607  1.00  0.96           C  
ATOM   1883  C   LYS A 244     -22.628 -14.435   9.292  1.00  0.96           C  
ATOM   1884  CB  LYS A 244     -22.823 -14.470  11.787  1.00  0.94           C  
ATOM   1885  O   LYS A 244     -22.962 -15.545   8.873  1.00  0.95           O  
ATOM   1886  CG  LYS A 244     -22.126 -14.658  13.127  1.00  0.91           C  
ATOM   1887  CD  LYS A 244     -23.105 -15.096  14.209  1.00  0.89           C  
ATOM   1888  CE  LYS A 244     -22.394 -15.375  15.527  1.00  0.87           C  
ATOM   1889  NZ  LYS A 244     -23.324 -15.943  16.548  1.00  0.88           N  
ATOM   1890  N   SER A 245     -22.961 -13.368   8.668  1.00  0.96           N  
ATOM   1891  CA  SER A 245     -23.684 -13.379   7.401  1.00  0.97           C  
ATOM   1892  C   SER A 245     -23.081 -12.387   6.412  1.00  0.96           C  
ATOM   1893  CB  SER A 245     -25.162 -13.055   7.624  1.00  0.96           C  
ATOM   1894  O   SER A 245     -23.078 -11.179   6.660  1.00  0.94           O  
ATOM   1895  OG  SER A 245     -25.897 -13.205   6.421  1.00  0.95           O  
ATOM   1896  N   VAL A 246     -22.521 -12.875   5.359  1.00  0.96           N  
ATOM   1897  CA  VAL A 246     -21.853 -12.074   4.338  1.00  0.96           C  
ATOM   1898  C   VAL A 246     -22.612 -12.184   3.017  1.00  0.96           C  
ATOM   1899  CB  VAL A 246     -20.383 -12.508   4.146  1.00  0.95           C  
ATOM   1900  O   VAL A 246     -22.790 -13.283   2.486  1.00  0.94           O  
ATOM   1901  CG1 VAL A 246     -19.671 -11.586   3.159  1.00  0.93           C  
ATOM   1902  CG2 VAL A 246     -19.653 -12.525   5.488  1.00  0.93           C  
ATOM   1903  N   PRO A 247     -23.189 -11.074   2.494  1.00  0.95           N  
ATOM   1904  CA  PRO A 247     -23.823 -11.150   1.176  1.00  0.95           C  
ATOM   1905  C   PRO A 247     -22.829 -11.464   0.060  1.00  0.95           C  
ATOM   1906  CB  PRO A 247     -24.425  -9.754   0.993  1.00  0.94           C  
ATOM   1907  O   PRO A 247     -21.751 -10.868   0.003  1.00  0.95           O  
ATOM   1908  CG  PRO A 247     -23.523  -8.845   1.764  1.00  0.92           C  
ATOM   1909  CD  PRO A 247     -22.982  -9.599   2.945  1.00  0.92           C  
ATOM   1910  N   VAL A 248     -23.168 -12.380  -0.819  1.00  0.96           N  
ATOM   1911  CA  VAL A 248     -22.434 -12.795  -2.010  1.00  0.96           C  
ATOM   1912  C   VAL A 248     -23.298 -12.580  -3.251  1.00  0.95           C  
ATOM   1913  CB  VAL A 248     -21.991 -14.272  -1.919  1.00  0.95           C  
ATOM   1914  O   VAL A 248     -24.492 -12.890  -3.245  1.00  0.94           O  
ATOM   1915  CG1 VAL A 248     -21.174 -14.668  -3.147  1.00  0.94           C  
ATOM   1916  CG2 VAL A 248     -21.190 -14.510  -0.640  1.00  0.94           C  
ATOM   1917  N   MET A 249     -22.715 -12.033  -4.241  1.00  0.94           N  
ATOM   1918  CA  MET A 249     -23.320 -11.941  -5.566  1.00  0.94           C  
ATOM   1919  C   MET A 249     -22.551 -12.786  -6.576  1.00  0.93           C  
ATOM   1920  CB  MET A 249     -23.372 -10.485  -6.034  1.00  0.92           C  
ATOM   1921  O   MET A 249     -21.325 -12.889  -6.500  1.00  0.92           O  
ATOM   1922  CG  MET A 249     -24.109 -10.290  -7.349  1.00  0.85           C  
ATOM   1923  SD  MET A 249     -24.039  -8.556  -7.944  1.00  0.89           S  
ATOM   1924  CE  MET A 249     -24.521  -7.679  -6.431  1.00  0.79           C  
ATOM   1925  N   LEU A 250     -23.150 -13.500  -7.482  1.00  0.92           N  
ATOM   1926  CA  LEU A 250     -22.580 -14.161  -8.651  1.00  0.92           C  
ATOM   1927  C   LEU A 250     -22.811 -13.332  -9.910  1.00  0.89           C  
ATOM   1928  CB  LEU A 250     -23.186 -15.556  -8.826  1.00  0.91           C  
ATOM   1929  O   LEU A 250     -23.951 -13.165 -10.349  1.00  0.85           O  
ATOM   1930  CG  LEU A 250     -22.977 -16.536  -7.671  1.00  0.90           C  
ATOM   1931  CD1 LEU A 250     -23.574 -17.897  -8.015  1.00  0.88           C  
ATOM   1932  CD2 LEU A 250     -21.494 -16.665  -7.339  1.00  0.87           C  
ATOM   1933  N   ASP A 251     -21.718 -12.798 -10.494  1.00  0.89           N  
ATOM   1934  CA  ASP A 251     -21.779 -12.236 -11.840  1.00  0.89           C  
ATOM   1935  C   ASP A 251     -21.931 -13.335 -12.888  1.00  0.87           C  
ATOM   1936  CB  ASP A 251     -20.529 -11.402 -12.130  1.00  0.86           C  
ATOM   1937  O   ASP A 251     -21.580 -14.490 -12.640  1.00  0.84           O  
ATOM   1938  CG  ASP A 251     -20.575 -10.023 -11.494  1.00  0.80           C  
ATOM   1939  OD1 ASP A 251     -21.682  -9.527 -11.194  1.00  0.78           O  
ATOM   1940  OD2 ASP A 251     -19.495  -9.428 -11.293  1.00  0.80           O  
ATOM   1941  N   TYR A 252     -22.692 -13.066 -14.027  1.00  0.88           N  
ATOM   1942  CA  TYR A 252     -22.995 -13.959 -15.139  1.00  0.89           C  
ATOM   1943  C   TYR A 252     -23.826 -15.149 -14.672  1.00  0.88           C  
ATOM   1944  CB  TYR A 252     -21.705 -14.451 -15.802  1.00  0.87           C  
ATOM   1945  O   TYR A 252     -23.591 -16.283 -15.097  1.00  0.85           O  
ATOM   1946  CG  TYR A 252     -20.800 -13.337 -16.269  1.00  0.86           C  
ATOM   1947  CD1 TYR A 252     -21.142 -12.548 -17.364  1.00  0.83           C  
ATOM   1948  CD2 TYR A 252     -19.600 -13.072 -15.616  1.00  0.84           C  
ATOM   1949  CE1 TYR A 252     -20.310 -11.521 -17.799  1.00  0.85           C  
ATOM   1950  CE2 TYR A 252     -18.761 -12.048 -16.043  1.00  0.86           C  
ATOM   1951  OH  TYR A 252     -18.296 -10.265 -17.559  1.00  0.73           O  
ATOM   1952  CZ  TYR A 252     -19.124 -11.279 -17.133  1.00  0.84           C  
ATOM   1953  N   TYR A 253     -24.829 -14.847 -13.823  1.00  0.90           N  
ATOM   1954  CA  TYR A 253     -25.809 -15.798 -13.310  1.00  0.92           C  
ATOM   1955  C   TYR A 253     -26.940 -16.009 -14.310  1.00  0.90           C  
ATOM   1956  CB  TYR A 253     -26.379 -15.313 -11.973  1.00  0.92           C  
ATOM   1957  O   TYR A 253     -27.659 -15.068 -14.652  1.00  0.87           O  
ATOM   1958  CG  TYR A 253     -27.395 -16.253 -11.370  1.00  0.93           C  
ATOM   1959  CD1 TYR A 253     -28.741 -16.171 -11.717  1.00  0.92           C  
ATOM   1960  CD2 TYR A 253     -27.010 -17.224 -10.451  1.00  0.92           C  
ATOM   1961  CE1 TYR A 253     -29.681 -17.033 -11.162  1.00  0.93           C  
ATOM   1962  CE2 TYR A 253     -27.942 -18.091  -9.890  1.00  0.93           C  
ATOM   1963  OH  TYR A 253     -30.198 -18.845  -9.699  1.00  0.89           O  
ATOM   1964  CZ  TYR A 253     -29.272 -17.989 -10.252  1.00  0.93           C  
ATOM   1965  N   TYR A 254     -27.248 -17.195 -14.702  1.00  0.93           N  
ATOM   1966  CA  TYR A 254     -28.340 -17.618 -15.571  1.00  0.94           C  
ATOM   1967  C   TYR A 254     -29.225 -18.645 -14.875  1.00  0.93           C  
ATOM   1968  CB  TYR A 254     -27.793 -18.201 -16.878  1.00  0.92           C  
ATOM   1969  O   TYR A 254     -28.728 -19.626 -14.318  1.00  0.92           O  
ATOM   1970  CG  TYR A 254     -26.820 -17.291 -17.587  1.00  0.89           C  
ATOM   1971  CD1 TYR A 254     -27.269 -16.205 -18.335  1.00  0.85           C  
ATOM   1972  CD2 TYR A 254     -25.449 -17.517 -17.514  1.00  0.85           C  
ATOM   1973  CE1 TYR A 254     -26.376 -15.365 -18.992  1.00  0.88           C  
ATOM   1974  CE2 TYR A 254     -24.547 -16.684 -18.167  1.00  0.86           C  
ATOM   1975  OH  TYR A 254     -24.131 -14.784 -19.551  1.00  0.81           O  
ATOM   1976  CZ  TYR A 254     -25.019 -15.612 -18.902  1.00  0.86           C  
ATOM   1977  N   ALA A 255     -30.512 -18.543 -14.985  1.00  0.93           N  
ATOM   1978  CA  ALA A 255     -31.481 -19.257 -14.157  1.00  0.94           C  
ATOM   1979  C   ALA A 255     -31.538 -20.736 -14.530  1.00  0.91           C  
ATOM   1980  CB  ALA A 255     -32.864 -18.624 -14.290  1.00  0.90           C  
ATOM   1981  O   ALA A 255     -31.935 -21.573 -13.717  1.00  0.89           O  
ATOM   1982  N   GLN A 256     -31.104 -21.114 -15.639  1.00  0.94           N  
ATOM   1983  CA  GLN A 256     -31.146 -22.479 -16.153  1.00  0.94           C  
ATOM   1984  C   GLN A 256     -29.907 -23.263 -15.731  1.00  0.95           C  
ATOM   1985  CB  GLN A 256     -31.272 -22.475 -17.677  1.00  0.92           C  
ATOM   1986  O   GLN A 256     -29.812 -24.466 -15.984  1.00  0.94           O  
ATOM   1987  CG  GLN A 256     -30.053 -21.911 -18.394  1.00  0.86           C  
ATOM   1988  CD  GLN A 256     -30.106 -20.402 -18.543  1.00  0.82           C  
ATOM   1989  NE2 GLN A 256     -29.385 -19.878 -19.529  1.00  0.80           N  
ATOM   1990  OE1 GLN A 256     -30.789 -19.713 -17.780  1.00  0.82           O  
ATOM   1991  N   PHE A 257     -28.911 -22.624 -15.088  1.00  0.94           N  
ATOM   1992  CA  PHE A 257     -27.699 -23.272 -14.600  1.00  0.95           C  
ATOM   1993  C   PHE A 257     -27.780 -23.510 -13.097  1.00  0.94           C  
ATOM   1994  CB  PHE A 257     -26.465 -22.428 -14.932  1.00  0.94           C  
ATOM   1995  O   PHE A 257     -28.508 -22.810 -12.391  1.00  0.93           O  
ATOM   1996  CG  PHE A 257     -26.177 -22.327 -16.406  1.00  0.93           C  
ATOM   1997  CD1 PHE A 257     -25.191 -23.113 -16.991  1.00  0.90           C  
ATOM   1998  CD2 PHE A 257     -26.893 -21.447 -17.207  1.00  0.90           C  
ATOM   1999  CE1 PHE A 257     -24.923 -23.022 -18.355  1.00  0.91           C  
ATOM   2000  CE2 PHE A 257     -26.630 -21.350 -18.570  1.00  0.90           C  
ATOM   2001  CZ  PHE A 257     -25.644 -22.138 -19.142  1.00  0.90           C  
ATOM   2002  N   SER A 258     -27.120 -24.527 -12.573  1.00  0.94           N  
ATOM   2003  CA  SER A 258     -26.911 -24.759 -11.148  1.00  0.94           C  
ATOM   2004  C   SER A 258     -25.512 -24.330 -10.718  1.00  0.94           C  
ATOM   2005  CB  SER A 258     -27.128 -26.234 -10.807  1.00  0.93           C  
ATOM   2006  O   SER A 258     -24.545 -24.511 -11.461  1.00  0.93           O  
ATOM   2007  OG  SER A 258     -26.227 -27.055 -11.530  1.00  0.90           O  
ATOM   2008  N   TYR A 259     -25.419 -23.789  -9.614  1.00  0.93           N  
ATOM   2009  CA  TYR A 259     -24.182 -23.195  -9.119  1.00  0.94           C  
ATOM   2010  C   TYR A 259     -23.775 -23.815  -7.788  1.00  0.93           C  
ATOM   2011  CB  TYR A 259     -24.338 -21.680  -8.964  1.00  0.93           C  
ATOM   2012  O   TYR A 259     -24.612 -24.006  -6.903  1.00  0.92           O  
ATOM   2013  CG  TYR A 259     -24.760 -20.980 -10.233  1.00  0.94           C  
ATOM   2014  CD1 TYR A 259     -23.817 -20.585 -11.180  1.00  0.92           C  
ATOM   2015  CD2 TYR A 259     -26.100 -20.711 -10.487  1.00  0.92           C  
ATOM   2016  CE1 TYR A 259     -24.201 -19.938 -12.350  1.00  0.92           C  
ATOM   2017  CE2 TYR A 259     -26.495 -20.064 -11.654  1.00  0.92           C  
ATOM   2018  OH  TYR A 259     -25.925 -19.042 -13.734  1.00  0.90           O  
ATOM   2019  CZ  TYR A 259     -25.540 -19.683 -12.578  1.00  0.92           C  
ATOM   2020  N   THR A 260     -22.517 -24.117  -7.590  1.00  0.93           N  
ATOM   2021  CA  THR A 260     -21.867 -24.445  -6.326  1.00  0.93           C  
ATOM   2022  C   THR A 260     -20.809 -23.403  -5.975  1.00  0.93           C  
ATOM   2023  CB  THR A 260     -21.221 -25.841  -6.376  1.00  0.92           C  
ATOM   2024  O   THR A 260     -19.877 -23.173  -6.749  1.00  0.92           O  
ATOM   2025  CG2 THR A 260     -20.608 -26.213  -5.029  1.00  0.87           C  
ATOM   2026  OG1 THR A 260     -22.218 -26.812  -6.718  1.00  0.89           O  
ATOM   2027  N   TYR A 261     -20.955 -22.767  -4.897  1.00  0.93           N  
ATOM   2028  CA  TYR A 261     -20.010 -21.782  -4.383  1.00  0.94           C  
ATOM   2029  C   TYR A 261     -19.108 -22.395  -3.319  1.00  0.93           C  
ATOM   2030  CB  TYR A 261     -20.753 -20.573  -3.805  1.00  0.93           C  
ATOM   2031  O   TYR A 261     -19.590 -23.038  -2.383  1.00  0.93           O  
ATOM   2032  CG  TYR A 261     -19.842 -19.534  -3.200  1.00  0.92           C  
ATOM   2033  CD1 TYR A 261     -19.483 -19.592  -1.855  1.00  0.89           C  
ATOM   2034  CD2 TYR A 261     -19.339 -18.491  -3.970  1.00  0.90           C  
ATOM   2035  CE1 TYR A 261     -18.645 -18.635  -1.292  1.00  0.89           C  
ATOM   2036  CE2 TYR A 261     -18.500 -17.528  -3.418  1.00  0.89           C  
ATOM   2037  OH  TYR A 261     -17.330 -16.658  -1.528  1.00  0.86           O  
ATOM   2038  CZ  TYR A 261     -18.159 -17.608  -2.080  1.00  0.89           C  
ATOM   2039  N   GLU A 262     -17.831 -22.210  -3.358  1.00  0.93           N  
ATOM   2040  CA  GLU A 262     -16.848 -22.711  -2.401  1.00  0.93           C  
ATOM   2041  C   GLU A 262     -16.020 -21.572  -1.813  1.00  0.93           C  
ATOM   2042  CB  GLU A 262     -15.930 -23.741  -3.063  1.00  0.92           C  
ATOM   2043  O   GLU A 262     -15.470 -20.752  -2.551  1.00  0.93           O  
ATOM   2044  CG  GLU A 262     -16.672 -24.900  -3.711  1.00  0.88           C  
ATOM   2045  CD  GLU A 262     -15.756 -26.037  -4.137  1.00  0.86           C  
ATOM   2046  OE1 GLU A 262     -14.518 -25.891  -4.030  1.00  0.85           O  
ATOM   2047  OE2 GLU A 262     -16.282 -27.082  -4.581  1.00  0.85           O  
ATOM   2048  N   PHE A 263     -15.881 -21.543  -0.549  1.00  0.94           N  
ATOM   2049  CA  PHE A 263     -15.095 -20.614   0.254  1.00  0.95           C  
ATOM   2050  C   PHE A 263     -13.935 -21.332   0.933  1.00  0.95           C  
ATOM   2051  CB  PHE A 263     -15.976 -19.930   1.305  1.00  0.95           C  
ATOM   2052  O   PHE A 263     -14.138 -22.326   1.633  1.00  0.94           O  
ATOM   2053  CG  PHE A 263     -15.220 -19.015   2.229  1.00  0.95           C  
ATOM   2054  CD1 PHE A 263     -14.975 -17.694   1.875  1.00  0.94           C  
ATOM   2055  CD2 PHE A 263     -14.752 -19.476   3.453  1.00  0.94           C  
ATOM   2056  CE1 PHE A 263     -14.275 -16.844   2.729  1.00  0.94           C  
ATOM   2057  CE2 PHE A 263     -14.052 -18.633   4.311  1.00  0.94           C  
ATOM   2058  CZ  PHE A 263     -13.814 -17.318   3.947  1.00  0.94           C  
ATOM   2059  N   TYR A 264     -12.677 -20.832   0.798  1.00  0.94           N  
ATOM   2060  CA  TYR A 264     -11.460 -21.362   1.402  1.00  0.94           C  
ATOM   2061  C   TYR A 264     -10.748 -20.293   2.223  1.00  0.94           C  
ATOM   2062  CB  TYR A 264     -10.518 -21.906   0.324  1.00  0.93           C  
ATOM   2063  O   TYR A 264     -10.483 -19.195   1.727  1.00  0.94           O  
ATOM   2064  CG  TYR A 264     -11.109 -23.033  -0.487  1.00  0.90           C  
ATOM   2065  CD1 TYR A 264     -10.813 -24.362  -0.189  1.00  0.86           C  
ATOM   2066  CD2 TYR A 264     -11.964 -22.773  -1.552  1.00  0.87           C  
ATOM   2067  CE1 TYR A 264     -11.355 -25.404  -0.934  1.00  0.87           C  
ATOM   2068  CE2 TYR A 264     -12.511 -23.807  -2.305  1.00  0.87           C  
ATOM   2069  OH  TYR A 264     -12.740 -26.144  -2.730  1.00  0.81           O  
ATOM   2070  CZ  TYR A 264     -12.202 -25.117  -1.988  1.00  0.86           C  
ATOM   2071  N   PHE A 265     -10.378 -20.572   3.434  1.00  0.95           N  
ATOM   2072  CA  PHE A 265      -9.573 -19.727   4.308  1.00  0.96           C  
ATOM   2073  C   PHE A 265      -8.571 -20.563   5.096  1.00  0.94           C  
ATOM   2074  CB  PHE A 265     -10.468 -18.937   5.268  1.00  0.96           C  
ATOM   2075  O   PHE A 265      -8.933 -21.210   6.081  1.00  0.93           O  
ATOM   2076  CG  PHE A 265      -9.718 -17.961   6.133  1.00  0.96           C  
ATOM   2077  CD1 PHE A 265      -8.792 -17.088   5.576  1.00  0.94           C  
ATOM   2078  CD2 PHE A 265      -9.940 -17.916   7.503  1.00  0.94           C  
ATOM   2079  CE1 PHE A 265      -8.096 -16.182   6.374  1.00  0.94           C  
ATOM   2080  CE2 PHE A 265      -9.248 -17.014   8.307  1.00  0.94           C  
ATOM   2081  CZ  PHE A 265      -8.326 -16.149   7.741  1.00  0.94           C  
ATOM   2082  N   GLY A 266      -7.316 -20.574   4.588  1.00  0.94           N  
ATOM   2083  CA  GLY A 266      -6.383 -21.590   5.049  1.00  0.94           C  
ATOM   2084  C   GLY A 266      -6.886 -23.005   4.832  1.00  0.93           C  
ATOM   2085  O   GLY A 266      -7.202 -23.391   3.704  1.00  0.91           O  
ATOM   2086  N   SER A 267      -6.963 -23.850   5.890  1.00  0.93           N  
ATOM   2087  CA  SER A 267      -7.497 -25.207   5.872  1.00  0.94           C  
ATOM   2088  C   SER A 267      -9.012 -25.208   6.049  1.00  0.94           C  
ATOM   2089  CB  SER A 267      -6.848 -26.054   6.968  1.00  0.93           C  
ATOM   2090  O   SER A 267      -9.666 -26.233   5.845  1.00  0.93           O  
ATOM   2091  OG  SER A 267      -7.060 -25.474   8.243  1.00  0.89           O  
ATOM   2092  N   PHE A 268      -9.655 -24.102   6.456  1.00  0.95           N  
ATOM   2093  CA  PHE A 268     -11.108 -24.016   6.551  1.00  0.96           C  
ATOM   2094  C   PHE A 268     -11.740 -23.984   5.165  1.00  0.95           C  
ATOM   2095  CB  PHE A 268     -11.523 -22.775   7.347  1.00  0.96           C  
ATOM   2096  O   PHE A 268     -11.353 -23.175   4.319  1.00  0.95           O  
ATOM   2097  CG  PHE A 268     -13.010 -22.544   7.379  1.00  0.96           C  
ATOM   2098  CD1 PHE A 268     -13.824 -23.282   8.229  1.00  0.95           C  
ATOM   2099  CD2 PHE A 268     -13.594 -21.588   6.558  1.00  0.95           C  
ATOM   2100  CE1 PHE A 268     -15.200 -23.071   8.261  1.00  0.95           C  
ATOM   2101  CE2 PHE A 268     -14.968 -21.371   6.584  1.00  0.95           C  
ATOM   2102  CZ  PHE A 268     -15.770 -22.114   7.435  1.00  0.95           C  
ATOM   2103  N   LYS A 269     -12.732 -24.890   4.921  1.00  0.95           N  
ATOM   2104  CA  LYS A 269     -13.504 -24.981   3.685  1.00  0.95           C  
ATOM   2105  C   LYS A 269     -15.001 -25.052   3.976  1.00  0.95           C  
ATOM   2106  CB  LYS A 269     -13.070 -26.199   2.870  1.00  0.94           C  
ATOM   2107  O   LYS A 269     -15.441 -25.857   4.799  1.00  0.94           O  
ATOM   2108  CG  LYS A 269     -13.827 -26.370   1.561  1.00  0.93           C  
ATOM   2109  CD  LYS A 269     -13.402 -27.637   0.830  1.00  0.92           C  
ATOM   2110  CE  LYS A 269     -14.159 -27.809  -0.480  1.00  0.90           C  
ATOM   2111  NZ  LYS A 269     -13.700 -29.015  -1.231  1.00  0.89           N  
ATOM   2112  N   LYS A 270     -15.780 -24.267   3.192  1.00  0.96           N  
ATOM   2113  CA  LYS A 270     -17.238 -24.323   3.229  1.00  0.96           C  
ATOM   2114  C   LYS A 270     -17.826 -24.308   1.821  1.00  0.95           C  
ATOM   2115  CB  LYS A 270     -17.799 -23.157   4.045  1.00  0.95           C  
ATOM   2116  O   LYS A 270     -17.398 -23.522   0.973  1.00  0.94           O  
ATOM   2117  CG  LYS A 270     -19.289 -23.265   4.335  1.00  0.93           C  
ATOM   2118  CD  LYS A 270     -19.707 -22.333   5.465  1.00  0.91           C  
ATOM   2119  CE  LYS A 270     -21.171 -22.525   5.836  1.00  0.90           C  
ATOM   2120  NZ  LYS A 270     -21.490 -21.922   7.165  1.00  0.88           N  
ATOM   2121  N   VAL A 271     -18.788 -25.220   1.544  1.00  0.95           N  
ATOM   2122  CA  VAL A 271     -19.417 -25.401   0.241  1.00  0.95           C  
ATOM   2123  C   VAL A 271     -20.905 -25.068   0.334  1.00  0.95           C  
ATOM   2124  CB  VAL A 271     -19.226 -26.841  -0.287  1.00  0.94           C  
ATOM   2125  O   VAL A 271     -21.600 -25.551   1.231  1.00  0.94           O  
ATOM   2126  CG1 VAL A 271     -19.804 -26.982  -1.694  1.00  0.91           C  
ATOM   2127  CG2 VAL A 271     -17.747 -27.222  -0.273  1.00  0.90           C  
ATOM   2128  N   PHE A 272     -21.381 -24.247  -0.634  1.00  0.96           N  
ATOM   2129  CA  PHE A 272     -22.781 -23.889  -0.834  1.00  0.96           C  
ATOM   2130  C   PHE A 272     -23.282 -24.398  -2.180  1.00  0.95           C  
ATOM   2131  CB  PHE A 272     -22.967 -22.372  -0.744  1.00  0.96           C  
ATOM   2132  O   PHE A 272     -22.762 -24.012  -3.229  1.00  0.93           O  
ATOM   2133  CG  PHE A 272     -22.489 -21.777   0.553  1.00  0.95           C  
ATOM   2134  CD1 PHE A 272     -23.379 -21.536   1.593  1.00  0.93           C  
ATOM   2135  CD2 PHE A 272     -21.149 -21.459   0.733  1.00  0.93           C  
ATOM   2136  CE1 PHE A 272     -22.939 -20.986   2.795  1.00  0.93           C  
ATOM   2137  CE2 PHE A 272     -20.702 -20.909   1.931  1.00  0.93           C  
ATOM   2138  CZ  PHE A 272     -21.599 -20.672   2.960  1.00  0.92           C  
ATOM   2139  N   THR A 273     -24.278 -25.275  -2.189  1.00  0.94           N  
ATOM   2140  CA  THR A 273     -24.864 -25.828  -3.405  1.00  0.95           C  
ATOM   2141  C   THR A 273     -26.212 -25.178  -3.700  1.00  0.94           C  
ATOM   2142  CB  THR A 273     -25.040 -27.354  -3.295  1.00  0.93           C  
ATOM   2143  O   THR A 273     -26.926 -24.771  -2.781  1.00  0.93           O  
ATOM   2144  CG2 THR A 273     -23.691 -28.057  -3.187  1.00  0.87           C  
ATOM   2145  OG1 THR A 273     -25.819 -27.657  -2.132  1.00  0.88           O  
ATOM   2146  N   GLY A 274     -26.513 -24.981  -5.000  1.00  0.93           N  
ATOM   2147  CA  GLY A 274     -27.794 -24.430  -5.409  1.00  0.94           C  
ATOM   2148  C   GLY A 274     -27.949 -22.961  -5.064  1.00  0.93           C  
ATOM   2149  O   GLY A 274     -29.042 -22.513  -4.710  1.00  0.91           O  
ATOM   2150  N   VAL A 275     -26.894 -22.213  -5.128  1.00  0.95           N  
ATOM   2151  CA  VAL A 275     -26.910 -20.806  -4.744  1.00  0.95           C  
ATOM   2152  C   VAL A 275     -27.586 -19.980  -5.836  1.00  0.94           C  
ATOM   2153  CB  VAL A 275     -25.484 -20.273  -4.478  1.00  0.94           C  
ATOM   2154  O   VAL A 275     -27.456 -20.285  -7.023  1.00  0.91           O  
ATOM   2155  CG1 VAL A 275     -24.856 -20.983  -3.280  1.00  0.86           C  
ATOM   2156  CG2 VAL A 275     -24.612 -20.443  -5.721  1.00  0.86           C  
ATOM   2157  N   SER A 276     -28.365 -18.949  -5.414  1.00  0.94           N  
ATOM   2158  CA  SER A 276     -28.984 -17.972  -6.305  1.00  0.95           C  
ATOM   2159  C   SER A 276     -28.006 -16.861  -6.671  1.00  0.95           C  
ATOM   2160  CB  SER A 276     -30.232 -17.371  -5.658  1.00  0.94           C  
ATOM   2161  O   SER A 276     -26.875 -16.835  -6.180  1.00  0.94           O  
ATOM   2162  OG  SER A 276     -29.888 -16.609  -4.513  1.00  0.92           O  
ATOM   2163  N   LYS A 277     -28.463 -15.927  -7.545  1.00  0.94           N  
ATOM   2164  CA  LYS A 277     -27.660 -14.777  -7.951  1.00  0.95           C  
ATOM   2165  C   LYS A 277     -27.153 -14.004  -6.737  1.00  0.94           C  
ATOM   2166  CB  LYS A 277     -28.468 -13.852  -8.862  1.00  0.95           C  
ATOM   2167  O   LYS A 277     -26.003 -13.560  -6.713  1.00  0.94           O  
ATOM   2168  CG  LYS A 277     -27.680 -12.665  -9.395  1.00  0.95           C  
ATOM   2169  CD  LYS A 277     -28.489 -11.866 -10.409  1.00  0.93           C  
ATOM   2170  CE  LYS A 277     -27.689 -10.697 -10.968  1.00  0.94           C  
ATOM   2171  NZ  LYS A 277     -28.419 -10.004 -12.071  1.00  0.93           N  
ATOM   2172  N   ASN A 278     -28.030 -13.828  -5.878  1.00  0.95           N  
ATOM   2173  CA  ASN A 278     -27.754 -13.256  -4.564  1.00  0.96           C  
ATOM   2174  C   ASN A 278     -28.059 -14.248  -3.445  1.00  0.95           C  
ATOM   2175  CB  ASN A 278     -28.552 -11.966  -4.362  1.00  0.95           C  
ATOM   2176  O   ASN A 278     -29.161 -14.796  -3.379  1.00  0.94           O  
ATOM   2177  CG  ASN A 278     -28.329 -10.961  -5.474  1.00  0.93           C  
ATOM   2178  ND2 ASN A 278     -29.380 -10.672  -6.233  1.00  0.94           N  
ATOM   2179  OD1 ASN A 278     -27.220 -10.449  -5.651  1.00  0.93           O  
ATOM   2180  N   PHE A 279     -27.048 -14.572  -2.590  1.00  0.97           N  
ATOM   2181  CA  PHE A 279     -27.245 -15.402  -1.407  1.00  0.97           C  
ATOM   2182  C   PHE A 279     -26.369 -14.920  -0.256  1.00  0.97           C  
ATOM   2183  CB  PHE A 279     -26.939 -16.869  -1.721  1.00  0.97           C  
ATOM   2184  O   PHE A 279     -25.457 -14.116  -0.458  1.00  0.96           O  
ATOM   2185  CG  PHE A 279     -25.477 -17.150  -1.943  1.00  0.96           C  
ATOM   2186  CD1 PHE A 279     -24.878 -16.863  -3.164  1.00  0.94           C  
ATOM   2187  CD2 PHE A 279     -24.702 -17.702  -0.931  1.00  0.94           C  
ATOM   2188  CE1 PHE A 279     -23.525 -17.122  -3.372  1.00  0.93           C  
ATOM   2189  CE2 PHE A 279     -23.350 -17.964  -1.133  1.00  0.92           C  
ATOM   2190  CZ  PHE A 279     -22.763 -17.674  -2.354  1.00  0.92           C  
ATOM   2191  N   ASN A 280     -26.702 -15.313   0.938  1.00  0.97           N  
ATOM   2192  CA  ASN A 280     -25.888 -15.021   2.113  1.00  0.97           C  
ATOM   2193  C   ASN A 280     -25.056 -16.229   2.533  1.00  0.97           C  
ATOM   2194  CB  ASN A 280     -26.769 -14.554   3.274  1.00  0.96           C  
ATOM   2195  O   ASN A 280     -25.604 -17.288   2.844  1.00  0.96           O  
ATOM   2196  CG  ASN A 280     -27.430 -13.217   3.004  1.00  0.93           C  
ATOM   2197  ND2 ASN A 280     -28.666 -13.063   3.464  1.00  0.93           N  
ATOM   2198  OD1 ASN A 280     -26.836 -12.330   2.386  1.00  0.92           O  
ATOM   2199  N   MET A 281     -23.727 -16.060   2.548  1.00  0.97           N  
ATOM   2200  CA  MET A 281     -22.829 -17.001   3.212  1.00  0.97           C  
ATOM   2201  C   MET A 281     -22.913 -16.857   4.727  1.00  0.97           C  
ATOM   2202  CB  MET A 281     -21.388 -16.791   2.745  1.00  0.95           C  
ATOM   2203  O   MET A 281     -22.489 -15.842   5.283  1.00  0.96           O  
ATOM   2204  CG  MET A 281     -20.402 -17.787   3.334  1.00  0.84           C  
ATOM   2205  SD  MET A 281     -18.730 -17.645   2.589  1.00  0.81           S  
ATOM   2206  CE  MET A 281     -18.300 -15.955   3.088  1.00  0.75           C  
ATOM   2207  N   THR A 282     -23.462 -17.789   5.482  1.00  0.97           N  
ATOM   2208  CA  THR A 282     -23.593 -17.758   6.935  1.00  0.97           C  
ATOM   2209  C   THR A 282     -22.572 -18.684   7.590  1.00  0.97           C  
ATOM   2210  CB  THR A 282     -25.013 -18.161   7.376  1.00  0.96           C  
ATOM   2211  O   THR A 282     -22.336 -19.795   7.110  1.00  0.97           O  
ATOM   2212  CG2 THR A 282     -26.048 -17.156   6.881  1.00  0.88           C  
ATOM   2213  OG1 THR A 282     -25.324 -19.453   6.841  1.00  0.90           O  
ATOM   2214  N   PHE A 283     -21.983 -18.244   8.626  1.00  0.97           N  
ATOM   2215  CA  PHE A 283     -21.025 -18.983   9.440  1.00  0.97           C  
ATOM   2216  C   PHE A 283     -21.585 -19.243  10.833  1.00  0.97           C  
ATOM   2217  CB  PHE A 283     -19.701 -18.218   9.541  1.00  0.97           C  
ATOM   2218  O   PHE A 283     -22.190 -18.357  11.440  1.00  0.96           O  
ATOM   2219  CG  PHE A 283     -19.056 -17.945   8.209  1.00  0.97           C  
ATOM   2220  CD1 PHE A 283     -18.443 -18.967   7.495  1.00  0.96           C  
ATOM   2221  CD2 PHE A 283     -19.062 -16.664   7.672  1.00  0.96           C  
ATOM   2222  CE1 PHE A 283     -17.845 -18.716   6.262  1.00  0.95           C  
ATOM   2223  CE2 PHE A 283     -18.466 -16.406   6.440  1.00  0.94           C  
ATOM   2224  CZ  PHE A 283     -17.857 -17.433   5.738  1.00  0.94           C  
ATOM   2225  N   THR A 284     -21.430 -20.473  11.393  1.00  0.97           N  
ATOM   2226  CA  THR A 284     -21.708 -20.833  12.779  1.00  0.97           C  
ATOM   2227  C   THR A 284     -20.616 -20.305  13.705  1.00  0.97           C  
ATOM   2228  CB  THR A 284     -21.832 -22.359  12.945  1.00  0.96           C  
ATOM   2229  O   THR A 284     -19.528 -19.948  13.249  1.00  0.96           O  
ATOM   2230  CG2 THR A 284     -22.904 -22.928  12.021  1.00  0.95           C  
ATOM   2231  OG1 THR A 284     -20.575 -22.971  12.635  1.00  0.96           O  
ATOM   2232  N   ASP A 285     -20.803 -20.356  15.053  1.00  0.95           N  
ATOM   2233  CA  ASP A 285     -19.809 -19.904  16.021  1.00  0.96           C  
ATOM   2234  C   ASP A 285     -18.562 -20.784  15.979  1.00  0.96           C  
ATOM   2235  CB  ASP A 285     -20.399 -19.894  17.432  1.00  0.96           C  
ATOM   2236  O   ASP A 285     -17.439 -20.284  16.077  1.00  0.96           O  
ATOM   2237  CG  ASP A 285     -21.454 -18.820  17.627  1.00  0.95           C  
ATOM   2238  OD1 ASP A 285     -21.407 -17.785  16.927  1.00  0.95           O  
ATOM   2239  OD2 ASP A 285     -22.338 -19.008  18.490  1.00  0.95           O  
ATOM   2240  N   ASP A 286     -18.751 -22.108  15.689  1.00  0.96           N  
ATOM   2241  CA  ASP A 286     -17.622 -23.028  15.595  1.00  0.97           C  
ATOM   2242  C   ASP A 286     -16.829 -22.795  14.311  1.00  0.97           C  
ATOM   2243  CB  ASP A 286     -18.105 -24.479  15.659  1.00  0.96           C  
ATOM   2244  O   ASP A 286     -15.598 -22.864  14.314  1.00  0.97           O  
ATOM   2245  CG  ASP A 286     -18.603 -24.878  17.037  1.00  0.92           C  
ATOM   2246  OD1 ASP A 286     -18.175 -24.267  18.040  1.00  0.92           O  
ATOM   2247  OD2 ASP A 286     -19.428 -25.813  17.120  1.00  0.94           O  
ATOM   2248  N   GLU A 287     -17.500 -22.361  13.239  1.00  0.97           N  
ATOM   2249  CA  GLU A 287     -16.827 -22.007  11.993  1.00  0.97           C  
ATOM   2250  C   GLU A 287     -16.050 -20.702  12.137  1.00  0.97           C  
ATOM   2251  CB  GLU A 287     -17.838 -21.894  10.849  1.00  0.97           C  
ATOM   2252  O   GLU A 287     -14.902 -20.604  11.697  1.00  0.97           O  
ATOM   2253  CG  GLU A 287     -18.382 -23.233  10.374  1.00  0.97           C  
ATOM   2254  CD  GLU A 287     -19.566 -23.099   9.430  1.00  0.96           C  
ATOM   2255  OE1 GLU A 287     -20.346 -22.130   9.568  1.00  0.95           O  
ATOM   2256  OE2 GLU A 287     -19.715 -23.971   8.544  1.00  0.95           O  
ATOM   2257  N   VAL A 288     -16.567 -19.739  12.780  1.00  0.96           N  
ATOM   2258  CA  VAL A 288     -15.897 -18.483  13.101  1.00  0.97           C  
ATOM   2259  C   VAL A 288     -14.680 -18.756  13.982  1.00  0.96           C  
ATOM   2260  CB  VAL A 288     -16.853 -17.493  13.805  1.00  0.96           C  
ATOM   2261  O   VAL A 288     -13.600 -18.211  13.745  1.00  0.95           O  
ATOM   2262  CG1 VAL A 288     -16.082 -16.291  14.347  1.00  0.95           C  
ATOM   2263  CG2 VAL A 288     -17.951 -17.038  12.845  1.00  0.95           C  
ATOM   2264  N   LYS A 289     -14.846 -19.725  14.885  1.00  0.96           N  
ATOM   2265  CA  LYS A 289     -13.728 -20.174  15.709  1.00  0.96           C  
ATOM   2266  C   LYS A 289     -12.631 -20.802  14.854  1.00  0.97           C  
ATOM   2267  CB  LYS A 289     -14.206 -21.174  16.764  1.00  0.94           C  
ATOM   2268  O   LYS A 289     -11.454 -20.468  15.002  1.00  0.96           O  
ATOM   2269  CG  LYS A 289     -15.032 -20.550  17.879  1.00  0.81           C  
ATOM   2270  CD  LYS A 289     -15.610 -21.610  18.807  1.00  0.77           C  
ATOM   2271  CE  LYS A 289     -16.581 -21.006  19.812  1.00  0.72           C  
ATOM   2272  NZ  LYS A 289     -17.391 -22.055  20.500  1.00  0.74           N  
ATOM   2273  N   GLN A 290     -12.946 -21.647  13.986  1.00  0.97           N  
ATOM   2274  CA  GLN A 290     -12.004 -22.293  13.078  1.00  0.97           C  
ATOM   2275  C   GLN A 290     -11.307 -21.268  12.187  1.00  0.97           C  
ATOM   2276  CB  GLN A 290     -12.718 -23.337  12.218  1.00  0.96           C  
ATOM   2277  O   GLN A 290     -10.113 -21.391  11.908  1.00  0.96           O  
ATOM   2278  CG  GLN A 290     -13.146 -24.579  12.987  1.00  0.95           C  
ATOM   2279  CD  GLN A 290     -13.987 -25.526  12.152  1.00  0.93           C  
ATOM   2280  NE2 GLN A 290     -14.723 -26.410  12.817  1.00  0.94           N  
ATOM   2281  OE1 GLN A 290     -13.976 -25.464  10.918  1.00  0.93           O  
ATOM   2282  N   MET A 291     -11.956 -20.191  11.833  1.00  0.97           N  
ATOM   2283  CA  MET A 291     -11.378 -19.117  11.029  1.00  0.97           C  
ATOM   2284  C   MET A 291     -10.378 -18.304  11.844  1.00  0.96           C  
ATOM   2285  CB  MET A 291     -12.476 -18.202  10.484  1.00  0.97           C  
ATOM   2286  O   MET A 291      -9.269 -18.033  11.382  1.00  0.95           O  
ATOM   2287  CG  MET A 291     -13.353 -18.857   9.429  1.00  0.95           C  
ATOM   2288  SD  MET A 291     -14.697 -17.751   8.848  1.00  0.96           S  
ATOM   2289  CE  MET A 291     -13.725 -16.508   7.953  1.00  0.91           C  
ATOM   2290  N   TYR A 292     -10.597 -18.004  13.074  1.00  0.96           N  
ATOM   2291  CA  TYR A 292      -9.655 -17.304  13.939  1.00  0.97           C  
ATOM   2292  C   TYR A 292      -8.407 -18.145  14.180  1.00  0.95           C  
ATOM   2293  CB  TYR A 292     -10.313 -16.951  15.276  1.00  0.96           C  
ATOM   2294  O   TYR A 292      -7.298 -17.612  14.262  1.00  0.94           O  
ATOM   2295  CG  TYR A 292     -11.169 -15.709  15.223  1.00  0.96           C  
ATOM   2296  CD1 TYR A 292     -10.616 -14.472  14.901  1.00  0.95           C  
ATOM   2297  CD2 TYR A 292     -12.531 -15.770  15.494  1.00  0.95           C  
ATOM   2298  CE1 TYR A 292     -11.401 -13.324  14.852  1.00  0.94           C  
ATOM   2299  CE2 TYR A 292     -13.326 -14.629  15.449  1.00  0.93           C  
ATOM   2300  OH  TYR A 292     -13.534 -12.280  15.080  1.00  0.91           O  
ATOM   2301  CZ  TYR A 292     -12.753 -13.413  15.126  1.00  0.93           C  
ATOM   2302  N   GLN A 293      -8.538 -19.488  14.173  1.00  0.96           N  
ATOM   2303  CA  GLN A 293      -7.438 -20.426  14.369  1.00  0.96           C  
ATOM   2304  C   GLN A 293      -6.494 -20.425  13.170  1.00  0.96           C  
ATOM   2305  CB  GLN A 293      -7.973 -21.838  14.614  1.00  0.96           C  
ATOM   2306  O   GLN A 293      -5.324 -20.795  13.293  1.00  0.94           O  
ATOM   2307  CG  GLN A 293      -8.586 -22.031  15.994  1.00  0.95           C  
ATOM   2308  CD  GLN A 293      -9.248 -23.387  16.157  1.00  0.94           C  
ATOM   2309  NE2 GLN A 293      -9.329 -23.862  17.396  1.00  0.94           N  
ATOM   2310  OE1 GLN A 293      -9.684 -24.002  15.179  1.00  0.93           O  
ATOM   2311  N   GLN A 294      -6.930 -19.886  11.984  1.00  0.97           N  
ATOM   2312  CA  GLN A 294      -6.117 -19.840  10.774  1.00  0.97           C  
ATOM   2313  C   GLN A 294      -5.218 -18.607  10.761  1.00  0.96           C  
ATOM   2314  CB  GLN A 294      -7.006 -19.855   9.529  1.00  0.96           C  
ATOM   2315  O   GLN A 294      -4.263 -18.537   9.984  1.00  0.94           O  
ATOM   2316  CG  GLN A 294      -7.917 -21.071   9.438  1.00  0.96           C  
ATOM   2317  CD  GLN A 294      -7.159 -22.381   9.547  1.00  0.95           C  
ATOM   2318  NE2 GLN A 294      -7.571 -23.228  10.484  1.00  0.94           N  
ATOM   2319  OE1 GLN A 294      -6.212 -22.630   8.794  1.00  0.93           O  
ATOM   2320  N   VAL A 295      -5.435 -17.548  11.650  1.00  0.95           N  
ATOM   2321  CA  VAL A 295      -4.690 -16.294  11.686  1.00  0.94           C  
ATOM   2322  C   VAL A 295      -4.318 -15.955  13.127  1.00  0.93           C  
ATOM   2323  CB  VAL A 295      -5.497 -15.136  11.057  1.00  0.92           C  
ATOM   2324  O   VAL A 295      -4.612 -14.859  13.610  1.00  0.88           O  
ATOM   2325  CG1 VAL A 295      -5.517 -15.255   9.535  1.00  0.83           C  
ATOM   2326  CG2 VAL A 295      -6.920 -15.114  11.614  1.00  0.82           C  
ATOM   2327  N   PRO A 296      -3.638 -16.839  13.886  1.00  0.95           N  
ATOM   2328  CA  PRO A 296      -3.301 -16.630  15.296  1.00  0.95           C  
ATOM   2329  C   PRO A 296      -2.297 -15.498  15.501  1.00  0.94           C  
ATOM   2330  CB  PRO A 296      -2.703 -17.974  15.718  1.00  0.94           C  
ATOM   2331  O   PRO A 296      -2.209 -14.937  16.596  1.00  0.91           O  
ATOM   2332  CG  PRO A 296      -2.150 -18.558  14.459  1.00  0.93           C  
ATOM   2333  CD  PRO A 296      -3.055 -18.183  13.321  1.00  0.92           C  
ATOM   2334  N   ASN A 297      -1.518 -15.114  14.395  1.00  0.93           N  
ATOM   2335  CA  ASN A 297      -0.411 -14.167  14.474  1.00  0.94           C  
ATOM   2336  C   ASN A 297      -0.525 -13.082  13.407  1.00  0.92           C  
ATOM   2337  CB  ASN A 297       0.928 -14.895  14.350  1.00  0.90           C  
ATOM   2338  O   ASN A 297       0.453 -12.393  13.111  1.00  0.87           O  
ATOM   2339  CG  ASN A 297       1.158 -15.890  15.471  1.00  0.82           C  
ATOM   2340  ND2 ASN A 297       1.735 -17.038  15.136  1.00  0.84           N  
ATOM   2341  OD1 ASN A 297       0.819 -15.630  16.628  1.00  0.78           O  
ATOM   2342  N   GLN A 298      -1.734 -12.975  12.741  1.00  0.93           N  
ATOM   2343  CA  GLN A 298      -1.933 -11.991  11.682  1.00  0.94           C  
ATOM   2344  C   GLN A 298      -3.260 -11.257  11.854  1.00  0.94           C  
ATOM   2345  CB  GLN A 298      -1.879 -12.661  10.308  1.00  0.92           C  
ATOM   2346  O   GLN A 298      -4.265 -11.861  12.234  1.00  0.93           O  
ATOM   2347  CG  GLN A 298      -0.533 -13.297   9.987  1.00  0.86           C  
ATOM   2348  CD  GLN A 298      -0.531 -14.024   8.655  1.00  0.82           C  
ATOM   2349  NE2 GLN A 298       0.650 -14.437   8.207  1.00  0.85           N  
ATOM   2350  OE1 GLN A 298      -1.581 -14.214   8.034  1.00  0.86           O  
ATOM   2351  N   LYS A 299      -3.304  -9.877  11.493  1.00  0.92           N  
ATOM   2352  CA  LYS A 299      -4.513  -9.061  11.554  1.00  0.93           C  
ATOM   2353  C   LYS A 299      -5.367  -9.250  10.304  1.00  0.93           C  
ATOM   2354  CB  LYS A 299      -4.157  -7.584  11.727  1.00  0.92           C  
ATOM   2355  O   LYS A 299      -6.545  -8.888  10.290  1.00  0.92           O  
ATOM   2356  CG  LYS A 299      -3.531  -7.252  13.073  1.00  0.91           C  
ATOM   2357  CD  LYS A 299      -3.303  -5.754  13.230  1.00  0.89           C  
ATOM   2358  CE  LYS A 299      -2.715  -5.416  14.593  1.00  0.90           C  
ATOM   2359  NZ  LYS A 299      -2.553  -3.943  14.776  1.00  0.90           N  
ATOM   2360  N   LEU A 300      -4.682  -9.721   9.300  1.00  0.93           N  
ATOM   2361  CA  LEU A 300      -5.274  -9.952   7.987  1.00  0.94           C  
ATOM   2362  C   LEU A 300      -5.015 -11.379   7.518  1.00  0.94           C  
ATOM   2363  CB  LEU A 300      -4.716  -8.957   6.965  1.00  0.93           C  
ATOM   2364  O   LEU A 300      -3.907 -11.897   7.671  1.00  0.94           O  
ATOM   2365  CG  LEU A 300      -4.867  -7.475   7.310  1.00  0.92           C  
ATOM   2366  CD1 LEU A 300      -4.187  -6.613   6.252  1.00  0.91           C  
ATOM   2367  CD2 LEU A 300      -6.340  -7.104   7.445  1.00  0.91           C  
ATOM   2368  N   GLY A 301      -6.025 -11.998   6.855  1.00  0.94           N  
ATOM   2369  CA  GLY A 301      -5.947 -13.255   6.129  1.00  0.94           C  
ATOM   2370  C   GLY A 301      -6.536 -13.176   4.733  1.00  0.93           C  
ATOM   2371  O   GLY A 301      -7.441 -12.378   4.480  1.00  0.92           O  
ATOM   2372  N   GLN A 302      -5.974 -13.968   3.847  1.00  0.93           N  
ATOM   2373  CA  GLN A 302      -6.530 -14.077   2.502  1.00  0.93           C  
ATOM   2374  C   GLN A 302      -7.395 -15.327   2.365  1.00  0.94           C  
ATOM   2375  CB  GLN A 302      -5.413 -14.094   1.458  1.00  0.90           C  
ATOM   2376  O   GLN A 302      -6.921 -16.443   2.585  1.00  0.93           O  
ATOM   2377  CG  GLN A 302      -4.707 -12.755   1.291  1.00  0.76           C  
ATOM   2378  CD  GLN A 302      -3.801 -12.717   0.075  1.00  0.73           C  
ATOM   2379  NE2 GLN A 302      -3.360 -11.520  -0.299  1.00  0.64           N  
ATOM   2380  OE1 GLN A 302      -3.499 -13.754  -0.524  1.00  0.73           O  
ATOM   2381  N   ALA A 303      -8.610 -15.072   1.905  1.00  0.94           N  
ATOM   2382  CA  ALA A 303      -9.510 -16.161   1.533  1.00  0.94           C  
ATOM   2383  C   ALA A 303      -9.671 -16.245   0.018  1.00  0.94           C  
ATOM   2384  CB  ALA A 303     -10.871 -15.978   2.200  1.00  0.94           C  
ATOM   2385  O   ALA A 303      -9.610 -15.228  -0.677  1.00  0.92           O  
ATOM   2386  N   ARG A 304      -9.842 -17.438  -0.417  1.00  0.93           N  
ATOM   2387  CA  ARG A 304     -10.161 -17.747  -1.807  1.00  0.93           C  
ATOM   2388  C   ARG A 304     -11.626 -18.142  -1.958  1.00  0.93           C  
ATOM   2389  CB  ARG A 304      -9.259 -18.867  -2.329  1.00  0.90           C  
ATOM   2390  O   ARG A 304     -12.118 -19.010  -1.234  1.00  0.92           O  
ATOM   2391  CG  ARG A 304      -9.478 -19.200  -3.797  1.00  0.83           C  
ATOM   2392  CD  ARG A 304      -8.519 -20.279  -4.279  1.00  0.80           C  
ATOM   2393  NE  ARG A 304      -8.831 -21.580  -3.693  1.00  0.76           N  
ATOM   2394  NH1 ARG A 304      -7.402 -22.771  -5.062  1.00  0.67           N  
ATOM   2395  NH2 ARG A 304      -8.650 -23.859  -3.476  1.00  0.62           N  
ATOM   2396  CZ  ARG A 304      -8.294 -22.734  -4.079  1.00  0.72           C  
ATOM   2397  N   VAL A 305     -12.313 -17.563  -3.000  1.00  0.93           N  
ATOM   2398  CA  VAL A 305     -13.690 -17.914  -3.333  1.00  0.93           C  
ATOM   2399  C   VAL A 305     -13.770 -18.370  -4.788  1.00  0.91           C  
ATOM   2400  CB  VAL A 305     -14.652 -16.729  -3.091  1.00  0.91           C  
ATOM   2401  O   VAL A 305     -13.067 -17.839  -5.651  1.00  0.88           O  
ATOM   2402  CG1 VAL A 305     -14.702 -16.368  -1.608  1.00  0.87           C  
ATOM   2403  CG2 VAL A 305     -14.230 -15.521  -3.925  1.00  0.86           C  
ATOM   2404  N   TRP A 306     -14.673 -19.326  -4.982  1.00  0.89           N  
ATOM   2405  CA  TRP A 306     -14.892 -19.921  -6.296  1.00  0.90           C  
ATOM   2406  C   TRP A 306     -16.355 -20.311  -6.480  1.00  0.90           C  
ATOM   2407  CB  TRP A 306     -13.996 -21.146  -6.489  1.00  0.86           C  
ATOM   2408  O   TRP A 306     -17.025 -20.702  -5.520  1.00  0.88           O  
ATOM   2409  CG  TRP A 306     -14.208 -21.858  -7.792  1.00  0.71           C  
ATOM   2410  CD1 TRP A 306     -14.294 -21.294  -9.034  1.00  0.62           C  
ATOM   2411  CD2 TRP A 306     -14.367 -23.268  -7.979  1.00  0.64           C  
ATOM   2412  CE2 TRP A 306     -14.544 -23.488  -9.363  1.00  0.55           C  
ATOM   2413  CE3 TRP A 306     -14.374 -24.367  -7.110  1.00  0.52           C  
ATOM   2414  NE1 TRP A 306     -14.496 -22.269  -9.983  1.00  0.57           N  
ATOM   2415  CH2 TRP A 306     -14.732 -25.823  -9.025  1.00  0.51           C  
ATOM   2416  CZ2 TRP A 306     -14.728 -24.766  -9.897  1.00  0.65           C  
ATOM   2417  CZ3 TRP A 306     -14.558 -25.637  -7.644  1.00  0.42           C  
ATOM   2418  N   ALA A 307     -16.814 -20.243  -7.832  1.00  0.91           N  
ATOM   2419  CA  ALA A 307     -18.153 -20.715  -8.177  1.00  0.90           C  
ATOM   2420  C   ALA A 307     -18.105 -21.689  -9.351  1.00  0.89           C  
ATOM   2421  CB  ALA A 307     -19.065 -19.536  -8.504  1.00  0.89           C  
ATOM   2422  O   ALA A 307     -17.635 -21.340 -10.437  1.00  0.87           O  
ATOM   2423  N   SER A 308     -18.604 -22.904  -9.133  1.00  0.90           N  
ATOM   2424  CA  SER A 308     -18.836 -23.870 -10.202  1.00  0.90           C  
ATOM   2425  C   SER A 308     -20.198 -23.657 -10.853  1.00  0.90           C  
ATOM   2426  CB  SER A 308     -18.736 -25.298  -9.666  1.00  0.88           C  
ATOM   2427  O   SER A 308     -21.219 -23.595 -10.164  1.00  0.89           O  
ATOM   2428  OG  SER A 308     -19.000 -26.240 -10.691  1.00  0.79           O  
ATOM   2429  N   THR A 309     -20.169 -23.551 -12.213  1.00  0.90           N  
ATOM   2430  CA  THR A 309     -21.369 -23.412 -13.030  1.00  0.91           C  
ATOM   2431  C   THR A 309     -21.663 -24.707 -13.782  1.00  0.90           C  
ATOM   2432  CB  THR A 309     -21.231 -22.253 -14.034  1.00  0.89           C  
ATOM   2433  O   THR A 309     -20.807 -25.218 -14.508  1.00  0.89           O  
ATOM   2434  CG2 THR A 309     -22.532 -22.026 -14.795  1.00  0.86           C  
ATOM   2435  OG1 THR A 309     -20.889 -21.054 -13.326  1.00  0.88           O  
ATOM   2436  N   LYS A 310     -22.880 -25.179 -13.654  1.00  0.92           N  
ATOM   2437  CA  LYS A 310     -23.268 -26.440 -14.278  1.00  0.93           C  
ATOM   2438  C   LYS A 310     -24.576 -26.292 -15.051  1.00  0.92           C  
ATOM   2439  CB  LYS A 310     -23.404 -27.541 -13.225  1.00  0.92           C  
ATOM   2440  O   LYS A 310     -25.544 -25.725 -14.539  1.00  0.92           O  
ATOM   2441  CG  LYS A 310     -22.116 -27.839 -12.472  1.00  0.91           C  
ATOM   2442  CD  LYS A 310     -22.312 -28.949 -11.447  1.00  0.89           C  
ATOM   2443  CE  LYS A 310     -21.024 -29.247 -10.691  1.00  0.88           C  
ATOM   2444  NZ  LYS A 310     -21.198 -30.369  -9.721  1.00  0.87           N  
ATOM   2445  N   TYR A 311     -24.585 -26.873 -16.283  1.00  0.93           N  
ATOM   2446  CA  TYR A 311     -25.827 -27.059 -17.024  1.00  0.94           C  
ATOM   2447  C   TYR A 311     -26.250 -28.523 -17.021  1.00  0.91           C  
ATOM   2448  CB  TYR A 311     -25.672 -26.564 -18.466  1.00  0.92           C  
ATOM   2449  O   TYR A 311     -25.516 -29.389 -17.500  1.00  0.89           O  
ATOM   2450  CG  TYR A 311     -26.974 -26.493 -19.226  1.00  0.91           C  
ATOM   2451  CD1 TYR A 311     -27.735 -25.327 -19.236  1.00  0.88           C  
ATOM   2452  CD2 TYR A 311     -27.445 -27.592 -19.936  1.00  0.88           C  
ATOM   2453  CE1 TYR A 311     -28.936 -25.257 -19.933  1.00  0.90           C  
ATOM   2454  CE2 TYR A 311     -28.645 -27.534 -20.638  1.00  0.90           C  
ATOM   2455  OH  TYR A 311     -30.571 -26.301 -21.323  1.00  0.85           O  
ATOM   2456  CZ  TYR A 311     -29.382 -26.364 -20.631  1.00  0.89           C  
ATOM   2457  N   ASN A 312     -27.452 -28.859 -16.387  1.00  0.94           N  
ATOM   2458  CA  ASN A 312     -27.961 -30.216 -16.230  1.00  0.93           C  
ATOM   2459  C   ASN A 312     -26.865 -31.178 -15.780  1.00  0.92           C  
ATOM   2460  CB  ASN A 312     -28.596 -30.706 -17.533  1.00  0.92           C  
ATOM   2461  O   ASN A 312     -26.709 -32.259 -16.351  1.00  0.89           O  
ATOM   2462  CG  ASN A 312     -29.441 -31.950 -17.339  1.00  0.88           C  
ATOM   2463  ND2 ASN A 312     -29.479 -32.806 -18.354  1.00  0.88           N  
ATOM   2464  OD1 ASN A 312     -30.057 -32.139 -16.287  1.00  0.86           O  
ATOM   2465  N   GLY A 313     -25.948 -30.764 -14.882  1.00  0.91           N  
ATOM   2466  CA  GLY A 313     -24.904 -31.577 -14.279  1.00  0.91           C  
ATOM   2467  C   GLY A 313     -23.588 -31.514 -15.032  1.00  0.89           C  
ATOM   2468  O   GLY A 313     -22.537 -31.850 -14.484  1.00  0.87           O  
ATOM   2469  N   VAL A 314     -23.534 -30.968 -16.270  1.00  0.91           N  
ATOM   2470  CA  VAL A 314     -22.294 -30.745 -17.006  1.00  0.91           C  
ATOM   2471  C   VAL A 314     -21.629 -29.459 -16.521  1.00  0.90           C  
ATOM   2472  CB  VAL A 314     -22.543 -30.675 -18.529  1.00  0.91           C  
ATOM   2473  O   VAL A 314     -22.226 -28.381 -16.586  1.00  0.89           O  
ATOM   2474  CG1 VAL A 314     -21.224 -30.522 -19.285  1.00  0.91           C  
ATOM   2475  CG2 VAL A 314     -23.294 -31.918 -19.004  1.00  0.91           C  
ATOM   2476  N   GLU A 315     -20.508 -29.524 -16.025  1.00  0.88           N  
ATOM   2477  CA  GLU A 315     -19.729 -28.370 -15.585  1.00  0.88           C  
ATOM   2478  C   GLU A 315     -19.155 -27.606 -16.774  1.00  0.87           C  
ATOM   2479  CB  GLU A 315     -18.602 -28.809 -14.647  1.00  0.86           C  
ATOM   2480  O   GLU A 315     -18.547 -28.200 -17.666  1.00  0.84           O  
ATOM   2481  CG  GLU A 315     -17.893 -27.653 -13.955  1.00  0.80           C  
ATOM   2482  CD  GLU A 315     -17.085 -28.085 -12.741  1.00  0.77           C  
ATOM   2483  OE1 GLU A 315     -17.012 -29.303 -12.463  1.00  0.78           O  
ATOM   2484  OE2 GLU A 315     -16.523 -27.197 -12.063  1.00  0.77           O  
ATOM   2485  N   ILE A 316     -19.298 -26.275 -16.776  1.00  0.89           N  
ATOM   2486  CA  ILE A 316     -18.886 -25.462 -17.915  1.00  0.87           C  
ATOM   2487  C   ILE A 316     -17.643 -24.654 -17.550  1.00  0.84           C  
ATOM   2488  CB  ILE A 316     -20.021 -24.520 -18.376  1.00  0.85           C  
ATOM   2489  O   ILE A 316     -17.049 -23.996 -18.406  1.00  0.77           O  
ATOM   2490  CG1 ILE A 316     -20.392 -23.542 -17.256  1.00  0.74           C  
ATOM   2491  CG2 ILE A 316     -21.242 -25.326 -18.826  1.00  0.72           C  
ATOM   2492  CD1 ILE A 316     -21.271 -22.385 -17.710  1.00  0.71           C  
ATOM   2493  N   ASN A 317     -17.304 -24.706 -16.237  1.00  0.82           N  
ATOM   2494  CA  ASN A 317     -16.075 -24.084 -15.756  1.00  0.81           C  
ATOM   2495  C   ASN A 317     -14.846 -24.906 -16.133  1.00  0.78           C  
ATOM   2496  CB  ASN A 317     -16.133 -23.882 -14.240  1.00  0.77           C  
ATOM   2497  O   ASN A 317     -13.716 -24.510 -15.842  1.00  0.70           O  
ATOM   2498  CG  ASN A 317     -17.228 -22.921 -13.821  1.00  0.71           C  
ATOM   2499  ND2 ASN A 317     -17.143 -22.423 -12.593  1.00  0.65           N  
ATOM   2500  OD1 ASN A 317     -18.145 -22.629 -14.594  1.00  0.67           O  
ATOM   2501  N   ASP A 318     -15.094 -26.076 -16.598  1.00  0.65           N  
ATOM   2502  CA  ASP A 318     -13.970 -26.906 -17.019  1.00  0.63           C  
ATOM   2503  C   ASP A 318     -13.166 -26.222 -18.123  1.00  0.62           C  
ATOM   2504  CB  ASP A 318     -14.462 -28.274 -17.497  1.00  0.57           C  
ATOM   2505  O   ASP A 318     -13.725 -25.812 -19.142  1.00  0.56           O  
ATOM   2506  CG  ASP A 318     -13.571 -29.416 -17.042  1.00  0.53           C  
ATOM   2507  OD1 ASP A 318     -12.587 -29.169 -16.312  1.00  0.55           O  
ATOM   2508  OD2 ASP A 318     -13.854 -30.574 -17.418  1.00  0.61           O  
ATOM   2509  N   GLY A 319     -11.922 -25.642 -17.638  1.00  0.57           N  
ATOM   2510  CA  GLY A 319     -11.002 -24.848 -18.436  1.00  0.57           C  
ATOM   2511  C   GLY A 319     -11.003 -23.378 -18.061  1.00  0.58           C  
ATOM   2512  O   GLY A 319     -10.181 -22.605 -18.558  1.00  0.56           O  
ATOM   2513  N   ALA A 320     -12.069 -22.917 -17.392  1.00  0.64           N  
ATOM   2514  CA  ALA A 320     -11.975 -21.537 -16.924  1.00  0.63           C  
ATOM   2515  C   ALA A 320     -10.662 -21.296 -16.186  1.00  0.65           C  
ATOM   2516  CB  ALA A 320     -13.159 -21.199 -16.022  1.00  0.61           C  
ATOM   2517  O   ALA A 320     -10.239 -22.122 -15.373  1.00  0.62           O  
ATOM   2518  N   PRO A 321      -9.960 -20.276 -16.731  1.00  0.56           N  
ATOM   2519  CA  PRO A 321      -8.743 -19.966 -15.979  1.00  0.54           C  
ATOM   2520  C   PRO A 321      -8.969 -19.955 -14.469  1.00  0.56           C  
ATOM   2521  CB  PRO A 321      -8.361 -18.572 -16.484  1.00  0.51           C  
ATOM   2522  O   PRO A 321      -9.959 -19.392 -13.993  1.00  0.54           O  
ATOM   2523  CG  PRO A 321      -9.250 -18.337 -17.662  1.00  0.47           C  
ATOM   2524  CD  PRO A 321     -10.382 -19.322 -17.610  1.00  0.50           C  
ATOM   2525  N   LYS A 322      -8.051 -20.788 -13.743  1.00  0.53           N  
ATOM   2526  CA  LYS A 322      -7.942 -20.762 -12.288  1.00  0.51           C  
ATOM   2527  C   LYS A 322      -8.023 -19.333 -11.756  1.00  0.53           C  
ATOM   2528  CB  LYS A 322      -6.637 -21.417 -11.834  1.00  0.47           C  
ATOM   2529  O   LYS A 322      -8.240 -19.121 -10.562  1.00  0.51           O  
ATOM   2530  CG  LYS A 322      -6.592 -22.922 -12.050  1.00  0.42           C  
ATOM   2531  CD  LYS A 322      -5.339 -23.537 -11.442  1.00  0.44           C  
ATOM   2532  CE  LYS A 322      -5.288 -25.043 -11.666  1.00  0.37           C  
ATOM   2533  NZ  LYS A 322      -4.041 -25.645 -11.105  1.00  0.33           N  
ATOM   2534  N   ASP A 323      -7.774 -18.331 -12.574  1.00  0.51           N  
ATOM   2535  CA  ASP A 323      -7.828 -16.903 -12.276  1.00  0.52           C  
ATOM   2536  C   ASP A 323      -9.265 -16.445 -12.038  1.00  0.51           C  
ATOM   2537  CB  ASP A 323      -7.200 -16.093 -13.412  1.00  0.46           C  
ATOM   2538  O   ASP A 323      -9.502 -15.298 -11.654  1.00  0.49           O  
ATOM   2539  CG  ASP A 323      -5.707 -16.333 -13.556  1.00  0.43           C  
ATOM   2540  OD1 ASP A 323      -5.053 -16.722 -12.564  1.00  0.44           O  
ATOM   2541  OD2 ASP A 323      -5.179 -16.128 -14.670  1.00  0.45           O  
ATOM   2542  N   GLN A 324     -10.270 -17.222 -12.233  1.00  0.62           N  
ATOM   2543  CA  GLN A 324     -11.589 -16.883 -11.710  1.00  0.62           C  
ATOM   2544  C   GLN A 324     -11.645 -17.067 -10.196  1.00  0.64           C  
ATOM   2545  CB  GLN A 324     -12.669 -17.732 -12.383  1.00  0.57           C  
ATOM   2546  O   GLN A 324     -12.671 -16.794  -9.570  1.00  0.62           O  
ATOM   2547  CG  GLN A 324     -12.865 -17.420 -13.860  1.00  0.55           C  
ATOM   2548  CD  GLN A 324     -14.228 -17.846 -14.373  1.00  0.56           C  
ATOM   2549  NE2 GLN A 324     -14.558 -17.433 -15.593  1.00  0.48           N  
ATOM   2550  OE1 GLN A 324     -14.979 -18.540 -13.680  1.00  0.60           O  
ATOM   2551  N   ASN A 325     -10.462 -17.493  -9.650  1.00  0.75           N  
ATOM   2552  CA  ASN A 325     -10.302 -17.381  -8.205  1.00  0.76           C  
ATOM   2553  C   ASN A 325     -10.229 -15.923  -7.760  1.00  0.78           C  
ATOM   2554  CB  ASN A 325      -9.057 -18.140  -7.742  1.00  0.71           C  
ATOM   2555  O   ASN A 325      -9.319 -15.193  -8.158  1.00  0.74           O  
ATOM   2556  CG  ASN A 325      -9.162 -19.634  -7.979  1.00  0.69           C  
ATOM   2557  ND2 ASN A 325      -8.105 -20.223  -8.526  1.00  0.68           N  
ATOM   2558  OD1 ASN A 325     -10.185 -20.253  -7.675  1.00  0.70           O  
ATOM   2559  N   ARG A 326     -11.163 -15.596  -7.008  1.00  0.84           N  
ATOM   2560  CA  ARG A 326     -11.102 -14.305  -6.331  1.00  0.85           C  
ATOM   2561  C   ARG A 326     -10.591 -14.459  -4.902  1.00  0.87           C  
ATOM   2562  CB  ARG A 326     -12.477 -13.633  -6.326  1.00  0.81           C  
ATOM   2563  O   ARG A 326     -10.996 -15.380  -4.189  1.00  0.86           O  
ATOM   2564  CG  ARG A 326     -12.883 -13.053  -7.671  1.00  0.73           C  
ATOM   2565  CD  ARG A 326     -13.770 -11.825  -7.511  1.00  0.71           C  
ATOM   2566  NE  ARG A 326     -14.054 -11.194  -8.796  1.00  0.64           N  
ATOM   2567  NH1 ARG A 326     -14.572  -9.129  -7.902  1.00  0.52           N  
ATOM   2568  NH2 ARG A 326     -14.662  -9.456 -10.169  1.00  0.47           N  
ATOM   2569  CZ  ARG A 326     -14.429  -9.928  -8.953  1.00  0.64           C  
ATOM   2570  N   TYR A 327      -9.659 -13.619  -4.685  1.00  0.88           N  
ATOM   2571  CA  TYR A 327      -9.164 -13.487  -3.319  1.00  0.90           C  
ATOM   2572  C   TYR A 327      -9.818 -12.306  -2.614  1.00  0.90           C  
ATOM   2573  CB  TYR A 327      -7.641 -13.321  -3.313  1.00  0.88           C  
ATOM   2574  O   TYR A 327      -9.972 -11.231  -3.200  1.00  0.89           O  
ATOM   2575  CG  TYR A 327      -6.897 -14.531  -3.823  1.00  0.87           C  
ATOM   2576  CD1 TYR A 327      -6.535 -15.565  -2.962  1.00  0.84           C  
ATOM   2577  CD2 TYR A 327      -6.553 -14.643  -5.166  1.00  0.86           C  
ATOM   2578  CE1 TYR A 327      -5.847 -16.681  -3.428  1.00  0.86           C  
ATOM   2579  CE2 TYR A 327      -5.865 -15.754  -5.642  1.00  0.86           C  
ATOM   2580  OH  TYR A 327      -4.837 -17.869  -5.233  1.00  0.78           O  
ATOM   2581  CZ  TYR A 327      -5.518 -16.767  -4.767  1.00  0.85           C  
ATOM   2582  N   ILE A 328     -10.219 -12.527  -1.409  1.00  0.93           N  
ATOM   2583  CA  ILE A 328     -10.713 -11.469  -0.535  1.00  0.93           C  
ATOM   2584  C   ILE A 328      -9.875 -11.420   0.741  1.00  0.94           C  
ATOM   2585  CB  ILE A 328     -12.205 -11.674  -0.188  1.00  0.93           C  
ATOM   2586  O   ILE A 328      -9.292 -12.428   1.147  1.00  0.93           O  
ATOM   2587  CG1 ILE A 328     -12.403 -13.000   0.555  1.00  0.89           C  
ATOM   2588  CG2 ILE A 328     -13.066 -11.621  -1.453  1.00  0.88           C  
ATOM   2589  CD1 ILE A 328     -13.773 -13.148   1.202  1.00  0.86           C  
ATOM   2590  N   THR A 329      -9.792 -10.274   1.350  1.00  0.93           N  
ATOM   2591  CA  THR A 329      -9.107 -10.079   2.623  1.00  0.94           C  
ATOM   2592  C   THR A 329     -10.089 -10.178   3.787  1.00  0.94           C  
ATOM   2593  CB  THR A 329      -8.388  -8.718   2.668  1.00  0.92           C  
ATOM   2594  O   THR A 329     -11.096  -9.468   3.818  1.00  0.94           O  
ATOM   2595  CG2 THR A 329      -7.591  -8.559   3.959  1.00  0.88           C  
ATOM   2596  OG1 THR A 329      -7.495  -8.618   1.552  1.00  0.90           O  
ATOM   2597  N   LEU A 330      -9.772 -11.052   4.753  1.00  0.95           N  
ATOM   2598  CA  LEU A 330     -10.474 -11.142   6.029  1.00  0.96           C  
ATOM   2599  C   LEU A 330      -9.722 -10.382   7.117  1.00  0.95           C  
ATOM   2600  CB  LEU A 330     -10.651 -12.605   6.442  1.00  0.95           C  
ATOM   2601  O   LEU A 330      -8.513 -10.560   7.282  1.00  0.94           O  
ATOM   2602  CG  LEU A 330     -11.407 -13.500   5.458  1.00  0.89           C  
ATOM   2603  CD1 LEU A 330     -11.642 -14.878   6.068  1.00  0.82           C  
ATOM   2604  CD2 LEU A 330     -12.728 -12.855   5.054  1.00  0.82           C  
ATOM   2605  N   ARG A 331     -10.387  -9.575   7.832  1.00  0.96           N  
ATOM   2606  CA  ARG A 331      -9.807  -8.767   8.900  1.00  0.96           C  
ATOM   2607  C   ARG A 331     -10.169  -9.330  10.270  1.00  0.96           C  
ATOM   2608  CB  ARG A 331     -10.274  -7.314   8.790  1.00  0.93           C  
ATOM   2609  O   ARG A 331     -11.321  -9.693  10.513  1.00  0.96           O  
ATOM   2610  CG  ARG A 331      -9.926  -6.654   7.465  1.00  0.82           C  
ATOM   2611  CD  ARG A 331     -10.501  -5.248   7.368  1.00  0.79           C  
ATOM   2612  NE  ARG A 331     -10.296  -4.672   6.042  1.00  0.78           N  
ATOM   2613  NH1 ARG A 331     -10.429  -2.476   6.747  1.00  0.73           N  
ATOM   2614  NH2 ARG A 331     -10.072  -2.954   4.534  1.00  0.67           N  
ATOM   2615  CZ  ARG A 331     -10.266  -3.369   5.777  1.00  0.72           C  
ATOM   2616  N   VAL A 332      -9.156  -9.372  11.130  1.00  0.95           N  
ATOM   2617  CA  VAL A 332      -9.385  -9.623  12.549  1.00  0.95           C  
ATOM   2618  C   VAL A 332      -9.651  -8.304  13.271  1.00  0.92           C  
ATOM   2619  CB  VAL A 332      -8.188 -10.354  13.197  1.00  0.94           C  
ATOM   2620  O   VAL A 332      -8.777  -7.436  13.333  1.00  0.88           O  
ATOM   2621  CG1 VAL A 332      -8.477 -10.670  14.663  1.00  0.91           C  
ATOM   2622  CG2 VAL A 332      -7.862 -11.631  12.425  1.00  0.90           C  
ATOM   2623  N   VAL A 333     -10.940  -8.084  13.766  1.00  0.89           N  
ATOM   2624  CA  VAL A 333     -11.349  -6.917  14.540  1.00  0.89           C  
ATOM   2625  C   VAL A 333     -11.761  -7.348  15.946  1.00  0.86           C  
ATOM   2626  CB  VAL A 333     -12.508  -6.159  13.855  1.00  0.85           C  
ATOM   2627  O   VAL A 333     -12.020  -8.529  16.189  1.00  0.84           O  
ATOM   2628  CG1 VAL A 333     -12.057  -5.579  12.516  1.00  0.78           C  
ATOM   2629  CG2 VAL A 333     -13.710  -7.083  13.663  1.00  0.77           C  
ATOM   2630  N   ASN A 334     -11.843  -6.427  16.919  1.00  0.86           N  
ATOM   2631  CA  ASN A 334     -12.316  -6.629  18.284  1.00  0.88           C  
ATOM   2632  C   ASN A 334     -11.596  -7.792  18.961  1.00  0.87           C  
ATOM   2633  CB  ASN A 334     -13.829  -6.859  18.299  1.00  0.84           C  
ATOM   2634  O   ASN A 334     -12.221  -8.591  19.661  1.00  0.83           O  
ATOM   2635  CG  ASN A 334     -14.602  -5.700  17.703  1.00  0.80           C  
ATOM   2636  ND2 ASN A 334     -15.696  -6.008  17.016  1.00  0.82           N  
ATOM   2637  OD1 ASN A 334     -14.219  -4.538  17.856  1.00  0.76           O  
ATOM   2638  N   SER A 335     -10.305  -7.919  18.800  1.00  0.92           N  
ATOM   2639  CA  SER A 335      -9.492  -9.021  19.306  1.00  0.94           C  
ATOM   2640  C   SER A 335      -8.426  -8.521  20.276  1.00  0.93           C  
ATOM   2641  CB  SER A 335      -8.829  -9.773  18.152  1.00  0.90           C  
ATOM   2642  O   SER A 335      -7.442  -9.215  20.537  1.00  0.89           O  
ATOM   2643  OG  SER A 335      -9.802 -10.418  17.348  1.00  0.74           O  
ATOM   2644  N   GLU A 336      -8.518  -7.310  20.758  1.00  0.93           N  
ATOM   2645  CA  GLU A 336      -7.617  -6.790  21.781  1.00  0.95           C  
ATOM   2646  C   GLU A 336      -7.625  -7.674  23.025  1.00  0.96           C  
ATOM   2647  CB  GLU A 336      -7.996  -5.355  22.153  1.00  0.91           C  
ATOM   2648  O   GLU A 336      -8.688  -8.090  23.490  1.00  0.95           O  
ATOM   2649  CG  GLU A 336      -7.883  -4.370  20.999  1.00  0.80           C  
ATOM   2650  CD  GLU A 336      -9.093  -4.383  20.078  1.00  0.76           C  
ATOM   2651  OE1 GLU A 336     -10.050  -5.145  20.344  1.00  0.80           O  
ATOM   2652  OE2 GLU A 336      -9.083  -3.625  19.082  1.00  0.77           O  
ATOM   2653  N   PRO A 337      -6.476  -7.908  23.616  1.00  0.96           N  
ATOM   2654  CA  PRO A 337      -6.457  -8.671  24.866  1.00  0.97           C  
ATOM   2655  C   PRO A 337      -7.301  -8.027  25.963  1.00  0.96           C  
ATOM   2656  CB  PRO A 337      -4.975  -8.680  25.251  1.00  0.96           C  
ATOM   2657  O   PRO A 337      -7.445  -6.803  25.998  1.00  0.95           O  
ATOM   2658  CG  PRO A 337      -4.248  -8.394  23.977  1.00  0.94           C  
ATOM   2659  CD  PRO A 337      -5.106  -7.501  23.128  1.00  0.93           C  
ATOM   2660  N   THR A 338      -7.844  -8.790  26.887  1.00  0.96           N  
ATOM   2661  CA  THR A 338      -8.431  -8.290  28.126  1.00  0.96           C  
ATOM   2662  C   THR A 338      -7.364  -8.131  29.205  1.00  0.96           C  
ATOM   2663  CB  THR A 338      -9.544  -9.225  28.634  1.00  0.95           C  
ATOM   2664  O   THR A 338      -6.722  -9.107  29.598  1.00  0.95           O  
ATOM   2665  CG2 THR A 338     -10.235  -8.641  29.861  1.00  0.84           C  
ATOM   2666  OG1 THR A 338     -10.514  -9.412  27.596  1.00  0.87           O  
ATOM   2667  N   TYR A 339      -7.225  -6.896  29.643  1.00  0.96           N  
ATOM   2668  CA  TYR A 339      -6.261  -6.554  30.682  1.00  0.97           C  
ATOM   2669  C   TYR A 339      -6.860  -5.567  31.678  1.00  0.95           C  
ATOM   2670  CB  TYR A 339      -4.990  -5.965  30.064  1.00  0.96           C  
ATOM   2671  O   TYR A 339      -7.125  -4.413  31.334  1.00  0.93           O  
ATOM   2672  CG  TYR A 339      -3.941  -5.583  31.081  1.00  0.96           C  
ATOM   2673  CD1 TYR A 339      -3.574  -6.464  32.095  1.00  0.94           C  
ATOM   2674  CD2 TYR A 339      -3.317  -4.342  31.029  1.00  0.94           C  
ATOM   2675  CE1 TYR A 339      -2.609  -6.116  33.036  1.00  0.94           C  
ATOM   2676  CE2 TYR A 339      -2.351  -3.983  31.964  1.00  0.94           C  
ATOM   2677  OH  TYR A 339      -1.049  -4.526  33.889  1.00  0.91           O  
ATOM   2678  CZ  TYR A 339      -2.004  -4.876  32.961  1.00  0.94           C  
ATOM   2679  N   ASP A 340      -7.191  -5.996  32.876  1.00  0.95           N  
ATOM   2680  CA  ASP A 340      -7.918  -5.254  33.902  1.00  0.94           C  
ATOM   2681  C   ASP A 340      -6.967  -4.413  34.750  1.00  0.93           C  
ATOM   2682  CB  ASP A 340      -8.712  -6.210  34.794  1.00  0.91           C  
ATOM   2683  O   ASP A 340      -7.397  -3.724  35.676  1.00  0.89           O  
ATOM   2684  CG  ASP A 340      -7.827  -7.156  35.586  1.00  0.81           C  
ATOM   2685  OD1 ASP A 340      -6.606  -7.213  35.322  1.00  0.75           O  
ATOM   2686  OD2 ASP A 340      -8.355  -7.852  36.480  1.00  0.82           O  
ATOM   2687  N   GLY A 341      -5.679  -4.578  34.522  1.00  0.87           N  
ATOM   2688  CA  GLY A 341      -4.697  -4.013  35.435  1.00  0.87           C  
ATOM   2689  C   GLY A 341      -4.366  -4.931  36.596  1.00  0.83           C  
ATOM   2690  O   GLY A 341      -4.501  -6.152  36.488  1.00  0.75           O  
ATOM   2691  N   GLY A 342      -3.531  -4.554  37.387  1.00  0.90           N  
ATOM   2692  CA  GLY A 342      -3.116  -5.181  38.632  1.00  0.90           C  
ATOM   2693  C   GLY A 342      -1.612  -5.343  38.747  1.00  0.89           C  
ATOM   2694  O   GLY A 342      -1.130  -6.214  39.473  1.00  0.85           O  
ATOM   2695  N   PHE A 343      -1.028  -4.546  38.036  1.00  0.95           N  
ATOM   2696  CA  PHE A 343       0.404  -4.450  38.298  1.00  0.95           C  
ATOM   2697  C   PHE A 343       0.670  -3.642  39.563  1.00  0.94           C  
ATOM   2698  CB  PHE A 343       1.128  -3.815  37.107  1.00  0.94           C  
ATOM   2699  O   PHE A 343      -0.144  -2.801  39.951  1.00  0.92           O  
ATOM   2700  CG  PHE A 343       0.716  -2.393  36.834  1.00  0.94           C  
ATOM   2701  CD1 PHE A 343      -0.361  -2.115  36.001  1.00  0.92           C  
ATOM   2702  CD2 PHE A 343       1.406  -1.335  37.410  1.00  0.92           C  
ATOM   2703  CE1 PHE A 343      -0.745  -0.801  35.746  1.00  0.91           C  
ATOM   2704  CE2 PHE A 343       1.029  -0.019  37.160  1.00  0.91           C  
ATOM   2705  CZ  PHE A 343      -0.046   0.246  36.327  1.00  0.91           C  
ATOM   2706  N   THR A 344       1.763  -4.018  40.251  1.00  0.93           N  
ATOM   2707  CA  THR A 344       2.244  -3.289  41.419  1.00  0.94           C  
ATOM   2708  C   THR A 344       3.607  -2.662  41.141  1.00  0.94           C  
ATOM   2709  CB  THR A 344       2.340  -4.208  42.650  1.00  0.93           C  
ATOM   2710  O   THR A 344       4.335  -3.114  40.255  1.00  0.93           O  
ATOM   2711  CG2 THR A 344       0.981  -4.806  42.998  1.00  0.91           C  
ATOM   2712  OG1 THR A 344       3.261  -5.271  42.375  1.00  0.91           O  
ATOM   2713  N   TYR A 345       3.918  -1.643  41.808  1.00  0.94           N  
ATOM   2714  CA  TYR A 345       5.263  -1.081  41.764  1.00  0.94           C  
ATOM   2715  C   TYR A 345       5.829  -0.909  43.169  1.00  0.93           C  
ATOM   2716  CB  TYR A 345       5.260   0.265  41.034  1.00  0.93           C  
ATOM   2717  O   TYR A 345       5.076  -0.822  44.141  1.00  0.91           O  
ATOM   2718  CG  TYR A 345       4.465   1.337  41.740  1.00  0.90           C  
ATOM   2719  CD1 TYR A 345       3.099   1.483  41.510  1.00  0.87           C  
ATOM   2720  CD2 TYR A 345       5.077   2.204  42.638  1.00  0.87           C  
ATOM   2721  CE1 TYR A 345       2.362   2.470  42.157  1.00  0.87           C  
ATOM   2722  CE2 TYR A 345       4.351   3.195  43.291  1.00  0.87           C  
ATOM   2723  OH  TYR A 345       2.272   4.298  43.688  1.00  0.76           O  
ATOM   2724  CZ  TYR A 345       2.996   3.319  43.044  1.00  0.86           C  
ATOM   2725  N   ALA A 346       7.174  -0.960  43.236  1.00  0.92           N  
ATOM   2726  CA  ALA A 346       7.866  -0.819  44.515  1.00  0.92           C  
ATOM   2727  C   ALA A 346       9.216  -0.130  44.335  1.00  0.92           C  
ATOM   2728  CB  ALA A 346       8.053  -2.185  45.172  1.00  0.91           C  
ATOM   2729  O   ALA A 346       9.844  -0.247  43.280  1.00  0.92           O  
ATOM   2730  N   ASP A 347       9.705   0.522  45.331  1.00  0.92           N  
ATOM   2731  CA  ASP A 347      11.110   0.884  45.490  1.00  0.92           C  
ATOM   2732  C   ASP A 347      11.934  -0.311  45.964  1.00  0.92           C  
ATOM   2733  CB  ASP A 347      11.257   2.047  46.473  1.00  0.91           C  
ATOM   2734  O   ASP A 347      11.657  -0.883  47.020  1.00  0.90           O  
ATOM   2735  CG  ASP A 347      12.686   2.547  46.592  1.00  0.90           C  
ATOM   2736  OD1 ASP A 347      13.563   2.070  45.840  1.00  0.89           O  
ATOM   2737  OD2 ASP A 347      12.938   3.424  47.446  1.00  0.90           O  
ATOM   2738  N   ILE A 348      13.066  -0.633  45.222  1.00  0.93           N  
ATOM   2739  CA  ILE A 348      13.906  -1.763  45.603  1.00  0.92           C  
ATOM   2740  C   ILE A 348      15.224  -1.254  46.183  1.00  0.92           C  
ATOM   2741  CB  ILE A 348      14.175  -2.698  44.402  1.00  0.92           C  
ATOM   2742  O   ILE A 348      16.086  -2.046  46.571  1.00  0.90           O  
ATOM   2743  CG1 ILE A 348      14.830  -1.919  43.255  1.00  0.90           C  
ATOM   2744  CG2 ILE A 348      12.878  -3.368  43.939  1.00  0.90           C  
ATOM   2745  CD1 ILE A 348      15.427  -2.803  42.169  1.00  0.88           C  
ATOM   2746  N   ASN A 349      15.406   0.009  46.308  1.00  0.93           N  
ATOM   2747  CA  ASN A 349      16.512   0.556  47.087  1.00  0.93           C  
ATOM   2748  C   ASN A 349      16.253   0.439  48.586  1.00  0.93           C  
ATOM   2749  CB  ASN A 349      16.767   2.016  46.705  1.00  0.93           C  
ATOM   2750  O   ASN A 349      15.320   1.050  49.109  1.00  0.92           O  
ATOM   2751  CG  ASN A 349      17.961   2.608  47.427  1.00  0.91           C  
ATOM   2752  ND2 ASN A 349      18.743   3.414  46.718  1.00  0.91           N  
ATOM   2753  OD1 ASN A 349      18.180   2.343  48.611  1.00  0.90           O  
ATOM   2754  N   THR A 350      17.093  -0.217  49.313  1.00  0.92           N  
ATOM   2755  CA  THR A 350      16.893  -0.603  50.705  1.00  0.92           C  
ATOM   2756  C   THR A 350      16.806   0.629  51.601  1.00  0.91           C  
ATOM   2757  CB  THR A 350      18.027  -1.521  51.198  1.00  0.90           C  
ATOM   2758  O   THR A 350      16.011   0.664  52.542  1.00  0.90           O  
ATOM   2759  CG2 THR A 350      17.937  -2.901  50.556  1.00  0.84           C  
ATOM   2760  OG1 THR A 350      19.290  -0.932  50.863  1.00  0.87           O  
ATOM   2761  N   THR A 351      17.551   1.674  51.310  1.00  0.91           N  
ATOM   2762  CA  THR A 351      17.553   2.903  52.096  1.00  0.92           C  
ATOM   2763  C   THR A 351      16.259   3.683  51.882  1.00  0.92           C  
ATOM   2764  CB  THR A 351      18.758   3.793  51.740  1.00  0.90           C  
ATOM   2765  O   THR A 351      15.586   4.056  52.845  1.00  0.92           O  
ATOM   2766  CG2 THR A 351      18.825   5.017  52.648  1.00  0.86           C  
ATOM   2767  OG1 THR A 351      19.965   3.035  51.889  1.00  0.89           O  
ATOM   2768  N   THR A 352      15.814   3.923  50.616  1.00  0.93           N  
ATOM   2769  CA  THR A 352      14.604   4.682  50.323  1.00  0.94           C  
ATOM   2770  C   THR A 352      13.359   3.861  50.646  1.00  0.93           C  
ATOM   2771  CB  THR A 352      14.563   5.121  48.847  1.00  0.93           C  
ATOM   2772  O   THR A 352      12.406   4.374  51.236  1.00  0.92           O  
ATOM   2773  CG2 THR A 352      15.624   6.178  48.559  1.00  0.90           C  
ATOM   2774  OG1 THR A 352      14.799   3.982  48.009  1.00  0.91           O  
ATOM   2775  N   LYS A 353      13.440   2.597  50.423  1.00  0.92           N  
ATOM   2776  CA  LYS A 353      12.379   1.659  50.779  1.00  0.92           C  
ATOM   2777  C   LYS A 353      12.114   1.673  52.282  1.00  0.91           C  
ATOM   2778  CB  LYS A 353      12.739   0.244  50.324  1.00  0.91           C  
ATOM   2779  O   LYS A 353      10.960   1.638  52.714  1.00  0.90           O  
ATOM   2780  CG  LYS A 353      11.656  -0.789  50.601  1.00  0.89           C  
ATOM   2781  CD  LYS A 353      12.026  -2.152  50.030  1.00  0.86           C  
ATOM   2782  CE  LYS A 353      10.922  -3.175  50.266  1.00  0.85           C  
ATOM   2783  NZ  LYS A 353      11.205  -4.465  49.569  1.00  0.83           N  
ATOM   2784  N   ALA A 354      13.114   1.754  53.151  1.00  0.91           N  
ATOM   2785  CA  ALA A 354      12.981   1.841  54.603  1.00  0.91           C  
ATOM   2786  C   ALA A 354      12.373   3.178  55.019  1.00  0.90           C  
ATOM   2787  CB  ALA A 354      14.338   1.644  55.274  1.00  0.90           C  
ATOM   2788  O   ALA A 354      11.579   3.240  55.961  1.00  0.89           O  
ATOM   2789  N   LEU A 355      12.584   4.189  54.269  1.00  0.92           N  
ATOM   2790  CA  LEU A 355      12.070   5.527  54.544  1.00  0.92           C  
ATOM   2791  C   LEU A 355      10.605   5.641  54.136  1.00  0.90           C  
ATOM   2792  CB  LEU A 355      12.900   6.582  53.808  1.00  0.89           C  
ATOM   2793  O   LEU A 355       9.802   6.241  54.854  1.00  0.88           O  
ATOM   2794  CG  LEU A 355      14.312   6.827  54.342  1.00  0.82           C  
ATOM   2795  CD1 LEU A 355      15.078   7.758  53.408  1.00  0.76           C  
ATOM   2796  CD2 LEU A 355      14.258   7.404  55.753  1.00  0.76           C  
ATOM   2797  N   THR A 356      10.197   5.036  53.014  1.00  0.89           N  
ATOM   2798  CA  THR A 356       8.855   5.158  52.456  1.00  0.89           C  
ATOM   2799  C   THR A 356       7.936   4.075  53.014  1.00  0.86           C  
ATOM   2800  CB  THR A 356       8.879   5.073  50.919  1.00  0.87           C  
ATOM   2801  O   THR A 356       6.735   4.069  52.737  1.00  0.82           O  
ATOM   2802  CG2 THR A 356       9.666   6.232  50.316  1.00  0.83           C  
ATOM   2803  OG1 THR A 356       9.490   3.838  50.524  1.00  0.84           O  
ATOM   2804  N   ASN A 357       8.428   3.208  53.931  1.00  0.82           N  
ATOM   2805  CA  ASN A 357       7.697   2.081  54.498  1.00  0.80           C  
ATOM   2806  C   ASN A 357       7.029   1.242  53.412  1.00  0.79           C  
ATOM   2807  CB  ASN A 357       6.656   2.569  55.507  1.00  0.74           C  
ATOM   2808  O   ASN A 357       5.924   0.733  53.606  1.00  0.73           O  
ATOM   2809  CG  ASN A 357       6.136   1.456  56.395  1.00  0.68           C  
ATOM   2810  ND2 ASN A 357       4.882   1.569  56.816  1.00  0.61           N  
ATOM   2811  OD1 ASN A 357       6.857   0.502  56.701  1.00  0.62           O  
ATOM   2812  N   ASN A 358       7.578   1.159  52.209  1.00  0.73           N  
ATOM   2813  CA  ASN A 358       7.026   0.433  51.070  1.00  0.72           C  
ATOM   2814  C   ASN A 358       5.712   1.047  50.597  1.00  0.73           C  
ATOM   2815  CB  ASN A 358       6.827  -1.043  51.421  1.00  0.64           C  
ATOM   2816  O   ASN A 358       4.861   0.351  50.040  1.00  0.67           O  
ATOM   2817  CG  ASN A 358       8.072  -1.874  51.181  1.00  0.60           C  
ATOM   2818  ND2 ASN A 358       8.013  -3.149  51.546  1.00  0.52           N  
ATOM   2819  OD1 ASN A 358       9.079  -1.373  50.673  1.00  0.56           O  
ATOM   2820  N   ASP A 359       5.390   2.321  51.025  1.00  0.62           N  
ATOM   2821  CA  ASP A 359       4.086   2.930  50.785  1.00  0.63           C  
ATOM   2822  C   ASP A 359       3.985   3.469  49.360  1.00  0.61           C  
ATOM   2823  CB  ASP A 359       3.824   4.052  51.792  1.00  0.49           C  
ATOM   2824  O   ASP A 359       3.278   4.448  49.110  1.00  0.53           O  
ATOM   2825  CG  ASP A 359       3.507   3.537  53.185  1.00  0.44           C  
ATOM   2826  OD1 ASP A 359       3.036   2.386  53.317  1.00  0.44           O  
ATOM   2827  OD2 ASP A 359       3.727   4.289  54.159  1.00  0.55           O  
ATOM   2828  N   GLN A 360       4.687   2.792  48.342  1.00  0.79           N  
ATOM   2829  CA  GLN A 360       4.576   3.172  46.938  1.00  0.79           C  
ATOM   2830  C   GLN A 360       5.058   4.603  46.715  1.00  0.81           C  
ATOM   2831  CB  GLN A 360       3.133   3.023  46.454  1.00  0.71           C  
ATOM   2832  O   GLN A 360       4.576   5.293  45.815  1.00  0.74           O  
ATOM   2833  CG  GLN A 360       2.605   1.596  46.520  1.00  0.65           C  
ATOM   2834  CD  GLN A 360       1.248   1.441  45.860  1.00  0.62           C  
ATOM   2835  NE2 GLN A 360       0.946   0.230  45.405  1.00  0.53           N  
ATOM   2836  OE1 GLN A 360       0.477   2.401  45.761  1.00  0.64           O  
ATOM   2837  N   TYR A 361       5.690   5.151  47.651  1.00  0.90           N  
ATOM   2838  CA  TYR A 361       6.377   6.404  47.358  1.00  0.90           C  
ATOM   2839  C   TYR A 361       7.734   6.144  46.714  1.00  0.90           C  
ATOM   2840  CB  TYR A 361       6.555   7.231  48.635  1.00  0.89           C  
ATOM   2841  O   TYR A 361       8.484   5.273  47.161  1.00  0.89           O  
ATOM   2842  CG  TYR A 361       5.255   7.709  49.234  1.00  0.88           C  
ATOM   2843  CD1 TYR A 361       4.678   8.909  48.826  1.00  0.85           C  
ATOM   2844  CD2 TYR A 361       4.603   6.963  50.210  1.00  0.85           C  
ATOM   2845  CE1 TYR A 361       3.481   9.355  49.377  1.00  0.85           C  
ATOM   2846  CE2 TYR A 361       3.406   7.400  50.768  1.00  0.83           C  
ATOM   2847  OH  TYR A 361       1.668   9.031  50.894  1.00  0.82           O  
ATOM   2848  CZ  TYR A 361       2.853   8.595  50.345  1.00  0.83           C  
ATOM   2849  N   ILE A 362       8.042   6.930  45.720  1.00  0.93           N  
ATOM   2850  CA  ILE A 362       9.347   6.957  45.067  1.00  0.94           C  
ATOM   2851  C   ILE A 362      10.048   8.279  45.369  1.00  0.94           C  
ATOM   2852  CB  ILE A 362       9.220   6.753  43.541  1.00  0.93           C  
ATOM   2853  O   ILE A 362       9.441   9.348  45.268  1.00  0.93           O  
ATOM   2854  CG1 ILE A 362       8.528   5.419  43.236  1.00  0.90           C  
ATOM   2855  CG2 ILE A 362      10.595   6.822  42.871  1.00  0.90           C  
ATOM   2856  CD1 ILE A 362       9.249   4.204  43.804  1.00  0.87           C  
ATOM   2857  N   ILE A 363      11.219   8.232  45.766  1.00  0.94           N  
ATOM   2858  CA  ILE A 363      12.006   9.423  46.066  1.00  0.95           C  
ATOM   2859  C   ILE A 363      12.837   9.813  44.845  1.00  0.95           C  
ATOM   2860  CB  ILE A 363      12.922   9.202  47.290  1.00  0.94           C  
ATOM   2861  O   ILE A 363      13.618   9.006  44.335  1.00  0.94           O  
ATOM   2862  CG1 ILE A 363      12.090   8.815  48.517  1.00  0.94           C  
ATOM   2863  CG2 ILE A 363      13.762  10.452  47.569  1.00  0.94           C  
ATOM   2864  CD1 ILE A 363      12.921   8.475  49.747  1.00  0.92           C  
ATOM   2865  N   GLN A 364      12.822  11.042  44.409  1.00  0.94           N  
ATOM   2866  CA  GLN A 364      13.505  11.564  43.230  1.00  0.95           C  
ATOM   2867  C   GLN A 364      15.004  11.283  43.294  1.00  0.94           C  
ATOM   2868  CB  GLN A 364      13.258  13.066  43.087  1.00  0.93           C  
ATOM   2869  O   GLN A 364      15.650  11.559  44.307  1.00  0.92           O  
ATOM   2870  CG  GLN A 364      13.985  13.699  41.908  1.00  0.86           C  
ATOM   2871  CD  GLN A 364      13.738  15.192  41.799  1.00  0.83           C  
ATOM   2872  NE2 GLN A 364      14.204  15.793  40.709  1.00  0.89           N  
ATOM   2873  OE1 GLN A 364      13.133  15.801  42.687  1.00  0.88           O  
ATOM   2874  N   GLY A 365      15.487  10.655  42.318  1.00  0.95           N  
ATOM   2875  CA  GLY A 365      16.914  10.467  42.115  1.00  0.95           C  
ATOM   2876  C   GLY A 365      17.542   9.528  43.127  1.00  0.94           C  
ATOM   2877  O   GLY A 365      18.763   9.354  43.148  1.00  0.93           O  
ATOM   2878  N   LYS A 366      16.719   8.808  43.970  1.00  0.95           N  
ATOM   2879  CA  LYS A 366      17.250   7.941  45.018  1.00  0.95           C  
ATOM   2880  C   LYS A 366      16.578   6.572  44.992  1.00  0.95           C  
ATOM   2881  CB  LYS A 366      17.069   8.588  46.392  1.00  0.95           C  
ATOM   2882  O   LYS A 366      17.225   5.552  45.242  1.00  0.94           O  
ATOM   2883  CG  LYS A 366      17.822   9.899  46.563  1.00  0.95           C  
ATOM   2884  CD  LYS A 366      19.323   9.709  46.387  1.00  0.94           C  
ATOM   2885  CE  LYS A 366      20.084  11.005  46.631  1.00  0.94           C  
ATOM   2886  NZ  LYS A 366      21.549  10.841  46.392  1.00  0.91           N  
ATOM   2887  N   SER A 367      15.303   6.477  44.640  1.00  0.94           N  
ATOM   2888  CA  SER A 367      14.570   5.216  44.593  1.00  0.94           C  
ATOM   2889  C   SER A 367      14.850   4.461  43.298  1.00  0.94           C  
ATOM   2890  CB  SER A 367      13.068   5.464  44.734  1.00  0.93           C  
ATOM   2891  O   SER A 367      14.919   5.063  42.225  1.00  0.93           O  
ATOM   2892  OG  SER A 367      12.744   5.855  46.057  1.00  0.91           O  
ATOM   2893  N   THR A 368      14.973   3.200  43.389  1.00  0.93           N  
ATOM   2894  CA  THR A 368      15.016   2.290  42.251  1.00  0.93           C  
ATOM   2895  C   THR A 368      13.652   1.643  42.024  1.00  0.93           C  
ATOM   2896  CB  THR A 368      16.079   1.195  42.451  1.00  0.92           C  
ATOM   2897  O   THR A 368      13.207   0.822  42.829  1.00  0.93           O  
ATOM   2898  CG2 THR A 368      16.200   0.312  41.213  1.00  0.87           C  
ATOM   2899  OG1 THR A 368      17.347   1.810  42.710  1.00  0.89           O  
ATOM   2900  N   LEU A 369      13.034   1.972  40.899  1.00  0.93           N  
ATOM   2901  CA  LEU A 369      11.668   1.555  40.601  1.00  0.94           C  
ATOM   2902  C   LEU A 369      11.645   0.151  40.008  1.00  0.94           C  
ATOM   2903  CB  LEU A 369      11.006   2.541  39.635  1.00  0.93           C  
ATOM   2904  O   LEU A 369      12.251  -0.097  38.963  1.00  0.93           O  
ATOM   2905  CG  LEU A 369       9.591   2.190  39.172  1.00  0.93           C  
ATOM   2906  CD1 LEU A 369       8.622   2.240  40.349  1.00  0.91           C  
ATOM   2907  CD2 LEU A 369       9.141   3.134  38.062  1.00  0.91           C  
ATOM   2908  N   GLN A 370      10.906  -0.739  40.612  1.00  0.94           N  
ATOM   2909  CA  GLN A 370      10.528  -2.040  40.070  1.00  0.94           C  
ATOM   2910  C   GLN A 370       9.022  -2.123  39.838  1.00  0.94           C  
ATOM   2911  CB  GLN A 370      10.977  -3.163  41.006  1.00  0.94           C  
ATOM   2912  O   GLN A 370       8.233  -1.849  40.744  1.00  0.94           O  
ATOM   2913  CG  GLN A 370      10.654  -4.559  40.492  1.00  0.93           C  
ATOM   2914  CD  GLN A 370      11.206  -5.656  41.383  1.00  0.91           C  
ATOM   2915  NE2 GLN A 370      12.405  -6.132  41.065  1.00  0.91           N  
ATOM   2916  OE1 GLN A 370      10.560  -6.072  42.350  1.00  0.91           O  
ATOM   2917  N   VAL A 371       8.612  -2.521  38.672  1.00  0.94           N  
ATOM   2918  CA  VAL A 371       7.232  -2.855  38.338  1.00  0.95           C  
ATOM   2919  C   VAL A 371       7.062  -4.372  38.297  1.00  0.95           C  
ATOM   2920  CB  VAL A 371       6.809  -2.234  36.988  1.00  0.94           C  
ATOM   2921  O   VAL A 371       7.845  -5.073  37.650  1.00  0.94           O  
ATOM   2922  CG1 VAL A 371       5.350  -2.563  36.676  1.00  0.93           C  
ATOM   2923  CG2 VAL A 371       7.027  -0.722  37.004  1.00  0.93           C  
ATOM   2924  N   LYS A 372       6.082  -4.870  38.947  1.00  0.95           N  
ATOM   2925  CA  LYS A 372       5.758  -6.292  39.028  1.00  0.95           C  
ATOM   2926  C   LYS A 372       4.350  -6.565  38.508  1.00  0.95           C  
ATOM   2927  CB  LYS A 372       5.892  -6.793  40.467  1.00  0.94           C  
ATOM   2928  O   LYS A 372       3.385  -5.941  38.955  1.00  0.95           O  
ATOM   2929  CG  LYS A 372       5.614  -8.279  40.633  1.00  0.90           C  
ATOM   2930  CD  LYS A 372       5.835  -8.732  42.070  1.00  0.88           C  
ATOM   2931  CE  LYS A 372       5.535 -10.215  42.243  1.00  0.85           C  
ATOM   2932  NZ  LYS A 372       5.756 -10.664  43.650  1.00  0.83           N  
ATOM   2933  N   LEU A 373       4.268  -7.478  37.568  1.00  0.96           N  
ATOM   2934  CA  LEU A 373       3.027  -8.048  37.055  1.00  0.96           C  
ATOM   2935  C   LEU A 373       2.816  -9.461  37.590  1.00  0.96           C  
ATOM   2936  CB  LEU A 373       3.037  -8.066  35.524  1.00  0.93           C  
ATOM   2937  O   LEU A 373       3.460 -10.406  37.129  1.00  0.95           O  
ATOM   2938  CG  LEU A 373       1.749  -8.531  34.843  1.00  0.79           C  
ATOM   2939  CD1 LEU A 373       0.612  -7.558  35.139  1.00  0.70           C  
ATOM   2940  CD2 LEU A 373       1.960  -8.673  33.340  1.00  0.70           C  
ATOM   2941  N   PRO A 374       1.921  -9.647  38.602  1.00  0.95           N  
ATOM   2942  CA  PRO A 374       1.663 -10.981  39.149  1.00  0.95           C  
ATOM   2943  C   PRO A 374       0.990 -11.912  38.144  1.00  0.95           C  
ATOM   2944  CB  PRO A 374       0.739 -10.701  40.338  1.00  0.93           C  
ATOM   2945  O   PRO A 374       0.175 -11.464  37.332  1.00  0.95           O  
ATOM   2946  CG  PRO A 374       0.977  -9.265  40.677  1.00  0.90           C  
ATOM   2947  CD  PRO A 374       1.328  -8.529  39.416  1.00  0.90           C  
ATOM   2948  N   VAL A 375       1.153 -13.188  38.213  1.00  0.95           N  
ATOM   2949  CA  VAL A 375       0.637 -14.232  37.333  1.00  0.95           C  
ATOM   2950  C   VAL A 375      -0.887 -14.154  37.278  1.00  0.95           C  
ATOM   2951  CB  VAL A 375       1.083 -15.637  37.796  1.00  0.93           C  
ATOM   2952  O   VAL A 375      -1.481 -14.245  36.200  1.00  0.94           O  
ATOM   2953  CG1 VAL A 375       0.385 -16.722  36.978  1.00  0.85           C  
ATOM   2954  CG2 VAL A 375       2.600 -15.777  37.691  1.00  0.85           C  
ATOM   2955  N   SER A 376      -1.543 -13.754  38.431  1.00  0.94           N  
ATOM   2956  CA  SER A 376      -2.990 -13.718  38.615  1.00  0.94           C  
ATOM   2957  C   SER A 376      -3.604 -12.501  37.931  1.00  0.94           C  
ATOM   2958  CB  SER A 376      -3.341 -13.707  40.103  1.00  0.94           C  
ATOM   2959  O   SER A 376      -4.827 -12.390  37.831  1.00  0.92           O  
ATOM   2960  OG  SER A 376      -2.706 -12.625  40.762  1.00  0.93           O  
ATOM   2961  N   LYS A 377      -2.838 -11.501  37.437  1.00  0.95           N  
ATOM   2962  CA  LYS A 377      -3.303 -10.236  36.875  1.00  0.95           C  
ATOM   2963  C   LYS A 377      -2.800 -10.052  35.446  1.00  0.95           C  
ATOM   2964  CB  LYS A 377      -2.849  -9.063  37.745  1.00  0.94           C  
ATOM   2965  O   LYS A 377      -2.776  -8.933  34.930  1.00  0.93           O  
ATOM   2966  CG  LYS A 377      -3.451  -9.060  39.143  1.00  0.94           C  
ATOM   2967  CD  LYS A 377      -4.965  -8.899  39.099  1.00  0.92           C  
ATOM   2968  CE  LYS A 377      -5.556  -8.789  40.498  1.00  0.91           C  
ATOM   2969  NZ  LYS A 377      -7.033  -8.572  40.459  1.00  0.90           N  
ATOM   2970  N   LYS A 378      -2.352 -11.126  34.779  1.00  0.96           N  
ATOM   2971  CA  LYS A 378      -1.910 -11.108  33.388  1.00  0.96           C  
ATOM   2972  C   LYS A 378      -3.098 -11.002  32.436  1.00  0.96           C  
ATOM   2973  CB  LYS A 378      -1.093 -12.361  33.068  1.00  0.95           C  
ATOM   2974  O   LYS A 378      -4.195 -11.469  32.748  1.00  0.95           O  
ATOM   2975  CG  LYS A 378       0.277 -12.391  33.729  1.00  0.93           C  
ATOM   2976  CD  LYS A 378       1.034 -13.669  33.389  1.00  0.91           C  
ATOM   2977  CE  LYS A 378       2.389 -13.719  34.081  1.00  0.90           C  
ATOM   2978  NZ  LYS A 378       3.094 -15.011  33.827  1.00  0.89           N  
ATOM   2979  N   ALA A 379      -2.895 -10.422  31.312  1.00  0.97           N  
ATOM   2980  CA  ALA A 379      -3.880 -10.257  30.245  1.00  0.97           C  
ATOM   2981  C   ALA A 379      -4.236 -11.600  29.614  1.00  0.96           C  
ATOM   2982  CB  ALA A 379      -3.356  -9.295  29.182  1.00  0.96           C  
ATOM   2983  O   ALA A 379      -3.398 -12.503  29.547  1.00  0.95           O  
ATOM   2984  N   VAL A 380      -5.438 -11.703  29.111  1.00  0.96           N  
ATOM   2985  CA  VAL A 380      -5.950 -12.851  28.371  1.00  0.96           C  
ATOM   2986  C   VAL A 380      -6.175 -12.465  26.910  1.00  0.96           C  
ATOM   2987  CB  VAL A 380      -7.261 -13.387  28.989  1.00  0.95           C  
ATOM   2988  O   VAL A 380      -6.914 -11.522  26.618  1.00  0.95           O  
ATOM   2989  CG1 VAL A 380      -7.750 -14.620  28.231  1.00  0.93           C  
ATOM   2990  CG2 VAL A 380      -7.059 -13.711  30.468  1.00  0.93           C  
ATOM   2991  N   ALA A 381      -5.444 -13.125  26.048  1.00  0.96           N  
ATOM   2992  CA  ALA A 381      -5.626 -12.917  24.614  1.00  0.96           C  
ATOM   2993  C   ALA A 381      -7.002 -13.395  24.160  1.00  0.96           C  
ATOM   2994  CB  ALA A 381      -4.530 -13.635  23.830  1.00  0.95           C  
ATOM   2995  O   ALA A 381      -7.580 -14.304  24.762  1.00  0.95           O  
ATOM   2996  N   LYS A 382      -7.494 -12.827  22.999  1.00  0.95           N  
ATOM   2997  CA  LYS A 382      -8.787 -13.188  22.425  1.00  0.96           C  
ATOM   2998  C   LYS A 382      -8.615 -13.893  21.083  1.00  0.95           C  
ATOM   2999  CB  LYS A 382      -9.665 -11.948  22.258  1.00  0.95           C  
ATOM   3000  O   LYS A 382      -7.620 -13.679  20.387  1.00  0.94           O  
ATOM   3001  CG  LYS A 382     -10.107 -11.320  23.571  1.00  0.93           C  
ATOM   3002  CD  LYS A 382     -11.008 -10.114  23.340  1.00  0.92           C  
ATOM   3003  CE  LYS A 382     -11.411  -9.455  24.652  1.00  0.90           C  
ATOM   3004  NZ  LYS A 382     -12.096  -8.147  24.428  1.00  0.89           N  
ATOM   3005  N   ASN A 383      -9.631 -14.615  20.758  1.00  0.94           N  
ATOM   3006  CA  ASN A 383      -9.804 -15.138  19.407  1.00  0.95           C  
ATOM   3007  C   ASN A 383      -8.545 -15.844  18.913  1.00  0.95           C  
ATOM   3008  CB  ASN A 383     -10.196 -14.016  18.443  1.00  0.93           C  
ATOM   3009  O   ASN A 383      -8.062 -15.565  17.815  1.00  0.92           O  
ATOM   3010  CG  ASN A 383     -11.548 -13.412  18.769  1.00  0.90           C  
ATOM   3011  ND2 ASN A 383     -11.752 -12.163  18.367  1.00  0.89           N  
ATOM   3012  OD1 ASN A 383     -12.402 -14.063  19.376  1.00  0.87           O  
ATOM   3013  N   TYR A 384      -7.900 -16.785  19.850  1.00  0.94           N  
ATOM   3014  CA  TYR A 384      -6.834 -17.752  19.616  1.00  0.94           C  
ATOM   3015  C   TYR A 384      -5.503 -17.050  19.377  1.00  0.93           C  
ATOM   3016  CB  TYR A 384      -7.173 -18.648  18.421  1.00  0.93           C  
ATOM   3017  O   TYR A 384      -4.550 -17.661  18.889  1.00  0.90           O  
ATOM   3018  CG  TYR A 384      -8.459 -19.420  18.587  1.00  0.92           C  
ATOM   3019  CD1 TYR A 384      -8.473 -20.661  19.220  1.00  0.90           C  
ATOM   3020  CD2 TYR A 384      -9.663 -18.912  18.110  1.00  0.90           C  
ATOM   3021  CE1 TYR A 384      -9.655 -21.377  19.373  1.00  0.90           C  
ATOM   3022  CE2 TYR A 384     -10.851 -19.619  18.258  1.00  0.89           C  
ATOM   3023  OH  TYR A 384     -12.011 -21.554  19.040  1.00  0.86           O  
ATOM   3024  CZ  TYR A 384     -10.838 -20.849  18.890  1.00  0.89           C  
ATOM   3025  N   ALA A 385      -5.461 -15.819  19.689  1.00  0.96           N  
ATOM   3026  CA  ALA A 385      -4.163 -15.160  19.810  1.00  0.96           C  
ATOM   3027  C   ALA A 385      -3.446 -15.590  21.086  1.00  0.95           C  
ATOM   3028  CB  ALA A 385      -4.333 -13.643  19.785  1.00  0.95           C  
ATOM   3029  O   ALA A 385      -4.064 -16.154  21.993  1.00  0.95           O  
ATOM   3030  N   THR A 386      -2.186 -15.298  21.196  1.00  0.95           N  
ATOM   3031  CA  THR A 386      -1.375 -15.467  22.396  1.00  0.96           C  
ATOM   3032  C   THR A 386      -0.774 -14.134  22.835  1.00  0.96           C  
ATOM   3033  CB  THR A 386      -0.248 -16.491  22.169  1.00  0.94           C  
ATOM   3034  O   THR A 386      -0.424 -13.299  21.998  1.00  0.95           O  
ATOM   3035  CG2 THR A 386      -0.815 -17.873  21.862  1.00  0.86           C  
ATOM   3036  OG1 THR A 386       0.564 -16.064  21.068  1.00  0.88           O  
ATOM   3037  N   ILE A 387      -0.720 -13.906  24.131  1.00  0.96           N  
ATOM   3038  CA  ILE A 387       0.056 -12.753  24.577  1.00  0.97           C  
ATOM   3039  C   ILE A 387       1.539 -12.993  24.305  1.00  0.96           C  
ATOM   3040  CB  ILE A 387      -0.174 -12.464  26.077  1.00  0.96           C  
ATOM   3041  O   ILE A 387       2.083 -14.038  24.671  1.00  0.95           O  
ATOM   3042  CG1 ILE A 387      -1.668 -12.274  26.362  1.00  0.95           C  
ATOM   3043  CG2 ILE A 387       0.628 -11.236  26.519  1.00  0.95           C  
ATOM   3044  CD1 ILE A 387      -2.314 -11.154  25.559  1.00  0.93           C  
ATOM   3045  N   THR A 388       2.234 -12.044  23.675  1.00  0.96           N  
ATOM   3046  CA  THR A 388       3.639 -12.217  23.322  1.00  0.96           C  
ATOM   3047  C   THR A 388       4.539 -11.481  24.311  1.00  0.96           C  
ATOM   3048  CB  THR A 388       3.922 -11.716  21.894  1.00  0.95           C  
ATOM   3049  O   THR A 388       5.591 -11.991  24.699  1.00  0.95           O  
ATOM   3050  CG2 THR A 388       3.205 -12.574  20.858  1.00  0.85           C  
ATOM   3051  OG1 THR A 388       3.471 -10.361  21.771  1.00  0.88           O  
ATOM   3052  N   ARG A 389       4.152 -10.327  24.699  1.00  0.97           N  
ATOM   3053  CA  ARG A 389       4.967  -9.514  25.596  1.00  0.97           C  
ATOM   3054  C   ARG A 389       4.115  -8.483  26.327  1.00  0.97           C  
ATOM   3055  CB  ARG A 389       6.086  -8.815  24.821  1.00  0.96           C  
ATOM   3056  O   ARG A 389       2.999  -8.178  25.902  1.00  0.97           O  
ATOM   3057  CG  ARG A 389       5.589  -7.804  23.799  1.00  0.94           C  
ATOM   3058  CD  ARG A 389       6.739  -7.152  23.045  1.00  0.93           C  
ATOM   3059  NE  ARG A 389       6.264  -6.137  22.109  1.00  0.91           N  
ATOM   3060  NH1 ARG A 389       6.507  -7.460  20.231  1.00  0.88           N  
ATOM   3061  NH2 ARG A 389       5.719  -5.316  20.034  1.00  0.87           N  
ATOM   3062  CZ  ARG A 389       6.164  -6.307  20.793  1.00  0.89           C  
ATOM   3063  N   TYR A 390       4.628  -7.925  27.418  1.00  0.97           N  
ATOM   3064  CA  TYR A 390       4.187  -6.690  28.058  1.00  0.97           C  
ATOM   3065  C   TYR A 390       5.172  -5.557  27.793  1.00  0.97           C  
ATOM   3066  CB  TYR A 390       4.022  -6.896  29.567  1.00  0.97           C  
ATOM   3067  O   TYR A 390       6.386  -5.775  27.766  1.00  0.95           O  
ATOM   3068  CG  TYR A 390       2.833  -7.750  29.936  1.00  0.97           C  
ATOM   3069  CD1 TYR A 390       1.600  -7.172  30.228  1.00  0.95           C  
ATOM   3070  CD2 TYR A 390       2.942  -9.135  29.995  1.00  0.95           C  
ATOM   3071  CE1 TYR A 390       0.502  -7.955  30.571  1.00  0.95           C  
ATOM   3072  CE2 TYR A 390       1.851  -9.928  30.337  1.00  0.94           C  
ATOM   3073  OH  TYR A 390      -0.446 -10.109  30.961  1.00  0.92           O  
ATOM   3074  CZ  TYR A 390       0.637  -9.330  30.622  1.00  0.94           C  
ATOM   3075  N   GLU A 391       4.691  -4.405  27.565  1.00  0.97           N  
ATOM   3076  CA  GLU A 391       5.430  -3.146  27.554  1.00  0.97           C  
ATOM   3077  C   GLU A 391       5.037  -2.266  28.737  1.00  0.97           C  
ATOM   3078  CB  GLU A 391       5.196  -2.397  26.240  1.00  0.97           C  
ATOM   3079  O   GLU A 391       3.852  -2.014  28.964  1.00  0.96           O  
ATOM   3080  CG  GLU A 391       5.789  -3.091  25.022  1.00  0.95           C  
ATOM   3081  CD  GLU A 391       5.519  -2.354  23.720  1.00  0.93           C  
ATOM   3082  OE1 GLU A 391       4.771  -1.350  23.735  1.00  0.93           O  
ATOM   3083  OE2 GLU A 391       6.059  -2.784  22.677  1.00  0.93           O  
ATOM   3084  N   VAL A 392       6.013  -1.826  29.439  1.00  0.97           N  
ATOM   3085  CA  VAL A 392       5.828  -0.903  30.553  1.00  0.97           C  
ATOM   3086  C   VAL A 392       6.503   0.430  30.238  1.00  0.96           C  
ATOM   3087  CB  VAL A 392       6.387  -1.485  31.871  1.00  0.96           C  
ATOM   3088  O   VAL A 392       7.697   0.472  29.934  1.00  0.95           O  
ATOM   3089  CG1 VAL A 392       6.044  -0.577  33.051  1.00  0.94           C  
ATOM   3090  CG2 VAL A 392       5.846  -2.895  32.103  1.00  0.94           C  
ATOM   3091  N   ALA A 393       5.782   1.463  30.222  1.00  0.96           N  
ATOM   3092  CA  ALA A 393       6.271   2.830  30.068  1.00  0.96           C  
ATOM   3093  C   ALA A 393       6.208   3.587  31.392  1.00  0.95           C  
ATOM   3094  CB  ALA A 393       5.468   3.566  28.999  1.00  0.95           C  
ATOM   3095  O   ALA A 393       5.160   3.629  32.041  1.00  0.94           O  
ATOM   3096  N   VAL A 394       7.319   4.192  31.707  1.00  0.95           N  
ATOM   3097  CA  VAL A 394       7.411   5.113  32.835  1.00  0.94           C  
ATOM   3098  C   VAL A 394       7.970   6.454  32.364  1.00  0.92           C  
ATOM   3099  CB  VAL A 394       8.291   4.538  33.968  1.00  0.93           C  
ATOM   3100  O   VAL A 394       9.120   6.534  31.926  1.00  0.89           O  
ATOM   3101  CG1 VAL A 394       8.297   5.474  35.175  1.00  0.91           C  
ATOM   3102  CG2 VAL A 394       7.801   3.147  34.368  1.00  0.91           C  
ATOM   3103  N   ASN A 395       7.133   7.486  32.369  1.00  0.91           N  
ATOM   3104  CA  ASN A 395       7.482   8.829  31.920  1.00  0.89           C  
ATOM   3105  C   ASN A 395       8.135   8.807  30.541  1.00  0.88           C  
ATOM   3106  CB  ASN A 395       8.405   9.511  32.933  1.00  0.85           C  
ATOM   3107  O   ASN A 395       9.132   9.493  30.310  1.00  0.83           O  
ATOM   3108  CG  ASN A 395       7.650  10.089  34.114  1.00  0.75           C  
ATOM   3109  ND2 ASN A 395       8.385  10.573  35.108  1.00  0.68           N  
ATOM   3110  OD1 ASN A 395       6.416  10.099  34.133  1.00  0.67           O  
ATOM   3111  N   GLY A 396       7.768   7.995  29.663  1.00  0.84           N  
ATOM   3112  CA  GLY A 396       8.229   7.865  28.290  1.00  0.85           C  
ATOM   3113  C   GLY A 396       9.306   6.810  28.120  1.00  0.84           C  
ATOM   3114  O   GLY A 396       9.530   6.316  27.013  1.00  0.83           O  
ATOM   3115  N   ALA A 397      10.047   6.410  29.209  1.00  0.90           N  
ATOM   3116  CA  ALA A 397      10.938   5.257  29.114  1.00  0.92           C  
ATOM   3117  C   ALA A 397      10.145   3.955  29.039  1.00  0.93           C  
ATOM   3118  CB  ALA A 397      11.895   5.225  30.303  1.00  0.90           C  
ATOM   3119  O   ALA A 397       9.383   3.632  29.953  1.00  0.93           O  
ATOM   3120  N   VAL A 398      10.343   3.230  27.962  1.00  0.94           N  
ATOM   3121  CA  VAL A 398       9.622   1.985  27.719  1.00  0.95           C  
ATOM   3122  C   VAL A 398      10.568   0.798  27.889  1.00  0.95           C  
ATOM   3123  CB  VAL A 398       8.986   1.962  26.311  1.00  0.94           C  
ATOM   3124  O   VAL A 398      11.631   0.749  27.265  1.00  0.94           O  
ATOM   3125  CG1 VAL A 398       8.159   0.693  26.113  1.00  0.91           C  
ATOM   3126  CG2 VAL A 398       8.124   3.205  26.096  1.00  0.90           C  
ATOM   3127  N   GLN A 399      10.205  -0.177  28.660  1.00  0.95           N  
ATOM   3128  CA  GLN A 399      10.807  -1.503  28.750  1.00  0.96           C  
ATOM   3129  C   GLN A 399       9.801  -2.590  28.380  1.00  0.96           C  
ATOM   3130  CB  GLN A 399      11.354  -1.751  30.157  1.00  0.95           C  
ATOM   3131  O   GLN A 399       8.595  -2.418  28.570  1.00  0.96           O  
ATOM   3132  CG  GLN A 399      12.498  -0.824  30.544  1.00  0.90           C  
ATOM   3133  CD  GLN A 399      13.202  -1.260  31.815  1.00  0.86           C  
ATOM   3134  NE2 GLN A 399      14.046  -0.387  32.355  1.00  0.89           N  
ATOM   3135  OE1 GLN A 399      12.987  -2.371  32.310  1.00  0.89           O  
ATOM   3136  N   SER A 400      10.285  -3.633  27.807  1.00  0.96           N  
ATOM   3137  CA  SER A 400       9.434  -4.757  27.428  1.00  0.96           C  
ATOM   3138  C   SER A 400       9.919  -6.056  28.061  1.00  0.96           C  
ATOM   3139  CB  SER A 400       9.391  -4.907  25.906  1.00  0.93           C  
ATOM   3140  O   SER A 400      11.122  -6.250  28.250  1.00  0.95           O  
ATOM   3141  OG  SER A 400      10.658  -5.294  25.403  1.00  0.76           O  
ATOM   3142  N   ILE A 401       9.002  -6.932  28.387  1.00  0.96           N  
ATOM   3143  CA  ILE A 401       9.289  -8.272  28.889  1.00  0.96           C  
ATOM   3144  C   ILE A 401       8.402  -9.290  28.176  1.00  0.96           C  
ATOM   3145  CB  ILE A 401       9.083  -8.358  30.418  1.00  0.95           C  
ATOM   3146  O   ILE A 401       7.200  -9.069  28.011  1.00  0.96           O  
ATOM   3147  CG1 ILE A 401       9.592  -9.703  30.949  1.00  0.92           C  
ATOM   3148  CG2 ILE A 401       7.609  -8.150  30.777  1.00  0.92           C  
ATOM   3149  CD1 ILE A 401       9.828  -9.725  32.453  1.00  0.88           C  
ATOM   3150  N   ASN A 402       8.989 -10.403  27.677  1.00  0.95           N  
ATOM   3151  CA  ASN A 402       8.244 -11.489  27.050  1.00  0.96           C  
ATOM   3152  C   ASN A 402       7.284 -12.152  28.034  1.00  0.95           C  
ATOM   3153  CB  ASN A 402       9.202 -12.527  26.461  1.00  0.95           C  
ATOM   3154  O   ASN A 402       7.601 -12.294  29.216  1.00  0.95           O  
ATOM   3155  CG  ASN A 402       9.979 -11.997  25.272  1.00  0.92           C  
ATOM   3156  ND2 ASN A 402      11.158 -12.559  25.036  1.00  0.92           N  
ATOM   3157  OD1 ASN A 402       9.522 -11.090  24.572  1.00  0.90           O  
ATOM   3158  N   TYR A 403       6.143 -12.512  27.505  1.00  0.95           N  
ATOM   3159  CA  TYR A 403       5.131 -13.200  28.300  1.00  0.95           C  
ATOM   3160  C   TYR A 403       5.645 -14.549  28.788  1.00  0.93           C  
ATOM   3161  CB  TYR A 403       3.848 -13.393  27.487  1.00  0.95           C  
ATOM   3162  O   TYR A 403       6.276 -15.291  28.031  1.00  0.89           O  
ATOM   3163  CG  TYR A 403       2.764 -14.136  28.230  1.00  0.93           C  
ATOM   3164  CD1 TYR A 403       2.007 -13.503  29.213  1.00  0.90           C  
ATOM   3165  CD2 TYR A 403       2.496 -15.472  27.952  1.00  0.90           C  
ATOM   3166  CE1 TYR A 403       1.009 -14.184  29.902  1.00  0.91           C  
ATOM   3167  CE2 TYR A 403       1.501 -16.163  28.634  1.00  0.89           C  
ATOM   3168  OH  TYR A 403      -0.224 -16.190  30.284  1.00  0.86           O  
ATOM   3169  CZ  TYR A 403       0.763 -15.511  29.606  1.00  0.90           C  
ATOM   3170  N   SER A 404       5.482 -14.861  29.960  1.00  0.92           N  
ATOM   3171  CA  SER A 404       5.622 -16.157  30.614  1.00  0.92           C  
ATOM   3172  C   SER A 404       4.372 -16.510  31.414  1.00  0.90           C  
ATOM   3173  CB  SER A 404       6.844 -16.166  31.533  1.00  0.90           C  
ATOM   3174  O   SER A 404       3.911 -15.717  32.237  1.00  0.88           O  
ATOM   3175  OG  SER A 404       6.964 -17.411  32.199  1.00  0.90           O  
ATOM   3176  N   ASP A 405       3.814 -17.746  31.374  1.00  0.90           N  
ATOM   3177  CA  ASP A 405       2.577 -18.172  32.022  1.00  0.90           C  
ATOM   3178  C   ASP A 405       2.814 -18.502  33.494  1.00  0.90           C  
ATOM   3179  CB  ASP A 405       1.983 -19.384  31.301  1.00  0.83           C  
ATOM   3180  O   ASP A 405       1.902 -18.386  34.315  1.00  0.87           O  
ATOM   3181  CG  ASP A 405       2.950 -20.551  31.207  1.00  0.70           C  
ATOM   3182  OD1 ASP A 405       4.147 -20.379  31.524  1.00  0.64           O  
ATOM   3183  OD2 ASP A 405       2.512 -21.653  30.809  1.00  0.73           O  
ATOM   3184  N   THR A 406       4.009 -18.850  33.912  1.00  0.91           N  
ATOM   3185  CA  THR A 406       4.248 -19.582  35.151  1.00  0.93           C  
ATOM   3186  C   THR A 406       4.876 -18.673  36.204  1.00  0.90           C  
ATOM   3187  CB  THR A 406       5.158 -20.801  34.913  1.00  0.90           C  
ATOM   3188  O   THR A 406       4.859 -18.990  37.395  1.00  0.87           O  
ATOM   3189  CG2 THR A 406       4.460 -21.848  34.050  1.00  0.85           C  
ATOM   3190  OG1 THR A 406       6.355 -20.375  34.251  1.00  0.90           O  
ATOM   3191  N   ALA A 407       5.419 -17.499  35.859  1.00  0.93           N  
ATOM   3192  CA  ALA A 407       6.148 -16.638  36.786  1.00  0.94           C  
ATOM   3193  C   ALA A 407       5.594 -15.216  36.766  1.00  0.94           C  
ATOM   3194  CB  ALA A 407       7.636 -16.631  36.448  1.00  0.91           C  
ATOM   3195  O   ALA A 407       5.044 -14.772  35.755  1.00  0.94           O  
ATOM   3196  N   ASP A 408       5.642 -14.493  37.823  1.00  0.94           N  
ATOM   3197  CA  ASP A 408       5.491 -13.041  37.856  1.00  0.95           C  
ATOM   3198  C   ASP A 408       6.492 -12.363  36.923  1.00  0.95           C  
ATOM   3199  CB  ASP A 408       5.662 -12.516  39.283  1.00  0.94           C  
ATOM   3200  O   ASP A 408       7.651 -12.777  36.842  1.00  0.94           O  
ATOM   3201  CG  ASP A 408       4.501 -12.879  40.191  1.00  0.92           C  
ATOM   3202  OD1 ASP A 408       3.511 -13.471  39.710  1.00  0.91           O  
ATOM   3203  OD2 ASP A 408       4.574 -12.566  41.400  1.00  0.91           O  
ATOM   3204  N   LEU A 409       6.098 -11.375  36.234  1.00  0.95           N  
ATOM   3205  CA  LEU A 409       6.978 -10.558  35.405  1.00  0.96           C  
ATOM   3206  C   LEU A 409       7.457  -9.329  36.168  1.00  0.95           C  
ATOM   3207  CB  LEU A 409       6.260 -10.130  34.122  1.00  0.95           C  
ATOM   3208  O   LEU A 409       6.648  -8.585  36.727  1.00  0.93           O  
ATOM   3209  CG  LEU A 409       5.677 -11.253  33.264  1.00  0.93           C  
ATOM   3210  CD1 LEU A 409       4.931 -10.672  32.067  1.00  0.90           C  
ATOM   3211  CD2 LEU A 409       6.778 -12.203  32.804  1.00  0.90           C  
ATOM   3212  N   THR A 410       8.755  -9.096  36.292  1.00  0.95           N  
ATOM   3213  CA  THR A 410       9.356  -7.970  36.999  1.00  0.95           C  
ATOM   3214  C   THR A 410      10.250  -7.159  36.064  1.00  0.95           C  
ATOM   3215  CB  THR A 410      10.176  -8.446  38.212  1.00  0.93           C  
ATOM   3216  O   THR A 410      11.118  -7.716  35.389  1.00  0.94           O  
ATOM   3217  CG2 THR A 410      10.671  -7.264  39.039  1.00  0.85           C  
ATOM   3218  OG1 THR A 410       9.356  -9.282  39.038  1.00  0.87           O  
ATOM   3219  N   LEU A 411      10.025  -5.895  36.005  1.00  0.96           N  
ATOM   3220  CA  LEU A 411      10.848  -4.932  35.281  1.00  0.96           C  
ATOM   3221  C   LEU A 411      11.469  -3.920  36.238  1.00  0.95           C  
ATOM   3222  CB  LEU A 411      10.017  -4.206  34.220  1.00  0.94           C  
ATOM   3223  O   LEU A 411      10.767  -3.322  37.057  1.00  0.93           O  
ATOM   3224  CG  LEU A 411       9.588  -5.037  33.010  1.00  0.87           C  
ATOM   3225  CD1 LEU A 411       8.400  -4.382  32.312  1.00  0.80           C  
ATOM   3226  CD2 LEU A 411      10.753  -5.213  32.042  1.00  0.80           C  
ATOM   3227  N   ASN A 412      12.751  -3.718  36.104  1.00  0.94           N  
ATOM   3228  CA  ASN A 412      13.502  -2.748  36.893  1.00  0.95           C  
ATOM   3229  C   ASN A 412      13.876  -1.521  36.065  1.00  0.94           C  
ATOM   3230  CB  ASN A 412      14.758  -3.392  37.484  1.00  0.92           C  
ATOM   3231  O   ASN A 412      14.694  -1.612  35.148  1.00  0.92           O  
ATOM   3232  CG  ASN A 412      14.437  -4.505  38.462  1.00  0.84           C  
ATOM   3233  ND2 ASN A 412      15.341  -5.471  38.578  1.00  0.80           N  
ATOM   3234  OD1 ASN A 412      13.386  -4.498  39.108  1.00  0.78           O  
ATOM   3235  N   PHE A 413      13.379  -0.340  36.356  1.00  0.94           N  
ATOM   3236  CA  PHE A 413      13.542   0.891  35.591  1.00  0.94           C  
ATOM   3237  C   PHE A 413      14.733   1.693  36.104  1.00  0.90           C  
ATOM   3238  CB  PHE A 413      12.269   1.740  35.659  1.00  0.93           C  
ATOM   3239  O   PHE A 413      15.096   2.716  35.520  1.00  0.84           O  
ATOM   3240  CG  PHE A 413      11.216   1.336  34.662  1.00  0.92           C  
ATOM   3241  CD1 PHE A 413      11.131   1.966  33.427  1.00  0.90           C  
ATOM   3242  CD2 PHE A 413      10.312   0.325  34.961  1.00  0.89           C  
ATOM   3243  CE1 PHE A 413      10.157   1.594  32.502  1.00  0.90           C  
ATOM   3244  CE2 PHE A 413       9.336  -0.052  34.043  1.00  0.90           C  
ATOM   3245  CZ  PHE A 413       9.260   0.584  32.814  1.00  0.89           C  
ATOM   3246  N   GLY A 414      15.390   1.177  37.192  1.00  0.94           N  
ATOM   3247  CA  GLY A 414      16.491   1.908  37.798  1.00  0.94           C  
ATOM   3248  C   GLY A 414      16.038   3.117  38.593  1.00  0.94           C  
ATOM   3249  O   GLY A 414      14.906   3.158  39.081  1.00  0.93           O  
ATOM   3250  N   ILE A 415      16.941   4.036  38.724  1.00  0.93           N  
ATOM   3251  CA  ILE A 415      16.706   5.253  39.492  1.00  0.94           C  
ATOM   3252  C   ILE A 415      15.760   6.174  38.724  1.00  0.93           C  
ATOM   3253  CB  ILE A 415      18.029   5.987  39.807  1.00  0.92           C  
ATOM   3254  O   ILE A 415      16.005   6.493  37.558  1.00  0.92           O  
ATOM   3255  CG1 ILE A 415      18.935   5.106  40.674  1.00  0.90           C  
ATOM   3256  CG2 ILE A 415      17.753   7.329  40.490  1.00  0.90           C  
ATOM   3257  CD1 ILE A 415      20.327   5.679  40.898  1.00  0.87           C  
ATOM   3258  N   VAL A 416      14.701   6.648  39.258  1.00  0.91           N  
ATOM   3259  CA  VAL A 416      13.732   7.603  38.729  1.00  0.91           C  
ATOM   3260  C   VAL A 416      14.078   9.011  39.209  1.00  0.90           C  
ATOM   3261  CB  VAL A 416      12.290   7.238  39.146  1.00  0.90           C  
ATOM   3262  O   VAL A 416      13.938   9.321  40.395  1.00  0.87           O  
ATOM   3263  CG1 VAL A 416      11.289   8.224  38.547  1.00  0.87           C  
ATOM   3264  CG2 VAL A 416      11.957   5.809  38.719  1.00  0.86           C  
ATOM   3265  N   ASP A 417      14.546   9.848  38.300  1.00  0.91           N  
ATOM   3266  CA  ASP A 417      14.924  11.233  38.568  1.00  0.91           C  
ATOM   3267  C   ASP A 417      13.914  12.205  37.962  1.00  0.87           C  
ATOM   3268  CB  ASP A 417      16.324  11.522  38.023  1.00  0.88           C  
ATOM   3269  O   ASP A 417      14.222  12.906  36.996  1.00  0.82           O  
ATOM   3270  CG  ASP A 417      16.881  12.854  38.494  1.00  0.88           C  
ATOM   3271  OD1 ASP A 417      16.370  13.410  39.491  1.00  0.88           O  
ATOM   3272  OD2 ASP A 417      17.836  13.353  37.862  1.00  0.89           O  
ATOM   3273  N   VAL A 418      12.754  12.252  38.501  1.00  0.90           N  
ATOM   3274  CA  VAL A 418      11.703  13.202  38.152  1.00  0.90           C  
ATOM   3275  C   VAL A 418      11.132  13.831  39.421  1.00  0.90           C  
ATOM   3276  CB  VAL A 418      10.577  12.529  37.337  1.00  0.87           C  
ATOM   3277  O   VAL A 418      10.982  13.155  40.442  1.00  0.88           O  
ATOM   3278  CG1 VAL A 418      11.093  12.077  35.972  1.00  0.72           C  
ATOM   3279  CG2 VAL A 418       9.994  11.346  38.109  1.00  0.72           C  
ATOM   3280  N   SER A 419      10.729  15.075  39.384  1.00  0.83           N  
ATOM   3281  CA  SER A 419      10.303  15.841  40.551  1.00  0.86           C  
ATOM   3282  C   SER A 419       8.785  15.831  40.694  1.00  0.82           C  
ATOM   3283  CB  SER A 419      10.805  17.282  40.459  1.00  0.78           C  
ATOM   3284  O   SER A 419       8.242  16.405  41.641  1.00  0.78           O  
ATOM   3285  OG  SER A 419      10.330  17.906  39.279  1.00  0.72           O  
ATOM   3286  N   THR A 420       8.101  15.314  39.779  1.00  0.90           N  
ATOM   3287  CA  THR A 420       6.643  15.276  39.760  1.00  0.91           C  
ATOM   3288  C   THR A 420       6.139  13.837  39.700  1.00  0.91           C  
ATOM   3289  CB  THR A 420       6.079  16.071  38.567  1.00  0.89           C  
ATOM   3290  O   THR A 420       6.876  12.932  39.303  1.00  0.90           O  
ATOM   3291  CG2 THR A 420       6.437  17.549  38.672  1.00  0.87           C  
ATOM   3292  OG1 THR A 420       6.623  15.544  37.350  1.00  0.89           O  
ATOM   3293  N   ASN A 421       4.938  13.592  40.063  1.00  0.92           N  
ATOM   3294  CA  ASN A 421       4.299  12.287  39.933  1.00  0.92           C  
ATOM   3295  C   ASN A 421       4.401  11.753  38.507  1.00  0.91           C  
ATOM   3296  CB  ASN A 421       2.835  12.360  40.370  1.00  0.91           C  
ATOM   3297  O   ASN A 421       4.186  12.493  37.546  1.00  0.89           O  
ATOM   3298  CG  ASN A 421       2.680  12.610  41.857  1.00  0.88           C  
ATOM   3299  ND2 ASN A 421       1.474  12.976  42.274  1.00  0.87           N  
ATOM   3300  OD1 ASN A 421       3.637  12.477  42.624  1.00  0.86           O  
ATOM   3301  N   ALA A 422       4.741  10.526  38.443  1.00  0.91           N  
ATOM   3302  CA  ALA A 422       4.919   9.829  37.171  1.00  0.91           C  
ATOM   3303  C   ALA A 422       3.768   8.861  36.911  1.00  0.92           C  
ATOM   3304  CB  ALA A 422       6.251   9.085  37.155  1.00  0.89           C  
ATOM   3305  O   ALA A 422       3.118   8.393  37.849  1.00  0.91           O  
ATOM   3306  N   THR A 423       3.445   8.566  35.642  1.00  0.93           N  
ATOM   3307  CA  THR A 423       2.485   7.532  35.273  1.00  0.94           C  
ATOM   3308  C   THR A 423       3.202   6.284  34.765  1.00  0.94           C  
ATOM   3309  CB  THR A 423       1.506   8.037  34.197  1.00  0.91           C  
ATOM   3310  O   THR A 423       4.028   6.364  33.853  1.00  0.94           O  
ATOM   3311  CG2 THR A 423       0.455   6.981  33.870  1.00  0.84           C  
ATOM   3312  OG1 THR A 423       0.849   9.218  34.674  1.00  0.86           O  
ATOM   3313  N   ILE A 424       2.832   5.089  35.311  1.00  0.94           N  
ATOM   3314  CA  ILE A 424       3.151   3.782  34.746  1.00  0.95           C  
ATOM   3315  C   ILE A 424       2.030   3.338  33.809  1.00  0.95           C  
ATOM   3316  CB  ILE A 424       3.373   2.727  35.853  1.00  0.93           C  
ATOM   3317  O   ILE A 424       0.864   3.285  34.207  1.00  0.95           O  
ATOM   3318  CG1 ILE A 424       4.490   3.176  36.802  1.00  0.84           C  
ATOM   3319  CG2 ILE A 424       3.693   1.360  35.239  1.00  0.84           C  
ATOM   3320  CD1 ILE A 424       4.624   2.316  38.051  1.00  0.80           C  
ATOM   3321  N   VAL A 425       2.345   3.070  32.653  1.00  0.96           N  
ATOM   3322  CA  VAL A 425       1.438   2.437  31.701  1.00  0.96           C  
ATOM   3323  C   VAL A 425       1.947   1.039  31.353  1.00  0.97           C  
ATOM   3324  CB  VAL A 425       1.283   3.282  30.417  1.00  0.96           C  
ATOM   3325  O   VAL A 425       3.034   0.890  30.791  1.00  0.96           O  
ATOM   3326  CG1 VAL A 425       0.242   2.664  29.486  1.00  0.95           C  
ATOM   3327  CG2 VAL A 425       0.903   4.720  30.768  1.00  0.95           C  
ATOM   3328  N   VAL A 426       1.210   0.035  31.634  1.00  0.97           N  
ATOM   3329  CA  VAL A 426       1.500  -1.352  31.285  1.00  0.97           C  
ATOM   3330  C   VAL A 426       0.580  -1.804  30.153  1.00  0.97           C  
ATOM   3331  CB  VAL A 426       1.345  -2.288  32.504  1.00  0.96           C  
ATOM   3332  O   VAL A 426      -0.645  -1.776  30.292  1.00  0.97           O  
ATOM   3333  CG1 VAL A 426       1.722  -3.722  32.136  1.00  0.94           C  
ATOM   3334  CG2 VAL A 426       2.198  -1.791  33.670  1.00  0.94           C  
ATOM   3335  N   SER A 427       1.167  -2.202  29.080  1.00  0.97           N  
ATOM   3336  CA  SER A 427       0.459  -2.644  27.883  1.00  0.97           C  
ATOM   3337  C   SER A 427       0.710  -4.123  27.607  1.00  0.97           C  
ATOM   3338  CB  SER A 427       0.882  -1.812  26.671  1.00  0.97           C  
ATOM   3339  O   SER A 427       1.858  -4.543  27.443  1.00  0.97           O  
ATOM   3340  OG  SER A 427       0.627  -0.435  26.894  1.00  0.95           O  
ATOM   3341  N   ALA A 428      -0.363  -4.862  27.450  1.00  0.97           N  
ATOM   3342  CA  ALA A 428      -0.306  -6.232  26.947  1.00  0.97           C  
ATOM   3343  C   ALA A 428      -0.443  -6.265  25.427  1.00  0.97           C  
ATOM   3344  CB  ALA A 428      -1.395  -7.083  27.595  1.00  0.96           C  
ATOM   3345  O   ALA A 428      -1.350  -5.645  24.866  1.00  0.97           O  
ATOM   3346  N   ILE A 429       0.423  -6.998  24.797  1.00  0.97           N  
ATOM   3347  CA  ILE A 429       0.458  -7.125  23.344  1.00  0.97           C  
ATOM   3348  C   ILE A 429       0.312  -8.593  22.950  1.00  0.97           C  
ATOM   3349  CB  ILE A 429       1.762  -6.539  22.757  1.00  0.97           C  
ATOM   3350  O   ILE A 429       1.070  -9.446  23.416  1.00  0.97           O  
ATOM   3351  CG1 ILE A 429       1.933  -5.078  23.187  1.00  0.94           C  
ATOM   3352  CG2 ILE A 429       1.772  -6.666  21.230  1.00  0.94           C  
ATOM   3353  CD1 ILE A 429       3.288  -4.482  22.831  1.00  0.92           C  
ATOM   3354  N   ASP A 430      -0.596  -8.895  22.074  1.00  0.97           N  
ATOM   3355  CA  ASP A 430      -0.838 -10.269  21.645  1.00  0.97           C  
ATOM   3356  C   ASP A 430      -0.050 -10.595  20.378  1.00  0.97           C  
ATOM   3357  CB  ASP A 430      -2.331 -10.504  21.411  1.00  0.96           C  
ATOM   3358  O   ASP A 430       0.651  -9.737  19.838  1.00  0.95           O  
ATOM   3359  CG  ASP A 430      -2.833  -9.889  20.116  1.00  0.90           C  
ATOM   3360  OD1 ASP A 430      -2.006  -9.433  19.297  1.00  0.86           O  
ATOM   3361  OD2 ASP A 430      -4.066  -9.857  19.915  1.00  0.87           O  
ATOM   3362  N   SER A 431      -0.137 -11.724  19.792  1.00  0.96           N  
ATOM   3363  CA  SER A 431       0.627 -12.291  18.686  1.00  0.96           C  
ATOM   3364  C   SER A 431       0.280 -11.608  17.367  1.00  0.94           C  
ATOM   3365  CB  SER A 431       0.373 -13.794  18.573  1.00  0.95           C  
ATOM   3366  O   SER A 431       1.043 -11.686  16.402  1.00  0.91           O  
ATOM   3367  OG  SER A 431      -1.014 -14.063  18.458  1.00  0.92           O  
ATOM   3368  N   ARG A 432      -0.797 -10.819  17.289  1.00  0.96           N  
ATOM   3369  CA  ARG A 432      -1.228 -10.058  16.121  1.00  0.95           C  
ATOM   3370  C   ARG A 432      -0.855  -8.585  16.260  1.00  0.93           C  
ATOM   3371  CB  ARG A 432      -2.737 -10.199  15.913  1.00  0.95           C  
ATOM   3372  O   ARG A 432      -1.101  -7.789  15.351  1.00  0.89           O  
ATOM   3373  CG  ARG A 432      -3.189 -11.622  15.626  1.00  0.94           C  
ATOM   3374  CD  ARG A 432      -4.702 -11.717  15.489  1.00  0.91           C  
ATOM   3375  NE  ARG A 432      -5.142 -13.098  15.314  1.00  0.91           N  
ATOM   3376  NH1 ARG A 432      -6.270 -13.212  17.327  1.00  0.86           N  
ATOM   3377  NH2 ARG A 432      -6.221 -15.029  15.930  1.00  0.86           N  
ATOM   3378  CZ  ARG A 432      -5.877 -13.777  16.191  1.00  0.90           C  
ATOM   3379  N   GLY A 433      -0.352  -8.236  17.352  1.00  0.92           N  
ATOM   3380  CA  GLY A 433       0.046  -6.875  17.674  1.00  0.92           C  
ATOM   3381  C   GLY A 433      -1.104  -6.019  18.171  1.00  0.90           C  
ATOM   3382  O   GLY A 433      -1.015  -4.790  18.172  1.00  0.88           O  
ATOM   3383  N   PHE A 434      -2.242  -6.567  18.569  1.00  0.95           N  
ATOM   3384  CA  PHE A 434      -3.256  -5.827  19.310  1.00  0.96           C  
ATOM   3385  C   PHE A 434      -2.785  -5.539  20.731  1.00  0.95           C  
ATOM   3386  CB  PHE A 434      -4.575  -6.605  19.343  1.00  0.95           C  
ATOM   3387  O   PHE A 434      -2.057  -6.338  21.323  1.00  0.95           O  
ATOM   3388  CG  PHE A 434      -5.261  -6.692  18.006  1.00  0.94           C  
ATOM   3389  CD1 PHE A 434      -5.724  -5.547  17.370  1.00  0.91           C  
ATOM   3390  CD2 PHE A 434      -5.443  -7.921  17.385  1.00  0.91           C  
ATOM   3391  CE1 PHE A 434      -6.359  -5.625  16.133  1.00  0.92           C  
ATOM   3392  CE2 PHE A 434      -6.077  -8.007  16.148  1.00  0.91           C  
ATOM   3393  CZ  PHE A 434      -6.535  -6.858  15.525  1.00  0.91           C  
ATOM   3394  N   ARG A 435      -3.227  -4.387  21.239  1.00  0.96           N  
ATOM   3395  CA  ARG A 435      -2.715  -3.823  22.484  1.00  0.96           C  
ATOM   3396  C   ARG A 435      -3.856  -3.403  23.405  1.00  0.96           C  
ATOM   3397  CB  ARG A 435      -1.804  -2.627  22.199  1.00  0.94           C  
ATOM   3398  O   ARG A 435      -4.760  -2.676  22.989  1.00  0.95           O  
ATOM   3399  CG  ARG A 435      -1.279  -1.941  23.449  1.00  0.81           C  
ATOM   3400  CD  ARG A 435      -0.424  -0.728  23.110  1.00  0.77           C  
ATOM   3401  NE  ARG A 435       0.848  -1.116  22.506  1.00  0.76           N  
ATOM   3402  NH1 ARG A 435       2.128  -0.559  24.347  1.00  0.69           N  
ATOM   3403  NH2 ARG A 435       3.125  -1.409  22.466  1.00  0.63           N  
ATOM   3404  CZ  ARG A 435       2.031  -1.028  23.108  1.00  0.73           C  
ATOM   3405  N   THR A 436      -3.800  -3.754  24.698  1.00  0.97           N  
ATOM   3406  CA  THR A 436      -4.590  -3.201  25.793  1.00  0.97           C  
ATOM   3407  C   THR A 436      -3.684  -2.688  26.909  1.00  0.97           C  
ATOM   3408  CB  THR A 436      -5.568  -4.246  26.361  1.00  0.96           C  
ATOM   3409  O   THR A 436      -2.690  -3.331  27.252  1.00  0.97           O  
ATOM   3410  CG2 THR A 436      -6.425  -3.651  27.473  1.00  0.88           C  
ATOM   3411  OG1 THR A 436      -6.424  -4.711  25.310  1.00  0.90           O  
ATOM   3412  N   SER A 437      -4.046  -1.533  27.460  1.00  0.96           N  
ATOM   3413  CA  SER A 437      -3.196  -0.871  28.444  1.00  0.96           C  
ATOM   3414  C   SER A 437      -3.972  -0.547  29.716  1.00  0.96           C  
ATOM   3415  CB  SER A 437      -2.598   0.410  27.861  1.00  0.95           C  
ATOM   3416  O   SER A 437      -5.144  -0.169  29.655  1.00  0.95           O  
ATOM   3417  OG  SER A 437      -1.913   0.140  26.651  1.00  0.91           O  
ATOM   3418  N   ALA A 438      -3.307  -0.621  30.889  1.00  0.96           N  
ATOM   3419  CA  ALA A 438      -3.711  -0.094  32.190  1.00  0.96           C  
ATOM   3420  C   ALA A 438      -2.671   0.883  32.733  1.00  0.96           C  
ATOM   3421  CB  ALA A 438      -3.934  -1.234  33.181  1.00  0.95           C  
ATOM   3422  O   ALA A 438      -1.475   0.734  32.472  1.00  0.95           O  
ATOM   3423  N   SER A 439      -3.135   1.872  33.456  1.00  0.95           N  
ATOM   3424  CA  SER A 439      -2.230   2.882  33.993  1.00  0.95           C  
ATOM   3425  C   SER A 439      -2.419   3.051  35.496  1.00  0.94           C  
ATOM   3426  CB  SER A 439      -2.444   4.223  33.289  1.00  0.94           C  
ATOM   3427  O   SER A 439      -3.514   2.831  36.018  1.00  0.93           O  
ATOM   3428  OG  SER A 439      -3.769   4.687  33.486  1.00  0.88           O  
ATOM   3429  N   SER A 440      -1.344   3.472  36.171  1.00  0.94           N  
ATOM   3430  CA  SER A 440      -1.328   3.878  37.573  1.00  0.94           C  
ATOM   3431  C   SER A 440      -0.413   5.078  37.791  1.00  0.93           C  
ATOM   3432  CB  SER A 440      -0.880   2.717  38.462  1.00  0.93           C  
ATOM   3433  O   SER A 440       0.595   5.231  37.098  1.00  0.92           O  
ATOM   3434  OG  SER A 440      -1.060   3.034  39.832  1.00  0.91           O  
ATOM   3435  N   THR A 441      -0.754   5.936  38.677  1.00  0.93           N  
ATOM   3436  CA  THR A 441       0.090   7.063  39.060  1.00  0.93           C  
ATOM   3437  C   THR A 441       1.050   6.664  40.177  1.00  0.92           C  
ATOM   3438  CB  THR A 441      -0.757   8.267  39.512  1.00  0.91           C  
ATOM   3439  O   THR A 441       0.625   6.151  41.214  1.00  0.91           O  
ATOM   3440  CG2 THR A 441       0.126   9.460  39.863  1.00  0.84           C  
ATOM   3441  OG1 THR A 441      -1.649   8.641  38.455  1.00  0.87           O  
ATOM   3442  N   ILE A 442       2.420   6.959  39.979  1.00  0.93           N  
ATOM   3443  CA  ILE A 442       3.475   6.866  40.983  1.00  0.93           C  
ATOM   3444  C   ILE A 442       3.564   8.177  41.761  1.00  0.92           C  
ATOM   3445  CB  ILE A 442       4.839   6.532  40.339  1.00  0.91           C  
ATOM   3446  O   ILE A 442       3.660   9.253  41.167  1.00  0.90           O  
ATOM   3447  CG1 ILE A 442       4.723   5.282  39.459  1.00  0.79           C  
ATOM   3448  CG2 ILE A 442       5.913   6.346  41.415  1.00  0.78           C  
ATOM   3449  CD1 ILE A 442       5.968   4.987  38.634  1.00  0.76           C  
ATOM   3450  N   LEU A 443       3.483   8.130  42.974  1.00  0.92           N  
ATOM   3451  CA  LEU A 443       3.740   9.291  43.818  1.00  0.92           C  
ATOM   3452  C   LEU A 443       5.238   9.496  44.018  1.00  0.92           C  
ATOM   3453  CB  LEU A 443       3.050   9.131  45.175  1.00  0.90           C  
ATOM   3454  O   LEU A 443       5.904   8.668  44.645  1.00  0.91           O  
ATOM   3455  CG  LEU A 443       1.525   9.016  45.150  1.00  0.84           C  
ATOM   3456  CD1 LEU A 443       0.986   8.800  46.560  1.00  0.80           C  
ATOM   3457  CD2 LEU A 443       0.905  10.259  44.520  1.00  0.80           C  
ATOM   3458  N   ILE A 444       5.778  10.545  43.462  1.00  0.93           N  
ATOM   3459  CA  ILE A 444       7.188  10.907  43.563  1.00  0.94           C  
ATOM   3460  C   ILE A 444       7.366  12.002  44.612  1.00  0.93           C  
ATOM   3461  CB  ILE A 444       7.751  11.372  42.201  1.00  0.92           C  
ATOM   3462  O   ILE A 444       6.710  13.044  44.547  1.00  0.92           O  
ATOM   3463  CG1 ILE A 444       7.591  10.266  41.151  1.00  0.88           C  
ATOM   3464  CG2 ILE A 444       9.219  11.789  42.337  1.00  0.87           C  
ATOM   3465  CD1 ILE A 444       8.194  10.607  39.796  1.00  0.84           C  
ATOM   3466  N   LEU A 445       8.241  11.777  45.577  1.00  0.94           N  
ATOM   3467  CA  LEU A 445       8.659  12.770  46.561  1.00  0.94           C  
ATOM   3468  C   LEU A 445       9.864  13.559  46.061  1.00  0.94           C  
ATOM   3469  CB  LEU A 445       8.993  12.096  47.895  1.00  0.93           C  
ATOM   3470  O   LEU A 445      10.942  12.994  45.863  1.00  0.93           O  
ATOM   3471  CG  LEU A 445       7.865  11.301  48.554  1.00  0.90           C  
ATOM   3472  CD1 LEU A 445       8.368  10.620  49.823  1.00  0.87           C  
ATOM   3473  CD2 LEU A 445       6.680  12.210  48.863  1.00  0.87           C  
ATOM   3474  N   PRO A 446       9.637  14.844  45.774  1.00  0.95           N  
ATOM   3475  CA  PRO A 446      10.803  15.642  45.389  1.00  0.95           C  
ATOM   3476  C   PRO A 446      11.897  15.641  46.454  1.00  0.94           C  
ATOM   3477  CB  PRO A 446      10.223  17.047  45.202  1.00  0.93           C  
ATOM   3478  O   PRO A 446      11.611  15.834  47.638  1.00  0.94           O  
ATOM   3479  CG  PRO A 446       9.044  17.098  46.119  1.00  0.90           C  
ATOM   3480  CD  PRO A 446       8.455  15.720  46.216  1.00  0.91           C  
ATOM   3481  N   TYR A 447      13.061  15.447  46.046  1.00  0.96           N  
ATOM   3482  CA  TYR A 447      14.245  15.413  46.897  1.00  0.96           C  
ATOM   3483  C   TYR A 447      15.402  16.168  46.252  1.00  0.95           C  
ATOM   3484  CB  TYR A 447      14.661  13.967  47.184  1.00  0.96           C  
ATOM   3485  O   TYR A 447      15.660  16.017  45.056  1.00  0.94           O  
ATOM   3486  CG  TYR A 447      15.996  13.845  47.876  1.00  0.96           C  
ATOM   3487  CD1 TYR A 447      16.121  14.098  49.241  1.00  0.95           C  
ATOM   3488  CD2 TYR A 447      17.136  13.479  47.169  1.00  0.95           C  
ATOM   3489  CE1 TYR A 447      17.350  13.989  49.883  1.00  0.94           C  
ATOM   3490  CE2 TYR A 447      18.370  13.366  47.801  1.00  0.94           C  
ATOM   3491  OH  TYR A 447      19.686  13.513  49.787  1.00  0.91           O  
ATOM   3492  CZ  TYR A 447      18.467  13.623  49.156  1.00  0.94           C  
ATOM   3493  N   ALA A 448      16.110  16.873  46.975  1.00  0.95           N  
ATOM   3494  CA  ALA A 448      17.400  17.483  46.664  1.00  0.96           C  
ATOM   3495  C   ALA A 448      18.390  17.288  47.809  1.00  0.95           C  
ATOM   3496  CB  ALA A 448      17.226  18.970  46.362  1.00  0.94           C  
ATOM   3497  O   ALA A 448      17.995  17.224  48.975  1.00  0.94           O  
ATOM   3498  N   LEU A 449      19.658  17.208  47.538  1.00  0.96           N  
ATOM   3499  CA  LEU A 449      20.709  17.235  48.549  1.00  0.96           C  
ATOM   3500  C   LEU A 449      20.656  18.528  49.354  1.00  0.96           C  
ATOM   3501  CB  LEU A 449      22.085  17.082  47.895  1.00  0.96           C  
ATOM   3502  O   LEU A 449      20.224  19.565  48.845  1.00  0.95           O  
ATOM   3503  CG  LEU A 449      22.416  15.701  47.327  1.00  0.95           C  
ATOM   3504  CD1 LEU A 449      23.692  15.763  46.494  1.00  0.92           C  
ATOM   3505  CD2 LEU A 449      22.555  14.679  48.451  1.00  0.92           C  
ATOM   3506  N   PRO A 450      21.115  18.546  50.612  1.00  0.97           N  
ATOM   3507  CA  PRO A 450      21.128  19.772  51.414  1.00  0.97           C  
ATOM   3508  C   PRO A 450      21.826  20.932  50.707  1.00  0.96           C  
ATOM   3509  CB  PRO A 450      21.892  19.360  52.675  1.00  0.96           C  
ATOM   3510  O   PRO A 450      22.971  20.792  50.268  1.00  0.95           O  
ATOM   3511  CG  PRO A 450      21.636  17.895  52.815  1.00  0.95           C  
ATOM   3512  CD  PRO A 450      21.615  17.280  51.445  1.00  0.95           C  
ATOM   3513  N   SER A 451      21.190  22.114  50.564  1.00  0.94           N  
ATOM   3514  CA  SER A 451      21.759  23.371  50.091  1.00  0.95           C  
ATOM   3515  C   SER A 451      22.060  24.313  51.251  1.00  0.94           C  
ATOM   3516  CB  SER A 451      20.810  24.052  49.104  1.00  0.93           C  
ATOM   3517  O   SER A 451      21.211  24.530  52.118  1.00  0.93           O  
ATOM   3518  OG  SER A 451      21.372  25.257  48.615  1.00  0.84           O  
ATOM   3519  N   TYR A 452      23.313  24.829  51.229  1.00  0.96           N  
ATOM   3520  CA  TYR A 452      23.680  25.679  52.355  1.00  0.97           C  
ATOM   3521  C   TYR A 452      24.723  26.711  51.943  1.00  0.94           C  
ATOM   3522  CB  TYR A 452      24.212  24.834  53.517  1.00  0.96           C  
ATOM   3523  O   TYR A 452      25.550  26.450  51.066  1.00  0.91           O  
ATOM   3524  CG  TYR A 452      25.451  24.042  53.173  1.00  0.96           C  
ATOM   3525  CD1 TYR A 452      25.355  22.770  52.614  1.00  0.93           C  
ATOM   3526  CD2 TYR A 452      26.718  24.564  53.408  1.00  0.93           C  
ATOM   3527  CE1 TYR A 452      26.493  22.036  52.298  1.00  0.93           C  
ATOM   3528  CE2 TYR A 452      27.863  23.839  53.095  1.00  0.93           C  
ATOM   3529  OH  TYR A 452      28.871  21.855  52.230  1.00  0.89           O  
ATOM   3530  CZ  TYR A 452      27.741  22.578  52.541  1.00  0.93           C  
ATOM   3531  N   ASN A 453      24.712  27.898  52.556  1.00  0.91           N  
ATOM   3532  CA  ASN A 453      25.787  28.883  52.612  1.00  0.92           C  
ATOM   3533  C   ASN A 453      26.686  28.664  53.826  1.00  0.91           C  
ATOM   3534  CB  ASN A 453      25.214  30.302  52.625  1.00  0.89           C  
ATOM   3535  O   ASN A 453      26.217  28.698  54.965  1.00  0.89           O  
ATOM   3536  CG  ASN A 453      26.288  31.366  52.508  1.00  0.82           C  
ATOM   3537  ND2 ASN A 453      25.935  32.603  52.838  1.00  0.84           N  
ATOM   3538  OD1 ASN A 453      27.425  31.079  52.124  1.00  0.82           O  
ATOM   3539  N   PHE A 454      27.920  28.404  53.514  1.00  0.95           N  
ATOM   3540  CA  PHE A 454      28.963  28.199  54.513  1.00  0.95           C  
ATOM   3541  C   PHE A 454      29.988  29.326  54.463  1.00  0.94           C  
ATOM   3542  CB  PHE A 454      29.655  26.849  54.300  1.00  0.95           C  
ATOM   3543  O   PHE A 454      30.635  29.538  53.436  1.00  0.91           O  
ATOM   3544  CG  PHE A 454      30.829  26.618  55.213  1.00  0.95           C  
ATOM   3545  CD1 PHE A 454      30.711  26.820  56.583  1.00  0.92           C  
ATOM   3546  CD2 PHE A 454      32.050  26.199  54.701  1.00  0.92           C  
ATOM   3547  CE1 PHE A 454      31.796  26.607  57.431  1.00  0.93           C  
ATOM   3548  CE2 PHE A 454      33.138  25.984  55.542  1.00  0.93           C  
ATOM   3549  CZ  PHE A 454      33.009  26.190  56.906  1.00  0.93           C  
ATOM   3550  N   VAL A 455      30.062  30.063  55.529  1.00  0.93           N  
ATOM   3551  CA  VAL A 455      31.018  31.154  55.683  1.00  0.93           C  
ATOM   3552  C   VAL A 455      31.952  30.861  56.856  1.00  0.94           C  
ATOM   3553  CB  VAL A 455      30.306  32.508  55.894  1.00  0.91           C  
ATOM   3554  O   VAL A 455      31.495  30.592  57.969  1.00  0.93           O  
ATOM   3555  CG1 VAL A 455      31.319  33.650  55.944  1.00  0.86           C  
ATOM   3556  CG2 VAL A 455      29.279  32.749  54.789  1.00  0.86           C  
ATOM   3557  N   ALA A 456      33.235  30.903  56.604  1.00  0.95           N  
ATOM   3558  CA  ALA A 456      34.306  30.916  57.598  1.00  0.95           C  
ATOM   3559  C   ALA A 456      35.050  32.248  57.585  1.00  0.93           C  
ATOM   3560  CB  ALA A 456      35.277  29.764  57.349  1.00  0.94           C  
ATOM   3561  O   ALA A 456      35.742  32.570  56.617  1.00  0.89           O  
ATOM   3562  N   GLU A 457      34.839  33.047  58.641  1.00  0.94           N  
ATOM   3563  CA  GLU A 457      35.388  34.398  58.717  1.00  0.93           C  
ATOM   3564  C   GLU A 457      36.163  34.607  60.015  1.00  0.92           C  
ATOM   3565  CB  GLU A 457      34.272  35.439  58.597  1.00  0.90           C  
ATOM   3566  O   GLU A 457      35.714  34.191  61.086  1.00  0.90           O  
ATOM   3567  CG  GLU A 457      33.631  35.497  57.219  1.00  0.79           C  
ATOM   3568  CD  GLU A 457      32.459  36.463  57.142  1.00  0.76           C  
ATOM   3569  OE1 GLU A 457      31.979  36.921  58.204  1.00  0.77           O  
ATOM   3570  OE2 GLU A 457      32.016  36.763  56.011  1.00  0.76           O  
ATOM   3571  N   ARG A 458      37.273  35.353  59.952  1.00  0.93           N  
ATOM   3572  CA  ARG A 458      38.027  35.730  61.143  1.00  0.93           C  
ATOM   3573  C   ARG A 458      37.300  36.814  61.931  1.00  0.92           C  
ATOM   3574  CB  ARG A 458      39.430  36.210  60.762  1.00  0.90           C  
ATOM   3575  O   ARG A 458      36.808  37.785  61.353  1.00  0.89           O  
ATOM   3576  CG  ARG A 458      40.309  35.127  60.157  1.00  0.83           C  
ATOM   3577  CD  ARG A 458      41.743  35.602  59.974  1.00  0.82           C  
ATOM   3578  NE  ARG A 458      42.557  34.605  59.283  1.00  0.79           N  
ATOM   3579  NH1 ARG A 458      42.934  33.311  61.159  1.00  0.71           N  
ATOM   3580  NH2 ARG A 458      43.826  32.697  59.139  1.00  0.69           N  
ATOM   3581  CZ  ARG A 458      43.104  33.540  59.862  1.00  0.78           C  
ATOM   3582  N   VAL A 459      37.425  36.695  63.144  1.00  0.91           N  
ATOM   3583  CA  VAL A 459      36.949  37.768  64.011  1.00  0.90           C  
ATOM   3584  C   VAL A 459      37.814  39.011  63.816  1.00  0.87           C  
ATOM   3585  CB  VAL A 459      36.955  37.342  65.496  1.00  0.89           C  
ATOM   3586  O   VAL A 459      39.038  38.913  63.708  1.00  0.83           O  
ATOM   3587  CG1 VAL A 459      36.486  38.489  66.389  1.00  0.89           C  
ATOM   3588  CG2 VAL A 459      36.077  36.109  65.700  1.00  0.89           C  
ATOM   3589  N   ASN A 460      37.135  40.131  63.393  1.00  0.86           N  
ATOM   3590  CA  ASN A 460      37.709  41.450  63.144  1.00  0.86           C  
ATOM   3591  C   ASN A 460      38.713  41.417  61.996  1.00  0.85           C  
ATOM   3592  CB  ASN A 460      38.369  41.996  64.412  1.00  0.84           C  
ATOM   3593  O   ASN A 460      39.522  42.334  61.846  1.00  0.81           O  
ATOM   3594  CG  ASN A 460      37.386  42.178  65.551  1.00  0.81           C  
ATOM   3595  ND2 ASN A 460      37.816  41.851  66.764  1.00  0.82           N  
ATOM   3596  OD1 ASN A 460      36.249  42.610  65.342  1.00  0.80           O  
ATOM   3597  N   ASN A 461      38.858  40.427  61.204  1.00  0.83           N  
ATOM   3598  CA  ASN A 461      39.646  40.208  59.996  1.00  0.85           C  
ATOM   3599  C   ASN A 461      41.115  39.955  60.323  1.00  0.83           C  
ATOM   3600  CB  ASN A 461      39.512  41.398  59.043  1.00  0.79           C  
ATOM   3601  O   ASN A 461      41.933  39.766  59.421  1.00  0.80           O  
ATOM   3602  CG  ASN A 461      38.100  41.571  58.521  1.00  0.72           C  
ATOM   3603  ND2 ASN A 461      37.649  42.817  58.430  1.00  0.70           N  
ATOM   3604  OD1 ASN A 461      37.418  40.593  58.202  1.00  0.70           O  
ATOM   3605  N   PHE A 462      41.415  39.829  61.713  1.00  0.84           N  
ATOM   3606  CA  PHE A 462      42.829  39.645  62.021  1.00  0.85           C  
ATOM   3607  C   PHE A 462      43.007  38.696  63.201  1.00  0.84           C  
ATOM   3608  CB  PHE A 462      43.494  40.991  62.326  1.00  0.81           C  
ATOM   3609  O   PHE A 462      44.125  38.273  63.501  1.00  0.81           O  
ATOM   3610  CG  PHE A 462      42.909  41.702  63.516  1.00  0.77           C  
ATOM   3611  CD1 PHE A 462      41.893  42.637  63.355  1.00  0.75           C  
ATOM   3612  CD2 PHE A 462      43.375  41.435  64.797  1.00  0.76           C  
ATOM   3613  CE1 PHE A 462      41.350  43.296  64.456  1.00  0.75           C  
ATOM   3614  CE2 PHE A 462      42.837  42.090  65.901  1.00  0.72           C  
ATOM   3615  CZ  PHE A 462      41.825  43.021  65.728  1.00  0.74           C  
ATOM   3616  N   GLU A 463      41.983  38.395  64.066  1.00  0.89           N  
ATOM   3617  CA  GLU A 463      42.148  37.525  65.226  1.00  0.90           C  
ATOM   3618  C   GLU A 463      42.406  36.082  64.801  1.00  0.90           C  
ATOM   3619  CB  GLU A 463      40.914  37.594  66.130  1.00  0.88           C  
ATOM   3620  O   GLU A 463      42.156  35.713  63.652  1.00  0.90           O  
ATOM   3621  CG  GLU A 463      40.727  38.941  66.814  1.00  0.83           C  
ATOM   3622  CD  GLU A 463      39.498  38.995  67.706  1.00  0.82           C  
ATOM   3623  OE1 GLU A 463      38.985  37.922  68.098  1.00  0.81           O  
ATOM   3624  OE2 GLU A 463      39.044  40.119  68.015  1.00  0.81           O  
ATOM   3625  N   THR A 464      42.956  35.213  65.635  1.00  0.91           N  
ATOM   3626  CA  THR A 464      43.139  33.786  65.398  1.00  0.93           C  
ATOM   3627  C   THR A 464      41.796  33.062  65.393  1.00  0.93           C  
ATOM   3628  CB  THR A 464      44.061  33.157  66.459  1.00  0.91           C  
ATOM   3629  O   THR A 464      41.647  32.022  64.747  1.00  0.93           O  
ATOM   3630  CG2 THR A 464      45.502  33.621  66.280  1.00  0.86           C  
ATOM   3631  OG1 THR A 464      43.606  33.538  67.764  1.00  0.88           O  
ATOM   3632  N   THR A 465      40.789  33.651  65.955  1.00  0.93           N  
ATOM   3633  CA  THR A 465      39.448  33.083  66.043  1.00  0.94           C  
ATOM   3634  C   THR A 465      38.706  33.243  64.719  1.00  0.94           C  
ATOM   3635  CB  THR A 465      38.635  33.742  67.172  1.00  0.93           C  
ATOM   3636  O   THR A 465      38.531  34.361  64.229  1.00  0.94           O  
ATOM   3637  CG2 THR A 465      37.320  33.006  67.406  1.00  0.88           C  
ATOM   3638  OG1 THR A 465      39.404  33.720  68.382  1.00  0.89           O  
ATOM   3639  N   THR A 466      38.336  32.213  64.157  1.00  0.94           N  
ATOM   3640  CA  THR A 466      37.504  32.144  62.961  1.00  0.95           C  
ATOM   3641  C   THR A 466      36.092  31.681  63.311  1.00  0.95           C  
ATOM   3642  CB  THR A 466      38.112  31.196  61.911  1.00  0.95           C  
ATOM   3643  O   THR A 466      35.913  30.619  63.911  1.00  0.95           O  
ATOM   3644  CG2 THR A 466      37.241  31.126  60.662  1.00  0.93           C  
ATOM   3645  OG1 THR A 466      39.415  31.670  61.546  1.00  0.93           O  
ATOM   3646  N   ASN A 467      35.094  32.460  62.931  1.00  0.95           N  
ATOM   3647  CA  ASN A 467      33.684  32.117  63.085  1.00  0.95           C  
ATOM   3648  C   ASN A 467      33.183  31.269  61.919  1.00  0.96           C  
ATOM   3649  CB  ASN A 467      32.836  33.383  63.223  1.00  0.93           C  
ATOM   3650  O   ASN A 467      33.321  31.658  60.758  1.00  0.96           O  
ATOM   3651  CG  ASN A 467      33.052  34.090  64.546  1.00  0.83           C  
ATOM   3652  ND2 ASN A 467      32.964  35.415  64.533  1.00  0.80           N  
ATOM   3653  OD1 ASN A 467      33.298  33.451  65.572  1.00  0.78           O  
ATOM   3654  N   LEU A 468      32.657  30.134  62.201  1.00  0.96           N  
ATOM   3655  CA  LEU A 468      31.961  29.272  61.253  1.00  0.96           C  
ATOM   3656  C   LEU A 468      30.452  29.479  61.336  1.00  0.96           C  
ATOM   3657  CB  LEU A 468      32.301  27.802  61.514  1.00  0.96           C  
ATOM   3658  O   LEU A 468      29.844  29.236  62.381  1.00  0.96           O  
ATOM   3659  CG  LEU A 468      33.788  27.458  61.612  1.00  0.95           C  
ATOM   3660  CD1 LEU A 468      33.975  25.949  61.737  1.00  0.92           C  
ATOM   3661  CD2 LEU A 468      34.543  27.997  60.402  1.00  0.92           C  
ATOM   3662  N   LYS A 469      29.869  29.865  60.268  1.00  0.94           N  
ATOM   3663  CA  LYS A 469      28.432  30.093  60.141  1.00  0.95           C  
ATOM   3664  C   LYS A 469      27.853  29.309  58.967  1.00  0.96           C  
ATOM   3665  CB  LYS A 469      28.138  31.584  59.972  1.00  0.91           C  
ATOM   3666  O   LYS A 469      28.394  29.348  57.861  1.00  0.95           O  
ATOM   3667  CG  LYS A 469      26.659  31.934  60.037  1.00  0.78           C  
ATOM   3668  CD  LYS A 469      26.436  33.439  59.946  1.00  0.76           C  
ATOM   3669  CE  LYS A 469      24.955  33.788  59.984  1.00  0.70           C  
ATOM   3670  NZ  LYS A 469      24.732  35.264  59.926  1.00  0.69           N  
ATOM   3671  N   VAL A 470      26.794  28.645  59.227  1.00  0.96           N  
ATOM   3672  CA  VAL A 470      26.051  27.896  58.219  1.00  0.96           C  
ATOM   3673  C   VAL A 470      24.576  28.291  58.265  1.00  0.96           C  
ATOM   3674  CB  VAL A 470      26.201  26.372  58.420  1.00  0.95           C  
ATOM   3675  O   VAL A 470      23.967  28.318  59.337  1.00  0.95           O  
ATOM   3676  CG1 VAL A 470      25.467  25.607  57.320  1.00  0.84           C  
ATOM   3677  CG2 VAL A 470      27.677  25.981  58.453  1.00  0.84           C  
ATOM   3678  N   VAL A 471      24.021  28.563  57.175  1.00  0.93           N  
ATOM   3679  CA  VAL A 471      22.587  28.671  56.927  1.00  0.94           C  
ATOM   3680  C   VAL A 471      22.210  27.835  55.706  1.00  0.94           C  
ATOM   3681  CB  VAL A 471      22.155  30.140  56.722  1.00  0.91           C  
ATOM   3682  O   VAL A 471      22.820  27.968  54.642  1.00  0.94           O  
ATOM   3683  CG1 VAL A 471      20.638  30.241  56.572  1.00  0.81           C  
ATOM   3684  CG2 VAL A 471      22.639  31.005  57.884  1.00  0.81           C  
ATOM   3685  N   GLY A 472      21.295  26.923  55.910  1.00  0.95           N  
ATOM   3686  CA  GLY A 472      20.975  26.054  54.790  1.00  0.96           C  
ATOM   3687  C   GLY A 472      19.563  25.503  54.845  1.00  0.96           C  
ATOM   3688  O   GLY A 472      18.788  25.856  55.738  1.00  0.96           O  
ATOM   3689  N   PHE A 473      19.184  24.711  53.878  1.00  0.95           N  
ATOM   3690  CA  PHE A 473      17.903  24.045  53.674  1.00  0.96           C  
ATOM   3691  C   PHE A 473      18.107  22.587  53.282  1.00  0.95           C  
ATOM   3692  CB  PHE A 473      17.085  24.768  52.598  1.00  0.95           C  
ATOM   3693  O   PHE A 473      18.962  22.276  52.450  1.00  0.95           O  
ATOM   3694  CG  PHE A 473      15.759  24.119  52.306  1.00  0.95           C  
ATOM   3695  CD1 PHE A 473      14.639  24.419  53.072  1.00  0.93           C  
ATOM   3696  CD2 PHE A 473      15.633  23.209  51.265  1.00  0.94           C  
ATOM   3697  CE1 PHE A 473      13.410  23.820  52.803  1.00  0.93           C  
ATOM   3698  CE2 PHE A 473      14.408  22.606  50.990  1.00  0.93           C  
ATOM   3699  CZ  PHE A 473      13.299  22.912  51.761  1.00  0.92           C  
ATOM   3700  N   ALA A 474      17.394  21.707  53.892  1.00  0.97           N  
ATOM   3701  CA  ALA A 474      17.293  20.298  53.523  1.00  0.97           C  
ATOM   3702  C   ALA A 474      15.876  19.947  53.078  1.00  0.96           C  
ATOM   3703  CB  ALA A 474      17.715  19.410  54.691  1.00  0.96           C  
ATOM   3704  O   ALA A 474      14.900  20.364  53.707  1.00  0.95           O  
ATOM   3705  N   SER A 475      15.728  19.195  52.085  1.00  0.95           N  
ATOM   3706  CA  SER A 475      14.435  18.846  51.507  1.00  0.95           C  
ATOM   3707  C   SER A 475      13.615  17.988  52.466  1.00  0.94           C  
ATOM   3708  CB  SER A 475      14.621  18.107  50.182  1.00  0.93           C  
ATOM   3709  O   SER A 475      14.036  16.892  52.840  1.00  0.93           O  
ATOM   3710  OG  SER A 475      15.179  18.965  49.201  1.00  0.84           O  
ATOM   3711  N   PRO A 476      12.457  18.436  52.946  1.00  0.96           N  
ATOM   3712  CA  PRO A 476      11.573  17.539  53.694  1.00  0.96           C  
ATOM   3713  C   PRO A 476      11.057  16.378  52.848  1.00  0.95           C  
ATOM   3714  CB  PRO A 476      10.424  18.455  54.123  1.00  0.94           C  
ATOM   3715  O   PRO A 476      10.704  16.568  51.681  1.00  0.94           O  
ATOM   3716  CG  PRO A 476      10.318  19.472  53.032  1.00  0.92           C  
ATOM   3717  CD  PRO A 476      11.693  19.730  52.486  1.00  0.92           C  
ATOM   3718  N   LEU A 477      10.965  15.241  53.394  1.00  0.94           N  
ATOM   3719  CA  LEU A 477      10.319  14.051  52.852  1.00  0.94           C  
ATOM   3720  C   LEU A 477       9.084  13.683  53.668  1.00  0.92           C  
ATOM   3721  CB  LEU A 477      11.297  12.874  52.827  1.00  0.92           C  
ATOM   3722  O   LEU A 477       9.179  12.931  54.640  1.00  0.90           O  
ATOM   3723  CG  LEU A 477      12.506  13.017  51.901  1.00  0.87           C  
ATOM   3724  CD1 LEU A 477      13.444  11.826  52.067  1.00  0.80           C  
ATOM   3725  CD2 LEU A 477      12.056  13.152  50.450  1.00  0.80           C  
ATOM   3726  N   SER A 478       7.985  14.375  53.297  1.00  0.92           N  
ATOM   3727  CA  SER A 478       6.729  14.199  54.019  1.00  0.92           C  
ATOM   3728  C   SER A 478       5.948  13.002  53.486  1.00  0.91           C  
ATOM   3729  CB  SER A 478       5.872  15.462  53.920  1.00  0.90           C  
ATOM   3730  O   SER A 478       5.421  13.044  52.373  1.00  0.89           O  
ATOM   3731  OG  SER A 478       6.525  16.562  54.531  1.00  0.88           O  
ATOM   3732  N   ILE A 479       5.899  11.927  54.261  1.00  0.91           N  
ATOM   3733  CA  ILE A 479       5.090  10.737  54.022  1.00  0.91           C  
ATOM   3734  C   ILE A 479       3.989  10.642  55.076  1.00  0.91           C  
ATOM   3735  CB  ILE A 479       5.953   9.455  54.032  1.00  0.90           C  
ATOM   3736  O   ILE A 479       4.271  10.619  56.277  1.00  0.89           O  
ATOM   3737  CG1 ILE A 479       7.049   9.541  52.964  1.00  0.86           C  
ATOM   3738  CG2 ILE A 479       5.080   8.215  53.823  1.00  0.85           C  
ATOM   3739  CD1 ILE A 479       8.055   8.400  53.016  1.00  0.83           C  
ATOM   3740  N   ASN A 480       2.759  10.670  54.661  1.00  0.87           N  
ATOM   3741  CA  ASN A 480       1.606  10.673  55.555  1.00  0.88           C  
ATOM   3742  C   ASN A 480       1.740  11.738  56.639  1.00  0.89           C  
ATOM   3743  CB  ASN A 480       1.413   9.293  56.188  1.00  0.87           C  
ATOM   3744  O   ASN A 480       1.551  11.453  57.823  1.00  0.88           O  
ATOM   3745  CG  ASN A 480       1.133   8.214  55.160  1.00  0.84           C  
ATOM   3746  ND2 ASN A 480       1.610   7.004  55.427  1.00  0.86           N  
ATOM   3747  OD1 ASN A 480       0.495   8.466  54.135  1.00  0.84           O  
ATOM   3748  N   SER A 481       2.162  12.930  56.336  1.00  0.89           N  
ATOM   3749  CA  SER A 481       2.293  14.161  57.107  1.00  0.90           C  
ATOM   3750  C   SER A 481       3.411  14.051  58.138  1.00  0.90           C  
ATOM   3751  CB  SER A 481       0.976  14.499  57.807  1.00  0.89           C  
ATOM   3752  O   SER A 481       3.603  14.956  58.954  1.00  0.89           O  
ATOM   3753  OG  SER A 481      -0.082  14.595  56.868  1.00  0.90           O  
ATOM   3754  N   VAL A 482       4.274  12.966  58.045  1.00  0.91           N  
ATOM   3755  CA  VAL A 482       5.451  12.804  58.892  1.00  0.92           C  
ATOM   3756  C   VAL A 482       6.716  13.011  58.063  1.00  0.92           C  
ATOM   3757  CB  VAL A 482       5.477  11.414  59.567  1.00  0.92           C  
ATOM   3758  O   VAL A 482       6.957  12.286  57.095  1.00  0.92           O  
ATOM   3759  CG1 VAL A 482       6.681  11.288  60.498  1.00  0.91           C  
ATOM   3760  CG2 VAL A 482       4.178  11.168  60.332  1.00  0.90           C  
ATOM   3761  N   ASN A 483       7.451  13.964  58.374  1.00  0.94           N  
ATOM   3762  CA  ASN A 483       8.770  14.144  57.775  1.00  0.94           C  
ATOM   3763  C   ASN A 483       9.707  12.993  58.127  1.00  0.94           C  
ATOM   3764  CB  ASN A 483       9.380  15.478  58.212  1.00  0.93           C  
ATOM   3765  O   ASN A 483       9.916  12.694  59.304  1.00  0.93           O  
ATOM   3766  CG  ASN A 483      10.720  15.749  57.558  1.00  0.90           C  
ATOM   3767  ND2 ASN A 483      11.681  16.218  58.346  1.00  0.90           N  
ATOM   3768  OD1 ASN A 483      10.891  15.539  56.354  1.00  0.88           O  
ATOM   3769  N   LYS A 484      10.326  12.363  57.088  1.00  0.94           N  
ATOM   3770  CA  LYS A 484      11.217  11.213  57.210  1.00  0.94           C  
ATOM   3771  C   LYS A 484      12.666  11.610  56.946  1.00  0.94           C  
ATOM   3772  CB  LYS A 484      10.794  10.102  56.247  1.00  0.93           C  
ATOM   3773  O   LYS A 484      13.578  10.796  57.106  1.00  0.92           O  
ATOM   3774  CG  LYS A 484       9.399   9.554  56.508  1.00  0.92           C  
ATOM   3775  CD  LYS A 484       9.307   8.891  57.877  1.00  0.90           C  
ATOM   3776  CE  LYS A 484       7.955   8.221  58.084  1.00  0.89           C  
ATOM   3777  NZ  LYS A 484       7.886   7.508  59.395  1.00  0.86           N  
ATOM   3778  N   ASN A 485      12.984  12.848  56.641  1.00  0.96           N  
ATOM   3779  CA  ASN A 485      14.335  13.359  56.432  1.00  0.96           C  
ATOM   3780  C   ASN A 485      14.807  14.195  57.618  1.00  0.95           C  
ATOM   3781  CB  ASN A 485      14.405  14.179  55.142  1.00  0.95           C  
ATOM   3782  O   ASN A 485      13.999  14.835  58.293  1.00  0.94           O  
ATOM   3783  CG  ASN A 485      15.829  14.429  54.686  1.00  0.95           C  
ATOM   3784  ND2 ASN A 485      16.012  15.436  53.841  1.00  0.94           N  
ATOM   3785  OD1 ASN A 485      16.756  13.721  55.088  1.00  0.94           O  
ATOM   3786  N   SER A 486      16.047  14.184  57.954  1.00  0.96           N  
ATOM   3787  CA  SER A 486      16.728  15.003  58.952  1.00  0.96           C  
ATOM   3788  C   SER A 486      18.217  15.125  58.644  1.00  0.96           C  
ATOM   3789  CB  SER A 486      16.534  14.415  60.350  1.00  0.95           C  
ATOM   3790  O   SER A 486      18.798  14.245  58.005  1.00  0.96           O  
ATOM   3791  OG  SER A 486      17.064  13.103  60.423  1.00  0.94           O  
ATOM   3792  N   ILE A 487      18.811  16.151  59.122  1.00  0.97           N  
ATOM   3793  CA  ILE A 487      20.267  16.232  59.116  1.00  0.97           C  
ATOM   3794  C   ILE A 487      20.844  15.218  60.101  1.00  0.97           C  
ATOM   3795  CB  ILE A 487      20.756  17.656  59.465  1.00  0.96           C  
ATOM   3796  O   ILE A 487      20.532  15.254  61.294  1.00  0.96           O  
ATOM   3797  CG1 ILE A 487      20.147  18.680  58.500  1.00  0.94           C  
ATOM   3798  CG2 ILE A 487      22.285  17.723  59.441  1.00  0.94           C  
ATOM   3799  CD1 ILE A 487      20.462  18.414  57.035  1.00  0.90           C  
ATOM   3800  N   LYS A 488      21.709  14.322  59.599  1.00  0.97           N  
ATOM   3801  CA  LYS A 488      22.317  13.252  60.386  1.00  0.97           C  
ATOM   3802  C   LYS A 488      23.633  13.708  61.009  1.00  0.97           C  
ATOM   3803  CB  LYS A 488      22.549  12.014  59.520  1.00  0.95           C  
ATOM   3804  O   LYS A 488      23.945  13.349  62.146  1.00  0.95           O  
ATOM   3805  CG  LYS A 488      21.273  11.275  59.143  1.00  0.85           C  
ATOM   3806  CD  LYS A 488      20.562  10.724  60.372  1.00  0.80           C  
ATOM   3807  CE  LYS A 488      19.346   9.891  59.989  1.00  0.76           C  
ATOM   3808  NZ  LYS A 488      18.630   9.372  61.193  1.00  0.75           N  
ATOM   3809  N   SER A 489      24.373  14.440  60.276  1.00  0.97           N  
ATOM   3810  CA  SER A 489      25.652  14.947  60.762  1.00  0.98           C  
ATOM   3811  C   SER A 489      26.073  16.202  60.004  1.00  0.98           C  
ATOM   3812  CB  SER A 489      26.737  13.877  60.634  1.00  0.97           C  
ATOM   3813  O   SER A 489      25.686  16.395  58.849  1.00  0.98           O  
ATOM   3814  OG  SER A 489      26.967  13.553  59.273  1.00  0.95           O  
ATOM   3815  N   SER A 490      26.792  17.016  60.621  1.00  0.97           N  
ATOM   3816  CA  SER A 490      27.557  18.126  60.062  1.00  0.98           C  
ATOM   3817  C   SER A 490      28.979  18.149  60.611  1.00  0.97           C  
ATOM   3818  CB  SER A 490      26.865  19.457  60.359  1.00  0.97           C  
ATOM   3819  O   SER A 490      29.181  18.271  61.821  1.00  0.96           O  
ATOM   3820  OG  SER A 490      27.580  20.535  59.781  1.00  0.86           O  
ATOM   3821  N   LYS A 491      29.900  17.936  59.718  1.00  0.98           N  
ATOM   3822  CA  LYS A 491      31.306  17.822  60.094  1.00  0.98           C  
ATOM   3823  C   LYS A 491      32.167  18.806  59.308  1.00  0.98           C  
ATOM   3824  CB  LYS A 491      31.806  16.394  59.872  1.00  0.97           C  
ATOM   3825  O   LYS A 491      32.042  18.910  58.086  1.00  0.97           O  
ATOM   3826  CG  LYS A 491      31.170  15.364  60.794  1.00  0.95           C  
ATOM   3827  CD  LYS A 491      31.780  13.983  60.595  1.00  0.94           C  
ATOM   3828  CE  LYS A 491      31.256  12.986  61.619  1.00  0.91           C  
ATOM   3829  NZ  LYS A 491      32.142  11.789  61.732  1.00  0.90           N  
ATOM   3830  N   PHE A 492      33.086  19.447  59.965  1.00  0.98           N  
ATOM   3831  CA  PHE A 492      34.041  20.315  59.285  1.00  0.98           C  
ATOM   3832  C   PHE A 492      35.471  19.866  59.559  1.00  0.97           C  
ATOM   3833  CB  PHE A 492      33.854  21.770  59.725  1.00  0.97           C  
ATOM   3834  O   PHE A 492      35.739  19.212  60.570  1.00  0.97           O  
ATOM   3835  CG  PHE A 492      34.345  22.051  61.120  1.00  0.97           C  
ATOM   3836  CD1 PHE A 492      33.541  21.785  62.221  1.00  0.96           C  
ATOM   3837  CD2 PHE A 492      35.612  22.580  61.329  1.00  0.96           C  
ATOM   3838  CE1 PHE A 492      33.993  22.043  63.513  1.00  0.95           C  
ATOM   3839  CE2 PHE A 492      36.070  22.841  62.618  1.00  0.94           C  
ATOM   3840  CZ  PHE A 492      35.259  22.573  63.708  1.00  0.94           C  
ATOM   3841  N   LYS A 493      36.348  20.196  58.701  1.00  0.98           N  
ATOM   3842  CA  LYS A 493      37.800  20.064  58.774  1.00  0.98           C  
ATOM   3843  C   LYS A 493      38.494  21.245  58.100  1.00  0.98           C  
ATOM   3844  CB  LYS A 493      38.253  18.753  58.130  1.00  0.98           C  
ATOM   3845  O   LYS A 493      37.905  21.915  57.249  1.00  0.98           O  
ATOM   3846  CG  LYS A 493      37.839  18.603  56.673  1.00  0.97           C  
ATOM   3847  CD  LYS A 493      38.236  17.242  56.117  1.00  0.96           C  
ATOM   3848  CE  LYS A 493      37.844  17.100  54.652  1.00  0.94           C  
ATOM   3849  NZ  LYS A 493      38.203  15.755  54.110  1.00  0.93           N  
ATOM   3850  N   TYR A 494      39.698  21.489  58.556  1.00  0.98           N  
ATOM   3851  CA  TYR A 494      40.394  22.653  58.018  1.00  0.98           C  
ATOM   3852  C   TYR A 494      41.836  22.311  57.664  1.00  0.98           C  
ATOM   3853  CB  TYR A 494      40.362  23.809  59.022  1.00  0.98           C  
ATOM   3854  O   TYR A 494      42.393  21.336  58.174  1.00  0.97           O  
ATOM   3855  CG  TYR A 494      40.893  23.443  60.386  1.00  0.96           C  
ATOM   3856  CD1 TYR A 494      40.042  22.971  61.383  1.00  0.94           C  
ATOM   3857  CD2 TYR A 494      42.246  23.569  60.682  1.00  0.94           C  
ATOM   3858  CE1 TYR A 494      40.527  22.634  62.643  1.00  0.93           C  
ATOM   3859  CE2 TYR A 494      42.742  23.235  61.938  1.00  0.92           C  
ATOM   3860  OH  TYR A 494      42.361  22.438  64.155  1.00  0.90           O  
ATOM   3861  CZ  TYR A 494      41.876  22.769  62.910  1.00  0.92           C  
ATOM   3862  N   ARG A 495      42.467  23.042  56.703  1.00  0.98           N  
ATOM   3863  CA  ARG A 495      43.875  22.957  56.330  1.00  0.98           C  
ATOM   3864  C   ARG A 495      44.423  24.328  55.949  1.00  0.97           C  
ATOM   3865  CB  ARG A 495      44.066  21.976  55.171  1.00  0.98           C  
ATOM   3866  O   ARG A 495      43.666  25.220  55.562  1.00  0.96           O  
ATOM   3867  CG  ARG A 495      43.496  22.465  53.849  1.00  0.98           C  
ATOM   3868  CD  ARG A 495      43.718  21.456  52.731  1.00  0.97           C  
ATOM   3869  NE  ARG A 495      43.180  21.932  51.460  1.00  0.96           N  
ATOM   3870  NH1 ARG A 495      43.722  20.023  50.278  1.00  0.93           N  
ATOM   3871  NH2 ARG A 495      42.678  21.770  49.225  1.00  0.93           N  
ATOM   3872  CZ  ARG A 495      43.195  21.241  50.324  1.00  0.95           C  
ATOM   3873  N   GLN A 496      45.690  24.524  56.034  1.00  0.97           N  
ATOM   3874  CA  GLN A 496      46.337  25.690  55.442  1.00  0.97           C  
ATOM   3875  C   GLN A 496      46.259  25.648  53.919  1.00  0.97           C  
ATOM   3876  CB  GLN A 496      47.796  25.782  55.892  1.00  0.95           C  
ATOM   3877  O   GLN A 496      46.430  24.589  53.313  1.00  0.96           O  
ATOM   3878  CG  GLN A 496      48.508  27.040  55.415  1.00  0.84           C  
ATOM   3879  CD  GLN A 496      49.955  27.102  55.866  1.00  0.81           C  
ATOM   3880  NE2 GLN A 496      50.758  27.906  55.176  1.00  0.83           N  
ATOM   3881  OE1 GLN A 496      50.349  26.434  56.827  1.00  0.84           O  
ATOM   3882  N   VAL A 497      46.098  26.797  53.312  1.00  0.95           N  
ATOM   3883  CA  VAL A 497      46.096  26.856  51.854  1.00  0.95           C  
ATOM   3884  C   VAL A 497      47.444  26.383  51.316  1.00  0.92           C  
ATOM   3885  CB  VAL A 497      45.789  28.282  51.345  1.00  0.92           C  
ATOM   3886  O   VAL A 497      48.496  26.837  51.773  1.00  0.89           O  
ATOM   3887  CG1 VAL A 497      45.915  28.351  49.824  1.00  0.85           C  
ATOM   3888  CG2 VAL A 497      44.394  28.719  51.789  1.00  0.84           C  
ATOM   3889  N   GLY A 498      47.355  25.384  50.554  1.00  0.93           N  
ATOM   3890  CA  GLY A 498      48.539  24.814  49.931  1.00  0.94           C  
ATOM   3891  C   GLY A 498      49.088  23.614  50.680  1.00  0.93           C  
ATOM   3892  O   GLY A 498      49.931  22.882  50.158  1.00  0.92           O  
ATOM   3893  N   VAL A 499      48.654  23.298  51.900  1.00  0.97           N  
ATOM   3894  CA  VAL A 499      48.978  22.087  52.647  1.00  0.97           C  
ATOM   3895  C   VAL A 499      47.958  20.996  52.329  1.00  0.98           C  
ATOM   3896  CB  VAL A 499      49.019  22.352  54.169  1.00  0.96           C  
ATOM   3897  O   VAL A 499      46.752  21.253  52.304  1.00  0.97           O  
ATOM   3898  CG1 VAL A 499      49.336  21.068  54.932  1.00  0.87           C  
ATOM   3899  CG2 VAL A 499      50.044  23.437  54.493  1.00  0.88           C  
ATOM   3900  N   THR A 500      48.379  19.728  52.052  1.00  0.97           N  
ATOM   3901  CA  THR A 500      47.523  18.634  51.608  1.00  0.97           C  
ATOM   3902  C   THR A 500      46.805  17.994  52.792  1.00  0.97           C  
ATOM   3903  CB  THR A 500      48.333  17.561  50.855  1.00  0.96           C  
ATOM   3904  O   THR A 500      45.716  17.436  52.637  1.00  0.96           O  
ATOM   3905  CG2 THR A 500      48.835  18.091  49.516  1.00  0.92           C  
ATOM   3906  OG1 THR A 500      49.457  17.171  51.654  1.00  0.95           O  
ATOM   3907  N   THR A 501      47.281  18.044  53.991  1.00  0.96           N  
ATOM   3908  CA  THR A 501      46.753  17.370  55.172  1.00  0.97           C  
ATOM   3909  C   THR A 501      45.678  18.219  55.844  1.00  0.97           C  
ATOM   3910  CB  THR A 501      47.872  17.059  56.184  1.00  0.96           C  
ATOM   3911  O   THR A 501      45.947  19.341  56.279  1.00  0.97           O  
ATOM   3912  CG2 THR A 501      47.357  16.182  57.321  1.00  0.92           C  
ATOM   3913  OG1 THR A 501      48.938  16.375  55.513  1.00  0.94           O  
ATOM   3914  N   TRP A 502      44.428  17.729  55.899  1.00  0.96           N  
ATOM   3915  CA  TRP A 502      43.307  18.293  56.644  1.00  0.98           C  
ATOM   3916  C   TRP A 502      43.432  17.985  58.132  1.00  0.96           C  
ATOM   3917  CB  TRP A 502      41.978  17.753  56.108  1.00  0.97           C  
ATOM   3918  O   TRP A 502      43.975  16.945  58.514  1.00  0.93           O  
ATOM   3919  CG  TRP A 502      41.646  18.221  54.723  1.00  0.96           C  
ATOM   3920  CD1 TRP A 502      41.966  17.603  53.545  1.00  0.94           C  
ATOM   3921  CD2 TRP A 502      40.931  19.409  54.371  1.00  0.94           C  
ATOM   3922  CE2 TRP A 502      40.854  19.449  52.961  1.00  0.96           C  
ATOM   3923  CE3 TRP A 502      40.347  20.445  55.112  1.00  0.94           C  
ATOM   3924  NE1 TRP A 502      41.493  18.337  52.482  1.00  0.95           N  
ATOM   3925  CH2 TRP A 502      39.652  21.486  53.025  1.00  0.95           C  
ATOM   3926  CZ2 TRP A 502      40.215  20.485  52.277  1.00  0.94           C  
ATOM   3927  CZ3 TRP A 502      39.711  21.476  54.429  1.00  0.95           C  
ATOM   3928  N   SER A 503      42.869  18.746  58.974  1.00  0.96           N  
ATOM   3929  CA  SER A 503      42.647  18.473  60.390  1.00  0.97           C  
ATOM   3930  C   SER A 503      41.705  17.290  60.584  1.00  0.96           C  
ATOM   3931  CB  SER A 503      42.080  19.708  61.092  1.00  0.96           C  
ATOM   3932  O   SER A 503      41.046  16.852  59.638  1.00  0.96           O  
ATOM   3933  OG  SER A 503      40.720  19.904  60.743  1.00  0.95           O  
ATOM   3934  N   GLY A 504      41.635  16.769  61.775  1.00  0.94           N  
ATOM   3935  CA  GLY A 504      40.539  15.876  62.117  1.00  0.95           C  
ATOM   3936  C   GLY A 504      39.173  16.505  61.918  1.00  0.95           C  
ATOM   3937  O   GLY A 504      39.035  17.729  61.963  1.00  0.95           O  
ATOM   3938  N   GLU A 505      38.205  15.699  61.612  1.00  0.97           N  
ATOM   3939  CA  GLU A 505      36.829  16.176  61.515  1.00  0.97           C  
ATOM   3940  C   GLU A 505      36.272  16.538  62.889  1.00  0.97           C  
ATOM   3941  CB  GLU A 505      35.940  15.124  60.847  1.00  0.96           C  
ATOM   3942  O   GLU A 505      36.426  15.777  63.847  1.00  0.96           O  
ATOM   3943  CG  GLU A 505      36.308  14.839  59.398  1.00  0.92           C  
ATOM   3944  CD  GLU A 505      35.327  13.909  58.702  1.00  0.86           C  
ATOM   3945  OE1 GLU A 505      34.505  13.266  59.393  1.00  0.90           O  
ATOM   3946  OE2 GLU A 505      35.382  13.821  57.455  1.00  0.91           O  
ATOM   3947  N   ALA A 506      35.635  17.589  62.985  1.00  0.96           N  
ATOM   3948  CA  ALA A 506      34.913  18.044  64.171  1.00  0.97           C  
ATOM   3949  C   ALA A 506      33.445  18.309  63.852  1.00  0.97           C  
ATOM   3950  CB  ALA A 506      35.566  19.300  64.742  1.00  0.95           C  
ATOM   3951  O   ALA A 506      33.108  18.698  62.731  1.00  0.97           O  
ATOM   3952  N   ASP A 507      32.544  18.152  64.802  1.00  0.96           N  
ATOM   3953  CA  ASP A 507      31.113  18.384  64.636  1.00  0.96           C  
ATOM   3954  C   ASP A 507      30.795  19.878  64.639  1.00  0.96           C  
ATOM   3955  CB  ASP A 507      30.323  17.676  65.739  1.00  0.95           C  
ATOM   3956  O   ASP A 507      31.323  20.629  65.462  1.00  0.96           O  
ATOM   3957  CG  ASP A 507      30.412  16.162  65.653  1.00  0.91           C  
ATOM   3958  OD1 ASP A 507      30.474  15.618  64.529  1.00  0.90           O  
ATOM   3959  OD2 ASP A 507      30.417  15.508  66.718  1.00  0.91           O  
ATOM   3960  N   LEU A 508      29.963  20.262  63.735  1.00  0.96           N  
ATOM   3961  CA  LEU A 508      29.298  21.561  63.717  1.00  0.97           C  
ATOM   3962  C   LEU A 508      27.802  21.410  63.971  1.00  0.96           C  
ATOM   3963  CB  LEU A 508      29.531  22.263  62.376  1.00  0.96           C  
ATOM   3964  O   LEU A 508      27.052  21.017  63.075  1.00  0.96           O  
ATOM   3965  CG  LEU A 508      28.944  23.669  62.237  1.00  0.93           C  
ATOM   3966  CD1 LEU A 508      29.594  24.616  63.239  1.00  0.89           C  
ATOM   3967  CD2 LEU A 508      29.124  24.184  60.813  1.00  0.89           C  
ATOM   3968  N   PRO A 509      27.365  21.644  65.239  1.00  0.95           N  
ATOM   3969  CA  PRO A 509      25.938  21.441  65.501  1.00  0.95           C  
ATOM   3970  C   PRO A 509      25.050  22.398  64.708  1.00  0.96           C  
ATOM   3971  CB  PRO A 509      25.815  21.701  67.005  1.00  0.93           C  
ATOM   3972  O   PRO A 509      25.276  23.610  64.723  1.00  0.96           O  
ATOM   3973  CG  PRO A 509      26.940  22.631  67.325  1.00  0.90           C  
ATOM   3974  CD  PRO A 509      28.066  22.364  66.368  1.00  0.91           C  
ATOM   3975  N   LEU A 510      24.099  21.799  64.054  1.00  0.96           N  
ATOM   3976  CA  LEU A 510      23.052  22.513  63.332  1.00  0.96           C  
ATOM   3977  C   LEU A 510      21.721  22.418  64.071  1.00  0.95           C  
ATOM   3978  CB  LEU A 510      22.903  21.957  61.914  1.00  0.96           C  
ATOM   3979  O   LEU A 510      21.387  21.368  64.624  1.00  0.93           O  
ATOM   3980  CG  LEU A 510      24.153  22.000  61.034  1.00  0.96           C  
ATOM   3981  CD1 LEU A 510      23.856  21.403  59.662  1.00  0.95           C  
ATOM   3982  CD2 LEU A 510      24.665  23.430  60.902  1.00  0.95           C  
ATOM   3983  N   THR A 511      21.028  23.503  64.098  1.00  0.94           N  
ATOM   3984  CA  THR A 511      19.708  23.576  64.715  1.00  0.95           C  
ATOM   3985  C   THR A 511      18.651  23.963  63.685  1.00  0.95           C  
ATOM   3986  CB  THR A 511      19.690  24.586  65.877  1.00  0.92           C  
ATOM   3987  O   THR A 511      18.854  24.888  62.896  1.00  0.94           O  
ATOM   3988  CG2 THR A 511      20.565  24.110  67.033  1.00  0.87           C  
ATOM   3989  OG1 THR A 511      20.179  25.850  65.412  1.00  0.87           O  
ATOM   3990  N   GLY A 512      17.561  23.133  63.648  1.00  0.92           N  
ATOM   3991  CA  GLY A 512      16.392  23.369  62.816  1.00  0.94           C  
ATOM   3992  C   GLY A 512      16.253  22.370  61.684  1.00  0.93           C  
ATOM   3993  O   GLY A 512      17.221  21.699  61.319  1.00  0.92           O  
ATOM   3994  N   PHE A 513      15.098  22.324  61.035  1.00  0.94           N  
ATOM   3995  CA  PHE A 513      14.713  21.541  59.867  1.00  0.95           C  
ATOM   3996  C   PHE A 513      13.313  21.920  59.398  1.00  0.92           C  
ATOM   3997  CB  PHE A 513      14.775  20.042  60.178  1.00  0.93           C  
ATOM   3998  O   PHE A 513      12.388  22.020  60.207  1.00  0.88           O  
ATOM   3999  CG  PHE A 513      14.481  19.163  58.992  1.00  0.91           C  
ATOM   4000  CD1 PHE A 513      15.513  18.671  58.202  1.00  0.87           C  
ATOM   4001  CD2 PHE A 513      13.173  18.829  58.668  1.00  0.87           C  
ATOM   4002  CE1 PHE A 513      15.244  17.858  57.103  1.00  0.88           C  
ATOM   4003  CE2 PHE A 513      12.896  18.017  57.572  1.00  0.87           C  
ATOM   4004  CZ  PHE A 513      13.933  17.533  56.790  1.00  0.87           C  
ATOM   4005  N   PRO A 514      13.117  22.185  58.083  1.00  0.93           N  
ATOM   4006  CA  PRO A 514      14.041  21.989  56.964  1.00  0.95           C  
ATOM   4007  C   PRO A 514      15.106  23.081  56.881  1.00  0.94           C  
ATOM   4008  CB  PRO A 514      13.125  22.026  55.738  1.00  0.93           C  
ATOM   4009  O   PRO A 514      16.174  22.864  56.303  1.00  0.93           O  
ATOM   4010  CG  PRO A 514      11.995  22.922  56.133  1.00  0.92           C  
ATOM   4011  CD  PRO A 514      11.712  22.718  57.594  1.00  0.88           C  
ATOM   4012  N   ASN A 515      14.721  24.169  57.387  1.00  0.93           N  
ATOM   4013  CA  ASN A 515      15.744  25.200  57.532  1.00  0.95           C  
ATOM   4014  C   ASN A 515      16.627  24.946  58.750  1.00  0.94           C  
ATOM   4015  CB  ASN A 515      15.101  26.585  57.621  1.00  0.93           C  
ATOM   4016  O   ASN A 515      16.123  24.670  59.841  1.00  0.93           O  
ATOM   4017  CG  ASN A 515      14.223  26.900  56.426  1.00  0.90           C  
ATOM   4018  ND2 ASN A 515      12.960  27.216  56.685  1.00  0.93           N  
ATOM   4019  OD1 ASN A 515      14.676  26.858  55.279  1.00  0.91           O  
ATOM   4020  N   PHE A 516      17.975  25.079  58.550  1.00  0.97           N  
ATOM   4021  CA  PHE A 516      18.889  24.843  59.661  1.00  0.97           C  
ATOM   4022  C   PHE A 516      19.955  25.930  59.726  1.00  0.96           C  
ATOM   4023  CB  PHE A 516      19.550  23.467  59.532  1.00  0.96           C  
ATOM   4024  O   PHE A 516      20.295  26.535  58.707  1.00  0.95           O  
ATOM   4025  CG  PHE A 516      20.315  23.279  58.249  1.00  0.95           C  
ATOM   4026  CD1 PHE A 516      19.730  22.642  57.162  1.00  0.92           C  
ATOM   4027  CD2 PHE A 516      21.620  23.739  58.131  1.00  0.92           C  
ATOM   4028  CE1 PHE A 516      20.435  22.466  55.974  1.00  0.91           C  
ATOM   4029  CE2 PHE A 516      22.331  23.568  56.947  1.00  0.89           C  
ATOM   4030  CZ  PHE A 516      21.737  22.930  55.870  1.00  0.90           C  
ATOM   4031  N   THR A 517      20.483  26.164  60.910  1.00  0.95           N  
ATOM   4032  CA  THR A 517      21.562  27.103  61.195  1.00  0.95           C  
ATOM   4033  C   THR A 517      22.565  26.494  62.170  1.00  0.94           C  
ATOM   4034  CB  THR A 517      21.016  28.422  61.773  1.00  0.92           C  
ATOM   4035  O   THR A 517      22.221  25.600  62.945  1.00  0.93           O  
ATOM   4036  CG2 THR A 517      20.068  29.102  60.791  1.00  0.84           C  
ATOM   4037  OG1 THR A 517      20.311  28.148  62.990  1.00  0.85           O  
ATOM   4038  N   SER A 518      23.779  26.917  62.064  1.00  0.94           N  
ATOM   4039  CA  SER A 518      24.764  26.535  63.070  1.00  0.93           C  
ATOM   4040  C   SER A 518      24.693  27.449  64.289  1.00  0.88           C  
ATOM   4041  CB  SER A 518      26.175  26.569  62.480  1.00  0.90           C  
ATOM   4042  O   SER A 518      24.394  28.638  64.163  1.00  0.82           O  
ATOM   4043  OG  SER A 518      26.536  27.890  62.114  1.00  0.85           O  
ATOM   4044  N   SER A 519      24.892  26.941  65.399  1.00  0.89           N  
ATOM   4045  CA  SER A 519      25.370  27.791  66.485  1.00  0.87           C  
ATOM   4046  C   SER A 519      26.720  28.413  66.146  1.00  0.85           C  
ATOM   4047  CB  SER A 519      25.479  26.991  67.784  1.00  0.83           C  
ATOM   4048  O   SER A 519      27.494  27.846  65.371  1.00  0.80           O  
ATOM   4049  OG  SER A 519      26.338  25.877  67.618  1.00  0.75           O  
ATOM   4050  N   ASN A 520      27.053  29.566  66.676  1.00  0.78           N  
ATOM   4051  CA  ASN A 520      28.393  30.122  66.523  1.00  0.78           C  
ATOM   4052  C   ASN A 520      29.464  29.144  67.000  1.00  0.79           C  
ATOM   4053  CB  ASN A 520      28.514  31.449  67.276  1.00  0.70           C  
ATOM   4054  O   ASN A 520      29.587  28.888  68.199  1.00  0.75           O  
ATOM   4055  CG  ASN A 520      27.724  32.565  66.621  1.00  0.65           C  
ATOM   4056  ND2 ASN A 520      27.474  33.632  67.370  1.00  0.56           N  
ATOM   4057  OD1 ASN A 520      27.342  32.469  65.452  1.00  0.60           O  
ATOM   4058  N   LYS A 521      30.111  28.533  66.092  1.00  0.92           N  
ATOM   4059  CA  LYS A 521      31.321  27.756  66.345  1.00  0.92           C  
ATOM   4060  C   LYS A 521      32.571  28.544  65.965  1.00  0.92           C  
ATOM   4061  CB  LYS A 521      31.281  26.434  65.576  1.00  0.91           C  
ATOM   4062  O   LYS A 521      32.675  29.051  64.846  1.00  0.90           O  
ATOM   4063  CG  LYS A 521      32.443  25.502  65.887  1.00  0.87           C  
ATOM   4064  CD  LYS A 521      32.337  24.927  67.294  1.00  0.84           C  
ATOM   4065  CE  LYS A 521      33.432  23.904  67.564  1.00  0.84           C  
ATOM   4066  NZ  LYS A 521      33.222  23.198  68.864  1.00  0.82           N  
ATOM   4067  N   THR A 522      33.484  28.652  66.918  1.00  0.94           N  
ATOM   4068  CA  THR A 522      34.793  29.235  66.644  1.00  0.95           C  
ATOM   4069  C   THR A 522      35.854  28.146  66.519  1.00  0.95           C  
ATOM   4070  CB  THR A 522      35.202  30.231  67.745  1.00  0.93           C  
ATOM   4071  O   THR A 522      35.762  27.105  67.172  1.00  0.94           O  
ATOM   4072  CG2 THR A 522      34.238  31.411  67.805  1.00  0.87           C  
ATOM   4073  OG1 THR A 522      35.201  29.562  69.012  1.00  0.87           O  
ATOM   4074  N   VAL A 523      36.811  28.417  65.701  1.00  0.96           N  
ATOM   4075  CA  VAL A 523      38.031  27.631  65.547  1.00  0.96           C  
ATOM   4076  C   VAL A 523      39.247  28.554  65.573  1.00  0.96           C  
ATOM   4077  CB  VAL A 523      38.014  26.808  64.239  1.00  0.94           C  
ATOM   4078  O   VAL A 523      39.227  29.635  64.979  1.00  0.94           O  
ATOM   4079  CG1 VAL A 523      38.101  27.727  63.022  1.00  0.76           C  
ATOM   4080  CG2 VAL A 523      39.159  25.796  64.231  1.00  0.76           C  
ATOM   4081  N   GLU A 524      40.291  28.137  66.328  1.00  0.97           N  
ATOM   4082  CA  GLU A 524      41.542  28.889  66.347  1.00  0.97           C  
ATOM   4083  C   GLU A 524      42.429  28.514  65.163  1.00  0.97           C  
ATOM   4084  CB  GLU A 524      42.292  28.654  67.661  1.00  0.95           C  
ATOM   4085  O   GLU A 524      42.886  27.374  65.060  1.00  0.96           O  
ATOM   4086  CG  GLU A 524      41.531  29.119  68.895  1.00  0.86           C  
ATOM   4087  CD  GLU A 524      41.225  30.608  68.884  1.00  0.83           C  
ATOM   4088  OE1 GLU A 524      42.110  31.407  68.503  1.00  0.83           O  
ATOM   4089  OE2 GLU A 524      40.091  30.979  69.262  1.00  0.83           O  
ATOM   4090  N   LEU A 525      42.624  29.540  64.222  1.00  0.96           N  
ATOM   4091  CA  LEU A 525      43.466  29.377  63.041  1.00  0.96           C  
ATOM   4092  C   LEU A 525      44.575  30.424  63.016  1.00  0.94           C  
ATOM   4093  CB  LEU A 525      42.625  29.476  61.766  1.00  0.96           C  
ATOM   4094  O   LEU A 525      44.320  31.610  63.240  1.00  0.92           O  
ATOM   4095  CG  LEU A 525      41.485  28.466  61.625  1.00  0.96           C  
ATOM   4096  CD1 LEU A 525      40.743  28.685  60.310  1.00  0.94           C  
ATOM   4097  CD2 LEU A 525      42.020  27.041  61.712  1.00  0.94           C  
ATOM   4098  N   ASP A 526      45.822  30.015  62.778  1.00  0.94           N  
ATOM   4099  CA  ASP A 526      46.956  30.926  62.660  1.00  0.94           C  
ATOM   4100  C   ASP A 526      46.649  32.064  61.690  1.00  0.94           C  
ATOM   4101  CB  ASP A 526      48.207  30.170  62.206  1.00  0.93           C  
ATOM   4102  O   ASP A 526      46.395  31.827  60.507  1.00  0.92           O  
ATOM   4103  CG  ASP A 526      49.424  31.068  62.067  1.00  0.90           C  
ATOM   4104  OD1 ASP A 526      49.285  32.305  62.173  1.00  0.89           O  
ATOM   4105  OD2 ASP A 526      50.532  30.532  61.848  1.00  0.91           O  
ATOM   4106  N   ASN A 527      46.665  33.341  62.150  1.00  0.91           N  
ATOM   4107  CA  ASN A 527      46.216  34.512  61.405  1.00  0.91           C  
ATOM   4108  C   ASN A 527      47.284  35.000  60.430  1.00  0.88           C  
ATOM   4109  CB  ASN A 527      45.817  35.638  62.362  1.00  0.88           C  
ATOM   4110  O   ASN A 527      47.019  35.866  59.594  1.00  0.84           O  
ATOM   4111  CG  ASN A 527      46.978  36.127  63.205  1.00  0.82           C  
ATOM   4112  ND2 ASN A 527      46.736  37.157  64.007  1.00  0.82           N  
ATOM   4113  OD1 ASN A 527      48.084  35.584  63.135  1.00  0.80           O  
ATOM   4114  N   THR A 528      48.490  34.386  60.531  1.00  0.88           N  
ATOM   4115  CA  THR A 528      49.573  34.701  59.605  1.00  0.88           C  
ATOM   4116  C   THR A 528      49.477  33.841  58.348  1.00  0.89           C  
ATOM   4117  CB  THR A 528      50.949  34.498  60.265  1.00  0.86           C  
ATOM   4118  O   THR A 528      50.272  33.999  57.420  1.00  0.88           O  
ATOM   4119  CG2 THR A 528      51.025  35.212  61.611  1.00  0.83           C  
ATOM   4120  OG1 THR A 528      51.174  33.097  60.468  1.00  0.85           O  
ATOM   4121  N   LYS A 529      48.569  32.901  58.218  1.00  0.91           N  
ATOM   4122  CA  LYS A 529      48.402  31.956  57.118  1.00  0.92           C  
ATOM   4123  C   LYS A 529      46.978  31.996  56.570  1.00  0.94           C  
ATOM   4124  CB  LYS A 529      48.749  30.537  57.572  1.00  0.91           C  
ATOM   4125  O   LYS A 529      46.035  32.307  57.300  1.00  0.94           O  
ATOM   4126  CG  LYS A 529      50.175  30.381  58.080  1.00  0.86           C  
ATOM   4127  CD  LYS A 529      50.443  28.963  58.566  1.00  0.85           C  
ATOM   4128  CE  LYS A 529      51.836  28.830  59.166  1.00  0.84           C  
ATOM   4129  NZ  LYS A 529      52.002  27.542  59.903  1.00  0.83           N  
ATOM   4130  N   ALA A 530      46.744  31.763  55.335  1.00  0.92           N  
ATOM   4131  CA  ALA A 530      45.433  31.481  54.756  1.00  0.93           C  
ATOM   4132  C   ALA A 530      45.020  30.034  55.010  1.00  0.95           C  
ATOM   4133  CB  ALA A 530      45.438  31.775  53.258  1.00  0.91           C  
ATOM   4134  O   ALA A 530      45.858  29.129  54.978  1.00  0.95           O  
ATOM   4135  N   TRP A 531      43.738  29.767  55.265  1.00  0.96           N  
ATOM   4136  CA  TRP A 531      43.185  28.461  55.605  1.00  0.97           C  
ATOM   4137  C   TRP A 531      42.013  28.112  54.694  1.00  0.96           C  
ATOM   4138  CB  TRP A 531      42.737  28.431  57.069  1.00  0.97           C  
ATOM   4139  O   TRP A 531      41.333  29.002  54.179  1.00  0.96           O  
ATOM   4140  CG  TRP A 531      43.860  28.569  58.053  1.00  0.96           C  
ATOM   4141  CD1 TRP A 531      44.431  29.730  58.494  1.00  0.93           C  
ATOM   4142  CD2 TRP A 531      44.551  27.505  58.714  1.00  0.93           C  
ATOM   4143  CE2 TRP A 531      45.530  28.095  59.544  1.00  0.94           C  
ATOM   4144  CE3 TRP A 531      44.437  26.108  58.687  1.00  0.92           C  
ATOM   4145  NE1 TRP A 531      45.436  29.452  59.391  1.00  0.91           N  
ATOM   4146  CH2 TRP A 531      46.258  25.971  60.294  1.00  0.91           C  
ATOM   4147  CZ2 TRP A 531      46.391  27.335  60.340  1.00  0.91           C  
ATOM   4148  CZ3 TRP A 531      45.294  25.354  59.480  1.00  0.91           C  
ATOM   4149  N   GLU A 532      41.763  26.925  54.464  1.00  0.96           N  
ATOM   4150  CA  GLU A 532      40.544  26.341  53.913  1.00  0.97           C  
ATOM   4151  C   GLU A 532      39.793  25.534  54.968  1.00  0.97           C  
ATOM   4152  CB  GLU A 532      40.868  25.457  52.707  1.00  0.96           C  
ATOM   4153  O   GLU A 532      40.383  24.695  55.652  1.00  0.96           O  
ATOM   4154  CG  GLU A 532      41.346  26.231  51.487  1.00  0.92           C  
ATOM   4155  CD  GLU A 532      41.832  25.335  50.360  1.00  0.90           C  
ATOM   4156  OE1 GLU A 532      42.097  24.137  50.608  1.00  0.91           O  
ATOM   4157  OE2 GLU A 532      41.951  25.835  49.219  1.00  0.91           O  
ATOM   4158  N   VAL A 533      38.544  25.768  55.072  1.00  0.97           N  
ATOM   4159  CA  VAL A 533      37.632  25.010  55.923  1.00  0.97           C  
ATOM   4160  C   VAL A 533      36.600  24.288  55.060  1.00  0.97           C  
ATOM   4161  CB  VAL A 533      36.924  25.923  56.949  1.00  0.97           C  
ATOM   4162  O   VAL A 533      35.859  24.922  54.305  1.00  0.97           O  
ATOM   4163  CG1 VAL A 533      36.173  25.088  57.985  1.00  0.94           C  
ATOM   4164  CG2 VAL A 533      37.935  26.843  57.631  1.00  0.94           C  
ATOM   4165  N   SER A 534      36.566  22.999  55.139  1.00  0.97           N  
ATOM   4166  CA  SER A 534      35.605  22.127  54.471  1.00  0.98           C  
ATOM   4167  C   SER A 534      34.484  21.712  55.418  1.00  0.98           C  
ATOM   4168  CB  SER A 534      36.304  20.884  53.919  1.00  0.97           C  
ATOM   4169  O   SER A 534      34.743  21.226  56.520  1.00  0.98           O  
ATOM   4170  OG  SER A 534      35.371  20.019  53.294  1.00  0.96           O  
ATOM   4171  N   LEU A 535      33.245  21.862  55.012  1.00  0.97           N  
ATOM   4172  CA  LEU A 535      32.046  21.428  55.721  1.00  0.98           C  
ATOM   4173  C   LEU A 535      31.287  20.380  54.914  1.00  0.98           C  
ATOM   4174  CB  LEU A 535      31.134  22.623  56.014  1.00  0.97           C  
ATOM   4175  O   LEU A 535      30.960  20.606  53.747  1.00  0.97           O  
ATOM   4176  CG  LEU A 535      29.808  22.309  56.708  1.00  0.97           C  
ATOM   4177  CD1 LEU A 535      30.055  21.859  58.145  1.00  0.96           C  
ATOM   4178  CD2 LEU A 535      28.886  23.523  56.674  1.00  0.96           C  
ATOM   4179  N   THR A 536      31.025  19.227  55.486  1.00  0.98           N  
ATOM   4180  CA  THR A 536      30.161  18.181  54.952  1.00  0.98           C  
ATOM   4181  C   THR A 536      28.878  18.068  55.771  1.00  0.98           C  
ATOM   4182  CB  THR A 536      30.880  16.819  54.929  1.00  0.98           C  
ATOM   4183  O   THR A 536      28.922  17.761  56.964  1.00  0.98           O  
ATOM   4184  CG2 THR A 536      30.002  15.743  54.299  1.00  0.97           C  
ATOM   4185  OG1 THR A 536      32.090  16.938  54.171  1.00  0.97           O  
ATOM   4186  N   ILE A 537      27.733  18.266  55.163  1.00  0.98           N  
ATOM   4187  CA  ILE A 537      26.416  18.052  55.752  1.00  0.98           C  
ATOM   4188  C   ILE A 537      25.781  16.798  55.155  1.00  0.98           C  
ATOM   4189  CB  ILE A 537      25.495  19.273  55.536  1.00  0.97           C  
ATOM   4190  O   ILE A 537      25.714  16.651  53.932  1.00  0.97           O  
ATOM   4191  CG1 ILE A 537      26.113  20.526  56.168  1.00  0.96           C  
ATOM   4192  CG2 ILE A 537      24.099  19.004  56.106  1.00  0.96           C  
ATOM   4193  CD1 ILE A 537      25.256  21.777  56.028  1.00  0.94           C  
ATOM   4194  N   THR A 538      25.442  15.907  56.003  1.00  0.98           N  
ATOM   4195  CA  THR A 538      24.804  14.645  55.646  1.00  0.98           C  
ATOM   4196  C   THR A 538      23.373  14.594  56.172  1.00  0.98           C  
ATOM   4197  CB  THR A 538      25.598  13.444  56.192  1.00  0.97           C  
ATOM   4198  O   THR A 538      23.142  14.737  57.374  1.00  0.97           O  
ATOM   4199  CG2 THR A 538      24.995  12.125  55.718  1.00  0.96           C  
ATOM   4200  OG1 THR A 538      26.954  13.527  55.736  1.00  0.97           O  
ATOM   4201  N   ASP A 539      22.416  14.298  55.248  1.00  0.98           N  
ATOM   4202  CA  ASP A 539      21.054  13.961  55.651  1.00  0.98           C  
ATOM   4203  C   ASP A 539      20.814  12.455  55.571  1.00  0.97           C  
ATOM   4204  CB  ASP A 539      20.037  14.703  54.780  1.00  0.97           C  
ATOM   4205  O   ASP A 539      21.763  11.675  55.474  1.00  0.97           O  
ATOM   4206  CG  ASP A 539      19.958  14.156  53.365  1.00  0.94           C  
ATOM   4207  OD1 ASP A 539      20.596  13.121  53.075  1.00  0.91           O  
ATOM   4208  OD2 ASP A 539      19.254  14.768  52.533  1.00  0.91           O  
ATOM   4209  N   VAL A 540      19.588  12.042  55.478  1.00  0.97           N  
ATOM   4210  CA  VAL A 540      19.244  10.625  55.539  1.00  0.96           C  
ATOM   4211  C   VAL A 540      19.637   9.941  54.232  1.00  0.96           C  
ATOM   4212  CB  VAL A 540      17.738  10.419  55.817  1.00  0.95           C  
ATOM   4213  O   VAL A 540      19.925   8.742  54.214  1.00  0.95           O  
ATOM   4214  CG1 VAL A 540      17.377   8.936  55.756  1.00  0.85           C  
ATOM   4215  CG2 VAL A 540      17.361  11.009  57.175  1.00  0.85           C  
ATOM   4216  N   LEU A 541      19.798  10.704  53.103  1.00  0.96           N  
ATOM   4217  CA  LEU A 541      19.874  10.088  51.783  1.00  0.96           C  
ATOM   4218  C   LEU A 541      21.187  10.443  51.092  1.00  0.94           C  
ATOM   4219  CB  LEU A 541      18.692  10.528  50.916  1.00  0.95           C  
ATOM   4220  O   LEU A 541      21.556   9.821  50.094  1.00  0.92           O  
ATOM   4221  CG  LEU A 541      17.327   9.947  51.285  1.00  0.94           C  
ATOM   4222  CD1 LEU A 541      16.247  10.503  50.363  1.00  0.92           C  
ATOM   4223  CD2 LEU A 541      17.359   8.423  51.222  1.00  0.91           C  
ATOM   4224  N   GLY A 542      21.981  11.445  51.571  1.00  0.96           N  
ATOM   4225  CA  GLY A 542      23.247  11.801  50.950  1.00  0.96           C  
ATOM   4226  C   GLY A 542      24.007  12.869  51.714  1.00  0.96           C  
ATOM   4227  O   GLY A 542      23.541  13.350  52.749  1.00  0.95           O  
ATOM   4228  N   SER A 543      25.101  13.151  51.177  1.00  0.97           N  
ATOM   4229  CA  SER A 543      25.972  14.175  51.744  1.00  0.97           C  
ATOM   4230  C   SER A 543      26.385  15.197  50.690  1.00  0.97           C  
ATOM   4231  CB  SER A 543      27.217  13.538  52.363  1.00  0.96           C  
ATOM   4232  O   SER A 543      26.597  14.846  49.528  1.00  0.96           O  
ATOM   4233  OG  SER A 543      26.857  12.562  53.326  1.00  0.83           O  
ATOM   4234  N   VAL A 544      26.547  16.476  51.066  1.00  0.97           N  
ATOM   4235  CA  VAL A 544      27.133  17.556  50.278  1.00  0.97           C  
ATOM   4236  C   VAL A 544      28.301  18.178  51.040  1.00  0.97           C  
ATOM   4237  CB  VAL A 544      26.086  18.638  49.931  1.00  0.95           C  
ATOM   4238  O   VAL A 544      28.243  18.327  52.263  1.00  0.96           O  
ATOM   4239  CG1 VAL A 544      25.536  19.284  51.202  1.00  0.78           C  
ATOM   4240  CG2 VAL A 544      26.695  19.695  49.011  1.00  0.78           C  
ATOM   4241  N   THR A 545      29.332  18.524  50.337  1.00  0.97           N  
ATOM   4242  CA  THR A 545      30.519  19.164  50.894  1.00  0.97           C  
ATOM   4243  C   THR A 545      30.774  20.510  50.222  1.00  0.97           C  
ATOM   4244  CB  THR A 545      31.761  18.267  50.740  1.00  0.96           C  
ATOM   4245  O   THR A 545      30.723  20.616  48.995  1.00  0.96           O  
ATOM   4246  CG2 THR A 545      32.989  18.913  51.375  1.00  0.93           C  
ATOM   4247  OG1 THR A 545      31.516  17.007  51.378  1.00  0.95           O  
ATOM   4248  N   SER A 546      31.118  21.569  50.961  1.00  0.95           N  
ATOM   4249  CA  SER A 546      31.590  22.867  50.491  1.00  0.95           C  
ATOM   4250  C   SER A 546      32.871  23.282  51.207  1.00  0.94           C  
ATOM   4251  CB  SER A 546      30.514  23.935  50.694  1.00  0.92           C  
ATOM   4252  O   SER A 546      33.129  22.846  52.331  1.00  0.93           O  
ATOM   4253  OG  SER A 546      30.959  25.194  50.220  1.00  0.76           O  
ATOM   4254  N   VAL A 547      33.633  24.103  50.551  1.00  0.95           N  
ATOM   4255  CA  VAL A 547      34.871  24.644  51.103  1.00  0.96           C  
ATOM   4256  C   VAL A 547      34.800  26.169  51.133  1.00  0.95           C  
ATOM   4257  CB  VAL A 547      36.103  24.183  50.292  1.00  0.94           C  
ATOM   4258  O   VAL A 547      34.459  26.801  50.130  1.00  0.93           O  
ATOM   4259  CG1 VAL A 547      37.393  24.689  50.936  1.00  0.91           C  
ATOM   4260  CG2 VAL A 547      36.123  22.661  50.173  1.00  0.90           C  
ATOM   4261  N   SER A 548      35.065  26.787  52.256  1.00  0.94           N  
ATOM   4262  CA  SER A 548      35.262  28.220  52.447  1.00  0.94           C  
ATOM   4263  C   SER A 548      36.727  28.546  52.715  1.00  0.93           C  
ATOM   4264  CB  SER A 548      34.398  28.731  53.600  1.00  0.93           C  
ATOM   4265  O   SER A 548      37.394  27.845  53.479  1.00  0.91           O  
ATOM   4266  OG  SER A 548      34.399  30.148  53.641  1.00  0.91           O  
ATOM   4267  N   THR A 549      37.227  29.563  52.115  1.00  0.94           N  
ATOM   4268  CA  THR A 549      38.581  30.048  52.356  1.00  0.94           C  
ATOM   4269  C   THR A 549      38.578  31.169  53.392  1.00  0.92           C  
ATOM   4270  CB  THR A 549      39.234  30.550  51.055  1.00  0.90           C  
ATOM   4271  O   THR A 549      37.779  32.103  53.301  1.00  0.90           O  
ATOM   4272  CG2 THR A 549      40.712  30.862  51.266  1.00  0.78           C  
ATOM   4273  OG1 THR A 549      39.110  29.541  50.045  1.00  0.80           O  
ATOM   4274  N   VAL A 550      39.510  31.079  54.336  1.00  0.95           N  
ATOM   4275  CA  VAL A 550      39.811  32.109  55.325  1.00  0.95           C  
ATOM   4276  C   VAL A 550      41.107  32.824  54.949  1.00  0.92           C  
ATOM   4277  CB  VAL A 550      39.924  31.514  56.747  1.00  0.94           C  
ATOM   4278  O   VAL A 550      42.177  32.211  54.925  1.00  0.89           O  
ATOM   4279  CG1 VAL A 550      40.070  32.624  57.787  1.00  0.91           C  
ATOM   4280  CG2 VAL A 550      38.709  30.642  57.058  1.00  0.91           C  
ATOM   4281  N   ALA A 551      41.028  34.079  54.575  1.00  0.89           N  
ATOM   4282  CA  ALA A 551      42.171  34.873  54.133  1.00  0.89           C  
ATOM   4283  C   ALA A 551      43.194  35.033  55.253  1.00  0.89           C  
ATOM   4284  CB  ALA A 551      41.709  36.241  53.639  1.00  0.86           C  
ATOM   4285  O   ALA A 551      42.872  34.842  56.428  1.00  0.87           O  
ATOM   4286  N   VAL A 552      44.393  35.420  54.930  1.00  0.88           N  
ATOM   4287  CA  VAL A 552      45.387  35.877  55.895  1.00  0.88           C  
ATOM   4288  C   VAL A 552      44.840  37.071  56.674  1.00  0.85           C  
ATOM   4289  CB  VAL A 552      46.717  36.254  55.205  1.00  0.84           C  
ATOM   4290  O   VAL A 552      44.145  37.921  56.112  1.00  0.81           O  
ATOM   4291  CG1 VAL A 552      47.769  36.650  56.240  1.00  0.76           C  
ATOM   4292  CG2 VAL A 552      47.219  35.095  54.346  1.00  0.75           C  
ATOM   4293  N   GLY A 553      45.055  37.192  57.950  1.00  0.87           N  
ATOM   4294  CA  GLY A 553      44.599  38.309  58.761  1.00  0.87           C  
ATOM   4295  C   GLY A 553      45.204  39.636  58.343  1.00  0.82           C  
ATOM   4296  O   GLY A 553      46.376  39.698  57.965  1.00  0.76           O  
ATOM   4297  N   THR A 554      44.459  40.697  58.200  1.00  0.81           N  
ATOM   4298  CA  THR A 554      44.898  42.072  57.992  1.00  0.79           C  
ATOM   4299  C   THR A 554      44.866  42.854  59.301  1.00  0.77           C  
ATOM   4300  CB  THR A 554      44.025  42.785  56.943  1.00  0.75           C  
ATOM   4301  O   THR A 554      43.852  43.468  59.639  1.00  0.74           O  
ATOM   4302  CG2 THR A 554      44.342  42.291  55.535  1.00  0.69           C  
ATOM   4303  OG1 THR A 554      42.644  42.531  57.227  1.00  0.66           O  
ATOM   4304  N   PRO A 555      45.883  42.860  60.029  1.00  0.85           N  
ATOM   4305  CA  PRO A 555      45.874  43.672  61.248  1.00  0.85           C  
ATOM   4306  C   PRO A 555      45.912  45.171  60.959  1.00  0.83           C  
ATOM   4307  CB  PRO A 555      47.143  43.225  61.979  1.00  0.82           C  
ATOM   4308  O   PRO A 555      46.608  45.609  60.039  1.00  0.79           O  
ATOM   4309  CG  PRO A 555      48.086  42.818  60.893  1.00  0.80           C  
ATOM   4310  CD  PRO A 555      47.287  42.261  59.750  1.00  0.81           C  
ATOM   4311  N   ILE A 556      45.168  46.007  61.700  1.00  0.81           N  
ATOM   4312  CA  ILE A 556      45.264  47.459  61.608  1.00  0.81           C  
ATOM   4313  C   ILE A 556      46.708  47.897  61.842  1.00  0.80           C  
ATOM   4314  CB  ILE A 556      44.324  48.153  62.619  1.00  0.78           C  
ATOM   4315  O   ILE A 556      47.243  48.721  61.096  1.00  0.76           O  
ATOM   4316  CG1 ILE A 556      42.862  47.807  62.312  1.00  0.74           C  
ATOM   4317  CG2 ILE A 556      44.542  49.669  62.607  1.00  0.74           C  
ATOM   4318  CD1 ILE A 556      41.871  48.346  63.334  1.00  0.72           C  
ATOM   4319  N   MET A 557      47.357  47.564  62.818  1.00  0.82           N  
ATOM   4320  CA  MET A 557      48.766  47.653  63.191  1.00  0.84           C  
ATOM   4321  C   MET A 557      49.257  46.337  63.783  1.00  0.82           C  
ATOM   4322  CB  MET A 557      48.988  48.791  64.189  1.00  0.79           C  
ATOM   4323  O   MET A 557      48.624  45.781  64.682  1.00  0.79           O  
ATOM   4324  CG  MET A 557      50.450  49.038  64.522  1.00  0.73           C  
ATOM   4325  SD  MET A 557      50.679  50.435  65.691  1.00  0.76           S  
ATOM   4326  CE  MET A 557      49.129  51.338  65.416  1.00  0.78           C  
ATOM   4327  N   PHE A 558      50.239  46.002  63.081  1.00  0.85           N  
ATOM   4328  CA  PHE A 558      50.941  44.865  63.665  1.00  0.86           C  
ATOM   4329  C   PHE A 558      52.390  45.223  63.973  1.00  0.85           C  
ATOM   4330  CB  PHE A 558      50.887  43.657  62.725  1.00  0.83           C  
ATOM   4331  O   PHE A 558      53.105  45.737  63.109  1.00  0.81           O  
ATOM   4332  CG  PHE A 558      51.379  42.380  63.350  1.00  0.80           C  
ATOM   4333  CD1 PHE A 558      50.533  41.598  64.127  1.00  0.77           C  
ATOM   4334  CD2 PHE A 558      52.690  41.960  63.160  1.00  0.78           C  
ATOM   4335  CE1 PHE A 558      50.986  40.415  64.706  1.00  0.81           C  
ATOM   4336  CE2 PHE A 558      53.150  40.779  63.735  1.00  0.79           C  
ATOM   4337  CZ  PHE A 558      52.297  40.009  64.509  1.00  0.82           C  
ATOM   4338  N   ILE A 559      52.805  45.098  65.255  1.00  0.86           N  
ATOM   4339  CA  ILE A 559      54.193  45.230  65.682  1.00  0.88           C  
ATOM   4340  C   ILE A 559      54.847  43.851  65.746  1.00  0.86           C  
ATOM   4341  CB  ILE A 559      54.298  45.937  67.052  1.00  0.85           C  
ATOM   4342  O   ILE A 559      54.514  43.039  66.613  1.00  0.84           O  
ATOM   4343  CG1 ILE A 559      53.587  47.294  67.008  1.00  0.82           C  
ATOM   4344  CG2 ILE A 559      55.764  46.100  67.465  1.00  0.82           C  
ATOM   4345  CD1 ILE A 559      53.544  48.014  68.349  1.00  0.79           C  
ATOM   4346  N   ASP A 560      55.710  43.634  64.811  1.00  0.83           N  
ATOM   4347  CA  ASP A 560      56.594  42.476  64.905  1.00  0.88           C  
ATOM   4348  C   ASP A 560      57.839  42.801  65.729  1.00  0.87           C  
ATOM   4349  CB  ASP A 560      56.998  41.994  63.510  1.00  0.82           C  
ATOM   4350  O   ASP A 560      58.773  43.432  65.229  1.00  0.85           O  
ATOM   4351  CG  ASP A 560      57.711  40.654  63.529  1.00  0.76           C  
ATOM   4352  OD1 ASP A 560      58.386  40.336  64.532  1.00  0.79           O  
ATOM   4353  OD2 ASP A 560      57.600  39.910  62.530  1.00  0.86           O  
ATOM   4354  N   THR A 561      57.766  42.346  67.091  1.00  0.90           N  
ATOM   4355  CA  THR A 561      58.855  42.593  68.030  1.00  0.92           C  
ATOM   4356  C   THR A 561      60.103  41.811  67.629  1.00  0.92           C  
ATOM   4357  CB  THR A 561      58.450  42.216  69.467  1.00  0.90           C  
ATOM   4358  O   THR A 561      61.225  42.238  67.906  1.00  0.91           O  
ATOM   4359  CG2 THR A 561      57.368  43.152  69.997  1.00  0.86           C  
ATOM   4360  OG1 THR A 561      57.953  40.872  69.481  1.00  0.89           O  
ATOM   4361  N   ALA A 562      59.883  40.707  66.919  1.00  0.89           N  
ATOM   4362  CA  ALA A 562      60.996  39.841  66.541  1.00  0.90           C  
ATOM   4363  C   ALA A 562      61.754  40.411  65.346  1.00  0.88           C  
ATOM   4364  CB  ALA A 562      60.493  38.434  66.226  1.00  0.87           C  
ATOM   4365  O   ALA A 562      62.987  40.450  65.345  1.00  0.85           O  
ATOM   4366  N   LYS A 563      61.116  41.053  64.299  1.00  0.86           N  
ATOM   4367  CA  LYS A 563      61.699  41.580  63.068  1.00  0.88           C  
ATOM   4368  C   LYS A 563      61.921  43.086  63.167  1.00  0.87           C  
ATOM   4369  CB  LYS A 563      60.804  41.260  61.870  1.00  0.84           C  
ATOM   4370  O   LYS A 563      62.438  43.705  62.234  1.00  0.84           O  
ATOM   4371  CG  LYS A 563      60.680  39.773  61.570  1.00  0.79           C  
ATOM   4372  CD  LYS A 563      59.771  39.518  60.374  1.00  0.78           C  
ATOM   4373  CE  LYS A 563      59.432  38.040  60.233  1.00  0.81           C  
ATOM   4374  NZ  LYS A 563      58.124  37.835  59.543  1.00  0.76           N  
ATOM   4375  N   LYS A 564      61.545  43.625  64.365  1.00  0.87           N  
ATOM   4376  CA  LYS A 564      61.566  45.062  64.622  1.00  0.89           C  
ATOM   4377  C   LYS A 564      60.875  45.831  63.499  1.00  0.82           C  
ATOM   4378  CB  LYS A 564      63.004  45.556  64.787  1.00  0.84           C  
ATOM   4379  O   LYS A 564      61.393  46.843  63.023  1.00  0.74           O  
ATOM   4380  CG  LYS A 564      63.759  44.892  65.929  1.00  0.83           C  
ATOM   4381  CD  LYS A 564      65.151  45.487  66.099  1.00  0.82           C  
ATOM   4382  CE  LYS A 564      65.916  44.808  67.228  1.00  0.90           C  
ATOM   4383  NZ  LYS A 564      67.285  45.383  67.393  1.00  0.89           N  
ATOM   4384  N   SER A 565      59.705  45.405  63.054  1.00  0.87           N  
ATOM   4385  CA  SER A 565      58.957  45.999  61.950  1.00  0.88           C  
ATOM   4386  C   SER A 565      57.499  46.230  62.331  1.00  0.87           C  
ATOM   4387  CB  SER A 565      59.034  45.108  60.710  1.00  0.84           C  
ATOM   4388  O   SER A 565      56.950  45.514  63.172  1.00  0.84           O  
ATOM   4389  OG  SER A 565      58.343  43.889  60.923  1.00  0.73           O  
ATOM   4390  N   ILE A 566      56.946  47.226  61.900  1.00  0.86           N  
ATOM   4391  CA  ILE A 566      55.539  47.597  61.999  1.00  0.89           C  
ATOM   4392  C   ILE A 566      54.853  47.386  60.652  1.00  0.85           C  
ATOM   4393  CB  ILE A 566      55.373  49.062  62.462  1.00  0.84           C  
ATOM   4394  O   ILE A 566      55.364  47.813  59.614  1.00  0.81           O  
ATOM   4395  CG1 ILE A 566      56.056  49.275  63.817  1.00  0.77           C  
ATOM   4396  CG2 ILE A 566      53.890  49.442  62.530  1.00  0.76           C  
ATOM   4397  CD1 ILE A 566      56.115  50.731  64.259  1.00  0.75           C  
ATOM   4398  N   GLY A 567      53.891  46.597  60.557  1.00  0.84           N  
ATOM   4399  CA  GLY A 567      52.960  46.514  59.443  1.00  0.86           C  
ATOM   4400  C   GLY A 567      51.656  47.245  59.699  1.00  0.85           C  
ATOM   4401  O   GLY A 567      51.058  47.103  60.768  1.00  0.82           O  
ATOM   4402  N   VAL A 568      51.227  48.108  58.780  1.00  0.85           N  
ATOM   4403  CA  VAL A 568      49.908  48.731  58.749  1.00  0.86           C  
ATOM   4404  C   VAL A 568      49.086  48.147  57.603  1.00  0.84           C  
ATOM   4405  CB  VAL A 568      50.009  50.266  58.605  1.00  0.83           C  
ATOM   4406  O   VAL A 568      49.549  48.098  56.461  1.00  0.81           O  
ATOM   4407  CG1 VAL A 568      48.622  50.906  58.648  1.00  0.78           C  
ATOM   4408  CG2 VAL A 568      50.904  50.847  59.699  1.00  0.78           C  
ATOM   4409  N   ASN A 569      48.183  47.557  57.798  1.00  0.83           N  
ATOM   4410  CA  ASN A 569      47.278  46.878  56.876  1.00  0.85           C  
ATOM   4411  C   ASN A 569      47.923  45.634  56.272  1.00  0.83           C  
ATOM   4412  CB  ASN A 569      46.825  47.833  55.768  1.00  0.79           C  
ATOM   4413  O   ASN A 569      47.474  45.137  55.237  1.00  0.80           O  
ATOM   4414  CG  ASN A 569      45.369  47.642  55.392  1.00  0.72           C  
ATOM   4415  ND2 ASN A 569      45.007  48.068  54.188  1.00  0.68           N  
ATOM   4416  OD1 ASN A 569      44.576  47.117  56.178  1.00  0.68           O  
ATOM   4417  N   LYS A 570      48.955  45.093  56.914  1.00  0.84           N  
ATOM   4418  CA  LYS A 570      49.609  43.837  56.558  1.00  0.85           C  
ATOM   4419  C   LYS A 570      50.468  43.319  57.708  1.00  0.86           C  
ATOM   4420  CB  LYS A 570      50.466  44.015  55.303  1.00  0.82           C  
ATOM   4421  O   LYS A 570      50.832  44.078  58.609  1.00  0.85           O  
ATOM   4422  CG  LYS A 570      51.597  45.020  55.464  1.00  0.79           C  
ATOM   4423  CD  LYS A 570      52.405  45.162  54.180  1.00  0.80           C  
ATOM   4424  CE  LYS A 570      53.257  43.929  53.915  1.00  0.80           C  
ATOM   4425  NZ  LYS A 570      54.061  44.069  52.664  1.00  0.75           N  
ATOM   4426  N   PHE A 571      50.772  42.196  57.730  1.00  0.82           N  
ATOM   4427  CA  PHE A 571      51.895  41.677  58.501  1.00  0.83           C  
ATOM   4428  C   PHE A 571      53.220  42.118  57.891  1.00  0.81           C  
ATOM   4429  CB  PHE A 571      51.836  40.148  58.577  1.00  0.81           C  
ATOM   4430  O   PHE A 571      53.417  42.013  56.679  1.00  0.77           O  
ATOM   4431  CG  PHE A 571      50.693  39.625  59.405  1.00  0.81           C  
ATOM   4432  CD1 PHE A 571      50.766  39.623  60.792  1.00  0.78           C  
ATOM   4433  CD2 PHE A 571      49.546  39.135  58.795  1.00  0.79           C  
ATOM   4434  CE1 PHE A 571      49.709  39.139  61.561  1.00  0.81           C  
ATOM   4435  CE2 PHE A 571      48.486  38.650  59.556  1.00  0.79           C  
ATOM   4436  CZ  PHE A 571      48.570  38.653  60.939  1.00  0.80           C  
ATOM   4437  N   PRO A 572      54.104  42.755  58.643  1.00  0.85           N  
ATOM   4438  CA  PRO A 572      55.384  43.128  58.036  1.00  0.87           C  
ATOM   4439  C   PRO A 572      56.191  41.918  57.570  1.00  0.86           C  
ATOM   4440  CB  PRO A 572      56.107  43.866  59.165  1.00  0.84           C  
ATOM   4441  O   PRO A 572      56.276  40.916  58.285  1.00  0.83           O  
ATOM   4442  CG  PRO A 572      55.578  43.254  60.422  1.00  0.82           C  
ATOM   4443  CD  PRO A 572      54.148  42.858  60.194  1.00  0.82           C  
ATOM   4444  N   SER A 573      56.839  42.089  56.381  1.00  0.77           N  
ATOM   4445  CA  SER A 573      57.758  41.086  55.852  1.00  0.81           C  
ATOM   4446  C   SER A 573      59.048  41.035  56.664  1.00  0.76           C  
ATOM   4447  CB  SER A 573      58.081  41.375  54.385  1.00  0.75           C  
ATOM   4448  O   SER A 573      59.793  40.055  56.595  1.00  0.75           O  
ATOM   4449  OG  SER A 573      58.826  42.574  54.261  1.00  0.69           O  
ATOM   4450  N   GLY A 574      59.414  42.004  57.395  1.00  0.85           N  
ATOM   4451  CA  GLY A 574      60.681  42.166  58.091  1.00  0.87           C  
ATOM   4452  C   GLY A 574      61.747  42.831  57.242  1.00  0.86           C  
ATOM   4453  O   GLY A 574      62.863  43.068  57.710  1.00  0.82           O  
ATOM   4454  N   ASN A 575      61.500  43.152  55.930  1.00  0.79           N  
ATOM   4455  CA  ASN A 575      62.466  43.762  55.023  1.00  0.82           C  
ATOM   4456  C   ASN A 575      62.566  45.269  55.242  1.00  0.79           C  
ATOM   4457  CB  ASN A 575      62.101  43.460  53.568  1.00  0.78           C  
ATOM   4458  O   ASN A 575      63.578  45.884  54.903  1.00  0.76           O  
ATOM   4459  CG  ASN A 575      62.296  42.000  53.208  1.00  0.74           C  
ATOM   4460  ND2 ASN A 575      61.576  41.539  52.193  1.00  0.79           N  
ATOM   4461  OD1 ASN A 575      63.087  41.293  53.838  1.00  0.76           O  
ATOM   4462  N   ASN A 576      61.580  45.857  55.935  1.00  0.80           N  
ATOM   4463  CA  ASN A 576      61.461  47.291  56.176  1.00  0.82           C  
ATOM   4464  C   ASN A 576      60.952  47.582  57.585  1.00  0.82           C  
ATOM   4465  CB  ASN A 576      60.543  47.937  55.136  1.00  0.79           C  
ATOM   4466  O   ASN A 576      60.169  46.808  58.139  1.00  0.82           O  
ATOM   4467  CG  ASN A 576      60.987  47.659  53.713  1.00  0.74           C  
ATOM   4468  ND2 ASN A 576      60.131  46.998  52.943  1.00  0.74           N  
ATOM   4469  OD1 ASN A 576      62.090  48.036  53.309  1.00  0.74           O  
ATOM   4470  N   ALA A 577      61.349  48.768  58.223  1.00  0.81           N  
ATOM   4471  CA  ALA A 577      60.922  49.136  59.571  1.00  0.83           C  
ATOM   4472  C   ALA A 577      59.428  49.446  59.608  1.00  0.82           C  
ATOM   4473  CB  ALA A 577      61.724  50.334  60.075  1.00  0.79           C  
ATOM   4474  O   ALA A 577      58.769  49.234  60.629  1.00  0.79           O  
ATOM   4475  N   LEU A 578      58.912  49.957  58.596  1.00  0.83           N  
ATOM   4476  CA  LEU A 578      57.495  50.236  58.383  1.00  0.85           C  
ATOM   4477  C   LEU A 578      57.033  49.699  57.033  1.00  0.82           C  
ATOM   4478  CB  LEU A 578      57.226  51.740  58.467  1.00  0.81           C  
ATOM   4479  O   LEU A 578      57.608  50.037  55.996  1.00  0.78           O  
ATOM   4480  CG  LEU A 578      55.781  52.185  58.233  1.00  0.79           C  
ATOM   4481  CD1 LEU A 578      54.869  51.614  59.314  1.00  0.75           C  
ATOM   4482  CD2 LEU A 578      55.689  53.706  58.196  1.00  0.78           C  
ATOM   4483  N   GLU A 579      56.074  48.802  57.044  1.00  0.83           N  
ATOM   4484  CA  GLU A 579      55.427  48.274  55.846  1.00  0.84           C  
ATOM   4485  C   GLU A 579      53.922  48.524  55.876  1.00  0.83           C  
ATOM   4486  CB  GLU A 579      55.709  46.777  55.698  1.00  0.83           C  
ATOM   4487  O   GLU A 579      53.244  48.147  56.833  1.00  0.81           O  
ATOM   4488  CG  GLU A 579      57.178  46.446  55.480  1.00  0.81           C  
ATOM   4489  CD  GLU A 579      57.438  44.959  55.301  1.00  0.81           C  
ATOM   4490  OE1 GLU A 579      56.535  44.238  54.820  1.00  0.83           O  
ATOM   4491  OE2 GLU A 579      58.554  44.510  55.647  1.00  0.84           O  
ATOM   4492  N   ILE A 580      53.537  49.374  54.871  1.00  0.81           N  
ATOM   4493  CA  ILE A 580      52.149  49.800  54.738  1.00  0.82           C  
ATOM   4494  C   ILE A 580      51.522  49.143  53.510  1.00  0.80           C  
ATOM   4495  CB  ILE A 580      52.037  51.338  54.638  1.00  0.78           C  
ATOM   4496  O   ILE A 580      52.054  49.249  52.402  1.00  0.76           O  
ATOM   4497  CG1 ILE A 580      52.675  52.001  55.864  1.00  0.73           C  
ATOM   4498  CG2 ILE A 580      50.574  51.765  54.484  1.00  0.72           C  
ATOM   4499  CD1 ILE A 580      52.721  53.521  55.793  1.00  0.71           C  
ATOM   4500  N   ALA A 581      50.478  48.310  53.687  1.00  0.80           N  
ATOM   4501  CA  ALA A 581      49.590  47.896  52.604  1.00  0.80           C  
ATOM   4502  C   ALA A 581      48.398  48.840  52.481  1.00  0.78           C  
ATOM   4503  CB  ALA A 581      49.111  46.464  52.828  1.00  0.78           C  
ATOM   4504  O   ALA A 581      47.505  48.836  53.332  1.00  0.74           O  
ATOM   4505  N   GLY A 582      48.565  49.703  51.379  1.00  0.78           N  
ATOM   4506  CA  GLY A 582      47.594  50.743  51.076  1.00  0.78           C  
ATOM   4507  C   GLY A 582      48.234  52.079  50.748  1.00  0.76           C  
ATOM   4508  O   GLY A 582      49.422  52.141  50.425  1.00  0.71           O  
ATOM   4509  N   ASN A 583      47.531  53.199  50.525  1.00  0.71           N  
ATOM   4510  CA  ASN A 583      48.024  54.551  50.283  1.00  0.72           C  
ATOM   4511  C   ASN A 583      48.772  55.100  51.494  1.00  0.71           C  
ATOM   4512  CB  ASN A 583      46.871  55.483  49.904  1.00  0.69           C  
ATOM   4513  O   ASN A 583      48.336  54.920  52.632  1.00  0.70           O  
ATOM   4514  CG  ASN A 583      46.142  55.031  48.654  1.00  0.65           C  
ATOM   4515  ND2 ASN A 583      44.886  55.441  48.519  1.00  0.64           N  
ATOM   4516  OD1 ASN A 583      46.702  54.320  47.816  1.00  0.65           O  
ATOM   4517  N   LEU A 584      49.999  55.631  51.160  1.00  0.70           N  
ATOM   4518  CA  LEU A 584      50.753  56.471  52.083  1.00  0.69           C  
ATOM   4519  C   LEU A 584      50.688  57.936  51.663  1.00  0.69           C  
ATOM   4520  CB  LEU A 584      52.213  56.013  52.154  1.00  0.66           C  
ATOM   4521  O   LEU A 584      51.147  58.296  50.577  1.00  0.65           O  
ATOM   4522  CG  LEU A 584      53.135  56.827  53.064  1.00  0.66           C  
ATOM   4523  CD1 LEU A 584      52.752  56.623  54.526  1.00  0.66           C  
ATOM   4524  CD2 LEU A 584      54.592  56.444  52.828  1.00  0.67           C  
ATOM   4525  N   ASP A 585      49.739  58.644  52.230  1.00  0.61           N  
ATOM   4526  CA  ASP A 585      49.803  60.102  52.278  1.00  0.64           C  
ATOM   4527  C   ASP A 585      50.815  60.573  53.320  1.00  0.61           C  
ATOM   4528  CB  ASP A 585      48.423  60.690  52.580  1.00  0.59           C  
ATOM   4529  O   ASP A 585      50.669  60.283  54.510  1.00  0.60           O  
ATOM   4530  CG  ASP A 585      48.344  62.183  52.315  1.00  0.57           C  
ATOM   4531  OD1 ASP A 585      49.364  62.787  51.920  1.00  0.60           O  
ATOM   4532  OD2 ASP A 585      47.252  62.761  52.507  1.00  0.69           O  
ATOM   4533  N   VAL A 586      52.080  61.081  52.831  1.00  0.63           N  
ATOM   4534  CA  VAL A 586      53.125  61.642  53.680  1.00  0.65           C  
ATOM   4535  C   VAL A 586      53.200  63.154  53.478  1.00  0.63           C  
ATOM   4536  CB  VAL A 586      54.499  60.998  53.390  1.00  0.61           C  
ATOM   4537  O   VAL A 586      53.562  63.625  52.397  1.00  0.61           O  
ATOM   4538  CG1 VAL A 586      55.546  61.483  54.392  1.00  0.58           C  
ATOM   4539  CG2 VAL A 586      54.391  59.474  53.422  1.00  0.59           C  
ATOM   4540  N   ASP A 587      52.571  63.896  54.501  1.00  0.66           N  
ATOM   4541  CA  ASP A 587      52.804  65.332  54.626  1.00  0.67           C  
ATOM   4542  C   ASP A 587      54.281  65.629  54.873  1.00  0.63           C  
ATOM   4543  CB  ASP A 587      51.954  65.917  55.756  1.00  0.62           C  
ATOM   4544  O   ASP A 587      54.780  65.444  55.985  1.00  0.59           O  
ATOM   4545  CG  ASP A 587      50.518  66.184  55.340  1.00  0.60           C  
ATOM   4546  OD1 ASP A 587      50.250  66.322  54.127  1.00  0.63           O  
ATOM   4547  OD2 ASP A 587      49.647  66.261  56.234  1.00  0.75           O  
ATOM   4548  N   GLY A 588      55.142  65.603  53.817  1.00  0.64           N  
ATOM   4549  CA  GLY A 588      56.549  65.959  53.915  1.00  0.66           C  
ATOM   4550  C   GLY A 588      57.403  65.315  52.840  1.00  0.60           C  
ATOM   4551  O   GLY A 588      56.879  64.757  51.874  1.00  0.55           O  
ATOM   4552  N   VAL A 589      58.634  65.713  52.399  1.00  0.51           N  
ATOM   4553  CA  VAL A 589      59.560  65.151  51.421  1.00  0.52           C  
ATOM   4554  C   VAL A 589      59.947  63.732  51.831  1.00  0.50           C  
ATOM   4555  CB  VAL A 589      60.824  66.026  51.269  1.00  0.48           C  
ATOM   4556  O   VAL A 589      60.495  63.521  52.916  1.00  0.49           O  
ATOM   4557  CG1 VAL A 589      61.710  65.502  50.139  1.00  0.41           C  
ATOM   4558  CG2 VAL A 589      60.438  67.482  51.018  1.00  0.42           C  
ATOM   4559  N   ILE A 590      59.326  62.754  51.016  1.00  0.59           N  
ATOM   4560  CA  ILE A 590      60.034  61.478  51.005  1.00  0.58           C  
ATOM   4561  C   ILE A 590      61.394  61.648  50.332  1.00  0.58           C  
ATOM   4562  CB  ILE A 590      59.213  60.383  50.286  1.00  0.55           C  
ATOM   4563  O   ILE A 590      61.471  61.889  49.125  1.00  0.55           O  
ATOM   4564  CG1 ILE A 590      57.881  60.154  51.009  1.00  0.52           C  
ATOM   4565  CG2 ILE A 590      60.016  59.082  50.190  1.00  0.53           C  
ATOM   4566  CD1 ILE A 590      56.958  59.168  50.306  1.00  0.54           C  
ATOM   4567  N   ASN A 591      62.409  62.099  51.167  1.00  0.51           N  
ATOM   4568  CA  ASN A 591      63.806  62.081  50.747  1.00  0.52           C  
ATOM   4569  C   ASN A 591      64.269  60.669  50.400  1.00  0.50           C  
ATOM   4570  CB  ASN A 591      64.701  62.681  51.833  1.00  0.47           C  
ATOM   4571  O   ASN A 591      64.691  59.916  51.279  1.00  0.48           O  
ATOM   4572  CG  ASN A 591      64.722  64.197  51.801  1.00  0.45           C  
ATOM   4573  ND2 ASN A 591      64.680  64.816  52.974  1.00  0.46           N  
ATOM   4574  OD1 ASN A 591      64.776  64.806  50.729  1.00  0.48           O  
ATOM   4575  N   ALA A 592      63.976  60.304  49.070  1.00  0.53           N  
ATOM   4576  CA  ALA A 592      64.481  59.041  48.538  1.00  0.55           C  
ATOM   4577  C   ALA A 592      65.858  59.224  47.906  1.00  0.53           C  
ATOM   4578  CB  ALA A 592      63.503  58.464  47.518  1.00  0.50           C  
ATOM   4579  O   ALA A 592      66.026  60.036  46.993  1.00  0.52           O  
ATOM   4580  N   LYS A 593      67.034  59.021  48.596  1.00  0.49           N  
ATOM   4581  CA  LYS A 593      68.440  58.867  48.234  1.00  0.49           C  
ATOM   4582  C   LYS A 593      68.610  57.849  47.110  1.00  0.47           C  
ATOM   4583  CB  LYS A 593      69.266  58.448  49.451  1.00  0.45           C  
ATOM   4584  O   LYS A 593      68.033  56.761  47.159  1.00  0.46           O  
ATOM   4585  CG  LYS A 593      69.549  59.580  50.427  1.00  0.44           C  
ATOM   4586  CD  LYS A 593      70.503  59.142  51.531  1.00  0.47           C  
ATOM   4587  CE  LYS A 593      70.777  60.271  52.515  1.00  0.46           C  
ATOM   4588  NZ  LYS A 593      71.685  59.835  53.618  1.00  0.42           N  
ATOM   4589  N   ALA A 594      69.094  58.467  45.545  1.00  0.46           N  
ATOM   4590  CA  ALA A 594      69.658  57.865  44.339  1.00  0.47           C  
ATOM   4591  C   ALA A 594      68.870  56.625  43.926  1.00  0.45           C  
ATOM   4592  CB  ALA A 594      71.126  57.510  44.558  1.00  0.41           C  
ATOM   4593  O   ALA A 594      68.611  55.744  44.749  1.00  0.43           O  
ATOM   4594  N   ASN A 595      68.107  56.813  42.590  1.00  0.42           N  
ATOM   4595  CA  ASN A 595      67.460  55.918  41.636  1.00  0.43           C  
ATOM   4596  C   ASN A 595      66.423  55.029  42.315  1.00  0.41           C  
ATOM   4597  CB  ASN A 595      68.502  55.063  40.912  1.00  0.38           C  
ATOM   4598  O   ASN A 595      66.406  53.815  42.102  1.00  0.39           O  
ATOM   4599  CG  ASN A 595      69.307  55.854  39.900  1.00  0.36           C  
ATOM   4600  ND2 ASN A 595      70.500  55.367  39.580  1.00  0.36           N  
ATOM   4601  OD1 ASN A 595      68.861  56.896  39.411  1.00  0.40           O  
ATOM   4602  N   GLN A 596      65.744  55.680  43.240  1.00  0.40           N  
ATOM   4603  CA  GLN A 596      64.675  54.875  43.822  1.00  0.40           C  
ATOM   4604  C   GLN A 596      63.309  55.502  43.561  1.00  0.39           C  
ATOM   4605  CB  GLN A 596      64.893  54.698  45.326  1.00  0.36           C  
ATOM   4606  O   GLN A 596      63.134  56.711  43.725  1.00  0.38           O  
ATOM   4607  CG  GLN A 596      66.036  53.754  45.675  1.00  0.34           C  
ATOM   4608  CD  GLN A 596      66.043  53.357  47.139  1.00  0.38           C  
ATOM   4609  NE2 GLN A 596      66.810  52.324  47.470  1.00  0.32           N  
ATOM   4610  OE1 GLN A 596      65.365  53.975  47.967  1.00  0.43           O  
ATOM   4611  N   TRP A 597      62.698  54.955  42.367  1.00  0.33           N  
ATOM   4612  CA  TRP A 597      61.302  54.648  42.072  1.00  0.45           C  
ATOM   4613  C   TRP A 597      60.366  55.558  42.860  1.00  0.34           C  
ATOM   4614  CB  TRP A 597      60.995  53.181  42.388  1.00  0.33           C  
ATOM   4615  O   TRP A 597      60.297  55.473  44.089  1.00  0.35           O  
ATOM   4616  CG  TRP A 597      61.839  52.204  41.626  1.00  0.34           C  
ATOM   4617  CD1 TRP A 597      63.061  51.710  41.992  1.00  0.34           C  
ATOM   4618  CD2 TRP A 597      61.526  51.607  40.364  1.00  0.34           C  
ATOM   4619  CE2 TRP A 597      62.603  50.759  40.024  1.00  0.29           C  
ATOM   4620  CE3 TRP A 597      60.437  51.706  39.488  1.00  0.35           C  
ATOM   4621  NE1 TRP A 597      63.525  50.840  41.033  1.00  0.32           N  
ATOM   4622  CH2 TRP A 597      61.544  50.129  38.003  1.00  0.25           C  
ATOM   4623  CZ2 TRP A 597      62.622  50.013  38.843  1.00  0.26           C  
ATOM   4624  CZ3 TRP A 597      60.458  50.963  38.313  1.00  0.28           C  
ATOM   4625  N   VAL A 598      60.202  56.857  42.796  1.00  0.47           N  
ATOM   4626  CA  VAL A 598      58.928  57.432  43.215  1.00  0.47           C  
ATOM   4627  C   VAL A 598      57.860  57.145  42.162  1.00  0.46           C  
ATOM   4628  CB  VAL A 598      59.044  58.954  43.456  1.00  0.43           C  
ATOM   4629  O   VAL A 598      57.920  57.671  41.048  1.00  0.45           O  
ATOM   4630  CG1 VAL A 598      57.742  59.510  44.030  1.00  0.41           C  
ATOM   4631  CG2 VAL A 598      60.216  59.258  44.388  1.00  0.41           C  
ATOM   4632  N   THR A 599      57.463  55.800  41.844  1.00  0.41           N  
ATOM   4633  CA  THR A 599      56.163  55.442  41.287  1.00  0.41           C  
ATOM   4634  C   THR A 599      55.065  56.334  41.860  1.00  0.41           C  
ATOM   4635  CB  THR A 599      55.825  53.966  41.562  1.00  0.39           C  
ATOM   4636  O   THR A 599      54.726  56.229  43.041  1.00  0.41           O  
ATOM   4637  CG2 THR A 599      56.041  53.111  40.318  1.00  0.37           C  
ATOM   4638  OG1 THR A 599      56.664  53.477  42.616  1.00  0.35           O  
ATOM   4639  N   GLN A 600      55.108  57.654  41.528  1.00  0.40           N  
ATOM   4640  CA  GLN A 600      53.883  58.425  41.711  1.00  0.40           C  
ATOM   4641  C   GLN A 600      52.714  57.785  40.968  1.00  0.40           C  
ATOM   4642  CB  GLN A 600      54.079  59.866  41.239  1.00  0.38           C  
ATOM   4643  O   GLN A 600      52.791  57.554  39.760  1.00  0.38           O  
ATOM   4644  CG  GLN A 600      54.096  60.887  42.368  1.00  0.36           C  
ATOM   4645  CD  GLN A 600      54.192  62.316  41.867  1.00  0.40           C  
ATOM   4646  NE2 GLN A 600      54.125  63.273  42.786  1.00  0.36           N  
ATOM   4647  OE1 GLN A 600      54.326  62.558  40.663  1.00  0.46           O  
ATOM   4648  N   GLY A 601      51.967  56.564  41.485  1.00  0.37           N  
ATOM   4649  CA  GLY A 601      50.601  56.081  41.354  1.00  0.36           C  
ATOM   4650  C   GLY A 601      49.904  56.595  40.109  1.00  0.37           C  
ATOM   4651  O   GLY A 601      49.901  57.799  39.845  1.00  0.36           O  
ATOM   4652  N   LYS A 602      50.179  56.061  38.827  1.00  0.39           N  
ATOM   4653  CA  LYS A 602      49.557  55.954  37.510  1.00  0.38           C  
ATOM   4654  C   LYS A 602      50.557  56.275  36.402  1.00  0.39           C  
ATOM   4655  CB  LYS A 602      48.348  56.886  37.410  1.00  0.35           C  
ATOM   4656  O   LYS A 602      50.978  57.424  36.253  1.00  0.37           O  
ATOM   4657  CG  LYS A 602      47.011  56.161  37.360  1.00  0.33           C  
ATOM   4658  CD  LYS A 602      45.850  57.138  37.225  1.00  0.37           C  
ATOM   4659  CE  LYS A 602      44.510  56.415  37.195  1.00  0.31           C  
ATOM   4660  NZ  LYS A 602      43.368  57.371  37.085  1.00  0.32           N  
ATOM   4661  N   TYR A 603      51.711  55.678  36.349  1.00  0.43           N  
ATOM   4662  CA  TYR A 603      52.480  55.888  35.127  1.00  0.43           C  
ATOM   4663  C   TYR A 603      53.975  55.761  35.394  1.00  0.43           C  
ATOM   4664  CB  TYR A 603      52.171  57.263  34.527  1.00  0.39           C  
ATOM   4665  O   TYR A 603      54.554  56.580  36.112  1.00  0.41           O  
ATOM   4666  CG  TYR A 603      50.710  57.472  34.208  1.00  0.36           C  
ATOM   4667  CD1 TYR A 603      50.131  56.887  33.084  1.00  0.33           C  
ATOM   4668  CD2 TYR A 603      49.907  58.255  35.029  1.00  0.36           C  
ATOM   4669  CE1 TYR A 603      48.786  57.078  32.786  1.00  0.37           C  
ATOM   4670  CE2 TYR A 603      48.560  58.454  34.740  1.00  0.38           C  
ATOM   4671  OH  TYR A 603      46.678  58.055  33.328  1.00  0.35           O  
ATOM   4672  CZ  TYR A 603      48.010  57.862  33.618  1.00  0.35           C  
ATOM   4673  N   SER A 604      54.501  54.487  35.614  1.00  0.37           N  
ATOM   4674  CA  SER A 604      55.934  54.285  35.424  1.00  0.41           C  
ATOM   4675  C   SER A 604      56.305  54.312  33.945  1.00  0.37           C  
ATOM   4676  CB  SER A 604      56.376  52.959  36.044  1.00  0.35           C  
ATOM   4677  O   SER A 604      55.669  53.643  33.128  1.00  0.37           O  
ATOM   4678  OG  SER A 604      56.234  51.897  35.116  1.00  0.32           O  
ATOM   4679  N   TYR A 605      56.721  55.513  33.341  1.00  0.40           N  
ATOM   4680  CA  TYR A 605      57.702  55.816  32.306  1.00  0.41           C  
ATOM   4681  C   TYR A 605      58.867  54.835  32.354  1.00  0.40           C  
ATOM   4682  CB  TYR A 605      58.220  57.249  32.459  1.00  0.37           C  
ATOM   4683  O   TYR A 605      59.616  54.798  33.333  1.00  0.39           O  
ATOM   4684  CG  TYR A 605      57.669  58.207  31.430  1.00  0.36           C  
ATOM   4685  CD1 TYR A 605      58.314  58.396  30.210  1.00  0.34           C  
ATOM   4686  CD2 TYR A 605      56.504  58.925  31.676  1.00  0.36           C  
ATOM   4687  CE1 TYR A 605      57.812  59.279  29.260  1.00  0.36           C  
ATOM   4688  CE2 TYR A 605      55.992  59.811  30.734  1.00  0.38           C  
ATOM   4689  OH  TYR A 605      56.150  60.856  28.593  1.00  0.29           O  
ATOM   4690  CZ  TYR A 605      56.652  59.980  29.530  1.00  0.35           C  
ATOM   4691  N   ASP A 606      58.706  53.683  31.574  1.00  0.40           N  
ATOM   4692  CA  ASP A 606      59.932  53.091  31.046  1.00  0.42           C  
ATOM   4693  C   ASP A 606      60.490  53.921  29.893  1.00  0.40           C  
ATOM   4694  CB  ASP A 606      59.679  51.654  30.585  1.00  0.36           C  
ATOM   4695  O   ASP A 606      59.808  54.137  28.889  1.00  0.38           O  
ATOM   4696  CG  ASP A 606      60.949  50.825  30.505  1.00  0.35           C  
ATOM   4697  OD1 ASP A 606      62.057  51.402  30.538  1.00  0.36           O  
ATOM   4698  OD2 ASP A 606      60.840  49.584  30.404  1.00  0.42           O  
ATOM   4699  N   ALA A 607      61.430  54.818  30.092  1.00  0.38           N  
ATOM   4700  CA  ALA A 607      62.563  55.584  29.577  1.00  0.37           C  
ATOM   4701  C   ALA A 607      63.363  54.767  28.566  1.00  0.38           C  
ATOM   4702  CB  ALA A 607      63.464  56.036  30.723  1.00  0.35           C  
ATOM   4703  O   ALA A 607      64.404  55.215  28.081  1.00  0.37           O  
ATOM   4704  N   ARG A 608      62.679  53.919  27.603  1.00  0.43           N  
ATOM   4705  CA  ARG A 608      63.407  53.585  26.383  1.00  0.44           C  
ATOM   4706  C   ARG A 608      62.447  53.235  25.251  1.00  0.42           C  
ATOM   4707  CB  ARG A 608      64.369  52.421  26.632  1.00  0.39           C  
ATOM   4708  O   ARG A 608      62.868  53.055  24.106  1.00  0.40           O  
ATOM   4709  CG  ARG A 608      65.549  52.777  27.523  1.00  0.38           C  
ATOM   4710  CD  ARG A 608      66.491  51.596  27.710  1.00  0.41           C  
ATOM   4711  NE  ARG A 608      66.400  51.041  29.057  1.00  0.37           N  
ATOM   4712  NH1 ARG A 608      67.991  49.402  28.712  1.00  0.28           N  
ATOM   4713  NH2 ARG A 608      66.951  49.587  30.747  1.00  0.23           N  
ATOM   4714  CZ  ARG A 608      67.114  50.011  29.502  1.00  0.37           C  
ATOM   4715  N   ASN A 609      61.083  53.536  25.360  1.00  0.39           N  
ATOM   4716  CA  ASN A 609      60.133  53.527  24.253  1.00  0.40           C  
ATOM   4717  C   ASN A 609      58.960  54.468  24.514  1.00  0.39           C  
ATOM   4718  CB  ASN A 609      59.626  52.107  23.992  1.00  0.37           C  
ATOM   4719  O   ASN A 609      58.159  54.231  25.420  1.00  0.38           O  
ATOM   4720  CG  ASN A 609      60.255  51.480  22.763  1.00  0.35           C  
ATOM   4721  ND2 ASN A 609      60.185  50.157  22.670  1.00  0.37           N  
ATOM   4722  OD1 ASN A 609      60.800  52.179  21.904  1.00  0.40           O  
ATOM   4723  N   SER A 610      59.067  55.901  24.543  1.00  0.38           N  
ATOM   4724  CA  SER A 610      58.275  57.081  24.215  1.00  0.38           C  
ATOM   4725  C   SER A 610      56.979  56.698  23.508  1.00  0.38           C  
ATOM   4726  CB  SER A 610      59.080  58.040  23.337  1.00  0.35           C  
ATOM   4727  O   SER A 610      56.201  57.569  23.112  1.00  0.36           O  
ATOM   4728  OG  SER A 610      59.566  57.378  22.183  1.00  0.33           O  
ATOM   4729  N   ASP A 611      56.217  55.609  23.950  1.00  0.39           N  
ATOM   4730  CA  ASP A 611      54.855  55.200  23.617  1.00  0.41           C  
ATOM   4731  C   ASP A 611      54.250  54.347  24.729  1.00  0.39           C  
ATOM   4732  CB  ASP A 611      54.835  54.431  22.294  1.00  0.36           C  
ATOM   4733  O   ASP A 611      54.513  53.145  24.809  1.00  0.38           O  
ATOM   4734  CG  ASP A 611      55.153  55.307  21.094  1.00  0.34           C  
ATOM   4735  OD1 ASP A 611      54.944  56.537  21.165  1.00  0.39           O  
ATOM   4736  OD2 ASP A 611      55.614  54.761  20.069  1.00  0.43           O  
ATOM   4737  N   LEU A 612      54.185  54.762  26.046  1.00  0.39           N  
ATOM   4738  CA  LEU A 612      53.590  54.416  27.332  1.00  0.40           C  
ATOM   4739  C   LEU A 612      52.256  55.131  27.523  1.00  0.39           C  
ATOM   4740  CB  LEU A 612      54.542  54.774  28.477  1.00  0.35           C  
ATOM   4741  O   LEU A 612      52.225  56.326  27.825  1.00  0.37           O  
ATOM   4742  CG  LEU A 612      55.694  53.800  28.729  1.00  0.34           C  
ATOM   4743  CD1 LEU A 612      56.789  54.475  29.549  1.00  0.32           C  
ATOM   4744  CD2 LEU A 612      55.190  52.544  29.432  1.00  0.34           C  
ATOM   4745  N   PHE A 613      51.097  54.645  26.787  1.00  0.41           N  
ATOM   4746  CA  PHE A 613      49.647  54.494  26.795  1.00  0.43           C  
ATOM   4747  C   PHE A 613      49.210  53.510  27.874  1.00  0.41           C  
ATOM   4748  CB  PHE A 613      49.147  54.026  25.425  1.00  0.38           C  
ATOM   4749  O   PHE A 613      49.545  52.325  27.814  1.00  0.39           O  
ATOM   4750  CG  PHE A 613      49.296  55.058  24.339  1.00  0.36           C  
ATOM   4751  CD1 PHE A 613      48.363  56.079  24.199  1.00  0.35           C  
ATOM   4752  CD2 PHE A 613      50.369  55.007  23.459  1.00  0.37           C  
ATOM   4753  CE1 PHE A 613      48.498  57.035  23.195  1.00  0.37           C  
ATOM   4754  CE2 PHE A 613      50.511  55.960  22.454  1.00  0.37           C  
ATOM   4755  CZ  PHE A 613      49.574  56.972  22.323  1.00  0.35           C  
ATOM   4756  N   GLY A 614      49.185  53.942  29.271  1.00  0.36           N  
ATOM   4757  CA  GLY A 614      48.466  53.716  30.514  1.00  0.36           C  
ATOM   4758  C   GLY A 614      47.061  53.183  30.303  1.00  0.36           C  
ATOM   4759  O   GLY A 614      46.179  53.910  29.842  1.00  0.35           O  
ATOM   4760  N   LEU A 615      46.757  51.946  29.688  1.00  0.34           N  
ATOM   4761  CA  LEU A 615      45.571  51.120  29.490  1.00  0.34           C  
ATOM   4762  C   LEU A 615      45.031  50.614  30.823  1.00  0.34           C  
ATOM   4763  CB  LEU A 615      45.889  49.936  28.572  1.00  0.31           C  
ATOM   4764  O   LEU A 615      45.622  49.724  31.439  1.00  0.33           O  
ATOM   4765  CG  LEU A 615      45.751  50.187  27.070  1.00  0.30           C  
ATOM   4766  CD1 LEU A 615      46.773  49.358  26.298  1.00  0.26           C  
ATOM   4767  CD2 LEU A 615      44.335  49.870  26.602  1.00  0.29           C  
ATOM   4768  N   CYS A 616      44.373  51.640  31.593  1.00  0.27           N  
ATOM   4769  CA  CYS A 616      43.347  51.776  32.620  1.00  0.31           C  
ATOM   4770  C   CYS A 616      42.010  52.177  32.006  1.00  0.27           C  
ATOM   4771  CB  CYS A 616      43.768  52.809  33.665  1.00  0.26           C  
ATOM   4772  O   CYS A 616      41.938  53.141  31.242  1.00  0.27           O  
ATOM   4773  SG  CYS A 616      44.389  52.082  35.197  1.00  0.30           S  
ATOM   4774  N   ALA A 617      41.095  51.131  31.315  1.00  0.31           N  
ATOM   4775  CA  ALA A 617      39.636  51.174  31.362  1.00  0.30           C  
ATOM   4776  C   ALA A 617      39.036  50.971  29.974  1.00  0.31           C  
ATOM   4777  CB  ALA A 617      39.162  52.499  31.955  1.00  0.28           C  
ATOM   4778  O   ALA A 617      39.401  51.669  29.025  1.00  0.29           O  
ATOM   4779  N   LEU A 618      38.617  49.673  29.501  1.00  0.36           N  
ATOM   4780  CA  LEU A 618      37.508  49.585  28.558  1.00  0.38           C  
ATOM   4781  C   LEU A 618      36.187  49.927  29.238  1.00  0.36           C  
ATOM   4782  CB  LEU A 618      37.432  48.183  27.947  1.00  0.34           C  
ATOM   4783  O   LEU A 618      35.660  49.130  30.018  1.00  0.36           O  
ATOM   4784  CG  LEU A 618      37.391  48.110  26.420  1.00  0.33           C  
ATOM   4785  CD1 LEU A 618      38.712  47.572  25.880  1.00  0.32           C  
ATOM   4786  CD2 LEU A 618      36.225  47.243  25.957  1.00  0.34           C  
ATOM   4787  N   TYR A 619      36.152  51.270  29.685  1.00  0.34           N  
ATOM   4788  CA  TYR A 619      34.930  52.052  29.829  1.00  0.34           C  
ATOM   4789  C   TYR A 619      34.639  52.848  28.562  1.00  0.34           C  
ATOM   4790  CB  TYR A 619      35.035  52.999  31.028  1.00  0.30           C  
ATOM   4791  O   TYR A 619      35.456  53.667  28.135  1.00  0.32           O  
ATOM   4792  CG  TYR A 619      34.499  52.415  32.312  1.00  0.29           C  
ATOM   4793  CD1 TYR A 619      33.171  52.608  32.687  1.00  0.26           C  
ATOM   4794  CD2 TYR A 619      35.318  51.670  33.154  1.00  0.30           C  
ATOM   4795  CE1 TYR A 619      32.673  52.073  33.871  1.00  0.31           C  
ATOM   4796  CE2 TYR A 619      34.831  51.131  34.340  1.00  0.33           C  
ATOM   4797  OH  TYR A 619      33.021  50.805  35.862  1.00  0.27           O  
ATOM   4798  CZ  TYR A 619      33.509  51.337  34.689  1.00  0.28           C  
ATOM   4799  N   PHE A 620      33.750  52.369  27.599  1.00  0.39           N  
ATOM   4800  CA  PHE A 620      32.850  53.168  26.776  1.00  0.41           C  
ATOM   4801  C   PHE A 620      32.050  54.140  27.635  1.00  0.38           C  
ATOM   4802  CB  PHE A 620      31.901  52.266  25.982  1.00  0.36           C  
ATOM   4803  O   PHE A 620      31.152  53.729  28.373  1.00  0.37           O  
ATOM   4804  CG  PHE A 620      32.584  51.462  24.909  1.00  0.35           C  
ATOM   4805  CD1 PHE A 620      32.806  52.004  23.649  1.00  0.34           C  
ATOM   4806  CD2 PHE A 620      33.005  50.162  25.160  1.00  0.37           C  
ATOM   4807  CE1 PHE A 620      33.437  51.262  22.653  1.00  0.39           C  
ATOM   4808  CE2 PHE A 620      33.637  49.414  24.170  1.00  0.39           C  
ATOM   4809  CZ  PHE A 620      33.851  49.966  22.917  1.00  0.38           C  
ATOM   4810  N   GLN A 621      32.692  54.793  28.655  1.00  0.30           N  
ATOM   4811  CA  GLN A 621      32.147  56.106  28.984  1.00  0.31           C  
ATOM   4812  C   GLN A 621      33.023  57.222  28.422  1.00  0.30           C  
ATOM   4813  CB  GLN A 621      32.002  56.264  30.498  1.00  0.28           C  
ATOM   4814  O   GLN A 621      34.227  57.265  28.685  1.00  0.28           O  
ATOM   4815  CG  GLN A 621      30.823  57.133  30.916  1.00  0.27           C  
ATOM   4816  CD  GLN A 621      30.677  57.238  32.423  1.00  0.31           C  
ATOM   4817  NE2 GLN A 621      29.688  58.004  32.870  1.00  0.30           N  
ATOM   4818  OE1 GLN A 621      31.447  56.636  33.178  1.00  0.40           O  
ATOM   4819  N   THR A 622      32.639  57.692  27.265  1.00  0.36           N  
ATOM   4820  CA  THR A 622      32.678  59.127  27.006  1.00  0.37           C  
ATOM   4821  C   THR A 622      32.402  59.915  28.283  1.00  0.36           C  
ATOM   4822  CB  THR A 622      31.660  59.527  25.922  1.00  0.34           C  
ATOM   4823  O   THR A 622      31.270  59.937  28.772  1.00  0.34           O  
ATOM   4824  CG2 THR A 622      32.056  58.963  24.561  1.00  0.31           C  
ATOM   4825  OG1 THR A 622      30.368  59.022  26.279  1.00  0.33           O  
ATOM   4826  N   ALA A 623      33.087  59.679  29.416  1.00  0.35           N  
ATOM   4827  CA  ALA A 623      33.240  60.906  30.193  1.00  0.35           C  
ATOM   4828  C   ALA A 623      34.139  61.905  29.471  1.00  0.35           C  
ATOM   4829  CB  ALA A 623      33.803  60.592  31.577  1.00  0.32           C  
ATOM   4830  O   ALA A 623      35.241  61.558  29.039  1.00  0.33           O  
ATOM   4831  N   ALA A 624      33.496  62.745  28.656  1.00  0.37           N  
ATOM   4832  CA  ALA A 624      33.961  64.110  28.425  1.00  0.37           C  
ATOM   4833  C   ALA A 624      34.932  64.168  27.250  1.00  0.37           C  
ATOM   4834  CB  ALA A 624      34.620  64.668  29.684  1.00  0.33           C  
ATOM   4835  O   ALA A 624      35.908  63.414  27.205  1.00  0.35           O  
ATOM   4836  N   GLN A 625      34.353  64.454  26.013  1.00  0.38           N  
ATOM   4837  CA  GLN A 625      34.805  65.500  25.102  1.00  0.40           C  
ATOM   4838  C   GLN A 625      36.158  65.150  24.489  1.00  0.38           C  
ATOM   4839  CB  GLN A 625      34.888  66.845  25.826  1.00  0.35           C  
ATOM   4840  O   GLN A 625      37.196  65.298  25.138  1.00  0.36           O  
ATOM   4841  CG  GLN A 625      33.538  67.518  26.032  1.00  0.34           C  
ATOM   4842  CD  GLN A 625      33.663  68.986  26.394  1.00  0.41           C  
ATOM   4843  NE2 GLN A 625      32.542  69.700  26.372  1.00  0.35           N  
ATOM   4844  OE1 GLN A 625      34.757  69.474  26.692  1.00  0.47           O  
ATOM   4845  N   ASN A 626      36.383  63.924  23.718  1.00  0.41           N  
ATOM   4846  CA  ASN A 626      37.467  64.057  22.750  1.00  0.42           C  
ATOM   4847  C   ASN A 626      37.628  62.792  21.912  1.00  0.41           C  
ATOM   4848  CB  ASN A 626      38.780  64.396  23.458  1.00  0.38           C  
ATOM   4849  O   ASN A 626      37.891  61.715  22.450  1.00  0.40           O  
ATOM   4850  CG  ASN A 626      38.990  65.890  23.616  1.00  0.36           C  
ATOM   4851  ND2 ASN A 626      39.858  66.271  24.545  1.00  0.37           N  
ATOM   4852  OD1 ASN A 626      38.375  66.693  22.910  1.00  0.41           O  
ATOM   4853  N   LYS A 627      36.984  62.498  20.613  1.00  0.42           N  
ATOM   4854  CA  LYS A 627      36.946  62.244  19.175  1.00  0.41           C  
ATOM   4855  C   LYS A 627      38.185  61.479  18.719  1.00  0.42           C  
ATOM   4856  CB  LYS A 627      36.826  63.557  18.401  1.00  0.38           C  
ATOM   4857  O   LYS A 627      38.396  61.286  17.520  1.00  0.39           O  
ATOM   4858  CG  LYS A 627      35.474  64.240  18.546  1.00  0.36           C  
ATOM   4859  CD  LYS A 627      35.345  65.430  17.603  1.00  0.40           C  
ATOM   4860  CE  LYS A 627      33.977  66.089  17.717  1.00  0.34           C  
ATOM   4861  NZ  LYS A 627      33.827  67.224  16.758  1.00  0.34           N  
ATOM   4862  N   ASP A 628      38.910  60.475  19.438  1.00  0.42           N  
ATOM   4863  CA  ASP A 628      40.020  59.863  18.713  1.00  0.43           C  
ATOM   4864  C   ASP A 628      40.484  58.581  19.400  1.00  0.42           C  
ATOM   4865  CB  ASP A 628      41.187  60.846  18.589  1.00  0.38           C  
ATOM   4866  O   ASP A 628      41.560  58.547  20.000  1.00  0.40           O  
ATOM   4867  CG  ASP A 628      40.846  62.068  17.755  1.00  0.36           C  
ATOM   4868  OD1 ASP A 628      40.044  61.954  16.803  1.00  0.40           O  
ATOM   4869  OD2 ASP A 628      41.387  63.156  18.051  1.00  0.45           O  
ATOM   4870  N   GLN A 629      39.647  57.501  19.747  1.00  0.37           N  
ATOM   4871  CA  GLN A 629      40.247  56.393  20.483  1.00  0.39           C  
ATOM   4872  C   GLN A 629      39.548  55.075  20.160  1.00  0.37           C  
ATOM   4873  CB  GLN A 629      40.197  56.659  21.989  1.00  0.34           C  
ATOM   4874  O   GLN A 629      38.354  54.919  20.425  1.00  0.36           O  
ATOM   4875  CG  GLN A 629      40.985  57.887  22.423  1.00  0.33           C  
ATOM   4876  CD  GLN A 629      41.042  58.045  23.931  1.00  0.37           C  
ATOM   4877  NE2 GLN A 629      41.877  58.966  24.400  1.00  0.33           N  
ATOM   4878  OE1 GLN A 629      40.341  57.345  24.669  1.00  0.43           O  
ATOM   4879  N   GLY A 630      40.070  54.006  19.034  1.00  0.36           N  
ATOM   4880  CA  GLY A 630      39.793  52.750  18.356  1.00  0.37           C  
ATOM   4881  C   GLY A 630      40.540  51.572  18.954  1.00  0.36           C  
ATOM   4882  O   GLY A 630      41.599  51.745  19.561  1.00  0.35           O  
ATOM   4883  N   LEU A 631      39.902  50.442  19.221  1.00  0.41           N  
ATOM   4884  CA  LEU A 631      40.161  49.055  19.592  1.00  0.43           C  
ATOM   4885  C   LEU A 631      41.263  48.457  18.725  1.00  0.41           C  
ATOM   4886  CB  LEU A 631      38.885  48.219  19.464  1.00  0.39           C  
ATOM   4887  O   LEU A 631      41.103  48.331  17.508  1.00  0.41           O  
ATOM   4888  CG  LEU A 631      38.556  47.299  20.641  1.00  0.39           C  
ATOM   4889  CD1 LEU A 631      37.343  47.825  21.401  1.00  0.39           C  
ATOM   4890  CD2 LEU A 631      38.313  45.874  20.155  1.00  0.41           C  
ATOM   4891  N   ASN A 632      42.547  48.223  19.248  1.00  0.35           N  
ATOM   4892  CA  ASN A 632      43.811  47.684  18.757  1.00  0.37           C  
ATOM   4893  C   ASN A 632      43.975  46.214  19.129  1.00  0.35           C  
ATOM   4894  CB  ASN A 632      44.988  48.503  19.292  1.00  0.34           C  
ATOM   4895  O   ASN A 632      43.941  45.860  20.309  1.00  0.35           O  
ATOM   4896  CG  ASN A 632      45.197  49.794  18.525  1.00  0.33           C  
ATOM   4897  ND2 ASN A 632      45.506  50.867  19.244  1.00  0.33           N  
ATOM   4898  OD1 ASN A 632      45.082  49.827  17.297  1.00  0.34           O  
ATOM   4899  N   PHE A 633      43.716  45.140  18.279  1.00  0.44           N  
ATOM   4900  CA  PHE A 633      44.029  43.717  18.225  1.00  0.46           C  
ATOM   4901  C   PHE A 633      45.493  43.498  17.861  1.00  0.43           C  
ATOM   4902  CB  PHE A 633      43.125  43.004  17.215  1.00  0.42           C  
ATOM   4903  O   PHE A 633      45.929  43.872  16.770  1.00  0.43           O  
ATOM   4904  CG  PHE A 633      41.666  43.031  17.581  1.00  0.41           C  
ATOM   4905  CD1 PHE A 633      41.116  42.034  18.378  1.00  0.42           C  
ATOM   4906  CD2 PHE A 633      40.843  44.054  17.128  1.00  0.44           C  
ATOM   4907  CE1 PHE A 633      39.766  42.057  18.719  1.00  0.45           C  
ATOM   4908  CE2 PHE A 633      39.492  44.083  17.464  1.00  0.43           C  
ATOM   4909  CZ  PHE A 633      38.956  43.083  18.259  1.00  0.51           C  
ATOM   4910  N   LEU A 634      46.472  43.457  18.797  1.00  0.42           N  
ATOM   4911  CA  LEU A 634      47.898  43.148  18.773  1.00  0.42           C  
ATOM   4912  C   LEU A 634      48.130  41.683  18.420  1.00  0.42           C  
ATOM   4913  CB  LEU A 634      48.539  43.468  20.126  1.00  0.39           C  
ATOM   4914  O   LEU A 634      47.628  40.788  19.104  1.00  0.41           O  
ATOM   4915  CG  LEU A 634      48.745  44.949  20.446  1.00  0.37           C  
ATOM   4916  CD1 LEU A 634      48.886  45.152  21.950  1.00  0.35           C  
ATOM   4917  CD2 LEU A 634      49.968  45.489  19.711  1.00  0.38           C  
ATOM   4918  N   ARG A 635      48.423  41.307  17.065  1.00  0.43           N  
ATOM   4919  CA  ARG A 635      49.208  40.207  16.513  1.00  0.43           C  
ATOM   4920  C   ARG A 635      50.651  40.265  17.004  1.00  0.43           C  
ATOM   4921  CB  ARG A 635      49.174  40.236  14.984  1.00  0.40           C  
ATOM   4922  O   ARG A 635      51.295  41.314  16.935  1.00  0.42           O  
ATOM   4923  CG  ARG A 635      49.372  38.875  14.337  1.00  0.39           C  
ATOM   4924  CD  ARG A 635      49.319  38.958  12.818  1.00  0.41           C  
ATOM   4925  NE  ARG A 635      49.538  37.654  12.198  1.00  0.38           N  
ATOM   4926  NH1 ARG A 635      49.612  38.464  10.036  1.00  0.28           N  
ATOM   4927  NH2 ARG A 635      49.868  36.221  10.435  1.00  0.24           N  
ATOM   4928  CZ  ARG A 635      49.672  37.449  10.891  1.00  0.43           C  
ATOM   4929  N   SER A 636      51.019  39.402  17.948  1.00  0.40           N  
ATOM   4930  CA  SER A 636      52.437  39.079  18.075  1.00  0.43           C  
ATOM   4931  C   SER A 636      53.208  39.477  16.821  1.00  0.40           C  
ATOM   4932  CB  SER A 636      52.625  37.586  18.346  1.00  0.38           C  
ATOM   4933  O   SER A 636      52.877  39.040  15.717  1.00  0.39           O  
ATOM   4934  OG  SER A 636      52.893  36.886  17.143  1.00  0.39           O  
ATOM   4935  N   GLY A 637      53.736  40.726  16.783  1.00  0.39           N  
ATOM   4936  CA  GLY A 637      54.869  41.209  16.011  1.00  0.38           C  
ATOM   4937  C   GLY A 637      54.479  42.213  14.943  1.00  0.38           C  
ATOM   4938  O   GLY A 637      55.335  42.707  14.206  1.00  0.36           O
[truncated: 158,792 more chars]
