# Supplementary material for: DepoScope: Accurate phage depolymerase annotation and domain delineation using large language models
Source: PLoS Comput Biol. 2024 Aug 5;20(8):e1011831. doi: 10.1371/journal.pcbi.1011831 (PMC11326577; doi:10.1371/journal.pcbi.1011831)
Supplement: S1 Data — (ZIP) [file pcbi.1011831.s003.zip › FN_FP_deposcope_032024/False_positives/NC_022770.1__YP_008771328.pdb]

PARENT N/A
ATOM      1  N   MET A   1      -2.889 -14.391  15.067  1.00  0.17           N  
ATOM      2  CA  MET A   1      -3.389 -15.462  14.209  1.00  0.22           C  
ATOM      3  C   MET A   1      -3.117 -15.155  12.741  1.00  0.15           C  
ATOM      4  CB  MET A   1      -4.888 -15.673  14.431  1.00  0.16           C  
ATOM      5  O   MET A   1      -3.507 -14.099  12.240  1.00  0.15           O  
ATOM      6  CG  MET A   1      -5.318 -17.130  14.364  1.00  0.10           C  
ATOM      7  SD  MET A   1      -7.107 -17.351  14.709  1.00  0.15           S  
ATOM      8  CE  MET A   1      -7.019 -18.381  16.200  1.00  0.10           C  
ATOM      9  N   LEU A   2      -2.006 -15.287  11.982  1.00  0.31           N  
ATOM     10  CA  LEU A   2      -2.144 -15.304  10.530  1.00  0.30           C  
ATOM     11  C   LEU A   2      -3.503 -15.861  10.120  1.00  0.31           C  
ATOM     12  CB  LEU A   2      -1.026 -16.136   9.896  1.00  0.28           C  
ATOM     13  O   LEU A   2      -3.873 -16.967  10.520  1.00  0.30           O  
ATOM     14  CG  LEU A   2       0.368 -15.507   9.891  1.00  0.28           C  
ATOM     15  CD1 LEU A   2       1.426 -16.565   9.596  1.00  0.24           C  
ATOM     16  CD2 LEU A   2       0.440 -14.373   8.874  1.00  0.27           C  
ATOM     17  N   TYR A   3      -4.644 -15.114  10.138  1.00  0.39           N  
ATOM     18  CA  TYR A   3      -5.885 -15.711   9.655  1.00  0.39           C  
ATOM     19  C   TYR A   3      -5.609 -16.721   8.548  1.00  0.39           C  
ATOM     20  CB  TYR A   3      -6.840 -14.627   9.146  1.00  0.35           C  
ATOM     21  O   TYR A   3      -5.072 -16.368   7.496  1.00  0.37           O  
ATOM     22  CG  TYR A   3      -7.354 -13.712  10.231  1.00  0.33           C  
ATOM     23  CD1 TYR A   3      -8.424 -14.091  11.039  1.00  0.30           C  
ATOM     24  CD2 TYR A   3      -6.772 -12.468  10.451  1.00  0.32           C  
ATOM     25  CE1 TYR A   3      -8.903 -13.251  12.039  1.00  0.31           C  
ATOM     26  CE2 TYR A   3      -7.243 -11.620  11.448  1.00  0.34           C  
ATOM     27  OH  TYR A   3      -8.776 -11.185  13.225  1.00  0.27           O  
ATOM     28  CZ  TYR A   3      -8.306 -12.020  12.236  1.00  0.28           C  
ATOM     29  N   PRO A   4      -5.207 -18.006   8.807  1.00  0.41           N  
ATOM     30  CA  PRO A   4      -5.511 -19.195   8.008  1.00  0.41           C  
ATOM     31  C   PRO A   4      -6.685 -18.981   7.054  1.00  0.41           C  
ATOM     32  CB  PRO A   4      -5.851 -20.252   9.063  1.00  0.37           C  
ATOM     33  O   PRO A   4      -7.692 -18.378   7.434  1.00  0.39           O  
ATOM     34  CG  PRO A   4      -6.250 -19.469  10.272  1.00  0.35           C  
ATOM     35  CD  PRO A   4      -5.599 -18.118  10.202  1.00  0.39           C  
ATOM     36  N   LYS A   5      -6.214 -18.686   5.734  1.00  0.47           N  
ATOM     37  CA  LYS A   5      -6.258 -19.018   4.312  1.00  0.48           C  
ATOM     38  C   LYS A   5      -7.547 -18.515   3.669  1.00  0.48           C  
ATOM     39  CB  LYS A   5      -6.126 -20.528   4.110  1.00  0.40           C  
ATOM     40  O   LYS A   5      -8.643 -18.815   4.147  1.00  0.45           O  
ATOM     41  CG  LYS A   5      -4.766 -21.089   4.497  1.00  0.38           C  
ATOM     42  CD  LYS A   5      -4.633 -22.555   4.106  1.00  0.43           C  
ATOM     43  CE  LYS A   5      -3.290 -23.129   4.535  1.00  0.31           C  
ATOM     44  NZ  LYS A   5      -3.130 -24.549   4.099  1.00  0.31           N  
ATOM     45  N   LYS A   6      -7.533 -17.433   3.040  1.00  0.70           N  
ATOM     46  CA  LYS A   6      -8.085 -16.817   1.837  1.00  0.71           C  
ATOM     47  C   LYS A   6      -8.500 -17.876   0.818  1.00  0.71           C  
ATOM     48  CB  LYS A   6      -7.072 -15.857   1.211  1.00  0.63           C  
ATOM     49  O   LYS A   6      -7.946 -18.977   0.800  1.00  0.66           O  
ATOM     50  CG  LYS A   6      -6.771 -14.634   2.064  1.00  0.57           C  
ATOM     51  CD  LYS A   6      -5.850 -13.660   1.340  1.00  0.57           C  
ATOM     52  CE  LYS A   6      -5.487 -12.472   2.221  1.00  0.45           C  
ATOM     53  NZ  LYS A   6      -4.505 -11.567   1.552  1.00  0.40           N  
ATOM     54  N   ASN A   7      -9.782 -17.825   0.232  1.00  0.82           N  
ATOM     55  CA  ASN A   7     -10.130 -18.361  -1.079  1.00  0.83           C  
ATOM     56  C   ASN A   7      -8.954 -18.281  -2.048  1.00  0.82           C  
ATOM     57  CB  ASN A   7     -11.343 -17.627  -1.655  1.00  0.81           C  
ATOM     58  O   ASN A   7      -8.349 -17.220  -2.210  1.00  0.80           O  
ATOM     59  CG  ASN A   7     -11.907 -18.306  -2.887  1.00  0.80           C  
ATOM     60  ND2 ASN A   7     -12.893 -17.676  -3.513  1.00  0.81           N  
ATOM     61  OD1 ASN A   7     -11.459 -19.389  -3.273  1.00  0.82           O  
ATOM     62  N   LEU A   8      -8.499 -19.405  -2.530  1.00  0.80           N  
ATOM     63  CA  LEU A   8      -7.418 -19.493  -3.506  1.00  0.80           C  
ATOM     64  C   LEU A   8      -7.943 -19.268  -4.920  1.00  0.80           C  
ATOM     65  CB  LEU A   8      -6.725 -20.855  -3.417  1.00  0.79           C  
ATOM     66  O   LEU A   8      -7.161 -19.158  -5.867  1.00  0.78           O  
ATOM     67  CG  LEU A   8      -6.032 -21.178  -2.092  1.00  0.77           C  
ATOM     68  CD1 LEU A   8      -5.437 -22.582  -2.134  1.00  0.75           C  
ATOM     69  CD2 LEU A   8      -4.954 -20.144  -1.786  1.00  0.76           C  
ATOM     70  N   ILE A   9      -9.236 -19.147  -5.118  1.00  0.81           N  
ATOM     71  CA  ILE A   9      -9.860 -18.975  -6.425  1.00  0.81           C  
ATOM     72  C   ILE A   9     -10.286 -17.520  -6.606  1.00  0.80           C  
ATOM     73  CB  ILE A   9     -11.075 -19.915  -6.600  1.00  0.80           C  
ATOM     74  O   ILE A   9     -11.122 -17.013  -5.855  1.00  0.78           O  
ATOM     75  CG1 ILE A   9     -10.660 -21.372  -6.366  1.00  0.80           C  
ATOM     76  CG2 ILE A   9     -11.698 -19.738  -7.988  1.00  0.80           C  
ATOM     77  CD1 ILE A   9     -11.823 -22.355  -6.377  1.00  0.78           C  
ATOM     78  N   PRO A  10      -9.601 -16.703  -7.550  1.00  0.73           N  
ATOM     79  CA  PRO A  10     -10.041 -15.342  -7.864  1.00  0.73           C  
ATOM     80  C   PRO A  10     -11.467 -15.293  -8.408  1.00  0.74           C  
ATOM     81  CB  PRO A  10      -9.037 -14.882  -8.924  1.00  0.71           C  
ATOM     82  O   PRO A  10     -12.034 -16.331  -8.759  1.00  0.73           O  
ATOM     83  CG  PRO A  10      -8.627 -16.134  -9.630  1.00  0.69           C  
ATOM     84  CD  PRO A  10      -8.689 -17.274  -8.655  1.00  0.67           C  
ATOM     85  N   PRO A  11     -12.067 -14.043  -8.399  1.00  0.73           N  
ATOM     86  CA  PRO A  11     -13.325 -13.886  -9.132  1.00  0.73           C  
ATOM     87  C   PRO A  11     -13.226 -14.356 -10.582  1.00  0.73           C  
ATOM     88  CB  PRO A  11     -13.589 -12.380  -9.063  1.00  0.71           C  
ATOM     89  O   PRO A  11     -12.283 -13.992 -11.289  1.00  0.72           O  
ATOM     90  CG  PRO A  11     -12.260 -11.774  -8.747  1.00  0.70           C  
ATOM     91  CD  PRO A  11     -11.374 -12.841  -8.171  1.00  0.69           C  
ATOM     92  N   LEU A  12     -14.242 -15.179 -11.037  1.00  0.73           N  
ATOM     93  CA  LEU A  12     -14.223 -15.756 -12.376  1.00  0.73           C  
ATOM     94  C   LEU A  12     -14.784 -14.774 -13.399  1.00  0.72           C  
ATOM     95  CB  LEU A  12     -15.025 -17.060 -12.410  1.00  0.71           C  
ATOM     96  O   LEU A  12     -14.587 -14.946 -14.604  1.00  0.70           O  
ATOM     97  CG  LEU A  12     -14.497 -18.203 -11.542  1.00  0.69           C  
ATOM     98  CD1 LEU A  12     -15.356 -19.450 -11.728  1.00  0.67           C  
ATOM     99  CD2 LEU A  12     -13.039 -18.498 -11.875  1.00  0.68           C  
ATOM    100  N   LYS A  13     -15.584 -13.720 -12.882  1.00  0.66           N  
ATOM    101  CA  LYS A  13     -16.225 -12.754 -13.769  1.00  0.65           C  
ATOM    102  C   LYS A  13     -15.207 -12.098 -14.696  1.00  0.64           C  
ATOM    103  CB  LYS A  13     -16.959 -11.685 -12.957  1.00  0.62           C  
ATOM    104  O   LYS A  13     -15.531 -11.743 -15.831  1.00  0.61           O  
ATOM    105  CG  LYS A  13     -17.711 -10.671 -13.807  1.00  0.59           C  
ATOM    106  CD  LYS A  13     -18.399  -9.620 -12.944  1.00  0.58           C  
ATOM    107  CE  LYS A  13     -19.032  -8.526 -13.794  1.00  0.54           C  
ATOM    108  NZ  LYS A  13     -19.574  -7.416 -12.953  1.00  0.50           N  
ATOM    109  N   ASP A  14     -13.966 -11.947 -14.180  1.00  0.56           N  
ATOM    110  CA  ASP A  14     -12.939 -11.214 -14.914  1.00  0.55           C  
ATOM    111  C   ASP A  14     -12.173 -12.138 -15.858  1.00  0.55           C  
ATOM    112  CB  ASP A  14     -11.971 -10.531 -13.945  1.00  0.53           C  
ATOM    113  O   ASP A  14     -11.236 -11.705 -16.533  1.00  0.54           O  
ATOM    114  CG  ASP A  14     -12.646  -9.491 -13.067  1.00  0.52           C  
ATOM    115  OD1 ASP A  14     -13.601  -8.830 -13.529  1.00  0.52           O  
ATOM    116  OD2 ASP A  14     -12.216  -9.329 -11.905  1.00  0.53           O  
ATOM    117  N   TYR A  15     -12.585 -13.374 -15.919  1.00  0.57           N  
ATOM    118  CA  TYR A  15     -11.995 -14.313 -16.867  1.00  0.57           C  
ATOM    119  C   TYR A  15     -12.785 -14.340 -18.170  1.00  0.57           C  
ATOM    120  CB  TYR A  15     -11.934 -15.719 -16.264  1.00  0.55           C  
ATOM    121  O   TYR A  15     -14.014 -14.237 -18.161  1.00  0.56           O  
ATOM    122  CG  TYR A  15     -10.809 -15.908 -15.276  1.00  0.54           C  
ATOM    123  CD1 TYR A  15      -9.609 -16.501 -15.661  1.00  0.51           C  
ATOM    124  CD2 TYR A  15     -10.944 -15.494 -13.955  1.00  0.51           C  
ATOM    125  CE1 TYR A  15      -8.571 -16.679 -14.753  1.00  0.49           C  
ATOM    126  CE2 TYR A  15      -9.912 -15.666 -13.038  1.00  0.49           C  
ATOM    127  OH  TYR A  15      -7.706 -16.432 -12.543  1.00  0.44           O  
ATOM    128  CZ  TYR A  15      -8.731 -16.258 -13.446  1.00  0.50           C  
ATOM    129  N   ASP A  16     -12.109 -14.261 -19.323  1.00  0.50           N  
ATOM    130  CA  ASP A  16     -12.701 -14.445 -20.644  1.00  0.50           C  
ATOM    131  C   ASP A  16     -13.018 -15.916 -20.904  1.00  0.50           C  
ATOM    132  CB  ASP A  16     -11.766 -13.908 -21.730  1.00  0.47           C  
ATOM    133  O   ASP A  16     -12.120 -16.707 -21.201  1.00  0.48           O  
ATOM    134  CG  ASP A  16     -12.383 -13.952 -23.118  1.00  0.44           C  
ATOM    135  OD1 ASP A  16     -13.541 -14.400 -23.257  1.00  0.44           O  
ATOM    136  OD2 ASP A  16     -11.702 -13.538 -24.081  1.00  0.49           O  
ATOM    137  N   PHE A  17     -14.314 -16.416 -20.613  1.00  0.53           N  
ATOM    138  CA  PHE A  17     -14.862 -17.738 -20.893  1.00  0.52           C  
ATOM    139  C   PHE A  17     -15.123 -17.911 -22.384  1.00  0.52           C  
ATOM    140  CB  PHE A  17     -16.156 -17.963 -20.104  1.00  0.50           C  
ATOM    141  O   PHE A  17     -15.516 -18.991 -22.830  1.00  0.50           O  
ATOM    142  CG  PHE A  17     -15.950 -18.069 -18.617  1.00  0.47           C  
ATOM    143  CD1 PHE A  17     -15.566 -19.273 -18.040  1.00  0.44           C  
ATOM    144  CD2 PHE A  17     -16.141 -16.965 -17.797  1.00  0.44           C  
ATOM    145  CE1 PHE A  17     -15.375 -19.375 -16.664  1.00  0.45           C  
ATOM    146  CE2 PHE A  17     -15.951 -17.059 -16.421  1.00  0.47           C  
ATOM    147  CZ  PHE A  17     -15.569 -18.265 -15.856  1.00  0.42           C  
ATOM    148  N   SER A  18     -15.058 -16.803 -23.245  1.00  0.45           N  
ATOM    149  CA  SER A  18     -15.360 -16.937 -24.667  1.00  0.45           C  
ATOM    150  C   SER A  18     -14.208 -17.600 -25.416  1.00  0.45           C  
ATOM    151  CB  SER A  18     -15.661 -15.570 -25.283  1.00  0.41           C  
ATOM    152  O   SER A  18     -14.397 -18.125 -26.515  1.00  0.41           O  
ATOM    153  OG  SER A  18     -14.492 -14.770 -25.326  1.00  0.37           O  
ATOM    154  N   LYS A  19     -13.060 -17.664 -24.848  1.00  0.37           N  
ATOM    155  CA  LYS A  19     -11.884 -18.225 -25.508  1.00  0.38           C  
ATOM    156  C   LYS A  19     -11.646 -19.668 -25.073  1.00  0.37           C  
ATOM    157  CB  LYS A  19     -10.646 -17.378 -25.212  1.00  0.33           C  
ATOM    158  O   LYS A  19     -11.172 -19.918 -23.963  1.00  0.34           O  
ATOM    159  CG  LYS A  19     -10.673 -15.997 -25.851  1.00  0.31           C  
ATOM    160  CD  LYS A  19      -9.369 -15.246 -25.616  1.00  0.33           C  
ATOM    161  CE  LYS A  19      -9.428 -13.833 -26.179  1.00  0.31           C  
ATOM    162  NZ  LYS A  19      -8.240 -13.025 -25.771  1.00  0.33           N  
ATOM    163  N   ALA A  20     -12.682 -20.602 -25.252  1.00  0.36           N  
ATOM    164  CA  ALA A  20     -12.684 -22.060 -25.335  1.00  0.37           C  
ATOM    165  C   ALA A  20     -11.498 -22.564 -26.152  1.00  0.36           C  
ATOM    166  CB  ALA A  20     -13.994 -22.557 -25.942  1.00  0.33           C  
ATOM    167  O   ALA A  20     -11.232 -22.063 -27.248  1.00  0.35           O  
ATOM    168  N   GLY A  21     -10.631 -23.321 -25.348  1.00  0.35           N  
ATOM    169  CA  GLY A  21      -9.678 -24.196 -26.014  1.00  0.35           C  
ATOM    170  C   GLY A  21      -8.363 -23.510 -26.336  1.00  0.35           C  
ATOM    171  O   GLY A  21      -7.395 -24.166 -26.728  1.00  0.32           O  
ATOM    172  N   SER A  22      -8.219 -22.210 -26.079  1.00  0.29           N  
ATOM    173  CA  SER A  22      -6.946 -21.604 -26.456  1.00  0.31           C  
ATOM    174  C   SER A  22      -6.117 -21.249 -25.226  1.00  0.29           C  
ATOM    175  CB  SER A  22      -7.177 -20.353 -27.304  1.00  0.26           C  
ATOM    176  O   SER A  22      -6.652 -20.746 -24.235  1.00  0.28           O  
ATOM    177  OG  SER A  22      -8.477 -19.832 -27.087  1.00  0.13           O  
ATOM    178  N   VAL A  23      -5.526 -22.367 -24.507  1.00  0.29           N  
ATOM    179  CA  VAL A  23      -4.341 -22.168 -23.680  1.00  0.31           C  
ATOM    180  C   VAL A  23      -4.292 -20.724 -23.186  1.00  0.29           C  
ATOM    181  CB  VAL A  23      -3.046 -22.511 -24.451  1.00  0.27           C  
ATOM    182  O   VAL A  23      -4.196 -19.790 -23.986  1.00  0.28           O  
ATOM    183  CG1 VAL A  23      -1.848 -22.548 -23.505  1.00  0.18           C  
ATOM    184  CG2 VAL A  23      -3.198 -23.846 -25.179  1.00  0.24           C  
ATOM    185  N   TYR A  24      -5.199 -20.196 -22.425  1.00  0.32           N  
ATOM    186  CA  TYR A  24      -4.659 -19.065 -21.680  1.00  0.35           C  
ATOM    187  C   TYR A  24      -3.212 -19.319 -21.275  1.00  0.32           C  
ATOM    188  CB  TYR A  24      -5.508 -18.786 -20.436  1.00  0.32           C  
ATOM    189  O   TYR A  24      -2.913 -20.312 -20.608  1.00  0.32           O  
ATOM    190  CG  TYR A  24      -6.378 -17.559 -20.557  1.00  0.31           C  
ATOM    191  CD1 TYR A  24      -5.903 -16.304 -20.180  1.00  0.30           C  
ATOM    192  CD2 TYR A  24      -7.676 -17.650 -21.048  1.00  0.31           C  
ATOM    193  CE1 TYR A  24      -6.702 -15.171 -20.288  1.00  0.28           C  
ATOM    194  CE2 TYR A  24      -8.484 -16.523 -21.160  1.00  0.30           C  
ATOM    195  OH  TYR A  24      -8.783 -14.171 -20.888  1.00  0.14           O  
ATOM    196  CZ  TYR A  24      -7.988 -15.290 -20.779  1.00  0.30           C  
ATOM    197  N   THR A  25      -2.249 -19.321 -22.144  1.00  0.30           N  
ATOM    198  CA  THR A  25      -0.869 -19.102 -21.727  1.00  0.31           C  
ATOM    199  C   THR A  25      -0.802 -18.089 -20.587  1.00  0.30           C  
ATOM    200  CB  THR A  25      -0.000 -18.615 -22.902  1.00  0.28           C  
ATOM    201  O   THR A  25      -0.710 -16.883 -20.827  1.00  0.29           O  
ATOM    202  CG2 THR A  25       0.679 -19.786 -23.605  1.00  0.26           C  
ATOM    203  OG1 THR A  25      -0.828 -17.921 -23.844  1.00  0.27           O  
ATOM    204  N   ALA A  26      -1.848 -18.036 -19.611  1.00  0.31           N  
ATOM    205  CA  ALA A  26      -1.580 -17.156 -18.476  1.00  0.32           C  
ATOM    206  C   ALA A  26      -0.175 -17.381 -17.927  1.00  0.31           C  
ATOM    207  CB  ALA A  26      -2.619 -17.373 -17.378  1.00  0.29           C  
ATOM    208  O   ALA A  26       0.390 -18.467 -18.075  1.00  0.30           O  
ATOM    209  N   PRO A  27       0.580 -16.359 -17.697  1.00  0.32           N  
ATOM    210  CA  PRO A  27       1.880 -16.472 -17.032  1.00  0.32           C  
ATOM    211  C   PRO A  27       1.861 -17.449 -15.859  1.00  0.32           C  
ATOM    212  CB  PRO A  27       2.155 -15.045 -16.550  1.00  0.29           C  
ATOM    213  O   PRO A  27       0.849 -17.563 -15.163  1.00  0.31           O  
ATOM    214  CG  PRO A  27       1.017 -14.236 -17.084  1.00  0.28           C  
ATOM    215  CD  PRO A  27      -0.006 -15.173 -17.658  1.00  0.32           C  
ATOM    216  N   PRO A  28       2.736 -18.602 -15.865  1.00  0.29           N  
ATOM    217  CA  PRO A  28       2.996 -19.380 -14.651  1.00  0.29           C  
ATOM    218  C   PRO A  28       2.911 -18.536 -13.381  1.00  0.29           C  
ATOM    219  CB  PRO A  28       4.419 -19.902 -14.865  1.00  0.27           C  
ATOM    220  O   PRO A  28       3.521 -17.467 -13.303  1.00  0.28           O  
ATOM    221  CG  PRO A  28       4.763 -19.509 -16.265  1.00  0.26           C  
ATOM    222  CD  PRO A  28       3.734 -18.530 -16.753  1.00  0.29           C  
ATOM    223  N   GLY A  29       1.675 -18.783 -12.633  1.00  0.33           N  
ATOM    224  CA  GLY A  29       1.228 -18.147 -11.403  1.00  0.32           C  
ATOM    225  C   GLY A  29      -0.090 -17.413 -11.556  1.00  0.33           C  
ATOM    226  O   GLY A  29      -0.689 -16.989 -10.565  1.00  0.31           O  
ATOM    227  N   SER A  30      -0.760 -17.273 -12.782  1.00  0.35           N  
ATOM    228  CA  SER A  30      -2.121 -16.854 -13.104  1.00  0.36           C  
ATOM    229  C   SER A  30      -3.025 -18.057 -13.354  1.00  0.35           C  
ATOM    230  CB  SER A  30      -2.124 -15.940 -14.330  1.00  0.33           C  
ATOM    231  O   SER A  30      -2.559 -19.110 -13.795  1.00  0.34           O  
ATOM    232  OG  SER A  30      -0.815 -15.480 -14.618  1.00  0.30           O  
ATOM    233  N   TYR A  31      -3.957 -18.415 -12.477  1.00  0.44           N  
ATOM    234  CA  TYR A  31      -5.119 -19.287 -12.612  1.00  0.44           C  
ATOM    235  C   TYR A  31      -5.420 -19.570 -14.079  1.00  0.44           C  
ATOM    236  CB  TYR A  31      -6.344 -18.660 -11.940  1.00  0.40           C  
ATOM    237  O   TYR A  31      -5.326 -18.676 -14.923  1.00  0.42           O  
ATOM    238  CG  TYR A  31      -6.176 -18.442 -10.455  1.00  0.37           C  
ATOM    239  CD1 TYR A  31      -6.486 -19.449  -9.544  1.00  0.33           C  
ATOM    240  CD2 TYR A  31      -5.709 -17.229  -9.961  1.00  0.36           C  
ATOM    241  CE1 TYR A  31      -6.335 -19.252  -8.176  1.00  0.34           C  
ATOM    242  CE2 TYR A  31      -5.554 -17.021  -8.595  1.00  0.38           C  
ATOM    243  OH  TYR A  31      -5.718 -17.836  -6.357  1.00  0.28           O  
ATOM    244  CZ  TYR A  31      -5.869 -18.037  -7.711  1.00  0.32           C  
ATOM    245  N   TRP A  32      -5.299 -20.784 -14.539  1.00  0.09           N  
ATOM    246  CA  TRP A  32      -5.713 -21.423 -15.784  1.00  0.38           C  
ATOM    247  C   TRP A  32      -7.174 -21.855 -15.714  1.00  0.14           C  
ATOM    248  CB  TRP A  32      -4.824 -22.631 -16.090  1.00  0.18           C  
ATOM    249  O   TRP A  32      -7.601 -22.466 -14.731  1.00  0.17           O  
ATOM    250  CG  TRP A  32      -4.071 -22.521 -17.381  1.00  0.26           C  
ATOM    251  CD1 TRP A  32      -3.179 -21.546 -17.734  1.00  0.22           C  
ATOM    252  CD2 TRP A  32      -4.147 -23.417 -18.494  1.00  0.14           C  
ATOM    253  CE2 TRP A  32      -3.273 -22.924 -19.488  1.00  0.10           C  
ATOM    254  CE3 TRP A  32      -4.870 -24.590 -18.747  1.00  0.20           C  
ATOM    255  NE1 TRP A  32      -2.696 -21.783 -19.000  1.00  0.20           N  
ATOM    256  CH2 TRP A  32      -3.822 -24.712 -20.939  1.00  0.18           C  
ATOM    257  CZ2 TRP A  32      -3.103 -23.566 -20.718  1.00  0.18           C  
ATOM    258  CZ3 TRP A  32      -4.699 -25.227 -19.971  1.00  0.18           C  
ATOM    259  N   LEU A  33      -8.074 -21.446 -16.623  1.00  0.42           N  
ATOM    260  CA  LEU A  33      -9.327 -22.048 -17.067  1.00  0.43           C  
ATOM    261  C   LEU A  33      -9.077 -23.072 -18.169  1.00  0.43           C  
ATOM    262  CB  LEU A  33     -10.293 -20.970 -17.565  1.00  0.40           C  
ATOM    263  O   LEU A  33      -8.537 -22.735 -19.225  1.00  0.42           O  
ATOM    264  CG  LEU A  33     -11.220 -20.354 -16.516  1.00  0.38           C  
ATOM    265  CD1 LEU A  33     -11.490 -18.889 -16.843  1.00  0.33           C  
ATOM    266  CD2 LEU A  33     -12.526 -21.137 -16.430  1.00  0.36           C  
ATOM    267  N   SER A  34      -8.937 -24.379 -17.899  1.00  0.40           N  
ATOM    268  CA  SER A  34      -9.008 -25.492 -18.839  1.00  0.39           C  
ATOM    269  C   SER A  34     -10.453 -25.907 -19.096  1.00  0.40           C  
ATOM    270  CB  SER A  34      -8.211 -26.688 -18.316  1.00  0.36           C  
ATOM    271  O   SER A  34     -11.299 -25.815 -18.204  1.00  0.38           O  
ATOM    272  OG  SER A  34      -9.032 -27.534 -17.529  1.00  0.34           O  
ATOM    273  N   SER A  35     -11.029 -25.796 -20.507  1.00  0.38           N  
ATOM    274  CA  SER A  35     -11.891 -26.482 -21.464  1.00  0.38           C  
ATOM    275  C   SER A  35     -13.339 -26.023 -21.332  1.00  0.38           C  
ATOM    276  CB  SER A  35     -11.808 -27.997 -21.271  1.00  0.34           C  
ATOM    277  O   SER A  35     -14.060 -26.475 -20.440  1.00  0.36           O  
ATOM    278  OG  SER A  35     -12.107 -28.350 -19.931  1.00  0.31           O  
ATOM    279  N   PHE A  36     -13.822 -24.790 -21.637  1.00  0.40           N  
ATOM    280  CA  PHE A  36     -14.997 -24.702 -22.494  1.00  0.40           C  
ATOM    281  C   PHE A  36     -14.656 -25.103 -23.924  1.00  0.40           C  
ATOM    282  CB  PHE A  36     -15.576 -23.283 -22.471  1.00  0.36           C  
ATOM    283  O   PHE A  36     -13.765 -24.518 -24.543  1.00  0.38           O  
ATOM    284  CG  PHE A  36     -16.402 -22.985 -21.249  1.00  0.34           C  
ATOM    285  CD1 PHE A  36     -17.742 -23.348 -21.194  1.00  0.32           C  
ATOM    286  CD2 PHE A  36     -15.838 -22.341 -20.156  1.00  0.34           C  
ATOM    287  CE1 PHE A  36     -18.510 -23.073 -20.064  1.00  0.33           C  
ATOM    288  CE2 PHE A  36     -16.599 -22.063 -19.023  1.00  0.35           C  
ATOM    289  CZ  PHE A  36     -17.934 -22.428 -18.980  1.00  0.32           C  
ATOM    290  N   ALA A  37     -14.542 -26.297 -24.281  1.00  0.35           N  
ATOM    291  CA  ALA A  37     -14.683 -26.488 -25.723  1.00  0.34           C  
ATOM    292  C   ALA A  37     -15.543 -25.389 -26.340  1.00  0.35           C  
ATOM    293  CB  ALA A  37     -15.282 -27.860 -26.022  1.00  0.32           C  
ATOM    294  O   ALA A  37     -16.587 -25.027 -25.792  1.00  0.33           O  
ATOM    295  N   PRO A  38     -15.005 -24.275 -26.980  1.00  0.30           N  
ATOM    296  CA  PRO A  38     -15.808 -23.379 -27.815  1.00  0.31           C  
ATOM    297  C   PRO A  38     -17.109 -24.023 -28.290  1.00  0.30           C  
ATOM    298  CB  PRO A  38     -14.884 -23.077 -28.998  1.00  0.28           C  
ATOM    299  O   PRO A  38     -18.038 -23.319 -28.695  1.00  0.28           O  
ATOM    300  CG  PRO A  38     -13.665 -23.907 -28.751  1.00  0.26           C  
ATOM    301  CD  PRO A  38     -13.838 -24.634 -27.449  1.00  0.31           C  
ATOM    302  N   SER A  39     -17.188 -25.341 -28.366  1.00  0.31           N  
ATOM    303  CA  SER A  39     -18.401 -25.860 -28.989  1.00  0.33           C  
ATOM    304  C   SER A  39     -19.570 -25.860 -28.009  1.00  0.31           C  
ATOM    305  CB  SER A  39     -18.169 -27.276 -29.518  1.00  0.28           C  
ATOM    306  O   SER A  39     -20.717 -26.083 -28.403  1.00  0.30           O  
ATOM    307  OG  SER A  39     -17.840 -28.160 -28.461  1.00  0.21           O  
ATOM    308  N   GLN A  40     -19.375 -25.407 -26.893  1.00  0.35           N  
ATOM    309  CA  GLN A  40     -20.557 -25.614 -26.063  1.00  0.38           C  
ATOM    310  C   GLN A  40     -21.119 -24.286 -25.564  1.00  0.35           C  
ATOM    311  CB  GLN A  40     -20.228 -26.524 -24.878  1.00  0.32           C  
ATOM    312  O   GLN A  40     -20.407 -23.503 -24.931  1.00  0.34           O  
ATOM    313  CG  GLN A  40     -19.929 -27.964 -25.272  1.00  0.30           C  
ATOM    314  CD  GLN A  40     -19.863 -28.897 -24.078  1.00  0.35           C  
ATOM    315  NE2 GLN A  40     -19.969 -30.197 -24.334  1.00  0.26           N  
ATOM    316  OE1 GLN A  40     -19.716 -28.455 -22.934  1.00  0.37           O  
ATOM    317  N   THR A  41     -21.719 -23.432 -26.385  1.00  0.38           N  
ATOM    318  CA  THR A  41     -22.766 -22.424 -26.268  1.00  0.40           C  
ATOM    319  C   THR A  41     -23.369 -22.430 -24.865  1.00  0.39           C  
ATOM    320  CB  THR A  41     -23.879 -22.651 -27.308  1.00  0.34           C  
ATOM    321  O   THR A  41     -24.458 -21.895 -24.650  1.00  0.37           O  
ATOM    322  CG2 THR A  41     -23.402 -22.290 -28.711  1.00  0.30           C  
ATOM    323  OG1 THR A  41     -24.270 -24.029 -27.288  1.00  0.28           O  
ATOM    324  N   ASP A  42     -22.935 -23.220 -23.864  1.00  0.51           N  
ATOM    325  CA  ASP A  42     -23.467 -23.248 -22.505  1.00  0.50           C  
ATOM    326  C   ASP A  42     -23.076 -21.988 -21.735  1.00  0.51           C  
ATOM    327  CB  ASP A  42     -22.974 -24.492 -21.762  1.00  0.44           C  
ATOM    328  O   ASP A  42     -21.898 -21.630 -21.677  1.00  0.48           O  
ATOM    329  CG  ASP A  42     -23.436 -25.788 -22.404  1.00  0.41           C  
ATOM    330  OD1 ASP A  42     -24.504 -25.800 -23.054  1.00  0.43           O  
ATOM    331  OD2 ASP A  42     -22.728 -26.807 -22.256  1.00  0.45           O  
ATOM    332  N   TYR A  43     -23.950 -20.979 -21.926  1.00  0.61           N  
ATOM    333  CA  TYR A  43     -23.911 -19.620 -21.398  1.00  0.61           C  
ATOM    334  C   TYR A  43     -23.610 -19.624 -19.904  1.00  0.61           C  
ATOM    335  CB  TYR A  43     -25.238 -18.902 -21.661  1.00  0.53           C  
ATOM    336  O   TYR A  43     -24.379 -20.173 -19.111  1.00  0.57           O  
ATOM    337  CG  TYR A  43     -25.559 -18.739 -23.127  1.00  0.48           C  
ATOM    338  CD1 TYR A  43     -25.000 -17.702 -23.872  1.00  0.39           C  
ATOM    339  CD2 TYR A  43     -26.422 -19.619 -23.770  1.00  0.41           C  
ATOM    340  CE1 TYR A  43     -25.295 -17.546 -25.222  1.00  0.39           C  
ATOM    341  CE2 TYR A  43     -26.724 -19.473 -25.120  1.00  0.43           C  
ATOM    342  OH  TYR A  43     -26.451 -18.287 -27.174  1.00  0.35           O  
ATOM    343  CZ  TYR A  43     -26.156 -18.436 -25.837  1.00  0.34           C  
ATOM    344  N   VAL A  44     -22.423 -19.421 -19.583  1.00  0.74           N  
ATOM    345  CA  VAL A  44     -22.149 -18.871 -18.260  1.00  0.74           C  
ATOM    346  C   VAL A  44     -22.622 -17.420 -18.195  1.00  0.74           C  
ATOM    347  CB  VAL A  44     -20.647 -18.957 -17.909  1.00  0.72           C  
ATOM    348  O   VAL A  44     -22.177 -16.580 -18.980  1.00  0.72           O  
ATOM    349  CG1 VAL A  44     -20.370 -18.308 -16.555  1.00  0.66           C  
ATOM    350  CG2 VAL A  44     -20.181 -20.412 -17.913  1.00  0.66           C  
ATOM    351  N   THR A  45     -23.615 -17.181 -17.493  1.00  0.76           N  
ATOM    352  CA  THR A  45     -24.038 -15.827 -17.151  1.00  0.77           C  
ATOM    353  C   THR A  45     -23.611 -15.469 -15.730  1.00  0.78           C  
ATOM    354  CB  THR A  45     -25.564 -15.668 -17.287  1.00  0.75           C  
ATOM    355  O   THR A  45     -24.125 -16.033 -14.762  1.00  0.77           O  
ATOM    356  CG2 THR A  45     -26.001 -14.246 -16.948  1.00  0.74           C  
ATOM    357  OG1 THR A  45     -25.952 -15.966 -18.634  1.00  0.78           O  
ATOM    358  N   PHE A  46     -22.699 -14.564 -15.603  1.00  0.74           N  
ATOM    359  CA  PHE A  46     -22.343 -14.045 -14.287  1.00  0.75           C  
ATOM    360  C   PHE A  46     -23.447 -13.146 -13.744  1.00  0.76           C  
ATOM    361  CB  PHE A  46     -21.022 -13.273 -14.352  1.00  0.72           C  
ATOM    362  O   PHE A  46     -23.889 -12.217 -14.423  1.00  0.76           O  
ATOM    363  CG  PHE A  46     -19.811 -14.154 -14.502  1.00  0.71           C  
ATOM    364  CD1 PHE A  46     -19.215 -14.736 -13.390  1.00  0.69           C  
ATOM    365  CD2 PHE A  46     -19.268 -14.400 -15.757  1.00  0.70           C  
ATOM    366  CE1 PHE A  46     -18.094 -15.552 -13.527  1.00  0.69           C  
ATOM    367  CE2 PHE A  46     -18.148 -15.214 -15.901  1.00  0.68           C  
ATOM    368  CZ  PHE A  46     -17.562 -15.788 -14.785  1.00  0.66           C  
ATOM    369  N   LYS A  47     -23.807 -13.387 -12.492  1.00  0.80           N  
ATOM    370  CA  LYS A  47     -24.717 -12.574 -11.690  1.00  0.80           C  
ATOM    371  C   LYS A  47     -23.950 -11.712 -10.692  1.00  0.78           C  
ATOM    372  CB  LYS A  47     -25.722 -13.461 -10.953  1.00  0.79           C  
ATOM    373  O   LYS A  47     -24.410 -10.632 -10.314  1.00  0.76           O  
ATOM    374  CG  LYS A  47     -26.556 -14.344 -11.868  1.00  0.80           C  
ATOM    375  CD  LYS A  47     -27.369 -13.516 -12.855  1.00  0.78           C  
ATOM    376  CE  LYS A  47     -28.311 -14.388 -13.676  1.00  0.83           C  
ATOM    377  NZ  LYS A  47     -29.094 -13.583 -14.660  1.00  0.81           N  
ATOM    378  N   SER A  48     -22.858 -12.181 -10.326  1.00  0.79           N  
ATOM    379  CA  SER A  48     -21.892 -11.428  -9.533  1.00  0.79           C  
ATOM    380  C   SER A  48     -20.493 -12.023  -9.656  1.00  0.78           C  
ATOM    381  CB  SER A  48     -22.314 -11.394  -8.064  1.00  0.77           C  
ATOM    382  O   SER A  48     -20.277 -12.962 -10.424  1.00  0.75           O  
ATOM    383  OG  SER A  48     -22.109 -12.656  -7.452  1.00  0.77           O  
ATOM    384  N   GLU A  49     -19.365 -11.511  -8.995  1.00  0.76           N  
ATOM    385  CA  GLU A  49     -17.963 -11.914  -9.061  1.00  0.77           C  
ATOM    386  C   GLU A  49     -17.797 -13.392  -8.721  1.00  0.77           C  
ATOM    387  CB  GLU A  49     -17.112 -11.059  -8.119  1.00  0.74           C  
ATOM    388  O   GLU A  49     -17.023 -14.101  -9.368  1.00  0.76           O  
ATOM    389  CG  GLU A  49     -17.032  -9.594  -8.522  1.00  0.69           C  
ATOM    390  CD  GLU A  49     -16.210  -8.751  -7.560  1.00  0.68           C  
ATOM    391  OE1 GLU A  49     -16.057  -9.149  -6.383  1.00  0.67           O  
ATOM    392  OE2 GLU A  49     -15.717  -7.683  -7.986  1.00  0.64           O  
ATOM    393  N   TYR A  50     -18.659 -13.907  -7.900  1.00  0.79           N  
ATOM    394  CA  TYR A  50     -18.653 -15.264  -7.367  1.00  0.81           C  
ATOM    395  C   TYR A  50     -20.009 -15.932  -7.561  1.00  0.81           C  
ATOM    396  CB  TYR A  50     -18.282 -15.257  -5.881  1.00  0.78           C  
ATOM    397  O   TYR A  50     -20.441 -16.730  -6.725  1.00  0.79           O  
ATOM    398  CG  TYR A  50     -16.870 -14.799  -5.610  1.00  0.78           C  
ATOM    399  CD1 TYR A  50     -15.797 -15.679  -5.725  1.00  0.76           C  
ATOM    400  CD2 TYR A  50     -16.606 -13.485  -5.237  1.00  0.77           C  
ATOM    401  CE1 TYR A  50     -14.494 -15.262  -5.474  1.00  0.79           C  
ATOM    402  CE2 TYR A  50     -15.307 -13.056  -4.984  1.00  0.79           C  
ATOM    403  OH  TYR A  50     -12.972 -13.532  -4.856  1.00  0.69           O  
ATOM    404  CZ  TYR A  50     -14.260 -13.950  -5.105  1.00  0.77           C  
ATOM    405  N   TYR A  51     -20.703 -15.501  -8.577  1.00  0.84           N  
ATOM    406  CA  TYR A  51     -21.970 -16.119  -8.951  1.00  0.86           C  
ATOM    407  C   TYR A  51     -22.113 -16.195 -10.466  1.00  0.83           C  
ATOM    408  CB  TYR A  51     -23.146 -15.340  -8.354  1.00  0.83           C  
ATOM    409  O   TYR A  51     -22.172 -15.166 -11.143  1.00  0.81           O  
ATOM    410  CG  TYR A  51     -24.494 -15.943  -8.666  1.00  0.82           C  
ATOM    411  CD1 TYR A  51     -24.617 -17.290  -9.000  1.00  0.80           C  
ATOM    412  CD2 TYR A  51     -25.648 -15.167  -8.629  1.00  0.82           C  
ATOM    413  CE1 TYR A  51     -25.857 -17.849  -9.291  1.00  0.86           C  
ATOM    414  CE2 TYR A  51     -26.893 -15.715  -8.918  1.00  0.86           C  
ATOM    415  OH  TYR A  51     -28.218 -17.603  -9.534  1.00  0.76           O  
ATOM    416  CZ  TYR A  51     -26.987 -17.055  -9.247  1.00  0.86           C  
ATOM    417  N   PHE A  52     -22.287 -17.395 -10.935  1.00  0.83           N  
ATOM    418  CA  PHE A  52     -22.758 -17.522 -12.309  1.00  0.83           C  
ATOM    419  C   PHE A  52     -23.802 -18.627 -12.424  1.00  0.83           C  
ATOM    420  CB  PHE A  52     -21.587 -17.806 -13.256  1.00  0.81           C  
ATOM    421  O   PHE A  52     -23.884 -19.502 -11.560  1.00  0.82           O  
ATOM    422  CG  PHE A  52     -21.028 -19.198 -13.129  1.00  0.80           C  
ATOM    423  CD1 PHE A  52     -19.902 -19.441 -12.352  1.00  0.78           C  
ATOM    424  CD2 PHE A  52     -21.628 -20.263 -13.787  1.00  0.78           C  
ATOM    425  CE1 PHE A  52     -19.382 -20.728 -12.233  1.00  0.76           C  
ATOM    426  CE2 PHE A  52     -21.115 -21.551 -13.673  1.00  0.76           C  
ATOM    427  CZ  PHE A  52     -19.991 -21.782 -12.897  1.00  0.73           C  
ATOM    428  N   GLU A  53     -24.560 -18.474 -13.505  1.00  0.84           N  
ATOM    429  CA  GLU A  53     -25.483 -19.492 -13.999  1.00  0.84           C  
ATOM    430  C   GLU A  53     -25.021 -20.052 -15.341  1.00  0.82           C  
ATOM    431  CB  GLU A  53     -26.897 -18.919 -14.126  1.00  0.82           C  
ATOM    432  O   GLU A  53     -24.448 -19.327 -16.158  1.00  0.80           O  
ATOM    433  CG  GLU A  53     -27.512 -18.499 -12.799  1.00  0.80           C  
ATOM    434  CD  GLU A  53     -28.907 -17.911 -12.944  1.00  0.80           C  
ATOM    435  OE1 GLU A  53     -29.456 -17.920 -14.069  1.00  0.82           O  
ATOM    436  OE2 GLU A  53     -29.455 -17.437 -11.924  1.00  0.83           O  
ATOM    437  N   THR A  54     -25.248 -21.373 -15.502  1.00  0.81           N  
ATOM    438  CA  THR A  54     -25.007 -21.998 -16.798  1.00  0.81           C  
ATOM    439  C   THR A  54     -26.220 -22.809 -17.242  1.00  0.82           C  
ATOM    440  CB  THR A  54     -23.764 -22.907 -16.757  1.00  0.80           C  
ATOM    441  O   THR A  54     -26.838 -23.504 -16.432  1.00  0.80           O  
ATOM    442  CG2 THR A  54     -23.946 -24.042 -15.755  1.00  0.73           C  
ATOM    443  OG1 THR A  54     -23.545 -23.464 -18.059  1.00  0.76           O  
ATOM    444  N   THR A  55     -26.580 -22.592 -18.447  1.00  0.79           N  
ATOM    445  CA  THR A  55     -27.507 -23.503 -19.109  1.00  0.79           C  
ATOM    446  C   THR A  55     -26.750 -24.613 -19.833  1.00  0.78           C  
ATOM    447  CB  THR A  55     -28.407 -22.756 -20.110  1.00  0.77           C  
ATOM    448  O   THR A  55     -26.127 -24.373 -20.869  1.00  0.76           O  
ATOM    449  CG2 THR A  55     -29.448 -23.690 -20.718  1.00  0.73           C  
ATOM    450  OG1 THR A  55     -29.080 -21.687 -19.432  1.00  0.76           O  
ATOM    451  N   ALA A  56     -26.708 -25.864 -19.238  1.00  0.79           N  
ATOM    452  CA  ALA A  56     -26.057 -27.045 -19.800  1.00  0.80           C  
ATOM    453  C   ALA A  56     -26.962 -27.739 -20.814  1.00  0.80           C  
ATOM    454  CB  ALA A  56     -25.664 -28.016 -18.690  1.00  0.78           C  
ATOM    455  O   ALA A  56     -28.117 -28.050 -20.515  1.00  0.79           O  
ATOM    456  N   SER A  57     -26.464 -27.993 -22.017  1.00  0.77           N  
ATOM    457  CA  SER A  57     -27.176 -28.690 -23.083  1.00  0.78           C  
ATOM    458  C   SER A  57     -27.105 -30.202 -22.897  1.00  0.78           C  
ATOM    459  CB  SER A  57     -26.604 -28.309 -24.449  1.00  0.76           C  
ATOM    460  O   SER A  57     -27.817 -30.950 -23.572  1.00  0.77           O  
ATOM    461  OG  SER A  57     -25.225 -28.626 -24.523  1.00  0.74           O  
ATOM    462  N   GLY A  58     -26.347 -30.692 -22.018  1.00  0.78           N  
ATOM    463  CA  GLY A  58     -26.138 -32.114 -21.795  1.00  0.79           C  
ATOM    464  C   GLY A  58     -25.479 -32.419 -20.464  1.00  0.79           C  
ATOM    465  O   GLY A  58     -25.411 -31.555 -19.586  1.00  0.77           O  
ATOM    466  N   ASN A  59     -25.101 -33.645 -20.244  1.00  0.80           N  
ATOM    467  CA  ASN A  59     -24.368 -34.103 -19.068  1.00  0.80           C  
ATOM    468  C   ASN A  59     -22.897 -33.703 -19.134  1.00  0.79           C  
ATOM    469  CB  ASN A  59     -24.500 -35.620 -18.911  1.00  0.78           C  
ATOM    470  O   ASN A  59     -22.321 -33.614 -20.219  1.00  0.76           O  
ATOM    471  CG  ASN A  59     -25.891 -36.044 -18.486  1.00  0.73           C  
ATOM    472  ND2 ASN A  59     -26.285 -37.253 -18.869  1.00  0.72           N  
ATOM    473  OD1 ASN A  59     -26.607 -35.292 -17.821  1.00  0.72           O  
ATOM    474  N   ASN A  60     -22.214 -33.426 -18.058  1.00  0.77           N  
ATOM    475  CA  ASN A  60     -20.781 -33.210 -17.885  1.00  0.77           C  
ATOM    476  C   ASN A  60     -20.330 -31.902 -18.528  1.00  0.76           C  
ATOM    477  CB  ASN A  60     -19.988 -34.386 -18.459  1.00  0.74           C  
ATOM    478  O   ASN A  60     -19.330 -31.871 -19.247  1.00  0.73           O  
ATOM    479  CG  ASN A  60     -20.369 -35.711 -17.829  1.00  0.71           C  
ATOM    480  ND2 ASN A  60     -20.427 -36.759 -18.642  1.00  0.70           N  
ATOM    481  OD1 ASN A  60     -20.610 -35.792 -16.622  1.00  0.69           O  
ATOM    482  N   ARG A  61     -21.212 -30.953 -18.260  1.00  0.78           N  
ATOM    483  CA  ARG A  61     -20.734 -29.622 -18.621  1.00  0.78           C  
ATOM    484  C   ARG A  61     -19.990 -28.974 -17.459  1.00  0.78           C  
ATOM    485  CB  ARG A  61     -21.900 -28.732 -19.059  1.00  0.76           C  
ATOM    486  O   ARG A  61     -20.556 -28.785 -16.380  1.00  0.76           O  
ATOM    487  CG  ARG A  61     -22.725 -29.313 -20.195  1.00  0.73           C  
ATOM    488  CD  ARG A  61     -21.878 -29.570 -21.434  1.00  0.71           C  
ATOM    489  NE  ARG A  61     -22.688 -30.047 -22.551  1.00  0.58           N  
ATOM    490  NH1 ARG A  61     -20.899 -30.377 -23.976  1.00  0.54           N  
ATOM    491  NH2 ARG A  61     -23.032 -30.838 -24.680  1.00  0.50           N  
ATOM    492  CZ  ARG A  61     -22.205 -30.420 -23.733  1.00  0.64           C  
ATOM    493  N   ASP A  62     -18.615 -28.688 -17.639  1.00  0.78           N  
ATOM    494  CA  ASP A  62     -17.708 -28.307 -16.560  1.00  0.78           C  
ATOM    495  C   ASP A  62     -17.162 -26.897 -16.773  1.00  0.78           C  
ATOM    496  CB  ASP A  62     -16.555 -29.307 -16.451  1.00  0.76           C  
ATOM    497  O   ASP A  62     -16.842 -26.514 -17.900  1.00  0.76           O  
ATOM    498  CG  ASP A  62     -17.027 -30.736 -16.241  1.00  0.72           C  
ATOM    499  OD1 ASP A  62     -18.190 -30.940 -15.831  1.00  0.71           O  
ATOM    500  OD2 ASP A  62     -16.228 -31.665 -16.486  1.00  0.72           O  
ATOM    501  N   VAL A  63     -17.021 -26.094 -15.652  1.00  0.78           N  
ATOM    502  CA  VAL A  63     -16.096 -24.974 -15.520  1.00  0.78           C  
ATOM    503  C   VAL A  63     -14.922 -25.375 -14.628  1.00  0.78           C  
ATOM    504  CB  VAL A  63     -16.798 -23.723 -14.946  1.00  0.76           C  
ATOM    505  O   VAL A  63     -15.116 -25.756 -13.471  1.00  0.77           O  
ATOM    506  CG1 VAL A  63     -15.809 -22.567 -14.801  1.00  0.75           C  
ATOM    507  CG2 VAL A  63     -17.973 -23.317 -15.833  1.00  0.74           C  
ATOM    508  N   ILE A  64     -13.666 -25.385 -15.252  1.00  0.79           N  
ATOM    509  CA  ILE A  64     -12.488 -25.786 -14.491  1.00  0.79           C  
ATOM    510  C   ILE A  64     -11.576 -24.580 -14.277  1.00  0.79           C  
ATOM    511  CB  ILE A  64     -11.717 -26.921 -15.201  1.00  0.78           C  
ATOM    512  O   ILE A  64     -11.132 -23.951 -15.241  1.00  0.77           O  
ATOM    513  CG1 ILE A  64     -12.662 -28.081 -15.536  1.00  0.77           C  
ATOM    514  CG2 ILE A  64     -10.546 -27.401 -14.339  1.00  0.76           C  
ATOM    515  CD1 ILE A  64     -12.006 -29.207 -16.323  1.00  0.74           C  
ATOM    516  N   VAL A  65     -11.240 -24.330 -13.035  1.00  0.79           N  
ATOM    517  CA  VAL A  65     -10.263 -23.321 -12.638  1.00  0.79           C  
ATOM    518  C   VAL A  65      -9.013 -24.002 -12.085  1.00  0.80           C  
ATOM    519  CB  VAL A  65     -10.847 -22.347 -11.591  1.00  0.78           C  
ATOM    520  O   VAL A  65      -9.085 -24.740 -11.100  1.00  0.78           O  
ATOM    521  CG1 VAL A  65      -9.864 -21.214 -11.300  1.00  0.76           C  
ATOM    522  CG2 VAL A  65     -12.184 -21.787 -12.072  1.00  0.75           C  
ATOM    523  N   LEU A  66      -7.887 -23.880 -12.685  1.00  0.77           N  
ATOM    524  CA  LEU A  66      -6.632 -24.404 -12.157  1.00  0.77           C  
ATOM    525  C   LEU A  66      -6.019 -23.435 -11.151  1.00  0.77           C  
ATOM    526  CB  LEU A  66      -5.643 -24.671 -13.294  1.00  0.75           C  
ATOM    527  O   LEU A  66      -5.750 -22.278 -11.482  1.00  0.74           O  
ATOM    528  CG  LEU A  66      -6.045 -25.747 -14.304  1.00  0.70           C  
ATOM    529  CD1 LEU A  66      -4.931 -25.960 -15.323  1.00  0.66           C  
ATOM    530  CD2 LEU A  66      -6.382 -27.051 -13.591  1.00  0.67           C  
ATOM    531  N   VAL A  67      -5.732 -23.859 -10.082  1.00  0.81           N  
ATOM    532  CA  VAL A  67      -5.139 -23.127  -8.967  1.00  0.81           C  
ATOM    533  C   VAL A  67      -3.803 -23.760  -8.585  1.00  0.81           C  
ATOM    534  CB  VAL A  67      -6.082 -23.093  -7.744  1.00  0.79           C  
ATOM    535  O   VAL A  67      -3.693 -24.985  -8.494  1.00  0.80           O  
ATOM    536  CG1 VAL A  67      -5.502 -22.213  -6.639  1.00  0.74           C  
ATOM    537  CG2 VAL A  67      -7.468 -22.599  -8.153  1.00  0.73           C  
ATOM    538  N   PRO A  68      -2.606 -22.922  -8.532  1.00  0.77           N  
ATOM    539  CA  PRO A  68      -1.373 -23.487  -7.980  1.00  0.78           C  
ATOM    540  C   PRO A  68      -1.589 -24.169  -6.631  1.00  0.79           C  
ATOM    541  CB  PRO A  68      -0.460 -22.267  -7.835  1.00  0.76           C  
ATOM    542  O   PRO A  68      -2.310 -23.644  -5.778  1.00  0.79           O  
ATOM    543  CG  PRO A  68      -0.986 -21.277  -8.824  1.00  0.73           C  
ATOM    544  CD  PRO A  68      -2.480 -21.412  -8.886  1.00  0.72           C  
ATOM    545  N   ALA A  69      -0.962 -25.323  -6.397  1.00  0.85           N  
ATOM    546  CA  ALA A  69      -1.159 -26.154  -5.212  1.00  0.86           C  
ATOM    547  C   ALA A  69       0.163 -26.745  -4.730  1.00  0.86           C  
ATOM    548  CB  ALA A  69      -2.161 -27.268  -5.503  1.00  0.84           C  
ATOM    549  O   ALA A  69       1.122 -26.847  -5.500  1.00  0.84           O  
ATOM    550  N   LYS A  70       0.320 -27.128  -3.492  1.00  0.85           N  
ATOM    551  CA  LYS A  70       1.415 -27.896  -2.905  1.00  0.86           C  
ATOM    552  C   LYS A  70       1.122 -29.393  -2.950  1.00  0.87           C  
ATOM    553  CB  LYS A  70       1.667 -27.455  -1.462  1.00  0.84           C  
ATOM    554  O   LYS A  70      -0.020 -29.813  -2.754  1.00  0.87           O  
ATOM    555  CG  LYS A  70       2.070 -25.994  -1.323  1.00  0.81           C  
ATOM    556  CD  LYS A  70       2.128 -25.566   0.137  1.00  0.80           C  
ATOM    557  CE  LYS A  70       2.254 -24.055   0.274  1.00  0.78           C  
ATOM    558  NZ  LYS A  70       1.825 -23.583   1.625  1.00  0.76           N  
ATOM    559  N   PRO A  71       2.150 -30.168  -3.187  1.00  0.87           N  
ATOM    560  CA  PRO A  71       1.949 -31.610  -3.025  1.00  0.90           C  
ATOM    561  C   PRO A  71       1.715 -32.013  -1.571  1.00  0.89           C  
ATOM    562  CB  PRO A  71       3.253 -32.210  -3.555  1.00  0.87           C  
ATOM    563  O   PRO A  71       2.125 -31.296  -0.654  1.00  0.88           O  
ATOM    564  CG  PRO A  71       4.294 -31.177  -3.266  1.00  0.85           C  
ATOM    565  CD  PRO A  71       3.668 -29.819  -3.403  1.00  0.85           C  
ATOM    566  N   ASN A  72       1.054 -33.182  -1.302  1.00  0.91           N  
ATOM    567  CA  ASN A  72       0.741 -33.787  -0.012  1.00  0.92           C  
ATOM    568  C   ASN A  72       0.102 -32.780   0.940  1.00  0.89           C  
ATOM    569  CB  ASN A  72       1.998 -34.390   0.618  1.00  0.90           C  
ATOM    570  O   ASN A  72       0.371 -32.799   2.142  1.00  0.86           O  
ATOM    571  CG  ASN A  72       2.668 -35.412  -0.279  1.00  0.89           C  
ATOM    572  ND2 ASN A  72       3.967 -35.247  -0.499  1.00  0.92           N  
ATOM    573  OD1 ASN A  72       2.024 -36.341  -0.772  1.00  0.89           O  
ATOM    574  N   THR A  73      -0.729 -31.913   0.368  1.00  0.89           N  
ATOM    575  CA  THR A  73      -1.378 -30.851   1.128  1.00  0.90           C  
ATOM    576  C   THR A  73      -2.896 -30.991   1.066  1.00  0.89           C  
ATOM    577  CB  THR A  73      -0.966 -29.461   0.609  1.00  0.89           C  
ATOM    578  O   THR A  73      -3.450 -31.334   0.019  1.00  0.88           O  
ATOM    579  CG2 THR A  73      -1.586 -28.353   1.454  1.00  0.86           C  
ATOM    580  OG1 THR A  73       0.461 -29.343   0.658  1.00  0.89           O  
ATOM    581  N   ALA A  74      -3.642 -30.720   2.163  1.00  0.87           N  
ATOM    582  CA  ALA A  74      -5.098 -30.823   2.227  1.00  0.88           C  
ATOM    583  C   ALA A  74      -5.761 -29.543   1.728  1.00  0.87           C  
ATOM    584  CB  ALA A  74      -5.547 -31.131   3.653  1.00  0.86           C  
ATOM    585  O   ALA A  74      -5.391 -28.442   2.143  1.00  0.86           O  
ATOM    586  N   TYR A  75      -6.737 -29.693   0.854  1.00  0.89           N  
ATOM    587  CA  TYR A  75      -7.542 -28.594   0.331  1.00  0.89           C  
ATOM    588  C   TYR A  75      -9.029 -28.875   0.508  1.00  0.88           C  
ATOM    589  CB  TYR A  75      -7.228 -28.355  -1.149  1.00  0.88           C  
ATOM    590  O   TYR A  75      -9.476 -30.012   0.345  1.00  0.87           O  
ATOM    591  CG  TYR A  75      -5.841 -27.813  -1.396  1.00  0.88           C  
ATOM    592  CD1 TYR A  75      -5.606 -26.441  -1.442  1.00  0.87           C  
ATOM    593  CD2 TYR A  75      -4.764 -28.672  -1.585  1.00  0.87           C  
ATOM    594  CE1 TYR A  75      -4.330 -25.937  -1.671  1.00  0.88           C  
ATOM    595  CE2 TYR A  75      -3.483 -28.179  -1.815  1.00  0.88           C  
ATOM    596  OH  TYR A  75      -2.012 -26.319  -2.083  1.00  0.83           O  
ATOM    597  CZ  TYR A  75      -3.277 -26.812  -1.856  1.00  0.88           C  
ATOM    598  N   LYS A  76      -9.703 -27.848   0.854  1.00  0.87           N  
ATOM    599  CA  LYS A  76     -11.148 -27.907   1.054  1.00  0.87           C  
ATOM    600  C   LYS A  76     -11.876 -26.989   0.077  1.00  0.87           C  
ATOM    601  CB  LYS A  76     -11.506 -27.530   2.493  1.00  0.85           C  
ATOM    602  O   LYS A  76     -11.765 -25.764   0.167  1.00  0.86           O  
ATOM    603  CG  LYS A  76     -12.980 -27.704   2.830  1.00  0.82           C  
ATOM    604  CD  LYS A  76     -13.378 -29.175   2.850  1.00  0.81           C  
ATOM    605  CE  LYS A  76     -14.796 -29.363   3.371  1.00  0.77           C  
ATOM    606  NZ  LYS A  76     -15.105 -30.801   3.629  1.00  0.74           N  
ATOM    607  N   PRO A  77     -12.547 -27.607  -0.976  1.00  0.87           N  
ATOM    608  CA  PRO A  77     -13.466 -26.812  -1.794  1.00  0.88           C  
ATOM    609  C   PRO A  77     -14.804 -26.560  -1.104  1.00  0.87           C  
ATOM    610  CB  PRO A  77     -13.652 -27.669  -3.049  1.00  0.87           C  
ATOM    611  O   PRO A  77     -15.272 -27.400  -0.331  1.00  0.86           O  
ATOM    612  CG  PRO A  77     -13.594 -29.080  -2.559  1.00  0.85           C  
ATOM    613  CD  PRO A  77     -12.640 -29.145  -1.402  1.00  0.84           C  
ATOM    614  N   SER A  78     -15.418 -25.431  -1.373  1.00  0.87           N  
ATOM    615  CA  SER A  78     -16.817 -25.155  -1.062  1.00  0.87           C  
ATOM    616  C   SER A  78     -17.473 -24.321  -2.157  1.00  0.87           C  
ATOM    617  CB  SER A  78     -16.935 -24.432   0.281  1.00  0.86           C  
ATOM    618  O   SER A  78     -16.798 -23.561  -2.854  1.00  0.86           O  
ATOM    619  OG  SER A  78     -16.267 -23.183   0.240  1.00  0.85           O  
ATOM    620  N   CYS A  79     -18.783 -24.539  -2.391  1.00  0.87           N  
ATOM    621  CA  CYS A  79     -19.603 -23.814  -3.355  1.00  0.88           C  
ATOM    622  C   CYS A  79     -21.086 -24.008  -3.065  1.00  0.88           C  
ATOM    623  CB  CYS A  79     -19.287 -24.271  -4.779  1.00  0.87           C  
ATOM    624  O   CYS A  79     -21.537 -25.133  -2.840  1.00  0.86           O  
ATOM    625  SG  CYS A  79     -20.169 -23.344  -6.053  1.00  0.87           S  
ATOM    626  N   ASP A  80     -21.806 -22.929  -2.958  1.00  0.87           N  
ATOM    627  CA  ASP A  80     -23.264 -22.990  -2.991  1.00  0.88           C  
ATOM    628  C   ASP A  80     -23.770 -23.276  -4.404  1.00  0.88           C  
ATOM    629  CB  ASP A  80     -23.868 -21.684  -2.471  1.00  0.86           C  
ATOM    630  O   ASP A  80     -23.623 -22.443  -5.301  1.00  0.86           O  
ATOM    631  CG  ASP A  80     -25.387 -21.687  -2.482  1.00  0.80           C  
ATOM    632  OD1 ASP A  80     -25.993 -22.754  -2.721  1.00  0.79           O  
ATOM    633  OD2 ASP A  80     -25.982 -20.612  -2.251  1.00  0.84           O  
ATOM    634  N   THR A  81     -24.295 -24.566  -4.673  1.00  0.88           N  
ATOM    635  CA  THR A  81     -24.669 -24.933  -6.035  1.00  0.88           C  
ATOM    636  C   THR A  81     -25.779 -25.979  -6.029  1.00  0.88           C  
ATOM    637  CB  THR A  81     -23.458 -25.469  -6.821  1.00  0.87           C  
ATOM    638  O   THR A  81     -25.896 -26.762  -5.083  1.00  0.86           O  
ATOM    639  CG2 THR A  81     -22.923 -26.754  -6.198  1.00  0.83           C  
ATOM    640  OG1 THR A  81     -23.853 -25.735  -8.173  1.00  0.87           O  
ATOM    641  N   ASN A  82     -26.602 -26.095  -7.063  1.00  0.87           N  
ATOM    642  CA  ASN A  82     -27.545 -27.184  -7.299  1.00  0.88           C  
ATOM    643  C   ASN A  82     -26.956 -28.244  -8.225  1.00  0.86           C  
ATOM    644  CB  ASN A  82     -28.855 -26.644  -7.876  1.00  0.87           C  
ATOM    645  O   ASN A  82     -27.684 -29.083  -8.758  1.00  0.84           O  
ATOM    646  CG  ASN A  82     -28.687 -26.064  -9.266  1.00  0.86           C  
ATOM    647  ND2 ASN A  82     -29.779 -26.000 -10.018  1.00  0.88           N  
ATOM    648  OD1 ASN A  82     -27.583 -25.678  -9.662  1.00  0.86           O  
ATOM    649  N   ALA A  83     -25.675 -28.164  -8.439  1.00  0.86           N  
ATOM    650  CA  ALA A  83     -24.927 -29.086  -9.290  1.00  0.86           C  
ATOM    651  C   ALA A  83     -23.774 -29.726  -8.522  1.00  0.86           C  
ATOM    652  CB  ALA A  83     -24.401 -28.361 -10.526  1.00  0.85           C  
ATOM    653  O   ALA A  83     -23.879 -29.965  -7.317  1.00  0.84           O  
ATOM    654  N   ASP A  84     -22.669 -29.960  -9.118  1.00  0.85           N  
ATOM    655  CA  ASP A  84     -21.571 -30.680  -8.481  1.00  0.85           C  
ATOM    656  C   ASP A  84     -20.270 -29.886  -8.565  1.00  0.85           C  
ATOM    657  CB  ASP A  84     -21.388 -32.058  -9.122  1.00  0.83           C  
ATOM    658  O   ASP A  84     -20.076 -29.099  -9.494  1.00  0.84           O  
ATOM    659  CG  ASP A  84     -20.467 -32.965  -8.326  1.00  0.78           C  
ATOM    660  OD1 ASP A  84     -20.116 -32.622  -7.177  1.00  0.76           O  
ATOM    661  OD2 ASP A  84     -20.086 -34.032  -8.854  1.00  0.78           O  
ATOM    662  N   ILE A  85     -19.382 -30.090  -7.580  1.00  0.85           N  
ATOM    663  CA  ILE A  85     -18.003 -29.617  -7.625  1.00  0.85           C  
ATOM    664  C   ILE A  85     -17.050 -30.781  -7.362  1.00  0.85           C  
ATOM    665  CB  ILE A  85     -17.760 -28.485  -6.602  1.00  0.84           C  
ATOM    666  O   ILE A  85     -17.370 -31.694  -6.598  1.00  0.83           O  
ATOM    667  CG1 ILE A  85     -18.014 -28.989  -5.177  1.00  0.82           C  
ATOM    668  CG2 ILE A  85     -18.642 -27.273  -6.919  1.00  0.82           C  
ATOM    669  CD1 ILE A  85     -17.572 -28.019  -4.089  1.00  0.80           C  
ATOM    670  N   HIS A  86     -15.898 -30.863  -7.952  1.00  0.84           N  
ATOM    671  CA  HIS A  86     -14.847 -31.817  -7.616  1.00  0.85           C  
ATOM    672  C   HIS A  86     -13.465 -31.232  -7.887  1.00  0.85           C  
ATOM    673  CB  HIS A  86     -15.031 -33.116  -8.402  1.00  0.83           C  
ATOM    674  O   HIS A  86     -13.344 -30.174  -8.509  1.00  0.84           O  
ATOM    675  CG  HIS A  86     -14.957 -32.935  -9.885  1.00  0.80           C  
ATOM    676  CD2 HIS A  86     -13.920 -33.065 -10.746  1.00  0.78           C  
ATOM    677  ND1 HIS A  86     -16.047 -32.573 -10.646  1.00  0.74           N  
ATOM    678  CE1 HIS A  86     -15.683 -32.488 -11.914  1.00  0.74           C  
ATOM    679  NE2 HIS A  86     -14.397 -32.782 -12.002  1.00  0.70           N  
ATOM    680  N   LEU A  87     -12.439 -31.866  -7.436  1.00  0.86           N  
ATOM    681  CA  LEU A  87     -11.044 -31.486  -7.630  1.00  0.87           C  
ATOM    682  C   LEU A  87     -10.358 -32.424  -8.618  1.00  0.86           C  
ATOM    683  CB  LEU A  87     -10.294 -31.495  -6.296  1.00  0.85           C  
ATOM    684  O   LEU A  87     -10.549 -33.640  -8.561  1.00  0.85           O  
ATOM    685  CG  LEU A  87     -10.862 -30.600  -5.193  1.00  0.85           C  
ATOM    686  CD1 LEU A  87      -9.988 -30.676  -3.946  1.00  0.83           C  
ATOM    687  CD2 LEU A  87     -10.983 -29.160  -5.681  1.00  0.83           C  
ATOM    688  N   MET A  88      -9.620 -31.852  -9.520  1.00  0.86           N  
ATOM    689  CA  MET A  88      -8.658 -32.546 -10.371  1.00  0.86           C  
ATOM    690  C   MET A  88      -7.229 -32.146 -10.016  1.00  0.86           C  
ATOM    691  CB  MET A  88      -8.932 -32.250 -11.847  1.00  0.84           C  
ATOM    692  O   MET A  88      -6.953 -30.971  -9.767  1.00  0.86           O  
ATOM    693  CG  MET A  88     -10.263 -32.791 -12.343  1.00  0.80           C  
ATOM    694  SD  MET A  88     -10.501 -32.528 -14.143  1.00  0.81           S  
ATOM    695  CE  MET A  88     -12.082 -33.384 -14.386  1.00  0.73           C  
ATOM    696  N   TYR A  89      -6.302 -33.083  -9.986  1.00  0.88           N  
ATOM    697  CA  TYR A  89      -4.905 -32.836  -9.647  1.00  0.89           C  
ATOM    698  C   TYR A  89      -4.019 -32.937 -10.883  1.00  0.88           C  
ATOM    699  CB  TYR A  89      -4.427 -33.825  -8.580  1.00  0.87           C  
ATOM    700  O   TYR A  89      -4.144 -33.879 -11.670  1.00  0.87           O  
ATOM    701  CG  TYR A  89      -5.295 -33.852  -7.346  1.00  0.86           C  
ATOM    702  CD1 TYR A  89      -5.358 -32.755  -6.490  1.00  0.84           C  
ATOM    703  CD2 TYR A  89      -6.053 -34.975  -7.031  1.00  0.85           C  
ATOM    704  CE1 TYR A  89      -6.155 -32.776  -5.350  1.00  0.86           C  
ATOM    705  CE2 TYR A  89      -6.853 -35.008  -5.894  1.00  0.86           C  
ATOM    706  OH  TYR A  89      -7.688 -33.931  -3.934  1.00  0.78           O  
ATOM    707  CZ  TYR A  89      -6.898 -33.905  -5.061  1.00  0.86           C  
ATOM    708  N   TYR A  90      -3.142 -31.972 -11.056  1.00  0.85           N  
ATOM    709  CA  TYR A  90      -2.268 -31.883 -12.221  1.00  0.86           C  
ATOM    710  C   TYR A  90      -0.812 -31.725 -11.798  1.00  0.86           C  
ATOM    711  CB  TYR A  90      -2.682 -30.710 -13.115  1.00  0.85           C  
ATOM    712  O   TYR A  90      -0.523 -31.153 -10.745  1.00  0.85           O  
ATOM    713  CG  TYR A  90      -4.071 -30.846 -13.690  1.00  0.84           C  
ATOM    714  CD1 TYR A  90      -4.274 -31.405 -14.950  1.00  0.83           C  
ATOM    715  CD2 TYR A  90      -5.184 -30.416 -12.975  1.00  0.83           C  
ATOM    716  CE1 TYR A  90      -5.552 -31.531 -15.484  1.00  0.83           C  
ATOM    717  CE2 TYR A  90      -6.466 -30.536 -13.499  1.00  0.83           C  
ATOM    718  OH  TYR A  90      -7.908 -31.216 -15.276  1.00  0.79           O  
ATOM    719  CZ  TYR A  90      -6.640 -31.095 -14.752  1.00  0.82           C  
ATOM    720  N   ASP A  91       0.168 -32.191 -12.507  1.00  0.85           N  
ATOM    721  CA  ASP A  91       1.601 -31.993 -12.317  1.00  0.85           C  
ATOM    722  C   ASP A  91       2.046 -30.638 -12.863  1.00  0.84           C  
ATOM    723  CB  ASP A  91       2.392 -33.116 -12.991  1.00  0.84           C  
ATOM    724  O   ASP A  91       1.216 -29.828 -13.280  1.00  0.82           O  
ATOM    725  CG  ASP A  91       2.321 -33.064 -14.507  1.00  0.85           C  
ATOM    726  OD1 ASP A  91       1.814 -32.065 -15.060  1.00  0.86           O  
ATOM    727  OD2 ASP A  91       2.774 -34.033 -15.154  1.00  0.87           O  
ATOM    728  N   ASP A  92       3.347 -30.373 -12.810  1.00  0.76           N  
ATOM    729  CA  ASP A  92       3.966 -29.140 -13.288  1.00  0.76           C  
ATOM    730  C   ASP A  92       3.831 -29.010 -14.803  1.00  0.73           C  
ATOM    731  CB  ASP A  92       5.441 -29.088 -12.885  1.00  0.73           C  
ATOM    732  O   ASP A  92       3.888 -27.904 -15.344  1.00  0.72           O  
ATOM    733  CG  ASP A  92       6.277 -30.163 -13.557  1.00  0.69           C  
ATOM    734  OD1 ASP A  92       5.735 -31.239 -13.890  1.00  0.71           O  
ATOM    735  OD2 ASP A  92       7.490 -29.934 -13.752  1.00  0.75           O  
ATOM    736  N   LYS A  93       3.723 -30.172 -15.502  1.00  0.76           N  
ATOM    737  CA  LYS A  93       3.503 -30.178 -16.945  1.00  0.75           C  
ATOM    738  C   LYS A  93       2.014 -30.117 -17.274  1.00  0.74           C  
ATOM    739  CB  LYS A  93       4.128 -31.422 -17.578  1.00  0.73           C  
ATOM    740  O   LYS A  93       1.625 -30.230 -18.438  1.00  0.73           O  
ATOM    741  CG  LYS A  93       5.632 -31.532 -17.372  1.00  0.71           C  
ATOM    742  CD  LYS A  93       6.186 -32.818 -17.973  1.00  0.70           C  
ATOM    743  CE  LYS A  93       7.664 -32.993 -17.653  1.00  0.68           C  
ATOM    744  NZ  LYS A  93       8.164 -34.339 -18.065  1.00  0.68           N  
ATOM    745  N   ARG A  94       1.203 -30.080 -16.195  1.00  0.76           N  
ATOM    746  CA  ARG A  94      -0.251 -29.997 -16.286  1.00  0.76           C  
ATOM    747  C   ARG A  94      -0.841 -31.298 -16.821  1.00  0.76           C  
ATOM    748  CB  ARG A  94      -0.668 -28.826 -17.179  1.00  0.73           C  
ATOM    749  O   ARG A  94      -1.941 -31.304 -17.376  1.00  0.73           O  
ATOM    750  CG  ARG A  94      -0.136 -27.479 -16.717  1.00  0.70           C  
ATOM    751  CD  ARG A  94      -0.564 -26.354 -17.649  1.00  0.68           C  
ATOM    752  NE  ARG A  94       0.067 -25.087 -17.289  1.00  0.60           N  
ATOM    753  NH1 ARG A  94      -0.916 -23.876 -18.993  1.00  0.53           N  
ATOM    754  NH2 ARG A  94       0.508 -22.845 -17.522  1.00  0.48           N  
ATOM    755  CZ  ARG A  94      -0.115 -23.939 -17.935  1.00  0.64           C  
ATOM    756  N   ALA A  95      -0.200 -32.315 -16.786  1.00  0.80           N  
ATOM    757  CA  ALA A  95      -0.772 -33.644 -16.990  1.00  0.81           C  
ATOM    758  C   ALA A  95      -1.611 -34.070 -15.788  1.00  0.82           C  
ATOM    759  CB  ALA A  95       0.332 -34.664 -17.252  1.00  0.79           C  
ATOM    760  O   ALA A  95      -1.208 -33.870 -14.640  1.00  0.82           O  
ATOM    761  N   LYS A  96      -2.867 -34.444 -15.960  1.00  0.83           N  
ATOM    762  CA  LYS A  96      -3.743 -34.930 -14.898  1.00  0.84           C  
ATOM    763  C   LYS A  96      -3.125 -36.127 -14.181  1.00  0.85           C  
ATOM    764  CB  LYS A  96      -5.113 -35.307 -15.463  1.00  0.82           C  
ATOM    765  O   LYS A  96      -2.868 -37.162 -14.798  1.00  0.84           O  
ATOM    766  CG  LYS A  96      -6.130 -35.707 -14.405  1.00  0.79           C  
ATOM    767  CD  LYS A  96      -7.484 -36.029 -15.024  1.00  0.78           C  
ATOM    768  CE  LYS A  96      -8.446 -36.610 -13.997  1.00  0.74           C  
ATOM    769  NZ  LYS A  96      -9.744 -37.010 -14.617  1.00  0.70           N  
ATOM    770  N   ILE A  97      -2.913 -36.007 -12.926  1.00  0.88           N  
ATOM    771  CA  ILE A  97      -2.439 -37.068 -12.043  1.00  0.89           C  
ATOM    772  C   ILE A  97      -3.610 -37.952 -11.624  1.00  0.87           C  
ATOM    773  CB  ILE A  97      -1.730 -36.491 -10.798  1.00  0.88           C  
ATOM    774  O   ILE A  97      -3.618 -39.155 -11.899  1.00  0.84           O  
ATOM    775  CG1 ILE A  97      -0.577 -35.572 -11.217  1.00  0.87           C  
ATOM    776  CG2 ILE A  97      -1.229 -37.619  -9.891  1.00  0.85           C  
ATOM    777  CD1 ILE A  97       0.040 -34.788 -10.067  1.00  0.86           C  
ATOM    778  N   THR A  98      -4.547 -37.333 -10.987  1.00  0.85           N  
ATOM    779  CA  THR A  98      -5.738 -38.031 -10.514  1.00  0.85           C  
ATOM    780  C   THR A  98      -6.889 -37.052 -10.300  1.00  0.85           C  
ATOM    781  CB  THR A  98      -5.458 -38.792  -9.205  1.00  0.83           C  
ATOM    782  O   THR A  98      -6.767 -35.864 -10.608  1.00  0.82           O  
ATOM    783  CG2 THR A  98      -5.228 -37.827  -8.047  1.00  0.76           C  
ATOM    784  OG1 THR A  98      -6.578 -39.632  -8.899  1.00  0.80           O  
ATOM    785  N   GLN A  99      -8.066 -37.376  -9.869  1.00  0.82           N  
ATOM    786  CA  GLN A  99      -9.208 -36.533  -9.530  1.00  0.83           C  
ATOM    787  C   GLN A  99     -10.030 -37.149  -8.402  1.00  0.82           C  
ATOM    788  CB  GLN A  99     -10.090 -36.304 -10.759  1.00  0.79           C  
ATOM    789  O   GLN A  99     -10.029 -38.368  -8.220  1.00  0.77           O  
ATOM    790  CG  GLN A  99     -10.734 -37.574 -11.299  1.00  0.74           C  
ATOM    791  CD  GLN A  99     -11.456 -37.353 -12.614  1.00  0.72           C  
ATOM    792  NE2 GLN A  99     -12.412 -38.223 -12.920  1.00  0.64           N  
ATOM    793  OE1 GLN A  99     -11.157 -36.406 -13.350  1.00  0.73           O  
ATOM    794  N   THR A 100     -10.575 -36.332  -7.502  1.00  0.78           N  
ATOM    795  CA  THR A 100     -11.547 -36.759  -6.502  1.00  0.77           C  
ATOM    796  C   THR A 100     -12.921 -36.957  -7.134  1.00  0.74           C  
ATOM    797  CB  THR A 100     -11.649 -35.740  -5.352  1.00  0.72           C  
ATOM    798  O   THR A 100     -13.402 -36.093  -7.870  1.00  0.66           O  
ATOM    799  CG2 THR A 100     -10.334 -35.642  -4.586  1.00  0.65           C  
ATOM    800  OG1 THR A 100     -11.973 -34.452  -5.890  1.00  0.71           O  
ATOM    801  N   TYR A 101     -13.291 -38.071  -7.802  1.00  0.65           N  
ATOM    802  CA  TYR A 101     -14.616 -38.405  -8.311  1.00  0.63           C  
ATOM    803  C   TYR A 101     -15.561 -38.771  -7.173  1.00  0.63           C  
ATOM    804  CB  TYR A 101     -14.533 -39.561  -9.312  1.00  0.57           C  
ATOM    805  O   TYR A 101     -15.365 -39.783  -6.496  1.00  0.58           O  
ATOM    806  CG  TYR A 101     -13.892 -39.183 -10.625  1.00  0.53           C  
ATOM    807  CD1 TYR A 101     -14.561 -38.375 -11.542  1.00  0.50           C  
ATOM    808  CD2 TYR A 101     -12.617 -39.631 -10.952  1.00  0.52           C  
ATOM    809  CE1 TYR A 101     -13.975 -38.025 -12.754  1.00  0.51           C  
ATOM    810  CE2 TYR A 101     -12.021 -39.288 -12.161  1.00  0.52           C  
ATOM    811  OH  TYR A 101     -12.122 -38.141 -14.252  1.00  0.51           O  
ATOM    812  CZ  TYR A 101     -12.707 -38.485 -13.054  1.00  0.48           C  
ATOM    813  N   ASN A 102     -15.786 -38.104  -6.036  1.00  0.47           N  
ATOM    814  CA  ASN A 102     -16.840 -38.690  -5.215  1.00  0.49           C  
ATOM    815  C   ASN A 102     -17.800 -37.626  -4.691  1.00  0.47           C  
ATOM    816  CB  ASN A 102     -16.237 -39.481  -4.052  1.00  0.41           C  
ATOM    817  O   ASN A 102     -17.389 -36.500  -4.404  1.00  0.45           O  
ATOM    818  CG  ASN A 102     -16.090 -40.957  -4.363  1.00  0.38           C  
ATOM    819  ND2 ASN A 102     -15.278 -41.651  -3.574  1.00  0.32           N  
ATOM    820  OD1 ASN A 102     -16.700 -41.469  -5.305  1.00  0.39           O  
ATOM    821  N   THR A 103     -19.267 -37.825  -4.990  1.00  0.46           N  
ATOM    822  CA  THR A 103     -20.652 -37.697  -4.550  1.00  0.47           C  
ATOM    823  C   THR A 103     -20.937 -36.277  -4.068  1.00  0.46           C  
ATOM    824  CB  THR A 103     -20.976 -38.698  -3.425  1.00  0.41           C  
ATOM    825  O   THR A 103     -20.104 -35.664  -3.398  1.00  0.44           O  
ATOM    826  CG2 THR A 103     -21.236 -40.091  -3.988  1.00  0.37           C  
ATOM    827  OG1 THR A 103     -19.870 -38.760  -2.516  1.00  0.33           O  
ATOM    828  N   ILE A 104     -21.784 -35.553  -4.877  1.00  0.48           N  
ATOM    829  CA  ILE A 104     -22.630 -34.392  -4.625  1.00  0.48           C  
ATOM    830  C   ILE A 104     -22.458 -33.933  -3.179  1.00  0.48           C  
ATOM    831  CB  ILE A 104     -24.116 -34.702  -4.915  1.00  0.43           C  
ATOM    832  O   ILE A 104     -23.187 -33.056  -2.708  1.00  0.46           O  
ATOM    833  CG1 ILE A 104     -24.286 -35.193  -6.358  1.00  0.36           C  
ATOM    834  CG2 ILE A 104     -24.986 -33.471  -4.649  1.00  0.37           C  
ATOM    835  CD1 ILE A 104     -25.691 -35.683  -6.682  1.00  0.35           C  
ATOM    836  N   SER A 105     -21.473 -34.589  -2.510  1.00  0.49           N  
ATOM    837  CA  SER A 105     -21.352 -34.168  -1.118  1.00  0.48           C  
ATOM    838  C   SER A 105     -20.354 -33.024  -0.971  1.00  0.48           C  
ATOM    839  CB  SER A 105     -20.926 -35.344  -0.238  1.00  0.44           C  
ATOM    840  O   SER A 105     -19.252 -33.081  -1.521  1.00  0.46           O  
ATOM    841  OG  SER A 105     -19.568 -35.678  -0.467  1.00  0.41           O  
ATOM    842  N   ALA A 106     -20.821 -31.841  -0.695  1.00  0.52           N  
ATOM    843  CA  ALA A 106     -20.220 -30.600  -0.215  1.00  0.51           C  
ATOM    844  C   ALA A 106     -18.896 -30.870   0.495  1.00  0.52           C  
ATOM    845  CB  ALA A 106     -21.181 -29.869   0.719  1.00  0.49           C  
ATOM    846  O   ALA A 106     -18.155 -29.938   0.816  1.00  0.51           O  
ATOM    847  N   ASN A 107     -18.535 -32.250   0.602  1.00  0.53           N  
ATOM    848  CA  ASN A 107     -17.373 -32.543   1.434  1.00  0.52           C  
ATOM    849  C   ASN A 107     -16.223 -33.116   0.609  1.00  0.53           C  
ATOM    850  CB  ASN A 107     -17.749 -33.506   2.562  1.00  0.48           C  
ATOM    851  O   ASN A 107     -15.653 -34.149   0.965  1.00  0.50           O  
ATOM    852  CG  ASN A 107     -18.292 -32.790   3.783  1.00  0.44           C  
ATOM    853  ND2 ASN A 107     -19.064 -33.505   4.594  1.00  0.42           N  
ATOM    854  OD1 ASN A 107     -18.022 -31.605   3.995  1.00  0.45           O  
ATOM    855  N   VAL A 108     -16.013 -32.583  -0.554  1.00  0.64           N  
ATOM    856  CA  VAL A 108     -14.808 -32.903  -1.311  1.00  0.63           C  
ATOM    857  C   VAL A 108     -13.598 -32.229  -0.666  1.00  0.64           C  
ATOM    858  CB  VAL A 108     -14.934 -32.471  -2.789  1.00  0.58           C  
ATOM    859  O   VAL A 108     -13.541 -31.000  -0.574  1.00  0.60           O  
ATOM    860  CG1 VAL A 108     -13.747 -32.980  -3.604  1.00  0.53           C  
ATOM    861  CG2 VAL A 108     -16.249 -32.975  -3.381  1.00  0.52           C  
ATOM    862  N   ALA A 109     -13.068 -32.844   0.308  1.00  0.68           N  
ATOM    863  CA  ALA A 109     -11.686 -32.601   0.714  1.00  0.69           C  
ATOM    864  C   ALA A 109     -10.740 -33.614   0.074  1.00  0.69           C  
ATOM    865  CB  ALA A 109     -11.561 -32.648   2.235  1.00  0.63           C  
ATOM    866  O   ALA A 109     -11.080 -34.792  -0.059  1.00  0.66           O  
ATOM    867  N   GLY A 110      -9.734 -33.012  -0.480  1.00  0.79           N  
ATOM    868  CA  GLY A 110      -8.696 -33.901  -0.977  1.00  0.80           C  
ATOM    869  C   GLY A 110      -7.299 -33.478  -0.564  1.00  0.82           C  
ATOM    870  O   GLY A 110      -7.041 -32.291  -0.356  1.00  0.78           O  
ATOM    871  N   VAL A 111      -6.416 -34.449  -0.211  1.00  0.85           N  
ATOM    872  CA  VAL A 111      -4.967 -34.292  -0.145  1.00  0.88           C  
ATOM    873  C   VAL A 111      -4.369 -34.413  -1.545  1.00  0.87           C  
ATOM    874  CB  VAL A 111      -4.325 -35.331   0.801  1.00  0.85           C  
ATOM    875  O   VAL A 111      -4.630 -35.387  -2.255  1.00  0.86           O  
ATOM    876  CG1 VAL A 111      -2.820 -35.098   0.920  1.00  0.81           C  
ATOM    877  CG2 VAL A 111      -4.988 -35.280   2.177  1.00  0.79           C  
ATOM    878  N   THR A 112      -3.679 -33.425  -2.011  1.00  0.89           N  
ATOM    879  CA  THR A 112      -2.983 -33.467  -3.293  1.00  0.90           C  
ATOM    880  C   THR A 112      -1.978 -34.614  -3.326  1.00  0.90           C  
ATOM    881  CB  THR A 112      -2.259 -32.138  -3.579  1.00  0.89           C  
ATOM    882  O   THR A 112      -1.267 -34.852  -2.348  1.00  0.88           O  
ATOM    883  CG2 THR A 112      -3.254 -31.026  -3.896  1.00  0.84           C  
ATOM    884  OG1 THR A 112      -1.491 -31.762  -2.429  1.00  0.88           O  
ATOM    885  N   PRO A 113      -1.938 -35.426  -4.357  1.00  0.92           N  
ATOM    886  CA  PRO A 113      -0.935 -36.486  -4.475  1.00  0.93           C  
ATOM    887  C   PRO A 113       0.487 -35.943  -4.597  1.00  0.93           C  
ATOM    888  CB  PRO A 113      -1.349 -37.223  -5.752  1.00  0.91           C  
ATOM    889  O   PRO A 113       0.677 -34.747  -4.833  1.00  0.92           O  
ATOM    890  CG  PRO A 113      -2.013 -36.182  -6.595  1.00  0.88           C  
ATOM    891  CD  PRO A 113      -2.715 -35.212  -5.689  1.00  0.88           C  
ATOM    892  N   ALA A 114       1.524 -36.800  -4.479  1.00  0.86           N  
ATOM    893  CA  ALA A 114       2.912 -36.482  -4.803  1.00  0.88           C  
ATOM    894  C   ALA A 114       3.043 -36.003  -6.246  1.00  0.82           C  
ATOM    895  CB  ALA A 114       3.805 -37.698  -4.566  1.00  0.82           C  
ATOM    896  O   ALA A 114       2.422 -36.564  -7.151  1.00  0.77           O  
ATOM    897  N   GLY A 115       3.767 -34.871  -6.422  1.00  0.88           N  
ATOM    898  CA  GLY A 115       4.002 -34.282  -7.731  1.00  0.89           C  
ATOM    899  C   GLY A 115       2.886 -33.357  -8.178  1.00  0.86           C  
ATOM    900  O   GLY A 115       2.942 -32.790  -9.271  1.00  0.83           O  
ATOM    901  N   CYS A 116       1.855 -33.104  -7.367  1.00  0.89           N  
ATOM    902  CA  CYS A 116       0.800 -32.154  -7.700  1.00  0.90           C  
ATOM    903  C   CYS A 116       1.324 -30.723  -7.665  1.00  0.88           C  
ATOM    904  CB  CYS A 116      -0.377 -32.300  -6.736  1.00  0.88           C  
ATOM    905  O   CYS A 116       1.881 -30.287  -6.656  1.00  0.84           O  
ATOM    906  SG  CYS A 116      -1.766 -31.209  -7.113  1.00  0.91           S  
ATOM    907  N   ALA A 117       1.136 -30.017  -8.787  1.00  0.83           N  
ATOM    908  CA  ALA A 117       1.501 -28.607  -8.904  1.00  0.83           C  
ATOM    909  C   ALA A 117       0.261 -27.728  -9.037  1.00  0.82           C  
ATOM    910  CB  ALA A 117       2.430 -28.396 -10.097  1.00  0.81           C  
ATOM    911  O   ALA A 117       0.284 -26.552  -8.667  1.00  0.80           O  
ATOM    912  N   PHE A 118      -0.848 -28.411  -9.468  1.00  0.83           N  
ATOM    913  CA  PHE A 118      -2.073 -27.648  -9.671  1.00  0.84           C  
ATOM    914  C   PHE A 118      -3.292 -28.458  -9.248  1.00  0.84           C  
ATOM    915  CB  PHE A 118      -2.207 -27.224 -11.137  1.00  0.82           C  
ATOM    916  O   PHE A 118      -3.324 -29.678  -9.421  1.00  0.83           O  
ATOM    917  CG  PHE A 118      -1.013 -26.474 -11.663  1.00  0.80           C  
ATOM    918  CD1 PHE A 118      -0.922 -25.095 -11.518  1.00  0.78           C  
ATOM    919  CD2 PHE A 118       0.018 -27.148 -12.303  1.00  0.78           C  
ATOM    920  CE1 PHE A 118       0.182 -24.398 -12.005  1.00  0.78           C  
ATOM    921  CE2 PHE A 118       1.125 -26.459 -12.792  1.00  0.78           C  
ATOM    922  CZ  PHE A 118       1.204 -25.084 -12.642  1.00  0.76           C  
ATOM    923  N   ILE A 119      -4.287 -27.731  -8.730  1.00  0.86           N  
ATOM    924  CA  ILE A 119      -5.635 -28.251  -8.528  1.00  0.86           C  
ATOM    925  C   ILE A 119      -6.581 -27.652  -9.565  1.00  0.85           C  
ATOM    926  CB  ILE A 119      -6.146 -27.954  -7.100  1.00  0.85           C  
ATOM    927  O   ILE A 119      -6.662 -26.429  -9.708  1.00  0.84           O  
ATOM    928  CG1 ILE A 119      -5.319 -28.724  -6.065  1.00  0.84           C  
ATOM    929  CG2 ILE A 119      -7.634 -28.298  -6.978  1.00  0.83           C  
ATOM    930  CD1 ILE A 119      -5.552 -28.276  -4.629  1.00  0.82           C  
ATOM    931  N   GLY A 120      -7.198 -28.431 -10.350  1.00  0.83           N  
ATOM    932  CA  GLY A 120      -8.410 -28.045 -11.054  1.00  0.83           C  
ATOM    933  C   GLY A 120      -9.634 -28.009 -10.159  1.00  0.83           C  
ATOM    934  O   GLY A 120     -10.098 -29.052  -9.691  1.00  0.82           O  
ATOM    935  N   PHE A 121     -10.123 -26.853  -9.854  1.00  0.84           N  
ATOM    936  CA  PHE A 121     -11.438 -26.688  -9.247  1.00  0.85           C  
ATOM    937  C   PHE A 121     -12.535 -26.762 -10.302  1.00  0.84           C  
ATOM    938  CB  PHE A 121     -11.522 -25.356  -8.495  1.00  0.84           C  
ATOM    939  O   PHE A 121     -12.629 -25.890 -11.169  1.00  0.83           O  
ATOM    940  CG  PHE A 121     -12.770 -25.203  -7.668  1.00  0.83           C  
ATOM    941  CD1 PHE A 121     -12.834 -25.718  -6.379  1.00  0.82           C  
ATOM    942  CD2 PHE A 121     -13.879 -24.543  -8.181  1.00  0.82           C  
ATOM    943  CE1 PHE A 121     -13.988 -25.577  -5.612  1.00  0.82           C  
ATOM    944  CE2 PHE A 121     -15.036 -24.399  -7.420  1.00  0.82           C  
ATOM    945  CZ  PHE A 121     -15.089 -24.917  -6.136  1.00  0.81           C  
ATOM    946  N   VAL A 122     -13.298 -27.789 -10.348  1.00  0.84           N  
ATOM    947  CA  VAL A 122     -14.265 -28.103 -11.395  1.00  0.84           C  
ATOM    948  C   VAL A 122     -15.677 -27.794 -10.903  1.00  0.84           C  
ATOM    949  CB  VAL A 122     -14.165 -29.580 -11.836  1.00  0.83           C  
ATOM    950  O   VAL A 122     -16.126 -28.349  -9.897  1.00  0.83           O  
ATOM    951  CG1 VAL A 122     -15.080 -29.850 -13.029  1.00  0.81           C  
ATOM    952  CG2 VAL A 122     -12.719 -29.939 -12.175  1.00  0.81           C  
ATOM    953  N   LEU A 123     -16.440 -26.972 -11.555  1.00  0.83           N  
ATOM    954  CA  LEU A 123     -17.865 -26.674 -11.458  1.00  0.84           C  
ATOM    955  C   LEU A 123     -18.637 -27.339 -12.593  1.00  0.83           C  
ATOM    956  CB  LEU A 123     -18.099 -25.161 -11.484  1.00  0.82           C  
ATOM    957  O   LEU A 123     -18.482 -26.966 -13.758  1.00  0.82           O  
ATOM    958  CG  LEU A 123     -17.312 -24.337 -10.464  1.00  0.82           C  
ATOM    959  CD1 LEU A 123     -17.364 -22.856 -10.827  1.00  0.80           C  
ATOM    960  CD2 LEU A 123     -17.852 -24.567  -9.057  1.00  0.81           C  
ATOM    961  N   THR A 124     -19.515 -28.390 -12.253  1.00  0.83           N  
ATOM    962  CA  THR A 124     -20.005 -29.251 -13.323  1.00  0.83           C  
ATOM    963  C   THR A 124     -21.461 -29.641 -13.080  1.00  0.83           C  
ATOM    964  CB  THR A 124     -19.146 -30.522 -13.456  1.00  0.82           C  
ATOM    965  O   THR A 124     -21.901 -29.732 -11.932  1.00  0.82           O  
ATOM    966  CG2 THR A 124     -19.208 -31.363 -12.186  1.00  0.79           C  
ATOM    967  OG1 THR A 124     -19.626 -31.303 -14.557  1.00  0.81           O  
ATOM    968  N   ASN A 125     -22.315 -30.038 -14.089  1.00  0.81           N  
ATOM    969  CA  ASN A 125     -23.616 -30.690 -13.990  1.00  0.81           C  
ATOM    970  C   ASN A 125     -23.490 -32.208 -14.082  1.00  0.80           C  
ATOM    971  CB  ASN A 125     -24.562 -30.169 -15.073  1.00  0.78           C  
ATOM    972  O   ASN A 125     -24.399 -32.882 -14.571  1.00  0.77           O  
ATOM    973  CG  ASN A 125     -24.211 -30.687 -16.454  1.00  0.76           C  
ATOM    974  ND2 ASN A 125     -25.229 -30.950 -17.265  1.00  0.77           N  
ATOM    975  OD1 ASN A 125     -23.035 -30.851 -16.788  1.00  0.77           O  
ATOM    976  N   ARG A 126     -22.518 -32.761 -13.816  1.00  0.81           N  
ATOM    977  CA  ARG A 126     -22.271 -34.189 -13.989  1.00  0.81           C  
ATOM    978  C   ARG A 126     -23.436 -35.015 -13.454  1.00  0.81           C  
ATOM    979  CB  ARG A 126     -20.973 -34.599 -13.290  1.00  0.78           C  
ATOM    980  O   ARG A 126     -23.776 -34.926 -12.273  1.00  0.78           O  
ATOM    981  CG  ARG A 126     -20.569 -36.044 -13.539  1.00  0.74           C  
ATOM    982  CD  ARG A 126     -19.214 -36.364 -12.924  1.00  0.72           C  
ATOM    983  NE  ARG A 126     -18.788 -37.725 -13.239  1.00  0.61           N  
ATOM    984  NH1 ARG A 126     -16.827 -37.613 -12.022  1.00  0.50           N  
ATOM    985  NH2 ARG A 126     -17.373 -39.531 -13.152  1.00  0.46           N  
ATOM    986  CZ  ARG A 126     -17.663 -38.287 -12.804  1.00  0.65           C  
ATOM    987  N   GLY A 127     -23.958 -35.871 -14.211  1.00  0.78           N  
ATOM    988  CA  GLY A 127     -25.032 -36.805 -13.912  1.00  0.78           C  
ATOM    989  C   GLY A 127     -26.394 -36.143 -13.835  1.00  0.79           C  
ATOM    990  O   GLY A 127     -27.415 -36.823 -13.710  1.00  0.78           O  
ATOM    991  N   LEU A 128     -26.545 -34.737 -14.000  1.00  0.83           N  
ATOM    992  CA  LEU A 128     -27.797 -34.032 -13.744  1.00  0.84           C  
ATOM    993  C   LEU A 128     -28.539 -33.753 -15.047  1.00  0.84           C  
ATOM    994  CB  LEU A 128     -27.531 -32.720 -13.002  1.00  0.83           C  
ATOM    995  O   LEU A 128     -29.699 -33.334 -15.027  1.00  0.82           O  
ATOM    996  CG  LEU A 128     -26.903 -32.842 -11.613  1.00  0.82           C  
ATOM    997  CD1 LEU A 128     -26.672 -31.459 -11.013  1.00  0.80           C  
ATOM    998  CD2 LEU A 128     -27.786 -33.685 -10.699  1.00  0.81           C  
ATOM    999  N   GLY A 129     -28.000 -34.093 -16.224  1.00  0.83           N  
ATOM   1000  CA  GLY A 129     -28.655 -33.919 -17.511  1.00  0.84           C  
ATOM   1001  C   GLY A 129     -28.678 -32.476 -17.978  1.00  0.84           C  
ATOM   1002  O   GLY A 129     -27.930 -31.640 -17.466  1.00  0.82           O  
ATOM   1003  N   PRO A 130     -29.502 -32.075 -19.027  1.00  0.83           N  
ATOM   1004  CA  PRO A 130     -29.702 -30.680 -19.426  1.00  0.84           C  
ATOM   1005  C   PRO A 130     -30.487 -29.877 -18.392  1.00  0.84           C  
ATOM   1006  CB  PRO A 130     -30.486 -30.797 -20.736  1.00  0.82           C  
ATOM   1007  O   PRO A 130     -31.411 -30.404 -17.767  1.00  0.83           O  
ATOM   1008  CG  PRO A 130     -31.222 -32.093 -20.626  1.00  0.80           C  
ATOM   1009  CD  PRO A 130     -30.415 -33.030 -19.773  1.00  0.80           C  
ATOM   1010  N   GLY A 131     -30.052 -28.688 -18.260  1.00  0.84           N  
ATOM   1011  CA  GLY A 131     -30.732 -27.824 -17.309  1.00  0.85           C  
ATOM   1012  C   GLY A 131     -29.965 -26.551 -17.005  1.00  0.85           C  
ATOM   1013  O   GLY A 131     -28.910 -26.300 -17.592  1.00  0.84           O  
ATOM   1014  N   THR A 132     -30.564 -25.620 -16.164  1.00  0.86           N  
ATOM   1015  CA  THR A 132     -29.891 -24.450 -15.610  1.00  0.87           C  
ATOM   1016  C   THR A 132     -29.301 -24.765 -14.238  1.00  0.87           C  
ATOM   1017  CB  THR A 132     -30.853 -23.253 -15.495  1.00  0.85           C  
ATOM   1018  O   THR A 132     -30.009 -25.234 -13.345  1.00  0.86           O  
ATOM   1019  CG2 THR A 132     -30.129 -22.012 -14.984  1.00  0.81           C  
ATOM   1020  OG1 THR A 132     -31.410 -22.971 -16.785  1.00  0.85           O  
ATOM   1021  N   TYR A 133     -28.116 -24.612 -14.144  1.00  0.87           N  
ATOM   1022  CA  TYR A 133     -27.372 -24.831 -12.908  1.00  0.87           C  
ATOM   1023  C   TYR A 133     -26.711 -23.542 -12.433  1.00  0.87           C  
ATOM   1024  CB  TYR A 133     -26.313 -25.919 -13.103  1.00  0.87           C  
ATOM   1025  O   TYR A 133     -26.346 -22.689 -13.246  1.00  0.86           O  
ATOM   1026  CG  TYR A 133     -26.879 -27.244 -13.554  1.00  0.86           C  
ATOM   1027  CD1 TYR A 133     -27.447 -28.128 -12.640  1.00  0.85           C  
ATOM   1028  CD2 TYR A 133     -26.847 -27.614 -14.894  1.00  0.85           C  
ATOM   1029  CE1 TYR A 133     -27.969 -29.350 -13.051  1.00  0.85           C  
ATOM   1030  CE2 TYR A 133     -27.365 -28.834 -15.316  1.00  0.85           C  
ATOM   1031  OH  TYR A 133     -28.439 -30.903 -14.801  1.00  0.80           O  
ATOM   1032  CZ  TYR A 133     -27.924 -29.694 -14.389  1.00  0.84           C  
ATOM   1033  N   TYR A 134     -26.568 -23.359 -11.167  1.00  0.88           N  
ATOM   1034  CA  TYR A 134     -25.884 -22.196 -10.613  1.00  0.89           C  
ATOM   1035  C   TYR A 134     -24.731 -22.620  -9.712  1.00  0.88           C  
ATOM   1036  CB  TYR A 134     -26.864 -21.319  -9.828  1.00  0.87           C  
ATOM   1037  O   TYR A 134     -24.753 -23.710  -9.135  1.00  0.87           O  
ATOM   1038  CG  TYR A 134     -27.342 -21.945  -8.540  1.00  0.87           C  
ATOM   1039  CD1 TYR A 134     -28.547 -22.642  -8.487  1.00  0.85           C  
ATOM   1040  CD2 TYR A 134     -26.591 -21.840  -7.375  1.00  0.86           C  
ATOM   1041  CE1 TYR A 134     -28.993 -23.219  -7.302  1.00  0.86           C  
ATOM   1042  CE2 TYR A 134     -27.027 -22.413  -6.184  1.00  0.86           C  
ATOM   1043  OH  TYR A 134     -28.662 -23.668  -4.982  1.00  0.81           O  
ATOM   1044  CZ  TYR A 134     -28.226 -23.099  -6.158  1.00  0.84           C  
ATOM   1045  N   PHE A 135     -23.784 -21.756  -9.629  1.00  0.87           N  
ATOM   1046  CA  PHE A 135     -22.645 -21.831  -8.722  1.00  0.88           C  
ATOM   1047  C   PHE A 135     -22.404 -20.488  -8.043  1.00  0.87           C  
ATOM   1048  CB  PHE A 135     -21.386 -22.274  -9.474  1.00  0.87           C  
ATOM   1049  O   PHE A 135     -22.239 -19.468  -8.715  1.00  0.86           O  
ATOM   1050  CG  PHE A 135     -21.551 -23.566 -10.226  1.00  0.86           C  
ATOM   1051  CD1 PHE A 135     -21.241 -24.781  -9.626  1.00  0.84           C  
ATOM   1052  CD2 PHE A 135     -22.015 -23.567 -11.535  1.00  0.84           C  
ATOM   1053  CE1 PHE A 135     -21.393 -25.979 -10.320  1.00  0.85           C  
ATOM   1054  CE2 PHE A 135     -22.169 -24.760 -12.235  1.00  0.85           C  
ATOM   1055  CZ  PHE A 135     -21.857 -25.965 -11.626  1.00  0.84           C  
ATOM   1056  N   LYS A 136     -22.439 -20.471  -6.674  1.00  0.89           N  
ATOM   1057  CA  LYS A 136     -22.273 -19.266  -5.867  1.00  0.90           C  
ATOM   1058  C   LYS A 136     -21.236 -19.477  -4.768  1.00  0.89           C  
ATOM   1059  CB  LYS A 136     -23.609 -18.843  -5.253  1.00  0.87           C  
ATOM   1060  O   LYS A 136     -21.067 -20.594  -4.274  1.00  0.87           O  
ATOM   1061  CG  LYS A 136     -24.713 -18.609  -6.274  1.00  0.79           C  
ATOM   1062  CD  LYS A 136     -26.045 -18.311  -5.598  1.00  0.77           C  
ATOM   1063  CE  LYS A 136     -27.175 -18.199  -6.612  1.00  0.74           C  
ATOM   1064  NZ  LYS A 136     -28.509 -18.102  -5.947  1.00  0.68           N  
ATOM   1065  N   ASN A 137     -20.550 -18.421  -4.497  1.00  0.87           N  
ATOM   1066  CA  ASN A 137     -19.658 -18.423  -3.342  1.00  0.88           C  
ATOM   1067  C   ASN A 137     -18.685 -19.599  -3.387  1.00  0.86           C  
ATOM   1068  CB  ASN A 137     -20.463 -18.449  -2.041  1.00  0.86           C  
ATOM   1069  O   ASN A 137     -18.552 -20.337  -2.410  1.00  0.84           O  
ATOM   1070  CG  ASN A 137     -21.335 -17.222  -1.870  1.00  0.83           C  
ATOM   1071  ND2 ASN A 137     -22.328 -17.317  -0.994  1.00  0.84           N  
ATOM   1072  OD1 ASN A 137     -21.119 -16.195  -2.520  1.00  0.82           O  
ATOM   1073  N   TRP A 138     -18.050 -19.868  -4.546  1.00  0.87           N  
ATOM   1074  CA  TRP A 138     -17.014 -20.895  -4.612  1.00  0.88           C  
ATOM   1075  C   TRP A 138     -15.764 -20.456  -3.858  1.00  0.87           C  
ATOM   1076  CB  TRP A 138     -16.663 -21.212  -6.069  1.00  0.86           C  
ATOM   1077  O   TRP A 138     -15.354 -19.296  -3.945  1.00  0.85           O  
ATOM   1078  CG  TRP A 138     -16.272 -20.010  -6.876  1.00  0.82           C  
ATOM   1079  CD1 TRP A 138     -15.030 -19.444  -6.962  1.00  0.77           C  
ATOM   1080  CD2 TRP A 138     -17.130 -19.224  -7.708  1.00  0.78           C  
ATOM   1081  CE2 TRP A 138     -16.341 -18.196  -8.270  1.00  0.79           C  
ATOM   1082  CE3 TRP A 138     -18.492 -19.290  -8.034  1.00  0.80           C  
ATOM   1083  NE1 TRP A 138     -15.065 -18.353  -7.799  1.00  0.80           N  
ATOM   1084  CH2 TRP A 138     -18.204 -17.328  -9.444  1.00  0.77           C  
ATOM   1085  CZ2 TRP A 138     -16.869 -17.241  -9.141  1.00  0.78           C  
ATOM   1086  CZ3 TRP A 138     -19.015 -18.338  -8.901  1.00  0.78           C  
ATOM   1087  N   GLN A 139     -15.201 -21.390  -3.234  1.00  0.88           N  
ATOM   1088  CA  GLN A 139     -13.988 -21.205  -2.445  1.00  0.88           C  
ATOM   1089  C   GLN A 139     -13.141 -22.474  -2.432  1.00  0.88           C  
ATOM   1090  CB  GLN A 139     -14.335 -20.790  -1.014  1.00  0.86           C  
ATOM   1091  O   GLN A 139     -13.677 -23.584  -2.403  1.00  0.87           O  
ATOM   1092  CG  GLN A 139     -13.118 -20.544  -0.133  1.00  0.82           C  
ATOM   1093  CD  GLN A 139     -13.481 -19.955   1.218  1.00  0.80           C  
ATOM   1094  NE2 GLN A 139     -13.055 -20.618   2.287  1.00  0.76           N  
ATOM   1095  OE1 GLN A 139     -14.139 -18.913   1.299  1.00  0.79           O  
ATOM   1096  N   LEU A 140     -11.824 -22.343  -2.586  1.00  0.86           N  
ATOM   1097  CA  LEU A 140     -10.820 -23.370  -2.328  1.00  0.87           C  
ATOM   1098  C   LEU A 140      -9.863 -22.929  -1.226  1.00  0.86           C  
ATOM   1099  CB  LEU A 140     -10.037 -23.686  -3.605  1.00  0.86           C  
ATOM   1100  O   LEU A 140      -9.191 -21.903  -1.356  1.00  0.84           O  
ATOM   1101  CG  LEU A 140      -9.014 -24.819  -3.509  1.00  0.86           C  
ATOM   1102  CD1 LEU A 140      -9.721 -26.157  -3.321  1.00  0.84           C  
ATOM   1103  CD2 LEU A 140      -8.128 -24.847  -4.750  1.00  0.84           C  
ATOM   1104  N   GLU A 141      -9.766 -23.764  -0.159  1.00  0.87           N  
ATOM   1105  CA  GLU A 141      -8.935 -23.458   1.002  1.00  0.87           C  
ATOM   1106  C   GLU A 141      -7.822 -24.489   1.171  1.00  0.87           C  
ATOM   1107  CB  GLU A 141      -9.788 -23.391   2.271  1.00  0.85           C  
ATOM   1108  O   GLU A 141      -8.046 -25.687   0.987  1.00  0.86           O  
ATOM   1109  CG  GLU A 141     -10.898 -22.352   2.212  1.00  0.80           C  
ATOM   1110  CD  GLU A 141     -11.759 -22.322   3.465  1.00  0.78           C  
ATOM   1111  OE1 GLU A 141     -12.187 -23.401   3.933  1.00  0.76           O  
ATOM   1112  OE2 GLU A 141     -12.009 -21.210   3.981  1.00  0.73           O  
ATOM   1113  N   GLU A 142      -6.589 -23.984   1.573  1.00  0.85           N  
ATOM   1114  CA  GLU A 142      -5.631 -24.870   2.227  1.00  0.86           C  
ATOM   1115  C   GLU A 142      -6.012 -25.117   3.684  1.00  0.85           C  
ATOM   1116  CB  GLU A 142      -4.217 -24.287   2.145  1.00  0.84           C  
ATOM   1117  O   GLU A 142      -6.182 -24.171   4.456  1.00  0.84           O  
ATOM   1118  CG  GLU A 142      -3.133 -25.232   2.642  1.00  0.81           C  
ATOM   1119  CD  GLU A 142      -1.725 -24.716   2.388  1.00  0.80           C  
ATOM   1120  OE1 GLU A 142      -1.525 -23.951   1.417  1.00  0.81           O  
ATOM   1121  OE2 GLU A 142      -0.815 -25.081   3.166  1.00  0.79           O  
ATOM   1122  N   VAL A 143      -6.197 -26.411   4.103  1.00  0.85           N  
ATOM   1123  CA  VAL A 143      -6.664 -26.752   5.442  1.00  0.86           C  
ATOM   1124  C   VAL A 143      -5.677 -27.710   6.106  1.00  0.86           C  
ATOM   1125  CB  VAL A 143      -8.075 -27.381   5.408  1.00  0.85           C  
ATOM   1126  O   VAL A 143      -4.887 -28.367   5.424  1.00  0.84           O  
ATOM   1127  CG1 VAL A 143      -9.119 -26.342   5.004  1.00  0.83           C  
ATOM   1128  CG2 VAL A 143      -8.105 -28.572   4.452  1.00  0.82           C  
ATOM   1129  N   ALA A 144      -5.706 -27.768   7.447  1.00  0.82           N  
ATOM   1130  CA  ALA A 144      -4.781 -28.616   8.195  1.00  0.83           C  
ATOM   1131  C   ALA A 144      -5.063 -30.094   7.939  1.00  0.84           C  
ATOM   1132  CB  ALA A 144      -4.868 -28.312   9.688  1.00  0.81           C  
ATOM   1133  O   ALA A 144      -4.136 -30.902   7.842  1.00  0.83           O  
ATOM   1134  N   THR A 145      -6.387 -30.407   7.766  1.00  0.84           N  
ATOM   1135  CA  THR A 145      -6.788 -31.783   7.492  1.00  0.85           C  
ATOM   1136  C   THR A 145      -7.914 -31.823   6.463  1.00  0.84           C  
ATOM   1137  CB  THR A 145      -7.240 -32.499   8.779  1.00  0.83           C  
ATOM   1138  O   THR A 145      -8.716 -30.891   6.376  1.00  0.84           O  
ATOM   1139  CG2 THR A 145      -6.186 -32.378   9.874  1.00  0.77           C  
ATOM   1140  OG1 THR A 145      -8.463 -31.913   9.241  1.00  0.84           O  
ATOM   1141  N   ALA A 146      -7.986 -32.891   5.718  1.00  0.82           N  
ATOM   1142  CA  ALA A 146      -9.017 -33.068   4.698  1.00  0.83           C  
ATOM   1143  C   ALA A 146     -10.409 -33.085   5.322  1.00  0.82           C  
ATOM   1144  CB  ALA A 146      -8.774 -34.354   3.913  1.00  0.80           C  
ATOM   1145  O   ALA A 146     -11.399 -32.774   4.656  1.00  0.80           O  
ATOM   1146  N   THR A 147     -10.480 -33.311   6.737  1.00  0.81           N  
ATOM   1147  CA  THR A 147     -11.746 -33.396   7.456  1.00  0.82           C  
ATOM   1148  C   THR A 147     -12.131 -32.039   8.037  1.00  0.81           C  
ATOM   1149  CB  THR A 147     -11.678 -34.440   8.586  1.00  0.78           C  
ATOM   1150  O   THR A 147     -13.214 -31.885   8.605  1.00  0.79           O  
ATOM   1151  CG2 THR A 147     -11.573 -35.854   8.023  1.00  0.73           C  
ATOM   1152  OG1 THR A 147     -10.530 -34.177   9.403  1.00  0.81           O  
ATOM   1153  N   SER A 148     -11.248 -31.107   7.877  1.00  0.82           N  
ATOM   1154  CA  SER A 148     -11.606 -29.781   8.369  1.00  0.83           C  
ATOM   1155  C   SER A 148     -12.821 -29.227   7.633  1.00  0.82           C  
ATOM   1156  CB  SER A 148     -10.427 -28.818   8.222  1.00  0.81           C  
ATOM   1157  O   SER A 148     -12.946 -29.393   6.418  1.00  0.80           O  
ATOM   1158  OG  SER A 148      -9.340 -29.225   9.035  1.00  0.79           O  
ATOM   1159  N   PRO A 149     -13.869 -28.646   8.343  1.00  0.80           N  
ATOM   1160  CA  PRO A 149     -14.950 -27.987   7.606  1.00  0.80           C  
ATOM   1161  C   PRO A 149     -14.458 -26.819   6.756  1.00  0.80           C  
ATOM   1162  CB  PRO A 149     -15.886 -27.500   8.715  1.00  0.78           C  
ATOM   1163  O   PRO A 149     -13.414 -26.232   7.051  1.00  0.79           O  
ATOM   1164  CG  PRO A 149     -14.991 -27.240   9.884  1.00  0.77           C  
ATOM   1165  CD  PRO A 149     -13.864 -28.233   9.851  1.00  0.77           C  
ATOM   1166  N   ALA A 150     -15.161 -26.549   5.663  1.00  0.82           N  
ATOM   1167  CA  ALA A 150     -14.924 -25.287   4.967  1.00  0.83           C  
ATOM   1168  C   ALA A 150     -15.251 -24.097   5.863  1.00  0.83           C  
ATOM   1169  CB  ALA A 150     -15.747 -25.225   3.683  1.00  0.81           C  
ATOM   1170  O   ALA A 150     -16.225 -24.130   6.619  1.00  0.81           O  
ATOM   1171  N   THR A 151     -14.515 -23.078   5.912  1.00  0.82           N  
ATOM   1172  CA  THR A 151     -14.897 -21.823   6.549  1.00  0.83           C  
ATOM   1173  C   THR A 151     -16.040 -21.156   5.790  1.00  0.83           C  
ATOM   1174  CB  THR A 151     -13.703 -20.855   6.637  1.00  0.81           C  
ATOM   1175  O   THR A 151     -16.275 -21.460   4.618  1.00  0.82           O  
ATOM   1176  CG2 THR A 151     -12.540 -21.483   7.398  1.00  0.73           C  
ATOM   1177  OG1 THR A 151     -13.268 -20.521   5.313  1.00  0.77           O  
ATOM   1178  N   PRO A 152     -16.790 -20.161   6.473  1.00  0.80           N  
ATOM   1179  CA  PRO A 152     -17.691 -19.322   5.680  1.00  0.81           C  
ATOM   1180  C   PRO A 152     -17.002 -18.695   4.469  1.00  0.81           C  
ATOM   1181  CB  PRO A 152     -18.135 -18.245   6.673  1.00  0.78           C  
ATOM   1182  O   PRO A 152     -15.804 -18.406   4.518  1.00  0.80           O  
ATOM   1183  CG  PRO A 152     -18.039 -18.899   8.014  1.00  0.77           C  
ATOM   1184  CD  PRO A 152     -16.837 -19.799   8.021  1.00  0.77           C  
ATOM   1185  N   PHE A 153     -17.728 -18.573   3.351  1.00  0.81           N  
ATOM   1186  CA  PHE A 153     -17.205 -18.008   2.112  1.00  0.82           C  
ATOM   1187  C   PHE A 153     -16.559 -16.651   2.367  1.00  0.80           C  
ATOM   1188  CB  PHE A 153     -18.318 -17.873   1.069  1.00  0.80           C  
ATOM   1189  O   PHE A 153     -17.170 -15.772   2.978  1.00  0.76           O  
ATOM   1190  CG  PHE A 153     -17.909 -17.104  -0.158  1.00  0.81           C  
ATOM   1191  CD1 PHE A 153     -17.076 -17.679  -1.111  1.00  0.78           C  
ATOM   1192  CD2 PHE A 153     -18.358 -15.805  -0.360  1.00  0.81           C  
ATOM   1193  CE1 PHE A 153     -16.697 -16.969  -2.248  1.00  0.84           C  
ATOM   1194  CE2 PHE A 153     -17.982 -15.090  -1.493  1.00  0.84           C  
ATOM   1195  CZ  PHE A 153     -17.151 -15.673  -2.435  1.00  0.83           C  
ATOM   1196  N   GLU A 154     -15.419 -16.456   1.903  1.00  0.81           N  
ATOM   1197  CA  GLU A 154     -14.726 -15.176   1.792  1.00  0.81           C  
ATOM   1198  C   GLU A 154     -14.231 -14.938   0.368  1.00  0.80           C  
ATOM   1199  CB  GLU A 154     -13.553 -15.112   2.774  1.00  0.78           C  
ATOM   1200  O   GLU A 154     -13.646 -15.831  -0.249  1.00  0.79           O  
ATOM   1201  CG  GLU A 154     -13.974 -15.112   4.236  1.00  0.72           C  
ATOM   1202  CD  GLU A 154     -12.812 -14.914   5.195  1.00  0.70           C  
ATOM   1203  OE1 GLU A 154     -11.700 -14.565   4.737  1.00  0.68           O  
ATOM   1204  OE2 GLU A 154     -13.014 -15.109   6.414  1.00  0.65           O  
ATOM   1205  N   PRO A 155     -14.495 -13.833  -0.245  1.00  0.75           N  
ATOM   1206  CA  PRO A 155     -13.920 -13.569  -1.566  1.00  0.75           C  
ATOM   1207  C   PRO A 155     -12.398 -13.690  -1.583  1.00  0.75           C  
ATOM   1208  CB  PRO A 155     -14.357 -12.131  -1.860  1.00  0.73           C  
ATOM   1209  O   PRO A 155     -11.750 -13.515  -0.548  1.00  0.73           O  
ATOM   1210  CG  PRO A 155     -14.694 -11.554  -0.523  1.00  0.71           C  
ATOM   1211  CD  PRO A 155     -14.985 -12.683   0.424  1.00  0.71           C  
ATOM   1212  N   TYR A 156     -11.827 -14.123  -2.717  1.00  0.70           N  
ATOM   1213  CA  TYR A 156     -10.401 -14.006  -3.005  1.00  0.69           C  
ATOM   1214  C   TYR A 156      -9.884 -12.618  -2.646  1.00  0.68           C  
ATOM   1215  CB  TYR A 156     -10.125 -14.301  -4.482  1.00  0.66           C  
ATOM   1216  O   TYR A 156     -10.379 -11.612  -3.162  1.00  0.65           O  
ATOM   1217  CG  TYR A 156      -8.661 -14.246  -4.848  1.00  0.62           C  
ATOM   1218  CD1 TYR A 156      -7.814 -15.318  -4.573  1.00  0.60           C  
ATOM   1219  CD2 TYR A 156      -8.123 -13.125  -5.469  1.00  0.61           C  
ATOM   1220  CE1 TYR A 156      -6.465 -15.272  -4.907  1.00  0.61           C  
ATOM   1221  CE2 TYR A 156      -6.775 -13.068  -5.808  1.00  0.60           C  
ATOM   1222  OH  TYR A 156      -4.620 -14.093  -5.856  1.00  0.62           O  
ATOM   1223  CZ  TYR A 156      -5.955 -14.144  -5.523  1.00  0.60           C  
ATOM   1224  N   GLN A 157      -9.182 -12.479  -1.668  1.00  0.56           N  
ATOM   1225  CA  GLN A 157      -8.461 -11.247  -1.367  1.00  0.55           C  
ATOM   1226  C   GLN A 157      -7.130 -11.192  -2.111  1.00  0.55           C  
ATOM   1227  CB  GLN A 157      -8.227 -11.116   0.139  1.00  0.52           C  
ATOM   1228  O   GLN A 157      -6.266 -12.049  -1.912  1.00  0.53           O  
ATOM   1229  CG  GLN A 157      -9.506 -10.947   0.948  1.00  0.50           C  
ATOM   1230  CD  GLN A 157      -9.254 -10.380   2.333  1.00  0.51           C  
ATOM   1231  NE2 GLN A 157     -10.317  -9.935   2.994  1.00  0.42           N  
ATOM   1232  OE1 GLN A 157      -8.113 -10.343   2.805  1.00  0.53           O  
ATOM   1233  N   LEU A 158      -7.019 -10.510  -3.328  1.00  0.46           N  
ATOM   1234  CA  LEU A 158      -5.704 -10.133  -3.837  1.00  0.45           C  
ATOM   1235  C   LEU A 158      -4.831  -9.568  -2.722  1.00  0.46           C  
ATOM   1236  CB  LEU A 158      -5.840  -9.107  -4.965  1.00  0.43           C  
ATOM   1237  O   LEU A 158      -5.048  -8.442  -2.268  1.00  0.44           O  
ATOM   1238  CG  LEU A 158      -6.323  -9.642  -6.314  1.00  0.41           C  
ATOM   1239  CD1 LEU A 158      -6.776  -8.493  -7.209  1.00  0.37           C  
ATOM   1240  CD2 LEU A 158      -5.224 -10.453  -6.993  1.00  0.39           C  
ATOM   1241  N   THR A 159      -4.668 -10.229  -1.658  1.00  0.39           N  
ATOM   1242  CA  THR A 159      -3.533  -9.885  -0.809  1.00  0.38           C  
ATOM   1243  C   THR A 159      -2.297  -9.588  -1.654  1.00  0.39           C  
ATOM   1244  CB  THR A 159      -3.217 -11.015   0.188  1.00  0.37           C  
ATOM   1245  O   THR A 159      -1.976 -10.338  -2.579  1.00  0.38           O  
ATOM   1246  CG2 THR A 159      -4.278 -11.096   1.281  1.00  0.34           C  
ATOM   1247  OG1 THR A 159      -3.173 -12.264  -0.513  1.00  0.33           O  
ATOM   1248  N   ASN A 160      -2.171  -8.130  -2.097  1.00  0.34           N  
ATOM   1249  CA  ASN A 160      -1.025  -7.503  -2.746  1.00  0.35           C  
ATOM   1250  C   ASN A 160      -0.175  -8.526  -3.494  1.00  0.34           C  
ATOM   1251  CB  ASN A 160      -0.172  -6.752  -1.721  1.00  0.31           C  
ATOM   1252  O   ASN A 160       0.901  -8.905  -3.028  1.00  0.33           O  
ATOM   1253  CG  ASN A 160      -0.816  -5.459  -1.261  1.00  0.30           C  
ATOM   1254  ND2 ASN A 160      -0.413  -4.980  -0.090  1.00  0.28           N  
ATOM   1255  OD1 ASN A 160      -1.668  -4.895  -1.952  1.00  0.32           O  
ATOM   1256  N   LYS A 161      -0.836  -9.567  -4.147  1.00  0.33           N  
ATOM   1257  CA  LYS A 161       0.016 -10.459  -4.927  1.00  0.32           C  
ATOM   1258  C   LYS A 161       0.360  -9.847  -6.281  1.00  0.33           C  
ATOM   1259  CB  LYS A 161      -0.663 -11.816  -5.122  1.00  0.30           C  
ATOM   1260  O   LYS A 161      -0.527  -9.387  -7.004  1.00  0.32           O  
ATOM   1261  CG  LYS A 161      -0.605 -12.719  -3.899  1.00  0.28           C  
ATOM   1262  CD  LYS A 161      -1.056 -14.136  -4.228  1.00  0.31           C  
ATOM   1263  CE  LYS A 161      -1.018 -15.035  -3.000  1.00  0.25           C  
ATOM   1264  NZ  LYS A 161      -1.414 -16.437  -3.328  1.00  0.25           N  
ATOM   1265  N   ARG A 162       1.532  -9.148  -6.416  1.00  0.36           N  
ATOM   1266  CA  ARG A 162       2.662  -9.056  -7.334  1.00  0.35           C  
ATOM   1267  C   ARG A 162       2.386  -9.826  -8.622  1.00  0.36           C  
ATOM   1268  CB  ARG A 162       3.937  -9.582  -6.672  1.00  0.32           C  
ATOM   1269  O   ARG A 162       2.229 -11.048  -8.598  1.00  0.35           O  
ATOM   1270  CG  ARG A 162       4.442  -8.714  -5.531  1.00  0.30           C  
ATOM   1271  CD  ARG A 162       5.751  -9.240  -4.959  1.00  0.33           C  
ATOM   1272  NE  ARG A 162       6.191  -8.454  -3.810  1.00  0.28           N  
ATOM   1273  NH1 ARG A 162       8.156  -9.628  -3.497  1.00  0.23           N  
ATOM   1274  NH2 ARG A 162       7.627  -7.881  -2.111  1.00  0.18           N  
ATOM   1275  CZ  ARG A 162       7.324  -8.656  -3.142  1.00  0.26           C  
ATOM   1276  N   ALA A 163       1.526  -9.407  -9.508  1.00  0.36           N  
ATOM   1277  CA  ALA A 163       1.700  -9.947 -10.854  1.00  0.36           C  
ATOM   1278  C   ALA A 163       3.100  -9.653 -11.386  1.00  0.36           C  
ATOM   1279  CB  ALA A 163       0.645  -9.375 -11.797  1.00  0.33           C  
ATOM   1280  O   ALA A 163       3.494  -8.491 -11.506  1.00  0.35           O  
ATOM   1281  N   ALA A 164       4.232 -10.285 -10.789  1.00  0.34           N  
ATOM   1282  CA  ALA A 164       5.496 -10.362 -11.518  1.00  0.33           C  
ATOM   1283  C   ALA A 164       5.298 -10.993 -12.893  1.00  0.34           C  
ATOM   1284  CB  ALA A 164       6.525 -11.153 -10.715  1.00  0.31           C  
ATOM   1285  O   ALA A 164       4.693 -12.061 -13.011  1.00  0.33           O  
ATOM   1286  N   VAL A 165       5.331 -10.220 -13.982  1.00  0.38           N  
ATOM   1287  CA  VAL A 165       5.742 -10.537 -15.346  1.00  0.37           C  
ATOM   1288  C   VAL A 165       7.141 -11.148 -15.335  1.00  0.38           C  
ATOM   1289  CB  VAL A 165       5.714  -9.285 -16.252  1.00  0.35           C  
ATOM   1290  O   VAL A 165       8.067 -10.586 -14.744  1.00  0.37           O  
ATOM   1291  CG1 VAL A 165       6.014  -9.662 -17.702  1.00  0.33           C  
ATOM   1292  CG2 VAL A 165       4.362  -8.582 -16.148  1.00  0.33           C  
ATOM   1293  N   ARG A 166       7.398 -12.566 -15.215  1.00  0.35           N  
ATOM   1294  CA  ARG A 166       8.194 -13.715 -15.634  1.00  0.36           C  
ATOM   1295  C   ARG A 166       9.667 -13.514 -15.295  1.00  0.35           C  
ATOM   1296  CB  ARG A 166       8.030 -13.965 -17.135  1.00  0.31           C  
ATOM   1297  O   ARG A 166      10.220 -12.436 -15.522  1.00  0.34           O  
ATOM   1298  CG  ARG A 166       7.306 -15.259 -17.469  1.00  0.30           C  
ATOM   1299  CD  ARG A 166       7.350 -15.562 -18.960  1.00  0.35           C  
ATOM   1300  NE  ARG A 166       6.797 -16.879 -19.259  1.00  0.29           N  
ATOM   1301  NH1 ARG A 166       7.409 -16.859 -21.487  1.00  0.25           N  
ATOM   1302  NH2 ARG A 166       6.302 -18.667 -20.614  1.00  0.21           N  
ATOM   1303  CZ  ARG A 166       6.837 -17.465 -20.453  1.00  0.27           C  
ATOM   1304  N   LYS A 167      10.274 -14.657 -14.970  1.00  0.34           N  
ATOM   1305  CA  LYS A 167      11.607 -15.239 -14.840  1.00  0.33           C  
ATOM   1306  C   LYS A 167      11.989 -16.021 -16.094  1.00  0.34           C  
ATOM   1307  CB  LYS A 167      11.679 -16.149 -13.613  1.00  0.30           C  
ATOM   1308  O   LYS A 167      13.173 -16.165 -16.405  1.00  0.31           O  
ATOM   1309  CG  LYS A 167      12.955 -15.991 -12.799  1.00  0.28           C  
ATOM   1310  CD  LYS A 167      12.992 -16.959 -11.624  1.00  0.32           C  
ATOM   1311  CE  LYS A 167      14.311 -16.871 -10.867  1.00  0.25           C  
ATOM   1312  NZ  LYS A 167      14.358 -17.829  -9.722  1.00  0.26           N  
ATOM   1313  N   ASP A 168      11.104 -16.442 -17.097  1.00  0.29           N  
ATOM   1314  CA  ASP A 168      11.570 -17.647 -17.776  1.00  0.31           C  
ATOM   1315  C   ASP A 168      11.093 -17.680 -19.227  1.00  0.30           C  
ATOM   1316  CB  ASP A 168      11.092 -18.899 -17.037  1.00  0.27           C  
ATOM   1317  O   ASP A 168       9.935 -18.005 -19.498  1.00  0.28           O  
ATOM   1318  CG  ASP A 168      11.553 -18.946 -15.591  1.00  0.26           C  
ATOM   1319  OD1 ASP A 168      12.641 -18.416 -15.280  1.00  0.29           O  
ATOM   1320  OD2 ASP A 168      10.822 -19.520 -14.755  1.00  0.28           O  
ATOM   1321  N   VAL A 169      11.189 -16.629 -20.177  1.00  0.32           N  
ATOM   1322  CA  VAL A 169      11.244 -16.978 -21.592  1.00  0.34           C  
ATOM   1323  C   VAL A 169      12.526 -16.427 -22.211  1.00  0.33           C  
ATOM   1324  CB  VAL A 169      10.011 -16.445 -22.356  1.00  0.30           C  
ATOM   1325  O   VAL A 169      12.710 -15.211 -22.295  1.00  0.31           O  
ATOM   1326  CG1 VAL A 169       9.967 -17.013 -23.774  1.00  0.28           C  
ATOM   1327  CG2 VAL A 169       8.728 -16.784 -21.601  1.00  0.28           C  
ATOM   1328  N   ILE A 170      13.636 -17.125 -22.190  1.00  0.31           N  
ATOM   1329  CA  ILE A 170      14.877 -17.354 -22.922  1.00  0.33           C  
ATOM   1330  C   ILE A 170      14.567 -17.622 -24.393  1.00  0.31           C  
ATOM   1331  CB  ILE A 170      15.679 -18.530 -22.320  1.00  0.28           C  
ATOM   1332  O   ILE A 170      14.047 -18.685 -24.740  1.00  0.30           O  
ATOM   1333  CG1 ILE A 170      15.921 -18.300 -20.824  1.00  0.26           C  
ATOM   1334  CG2 ILE A 170      17.002 -18.719 -23.067  1.00  0.26           C  
ATOM   1335  CD1 ILE A 170      16.598 -19.469 -20.120  1.00  0.24           C  
ATOM   1336  N   ALA A 171      14.190 -16.665 -25.279  1.00  0.35           N  
ATOM   1337  CA  ALA A 171      14.556 -16.883 -26.676  1.00  0.36           C  
ATOM   1338  C   ALA A 171      15.993 -16.444 -26.942  1.00  0.35           C  
ATOM   1339  CB  ALA A 171      13.596 -16.139 -27.601  1.00  0.33           C  
ATOM   1340  O   ALA A 171      16.523 -15.577 -26.243  1.00  0.35           O  
ATOM   1341  N   PRO A 172      16.762 -17.241 -27.754  1.00  0.37           N  
ATOM   1342  CA  PRO A 172      18.070 -16.983 -28.360  1.00  0.37           C  
ATOM   1343  C   PRO A 172      18.188 -15.572 -28.931  1.00  0.37           C  
ATOM   1344  CB  PRO A 172      18.155 -18.031 -29.473  1.00  0.34           C  
ATOM   1345  O   PRO A 172      17.216 -15.037 -29.471  1.00  0.36           O  
ATOM   1346  CG  PRO A 172      16.740 -18.449 -29.714  1.00  0.32           C  
ATOM   1347  CD  PRO A 172      15.921 -18.072 -28.513  1.00  0.35           C  
ATOM   1348  N   ASP A 173      19.156 -14.773 -28.347  1.00  0.36           N  
ATOM   1349  CA  ASP A 173      20.143 -13.762 -28.717  1.00  0.39           C  
ATOM   1350  C   ASP A 173      19.842 -13.180 -30.096  1.00  0.37           C  
ATOM   1351  CB  ASP A 173      21.553 -14.355 -28.692  1.00  0.33           C  
ATOM   1352  O   ASP A 173      19.865 -13.898 -31.097  1.00  0.35           O  
ATOM   1353  CG  ASP A 173      22.517 -13.556 -27.832  1.00  0.32           C  
ATOM   1354  OD1 ASP A 173      22.172 -12.430 -27.414  1.00  0.33           O  
ATOM   1355  OD2 ASP A 173      23.633 -14.056 -27.573  1.00  0.32           O  
ATOM   1356  N   ILE A 174      19.009 -12.104 -30.206  1.00  0.43           N  
ATOM   1357  CA  ILE A 174      19.237 -11.209 -31.335  1.00  0.43           C  
ATOM   1358  C   ILE A 174      20.088 -10.022 -30.888  1.00  0.43           C  
ATOM   1359  CB  ILE A 174      17.906 -10.715 -31.943  1.00  0.39           C  
ATOM   1360  O   ILE A 174      19.773  -9.364 -29.893  1.00  0.41           O  
ATOM   1361  CG1 ILE A 174      17.019 -11.905 -32.326  1.00  0.35           C  
ATOM   1362  CG2 ILE A 174      18.167  -9.814 -33.154  1.00  0.36           C  
ATOM   1363  CD1 ILE A 174      15.632 -11.512 -32.814  1.00  0.35           C  
ATOM   1364  N   GLN A 175      21.469 -10.050 -31.133  1.00  0.42           N  
ATOM   1365  CA  GLN A 175      22.585  -9.114 -31.219  1.00  0.43           C  
ATOM   1366  C   GLN A 175      22.109  -7.673 -31.057  1.00  0.42           C  
ATOM   1367  CB  GLN A 175      23.322  -9.277 -32.550  1.00  0.39           C  
ATOM   1368  O   GLN A 175      21.246  -7.211 -31.806  1.00  0.40           O  
ATOM   1369  CG  GLN A 175      24.176 -10.535 -32.630  1.00  0.36           C  
ATOM   1370  CD  GLN A 175      25.274 -10.434 -33.672  1.00  0.40           C  
ATOM   1371  NE2 GLN A 175      26.162 -11.422 -33.696  1.00  0.32           N  
ATOM   1372  OE1 GLN A 175      25.322  -9.477 -34.451  1.00  0.42           O  
ATOM   1373  N   GLY A 176      22.126  -7.049 -29.821  1.00  0.45           N  
ATOM   1374  CA  GLY A 176      22.233  -5.691 -29.313  1.00  0.44           C  
ATOM   1375  C   GLY A 176      23.046  -4.780 -30.213  1.00  0.45           C  
ATOM   1376  O   GLY A 176      24.246  -4.995 -30.402  1.00  0.44           O  
ATOM   1377  N   THR A 177      22.556  -4.463 -31.389  1.00  0.41           N  
ATOM   1378  CA  THR A 177      23.194  -3.341 -32.070  1.00  0.42           C  
ATOM   1379  C   THR A 177      22.941  -2.038 -31.318  1.00  0.41           C  
ATOM   1380  CB  THR A 177      22.689  -3.207 -33.519  1.00  0.39           C  
ATOM   1381  O   THR A 177      21.857  -1.832 -30.768  1.00  0.40           O  
ATOM   1382  CG2 THR A 177      23.213  -4.343 -34.391  1.00  0.35           C  
ATOM   1383  OG1 THR A 177      21.256  -3.238 -33.525  1.00  0.32           O  
ATOM   1384  N   SER A 178      23.912  -1.280 -30.749  1.00  0.43           N  
ATOM   1385  CA  SER A 178      24.233   0.090 -30.360  1.00  0.43           C  
ATOM   1386  C   SER A 178      23.288   1.088 -31.021  1.00  0.43           C  
ATOM   1387  CB  SER A 178      25.679   0.426 -30.726  1.00  0.40           C  
ATOM   1388  O   SER A 178      23.500   1.486 -32.168  1.00  0.41           O  
ATOM   1389  OG  SER A 178      25.886   0.305 -32.123  1.00  0.34           O  
ATOM   1390  N   HIS A 179      21.921   0.799 -31.070  1.00  0.43           N  
ATOM   1391  CA  HIS A 179      21.045   1.799 -31.669  1.00  0.44           C  
ATOM   1392  C   HIS A 179      20.513   2.766 -30.617  1.00  0.44           C  
ATOM   1393  CB  HIS A 179      19.882   1.125 -32.399  1.00  0.41           C  
ATOM   1394  O   HIS A 179      20.172   2.355 -29.506  1.00  0.42           O  
ATOM   1395  CG  HIS A 179      20.307   0.291 -33.565  1.00  0.39           C  
ATOM   1396  CD2 HIS A 179      19.724  -0.780 -34.152  1.00  0.37           C  
ATOM   1397  ND1 HIS A 179      21.471   0.528 -34.264  1.00  0.41           N  
ATOM   1398  CE1 HIS A 179      21.584  -0.363 -35.234  1.00  0.37           C  
ATOM   1399  NE2 HIS A 179      20.537  -1.169 -35.188  1.00  0.34           N  
ATOM   1400  N   ASN A 180      20.712   4.131 -30.564  1.00  0.44           N  
ATOM   1401  CA  ASN A 180      20.179   5.396 -30.070  1.00  0.44           C  
ATOM   1402  C   ASN A 180      18.656   5.371 -29.992  1.00  0.44           C  
ATOM   1403  CB  ASN A 180      20.647   6.556 -30.951  1.00  0.41           C  
ATOM   1404  O   ASN A 180      17.988   6.261 -30.521  1.00  0.42           O  
ATOM   1405  CG  ASN A 180      22.142   6.793 -30.860  1.00  0.38           C  
ATOM   1406  ND2 ASN A 180      22.708   7.408 -31.891  1.00  0.32           N  
ATOM   1407  OD1 ASN A 180      22.782   6.426 -29.871  1.00  0.38           O  
ATOM   1408  N   PHE A 181      17.936   4.283 -29.577  1.00  0.52           N  
ATOM   1409  CA  PHE A 181      16.478   4.243 -29.590  1.00  0.53           C  
ATOM   1410  C   PHE A 181      15.927   4.143 -28.173  1.00  0.53           C  
ATOM   1411  CB  PHE A 181      15.979   3.064 -30.432  1.00  0.49           C  
ATOM   1412  O   PHE A 181      16.517   3.483 -27.316  1.00  0.50           O  
ATOM   1413  CG  PHE A 181      16.608   2.983 -31.796  1.00  0.47           C  
ATOM   1414  CD1 PHE A 181      16.213   3.844 -32.812  1.00  0.43           C  
ATOM   1415  CD2 PHE A 181      17.596   2.044 -32.063  1.00  0.44           C  
ATOM   1416  CE1 PHE A 181      16.794   3.771 -34.076  1.00  0.40           C  
ATOM   1417  CE2 PHE A 181      18.182   1.965 -33.324  1.00  0.43           C  
ATOM   1418  CZ  PHE A 181      17.778   2.829 -34.329  1.00  0.40           C  
ATOM   1419  N   VAL A 182      14.880   4.946 -27.838  1.00  0.62           N  
ATOM   1420  CA  VAL A 182      13.892   4.627 -26.812  1.00  0.61           C  
ATOM   1421  C   VAL A 182      13.252   3.274 -27.114  1.00  0.62           C  
ATOM   1422  CB  VAL A 182      12.805   5.721 -26.712  1.00  0.59           C  
ATOM   1423  O   VAL A 182      12.640   3.091 -28.169  1.00  0.60           O  
ATOM   1424  CG1 VAL A 182      11.863   5.440 -25.542  1.00  0.52           C  
ATOM   1425  CG2 VAL A 182      13.447   7.099 -26.567  1.00  0.53           C  
ATOM   1426  N   SER A 183      13.733   2.263 -26.369  1.00  0.66           N  
ATOM   1427  CA  SER A 183      13.141   0.937 -26.506  1.00  0.66           C  
ATOM   1428  C   SER A 183      12.360   0.548 -25.255  1.00  0.67           C  
ATOM   1429  CB  SER A 183      14.222  -0.107 -26.787  1.00  0.64           C  
ATOM   1430  O   SER A 183      12.819   0.778 -24.134  1.00  0.65           O  
ATOM   1431  OG  SER A 183      15.177  -0.137 -25.740  1.00  0.61           O  
ATOM   1432  N   GLY A 184      11.227   0.237 -25.434  1.00  0.72           N  
ATOM   1433  CA  GLY A 184      10.356  -0.201 -24.355  1.00  0.72           C  
ATOM   1434  C   GLY A 184       9.087  -0.872 -24.848  1.00  0.72           C  
ATOM   1435  O   GLY A 184       9.009  -1.292 -26.004  1.00  0.70           O  
ATOM   1436  N   ASN A 185       8.121  -1.169 -23.910  1.00  0.75           N  
ATOM   1437  CA  ASN A 185       6.824  -1.793 -24.155  1.00  0.75           C  
ATOM   1438  C   ASN A 185       5.679  -0.807 -23.939  1.00  0.76           C  
ATOM   1439  CB  ASN A 185       6.642  -3.022 -23.261  1.00  0.74           C  
ATOM   1440  O   ASN A 185       5.747   0.046 -23.053  1.00  0.75           O  
ATOM   1441  CG  ASN A 185       7.629  -4.127 -23.582  1.00  0.70           C  
ATOM   1442  ND2 ASN A 185       8.203  -4.728 -22.546  1.00  0.68           N  
ATOM   1443  OD1 ASN A 185       7.873  -4.439 -24.750  1.00  0.69           O  
ATOM   1444  N   LEU A 186       4.642  -0.879 -24.781  1.00  0.78           N  
ATOM   1445  CA  LEU A 186       3.372  -0.184 -24.602  1.00  0.78           C  
ATOM   1446  C   LEU A 186       2.374  -1.059 -23.852  1.00  0.79           C  
ATOM   1447  CB  LEU A 186       2.790   0.227 -25.957  1.00  0.77           C  
ATOM   1448  O   LEU A 186       2.110  -2.194 -24.257  1.00  0.77           O  
ATOM   1449  CG  LEU A 186       3.554   1.309 -26.723  1.00  0.74           C  
ATOM   1450  CD1 LEU A 186       2.984   1.466 -28.129  1.00  0.72           C  
ATOM   1451  CD2 LEU A 186       3.506   2.633 -25.970  1.00  0.73           C  
ATOM   1452  N   TYR A 187       1.891  -0.535 -22.817  1.00  0.80           N  
ATOM   1453  CA  TYR A 187       0.885  -1.177 -21.978  1.00  0.81           C  
ATOM   1454  C   TYR A 187      -0.399  -0.357 -21.941  1.00  0.81           C  
ATOM   1455  CB  TYR A 187       1.419  -1.376 -20.556  1.00  0.80           C  
ATOM   1456  O   TYR A 187      -0.406   0.775 -21.450  1.00  0.80           O  
ATOM   1457  CG  TYR A 187       2.609  -2.300 -20.478  1.00  0.78           C  
ATOM   1458  CD1 TYR A 187       2.444  -3.683 -20.501  1.00  0.77           C  
ATOM   1459  CD2 TYR A 187       3.901  -1.793 -20.381  1.00  0.77           C  
ATOM   1460  CE1 TYR A 187       3.538  -4.539 -20.428  1.00  0.76           C  
ATOM   1461  CE2 TYR A 187       5.002  -2.640 -20.307  1.00  0.76           C  
ATOM   1462  OH  TYR A 187       5.898  -4.852 -20.259  1.00  0.72           O  
ATOM   1463  CZ  TYR A 187       4.811  -4.009 -20.332  1.00  0.72           C  
ATOM   1464  N   LYS A 188      -1.484  -0.835 -22.519  1.00  0.82           N  
ATOM   1465  CA  LYS A 188      -2.819  -0.285 -22.307  1.00  0.82           C  
ATOM   1466  C   LYS A 188      -3.421  -0.789 -20.998  1.00  0.82           C  
ATOM   1467  CB  LYS A 188      -3.738  -0.640 -23.477  1.00  0.81           C  
ATOM   1468  O   LYS A 188      -3.617  -1.993 -20.823  1.00  0.81           O  
ATOM   1469  CG  LYS A 188      -5.083   0.071 -23.447  1.00  0.79           C  
ATOM   1470  CD  LYS A 188      -5.854  -0.134 -24.744  1.00  0.78           C  
ATOM   1471  CE  LYS A 188      -7.148   0.667 -24.760  1.00  0.75           C  
ATOM   1472  NZ  LYS A 188      -7.818   0.612 -26.094  1.00  0.70           N  
ATOM   1473  N   VAL A 189      -3.652   0.145 -20.096  1.00  0.82           N  
ATOM   1474  CA  VAL A 189      -4.205  -0.154 -18.779  1.00  0.83           C  
ATOM   1475  C   VAL A 189      -5.727  -0.240 -18.864  1.00  0.82           C  
ATOM   1476  CB  VAL A 189      -3.789   0.907 -17.735  1.00  0.81           C  
ATOM   1477  O   VAL A 189      -6.383   0.697 -19.324  1.00  0.81           O  
ATOM   1478  CG1 VAL A 189      -4.379   0.577 -16.365  1.00  0.78           C  
ATOM   1479  CG2 VAL A 189      -2.267   1.008 -17.655  1.00  0.77           C  
ATOM   1480  N   LYS A 190      -6.378  -1.351 -18.437  1.00  0.79           N  
ATOM   1481  CA  LYS A 190      -7.820  -1.575 -18.467  1.00  0.78           C  
ATOM   1482  C   LYS A 190      -8.462  -1.199 -17.134  1.00  0.77           C  
ATOM   1483  CB  LYS A 190      -8.130  -3.034 -18.804  1.00  0.76           C  
ATOM   1484  O   LYS A 190      -9.650  -0.872 -17.082  1.00  0.74           O  
ATOM   1485  CG  LYS A 190      -7.759  -3.434 -20.224  1.00  0.74           C  
ATOM   1486  CD  LYS A 190      -8.151  -4.875 -20.520  1.00  0.73           C  
ATOM   1487  CE  LYS A 190      -7.812  -5.265 -21.953  1.00  0.71           C  
ATOM   1488  NZ  LYS A 190      -8.017  -6.725 -22.193  1.00  0.66           N  
ATOM   1489  N   GLN A 191      -7.683  -1.279 -16.199  1.00  0.74           N  
ATOM   1490  CA  GLN A 191      -8.066  -0.881 -14.849  1.00  0.75           C  
ATOM   1491  C   GLN A 191      -6.909  -0.194 -14.129  1.00  0.74           C  
ATOM   1492  CB  GLN A 191      -8.539  -2.094 -14.045  1.00  0.72           C  
ATOM   1493  O   GLN A 191      -5.742  -0.499 -14.387  1.00  0.72           O  
ATOM   1494  CG  GLN A 191      -9.162  -1.736 -12.703  1.00  0.67           C  
ATOM   1495  CD  GLN A 191      -9.742  -2.941 -11.986  1.00  0.65           C  
ATOM   1496  NE2 GLN A 191      -9.975  -2.802 -10.685  1.00  0.56           N  
ATOM   1497  OE1 GLN A 191      -9.980  -3.988 -12.596  1.00  0.63           O  
ATOM   1498  N   ASP A 192      -7.203   0.808 -13.245  1.00  0.75           N  
ATOM   1499  CA  ASP A 192      -6.126   1.456 -12.504  1.00  0.75           C  
ATOM   1500  C   ASP A 192      -5.227   0.425 -11.826  1.00  0.75           C  
ATOM   1501  CB  ASP A 192      -6.696   2.423 -11.464  1.00  0.73           C  
ATOM   1502  O   ASP A 192      -5.716  -0.485 -11.153  1.00  0.73           O  
ATOM   1503  CG  ASP A 192      -7.305   3.669 -12.083  1.00  0.71           C  
ATOM   1504  OD1 ASP A 192      -7.335   3.779 -13.327  1.00  0.73           O  
ATOM   1505  OD2 ASP A 192      -7.755   4.550 -11.319  1.00  0.72           O  
ATOM   1506  N   VAL A 193      -3.913   0.595 -12.056  1.00  0.75           N  
ATOM   1507  CA  VAL A 193      -2.915  -0.285 -11.458  1.00  0.75           C  
ATOM   1508  C   VAL A 193      -1.790   0.548 -10.848  1.00  0.75           C  
ATOM   1509  CB  VAL A 193      -2.341  -1.279 -12.493  1.00  0.74           C  
ATOM   1510  O   VAL A 193      -1.436   1.605 -11.375  1.00  0.74           O  
ATOM   1511  CG1 VAL A 193      -3.442  -2.189 -13.036  1.00  0.70           C  
ATOM   1512  CG2 VAL A 193      -1.656  -0.526 -13.632  1.00  0.70           C  
ATOM   1513  N   ARG A 194      -1.278   0.166  -9.734  1.00  0.74           N  
ATOM   1514  CA  ARG A 194      -0.026   0.656  -9.165  1.00  0.73           C  
ATOM   1515  C   ARG A 194       1.163  -0.139  -9.695  1.00  0.74           C  
ATOM   1516  CB  ARG A 194      -0.065   0.585  -7.637  1.00  0.71           C  
ATOM   1517  O   ARG A 194       1.342  -1.307  -9.343  1.00  0.72           O  
ATOM   1518  CG  ARG A 194       1.151   1.196  -6.961  1.00  0.69           C  
ATOM   1519  CD  ARG A 194       1.099   1.030  -5.448  1.00  0.67           C  
ATOM   1520  NE  ARG A 194       0.003   1.795  -4.860  1.00  0.59           N  
ATOM   1521  NH1 ARG A 194       0.630   1.402  -2.671  1.00  0.55           N  
ATOM   1522  NH2 ARG A 194      -1.224   2.671  -3.128  1.00  0.50           N  
ATOM   1523  CZ  ARG A 194      -0.195   1.954  -3.555  1.00  0.63           C  
ATOM   1524  N   LEU A 195       1.888   0.509 -10.566  1.00  0.77           N  
ATOM   1525  CA  LEU A 195       3.175  -0.036 -10.983  1.00  0.78           C  
ATOM   1526  C   LEU A 195       4.182   0.012  -9.839  1.00  0.78           C  
ATOM   1527  CB  LEU A 195       3.718   0.734 -12.190  1.00  0.76           C  
ATOM   1528  O   LEU A 195       4.472   1.085  -9.306  1.00  0.76           O  
ATOM   1529  CG  LEU A 195       4.988   0.175 -12.834  1.00  0.73           C  
ATOM   1530  CD1 LEU A 195       4.688  -1.141 -13.543  1.00  0.69           C  
ATOM   1531  CD2 LEU A 195       5.584   1.188 -13.806  1.00  0.70           C  
ATOM   1532  N   THR A 196       4.712  -1.138  -9.451  1.00  0.71           N  
ATOM   1533  CA  THR A 196       5.658  -1.246  -8.346  1.00  0.71           C  
ATOM   1534  C   THR A 196       7.081  -1.419  -8.868  1.00  0.70           C  
ATOM   1535  CB  THR A 196       5.302  -2.422  -7.418  1.00  0.68           C  
ATOM   1536  O   THR A 196       7.991  -0.696  -8.456  1.00  0.68           O  
ATOM   1537  CG2 THR A 196       3.994  -2.162  -6.677  1.00  0.63           C  
ATOM   1538  OG1 THR A 196       5.166  -3.615  -8.200  1.00  0.65           O  
ATOM   1539  N   LYS A 197       7.281  -2.330  -9.855  1.00  0.72           N  
ATOM   1540  CA  LYS A 197       8.618  -2.674 -10.330  1.00  0.72           C  
ATOM   1541  C   LYS A 197       8.624  -2.897 -11.840  1.00  0.72           C  
ATOM   1542  CB  LYS A 197       9.137  -3.922  -9.614  1.00  0.70           C  
ATOM   1543  O   LYS A 197       7.616  -3.310 -12.416  1.00  0.71           O  
ATOM   1544  CG  LYS A 197       9.315  -3.747  -8.114  1.00  0.67           C  
ATOM   1545  CD  LYS A 197       9.923  -4.988  -7.473  1.00  0.66           C  
ATOM   1546  CE  LYS A 197      10.015  -4.849  -5.960  1.00  0.59           C  
ATOM   1547  NZ  LYS A 197      10.401  -6.137  -5.308  1.00  0.55           N  
ATOM   1548  N   ALA A 198       9.771  -2.672 -12.415  1.00  0.76           N  
ATOM   1549  CA  ALA A 198      10.139  -3.226 -13.716  1.00  0.76           C  
ATOM   1550  C   ALA A 198      11.391  -4.092 -13.609  1.00  0.76           C  
ATOM   1551  CB  ALA A 198      10.356  -2.105 -14.730  1.00  0.74           C  
ATOM   1552  O   ALA A 198      12.287  -3.802 -12.812  1.00  0.74           O  
ATOM   1553  N   LYS A 199      11.369  -5.196 -14.333  1.00  0.72           N  
ATOM   1554  CA  LYS A 199      12.517  -6.092 -14.441  1.00  0.72           C  
ATOM   1555  C   LYS A 199      13.011  -6.180 -15.882  1.00  0.72           C  
ATOM   1556  CB  LYS A 199      12.160  -7.486 -13.923  1.00  0.70           C  
ATOM   1557  O   LYS A 199      12.209  -6.244 -16.816  1.00  0.70           O  
ATOM   1558  CG  LYS A 199      11.913  -7.544 -12.423  1.00  0.67           C  
ATOM   1559  CD  LYS A 199      11.607  -8.963 -11.962  1.00  0.65           C  
ATOM   1560  CE  LYS A 199      11.262  -9.008 -10.479  1.00  0.58           C  
ATOM   1561  NZ  LYS A 199      10.759 -10.353 -10.068  1.00  0.53           N  
ATOM   1562  N   PHE A 200      14.349  -6.207 -16.028  1.00  0.73           N  
ATOM   1563  CA  PHE A 200      14.985  -6.378 -17.329  1.00  0.73           C  
ATOM   1564  C   PHE A 200      16.327  -7.087 -17.186  1.00  0.73           C  
ATOM   1565  CB  PHE A 200      15.178  -5.024 -18.018  1.00  0.71           C  
ATOM   1566  O   PHE A 200      16.874  -7.175 -16.085  1.00  0.71           O  
ATOM   1567  CG  PHE A 200      16.022  -4.057 -17.231  1.00  0.68           C  
ATOM   1568  CD1 PHE A 200      15.456  -3.270 -16.236  1.00  0.65           C  
ATOM   1569  CD2 PHE A 200      17.381  -3.936 -17.488  1.00  0.66           C  
ATOM   1570  CE1 PHE A 200      16.235  -2.374 -15.507  1.00  0.61           C  
ATOM   1571  CE2 PHE A 200      18.166  -3.043 -16.764  1.00  0.62           C  
ATOM   1572  CZ  PHE A 200      17.591  -2.263 -15.774  1.00  0.60           C  
ATOM   1573  N   GLU A 201      16.878  -7.708 -18.196  1.00  0.72           N  
ATOM   1574  CA  GLU A 201      18.207  -8.308 -18.276  1.00  0.71           C  
ATOM   1575  C   GLU A 201      19.130  -7.488 -19.173  1.00  0.72           C  
ATOM   1576  CB  GLU A 201      18.117  -9.747 -18.789  1.00  0.69           C  
ATOM   1577  O   GLU A 201      18.819  -7.252 -20.342  1.00  0.70           O  
ATOM   1578  CG  GLU A 201      19.432 -10.509 -18.717  1.00  0.66           C  
ATOM   1579  CD  GLU A 201      19.319 -11.949 -19.194  1.00  0.66           C  
ATOM   1580  OE1 GLU A 201      18.186 -12.417 -19.446  1.00  0.66           O  
ATOM   1581  OE2 GLU A 201      20.372 -12.614 -19.314  1.00  0.60           O  
ATOM   1582  N   SER A 202      20.239  -6.999 -18.650  1.00  0.74           N  
ATOM   1583  CA  SER A 202      21.327  -6.354 -19.377  1.00  0.74           C  
ATOM   1584  C   SER A 202      22.316  -7.381 -19.919  1.00  0.75           C  
ATOM   1585  CB  SER A 202      22.057  -5.357 -18.476  1.00  0.73           C  
ATOM   1586  O   SER A 202      22.743  -8.281 -19.193  1.00  0.73           O  
ATOM   1587  OG  SER A 202      22.993  -4.598 -19.221  1.00  0.69           O  
ATOM   1588  N   LEU A 203      22.725  -7.301 -21.250  1.00  0.72           N  
ATOM   1589  CA  LEU A 203      23.667  -8.191 -21.921  1.00  0.72           C  
ATOM   1590  C   LEU A 203      25.076  -7.608 -21.900  1.00  0.72           C  
ATOM   1591  CB  LEU A 203      23.228  -8.446 -23.365  1.00  0.70           C  
ATOM   1592  O   LEU A 203      26.052  -8.325 -22.128  1.00  0.70           O  
ATOM   1593  CG  LEU A 203      21.881  -9.144 -23.552  1.00  0.67           C  
ATOM   1594  CD1 LEU A 203      21.567  -9.304 -25.036  1.00  0.65           C  
ATOM   1595  CD2 LEU A 203      21.879 -10.499 -22.851  1.00  0.66           C  
ATOM   1596  N   THR A 204      25.105  -6.370 -21.729  1.00  0.74           N  
ATOM   1597  CA  THR A 204      26.374  -5.662 -21.600  1.00  0.74           C  
ATOM   1598  C   THR A 204      26.344  -4.711 -20.407  1.00  0.74           C  
ATOM   1599  CB  THR A 204      26.705  -4.872 -22.880  1.00  0.72           C  
ATOM   1600  O   THR A 204      25.273  -4.280 -19.976  1.00  0.73           O  
ATOM   1601  CG2 THR A 204      26.863  -5.806 -24.076  1.00  0.67           C  
ATOM   1602  OG1 THR A 204      25.647  -3.944 -23.149  1.00  0.69           O  
ATOM   1603  N   ALA A 205      27.522  -4.498 -19.791  1.00  0.74           N  
ATOM   1604  CA  ALA A 205      27.612  -3.447 -18.781  1.00  0.75           C  
ATOM   1605  C   ALA A 205      27.425  -2.068 -19.406  1.00  0.74           C  
ATOM   1606  CB  ALA A 205      28.953  -3.521 -18.054  1.00  0.72           C  
ATOM   1607  O   ALA A 205      27.878  -1.820 -20.526  1.00  0.72           O  
ATOM   1608  N   GLY A 206      26.654  -1.295 -18.620  1.00  0.73           N  
ATOM   1609  CA  GLY A 206      26.466   0.072 -19.080  1.00  0.72           C  
ATOM   1610  C   GLY A 206      25.351   0.798 -18.350  1.00  0.72           C  
ATOM   1611  O   GLY A 206      24.749   0.252 -17.424  1.00  0.70           O  
ATOM   1612  N   THR A 207      25.159   2.123 -18.513  1.00  0.69           N  
ATOM   1613  CA  THR A 207      24.090   2.935 -17.943  1.00  0.69           C  
ATOM   1614  C   THR A 207      22.838   2.871 -18.813  1.00  0.69           C  
ATOM   1615  CB  THR A 207      24.529   4.402 -17.779  1.00  0.67           C  
ATOM   1616  O   THR A 207      22.920   2.993 -20.037  1.00  0.66           O  
ATOM   1617  CG2 THR A 207      23.619   5.144 -16.806  1.00  0.61           C  
ATOM   1618  OG1 THR A 207      25.873   4.439 -17.282  1.00  0.63           O  
ATOM   1619  N   PHE A 208      21.644   2.505 -18.385  1.00  0.65           N  
ATOM   1620  CA  PHE A 208      20.408   2.794 -19.103  1.00  0.66           C  
ATOM   1621  C   PHE A 208      19.407   3.501 -18.197  1.00  0.65           C  
ATOM   1622  CB  PHE A 208      19.794   1.505 -19.659  1.00  0.63           C  
ATOM   1623  O   PHE A 208      19.427   3.315 -16.978  1.00  0.62           O  
ATOM   1624  CG  PHE A 208      19.609   0.426 -18.626  1.00  0.61           C  
ATOM   1625  CD1 PHE A 208      20.651  -0.436 -18.307  1.00  0.56           C  
ATOM   1626  CD2 PHE A 208      18.393   0.274 -17.973  1.00  0.56           C  
ATOM   1627  CE1 PHE A 208      20.484  -1.435 -17.351  1.00  0.51           C  
ATOM   1628  CE2 PHE A 208      18.218  -0.722 -17.016  1.00  0.52           C  
ATOM   1629  CZ  PHE A 208      19.264  -1.576 -16.708  1.00  0.55           C  
ATOM   1630  N   ASN A 209      18.696   4.394 -18.684  1.00  0.70           N  
ATOM   1631  CA  ASN A 209      17.551   5.103 -18.121  1.00  0.70           C  
ATOM   1632  C   ASN A 209      16.269   4.284 -18.242  1.00  0.70           C  
ATOM   1633  CB  ASN A 209      17.377   6.464 -18.797  1.00  0.68           C  
ATOM   1634  O   ASN A 209      15.844   3.950 -19.349  1.00  0.66           O  
ATOM   1635  CG  ASN A 209      18.557   7.387 -18.564  1.00  0.64           C  
ATOM   1636  ND2 ASN A 209      18.970   8.097 -19.608  1.00  0.58           N  
ATOM   1637  OD1 ASN A 209      19.094   7.461 -17.456  1.00  0.59           O  
ATOM   1638  N   VAL A 210      15.706   3.882 -17.144  1.00  0.76           N  
ATOM   1639  CA  VAL A 210      14.351   3.342 -17.182  1.00  0.77           C  
ATOM   1640  C   VAL A 210      13.338   4.476 -17.042  1.00  0.77           C  
ATOM   1641  CB  VAL A 210      14.129   2.288 -16.075  1.00  0.75           C  
ATOM   1642  O   VAL A 210      13.462   5.320 -16.151  1.00  0.75           O  
ATOM   1643  CG1 VAL A 210      12.725   1.692 -16.169  1.00  0.70           C  
ATOM   1644  CG2 VAL A 210      15.186   1.189 -16.164  1.00  0.70           C  
ATOM   1645  N   ALA A 211      12.386   4.581 -17.940  1.00  0.77           N  
ATOM   1646  CA  ALA A 211      11.380   5.639 -17.921  1.00  0.78           C  
ATOM   1647  C   ALA A 211       9.982   5.070 -18.149  1.00  0.78           C  
ATOM   1648  CB  ALA A 211      11.699   6.696 -18.976  1.00  0.76           C  
ATOM   1649  O   ALA A 211       9.827   4.022 -18.780  1.00  0.78           O  
ATOM   1650  N   ILE A 212       8.940   5.769 -17.580  1.00  0.81           N  
ATOM   1651  CA  ILE A 212       7.515   5.587 -17.834  1.00  0.82           C  
ATOM   1652  C   ILE A 212       6.943   6.844 -18.485  1.00  0.82           C  
ATOM   1653  CB  ILE A 212       6.746   5.258 -16.535  1.00  0.80           C  
ATOM   1654  O   ILE A 212       7.069   7.944 -17.942  1.00  0.80           O  
ATOM   1655  CG1 ILE A 212       7.396   4.069 -15.817  1.00  0.79           C  
ATOM   1656  CG2 ILE A 212       5.272   4.976 -16.837  1.00  0.78           C  
ATOM   1657  CD1 ILE A 212       6.825   3.796 -14.432  1.00  0.76           C  
ATOM   1658  N   TYR A 213       6.272   6.712 -19.555  1.00  0.80           N  
ATOM   1659  CA  TYR A 213       5.586   7.791 -20.258  1.00  0.80           C  
ATOM   1660  C   TYR A 213       4.112   7.461 -20.457  1.00  0.80           C  
ATOM   1661  CB  TYR A 213       6.250   8.057 -21.612  1.00  0.79           C  
ATOM   1662  O   TYR A 213       3.750   6.298 -20.647  1.00  0.79           O  
ATOM   1663  CG  TYR A 213       7.714   8.412 -21.512  1.00  0.76           C  
ATOM   1664  CD1 TYR A 213       8.126   9.741 -21.460  1.00  0.73           C  
ATOM   1665  CD2 TYR A 213       8.687   7.419 -21.470  1.00  0.74           C  
ATOM   1666  CE1 TYR A 213       9.474  10.073 -21.370  1.00  0.73           C  
ATOM   1667  CE2 TYR A 213      10.037   7.739 -21.380  1.00  0.73           C  
ATOM   1668  OH  TYR A 213      11.756   9.390 -21.240  1.00  0.66           O  
ATOM   1669  CZ  TYR A 213      10.420   9.067 -21.330  1.00  0.70           C  
ATOM   1670  N   GLU A 214       3.313   8.376 -20.403  1.00  0.82           N  
ATOM   1671  CA  GLU A 214       2.018   8.224 -21.060  1.00  0.83           C  
ATOM   1672  C   GLU A 214       2.162   8.260 -22.579  1.00  0.82           C  
ATOM   1673  CB  GLU A 214       1.049   9.314 -20.597  1.00  0.81           C  
ATOM   1674  O   GLU A 214       2.866   9.115 -23.121  1.00  0.80           O  
ATOM   1675  CG  GLU A 214      -0.386   9.098 -21.057  1.00  0.77           C  
ATOM   1676  CD  GLU A 214      -1.372  10.065 -20.421  1.00  0.76           C  
ATOM   1677  OE1 GLU A 214      -1.085  10.588 -19.320  1.00  0.77           O  
ATOM   1678  OE2 GLU A 214      -2.440  10.301 -21.029  1.00  0.75           O  
ATOM   1679  N   TRP A 215       1.569   7.318 -23.186  1.00  0.80           N  
ATOM   1680  CA  TRP A 215       1.535   7.248 -24.643  1.00  0.82           C  
ATOM   1681  C   TRP A 215       0.396   8.094 -25.203  1.00  0.81           C  
ATOM   1682  CB  TRP A 215       1.388   5.797 -25.110  1.00  0.78           C  
ATOM   1683  O   TRP A 215      -0.756   7.947 -24.787  1.00  0.77           O  
ATOM   1684  CG  TRP A 215       1.496   5.621 -26.595  1.00  0.70           C  
ATOM   1685  CD1 TRP A 215       0.467   5.479 -27.485  1.00  0.63           C  
ATOM   1686  CD2 TRP A 215       2.701   5.563 -27.363  1.00  0.67           C  
ATOM   1687  CE2 TRP A 215       2.328   5.386 -28.714  1.00  0.67           C  
ATOM   1688  CE3 TRP A 215       4.062   5.646 -27.040  1.00  0.76           C  
ATOM   1689  NE1 TRP A 215       0.961   5.337 -28.761  1.00  0.76           N  
ATOM   1690  CH2 TRP A 215       4.594   5.372 -29.398  1.00  0.71           C  
ATOM   1691  CZ2 TRP A 215       3.270   5.289 -29.742  1.00  0.74           C  
ATOM   1692  CZ3 TRP A 215       4.997   5.549 -28.064  1.00  0.72           C  
ATOM   1693  N   VAL A 216       0.673   9.097 -26.032  1.00  0.76           N  
ATOM   1694  CA  VAL A 216      -0.343   9.862 -26.749  1.00  0.76           C  
ATOM   1695  C   VAL A 216      -0.814   9.077 -27.972  1.00  0.75           C  
ATOM   1696  CB  VAL A 216       0.187  11.248 -27.178  1.00  0.73           C  
ATOM   1697  O   VAL A 216      -0.104   8.997 -28.977  1.00  0.73           O  
ATOM   1698  CG1 VAL A 216      -0.927  12.082 -27.808  1.00  0.72           C  
ATOM   1699  CG2 VAL A 216       0.795  11.979 -25.982  1.00  0.70           C  
ATOM   1700  N   GLU A 217      -1.885   8.495 -27.879  1.00  0.73           N  
ATOM   1701  CA  GLU A 217      -2.494   7.766 -28.988  1.00  0.74           C  
ATOM   1702  C   GLU A 217      -2.624   8.651 -30.225  1.00  0.73           C  
ATOM   1703  CB  GLU A 217      -3.866   7.221 -28.585  1.00  0.70           C  
ATOM   1704  O   GLU A 217      -2.927   9.841 -30.114  1.00  0.71           O  
ATOM   1705  CG  GLU A 217      -3.801   6.042 -27.625  1.00  0.66           C  
ATOM   1706  CD  GLU A 217      -5.155   5.397 -27.374  1.00  0.65           C  
ATOM   1707  OE1 GLU A 217      -6.182   5.940 -27.842  1.00  0.67           O  
ATOM   1708  OE2 GLU A 217      -5.190   4.341 -26.704  1.00  0.61           O  
ATOM   1709  N   GLY A 218      -2.325   8.137 -31.365  1.00  0.70           N  
ATOM   1710  CA  GLY A 218      -2.406   8.769 -32.672  1.00  0.70           C  
ATOM   1711  C   GLY A 218      -1.184   9.604 -33.007  1.00  0.69           C  
ATOM   1712  O   GLY A 218      -0.910   9.869 -34.179  1.00  0.67           O  
ATOM   1713  N   THR A 219      -0.404   9.962 -31.968  1.00  0.68           N  
ATOM   1714  CA  THR A 219       0.699  10.865 -32.280  1.00  0.67           C  
ATOM   1715  C   THR A 219       2.004  10.089 -32.436  1.00  0.66           C  
ATOM   1716  CB  THR A 219       0.865  11.941 -31.192  1.00  0.63           C  
ATOM   1717  O   THR A 219       2.974  10.602 -32.999  1.00  0.62           O  
ATOM   1718  CG2 THR A 219      -0.429  12.723 -30.989  1.00  0.56           C  
ATOM   1719  OG1 THR A 219       1.228  11.311 -29.956  1.00  0.64           O  
ATOM   1720  N   GLY A 220       2.015   8.766 -31.960  1.00  0.62           N  
ATOM   1721  CA  GLY A 220       3.258   8.014 -31.885  1.00  0.61           C  
ATOM   1722  C   GLY A 220       4.277   8.639 -30.951  1.00  0.62           C  
ATOM   1723  O   GLY A 220       5.477   8.381 -31.071  1.00  0.60           O  
ATOM   1724  N   LYS A 221       3.855   9.523 -30.108  1.00  0.64           N  
ATOM   1725  CA  LYS A 221       4.752  10.230 -29.198  1.00  0.63           C  
ATOM   1726  C   LYS A 221       4.499   9.820 -27.750  1.00  0.64           C  
ATOM   1727  CB  LYS A 221       4.589  11.743 -29.350  1.00  0.58           C  
ATOM   1728  O   LYS A 221       3.377   9.458 -27.388  1.00  0.62           O  
ATOM   1729  CG  LYS A 221       4.975  12.272 -30.724  1.00  0.54           C  
ATOM   1730  CD  LYS A 221       4.859  13.789 -30.791  1.00  0.54           C  
ATOM   1731  CE  LYS A 221       5.225  14.318 -32.172  1.00  0.45           C  
ATOM   1732  NZ  LYS A 221       5.117  15.806 -32.242  1.00  0.42           N  
ATOM   1733  N   VAL A 222       5.559   9.808 -26.972  1.00  0.69           N  
ATOM   1734  CA  VAL A 222       5.428   9.814 -25.519  1.00  0.69           C  
ATOM   1735  C   VAL A 222       5.117  11.228 -25.034  1.00  0.70           C  
ATOM   1736  CB  VAL A 222       6.705   9.283 -24.831  1.00  0.66           C  
ATOM   1737  O   VAL A 222       5.572  12.209 -25.628  1.00  0.70           O  
ATOM   1738  CG1 VAL A 222       6.879   7.788 -25.094  1.00  0.60           C  
ATOM   1739  CG2 VAL A 222       7.931  10.059 -25.310  1.00  0.60           C  
ATOM   1740  N   GLY A 223       4.171  11.248 -24.211  1.00  0.70           N  
ATOM   1741  CA  GLY A 223       3.968  12.449 -23.418  1.00  0.70           C  
ATOM   1742  C   GLY A 223       5.133  12.761 -22.498  1.00  0.70           C  
ATOM   1743  O   GLY A 223       6.261  12.332 -22.749  1.00  0.68           O  
ATOM   1744  N   GLN A 224       4.995  13.607 -21.440  1.00  0.66           N  
ATOM   1745  CA  GLN A 224       5.964  13.812 -20.369  1.00  0.67           C  
ATOM   1746  C   GLN A 224       6.233  12.512 -19.615  1.00  0.67           C  
ATOM   1747  CB  GLN A 224       5.475  14.889 -19.400  1.00  0.62           C  
ATOM   1748  O   GLN A 224       5.326  11.701 -19.423  1.00  0.65           O  
ATOM   1749  CG  GLN A 224       5.419  16.284 -20.008  1.00  0.58           C  
ATOM   1750  CD  GLN A 224       6.784  16.799 -20.421  1.00  0.59           C  
ATOM   1751  NE2 GLN A 224       6.820  17.601 -21.479  1.00  0.52           N  
ATOM   1752  OE1 GLN A 224       7.799  16.480 -19.793  1.00  0.65           O  
ATOM   1753  N   PRO A 225       7.548  12.197 -19.230  1.00  0.72           N  
ATOM   1754  CA  PRO A 225       7.746  11.046 -18.346  1.00  0.72           C  
ATOM   1755  C   PRO A 225       6.972  11.169 -17.035  1.00  0.73           C  
ATOM   1756  CB  PRO A 225       9.255  11.051 -18.091  1.00  0.69           C  
ATOM   1757  O   PRO A 225       7.030  12.209 -16.375  1.00  0.72           O  
ATOM   1758  CG  PRO A 225       9.661  12.483 -18.231  1.00  0.67           C  
ATOM   1759  CD  PRO A 225       8.746  13.143 -19.222  1.00  0.67           C  
ATOM   1760  N   LEU A 226       6.253  10.167 -16.782  1.00  0.75           N  
ATOM   1761  CA  LEU A 226       5.691   9.985 -15.448  1.00  0.75           C  
ATOM   1762  C   LEU A 226       6.775   9.589 -14.451  1.00  0.73           C  
ATOM   1763  CB  LEU A 226       4.590   8.923 -15.471  1.00  0.72           C  
ATOM   1764  O   LEU A 226       6.690   9.926 -13.268  1.00  0.70           O  
ATOM   1765  CG  LEU A 226       3.394   9.206 -16.382  1.00  0.69           C  
ATOM   1766  CD1 LEU A 226       2.391   8.059 -16.312  1.00  0.66           C  
ATOM   1767  CD2 LEU A 226       2.732  10.525 -16.001  1.00  0.68           C  
ATOM   1768  N   PHE A 227       7.760   8.930 -14.985  1.00  0.75           N  
ATOM   1769  CA  PHE A 227       8.944   8.498 -14.253  1.00  0.76           C  
ATOM   1770  C   PHE A 227      10.127   8.315 -15.196  1.00  0.75           C  
ATOM   1771  CB  PHE A 227       8.666   7.194 -13.499  1.00  0.72           C  
ATOM   1772  O   PHE A 227       9.969   7.801 -16.305  1.00  0.72           O  
ATOM   1773  CG  PHE A 227       9.831   6.705 -12.681  1.00  0.68           C  
ATOM   1774  CD1 PHE A 227      10.020   7.154 -11.379  1.00  0.65           C  
ATOM   1775  CD2 PHE A 227      10.737   5.797 -13.213  1.00  0.68           C  
ATOM   1776  CE1 PHE A 227      11.097   6.704 -10.619  1.00  0.67           C  
ATOM   1777  CE2 PHE A 227      11.815   5.343 -12.459  1.00  0.68           C  
ATOM   1778  CZ  PHE A 227      11.994   5.798 -11.163  1.00  0.62           C  
ATOM   1779  N   MET A 228      11.384   8.713 -14.769  1.00  0.69           N  
ATOM   1780  CA  MET A 228      12.679   8.498 -15.407  1.00  0.70           C  
ATOM   1781  C   MET A 228      13.786   8.375 -14.365  1.00  0.69           C  
ATOM   1782  CB  MET A 228      12.998   9.638 -16.376  1.00  0.64           C  
ATOM   1783  O   MET A 228      13.869   9.190 -13.444  1.00  0.65           O  
ATOM   1784  CG  MET A 228      14.174   9.350 -17.296  1.00  0.59           C  
ATOM   1785  SD  MET A 228      14.400  10.647 -18.574  1.00  0.54           S  
ATOM   1786  CE  MET A 228      14.661  12.098 -17.516  1.00  0.46           C  
ATOM   1787  N   ARG A 229      14.611   7.419 -14.546  1.00  0.73           N  
ATOM   1788  CA  ARG A 229      15.770   7.201 -13.687  1.00  0.73           C  
ATOM   1789  C   ARG A 229      16.926   6.591 -14.473  1.00  0.73           C  
ATOM   1790  CB  ARG A 229      15.404   6.296 -12.508  1.00  0.70           C  
ATOM   1791  O   ARG A 229      16.751   5.587 -15.167  1.00  0.69           O  
ATOM   1792  CG  ARG A 229      16.521   6.129 -11.490  1.00  0.65           C  
ATOM   1793  CD  ARG A 229      16.061   5.336 -10.275  1.00  0.64           C  
ATOM   1794  NE  ARG A 229      17.140   5.161  -9.306  1.00  0.50           N  
ATOM   1795  NH1 ARG A 229      15.870   3.956  -7.799  1.00  0.40           N  
ATOM   1796  NH2 ARG A 229      18.070   4.410  -7.345  1.00  0.36           N  
ATOM   1797  CZ  ARG A 229      17.024   4.509  -8.152  1.00  0.56           C  
ATOM   1798  N   ASP A 230      18.129   7.096 -14.336  1.00  0.64           N  
ATOM   1799  CA  ASP A 230      19.404   6.513 -14.741  1.00  0.64           C  
ATOM   1800  C   ASP A 230      19.897   5.501 -13.709  1.00  0.64           C  
ATOM   1801  CB  ASP A 230      20.453   7.607 -14.949  1.00  0.60           C  
ATOM   1802  O   ASP A 230      19.805   5.741 -12.503  1.00  0.61           O  
ATOM   1803  CG  ASP A 230      20.058   8.612 -16.017  1.00  0.56           C  
ATOM   1804  OD1 ASP A 230      19.354   8.235 -16.979  1.00  0.56           O  
ATOM   1805  OD2 ASP A 230      20.456   9.791 -15.896  1.00  0.60           O  
ATOM   1806  N   ALA A 231      20.350   4.382 -14.277  1.00  0.66           N  
ATOM   1807  CA  ALA A 231      21.072   3.432 -13.434  1.00  0.66           C  
ATOM   1808  C   ALA A 231      22.126   2.676 -14.237  1.00  0.67           C  
ATOM   1809  CB  ALA A 231      20.099   2.452 -12.783  1.00  0.61           C  
ATOM   1810  O   ALA A 231      21.940   2.419 -15.429  1.00  0.63           O  
ATOM   1811  N   GLU A 232      23.372   2.554 -13.635  1.00  0.65           N  
ATOM   1812  CA  GLU A 232      24.394   1.654 -14.162  1.00  0.65           C  
ATOM   1813  C   GLU A 232      24.052   0.197 -13.864  1.00  0.66           C  
ATOM   1814  CB  GLU A 232      25.767   2.001 -13.583  1.00  0.59           C  
ATOM   1815  O   GLU A 232      23.742  -0.153 -12.723  1.00  0.63           O  
ATOM   1816  CG  GLU A 232      26.307   3.347 -14.045  1.00  0.54           C  
ATOM   1817  CD  GLU A 232      27.725   3.620 -13.569  1.00  0.56           C  
ATOM   1818  OE1 GLU A 232      28.266   2.814 -12.778  1.00  0.59           O  
ATOM   1819  OE2 GLU A 232      28.300   4.649 -13.989  1.00  0.50           O  
ATOM   1820  N   TYR A 233      24.178  -0.647 -14.876  1.00  0.71           N  
ATOM   1821  CA  TYR A 233      23.978  -2.085 -14.736  1.00  0.72           C  
ATOM   1822  C   TYR A 233      25.125  -2.860 -15.373  1.00  0.72           C  
ATOM   1823  CB  TYR A 233      22.648  -2.506 -15.370  1.00  0.68           C  
ATOM   1824  O   TYR A 233      25.658  -2.453 -16.408  1.00  0.70           O  
ATOM   1825  CG  TYR A 233      21.440  -1.878 -14.719  1.00  0.63           C  
ATOM   1826  CD1 TYR A 233      20.933  -2.374 -13.520  1.00  0.59           C  
ATOM   1827  CD2 TYR A 233      20.801  -0.789 -15.303  1.00  0.62           C  
ATOM   1828  CE1 TYR A 233      19.819  -1.800 -12.918  1.00  0.58           C  
ATOM   1829  CE2 TYR A 233      19.686  -0.207 -14.709  1.00  0.61           C  
ATOM   1830  OH  TYR A 233      18.099  -0.146 -12.927  1.00  0.47           O  
ATOM   1831  CZ  TYR A 233      19.203  -0.718 -13.519  1.00  0.53           C  
ATOM   1832  N   GLY A 234      25.561  -3.843 -14.622  1.00  0.71           N  
ATOM   1833  CA  GLY A 234      26.373  -4.903 -15.196  1.00  0.71           C  
ATOM   1834  C   GLY A 234      25.604  -5.792 -16.155  1.00  0.71           C  
ATOM   1835  O   GLY A 234      24.549  -5.403 -16.659  1.00  0.69           O  
ATOM   1836  N   ILE A 235      26.101  -6.926 -16.512  1.00  0.74           N  
ATOM   1837  CA  ILE A 235      25.391  -8.035 -17.138  1.00  0.75           C  
ATOM   1838  C   ILE A 235      24.543  -8.760 -16.095  1.00  0.75           C  
ATOM   1839  CB  ILE A 235      26.369  -9.023 -17.813  1.00  0.71           C  
ATOM   1840  O   ILE A 235      25.032  -9.100 -15.015  1.00  0.73           O  
ATOM   1841  CG1 ILE A 235      27.210  -8.301 -18.873  1.00  0.69           C  
ATOM   1842  CG2 ILE A 235      25.608 -10.202 -18.427  1.00  0.67           C  
ATOM   1843  CD1 ILE A 235      28.311  -9.160 -19.479  1.00  0.65           C  
ATOM   1844  N   GLY A 236      23.382  -8.883 -16.400  1.00  0.74           N  
ATOM   1845  CA  GLY A 236      22.545  -9.656 -15.497  1.00  0.75           C  
ATOM   1846  C   GLY A 236      21.108  -9.172 -15.454  1.00  0.75           C  
ATOM   1847  O   GLY A 236      20.702  -8.343 -16.271  1.00  0.73           O  
ATOM   1848  N   VAL A 237      20.240  -9.747 -14.603  1.00  0.71           N  
ATOM   1849  CA  VAL A 237      18.838  -9.415 -14.376  1.00  0.71           C  
ATOM   1850  C   VAL A 237      18.729  -8.333 -13.305  1.00  0.71           C  
ATOM   1851  CB  VAL A 237      18.019 -10.659 -13.962  1.00  0.68           C  
ATOM   1852  O   VAL A 237      19.213  -8.509 -12.184  1.00  0.69           O  
ATOM   1853  CG1 VAL A 237      16.544 -10.302 -13.792  1.00  0.63           C  
ATOM   1854  CG2 VAL A 237      18.187 -11.774 -14.992  1.00  0.63           C  
ATOM   1855  N   TYR A 238      18.078  -7.343 -13.692  1.00  0.73           N  
ATOM   1856  CA  TYR A 238      17.870  -6.214 -12.792  1.00  0.73           C  
ATOM   1857  C   TYR A 238      16.384  -5.989 -12.535  1.00  0.73           C  
ATOM   1858  CB  TYR A 238      18.498  -4.942 -13.370  1.00  0.70           C  
ATOM   1859  O   TYR A 238      15.548  -6.273 -13.396  1.00  0.70           O  
ATOM   1860  CG  TYR A 238      19.996  -5.025 -13.531  1.00  0.68           C  
ATOM   1861  CD1 TYR A 238      20.848  -4.727 -12.470  1.00  0.67           C  
ATOM   1862  CD2 TYR A 238      20.564  -5.399 -14.745  1.00  0.69           C  
ATOM   1863  CE1 TYR A 238      22.230  -4.800 -12.614  1.00  0.67           C  
ATOM   1864  CE2 TYR A 238      21.944  -5.475 -14.900  1.00  0.67           C  
ATOM   1865  OH  TYR A 238      24.134  -5.249 -13.979  1.00  0.63           O  
ATOM   1866  CZ  TYR A 238      22.767  -5.175 -13.831  1.00  0.62           C  
ATOM   1867  N   SER A 239      15.981  -5.624 -11.346  1.00  0.71           N  
ATOM   1868  CA  SER A 239      14.662  -5.177 -10.912  1.00  0.71           C  
ATOM   1869  C   SER A 239      14.693  -3.724 -10.452  1.00  0.70           C  
ATOM   1870  CB  SER A 239      14.139  -6.067  -9.782  1.00  0.68           C  
ATOM   1871  O   SER A 239      15.556  -3.336  -9.662  1.00  0.67           O  
ATOM   1872  OG  SER A 239      12.765  -5.817  -9.540  1.00  0.63           O  
ATOM   1873  N   TYR A 240      13.711  -3.086 -11.029  1.00  0.71           N  
ATOM   1874  CA  TYR A 240      13.555  -1.684 -10.659  1.00  0.71           C  
ATOM   1875  C   TYR A 240      12.230  -1.454  -9.941  1.00  0.71           C  
ATOM   1876  CB  TYR A 240      13.638  -0.789 -11.899  1.00  0.68           C  
ATOM   1877  O   TYR A 240      11.167  -1.799 -10.460  1.00  0.68           O  
ATOM   1878  CG  TYR A 240      13.938   0.657 -11.585  1.00  0.64           C  
ATOM   1879  CD1 TYR A 240      15.251   1.102 -11.445  1.00  0.60           C  
ATOM   1880  CD2 TYR A 240      12.910   1.580 -11.426  1.00  0.60           C  
ATOM   1881  CE1 TYR A 240      15.532   2.433 -11.154  1.00  0.57           C  
ATOM   1882  CE2 TYR A 240      13.179   2.913 -11.135  1.00  0.57           C  
ATOM   1883  OH  TYR A 240      14.764   4.648 -10.713  1.00  0.48           O  
ATOM   1884  CZ  TYR A 240      14.491   3.329 -11.001  1.00  0.57           C  
ATOM   1885  N   ASP A 241      12.364  -0.715  -8.733  1.00  0.65           N  
ATOM   1886  CA  ASP A 241      11.196  -0.313  -7.956  1.00  0.66           C  
ATOM   1887  C   ASP A 241      10.761   1.107  -8.313  1.00  0.66           C  
ATOM   1888  CB  ASP A 241      11.487  -0.414  -6.458  1.00  0.62           C  
ATOM   1889  O   ASP A 241      11.524   2.058  -8.135  1.00  0.64           O  
ATOM   1890  CG  ASP A 241      10.232  -0.356  -5.604  1.00  0.59           C  
ATOM   1891  OD1 ASP A 241       9.207   0.191  -6.064  1.00  0.58           O  
ATOM   1892  OD2 ASP A 241      10.270  -0.860  -4.461  1.00  0.61           O  
ATOM   1893  N   PHE A 242       9.581   1.324  -8.862  1.00  0.69           N  
ATOM   1894  CA  PHE A 242       8.993   2.605  -9.235  1.00  0.68           C  
ATOM   1895  C   PHE A 242       8.287   3.244  -8.045  1.00  0.68           C  
ATOM   1896  CB  PHE A 242       8.008   2.427 -10.396  1.00  0.65           C  
ATOM   1897  O   PHE A 242       7.649   4.290  -8.184  1.00  0.65           O  
ATOM   1898  CG  PHE A 242       8.655   1.971 -11.676  1.00  0.63           C  
ATOM   1899  CD1 PHE A 242       9.510   2.812 -12.377  1.00  0.61           C  
ATOM   1900  CD2 PHE A 242       8.407   0.700 -12.178  1.00  0.63           C  
ATOM   1901  CE1 PHE A 242      10.110   2.393 -13.562  1.00  0.62           C  
ATOM   1902  CE2 PHE A 242       9.003   0.274 -13.361  1.00  0.61           C  
ATOM   1903  CZ  PHE A 242       9.853   1.122 -14.053  1.00  0.62           C  
ATOM   1904  N   GLY A 243       8.312   2.772  -6.759  1.00  0.59           N  
ATOM   1905  CA  GLY A 243       7.716   3.321  -5.551  1.00  0.57           C  
ATOM   1906  C   GLY A 243       6.200   3.326  -5.583  1.00  0.58           C  
ATOM   1907  O   GLY A 243       5.558   3.939  -4.727  1.00  0.55           O  
ATOM   1908  N   GLY A 244       5.514   2.819  -6.701  1.00  0.62           N  
ATOM   1909  CA  GLY A 244       4.066   2.734  -6.800  1.00  0.62           C  
ATOM   1910  C   GLY A 244       3.461   3.830  -7.657  1.00  0.62           C  
ATOM   1911  O   GLY A 244       2.706   4.668  -7.161  1.00  0.59           O  
ATOM   1912  N   ILE A 245       3.831   3.929  -8.843  1.00  0.76           N  
ATOM   1913  CA  ILE A 245       3.192   4.833  -9.792  1.00  0.77           C  
ATOM   1914  C   ILE A 245       1.842   4.263 -10.220  1.00  0.77           C  
ATOM   1915  CB  ILE A 245       4.086   5.080 -11.028  1.00  0.75           C  
ATOM   1916  O   ILE A 245       1.749   3.096 -10.609  1.00  0.75           O  
ATOM   1917  CG1 ILE A 245       5.406   5.737 -10.610  1.00  0.71           C  
ATOM   1918  CG2 ILE A 245       3.351   5.936 -12.063  1.00  0.71           C  
ATOM   1919  CD1 ILE A 245       6.431   5.835 -11.732  1.00  0.69           C  
ATOM   1920  N   ILE A 246       0.771   5.093 -10.019  1.00  0.74           N  
ATOM   1921  CA  ILE A 246      -0.536   4.675 -10.516  1.00  0.75           C  
ATOM   1922  C   ILE A 246      -0.603   4.882 -12.027  1.00  0.75           C  
ATOM   1923  CB  ILE A 246      -1.679   5.445  -9.818  1.00  0.72           C  
ATOM   1924  O   ILE A 246      -0.500   6.011 -12.511  1.00  0.74           O  
ATOM   1925  CG1 ILE A 246      -1.611   5.242  -8.300  1.00  0.67           C  
ATOM   1926  CG2 ILE A 246      -3.040   5.008 -10.369  1.00  0.66           C  
ATOM   1927  CD1 ILE A 246      -1.877   3.810  -7.855  1.00  0.65           C  
ATOM   1928  N   LEU A 247      -0.785   3.828 -12.730  1.00  0.80           N  
ATOM   1929  CA  LEU A 247      -1.190   3.840 -14.132  1.00  0.81           C  
ATOM   1930  C   LEU A 247      -2.709   3.785 -14.259  1.00  0.81           C  
ATOM   1931  CB  LEU A 247      -0.560   2.663 -14.881  1.00  0.80           C  
ATOM   1932  O   LEU A 247      -3.355   2.915 -13.670  1.00  0.80           O  
ATOM   1933  CG  LEU A 247       0.949   2.483 -14.716  1.00  0.78           C  
ATOM   1934  CD1 LEU A 247       1.449   1.348 -15.604  1.00  0.77           C  
ATOM   1935  CD2 LEU A 247       1.681   3.782 -15.039  1.00  0.78           C  
ATOM   1936  N   LYS A 248      -3.317   4.799 -14.968  1.00  0.79           N  
ATOM   1937  CA  LYS A 248      -4.760   5.015 -15.023  1.00  0.79           C  
ATOM   1938  C   LYS A 248      -5.408   4.129 -16.084  1.00  0.80           C  
ATOM   1939  CB  LYS A 248      -5.073   6.485 -15.305  1.00  0.77           C  
ATOM   1940  O   LYS A 248      -4.855   3.949 -17.171  1.00  0.78           O  
ATOM   1941  CG  LYS A 248      -4.645   7.433 -14.194  1.00  0.73           C  
ATOM   1942  CD  LYS A 248      -5.377   7.135 -12.892  1.00  0.71           C  
ATOM   1943  CE  LYS A 248      -5.093   8.194 -11.835  1.00  0.66           C  
ATOM   1944  NZ  LYS A 248      -5.757   7.873 -10.536  1.00  0.62           N  
ATOM   1945  N   ALA A 249      -6.661   3.626 -15.754  1.00  0.79           N  
ATOM   1946  CA  ALA A 249      -7.488   2.895 -16.710  1.00  0.81           C  
ATOM   1947  C   ALA A 249      -7.725   3.719 -17.973  1.00  0.81           C  
ATOM   1948  CB  ALA A 249      -8.821   2.508 -16.074  1.00  0.78           C  
ATOM   1949  O   ALA A 249      -7.903   4.937 -17.902  1.00  0.80           O  
ATOM   1950  N   GLY A 250      -7.694   3.112 -19.142  1.00  0.81           N  
ATOM   1951  CA  GLY A 250      -7.988   3.686 -20.445  1.00  0.82           C  
ATOM   1952  C   GLY A 250      -6.783   4.342 -21.094  1.00  0.81           C  
ATOM   1953  O   GLY A 250      -6.814   4.670 -22.282  1.00  0.80           O  
ATOM   1954  N   LYS A 251      -5.697   4.473 -20.374  1.00  0.85           N  
ATOM   1955  CA  LYS A 251      -4.484   5.090 -20.904  1.00  0.86           C  
ATOM   1956  C   LYS A 251      -3.486   4.031 -21.365  1.00  0.85           C  
ATOM   1957  CB  LYS A 251      -3.839   5.995 -19.854  1.00  0.85           C  
ATOM   1958  O   LYS A 251      -3.525   2.890 -20.901  1.00  0.84           O  
ATOM   1959  CG  LYS A 251      -4.720   7.154 -19.411  1.00  0.82           C  
ATOM   1960  CD  LYS A 251      -4.890   8.184 -20.520  1.00  0.81           C  
ATOM   1961  CE  LYS A 251      -5.624   9.423 -20.027  1.00  0.80           C  
ATOM   1962  NZ  LYS A 251      -5.484  10.566 -20.978  1.00  0.78           N  
ATOM   1963  N   THR A 252      -2.672   4.357 -22.385  1.00  0.84           N  
ATOM   1964  CA  THR A 252      -1.512   3.576 -22.799  1.00  0.84           C  
ATOM   1965  C   THR A 252      -0.224   4.197 -22.265  1.00  0.84           C  
ATOM   1966  CB  THR A 252      -1.433   3.461 -24.332  1.00  0.83           C  
ATOM   1967  O   THR A 252      -0.066   5.420 -22.281  1.00  0.82           O  
ATOM   1968  CG2 THR A 252      -0.259   2.586 -24.759  1.00  0.81           C  
ATOM   1969  OG1 THR A 252      -2.649   2.885 -24.825  1.00  0.82           O  
ATOM   1970  N   TYR A 253       0.547   3.336 -21.724  1.00  0.84           N  
ATOM   1971  CA  TYR A 253       1.829   3.771 -21.182  1.00  0.84           C  
ATOM   1972  C   TYR A 253       2.986   3.085 -21.899  1.00  0.83           C  
ATOM   1973  CB  TYR A 253       1.903   3.484 -19.679  1.00  0.84           C  
ATOM   1974  O   TYR A 253       2.906   1.899 -22.226  1.00  0.82           O  
ATOM   1975  CG  TYR A 253       0.891   4.252 -18.864  1.00  0.85           C  
ATOM   1976  CD1 TYR A 253       1.162   5.543 -18.418  1.00  0.84           C  
ATOM   1977  CD2 TYR A 253      -0.338   3.688 -18.538  1.00  0.84           C  
ATOM   1978  CE1 TYR A 253       0.233   6.254 -17.665  1.00  0.84           C  
ATOM   1979  CE2 TYR A 253      -1.274   4.389 -17.786  1.00  0.84           C  
ATOM   1980  OH  TYR A 253      -1.903   6.369 -16.610  1.00  0.81           O  
ATOM   1981  CZ  TYR A 253      -0.980   5.670 -17.355  1.00  0.84           C  
ATOM   1982  N   PHE A 254       3.998   3.854 -22.110  1.00  0.81           N  
ATOM   1983  CA  PHE A 254       5.300   3.342 -22.521  1.00  0.81           C  
ATOM   1984  C   PHE A 254       6.197   3.111 -21.310  1.00  0.81           C  
ATOM   1985  CB  PHE A 254       5.975   4.309 -23.498  1.00  0.79           C  
ATOM   1986  O   PHE A 254       6.440   4.031 -20.527  1.00  0.79           O  
ATOM   1987  CG  PHE A 254       7.361   3.888 -23.908  1.00  0.77           C  
ATOM   1988  CD1 PHE A 254       7.551   3.018 -24.974  1.00  0.75           C  
ATOM   1989  CD2 PHE A 254       8.474   4.363 -23.226  1.00  0.75           C  
ATOM   1990  CE1 PHE A 254       8.833   2.627 -25.355  1.00  0.73           C  
ATOM   1991  CE2 PHE A 254       9.757   3.976 -23.601  1.00  0.73           C  
ATOM   1992  CZ  PHE A 254       9.935   3.107 -24.665  1.00  0.69           C  
ATOM   1993  N   ILE A 255       6.633   1.840 -21.134  1.00  0.80           N  
ATOM   1994  CA  ILE A 255       7.607   1.503 -20.101  1.00  0.80           C  
ATOM   1995  C   ILE A 255       8.864   0.923 -20.746  1.00  0.80           C  
ATOM   1996  CB  ILE A 255       7.021   0.505 -19.077  1.00  0.79           C  
ATOM   1997  O   ILE A 255       8.805  -0.109 -21.418  1.00  0.78           O  
ATOM   1998  CG1 ILE A 255       5.703   1.040 -18.504  1.00  0.80           C  
ATOM   1999  CG2 ILE A 255       8.030   0.223 -17.959  1.00  0.79           C  
ATOM   2000  CD1 ILE A 255       5.022   0.090 -17.528  1.00  0.78           C  
ATOM   2001  N   GLY A 256       9.930   1.627 -20.568  1.00  0.76           N  
ATOM   2002  CA  GLY A 256      11.128   1.230 -21.290  1.00  0.75           C  
ATOM   2003  C   GLY A 256      12.366   1.994 -20.859  1.00  0.75           C  
ATOM   2004  O   GLY A 256      12.417   2.527 -19.749  1.00  0.72           O  
ATOM   2005  N   ARG A 257      13.450   1.887 -21.526  1.00  0.70           N  
ATOM   2006  CA  ARG A 257      14.652   2.710 -21.438  1.00  0.69           C  
ATOM   2007  C   ARG A 257      14.559   3.917 -22.366  1.00  0.70           C  
ATOM   2008  CB  ARG A 257      15.895   1.884 -21.777  1.00  0.67           C  
ATOM   2009  O   ARG A 257      14.004   3.822 -23.463  1.00  0.67           O  
ATOM   2010  CG  ARG A 257      15.997   1.497 -23.244  1.00  0.64           C  
ATOM   2011  CD  ARG A 257      17.275   0.724 -23.536  1.00  0.62           C  
ATOM   2012  NE  ARG A 257      17.389   0.385 -24.952  1.00  0.54           N  
ATOM   2013  NH1 ARG A 257      19.494  -0.549 -24.772  1.00  0.43           N  
ATOM   2014  NH2 ARG A 257      18.438  -0.473 -26.805  1.00  0.38           N  
ATOM   2015  CZ  ARG A 257      18.440  -0.212 -25.507  1.00  0.56           C  
ATOM   2016  N   TYR A 258      15.087   5.058 -21.948  1.00  0.64           N  
ATOM   2017  CA  TYR A 258      15.374   6.288 -22.676  1.00  0.63           C  
ATOM   2018  C   TYR A 258      16.871   6.441 -22.920  1.00  0.63           C  
ATOM   2019  CB  TYR A 258      14.844   7.503 -21.909  1.00  0.60           C  
ATOM   2020  O   TYR A 258      17.666   6.414 -21.978  1.00  0.59           O  
ATOM   2021  CG  TYR A 258      14.932   8.796 -22.684  1.00  0.56           C  
ATOM   2022  CD1 TYR A 258      14.024   9.085 -23.700  1.00  0.53           C  
ATOM   2023  CD2 TYR A 258      15.923   9.730 -22.402  1.00  0.54           C  
ATOM   2024  CE1 TYR A 258      14.102  10.274 -24.418  1.00  0.53           C  
ATOM   2025  CE2 TYR A 258      16.011  10.922 -23.114  1.00  0.53           C  
ATOM   2026  OH  TYR A 258      15.180  12.363 -24.825  1.00  0.53           O  
ATOM   2027  CZ  TYR A 258      15.098  11.185 -24.118  1.00  0.52           C  
ATOM   2028  N   GLU A 259      17.473   6.241 -24.099  1.00  0.53           N  
ATOM   2029  CA  GLU A 259      18.859   6.250 -24.558  1.00  0.53           C  
ATOM   2030  C   GLU A 259      19.331   7.669 -24.859  1.00  0.54           C  
ATOM   2031  CB  GLU A 259      19.021   5.367 -25.798  1.00  0.47           C  
ATOM   2032  O   GLU A 259      18.664   8.411 -25.583  1.00  0.51           O  
ATOM   2033  CG  GLU A 259      19.983   4.204 -25.604  1.00  0.44           C  
ATOM   2034  CD  GLU A 259      20.064   3.285 -26.812  1.00  0.48           C  
ATOM   2035  OE1 GLU A 259      19.373   3.548 -27.823  1.00  0.46           O  
ATOM   2036  OE2 GLU A 259      20.823   2.292 -26.747  1.00  0.40           O  
ATOM   2037  N   GLN A 260      20.577   8.070 -24.270  1.00  0.48           N  
ATOM   2038  CA  GLN A 260      21.585   9.040 -24.684  1.00  0.48           C  
ATOM   2039  C   GLN A 260      22.984   8.431 -24.644  1.00  0.49           C  
ATOM   2040  CB  GLN A 260      21.529  10.285 -23.797  1.00  0.44           C  
ATOM   2041  O   GLN A 260      23.339   7.742 -23.685  1.00  0.47           O  
ATOM   2042  CG  GLN A 260      20.341  11.192 -24.085  1.00  0.41           C  
ATOM   2043  CD  GLN A 260      20.401  12.500 -23.318  1.00  0.44           C  
ATOM   2044  NE2 GLN A 260      19.609  13.476 -23.747  1.00  0.35           N  
ATOM   2045  OE1 GLN A 260      21.153  12.631 -22.347  1.00  0.44           O  
ATOM   2046  N   THR A 261      23.612   7.826 -25.725  1.00  0.47           N  
ATOM   2047  CA  THR A 261      25.012   7.649 -26.094  1.00  0.48           C  
ATOM   2048  C   THR A 261      25.677   6.603 -25.204  1.00  0.47           C  
ATOM   2049  CB  THR A 261      25.787   8.976 -26.000  1.00  0.43           C  
ATOM   2050  O   THR A 261      25.612   6.694 -23.976  1.00  0.45           O  
ATOM   2051  CG2 THR A 261      25.378   9.932 -27.116  1.00  0.39           C  
ATOM   2052  OG1 THR A 261      25.515   9.592 -24.735  1.00  0.36           O  
ATOM   2053  N   ASN A 262      25.938   5.225 -25.582  1.00  0.49           N  
ATOM   2054  CA  ASN A 262      26.825   4.123 -25.222  1.00  0.49           C  
ATOM   2055  C   ASN A 262      26.198   3.222 -24.162  1.00  0.49           C  
ATOM   2056  CB  ASN A 262      28.173   4.657 -24.734  1.00  0.44           C  
ATOM   2057  O   ASN A 262      26.821   2.934 -23.138  1.00  0.46           O  
ATOM   2058  CG  ASN A 262      29.031   5.194 -25.863  1.00  0.41           C  
ATOM   2059  ND2 ASN A 262      30.022   6.009 -25.520  1.00  0.34           N  
ATOM   2060  OD1 ASN A 262      28.806   4.879 -27.035  1.00  0.41           O  
ATOM   2061  N   ALA A 263      24.981   2.736 -24.181  1.00  0.52           N  
ATOM   2062  CA  ALA A 263      24.153   2.025 -23.211  1.00  0.52           C  
ATOM   2063  C   ALA A 263      24.179   0.520 -23.466  1.00  0.53           C  
ATOM   2064  CB  ALA A 263      22.718   2.544 -23.254  1.00  0.47           C  
ATOM   2065  O   ALA A 263      24.346   0.081 -24.606  1.00  0.50           O  
ATOM   2066  N   ALA A 264      24.420  -0.266 -22.450  1.00  0.65           N  
ATOM   2067  CA  ALA A 264      24.322  -1.709 -22.244  1.00  0.64           C  
ATOM   2068  C   ALA A 264      23.184  -2.305 -23.067  1.00  0.65           C  
ATOM   2069  CB  ALA A 264      24.124  -2.022 -20.763  1.00  0.62           C  
ATOM   2070  O   ALA A 264      22.130  -1.683 -23.222  1.00  0.63           O  
ATOM   2071  N   ALA A 265      23.396  -3.305 -23.926  1.00  0.64           N  
ATOM   2072  CA  ALA A 265      22.410  -4.140 -24.607  1.00  0.64           C  
ATOM   2073  C   ALA A 265      21.471  -4.808 -23.606  1.00  0.65           C  
ATOM   2074  CB  ALA A 265      23.106  -5.194 -25.464  1.00  0.62           C  
ATOM   2075  O   ALA A 265      21.918  -5.348 -22.592  1.00  0.64           O  
ATOM   2076  N   ILE A 266      20.189  -4.586 -23.826  1.00  0.66           N  
ATOM   2077  CA  ILE A 266      19.179  -5.353 -23.105  1.00  0.66           C  
ATOM   2078  C   ILE A 266      18.716  -6.530 -23.961  1.00  0.67           C  
ATOM   2079  CB  ILE A 266      17.974  -4.470 -22.711  1.00  0.64           C  
ATOM   2080  O   ILE A 266      18.598  -6.409 -25.183  1.00  0.65           O  
ATOM   2081  CG1 ILE A 266      18.448  -3.232 -21.942  1.00  0.58           C  
ATOM   2082  CG2 ILE A 266      16.963  -5.273 -21.887  1.00  0.59           C  
ATOM   2083  CD1 ILE A 266      17.344  -2.225 -21.650  1.00  0.57           C  
ATOM   2084  N   LYS A 267      18.583  -7.602 -23.263  1.00  0.65           N  
ATOM   2085  CA  LYS A 267      18.068  -8.813 -23.895  1.00  0.64           C  
ATOM   2086  C   LYS A 267      16.707  -8.561 -24.538  1.00  0.65           C  
ATOM   2087  CB  LYS A 267      17.964  -9.949 -22.877  1.00  0.63           C  
ATOM   2088  O   LYS A 267      15.831  -7.943 -23.928  1.00  0.63           O  
ATOM   2089  CG  LYS A 267      17.730 -11.318 -23.498  1.00  0.60           C  
ATOM   2090  CD  LYS A 267      17.905 -12.433 -22.475  1.00  0.59           C  
ATOM   2091  CE  LYS A 267      17.763 -13.808 -23.115  1.00  0.54           C  
ATOM   2092  NZ  LYS A 267      18.000 -14.905 -22.130  1.00  0.50           N  
ATOM   2093  N   ARG A 268      16.411  -9.029 -25.822  1.00  0.59           N  
ATOM   2094  CA  ARG A 268      15.198  -9.005 -26.632  1.00  0.59           C  
ATOM   2095  C   ARG A 268      14.665 -10.415 -26.863  1.00  0.59           C  
ATOM   2096  CB  ARG A 268      15.460  -8.317 -27.973  1.00  0.57           C  
ATOM   2097  O   ARG A 268      15.440 -11.352 -27.061  1.00  0.57           O  
ATOM   2098  CG  ARG A 268      15.657  -6.813 -27.867  1.00  0.56           C  
ATOM   2099  CD  ARG A 268      15.873  -6.175 -29.232  1.00  0.55           C  
ATOM   2100  NE  ARG A 268      16.153  -4.746 -29.120  1.00  0.50           N  
ATOM   2101  NH1 ARG A 268      16.415  -4.410 -31.391  1.00  0.40           N  
ATOM   2102  NH2 ARG A 268      16.646  -2.656 -29.933  1.00  0.35           N  
ATOM   2103  CZ  ARG A 268      16.404  -3.940 -30.148  1.00  0.52           C  
ATOM   2104  N   ILE A 269      13.384 -10.628 -26.853  1.00  0.54           N  
ATOM   2105  CA  ILE A 269      12.673 -11.836 -27.256  1.00  0.55           C  
ATOM   2106  C   ILE A 269      11.790 -11.536 -28.466  1.00  0.54           C  
ATOM   2107  CB  ILE A 269      11.822 -12.404 -26.099  1.00  0.52           C  
ATOM   2108  O   ILE A 269      11.142 -10.489 -28.524  1.00  0.52           O  
ATOM   2109  CG1 ILE A 269      12.697 -12.653 -24.865  1.00  0.48           C  
ATOM   2110  CG2 ILE A 269      11.108 -13.688 -26.532  1.00  0.50           C  
ATOM   2111  CD1 ILE A 269      11.915 -13.061 -23.624  1.00  0.49           C  
ATOM   2112  N   THR A 270      11.804 -12.344 -29.456  1.00  0.50           N  
ATOM   2113  CA  THR A 270      10.901 -12.518 -30.588  1.00  0.50           C  
ATOM   2114  C   THR A 270       9.790 -13.506 -30.247  1.00  0.50           C  
ATOM   2115  CB  THR A 270      11.659 -13.005 -31.837  1.00  0.48           C  
ATOM   2116  O   THR A 270      10.044 -14.548 -29.639  1.00  0.48           O  
ATOM   2117  CG2 THR A 270      12.362 -11.849 -32.540  1.00  0.45           C  
ATOM   2118  OG1 THR A 270      12.636 -13.978 -31.447  1.00  0.40           O  
ATOM   2119  N   GLY A 271       8.487 -12.919 -30.324  1.00  0.44           N  
ATOM   2120  CA  GLY A 271       7.348 -13.821 -30.382  1.00  0.43           C  
ATOM   2121  C   GLY A 271       6.500 -13.794 -29.124  1.00  0.44           C  
ATOM   2122  O   GLY A 271       7.018 -13.585 -28.025  1.00  0.41           O  
ATOM   2123  N   GLY A 272       4.984 -13.507 -29.150  1.00  0.45           N  
ATOM   2124  CA  GLY A 272       3.596 -13.577 -28.723  1.00  0.45           C  
ATOM   2125  C   GLY A 272       3.208 -12.464 -27.768  1.00  0.45           C  
ATOM   2126  O   GLY A 272       4.061 -11.913 -27.069  1.00  0.43           O  
ATOM   2127  N   THR A 273       1.912 -11.867 -27.902  1.00  0.46           N  
ATOM   2128  CA  THR A 273       1.163 -10.958 -27.042  1.00  0.45           C  
ATOM   2129  C   THR A 273       1.245 -11.401 -25.584  1.00  0.46           C  
ATOM   2130  CB  THR A 273      -0.313 -10.870 -27.472  1.00  0.43           C  
ATOM   2131  O   THR A 273       1.015 -12.572 -25.272  1.00  0.44           O  
ATOM   2132  CG2 THR A 273      -0.644  -9.486 -28.020  1.00  0.38           C  
ATOM   2133  OG1 THR A 273      -0.567 -11.847 -28.489  1.00  0.36           O  
ATOM   2134  N   ILE A 274       1.934 -10.553 -24.698  1.00  0.49           N  
ATOM   2135  CA  ILE A 274       1.950 -10.710 -23.248  1.00  0.48           C  
ATOM   2136  C   ILE A 274       0.798  -9.921 -22.630  1.00  0.49           C  
ATOM   2137  CB  ILE A 274       3.297 -10.251 -22.646  1.00  0.46           C  
ATOM   2138  O   ILE A 274       0.808  -8.688 -22.636  1.00  0.48           O  
ATOM   2139  CG1 ILE A 274       4.461 -10.999 -23.307  1.00  0.40           C  
ATOM   2140  CG2 ILE A 274       3.308 -10.456 -21.128  1.00  0.42           C  
ATOM   2141  CD1 ILE A 274       5.836 -10.533 -22.851  1.00  0.40           C  
ATOM   2142  N   ASN A 275      -0.387 -10.479 -22.444  1.00  0.49           N  
ATOM   2143  CA  ASN A 275      -1.438  -9.957 -21.575  1.00  0.49           C  
ATOM   2144  C   ASN A 275      -1.136 -10.230 -20.105  1.00  0.50           C  
ATOM   2145  CB  ASN A 275      -2.795 -10.551 -21.959  1.00  0.46           C  
ATOM   2146  O   ASN A 275      -0.885 -11.374 -19.720  1.00  0.48           O  
ATOM   2147  CG  ASN A 275      -3.359  -9.946 -23.229  1.00  0.43           C  
ATOM   2148  ND2 ASN A 275      -4.131 -10.734 -23.969  1.00  0.41           N  
ATOM   2149  OD1 ASN A 275      -3.102  -8.782 -23.545  1.00  0.45           O  
ATOM   2150  N   VAL A 276      -0.745  -9.168 -19.335  1.00  0.53           N  
ATOM   2151  CA  VAL A 276      -0.696  -9.229 -17.878  1.00  0.53           C  
ATOM   2152  C   VAL A 276      -2.109  -9.122 -17.308  1.00  0.53           C  
ATOM   2153  CB  VAL A 276       0.201  -8.115 -17.292  1.00  0.51           C  
ATOM   2154  O   VAL A 276      -2.618  -8.018 -17.098  1.00  0.52           O  
ATOM   2155  CG1 VAL A 276       0.761  -8.532 -15.933  1.00  0.46           C  
ATOM   2156  CG2 VAL A 276       1.333  -7.778 -18.261  1.00  0.47           C  
ATOM   2157  N   GLY A 277      -2.912 -10.269 -17.602  1.00  0.54           N  
ATOM   2158  CA  GLY A 277      -4.302 -10.426 -17.205  1.00  0.53           C  
ATOM   2159  C   GLY A 277      -5.222  -9.395 -17.832  1.00  0.54           C  
ATOM   2160  O   GLY A 277      -4.911  -8.839 -18.887  1.00  0.52           O  
ATOM   2161  N   ASN A 278      -6.551  -9.166 -17.290  1.00  0.56           N  
ATOM   2162  CA  ASN A 278      -7.573  -8.220 -17.725  1.00  0.56           C  
ATOM   2163  C   ASN A 278      -7.193  -6.784 -17.373  1.00  0.57           C  
ATOM   2164  CB  ASN A 278      -8.930  -8.576 -17.115  1.00  0.52           C  
ATOM   2165  O   ASN A 278      -7.954  -5.853 -17.644  1.00  0.56           O  
ATOM   2166  CG  ASN A 278      -9.536  -9.824 -17.726  1.00  0.50           C  
ATOM   2167  ND2 ASN A 278     -10.387 -10.503 -16.966  1.00  0.48           N  
ATOM   2168  OD1 ASN A 278      -9.241 -10.176 -18.871  1.00  0.51           O  
ATOM   2169  N   TYR A 279      -5.978  -6.568 -16.846  1.00  0.69           N  
ATOM   2170  CA  TYR A 279      -5.744  -5.282 -16.199  1.00  0.71           C  
ATOM   2171  C   TYR A 279      -4.819  -4.409 -17.037  1.00  0.71           C  
ATOM   2172  CB  TYR A 279      -5.148  -5.484 -14.802  1.00  0.67           C  
ATOM   2173  O   TYR A 279      -5.048  -3.205 -17.175  1.00  0.69           O  
ATOM   2174  CG  TYR A 279      -5.920  -6.459 -13.947  1.00  0.63           C  
ATOM   2175  CD1 TYR A 279      -7.214  -6.169 -13.521  1.00  0.58           C  
ATOM   2176  CD2 TYR A 279      -5.357  -7.672 -13.563  1.00  0.60           C  
ATOM   2177  CE1 TYR A 279      -7.929  -7.064 -12.732  1.00  0.56           C  
ATOM   2178  CE2 TYR A 279      -6.063  -8.574 -12.774  1.00  0.57           C  
ATOM   2179  OH  TYR A 279      -8.049  -9.151 -11.582  1.00  0.49           O  
ATOM   2180  CZ  TYR A 279      -7.346  -8.262 -12.364  1.00  0.55           C  
ATOM   2181  N   VAL A 280      -3.848  -5.005 -17.559  1.00  0.76           N  
ATOM   2182  CA  VAL A 280      -2.903  -4.358 -18.462  1.00  0.76           C  
ATOM   2183  C   VAL A 280      -2.723  -5.207 -19.719  1.00  0.76           C  
ATOM   2184  CB  VAL A 280      -1.537  -4.121 -17.779  1.00  0.74           C  
ATOM   2185  O   VAL A 280      -2.420  -6.399 -19.631  1.00  0.74           O  
ATOM   2186  CG1 VAL A 280      -0.605  -3.332 -18.697  1.00  0.71           C  
ATOM   2187  CG2 VAL A 280      -1.725  -3.393 -16.450  1.00  0.70           C  
ATOM   2188  N   GLU A 281      -3.132  -4.623 -20.796  1.00  0.76           N  
ATOM   2189  CA  GLU A 281      -2.910  -5.178 -22.128  1.00  0.76           C  
ATOM   2190  C   GLU A 281      -1.611  -4.656 -22.735  1.00  0.76           C  
ATOM   2191  CB  GLU A 281      -4.089  -4.852 -23.049  1.00  0.74           C  
ATOM   2192  O   GLU A 281      -1.404  -3.444 -22.825  1.00  0.74           O  
ATOM   2193  CG  GLU A 281      -3.957  -5.438 -24.448  1.00  0.72           C  
ATOM   2194  CD  GLU A 281      -5.115  -5.073 -25.363  1.00  0.71           C  
ATOM   2195  OE1 GLU A 281      -5.890  -4.151 -25.022  1.00  0.72           O  
ATOM   2196  OE2 GLU A 281      -5.248  -5.715 -26.429  1.00  0.69           O  
ATOM   2197  N   TRP A 282      -0.742  -5.479 -22.998  1.00  0.68           N  
ATOM   2198  CA  TRP A 282       0.409  -5.122 -23.821  1.00  0.71           C  
ATOM   2199  C   TRP A 282      -0.012  -4.868 -25.264  1.00  0.69           C  
ATOM   2200  CB  TRP A 282       1.469  -6.225 -23.771  1.00  0.65           C  
ATOM   2201  O   TRP A 282      -0.629  -5.727 -25.898  1.00  0.65           O  
ATOM   2202  CG  TRP A 282       2.688  -5.936 -24.594  1.00  0.60           C  
ATOM   2203  CD1 TRP A 282       3.649  -4.996 -24.341  1.00  0.51           C  
ATOM   2204  CD2 TRP A 282       3.074  -6.588 -25.808  1.00  0.53           C  
ATOM   2205  CE2 TRP A 282       4.282  -5.994 -26.236  1.00  0.52           C  
ATOM   2206  CE3 TRP A 282       2.516  -7.620 -26.574  1.00  0.58           C  
ATOM   2207  NE1 TRP A 282       4.610  -5.026 -25.325  1.00  0.53           N  
ATOM   2208  CH2 TRP A 282       4.374  -7.409 -28.131  1.00  0.48           C  
ATOM   2209  CZ2 TRP A 282       4.941  -6.398 -27.399  1.00  0.52           C  
ATOM   2210  CZ3 TRP A 282       3.174  -8.021 -27.732  1.00  0.44           C  
ATOM   2211  N   VAL A 283       0.272  -3.710 -25.890  1.00  0.74           N  
ATOM   2212  CA  VAL A 283      -0.176  -3.248 -27.199  1.00  0.74           C  
ATOM   2213  C   VAL A 283       0.947  -3.417 -28.220  1.00  0.73           C  
ATOM   2214  CB  VAL A 283      -0.638  -1.774 -27.154  1.00  0.72           C  
ATOM   2215  O   VAL A 283       0.689  -3.612 -29.410  1.00  0.70           O  
ATOM   2216  CG1 VAL A 283      -1.313  -1.379 -28.466  1.00  0.67           C  
ATOM   2217  CG2 VAL A 283      -1.582  -1.547 -25.975  1.00  0.67           C  
ATOM   2218  N   GLY A 284       2.213  -3.475 -27.744  1.00  0.68           N  
ATOM   2219  CA  GLY A 284       3.359  -3.616 -28.629  1.00  0.67           C  
ATOM   2220  C   GLY A 284       4.642  -3.066 -28.036  1.00  0.68           C  
ATOM   2221  O   GLY A 284       4.655  -2.598 -26.895  1.00  0.65           O  
ATOM   2222  N   GLY A 285       5.790  -3.300 -28.607  1.00  0.65           N  
ATOM   2223  CA  GLY A 285       7.049  -2.594 -28.424  1.00  0.64           C  
ATOM   2224  C   GLY A 285       7.305  -1.546 -29.490  1.00  0.65           C  
ATOM   2225  O   GLY A 285       6.761  -1.628 -30.594  1.00  0.63           O  
ATOM   2226  N   THR A 286       7.819  -0.466 -29.031  1.00  0.59           N  
ATOM   2227  CA  THR A 286       8.299   0.528 -29.985  1.00  0.58           C  
ATOM   2228  C   THR A 286       9.736   0.931 -29.668  1.00  0.59           C  
ATOM   2229  CB  THR A 286       7.401   1.778 -29.989  1.00  0.53           C  
ATOM   2230  O   THR A 286      10.200   0.762 -28.538  1.00  0.56           O  
ATOM   2231  CG2 THR A 286       7.507   2.536 -28.670  1.00  0.46           C  
ATOM   2232  OG1 THR A 286       7.802   2.644 -31.058  1.00  0.49           O  
ATOM   2233  N   THR A 287      10.522   1.148 -30.587  1.00  0.57           N  
ATOM   2234  CA  THR A 287      11.709   1.995 -30.622  1.00  0.56           C  
ATOM   2235  C   THR A 287      11.352   3.410 -31.069  1.00  0.57           C  
ATOM   2236  CB  THR A 287      12.783   1.413 -31.560  1.00  0.54           C  
ATOM   2237  O   THR A 287      10.674   3.593 -32.083  1.00  0.55           O  
ATOM   2238  CG2 THR A 287      13.402   0.150 -30.970  1.00  0.49           C  
ATOM   2239  OG1 THR A 287      12.185   1.095 -32.822  1.00  0.51           O  
ATOM   2240  N   LEU A 288      11.399   4.294 -30.183  1.00  0.53           N  
ATOM   2241  CA  LEU A 288      11.298   5.708 -30.529  1.00  0.51           C  
ATOM   2242  C   LEU A 288      12.557   6.182 -31.248  1.00  0.53           C  
ATOM   2243  CB  LEU A 288      11.065   6.552 -29.273  1.00  0.49           C  
ATOM   2244  O   LEU A 288      13.634   6.239 -30.651  1.00  0.50           O  
ATOM   2245  CG  LEU A 288       9.754   6.305 -28.525  1.00  0.45           C  
ATOM   2246  CD1 LEU A 288       9.741   7.078 -27.210  1.00  0.41           C  
ATOM   2247  CD2 LEU A 288       8.562   6.695 -29.392  1.00  0.42           C  
ATOM   2248  N   SER A 289      12.840   5.629 -32.401  1.00  0.49           N  
ATOM   2249  CA  SER A 289      13.659   6.490 -33.248  1.00  0.48           C  
ATOM   2250  C   SER A 289      13.022   7.865 -33.419  1.00  0.49           C  
ATOM   2251  CB  SER A 289      13.874   5.845 -34.618  1.00  0.46           C  
ATOM   2252  O   SER A 289      11.814   8.023 -33.234  1.00  0.47           O  
ATOM   2253  OG  SER A 289      12.663   5.813 -35.355  1.00  0.45           O  
ATOM   2254  N   GLN A 290      13.767   8.944 -33.104  1.00  0.42           N  
ATOM   2255  CA  GLN A 290      13.350  10.270 -33.548  1.00  0.43           C  
ATOM   2256  C   GLN A 290      12.244  10.178 -34.595  1.00  0.42           C  
ATOM   2257  CB  GLN A 290      14.541  11.048 -34.110  1.00  0.39           C  
ATOM   2258  O   GLN A 290      11.550  11.162 -34.861  1.00  0.40           O  
ATOM   2259  CG  GLN A 290      15.585  11.415 -33.064  1.00  0.36           C  
ATOM   2260  CD  GLN A 290      16.654  12.347 -33.603  1.00  0.40           C  
ATOM   2261  NE2 GLN A 290      17.477  12.885 -32.710  1.00  0.31           N  
ATOM   2262  OE1 GLN A 290      16.739  12.581 -34.813  1.00  0.39           O  
ATOM   2263  N   THR A 291      11.871   8.979 -35.117  1.00  0.39           N  
ATOM   2264  CA  THR A 291      10.808   8.822 -36.104  1.00  0.39           C  
ATOM   2265  C   THR A 291       9.798   7.773 -35.649  1.00  0.39           C  
ATOM   2266  CB  THR A 291      11.377   8.428 -37.479  1.00  0.35           C  
ATOM   2267  O   THR A 291      10.179   6.711 -35.153  1.00  0.37           O  
ATOM   2268  CG2 THR A 291      12.203   9.562 -38.079  1.00  0.31           C  
ATOM   2269  OG1 THR A 291      12.211   7.272 -37.332  1.00  0.30           O  
ATOM   2270  N   THR A 292       8.631   8.176 -35.142  1.00  0.45           N  
ATOM   2271  CA  THR A 292       7.225   7.993 -34.797  1.00  0.46           C  
ATOM   2272  C   THR A 292       6.750   6.596 -35.184  1.00  0.45           C  
ATOM   2273  CB  THR A 292       6.340   9.049 -35.484  1.00  0.40           C  
ATOM   2274  O   THR A 292       5.562   6.387 -35.439  1.00  0.43           O  
ATOM   2275  CG2 THR A 292       6.354  10.365 -34.714  1.00  0.35           C  
ATOM   2276  OG1 THR A 292       6.825   9.279 -36.812  1.00  0.33           O  
ATOM   2277  N   THR A 293       7.557   5.537 -35.457  1.00  0.49           N  
ATOM   2278  CA  THR A 293       6.926   4.292 -35.878  1.00  0.48           C  
ATOM   2279  C   THR A 293       6.842   3.307 -34.715  1.00  0.49           C  
ATOM   2280  CB  THR A 293       7.693   3.645 -37.047  1.00  0.45           C  
ATOM   2281  O   THR A 293       7.853   3.000 -34.081  1.00  0.46           O  
ATOM   2282  CG2 THR A 293       6.884   2.515 -37.677  1.00  0.41           C  
ATOM   2283  OG1 THR A 293       7.960   4.639 -38.044  1.00  0.39           O  
ATOM   2284  N   ILE A 294       5.674   2.983 -34.172  1.00  0.54           N  
ATOM   2285  CA  ILE A 294       5.344   1.801 -33.382  1.00  0.53           C  
ATOM   2286  C   ILE A 294       5.587   0.542 -34.212  1.00  0.54           C  
ATOM   2287  CB  ILE A 294       3.881   1.842 -32.887  1.00  0.51           C  
ATOM   2288  O   ILE A 294       5.018   0.385 -35.294  1.00  0.53           O  
ATOM   2289  CG1 ILE A 294       3.628   3.116 -32.072  1.00  0.45           C  
ATOM   2290  CG2 ILE A 294       3.553   0.592 -32.066  1.00  0.46           C  
ATOM   2291  CD1 ILE A 294       2.178   3.303 -31.650  1.00  0.45           C  
ATOM   2292  N   TYR A 295       6.652  -0.215 -33.844  1.00  0.50           N  
ATOM   2293  CA  TYR A 295       6.808  -1.551 -34.408  1.00  0.50           C  
ATOM   2294  C   TYR A 295       5.845  -2.535 -33.754  1.00  0.50           C  
ATOM   2295  CB  TYR A 295       8.249  -2.041 -34.238  1.00  0.47           C  
ATOM   2296  O   TYR A 295       6.031  -2.921 -32.598  1.00  0.49           O  
ATOM   2297  CG  TYR A 295       9.264  -1.215 -34.990  1.00  0.45           C  
ATOM   2298  CD1 TYR A 295       9.493  -1.425 -36.348  1.00  0.41           C  
ATOM   2299  CD2 TYR A 295       9.996  -0.224 -34.345  1.00  0.43           C  
ATOM   2300  CE1 TYR A 295      10.428  -0.667 -37.045  1.00  0.42           C  
ATOM   2301  CE2 TYR A 295      10.934   0.540 -35.032  1.00  0.44           C  
ATOM   2302  OH  TYR A 295      12.070   1.064 -37.065  1.00  0.35           O  
ATOM   2303  CZ  TYR A 295      11.142   0.311 -36.380  1.00  0.41           C  
ATOM   2304  N   PRO A 296       4.673  -2.774 -34.239  1.00  0.44           N  
ATOM   2305  CA  PRO A 296       3.682  -3.702 -33.688  1.00  0.43           C  
ATOM   2306  C   PRO A 296       4.186  -5.142 -33.639  1.00  0.44           C  
ATOM   2307  CB  PRO A 296       2.500  -3.569 -34.652  1.00  0.40           C  
ATOM   2308  O   PRO A 296       3.670  -5.955 -32.868  1.00  0.42           O  
ATOM   2309  CG  PRO A 296       3.080  -2.956 -35.886  1.00  0.37           C  
ATOM   2310  CD  PRO A 296       4.362  -2.266 -35.518  1.00  0.40           C  
ATOM   2311  N   THR A 297       5.259  -5.484 -34.322  1.00  0.39           N  
ATOM   2312  CA  THR A 297       5.246  -6.893 -34.701  1.00  0.40           C  
ATOM   2313  C   THR A 297       6.666  -7.445 -34.778  1.00  0.39           C  
ATOM   2314  CB  THR A 297       4.537  -7.101 -36.052  1.00  0.34           C  
ATOM   2315  O   THR A 297       6.972  -8.267 -35.644  1.00  0.37           O  
ATOM   2316  CG2 THR A 297       3.033  -6.885 -35.923  1.00  0.31           C  
ATOM   2317  OG1 THR A 297       5.062  -6.172 -37.008  1.00  0.29           O  
ATOM   2318  N   SER A 298       7.589  -7.224 -33.772  1.00  0.42           N  
ATOM   2319  CA  SER A 298       8.563  -8.310 -33.797  1.00  0.42           C  
ATOM   2320  C   SER A 298       9.652  -8.100 -32.750  1.00  0.42           C  
ATOM   2321  CB  SER A 298       9.195  -8.432 -35.184  1.00  0.38           C  
ATOM   2322  O   SER A 298      10.349  -9.044 -32.373  1.00  0.40           O  
ATOM   2323  OG  SER A 298       9.016  -7.238 -35.925  1.00  0.34           O  
ATOM   2324  N   TYR A 299       9.692  -6.946 -31.880  1.00  0.46           N  
ATOM   2325  CA  TYR A 299      10.907  -6.828 -31.082  1.00  0.46           C  
ATOM   2326  C   TYR A 299      10.584  -6.393 -29.657  1.00  0.47           C  
ATOM   2327  CB  TYR A 299      11.878  -5.833 -31.724  1.00  0.43           C  
ATOM   2328  O   TYR A 299       9.953  -5.354 -29.447  1.00  0.44           O  
ATOM   2329  CG  TYR A 299      12.386  -6.268 -33.077  1.00  0.40           C  
ATOM   2330  CD1 TYR A 299      13.421  -7.193 -33.189  1.00  0.36           C  
ATOM   2331  CD2 TYR A 299      11.833  -5.755 -34.245  1.00  0.37           C  
ATOM   2332  CE1 TYR A 299      13.894  -7.596 -34.434  1.00  0.36           C  
ATOM   2333  CE2 TYR A 299      12.298  -6.150 -35.495  1.00  0.40           C  
ATOM   2334  OH  TYR A 299      13.791  -7.465 -36.814  1.00  0.29           O  
ATOM   2335  CZ  TYR A 299      13.327  -7.070 -35.579  1.00  0.33           C  
ATOM   2336  N   TYR A 300      10.674  -7.288 -28.605  1.00  0.52           N  
ATOM   2337  CA  TYR A 300      10.525  -7.212 -27.156  1.00  0.52           C  
ATOM   2338  C   TYR A 300      11.789  -6.661 -26.506  1.00  0.52           C  
ATOM   2339  CB  TYR A 300      10.200  -8.592 -26.576  1.00  0.46           C  
ATOM   2340  O   TYR A 300      12.848  -7.289 -26.562  1.00  0.50           O  
ATOM   2341  CG  TYR A 300       8.969  -9.227 -27.175  1.00  0.43           C  
ATOM   2342  CD1 TYR A 300       7.700  -8.937 -26.679  1.00  0.38           C  
ATOM   2343  CD2 TYR A 300       9.071 -10.120 -28.237  1.00  0.40           C  
ATOM   2344  CE1 TYR A 300       6.562  -9.521 -27.227  1.00  0.37           C  
ATOM   2345  CE2 TYR A 300       7.941 -10.710 -28.792  1.00  0.40           C  
ATOM   2346  OH  TYR A 300       5.570 -10.986 -28.827  1.00  0.29           O  
ATOM   2347  CZ  TYR A 300       6.693 -10.404 -28.281  1.00  0.36           C  
ATOM   2348  N   SER A 301      11.954  -5.442 -26.163  1.00  0.54           N  
ATOM   2349  CA  SER A 301      12.820  -5.159 -25.024  1.00  0.52           C  
ATOM   2350  C   SER A 301      12.129  -5.494 -23.706  1.00  0.54           C  
ATOM   2351  CB  SER A 301      13.246  -3.690 -25.026  1.00  0.48           C  
ATOM   2352  O   SER A 301      10.939  -5.222 -23.537  1.00  0.51           O  
ATOM   2353  OG  SER A 301      13.536  -3.252 -26.342  1.00  0.45           O  
ATOM   2354  N   PHE A 302      12.689  -6.454 -22.901  1.00  0.53           N  
ATOM   2355  CA  PHE A 302      12.175  -6.949 -21.630  1.00  0.53           C  
ATOM   2356  C   PHE A 302      12.239  -5.866 -20.560  1.00  0.53           C  
ATOM   2357  CB  PHE A 302      12.961  -8.183 -21.175  1.00  0.46           C  
ATOM   2358  O   PHE A 302      13.259  -5.711 -19.886  1.00  0.50           O  
ATOM   2359  CG  PHE A 302      12.269  -9.486 -21.471  1.00  0.43           C  
ATOM   2360  CD1 PHE A 302      11.355 -10.024 -20.573  1.00  0.37           C  
ATOM   2361  CD2 PHE A 302      12.533 -10.174 -22.648  1.00  0.39           C  
ATOM   2362  CE1 PHE A 302      10.713 -11.230 -20.844  1.00  0.34           C  
ATOM   2363  CE2 PHE A 302      11.895 -11.380 -22.926  1.00  0.39           C  
ATOM   2364  CZ  PHE A 302      10.987 -11.907 -22.022  1.00  0.34           C  
ATOM   2365  N   PHE A 303      11.231  -4.994 -20.460  1.00  0.66           N  
ATOM   2366  CA  PHE A 303      10.771  -4.513 -19.163  1.00  0.64           C  
ATOM   2367  C   PHE A 303       9.589  -5.338 -18.667  1.00  0.66           C  
ATOM   2368  CB  PHE A 303      10.381  -3.034 -19.244  1.00  0.62           C  
ATOM   2369  O   PHE A 303       8.468  -5.181 -19.154  1.00  0.63           O  
ATOM   2370  CG  PHE A 303      11.558  -2.096 -19.261  1.00  0.58           C  
ATOM   2371  CD1 PHE A 303      12.077  -1.588 -18.076  1.00  0.53           C  
ATOM   2372  CD2 PHE A 303      12.146  -1.722 -20.462  1.00  0.54           C  
ATOM   2373  CE1 PHE A 303      13.166  -0.720 -18.089  1.00  0.53           C  
ATOM   2374  CE2 PHE A 303      13.234  -0.855 -20.483  1.00  0.55           C  
ATOM   2375  CZ  PHE A 303      13.743  -0.354 -19.296  1.00  0.48           C  
ATOM   2376  N   ALA A 304       9.904  -6.451 -17.961  1.00  0.66           N  
ATOM   2377  CA  ALA A 304       8.818  -6.996 -17.150  1.00  0.66           C  
ATOM   2378  C   ALA A 304       8.359  -5.988 -16.100  1.00  0.67           C  
ATOM   2379  CB  ALA A 304       9.255  -8.296 -16.480  1.00  0.64           C  
ATOM   2380  O   ALA A 304       9.182  -5.363 -15.429  1.00  0.66           O  
ATOM   2381  N   ILE A 305       7.077  -5.685 -16.044  1.00  0.71           N  
ATOM   2382  CA  ILE A 305       6.535  -4.825 -14.998  1.00  0.70           C  
ATOM   2383  C   ILE A 305       5.840  -5.677 -13.938  1.00  0.71           C  
ATOM   2384  CB  ILE A 305       5.554  -3.781 -15.576  1.00  0.68           C  
ATOM   2385  O   ILE A 305       5.247  -6.711 -14.255  1.00  0.69           O  
ATOM   2386  CG1 ILE A 305       4.402  -4.479 -16.308  1.00  0.64           C  
ATOM   2387  CG2 ILE A 305       6.285  -2.809 -16.506  1.00  0.64           C  
ATOM   2388  CD1 ILE A 305       3.293  -3.538 -16.757  1.00  0.62           C  
ATOM   2389  N   GLU A 306       6.049  -5.260 -12.773  1.00  0.68           N  
ATOM   2390  CA  GLU A 306       5.229  -5.630 -11.624  1.00  0.69           C  
ATOM   2391  C   GLU A 306       4.298  -4.490 -11.220  1.00  0.69           C  
ATOM   2392  CB  GLU A 306       6.112  -6.032 -10.440  1.00  0.66           C  
ATOM   2393  O   GLU A 306       4.708  -3.328 -11.191  1.00  0.68           O  
ATOM   2394  CG  GLU A 306       6.983  -7.251 -10.709  1.00  0.63           C  
ATOM   2395  CD  GLU A 306       7.791  -7.690  -9.498  1.00  0.62           C  
ATOM   2396  OE1 GLU A 306       7.693  -7.038  -8.434  1.00  0.61           O  
ATOM   2397  OE2 GLU A 306       8.528  -8.694  -9.614  1.00  0.57           O  
ATOM   2398  N   PHE A 307       2.996  -4.735 -11.032  1.00  0.67           N  
ATOM   2399  CA  PHE A 307       2.006  -3.772 -10.562  1.00  0.67           C  
ATOM   2400  C   PHE A 307       1.074  -4.409  -9.538  1.00  0.66           C  
ATOM   2401  CB  PHE A 307       1.194  -3.218 -11.737  1.00  0.63           C  
ATOM   2402  O   PHE A 307       0.923  -5.632  -9.506  1.00  0.64           O  
ATOM   2403  CG  PHE A 307       0.519  -4.279 -12.563  1.00  0.59           C  
ATOM   2404  CD1 PHE A 307       1.156  -4.828 -13.670  1.00  0.54           C  
ATOM   2405  CD2 PHE A 307      -0.753  -4.728 -12.233  1.00  0.55           C  
ATOM   2406  CE1 PHE A 307       0.533  -5.811 -14.436  1.00  0.51           C  
ATOM   2407  CE2 PHE A 307      -1.381  -5.710 -12.994  1.00  0.54           C  
ATOM   2408  CZ  PHE A 307      -0.737  -6.249 -14.095  1.00  0.48           C  
ATOM   2409  N   GLU A 308       0.521  -3.551  -8.697  1.00  0.60           N  
ATOM   2410  CA  GLU A 308      -0.590  -3.811  -7.787  1.00  0.61           C  
ATOM   2411  C   GLU A 308      -1.902  -3.272  -8.349  1.00  0.61           C  
ATOM   2412  CB  GLU A 308      -0.314  -3.197  -6.412  1.00  0.58           C  
ATOM   2413  O   GLU A 308      -1.926  -2.208  -8.970  1.00  0.60           O  
ATOM   2414  CG  GLU A 308       0.884  -3.804  -5.696  1.00  0.56           C  
ATOM   2415  CD  GLU A 308       1.241  -3.082  -4.406  1.00  0.57           C  
ATOM   2416  OE1 GLU A 308       0.641  -2.022  -4.118  1.00  0.58           O  
ATOM   2417  OE2 GLU A 308       2.128  -3.581  -3.679  1.00  0.53           O  
ATOM   2418  N   LEU A 309      -3.008  -4.065  -8.339  1.00  0.54           N  
ATOM   2419  CA  LEU A 309      -4.318  -3.473  -8.581  1.00  0.53           C  
ATOM   2420  C   LEU A 309      -4.638  -2.411  -7.534  1.00  0.54           C  
ATOM   2421  CB  LEU A 309      -5.404  -4.553  -8.578  1.00  0.51           C  
ATOM   2422  O   LEU A 309      -4.505  -2.658  -6.333  1.00  0.53           O  
ATOM   2423  CG  LEU A 309      -5.260  -5.661  -9.622  1.00  0.49           C  
ATOM   2424  CD1 LEU A 309      -6.361  -6.702  -9.444  1.00  0.45           C  
ATOM   2425  CD2 LEU A 309      -5.292  -5.078 -11.030  1.00  0.46           C  
ATOM   2426  N   VAL A 310      -4.671  -1.219  -7.873  1.00  0.52           N  
ATOM   2427  CA  VAL A 310      -5.460  -0.285  -7.076  1.00  0.50           C  
ATOM   2428  C   VAL A 310      -6.917  -0.743  -7.036  1.00  0.51           C  
ATOM   2429  CB  VAL A 310      -5.369   1.153  -7.632  1.00  0.49           C  
ATOM   2430  O   VAL A 310      -7.600  -0.753  -8.062  1.00  0.49           O  
ATOM   2431  CG1 VAL A 310      -6.048   2.142  -6.685  1.00  0.44           C  
ATOM   2432  CG2 VAL A 310      -3.910   1.544  -7.861  1.00  0.46           C  
ATOM   2433  N   ASN A 311      -7.323  -1.648  -6.211  1.00  0.39           N  
ATOM   2434  CA  ASN A 311      -8.768  -1.717  -6.016  1.00  0.40           C  
ATOM   2435  C   ASN A 311      -9.359  -0.342  -5.718  1.00  0.40           C  
ATOM   2436  CB  ASN A 311      -9.112  -2.698  -4.893  1.00  0.37           C  
ATOM   2437  O   ASN A 311      -9.247   0.157  -4.597  1.00  0.38           O  
ATOM   2438  CG  ASN A 311     -10.180  -3.696  -5.296  1.00  0.35           C  
ATOM   2439  ND2 ASN A 311     -10.261  -4.803  -4.568  1.00  0.33           N  
ATOM   2440  OD1 ASN A 311     -10.925  -3.473  -6.253  1.00  0.37           O  
ATOM   2441  N   SER A 312      -9.364   0.581  -6.666  1.00  0.37           N  
ATOM   2442  CA  SER A 312     -10.188   1.769  -6.470  1.00  0.36           C  
ATOM   2443  C   SER A 312     -11.533   1.413  -5.847  1.00  0.38           C  
ATOM   2444  CB  SER A 312     -10.408   2.494  -7.799  1.00  0.35           C  
ATOM   2445  O   SER A 312     -12.124   2.221  -5.128  1.00  0.36           O  
ATOM   2446  OG  SER A 312     -10.906   1.602  -8.781  1.00  0.34           O  
ATOM   2447  N   ALA A 313     -12.097   0.199  -6.078  1.00  0.32           N  
ATOM   2448  CA  ALA A 313     -13.428  -0.192  -5.620  1.00  0.31           C  
ATOM   2449  C   ALA A 313     -13.387  -0.694  -4.179  1.00  0.32           C  
ATOM   2450  CB  ALA A 313     -14.013  -1.263  -6.537  1.00  0.28           C  
ATOM   2451  O   ALA A 313     -14.392  -0.640  -3.467  1.00  0.30           O  
ATOM   2452  N   LYS A 314     -12.289  -0.791  -3.612  1.00  0.30           N  
ATOM   2453  CA  LYS A 314     -12.374  -1.177  -2.207  1.00  0.30           C  
ATOM   2454  C   LYS A 314     -11.359  -0.410  -1.364  1.00  0.30           C  
ATOM   2455  CB  LYS A 314     -12.155  -2.682  -2.050  1.00  0.27           C  
ATOM   2456  O   LYS A 314     -10.455  -1.007  -0.776  1.00  0.29           O  
ATOM   2457  CG  LYS A 314     -13.441  -3.484  -1.915  1.00  0.26           C  
ATOM   2458  CD  LYS A 314     -13.156  -4.961  -1.674  1.00  0.30           C  
ATOM   2459  CE  LYS A 314     -14.443  -5.764  -1.537  1.00  0.23           C  
ATOM   2460  NZ  LYS A 314     -14.169  -7.206  -1.261  1.00  0.24           N  
ATOM   2461  N   LEU A 315     -11.062   0.883  -1.707  1.00  0.32           N  
ATOM   2462  CA  LEU A 315     -10.671   1.780  -0.625  1.00  0.32           C  
ATOM   2463  C   LEU A 315     -11.547   1.564   0.604  1.00  0.32           C  
ATOM   2464  CB  LEU A 315     -10.759   3.239  -1.080  1.00  0.30           C  
ATOM   2465  O   LEU A 315     -11.138   1.872   1.725  1.00  0.30           O  
ATOM   2466  CG  LEU A 315      -9.559   3.780  -1.860  1.00  0.28           C  
ATOM   2467  CD1 LEU A 315      -9.983   4.954  -2.737  1.00  0.26           C  
ATOM   2468  CD2 LEU A 315      -8.444   4.194  -0.906  1.00  0.29           C  
ATOM   2469  N   ILE A 316     -12.654   0.586   0.537  1.00  0.31           N  
ATOM   2470  CA  ILE A 316     -13.603   0.274   1.601  1.00  0.32           C  
ATOM   2471  C   ILE A 316     -13.458  -1.190   2.009  1.00  0.31           C  
ATOM   2472  CB  ILE A 316     -15.056   0.568   1.166  1.00  0.29           C  
ATOM   2473  O   ILE A 316     -14.027  -2.078   1.370  1.00  0.30           O  
ATOM   2474  CG1 ILE A 316     -15.182   2.011   0.665  1.00  0.28           C  
ATOM   2475  CG2 ILE A 316     -16.029   0.301   2.318  1.00  0.27           C  
ATOM   2476  CD1 ILE A 316     -16.558   2.358   0.113  1.00  0.25           C  
ATOM   2477  N   SER A 317     -12.365  -1.817   2.104  1.00  0.30           N  
ATOM   2478  CA  SER A 317     -12.259  -3.002   2.950  1.00  0.30           C  
ATOM   2479  C   SER A 317     -12.123  -2.621   4.420  1.00  0.30           C  
ATOM   2480  CB  SER A 317     -11.067  -3.859   2.524  1.00  0.28           C  
ATOM   2481  O   SER A 317     -11.240  -1.842   4.786  1.00  0.29           O  
ATOM   2482  OG  SER A 317      -9.845  -3.198   2.806  1.00  0.28           O  
ATOM   2483  N   ASP A 318     -13.337  -2.392   5.177  1.00  0.30           N  
ATOM   2484  CA  ASP A 318     -13.936  -2.554   6.498  1.00  0.32           C  
ATOM   2485  C   ASP A 318     -14.966  -1.460   6.771  1.00  0.30           C  
ATOM   2486  CB  ASP A 318     -12.857  -2.542   7.582  1.00  0.27           C  
ATOM   2487  O   ASP A 318     -15.149  -1.045   7.918  1.00  0.28           O  
ATOM   2488  CG  ASP A 318     -11.887  -3.705   7.465  1.00  0.26           C  
ATOM   2489  OD1 ASP A 318     -12.211  -4.705   6.789  1.00  0.26           O  
ATOM   2490  OD2 ASP A 318     -10.789  -3.622   8.058  1.00  0.17           O  
ATOM   2491  N   GLY A 319     -15.812  -0.780   5.670  1.00  0.33           N  
ATOM   2492  CA  GLY A 319     -16.965   0.052   5.975  1.00  0.33           C  
ATOM   2493  C   GLY A 319     -16.606   1.509   6.202  1.00  0.33           C  
ATOM   2494  O   GLY A 319     -17.490   2.361   6.311  1.00  0.31           O  
ATOM   2495  N   ALA A 320     -15.358   2.055   6.083  1.00  0.38           N  
ATOM   2496  CA  ALA A 320     -15.021   3.472   6.193  1.00  0.38           C  
ATOM   2497  C   ALA A 320     -14.273   3.956   4.954  1.00  0.39           C  
ATOM   2498  CB  ALA A 320     -14.188   3.726   7.447  1.00  0.35           C  
ATOM   2499  O   ALA A 320     -13.291   3.340   4.534  1.00  0.37           O  
ATOM   2500  N   LEU A 321     -14.976   4.604   3.917  1.00  0.40           N  
ATOM   2501  CA  LEU A 321     -14.259   5.632   3.171  1.00  0.40           C  
ATOM   2502  C   LEU A 321     -13.427   6.502   4.106  1.00  0.40           C  
ATOM   2503  CB  LEU A 321     -15.240   6.504   2.382  1.00  0.37           C  
ATOM   2504  O   LEU A 321     -13.971   7.330   4.840  1.00  0.38           O  
ATOM   2505  CG  LEU A 321     -15.350   6.216   0.884  1.00  0.34           C  
ATOM   2506  CD1 LEU A 321     -16.813   6.185   0.456  1.00  0.31           C  
ATOM   2507  CD2 LEU A 321     -14.574   7.255   0.081  1.00  0.33           C  
ATOM   2508  N   ASN A 322     -12.500   5.998   4.778  1.00  0.42           N  
ATOM   2509  CA  ASN A 322     -11.473   6.984   5.096  1.00  0.44           C  
ATOM   2510  C   ASN A 322     -10.755   7.471   3.840  1.00  0.42           C  
ATOM   2511  CB  ASN A 322     -10.466   6.408   6.094  1.00  0.40           C  
ATOM   2512  O   ASN A 322      -9.931   6.751   3.273  1.00  0.42           O  
ATOM   2513  CG  ASN A 322     -10.878   6.633   7.535  1.00  0.39           C  
ATOM   2514  ND2 ASN A 322     -10.416   5.764   8.427  1.00  0.34           N  
ATOM   2515  OD1 ASN A 322     -11.605   7.580   7.845  1.00  0.39           O  
ATOM   2516  N   VAL A 323     -11.340   8.272   2.824  1.00  0.48           N  
ATOM   2517  CA  VAL A 323     -10.910   8.913   1.585  1.00  0.48           C  
ATOM   2518  C   VAL A 323      -9.524   9.526   1.775  1.00  0.49           C  
ATOM   2519  CB  VAL A 323     -11.913   9.995   1.128  1.00  0.46           C  
ATOM   2520  O   VAL A 323      -9.320  10.350   2.669  1.00  0.48           O  
ATOM   2521  CG1 VAL A 323     -11.577  10.483  -0.280  1.00  0.41           C  
ATOM   2522  CG2 VAL A 323     -13.341   9.455   1.184  1.00  0.42           C  
ATOM   2523  N   PRO A 324      -8.405   8.777   1.279  1.00  0.49           N  
ATOM   2524  CA  PRO A 324      -7.218   9.635   1.239  1.00  0.48           C  
ATOM   2525  C   PRO A 324      -7.528  11.048   0.749  1.00  0.49           C  
ATOM   2526  CB  PRO A 324      -6.292   8.908   0.260  1.00  0.47           C  
ATOM   2527  O   PRO A 324      -8.234  11.219  -0.247  1.00  0.48           O  
ATOM   2528  CG  PRO A 324      -7.119   7.791  -0.291  1.00  0.45           C  
ATOM   2529  CD  PRO A 324      -8.444   7.785   0.415  1.00  0.47           C  
ATOM   2530  N   LEU A 325      -7.400  12.040   1.679  1.00  0.48           N  
ATOM   2531  CA  LEU A 325      -7.412  13.443   1.280  1.00  0.47           C  
ATOM   2532  C   LEU A 325      -6.269  13.744   0.316  1.00  0.49           C  
ATOM   2533  CB  LEU A 325      -7.310  14.350   2.510  1.00  0.44           C  
ATOM   2534  O   LEU A 325      -5.141  13.998   0.744  1.00  0.46           O  
ATOM   2535  CG  LEU A 325      -8.483  14.297   3.490  1.00  0.41           C  
ATOM   2536  CD1 LEU A 325      -8.184  15.148   4.720  1.00  0.36           C  
ATOM   2537  CD2 LEU A 325      -9.768  14.760   2.813  1.00  0.39           C  
ATOM   2538  N   THR A 326      -6.275  13.198  -0.957  1.00  0.52           N  
ATOM   2539  CA  THR A 326      -5.344  13.656  -1.982  1.00  0.53           C  
ATOM   2540  C   THR A 326      -5.972  14.758  -2.830  1.00  0.53           C  
ATOM   2541  CB  THR A 326      -4.898  12.496  -2.890  1.00  0.49           C  
ATOM   2542  O   THR A 326      -7.196  14.829  -2.957  1.00  0.52           O  
ATOM   2543  CG2 THR A 326      -4.193  11.408  -2.087  1.00  0.43           C  
ATOM   2544  OG1 THR A 326      -6.047  11.931  -3.533  1.00  0.42           O  
ATOM   2545  N   SER A 327      -5.258  15.809  -3.290  1.00  0.51           N  
ATOM   2546  CA  SER A 327      -5.728  16.998  -3.993  1.00  0.50           C  
ATOM   2547  C   SER A 327      -6.588  16.626  -5.196  1.00  0.52           C  
ATOM   2548  CB  SER A 327      -4.546  17.856  -4.446  1.00  0.45           C  
ATOM   2549  O   SER A 327      -7.452  17.401  -5.611  1.00  0.50           O  
ATOM   2550  OG  SER A 327      -3.637  17.091  -5.219  1.00  0.42           O  
ATOM   2551  N   ASP A 328      -6.337  15.424  -5.754  1.00  0.56           N  
ATOM   2552  CA  ASP A 328      -6.976  15.053  -7.013  1.00  0.57           C  
ATOM   2553  C   ASP A 328      -8.399  14.552  -6.781  1.00  0.56           C  
ATOM   2554  CB  ASP A 328      -6.154  13.984  -7.737  1.00  0.52           C  
ATOM   2555  O   ASP A 328      -9.238  14.609  -7.682  1.00  0.55           O  
ATOM   2556  CG  ASP A 328      -5.858  12.774  -6.868  1.00  0.50           C  
ATOM   2557  OD1 ASP A 328      -5.502  12.948  -5.682  1.00  0.49           O  
ATOM   2558  OD2 ASP A 328      -5.978  11.638  -7.374  1.00  0.51           O  
ATOM   2559  N   LEU A 329      -8.786  14.262  -5.543  1.00  0.68           N  
ATOM   2560  CA  LEU A 329     -10.124  13.747  -5.272  1.00  0.69           C  
ATOM   2561  C   LEU A 329     -11.070  14.875  -4.874  1.00  0.68           C  
ATOM   2562  CB  LEU A 329     -10.078  12.689  -4.166  1.00  0.66           C  
ATOM   2563  O   LEU A 329     -12.275  14.796  -5.123  1.00  0.67           O  
ATOM   2564  CG  LEU A 329      -9.389  11.370  -4.519  1.00  0.63           C  
ATOM   2565  CD1 LEU A 329      -9.396  10.431  -3.317  1.00  0.59           C  
ATOM   2566  CD2 LEU A 329     -10.068  10.716  -5.718  1.00  0.60           C  
ATOM   2567  N   TRP A 330     -10.615  15.925  -4.304  1.00  0.76           N  
ATOM   2568  CA  TRP A 330     -11.420  17.039  -3.814  1.00  0.78           C  
ATOM   2569  C   TRP A 330     -11.535  18.134  -4.869  1.00  0.77           C  
ATOM   2570  CB  TRP A 330     -10.819  17.612  -2.528  1.00  0.74           C  
ATOM   2571  O   TRP A 330     -10.524  18.671  -5.327  1.00  0.74           O  
ATOM   2572  CG  TRP A 330     -10.892  16.682  -1.354  1.00  0.68           C  
ATOM   2573  CD1 TRP A 330      -9.947  15.776  -0.960  1.00  0.62           C  
ATOM   2574  CD2 TRP A 330     -11.973  16.565  -0.424  1.00  0.65           C  
ATOM   2575  CE2 TRP A 330     -11.614  15.567   0.510  1.00  0.63           C  
ATOM   2576  CE3 TRP A 330     -13.211  17.208  -0.288  1.00  0.73           C  
ATOM   2577  NE1 TRP A 330     -10.375  15.103   0.161  1.00  0.73           N  
ATOM   2578  CH2 TRP A 330     -13.656  15.842   1.675  1.00  0.69           C  
ATOM   2579  CZ2 TRP A 330     -12.451  15.197   1.566  1.00  0.71           C  
ATOM   2580  CZ3 TRP A 330     -14.042  16.838   0.763  1.00  0.70           C  
ATOM   2581  N   VAL A 331     -12.703  18.416  -5.305  1.00  0.81           N  
ATOM   2582  CA  VAL A 331     -13.042  19.486  -6.237  1.00  0.82           C  
ATOM   2583  C   VAL A 331     -13.341  20.769  -5.465  1.00  0.82           C  
ATOM   2584  CB  VAL A 331     -14.248  19.105  -7.124  1.00  0.80           C  
ATOM   2585  O   VAL A 331     -14.145  20.765  -4.530  1.00  0.81           O  
ATOM   2586  CG1 VAL A 331     -14.564  20.223  -8.116  1.00  0.78           C  
ATOM   2587  CG2 VAL A 331     -13.975  17.795  -7.861  1.00  0.76           C  
ATOM   2588  N   LEU A 332     -12.727  21.880  -5.795  1.00  0.80           N  
ATOM   2589  CA  LEU A 332     -13.039  23.197  -5.251  1.00  0.82           C  
ATOM   2590  C   LEU A 332     -14.413  23.666  -5.717  1.00  0.82           C  
ATOM   2591  CB  LEU A 332     -11.973  24.214  -5.663  1.00  0.78           C  
ATOM   2592  O   LEU A 332     -14.767  23.501  -6.887  1.00  0.80           O  
ATOM   2593  CG  LEU A 332     -10.541  23.915  -5.215  1.00  0.73           C  
ATOM   2594  CD1 LEU A 332      -9.578  24.947  -5.793  1.00  0.69           C  
ATOM   2595  CD2 LEU A 332     -10.452  23.887  -3.693  1.00  0.71           C  
ATOM   2596  N   ARG A 333     -15.055  24.325  -4.821  1.00  0.84           N  
ATOM   2597  CA  ARG A 333     -16.287  25.045  -5.128  1.00  0.85           C  
ATOM   2598  C   ARG A 333     -16.019  26.535  -5.313  1.00  0.84           C  
ATOM   2599  CB  ARG A 333     -17.323  24.832  -4.023  1.00  0.83           C  
ATOM   2600  O   ARG A 333     -14.946  27.027  -4.958  1.00  0.82           O  
ATOM   2601  CG  ARG A 333     -17.817  23.399  -3.909  1.00  0.80           C  
ATOM   2602  CD  ARG A 333     -18.920  23.264  -2.868  1.00  0.79           C  
ATOM   2603  NE  ARG A 333     -20.173  23.855  -3.331  1.00  0.75           N  
ATOM   2604  NH1 ARG A 333     -21.040  24.181  -1.215  1.00  0.66           N  
ATOM   2605  NH2 ARG A 333     -22.249  24.800  -3.062  1.00  0.63           N  
ATOM   2606  CZ  ARG A 333     -21.151  24.277  -2.535  1.00  0.77           C  
ATOM   2607  N   SER A 334     -17.019  27.249  -5.919  1.00  0.78           N  
ATOM   2608  CA  SER A 334     -16.924  28.691  -6.120  1.00  0.81           C  
ATOM   2609  C   SER A 334     -16.690  29.419  -4.800  1.00  0.80           C  
ATOM   2610  CB  SER A 334     -18.192  29.225  -6.787  1.00  0.76           C  
ATOM   2611  O   SER A 334     -17.264  29.052  -3.772  1.00  0.79           O  
ATOM   2612  OG  SER A 334     -18.047  30.595  -7.120  1.00  0.70           O  
ATOM   2613  N   GLY A 335     -15.725  30.339  -4.827  1.00  0.81           N  
ATOM   2614  CA  GLY A 335     -15.386  31.140  -3.662  1.00  0.83           C  
ATOM   2615  C   GLY A 335     -14.390  30.462  -2.740  1.00  0.79           C  
ATOM   2616  O   GLY A 335     -14.114  30.956  -1.645  1.00  0.74           O  
ATOM   2617  N   THR A 336     -13.823  29.339  -3.108  1.00  0.79           N  
ATOM   2618  CA  THR A 336     -12.804  28.574  -2.398  1.00  0.80           C  
ATOM   2619  C   THR A 336     -11.511  28.517  -3.207  1.00  0.76           C  
ATOM   2620  CB  THR A 336     -13.287  27.144  -2.095  1.00  0.74           C  
ATOM   2621  O   THR A 336     -11.537  28.261  -4.412  1.00  0.70           O  
ATOM   2622  CG2 THR A 336     -12.316  26.419  -1.170  1.00  0.59           C  
ATOM   2623  OG1 THR A 336     -14.574  27.204  -1.467  1.00  0.65           O  
ATOM   2624  N   THR A 337     -10.384  28.831  -2.622  1.00  0.79           N  
ATOM   2625  CA  THR A 337      -9.050  28.556  -3.144  1.00  0.78           C  
ATOM   2626  C   THR A 337      -8.348  27.494  -2.302  1.00  0.74           C  
ATOM   2627  CB  THR A 337      -8.192  29.833  -3.185  1.00  0.73           C  
ATOM   2628  O   THR A 337      -8.444  27.506  -1.073  1.00  0.68           O  
ATOM   2629  CG2 THR A 337      -8.724  30.821  -4.218  1.00  0.63           C  
ATOM   2630  OG1 THR A 337      -8.208  30.455  -1.893  1.00  0.64           O  
ATOM   2631  N   TYR A 338      -7.936  26.336  -2.911  1.00  0.64           N  
ATOM   2632  CA  TYR A 338      -7.078  25.373  -2.229  1.00  0.64           C  
ATOM   2633  C   TYR A 338      -5.847  26.056  -1.646  1.00  0.65           C  
ATOM   2634  CB  TYR A 338      -6.650  24.259  -3.190  1.00  0.55           C  
ATOM   2635  O   TYR A 338      -5.244  26.918  -2.290  1.00  0.60           O  
ATOM   2636  CG  TYR A 338      -5.960  23.102  -2.509  1.00  0.51           C  
ATOM   2637  CD1 TYR A 338      -4.571  23.056  -2.410  1.00  0.46           C  
ATOM   2638  CD2 TYR A 338      -6.693  22.054  -1.966  1.00  0.50           C  
ATOM   2639  CE1 TYR A 338      -3.930  21.991  -1.786  1.00  0.46           C  
ATOM   2640  CE2 TYR A 338      -6.063  20.984  -1.339  1.00  0.44           C  
ATOM   2641  OH  TYR A 338      -4.053  19.905  -0.634  1.00  0.40           O  
ATOM   2642  CZ  TYR A 338      -4.683  20.962  -1.253  1.00  0.46           C  
ATOM   2643  N   LYS A 339      -5.553  25.463  -0.512  1.00  0.59           N  
ATOM   2644  CA  LYS A 339      -4.257  25.891   0.007  1.00  0.60           C  
ATOM   2645  C   LYS A 339      -3.248  24.746  -0.023  1.00  0.59           C  
ATOM   2646  CB  LYS A 339      -4.400  26.426   1.432  1.00  0.49           C  
ATOM   2647  O   LYS A 339      -2.251  24.809  -0.746  1.00  0.52           O  
ATOM   2648  CG  LYS A 339      -4.618  27.930   1.510  1.00  0.42           C  
ATOM   2649  CD  LYS A 339      -3.996  28.521   2.768  1.00  0.44           C  
ATOM   2650  CE  LYS A 339      -4.172  30.033   2.823  1.00  0.33           C  
ATOM   2651  NZ  LYS A 339      -3.462  30.631   3.993  1.00  0.31           N  
ATOM   2652  N   ARG A 340      -3.506  23.839   0.751  1.00  0.72           N  
ATOM   2653  CA  ARG A 340      -2.469  22.848   1.023  1.00  0.72           C  
ATOM   2654  C   ARG A 340      -3.058  21.609   1.689  1.00  0.72           C  
ATOM   2655  CB  ARG A 340      -1.372  23.447   1.906  1.00  0.68           C  
ATOM   2656  O   ARG A 340      -4.142  21.667   2.273  1.00  0.68           O  
ATOM   2657  CG  ARG A 340      -1.838  23.807   3.308  1.00  0.67           C  
ATOM   2658  CD  ARG A 340      -0.729  24.462   4.120  1.00  0.67           C  
ATOM   2659  NE  ARG A 340      -1.154  24.737   5.489  1.00  0.48           N  
ATOM   2660  NH1 ARG A 340      -1.647  26.962   5.108  1.00  0.40           N  
ATOM   2661  NH2 ARG A 340      -1.943  26.059   7.194  1.00  0.37           N  
ATOM   2662  CZ  ARG A 340      -1.580  25.919   5.927  1.00  0.62           C  
ATOM   2663  N   PHE A 341      -2.458  20.438   1.460  1.00  0.64           N  
ATOM   2664  CA  PHE A 341      -2.572  19.195   2.213  1.00  0.65           C  
ATOM   2665  C   PHE A 341      -1.434  19.064   3.218  1.00  0.63           C  
ATOM   2666  CB  PHE A 341      -2.578  17.990   1.267  1.00  0.61           C  
ATOM   2667  O   PHE A 341      -0.267  19.254   2.870  1.00  0.61           O  
ATOM   2668  CG  PHE A 341      -3.841  17.860   0.458  1.00  0.58           C  
ATOM   2669  CD1 PHE A 341      -4.903  17.093   0.921  1.00  0.54           C  
ATOM   2670  CD2 PHE A 341      -3.965  18.504  -0.766  1.00  0.54           C  
ATOM   2671  CE1 PHE A 341      -6.073  16.971   0.175  1.00  0.49           C  
ATOM   2672  CE2 PHE A 341      -5.131  18.386  -1.517  1.00  0.49           C  
ATOM   2673  CZ  PHE A 341      -6.183  17.618  -1.046  1.00  0.51           C  
ATOM   2674  N   GLU A 342      -1.886  18.877   4.487  1.00  0.63           N  
ATOM   2675  CA  GLU A 342      -0.966  18.541   5.569  1.00  0.63           C  
ATOM   2676  C   GLU A 342      -1.343  17.214   6.222  1.00  0.62           C  
ATOM   2677  CB  GLU A 342      -0.940  19.655   6.618  1.00  0.60           C  
ATOM   2678  O   GLU A 342      -2.282  17.153   7.018  1.00  0.59           O  
ATOM   2679  CG  GLU A 342      -0.270  20.935   6.140  1.00  0.57           C  
ATOM   2680  CD  GLU A 342      -0.195  22.010   7.213  1.00  0.58           C  
ATOM   2681  OE1 GLU A 342      -0.587  21.740   8.371  1.00  0.63           O  
ATOM   2682  OE2 GLU A 342       0.259  23.131   6.892  1.00  0.59           O  
ATOM   2683  N   GLY A 343      -0.724  16.140   5.736  1.00  0.55           N  
ATOM   2684  CA  GLY A 343      -1.130  14.800   6.130  1.00  0.55           C  
ATOM   2685  C   GLY A 343      -2.517  14.429   5.642  1.00  0.55           C  
ATOM   2686  O   GLY A 343      -2.757  14.355   4.435  1.00  0.52           O  
ATOM   2687  N   ASN A 344      -3.503  14.142   6.633  1.00  0.60           N  
ATOM   2688  CA  ASN A 344      -4.921  13.872   6.424  1.00  0.60           C  
ATOM   2689  C   ASN A 344      -5.751  15.151   6.489  1.00  0.60           C  
ATOM   2690  CB  ASN A 344      -5.431  12.856   7.447  1.00  0.59           C  
ATOM   2691  O   ASN A 344      -6.981  15.097   6.532  1.00  0.59           O  
ATOM   2692  CG  ASN A 344      -4.894  11.460   7.202  1.00  0.58           C  
ATOM   2693  ND2 ASN A 344      -4.934  10.620   8.229  1.00  0.52           N  
ATOM   2694  OD1 ASN A 344      -4.445  11.139   6.098  1.00  0.55           O  
ATOM   2695  N   ARG A 345      -5.108  16.331   6.649  1.00  0.74           N  
ATOM   2696  CA  ARG A 345      -5.827  17.597   6.741  1.00  0.75           C  
ATOM   2697  C   ARG A 345      -5.775  18.354   5.418  1.00  0.75           C  
ATOM   2698  CB  ARG A 345      -5.251  18.463   7.864  1.00  0.73           C  
ATOM   2699  O   ARG A 345      -4.703  18.512   4.829  1.00  0.73           O  
ATOM   2700  CG  ARG A 345      -6.052  19.726   8.140  1.00  0.73           C  
ATOM   2701  CD  ARG A 345      -5.537  20.462   9.369  1.00  0.73           C  
ATOM   2702  NE  ARG A 345      -5.881  19.759  10.602  1.00  0.65           N  
ATOM   2703  NH1 ARG A 345      -4.949  21.338  12.007  1.00  0.69           N  
ATOM   2704  NH2 ARG A 345      -5.953  19.471  12.879  1.00  0.66           N  
ATOM   2705  CZ  ARG A 345      -5.593  20.191  11.827  1.00  0.71           C  
ATOM   2706  N   VAL A 346      -6.795  18.844   5.027  1.00  0.79           N  
ATOM   2707  CA  VAL A 346      -6.941  19.718   3.867  1.00  0.80           C  
ATOM   2708  C   VAL A 346      -7.275  21.135   4.326  1.00  0.81           C  
ATOM   2709  CB  VAL A 346      -8.030  19.201   2.900  1.00  0.78           C  
ATOM   2710  O   VAL A 346      -8.197  21.336   5.121  1.00  0.80           O  
ATOM   2711  CG1 VAL A 346      -8.139  20.108   1.676  1.00  0.72           C  
ATOM   2712  CG2 VAL A 346      -7.730  17.763   2.479  1.00  0.72           C  
ATOM   2713  N   TYR A 347      -6.458  21.989   3.790  1.00  0.82           N  
ATOM   2714  CA  TYR A 347      -6.690  23.412   4.012  1.00  0.83           C  
ATOM   2715  C   TYR A 347      -7.210  24.084   2.747  1.00  0.83           C  
ATOM   2716  CB  TYR A 347      -5.404  24.100   4.479  1.00  0.81           C  
ATOM   2717  O   TYR A 347      -6.706  23.829   1.650  1.00  0.81           O  
ATOM   2718  CG  TYR A 347      -4.895  23.598   5.808  1.00  0.80           C  
ATOM   2719  CD1 TYR A 347      -5.172  24.286   6.987  1.00  0.79           C  
ATOM   2720  CD2 TYR A 347      -4.134  22.436   5.887  1.00  0.80           C  
ATOM   2721  CE1 TYR A 347      -4.703  23.828   8.214  1.00  0.81           C  
ATOM   2722  CE2 TYR A 347      -3.660  21.969   7.109  1.00  0.80           C  
ATOM   2723  OH  TYR A 347      -3.483  22.213   9.477  1.00  0.74           O  
ATOM   2724  CZ  TYR A 347      -3.950  22.671   8.265  1.00  0.80           C  
ATOM   2725  N   TRP A 348      -8.213  24.962   2.927  1.00  0.83           N  
ATOM   2726  CA  TRP A 348      -8.692  25.843   1.866  1.00  0.86           C  
ATOM   2727  C   TRP A 348      -9.015  27.229   2.414  1.00  0.85           C  
ATOM   2728  CB  TRP A 348      -9.930  25.246   1.190  1.00  0.82           C  
ATOM   2729  O   TRP A 348      -9.198  27.399   3.621  1.00  0.83           O  
ATOM   2730  CG  TRP A 348     -11.137  25.181   2.077  1.00  0.77           C  
ATOM   2731  CD1 TRP A 348     -12.160  26.085   2.144  1.00  0.73           C  
ATOM   2732  CD2 TRP A 348     -11.443  24.157   3.028  1.00  0.75           C  
ATOM   2733  CE2 TRP A 348     -12.670  24.505   3.637  1.00  0.77           C  
ATOM   2734  CE3 TRP A 348     -10.800  22.977   3.425  1.00  0.78           C  
ATOM   2735  NE1 TRP A 348     -13.085  25.685   3.080  1.00  0.78           N  
ATOM   2736  CH2 TRP A 348     -12.615  22.565   4.991  1.00  0.77           C  
ATOM   2737  CZ2 TRP A 348     -13.266  23.714   4.622  1.00  0.77           C  
ATOM   2738  CZ3 TRP A 348     -11.395  22.191   4.405  1.00  0.77           C  
ATOM   2739  N   ASN A 349      -8.991  28.228   1.594  1.00  0.85           N  
ATOM   2740  CA  ASN A 349      -9.492  29.563   1.901  1.00  0.87           C  
ATOM   2741  C   ASN A 349     -10.884  29.788   1.318  1.00  0.86           C  
ATOM   2742  CB  ASN A 349      -8.523  30.631   1.390  1.00  0.83           C  
ATOM   2743  O   ASN A 349     -11.093  29.615   0.116  1.00  0.84           O  
ATOM   2744  CG  ASN A 349      -8.807  32.003   1.969  1.00  0.74           C  
ATOM   2745  ND2 ASN A 349      -8.351  33.043   1.281  1.00  0.72           N  
ATOM   2746  OD1 ASN A 349      -9.431  32.127   3.026  1.00  0.71           O  
ATOM   2747  N   SER A 350     -11.802  30.181   2.148  1.00  0.87           N  
ATOM   2748  CA  SER A 350     -13.142  30.584   1.734  1.00  0.88           C  
ATOM   2749  C   SER A 350     -13.285  32.102   1.728  1.00  0.87           C  
ATOM   2750  CB  SER A 350     -14.196  29.968   2.656  1.00  0.85           C  
ATOM   2751  O   SER A 350     -12.994  32.763   2.727  1.00  0.86           O  
ATOM   2752  OG  SER A 350     -15.501  30.219   2.165  1.00  0.76           O  
ATOM   2753  N   ASN A 351     -13.842  32.662   0.577  1.00  0.87           N  
ATOM   2754  CA  ASN A 351     -14.189  34.074   0.457  1.00  0.88           C  
ATOM   2755  C   ASN A 351     -15.699  34.287   0.509  1.00  0.87           C  
ATOM   2756  CB  ASN A 351     -13.615  34.661  -0.835  1.00  0.84           C  
ATOM   2757  O   ASN A 351     -16.176  35.418   0.399  1.00  0.85           O  
ATOM   2758  CG  ASN A 351     -14.201  34.020  -2.078  1.00  0.77           C  
ATOM   2759  ND2 ASN A 351     -13.883  34.580  -3.239  1.00  0.75           N  
ATOM   2760  OD1 ASN A 351     -14.933  33.031  -1.995  1.00  0.73           O  
ATOM   2761  N   ALA A 352     -16.410  33.254   0.679  1.00  0.88           N  
ATOM   2762  CA  ALA A 352     -17.868  33.333   0.670  1.00  0.89           C  
ATOM   2763  C   ALA A 352     -18.477  32.345   1.661  1.00  0.89           C  
ATOM   2764  CB  ALA A 352     -18.407  33.074  -0.734  1.00  0.87           C  
ATOM   2765  O   ALA A 352     -17.841  31.354   2.028  1.00  0.88           O  
ATOM   2766  N   ASP A 353     -19.723  32.641   2.108  1.00  0.87           N  
ATOM   2767  CA  ASP A 353     -20.517  31.679   2.867  1.00  0.88           C  
ATOM   2768  C   ASP A 353     -20.841  30.448   2.024  1.00  0.86           C  
ATOM   2769  CB  ASP A 353     -21.809  32.328   3.369  1.00  0.86           C  
ATOM   2770  O   ASP A 353     -21.070  30.557   0.818  1.00  0.84           O  
ATOM   2771  CG  ASP A 353     -21.560  33.490   4.314  1.00  0.84           C  
ATOM   2772  OD1 ASP A 353     -20.452  33.588   4.883  1.00  0.85           O  
ATOM   2773  OD2 ASP A 353     -22.483  34.314   4.494  1.00  0.87           O  
ATOM   2774  N   TYR A 354     -20.677  29.326   2.624  1.00  0.85           N  
ATOM   2775  CA  TYR A 354     -21.037  28.033   2.052  1.00  0.86           C  
ATOM   2776  C   TYR A 354     -20.094  27.657   0.915  1.00  0.84           C  
ATOM   2777  CB  TYR A 354     -22.483  28.052   1.546  1.00  0.84           C  
ATOM   2778  O   TYR A 354     -20.438  26.838   0.060  1.00  0.80           O  
ATOM   2779  CG  TYR A 354     -23.475  28.561   2.563  1.00  0.84           C  
ATOM   2780  CD1 TYR A 354     -23.741  27.842   3.726  1.00  0.82           C  
ATOM   2781  CD2 TYR A 354     -24.149  29.761   2.364  1.00  0.83           C  
ATOM   2782  CE1 TYR A 354     -24.656  28.306   4.666  1.00  0.84           C  
ATOM   2783  CE2 TYR A 354     -25.066  30.235   3.296  1.00  0.84           C  
ATOM   2784  OH  TYR A 354     -26.219  29.965   5.369  1.00  0.77           O  
ATOM   2785  CZ  TYR A 354     -25.312  29.501   4.442  1.00  0.83           C  
ATOM   2786  N   ALA A 355     -18.951  28.291   0.927  1.00  0.86           N  
ATOM   2787  CA  ALA A 355     -17.866  27.874   0.043  1.00  0.87           C  
ATOM   2788  C   ALA A 355     -17.082  26.712   0.647  1.00  0.86           C  
ATOM   2789  CB  ALA A 355     -16.933  29.048  -0.246  1.00  0.84           C  
ATOM   2790  O   ALA A 355     -17.089  26.517   1.865  1.00  0.83           O  
ATOM   2791  N   GLY A 356     -16.431  25.883  -0.221  1.00  0.87           N  
ATOM   2792  CA  GLY A 356     -15.711  24.753   0.343  1.00  0.88           C  
ATOM   2793  C   GLY A 356     -15.192  23.791  -0.708  1.00  0.87           C  
ATOM   2794  O   GLY A 356     -14.983  24.176  -1.861  1.00  0.85           O  
ATOM   2795  N   ILE A 357     -14.898  22.587  -0.287  1.00  0.86           N  
ATOM   2796  CA  ILE A 357     -14.412  21.495  -1.123  1.00  0.86           C  
ATOM   2797  C   ILE A 357     -15.444  20.371  -1.156  1.00  0.86           C  
ATOM   2798  CB  ILE A 357     -13.053  20.960  -0.619  1.00  0.84           C  
ATOM   2799  O   ILE A 357     -16.271  20.252  -0.248  1.00  0.85           O  
ATOM   2800  CG1 ILE A 357     -13.179  20.454   0.823  1.00  0.82           C  
ATOM   2801  CG2 ILE A 357     -11.973  22.041  -0.727  1.00  0.81           C  
ATOM   2802  CD1 ILE A 357     -11.916  19.798   1.362  1.00  0.79           C  
ATOM   2803  N   GLN A 358     -15.476  19.643  -2.239  1.00  0.87           N  
ATOM   2804  CA  GLN A 358     -16.393  18.514  -2.353  1.00  0.87           C  
ATOM   2805  C   GLN A 358     -15.675  17.273  -2.875  1.00  0.86           C  
ATOM   2806  CB  GLN A 358     -17.567  18.865  -3.269  1.00  0.85           C  
ATOM   2807  O   GLN A 358     -14.795  17.373  -3.732  1.00  0.84           O  
ATOM   2808  CG  GLN A 358     -17.155  19.203  -4.695  1.00  0.82           C  
ATOM   2809  CD  GLN A 358     -18.322  19.657  -5.552  1.00  0.80           C  
ATOM   2810  NE2 GLN A 358     -18.024  20.131  -6.757  1.00  0.79           N  
ATOM   2811  OE1 GLN A 358     -19.482  19.582  -5.134  1.00  0.81           O  
ATOM   2812  N   LEU A 359     -16.135  16.182  -2.385  1.00  0.83           N  
ATOM   2813  CA  LEU A 359     -15.782  14.851  -2.867  1.00  0.83           C  
ATOM   2814  C   LEU A 359     -16.939  14.230  -3.643  1.00  0.84           C  
ATOM   2815  CB  LEU A 359     -15.391  13.943  -1.698  1.00  0.81           C  
ATOM   2816  O   LEU A 359     -17.996  13.950  -3.073  1.00  0.82           O  
ATOM   2817  CG  LEU A 359     -14.946  12.526  -2.059  1.00  0.76           C  
ATOM   2818  CD1 LEU A 359     -13.626  12.563  -2.823  1.00  0.72           C  
ATOM   2819  CD2 LEU A 359     -14.819  11.668  -0.805  1.00  0.72           C  
ATOM   2820  N   ILE A 360     -16.715  14.118  -5.006  1.00  0.82           N  
ATOM   2821  CA  ILE A 360     -17.682  13.472  -5.887  1.00  0.83           C  
ATOM   2822  C   ILE A 360     -17.468  11.960  -5.868  1.00  0.82           C  
ATOM   2823  CB  ILE A 360     -17.579  14.010  -7.331  1.00  0.81           C  
ATOM   2824  O   ILE A 360     -16.451  11.465  -6.359  1.00  0.80           O  
ATOM   2825  CG1 ILE A 360     -17.734  15.535  -7.345  1.00  0.79           C  
ATOM   2826  CG2 ILE A 360     -18.625  13.345  -8.231  1.00  0.77           C  
ATOM   2827  CD1 ILE A 360     -17.523  16.166  -8.715  1.00  0.76           C  
ATOM   2828  N   LEU A 361     -18.545  11.209  -5.297  1.00  0.81           N  
ATOM   2829  CA  LEU A 361     -18.359   9.776  -5.098  1.00  0.82           C  
ATOM   2830  C   LEU A 361     -18.344   9.039  -6.433  1.00  0.81           C  
ATOM   2831  CB  LEU A 361     -19.464   9.211  -4.202  1.00  0.80           C  
ATOM   2832  O   LEU A 361     -17.638   8.041  -6.589  1.00  0.79           O  
ATOM   2833  CG  LEU A 361     -19.508   9.735  -2.766  1.00  0.79           C  
ATOM   2834  CD1 LEU A 361     -20.596   9.019  -1.973  1.00  0.77           C  
ATOM   2835  CD2 LEU A 361     -18.150   9.566  -2.094  1.00  0.78           C  
ATOM   2836  N   ALA A 362     -18.889   9.583  -7.477  1.00  0.78           N  
ATOM   2837  CA  ALA A 362     -18.808   9.055  -8.837  1.00  0.78           C  
ATOM   2838  C   ALA A 362     -17.374   9.100  -9.357  1.00  0.77           C  
ATOM   2839  CB  ALA A 362     -19.733   9.836  -9.767  1.00  0.76           C  
ATOM   2840  O   ALA A 362     -16.940   8.198 -10.078  1.00  0.74           O  
ATOM   2841  N   ASN A 363     -16.615  10.135  -9.028  1.00  0.73           N  
ATOM   2842  CA  ASN A 363     -15.220  10.259  -9.436  1.00  0.73           C  
ATOM   2843  C   ASN A 363     -14.350   9.182  -8.795  1.00  0.71           C  
ATOM   2844  CB  ASN A 363     -14.681  11.650  -9.093  1.00  0.70           C  
ATOM   2845  O   ASN A 363     -13.249   8.901  -9.273  1.00  0.67           O  
ATOM   2846  CG  ASN A 363     -15.313  12.744  -9.932  1.00  0.68           C  
ATOM   2847  ND2 ASN A 363     -14.998  13.993  -9.611  1.00  0.70           N  
ATOM   2848  OD1 ASN A 363     -16.078  12.468 -10.860  1.00  0.71           O  
ATOM   2849  N   MET A 364     -14.823   8.527  -7.747  1.00  0.70           N  
ATOM   2850  CA  MET A 364     -14.155   7.423  -7.063  1.00  0.70           C  
ATOM   2851  C   MET A 364     -14.636   6.079  -7.601  1.00  0.69           C  
ATOM   2852  CB  MET A 364     -14.396   7.499  -5.555  1.00  0.67           C  
ATOM   2853  O   MET A 364     -14.250   5.027  -7.089  1.00  0.66           O  
ATOM   2854  CG  MET A 364     -13.892   8.783  -4.917  1.00  0.64           C  
ATOM   2855  SD  MET A 364     -14.064   8.776  -3.090  1.00  0.59           S  
ATOM   2856  CE  MET A 364     -12.834   7.513  -2.659  1.00  0.56           C  
ATOM   2857  N   GLY A 365     -15.530   6.071  -8.718  1.00  0.66           N  
ATOM   2858  CA  GLY A 365     -16.045   4.885  -9.383  1.00  0.66           C  
ATOM   2859  C   GLY A 365     -17.344   4.381  -8.782  1.00  0.67           C  
ATOM   2860  O   GLY A 365     -17.849   3.327  -9.176  1.00  0.67           O  
ATOM   2861  N   TYR A 366     -17.928   5.165  -7.865  1.00  0.76           N  
ATOM   2862  CA  TYR A 366     -19.216   4.758  -7.315  1.00  0.77           C  
ATOM   2863  C   TYR A 366     -20.356   5.160  -8.243  1.00  0.77           C  
ATOM   2864  CB  TYR A 366     -19.428   5.375  -5.929  1.00  0.74           C  
ATOM   2865  O   TYR A 366     -20.311   6.222  -8.868  1.00  0.76           O  
ATOM   2866  CG  TYR A 366     -18.492   4.836  -4.875  1.00  0.72           C  
ATOM   2867  CD1 TYR A 366     -18.757   3.630  -4.231  1.00  0.70           C  
ATOM   2868  CD2 TYR A 366     -17.341   5.532  -4.521  1.00  0.70           C  
ATOM   2869  CE1 TYR A 366     -17.898   3.131  -3.257  1.00  0.69           C  
ATOM   2870  CE2 TYR A 366     -16.475   5.042  -3.549  1.00  0.66           C  
ATOM   2871  OH  TYR A 366     -15.907   3.353  -1.961  1.00  0.62           O  
ATOM   2872  CZ  TYR A 366     -16.761   3.842  -2.924  1.00  0.68           C  
ATOM   2873  N   LYS A 367     -21.301   4.207  -8.268  1.00  0.78           N  
ATOM   2874  CA  LYS A 367     -22.557   4.483  -8.960  1.00  0.81           C  
ATOM   2875  C   LYS A 367     -23.647   4.896  -7.976  1.00  0.81           C  
ATOM   2876  CB  LYS A 367     -23.009   3.260  -9.760  1.00  0.77           C  
ATOM   2877  O   LYS A 367     -23.608   4.519  -6.803  1.00  0.80           O  
ATOM   2878  CG  LYS A 367     -21.997   2.788 -10.793  1.00  0.74           C  
ATOM   2879  CD  LYS A 367     -22.470   1.526 -11.503  1.00  0.73           C  
ATOM   2880  CE  LYS A 367     -21.433   1.020 -12.497  1.00  0.75           C  
ATOM   2881  NZ  LYS A 367     -21.877  -0.238 -13.168  1.00  0.73           N  
ATOM   2882  N   ASP A 368     -24.626   5.640  -8.402  1.00  0.82           N  
ATOM   2883  CA  ASP A 368     -25.753   6.045  -7.567  1.00  0.85           C  
ATOM   2884  C   ASP A 368     -26.425   4.834  -6.925  1.00  0.84           C  
ATOM   2885  CB  ASP A 368     -26.771   6.838  -8.389  1.00  0.82           C  
ATOM   2886  O   ASP A 368     -26.764   4.861  -5.740  1.00  0.82           O  
ATOM   2887  CG  ASP A 368     -26.274   8.220  -8.775  1.00  0.78           C  
ATOM   2888  OD1 ASP A 368     -25.436   8.793  -8.046  1.00  0.79           O  
ATOM   2889  OD2 ASP A 368     -26.728   8.742  -9.817  1.00  0.84           O  
ATOM   2890  N   SER A 369     -26.466   3.661  -7.634  1.00  0.80           N  
ATOM   2891  CA  SER A 369     -27.061   2.409  -7.178  1.00  0.81           C  
ATOM   2892  C   SER A 369     -26.309   1.845  -5.977  1.00  0.78           C  
ATOM   2893  CB  SER A 369     -27.078   1.380  -8.309  1.00  0.78           C  
ATOM   2894  O   SER A 369     -26.865   1.065  -5.201  1.00  0.76           O  
ATOM   2895  OG  SER A 369     -25.777   1.197  -8.841  1.00  0.79           O  
ATOM   2896  N   ASP A 370     -25.134   2.213  -5.806  1.00  0.80           N  
ATOM   2897  CA  ASP A 370     -24.323   1.662  -4.725  1.00  0.80           C  
ATOM   2898  C   ASP A 370     -24.737   2.245  -3.375  1.00  0.79           C  
ATOM   2899  CB  ASP A 370     -22.838   1.927  -4.979  1.00  0.78           C  
ATOM   2900  O   ASP A 370     -24.485   1.642  -2.330  1.00  0.76           O  
ATOM   2901  CG  ASP A 370     -22.310   1.213  -6.211  1.00  0.75           C  
ATOM   2902  OD1 ASP A 370     -22.836   0.135  -6.564  1.00  0.75           O  
ATOM   2903  OD2 ASP A 370     -21.357   1.730  -6.833  1.00  0.77           O  
ATOM   2904  N   PHE A 371     -25.513   3.389  -3.349  1.00  0.84           N  
ATOM   2905  CA  PHE A 371     -25.904   4.109  -2.142  1.00  0.86           C  
ATOM   2906  C   PHE A 371     -27.398   3.956  -1.881  1.00  0.85           C  
ATOM   2907  CB  PHE A 371     -25.541   5.593  -2.258  1.00  0.84           C  
ATOM   2908  O   PHE A 371     -27.845   4.047  -0.736  1.00  0.83           O  
ATOM   2909  CG  PHE A 371     -24.061   5.860  -2.220  1.00  0.83           C  
ATOM   2910  CD1 PHE A 371     -23.409   6.069  -1.010  1.00  0.81           C  
ATOM   2911  CD2 PHE A 371     -23.320   5.902  -3.394  1.00  0.82           C  
ATOM   2912  CE1 PHE A 371     -22.039   6.317  -0.971  1.00  0.83           C  
ATOM   2913  CE2 PHE A 371     -21.950   6.149  -3.363  1.00  0.83           C  
ATOM   2914  CZ  PHE A 371     -21.312   6.357  -2.151  1.00  0.83           C  
ATOM   2915  N   GLN A 372     -28.185   3.636  -2.885  1.00  0.84           N  
ATOM   2916  CA  GLN A 372     -29.641   3.647  -2.798  1.00  0.87           C  
ATOM   2917  C   GLN A 372     -30.143   2.572  -1.838  1.00  0.85           C  
ATOM   2918  CB  GLN A 372     -30.263   3.448  -4.181  1.00  0.83           C  
ATOM   2919  O   GLN A 372     -29.831   1.391  -2.002  1.00  0.82           O  
ATOM   2920  CG  GLN A 372     -30.104   4.647  -5.106  1.00  0.78           C  
ATOM   2921  CD  GLN A 372     -30.708   4.415  -6.478  1.00  0.76           C  
ATOM   2922  NE2 GLN A 372     -30.407   5.305  -7.417  1.00  0.82           N  
ATOM   2923  OE1 GLN A 372     -31.438   3.442  -6.693  1.00  0.83           O  
ATOM   2924  N   GLY A 373     -30.871   2.886  -0.776  1.00  0.83           N  
ATOM   2925  CA  GLY A 373     -31.428   2.023   0.253  1.00  0.84           C  
ATOM   2926  C   GLY A 373     -30.406   1.588   1.286  1.00  0.80           C  
ATOM   2927  O   GLY A 373     -30.695   0.743   2.136  1.00  0.77           O  
ATOM   2928  N   LYS A 374     -29.264   2.167   1.207  1.00  0.85           N  
ATOM   2929  CA  LYS A 374     -28.244   1.761   2.170  1.00  0.85           C  
ATOM   2930  C   LYS A 374     -28.175   2.736   3.342  1.00  0.84           C  
ATOM   2931  CB  LYS A 374     -26.877   1.657   1.493  1.00  0.83           C  
ATOM   2932  O   LYS A 374     -28.335   3.945   3.160  1.00  0.82           O  
ATOM   2933  CG  LYS A 374     -26.838   0.685   0.323  1.00  0.78           C  
ATOM   2934  CD  LYS A 374     -27.014  -0.755   0.787  1.00  0.76           C  
ATOM   2935  CE  LYS A 374     -26.817  -1.740  -0.358  1.00  0.74           C  
ATOM   2936  NZ  LYS A 374     -26.969  -3.155   0.097  1.00  0.72           N  
ATOM   2937  N   ASP A 375     -27.866   2.214   4.537  1.00  0.81           N  
ATOM   2938  CA  ASP A 375     -27.406   3.028   5.658  1.00  0.82           C  
ATOM   2939  C   ASP A 375     -25.953   3.455   5.466  1.00  0.80           C  
ATOM   2940  CB  ASP A 375     -27.561   2.265   6.975  1.00  0.79           C  
ATOM   2941  O   ASP A 375     -25.097   2.631   5.136  1.00  0.77           O  
ATOM   2942  CG  ASP A 375     -29.008   1.952   7.313  1.00  0.76           C  
ATOM   2943  OD1 ASP A 375     -29.901   2.760   6.976  1.00  0.78           O  
ATOM   2944  OD2 ASP A 375     -29.258   0.890   7.923  1.00  0.81           O  
ATOM   2945  N   ILE A 376     -25.843   4.789   5.674  1.00  0.84           N  
ATOM   2946  CA  ILE A 376     -24.476   5.297   5.710  1.00  0.84           C  
ATOM   2947  C   ILE A 376     -24.258   6.100   6.990  1.00  0.84           C  
ATOM   2948  CB  ILE A 376     -24.164   6.168   4.472  1.00  0.83           C  
ATOM   2949  O   ILE A 376     -25.210   6.629   7.569  1.00  0.82           O  
ATOM   2950  CG1 ILE A 376     -25.042   7.425   4.468  1.00  0.83           C  
ATOM   2951  CG2 ILE A 376     -24.355   5.362   3.183  1.00  0.83           C  
ATOM   2952  CD1 ILE A 376     -24.553   8.518   3.527  1.00  0.81           C  
ATOM   2953  N   VAL A 377     -23.058   6.181   7.410  1.00  0.82           N  
ATOM   2954  CA  VAL A 377     -22.543   7.157   8.365  1.00  0.82           C  
ATOM   2955  C   VAL A 377     -21.481   8.025   7.695  1.00  0.82           C  
ATOM   2956  CB  VAL A 377     -21.957   6.469   9.619  1.00  0.80           C  
ATOM   2957  O   VAL A 377     -20.579   7.511   7.029  1.00  0.80           O  
ATOM   2958  CG1 VAL A 377     -21.431   7.508  10.608  1.00  0.73           C  
ATOM   2959  CG2 VAL A 377     -23.009   5.581  10.281  1.00  0.72           C  
ATOM   2960  N   PHE A 378     -21.568   9.365   7.871  1.00  0.83           N  
ATOM   2961  CA  PHE A 378     -20.545  10.288   7.395  1.00  0.83           C  
ATOM   2962  C   PHE A 378     -20.195  11.310   8.470  1.00  0.83           C  
ATOM   2963  CB  PHE A 378     -21.013  11.003   6.123  1.00  0.82           C  
ATOM   2964  O   PHE A 378     -20.976  11.535   9.398  1.00  0.81           O  
ATOM   2965  CG  PHE A 378     -22.156  11.955   6.348  1.00  0.82           C  
ATOM   2966  CD1 PHE A 378     -23.464  11.491   6.406  1.00  0.81           C  
ATOM   2967  CD2 PHE A 378     -21.922  13.315   6.501  1.00  0.81           C  
ATOM   2968  CE1 PHE A 378     -24.525  12.370   6.614  1.00  0.80           C  
ATOM   2969  CE2 PHE A 378     -22.976  14.200   6.709  1.00  0.81           C  
ATOM   2970  CZ  PHE A 378     -24.277  13.725   6.764  1.00  0.77           C  
ATOM   2971  N   GLY A 379     -18.906  11.733   8.368  1.00  0.80           N  
ATOM   2972  CA  GLY A 379     -18.390  12.695   9.328  1.00  0.80           C  
ATOM   2973  C   GLY A 379     -16.995  13.186   8.990  1.00  0.80           C  
ATOM   2974  O   GLY A 379     -16.518  12.994   7.870  1.00  0.78           O  
ATOM   2975  N   GLY A 380     -16.439  13.918   9.871  1.00  0.80           N  
ATOM   2976  CA  GLY A 380     -15.079  14.432   9.820  1.00  0.80           C  
ATOM   2977  C   GLY A 380     -14.789  15.463  10.894  1.00  0.80           C  
ATOM   2978  O   GLY A 380     -15.711  15.996  11.515  1.00  0.78           O  
ATOM   2979  N   ASP A 381     -13.483  15.584  11.217  1.00  0.78           N  
ATOM   2980  CA  ASP A 381     -13.029  16.742  11.982  1.00  0.79           C  
ATOM   2981  C   ASP A 381     -12.915  17.978  11.092  1.00  0.79           C  
ATOM   2982  CB  ASP A 381     -11.684  16.449  12.650  1.00  0.77           C  
ATOM   2983  O   ASP A 381     -12.267  17.937  10.044  1.00  0.78           O  
ATOM   2984  CG  ASP A 381     -11.758  15.317  13.661  1.00  0.73           C  
ATOM   2985  OD1 ASP A 381     -12.709  15.285  14.471  1.00  0.73           O  
ATOM   2986  OD2 ASP A 381     -10.855  14.452  13.648  1.00  0.74           O  
ATOM   2987  N   VAL A 382     -13.619  19.105  11.374  1.00  0.83           N  
ATOM   2988  CA  VAL A 382     -13.610  20.297  10.532  1.00  0.84           C  
ATOM   2989  C   VAL A 382     -13.363  21.535  11.392  1.00  0.84           C  
ATOM   2990  CB  VAL A 382     -14.932  20.449   9.747  1.00  0.82           C  
ATOM   2991  O   VAL A 382     -13.546  21.498  12.611  1.00  0.82           O  
ATOM   2992  CG1 VAL A 382     -15.080  19.329   8.718  1.00  0.79           C  
ATOM   2993  CG2 VAL A 382     -16.122  20.460  10.704  1.00  0.78           C  
ATOM   2994  N   HIS A 383     -12.970  22.528  10.829  1.00  0.86           N  
ATOM   2995  CA  HIS A 383     -12.872  23.849  11.440  1.00  0.86           C  
ATOM   2996  C   HIS A 383     -14.199  24.267  12.064  1.00  0.86           C  
ATOM   2997  CB  HIS A 383     -12.428  24.885  10.406  1.00  0.85           C  
ATOM   2998  O   HIS A 383     -15.265  23.987  11.511  1.00  0.84           O  
ATOM   2999  CG  HIS A 383     -12.089  26.216  10.998  1.00  0.84           C  
ATOM   3000  CD2 HIS A 383     -10.911  26.720  11.436  1.00  0.83           C  
ATOM   3001  ND1 HIS A 383     -13.029  27.203  11.197  1.00  0.82           N  
ATOM   3002  CE1 HIS A 383     -12.443  28.260  11.734  1.00  0.83           C  
ATOM   3003  NE2 HIS A 383     -11.157  27.993  11.889  1.00  0.84           N  
ATOM   3004  N   PRO A 384     -14.175  25.017  13.265  1.00  0.81           N  
ATOM   3005  CA  PRO A 384     -15.402  25.401  13.968  1.00  0.82           C  
ATOM   3006  C   PRO A 384     -16.361  26.199  13.087  1.00  0.81           C  
ATOM   3007  CB  PRO A 384     -14.889  26.256  15.130  1.00  0.80           C  
ATOM   3008  O   PRO A 384     -17.555  26.284  13.388  1.00  0.80           O  
ATOM   3009  CG  PRO A 384     -13.546  25.687  15.458  1.00  0.78           C  
ATOM   3010  CD  PRO A 384     -12.868  25.295  14.177  1.00  0.78           C  
ATOM   3011  N   LEU A 385     -15.863  26.739  11.996  1.00  0.85           N  
ATOM   3012  CA  LEU A 385     -16.665  27.541  11.078  1.00  0.87           C  
ATOM   3013  C   LEU A 385     -16.916  26.789   9.776  1.00  0.86           C  
ATOM   3014  CB  LEU A 385     -15.971  28.874  10.786  1.00  0.84           C  
ATOM   3015  O   LEU A 385     -17.133  27.405   8.730  1.00  0.83           O  
ATOM   3016  CG  LEU A 385     -15.712  29.782  11.989  1.00  0.83           C  
ATOM   3017  CD1 LEU A 385     -14.960  31.036  11.555  1.00  0.80           C  
ATOM   3018  CD2 LEU A 385     -17.023  30.150  12.675  1.00  0.82           C  
ATOM   3019  N   ALA A 386     -16.832  25.440   9.852  1.00  0.87           N  
ATOM   3020  CA  ALA A 386     -17.114  24.577   8.708  1.00  0.88           C  
ATOM   3021  C   ALA A 386     -18.006  23.406   9.112  1.00  0.87           C  
ATOM   3022  CB  ALA A 386     -15.813  24.063   8.096  1.00  0.86           C  
ATOM   3023  O   ALA A 386     -18.032  23.011  10.279  1.00  0.85           O  
ATOM   3024  N   THR A 387     -18.685  22.792   8.197  1.00  0.86           N  
ATOM   3025  CA  THR A 387     -19.577  21.652   8.372  1.00  0.87           C  
ATOM   3026  C   THR A 387     -19.308  20.586   7.314  1.00  0.87           C  
ATOM   3027  CB  THR A 387     -21.054  22.083   8.307  1.00  0.85           C  
ATOM   3028  O   THR A 387     -19.116  20.905   6.139  1.00  0.86           O  
ATOM   3029  CG2 THR A 387     -21.984  20.878   8.405  1.00  0.78           C  
ATOM   3030  OG1 THR A 387     -21.333  22.978   9.391  1.00  0.82           O  
ATOM   3031  N   VAL A 388     -19.268  19.366   7.705  1.00  0.86           N  
ATOM   3032  CA  VAL A 388     -19.320  18.247   6.770  1.00  0.86           C  
ATOM   3033  C   VAL A 388     -20.771  17.949   6.401  1.00  0.86           C  
ATOM   3034  CB  VAL A 388     -18.649  16.985   7.357  1.00  0.84           C  
ATOM   3035  O   VAL A 388     -21.633  17.848   7.278  1.00  0.85           O  
ATOM   3036  CG1 VAL A 388     -18.639  15.853   6.332  1.00  0.79           C  
ATOM   3037  CG2 VAL A 388     -17.228  17.304   7.819  1.00  0.79           C  
ATOM   3038  N   MET A 389     -21.067  17.836   5.133  1.00  0.89           N  
ATOM   3039  CA  MET A 389     -22.407  17.543   4.634  1.00  0.89           C  
ATOM   3040  C   MET A 389     -22.379  16.377   3.651  1.00  0.89           C  
ATOM   3041  CB  MET A 389     -23.014  18.777   3.964  1.00  0.87           C  
ATOM   3042  O   MET A 389     -21.471  16.279   2.823  1.00  0.88           O  
ATOM   3043  CG  MET A 389     -23.103  19.989   4.878  1.00  0.80           C  
ATOM   3044  SD  MET A 389     -23.978  21.398   4.093  1.00  0.80           S  
ATOM   3045  CE  MET A 389     -25.678  20.766   4.103  1.00  0.73           C  
ATOM   3046  N   PHE A 390     -23.378  15.619   3.730  1.00  0.88           N  
ATOM   3047  CA  PHE A 390     -23.695  14.677   2.663  1.00  0.90           C  
ATOM   3048  C   PHE A 390     -24.784  15.234   1.755  1.00  0.89           C  
ATOM   3049  CB  PHE A 390     -24.134  13.331   3.246  1.00  0.88           C  
ATOM   3050  O   PHE A 390     -25.826  15.688   2.232  1.00  0.88           O  
ATOM   3051  CG  PHE A 390     -24.073  12.194   2.262  1.00  0.86           C  
ATOM   3052  CD1 PHE A 390     -22.917  11.436   2.125  1.00  0.84           C  
ATOM   3053  CD2 PHE A 390     -25.172  11.884   1.472  1.00  0.84           C  
ATOM   3054  CE1 PHE A 390     -22.857  10.383   1.215  1.00  0.86           C  
ATOM   3055  CE2 PHE A 390     -25.120  10.833   0.560  1.00  0.86           C  
ATOM   3056  CZ  PHE A 390     -23.961  10.085   0.432  1.00  0.85           C  
ATOM   3057  N   TYR A 391     -24.492  15.231   0.493  1.00  0.90           N  
ATOM   3058  CA  TYR A 391     -25.379  15.726  -0.553  1.00  0.91           C  
ATOM   3059  C   TYR A 391     -25.863  14.586  -1.442  1.00  0.92           C  
ATOM   3060  CB  TYR A 391     -24.671  16.786  -1.403  1.00  0.90           C  
ATOM   3061  O   TYR A 391     -25.074  13.729  -1.847  1.00  0.91           O  
ATOM   3062  CG  TYR A 391     -25.417  17.151  -2.663  1.00  0.87           C  
ATOM   3063  CD1 TYR A 391     -25.235  16.425  -3.838  1.00  0.84           C  
ATOM   3064  CD2 TYR A 391     -26.303  18.223  -2.682  1.00  0.85           C  
ATOM   3065  CE1 TYR A 391     -25.919  16.760  -5.003  1.00  0.86           C  
ATOM   3066  CE2 TYR A 391     -26.991  18.566  -3.841  1.00  0.86           C  
ATOM   3067  OH  TYR A 391     -27.473  18.165  -6.144  1.00  0.79           O  
ATOM   3068  CZ  TYR A 391     -26.794  17.830  -4.994  1.00  0.85           C  
ATOM   3069  N   TYR A 392     -27.157  14.688  -1.842  1.00  0.91           N  
ATOM   3070  CA  TYR A 392     -27.711  13.908  -2.943  1.00  0.93           C  
ATOM   3071  C   TYR A 392     -28.905  14.620  -3.569  1.00  0.92           C  
ATOM   3072  CB  TYR A 392     -28.128  12.516  -2.460  1.00  0.91           C  
ATOM   3073  O   TYR A 392     -29.486  15.522  -2.961  1.00  0.91           O  
ATOM   3074  CG  TYR A 392     -29.237  12.536  -1.436  1.00  0.90           C  
ATOM   3075  CD1 TYR A 392     -28.955  12.668  -0.078  1.00  0.87           C  
ATOM   3076  CD2 TYR A 392     -30.568  12.422  -1.823  1.00  0.88           C  
ATOM   3077  CE1 TYR A 392     -29.973  12.684   0.869  1.00  0.88           C  
ATOM   3078  CE2 TYR A 392     -31.594  12.437  -0.885  1.00  0.88           C  
ATOM   3079  OH  TYR A 392     -32.299  12.585   1.391  1.00  0.79           O  
ATOM   3080  CZ  TYR A 392     -31.287  12.569   0.457  1.00  0.87           C  
ATOM   3081  N   LYS A 393     -29.273  14.235  -4.796  1.00  0.92           N  
ATOM   3082  CA  LYS A 393     -30.541  14.620  -5.409  1.00  0.93           C  
ATOM   3083  C   LYS A 393     -31.600  13.539  -5.209  1.00  0.93           C  
ATOM   3084  CB  LYS A 393     -30.353  14.899  -6.901  1.00  0.91           C  
ATOM   3085  O   LYS A 393     -31.318  12.350  -5.371  1.00  0.92           O  
ATOM   3086  CG  LYS A 393     -29.624  16.201  -7.200  1.00  0.86           C  
ATOM   3087  CD  LYS A 393     -29.568  16.479  -8.696  1.00  0.84           C  
ATOM   3088  CE  LYS A 393     -28.835  17.780  -8.997  1.00  0.83           C  
ATOM   3089  NZ  LYS A 393     -28.489  17.898 -10.445  1.00  0.83           N  
ATOM   3090  N   LYS A 394     -32.820  13.951  -4.819  1.00  0.91           N  
ATOM   3091  CA  LYS A 394     -33.972  13.055  -4.765  1.00  0.93           C  
ATOM   3092  C   LYS A 394     -34.409  12.638  -6.166  1.00  0.92           C  
ATOM   3093  CB  LYS A 394     -35.135  13.721  -4.029  1.00  0.91           C  
ATOM   3094  O   LYS A 394     -33.938  13.193  -7.161  1.00  0.91           O  
ATOM   3095  CG  LYS A 394     -34.837  14.058  -2.576  1.00  0.89           C  
ATOM   3096  CD  LYS A 394     -36.005  14.782  -1.919  1.00  0.87           C  
ATOM   3097  CE  LYS A 394     -35.643  15.282  -0.527  1.00  0.88           C  
ATOM   3098  NZ  LYS A 394     -36.683  16.205   0.018  1.00  0.88           N  
ATOM   3099  N   SER A 395     -35.439  11.823  -6.168  1.00  0.90           N  
ATOM   3100  CA  SER A 395     -36.000  11.312  -7.415  1.00  0.92           C  
ATOM   3101  C   SER A 395     -36.750  12.403  -8.172  1.00  0.90           C  
ATOM   3102  CB  SER A 395     -36.938  10.136  -7.138  1.00  0.89           C  
ATOM   3103  O   SER A 395     -36.921  12.315  -9.389  1.00  0.88           O  
ATOM   3104  OG  SER A 395     -37.906  10.483  -6.162  1.00  0.85           O  
ATOM   3105  N   ASP A 396     -37.052  13.493  -7.478  1.00  0.92           N  
ATOM   3106  CA  ASP A 396     -37.711  14.639  -8.097  1.00  0.93           C  
ATOM   3107  C   ASP A 396     -36.689  15.668  -8.575  1.00  0.91           C  
ATOM   3108  CB  ASP A 396     -38.691  15.288  -7.117  1.00  0.91           C  
ATOM   3109  O   ASP A 396     -37.059  16.729  -9.081  1.00  0.90           O  
ATOM   3110  CG  ASP A 396     -38.007  15.871  -5.893  1.00  0.90           C  
ATOM   3111  OD1 ASP A 396     -36.766  15.777  -5.785  1.00  0.91           O  
ATOM   3112  OD2 ASP A 396     -38.717  16.427  -5.027  1.00  0.92           O  
ATOM   3113  N   GLY A 397     -35.364  15.437  -8.462  1.00  0.87           N  
ATOM   3114  CA  GLY A 397     -34.268  16.308  -8.855  1.00  0.89           C  
ATOM   3115  C   GLY A 397     -33.925  17.347  -7.804  1.00  0.86           C  
ATOM   3116  O   GLY A 397     -32.943  18.079  -7.944  1.00  0.84           O  
ATOM   3117  N   SER A 398     -34.714  17.412  -6.719  1.00  0.90           N  
ATOM   3118  CA  SER A 398     -34.466  18.415  -5.689  1.00  0.91           C  
ATOM   3119  C   SER A 398     -33.239  18.061  -4.856  1.00  0.89           C  
ATOM   3120  CB  SER A 398     -35.686  18.560  -4.778  1.00  0.89           C  
ATOM   3121  O   SER A 398     -33.029  16.896  -4.514  1.00  0.88           O  
ATOM   3122  OG  SER A 398     -35.950  17.348  -4.093  1.00  0.84           O  
ATOM   3123  N   PRO A 399     -32.320  19.012  -4.616  1.00  0.86           N  
ATOM   3124  CA  PRO A 399     -31.139  18.770  -3.784  1.00  0.88           C  
ATOM   3125  C   PRO A 399     -31.489  18.541  -2.316  1.00  0.86           C  
ATOM   3126  CB  PRO A 399     -30.318  20.051  -3.957  1.00  0.84           C  
ATOM   3127  O   PRO A 399     -32.399  19.184  -1.787  1.00  0.83           O  
ATOM   3128  CG  PRO A 399     -31.333  21.135  -4.128  1.00  0.82           C  
ATOM   3129  CD  PRO A 399     -32.514  20.571  -4.863  1.00  0.82           C  
ATOM   3130  N   THR A 400     -30.819  17.682  -1.713  1.00  0.89           N  
ATOM   3131  CA  THR A 400     -30.852  17.489  -0.267  1.00  0.90           C  
ATOM   3132  C   THR A 400     -29.448  17.587   0.324  1.00  0.87           C  
ATOM   3133  CB  THR A 400     -31.473  16.129   0.101  1.00  0.88           C  
ATOM   3134  O   THR A 400     -28.502  17.004  -0.211  1.00  0.84           O  
ATOM   3135  CG2 THR A 400     -31.524  15.939   1.613  1.00  0.83           C  
ATOM   3136  OG1 THR A 400     -32.805  16.061  -0.423  1.00  0.85           O  
ATOM   3137  N   TYR A 401     -29.327  18.382   1.387  1.00  0.84           N  
ATOM   3138  CA  TYR A 401     -28.131  18.580   2.198  1.00  0.87           C  
ATOM   3139  C   TYR A 401     -28.353  18.095   3.626  1.00  0.82           C  
ATOM   3140  CB  TYR A 401     -27.725  20.057   2.206  1.00  0.80           C  
ATOM   3141  O   TYR A 401     -29.272  18.554   4.308  1.00  0.76           O  
ATOM   3142  CG  TYR A 401     -27.502  20.632   0.828  1.00  0.74           C  
ATOM   3143  CD1 TYR A 401     -26.229  20.669   0.265  1.00  0.70           C  
ATOM   3144  CD2 TYR A 401     -28.564  21.141   0.088  1.00  0.72           C  
ATOM   3145  CE1 TYR A 401     -26.018  21.201  -1.003  1.00  0.74           C  
ATOM   3146  CE2 TYR A 401     -28.365  21.675  -1.181  1.00  0.72           C  
ATOM   3147  OH  TYR A 401     -26.889  22.227  -2.973  1.00  0.56           O  
ATOM   3148  CZ  TYR A 401     -27.091  21.700  -1.717  1.00  0.75           C  
ATOM   3149  N   ILE A 402     -27.560  17.196   3.970  1.00  0.85           N  
ATOM   3150  CA  ILE A 402     -27.610  16.723   5.349  1.00  0.87           C  
ATOM   3151  C   ILE A 402     -26.270  16.983   6.033  1.00  0.83           C  
ATOM   3152  CB  ILE A 402     -27.965  15.221   5.419  1.00  0.84           C  
ATOM   3153  O   ILE A 402     -25.249  16.407   5.651  1.00  0.79           O  
ATOM   3154  CG1 ILE A 402     -29.290  14.951   4.698  1.00  0.78           C  
ATOM   3155  CG2 ILE A 402     -28.026  14.747   6.874  1.00  0.75           C  
ATOM   3156  CD1 ILE A 402     -29.676  13.479   4.642  1.00  0.76           C  
ATOM   3157  N   GLY A 403     -26.135  17.883   6.992  1.00  0.81           N  
ATOM   3158  CA  GLY A 403     -24.938  18.302   7.702  1.00  0.83           C  
ATOM   3159  C   GLY A 403     -24.667  17.484   8.951  1.00  0.79           C  
ATOM   3160  O   GLY A 403     -25.592  16.932   9.550  1.00  0.73           O  
ATOM   3161  N   VAL A 404     -23.422  17.433   9.340  1.00  0.77           N  
ATOM   3162  CA  VAL A 404     -22.927  16.988  10.638  1.00  0.78           C  
ATOM   3163  C   VAL A 404     -22.502  18.196  11.470  1.00  0.74           C  
ATOM   3164  CB  VAL A 404     -21.748  16.002  10.489  1.00  0.72           C  
ATOM   3165  O   VAL A 404     -21.706  19.022  11.016  1.00  0.68           O  
ATOM   3166  CG1 VAL A 404     -21.306  15.477  11.854  1.00  0.60           C  
ATOM   3167  CG2 VAL A 404     -22.133  14.846   9.568  1.00  0.58           C  
ATOM   3168  N   SER A 405     -23.038  18.370  12.556  1.00  0.61           N  
ATOM   3169  CA  SER A 405     -22.602  19.289  13.602  1.00  0.62           C  
ATOM   3170  C   SER A 405     -21.671  18.598  14.592  1.00  0.60           C  
ATOM   3171  CB  SER A 405     -23.808  19.870  14.342  1.00  0.54           C  
ATOM   3172  O   SER A 405     -21.992  17.526  15.109  1.00  0.57           O  
ATOM   3173  OG  SER A 405     -23.393  20.602  15.483  1.00  0.50           O  
ATOM   3174  N   LYS A 406     -20.471  19.100  14.831  1.00  0.60           N  
ATOM   3175  CA  LYS A 406     -19.661  18.603  15.939  1.00  0.61           C  
ATOM   3176  C   LYS A 406     -20.459  18.588  17.240  1.00  0.61           C  
ATOM   3177  CB  LYS A 406     -18.401  19.453  16.107  1.00  0.54           C  
ATOM   3178  O   LYS A 406     -20.273  17.704  18.078  1.00  0.59           O  
ATOM   3179  CG  LYS A 406     -17.222  18.986  15.266  1.00  0.50           C  
ATOM   3180  CD  LYS A 406     -15.940  19.716  15.645  1.00  0.52           C  
ATOM   3181  CE  LYS A 406     -14.755  19.231  14.822  1.00  0.43           C  
ATOM   3182  NZ  LYS A 406     -13.489  19.918  15.215  1.00  0.39           N  
ATOM   3183  N   VAL A 407     -21.159  19.653  17.518  1.00  0.31           N  
ATOM   3184  CA  VAL A 407     -21.857  19.870  18.781  1.00  0.31           C  
ATOM   3185  C   VAL A 407     -22.958  18.826  18.950  1.00  0.31           C  
ATOM   3186  CB  VAL A 407     -22.455  21.293  18.861  1.00  0.27           C  
ATOM   3187  O   VAL A 407     -23.113  18.246  20.027  1.00  0.29           O  
ATOM   3188  CG1 VAL A 407     -23.141  21.514  20.208  1.00  0.25           C  
ATOM   3189  CG2 VAL A 407     -21.368  22.341  18.633  1.00  0.23           C  
ATOM   3190  N   THR A 408     -23.674  18.496  17.976  1.00  0.40           N  
ATOM   3191  CA  THR A 408     -24.852  17.654  18.155  1.00  0.43           C  
ATOM   3192  C   THR A 408     -24.577  16.231  17.676  1.00  0.40           C  
ATOM   3193  CB  THR A 408     -26.067  18.226  17.401  1.00  0.36           C  
ATOM   3194  O   THR A 408     -25.175  15.276  18.176  1.00  0.39           O  
ATOM   3195  CG2 THR A 408     -26.579  19.498  18.069  1.00  0.29           C  
ATOM   3196  OG1 THR A 408     -25.687  18.527  16.053  1.00  0.34           O  
ATOM   3197  N   ASP A 409     -23.618  15.912  16.869  1.00  0.56           N  
ATOM   3198  CA  ASP A 409     -23.570  14.602  16.227  1.00  0.60           C  
ATOM   3199  C   ASP A 409     -22.274  13.871  16.567  1.00  0.57           C  
ATOM   3200  CB  ASP A 409     -23.712  14.743  14.710  1.00  0.51           C  
ATOM   3201  O   ASP A 409     -22.054  12.744  16.118  1.00  0.52           O  
ATOM   3202  CG  ASP A 409     -25.069  15.276  14.288  1.00  0.47           C  
ATOM   3203  OD1 ASP A 409     -26.095  14.862  14.870  1.00  0.49           O  
ATOM   3204  OD2 ASP A 409     -25.114  16.115  13.362  1.00  0.69           O  
ATOM   3205  N   ASN A 410     -21.432  14.456  17.530  1.00  0.55           N  
ATOM   3206  CA  ASN A 410     -20.104  13.965  17.881  1.00  0.57           C  
ATOM   3207  C   ASN A 410     -19.230  13.779  16.643  1.00  0.55           C  
ATOM   3208  CB  ASN A 410     -20.205  12.652  18.661  1.00  0.49           C  
ATOM   3209  O   ASN A 410     -18.489  12.799  16.543  1.00  0.52           O  
ATOM   3210  CG  ASN A 410     -19.976  12.838  20.148  1.00  0.44           C  
ATOM   3211  ND2 ASN A 410     -20.033  11.743  20.898  1.00  0.43           N  
ATOM   3212  OD1 ASN A 410     -19.749  13.955  20.619  1.00  0.44           O  
ATOM   3213  N   GLY A 411     -19.597  14.707  15.567  1.00  0.68           N  
ATOM   3214  CA  GLY A 411     -18.815  14.701  14.341  1.00  0.68           C  
ATOM   3215  C   GLY A 411     -19.253  13.630  13.360  1.00  0.69           C  
ATOM   3216  O   GLY A 411     -18.569  13.374  12.367  1.00  0.67           O  
ATOM   3217  N   ALA A 412     -20.462  12.905  13.668  1.00  0.76           N  
ATOM   3218  CA  ALA A 412     -20.888  11.872  12.727  1.00  0.78           C  
ATOM   3219  C   ALA A 412     -22.410  11.778  12.669  1.00  0.79           C  
ATOM   3220  CB  ALA A 412     -20.289  10.522  13.111  1.00  0.75           C  
ATOM   3221  O   ALA A 412     -23.083  11.846  13.700  1.00  0.77           O  
ATOM   3222  N   ARG A 413     -22.897  11.531  11.516  1.00  0.81           N  
ATOM   3223  CA  ARG A 413     -24.330  11.357  11.302  1.00  0.83           C  
ATOM   3224  C   ARG A 413     -24.614  10.095  10.495  1.00  0.83           C  
ATOM   3225  CB  ARG A 413     -24.920  12.578  10.593  1.00  0.81           C  
ATOM   3226  O   ARG A 413     -23.973   9.849   9.471  1.00  0.82           O  
ATOM   3227  CG  ARG A 413     -26.439  12.569  10.511  1.00  0.79           C  
ATOM   3228  CD  ARG A 413     -26.992  13.938  10.140  1.00  0.78           C  
ATOM   3229  NE  ARG A 413     -28.452  13.945  10.134  1.00  0.73           N  
ATOM   3230  NH1 ARG A 413     -28.645  16.240   9.944  1.00  0.66           N  
ATOM   3231  NH2 ARG A 413     -30.524  14.931  10.045  1.00  0.63           N  
ATOM   3232  CZ  ARG A 413     -29.204  15.039  10.041  1.00  0.75           C  
ATOM   3233  N   ALA A 414     -25.562   9.334  10.991  1.00  0.81           N  
ATOM   3234  CA  ALA A 414     -26.142   8.215  10.253  1.00  0.83           C  
ATOM   3235  C   ALA A 414     -27.392   8.648   9.492  1.00  0.84           C  
ATOM   3236  CB  ALA A 414     -26.472   7.065  11.201  1.00  0.80           C  
ATOM   3237  O   ALA A 414     -28.144   9.506   9.960  1.00  0.83           O  
ATOM   3238  N   MET A 415     -27.556   8.007   8.288  1.00  0.86           N  
ATOM   3239  CA  MET A 415     -28.784   8.189   7.520  1.00  0.88           C  
ATOM   3240  C   MET A 415     -29.003   7.024   6.560  1.00  0.88           C  
ATOM   3241  CB  MET A 415     -28.744   9.506   6.743  1.00  0.86           C  
ATOM   3242  O   MET A 415     -28.046   6.367   6.147  1.00  0.87           O  
ATOM   3243  CG  MET A 415     -27.625   9.579   5.718  1.00  0.84           C  
ATOM   3244  SD  MET A 415     -27.659  11.137   4.749  1.00  0.88           S  
ATOM   3245  CE  MET A 415     -29.087  10.816   3.677  1.00  0.82           C  
ATOM   3246  N   THR A 416     -30.229   6.768   6.239  1.00  0.85           N  
ATOM   3247  CA  THR A 416     -30.582   5.925   5.101  1.00  0.88           C  
ATOM   3248  C   THR A 416     -30.705   6.759   3.829  1.00  0.86           C  
ATOM   3249  CB  THR A 416     -31.900   5.170   5.353  1.00  0.84           C  
ATOM   3250  O   THR A 416     -31.406   7.773   3.810  1.00  0.85           O  
ATOM   3251  CG2 THR A 416     -32.160   4.138   4.260  1.00  0.78           C  
ATOM   3252  OG1 THR A 416     -31.827   4.501   6.618  1.00  0.84           O  
ATOM   3253  N   ILE A 417     -30.028   6.320   2.712  1.00  0.89           N  
ATOM   3254  CA  ILE A 417     -30.114   6.984   1.416  1.00  0.91           C  
ATOM   3255  C   ILE A 417     -31.391   6.551   0.699  1.00  0.91           C  
ATOM   3256  CB  ILE A 417     -28.878   6.678   0.541  1.00  0.89           C  
ATOM   3257  O   ILE A 417     -31.620   5.357   0.492  1.00  0.90           O  
ATOM   3258  CG1 ILE A 417     -27.594   7.102   1.264  1.00  0.86           C  
ATOM   3259  CG2 ILE A 417     -28.994   7.370  -0.820  1.00  0.85           C  
ATOM   3260  CD1 ILE A 417     -27.518   8.593   1.567  1.00  0.83           C  
ATOM   3261  N   PRO A 418     -32.234   7.451   0.342  1.00  0.90           N  
ATOM   3262  CA  PRO A 418     -33.483   7.039  -0.302  1.00  0.91           C  
ATOM   3263  C   PRO A 418     -33.257   6.389  -1.666  1.00  0.91           C  
ATOM   3264  CB  PRO A 418     -34.256   8.353  -0.446  1.00  0.90           C  
ATOM   3265  O   PRO A 418     -32.332   6.768  -2.389  1.00  0.91           O  
ATOM   3266  CG  PRO A 418     -33.639   9.270   0.560  1.00  0.86           C  
ATOM   3267  CD  PRO A 418     -32.204   8.873   0.752  1.00  0.86           C  
ATOM   3268  N   TYR A 419     -34.165   5.571  -2.041  1.00  0.83           N  
ATOM   3269  CA  TYR A 419     -34.217   5.043  -3.400  1.00  0.88           C  
ATOM   3270  C   TYR A 419     -34.513   6.151  -4.404  1.00  0.80           C  
ATOM   3271  CB  TYR A 419     -35.275   3.942  -3.510  1.00  0.80           C  
ATOM   3272  O   TYR A 419     -35.291   7.064  -4.119  1.00  0.75           O  
ATOM   3273  CG  TYR A 419     -34.834   2.616  -2.938  1.00  0.71           C  
ATOM   3274  CD1 TYR A 419     -33.979   1.778  -3.651  1.00  0.69           C  
ATOM   3275  CD2 TYR A 419     -35.270   2.199  -1.686  1.00  0.71           C  
ATOM   3276  CE1 TYR A 419     -33.571   0.555  -3.130  1.00  0.74           C  
ATOM   3277  CE2 TYR A 419     -34.869   0.978  -1.154  1.00  0.73           C  
ATOM   3278  OH  TYR A 419     -33.619  -1.046  -1.361  1.00  0.58           O  
ATOM   3279  CZ  TYR A 419     -34.020   0.164  -1.882  1.00  0.75           C  
ATOM   3280  N   GLY A 420     -33.834   6.097  -5.563  1.00  0.87           N  
ATOM   3281  CA  GLY A 420     -33.952   7.093  -6.616  1.00  0.89           C  
ATOM   3282  C   GLY A 420     -33.070   8.307  -6.390  1.00  0.86           C  
ATOM   3283  O   GLY A 420     -33.031   9.215  -7.222  1.00  0.83           O  
ATOM   3284  N   SER A 421     -32.311   8.339  -5.335  1.00  0.92           N  
ATOM   3285  CA  SER A 421     -31.373   9.437  -5.126  1.00  0.92           C  
ATOM   3286  C   SER A 421     -30.187   9.340  -6.079  1.00  0.91           C  
ATOM   3287  CB  SER A 421     -30.877   9.451  -3.680  1.00  0.90           C  
ATOM   3288  O   SER A 421     -29.738   8.240  -6.409  1.00  0.89           O  
ATOM   3289  OG  SER A 421     -30.153   8.268  -3.386  1.00  0.83           O  
ATOM   3290  N   THR A 422     -29.650  10.545  -6.519  1.00  0.91           N  
ATOM   3291  CA  THR A 422     -28.541  10.662  -7.460  1.00  0.91           C  
ATOM   3292  C   THR A 422     -27.528  11.696  -6.976  1.00  0.89           C  
ATOM   3293  CB  THR A 422     -29.039  11.047  -8.865  1.00  0.90           C  
ATOM   3294  O   THR A 422     -27.761  12.381  -5.978  1.00  0.86           O  
ATOM   3295  CG2 THR A 422     -30.008  10.003  -9.410  1.00  0.88           C  
ATOM   3296  OG1 THR A 422     -29.705  12.313  -8.800  1.00  0.92           O  
ATOM   3297  N   GLU A 423     -26.399  11.817  -7.645  1.00  0.89           N  
ATOM   3298  CA  GLU A 423     -25.342  12.807  -7.468  1.00  0.89           C  
ATOM   3299  C   GLU A 423     -24.827  12.813  -6.031  1.00  0.86           C  
ATOM   3300  CB  GLU A 423     -25.841  14.202  -7.853  1.00  0.86           C  
ATOM   3301  O   GLU A 423     -24.710  13.873  -5.412  1.00  0.81           O  
ATOM   3302  CG  GLU A 423     -26.150  14.357  -9.335  1.00  0.83           C  
ATOM   3303  CD  GLU A 423     -26.436  15.794  -9.741  1.00  0.78           C  
ATOM   3304  OE1 GLU A 423     -25.953  16.726  -9.059  1.00  0.83           O  
ATOM   3305  OE2 GLU A 423     -27.152  15.990 -10.749  1.00  0.85           O  
ATOM   3306  N   HIS A 424     -24.474  11.643  -5.444  1.00  0.90           N  
ATOM   3307  CA  HIS A 424     -23.976  11.522  -4.078  1.00  0.91           C  
ATOM   3308  C   HIS A 424     -22.612  12.187  -3.929  1.00  0.89           C  
ATOM   3309  CB  HIS A 424     -23.891  10.051  -3.668  1.00  0.89           C  
ATOM   3310  O   HIS A 424     -21.689  11.899  -4.694  1.00  0.87           O  
ATOM   3311  CG  HIS A 424     -25.181   9.309  -3.823  1.00  0.87           C  
ATOM   3312  CD2 HIS A 424     -26.248   9.199  -2.997  1.00  0.84           C  
ATOM   3313  ND1 HIS A 424     -25.479   8.561  -4.941  1.00  0.84           N  
ATOM   3314  CE1 HIS A 424     -26.678   8.023  -4.797  1.00  0.85           C  
ATOM   3315  NE2 HIS A 424     -27.166   8.394  -3.625  1.00  0.87           N  
ATOM   3316  N   ARG A 425     -22.436  13.032  -2.887  1.00  0.89           N  
ATOM   3317  CA  ARG A 425     -21.224  13.810  -2.647  1.00  0.89           C  
ATOM   3318  C   ARG A 425     -21.022  14.063  -1.157  1.00  0.89           C  
ATOM   3319  CB  ARG A 425     -21.281  15.139  -3.402  1.00  0.88           C  
ATOM   3320  O   ARG A 425     -21.992  14.167  -0.402  1.00  0.88           O  
ATOM   3321  CG  ARG A 425     -21.562  14.992  -4.889  1.00  0.84           C  
ATOM   3322  CD  ARG A 425     -21.617  16.343  -5.589  1.00  0.82           C  
ATOM   3323  NE  ARG A 425     -21.964  16.205  -7.000  1.00  0.80           N  
ATOM   3324  NH1 ARG A 425     -21.658  18.438  -7.507  1.00  0.74           N  
ATOM   3325  NH2 ARG A 425     -22.307  16.965  -9.140  1.00  0.71           N  
ATOM   3326  CZ  ARG A 425     -21.975  17.203  -7.879  1.00  0.79           C  
ATOM   3327  N   ILE A 426     -19.799  14.214  -0.742  1.00  0.87           N  
ATOM   3328  CA  ILE A 426     -19.448  14.837   0.529  1.00  0.87           C  
ATOM   3329  C   ILE A 426     -18.974  16.269   0.289  1.00  0.87           C  
ATOM   3330  CB  ILE A 426     -18.359  14.030   1.272  1.00  0.86           C  
ATOM   3331  O   ILE A 426     -18.147  16.516  -0.592  1.00  0.86           O  
ATOM   3332  CG1 ILE A 426     -18.837  12.595   1.524  1.00  0.80           C  
ATOM   3333  CG2 ILE A 426     -17.979  14.719   2.586  1.00  0.80           C  
ATOM   3334  CD1 ILE A 426     -17.833  11.731   2.274  1.00  0.77           C  
ATOM   3335  N   TYR A 427     -19.514  17.185   1.092  1.00  0.86           N  
ATOM   3336  CA  TYR A 427     -19.068  18.571   1.182  1.00  0.87           C  
ATOM   3337  C   TYR A 427     -18.358  18.830   2.505  1.00  0.86           C  
ATOM   3338  CB  TYR A 427     -20.254  19.528   1.029  1.00  0.84           C  
ATOM   3339  O   TYR A 427     -18.812  18.379   3.559  1.00  0.83           O  
ATOM   3340  CG  TYR A 427     -20.871  19.514  -0.349  1.00  0.77           C  
ATOM   3341  CD1 TYR A 427     -20.248  20.152  -1.419  1.00  0.72           C  
ATOM   3342  CD2 TYR A 427     -22.079  18.865  -0.582  1.00  0.73           C  
ATOM   3343  CE1 TYR A 427     -20.814  20.143  -2.690  1.00  0.72           C  
ATOM   3344  CE2 TYR A 427     -22.654  18.850  -1.848  1.00  0.71           C  
ATOM   3345  OH  TYR A 427     -22.581  19.479  -4.150  1.00  0.61           O  
ATOM   3346  CZ  TYR A 427     -22.016  19.491  -2.894  1.00  0.72           C  
ATOM   3347  N   VAL A 428     -17.329  19.545   2.394  1.00  0.87           N  
ATOM   3348  CA  VAL A 428     -16.875  20.354   3.520  1.00  0.88           C  
ATOM   3349  C   VAL A 428     -16.953  21.835   3.156  1.00  0.87           C  
ATOM   3350  CB  VAL A 428     -15.435  19.984   3.942  1.00  0.86           C  
ATOM   3351  O   VAL A 428     -16.277  22.290   2.231  1.00  0.86           O  
ATOM   3352  CG1 VAL A 428     -15.080  20.635   5.278  1.00  0.82           C  
ATOM   3353  CG2 VAL A 428     -15.277  18.467   4.024  1.00  0.81           C  
ATOM   3354  N   GLN A 429     -17.849  22.567   3.771  1.00  0.88           N  
ATOM   3355  CA  GLN A 429     -18.073  23.963   3.413  1.00  0.89           C  
ATOM   3356  C   GLN A 429     -17.959  24.870   4.634  1.00  0.89           C  
ATOM   3357  CB  GLN A 429     -19.444  24.136   2.757  1.00  0.87           C  
ATOM   3358  O   GLN A 429     -18.140  24.420   5.768  1.00  0.88           O  
ATOM   3359  CG  GLN A 429     -20.613  23.861   3.693  1.00  0.82           C  
ATOM   3360  CD  GLN A 429     -21.960  24.057   3.024  1.00  0.79           C  
ATOM   3361  NE2 GLN A 429     -22.966  24.421   3.812  1.00  0.75           N  
ATOM   3362  OE1 GLN A 429     -22.096  23.884   1.809  1.00  0.80           O  
ATOM   3363  N   SER A 430     -17.694  26.080   4.467  1.00  0.87           N  
ATOM   3364  CA  SER A 430     -17.836  27.096   5.505  1.00  0.88           C  
ATOM   3365  C   SER A 430     -19.289  27.233   5.948  1.00  0.88           C  
ATOM   3366  CB  SER A 430     -17.316  28.445   5.009  1.00  0.86           C  
ATOM   3367  O   SER A 430     -20.206  27.104   5.136  1.00  0.86           O  
ATOM   3368  OG  SER A 430     -17.975  28.831   3.815  1.00  0.80           O  
ATOM   3369  N   ASP A 431     -19.455  27.592   7.220  1.00  0.86           N  
ATOM   3370  CA  ASP A 431     -20.730  28.062   7.755  1.00  0.87           C  
ATOM   3371  C   ASP A 431     -20.934  29.547   7.461  1.00  0.86           C  
ATOM   3372  CB  ASP A 431     -20.805  27.810   9.262  1.00  0.84           C  
ATOM   3373  O   ASP A 431     -20.076  30.188   6.850  1.00  0.85           O  
ATOM   3374  CG  ASP A 431     -20.939  26.338   9.611  1.00  0.79           C  
ATOM   3375  OD1 ASP A 431     -21.503  25.568   8.803  1.00  0.79           O  
ATOM   3376  OD2 ASP A 431     -20.478  25.944  10.704  1.00  0.82           O  
ATOM   3377  N   ALA A 432     -22.046  30.078   7.851  1.00  0.83           N  
ATOM   3378  CA  ALA A 432     -22.269  31.520   7.787  1.00  0.86           C  
ATOM   3379  C   ALA A 432     -21.218  32.274   8.597  1.00  0.84           C  
ATOM   3380  CB  ALA A 432     -23.670  31.864   8.288  1.00  0.81           C  
ATOM   3381  O   ALA A 432     -21.027  32.000   9.784  1.00  0.82           O  
ATOM   3382  N   GLY A 433     -20.552  33.106   7.976  1.00  0.81           N  
ATOM   3383  CA  GLY A 433     -19.466  33.850   8.595  1.00  0.83           C  
ATOM   3384  C   GLY A 433     -18.144  33.106   8.571  1.00  0.80           C  
ATOM   3385  O   GLY A 433     -17.108  33.659   8.946  1.00  0.78           O  
ATOM   3386  N   GLY A 434     -18.072  31.816   8.142  1.00  0.76           N  
ATOM   3387  CA  GLY A 434     -16.854  31.035   7.989  1.00  0.76           C  
ATOM   3388  C   GLY A 434     -16.031  31.443   6.782  1.00  0.74           C  
ATOM   3389  O   GLY A 434     -16.239  30.931   5.680  1.00  0.69           O  
ATOM   3390  N   ARG A 435     -15.103  32.530   6.998  1.00  0.84           N  
ATOM   3391  CA  ARG A 435     -14.188  33.101   6.016  1.00  0.87           C  
ATOM   3392  C   ARG A 435     -12.737  32.920   6.449  1.00  0.83           C  
ATOM   3393  CB  ARG A 435     -14.489  34.586   5.799  1.00  0.81           C  
ATOM   3394  O   ARG A 435     -12.452  32.778   7.640  1.00  0.78           O  
ATOM   3395  CG  ARG A 435     -15.873  34.858   5.232  1.00  0.76           C  
ATOM   3396  CD  ARG A 435     -16.094  36.341   4.972  1.00  0.74           C  
ATOM   3397  NE  ARG A 435     -17.443  36.607   4.479  1.00  0.76           N  
ATOM   3398  NH1 ARG A 435     -16.999  38.777   3.824  1.00  0.60           N  
ATOM   3399  NH2 ARG A 435     -19.093  37.891   3.530  1.00  0.56           N  
ATOM   3400  CZ  ARG A 435     -17.842  37.758   3.946  1.00  0.75           C  
ATOM   3401  N   GLY A 436     -11.926  32.912   5.475  1.00  0.86           N  
ATOM   3402  CA  GLY A 436     -10.499  32.726   5.686  1.00  0.87           C  
ATOM   3403  C   GLY A 436     -10.055  31.284   5.523  1.00  0.86           C  
ATOM   3404  O   GLY A 436     -10.657  30.526   4.759  1.00  0.84           O  
ATOM   3405  N   GLU A 437      -8.960  30.966   6.191  1.00  0.86           N  
ATOM   3406  CA  GLU A 437      -8.408  29.616   6.140  1.00  0.87           C  
ATOM   3407  C   GLU A 437      -9.221  28.654   7.001  1.00  0.86           C  
ATOM   3408  CB  GLU A 437      -6.945  29.617   6.590  1.00  0.84           C  
ATOM   3409  O   GLU A 437      -9.336  28.843   8.214  1.00  0.83           O  
ATOM   3410  CG  GLU A 437      -6.246  28.277   6.412  1.00  0.81           C  
ATOM   3411  CD  GLU A 437      -4.754  28.335   6.700  1.00  0.80           C  
ATOM   3412  OE1 GLU A 437      -3.965  28.602   5.765  1.00  0.82           O  
ATOM   3413  OE2 GLU A 437      -4.371  28.109   7.869  1.00  0.83           O  
ATOM   3414  N   LEU A 438      -9.782  27.722   6.335  1.00  0.88           N  
ATOM   3415  CA  LEU A 438     -10.512  26.620   6.951  1.00  0.88           C  
ATOM   3416  C   LEU A 438      -9.823  25.289   6.673  1.00  0.87           C  
ATOM   3417  CB  LEU A 438     -11.954  26.579   6.437  1.00  0.87           C  
ATOM   3418  O   LEU A 438      -9.034  25.177   5.732  1.00  0.85           O  
ATOM   3419  CG  LEU A 438     -12.752  27.878   6.552  1.00  0.86           C  
ATOM   3420  CD1 LEU A 438     -14.128  27.713   5.916  1.00  0.84           C  
ATOM   3421  CD2 LEU A 438     -12.879  28.301   8.011  1.00  0.84           C  
ATOM   3422  N   TRP A 439     -10.161  24.314   7.488  1.00  0.85           N  
ATOM   3423  CA  TRP A 439      -9.568  22.989   7.339  1.00  0.86           C  
ATOM   3424  C   TRP A 439     -10.590  21.898   7.639  1.00  0.85           C  
ATOM   3425  CB  TRP A 439      -8.354  22.836   8.260  1.00  0.83           C  
ATOM   3426  O   TRP A 439     -11.593  22.147   8.312  1.00  0.82           O  
ATOM   3427  CG  TRP A 439      -8.666  23.024   9.714  1.00  0.77           C  
ATOM   3428  CD1 TRP A 439      -8.558  24.179  10.438  1.00  0.72           C  
ATOM   3429  CD2 TRP A 439      -9.134  22.023  10.624  1.00  0.75           C  
ATOM   3430  CE2 TRP A 439      -9.288  22.643  11.884  1.00  0.77           C  
ATOM   3431  CE3 TRP A 439      -9.438  20.662  10.495  1.00  0.79           C  
ATOM   3432  NE1 TRP A 439      -8.930  23.956  11.743  1.00  0.79           N  
ATOM   3433  CH2 TRP A 439     -10.026  20.615  12.856  1.00  0.77           C  
ATOM   3434  CZ2 TRP A 439      -9.735  21.945  13.009  1.00  0.78           C  
ATOM   3435  CZ3 TRP A 439      -9.882  19.969  11.616  1.00  0.77           C  
ATOM   3436  N   CYS A 440     -10.321  20.721   7.066  1.00  0.84           N  
ATOM   3437  CA  CYS A 440     -10.945  19.470   7.484  1.00  0.83           C  
ATOM   3438  C   CYS A 440      -9.915  18.351   7.572  1.00  0.83           C  
ATOM   3439  CB  CYS A 440     -12.058  19.076   6.514  1.00  0.82           C  
ATOM   3440  O   CYS A 440      -8.891  18.387   6.887  1.00  0.80           O  
ATOM   3441  SG  CYS A 440     -11.478  18.737   4.838  1.00  0.84           S  
ATOM   3442  N   GLU A 441     -10.180  17.420   8.484  1.00  0.78           N  
ATOM   3443  CA  GLU A 441      -9.382  16.216   8.696  1.00  0.78           C  
ATOM   3444  C   GLU A 441     -10.270  15.008   8.977  1.00  0.77           C  
ATOM   3445  CB  GLU A 441      -8.393  16.422   9.846  1.00  0.76           C  
ATOM   3446  O   GLU A 441     -11.415  15.159   9.407  1.00  0.74           O  
ATOM   3447  CG  GLU A 441      -7.386  15.292  10.001  1.00  0.71           C  
ATOM   3448  CD  GLU A 441      -6.260  15.620  10.968  1.00  0.69           C  
ATOM   3449  OE1 GLU A 441      -6.341  16.656  11.666  1.00  0.66           O  
ATOM   3450  OE2 GLU A 441      -5.287  14.835  11.028  1.00  0.63           O  
ATOM   3451  N   ASN A 442      -9.845  13.928   8.574  1.00  0.72           N  
ATOM   3452  CA  ASN A 442     -10.519  12.663   8.842  1.00  0.72           C  
ATOM   3453  C   ASN A 442     -11.936  12.651   8.276  1.00  0.72           C  
ATOM   3454  CB  ASN A 442     -10.546  12.377  10.345  1.00  0.69           C  
ATOM   3455  O   ASN A 442     -12.852  12.107   8.895  1.00  0.70           O  
ATOM   3456  CG  ASN A 442      -9.160  12.347  10.959  1.00  0.66           C  
ATOM   3457  ND2 ASN A 442      -9.013  12.966  12.124  1.00  0.63           N  
ATOM   3458  OD1 ASN A 442      -8.228  11.772  10.390  1.00  0.64           O  
ATOM   3459  N   VAL A 443     -12.201  13.306   7.171  1.00  0.78           N  
ATOM   3460  CA  VAL A 443     -13.514  13.229   6.540  1.00  0.78           C  
ATOM   3461  C   VAL A 443     -13.765  11.809   6.040  1.00  0.78           C  
ATOM   3462  CB  VAL A 443     -13.643  14.235   5.375  1.00  0.77           C  
ATOM   3463  O   VAL A 443     -12.904  11.211   5.392  1.00  0.75           O  
ATOM   3464  CG1 VAL A 443     -15.022  14.133   4.723  1.00  0.77           C  
ATOM   3465  CG2 VAL A 443     -13.386  15.658   5.867  1.00  0.76           C  
ATOM   3466  N   TYR A 444     -15.038  11.242   6.315  1.00  0.77           N  
ATOM   3467  CA  TYR A 444     -15.353   9.871   5.928  1.00  0.77           C  
ATOM   3468  C   TYR A 444     -16.826   9.733   5.563  1.00  0.78           C  
ATOM   3469  CB  TYR A 444     -15.003   8.899   7.059  1.00  0.75           C  
ATOM   3470  O   TYR A 444     -17.656  10.542   5.986  1.00  0.77           O  
ATOM   3471  CG  TYR A 444     -15.812   9.111   8.315  1.00  0.72           C  
ATOM   3472  CD1 TYR A 444     -15.419  10.044   9.272  1.00  0.70           C  
ATOM   3473  CD2 TYR A 444     -16.972   8.379   8.548  1.00  0.70           C  
ATOM   3474  CE1 TYR A 444     -16.161  10.242  10.432  1.00  0.66           C  
ATOM   3475  CE2 TYR A 444     -17.721   8.568   9.704  1.00  0.67           C  
ATOM   3476  OH  TYR A 444     -18.047   9.692  11.785  1.00  0.55           O  
ATOM   3477  CZ  TYR A 444     -17.309   9.501  10.638  1.00  0.63           C  
ATOM   3478  N   VAL A 445     -17.102   8.717   4.774  1.00  0.78           N  
ATOM   3479  CA  VAL A 445     -18.398   8.074   4.584  1.00  0.78           C  
ATOM   3480  C   VAL A 445     -18.238   6.557   4.660  1.00  0.78           C  
ATOM   3481  CB  VAL A 445     -19.038   8.475   3.237  1.00  0.76           C  
ATOM   3482  O   VAL A 445     -17.302   5.996   4.085  1.00  0.75           O  
ATOM   3483  CG1 VAL A 445     -18.186   7.988   2.067  1.00  0.70           C  
ATOM   3484  CG2 VAL A 445     -20.458   7.920   3.135  1.00  0.70           C  
ATOM   3485  N   LYS A 446     -19.117   5.845   5.516  1.00  0.75           N  
ATOM   3486  CA  LYS A 446     -19.151   4.390   5.629  1.00  0.76           C  
ATOM   3487  C   LYS A 446     -20.572   3.858   5.465  1.00  0.76           C  
ATOM   3488  CB  LYS A 446     -18.575   3.942   6.973  1.00  0.73           C  
ATOM   3489  O   LYS A 446     -21.537   4.525   5.843  1.00  0.76           O  
ATOM   3490  CG  LYS A 446     -19.450   4.292   8.168  1.00  0.68           C  
ATOM   3491  CD  LYS A 446     -18.853   3.772   9.470  1.00  0.66           C  
ATOM   3492  CE  LYS A 446     -19.736   4.107  10.664  1.00  0.59           C  
ATOM   3493  NZ  LYS A 446     -19.201   3.521  11.930  1.00  0.53           N  
ATOM   3494  N   PHE A 447     -20.635   2.582   4.897  1.00  0.75           N  
ATOM   3495  CA  PHE A 447     -21.892   1.843   4.939  1.00  0.76           C  
ATOM   3496  C   PHE A 447     -22.141   1.278   6.332  1.00  0.76           C  
ATOM   3497  CB  PHE A 447     -21.887   0.711   3.907  1.00  0.73           C  
ATOM   3498  O   PHE A 447     -21.210   0.820   6.998  1.00  0.74           O  
ATOM   3499  CG  PHE A 447     -21.814   1.190   2.482  1.00  0.71           C  
ATOM   3500  CD1 PHE A 447     -22.825   1.978   1.946  1.00  0.69           C  
ATOM   3501  CD2 PHE A 447     -20.733   0.851   1.678  1.00  0.71           C  
ATOM   3502  CE1 PHE A 447     -22.760   2.422   0.627  1.00  0.69           C  
ATOM   3503  CE2 PHE A 447     -20.661   1.292   0.359  1.00  0.68           C  
ATOM   3504  CZ  PHE A 447     -21.676   2.076  -0.164  1.00  0.66           C  
ATOM   3505  N   GLY A 448     -23.412   1.429   6.828  1.00  0.76           N  
ATOM   3506  CA  GLY A 448     -23.912   0.943   8.105  1.00  0.77           C  
ATOM   3507  C   GLY A 448     -24.408   2.053   9.012  1.00  0.77           C  
ATOM   3508  O   GLY A 448     -24.471   3.214   8.604  1.00  0.75           O  
ATOM   3509  N   THR A 449     -24.817   1.791  10.308  1.00  0.65           N  
ATOM   3510  CA  THR A 449     -25.433   2.707  11.261  1.00  0.64           C  
ATOM   3511  C   THR A 449     -24.478   3.014  12.411  1.00  0.63           C  
ATOM   3512  CB  THR A 449     -26.747   2.131  11.821  1.00  0.59           C  
ATOM   3513  O   THR A 449     -24.790   3.827  13.283  1.00  0.59           O  
ATOM   3514  CG2 THR A 449     -27.806   2.017  10.729  1.00  0.51           C  
ATOM   3515  OG1 THR A 449     -26.497   0.829  12.366  1.00  0.61           O  
ATOM   3516  N   GLU A 450     -23.422   2.341  12.475  1.00  0.66           N  
ATOM   3517  CA  GLU A 450     -22.512   2.519  13.603  1.00  0.68           C  
ATOM   3518  C   GLU A 450     -21.848   3.893  13.564  1.00  0.66           C  
ATOM   3519  CB  GLU A 450     -21.447   1.420  13.613  1.00  0.62           C  
ATOM   3520  O   GLU A 450     -21.052   4.178  12.667  1.00  0.63           O  
ATOM   3521  CG  GLU A 450     -20.695   1.304  14.931  1.00  0.56           C  
ATOM   3522  CD  GLU A 450     -19.565   0.288  14.890  1.00  0.58           C  
ATOM   3523  OE1 GLU A 450     -19.456  -0.459  13.891  1.00  0.61           O  
ATOM   3524  OE2 GLU A 450     -18.782   0.239  15.865  1.00  0.53           O  
ATOM   3525  N   LYS A 451     -22.321   4.804  14.544  1.00  0.64           N  
ATOM   3526  CA  LYS A 451     -21.644   6.057  14.868  1.00  0.61           C  
ATOM   3527  C   LYS A 451     -20.346   5.800  15.628  1.00  0.61           C  
ATOM   3528  CB  LYS A 451     -22.561   6.965  15.689  1.00  0.57           C  
ATOM   3529  O   LYS A 451     -20.307   4.967  16.536  1.00  0.55           O  
ATOM   3530  CG  LYS A 451     -23.811   7.415  14.947  1.00  0.52           C  
ATOM   3531  CD  LYS A 451     -24.629   8.398  15.776  1.00  0.54           C  
ATOM   3532  CE  LYS A 451     -25.897   8.824  15.048  1.00  0.46           C  
ATOM   3533  NZ  LYS A 451     -26.688   9.810  15.845  1.00  0.39           N  
ATOM   3534  N   GLY A 452     -19.394   6.416  15.170  1.00  0.51           N  
ATOM   3535  CA  GLY A 452     -18.085   6.355  15.801  1.00  0.49           C  
ATOM   3536  C   GLY A 452     -17.000   5.838  14.875  1.00  0.50           C  
ATOM   3537  O   GLY A 452     -17.130   4.753  14.304  1.00  0.47           O  
ATOM   3538  N   ILE A 453     -16.312   6.640  14.076  1.00  0.44           N  
ATOM   3539  CA  ILE A 453     -14.966   6.357  13.590  1.00  0.43           C  
ATOM   3540  C   ILE A 453     -14.042   6.063  14.770  1.00  0.44           C  
ATOM   3541  CB  ILE A 453     -14.409   7.530  12.753  1.00  0.40           C  
ATOM   3542  O   ILE A 453     -14.003   6.824  15.740  1.00  0.43           O  
ATOM   3543  CG1 ILE A 453     -15.290   7.773  11.522  1.00  0.37           C  
ATOM   3544  CG2 ILE A 453     -12.958   7.260  12.343  1.00  0.37           C  
ATOM   3545  CD1 ILE A 453     -14.928   9.029  10.740  1.00  0.34           C  
ATOM   3546  N   LYS A 454     -13.351   4.929  14.789  1.00  0.40           N  
ATOM   3547  CA  LYS A 454     -11.942   4.990  15.169  1.00  0.39           C  
ATOM   3548  C   LYS A 454     -11.187   6.008  14.319  1.00  0.40           C  
ATOM   3549  CB  LYS A 454     -11.291   3.612  15.037  1.00  0.38           C  
ATOM   3550  O   LYS A 454     -11.241   5.960  13.089  1.00  0.38           O  
ATOM   3551  CG  LYS A 454     -11.692   2.631  16.129  1.00  0.35           C  
ATOM   3552  CD  LYS A 454     -10.945   1.310  15.996  1.00  0.38           C  
ATOM   3553  CE  LYS A 454     -11.386   0.308  17.055  1.00  0.34           C  
ATOM   3554  NZ  LYS A 454     -10.721  -1.017  16.875  1.00  0.35           N  
ATOM   3555  N   PRO A 455     -11.210   7.409  14.646  1.00  0.40           N  
ATOM   3556  CA  PRO A 455     -10.295   8.237  13.856  1.00  0.39           C  
ATOM   3557  C   PRO A 455      -9.503   7.427  12.831  1.00  0.40           C  
ATOM   3558  CB  PRO A 455      -9.366   8.841  14.911  1.00  0.38           C  
ATOM   3559  O   PRO A 455      -9.192   6.258  13.071  1.00  0.38           O  
ATOM   3560  CG  PRO A 455      -9.930   8.391  16.220  1.00  0.35           C  
ATOM   3561  CD  PRO A 455     -10.979   7.349  15.954  1.00  0.38           C  
ATOM   3562  N   TYR A 456      -9.592   7.603  11.331  1.00  0.37           N  
ATOM   3563  CA  TYR A 456      -8.477   7.169  10.497  1.00  0.37           C  
ATOM   3564  C   TYR A 456      -7.239   6.895  11.342  1.00  0.37           C  
ATOM   3565  CB  TYR A 456      -8.160   8.223   9.432  1.00  0.35           C  
ATOM   3566  O   TYR A 456      -6.709   7.801  11.990  1.00  0.35           O  
ATOM   3567  CG  TYR A 456      -7.094   7.794   8.453  1.00  0.33           C  
ATOM   3568  CD1 TYR A 456      -7.399   6.953   7.385  1.00  0.32           C  
ATOM   3569  CD2 TYR A 456      -5.781   8.229   8.594  1.00  0.34           C  
ATOM   3570  CE1 TYR A 456      -6.420   6.555   6.481  1.00  0.34           C  
ATOM   3571  CE2 TYR A 456      -4.793   7.836   7.696  1.00  0.36           C  
ATOM   3572  OH  TYR A 456      -4.149   6.609   5.753  1.00  0.27           O  
ATOM   3573  CZ  TYR A 456      -5.122   7.001   6.644  1.00  0.32           C  
ATOM   3574  N   ASN A 457      -7.236   5.901  11.891  1.00  0.32           N  
ATOM   3575  CA  ASN A 457      -5.970   5.351  12.364  1.00  0.32           C  
ATOM   3576  C   ASN A 457      -5.106   4.857  11.207  1.00  0.32           C  
ATOM   3577  CB  ASN A 457      -6.216   4.218  13.363  1.00  0.30           C  
ATOM   3578  O   ASN A 457      -5.434   3.859  10.563  1.00  0.30           O  
ATOM   3579  CG  ASN A 457      -4.969   3.839  14.136  1.00  0.29           C  
ATOM   3580  ND2 ASN A 457      -5.140   3.042  15.185  1.00  0.28           N  
ATOM   3581  OD1 ASN A 457      -3.860   4.261  13.795  1.00  0.30           O  
ATOM   3582  N   PRO A 458      -4.497   5.878  10.318  1.00  0.32           N  
ATOM   3583  CA  PRO A 458      -3.655   5.203   9.327  1.00  0.31           C  
ATOM   3584  C   PRO A 458      -3.195   3.821   9.786  1.00  0.32           C  
ATOM   3585  CB  PRO A 458      -2.464   6.152   9.172  1.00  0.29           C  
ATOM   3586  O   PRO A 458      -2.680   3.040   8.983  1.00  0.30           O  
ATOM   3587  CG  PRO A 458      -2.516   7.031  10.379  1.00  0.28           C  
ATOM   3588  CD  PRO A 458      -3.897   6.956  10.965  1.00  0.33           C  
ATOM   3589  N   THR A 459      -3.439   3.556  11.045  1.00  0.28           N  
ATOM   3590  CA  THR A 459      -2.965   2.427  11.837  1.00  0.29           C  
ATOM   3591  C   THR A 459      -3.935   1.252  11.739  1.00  0.28           C  
ATOM   3592  CB  THR A 459      -2.779   2.820  13.314  1.00  0.25           C  
ATOM   3593  O   THR A 459      -3.560   0.108  12.004  1.00  0.26           O  
ATOM   3594  CG2 THR A 459      -1.526   3.670  13.503  1.00  0.25           C  
ATOM   3595  OG1 THR A 459      -3.921   3.568  13.751  1.00  0.27           O  
ATOM   3596  N   ASN A 460      -5.030   1.402  11.085  1.00  0.30           N  
ATOM   3597  CA  ASN A 460      -5.838   0.241  10.728  1.00  0.29           C  
ATOM   3598  C   ASN A 460      -5.420  -0.341   9.380  1.00  0.30           C  
ATOM   3599  CB  ASN A 460      -7.324   0.605  10.711  1.00  0.28           C  
ATOM   3600  O   ASN A 460      -5.379   0.374   8.377  1.00  0.28           O  
ATOM   3601  CG  ASN A 460      -8.088  -0.002  11.871  1.00  0.27           C  
ATOM   3602  ND2 ASN A 460      -9.298   0.490  12.106  1.00  0.27           N  
ATOM   3603  OD1 ASN A 460      -7.593  -0.905  12.552  1.00  0.30           O  
ATOM   3604  N   LYS A 461      -4.198  -1.120   9.394  1.00  0.27           N  
ATOM   3605  CA  LYS A 461      -3.337  -2.226   8.988  1.00  0.27           C  
ATOM   3606  C   LYS A 461      -3.451  -2.490   7.490  1.00  0.27           C  
ATOM   3607  CB  LYS A 461      -3.686  -3.493   9.771  1.00  0.25           C  
ATOM   3608  O   LYS A 461      -4.487  -2.959   7.013  1.00  0.26           O  
ATOM   3609  CG  LYS A 461      -3.124  -3.521  11.185  1.00  0.24           C  
ATOM   3610  CD  LYS A 461      -3.359  -4.869  11.854  1.00  0.28           C  
ATOM   3611  CE  LYS A 461      -2.809  -4.894  13.273  1.00  0.22           C  
ATOM   3612  NZ  LYS A 461      -2.996  -6.229  13.917  1.00  0.23           N  
ATOM   3613  N   LYS A 462      -3.039  -1.290   6.600  1.00  0.28           N  
ATOM   3614  CA  LYS A 462      -2.500  -1.566   5.271  1.00  0.27           C  
ATOM   3615  C   LYS A 462      -2.629  -0.348   4.361  1.00  0.28           C  
ATOM   3616  CB  LYS A 462      -3.210  -2.767   4.642  1.00  0.26           C  
ATOM   3617  O   LYS A 462      -2.564  -0.471   3.137  1.00  0.27           O  
ATOM   3618  CG  LYS A 462      -2.818  -4.105   5.251  1.00  0.25           C  
ATOM   3619  CD  LYS A 462      -3.452  -5.268   4.498  1.00  0.28           C  
ATOM   3620  CE  LYS A 462      -3.076  -6.607   5.117  1.00  0.23           C  
ATOM   3621  NZ  LYS A 462      -3.660  -7.753   4.357  1.00  0.23           N  
ATOM   3622  N   ALA A 463      -2.758   0.863   4.865  1.00  0.26           N  
ATOM   3623  CA  ALA A 463      -2.798   2.158   4.191  1.00  0.26           C  
ATOM   3624  C   ALA A 463      -1.568   2.994   4.536  1.00  0.26           C  
ATOM   3625  CB  ALA A 463      -4.071   2.913   4.563  1.00  0.24           C  
ATOM   3626  O   ALA A 463      -1.160   3.059   5.698  1.00  0.25           O  
ATOM   3627  N   LEU A 464      -0.463   2.923   3.530  1.00  0.27           N  
ATOM   3628  CA  LEU A 464       0.573   3.780   2.966  1.00  0.27           C  
ATOM   3629  C   LEU A 464       1.632   4.114   4.011  1.00  0.28           C  
ATOM   3630  CB  LEU A 464      -0.040   5.069   2.413  1.00  0.26           C  
ATOM   3631  O   LEU A 464       1.351   4.821   4.981  1.00  0.27           O  
ATOM   3632  CG  LEU A 464      -0.806   4.946   1.095  1.00  0.25           C  
ATOM   3633  CD1 LEU A 464      -1.696   6.166   0.883  1.00  0.22           C  
ATOM   3634  CD2 LEU A 464       0.160   4.772  -0.071  1.00  0.25           C  
ATOM   3635  N   MET A 465       2.401   3.192   4.561  1.00  0.26           N  
ATOM   3636  CA  MET A 465       3.737   3.498   5.064  1.00  0.28           C  
ATOM   3637  C   MET A 465       4.322   4.712   4.350  1.00  0.26           C  
ATOM   3638  CB  MET A 465       4.665   2.294   4.894  1.00  0.24           C  
ATOM   3639  O   MET A 465       4.668   4.636   3.170  1.00  0.25           O  
ATOM   3640  CG  MET A 465       4.578   1.288   6.031  1.00  0.24           C  
ATOM   3641  SD  MET A 465       5.883   0.002   5.933  1.00  0.26           S  
ATOM   3642  CE  MET A 465       5.482  -0.740   4.326  1.00  0.24           C  
ATOM   3643  N   TYR A 466       3.834   5.866   4.391  1.00  0.31           N  
ATOM   3644  CA  TYR A 466       4.790   6.957   4.241  1.00  0.32           C  
ATOM   3645  C   TYR A 466       5.869   6.888   5.315  1.00  0.31           C  
ATOM   3646  CB  TYR A 466       4.076   8.310   4.303  1.00  0.29           C  
ATOM   3647  O   TYR A 466       5.596   7.127   6.494  1.00  0.30           O  
ATOM   3648  CG  TYR A 466       3.323   8.658   3.042  1.00  0.28           C  
ATOM   3649  CD1 TYR A 466       3.977   9.228   1.952  1.00  0.26           C  
ATOM   3650  CD2 TYR A 466       1.957   8.419   2.938  1.00  0.28           C  
ATOM   3651  CE1 TYR A 466       3.287   9.551   0.788  1.00  0.28           C  
ATOM   3652  CE2 TYR A 466       1.257   8.739   1.780  1.00  0.30           C  
ATOM   3653  OH  TYR A 466       1.241   9.622  -0.438  1.00  0.22           O  
ATOM   3654  CZ  TYR A 466       1.929   9.303   0.712  1.00  0.26           C  
ATOM   3655  N   ILE A 467       6.776   5.935   5.523  1.00  0.34           N  
ATOM   3656  CA  ILE A 467       8.142   6.316   5.863  1.00  0.34           C  
ATOM   3657  C   ILE A 467       8.378   7.778   5.490  1.00  0.33           C  
ATOM   3658  CB  ILE A 467       9.174   5.409   5.157  1.00  0.31           C  
ATOM   3659  O   ILE A 467       8.110   8.187   4.357  1.00  0.32           O  
ATOM   3660  CG1 ILE A 467       8.888   3.935   5.465  1.00  0.29           C  
ATOM   3661  CG2 ILE A 467      10.599   5.788   5.570  1.00  0.29           C  
ATOM   3662  CD1 ILE A 467       9.779   2.960   4.707  1.00  0.27           C  
ATOM   3663  N   SER A 468       7.973   8.953   6.113  1.00  0.40           N  
ATOM   3664  CA  SER A 468       8.667  10.173   5.714  1.00  0.40           C  
ATOM   3665  C   SER A 468       9.825   9.868   4.770  1.00  0.41           C  
ATOM   3666  CB  SER A 468       9.183  10.922   6.943  1.00  0.38           C  
ATOM   3667  O   SER A 468      10.704   9.067   5.096  1.00  0.39           O  
ATOM   3668  OG  SER A 468      10.265  10.226   7.538  1.00  0.36           O  
ATOM   3669  N   LYS A 469       9.780   9.277   3.541  1.00  0.50           N  
ATOM   3670  CA  LYS A 469      10.863   9.302   2.563  1.00  0.49           C  
ATOM   3671  C   LYS A 469      12.038  10.137   3.066  1.00  0.51           C  
ATOM   3672  CB  LYS A 469      10.366   9.850   1.225  1.00  0.46           C  
ATOM   3673  O   LYS A 469      11.869  11.304   3.425  1.00  0.49           O  
ATOM   3674  CG  LYS A 469      11.310   9.589   0.060  1.00  0.43           C  
ATOM   3675  CD  LYS A 469      10.710  10.056  -1.260  1.00  0.47           C  
ATOM   3676  CE  LYS A 469      11.669   9.831  -2.421  1.00  0.36           C  
ATOM   3677  NZ  LYS A 469      11.067  10.241  -3.725  1.00  0.35           N  
ATOM   3678  N   ASN A 470      13.085   9.532   3.749  1.00  0.60           N  
ATOM   3679  CA  ASN A 470      14.348  10.244   3.585  1.00  0.60           C  
ATOM   3680  C   ASN A 470      14.512  10.775   2.164  1.00  0.61           C  
ATOM   3681  CB  ASN A 470      15.526   9.341   3.955  1.00  0.57           C  
ATOM   3682  O   ASN A 470      14.597   9.997   1.212  1.00  0.59           O  
ATOM   3683  CG  ASN A 470      16.837  10.097   4.040  1.00  0.55           C  
ATOM   3684  ND2 ASN A 470      17.911   9.386   4.362  1.00  0.56           N  
ATOM   3685  OD1 ASN A 470      16.884  11.310   3.820  1.00  0.57           O  
ATOM   3686  N   PHE A 471      14.225  12.071   1.996  1.00  0.64           N  
ATOM   3687  CA  PHE A 471      14.475  12.715   0.711  1.00  0.64           C  
ATOM   3688  C   PHE A 471      15.954  12.650   0.352  1.00  0.64           C  
ATOM   3689  CB  PHE A 471      14.004  14.172   0.739  1.00  0.62           C  
ATOM   3690  O   PHE A 471      16.332  12.906  -0.793  1.00  0.62           O  
ATOM   3691  CG  PHE A 471      12.507  14.326   0.762  1.00  0.58           C  
ATOM   3692  CD1 PHE A 471      11.746  14.024  -0.361  1.00  0.55           C  
ATOM   3693  CD2 PHE A 471      11.861  14.774   1.906  1.00  0.56           C  
ATOM   3694  CE1 PHE A 471      10.361  14.166  -0.343  1.00  0.55           C  
ATOM   3695  CE2 PHE A 471      10.477  14.919   1.932  1.00  0.57           C  
ATOM   3696  CZ  PHE A 471       9.729  14.615   0.806  1.00  0.51           C  
ATOM   3697  N   PHE A 472      16.743  12.316   1.346  1.00  0.63           N  
ATOM   3698  CA  PHE A 472      18.165  12.109   1.098  1.00  0.63           C  
ATOM   3699  C   PHE A 472      18.424  10.697   0.585  1.00  0.63           C  
ATOM   3700  CB  PHE A 472      18.976  12.362   2.372  1.00  0.60           C  
ATOM   3701  O   PHE A 472      18.374   9.733   1.352  1.00  0.60           O  
ATOM   3702  CG  PHE A 472      20.447  12.563   2.125  1.00  0.56           C  
ATOM   3703  CD1 PHE A 472      20.923  13.767   1.621  1.00  0.53           C  
ATOM   3704  CD2 PHE A 472      21.354  11.547   2.398  1.00  0.54           C  
ATOM   3705  CE1 PHE A 472      22.284  13.955   1.391  1.00  0.53           C  
ATOM   3706  CE2 PHE A 472      22.716  11.728   2.171  1.00  0.54           C  
ATOM   3707  CZ  PHE A 472      23.178  12.933   1.667  1.00  0.50           C  
ATOM   3708  N   ASN A 473      18.446  10.523  -0.770  1.00  0.58           N  
ATOM   3709  CA  ASN A 473      18.862   9.282  -1.417  1.00  0.57           C  
ATOM   3710  C   ASN A 473      20.368   9.257  -1.665  1.00  0.58           C  
ATOM   3711  CB  ASN A 473      18.104   9.081  -2.730  1.00  0.54           C  
ATOM   3712  O   ASN A 473      20.851   9.847  -2.633  1.00  0.56           O  
ATOM   3713  CG  ASN A 473      18.367   7.724  -3.354  1.00  0.51           C  
ATOM   3714  ND2 ASN A 473      17.620   7.399  -4.403  1.00  0.50           N  
ATOM   3715  OD1 ASN A 473      19.233   6.974  -2.897  1.00  0.53           O  
ATOM   3716  N   LEU A 474      21.126   8.608  -0.793  1.00  0.56           N  
ATOM   3717  CA  LEU A 474      22.568   8.443  -0.943  1.00  0.56           C  
ATOM   3718  C   LEU A 474      22.902   7.762  -2.265  1.00  0.56           C  
ATOM   3719  CB  LEU A 474      23.138   7.631   0.222  1.00  0.54           C  
ATOM   3720  O   LEU A 474      23.976   7.985  -2.829  1.00  0.55           O  
ATOM   3721  CG  LEU A 474      23.327   8.379   1.543  1.00  0.53           C  
ATOM   3722  CD1 LEU A 474      23.548   7.392   2.685  1.00  0.48           C  
ATOM   3723  CD2 LEU A 474      24.492   9.357   1.442  1.00  0.49           C  
ATOM   3724  N   ASP A 475      21.941   6.890  -2.821  1.00  0.49           N  
ATOM   3725  CA  ASP A 475      22.234   6.113  -4.021  1.00  0.50           C  
ATOM   3726  C   ASP A 475      22.111   6.974  -5.276  1.00  0.49           C  
ATOM   3727  CB  ASP A 475      21.301   4.904  -4.119  1.00  0.47           C  
ATOM   3728  O   ASP A 475      22.818   6.749  -6.261  1.00  0.48           O  
ATOM   3729  CG  ASP A 475      21.526   3.890  -3.011  1.00  0.45           C  
ATOM   3730  OD1 ASP A 475      22.691   3.664  -2.618  1.00  0.46           O  
ATOM   3731  OD2 ASP A 475      20.530   3.310  -2.528  1.00  0.51           O  
ATOM   3732  N   ALA A 476      21.296   7.969  -5.278  1.00  0.51           N  
ATOM   3733  CA  ALA A 476      20.997   8.833  -6.417  1.00  0.51           C  
ATOM   3734  C   ALA A 476      21.895  10.067  -6.420  1.00  0.51           C  
ATOM   3735  CB  ALA A 476      19.528   9.247  -6.400  1.00  0.46           C  
ATOM   3736  O   ALA A 476      21.896  10.839  -7.383  1.00  0.48           O  
ATOM   3737  N   ALA A 477      22.835  10.165  -5.414  1.00  0.55           N  
ATOM   3738  CA  ALA A 477      23.546  11.416  -5.165  1.00  0.56           C  
ATOM   3739  C   ALA A 477      24.820  11.499  -6.001  1.00  0.56           C  
ATOM   3740  CB  ALA A 477      23.877  11.554  -3.680  1.00  0.52           C  
ATOM   3741  O   ALA A 477      25.571  10.526  -6.097  1.00  0.54           O  
ATOM   3742  N   SER A 478      24.813  12.456  -6.916  1.00  0.55           N  
ATOM   3743  CA  SER A 478      26.101  12.894  -7.446  1.00  0.55           C  
ATOM   3744  C   SER A 478      26.853  13.751  -6.432  1.00  0.55           C  
ATOM   3745  CB  SER A 478      25.908  13.678  -8.745  1.00  0.52           C  
ATOM   3746  O   SER A 478      26.277  14.661  -5.833  1.00  0.53           O  
ATOM   3747  OG  SER A 478      24.957  14.714  -8.571  1.00  0.52           O  
ATOM   3748  N   TRP A 479      28.026  13.344  -6.000  1.00  0.58           N  
ATOM   3749  CA  TRP A 479      28.942  13.981  -5.060  1.00  0.62           C  
ATOM   3750  C   TRP A 479      30.065  14.702  -5.799  1.00  0.59           C  
ATOM   3751  CB  TRP A 479      29.530  12.947  -4.096  1.00  0.55           C  
ATOM   3752  O   TRP A 479      30.733  14.113  -6.652  1.00  0.56           O  
ATOM   3753  CG  TRP A 479      28.501  12.210  -3.293  1.00  0.52           C  
ATOM   3754  CD1 TRP A 479      27.925  11.007  -3.596  1.00  0.47           C  
ATOM   3755  CD2 TRP A 479      27.921  12.631  -2.054  1.00  0.48           C  
ATOM   3756  CE2 TRP A 479      27.001  11.633  -1.663  1.00  0.47           C  
ATOM   3757  CE3 TRP A 479      28.090  13.756  -1.237  1.00  0.54           C  
ATOM   3758  NE1 TRP A 479      27.023  10.655  -2.620  1.00  0.50           N  
ATOM   3759  CH2 TRP A 479      26.438  12.839   0.295  1.00  0.45           C  
ATOM   3760  CZ2 TRP A 479      26.252  11.728  -0.487  1.00  0.51           C  
ATOM   3761  CZ3 TRP A 479      27.345  13.848  -0.067  1.00  0.42           C  
ATOM   3762  N   THR A 480      30.072  16.014  -5.613  1.00  0.59           N  
ATOM   3763  CA  THR A 480      31.241  16.801  -5.991  1.00  0.59           C  
ATOM   3764  C   THR A 480      32.224  16.901  -4.828  1.00  0.59           C  
ATOM   3765  CB  THR A 480      30.838  18.215  -6.449  1.00  0.56           C  
ATOM   3766  O   THR A 480      31.818  17.062  -3.676  1.00  0.56           O  
ATOM   3767  CG2 THR A 480      30.232  18.188  -7.848  1.00  0.51           C  
ATOM   3768  OG1 THR A 480      29.875  18.751  -5.533  1.00  0.57           O  
ATOM   3769  N   GLN A 481      33.576  16.395  -5.056  1.00  0.59           N  
ATOM   3770  CA  GLN A 481      34.738  16.471  -4.176  1.00  0.57           C  
ATOM   3771  C   GLN A 481      34.683  15.391  -3.099  1.00  0.58           C  
ATOM   3772  CB  GLN A 481      34.833  17.854  -3.530  1.00  0.54           C  
ATOM   3773  O   GLN A 481      35.268  15.549  -2.025  1.00  0.55           O  
ATOM   3774  CG  GLN A 481      35.029  18.987  -4.528  1.00  0.51           C  
ATOM   3775  CD  GLN A 481      35.211  20.335  -3.856  1.00  0.54           C  
ATOM   3776  NE2 GLN A 481      35.606  21.337  -4.635  1.00  0.42           N  
ATOM   3777  OE1 GLN A 481      34.996  20.476  -2.648  1.00  0.56           O  
ATOM   3778  N   GLY A 482      34.031  14.212  -3.372  1.00  0.58           N  
ATOM   3779  CA  GLY A 482      34.004  13.012  -2.551  1.00  0.57           C  
ATOM   3780  C   GLY A 482      33.672  11.758  -3.338  1.00  0.58           C  
ATOM   3781  O   GLY A 482      33.177  11.839  -4.464  1.00  0.56           O  
ATOM   3782  N   VAL A 483      34.326  10.680  -2.959  1.00  0.54           N  
ATOM   3783  CA  VAL A 483      34.109   9.342  -3.500  1.00  0.55           C  
ATOM   3784  C   VAL A 483      33.230   8.535  -2.547  1.00  0.54           C  
ATOM   3785  CB  VAL A 483      35.445   8.605  -3.746  1.00  0.51           C  
ATOM   3786  O   VAL A 483      33.450   8.543  -1.333  1.00  0.53           O  
ATOM   3787  CG1 VAL A 483      35.246   7.431  -4.702  1.00  0.44           C  
ATOM   3788  CG2 VAL A 483      36.493   9.572  -4.292  1.00  0.46           C  
ATOM   3789  N   ARG A 484      32.233   8.035  -3.102  1.00  0.57           N  
ATOM   3790  CA  ARG A 484      31.523   6.950  -2.432  1.00  0.57           C  
ATOM   3791  C   ARG A 484      32.469   5.802  -2.096  1.00  0.58           C  
ATOM   3792  CB  ARG A 484      30.372   6.442  -3.303  1.00  0.54           C  
ATOM   3793  O   ARG A 484      33.162   5.284  -2.974  1.00  0.57           O  
ATOM   3794  CG  ARG A 484      29.448   5.466  -2.594  1.00  0.52           C  
ATOM   3795  CD  ARG A 484      28.273   5.061  -3.474  1.00  0.54           C  
ATOM   3796  NE  ARG A 484      27.457   4.028  -2.842  1.00  0.45           N  
ATOM   3797  NH1 ARG A 484      26.138   3.642  -4.700  1.00  0.34           N  
ATOM   3798  NH2 ARG A 484      25.785   2.455  -2.771  1.00  0.29           N  
ATOM   3799  CZ  ARG A 484      26.462   3.377  -3.439  1.00  0.47           C  
ATOM   3800  N   GLN A 485      32.486   5.491  -0.777  1.00  0.50           N  
ATOM   3801  CA  GLN A 485      33.120   4.261  -0.315  1.00  0.51           C  
ATOM   3802  C   GLN A 485      32.077   3.223   0.088  1.00  0.50           C  
ATOM   3803  CB  GLN A 485      34.057   4.547   0.859  1.00  0.49           C  
ATOM   3804  O   GLN A 485      31.405   3.375   1.111  1.00  0.49           O  
ATOM   3805  CG  GLN A 485      35.278   5.377   0.483  1.00  0.48           C  
ATOM   3806  CD  GLN A 485      36.584   4.701   0.854  1.00  0.52           C  
ATOM   3807  NE2 GLN A 485      37.664   5.088   0.183  1.00  0.41           N  
ATOM   3808  OE1 GLN A 485      36.623   3.839   1.738  1.00  0.54           O  
ATOM   3809  N   GLY A 486      31.764   2.277  -0.967  1.00  0.48           N  
ATOM   3810  CA  GLY A 486      30.780   1.219  -0.805  1.00  0.48           C  
ATOM   3811  C   GLY A 486      29.357   1.736  -0.709  1.00  0.47           C  
ATOM   3812  O   GLY A 486      29.001   2.716  -1.367  1.00  0.45           O  
ATOM   3813  N   ASN A 487      28.394   1.029  -0.224  1.00  0.36           N  
ATOM   3814  CA  ASN A 487      26.964   1.316  -0.203  1.00  0.38           C  
ATOM   3815  C   ASN A 487      26.611   2.330   0.881  1.00  0.36           C  
ATOM   3816  CB  ASN A 487      26.161   0.028  -0.006  1.00  0.33           C  
ATOM   3817  O   ASN A 487      25.471   2.790   0.960  1.00  0.34           O  
ATOM   3818  CG  ASN A 487      26.601  -1.083  -0.939  1.00  0.31           C  
ATOM   3819  ND2 ASN A 487      26.133  -2.298  -0.677  1.00  0.26           N  
ATOM   3820  OD1 ASN A 487      27.356  -0.851  -1.887  1.00  0.33           O  
ATOM   3821  N   LYS A 488      27.544   2.964   1.650  1.00  0.45           N  
ATOM   3822  CA  LYS A 488      27.012   3.593   2.855  1.00  0.45           C  
ATOM   3823  C   LYS A 488      27.965   4.660   3.386  1.00  0.45           C  
ATOM   3824  CB  LYS A 488      26.746   2.543   3.936  1.00  0.40           C  
ATOM   3825  O   LYS A 488      27.700   5.279   4.418  1.00  0.42           O  
ATOM   3826  CG  LYS A 488      25.641   1.559   3.584  1.00  0.38           C  
ATOM   3827  CD  LYS A 488      25.328   0.629   4.749  1.00  0.42           C  
ATOM   3828  CE  LYS A 488      24.201  -0.336   4.409  1.00  0.32           C  
ATOM   3829  NZ  LYS A 488      23.834  -1.194   5.576  1.00  0.32           N  
ATOM   3830  N   SER A 489      29.105   5.024   2.772  1.00  0.49           N  
ATOM   3831  CA  SER A 489      29.983   6.098   3.227  1.00  0.50           C  
ATOM   3832  C   SER A 489      30.522   6.907   2.052  1.00  0.49           C  
ATOM   3833  CB  SER A 489      31.145   5.532   4.043  1.00  0.46           C  
ATOM   3834  O   SER A 489      30.638   6.392   0.938  1.00  0.47           O  
ATOM   3835  OG  SER A 489      31.935   4.659   3.254  1.00  0.43           O  
ATOM   3836  N   ILE A 490      30.515   8.161   2.217  1.00  0.54           N  
ATOM   3837  CA  ILE A 490      31.180   9.102   1.323  1.00  0.53           C  
ATOM   3838  C   ILE A 490      32.506   9.547   1.936  1.00  0.54           C  
ATOM   3839  CB  ILE A 490      30.288  10.328   1.027  1.00  0.51           C  
ATOM   3840  O   ILE A 490      32.560   9.917   3.112  1.00  0.53           O  
ATOM   3841  CG1 ILE A 490      28.934   9.880   0.463  1.00  0.44           C  
ATOM   3842  CG2 ILE A 490      30.992  11.288   0.063  1.00  0.46           C  
ATOM   3843  CD1 ILE A 490      27.921  11.006   0.316  1.00  0.45           C  
ATOM   3844  N   GLN A 491      33.606   9.272   1.283  1.00  0.53           N  
ATOM   3845  CA  GLN A 491      34.918   9.839   1.576  1.00  0.54           C  
ATOM   3846  C   GLN A 491      35.136  11.143   0.814  1.00  0.54           C  
ATOM   3847  CB  GLN A 491      36.024   8.840   1.233  1.00  0.50           C  
ATOM   3848  O   GLN A 491      35.033  11.175  -0.414  1.00  0.52           O  
ATOM   3849  CG  GLN A 491      37.407   9.269   1.702  1.00  0.48           C  
ATOM   3850  CD  GLN A 491      38.462   8.203   1.470  1.00  0.50           C  
ATOM   3851  NE2 GLN A 491      39.673   8.452   1.957  1.00  0.38           N  
ATOM   3852  OE1 GLN A 491      38.191   7.165   0.859  1.00  0.52           O  
ATOM   3853  N   ALA A 492      35.258  12.328   1.447  1.00  0.55           N  
ATOM   3854  CA  ALA A 492      35.704  13.604   0.893  1.00  0.55           C  
ATOM   3855  C   ALA A 492      37.137  13.507   0.378  1.00  0.57           C  
ATOM   3856  CB  ALA A 492      35.592  14.708   1.941  1.00  0.53           C  
ATOM   3857  O   ALA A 492      38.002  12.924   1.037  1.00  0.56           O  
ATOM   3858  N   SER A 493      37.280  13.943  -0.925  1.00  0.52           N  
ATOM   3859  CA  SER A 493      38.613  14.224  -1.448  1.00  0.51           C  
ATOM   3860  C   SER A 493      39.090  15.611  -1.032  1.00  0.52           C  
ATOM   3861  CB  SER A 493      38.626  14.107  -2.973  1.00  0.49           C  
ATOM   3862  O   SER A 493      40.290  15.892  -1.050  1.00  0.50           O  
ATOM   3863  OG  SER A 493      37.694  15.003  -3.553  1.00  0.49           O  
ATOM   3864  N   ALA A 494      38.330  16.534  -0.538  1.00  0.51           N  
ATOM   3865  CA  ALA A 494      38.535  17.918  -0.120  1.00  0.50           C  
ATOM   3866  C   ALA A 494      37.574  18.300   1.002  1.00  0.51           C  
ATOM   3867  CB  ALA A 494      38.365  18.863  -1.307  1.00  0.47           C  
ATOM   3868  O   ALA A 494      36.795  17.467   1.472  1.00  0.48           O  
ATOM   3869  N   TYR A 495      37.817  19.516   1.672  1.00  0.53           N  
ATOM   3870  CA  TYR A 495      37.106  20.163   2.769  1.00  0.53           C  
ATOM   3871  C   TYR A 495      35.597  20.061   2.577  1.00  0.53           C  
ATOM   3872  CB  TYR A 495      37.519  21.634   2.884  1.00  0.49           C  
ATOM   3873  O   TYR A 495      34.842  20.037   3.552  1.00  0.51           O  
ATOM   3874  CG  TYR A 495      37.582  22.137   4.306  1.00  0.47           C  
ATOM   3875  CD1 TYR A 495      36.484  22.760   4.895  1.00  0.41           C  
ATOM   3876  CD2 TYR A 495      38.740  21.992   5.063  1.00  0.42           C  
ATOM   3877  CE1 TYR A 495      36.538  23.227   6.204  1.00  0.39           C  
ATOM   3878  CE2 TYR A 495      38.805  22.455   6.373  1.00  0.44           C  
ATOM   3879  OH  TYR A 495      37.760  23.530   8.230  1.00  0.29           O  
ATOM   3880  CZ  TYR A 495      37.701  23.070   6.934  1.00  0.37           C  
ATOM   3881  N   ARG A 496      35.039  19.911   1.390  1.00  0.59           N  
ATOM   3882  CA  ARG A 496      33.616  20.046   1.098  1.00  0.58           C  
ATOM   3883  C   ARG A 496      33.156  18.979   0.110  1.00  0.59           C  
ATOM   3884  CB  ARG A 496      33.310  21.439   0.543  1.00  0.54           C  
ATOM   3885  O   ARG A 496      33.840  18.703  -0.878  1.00  0.57           O  
ATOM   3886  CG  ARG A 496      33.382  22.546   1.583  1.00  0.50           C  
ATOM   3887  CD  ARG A 496      32.996  23.897   0.997  1.00  0.51           C  
ATOM   3888  NE  ARG A 496      33.155  24.972   1.972  1.00  0.39           N  
ATOM   3889  NH1 ARG A 496      32.300  26.622   0.599  1.00  0.30           N  
ATOM   3890  NH2 ARG A 496      33.008  27.140   2.717  1.00  0.26           N  
ATOM   3891  CZ  ARG A 496      32.821  26.242   1.761  1.00  0.38           C  
ATOM   3892  N   ILE A 497      32.106  18.270   0.473  1.00  0.57           N  
ATOM   3893  CA  ILE A 497      31.302  17.421  -0.399  1.00  0.57           C  
ATOM   3894  C   ILE A 497      29.940  18.069  -0.637  1.00  0.58           C  
ATOM   3895  CB  ILE A 497      31.126  16.006   0.196  1.00  0.52           C  
ATOM   3896  O   ILE A 497      29.280  18.507   0.309  1.00  0.56           O  
ATOM   3897  CG1 ILE A 497      32.492  15.378   0.493  1.00  0.41           C  
ATOM   3898  CG2 ILE A 497      30.310  15.121  -0.750  1.00  0.42           C  
ATOM   3899  CD1 ILE A 497      32.418  14.083   1.290  1.00  0.40           C  
ATOM   3900  N   THR A 498      29.654  18.380  -1.853  1.00  0.58           N  
ATOM   3901  CA  THR A 498      28.344  18.872  -2.265  1.00  0.57           C  
ATOM   3902  C   THR A 498      27.494  17.737  -2.829  1.00  0.59           C  
ATOM   3903  CB  THR A 498      28.472  19.991  -3.315  1.00  0.52           C  
ATOM   3904  O   THR A 498      27.922  17.028  -3.742  1.00  0.56           O  
ATOM   3905  CG2 THR A 498      27.115  20.617  -3.620  1.00  0.43           C  
ATOM   3906  OG1 THR A 498      29.352  21.007  -2.817  1.00  0.49           O  
ATOM   3907  N   TYR A 499      26.493  17.412  -2.207  1.00  0.62           N  
ATOM   3908  CA  TYR A 499      25.347  16.683  -2.736  1.00  0.61           C  
ATOM   3909  C   TYR A 499      24.545  17.551  -3.698  1.00  0.63           C  
ATOM   3910  CB  TYR A 499      24.446  16.196  -1.597  1.00  0.55           C  
ATOM   3911  O   TYR A 499      24.016  18.595  -3.308  1.00  0.59           O  
ATOM   3912  CG  TYR A 499      23.268  15.375  -2.063  1.00  0.51           C  
ATOM   3913  CD1 TYR A 499      21.996  15.936  -2.155  1.00  0.45           C  
ATOM   3914  CD2 TYR A 499      23.424  14.038  -2.410  1.00  0.48           C  
ATOM   3915  CE1 TYR A 499      20.907  15.182  -2.582  1.00  0.43           C  
ATOM   3916  CE2 TYR A 499      22.343  13.275  -2.839  1.00  0.48           C  
ATOM   3917  OH  TYR A 499      20.016  13.105  -3.345  1.00  0.33           O  
ATOM   3918  CZ  TYR A 499      21.090  13.855  -2.921  1.00  0.43           C  
ATOM   3919  N   ILE A 500      24.659  17.181  -4.930  1.00  0.51           N  
ATOM   3920  CA  ILE A 500      23.784  17.589  -6.023  1.00  0.49           C  
ATOM   3921  C   ILE A 500      23.007  16.380  -6.540  1.00  0.50           C  
ATOM   3922  CB  ILE A 500      24.583  18.244  -7.172  1.00  0.44           C  
ATOM   3923  O   ILE A 500      23.581  15.488  -7.169  1.00  0.47           O  
ATOM   3924  CG1 ILE A 500      25.443  19.395  -6.636  1.00  0.36           C  
ATOM   3925  CG2 ILE A 500      23.639  18.733  -8.275  1.00  0.37           C  
ATOM   3926  CD1 ILE A 500      26.350  20.028  -7.682  1.00  0.32           C  
ATOM   3927  N   GLY A 501      22.178  15.787  -5.769  1.00  0.53           N  
ATOM   3928  CA  GLY A 501      21.291  14.736  -6.242  1.00  0.52           C  
ATOM   3929  C   GLY A 501      19.873  15.217  -6.488  1.00  0.53           C  
ATOM   3930  O   GLY A 501      19.582  16.406  -6.343  1.00  0.51           O  
ATOM   3931  N   ASP A 502      19.009  14.467  -7.124  1.00  0.49           N  
ATOM   3932  CA  ASP A 502      17.583  14.677  -7.356  1.00  0.49           C  
ATOM   3933  C   ASP A 502      16.841  14.907  -6.041  1.00  0.50           C  
ATOM   3934  CB  ASP A 502      16.979  13.485  -8.100  1.00  0.45           C  
ATOM   3935  O   ASP A 502      16.253  13.978  -5.484  1.00  0.48           O  
ATOM   3936  CG  ASP A 502      17.367  13.442  -9.567  1.00  0.42           C  
ATOM   3937  OD1 ASP A 502      17.688  14.504 -10.144  1.00  0.44           O  
ATOM   3938  OD2 ASP A 502      17.350  12.338 -10.153  1.00  0.44           O  
ATOM   3939  N   PHE A 503      17.118  15.893  -5.246  1.00  0.62           N  
ATOM   3940  CA  PHE A 503      16.071  16.296  -4.315  1.00  0.62           C  
ATOM   3941  C   PHE A 503      14.748  16.501  -5.044  1.00  0.62           C  
ATOM   3942  CB  PHE A 503      16.469  17.579  -3.579  1.00  0.58           C  
ATOM   3943  O   PHE A 503      14.730  16.943  -6.195  1.00  0.60           O  
ATOM   3944  CG  PHE A 503      17.519  17.371  -2.521  1.00  0.56           C  
ATOM   3945  CD1 PHE A 503      17.190  16.794  -1.300  1.00  0.52           C  
ATOM   3946  CD2 PHE A 503      18.835  17.753  -2.747  1.00  0.53           C  
ATOM   3947  CE1 PHE A 503      18.159  16.600  -0.319  1.00  0.52           C  
ATOM   3948  CE2 PHE A 503      19.809  17.562  -1.771  1.00  0.52           C  
ATOM   3949  CZ  PHE A 503      19.469  16.986  -0.557  1.00  0.50           C  
ATOM   3950  N   PRO A 504      13.716  15.901  -4.549  1.00  0.56           N  
ATOM   3951  CA  PRO A 504      12.467  16.440  -5.093  1.00  0.56           C  
ATOM   3952  C   PRO A 504      12.476  17.963  -5.193  1.00  0.58           C  
ATOM   3953  CB  PRO A 504      11.412  15.965  -4.091  1.00  0.53           C  
ATOM   3954  O   PRO A 504      13.072  18.638  -4.350  1.00  0.57           O  
ATOM   3955  CG  PRO A 504      12.183  15.631  -2.854  1.00  0.50           C  
ATOM   3956  CD  PRO A 504      13.620  15.412  -3.232  1.00  0.52           C  
ATOM   3957  N   LYS A 505      11.906  18.403  -6.342  1.00  0.59           N  
ATOM   3958  CA  LYS A 505      11.473  19.797  -6.374  1.00  0.60           C  
ATOM   3959  C   LYS A 505      10.823  20.202  -5.054  1.00  0.61           C  
ATOM   3960  CB  LYS A 505      10.499  20.030  -7.531  1.00  0.55           C  
ATOM   3961  O   LYS A 505       9.894  19.541  -4.585  1.00  0.60           O  
ATOM   3962  CG  LYS A 505      11.127  19.880  -8.908  1.00  0.51           C  
ATOM   3963  CD  LYS A 505      10.142  20.237 -10.014  1.00  0.53           C  
ATOM   3964  CE  LYS A 505      10.761  20.060 -11.394  1.00  0.49           C  
ATOM   3965  NZ  LYS A 505       9.814  20.454 -12.480  1.00  0.43           N  
ATOM   3966  N   VAL A 506      11.449  21.181  -4.336  1.00  0.73           N  
ATOM   3967  CA  VAL A 506      10.962  21.708  -3.066  1.00  0.74           C  
ATOM   3968  C   VAL A 506       9.839  22.711  -3.318  1.00  0.74           C  
ATOM   3969  CB  VAL A 506      12.098  22.372  -2.255  1.00  0.70           C  
ATOM   3970  O   VAL A 506       9.803  23.362  -4.364  1.00  0.71           O  
ATOM   3971  CG1 VAL A 506      13.118  21.330  -1.800  1.00  0.67           C  
ATOM   3972  CG2 VAL A 506      12.776  23.462  -3.082  1.00  0.66           C  
ATOM   3973  N   ILE A 507       8.812  22.604  -2.551  1.00  0.70           N  
ATOM   3974  CA  ILE A 507       7.676  23.518  -2.592  1.00  0.75           C  
ATOM   3975  C   ILE A 507       7.913  24.678  -1.627  1.00  0.75           C  
ATOM   3976  CB  ILE A 507       6.356  22.794  -2.246  1.00  0.69           C  
ATOM   3977  O   ILE A 507       8.173  24.464  -0.441  1.00  0.76           O  
ATOM   3978  CG1 ILE A 507       6.133  21.609  -3.192  1.00  0.62           C  
ATOM   3979  CG2 ILE A 507       5.175  23.768  -2.301  1.00  0.60           C  
ATOM   3980  CD1 ILE A 507       4.924  20.753  -2.839  1.00  0.60           C  
ATOM   3981  N   PRO A 508       7.818  25.858  -2.123  1.00  0.66           N  
ATOM   3982  CA  PRO A 508       7.844  26.987  -1.190  1.00  0.70           C  
ATOM   3983  C   PRO A 508       6.900  26.795  -0.005  1.00  0.68           C  
ATOM   3984  CB  PRO A 508       7.401  28.169  -2.055  1.00  0.65           C  
ATOM   3985  O   PRO A 508       5.757  26.368  -0.185  1.00  0.68           O  
ATOM   3986  CG  PRO A 508       7.854  27.823  -3.436  1.00  0.64           C  
ATOM   3987  CD  PRO A 508       7.676  26.346  -3.641  1.00  0.66           C  
ATOM   3988  N   GLY A 509       7.387  27.121   1.163  1.00  0.75           N  
ATOM   3989  CA  GLY A 509       6.652  27.013   2.413  1.00  0.75           C  
ATOM   3990  C   GLY A 509       6.747  25.636   3.044  1.00  0.71           C  
ATOM   3991  O   GLY A 509       6.333  25.442   4.189  1.00  0.69           O  
ATOM   3992  N   GLN A 510       7.398  24.694   2.401  1.00  0.78           N  
ATOM   3993  CA  GLN A 510       7.565  23.379   3.011  1.00  0.79           C  
ATOM   3994  C   GLN A 510       8.631  23.411   4.103  1.00  0.78           C  
ATOM   3995  CB  GLN A 510       7.930  22.337   1.952  1.00  0.76           C  
ATOM   3996  O   GLN A 510       9.683  24.031   3.934  1.00  0.77           O  
ATOM   3997  CG  GLN A 510       6.731  21.789   1.190  1.00  0.69           C  
ATOM   3998  CD  GLN A 510       7.117  20.739   0.165  1.00  0.68           C  
ATOM   3999  NE2 GLN A 510       6.262  19.737  -0.008  1.00  0.59           N  
ATOM   4000  OE1 GLN A 510       8.174  20.829  -0.467  1.00  0.67           O  
ATOM   4001  N   ASN A 511       8.297  22.764   5.299  1.00  0.80           N  
ATOM   4002  CA  ASN A 511       9.231  22.623   6.411  1.00  0.81           C  
ATOM   4003  C   ASN A 511       9.984  21.297   6.346  1.00  0.80           C  
ATOM   4004  CB  ASN A 511       8.498  22.751   7.748  1.00  0.78           C  
ATOM   4005  O   ASN A 511       9.369  20.231   6.287  1.00  0.77           O  
ATOM   4006  CG  ASN A 511       7.845  24.107   7.928  1.00  0.73           C  
ATOM   4007  ND2 ASN A 511       6.521  24.118   8.038  1.00  0.73           N  
ATOM   4008  OD1 ASN A 511       8.524  25.136   7.967  1.00  0.72           O  
ATOM   4009  N   PHE A 512      11.303  21.418   6.386  1.00  0.81           N  
ATOM   4010  CA  PHE A 512      12.145  20.228   6.403  1.00  0.82           C  
ATOM   4011  C   PHE A 512      12.996  20.185   7.667  1.00  0.81           C  
ATOM   4012  CB  PHE A 512      13.044  20.185   5.164  1.00  0.80           C  
ATOM   4013  O   PHE A 512      13.260  21.222   8.279  1.00  0.80           O  
ATOM   4014  CG  PHE A 512      12.317  19.811   3.900  1.00  0.79           C  
ATOM   4015  CD1 PHE A 512      12.108  18.478   3.570  1.00  0.76           C  
ATOM   4016  CD2 PHE A 512      11.843  20.795   3.042  1.00  0.77           C  
ATOM   4017  CE1 PHE A 512      11.436  18.130   2.400  1.00  0.77           C  
ATOM   4018  CE2 PHE A 512      11.170  20.454   1.871  1.00  0.77           C  
ATOM   4019  CZ  PHE A 512      10.969  19.121   1.552  1.00  0.75           C  
ATOM   4020  N   VAL A 513      13.299  19.008   8.100  1.00  0.81           N  
ATOM   4021  CA  VAL A 513      14.341  18.712   9.078  1.00  0.81           C  
ATOM   4022  C   VAL A 513      15.466  17.924   8.411  1.00  0.81           C  
ATOM   4023  CB  VAL A 513      13.782  17.925  10.284  1.00  0.80           C  
ATOM   4024  O   VAL A 513      15.228  16.868   7.821  1.00  0.79           O  
ATOM   4025  CG1 VAL A 513      14.860  17.728  11.347  1.00  0.79           C  
ATOM   4026  CG2 VAL A 513      12.570  18.645  10.874  1.00  0.78           C  
ATOM   4027  N   MET A 514      16.620  18.485   8.420  1.00  0.81           N  
ATOM   4028  CA  MET A 514      17.868  17.746   8.251  1.00  0.81           C  
ATOM   4029  C   MET A 514      18.408  17.276   9.598  1.00  0.80           C  
ATOM   4030  CB  MET A 514      18.912  18.610   7.542  1.00  0.78           C  
ATOM   4031  O   MET A 514      18.702  18.092  10.473  1.00  0.77           O  
ATOM   4032  CG  MET A 514      20.174  17.854   7.158  1.00  0.74           C  
ATOM   4033  SD  MET A 514      19.861  16.555   5.901  1.00  0.70           S  
ATOM   4034  CE  MET A 514      21.559  16.225   5.352  1.00  0.65           C  
ATOM   4035  N   ASP A 515      18.291  15.926   9.775  1.00  0.76           N  
ATOM   4036  CA  ASP A 515      18.882  15.307  10.957  1.00  0.76           C  
ATOM   4037  C   ASP A 515      20.173  14.572  10.605  1.00  0.75           C  
ATOM   4038  CB  ASP A 515      17.889  14.344  11.611  1.00  0.74           C  
ATOM   4039  O   ASP A 515      20.182  13.710   9.724  1.00  0.72           O  
ATOM   4040  CG  ASP A 515      18.306  13.922  13.009  1.00  0.70           C  
ATOM   4041  OD1 ASP A 515      19.348  14.401  13.506  1.00  0.70           O  
ATOM   4042  OD2 ASP A 515      17.587  13.100  13.619  1.00  0.71           O  
ATOM   4043  N   PHE A 516      21.226  15.064  11.022  1.00  0.70           N  
ATOM   4044  CA  PHE A 516      22.562  14.482  11.041  1.00  0.70           C  
ATOM   4045  C   PHE A 516      22.926  14.007  12.443  1.00  0.70           C  
ATOM   4046  CB  PHE A 516      23.599  15.495  10.544  1.00  0.67           C  
ATOM   4047  O   PHE A 516      23.266  14.815  13.309  1.00  0.66           O  
ATOM   4048  CG  PHE A 516      24.938  14.886  10.225  1.00  0.63           C  
ATOM   4049  CD1 PHE A 516      25.104  14.088   9.101  1.00  0.60           C  
ATOM   4050  CD2 PHE A 516      26.031  15.113  11.051  1.00  0.61           C  
ATOM   4051  CE1 PHE A 516      26.342  13.523   8.803  1.00  0.58           C  
ATOM   4052  CE2 PHE A 516      27.271  14.552  10.761  1.00  0.59           C  
ATOM   4053  CZ  PHE A 516      27.424  13.757   9.636  1.00  0.57           C  
ATOM   4054  N   PRO A 517      22.650  12.753  12.836  1.00  0.58           N  
ATOM   4055  CA  PRO A 517      23.000  12.327  14.193  1.00  0.58           C  
ATOM   4056  C   PRO A 517      24.440  12.673  14.567  1.00  0.59           C  
ATOM   4057  CB  PRO A 517      22.797  10.810  14.150  1.00  0.55           C  
ATOM   4058  O   PRO A 517      25.377  12.255  13.882  1.00  0.57           O  
ATOM   4059  CG  PRO A 517      22.657  10.485  12.698  1.00  0.53           C  
ATOM   4060  CD  PRO A 517      22.470  11.766  11.938  1.00  0.54           C  
ATOM   4061  N   ALA A 518      24.499  13.696  15.474  1.00  0.51           N  
ATOM   4062  CA  ALA A 518      25.702  14.326  16.013  1.00  0.50           C  
ATOM   4063  C   ALA A 518      26.722  13.279  16.448  1.00  0.51           C  
ATOM   4064  CB  ALA A 518      25.345  15.237  17.185  1.00  0.46           C  
ATOM   4065  O   ALA A 518      27.929  13.535  16.432  1.00  0.48           O  
ATOM   4066  N   ASN A 519      26.279  12.125  16.826  1.00  0.39           N  
ATOM   4067  CA  ASN A 519      27.112  11.144  17.513  1.00  0.40           C  
ATOM   4068  C   ASN A 519      27.288   9.877  16.680  1.00  0.39           C  
ATOM   4069  CB  ASN A 519      26.519  10.800  18.881  1.00  0.35           C  
ATOM   4070  O   ASN A 519      26.916   8.786  17.115  1.00  0.37           O  
ATOM   4071  CG  ASN A 519      26.575  11.965  19.851  1.00  0.33           C  
ATOM   4072  ND2 ASN A 519      25.642  11.996  20.795  1.00  0.28           N  
ATOM   4073  OD1 ASN A 519      27.450  12.829  19.752  1.00  0.34           O  
ATOM   4074  N   VAL A 520      27.543   9.959  15.434  1.00  0.45           N  
ATOM   4075  CA  VAL A 520      28.062   8.727  14.850  1.00  0.46           C  
ATOM   4076  C   VAL A 520      29.407   8.380  15.486  1.00  0.46           C  
ATOM   4077  CB  VAL A 520      28.212   8.845  13.317  1.00  0.44           C  
ATOM   4078  O   VAL A 520      30.370   9.142  15.371  1.00  0.45           O  
ATOM   4079  CG1 VAL A 520      28.566   7.491  12.704  1.00  0.40           C  
ATOM   4080  CG2 VAL A 520      26.930   9.397  12.697  1.00  0.41           C  
ATOM   4081  N   PRO A 521      29.329   7.479  16.475  1.00  0.38           N  
ATOM   4082  CA  PRO A 521      30.620   6.954  16.928  1.00  0.38           C  
ATOM   4083  C   PRO A 521      31.584   6.685  15.776  1.00  0.38           C  
ATOM   4084  CB  PRO A 521      30.241   5.653  17.639  1.00  0.35           C  
ATOM   4085  O   PRO A 521      31.196   6.090  14.767  1.00  0.37           O  
ATOM   4086  CG  PRO A 521      28.782   5.789  17.935  1.00  0.34           C  
ATOM   4087  CD  PRO A 521      28.174   6.712  16.919  1.00  0.39           C  
ATOM   4088  N   GLY A 522      32.832   7.257  16.021  1.00  0.39           N  
ATOM   4089  CA  GLY A 522      33.946   7.218  15.087  1.00  0.39           C  
ATOM   4090  C   GLY A 522      33.959   8.391  14.124  1.00  0.39           C  
ATOM   4091  O   GLY A 522      34.912   8.563  13.361  1.00  0.37           O  
ATOM   4092  N   TYR A 523      32.980   9.293  14.260  1.00  0.47           N  
ATOM   4093  CA  TYR A 523      32.998  10.511  13.458  1.00  0.49           C  
ATOM   4094  C   TYR A 523      33.192  11.741  14.337  1.00  0.47           C  
ATOM   4095  CB  TYR A 523      31.702  10.645  12.653  1.00  0.45           C  
ATOM   4096  O   TYR A 523      32.422  11.970  15.273  1.00  0.46           O  
ATOM   4097  CG  TYR A 523      31.584   9.650  11.524  1.00  0.44           C  
ATOM   4098  CD1 TYR A 523      32.074   9.946  10.254  1.00  0.42           C  
ATOM   4099  CD2 TYR A 523      30.981   8.413  11.724  1.00  0.43           C  
ATOM   4100  CE1 TYR A 523      31.965   9.033   9.210  1.00  0.40           C  
ATOM   4101  CE2 TYR A 523      30.867   7.492  10.688  1.00  0.43           C  
ATOM   4102  OH  TYR A 523      31.251   6.903   8.407  1.00  0.29           O  
ATOM   4103  CZ  TYR A 523      31.361   7.810   9.437  1.00  0.40           C  
ATOM   4104  N   GLY A 524      34.428  12.067  14.858  1.00  0.48           N  
ATOM   4105  CA  GLY A 524      34.986  13.166  15.630  1.00  0.47           C  
ATOM   4106  C   GLY A 524      34.189  14.450  15.502  1.00  0.48           C  
ATOM   4107  O   GLY A 524      33.376  14.594  14.587  1.00  0.46           O  
ATOM   4108  N   THR A 525      34.156  15.351  16.502  1.00  0.52           N  
ATOM   4109  CA  THR A 525      33.775  16.750  16.658  1.00  0.51           C  
ATOM   4110  C   THR A 525      34.276  17.582  15.481  1.00  0.52           C  
ATOM   4111  CB  THR A 525      34.322  17.335  17.974  1.00  0.48           C  
ATOM   4112  O   THR A 525      35.460  17.536  15.142  1.00  0.49           O  
ATOM   4113  CG2 THR A 525      33.599  16.746  19.180  1.00  0.44           C  
ATOM   4114  OG1 THR A 525      35.720  17.038  18.076  1.00  0.45           O  
ATOM   4115  N   GLY A 526      33.556  17.448  14.240  1.00  0.58           N  
ATOM   4116  CA  GLY A 526      33.907  18.374  13.175  1.00  0.56           C  
ATOM   4117  C   GLY A 526      33.151  18.114  11.886  1.00  0.58           C  
ATOM   4118  O   GLY A 526      33.407  18.761  10.868  1.00  0.55           O  
ATOM   4119  N   HIS A 527      32.276  17.169  11.850  1.00  0.65           N  
ATOM   4120  CA  HIS A 527      31.411  17.073  10.679  1.00  0.66           C  
ATOM   4121  C   HIS A 527      30.292  18.108  10.735  1.00  0.66           C  
ATOM   4122  CB  HIS A 527      30.821  15.667  10.563  1.00  0.63           C  
ATOM   4123  O   HIS A 527      29.691  18.322  11.790  1.00  0.64           O  
ATOM   4124  CG  HIS A 527      31.851  14.595  10.399  1.00  0.60           C  
ATOM   4125  CD2 HIS A 527      32.424  13.767  11.305  1.00  0.56           C  
ATOM   4126  ND1 HIS A 527      32.411  14.281   9.180  1.00  0.52           N  
ATOM   4127  CE1 HIS A 527      33.286  13.302   9.343  1.00  0.52           C  
ATOM   4128  NE2 HIS A 527      33.312  12.973  10.623  1.00  0.47           N  
ATOM   4129  N   LYS A 528      30.167  18.866   9.669  1.00  0.72           N  
ATOM   4130  CA  LYS A 528      29.169  19.915   9.481  1.00  0.72           C  
ATOM   4131  C   LYS A 528      28.478  19.780   8.128  1.00  0.73           C  
ATOM   4132  CB  LYS A 528      29.813  21.297   9.606  1.00  0.70           C  
ATOM   4133  O   LYS A 528      29.041  19.210   7.191  1.00  0.72           O  
ATOM   4134  CG  LYS A 528      30.962  21.533   8.637  1.00  0.66           C  
ATOM   4135  CD  LYS A 528      31.659  22.860   8.910  1.00  0.65           C  
ATOM   4136  CE  LYS A 528      32.793  23.110   7.925  1.00  0.55           C  
ATOM   4137  NZ  LYS A 528      33.505  24.391   8.213  1.00  0.49           N  
ATOM   4138  N   PHE A 529      27.284  20.225   8.112  1.00  0.78           N  
ATOM   4139  CA  PHE A 529      26.558  20.289   6.849  1.00  0.79           C  
ATOM   4140  C   PHE A 529      25.945  21.669   6.646  1.00  0.80           C  
ATOM   4141  CB  PHE A 529      25.465  19.217   6.801  1.00  0.77           C  
ATOM   4142  O   PHE A 529      25.773  22.425   7.605  1.00  0.79           O  
ATOM   4143  CG  PHE A 529      24.343  19.449   7.777  1.00  0.75           C  
ATOM   4144  CD1 PHE A 529      24.438  18.996   9.088  1.00  0.72           C  
ATOM   4145  CD2 PHE A 529      23.193  20.121   7.385  1.00  0.73           C  
ATOM   4146  CE1 PHE A 529      23.402  19.210   9.993  1.00  0.69           C  
ATOM   4147  CE2 PHE A 529      22.153  20.339   8.284  1.00  0.72           C  
ATOM   4148  CZ  PHE A 529      22.259  19.882   9.588  1.00  0.61           C  
ATOM   4149  N   GLY A 530      25.730  22.059   5.444  1.00  0.79           N  
ATOM   4150  CA  GLY A 530      24.935  23.206   5.033  1.00  0.80           C  
ATOM   4151  C   GLY A 530      23.825  22.846   4.064  1.00  0.80           C  
ATOM   4152  O   GLY A 530      24.022  22.031   3.161  1.00  0.80           O  
ATOM   4153  N   VAL A 531      22.692  23.391   4.261  1.00  0.84           N  
ATOM   4154  CA  VAL A 531      21.562  23.299   3.342  1.00  0.85           C  
ATOM   4155  C   VAL A 531      21.473  24.573   2.504  1.00  0.86           C  
ATOM   4156  CB  VAL A 531      20.235  23.065   4.097  1.00  0.84           C  
ATOM   4157  O   VAL A 531      21.496  25.681   3.044  1.00  0.85           O  
ATOM   4158  CG1 VAL A 531      19.065  22.978   3.119  1.00  0.84           C  
ATOM   4159  CG2 VAL A 531      20.321  21.797   4.946  1.00  0.83           C  
ATOM   4160  N   PHE A 532      21.380  24.382   1.226  1.00  0.84           N  
ATOM   4161  CA  PHE A 532      21.117  25.476   0.298  1.00  0.85           C  
ATOM   4162  C   PHE A 532      19.777  25.281  -0.402  1.00  0.86           C  
ATOM   4163  CB  PHE A 532      22.240  25.586  -0.738  1.00  0.84           C  
ATOM   4164  O   PHE A 532      19.446  24.170  -0.823  1.00  0.85           O  
ATOM   4165  CG  PHE A 532      23.591  25.874  -0.140  1.00  0.81           C  
ATOM   4166  CD1 PHE A 532      24.055  27.179  -0.032  1.00  0.78           C  
ATOM   4167  CD2 PHE A 532      24.396  24.838   0.314  1.00  0.80           C  
ATOM   4168  CE1 PHE A 532      25.305  27.448   0.520  1.00  0.79           C  
ATOM   4169  CE2 PHE A 532      25.647  25.099   0.867  1.00  0.80           C  
ATOM   4170  CZ  PHE A 532      26.100  26.404   0.969  1.00  0.77           C  
ATOM   4171  N   ILE A 533      19.054  26.304  -0.560  1.00  0.85           N  
ATOM   4172  CA  ILE A 533      17.883  26.404  -1.425  1.00  0.86           C  
ATOM   4173  C   ILE A 533      18.123  27.463  -2.498  1.00  0.86           C  
ATOM   4174  CB  ILE A 533      16.610  26.739  -0.615  1.00  0.85           C  
ATOM   4175  O   ILE A 533      18.464  28.606  -2.185  1.00  0.85           O  
ATOM   4176  CG1 ILE A 533      16.477  25.796   0.586  1.00  0.84           C  
ATOM   4177  CG2 ILE A 533      15.368  26.668  -1.508  1.00  0.83           C  
ATOM   4178  CD1 ILE A 533      16.408  24.322   0.211  1.00  0.81           C  
ATOM   4179  N   TRP A 534      17.937  27.055  -3.811  1.00  0.84           N  
ATOM   4180  CA  TRP A 534      18.126  27.876  -5.001  1.00  0.87           C  
ATOM   4181  C   TRP A 534      16.785  28.249  -5.625  1.00  0.86           C  
ATOM   4182  CB  TRP A 534      18.995  27.144  -6.028  1.00  0.83           C  
ATOM   4183  O   TRP A 534      15.810  27.504  -5.506  1.00  0.84           O  
ATOM   4184  CG  TRP A 534      20.228  26.520  -5.448  1.00  0.74           C  
ATOM   4185  CD1 TRP A 534      20.321  25.310  -4.818  1.00  0.69           C  
ATOM   4186  CD2 TRP A 534      21.545  27.078  -5.441  1.00  0.72           C  
ATOM   4187  CE2 TRP A 534      22.389  26.151  -4.790  1.00  0.74           C  
ATOM   4188  CE3 TRP A 534      22.095  28.274  -5.924  1.00  0.75           C  
ATOM   4189  NE1 TRP A 534      21.618  25.082  -4.419  1.00  0.78           N  
ATOM   4190  CH2 TRP A 534      24.267  27.560  -5.090  1.00  0.74           C  
ATOM   4191  CZ2 TRP A 534      23.755  26.383  -4.609  1.00  0.76           C  
ATOM   4192  CZ3 TRP A 534      23.454  28.503  -5.742  1.00  0.75           C  
ATOM   4193  N   ASP A 535      16.668  29.352  -6.233  1.00  0.85           N  
ATOM   4194  CA  ASP A 535      15.564  29.670  -7.135  1.00  0.87           C  
ATOM   4195  C   ASP A 535      15.807  29.088  -8.525  1.00  0.84           C  
ATOM   4196  CB  ASP A 535      15.365  31.185  -7.226  1.00  0.85           C  
ATOM   4197  O   ASP A 535      16.782  28.366  -8.740  1.00  0.81           O  
ATOM   4198  CG  ASP A 535      16.502  31.890  -7.943  1.00  0.84           C  
ATOM   4199  OD1 ASP A 535      17.312  31.215  -8.614  1.00  0.85           O  
ATOM   4200  OD2 ASP A 535      16.590  33.133  -7.834  1.00  0.87           O  
ATOM   4201  N   LYS A 536      14.989  29.468  -9.508  1.00  0.81           N  
ATOM   4202  CA  LYS A 536      15.067  28.948 -10.870  1.00  0.83           C  
ATOM   4203  C   LYS A 536      16.235  29.570 -11.630  1.00  0.81           C  
ATOM   4204  CB  LYS A 536      13.758  29.206 -11.619  1.00  0.78           C  
ATOM   4205  O   LYS A 536      16.667  29.040 -12.657  1.00  0.80           O  
ATOM   4206  CG  LYS A 536      13.439  30.680 -11.818  1.00  0.72           C  
ATOM   4207  CD  LYS A 536      12.127  30.872 -12.567  1.00  0.70           C  
ATOM   4208  CE  LYS A 536      11.847  32.344 -12.839  1.00  0.66           C  
ATOM   4209  NZ  LYS A 536      10.600  32.532 -13.640  1.00  0.63           N  
ATOM   4210  N   ASP A 537      16.736  30.667 -11.176  1.00  0.83           N  
ATOM   4211  CA  ASP A 537      17.808  31.404 -11.838  1.00  0.84           C  
ATOM   4212  C   ASP A 537      19.163  31.085 -11.211  1.00  0.82           C  
ATOM   4213  CB  ASP A 537      17.541  32.909 -11.778  1.00  0.82           C  
ATOM   4214  O   ASP A 537      20.194  31.598 -11.653  1.00  0.81           O  
ATOM   4215  CG  ASP A 537      16.260  33.313 -12.485  1.00  0.81           C  
ATOM   4216  OD1 ASP A 537      15.972  32.781 -13.579  1.00  0.84           O  
ATOM   4217  OD2 ASP A 537      15.532  34.174 -11.945  1.00  0.88           O  
ATOM   4218  N   GLY A 538      19.209  30.174 -10.227  1.00  0.78           N  
ATOM   4219  CA  GLY A 538      20.437  29.754  -9.570  1.00  0.80           C  
ATOM   4220  C   GLY A 538      20.867  30.689  -8.456  1.00  0.79           C  
ATOM   4221  O   GLY A 538      22.000  30.612  -7.976  1.00  0.78           O  
ATOM   4222  N   ASN A 539      19.964  31.636  -8.025  1.00  0.87           N  
ATOM   4223  CA  ASN A 539      20.265  32.449  -6.851  1.00  0.89           C  
ATOM   4224  C   ASN A 539      20.024  31.677  -5.557  1.00  0.87           C  
ATOM   4225  CB  ASN A 539      19.437  33.736  -6.863  1.00  0.87           C  
ATOM   4226  O   ASN A 539      19.030  30.958  -5.434  1.00  0.86           O  
ATOM   4227  CG  ASN A 539      19.535  34.481  -8.180  1.00  0.86           C  
ATOM   4228  ND2 ASN A 539      18.404  34.640  -8.857  1.00  0.91           N  
ATOM   4229  OD1 ASN A 539      20.618  34.909  -8.586  1.00  0.87           O  
ATOM   4230  N   VAL A 540      20.844  31.805  -4.574  1.00  0.85           N  
ATOM   4231  CA  VAL A 540      20.664  31.215  -3.252  1.00  0.88           C  
ATOM   4232  C   VAL A 540      19.582  31.975  -2.489  1.00  0.87           C  
ATOM   4233  CB  VAL A 540      21.983  31.213  -2.446  1.00  0.83           C  
ATOM   4234  O   VAL A 540      19.745  33.158  -2.182  1.00  0.85           O  
ATOM   4235  CG1 VAL A 540      21.776  30.576  -1.073  1.00  0.75           C  
ATOM   4236  CG2 VAL A 540      23.078  30.481  -3.219  1.00  0.73           C  
ATOM   4237  N   LEU A 541      18.597  31.356  -2.195  1.00  0.88           N  
ATOM   4238  CA  LEU A 541      17.499  31.892  -1.398  1.00  0.90           C  
ATOM   4239  C   LEU A 541      17.666  31.526   0.073  1.00  0.86           C  
ATOM   4240  CB  LEU A 541      16.156  31.371  -1.917  1.00  0.88           C  
ATOM   4241  O   LEU A 541      17.202  32.253   0.954  1.00  0.83           O  
ATOM   4242  CG  LEU A 541      15.790  31.752  -3.352  1.00  0.84           C  
ATOM   4243  CD1 LEU A 541      14.407  31.214  -3.707  1.00  0.80           C  
ATOM   4244  CD2 LEU A 541      15.844  33.265  -3.534  1.00  0.81           C  
ATOM   4245  N   LEU A 542      18.307  30.403   0.318  1.00  0.90           N  
ATOM   4246  CA  LEU A 542      18.651  29.973   1.669  1.00  0.91           C  
ATOM   4247  C   LEU A 542      20.024  29.309   1.694  1.00  0.89           C  
ATOM   4248  CB  LEU A 542      17.594  29.006   2.210  1.00  0.90           C  
ATOM   4249  O   LEU A 542      20.299  28.411   0.896  1.00  0.87           O  
ATOM   4250  CG  LEU A 542      17.826  28.470   3.623  1.00  0.88           C  
ATOM   4251  CD1 LEU A 542      17.583  29.568   4.653  1.00  0.85           C  
ATOM   4252  CD2 LEU A 542      16.926  27.268   3.893  1.00  0.85           C  
ATOM   4253  N   ASP A 543      20.869  29.679   2.627  1.00  0.87           N  
ATOM   4254  CA  ASP A 543      22.120  29.094   3.097  1.00  0.88           C  
ATOM   4255  C   ASP A 543      22.085  28.861   4.606  1.00  0.86           C  
ATOM   4256  CB  ASP A 543      23.304  29.992   2.731  1.00  0.85           C  
ATOM   4257  O   ASP A 543      22.017  29.815   5.385  1.00  0.83           O  
ATOM   4258  CG  ASP A 543      24.648  29.362   3.054  1.00  0.83           C  
ATOM   4259  OD1 ASP A 543      24.684  28.319   3.741  1.00  0.83           O  
ATOM   4260  OD2 ASP A 543      25.681  29.916   2.619  1.00  0.86           O  
ATOM   4261  N   SER A 544      22.082  27.651   5.023  1.00  0.87           N  
ATOM   4262  CA  SER A 544      21.943  27.327   6.439  1.00  0.88           C  
ATOM   4263  C   SER A 544      23.227  27.629   7.204  1.00  0.86           C  
ATOM   4264  CB  SER A 544      21.567  25.856   6.618  1.00  0.86           C  
ATOM   4265  O   SER A 544      23.259  27.544   8.433  1.00  0.84           O  
ATOM   4266  OG  SER A 544      22.632  25.012   6.216  1.00  0.85           O  
ATOM   4267  N   GLY A 545      24.286  28.009   6.461  1.00  0.82           N  
ATOM   4268  CA  GLY A 545      25.610  27.897   7.052  1.00  0.82           C  
ATOM   4269  C   GLY A 545      25.959  26.481   7.471  1.00  0.80           C  
ATOM   4270  O   GLY A 545      25.298  25.525   7.058  1.00  0.78           O  
ATOM   4271  N   TRP A 546      26.980  26.340   8.215  1.00  0.77           N  
ATOM   4272  CA  TRP A 546      27.406  25.049   8.745  1.00  0.79           C  
ATOM   4273  C   TRP A 546      26.569  24.655   9.958  1.00  0.77           C  
ATOM   4274  CB  TRP A 546      28.889  25.085   9.123  1.00  0.73           C  
ATOM   4275  O   TRP A 546      26.523  25.384  10.951  1.00  0.73           O  
ATOM   4276  CG  TRP A 546      29.811  25.270   7.955  1.00  0.64           C  
ATOM   4277  CD1 TRP A 546      30.692  26.296   7.756  1.00  0.54           C  
ATOM   4278  CD2 TRP A 546      29.938  24.406   6.822  1.00  0.59           C  
ATOM   4279  CE2 TRP A 546      30.917  24.970   5.974  1.00  0.57           C  
ATOM   4280  CE3 TRP A 546      29.318  23.208   6.441  1.00  0.75           C  
ATOM   4281  NE1 TRP A 546      31.361  26.121   6.566  1.00  0.75           N  
ATOM   4282  CH2 TRP A 546      30.669  23.204   4.418  1.00  0.68           C  
ATOM   4283  CZ2 TRP A 546      31.291  24.375   4.767  1.00  0.72           C  
ATOM   4284  CZ3 TRP A 546      29.692  22.618   5.239  1.00  0.67           C  
ATOM   4285  N   GLN A 547      25.975  23.543   9.968  1.00  0.80           N  
ATOM   4286  CA  GLN A 547      25.179  22.887  11.000  1.00  0.80           C  
ATOM   4287  C   GLN A 547      25.852  21.604  11.482  1.00  0.78           C  
ATOM   4288  CB  GLN A 547      23.774  22.579  10.480  1.00  0.78           C  
ATOM   4289  O   GLN A 547      26.511  20.913  10.703  1.00  0.75           O  
ATOM   4290  CG  GLN A 547      23.045  23.793   9.920  1.00  0.80           C  
ATOM   4291  CD  GLN A 547      22.838  24.882  10.955  1.00  0.79           C  
ATOM   4292  NE2 GLN A 547      22.978  26.135  10.534  1.00  0.82           N  
ATOM   4293  OE1 GLN A 547      22.554  24.601  12.124  1.00  0.81           O  
ATOM   4294  N   TYR A 548      25.795  21.173  12.726  1.00  0.75           N  
ATOM   4295  CA  TYR A 548      26.515  20.061  13.336  1.00  0.75           C  
ATOM   4296  C   TYR A 548      25.551  18.970  13.788  1.00  0.75           C  
ATOM   4297  CB  TYR A 548      27.350  20.547  14.525  1.00  0.72           C  
ATOM   4298  O   TYR A 548      25.978  17.893  14.210  1.00  0.71           O  
ATOM   4299  CG  TYR A 548      28.467  21.485  14.139  1.00  0.69           C  
ATOM   4300  CD1 TYR A 548      29.722  20.995  13.782  1.00  0.66           C  
ATOM   4301  CD2 TYR A 548      28.272  22.861  14.130  1.00  0.69           C  
ATOM   4302  CE1 TYR A 548      30.756  21.855  13.428  1.00  0.66           C  
ATOM   4303  CE2 TYR A 548      29.299  23.731  13.778  1.00  0.67           C  
ATOM   4304  OH  TYR A 548      31.555  24.076  13.078  1.00  0.60           O  
ATOM   4305  CZ  TYR A 548      30.535  23.220  13.428  1.00  0.59           C  
ATOM   4306  N   SER A 549      24.358  19.096  13.799  1.00  0.74           N  
ATOM   4307  CA  SER A 549      23.320  18.166  14.233  1.00  0.74           C  
ATOM   4308  C   SER A 549      22.042  18.345  13.420  1.00  0.74           C  
ATOM   4309  CB  SER A 549      23.018  18.356  15.720  1.00  0.71           C  
ATOM   4310  O   SER A 549      22.035  18.118  12.208  1.00  0.70           O  
ATOM   4311  OG  SER A 549      22.517  19.658  15.969  1.00  0.69           O  
ATOM   4312  N   LYS A 550      20.965  18.654  13.975  1.00  0.79           N  
ATOM   4313  CA  LYS A 550      19.622  18.861  13.439  1.00  0.80           C  
ATOM   4314  C   LYS A 550      19.432  20.302  12.976  1.00  0.81           C  
ATOM   4315  CB  LYS A 550      18.566  18.503  14.486  1.00  0.78           C  
ATOM   4316  O   LYS A 550      19.737  21.242  13.712  1.00  0.80           O  
ATOM   4317  CG  LYS A 550      17.140  18.510  13.954  1.00  0.75           C  
ATOM   4318  CD  LYS A 550      16.150  18.019  15.002  1.00  0.74           C  
ATOM   4319  CE  LYS A 550      14.720  18.051  14.480  1.00  0.70           C  
ATOM   4320  NZ  LYS A 550      13.741  17.613  15.519  1.00  0.65           N  
ATOM   4321  N   TYR A 551      19.012  20.439  11.773  1.00  0.83           N  
ATOM   4322  CA  TYR A 551      18.657  21.746  11.231  1.00  0.85           C  
ATOM   4323  C   TYR A 551      17.249  21.731  10.648  1.00  0.85           C  
ATOM   4324  CB  TYR A 551      19.662  22.173  10.157  1.00  0.83           C  
ATOM   4325  O   TYR A 551      16.927  20.886   9.809  1.00  0.83           O  
ATOM   4326  CG  TYR A 551      19.404  23.551   9.598  1.00  0.85           C  
ATOM   4327  CD1 TYR A 551      19.529  24.684  10.399  1.00  0.84           C  
ATOM   4328  CD2 TYR A 551      19.035  23.724   8.268  1.00  0.85           C  
ATOM   4329  CE1 TYR A 551      19.290  25.956   9.889  1.00  0.86           C  
ATOM   4330  CE2 TYR A 551      18.793  24.991   7.747  1.00  0.86           C  
ATOM   4331  OH  TYR A 551      18.686  27.355   8.053  1.00  0.80           O  
ATOM   4332  CZ  TYR A 551      18.924  26.099   8.564  1.00  0.85           C  
ATOM   4333  N   GLU A 552      16.425  22.666  11.226  1.00  0.86           N  
ATOM   4334  CA  GLU A 552      15.077  22.903  10.718  1.00  0.88           C  
ATOM   4335  C   GLU A 552      15.038  24.128   9.809  1.00  0.88           C  
ATOM   4336  CB  GLU A 552      14.088  23.073  11.874  1.00  0.85           C  
ATOM   4337  O   GLU A 552      15.592  25.176  10.147  1.00  0.87           O  
ATOM   4338  CG  GLU A 552      14.048  21.888  12.828  1.00  0.78           C  
ATOM   4339  CD  GLU A 552      12.882  21.941  13.802  1.00  0.77           C  
ATOM   4340  OE1 GLU A 552      12.088  22.907  13.746  1.00  0.80           O  
ATOM   4341  OE2 GLU A 552      12.762  21.010  14.629  1.00  0.77           O  
ATOM   4342  N   PHE A 553      14.340  23.893   8.653  1.00  0.86           N  
ATOM   4343  CA  PHE A 553      14.259  25.049   7.768  1.00  0.87           C  
ATOM   4344  C   PHE A 553      12.969  25.023   6.958  1.00  0.87           C  
ATOM   4345  CB  PHE A 553      15.468  25.094   6.828  1.00  0.86           C  
ATOM   4346  O   PHE A 553      12.352  23.967   6.797  1.00  0.85           O  
ATOM   4347  CG  PHE A 553      15.590  23.887   5.938  1.00  0.87           C  
ATOM   4348  CD1 PHE A 553      16.169  22.715   6.409  1.00  0.85           C  
ATOM   4349  CD2 PHE A 553      15.125  23.924   4.630  1.00  0.86           C  
ATOM   4350  CE1 PHE A 553      16.283  21.596   5.587  1.00  0.87           C  
ATOM   4351  CE2 PHE A 553      15.236  22.810   3.803  1.00  0.86           C  
ATOM   4352  CZ  PHE A 553      15.816  21.647   4.283  1.00  0.86           C  
ATOM   4353  N   THR A 554      12.490  26.241   6.520  1.00  0.85           N  
ATOM   4354  CA  THR A 554      11.389  26.430   5.582  1.00  0.88           C  
ATOM   4355  C   THR A 554      11.915  26.788   4.195  1.00  0.86           C  
ATOM   4356  CB  THR A 554      10.424  27.527   6.067  1.00  0.84           C  
ATOM   4357  O   THR A 554      12.821  27.613   4.063  1.00  0.85           O  
ATOM   4358  CG2 THR A 554       9.203  27.627   5.158  1.00  0.75           C  
ATOM   4359  OG1 THR A 554       9.991  27.221   7.398  1.00  0.82           O  
ATOM   4360  N   ILE A 555      11.301  26.101   3.122  1.00  0.84           N  
ATOM   4361  CA  ILE A 555      11.636  26.502   1.761  1.00  0.86           C  
ATOM   4362  C   ILE A 555      11.185  27.942   1.521  1.00  0.86           C  
ATOM   4363  CB  ILE A 555      10.995  25.559   0.719  1.00  0.83           C  
ATOM   4364  O   ILE A 555      10.000  28.256   1.649  1.00  0.86           O  
ATOM   4365  CG1 ILE A 555      11.422  24.110   0.976  1.00  0.81           C  
ATOM   4366  CG2 ILE A 555      11.362  25.995  -0.703  1.00  0.79           C  
ATOM   4367  CD1 ILE A 555      12.930  23.898   0.965  1.00  0.77           C  
ATOM   4368  N   PRO A 556      12.070  28.906   1.240  1.00  0.86           N  
ATOM   4369  CA  PRO A 556      11.679  30.299   1.008  1.00  0.88           C  
ATOM   4370  C   PRO A 556      10.799  30.466  -0.228  1.00  0.87           C  
ATOM   4371  CB  PRO A 556      13.020  31.015   0.825  1.00  0.87           C  
ATOM   4372  O   PRO A 556      10.779  29.593  -1.099  1.00  0.87           O  
ATOM   4373  CG  PRO A 556      13.958  29.954   0.347  1.00  0.86           C  
ATOM   4374  CD  PRO A 556      13.484  28.628   0.869  1.00  0.86           C  
ATOM   4375  N   PRO A 557      10.008  31.578  -0.307  1.00  0.77           N  
ATOM   4376  CA  PRO A 557       9.359  31.901  -1.579  1.00  0.80           C  
ATOM   4377  C   PRO A 557      10.335  31.914  -2.753  1.00  0.75           C  
ATOM   4378  CB  PRO A 557       8.780  33.297  -1.335  1.00  0.74           C  
ATOM   4379  O   PRO A 557      11.396  32.539  -2.673  1.00  0.71           O  
ATOM   4380  CG  PRO A 557       8.624  33.392   0.148  1.00  0.73           C  
ATOM   4381  CD  PRO A 557       9.745  32.632   0.796  1.00  0.74           C  
ATOM   4382  N   GLY A 558       9.876  31.115  -3.761  1.00  0.76           N  
ATOM   4383  CA  GLY A 558      10.683  30.996  -4.965  1.00  0.78           C  
ATOM   4384  C   GLY A 558      11.666  29.843  -4.913  1.00  0.73           C  
ATOM   4385  O   GLY A 558      12.320  29.531  -5.910  1.00  0.70           O  
ATOM   4386  N   GLY A 559      11.855  29.134  -3.817  1.00  0.84           N  
ATOM   4387  CA  GLY A 559      12.709  27.961  -3.722  1.00  0.84           C  
ATOM   4388  C   GLY A 559      12.348  26.878  -4.720  1.00  0.80           C  
ATOM   4389  O   GLY A 559      11.180  26.500  -4.839  1.00  0.76           O  
ATOM   4390  N   TYR A 560      13.214  26.511  -5.472  1.00  0.79           N  
ATOM   4391  CA  TYR A 560      13.005  25.592  -6.586  1.00  0.80           C  
ATOM   4392  C   TYR A 560      13.828  24.322  -6.407  1.00  0.75           C  
ATOM   4393  CB  TYR A 560      13.366  26.265  -7.913  1.00  0.76           C  
ATOM   4394  O   TYR A 560      13.313  23.213  -6.569  1.00  0.71           O  
ATOM   4395  CG  TYR A 560      13.168  25.377  -9.118  1.00  0.72           C  
ATOM   4396  CD1 TYR A 560      14.246  24.721  -9.708  1.00  0.69           C  
ATOM   4397  CD2 TYR A 560      11.905  25.192  -9.668  1.00  0.71           C  
ATOM   4398  CE1 TYR A 560      14.070  23.903 -10.819  1.00  0.73           C  
ATOM   4399  CE2 TYR A 560      11.716  24.377 -10.779  1.00  0.71           C  
ATOM   4400  OH  TYR A 560      12.622  22.928 -12.446  1.00  0.62           O  
ATOM   4401  CZ  TYR A 560      12.803  23.737 -11.346  1.00  0.71           C  
ATOM   4402  N   GLU A 561      15.089  24.502  -5.951  1.00  0.81           N  
ATOM   4403  CA  GLU A 561      16.018  23.386  -5.806  1.00  0.81           C  
ATOM   4404  C   GLU A 561      16.721  23.426  -4.452  1.00  0.81           C  
ATOM   4405  CB  GLU A 561      17.052  23.396  -6.935  1.00  0.78           C  
ATOM   4406  O   GLU A 561      16.957  24.502  -3.900  1.00  0.79           O  
ATOM   4407  CG  GLU A 561      17.849  22.105  -7.050  1.00  0.73           C  
ATOM   4408  CD  GLU A 561      18.726  22.050  -8.291  1.00  0.71           C  
ATOM   4409  OE1 GLU A 561      18.610  22.947  -9.157  1.00  0.70           O  
ATOM   4410  OE2 GLU A 561      19.535  21.102  -8.399  1.00  0.67           O  
ATOM   4411  N   MET A 562      17.070  22.260  -3.974  1.00  0.84           N  
ATOM   4412  CA  MET A 562      17.831  22.101  -2.738  1.00  0.84           C  
ATOM   4413  C   MET A 562      19.159  21.401  -3.003  1.00  0.83           C  
ATOM   4414  CB  MET A 562      17.022  21.314  -1.706  1.00  0.82           C  
ATOM   4415  O   MET A 562      19.223  20.460  -3.797  1.00  0.80           O  
ATOM   4416  CG  MET A 562      17.735  21.134  -0.376  1.00  0.80           C  
ATOM   4417  SD  MET A 562      16.778  20.102   0.802  1.00  0.82           S  
ATOM   4418  CE  MET A 562      15.273  21.105   0.956  1.00  0.76           C  
ATOM   4419  N   SER A 563      20.210  21.900  -2.376  1.00  0.81           N  
ATOM   4420  CA  SER A 563      21.482  21.187  -2.325  1.00  0.81           C  
ATOM   4421  C   SER A 563      21.991  21.065  -0.893  1.00  0.80           C  
ATOM   4422  CB  SER A 563      22.528  21.893  -3.189  1.00  0.79           C  
ATOM   4423  O   SER A 563      21.619  21.860  -0.027  1.00  0.79           O  
ATOM   4424  OG  SER A 563      22.861  23.157  -2.642  1.00  0.75           O  
ATOM   4425  N   LEU A 564      22.759  20.092  -0.650  1.00  0.79           N  
ATOM   4426  CA  LEU A 564      23.407  19.850   0.635  1.00  0.79           C  
ATOM   4427  C   LEU A 564      24.925  19.891   0.494  1.00  0.78           C  
ATOM   4428  CB  LEU A 564      22.972  18.499   1.209  1.00  0.77           C  
ATOM   4429  O   LEU A 564      25.488  19.242  -0.391  1.00  0.75           O  
ATOM   4430  CG  LEU A 564      23.203  18.293   2.707  1.00  0.72           C  
ATOM   4431  CD1 LEU A 564      21.882  18.008   3.413  1.00  0.67           C  
ATOM   4432  CD2 LEU A 564      24.197  17.161   2.943  1.00  0.67           C  
ATOM   4433  N   ASN A 565      25.502  20.637   1.311  1.00  0.76           N  
ATOM   4434  CA  ASN A 565      26.950  20.629   1.492  1.00  0.76           C  
ATOM   4435  C   ASN A 565      27.351  19.893   2.767  1.00  0.75           C  
ATOM   4436  CB  ASN A 565      27.497  22.058   1.509  1.00  0.73           C  
ATOM   4437  O   ASN A 565      26.756  20.105   3.825  1.00  0.73           O  
ATOM   4438  CG  ASN A 565      27.554  22.678   0.127  1.00  0.69           C  
ATOM   4439  ND2 ASN A 565      27.661  24.001   0.075  1.00  0.67           N  
ATOM   4440  OD1 ASN A 565      27.501  21.975  -0.885  1.00  0.67           O  
ATOM   4441  N   MET A 566      28.359  19.115   2.684  1.00  0.71           N  
ATOM   4442  CA  MET A 566      28.999  18.541   3.864  1.00  0.71           C  
ATOM   4443  C   MET A 566      30.462  18.964   3.949  1.00  0.71           C  
ATOM   4444  CB  MET A 566      28.896  17.015   3.843  1.00  0.69           C  
ATOM   4445  O   MET A 566      31.147  19.053   2.929  1.00  0.68           O  
ATOM   4446  CG  MET A 566      27.471  16.495   3.934  1.00  0.65           C  
ATOM   4447  SD  MET A 566      27.396  14.666   4.063  1.00  0.57           S  
ATOM   4448  CE  MET A 566      28.041  14.204   2.431  1.00  0.55           C  
ATOM   4449  N   GLY A 567      30.840  19.475   5.052  1.00  0.66           N  
ATOM   4450  CA  GLY A 567      32.211  19.864   5.341  1.00  0.65           C  
ATOM   4451  C   GLY A 567      32.774  19.189   6.577  1.00  0.66           C  
ATOM   4452  O   GLY A 567      32.031  18.860   7.504  1.00  0.63           O  
ATOM   4453  N   LEU A 568      34.035  18.903   6.589  1.00  0.59           N  
ATOM   4454  CA  LEU A 568      34.891  18.516   7.705  1.00  0.58           C  
ATOM   4455  C   LEU A 568      35.528  19.741   8.352  1.00  0.59           C  
ATOM   4456  CB  LEU A 568      35.981  17.549   7.234  1.00  0.56           C  
ATOM   4457  O   LEU A 568      35.734  20.761   7.691  1.00  0.57           O  
ATOM   4458  CG  LEU A 568      35.502  16.214   6.662  1.00  0.55           C  
ATOM   4459  CD1 LEU A 568      36.662  15.470   6.009  1.00  0.52           C  
ATOM   4460  CD2 LEU A 568      34.862  15.363   7.754  1.00  0.52           C  
ATOM   4461  N   SER A 569      35.588  19.888   9.699  1.00  0.55           N  
ATOM   4462  CA  SER A 569      36.292  20.924  10.449  1.00  0.55           C  
ATOM   4463  C   SER A 569      37.728  21.080   9.962  1.00  0.55           C  
ATOM   4464  CB  SER A 569      36.283  20.603  11.944  1.00  0.52           C  
ATOM   4465  O   SER A 569      38.360  20.103   9.553  1.00  0.53           O  
ATOM   4466  OG  SER A 569      37.136  19.508  12.228  1.00  0.50           O  
ATOM   4467  N   ASN A 570      38.138  22.401   9.685  1.00  0.47           N  
ATOM   4468  CA  ASN A 570      39.377  23.019   9.224  1.00  0.47           C  
ATOM   4469  C   ASN A 570      40.576  22.545  10.040  1.00  0.47           C  
ATOM   4470  CB  ASN A 570      39.268  24.544   9.276  1.00  0.43           C  
ATOM   4471  O   ASN A 570      41.664  23.116   9.941  1.00  0.45           O  
ATOM   4472  CG  ASN A 570      38.872  25.147   7.942  1.00  0.41           C  
ATOM   4473  ND2 ASN A 570      38.655  26.457   7.924  1.00  0.34           N  
ATOM   4474  OD1 ASN A 570      38.763  24.441   6.936  1.00  0.41           O  
ATOM   4475  N   ASP A 571      40.365  21.518  10.920  1.00  0.41           N  
ATOM   4476  CA  ASP A 571      41.576  21.315  11.709  1.00  0.44           C  
ATOM   4477  C   ASP A 571      42.641  20.578  10.901  1.00  0.41           C  
ATOM   4478  CB  ASP A 571      41.257  20.540  12.990  1.00  0.39           C  
ATOM   4479  O   ASP A 571      43.712  20.258  11.422  1.00  0.40           O  
ATOM   4480  CG  ASP A 571      40.607  19.194  12.723  1.00  0.38           C  
ATOM   4481  OD1 ASP A 571      40.340  18.869  11.546  1.00  0.38           O  
ATOM   4482  OD2 ASP A 571      40.356  18.454  13.698  1.00  0.39           O  
ATOM   4483  N   GLY A 572      42.804  20.792   9.495  1.00  0.42           N  
ATOM   4484  CA  GLY A 572      43.911  20.456   8.614  1.00  0.41           C  
ATOM   4485  C   GLY A 572      44.419  19.039   8.807  1.00  0.42           C  
ATOM   4486  O   GLY A 572      45.243  18.558   8.027  1.00  0.39           O  
ATOM   4487  N   SER A 573      44.061  18.243   9.846  1.00  0.44           N  
ATOM   4488  CA  SER A 573      44.712  16.968  10.129  1.00  0.44           C  
ATOM   4489  C   SER A 573      43.756  15.800   9.913  1.00  0.44           C  
ATOM   4490  CB  SER A 573      45.244  16.944  11.563  1.00  0.40           C  
ATOM   4491  O   SER A 573      44.094  14.651  10.206  1.00  0.41           O  
ATOM   4492  OG  SER A 573      44.178  16.984  12.496  1.00  0.37           O  
ATOM   4493  N   LEU A 574      42.686  15.961   9.027  1.00  0.40           N  
ATOM   4494  CA  LEU A 574      41.646  14.945   8.911  1.00  0.41           C  
ATOM   4495  C   LEU A 574      41.893  14.050   7.701  1.00  0.40           C  
ATOM   4496  CB  LEU A 574      40.267  15.599   8.803  1.00  0.37           C  
ATOM   4497  O   LEU A 574      41.868  14.519   6.561  1.00  0.39           O  
ATOM   4498  CG  LEU A 574      39.759  16.319  10.053  1.00  0.35           C  
ATOM   4499  CD1 LEU A 574      38.495  17.111   9.732  1.00  0.33           C  
ATOM   4500  CD2 LEU A 574      39.499  15.322  11.177  1.00  0.35           C  
ATOM   4501  N   THR A 575      42.792  13.123   7.882  1.00  0.43           N  
ATOM   4502  CA  THR A 575      42.791  11.797   7.274  1.00  0.43           C  
ATOM   4503  C   THR A 575      41.402  11.445   6.748  1.00  0.43           C  
ATOM   4504  CB  THR A 575      43.251  10.723   8.276  1.00  0.40           C  
ATOM   4505  O   THR A 575      40.395  11.725   7.401  1.00  0.41           O  
ATOM   4506  CG2 THR A 575      44.093   9.653   7.588  1.00  0.37           C  
ATOM   4507  OG1 THR A 575      44.033  11.341   9.306  1.00  0.34           O  
ATOM   4508  N   PRO A 576      41.090  11.642   5.390  1.00  0.41           N  
ATOM   4509  CA  PRO A 576      39.825  11.286   4.743  1.00  0.40           C  
ATOM   4510  C   PRO A 576      38.827  10.650   5.708  1.00  0.41           C  
ATOM   4511  CB  PRO A 576      40.251  10.288   3.662  1.00  0.38           C  
ATOM   4512  O   PRO A 576      38.990   9.490   6.095  1.00  0.39           O  
ATOM   4513  CG  PRO A 576      41.741  10.224   3.767  1.00  0.35           C  
ATOM   4514  CD  PRO A 576      42.167  11.001   4.979  1.00  0.38           C  
ATOM   4515  N   ALA A 577      38.522  11.311   6.962  1.00  0.40           N  
ATOM   4516  CA  ALA A 577      37.489  10.922   7.919  1.00  0.41           C  
ATOM   4517  C   ALA A 577      36.126  10.814   7.242  1.00  0.40           C  
ATOM   4518  CB  ALA A 577      37.429  11.921   9.072  1.00  0.37           C  
ATOM   4519  O   ALA A 577      35.778  11.643   6.398  1.00  0.39           O  
ATOM   4520  N   ARG A 578      35.735   9.581   6.685  1.00  0.44           N  
ATOM   4521  CA  ARG A 578      34.505   8.903   6.289  1.00  0.42           C  
ATOM   4522  C   ARG A 578      33.278   9.639   6.818  1.00  0.44           C  
ATOM   4523  CB  ARG A 578      34.503   7.457   6.789  1.00  0.40           C  
ATOM   4524  O   ARG A 578      33.138   9.833   8.027  1.00  0.41           O  
ATOM   4525  CG  ARG A 578      35.438   6.538   6.019  1.00  0.36           C  
ATOM   4526  CD  ARG A 578      35.321   5.094   6.487  1.00  0.38           C  
ATOM   4527  NE  ARG A 578      36.262   4.223   5.788  1.00  0.33           N  
ATOM   4528  NH1 ARG A 578      35.527   2.277   6.793  1.00  0.27           N  
ATOM   4529  NH2 ARG A 578      37.232   2.209   5.262  1.00  0.23           N  
ATOM   4530  CZ  ARG A 578      36.338   2.905   5.949  1.00  0.31           C  
ATOM   4531  N   ALA A 579      32.801  10.668   6.174  1.00  0.47           N  
ATOM   4532  CA  ALA A 579      31.422  11.036   6.484  1.00  0.46           C  
ATOM   4533  C   ALA A 579      30.450   9.948   6.036  1.00  0.48           C  
ATOM   4534  CB  ALA A 579      31.066  12.367   5.828  1.00  0.44           C  
ATOM   4535  O   ALA A 579      30.497   9.500   4.888  1.00  0.46           O  
ATOM   4536  N   SER A 580      30.042   9.011   6.907  1.00  0.44           N  
ATOM   4537  CA  SER A 580      28.900   8.137   6.660  1.00  0.43           C  
ATOM   4538  C   SER A 580      27.622   8.942   6.450  1.00  0.44           C  
ATOM   4539  CB  SER A 580      28.711   7.160   7.822  1.00  0.41           C  
ATOM   4540  O   SER A 580      27.064   9.490   7.402  1.00  0.42           O  
ATOM   4541  OG  SER A 580      27.380   7.206   8.306  1.00  0.36           O  
ATOM   4542  N   ALA A 581      27.441   9.597   5.296  1.00  0.47           N  
ATOM   4543  CA  ALA A 581      26.144  10.115   4.866  1.00  0.46           C  
ATOM   4544  C   ALA A 581      25.036   9.098   5.123  1.00  0.48           C  
ATOM   4545  CB  ALA A 581      26.185  10.490   3.387  1.00  0.43           C  
ATOM   4546  O   ALA A 581      23.852   9.407   4.964  1.00  0.46           O  
ATOM   4547  N   THR A 582      25.320   7.878   5.573  1.00  0.44           N  
ATOM   4548  CA  THR A 582      24.335   6.811   5.713  1.00  0.43           C  
ATOM   4549  C   THR A 582      23.356   7.122   6.842  1.00  0.44           C  
ATOM   4550  CB  THR A 582      25.015   5.455   5.979  1.00  0.40           C  
ATOM   4551  O   THR A 582      22.311   6.480   6.959  1.00  0.42           O  
ATOM   4552  CG2 THR A 582      25.776   4.970   4.750  1.00  0.35           C  
ATOM   4553  OG1 THR A 582      25.932   5.592   7.072  1.00  0.32           O  
ATOM   4554  N   GLN A 583      23.651   8.198   7.623  1.00  0.54           N  
ATOM   4555  CA  GLN A 583      22.716   8.433   8.718  1.00  0.53           C  
ATOM   4556  C   GLN A 583      22.067   9.808   8.601  1.00  0.54           C  
ATOM   4557  CB  GLN A 583      23.424   8.299  10.067  1.00  0.50           C  
ATOM   4558  O   GLN A 583      21.334  10.233   9.497  1.00  0.52           O  
ATOM   4559  CG  GLN A 583      23.921   6.891  10.365  1.00  0.48           C  
ATOM   4560  CD  GLN A 583      24.264   6.686  11.828  1.00  0.51           C  
ATOM   4561  NE2 GLN A 583      24.297   5.430  12.259  1.00  0.39           N  
ATOM   4562  OE1 GLN A 583      24.499   7.649  12.565  1.00  0.51           O  
ATOM   4563  N   MET A 584      22.348  10.495   7.497  1.00  0.67           N  
ATOM   4564  CA  MET A 584      21.622  11.735   7.239  1.00  0.68           C  
ATOM   4565  C   MET A 584      20.189  11.445   6.804  1.00  0.68           C  
ATOM   4566  CB  MET A 584      22.336  12.564   6.171  1.00  0.65           C  
ATOM   4567  O   MET A 584      19.957  10.592   5.946  1.00  0.66           O  
ATOM   4568  CG  MET A 584      23.691  13.094   6.610  1.00  0.62           C  
ATOM   4569  SD  MET A 584      24.510  14.094   5.308  1.00  0.56           S  
ATOM   4570  CE  MET A 584      23.507  15.604   5.385  1.00  0.53           C  
ATOM   4571  N   VAL A 585      19.335  12.095   7.509  1.00  0.69           N  
ATOM   4572  CA  VAL A 585      17.916  12.017   7.178  1.00  0.70           C  
ATOM   4573  C   VAL A 585      17.379  13.414   6.873  1.00  0.70           C  
ATOM   4574  CB  VAL A 585      17.101  11.372   8.321  1.00  0.68           C  
ATOM   4575  O   VAL A 585      17.506  14.327   7.691  1.00  0.69           O  
ATOM   4576  CG1 VAL A 585      15.673  11.076   7.866  1.00  0.61           C  
ATOM   4577  CG2 VAL A 585      17.785  10.096   8.808  1.00  0.61           C  
ATOM   4578  N   LEU A 586      16.977  13.600   5.647  1.00  0.76           N  
ATOM   4579  CA  LEU A 586      16.104  14.702   5.259  1.00  0.76           C  
ATOM   4580  C   LEU A 586      14.650  14.246   5.191  1.00  0.76           C  
ATOM   4581  CB  LEU A 586      16.535  15.277   3.907  1.00  0.74           C  
ATOM   4582  O   LEU A 586      14.329  13.287   4.485  1.00  0.74           O  
ATOM   4583  CG  LEU A 586      15.727  16.468   3.389  1.00  0.73           C  
ATOM   4584  CD1 LEU A 586      15.961  17.691   4.270  1.00  0.72           C  
ATOM   4585  CD2 LEU A 586      16.090  16.770   1.939  1.00  0.74           C  
ATOM   4586  N   TYR A 587      13.808  14.933   5.993  1.00  0.74           N  
ATOM   4587  CA  TYR A 587      12.382  14.622   5.975  1.00  0.74           C  
ATOM   4588  C   TYR A 587      11.546  15.892   6.090  1.00  0.75           C  
ATOM   4589  CB  TYR A 587      12.027  13.659   7.111  1.00  0.72           C  
ATOM   4590  O   TYR A 587      12.019  16.910   6.601  1.00  0.73           O  
ATOM   4591  CG  TYR A 587      12.387  14.178   8.482  1.00  0.69           C  
ATOM   4592  CD1 TYR A 587      13.660  13.979   9.012  1.00  0.65           C  
ATOM   4593  CD2 TYR A 587      11.454  14.867   9.250  1.00  0.67           C  
ATOM   4594  CE1 TYR A 587      13.995  14.454  10.276  1.00  0.63           C  
ATOM   4595  CE2 TYR A 587      11.778  15.346  10.515  1.00  0.65           C  
ATOM   4596  OH  TYR A 587      13.375  15.608  12.270  1.00  0.52           O  
ATOM   4597  CZ  TYR A 587      13.049  15.136  11.018  1.00  0.58           C  
ATOM   4598  N   ASP A 588      10.277  15.864   5.663  1.00  0.72           N  
ATOM   4599  CA  ASP A 588       9.256  16.881   5.893  1.00  0.73           C  
ATOM   4600  C   ASP A 588       8.819  16.901   7.356  1.00  0.73           C  
ATOM   4601  CB  ASP A 588       8.046  16.642   4.986  1.00  0.70           C  
ATOM   4602  O   ASP A 588       8.377  15.882   7.891  1.00  0.71           O  
ATOM   4603  CG  ASP A 588       7.021  17.760   5.058  1.00  0.66           C  
ATOM   4604  OD1 ASP A 588       6.934  18.442   6.101  1.00  0.68           O  
ATOM   4605  OD2 ASP A 588       6.292  17.958   4.062  1.00  0.70           O  
ATOM   4606  N   LYS A 589       9.147  18.027   8.056  1.00  0.71           N  
ATOM   4607  CA  LYS A 589       8.799  18.210   9.462  1.00  0.71           C  
ATOM   4608  C   LYS A 589       7.329  17.884   9.711  1.00  0.70           C  
ATOM   4609  CB  LYS A 589       9.101  19.641   9.908  1.00  0.68           C  
ATOM   4610  O   LYS A 589       6.981  17.321  10.751  1.00  0.67           O  
ATOM   4611  CG  LYS A 589       8.884  19.885  11.394  1.00  0.65           C  
ATOM   4612  CD  LYS A 589       9.301  21.294  11.796  1.00  0.64           C  
ATOM   4613  CE  LYS A 589       9.093  21.537  13.285  1.00  0.61           C  
ATOM   4614  NZ  LYS A 589       9.643  22.857  13.714  1.00  0.54           N  
ATOM   4615  N   ASN A 590       6.536  18.372   8.750  1.00  0.62           N  
ATOM   4616  CA  ASN A 590       5.092  18.224   8.899  1.00  0.61           C  
ATOM   4617  C   ASN A 590       4.646  16.789   8.634  1.00  0.60           C  
ATOM   4618  CB  ASN A 590       4.354  19.190   7.970  1.00  0.57           C  
ATOM   4619  O   ASN A 590       3.610  16.353   9.140  1.00  0.57           O  
ATOM   4620  CG  ASN A 590       4.646  20.643   8.287  1.00  0.54           C  
ATOM   4621  ND2 ASN A 590       4.793  21.458   7.249  1.00  0.55           N  
ATOM   4622  OD1 ASN A 590       4.740  21.030   9.455  1.00  0.56           O  
ATOM   4623  N   ALA A 591       5.446  15.999   7.999  1.00  0.54           N  
ATOM   4624  CA  ALA A 591       5.241  14.556   7.898  1.00  0.53           C  
ATOM   4625  C   ALA A 591       5.460  13.876   9.246  1.00  0.53           C  
ATOM   4626  CB  ALA A 591       6.171  13.959   6.846  1.00  0.51           C  
ATOM   4627  O   ALA A 591       4.853  12.841   9.533  1.00  0.51           O  
ATOM   4628  N   MET A 592       6.290  14.367  10.225  1.00  0.42           N  
ATOM   4629  CA  MET A 592       6.627  13.824  11.538  1.00  0.43           C  
ATOM   4630  C   MET A 592       5.664  14.339  12.602  1.00  0.42           C  
ATOM   4631  CB  MET A 592       8.065  14.183  11.916  1.00  0.39           C  
ATOM   4632  O   MET A 592       5.452  13.683  13.624  1.00  0.40           O  
ATOM   4633  CG  MET A 592       9.115  13.416  11.129  1.00  0.37           C  
ATOM   4634  SD  MET A 592      10.325  12.565  12.216  1.00  0.46           S  
ATOM   4635  CE  MET A 592      11.209  13.997  12.894  1.00  0.34           C  
ATOM   4636  N   THR A 593       5.204  15.572  12.644  1.00  0.38           N  
ATOM   4637  CA  THR A 593       4.566  16.206  13.793  1.00  0.38           C  
ATOM   4638  C   THR A 593       3.256  15.504  14.139  1.00  0.38           C  
ATOM   4639  CB  THR A 593       4.297  17.699  13.529  1.00  0.35           C  
ATOM   4640  O   THR A 593       2.780  15.590  15.273  1.00  0.36           O  
ATOM   4641  CG2 THR A 593       5.518  18.546  13.870  1.00  0.32           C  
ATOM   4642  OG1 THR A 593       3.973  17.883  12.145  1.00  0.32           O  
ATOM   4643  N   ASN A 594       2.780  14.522  13.367  1.00  0.35           N  
ATOM   4644  CA  ASN A 594       1.544  13.900  13.830  1.00  0.36           C  
ATOM   4645  C   ASN A 594       1.806  12.543  14.476  1.00  0.35           C  
ATOM   4646  CB  ASN A 594       0.550  13.755  12.675  1.00  0.32           C  
ATOM   4647  O   ASN A 594       1.182  11.545  14.110  1.00  0.33           O  
ATOM   4648  CG  ASN A 594      -0.202  15.040  12.388  1.00  0.30           C  
ATOM   4649  ND2 ASN A 594      -0.647  15.202  11.147  1.00  0.29           N  
ATOM   4650  OD1 ASN A 594      -0.383  15.879  13.274  1.00  0.33           O  
ATOM   4651  N   LYS A 595       2.891  12.264  15.187  1.00  0.31           N  
ATOM   4652  CA  LYS A 595       3.432  11.271  16.111  1.00  0.31           C  
ATOM   4653  C   LYS A 595       2.736  11.345  17.467  1.00  0.31           C  
ATOM   4654  CB  LYS A 595       4.940  11.465  16.285  1.00  0.28           C  
ATOM   4655  O   LYS A 595       3.226  12.004  18.387  1.00  0.30           O  
ATOM   4656  CG  LYS A 595       5.773  10.889  15.149  1.00  0.27           C  
ATOM   4657  CD  LYS A 595       7.263  10.972  15.451  1.00  0.32           C  
ATOM   4658  CE  LYS A 595       8.098  10.403  14.312  1.00  0.27           C  
ATOM   4659  NZ  LYS A 595       9.560  10.475  14.608  1.00  0.28           N  
ATOM   4660  N   LYS A 596       1.414  11.104  17.581  1.00  0.31           N  
ATOM   4661  CA  LYS A 596       1.174  10.156  18.666  1.00  0.30           C  
ATOM   4662  C   LYS A 596       1.676   8.763  18.299  1.00  0.31           C  
ATOM   4663  CB  LYS A 596      -0.315  10.102  19.012  1.00  0.28           C  
ATOM   4664  O   LYS A 596       1.131   8.117  17.402  1.00  0.29           O  
ATOM   4665  CG  LYS A 596      -0.719  11.026  20.152  1.00  0.27           C  
ATOM   4666  CD  LYS A 596      -2.197  10.881  20.491  1.00  0.30           C  
ATOM   4667  CE  LYS A 596      -2.604  11.809  21.628  1.00  0.24           C  
ATOM   4668  NZ  LYS A 596      -4.048  11.655  21.978  1.00  0.25           N  
ATOM   4669  N   ALA A 597       2.946   8.532  17.987  1.00  0.29           N  
ATOM   4670  CA  ALA A 597       3.429   7.164  18.158  1.00  0.29           C  
ATOM   4671  C   ALA A 597       2.395   6.304  18.878  1.00  0.29           C  
ATOM   4672  CB  ALA A 597       4.750   7.157  18.924  1.00  0.27           C  
ATOM   4673  O   ALA A 597       1.986   6.620  19.998  1.00  0.28           O  
ATOM   4674  N   VAL A 598       1.241   5.992  18.372  1.00  0.27           N  
ATOM   4675  CA  VAL A 598       0.640   4.855  19.061  1.00  0.28           C  
ATOM   4676  C   VAL A 598       1.548   3.634  18.933  1.00  0.27           C  
ATOM   4677  CB  VAL A 598      -0.766   4.534  18.506  1.00  0.25           C  
ATOM   4678  O   VAL A 598       1.861   3.199  17.822  1.00  0.26           O  
ATOM   4679  CG1 VAL A 598      -1.445   3.453  19.346  1.00  0.24           C  
ATOM   4680  CG2 VAL A 598      -1.623   5.797  18.462  1.00  0.24           C  
ATOM   4681  N   LEU A 599       2.629   3.493  19.813  1.00  0.31           N  
ATOM   4682  CA  LEU A 599       3.287   2.315  20.369  1.00  0.30           C  
ATOM   4683  C   LEU A 599       2.576   1.039  19.931  1.00  0.31           C  
ATOM   4684  CB  LEU A 599       3.326   2.394  21.897  1.00  0.29           C  
ATOM   4685  O   LEU A 599       1.399   0.842  20.241  1.00  0.30           O  
ATOM   4686  CG  LEU A 599       4.213   3.485  22.498  1.00  0.27           C  
ATOM   4687  CD1 LEU A 599       3.949   3.620  23.994  1.00  0.24           C  
ATOM   4688  CD2 LEU A 599       5.684   3.184  22.234  1.00  0.27           C  
ATOM   4689  N   TYR A 600       2.555   0.432  18.793  1.00  0.39           N  
ATOM   4690  CA  TYR A 600       2.527  -1.026  18.773  1.00  0.40           C  
ATOM   4691  C   TYR A 600       3.299  -1.602  19.954  1.00  0.39           C  
ATOM   4692  CB  TYR A 600       3.110  -1.557  17.460  1.00  0.36           C  
ATOM   4693  O   TYR A 600       4.423  -1.179  20.236  1.00  0.38           O  
ATOM   4694  CG  TYR A 600       2.287  -1.204  16.245  1.00  0.35           C  
ATOM   4695  CD1 TYR A 600       1.162  -1.950  15.901  1.00  0.32           C  
ATOM   4696  CD2 TYR A 600       2.633  -0.126  15.438  1.00  0.35           C  
ATOM   4697  CE1 TYR A 600       0.401  -1.630  14.780  1.00  0.33           C  
ATOM   4698  CE2 TYR A 600       1.880   0.203  14.315  1.00  0.37           C  
ATOM   4699  OH  TYR A 600       0.019  -0.232  12.885  1.00  0.25           O  
ATOM   4700  CZ  TYR A 600       0.768  -0.553  13.995  1.00  0.32           C  
ATOM   4701  N   PRO A 601       2.735  -2.139  21.123  1.00  0.46           N  
ATOM   4702  CA  PRO A 601       3.684  -3.055  21.760  1.00  0.45           C  
ATOM   4703  C   PRO A 601       4.550  -3.804  20.750  1.00  0.47           C  
ATOM   4704  CB  PRO A 601       2.779  -4.023  22.526  1.00  0.43           C  
ATOM   4705  O   PRO A 601       4.034  -4.592  19.953  1.00  0.45           O  
ATOM   4706  CG  PRO A 601       1.463  -3.956  21.820  1.00  0.40           C  
ATOM   4707  CD  PRO A 601       1.374  -2.640  21.102  1.00  0.44           C  
ATOM   4708  N   GLN A 602       5.465  -3.202  20.015  1.00  0.62           N  
ATOM   4709  CA  GLN A 602       6.503  -3.929  19.292  1.00  0.65           C  
ATOM   4710  C   GLN A 602       6.773  -5.287  19.934  1.00  0.65           C  
ATOM   4711  CB  GLN A 602       7.793  -3.109  19.235  1.00  0.59           C  
ATOM   4712  O   GLN A 602       7.066  -5.367  21.129  1.00  0.62           O  
ATOM   4713  CG  GLN A 602       7.681  -1.843  18.396  1.00  0.56           C  
ATOM   4714  CD  GLN A 602       9.030  -1.220  18.091  1.00  0.57           C  
ATOM   4715  NE2 GLN A 602       9.048  -0.271  17.161  1.00  0.46           N  
ATOM   4716  OE1 GLN A 602      10.048  -1.589  18.686  1.00  0.58           O  
ATOM   4717  N   LYS A 603       6.184  -6.394  19.310  1.00  0.76           N  
ATOM   4718  CA  LYS A 603       6.571  -7.645  19.956  1.00  0.77           C  
ATOM   4719  C   LYS A 603       8.086  -7.736  20.116  1.00  0.78           C  
ATOM   4720  CB  LYS A 603       6.055  -8.843  19.158  1.00  0.73           C  
ATOM   4721  O   LYS A 603       8.583  -8.042  21.201  1.00  0.76           O  
ATOM   4722  CG  LYS A 603       4.542  -8.998  19.182  1.00  0.68           C  
ATOM   4723  CD  LYS A 603       4.094 -10.230  18.405  1.00  0.67           C  
ATOM   4724  CE  LYS A 603       2.578 -10.376  18.413  1.00  0.60           C  
ATOM   4725  NZ  LYS A 603       2.128 -11.530  17.578  1.00  0.51           N  
ATOM   4726  N   ASN A 604       8.782  -7.249  19.038  1.00  0.82           N  
ATOM   4727  CA  ASN A 604      10.234  -7.351  19.138  1.00  0.84           C  
ATOM   4728  C   ASN A 604      10.827  -6.175  19.909  1.00  0.82           C  
ATOM   4729  CB  ASN A 604      10.863  -7.444  17.746  1.00  0.81           C  
ATOM   4730  O   ASN A 604      10.713  -5.025  19.481  1.00  0.80           O  
ATOM   4731  CG  ASN A 604      12.345  -7.760  17.795  1.00  0.80           C  
ATOM   4732  ND2 ASN A 604      12.980  -7.804  16.630  1.00  0.83           N  
ATOM   4733  OD1 ASN A 604      12.914  -7.963  18.871  1.00  0.82           O  
ATOM   4734  N   LEU A 605      11.422  -6.408  21.027  1.00  0.83           N  
ATOM   4735  CA  LEU A 605      12.097  -5.460  21.905  1.00  0.84           C  
ATOM   4736  C   LEU A 605      13.569  -5.324  21.529  1.00  0.83           C  
ATOM   4737  CB  LEU A 605      11.970  -5.898  23.366  1.00  0.82           C  
ATOM   4738  O   LEU A 605      14.268  -4.449  22.045  1.00  0.81           O  
ATOM   4739  CG  LEU A 605      10.548  -6.043  23.909  1.00  0.79           C  
ATOM   4740  CD1 LEU A 605      10.580  -6.497  25.365  1.00  0.76           C  
ATOM   4741  CD2 LEU A 605       9.785  -4.730  23.770  1.00  0.77           C  
ATOM   4742  N   PHE A 606      14.062  -6.067  20.563  1.00  0.84           N  
ATOM   4743  CA  PHE A 606      15.491  -6.169  20.297  1.00  0.85           C  
ATOM   4744  C   PHE A 606      15.900  -5.230  19.167  1.00  0.83           C  
ATOM   4745  CB  PHE A 606      15.873  -7.610  19.945  1.00  0.83           C  
ATOM   4746  O   PHE A 606      15.231  -5.167  18.134  1.00  0.80           O  
ATOM   4747  CG  PHE A 606      17.357  -7.850  19.893  1.00  0.82           C  
ATOM   4748  CD1 PHE A 606      18.084  -7.553  18.746  1.00  0.79           C  
ATOM   4749  CD2 PHE A 606      18.027  -8.372  20.992  1.00  0.81           C  
ATOM   4750  CE1 PHE A 606      19.458  -7.774  18.696  1.00  0.84           C  
ATOM   4751  CE2 PHE A 606      19.401  -8.595  20.949  1.00  0.84           C  
ATOM   4752  CZ  PHE A 606      20.114  -8.297  19.799  1.00  0.84           C  
ATOM   4753  N   THR A 607      17.005  -4.457  19.330  1.00  0.82           N  
ATOM   4754  CA  THR A 607      17.666  -3.656  18.305  1.00  0.82           C  
ATOM   4755  C   THR A 607      19.181  -3.810  18.393  1.00  0.82           C  
ATOM   4756  CB  THR A 607      17.290  -2.168  18.431  1.00  0.80           C  
ATOM   4757  O   THR A 607      19.731  -3.985  19.482  1.00  0.82           O  
ATOM   4758  CG2 THR A 607      17.669  -1.619  19.802  1.00  0.74           C  
ATOM   4759  OG1 THR A 607      17.980  -1.420  17.422  1.00  0.76           O  
ATOM   4760  N   PHE A 608      19.841  -3.591  17.202  1.00  0.81           N  
ATOM   4761  CA  PHE A 608      21.298  -3.529  17.194  1.00  0.82           C  
ATOM   4762  C   PHE A 608      21.781  -2.109  17.463  1.00  0.79           C  
ATOM   4763  CB  PHE A 608      21.851  -4.026  15.855  1.00  0.79           C  
ATOM   4764  O   PHE A 608      22.984  -1.868  17.576  1.00  0.75           O  
ATOM   4765  CG  PHE A 608      21.652  -5.500  15.625  1.00  0.77           C  
ATOM   4766  CD1 PHE A 608      22.255  -6.435  16.458  1.00  0.75           C  
ATOM   4767  CD2 PHE A 608      20.861  -5.951  14.576  1.00  0.77           C  
ATOM   4768  CE1 PHE A 608      22.073  -7.800  16.249  1.00  0.79           C  
ATOM   4769  CE2 PHE A 608      20.675  -7.314  14.361  1.00  0.78           C  
ATOM   4770  CZ  PHE A 608      21.282  -8.236  15.197  1.00  0.78           C  
ATOM   4771  N   GLU A 609      20.896  -1.136  17.476  1.00  0.75           N  
ATOM   4772  CA  GLU A 609      21.255   0.229  17.849  1.00  0.76           C  
ATOM   4773  C   GLU A 609      21.713   0.302  19.302  1.00  0.75           C  
ATOM   4774  CB  GLU A 609      20.074   1.176  17.621  1.00  0.73           C  
ATOM   4775  O   GLU A 609      21.087  -0.287  20.186  1.00  0.73           O  
ATOM   4776  CG  GLU A 609      19.743   1.405  16.153  1.00  0.67           C  
ATOM   4777  CD  GLU A 609      18.651   2.441  15.939  1.00  0.66           C  
ATOM   4778  OE1 GLU A 609      18.129   2.988  16.937  1.00  0.67           O  
ATOM   4779  OE2 GLU A 609      18.313   2.706  14.763  1.00  0.62           O  
ATOM   4780  N   GLY A 610      22.814   0.974  19.512  1.00  0.73           N  
ATOM   4781  CA  GLY A 610      23.393   1.159  20.834  1.00  0.75           C  
ATOM   4782  C   GLY A 610      24.151  -0.057  21.329  1.00  0.75           C  
ATOM   4783  O   GLY A 610      24.546  -0.117  22.496  1.00  0.75           O  
ATOM   4784  N   CYS A 611      24.313  -1.063  20.529  1.00  0.82           N  
ATOM   4785  CA  CYS A 611      25.183  -2.167  20.919  1.00  0.85           C  
ATOM   4786  C   CYS A 611      26.603  -1.677  21.176  1.00  0.83           C  
ATOM   4787  CB  CYS A 611      25.194  -3.248  19.839  1.00  0.81           C  
ATOM   4788  O   CYS A 611      27.078  -0.757  20.508  1.00  0.79           O  
ATOM   4789  SG  CYS A 611      23.637  -4.154  19.701  1.00  0.82           S  
ATOM   4790  N   LYS A 612      27.298  -2.117  22.119  1.00  0.82           N  
ATOM   4791  CA  LYS A 612      28.689  -1.821  22.450  1.00  0.84           C  
ATOM   4792  C   LYS A 612      29.497  -3.104  22.625  1.00  0.81           C  
ATOM   4793  CB  LYS A 612      28.770  -0.974  23.721  1.00  0.79           C  
ATOM   4794  O   LYS A 612      28.952  -4.139  23.013  1.00  0.79           O  
ATOM   4795  CG  LYS A 612      28.169  -1.641  24.949  1.00  0.73           C  
ATOM   4796  CD  LYS A 612      28.229  -0.728  26.167  1.00  0.71           C  
ATOM   4797  CE  LYS A 612      27.664  -1.410  27.406  1.00  0.70           C  
ATOM   4798  NZ  LYS A 612      27.673  -0.501  28.591  1.00  0.64           N  
ATOM   4799  N   ILE A 613      30.748  -3.015  22.408  1.00  0.77           N  
ATOM   4800  CA  ILE A 613      31.668  -4.084  22.779  1.00  0.79           C  
ATOM   4801  C   ILE A 613      31.871  -4.088  24.293  1.00  0.76           C  
ATOM   4802  CB  ILE A 613      33.026  -3.937  22.057  1.00  0.73           C  
ATOM   4803  O   ILE A 613      32.211  -3.059  24.882  1.00  0.71           O  
ATOM   4804  CG1 ILE A 613      32.832  -4.003  20.537  1.00  0.64           C  
ATOM   4805  CG2 ILE A 613      34.009  -5.012  22.531  1.00  0.59           C  
ATOM   4806  CD1 ILE A 613      34.083  -3.664  19.738  1.00  0.61           C  
ATOM   4807  N   THR A 614      31.548  -5.109  25.109  1.00  0.73           N  
ATOM   4808  CA  THR A 614      31.686  -5.158  26.561  1.00  0.72           C  
ATOM   4809  C   THR A 614      33.118  -5.508  26.956  1.00  0.69           C  
ATOM   4810  CB  THR A 614      30.716  -6.181  27.180  1.00  0.67           C  
ATOM   4811  O   THR A 614      33.610  -5.055  27.992  1.00  0.64           O  
ATOM   4812  CG2 THR A 614      29.271  -5.707  27.066  1.00  0.58           C  
ATOM   4813  OG1 THR A 614      30.851  -7.434  26.497  1.00  0.64           O  
ATOM   4814  N   SER A 615      33.817  -6.442  26.254  1.00  0.64           N  
ATOM   4815  CA  SER A 615      35.123  -6.910  26.707  1.00  0.62           C  
ATOM   4816  C   SER A 615      35.868  -7.635  25.592  1.00  0.63           C  
ATOM   4817  CB  SER A 615      34.971  -7.834  27.916  1.00  0.57           C  
ATOM   4818  O   SER A 615      35.249  -8.261  24.730  1.00  0.58           O  
ATOM   4819  OG  SER A 615      34.288  -9.023  27.557  1.00  0.58           O  
ATOM   4820  N   GLY A 616      37.142  -7.380  25.537  1.00  0.62           N  
ATOM   4821  CA  GLY A 616      38.139  -8.091  24.753  1.00  0.61           C  
ATOM   4822  C   GLY A 616      38.751  -7.243  23.655  1.00  0.62           C  
ATOM   4823  O   GLY A 616      38.035  -6.699  22.812  1.00  0.57           O  
ATOM   4824  N   GLY A 617      40.022  -6.761  23.855  1.00  0.58           N  
ATOM   4825  CA  GLY A 617      40.914  -6.060  22.945  1.00  0.57           C  
ATOM   4826  C   GLY A 617      41.006  -6.714  21.579  1.00  0.58           C  
ATOM   4827  O   GLY A 617      41.272  -7.913  21.475  1.00  0.54           O  
ATOM   4828  N   GLY A 618      40.341  -5.946  20.547  1.00  0.67           N  
ATOM   4829  CA  GLY A 618      40.392  -6.183  19.113  1.00  0.68           C  
ATOM   4830  C   GLY A 618      39.108  -6.769  18.558  1.00  0.67           C  
ATOM   4831  O   GLY A 618      39.010  -7.040  17.360  1.00  0.65           O  
ATOM   4832  N   SER A 619      38.165  -6.980  19.236  1.00  0.78           N  
ATOM   4833  CA  SER A 619      36.837  -7.412  18.814  1.00  0.79           C  
ATOM   4834  C   SER A 619      36.082  -6.282  18.121  1.00  0.78           C  
ATOM   4835  CB  SER A 619      36.031  -7.915  20.012  1.00  0.75           C  
ATOM   4836  O   SER A 619      36.278  -5.109  18.443  1.00  0.75           O  
ATOM   4837  OG  SER A 619      36.755  -8.901  20.727  1.00  0.67           O  
ATOM   4838  N   SER A 620      35.375  -6.656  17.042  1.00  0.81           N  
ATOM   4839  CA  SER A 620      34.550  -5.732  16.270  1.00  0.82           C  
ATOM   4840  C   SER A 620      33.164  -6.313  16.010  1.00  0.83           C  
ATOM   4841  CB  SER A 620      35.226  -5.391  14.941  1.00  0.80           C  
ATOM   4842  O   SER A 620      32.967  -7.527  16.104  1.00  0.82           O  
ATOM   4843  OG  SER A 620      35.353  -6.547  14.130  1.00  0.83           O  
ATOM   4844  N   PHE A 621      32.235  -5.499  15.799  1.00  0.83           N  
ATOM   4845  CA  PHE A 621      30.973  -5.898  15.188  1.00  0.84           C  
ATOM   4846  C   PHE A 621      30.596  -4.950  14.056  1.00  0.82           C  
ATOM   4847  CB  PHE A 621      29.855  -5.935  16.236  1.00  0.81           C  
ATOM   4848  O   PHE A 621      30.950  -3.770  14.084  1.00  0.79           O  
ATOM   4849  CG  PHE A 621      29.433  -4.575  16.721  1.00  0.78           C  
ATOM   4850  CD1 PHE A 621      30.135  -3.933  17.734  1.00  0.75           C  
ATOM   4851  CD2 PHE A 621      28.332  -3.937  16.163  1.00  0.76           C  
ATOM   4852  CE1 PHE A 621      29.746  -2.674  18.184  1.00  0.76           C  
ATOM   4853  CE2 PHE A 621      27.937  -2.679  16.608  1.00  0.75           C  
ATOM   4854  CZ  PHE A 621      28.645  -2.049  17.620  1.00  0.75           C  
ATOM   4855  N   THR A 622      29.994  -5.536  12.986  1.00  0.83           N  
ATOM   4856  CA  THR A 622      29.455  -4.818  11.836  1.00  0.85           C  
ATOM   4857  C   THR A 622      27.959  -5.078  11.688  1.00  0.84           C  
ATOM   4858  CB  THR A 622      30.180  -5.219  10.537  1.00  0.83           C  
ATOM   4859  O   THR A 622      27.540  -6.217  11.473  1.00  0.82           O  
ATOM   4860  CG2 THR A 622      29.660  -4.419   9.348  1.00  0.81           C  
ATOM   4861  OG1 THR A 622      31.584  -4.977  10.686  1.00  0.85           O  
ATOM   4862  N   VAL A 623      27.126  -4.030  11.906  1.00  0.74           N  
ATOM   4863  CA  VAL A 623      25.717  -4.108  11.536  1.00  0.76           C  
ATOM   4864  C   VAL A 623      25.580  -4.094  10.016  1.00  0.74           C  
ATOM   4865  CB  VAL A 623      24.903  -2.950  12.155  1.00  0.72           C  
ATOM   4866  O   VAL A 623      25.926  -3.106   9.364  1.00  0.73           O  
ATOM   4867  CG1 VAL A 623      23.419  -3.093  11.820  1.00  0.71           C  
ATOM   4868  CG2 VAL A 623      25.110  -2.901  13.668  1.00  0.70           C  
ATOM   4869  N   ILE A 624      25.107  -5.153   9.433  1.00  0.79           N  
ATOM   4870  CA  ILE A 624      24.863  -5.316   8.004  1.00  0.79           C  
ATOM   4871  C   ILE A 624      23.519  -4.693   7.636  1.00  0.75           C  
ATOM   4872  CB  ILE A 624      24.895  -6.805   7.592  1.00  0.77           C  
ATOM   4873  O   ILE A 624      23.404  -4.007   6.617  1.00  0.71           O  
ATOM   4874  CG1 ILE A 624      26.235  -7.439   7.983  1.00  0.74           C  
ATOM   4875  CG2 ILE A 624      24.634  -6.955   6.091  1.00  0.72           C  
ATOM   4876  CD1 ILE A 624      27.444  -6.781   7.333  1.00  0.71           C  
ATOM   4877  N   SER A 625      22.532  -4.984   8.499  1.00  0.77           N  
ATOM   4878  CA  SER A 625      21.179  -4.465   8.329  1.00  0.78           C  
ATOM   4879  C   SER A 625      20.478  -4.299   9.673  1.00  0.76           C  
ATOM   4880  CB  SER A 625      20.359  -5.389   7.428  1.00  0.76           C  
ATOM   4881  O   SER A 625      20.972  -4.771  10.699  1.00  0.74           O  
ATOM   4882  OG  SER A 625      19.973  -6.560   8.126  1.00  0.73           O  
ATOM   4883  N   PRO A 626      19.313  -3.615   9.791  1.00  0.74           N  
ATOM   4884  CA  PRO A 626      18.625  -3.451  11.073  1.00  0.74           C  
ATOM   4885  C   PRO A 626      18.342  -4.783  11.766  1.00  0.75           C  
ATOM   4886  CB  PRO A 626      17.321  -2.749  10.687  1.00  0.72           C  
ATOM   4887  O   PRO A 626      18.047  -4.810  12.963  1.00  0.74           O  
ATOM   4888  CG  PRO A 626      17.662  -1.954   9.468  1.00  0.71           C  
ATOM   4889  CD  PRO A 626      18.618  -2.753   8.629  1.00  0.71           C  
ATOM   4890  N   ASN A 627      18.398  -5.928  11.150  1.00  0.78           N  
ATOM   4891  CA  ASN A 627      18.114  -7.266  11.657  1.00  0.81           C  
ATOM   4892  C   ASN A 627      19.332  -8.178  11.545  1.00  0.81           C  
ATOM   4893  CB  ASN A 627      16.922  -7.878  10.918  1.00  0.76           C  
ATOM   4894  O   ASN A 627      19.207  -9.401  11.635  1.00  0.79           O  
ATOM   4895  CG  ASN A 627      17.211  -8.130   9.452  1.00  0.70           C  
ATOM   4896  ND2 ASN A 627      16.553  -9.133   8.882  1.00  0.70           N  
ATOM   4897  OD1 ASN A 627      18.019  -7.431   8.836  1.00  0.69           O  
ATOM   4898  N   GLU A 628      20.477  -7.526  11.208  1.00  0.84           N  
ATOM   4899  CA  GLU A 628      21.636  -8.380  10.968  1.00  0.87           C  
ATOM   4900  C   GLU A 628      22.917  -7.730  11.483  1.00  0.85           C  
ATOM   4901  CB  GLU A 628      21.771  -8.698   9.477  1.00  0.83           C  
ATOM   4902  O   GLU A 628      23.204  -6.574  11.164  1.00  0.83           O  
ATOM   4903  CG  GLU A 628      22.926  -9.633   9.149  1.00  0.79           C  
ATOM   4904  CD  GLU A 628      22.949 -10.071   7.693  1.00  0.78           C  
ATOM   4905  OE1 GLU A 628      21.985  -9.769   6.953  1.00  0.84           O  
ATOM   4906  OE2 GLU A 628      23.938 -10.722   7.290  1.00  0.85           O  
ATOM   4907  N   VAL A 629      23.790  -8.592  12.193  1.00  0.86           N  
ATOM   4908  CA  VAL A 629      25.075  -8.133  12.711  1.00  0.88           C  
ATOM   4909  C   VAL A 629      26.110  -9.249  12.591  1.00  0.88           C  
ATOM   4910  CB  VAL A 629      24.961  -7.668  14.181  1.00  0.86           C  
ATOM   4911  O   VAL A 629      25.786 -10.426  12.767  1.00  0.86           O  
ATOM   4912  CG1 VAL A 629      24.599  -8.840  15.091  1.00  0.79           C  
ATOM   4913  CG2 VAL A 629      26.265  -7.017  14.636  1.00  0.78           C  
ATOM   4914  N   ILE A 630      27.331  -8.853  12.238  1.00  0.88           N  
ATOM   4915  CA  ILE A 630      28.491  -9.724  12.397  1.00  0.89           C  
ATOM   4916  C   ILE A 630      29.278  -9.314  13.639  1.00  0.87           C  
ATOM   4917  CB  ILE A 630      29.401  -9.687  11.149  1.00  0.87           C  
ATOM   4918  O   ILE A 630      29.629  -8.143  13.800  1.00  0.85           O  
ATOM   4919  CG1 ILE A 630      28.638 -10.186   9.916  1.00  0.85           C  
ATOM   4920  CG2 ILE A 630      30.669 -10.513  11.380  1.00  0.83           C  
ATOM   4921  CD1 ILE A 630      29.415 -10.056   8.613  1.00  0.82           C  
ATOM   4922  N   VAL A 631      29.589 -10.277  14.506  1.00  0.87           N  
ATOM   4923  CA  VAL A 631      30.456 -10.117  15.668  1.00  0.88           C  
ATOM   4924  C   VAL A 631      31.752 -10.897  15.458  1.00  0.87           C  
ATOM   4925  CB  VAL A 631      29.759 -10.582  16.966  1.00  0.86           C  
ATOM   4926  O   VAL A 631      31.723 -12.100  15.190  1.00  0.85           O  
ATOM   4927  CG1 VAL A 631      30.572 -10.175  18.193  1.00  0.83           C  
ATOM   4928  CG2 VAL A 631      28.344 -10.010  17.045  1.00  0.82           C  
ATOM   4929  N   SER A 632      32.845 -10.203  15.531  1.00  0.86           N  
ATOM   4930  CA  SER A 632      34.154 -10.787  15.258  1.00  0.87           C  
ATOM   4931  C   SER A 632      35.099 -10.605  16.442  1.00  0.85           C  
ATOM   4932  CB  SER A 632      34.769 -10.163  14.004  1.00  0.85           C  
ATOM   4933  O   SER A 632      35.130  -9.538  17.059  1.00  0.82           O  
ATOM   4934  OG  SER A 632      33.918 -10.341  12.885  1.00  0.81           O  
ATOM   4935  N   SER A 633      35.768 -11.613  16.861  1.00  0.83           N  
ATOM   4936  CA  SER A 633      36.826 -11.602  17.866  1.00  0.83           C  
ATOM   4937  C   SER A 633      38.204 -11.692  17.218  1.00  0.82           C  
ATOM   4938  CB  SER A 633      36.641 -12.756  18.852  1.00  0.81           C
[truncated: 70,988 more chars]
