# Supplementary material for: DepoScope: Accurate phage depolymerase annotation and domain delineation using large language models
Source: PLoS Comput Biol. 2024 Aug 5;20(8):e1011831. doi: 10.1371/journal.pcbi.1011831 (PMC11326577; doi:10.1371/journal.pcbi.1011831)
Supplement: S1 Data — (ZIP) [file pcbi.1011831.s003.zip › FN_FP_deposcope_032024/False_positives/NC_022771.1__YP_008771452.pdb]

PARENT N/A
ATOM      1  N   MET A   1     -17.764 -33.355 -73.133  1.00  0.51           N  
ATOM      2  CA  MET A   1     -19.060 -33.531 -73.783  1.00  0.64           C  
ATOM      3  C   MET A   1     -19.184 -32.625 -75.003  1.00  0.57           C  
ATOM      4  CB  MET A   1     -20.197 -33.245 -72.801  1.00  0.47           C  
ATOM      5  O   MET A   1     -18.805 -31.454 -74.954  1.00  0.50           O  
ATOM      6  CG  MET A   1     -20.352 -34.300 -71.718  1.00  0.43           C  
ATOM      7  SD  MET A   1     -21.760 -33.952 -70.594  1.00  0.56           S  
ATOM      8  CE  MET A   1     -20.889 -33.876 -69.004  1.00  0.51           C  
ATOM      9  N   ALA A   2     -19.541 -33.138 -76.171  1.00  0.74           N  
ATOM     10  CA  ALA A   2     -19.445 -32.353 -77.400  1.00  0.80           C  
ATOM     11  C   ALA A   2     -20.828 -31.943 -77.898  1.00  0.78           C  
ATOM     12  CB  ALA A   2     -18.706 -33.142 -78.478  1.00  0.67           C  
ATOM     13  O   ALA A   2     -21.784 -32.716 -77.801  1.00  0.73           O  
ATOM     14  N   LEU A   3     -21.058 -30.675 -78.341  1.00  0.80           N  
ATOM     15  CA  LEU A   3     -22.193 -30.232 -79.144  1.00  0.88           C  
ATOM     16  C   LEU A   3     -21.939 -30.483 -80.627  1.00  0.87           C  
ATOM     17  CB  LEU A   3     -22.471 -28.746 -78.906  1.00  0.80           C  
ATOM     18  O   LEU A   3     -22.694 -30.009 -81.479  1.00  0.85           O  
ATOM     19  CG  LEU A   3     -23.032 -28.373 -77.533  1.00  0.77           C  
ATOM     20  CD1 LEU A   3     -23.158 -26.858 -77.405  1.00  0.74           C  
ATOM     21  CD2 LEU A   3     -24.381 -29.048 -77.304  1.00  0.76           C  
ATOM     22  N   SER A   4     -20.981 -31.277 -80.784  1.00  0.90           N  
ATOM     23  CA  SER A   4     -20.682 -31.668 -82.158  1.00  0.93           C  
ATOM     24  C   SER A   4     -19.723 -32.853 -82.199  1.00  0.91           C  
ATOM     25  CB  SER A   4     -20.086 -30.492 -82.933  1.00  0.90           C  
ATOM     26  O   SER A   4     -18.976 -33.087 -81.247  1.00  0.89           O  
ATOM     27  OG  SER A   4     -18.855 -30.085 -82.362  1.00  0.91           O  
ATOM     28  N   GLY A   5     -19.848 -33.627 -83.246  1.00  0.93           N  
ATOM     29  CA  GLY A   5     -18.969 -34.742 -83.561  1.00  0.94           C  
ATOM     30  C   GLY A   5     -19.134 -35.248 -84.981  1.00  0.92           C  
ATOM     31  O   GLY A   5     -19.962 -34.735 -85.737  1.00  0.90           O  
ATOM     32  N   THR A   6     -18.250 -36.154 -85.410  1.00  0.92           N  
ATOM     33  CA  THR A   6     -18.270 -36.758 -86.738  1.00  0.94           C  
ATOM     34  C   THR A   6     -17.991 -38.256 -86.655  1.00  0.92           C  
ATOM     35  CB  THR A   6     -17.240 -36.093 -87.670  1.00  0.89           C  
ATOM     36  O   THR A   6     -17.164 -38.696 -85.853  1.00  0.89           O  
ATOM     37  CG2 THR A   6     -17.303 -36.687 -89.073  1.00  0.74           C  
ATOM     38  OG1 THR A   6     -17.512 -34.688 -87.746  1.00  0.71           O  
ATOM     39  N   ILE A   7     -18.716 -39.047 -87.487  1.00  0.94           N  
ATOM     40  CA  ILE A   7     -18.350 -40.416 -87.836  1.00  0.95           C  
ATOM     41  C   ILE A   7     -17.985 -40.491 -89.317  1.00  0.91           C  
ATOM     42  CB  ILE A   7     -19.491 -41.406 -87.514  1.00  0.93           C  
ATOM     43  O   ILE A   7     -18.521 -39.737 -90.134  1.00  0.87           O  
ATOM     44  CG1 ILE A   7     -20.761 -41.025 -88.285  1.00  0.84           C  
ATOM     45  CG2 ILE A   7     -19.758 -41.451 -86.007  1.00  0.83           C  
ATOM     46  CD1 ILE A   7     -21.892 -42.036 -88.151  1.00  0.80           C  
ATOM     47  N   SER A   8     -16.979 -41.215 -89.562  1.00  0.91           N  
ATOM     48  CA  SER A   8     -16.572 -41.372 -90.954  1.00  0.93           C  
ATOM     49  C   SER A   8     -16.036 -42.775 -91.219  1.00  0.89           C  
ATOM     50  CB  SER A   8     -15.511 -40.334 -91.323  1.00  0.90           C  
ATOM     51  O   SER A   8     -15.574 -43.453 -90.298  1.00  0.86           O  
ATOM     52  OG  SER A   8     -14.347 -40.503 -90.533  1.00  0.79           O  
ATOM     53  N   THR A   9     -16.175 -43.271 -92.495  1.00  0.89           N  
ATOM     54  CA  THR A   9     -15.545 -44.472 -93.031  1.00  0.89           C  
ATOM     55  C   THR A   9     -14.895 -44.185 -94.382  1.00  0.87           C  
ATOM     56  CB  THR A   9     -16.564 -45.617 -93.182  1.00  0.88           C  
ATOM     57  O   THR A   9     -15.408 -43.383 -95.166  1.00  0.83           O  
ATOM     58  CG2 THR A   9     -17.536 -45.342 -94.324  1.00  0.85           C  
ATOM     59  OG1 THR A   9     -15.864 -46.839 -93.448  1.00  0.86           O  
ATOM     60  N   SER A  10     -13.769 -44.719 -94.466  1.00  0.87           N  
ATOM     61  CA  SER A  10     -13.140 -44.691 -95.782  1.00  0.87           C  
ATOM     62  C   SER A  10     -13.711 -45.774 -96.691  1.00  0.86           C  
ATOM     63  CB  SER A  10     -11.626 -44.866 -95.657  1.00  0.85           C  
ATOM     64  O   SER A  10     -13.978 -46.891 -96.243  1.00  0.83           O  
ATOM     65  OG  SER A  10     -11.069 -43.853 -94.837  1.00  0.77           O  
ATOM     66  N   VAL A  11     -13.902 -45.375 -97.898  1.00  0.84           N  
ATOM     67  CA  VAL A  11     -14.341 -46.223 -99.001  1.00  0.83           C  
ATOM     68  C   VAL A  11     -13.242 -46.306-100.058  1.00  0.82           C  
ATOM     69  CB  VAL A  11     -15.651 -45.701 -99.633  1.00  0.82           C  
ATOM     70  O   VAL A  11     -12.907 -45.304-100.693  1.00  0.77           O  
ATOM     71  CG1 VAL A  11     -16.188 -46.694-100.661  1.00  0.80           C  
ATOM     72  CG2 VAL A  11     -16.694 -45.430 -98.551  1.00  0.79           C  
ATOM     73  N   ARG A  12     -12.510 -47.533-100.231  1.00  0.78           N  
ATOM     74  CA  ARG A  12     -11.408 -47.868-101.126  1.00  0.77           C  
ATOM     75  C   ARG A  12     -10.435 -46.701-101.257  1.00  0.75           C  
ATOM     76  CB  ARG A  12     -11.937 -48.266-102.506  1.00  0.74           C  
ATOM     77  O   ARG A  12     -10.292 -46.123-102.336  1.00  0.69           O  
ATOM     78  CG  ARG A  12     -12.730 -49.563-102.510  1.00  0.72           C  
ATOM     79  CD  ARG A  12     -12.955 -50.082-103.924  1.00  0.71           C  
ATOM     80  NE  ARG A  12     -13.566 -51.408-103.920  1.00  0.58           N  
ATOM     81  NH1 ARG A  12     -12.889 -51.952-106.061  1.00  0.52           N  
ATOM     82  NH2 ARG A  12     -14.112 -53.447-104.826  1.00  0.49           N  
ATOM     83  CZ  ARG A  12     -13.521 -52.266-104.936  1.00  0.67           C  
ATOM     84  N   THR A  13      -9.414 -46.395-100.493  1.00  0.77           N  
ATOM     85  CA  THR A  13      -8.364 -45.399-100.308  1.00  0.77           C  
ATOM     86  C   THR A  13      -8.805 -44.041-100.848  1.00  0.77           C  
ATOM     87  CB  THR A  13      -7.058 -45.829-101.000  1.00  0.74           C  
ATOM     88  O   THR A  13      -8.259 -43.006-100.460  1.00  0.74           O  
ATOM     89  CG2 THR A  13      -6.339 -46.908-100.195  1.00  0.67           C  
ATOM     90  OG1 THR A  13      -7.360 -46.342-102.303  1.00  0.73           O  
ATOM     91  N   HIS A  14      -9.914 -43.928-101.620  1.00  0.82           N  
ATOM     92  CA  HIS A  14     -10.127 -42.729-102.423  1.00  0.83           C  
ATOM     93  C   HIS A  14     -11.302 -41.913-101.894  1.00  0.83           C  
ATOM     94  CB  HIS A  14     -10.364 -43.100-103.888  1.00  0.81           C  
ATOM     95  O   HIS A  14     -11.389 -40.709-102.142  1.00  0.82           O  
ATOM     96  CG  HIS A  14      -9.196 -43.779-104.531  1.00  0.78           C  
ATOM     97  CD2 HIS A  14      -9.061 -45.028-105.034  1.00  0.77           C  
ATOM     98  ND1 HIS A  14      -7.980 -43.156-104.711  1.00  0.75           N  
ATOM     99  CE1 HIS A  14      -7.145 -43.996-105.299  1.00  0.75           C  
ATOM    100  NE2 HIS A  14      -7.776 -45.139-105.506  1.00  0.70           N  
ATOM    101  N   TRP A  15     -12.160 -42.452-101.135  1.00  0.84           N  
ATOM    102  CA  TRP A  15     -13.387 -41.785-100.712  1.00  0.86           C  
ATOM    103  C   TRP A  15     -13.577 -41.901 -99.203  1.00  0.86           C  
ATOM    104  CB  TRP A  15     -14.599 -42.375-101.439  1.00  0.84           C  
ATOM    105  O   TRP A  15     -13.117 -42.864 -98.585  1.00  0.85           O  
ATOM    106  CG  TRP A  15     -14.480 -42.358-102.933  1.00  0.78           C  
ATOM    107  CD1 TRP A  15     -14.089 -43.390-103.740  1.00  0.72           C  
ATOM    108  CD2 TRP A  15     -14.749 -41.251-103.799  1.00  0.74           C  
ATOM    109  CE2 TRP A  15     -14.502 -41.685-105.120  1.00  0.75           C  
ATOM    110  CE3 TRP A  15     -15.177 -39.934-103.585  1.00  0.82           C  
ATOM    111  NE1 TRP A  15     -14.101 -42.992-105.057  1.00  0.81           N  
ATOM    112  CH2 TRP A  15     -15.088 -39.562-105.988  1.00  0.76           C  
ATOM    113  CZ2 TRP A  15     -14.668 -40.845-106.225  1.00  0.79           C  
ATOM    114  CZ3 TRP A  15     -15.343 -39.101-104.686  1.00  0.77           C  
ATOM    115  N   LYS A  16     -14.265 -40.943 -98.733  1.00  0.87           N  
ATOM    116  CA  LYS A  16     -14.642 -40.897 -97.323  1.00  0.88           C  
ATOM    117  C   LYS A  16     -16.096 -40.466 -97.157  1.00  0.89           C  
ATOM    118  CB  LYS A  16     -13.722 -39.948 -96.552  1.00  0.88           C  
ATOM    119  O   LYS A  16     -16.489 -39.396 -97.627  1.00  0.88           O  
ATOM    120  CG  LYS A  16     -14.000 -39.897 -95.057  1.00  0.87           C  
ATOM    121  CD  LYS A  16     -13.031 -38.965 -94.341  1.00  0.86           C  
ATOM    122  CE  LYS A  16     -13.339 -38.873 -92.852  1.00  0.85           C  
ATOM    123  NZ  LYS A  16     -12.468 -37.873 -92.167  1.00  0.83           N  
ATOM    124  N   LEU A  17     -16.966 -41.381 -96.654  1.00  0.88           N  
ATOM    125  CA  LEU A  17     -18.287 -41.030 -96.145  1.00  0.89           C  
ATOM    126  C   LEU A  17     -18.205 -40.559 -94.697  1.00  0.90           C  
ATOM    127  CB  LEU A  17     -19.238 -42.226 -96.252  1.00  0.88           C  
ATOM    128  O   LEU A  17     -17.618 -41.239 -93.851  1.00  0.90           O  
ATOM    129  CG  LEU A  17     -20.704 -41.959 -95.905  1.00  0.87           C  
ATOM    130  CD1 LEU A  17     -21.340 -41.054 -96.954  1.00  0.86           C  
ATOM    131  CD2 LEU A  17     -21.472 -43.271 -95.786  1.00  0.86           C  
ATOM    132  N   SER A  18     -18.644 -39.341 -94.350  1.00  0.91           N  
ATOM    133  CA  SER A  18     -18.684 -38.828 -92.985  1.00  0.93           C  
ATOM    134  C   SER A  18     -20.055 -38.250 -92.651  1.00  0.94           C  
ATOM    135  CB  SER A  18     -17.608 -37.761 -92.780  1.00  0.91           C  
ATOM    136  O   SER A  18     -20.737 -37.712 -93.526  1.00  0.93           O  
ATOM    137  OG  SER A  18     -17.810 -36.669 -93.661  1.00  0.82           O  
ATOM    138  N   VAL A  19     -20.540 -38.392 -91.524  1.00  0.93           N  
ATOM    139  CA  VAL A  19     -21.677 -37.688 -90.939  1.00  0.94           C  
ATOM    140  C   VAL A  19     -21.208 -36.840 -89.759  1.00  0.95           C  
ATOM    141  CB  VAL A  19     -22.780 -38.671 -90.485  1.00  0.93           C  
ATOM    142  O   VAL A  19     -20.759 -37.373 -88.743  1.00  0.94           O  
ATOM    143  CG1 VAL A  19     -23.979 -37.912 -89.919  1.00  0.87           C  
ATOM    144  CG2 VAL A  19     -23.209 -39.565 -91.646  1.00  0.87           C  
ATOM    145  N   SER A  20     -21.147 -35.556 -90.020  1.00  0.95           N  
ATOM    146  CA  SER A  20     -20.967 -34.600 -88.932  1.00  0.96           C  
ATOM    147  C   SER A  20     -22.302 -34.232 -88.293  1.00  0.96           C  
ATOM    148  CB  SER A  20     -20.269 -33.337 -89.438  1.00  0.94           C  
ATOM    149  O   SER A  20     -23.329 -34.185 -88.972  1.00  0.96           O  
ATOM    150  OG  SER A  20     -21.069 -32.672 -90.400  1.00  0.78           O  
ATOM    151  N   TRP A  21     -22.341 -34.036 -87.064  1.00  0.94           N  
ATOM    152  CA  TRP A  21     -23.526 -33.565 -86.355  1.00  0.97           C  
ATOM    153  C   TRP A  21     -23.193 -32.362 -85.478  1.00  0.95           C  
ATOM    154  CB  TRP A  21     -24.123 -34.686 -85.500  1.00  0.95           C  
ATOM    155  O   TRP A  21     -22.045 -32.190 -85.060  1.00  0.92           O  
ATOM    156  CG  TRP A  21     -23.250 -35.112 -84.358  1.00  0.91           C  
ATOM    157  CD1 TRP A  21     -22.283 -36.079 -84.376  1.00  0.84           C  
ATOM    158  CD2 TRP A  21     -23.268 -34.587 -83.027  1.00  0.86           C  
ATOM    159  CE2 TRP A  21     -22.284 -35.282 -82.290  1.00  0.89           C  
ATOM    160  CE3 TRP A  21     -24.021 -33.594 -82.386  1.00  0.79           C  
ATOM    161  NE1 TRP A  21     -21.699 -36.186 -83.135  1.00  0.86           N  
ATOM    162  CH2 TRP A  21     -22.785 -34.039 -80.339  1.00  0.85           C  
ATOM    163  CZ2 TRP A  21     -22.034 -35.015 -80.942  1.00  0.85           C  
ATOM    164  CZ3 TRP A  21     -23.771 -33.330 -81.044  1.00  0.85           C  
ATOM    165  N   SER A  22     -24.135 -31.481 -85.226  1.00  0.97           N  
ATOM    166  CA  SER A  22     -24.170 -30.417 -84.228  1.00  0.97           C  
ATOM    167  C   SER A  22     -25.493 -30.415 -83.469  1.00  0.97           C  
ATOM    168  CB  SER A  22     -23.949 -29.056 -84.888  1.00  0.96           C  
ATOM    169  O   SER A  22     -26.520 -30.841 -84.001  1.00  0.96           O  
ATOM    170  OG  SER A  22     -24.958 -28.792 -85.848  1.00  0.93           O  
ATOM    171  N   ALA A  23     -25.466 -30.043 -82.151  1.00  0.96           N  
ATOM    172  CA  ALA A  23     -26.666 -29.998 -81.319  1.00  0.96           C  
ATOM    173  C   ALA A  23     -26.900 -28.594 -80.769  1.00  0.96           C  
ATOM    174  CB  ALA A  23     -26.558 -31.003 -80.175  1.00  0.95           C  
ATOM    175  O   ALA A  23     -25.958 -27.925 -80.338  1.00  0.93           O  
ATOM    176  N   THR A  24     -28.131 -28.120 -80.917  1.00  0.95           N  
ATOM    177  CA  THR A  24     -28.638 -26.969 -80.178  1.00  0.95           C  
ATOM    178  C   THR A  24     -29.517 -27.417 -79.014  1.00  0.95           C  
ATOM    179  CB  THR A  24     -29.437 -26.024 -81.095  1.00  0.93           C  
ATOM    180  O   THR A  24     -30.441 -28.213 -79.198  1.00  0.93           O  
ATOM    181  CG2 THR A  24     -28.526 -25.342 -82.110  1.00  0.82           C  
ATOM    182  OG1 THR A  24     -30.434 -26.778 -81.795  1.00  0.83           O  
ATOM    183  N   GLN A  25     -29.198 -27.010 -77.776  1.00  0.93           N  
ATOM    184  CA  GLN A  25     -29.866 -27.425 -76.547  1.00  0.94           C  
ATOM    185  C   GLN A  25     -30.916 -26.403 -76.120  1.00  0.91           C  
ATOM    186  CB  GLN A  25     -28.847 -27.631 -75.425  1.00  0.91           C  
ATOM    187  O   GLN A  25     -30.673 -25.196 -76.174  1.00  0.86           O  
ATOM    188  CG  GLN A  25     -27.918 -28.816 -75.648  1.00  0.87           C  
ATOM    189  CD  GLN A  25     -26.973 -29.048 -74.484  1.00  0.82           C  
ATOM    190  NE2 GLN A  25     -26.800 -30.309 -74.103  1.00  0.87           N  
ATOM    191  OE1 GLN A  25     -26.402 -28.102 -73.933  1.00  0.87           O  
ATOM    192  N   SER A  26     -32.061 -26.816 -75.789  1.00  0.91           N  
ATOM    193  CA  SER A  26     -33.133 -26.084 -75.123  1.00  0.91           C  
ATOM    194  C   SER A  26     -33.210 -26.441 -73.642  1.00  0.90           C  
ATOM    195  CB  SER A  26     -34.476 -26.370 -75.795  1.00  0.90           C  
ATOM    196  O   SER A  26     -33.684 -27.521 -73.282  1.00  0.88           O  
ATOM    197  OG  SER A  26     -35.523 -25.667 -75.148  1.00  0.89           O  
ATOM    198  N   ILE A  27     -32.588 -25.569 -72.848  1.00  0.85           N  
ATOM    199  CA  ILE A  27     -32.562 -25.753 -71.401  1.00  0.87           C  
ATOM    200  C   ILE A  27     -33.988 -25.870 -70.870  1.00  0.84           C  
ATOM    201  CB  ILE A  27     -31.821 -24.594 -70.698  1.00  0.83           C  
ATOM    202  O   ILE A  27     -34.298 -26.784 -70.102  1.00  0.80           O  
ATOM    203  CG1 ILE A  27     -30.361 -24.532 -71.163  1.00  0.74           C  
ATOM    204  CG2 ILE A  27     -31.905 -24.743 -69.176  1.00  0.73           C  
ATOM    205  CD1 ILE A  27     -29.609 -23.300 -70.680  1.00  0.72           C  
ATOM    206  N   SER A  28     -34.999 -25.093 -71.436  1.00  0.81           N  
ATOM    207  CA  SER A  28     -36.391 -25.056 -71.000  1.00  0.82           C  
ATOM    208  C   SER A  28     -37.105 -26.365 -71.322  1.00  0.79           C  
ATOM    209  CB  SER A  28     -37.128 -23.889 -71.658  1.00  0.77           C  
ATOM    210  O   SER A  28     -37.850 -26.892 -70.492  1.00  0.75           O  
ATOM    211  OG  SER A  28     -36.946 -23.907 -73.064  1.00  0.69           O  
ATOM    212  N   ASN A  29     -36.859 -26.931 -72.350  1.00  0.87           N  
ATOM    213  CA  ASN A  29     -37.573 -28.115 -72.816  1.00  0.88           C  
ATOM    214  C   ASN A  29     -36.812 -29.395 -72.484  1.00  0.86           C  
ATOM    215  CB  ASN A  29     -37.834 -28.027 -74.321  1.00  0.84           C  
ATOM    216  O   ASN A  29     -37.298 -30.497 -72.745  1.00  0.83           O  
ATOM    217  CG  ASN A  29     -38.773 -26.895 -74.686  1.00  0.80           C  
ATOM    218  ND2 ASN A  29     -38.632 -26.375 -75.899  1.00  0.81           N  
ATOM    219  OD1 ASN A  29     -39.618 -26.489 -73.883  1.00  0.79           O  
ATOM    220  N   ASN A  30     -35.679 -29.314 -71.938  1.00  0.90           N  
ATOM    221  CA  ASN A  30     -34.799 -30.459 -71.728  1.00  0.91           C  
ATOM    222  C   ASN A  30     -34.607 -31.262 -73.011  1.00  0.91           C  
ATOM    223  CB  ASN A  30     -35.344 -31.357 -70.616  1.00  0.89           C  
ATOM    224  O   ASN A  30     -34.730 -32.488 -73.005  1.00  0.88           O  
ATOM    225  CG  ASN A  30     -34.335 -32.389 -70.152  1.00  0.89           C  
ATOM    226  ND2 ASN A  30     -34.811 -33.595 -69.862  1.00  0.89           N  
ATOM    227  OD1 ASN A  30     -33.139 -32.105 -70.054  1.00  0.87           O  
ATOM    228  N   THR A  31     -34.323 -30.534 -74.026  1.00  0.94           N  
ATOM    229  CA  THR A  31     -34.152 -31.188 -75.319  1.00  0.95           C  
ATOM    230  C   THR A  31     -32.923 -30.644 -76.042  1.00  0.95           C  
ATOM    231  CB  THR A  31     -35.396 -31.004 -76.207  1.00  0.93           C  
ATOM    232  O   THR A  31     -32.502 -29.511 -75.796  1.00  0.94           O  
ATOM    233  CG2 THR A  31     -36.623 -31.654 -75.576  1.00  0.90           C  
ATOM    234  OG1 THR A  31     -35.648 -29.604 -76.383  1.00  0.90           O  
ATOM    235  N   SER A  32     -32.323 -31.487 -76.897  1.00  0.94           N  
ATOM    236  CA  SER A  32     -31.322 -31.083 -77.879  1.00  0.95           C  
ATOM    237  C   SER A  32     -31.784 -31.393 -79.299  1.00  0.94           C  
ATOM    238  CB  SER A  32     -29.989 -31.780 -77.605  1.00  0.93           C  
ATOM    239  O   SER A  32     -32.258 -32.497 -79.576  1.00  0.93           O  
ATOM    240  OG  SER A  32     -29.428 -31.329 -76.384  1.00  0.84           O  
ATOM    241  N   THR A  33     -31.735 -30.393 -80.156  1.00  0.96           N  
ATOM    242  CA  THR A  33     -31.895 -30.619 -81.589  1.00  0.97           C  
ATOM    243  C   THR A  33     -30.556 -30.964 -82.234  1.00  0.97           C  
ATOM    244  CB  THR A  33     -32.501 -29.386 -82.284  1.00  0.96           C  
ATOM    245  O   THR A  33     -29.655 -30.124 -82.294  1.00  0.96           O  
ATOM    246  CG2 THR A  33     -32.695 -29.636 -83.776  1.00  0.95           C  
ATOM    247  OG1 THR A  33     -33.771 -29.086 -81.692  1.00  0.95           O  
ATOM    248  N   ILE A  34     -30.475 -32.249 -82.644  1.00  0.96           N  
ATOM    249  CA  ILE A  34     -29.318 -32.790 -83.348  1.00  0.97           C  
ATOM    250  C   ILE A  34     -29.493 -32.598 -84.853  1.00  0.96           C  
ATOM    251  CB  ILE A  34     -29.104 -34.285 -83.020  1.00  0.96           C  
ATOM    252  O   ILE A  34     -30.452 -33.102 -85.442  1.00  0.95           O  
ATOM    253  CG1 ILE A  34     -28.945 -34.482 -81.508  1.00  0.94           C  
ATOM    254  CG2 ILE A  34     -27.891 -34.835 -83.775  1.00  0.94           C  
ATOM    255  CD1 ILE A  34     -29.086 -35.928 -81.055  1.00  0.90           C  
ATOM    256  N   THR A  35     -28.637 -31.881 -85.443  1.00  0.97           N  
ATOM    257  CA  THR A  35     -28.531 -31.742 -86.891  1.00  0.97           C  
ATOM    258  C   THR A  35     -27.333 -32.524 -87.423  1.00  0.97           C  
ATOM    259  CB  THR A  35     -28.406 -30.264 -87.303  1.00  0.96           C  
ATOM    260  O   THR A  35     -26.184 -32.183 -87.133  1.00  0.96           O  
ATOM    261  CG2 THR A  35     -28.325 -30.120 -88.819  1.00  0.95           C  
ATOM    262  OG1 THR A  35     -29.549 -29.543 -86.826  1.00  0.94           O  
ATOM    263  N   ALA A  36     -27.653 -33.504 -88.225  1.00  0.96           N  
ATOM    264  CA  ALA A  36     -26.670 -34.381 -88.854  1.00  0.96           C  
ATOM    265  C   ALA A  36     -26.518 -34.060 -90.338  1.00  0.95           C  
ATOM    266  CB  ALA A  36     -27.065 -35.844 -88.667  1.00  0.95           C  
ATOM    267  O   ALA A  36     -27.513 -33.919 -91.054  1.00  0.93           O  
ATOM    268  N   LYS A  37     -25.300 -33.928 -90.786  1.00  0.94           N  
ATOM    269  CA  LYS A  37     -24.899 -33.645 -92.161  1.00  0.94           C  
ATOM    270  C   LYS A  37     -24.017 -34.760 -92.716  1.00  0.93           C  
ATOM    271  CB  LYS A  37     -24.163 -32.306 -92.241  1.00  0.93           C  
ATOM    272  O   LYS A  37     -22.923 -35.006 -92.205  1.00  0.90           O  
ATOM    273  CG  LYS A  37     -25.018 -31.107 -91.859  1.00  0.91           C  
ATOM    274  CD  LYS A  37     -24.237 -29.804 -91.977  1.00  0.89           C  
ATOM    275  CE  LYS A  37     -25.085 -28.605 -91.577  1.00  0.88           C  
ATOM    276  NZ  LYS A  37     -24.330 -27.323 -91.711  1.00  0.87           N  
ATOM    277  N   MET A  38     -24.533 -35.391 -93.721  1.00  0.92           N  
ATOM    278  CA  MET A  38     -23.785 -36.432 -94.422  1.00  0.93           C  
ATOM    279  C   MET A  38     -22.983 -35.842 -95.577  1.00  0.91           C  
ATOM    280  CB  MET A  38     -24.731 -37.516 -94.942  1.00  0.91           C  
ATOM    281  O   MET A  38     -23.526 -35.108 -96.404  1.00  0.88           O  
ATOM    282  CG  MET A  38     -24.017 -38.697 -95.580  1.00  0.89           C  
ATOM    283  SD  MET A  38     -25.171 -40.041 -96.058  1.00  0.91           S  
ATOM    284  CE  MET A  38     -25.501 -40.773 -94.431  1.00  0.86           C  
ATOM    285  N   TYR A  39     -21.730 -36.198 -95.549  1.00  0.91           N  
ATOM    286  CA  TYR A  39     -20.798 -35.735 -96.572  1.00  0.91           C  
ATOM    287  C   TYR A  39     -20.181 -36.911 -97.319  1.00  0.88           C  
ATOM    288  CB  TYR A  39     -19.694 -34.877 -95.945  1.00  0.90           C  
ATOM    289  O   TYR A  39     -19.865 -37.940 -96.718  1.00  0.86           O  
ATOM    290  CG  TYR A  39     -20.206 -33.629 -95.269  1.00  0.90           C  
ATOM    291  CD1 TYR A  39     -20.317 -32.429 -95.969  1.00  0.88           C  
ATOM    292  CD2 TYR A  39     -20.578 -33.646 -93.929  1.00  0.88           C  
ATOM    293  CE1 TYR A  39     -20.787 -31.276 -95.349  1.00  0.88           C  
ATOM    294  CE2 TYR A  39     -21.049 -32.498 -93.299  1.00  0.89           C  
ATOM    295  OH  TYR A  39     -21.615 -30.181 -93.397  1.00  0.86           O  
ATOM    296  CZ  TYR A  39     -21.150 -31.320 -94.016  1.00  0.88           C  
ATOM    297  N   TRP A  40     -19.997 -36.634 -98.518  1.00  0.86           N  
ATOM    298  CA  TRP A  40     -19.162 -37.451 -99.392  1.00  0.87           C  
ATOM    299  C   TRP A  40     -17.898 -36.701 -99.796  1.00  0.85           C  
ATOM    300  CB  TRP A  40     -19.942 -37.873-100.640  1.00  0.84           C  
ATOM    301  O   TRP A  40     -17.968 -35.560-100.260  1.00  0.81           O  
ATOM    302  CG  TRP A  40     -19.198 -38.821-101.532  1.00  0.76           C  
ATOM    303  CD1 TRP A  40     -18.761 -38.584-102.805  1.00  0.70           C  
ATOM    304  CD2 TRP A  40     -18.808 -40.161-101.217  1.00  0.72           C  
ATOM    305  CE2 TRP A  40     -18.136 -40.677-102.348  1.00  0.73           C  
ATOM    306  CE3 TRP A  40     -18.960 -40.976-100.087  1.00  0.77           C  
ATOM    307  NE1 TRP A  40     -18.122 -39.696-103.302  1.00  0.78           N  
ATOM    308  CH2 TRP A  40     -17.780 -42.750-101.262  1.00  0.71           C  
ATOM    309  CZ2 TRP A  40     -17.617 -41.974-102.380  1.00  0.75           C  
ATOM    310  CZ3 TRP A  40     -18.442 -42.266-100.122  1.00  0.71           C  
ATOM    311  N   GLU A  41     -16.838 -37.300 -99.467  1.00  0.86           N  
ATOM    312  CA  GLU A  41     -15.536 -36.664 -99.641  1.00  0.86           C  
ATOM    313  C   GLU A  41     -14.635 -37.492-100.553  1.00  0.85           C  
ATOM    314  CB  GLU A  41     -14.857 -36.448 -98.286  1.00  0.85           C  
ATOM    315  O   GLU A  41     -14.501 -38.703-100.368  1.00  0.83           O  
ATOM    316  CG  GLU A  41     -13.509 -35.748 -98.379  1.00  0.84           C  
ATOM    317  CD  GLU A  41     -12.898 -35.441 -97.021  1.00  0.81           C  
ATOM    318  OE1 GLU A  41     -13.489 -35.830 -95.988  1.00  0.81           O  
ATOM    319  OE2 GLU A  41     -11.821 -34.806 -96.990  1.00  0.80           O  
ATOM    320  N   ALA A  42     -14.071 -36.834-101.576  1.00  0.82           N  
ATOM    321  CA  ALA A  42     -12.945 -37.375-102.333  1.00  0.83           C  
ATOM    322  C   ALA A  42     -11.632 -37.173-101.582  1.00  0.82           C  
ATOM    323  CB  ALA A  42     -12.870 -36.726-103.713  1.00  0.81           C  
ATOM    324  O   ALA A  42     -11.254 -36.041-101.273  1.00  0.80           O  
ATOM    325  N   VAL A  43     -10.963 -38.386-101.285  1.00  0.84           N  
ATOM    326  CA  VAL A  43      -9.726 -38.354-100.512  1.00  0.84           C  
ATOM    327  C   VAL A  43      -8.541 -38.098-101.441  1.00  0.83           C  
ATOM    328  CB  VAL A  43      -9.513 -39.668 -99.727  1.00  0.82           C  
ATOM    329  O   VAL A  43      -7.614 -37.366-101.088  1.00  0.79           O  
ATOM    330  CG1 VAL A  43      -8.214 -39.615 -98.926  1.00  0.78           C  
ATOM    331  CG2 VAL A  43     -10.702 -39.937 -98.806  1.00  0.76           C  
ATOM    332  N   ASP A  44      -8.694 -38.559-102.654  1.00  0.80           N  
ATOM    333  CA  ASP A  44      -7.646 -38.364-103.651  1.00  0.79           C  
ATOM    334  C   ASP A  44      -8.233 -38.303-105.060  1.00  0.77           C  
ATOM    335  CB  ASP A  44      -6.605 -39.481-103.562  1.00  0.76           C  
ATOM    336  O   ASP A  44      -9.448 -38.181-105.227  1.00  0.69           O  
ATOM    337  CG  ASP A  44      -7.168 -40.846-103.919  1.00  0.73           C  
ATOM    338  OD1 ASP A  44      -8.284 -40.918-104.479  1.00  0.72           O  
ATOM    339  OD2 ASP A  44      -6.492 -41.858-103.635  1.00  0.76           O  
ATOM    340  N   GLY A  45      -7.585 -37.983-106.225  1.00  0.68           N  
ATOM    341  CA  GLY A  45      -7.932 -37.606-107.586  1.00  0.66           C  
ATOM    342  C   GLY A  45      -8.581 -38.731-108.369  1.00  0.66           C  
ATOM    343  O   GLY A  45      -8.847 -38.589-109.565  1.00  0.62           O  
ATOM    344  N   TYR A  46      -8.809 -40.014-107.947  1.00  0.65           N  
ATOM    345  CA  TYR A  46      -9.475 -41.133-108.604  1.00  0.64           C  
ATOM    346  C   TYR A  46     -10.987 -41.042-108.436  1.00  0.64           C  
ATOM    347  CB  TYR A  46      -8.967 -42.465-108.044  1.00  0.58           C  
ATOM    348  O   TYR A  46     -11.483 -40.840-107.325  1.00  0.59           O  
ATOM    349  CG  TYR A  46      -8.047 -43.206-108.984  1.00  0.55           C  
ATOM    350  CD1 TYR A  46      -8.548 -44.135-109.892  1.00  0.50           C  
ATOM    351  CD2 TYR A  46      -6.675 -42.980-108.964  1.00  0.51           C  
ATOM    352  CE1 TYR A  46      -7.704 -44.822-110.759  1.00  0.49           C  
ATOM    353  CE2 TYR A  46      -5.821 -43.661-109.826  1.00  0.50           C  
ATOM    354  OH  TYR A  46      -5.504 -45.256-111.574  1.00  0.52           O  
ATOM    355  CZ  TYR A  46      -6.345 -44.579-110.718  1.00  0.48           C  
ATOM    356  N   GLY A  47     -11.812 -40.976-109.601  1.00  0.58           N  
ATOM    357  CA  GLY A  47     -13.115 -41.312-110.152  1.00  0.57           C  
ATOM    358  C   GLY A  47     -14.153 -40.228-109.932  1.00  0.58           C  
ATOM    359  O   GLY A  47     -14.451 -39.869-108.791  1.00  0.55           O  
ATOM    360  N   ALA A  48     -14.415 -39.267-110.986  1.00  0.59           N  
ATOM    361  CA  ALA A  48     -15.676 -38.552-111.164  1.00  0.58           C  
ATOM    362  C   ALA A  48     -16.868 -39.481-110.948  1.00  0.59           C  
ATOM    363  CB  ALA A  48     -15.741 -37.925-112.555  1.00  0.54           C  
ATOM    364  O   ALA A  48     -16.932 -40.565-111.533  1.00  0.56           O  
ATOM    365  N   ILE A  49     -17.581 -39.325-109.802  1.00  0.61           N  
ATOM    366  CA  ILE A  49     -18.990 -39.697-109.877  1.00  0.61           C  
ATOM    367  C   ILE A  49     -19.703 -38.813-110.898  1.00  0.61           C  
ATOM    368  CB  ILE A  49     -19.678 -39.585-108.498  1.00  0.57           C  
ATOM    369  O   ILE A  49     -19.580 -37.586-110.860  1.00  0.59           O  
ATOM    370  CG1 ILE A  49     -18.926 -40.422-107.457  1.00  0.53           C  
ATOM    371  CG2 ILE A  49     -21.145 -40.015-108.590  1.00  0.54           C  
ATOM    372  CD1 ILE A  49     -19.463 -40.276-106.040  1.00  0.53           C  
ATOM    373  N   TYR A  50     -20.393 -39.398-111.867  1.00  0.61           N  
ATOM    374  CA  TYR A  50     -21.290 -38.766-112.827  1.00  0.61           C  
ATOM    375  C   TYR A  50     -22.460 -38.093-112.119  1.00  0.61           C  
ATOM    376  CB  TYR A  50     -21.811 -39.795-113.835  1.00  0.58           C  
ATOM    377  O   TYR A  50     -22.958 -38.600-111.112  1.00  0.59           O  
ATOM    378  CG  TYR A  50     -20.737 -40.369-114.726  1.00  0.56           C  
ATOM    379  CD1 TYR A  50     -20.352 -39.717-115.895  1.00  0.52           C  
ATOM    380  CD2 TYR A  50     -20.106 -41.566-114.402  1.00  0.53           C  
ATOM    381  CE1 TYR A  50     -19.364 -40.244-116.721  1.00  0.51           C  
ATOM    382  CE2 TYR A  50     -19.116 -42.102-115.220  1.00  0.52           C  
ATOM    383  OH  TYR A  50     -17.774 -41.961-117.188  1.00  0.51           O  
ATOM    384  CZ  TYR A  50     -18.753 -41.435-116.375  1.00  0.51           C  
ATOM    385  N   SER A  51     -22.833 -36.732-112.533  1.00  0.59           N  
ATOM    386  CA  SER A  51     -23.832 -35.786-112.047  1.00  0.59           C  
ATOM    387  C   SER A  51     -25.222 -36.413-112.026  1.00  0.60           C  
ATOM    388  CB  SER A  51     -23.845 -34.526-112.913  1.00  0.54           C  
ATOM    389  O   SER A  51     -26.134 -35.891-111.382  1.00  0.57           O  
ATOM    390  OG  SER A  51     -24.038 -34.856-114.278  1.00  0.50           O  
ATOM    391  N   ASP A  52     -25.441 -37.537-112.735  1.00  0.58           N  
ATOM    392  CA  ASP A  52     -26.784 -38.058-112.970  1.00  0.58           C  
ATOM    393  C   ASP A  52     -27.068 -39.266-112.081  1.00  0.58           C  
ATOM    394  CB  ASP A  52     -26.964 -38.434-114.443  1.00  0.53           C  
ATOM    395  O   ASP A  52     -28.203 -39.744-112.019  1.00  0.55           O  
ATOM    396  CG  ASP A  52     -25.937 -39.443-114.926  1.00  0.49           C  
ATOM    397  OD1 ASP A  52     -24.881 -39.598-114.276  1.00  0.50           O  
ATOM    398  OD2 ASP A  52     -26.185 -40.088-115.968  1.00  0.53           O  
ATOM    399  N   VAL A  53     -26.103 -39.737-111.241  1.00  0.64           N  
ATOM    400  CA  VAL A  53     -26.304 -40.905-110.389  1.00  0.64           C  
ATOM    401  C   VAL A  53     -27.196 -40.535-109.207  1.00  0.65           C  
ATOM    402  CB  VAL A  53     -24.960 -41.477-109.885  1.00  0.60           C  
ATOM    403  O   VAL A  53     -26.967 -39.523-108.541  1.00  0.61           O  
ATOM    404  CG1 VAL A  53     -25.151 -42.883-109.318  1.00  0.55           C  
ATOM    405  CG2 VAL A  53     -23.928 -41.488-111.012  1.00  0.55           C  
ATOM    406  N   SER A  54     -28.457 -41.243-109.136  1.00  0.64           N  
ATOM    407  CA  SER A  54     -29.352 -41.179-107.986  1.00  0.64           C  
ATOM    408  C   SER A  54     -28.629 -41.570-106.701  1.00  0.64           C  
ATOM    409  CB  SER A  54     -30.562 -42.090-108.197  1.00  0.60           C  
ATOM    410  O   SER A  54     -27.801 -42.483-106.702  1.00  0.61           O  
ATOM    411  OG  SER A  54     -30.169 -43.451-108.226  1.00  0.57           O  
ATOM    412  N   LYS A  55     -28.578 -40.848-105.701  1.00  0.74           N  
ATOM    413  CA  LYS A  55     -28.102 -41.038-104.334  1.00  0.74           C  
ATOM    414  C   LYS A  55     -29.260 -41.328-103.384  1.00  0.75           C  
ATOM    415  CB  LYS A  55     -27.329 -39.807-103.859  1.00  0.71           C  
ATOM    416  O   LYS A  55     -30.203 -40.540-103.288  1.00  0.71           O  
ATOM    417  CG  LYS A  55     -28.133 -38.516-103.904  1.00  0.67           C  
ATOM    418  CD  LYS A  55     -27.292 -37.318-103.481  1.00  0.65           C  
ATOM    419  CE  LYS A  55     -28.096 -36.026-103.527  1.00  0.58           C  
ATOM    420  NZ  LYS A  55     -27.269 -34.845-103.134  1.00  0.49           N  
ATOM    421  N   SER A  56     -29.211 -42.722-102.906  1.00  0.84           N  
ATOM    422  CA  SER A  56     -30.063 -43.079-101.776  1.00  0.86           C  
ATOM    423  C   SER A  56     -29.238 -43.320-100.516  1.00  0.86           C  
ATOM    424  CB  SER A  56     -30.890 -44.323-102.100  1.00  0.83           C  
ATOM    425  O   SER A  56     -28.052 -43.648-100.598  1.00  0.85           O  
ATOM    426  OG  SER A  56     -30.048 -45.429-102.375  1.00  0.77           O  
ATOM    427  N   GLY A  57     -29.619 -42.922 -99.498  1.00  0.89           N  
ATOM    428  CA  GLY A  57     -28.977 -43.139 -98.211  1.00  0.90           C  
ATOM    429  C   GLY A  57     -29.889 -42.852 -97.033  1.00  0.91           C  
ATOM    430  O   GLY A  57     -31.063 -42.524 -97.216  1.00  0.91           O  
ATOM    431  N   SER A  58     -29.501 -43.146 -95.874  1.00  0.92           N  
ATOM    432  CA  SER A  58     -30.212 -42.837 -94.637  1.00  0.94           C  
ATOM    433  C   SER A  58     -29.252 -42.371 -93.549  1.00  0.95           C  
ATOM    434  CB  SER A  58     -30.995 -44.057 -94.150  1.00  0.92           C  
ATOM    435  O   SER A  58     -28.139 -42.888 -93.432  1.00  0.94           O  
ATOM    436  OG  SER A  58     -31.925 -43.690 -93.145  1.00  0.83           O  
ATOM    437  N   ILE A  59     -29.558 -41.305 -92.889  1.00  0.93           N  
ATOM    438  CA  ILE A  59     -28.879 -40.890 -91.667  1.00  0.95           C  
ATOM    439  C   ILE A  59     -29.649 -41.400 -90.450  1.00  0.95           C  
ATOM    440  CB  ILE A  59     -28.726 -39.354 -91.598  1.00  0.94           C  
ATOM    441  O   ILE A  59     -30.867 -41.231 -90.363  1.00  0.95           O  
ATOM    442  CG1 ILE A  59     -27.898 -38.847 -92.785  1.00  0.90           C  
ATOM    443  CG2 ILE A  59     -28.093 -38.933 -90.269  1.00  0.90           C  
ATOM    444  CD1 ILE A  59     -27.776 -37.331 -92.852  1.00  0.86           C  
ATOM    445  N   TYR A  60     -29.017 -42.129 -89.595  1.00  0.96           N  
ATOM    446  CA  TYR A  60     -29.533 -42.583 -88.309  1.00  0.97           C  
ATOM    447  C   TYR A  60     -29.231 -41.569 -87.212  1.00  0.97           C  
ATOM    448  CB  TYR A  60     -28.936 -43.945 -87.940  1.00  0.96           C  
ATOM    449  O   TYR A  60     -28.076 -41.184 -87.015  1.00  0.96           O  
ATOM    450  CG  TYR A  60     -29.457 -44.503 -86.638  1.00  0.94           C  
ATOM    451  CD1 TYR A  60     -30.687 -45.155 -86.580  1.00  0.92           C  
ATOM    452  CD2 TYR A  60     -28.721 -44.380 -85.465  1.00  0.92           C  
ATOM    453  CE1 TYR A  60     -31.172 -45.670 -85.382  1.00  0.93           C  
ATOM    454  CE2 TYR A  60     -29.196 -44.891 -84.261  1.00  0.93           C  
ATOM    455  OH  TYR A  60     -30.895 -46.041 -83.041  1.00  0.88           O  
ATOM    456  CZ  TYR A  60     -30.420 -45.534 -84.230  1.00  0.92           C  
ATOM    457  N   ILE A  61     -30.253 -41.043 -86.535  1.00  0.96           N  
ATOM    458  CA  ILE A  61     -30.127 -40.175 -85.370  1.00  0.97           C  
ATOM    459  C   ILE A  61     -30.973 -40.722 -84.223  1.00  0.96           C  
ATOM    460  CB  ILE A  61     -30.544 -38.724 -85.699  1.00  0.96           C  
ATOM    461  O   ILE A  61     -32.202 -40.772 -84.319  1.00  0.95           O  
ATOM    462  CG1 ILE A  61     -29.855 -38.248 -86.983  1.00  0.94           C  
ATOM    463  CG2 ILE A  61     -30.223 -37.791 -84.527  1.00  0.94           C  
ATOM    464  CD1 ILE A  61     -30.295 -36.866 -87.447  1.00  0.92           C  
ATOM    465  N   ASP A  62     -30.452 -41.227 -83.248  1.00  0.95           N  
ATOM    466  CA  ASP A  62     -31.046 -41.653 -81.985  1.00  0.96           C  
ATOM    467  C   ASP A  62     -32.308 -42.480 -82.223  1.00  0.93           C  
ATOM    468  CB  ASP A  62     -31.370 -40.441 -81.108  1.00  0.93           C  
ATOM    469  O   ASP A  62     -33.417 -42.028 -81.933  1.00  0.84           O  
ATOM    470  CG  ASP A  62     -31.696 -40.818 -79.673  1.00  0.81           C  
ATOM    471  OD1 ASP A  62     -30.999 -41.680 -79.096  1.00  0.70           O  
ATOM    472  OD2 ASP A  62     -32.660 -40.249 -79.116  1.00  0.87           O  
ATOM    473  N   GLY A  63     -32.397 -43.659 -82.887  1.00  0.93           N  
ATOM    474  CA  GLY A  63     -33.504 -44.580 -83.093  1.00  0.93           C  
ATOM    475  C   GLY A  63     -34.252 -44.332 -84.389  1.00  0.92           C  
ATOM    476  O   GLY A  63     -35.138 -45.106 -84.759  1.00  0.90           O  
ATOM    477  N   THR A  64     -33.991 -43.228 -85.082  1.00  0.95           N  
ATOM    478  CA  THR A  64     -34.788 -42.892 -86.257  1.00  0.96           C  
ATOM    479  C   THR A  64     -33.912 -42.835 -87.505  1.00  0.96           C  
ATOM    480  CB  THR A  64     -35.513 -41.546 -86.073  1.00  0.95           C  
ATOM    481  O   THR A  64     -32.883 -42.157 -87.518  1.00  0.95           O  
ATOM    482  CG2 THR A  64     -36.446 -41.260 -87.245  1.00  0.93           C  
ATOM    483  OG1 THR A  64     -36.279 -41.583 -84.864  1.00  0.93           O  
ATOM    484  N   TRP A  65     -34.230 -43.569 -88.483  1.00  0.80           N  
ATOM    485  CA  TRP A  65     -33.642 -43.508 -89.817  1.00  0.93           C  
ATOM    486  C   TRP A  65     -34.305 -42.420 -90.656  1.00  0.75           C  
ATOM    487  CB  TRP A  65     -33.767 -44.861 -90.523  1.00  0.77           C  
ATOM    488  O   TRP A  65     -35.529 -42.402 -90.805  1.00  0.62           O  
ATOM    489  CG  TRP A  65     -32.860 -45.921 -89.974  1.00  0.55           C  
ATOM    490  CD1 TRP A  65     -33.178 -46.881 -89.054  1.00  0.55           C  
ATOM    491  CD2 TRP A  65     -31.483 -46.123 -90.307  1.00  0.63           C  
ATOM    492  CE2 TRP A  65     -31.028 -47.226 -89.551  1.00  0.70           C  
ATOM    493  CE3 TRP A  65     -30.590 -45.479 -91.172  1.00  0.66           C  
ATOM    494  NE1 TRP A  65     -32.080 -47.670 -88.796  1.00  0.75           N  
ATOM    495  CH2 TRP A  65     -28.863 -47.051 -90.490  1.00  0.71           C  
ATOM    496  CZ2 TRP A  65     -29.717 -47.699 -89.635  1.00  0.74           C  
ATOM    497  CZ3 TRP A  65     -29.285 -45.951 -91.255  1.00  0.72           C  
ATOM    498  N   TYR A  66     -33.602 -41.517 -91.253  1.00  0.95           N  
ATOM    499  CA  TYR A  66     -34.012 -40.482 -92.195  1.00  0.95           C  
ATOM    500  C   TYR A  66     -33.497 -40.785 -93.597  1.00  0.90           C  
ATOM    501  CB  TYR A  66     -33.509 -39.109 -91.739  1.00  0.95           C  
ATOM    502  O   TYR A  66     -32.338 -40.505 -93.913  1.00  0.83           O  
ATOM    503  CG  TYR A  66     -34.092 -38.656 -90.423  1.00  0.95           C  
ATOM    504  CD1 TYR A  66     -35.276 -37.923 -90.379  1.00  0.92           C  
ATOM    505  CD2 TYR A  66     -33.460 -38.957 -89.222  1.00  0.92           C  
ATOM    506  CE1 TYR A  66     -35.816 -37.501 -89.169  1.00  0.93           C  
ATOM    507  CE2 TYR A  66     -33.991 -38.541 -88.005  1.00  0.93           C  
ATOM    508  OH  TYR A  66     -35.698 -37.399 -86.788  1.00  0.88           O  
ATOM    509  CZ  TYR A  66     -35.168 -37.814 -87.989  1.00  0.93           C  
ATOM    510  N   ASN A  67     -34.427 -41.357 -94.306  1.00  0.91           N  
ATOM    511  CA  ASN A  67     -34.091 -41.665 -95.692  1.00  0.93           C  
ATOM    512  C   ASN A  67     -33.954 -40.398 -96.531  1.00  0.89           C  
ATOM    513  CB  ASN A  67     -35.140 -42.596 -96.304  1.00  0.88           C  
ATOM    514  O   ASN A  67     -34.629 -39.401 -96.271  1.00  0.86           O  
ATOM    515  CG  ASN A  67     -35.233 -43.926 -95.582  1.00  0.80           C  
ATOM    516  ND2 ASN A  67     -36.420 -44.521 -95.585  1.00  0.80           N  
ATOM    517  OD1 ASN A  67     -34.246 -44.415 -95.025  1.00  0.77           O  
ATOM    518  N   PHE A  68     -33.029 -40.400 -97.476  1.00  0.88           N  
ATOM    519  CA  PHE A  68     -32.902 -39.402 -98.532  1.00  0.88           C  
ATOM    520  C   PHE A  68     -32.632 -40.068 -99.876  1.00  0.82           C  
ATOM    521  CB  PHE A  68     -31.784 -38.408 -98.203  1.00  0.86           C  
ATOM    522  O   PHE A  68     -32.050 -41.153 -99.931  1.00  0.74           O  
ATOM    523  CG  PHE A  68     -30.420 -39.038 -98.114  1.00  0.85           C  
ATOM    524  CD1 PHE A  68     -29.940 -39.522 -96.904  1.00  0.83           C  
ATOM    525  CD2 PHE A  68     -29.617 -39.144 -99.242  1.00  0.83           C  
ATOM    526  CE1 PHE A  68     -28.678 -40.105 -96.818  1.00  0.84           C  
ATOM    527  CE2 PHE A  68     -28.354 -39.726 -99.165  1.00  0.84           C  
ATOM    528  CZ  PHE A  68     -27.886 -40.204 -97.952  1.00  0.83           C  
ATOM    529  N   SER A  69     -33.260 -39.495-100.814  1.00  0.85           N  
ATOM    530  CA  SER A  69     -32.956 -39.800-102.208  1.00  0.84           C  
ATOM    531  C   SER A  69     -32.744 -38.526-103.019  1.00  0.80           C  
ATOM    532  CB  SER A  69     -34.077 -40.631-102.832  1.00  0.80           C  
ATOM    533  O   SER A  69     -33.307 -37.477-102.696  1.00  0.72           O  
ATOM    534  OG  SER A  69     -35.290 -39.899-102.862  1.00  0.72           O  
ATOM    535  N   GLY A  70     -31.807 -38.299-103.867  1.00  0.69           N  
ATOM    536  CA  GLY A  70     -31.647 -37.150-104.744  1.00  0.68           C  
ATOM    537  C   GLY A  70     -30.590 -37.357-105.813  1.00  0.67           C  
ATOM    538  O   GLY A  70     -29.755 -38.258-105.701  1.00  0.60           O  
ATOM    539  N   ALA A  71     -30.768 -36.751-107.000  1.00  0.62           N  
ATOM    540  CA  ALA A  71     -29.859 -36.607-108.134  1.00  0.62           C  
ATOM    541  C   ALA A  71     -28.707 -35.664-107.797  1.00  0.62           C  
ATOM    542  CB  ALA A  71     -30.614 -36.101-109.361  1.00  0.54           C  
ATOM    543  O   ALA A  71     -28.840 -34.796-106.931  1.00  0.56           O  
ATOM    544  N   GLY A  72     -27.335 -35.942-108.321  1.00  0.63           N  
ATOM    545  CA  GLY A  72     -26.270 -34.965-108.478  1.00  0.62           C  
ATOM    546  C   GLY A  72     -25.221 -35.045-107.385  1.00  0.63           C  
ATOM    547  O   GLY A  72     -24.967 -34.060-106.688  1.00  0.59           O  
ATOM    548  N   LEU A  73     -24.363 -36.099-107.282  1.00  0.68           N  
ATOM    549  CA  LEU A  73     -23.112 -35.998-106.538  1.00  0.67           C  
ATOM    550  C   LEU A  73     -22.058 -35.248-107.346  1.00  0.67           C  
ATOM    551  CB  LEU A  73     -22.594 -37.390-106.168  1.00  0.64           C  
ATOM    552  O   LEU A  73     -21.052 -34.797-106.794  1.00  0.62           O  
ATOM    553  CG  LEU A  73     -23.169 -38.011-104.894  1.00  0.61           C  
ATOM    554  CD1 LEU A  73     -22.926 -39.516-104.881  1.00  0.60           C  
ATOM    555  CD2 LEU A  73     -22.562 -37.355-103.658  1.00  0.61           C  
ATOM    556  N   ALA A  74     -22.632 -34.379-108.303  1.00  0.64           N  
ATOM    557  CA  ALA A  74     -21.646 -33.683-109.125  1.00  0.64           C  
ATOM    558  C   ALA A  74     -20.235 -34.183-108.829  1.00  0.65           C  
ATOM    559  CB  ALA A  74     -21.731 -32.176-108.898  1.00  0.60           C  
ATOM    560  O   ALA A  74     -19.985 -34.766-107.772  1.00  0.60           O  
ATOM    561  N   ARG A  75     -19.230 -34.181-109.923  1.00  0.69           N  
ATOM    562  CA  ARG A  75     -17.800 -34.444-109.806  1.00  0.69           C  
ATOM    563  C   ARG A  75     -17.216 -33.760-108.575  1.00  0.70           C  
ATOM    564  CB  ARG A  75     -17.062 -33.978-111.063  1.00  0.66           C  
ATOM    565  O   ARG A  75     -17.369 -32.549-108.400  1.00  0.67           O  
ATOM    566  CG  ARG A  75     -15.607 -34.414-111.121  1.00  0.64           C  
ATOM    567  CD  ARG A  75     -14.951 -34.017-112.436  1.00  0.63           C  
ATOM    568  NE  ARG A  75     -13.542 -34.399-112.473  1.00  0.49           N  
ATOM    569  NH1 ARG A  75     -13.160 -33.573-114.596  1.00  0.46           N  
ATOM    570  NH2 ARG A  75     -11.460 -34.569-113.426  1.00  0.43           N  
ATOM    571  CZ  ARG A  75     -12.724 -34.180-113.498  1.00  0.58           C  
ATOM    572  N   LEU A  76     -16.659 -34.561-107.696  1.00  0.76           N  
ATOM    573  CA  LEU A  76     -15.755 -34.107-106.646  1.00  0.77           C  
ATOM    574  C   LEU A  76     -14.308 -34.127-107.128  1.00  0.76           C  
ATOM    575  CB  LEU A  76     -15.901 -34.981-105.398  1.00  0.74           C  
ATOM    576  O   LEU A  76     -13.847 -35.128-107.681  1.00  0.72           O  
ATOM    577  CG  LEU A  76     -17.252 -34.922-104.683  1.00  0.71           C  
ATOM    578  CD1 LEU A  76     -17.329 -35.998-103.606  1.00  0.69           C  
ATOM    579  CD2 LEU A  76     -17.479 -33.539-104.082  1.00  0.70           C  
ATOM    580  N   SER A  77     -13.616 -32.902-107.050  1.00  0.76           N  
ATOM    581  CA  SER A  77     -12.164 -32.790-107.146  1.00  0.77           C  
ATOM    582  C   SER A  77     -11.482 -33.365-105.909  1.00  0.77           C  
ATOM    583  CB  SER A  77     -11.751 -31.329-107.333  1.00  0.75           C  
ATOM    584  O   SER A  77     -12.129 -33.582-104.882  1.00  0.76           O  
ATOM    585  OG  SER A  77     -12.339 -30.786-108.502  1.00  0.74           O  
ATOM    586  N   PRO A  78     -10.092 -33.822-106.055  1.00  0.77           N  
ATOM    587  CA  PRO A  78      -9.379 -34.185-104.828  1.00  0.78           C  
ATOM    588  C   PRO A  78      -9.650 -33.215-103.680  1.00  0.79           C  
ATOM    589  CB  PRO A  78      -7.908 -34.139-105.247  1.00  0.76           C  
ATOM    590  O   PRO A  78      -9.636 -31.998-103.879  1.00  0.78           O  
ATOM    591  CG  PRO A  78      -7.924 -34.372-106.723  1.00  0.74           C  
ATOM    592  CD  PRO A  78      -9.158 -33.733-107.293  1.00  0.73           C  
ATOM    593  N   ASN A  79      -9.966 -33.849-102.476  1.00  0.78           N  
ATOM    594  CA  ASN A  79     -10.180 -33.210-101.182  1.00  0.79           C  
ATOM    595  C   ASN A  79     -11.454 -32.370-101.176  1.00  0.79           C  
ATOM    596  CB  ASN A  79      -8.974 -32.349-100.802  1.00  0.75           C  
ATOM    597  O   ASN A  79     -11.599 -31.460-100.358  1.00  0.76           O  
ATOM    598  CG  ASN A  79      -7.686 -33.145-100.731  1.00  0.70           C  
ATOM    599  ND2 ASN A  79      -6.663 -32.682-101.438  1.00  0.71           N  
ATOM    600  OD1 ASN A  79      -7.612 -34.170-100.047  1.00  0.71           O  
ATOM    601  N   GLN A  80     -12.346 -32.608-102.271  1.00  0.82           N  
ATOM    602  CA  GLN A  80     -13.651 -31.964-102.165  1.00  0.83           C  
ATOM    603  C   GLN A  80     -14.647 -32.857-101.432  1.00  0.83           C  
ATOM    604  CB  GLN A  80     -14.188 -31.606-103.552  1.00  0.80           C  
ATOM    605  O   GLN A  80     -14.720 -34.060-101.693  1.00  0.81           O  
ATOM    606  CG  GLN A  80     -13.504 -30.402-104.184  1.00  0.76           C  
ATOM    607  CD  GLN A  80     -14.243 -29.879-105.402  1.00  0.74           C  
ATOM    608  NE2 GLN A  80     -14.028 -28.608-105.726  1.00  0.68           N  
ATOM    609  OE1 GLN A  80     -15.000 -30.611-106.047  1.00  0.73           O  
ATOM    610  N   LYS A  81     -15.386 -32.333-100.358  1.00  0.85           N  
ATOM    611  CA  LYS A  81     -16.493 -32.978 -99.658  1.00  0.85           C  
ATOM    612  C   LYS A  81     -17.821 -32.301 -99.988  1.00  0.85           C  
ATOM    613  CB  LYS A  81     -16.257 -32.959 -98.147  1.00  0.83           C  
ATOM    614  O   LYS A  81     -17.906 -31.072-100.017  1.00  0.81           O  
ATOM    615  CG  LYS A  81     -16.233 -31.564 -97.542  1.00  0.78           C  
ATOM    616  CD  LYS A  81     -15.956 -31.608 -96.044  1.00  0.75           C  
ATOM    617  CE  LYS A  81     -15.927 -30.212 -95.438  1.00  0.72           C  
ATOM    618  NZ  LYS A  81     -15.635 -30.250 -93.974  1.00  0.62           N  
ATOM    619  N   LYS A  82     -18.766 -33.011-100.503  1.00  0.84           N  
ATOM    620  CA  LYS A  82     -20.131 -32.641-100.865  1.00  0.85           C  
ATOM    621  C   LYS A  82     -21.114 -33.016 -99.760  1.00  0.86           C  
ATOM    622  CB  LYS A  82     -20.539 -33.310-102.179  1.00  0.83           C  
ATOM    623  O   LYS A  82     -21.109 -34.149 -99.275  1.00  0.85           O  
ATOM    624  CG  LYS A  82     -21.899 -32.870-102.701  1.00  0.79           C  
ATOM    625  CD  LYS A  82     -21.873 -31.423-103.177  1.00  0.76           C  
ATOM    626  CE  LYS A  82     -23.206 -31.011-103.787  1.00  0.69           C  
ATOM    627  NZ  LYS A  82     -23.158 -29.622-104.336  1.00  0.64           N  
ATOM    628  N   LEU A  83     -21.918 -32.129 -99.344  1.00  0.85           N  
ATOM    629  CA  LEU A  83     -23.089 -32.397 -98.516  1.00  0.87           C  
ATOM    630  C   LEU A  83     -24.130 -33.199 -99.290  1.00  0.85           C  
ATOM    631  CB  LEU A  83     -23.704 -31.087 -98.017  1.00  0.85           C  
ATOM    632  O   LEU A  83     -24.611 -32.755-100.335  1.00  0.83           O  
ATOM    633  CG  LEU A  83     -24.937 -31.215 -97.121  1.00  0.82           C  
ATOM    634  CD1 LEU A  83     -24.563 -31.872 -95.796  1.00  0.79           C  
ATOM    635  CD2 LEU A  83     -25.572 -29.849 -96.886  1.00  0.81           C  
ATOM    636  N   ILE A  84     -24.482 -34.372 -98.757  1.00  0.87           N  
ATOM    637  CA  ILE A  84     -25.459 -35.304 -99.309  1.00  0.87           C  
ATOM    638  C   ILE A  84     -26.827 -35.052 -98.678  1.00  0.87           C  
ATOM    639  CB  ILE A  84     -25.029 -36.771 -99.088  1.00  0.85           C  
ATOM    640  O   ILE A  84     -27.839 -34.986 -99.380  1.00  0.86           O  
ATOM    641  CG1 ILE A  84     -23.640 -37.017 -99.690  1.00  0.72           C  
ATOM    642  CG2 ILE A  84     -26.062 -37.733 -99.684  1.00  0.71           C  
ATOM    643  CD1 ILE A  84     -23.043 -38.372 -99.336  1.00  0.69           C  
ATOM    644  N   ALA A  85     -26.843 -34.923 -97.476  1.00  0.89           N  
ATOM    645  CA  ALA A  85     -28.099 -34.795 -96.742  1.00  0.90           C  
ATOM    646  C   ALA A  85     -27.886 -34.083 -95.409  1.00  0.91           C  
ATOM    647  CB  ALA A  85     -28.724 -36.170 -96.513  1.00  0.89           C  
ATOM    648  O   ALA A  85     -26.840 -34.240 -94.775  1.00  0.91           O  
ATOM    649  N   THR A  86     -28.816 -33.257 -95.077  1.00  0.92           N  
ATOM    650  CA  THR A  86     -28.981 -32.699 -93.739  1.00  0.94           C  
ATOM    651  C   THR A  86     -30.287 -33.177 -93.112  1.00  0.93           C  
ATOM    652  CB  THR A  86     -28.956 -31.160 -93.769  1.00  0.92           C  
ATOM    653  O   THR A  86     -31.356 -33.042 -93.711  1.00  0.92           O  
ATOM    654  CG2 THR A  86     -29.050 -30.581 -92.361  1.00  0.84           C  
ATOM    655  OG1 THR A  86     -27.734 -30.719 -94.374  1.00  0.89           O  
ATOM    656  N   LYS A  87     -30.281 -33.794 -91.900  1.00  0.95           N  
ATOM    657  CA  LYS A  87     -31.429 -34.210 -91.098  1.00  0.96           C  
ATOM    658  C   LYS A  87     -31.302 -33.718 -89.659  1.00  0.96           C  
ATOM    659  CB  LYS A  87     -31.576 -35.732 -91.121  1.00  0.95           C  
ATOM    660  O   LYS A  87     -30.193 -33.600 -89.134  1.00  0.96           O  
ATOM    661  CG  LYS A  87     -31.819 -36.310 -92.507  1.00  0.94           C  
ATOM    662  CD  LYS A  87     -33.122 -35.798 -93.106  1.00  0.92           C  
ATOM    663  CE  LYS A  87     -33.369 -36.379 -94.491  1.00  0.91           C  
ATOM    664  NZ  LYS A  87     -34.603 -35.816 -95.117  1.00  0.90           N  
ATOM    665  N   SER A  88     -32.432 -33.434 -89.080  1.00  0.97           N  
ATOM    666  CA  SER A  88     -32.471 -32.943 -87.706  1.00  0.97           C  
ATOM    667  C   SER A  88     -33.455 -33.743 -86.860  1.00  0.97           C  
ATOM    668  CB  SER A  88     -32.849 -31.461 -87.678  1.00  0.96           C  
ATOM    669  O   SER A  88     -34.507 -34.160 -87.350  1.00  0.96           O  
ATOM    670  OG  SER A  88     -31.879 -30.682 -88.357  1.00  0.75           O  
ATOM    671  N   LYS A  89     -33.103 -34.060 -85.605  1.00  0.97           N  
ATOM    672  CA  LYS A  89     -33.951 -34.675 -84.588  1.00  0.98           C  
ATOM    673  C   LYS A  89     -33.820 -33.950 -83.251  1.00  0.98           C  
ATOM    674  CB  LYS A  89     -33.600 -36.154 -84.419  1.00  0.97           C  
ATOM    675  O   LYS A  89     -32.710 -33.747 -82.755  1.00  0.97           O  
ATOM    676  CG  LYS A  89     -34.528 -36.907 -83.477  1.00  0.96           C  
ATOM    677  CD  LYS A  89     -34.227 -38.400 -83.471  1.00  0.95           C  
ATOM    678  CE  LYS A  89     -35.168 -39.157 -82.544  1.00  0.94           C  
ATOM    679  NZ  LYS A  89     -34.857 -40.617 -82.511  1.00  0.92           N  
ATOM    680  N   THR A  90     -34.950 -33.557 -82.734  1.00  0.97           N  
ATOM    681  CA  THR A  90     -34.994 -33.121 -81.342  1.00  0.97           C  
ATOM    682  C   THR A  90     -35.075 -34.320 -80.402  1.00  0.97           C  
ATOM    683  CB  THR A  90     -36.189 -32.184 -81.088  1.00  0.96           C  
ATOM    684  O   THR A  90     -35.994 -35.135 -80.505  1.00  0.96           O  
ATOM    685  CG2 THR A  90     -36.208 -31.698 -79.642  1.00  0.91           C  
ATOM    686  OG1 THR A  90     -36.094 -31.051 -81.960  1.00  0.92           O  
ATOM    687  N   VAL A  91     -34.043 -34.514 -79.434  1.00  0.96           N  
ATOM    688  CA  VAL A  91     -33.981 -35.574 -78.433  1.00  0.96           C  
ATOM    689  C   VAL A  91     -34.192 -34.983 -77.040  1.00  0.96           C  
ATOM    690  CB  VAL A  91     -32.636 -36.333 -78.491  1.00  0.95           C  
ATOM    691  O   VAL A  91     -33.691 -33.898 -76.737  1.00  0.95           O  
ATOM    692  CG1 VAL A  91     -32.457 -37.010 -79.849  1.00  0.85           C  
ATOM    693  CG2 VAL A  91     -31.475 -35.382 -78.207  1.00  0.84           C  
ATOM    694  N   LYS A  92     -35.061 -35.647 -76.236  1.00  0.95           N  
ATOM    695  CA  LYS A  92     -35.248 -35.311 -74.828  1.00  0.95           C  
ATOM    696  C   LYS A  92     -34.088 -35.826 -73.981  1.00  0.95           C  
ATOM    697  CB  LYS A  92     -36.569 -35.882 -74.311  1.00  0.92           C  
ATOM    698  O   LYS A  92     -33.678 -36.980 -74.118  1.00  0.93           O  
ATOM    699  CG  LYS A  92     -37.804 -35.220 -74.905  1.00  0.83           C  
ATOM    700  CD  LYS A  92     -39.084 -35.776 -74.294  1.00  0.79           C  
ATOM    701  CE  LYS A  92     -40.322 -35.147 -74.920  1.00  0.77           C  
ATOM    702  NZ  LYS A  92     -41.580 -35.696 -74.331  1.00  0.74           N  
ATOM    703  N   HIS A  93     -33.398 -34.979 -73.157  1.00  0.92           N  
ATOM    704  CA  HIS A  93     -32.427 -35.363 -72.139  1.00  0.93           C  
ATOM    705  C   HIS A  93     -33.106 -36.066 -70.968  1.00  0.90           C  
ATOM    706  CB  HIS A  93     -31.659 -34.138 -71.641  1.00  0.91           C  
ATOM    707  O   HIS A  93     -34.323 -35.962 -70.797  1.00  0.86           O  
ATOM    708  CG  HIS A  93     -30.625 -33.646 -72.604  1.00  0.86           C  
ATOM    709  CD2 HIS A  93     -30.738 -33.187 -73.872  1.00  0.82           C  
ATOM    710  ND1 HIS A  93     -29.283 -33.596 -72.293  1.00  0.82           N  
ATOM    711  CE1 HIS A  93     -28.614 -33.124 -73.332  1.00  0.86           C  
ATOM    712  NE2 HIS A  93     -29.474 -32.868 -74.303  1.00  0.89           N  
ATOM    713  N   ASN A  94     -32.319 -36.766 -70.152  1.00  0.90           N  
ATOM    714  CA  ASN A  94     -32.721 -37.339 -68.872  1.00  0.90           C  
ATOM    715  C   ASN A  94     -33.048 -36.254 -67.850  1.00  0.89           C  
ATOM    716  CB  ASN A  94     -31.629 -38.265 -68.331  1.00  0.88           C  
ATOM    717  O   ASN A  94     -32.721 -35.084 -68.055  1.00  0.87           O  
ATOM    718  CG  ASN A  94     -31.351 -39.438 -69.250  1.00  0.85           C  
ATOM    719  ND2 ASN A  94     -30.097 -39.871 -69.296  1.00  0.86           N  
ATOM    720  OD1 ASN A  94     -32.256 -39.951 -69.914  1.00  0.84           O  
ATOM    721  N   ALA A  95     -33.738 -36.623 -66.901  1.00  0.84           N  
ATOM    722  CA  ALA A  95     -34.215 -35.704 -65.870  1.00  0.84           C  
ATOM    723  C   ALA A  95     -33.060 -34.906 -65.271  1.00  0.83           C  
ATOM    724  CB  ALA A  95     -34.953 -36.469 -64.775  1.00  0.82           C  
ATOM    725  O   ALA A  95     -33.225 -33.737 -64.913  1.00  0.79           O  
ATOM    726  N   ASP A  96     -31.823 -35.469 -65.381  1.00  0.80           N  
ATOM    727  CA  ASP A  96     -30.597 -34.871 -64.861  1.00  0.82           C  
ATOM    728  C   ASP A  96     -29.908 -34.017 -65.924  1.00  0.81           C  
ATOM    729  CB  ASP A  96     -29.642 -35.956 -64.359  1.00  0.77           C  
ATOM    730  O   ASP A  96     -28.869 -33.408 -65.661  1.00  0.77           O  
ATOM    731  CG  ASP A  96     -29.171 -36.889 -65.461  1.00  0.75           C  
ATOM    732  OD1 ASP A  96     -29.661 -36.776 -66.605  1.00  0.76           O  
ATOM    733  OD2 ASP A  96     -28.304 -37.745 -65.181  1.00  0.82           O  
ATOM    734  N   GLY A  97     -30.513 -33.812 -67.038  1.00  0.86           N  
ATOM    735  CA  GLY A  97     -29.995 -33.040 -68.156  1.00  0.89           C  
ATOM    736  C   GLY A  97     -29.013 -33.817 -69.013  1.00  0.88           C  
ATOM    737  O   GLY A  97     -28.591 -33.341 -70.069  1.00  0.86           O  
ATOM    738  N   THR A  98     -28.664 -35.085 -68.640  1.00  0.86           N  
ATOM    739  CA  THR A  98     -27.779 -35.925 -69.439  1.00  0.89           C  
ATOM    740  C   THR A  98     -28.511 -36.476 -70.659  1.00  0.89           C  
ATOM    741  CB  THR A  98     -27.213 -37.090 -68.606  1.00  0.87           C  
ATOM    742  O   THR A  98     -29.726 -36.680 -70.620  1.00  0.89           O  
ATOM    743  CG2 THR A  98     -26.399 -36.577 -67.423  1.00  0.84           C  
ATOM    744  OG1 THR A  98     -28.297 -37.889 -68.116  1.00  0.85           O  
ATOM    745  N   LYS A  99     -27.803 -36.761 -71.716  1.00  0.94           N  
ATOM    746  CA  LYS A  99     -28.300 -37.466 -72.894  1.00  0.95           C  
ATOM    747  C   LYS A  99     -27.149 -38.027 -73.725  1.00  0.94           C  
ATOM    748  CB  LYS A  99     -29.162 -36.538 -73.752  1.00  0.94           C  
ATOM    749  O   LYS A  99     -26.226 -37.296 -74.089  1.00  0.93           O  
ATOM    750  CG  LYS A  99     -29.755 -37.207 -74.983  1.00  0.92           C  
ATOM    751  CD  LYS A  99     -30.754 -38.293 -74.604  1.00  0.89           C  
ATOM    752  CE  LYS A  99     -31.415 -38.900 -75.834  1.00  0.88           C  
ATOM    753  NZ  LYS A  99     -32.427 -39.934 -75.465  1.00  0.86           N  
ATOM    754  N   SER A 100     -27.224 -39.273 -73.987  1.00  0.93           N  
ATOM    755  CA  SER A 100     -26.490 -39.903 -75.079  1.00  0.94           C  
ATOM    756  C   SER A 100     -27.405 -40.197 -76.264  1.00  0.94           C  
ATOM    757  CB  SER A 100     -25.827 -41.197 -74.604  1.00  0.92           C  
ATOM    758  O   SER A 100     -28.595 -40.463 -76.084  1.00  0.93           O  
ATOM    759  OG  SER A 100     -24.982 -40.951 -73.493  1.00  0.84           O  
ATOM    760  N   PHE A 101     -26.873 -40.085 -77.478  1.00  0.96           N  
ATOM    761  CA  PHE A 101     -27.601 -40.437 -78.691  1.00  0.96           C  
ATOM    762  C   PHE A 101     -26.707 -41.211 -79.653  1.00  0.96           C  
ATOM    763  CB  PHE A 101     -28.145 -39.180 -79.377  1.00  0.95           C  
ATOM    764  O   PHE A 101     -25.485 -41.053 -79.636  1.00  0.94           O  
ATOM    765  CG  PHE A 101     -27.095 -38.377 -80.096  1.00  0.94           C  
ATOM    766  CD1 PHE A 101     -26.251 -37.525 -79.395  1.00  0.92           C  
ATOM    767  CD2 PHE A 101     -26.952 -38.476 -81.474  1.00  0.92           C  
ATOM    768  CE1 PHE A 101     -25.278 -36.781 -80.058  1.00  0.92           C  
ATOM    769  CE2 PHE A 101     -25.982 -37.736 -82.144  1.00  0.91           C  
ATOM    770  CZ  PHE A 101     -25.147 -36.888 -81.434  1.00  0.91           C  
ATOM    771  N   SER A 102     -27.338 -41.986 -80.429  1.00  0.96           N  
ATOM    772  CA  SER A 102     -26.615 -42.754 -81.438  1.00  0.97           C  
ATOM    773  C   SER A 102     -26.741 -42.112 -82.816  1.00  0.96           C  
ATOM    774  CB  SER A 102     -27.130 -44.193 -81.487  1.00  0.95           C  
ATOM    775  O   SER A 102     -27.823 -41.666 -83.202  1.00  0.96           O  
ATOM    776  OG  SER A 102     -26.946 -44.836 -80.238  1.00  0.82           O  
ATOM    777  N   LEU A 103     -25.544 -42.116 -83.597  1.00  0.96           N  
ATOM    778  CA  LEU A 103     -25.433 -41.612 -84.961  1.00  0.97           C  
ATOM    779  C   LEU A 103     -24.874 -42.682 -85.893  1.00  0.95           C  
ATOM    780  CB  LEU A 103     -24.543 -40.367 -85.002  1.00  0.96           C  
ATOM    781  O   LEU A 103     -23.894 -43.351 -85.559  1.00  0.93           O  
ATOM    782  CG  LEU A 103     -24.521 -39.592 -86.320  1.00  0.92           C  
ATOM    783  CD1 LEU A 103     -25.815 -38.805 -86.494  1.00  0.87           C  
ATOM    784  CD2 LEU A 103     -23.313 -38.663 -86.375  1.00  0.87           C  
ATOM    785  N   GLY A 104     -25.596 -42.859 -86.957  1.00  0.95           N  
ATOM    786  CA  GLY A 104     -25.194 -43.755 -88.030  1.00  0.95           C  
ATOM    787  C   GLY A 104     -25.676 -43.304 -89.395  1.00  0.94           C  
ATOM    788  O   GLY A 104     -26.306 -42.251 -89.521  1.00  0.92           O  
ATOM    789  N   GLY A 105     -25.278 -44.102 -90.441  1.00  0.94           N  
ATOM    790  CA  GLY A 105     -25.807 -43.842 -91.771  1.00  0.94           C  
ATOM    791  C   GLY A 105     -25.322 -44.835 -92.810  1.00  0.91           C  
ATOM    792  O   GLY A 105     -24.438 -45.649 -92.534  1.00  0.87           O  
ATOM    793  N   TRP A 106     -26.055 -44.846 -93.800  1.00  0.91           N  
ATOM    794  CA  TRP A 106     -25.590 -45.543 -94.995  1.00  0.92           C  
ATOM    795  C   TRP A 106     -25.857 -44.714 -96.247  1.00  0.89           C  
ATOM    796  CB  TRP A 106     -26.268 -46.910 -95.119  1.00  0.90           C  
ATOM    797  O   TRP A 106     -26.763 -43.878 -96.264  1.00  0.85           O  
ATOM    798  CG  TRP A 106     -27.762 -46.842 -95.228  1.00  0.85           C  
ATOM    799  CD1 TRP A 106     -28.667 -46.916 -94.205  1.00  0.81           C  
ATOM    800  CD2 TRP A 106     -28.524 -46.691 -96.429  1.00  0.82           C  
ATOM    801  CE2 TRP A 106     -29.888 -46.680 -96.060  1.00  0.84           C  
ATOM    802  CE3 TRP A 106     -28.187 -46.562 -97.783  1.00  0.82           C  
ATOM    803  NE1 TRP A 106     -29.947 -46.819 -94.699  1.00  0.84           N  
ATOM    804  CH2 TRP A 106     -30.556 -46.422 -98.315  1.00  0.82           C  
ATOM    805  CZ2 TRP A 106     -30.914 -46.546 -96.998  1.00  0.83           C  
ATOM    806  CZ3 TRP A 106     -29.210 -46.428 -98.714  1.00  0.82           C  
ATOM    807  N   PHE A 107     -24.975 -44.877 -97.110  1.00  0.88           N  
ATOM    808  CA  PHE A 107     -25.016 -44.219 -98.411  1.00  0.88           C  
ATOM    809  C   PHE A 107     -24.777 -45.223 -99.532  1.00  0.85           C  
ATOM    810  CB  PHE A 107     -23.975 -43.097 -98.480  1.00  0.86           C  
ATOM    811  O   PHE A 107     -23.842 -46.023 -99.468  1.00  0.81           O  
ATOM    812  CG  PHE A 107     -23.964 -42.360 -99.791  1.00  0.82           C  
ATOM    813  CD1 PHE A 107     -25.136 -41.831-100.318  1.00  0.77           C  
ATOM    814  CD2 PHE A 107     -22.780 -42.195-100.498  1.00  0.78           C  
ATOM    815  CE1 PHE A 107     -25.129 -41.148-101.532  1.00  0.79           C  
ATOM    816  CE2 PHE A 107     -22.764 -41.513-101.712  1.00  0.81           C  
ATOM    817  CZ  PHE A 107     -23.940 -40.992-102.228  1.00  0.78           C  
ATOM    818  N   ASP A 108     -25.812 -45.302-100.402  1.00  0.85           N  
ATOM    819  CA  ASP A 108     -25.710 -46.118-101.608  1.00  0.85           C  
ATOM    820  C   ASP A 108     -25.391 -45.257-102.828  1.00  0.83           C  
ATOM    821  CB  ASP A 108     -27.006 -46.898-101.840  1.00  0.83           C  
ATOM    822  O   ASP A 108     -26.283 -44.627-103.401  1.00  0.79           O  
ATOM    823  CG  ASP A 108     -26.850 -48.020-102.851  1.00  0.81           C  
ATOM    824  OD1 ASP A 108     -25.725 -48.241-103.349  1.00  0.79           O  
ATOM    825  OD2 ASP A 108     -27.863 -48.687-103.156  1.00  0.81           O  
ATOM    826  N   PRO A 109     -24.169 -45.008-103.015  1.00  0.78           N  
ATOM    827  CA  PRO A 109     -23.768 -44.302-104.234  1.00  0.77           C  
ATOM    828  C   PRO A 109     -23.857 -45.180-105.481  1.00  0.76           C  
ATOM    829  CB  PRO A 109     -22.317 -43.903-103.950  1.00  0.75           C  
ATOM    830  O   PRO A 109     -23.301 -46.281-105.506  1.00  0.70           O  
ATOM    831  CG  PRO A 109     -21.783 -44.998-103.083  1.00  0.73           C  
ATOM    832  CD  PRO A 109     -22.911 -45.542-102.254  1.00  0.73           C  
ATOM    833  N   ASP A 110     -24.792 -44.973-106.377  1.00  0.71           N  
ATOM    834  CA  ASP A 110     -24.778 -45.618-107.687  1.00  0.70           C  
ATOM    835  C   ASP A 110     -23.546 -45.206-108.489  1.00  0.69           C  
ATOM    836  CB  ASP A 110     -26.050 -45.279-108.466  1.00  0.67           C  
ATOM    837  O   ASP A 110     -23.641 -44.391-109.408  1.00  0.64           O  
ATOM    838  CG  ASP A 110     -26.227 -46.130-109.711  1.00  0.63           C  
ATOM    839  OD1 ASP A 110     -25.521 -47.151-109.858  1.00  0.63           O  
ATOM    840  OD2 ASP A 110     -27.080 -45.776-110.554  1.00  0.67           O  
ATOM    841  N   VAL A 111     -22.283 -45.552-107.972  1.00  0.66           N  
ATOM    842  CA  VAL A 111     -20.996 -45.265-108.597  1.00  0.66           C  
ATOM    843  C   VAL A 111     -20.236 -46.567-108.838  1.00  0.65           C  
ATOM    844  CB  VAL A 111     -20.148 -44.304-107.734  1.00  0.63           C  
ATOM    845  O   VAL A 111     -20.054 -47.366-107.916  1.00  0.62           O  
ATOM    846  CG1 VAL A 111     -19.483 -43.240-108.605  1.00  0.58           C  
ATOM    847  CG2 VAL A 111     -21.012 -43.652-106.656  1.00  0.58           C  
ATOM    848  N   ASP A 112     -19.941 -46.969-110.144  1.00  0.62           N  
ATOM    849  CA  ASP A 112     -18.964 -47.968-110.564  1.00  0.61           C  
ATOM    850  C   ASP A 112     -17.541 -47.507-110.259  1.00  0.62           C  
ATOM    851  CB  ASP A 112     -19.110 -48.269-112.057  1.00  0.58           C  
ATOM    852  O   ASP A 112     -16.961 -46.724-111.014  1.00  0.58           O  
ATOM    853  CG  ASP A 112     -18.293 -49.468-112.503  1.00  0.54           C  
ATOM    854  OD1 ASP A 112     -17.628 -50.103-111.656  1.00  0.54           O  
ATOM    855  OD2 ASP A 112     -18.310 -49.779-113.714  1.00  0.57           O  
ATOM    856  N   LEU A 113     -17.042 -47.664-109.007  1.00  0.60           N  
ATOM    857  CA  LEU A 113     -15.655 -47.528-108.576  1.00  0.58           C  
ATOM    858  C   LEU A 113     -14.860 -48.790-108.895  1.00  0.59           C  
ATOM    859  CB  LEU A 113     -15.586 -47.235-107.075  1.00  0.56           C  
ATOM    860  O   LEU A 113     -14.186 -49.342-108.023  1.00  0.57           O  
ATOM    861  CG  LEU A 113     -16.218 -45.921-106.611  1.00  0.53           C  
ATOM    862  CD1 LEU A 113     -16.173 -45.819-105.090  1.00  0.53           C  
ATOM    863  CD2 LEU A 113     -15.511 -44.732-107.253  1.00  0.53           C  
ATOM    864  N   GLY A 114     -14.861 -49.445-110.031  1.00  0.59           N  
ATOM    865  CA  GLY A 114     -14.234 -50.724-110.323  1.00  0.59           C  
ATOM    866  C   GLY A 114     -14.901 -51.891-109.619  1.00  0.59           C  
ATOM    867  O   GLY A 114     -14.230 -52.834-109.196  1.00  0.57           O  
ATOM    868  N   GLY A 115     -16.363 -52.022-109.538  1.00  0.57           N  
ATOM    869  CA  GLY A 115     -17.330 -52.905-108.907  1.00  0.57           C  
ATOM    870  C   GLY A 115     -18.292 -52.177-107.987  1.00  0.57           C  
ATOM    871  O   GLY A 115     -17.894 -51.265-107.260  1.00  0.54           O  
ATOM    872  N   HIS A 116     -19.648 -52.162-108.498  1.00  0.58           N  
ATOM    873  CA  HIS A 116     -20.725 -51.587-107.701  1.00  0.59           C  
ATOM    874  C   HIS A 116     -20.372 -51.584-106.217  1.00  0.58           C  
ATOM    875  CB  HIS A 116     -22.029 -52.356-107.929  1.00  0.51           C  
ATOM    876  O   HIS A 116     -20.246 -52.646-105.603  1.00  0.55           O  
ATOM    877  CG  HIS A 116     -23.245 -51.485-107.935  1.00  0.47           C  
ATOM    878  CD2 HIS A 116     -24.537 -51.766-108.223  1.00  0.43           C  
ATOM    879  ND1 HIS A 116     -23.202 -50.145-107.618  1.00  0.43           N  
ATOM    880  CE1 HIS A 116     -24.420 -49.638-107.711  1.00  0.37           C  
ATOM    881  NE2 HIS A 116     -25.249 -50.601-108.077  1.00  0.36           N  
ATOM    882  N   GLN A 117     -19.756 -50.459-105.646  1.00  0.61           N  
ATOM    883  CA  GLN A 117     -19.897 -50.364-104.197  1.00  0.60           C  
ATOM    884  C   GLN A 117     -21.345 -50.088-103.803  1.00  0.61           C  
ATOM    885  CB  GLN A 117     -18.984 -49.271-103.639  1.00  0.55           C  
ATOM    886  O   GLN A 117     -21.899 -49.041-104.143  1.00  0.57           O  
ATOM    887  CG  GLN A 117     -17.504 -49.630-103.672  1.00  0.52           C  
ATOM    888  CD  GLN A 117     -16.950 -49.961-102.299  1.00  0.53           C  
ATOM    889  NE2 GLN A 117     -15.771 -50.573-102.268  1.00  0.42           N  
ATOM    890  OE1 GLN A 117     -17.575 -49.669-101.275  1.00  0.55           O  
ATOM    891  N   GLY A 118     -22.008 -51.242-103.465  1.00  0.73           N  
ATOM    892  CA  GLY A 118     -23.271 -51.269-102.744  1.00  0.73           C  
ATOM    893  C   GLY A 118     -23.282 -50.364-101.527  1.00  0.74           C  
ATOM    894  O   GLY A 118     -22.420 -49.494-101.386  1.00  0.69           O  
ATOM    895  N   LYS A 119     -24.092 -50.260-100.920  1.00  0.84           N  
ATOM    896  CA  LYS A 119     -24.483 -49.596 -99.680  1.00  0.85           C  
ATOM    897  C   LYS A 119     -23.298 -49.468 -98.727  1.00  0.86           C  
ATOM    898  CB  LYS A 119     -25.623 -50.357 -99.001  1.00  0.83           C  
ATOM    899  O   LYS A 119     -22.824 -50.466 -98.180  1.00  0.84           O  
ATOM    900  CG  LYS A 119     -26.157 -49.681 -97.747  1.00  0.81           C  
ATOM    901  CD  LYS A 119     -27.349 -50.434 -97.170  1.00  0.79           C  
ATOM    902  CE  LYS A 119     -27.875 -49.768 -95.906  1.00  0.78           C  
ATOM    903  NZ  LYS A 119     -29.046 -50.501 -95.340  1.00  0.73           N  
ATOM    904  N   ILE A 120     -22.630 -48.211 -98.598  1.00  0.85           N  
ATOM    905  CA  ILE A 120     -21.609 -47.857 -97.618  1.00  0.86           C  
ATOM    906  C   ILE A 120     -22.269 -47.518 -96.284  1.00  0.88           C  
ATOM    907  CB  ILE A 120     -20.745 -46.673 -98.106  1.00  0.85           C  
ATOM    908  O   ILE A 120     -23.017 -46.542 -96.185  1.00  0.87           O  
ATOM    909  CG1 ILE A 120     -20.153 -46.976 -99.487  1.00  0.82           C  
ATOM    910  CG2 ILE A 120     -19.640 -46.358 -97.093  1.00  0.81           C  
ATOM    911  CD1 ILE A 120     -19.671 -45.742-100.238  1.00  0.78           C  
ATOM    912  N   SER A 121     -21.950 -48.304 -95.244  1.00  0.88           N  
ATOM    913  CA  SER A 121     -22.565 -48.136 -93.931  1.00  0.91           C  
ATOM    914  C   SER A 121     -21.594 -47.500 -92.943  1.00  0.91           C  
ATOM    915  CB  SER A 121     -23.047 -49.483 -93.389  1.00  0.88           C  
ATOM    916  O   SER A 121     -20.433 -47.906 -92.856  1.00  0.90           O  
ATOM    917  OG  SER A 121     -24.030 -50.045 -94.241  1.00  0.80           O  
ATOM    918  N   LEU A 122     -21.949 -46.482 -92.292  1.00  0.90           N  
ATOM    919  CA  LEU A 122     -21.389 -45.933 -91.062  1.00  0.92           C  
ATOM    920  C   LEU A 122     -22.061 -46.546 -89.838  1.00  0.91           C  
ATOM    921  CB  LEU A 122     -21.544 -44.411 -91.035  1.00  0.90           C  
ATOM    922  O   LEU A 122     -23.260 -46.355 -89.622  1.00  0.90           O  
ATOM    923  CG  LEU A 122     -20.721 -43.627 -92.059  1.00  0.82           C  
ATOM    924  CD1 LEU A 122     -21.243 -42.199 -92.178  1.00  0.76           C  
ATOM    925  CD2 LEU A 122     -19.245 -43.632 -91.675  1.00  0.75           C  
ATOM    926  N   SER A 123     -21.191 -47.498 -89.117  1.00  0.88           N  
ATOM    927  CA  SER A 123     -21.656 -48.093 -87.868  1.00  0.91           C  
ATOM    928  C   SER A 123     -22.145 -47.025 -86.895  1.00  0.92           C  
ATOM    929  CB  SER A 123     -20.541 -48.914 -87.217  1.00  0.87           C  
ATOM    930  O   SER A 123     -21.547 -45.953 -86.790  1.00  0.92           O  
ATOM    931  OG  SER A 123     -20.082 -49.925 -88.098  1.00  0.75           O  
ATOM    932  N   ASN A 124     -23.255 -47.269 -86.234  1.00  0.92           N  
ATOM    933  CA  ASN A 124     -23.811 -46.405 -85.199  1.00  0.94           C  
ATOM    934  C   ASN A 124     -22.796 -46.129 -84.094  1.00  0.94           C  
ATOM    935  CB  ASN A 124     -25.082 -47.021 -84.610  1.00  0.91           C  
ATOM    936  O   ASN A 124     -22.279 -47.060 -83.473  1.00  0.92           O  
ATOM    937  CG  ASN A 124     -26.208 -47.114 -85.621  1.00  0.84           C  
ATOM    938  ND2 ASN A 124     -27.291 -47.783 -85.242  1.00  0.84           N  
ATOM    939  OD1 ASN A 124     -26.106 -46.589 -86.733  1.00  0.78           O  
ATOM    940  N   LYS A 125     -22.408 -44.950 -83.857  1.00  0.95           N  
ATOM    941  CA  LYS A 125     -21.587 -44.477 -82.746  1.00  0.96           C  
ATOM    942  C   LYS A 125     -22.416 -43.654 -81.763  1.00  0.96           C  
ATOM    943  CB  LYS A 125     -20.411 -43.647 -83.263  1.00  0.94           C  
ATOM    944  O   LYS A 125     -23.207 -42.802 -82.171  1.00  0.95           O  
ATOM    945  CG  LYS A 125     -19.438 -43.210 -82.177  1.00  0.90           C  
ATOM    946  CD  LYS A 125     -18.198 -42.553 -82.769  1.00  0.86           C  
ATOM    947  CE  LYS A 125     -17.245 -42.073 -81.683  1.00  0.86           C  
ATOM    948  NZ  LYS A 125     -16.033 -41.419 -82.259  1.00  0.86           N  
ATOM    949  N   THR A 126     -22.403 -43.967 -80.558  1.00  0.95           N  
ATOM    950  CA  THR A 126     -23.047 -43.223 -79.482  1.00  0.96           C  
ATOM    951  C   THR A 126     -22.215 -42.004 -79.093  1.00  0.95           C  
ATOM    952  CB  THR A 126     -23.269 -44.112 -78.244  1.00  0.94           C  
ATOM    953  O   THR A 126     -20.995 -42.101 -78.943  1.00  0.93           O  
ATOM    954  CG2 THR A 126     -23.994 -43.347 -77.141  1.00  0.85           C  
ATOM    955  OG1 THR A 126     -24.054 -45.251 -78.616  1.00  0.87           O  
ATOM    956  N   PHE A 127     -22.785 -40.812 -78.964  1.00  0.94           N  
ATOM    957  CA  PHE A 127     -22.250 -39.544 -78.483  1.00  0.95           C  
ATOM    958  C   PHE A 127     -22.986 -39.087 -77.229  1.00  0.94           C  
ATOM    959  CB  PHE A 127     -22.347 -38.470 -79.570  1.00  0.95           C  
ATOM    960  O   PHE A 127     -24.196 -39.289 -77.105  1.00  0.93           O  
ATOM    961  CG  PHE A 127     -21.510 -38.759 -80.786  1.00  0.95           C  
ATOM    962  CD1 PHE A 127     -20.184 -38.347 -80.848  1.00  0.94           C  
ATOM    963  CD2 PHE A 127     -22.048 -39.444 -81.868  1.00  0.94           C  
ATOM    964  CE1 PHE A 127     -19.406 -38.613 -81.973  1.00  0.94           C  
ATOM    965  CE2 PHE A 127     -21.276 -39.714 -82.995  1.00  0.94           C  
ATOM    966  CZ  PHE A 127     -19.956 -39.297 -83.046  1.00  0.93           C  
ATOM    967  N   THR A 128     -22.297 -38.555 -76.301  1.00  0.92           N  
ATOM    968  CA  THR A 128     -22.875 -37.893 -75.136  1.00  0.94           C  
ATOM    969  C   THR A 128     -22.975 -36.387 -75.363  1.00  0.92           C  
ATOM    970  CB  THR A 128     -22.045 -38.169 -73.868  1.00  0.91           C  
ATOM    971  O   THR A 128     -21.983 -35.738 -75.703  1.00  0.90           O  
ATOM    972  CG2 THR A 128     -22.734 -37.609 -72.628  1.00  0.86           C  
ATOM    973  OG1 THR A 128     -21.880 -39.584 -73.711  1.00  0.88           O  
ATOM    974  N   LEU A 129     -24.153 -35.713 -75.204  1.00  0.94           N  
ATOM    975  CA  LEU A 129     -24.420 -34.280 -75.270  1.00  0.94           C  
ATOM    976  C   LEU A 129     -24.025 -33.594 -73.967  1.00  0.92           C  
ATOM    977  CB  LEU A 129     -25.899 -34.023 -75.568  1.00  0.94           C  
ATOM    978  O   LEU A 129     -23.988 -34.230 -72.911  1.00  0.90           O  
ATOM    979  CG  LEU A 129     -26.400 -34.462 -76.945  1.00  0.93           C  
ATOM    980  CD1 LEU A 129     -27.913 -34.299 -77.036  1.00  0.90           C  
ATOM    981  CD2 LEU A 129     -25.704 -33.668 -78.046  1.00  0.89           C  
ATOM    982  N   ASN A 130     -23.724 -32.345 -74.123  1.00  0.91           N  
ATOM    983  CA  ASN A 130     -23.551 -31.522 -72.930  1.00  0.92           C  
ATOM    984  C   ASN A 130     -24.771 -31.597 -72.016  1.00  0.90           C  
ATOM    985  CB  ASN A 130     -23.266 -30.069 -73.317  1.00  0.89           C  
ATOM    986  O   ASN A 130     -25.906 -31.461 -72.475  1.00  0.88           O  
ATOM    987  CG  ASN A 130     -21.866 -29.875 -73.866  1.00  0.81           C  
ATOM    988  ND2 ASN A 130     -21.541 -28.643 -74.240  1.00  0.80           N  
ATOM    989  OD1 ASN A 130     -21.084 -30.825 -73.955  1.00  0.77           O  
ATOM    990  N   THR A 131     -24.524 -31.979 -70.771  1.00  0.87           N  
ATOM    991  CA  THR A 131     -25.584 -31.967 -69.769  1.00  0.89           C  
ATOM    992  C   THR A 131     -26.293 -30.616 -69.749  1.00  0.87           C  
ATOM    993  CB  THR A 131     -25.031 -32.280 -68.366  1.00  0.85           C  
ATOM    994  O   THR A 131     -25.648 -29.572 -69.634  1.00  0.83           O  
ATOM    995  CG2 THR A 131     -26.156 -32.387 -67.342  1.00  0.76           C  
ATOM    996  OG1 THR A 131     -24.317 -33.521 -68.407  1.00  0.78           O  
ATOM    997  N   ILE A 132     -27.515 -30.486 -69.922  1.00  0.90           N  
ATOM    998  CA  ILE A 132     -28.330 -29.298 -69.697  1.00  0.90           C  
ATOM    999  C   ILE A 132     -28.452 -29.032 -68.198  1.00  0.89           C  
ATOM   1000  CB  ILE A 132     -29.732 -29.446 -70.331  1.00  0.89           C  
ATOM   1001  O   ILE A 132     -28.969 -29.867 -67.453  1.00  0.86           O  
ATOM   1002  CG1 ILE A 132     -29.619 -29.569 -71.855  1.00  0.87           C  
ATOM   1003  CG2 ILE A 132     -30.628 -28.266 -69.942  1.00  0.87           C  
ATOM   1004  CD1 ILE A 132     -30.951 -29.784 -72.559  1.00  0.84           C  
ATOM   1005  N   PRO A 133     -27.845 -27.896 -67.680  1.00  0.82           N  
ATOM   1006  CA  PRO A 133     -28.051 -27.590 -66.262  1.00  0.82           C  
ATOM   1007  C   PRO A 133     -29.520 -27.364 -65.914  1.00  0.82           C  
ATOM   1008  CB  PRO A 133     -27.238 -26.309 -66.056  1.00  0.78           C  
ATOM   1009  O   PRO A 133     -30.090 -26.328 -66.265  1.00  0.78           O  
ATOM   1010  CG  PRO A 133     -27.260 -25.625 -67.385  1.00  0.75           C  
ATOM   1011  CD  PRO A 133     -27.398 -26.668 -68.456  1.00  0.75           C  
ATOM   1012  N   ARG A 134     -30.239 -28.399 -65.225  1.00  0.86           N  
ATOM   1013  CA  ARG A 134     -31.655 -28.367 -64.871  1.00  0.87           C  
ATOM   1014  C   ARG A 134     -31.873 -27.626 -63.556  1.00  0.88           C  
ATOM   1015  CB  ARG A 134     -32.217 -29.786 -64.772  1.00  0.83           C  
ATOM   1016  O   ARG A 134     -32.905 -26.979 -63.366  1.00  0.85           O  
ATOM   1017  CG  ARG A 134     -32.238 -30.534 -66.096  1.00  0.76           C  
ATOM   1018  CD  ARG A 134     -33.302 -29.986 -67.036  1.00  0.75           C  
ATOM   1019  NE  ARG A 134     -34.645 -30.156 -66.488  1.00  0.68           N  
ATOM   1020  NH1 ARG A 134     -35.686 -28.852 -68.086  1.00  0.58           N  
ATOM   1021  NH2 ARG A 134     -36.918 -29.833 -66.421  1.00  0.54           N  
ATOM   1022  CZ  ARG A 134     -35.746 -29.613 -67.000  1.00  0.71           C  
ATOM   1023  N   LYS A 135     -30.858 -27.610 -62.698  1.00  0.89           N  
ATOM   1024  CA  LYS A 135     -31.019 -26.983 -61.389  1.00  0.91           C  
ATOM   1025  C   LYS A 135     -30.458 -25.564 -61.386  1.00  0.91           C  
ATOM   1026  CB  LYS A 135     -30.336 -27.818 -60.306  1.00  0.88           C  
ATOM   1027  O   LYS A 135     -29.305 -25.346 -61.765  1.00  0.89           O  
ATOM   1028  CG  LYS A 135     -30.851 -29.247 -60.209  1.00  0.84           C  
ATOM   1029  CD  LYS A 135     -30.052 -30.062 -59.201  1.00  0.81           C  
ATOM   1030  CE  LYS A 135     -30.475 -31.525 -59.201  1.00  0.82           C  
ATOM   1031  NZ  LYS A 135     -29.663 -32.337 -58.247  1.00  0.78           N  
ATOM   1032  N   SER A 136     -31.279 -24.563 -61.063  1.00  0.91           N  
ATOM   1033  CA  SER A 136     -30.825 -23.208 -60.770  1.00  0.93           C  
ATOM   1034  C   SER A 136     -29.895 -23.185 -59.562  1.00  0.93           C  
ATOM   1035  CB  SER A 136     -32.019 -22.284 -60.523  1.00  0.91           C  
ATOM   1036  O   SER A 136     -29.967 -24.062 -58.699  1.00  0.92           O  
ATOM   1037  OG  SER A 136     -32.860 -22.232 -61.662  1.00  0.82           O  
ATOM   1038  N   THR A 137     -28.978 -22.280 -59.552  1.00  0.91           N  
ATOM   1039  CA  THR A 137     -28.011 -22.126 -58.471  1.00  0.93           C  
ATOM   1040  C   THR A 137     -28.266 -20.836 -57.697  1.00  0.92           C  
ATOM   1041  CB  THR A 137     -26.568 -22.128 -59.009  1.00  0.90           C  
ATOM   1042  O   THR A 137     -28.959 -19.940 -58.184  1.00  0.91           O  
ATOM   1043  CG2 THR A 137     -26.226 -23.465 -59.659  1.00  0.85           C  
ATOM   1044  OG1 THR A 137     -26.424 -21.086 -59.981  1.00  0.87           O  
ATOM   1045  N   MET A 138     -27.789 -20.740 -56.469  1.00  0.92           N  
ATOM   1046  CA  MET A 138     -27.718 -19.550 -55.626  1.00  0.92           C  
ATOM   1047  C   MET A 138     -26.274 -19.093 -55.450  1.00  0.89           C  
ATOM   1048  CB  MET A 138     -28.351 -19.821 -54.259  1.00  0.89           C  
ATOM   1049  O   MET A 138     -25.363 -19.918 -55.364  1.00  0.84           O  
ATOM   1050  CG  MET A 138     -28.476 -18.583 -53.386  1.00  0.81           C  
ATOM   1051  SD  MET A 138     -29.385 -18.913 -51.826  1.00  0.78           S  
ATOM   1052  CE  MET A 138     -28.182 -19.970 -50.972  1.00  0.79           C  
ATOM   1053  N   SER A 139     -25.946 -17.748 -55.428  1.00  0.83           N  
ATOM   1054  CA  SER A 139     -24.605 -17.174 -55.400  1.00  0.81           C  
ATOM   1055  C   SER A 139     -23.907 -17.463 -54.075  1.00  0.79           C  
ATOM   1056  CB  SER A 139     -24.662 -15.664 -55.636  1.00  0.78           C  
ATOM   1057  O   SER A 139     -22.680 -17.572 -54.024  1.00  0.72           O  
ATOM   1058  OG  SER A 139     -25.547 -15.045 -54.718  1.00  0.72           O  
ATOM   1059  N   SER A 140     -24.500 -17.749 -52.933  1.00  0.68           N  
ATOM   1060  CA  SER A 140     -24.012 -18.161 -51.621  1.00  0.67           C  
ATOM   1061  C   SER A 140     -25.166 -18.416 -50.657  1.00  0.68           C  
ATOM   1062  CB  SER A 140     -23.075 -17.101 -51.040  1.00  0.60           C  
ATOM   1063  O   SER A 140     -26.193 -17.737 -50.717  1.00  0.63           O  
ATOM   1064  OG  SER A 140     -23.758 -15.873 -50.857  1.00  0.55           O  
ATOM   1065  N   GLY A 141     -25.087 -19.495 -49.860  1.00  0.65           N  
ATOM   1066  CA  GLY A 141     -25.782 -19.603 -48.587  1.00  0.64           C  
ATOM   1067  C   GLY A 141     -25.193 -18.713 -47.509  1.00  0.63           C  
ATOM   1068  O   GLY A 141     -24.145 -19.028 -46.941  1.00  0.57           O  
ATOM   1069  N   GLY A 142     -25.090 -17.365 -47.765  1.00  0.77           N  
ATOM   1070  CA  GLY A 142     -24.478 -16.385 -46.882  1.00  0.78           C  
ATOM   1071  C   GLY A 142     -25.011 -16.445 -45.463  1.00  0.80           C  
ATOM   1072  O   GLY A 142     -26.155 -16.846 -45.240  1.00  0.76           O  
ATOM   1073  N   ASP A 143     -24.186 -16.232 -44.480  1.00  0.87           N  
ATOM   1074  CA  ASP A 143     -24.518 -15.953 -43.086  1.00  0.89           C  
ATOM   1075  C   ASP A 143     -25.511 -14.798 -42.979  1.00  0.88           C  
ATOM   1076  CB  ASP A 143     -23.253 -15.635 -42.286  1.00  0.86           C  
ATOM   1077  O   ASP A 143     -25.529 -13.907 -43.830  1.00  0.86           O  
ATOM   1078  CG  ASP A 143     -22.240 -16.767 -42.304  1.00  0.82           C  
ATOM   1079  OD1 ASP A 143     -22.605 -17.907 -42.663  1.00  0.82           O  
ATOM   1080  OD2 ASP A 143     -21.067 -16.516 -41.953  1.00  0.84           O  
ATOM   1081  N   PHE A 144     -26.441 -14.831 -42.035  1.00  0.88           N  
ATOM   1082  CA  PHE A 144     -27.268 -13.680 -41.691  1.00  0.89           C  
ATOM   1083  C   PHE A 144     -27.387 -13.532 -40.179  1.00  0.90           C  
ATOM   1084  CB  PHE A 144     -28.660 -13.811 -42.317  1.00  0.87           C  
ATOM   1085  O   PHE A 144     -27.197 -14.499 -39.438  1.00  0.89           O  
ATOM   1086  CG  PHE A 144     -29.512 -14.877 -41.685  1.00  0.87           C  
ATOM   1087  CD1 PHE A 144     -29.397 -16.204 -42.080  1.00  0.84           C  
ATOM   1088  CD2 PHE A 144     -30.430 -14.553 -40.694  1.00  0.85           C  
ATOM   1089  CE1 PHE A 144     -30.185 -17.194 -41.497  1.00  0.84           C  
ATOM   1090  CE2 PHE A 144     -31.220 -15.536 -40.106  1.00  0.81           C  
ATOM   1091  CZ  PHE A 144     -31.097 -16.856 -40.510  1.00  0.82           C  
ATOM   1092  N   THR A 145     -27.646 -12.341 -39.751  1.00  0.91           N  
ATOM   1093  CA  THR A 145     -28.033 -12.101 -38.365  1.00  0.93           C  
ATOM   1094  C   THR A 145     -29.503 -12.449 -38.146  1.00  0.93           C  
ATOM   1095  CB  THR A 145     -27.784 -10.636 -37.961  1.00  0.91           C  
ATOM   1096  O   THR A 145     -30.372 -11.990 -38.890  1.00  0.92           O  
ATOM   1097  CG2 THR A 145     -28.093 -10.413 -36.484  1.00  0.86           C  
ATOM   1098  OG1 THR A 145     -26.411 -10.306 -38.205  1.00  0.86           O  
ATOM   1099  N   ALA A 146     -29.746 -13.380 -37.102  1.00  0.89           N  
ATOM   1100  CA  ALA A 146     -31.100 -13.812 -36.764  1.00  0.91           C  
ATOM   1101  C   ALA A 146     -32.019 -12.614 -36.544  1.00  0.86           C  
ATOM   1102  CB  ALA A 146     -31.081 -14.699 -35.522  1.00  0.87           C  
ATOM   1103  O   ALA A 146     -31.725 -11.740 -35.725  1.00  0.81           O  
ATOM   1104  N   GLY A 147     -33.032 -12.346 -37.375  1.00  0.83           N  
ATOM   1105  CA  GLY A 147     -33.994 -11.256 -37.322  1.00  0.83           C  
ATOM   1106  C   GLY A 147     -33.745 -10.190 -38.372  1.00  0.81           C  
ATOM   1107  O   GLY A 147     -34.604  -9.340 -38.616  1.00  0.77           O  
ATOM   1108  N   SER A 148     -32.529 -10.221 -39.065  1.00  0.89           N  
ATOM   1109  CA  SER A 148     -32.270  -9.252 -40.125  1.00  0.89           C  
ATOM   1110  C   SER A 148     -32.850  -9.719 -41.456  1.00  0.88           C  
ATOM   1111  CB  SER A 148     -30.767  -9.007 -40.272  1.00  0.86           C  
ATOM   1112  O   SER A 148     -32.886 -10.919 -41.736  1.00  0.86           O  
ATOM   1113  OG  SER A 148     -30.187  -8.675 -39.022  1.00  0.80           O  
ATOM   1114  N   ASP A 149     -33.290  -8.795 -42.220  1.00  0.89           N  
ATOM   1115  CA  ASP A 149     -33.723  -9.072 -43.587  1.00  0.90           C  
ATOM   1116  C   ASP A 149     -32.551  -9.529 -44.452  1.00  0.89           C  
ATOM   1117  CB  ASP A 149     -34.381  -7.835 -44.203  1.00  0.88           C  
ATOM   1118  O   ASP A 149     -31.417  -9.088 -44.253  1.00  0.87           O  
ATOM   1119  CG  ASP A 149     -35.658  -7.425 -43.490  1.00  0.85           C  
ATOM   1120  OD1 ASP A 149     -36.148  -8.189 -42.631  1.00  0.84           O  
ATOM   1121  OD2 ASP A 149     -36.180  -6.331 -43.793  1.00  0.85           O  
ATOM   1122  N   ARG A 150     -32.823 -10.339 -45.431  1.00  0.91           N  
ATOM   1123  CA  ARG A 150     -31.818 -10.898 -46.329  1.00  0.91           C  
ATOM   1124  C   ARG A 150     -32.287 -10.841 -47.779  1.00  0.91           C  
ATOM   1125  CB  ARG A 150     -31.492 -12.342 -45.940  1.00  0.87           C  
ATOM   1126  O   ARG A 150     -33.415 -11.231 -48.088  1.00  0.89           O  
ATOM   1127  CG  ARG A 150     -30.377 -12.965 -46.765  1.00  0.76           C  
ATOM   1128  CD  ARG A 150     -29.963 -14.324 -46.217  1.00  0.74           C  
ATOM   1129  NE  ARG A 150     -28.823 -14.874 -46.946  1.00  0.71           N  
ATOM   1130  NH1 ARG A 150     -28.115 -16.239 -45.222  1.00  0.62           N  
ATOM   1131  NH2 ARG A 150     -26.970 -16.205 -47.207  1.00  0.57           N  
ATOM   1132  CZ  ARG A 150     -27.972 -15.771 -46.457  1.00  0.68           C  
ATOM   1133  N   THR A 151     -31.365 -10.483 -48.623  1.00  0.91           N  
ATOM   1134  CA  THR A 151     -31.590 -10.630 -50.056  1.00  0.92           C  
ATOM   1135  C   THR A 151     -30.972 -11.927 -50.571  1.00  0.91           C  
ATOM   1136  CB  THR A 151     -31.009  -9.437 -50.838  1.00  0.90           C  
ATOM   1137  O   THR A 151     -29.784 -12.181 -50.360  1.00  0.90           O  
ATOM   1138  CG2 THR A 151     -31.330  -9.544 -52.325  1.00  0.86           C  
ATOM   1139  OG1 THR A 151     -31.569  -8.221 -50.326  1.00  0.88           O  
ATOM   1140  N   ILE A 152     -31.731 -12.757 -51.180  1.00  0.93           N  
ATOM   1141  CA  ILE A 152     -31.340 -14.024 -51.789  1.00  0.94           C  
ATOM   1142  C   ILE A 152     -31.307 -13.876 -53.309  1.00  0.93           C  
ATOM   1143  CB  ILE A 152     -32.298 -15.166 -51.382  1.00  0.92           C  
ATOM   1144  O   ILE A 152     -32.302 -13.483 -53.923  1.00  0.92           O  
ATOM   1145  CG1 ILE A 152     -32.318 -15.329 -49.858  1.00  0.88           C  
ATOM   1146  CG2 ILE A 152     -31.898 -16.476 -52.068  1.00  0.87           C  
ATOM   1147  CD1 ILE A 152     -33.410 -16.260 -49.349  1.00  0.85           C  
ATOM   1148  N   SER A 153     -30.177 -14.169 -53.867  1.00  0.93           N  
ATOM   1149  CA  SER A 153     -29.999 -14.134 -55.315  1.00  0.94           C  
ATOM   1150  C   SER A 153     -29.829 -15.538 -55.885  1.00  0.93           C  
ATOM   1151  CB  SER A 153     -28.790 -13.275 -55.685  1.00  0.92           C  
ATOM   1152  O   SER A 153     -29.083 -16.351 -55.334  1.00  0.93           O  
ATOM   1153  OG  SER A 153     -28.946 -11.951 -55.203  1.00  0.83           O  
ATOM   1154  N   ILE A 154     -30.505 -15.885 -57.022  1.00  0.95           N  
ATOM   1155  CA  ILE A 154     -30.433 -17.175 -57.701  1.00  0.95           C  
ATOM   1156  C   ILE A 154     -29.985 -16.973 -59.146  1.00  0.93           C  
ATOM   1157  CB  ILE A 154     -31.790 -17.913 -57.658  1.00  0.93           C  
ATOM   1158  O   ILE A 154     -30.367 -15.993 -59.791  1.00  0.91           O  
ATOM   1159  CG1 ILE A 154     -32.848 -17.131 -58.446  1.00  0.87           C  
ATOM   1160  CG2 ILE A 154     -32.238 -18.136 -56.211  1.00  0.86           C  
ATOM   1161  CD1 ILE A 154     -34.171 -17.867 -58.604  1.00  0.83           C  
ATOM   1162  N   SER A 155     -29.159 -17.863 -59.676  1.00  0.93           N  
ATOM   1163  CA  SER A 155     -28.822 -18.006 -61.089  1.00  0.93           C  
ATOM   1164  C   SER A 155     -29.702 -19.053 -61.763  1.00  0.92           C  
ATOM   1165  CB  SER A 155     -27.349 -18.382 -61.254  1.00  0.91           C  
ATOM   1166  O   SER A 155     -29.578 -20.248 -61.486  1.00  0.90           O  
ATOM   1167  OG  SER A 155     -26.969 -18.340 -62.619  1.00  0.78           O  
ATOM   1168  N   ARG A 156     -30.628 -18.617 -62.530  1.00  0.93           N  
ATOM   1169  CA  ARG A 156     -31.658 -19.445 -63.148  1.00  0.93           C  
ATOM   1170  C   ARG A 156     -31.078 -20.286 -64.280  1.00  0.90           C  
ATOM   1171  CB  ARG A 156     -32.802 -18.576 -63.675  1.00  0.91           C  
ATOM   1172  O   ARG A 156     -30.491 -19.749 -65.222  1.00  0.86           O  
ATOM   1173  CG  ARG A 156     -33.434 -17.684 -62.618  1.00  0.86           C  
ATOM   1174  CD  ARG A 156     -34.597 -16.878 -63.182  1.00  0.83           C  
ATOM   1175  NE  ARG A 156     -35.793 -17.700 -63.344  1.00  0.83           N  
ATOM   1176  NH1 ARG A 156     -36.996 -16.641 -61.680  1.00  0.73           N  
ATOM   1177  NH2 ARG A 156     -37.935 -18.369 -62.858  1.00  0.70           N  
ATOM   1178  CZ  ARG A 156     -36.905 -17.568 -62.627  1.00  0.82           C  
ATOM   1179  N   ALA A 157     -31.390 -21.542 -64.274  1.00  0.90           N  
ATOM   1180  CA  ALA A 157     -31.009 -22.459 -65.345  1.00  0.90           C  
ATOM   1181  C   ALA A 157     -31.867 -22.239 -66.588  1.00  0.88           C  
ATOM   1182  CB  ALA A 157     -31.125 -23.907 -64.873  1.00  0.88           C  
ATOM   1183  O   ALA A 157     -31.403 -22.436 -67.713  1.00  0.84           O  
ATOM   1184  N   SER A 158     -33.097 -21.749 -66.435  1.00  0.88           N  
ATOM   1185  CA  SER A 158     -34.015 -21.340 -67.492  1.00  0.89           C  
ATOM   1186  C   SER A 158     -34.966 -20.251 -67.008  1.00  0.89           C  
ATOM   1187  CB  SER A 158     -34.817 -22.540 -67.999  1.00  0.87           C  
ATOM   1188  O   SER A 158     -35.383 -20.253 -65.848  1.00  0.89           O  
ATOM   1189  OG  SER A 158     -35.722 -22.146 -69.017  1.00  0.83           O  
ATOM   1190  N   SER A 159     -35.346 -19.353 -67.918  1.00  0.85           N  
ATOM   1191  CA  SER A 159     -36.351 -18.332 -67.642  1.00  0.87           C  
ATOM   1192  C   SER A 159     -37.737 -18.948 -67.484  1.00  0.85           C  
ATOM   1193  CB  SER A 159     -36.373 -17.286 -68.757  1.00  0.83           C  
ATOM   1194  O   SER A 159     -38.631 -18.336 -66.897  1.00  0.83           O  
ATOM   1195  OG  SER A 159     -36.597 -17.898 -70.016  1.00  0.75           O  
ATOM   1196  N   SER A 160     -37.879 -20.208 -67.787  1.00  0.87           N  
ATOM   1197  CA  SER A 160     -39.167 -20.889 -67.720  1.00  0.88           C  
ATOM   1198  C   SER A 160     -39.354 -21.588 -66.378  1.00  0.88           C  
ATOM   1199  CB  SER A 160     -39.297 -21.904 -68.856  1.00  0.85           C  
ATOM   1200  O   SER A 160     -40.457 -22.032 -66.051  1.00  0.87           O  
ATOM   1201  OG  SER A 160     -38.356 -22.953 -68.703  1.00  0.77           O  
ATOM   1202  N   PHE A 161     -38.317 -21.651 -65.543  1.00  0.90           N  
ATOM   1203  CA  PHE A 161     -38.393 -22.368 -64.276  1.00  0.92           C  
ATOM   1204  C   PHE A 161     -38.876 -21.448 -63.161  1.00  0.91           C  
ATOM   1205  CB  PHE A 161     -37.029 -22.963 -63.911  1.00  0.90           C  
ATOM   1206  O   PHE A 161     -38.560 -20.257 -63.152  1.00  0.91           O  
ATOM   1207  CG  PHE A 161     -36.566 -24.042 -64.852  1.00  0.86           C  
ATOM   1208  CD1 PHE A 161     -37.441 -24.599 -65.777  1.00  0.81           C  
ATOM   1209  CD2 PHE A 161     -35.256 -24.500 -64.812  1.00  0.82           C  
ATOM   1210  CE1 PHE A 161     -37.015 -25.598 -66.650  1.00  0.84           C  
ATOM   1211  CE2 PHE A 161     -34.823 -25.498 -65.681  1.00  0.85           C  
ATOM   1212  CZ  PHE A 161     -35.705 -26.046 -66.599  1.00  0.83           C  
ATOM   1213  N   SER A 162     -39.751 -21.840 -62.302  1.00  0.92           N  
ATOM   1214  CA  SER A 162     -40.022 -21.241 -60.999  1.00  0.93           C  
ATOM   1215  C   SER A 162     -39.166 -21.878 -59.909  1.00  0.94           C  
ATOM   1216  CB  SER A 162     -41.503 -21.380 -60.643  1.00  0.92           C  
ATOM   1217  O   SER A 162     -38.612 -22.962 -60.102  1.00  0.94           O  
ATOM   1218  OG  SER A 162     -41.903 -22.739 -60.677  1.00  0.85           O  
ATOM   1219  N   HIS A 163     -38.978 -21.168 -58.818  1.00  0.94           N  
ATOM   1220  CA  HIS A 163     -38.135 -21.665 -57.737  1.00  0.95           C  
ATOM   1221  C   HIS A 163     -38.847 -21.566 -56.393  1.00  0.95           C  
ATOM   1222  CB  HIS A 163     -36.814 -20.895 -57.690  1.00  0.94           C  
ATOM   1223  O   HIS A 163     -39.605 -20.623 -56.155  1.00  0.95           O  
ATOM   1224  CG  HIS A 163     -36.075 -20.891 -58.990  1.00  0.91           C  
ATOM   1225  CD2 HIS A 163     -35.015 -21.620 -59.412  1.00  0.87           C  
ATOM   1226  ND1 HIS A 163     -36.410 -20.056 -60.034  1.00  0.89           N  
ATOM   1227  CE1 HIS A 163     -35.586 -20.273 -61.045  1.00  0.89           C  
ATOM   1228  NE2 HIS A 163     -34.730 -21.217 -60.694  1.00  0.90           N  
ATOM   1229  N   LYS A 164     -38.669 -22.585 -55.586  1.00  0.96           N  
ATOM   1230  CA  LYS A 164     -39.030 -22.571 -54.171  1.00  0.96           C  
ATOM   1231  C   LYS A 164     -37.799 -22.761 -53.289  1.00  0.96           C  
ATOM   1232  CB  LYS A 164     -40.063 -23.658 -53.870  1.00  0.95           C  
ATOM   1233  O   LYS A 164     -37.103 -23.773 -53.393  1.00  0.96           O  
ATOM   1234  CG  LYS A 164     -40.686 -23.552 -52.486  1.00  0.90           C  
ATOM   1235  CD  LYS A 164     -41.860 -24.511 -52.327  1.00  0.86           C  
ATOM   1236  CE  LYS A 164     -42.519 -24.367 -50.962  1.00  0.83           C  
ATOM   1237  NZ  LYS A 164     -43.647 -25.330 -50.787  1.00  0.81           N  
ATOM   1238  N   LEU A 165     -37.529 -21.812 -52.484  1.00  0.96           N  
ATOM   1239  CA  LEU A 165     -36.436 -21.855 -51.519  1.00  0.96           C  
ATOM   1240  C   LEU A 165     -36.956 -22.177 -50.122  1.00  0.96           C  
ATOM   1241  CB  LEU A 165     -35.682 -20.523 -51.501  1.00  0.96           C  
ATOM   1242  O   LEU A 165     -37.826 -21.474 -49.602  1.00  0.96           O  
ATOM   1243  CG  LEU A 165     -34.453 -20.451 -50.593  1.00  0.95           C  
ATOM   1244  CD1 LEU A 165     -33.312 -21.276 -51.179  1.00  0.92           C  
ATOM   1245  CD2 LEU A 165     -34.023 -19.002 -50.390  1.00  0.92           C  
ATOM   1246  N   TYR A 166     -36.515 -23.193 -49.517  1.00  0.96           N  
ATOM   1247  CA  TYR A 166     -36.677 -23.484 -48.097  1.00  0.97           C  
ATOM   1248  C   TYR A 166     -35.452 -23.043 -47.306  1.00  0.96           C  
ATOM   1249  CB  TYR A 166     -36.928 -24.980 -47.880  1.00  0.96           C  
ATOM   1250  O   TYR A 166     -34.317 -23.329 -47.696  1.00  0.96           O  
ATOM   1251  CG  TYR A 166     -38.164 -25.496 -48.576  1.00  0.95           C  
ATOM   1252  CD1 TYR A 166     -39.415 -25.411 -47.971  1.00  0.93           C  
ATOM   1253  CD2 TYR A 166     -38.082 -26.070 -49.840  1.00  0.93           C  
ATOM   1254  CE1 TYR A 166     -40.556 -25.886 -48.608  1.00  0.92           C  
ATOM   1255  CE2 TYR A 166     -39.217 -26.549 -50.487  1.00  0.92           C  
ATOM   1256  OH  TYR A 166     -41.574 -26.925 -50.500  1.00  0.89           O  
ATOM   1257  CZ  TYR A 166     -40.447 -26.452 -49.864  1.00  0.92           C  
ATOM   1258  N   ILE A 167     -35.599 -22.352 -46.267  1.00  0.96           N  
ATOM   1259  CA  ILE A 167     -34.600 -21.984 -45.269  1.00  0.96           C  
ATOM   1260  C   ILE A 167     -34.821 -22.796 -43.995  1.00  0.96           C  
ATOM   1261  CB  ILE A 167     -34.644 -20.472 -44.955  1.00  0.96           C  
ATOM   1262  O   ILE A 167     -35.861 -22.670 -43.343  1.00  0.96           O  
ATOM   1263  CG1 ILE A 167     -34.600 -19.656 -46.253  1.00  0.94           C  
ATOM   1264  CG2 ILE A 167     -33.495 -20.080 -44.022  1.00  0.94           C  
ATOM   1265  CD1 ILE A 167     -34.631 -18.149 -46.038  1.00  0.91           C  
ATOM   1266  N   ASP A 168     -33.914 -23.634 -43.674  1.00  0.96           N  
ATOM   1267  CA  ASP A 168     -33.919 -24.458 -42.469  1.00  0.97           C  
ATOM   1268  C   ASP A 168     -32.781 -24.063 -41.529  1.00  0.97           C  
ATOM   1269  CB  ASP A 168     -33.811 -25.940 -42.831  1.00  0.96           C  
ATOM   1270  O   ASP A 168     -31.698 -23.686 -41.982  1.00  0.96           O  
ATOM   1271  CG  ASP A 168     -34.821 -26.369 -43.881  1.00  0.90           C  
ATOM   1272  OD1 ASP A 168     -36.020 -26.043 -43.744  1.00  0.86           O  
ATOM   1273  OD2 ASP A 168     -34.415 -27.041 -44.854  1.00  0.89           O  
ATOM   1274  N   ILE A 169     -32.995 -24.206 -40.316  1.00  0.96           N  
ATOM   1275  CA  ILE A 169     -31.955 -23.985 -39.317  1.00  0.97           C  
ATOM   1276  C   ILE A 169     -31.736 -25.263 -38.510  1.00  0.96           C  
ATOM   1277  CB  ILE A 169     -32.314 -22.812 -38.378  1.00  0.97           C  
ATOM   1278  O   ILE A 169     -32.687 -25.990 -38.216  1.00  0.96           O  
ATOM   1279  CG1 ILE A 169     -31.145 -22.507 -37.434  1.00  0.96           C  
ATOM   1280  CG2 ILE A 169     -33.589 -23.124 -37.588  1.00  0.96           C  
ATOM   1281  CD1 ILE A 169     -31.252 -21.161 -36.731  1.00  0.94           C  
ATOM   1282  N   LYS A 170     -30.494 -25.557 -38.110  1.00  0.97           N  
ATOM   1283  CA  LYS A 170     -30.152 -26.692 -37.258  1.00  0.97           C  
ATOM   1284  C   LYS A 170     -30.327 -26.345 -35.782  1.00  0.97           C  
ATOM   1285  CB  LYS A 170     -28.716 -27.148 -37.522  1.00  0.96           C  
ATOM   1286  O   LYS A 170     -29.642 -25.463 -35.261  1.00  0.96           O  
ATOM   1287  CG  LYS A 170     -28.394 -28.530 -36.972  1.00  0.94           C  
ATOM   1288  CD  LYS A 170     -27.012 -28.998 -37.410  1.00  0.92           C  
ATOM   1289  CE  LYS A 170     -26.734 -30.424 -36.955  1.00  0.90           C  
ATOM   1290  NZ  LYS A 170     -25.428 -30.927 -37.477  1.00  0.89           N  
ATOM   1291  N   ASP A 171     -31.316 -26.918 -35.058  1.00  0.96           N  
ATOM   1292  CA  ASP A 171     -31.597 -26.641 -33.653  1.00  0.96           C  
ATOM   1293  C   ASP A 171     -30.512 -27.226 -32.750  1.00  0.95           C  
ATOM   1294  CB  ASP A 171     -32.966 -27.197 -33.258  1.00  0.95           C  
ATOM   1295  O   ASP A 171     -29.535 -27.799 -33.237  1.00  0.92           O  
ATOM   1296  CG  ASP A 171     -32.998 -28.715 -33.210  1.00  0.90           C  
ATOM   1297  OD1 ASP A 171     -31.921 -29.348 -33.227  1.00  0.86           O  
ATOM   1298  OD2 ASP A 171     -34.111 -29.282 -33.158  1.00  0.90           O  
ATOM   1299  N   SER A 172     -30.593 -27.199 -31.507  1.00  0.94           N  
ATOM   1300  CA  SER A 172     -29.592 -27.655 -30.548  1.00  0.94           C  
ATOM   1301  C   SER A 172     -29.528 -29.178 -30.499  1.00  0.92           C  
ATOM   1302  CB  SER A 172     -29.895 -27.105 -29.153  1.00  0.92           C  
ATOM   1303  O   SER A 172     -28.519 -29.749 -30.078  1.00  0.89           O  
ATOM   1304  OG  SER A 172     -31.218 -27.428 -28.761  1.00  0.87           O  
ATOM   1305  N   GLY A 173     -30.504 -29.884 -30.905  1.00  0.93           N  
ATOM   1306  CA  GLY A 173     -30.570 -31.335 -30.989  1.00  0.93           C  
ATOM   1307  C   GLY A 173     -30.058 -31.880 -32.308  1.00  0.92           C  
ATOM   1308  O   GLY A 173     -30.008 -33.095 -32.507  1.00  0.91           O  
ATOM   1309  N   GLY A 174     -29.671 -31.005 -33.219  1.00  0.94           N  
ATOM   1310  CA  GLY A 174     -29.114 -31.374 -34.510  1.00  0.95           C  
ATOM   1311  C   GLY A 174     -30.171 -31.589 -35.577  1.00  0.93           C  
ATOM   1312  O   GLY A 174     -29.848 -31.896 -36.726  1.00  0.92           O  
ATOM   1313  N   ASN A 175     -31.516 -31.413 -35.257  1.00  0.95           N  
ATOM   1314  CA  ASN A 175     -32.631 -31.502 -36.195  1.00  0.96           C  
ATOM   1315  C   ASN A 175     -32.751 -30.240 -37.044  1.00  0.96           C  
ATOM   1316  CB  ASN A 175     -33.940 -31.768 -35.449  1.00  0.96           C  
ATOM   1317  O   ASN A 175     -32.472 -29.138 -36.569  1.00  0.96           O  
ATOM   1318  CG  ASN A 175     -33.848 -32.956 -34.512  1.00  0.93           C  
ATOM   1319  ND2 ASN A 175     -34.017 -32.706 -33.219  1.00  0.93           N  
ATOM   1320  OD1 ASN A 175     -33.625 -34.089 -34.946  1.00  0.92           O  
ATOM   1321  N   TRP A 176     -32.999 -30.311 -38.206  1.00  0.95           N  
ATOM   1322  CA  TRP A 176     -33.333 -29.213 -39.107  1.00  0.97           C  
ATOM   1323  C   TRP A 176     -34.780 -28.770 -38.912  1.00  0.94           C  
ATOM   1324  CB  TRP A 176     -33.104 -29.623 -40.564  1.00  0.95           C  
ATOM   1325  O   TRP A 176     -35.708 -29.559 -39.102  1.00  0.88           O  
ATOM   1326  CG  TRP A 176     -31.664 -29.856 -40.912  1.00  0.89           C  
ATOM   1327  CD1 TRP A 176     -31.046 -31.061 -41.099  1.00  0.81           C  
ATOM   1328  CD2 TRP A 176     -30.661 -28.855 -41.110  1.00  0.84           C  
ATOM   1329  CE2 TRP A 176     -29.456 -29.526 -41.415  1.00  0.90           C  
ATOM   1330  CE3 TRP A 176     -30.664 -27.455 -41.061  1.00  0.86           C  
ATOM   1331  NE1 TRP A 176     -29.718 -30.869 -41.402  1.00  0.89           N  
ATOM   1332  CH2 TRP A 176     -28.296 -27.473 -41.615  1.00  0.88           C  
ATOM   1333  CZ2 TRP A 176     -28.265 -28.842 -41.670  1.00  0.88           C  
ATOM   1334  CZ3 TRP A 176     -29.478 -26.776 -41.314  1.00  0.88           C  
ATOM   1335  N   VAL A 177     -35.035 -27.648 -38.567  1.00  0.96           N  
ATOM   1336  CA  VAL A 177     -36.325 -26.984 -38.415  1.00  0.97           C  
ATOM   1337  C   VAL A 177     -36.541 -26.006 -39.568  1.00  0.96           C  
ATOM   1338  CB  VAL A 177     -36.428 -26.244 -37.063  1.00  0.96           C  
ATOM   1339  O   VAL A 177     -35.706 -25.132 -39.814  1.00  0.96           O  
ATOM   1340  CG1 VAL A 177     -37.805 -25.604 -36.900  1.00  0.93           C  
ATOM   1341  CG2 VAL A 177     -36.141 -27.202 -35.908  1.00  0.93           C  
ATOM   1342  N   ASN A 178     -37.622 -26.159 -40.332  1.00  0.96           N  
ATOM   1343  CA  ASN A 178     -37.996 -25.201 -41.367  1.00  0.96           C  
ATOM   1344  C   ASN A 178     -38.388 -23.853 -40.767  1.00  0.97           C  
ATOM   1345  CB  ASN A 178     -39.138 -25.753 -42.222  1.00  0.95           C  
ATOM   1346  O   ASN A 178     -39.230 -23.789 -39.870  1.00  0.96           O  
ATOM   1347  CG  ASN A 178     -39.505 -24.833 -43.370  1.00  0.87           C  
ATOM   1348  ND2 ASN A 178     -38.736 -24.898 -44.451  1.00  0.83           N  
ATOM   1349  OD1 ASN A 178     -40.471 -24.071 -43.287  1.00  0.82           O  
ATOM   1350  N   ILE A 179     -37.730 -22.779 -41.249  1.00  0.95           N  
ATOM   1351  CA  ILE A 179     -38.014 -21.404 -40.855  1.00  0.96           C  
ATOM   1352  C   ILE A 179     -39.027 -20.789 -41.818  1.00  0.93           C  
ATOM   1353  CB  ILE A 179     -36.727 -20.550 -40.813  1.00  0.94           C  
ATOM   1354  O   ILE A 179     -40.045 -20.240 -41.391  1.00  0.90           O  
ATOM   1355  CG1 ILE A 179     -35.729 -21.136 -39.807  1.00  0.82           C  
ATOM   1356  CG2 ILE A 179     -37.056 -19.093 -40.473  1.00  0.81           C  
ATOM   1357  CD1 ILE A 179     -34.310 -20.607 -39.963  1.00  0.77           C  
ATOM   1358  N   LYS A 180     -38.718 -20.898 -43.089  1.00  0.96           N  
ATOM   1359  CA  LYS A 180     -39.451 -20.147 -44.105  1.00  0.96           C  
ATOM   1360  C   LYS A 180     -39.355 -20.827 -45.467  1.00  0.95           C  
ATOM   1361  CB  LYS A 180     -38.924 -18.714 -44.196  1.00  0.95           C  
ATOM   1362  O   LYS A 180     -38.315 -21.391 -45.814  1.00  0.94           O  
ATOM   1363  CG  LYS A 180     -39.772 -17.797 -45.066  1.00  0.92           C  
ATOM   1364  CD  LYS A 180     -39.396 -16.334 -44.868  1.00  0.88           C  
ATOM   1365  CE  LYS A 180     -40.386 -15.404 -45.555  1.00  0.86           C  
ATOM   1366  NZ  LYS A 180     -40.610 -14.154 -44.769  1.00  0.83           N  
ATOM   1367  N   SER A 181     -40.425 -20.725 -46.183  1.00  0.96           N  
ATOM   1368  CA  SER A 181     -40.458 -21.072 -47.600  1.00  0.96           C  
ATOM   1369  C   SER A 181     -40.713 -19.842 -48.464  1.00  0.96           C  
ATOM   1370  CB  SER A 181     -41.532 -22.126 -47.869  1.00  0.94           C  
ATOM   1371  O   SER A 181     -41.615 -19.052 -48.178  1.00  0.95           O  
ATOM   1372  OG  SER A 181     -41.527 -22.512 -49.233  1.00  0.73           O  
ATOM   1373  N   ILE A 182     -39.876 -19.679 -49.557  1.00  0.96           N  
ATOM   1374  CA  ILE A 182     -39.920 -18.537 -50.463  1.00  0.96           C  
ATOM   1375  C   ILE A 182     -40.150 -19.022 -51.893  1.00  0.95           C  
ATOM   1376  CB  ILE A 182     -38.623 -17.701 -50.383  1.00  0.95           C  
ATOM   1377  O   ILE A 182     -39.403 -19.863 -52.398  1.00  0.93           O  
ATOM   1378  CG1 ILE A 182     -38.372 -17.242 -48.942  1.00  0.91           C  
ATOM   1379  CG2 ILE A 182     -38.693 -16.504 -51.335  1.00  0.91           C  
ATOM   1380  CD1 ILE A 182     -37.011 -16.596 -48.726  1.00  0.87           C  
ATOM   1381  N   ASN A 183     -41.170 -18.410 -52.483  1.00  0.96           N  
ATOM   1382  CA  ASN A 183     -41.409 -18.626 -53.906  1.00  0.96           C  
ATOM   1383  C   ASN A 183     -40.822 -17.498 -54.750  1.00  0.96           C  
ATOM   1384  CB  ASN A 183     -42.906 -18.772 -54.184  1.00  0.95           C  
ATOM   1385  O   ASN A 183     -41.057 -16.321 -54.470  1.00  0.95           O  
ATOM   1386  CG  ASN A 183     -43.518 -19.963 -53.473  1.00  0.91           C  
ATOM   1387  ND2 ASN A 183     -44.639 -19.738 -52.797  1.00  0.91           N  
ATOM   1388  OD1 ASN A 183     -42.988 -21.075 -53.529  1.00  0.89           O  
ATOM   1389  N   PHE A 184     -40.048 -17.891 -55.742  1.00  0.94           N  
ATOM   1390  CA  PHE A 184     -39.583 -16.963 -56.765  1.00  0.95           C  
ATOM   1391  C   PHE A 184     -40.474 -17.028 -58.000  1.00  0.90           C  
ATOM   1392  CB  PHE A 184     -38.132 -17.266 -57.149  1.00  0.93           C  
ATOM   1393  O   PHE A 184     -40.777 -18.115 -58.497  1.00  0.85           O  
ATOM   1394  CG  PHE A 184     -37.144 -16.998 -56.046  1.00  0.89           C  
ATOM   1395  CD1 PHE A 184     -36.348 -15.859 -56.067  1.00  0.84           C  
ATOM   1396  CD2 PHE A 184     -37.010 -17.887 -54.987  1.00  0.84           C  
ATOM   1397  CE1 PHE A 184     -35.433 -15.609 -55.048  1.00  0.88           C  
ATOM   1398  CE2 PHE A 184     -36.097 -17.644 -53.965  1.00  0.87           C  
ATOM   1399  CZ  PHE A 184     -35.309 -16.505 -53.997  1.00  0.87           C  
ATOM   1400  N   SER A 185     -40.890 -15.877 -58.511  1.00  0.91           N  
ATOM   1401  CA  SER A 185     -41.593 -15.792 -59.787  1.00  0.90           C  
ATOM   1402  C   SER A 185     -40.675 -16.153 -60.949  1.00  0.89           C  
ATOM   1403  CB  SER A 185     -42.162 -14.388 -59.993  1.00  0.87           C  
ATOM   1404  O   SER A 185     -39.451 -16.161 -60.801  1.00  0.87           O  
ATOM   1405  OG  SER A 185     -41.139 -13.480 -60.363  1.00  0.76           O  
ATOM   1406  N   LYS A 186     -41.180 -16.342 -62.130  1.00  0.89           N  
ATOM   1407  CA  LYS A 186     -40.432 -16.770 -63.309  1.00  0.89           C  
ATOM   1408  C   LYS A 186     -39.441 -15.696 -63.750  1.00  0.87           C  
ATOM   1409  CB  LYS A 186     -41.385 -17.106 -64.457  1.00  0.85           C  
ATOM   1410  O   LYS A 186     -38.491 -15.984 -64.481  1.00  0.82           O  
ATOM   1411  CG  LYS A 186     -42.186 -18.382 -64.243  1.00  0.79           C  
ATOM   1412  CD  LYS A 186     -43.036 -18.719 -65.461  1.00  0.78           C  
ATOM   1413  CE  LYS A 186     -43.808 -20.017 -65.263  1.00  0.79           C  
ATOM   1414  NZ  LYS A 186     -44.655 -20.344 -66.449  1.00  0.76           N  
ATOM   1415  N   SER A 187     -39.543 -14.507 -63.255  1.00  0.90           N  
ATOM   1416  CA  SER A 187     -38.704 -13.385 -63.665  1.00  0.91           C  
ATOM   1417  C   SER A 187     -37.758 -12.964 -62.545  1.00  0.92           C  
ATOM   1418  CB  SER A 187     -39.568 -12.196 -64.088  1.00  0.89           C  
ATOM   1419  O   SER A 187     -36.745 -12.308 -62.796  1.00  0.91           O  
ATOM   1420  OG  SER A 187     -40.514 -11.879 -63.082  1.00  0.84           O  
ATOM   1421  N   GLU A 188     -37.937 -13.394 -61.269  1.00  0.94           N  
ATOM   1422  CA  GLU A 188     -37.162 -12.951 -60.114  1.00  0.95           C  
ATOM   1423  C   GLU A 188     -35.821 -13.675 -60.038  1.00  0.95           C  
ATOM   1424  CB  GLU A 188     -37.951 -13.168 -58.821  1.00  0.94           C  
ATOM   1425  O   GLU A 188     -35.775 -14.907 -60.025  1.00  0.94           O  
ATOM   1426  CG  GLU A 188     -39.082 -12.171 -58.615  1.00  0.88           C  
ATOM   1427  CD  GLU A 188     -40.017 -12.549 -57.478  1.00  0.82           C  
ATOM   1428  OE1 GLU A 188     -40.325 -13.753 -57.320  1.00  0.86           O  
ATOM   1429  OE2 GLU A 188     -40.446 -11.635 -56.739  1.00  0.86           O  
ATOM   1430  N   THR A 189     -34.651 -12.879 -59.937  1.00  0.93           N  
ATOM   1431  CA  THR A 189     -33.294 -13.370 -59.729  1.00  0.94           C  
ATOM   1432  C   THR A 189     -32.808 -13.037 -58.322  1.00  0.94           C  
ATOM   1433  CB  THR A 189     -32.320 -12.779 -60.765  1.00  0.92           C  
ATOM   1434  O   THR A 189     -31.824 -13.609 -57.847  1.00  0.93           O  
ATOM   1435  CG2 THR A 189     -32.623 -13.302 -62.166  1.00  0.86           C  
ATOM   1436  OG1 THR A 189     -32.441 -11.351 -60.764  1.00  0.88           O  
ATOM   1437  N   SER A 190     -33.507 -12.183 -57.710  1.00  0.93           N  
ATOM   1438  CA  SER A 190     -33.259 -11.816 -56.320  1.00  0.93           C  
ATOM   1439  C   SER A 190     -34.562 -11.520 -55.586  1.00  0.93           C  
ATOM   1440  CB  SER A 190     -32.334 -10.600 -56.244  1.00  0.91           C  
ATOM   1441  O   SER A 190     -35.515 -11.013 -56.181  1.00  0.92           O  
ATOM   1442  OG  SER A 190     -32.022 -10.289 -54.897  1.00  0.77           O  
ATOM   1443  N   LYS A 191     -34.604 -11.833 -54.396  1.00  0.94           N  
ATOM   1444  CA  LYS A 191     -35.726 -11.530 -53.512  1.00  0.94           C  
ATOM   1445  C   LYS A 191     -35.242 -11.197 -52.104  1.00  0.94           C  
ATOM   1446  CB  LYS A 191     -36.705 -12.703 -53.466  1.00  0.93           C  
ATOM   1447  O   LYS A 191     -34.511 -11.978 -51.492  1.00  0.93           O  
ATOM   1448  CG  LYS A 191     -38.030 -12.377 -52.792  1.00  0.91           C  
ATOM   1449  CD  LYS A 191     -39.093 -13.420 -53.116  1.00  0.89           C  
ATOM   1450  CE  LYS A 191     -40.453 -13.026 -52.554  1.00  0.88           C  
ATOM   1451  NZ  LYS A 191     -41.552 -13.854 -53.134  1.00  0.86           N  
ATOM   1452  N   SER A 192     -35.566 -10.007 -51.655  1.00  0.92           N  
ATOM   1453  CA  SER A 192     -35.446  -9.705 -50.233  1.00  0.92           C  
ATOM   1454  C   SER A 192     -36.496 -10.452 -49.418  1.00  0.92           C  
ATOM   1455  CB  SER A 192     -35.576  -8.200 -49.991  1.00  0.90           C  
ATOM   1456  O   SER A 192     -37.663 -10.519 -49.812  1.00  0.90           O  
ATOM   1457  OG  SER A 192     -35.138  -7.861 -48.687  1.00  0.75           O  
ATOM   1458  N   THR A 193     -36.050 -11.023 -48.330  1.00  0.93           N  
ATOM   1459  CA  THR A 193     -36.953 -11.712 -47.413  1.00  0.93           C  
ATOM   1460  C   THR A 193     -36.781 -11.188 -45.990  1.00  0.93           C  
ATOM   1461  CB  THR A 193     -36.718 -13.233 -47.435  1.00  0.91           C  
ATOM   1462  O   THR A 193     -35.674 -11.197 -45.449  1.00  0.91           O  
ATOM   1463  CG2 THR A 193     -35.343 -13.585 -46.877  1.00  0.82           C  
ATOM   1464  OG1 THR A 193     -37.723 -13.878 -46.643  1.00  0.82           O  
ATOM   1465  N   SER A 194     -37.931 -10.713 -45.437  1.00  0.93           N  
ATOM   1466  CA  SER A 194     -38.061 -10.470 -44.004  1.00  0.94           C  
ATOM   1467  C   SER A 194     -38.606 -11.698 -43.283  1.00  0.94           C  
ATOM   1468  CB  SER A 194     -38.972  -9.270 -43.744  1.00  0.92           C  
ATOM   1469  O   SER A 194     -39.322 -12.507 -43.877  1.00  0.93           O  
ATOM   1470  OG  SER A 194     -40.264  -9.493 -44.282  1.00  0.81           O  
ATOM   1471  N   PHE A 195     -38.280 -11.873 -42.081  1.00  0.93           N  
ATOM   1472  CA  PHE A 195     -38.794 -12.926 -41.214  1.00  0.94           C  
ATOM   1473  C   PHE A 195     -39.918 -12.399 -40.330  1.00  0.94           C  
ATOM   1474  CB  PHE A 195     -37.672 -13.507 -40.347  1.00  0.93           C  
ATOM   1475  O   PHE A 195     -39.780 -11.347 -39.702  1.00  0.92           O  
ATOM   1476  CG  PHE A 195     -36.585 -14.185 -41.136  1.00  0.91           C  
ATOM   1477  CD1 PHE A 195     -36.748 -15.487 -41.594  1.00  0.87           C  
ATOM   1478  CD2 PHE A 195     -35.399 -13.520 -41.419  1.00  0.88           C  
ATOM   1479  CE1 PHE A 195     -35.743 -16.117 -42.324  1.00  0.89           C  
ATOM   1480  CE2 PHE A 195     -34.390 -14.144 -42.148  1.00  0.89           C  
ATOM   1481  CZ  PHE A 195     -34.564 -15.442 -42.599  1.00  0.89           C  
ATOM   1482  N   SER A 196     -41.081 -13.071 -40.253  1.00  0.93           N  
ATOM   1483  CA  SER A 196     -42.203 -12.783 -39.366  1.00  0.94           C  
ATOM   1484  C   SER A 196     -41.823 -13.002 -37.905  1.00  0.95           C  
ATOM   1485  CB  SER A 196     -43.407 -13.655 -39.724  1.00  0.93           C  
ATOM   1486  O   SER A 196     -40.820 -13.655 -37.610  1.00  0.95           O  
ATOM   1487  OG  SER A 196     -43.145 -15.018 -39.439  1.00  0.90           O  
ATOM   1488  N   THR A 197     -42.673 -12.553 -36.973  1.00  0.93           N  
ATOM   1489  CA  THR A 197     -42.482 -12.719 -35.537  1.00  0.95           C  
ATOM   1490  C   THR A 197     -42.343 -14.195 -35.177  1.00  0.95           C  
ATOM   1491  CB  THR A 197     -43.648 -12.102 -34.743  1.00  0.94           C  
ATOM   1492  O   THR A 197     -41.471 -14.568 -34.388  1.00  0.95           O  
ATOM   1493  CG2 THR A 197     -43.405 -12.202 -33.241  1.00  0.89           C  
ATOM   1494  OG1 THR A 197     -43.786 -10.722 -35.103  1.00  0.91           O  
ATOM   1495  N   ASP A 198     -43.114 -15.120 -35.783  1.00  0.95           N  
ATOM   1496  CA  ASP A 198     -43.086 -16.544 -35.461  1.00  0.96           C  
ATOM   1497  C   ASP A 198     -41.867 -17.223 -36.081  1.00  0.96           C  
ATOM   1498  CB  ASP A 198     -44.369 -17.227 -35.938  1.00  0.95           C  
ATOM   1499  O   ASP A 198     -41.246 -18.086 -35.456  1.00  0.96           O  
ATOM   1500  CG  ASP A 198     -45.592 -16.820 -35.135  1.00  0.93           C  
ATOM   1501  OD1 ASP A 198     -45.446 -16.436 -33.955  1.00  0.92           O  
ATOM   1502  OD2 ASP A 198     -46.711 -16.886 -35.687  1.00  0.93           O  
ATOM   1503  N   GLU A 199     -41.374 -16.694 -37.216  1.00  0.95           N  
ATOM   1504  CA  GLU A 199     -40.127 -17.160 -37.814  1.00  0.96           C  
ATOM   1505  C   GLU A 199     -38.920 -16.722 -36.989  1.00  0.96           C  
ATOM   1506  CB  GLU A 199     -39.995 -16.647 -39.251  1.00  0.95           C  
ATOM   1507  O   GLU A 199     -38.038 -17.531 -36.691  1.00  0.96           O  
ATOM   1508  CG  GLU A 199     -40.954 -17.308 -40.230  1.00  0.93           C  
ATOM   1509  CD  GLU A 199     -41.090 -16.550 -41.541  1.00  0.90           C  
ATOM   1510  OE1 GLU A 199     -40.729 -15.352 -41.590  1.00  0.90           O  
ATOM   1511  OE2 GLU A 199     -41.561 -17.159 -42.528  1.00  0.91           O  
ATOM   1512  N   LYS A 200     -38.887 -15.517 -36.517  1.00  0.95           N  
ATOM   1513  CA  LYS A 200     -37.838 -15.045 -35.617  1.00  0.95           C  
ATOM   1514  C   LYS A 200     -37.825 -15.847 -34.319  1.00  0.96           C  
ATOM   1515  CB  LYS A 200     -38.020 -13.558 -35.313  1.00  0.95           C  
ATOM   1516  O   LYS A 200     -36.773 -16.323 -33.887  1.00  0.95           O  
ATOM   1517  CG  LYS A 200     -37.712 -12.643 -36.488  1.00  0.92           C  
ATOM   1518  CD  LYS A 200     -37.906 -11.177 -36.122  1.00  0.90           C  
ATOM   1519  CE  LYS A 200     -37.691 -10.266 -37.323  1.00  0.89           C  
ATOM   1520  NZ  LYS A 200     -37.883  -8.828 -36.969  1.00  0.87           N  
ATOM   1521  N   LYS A 201     -39.016 -16.235 -33.777  1.00  0.96           N  
ATOM   1522  CA  LYS A 201     -39.122 -17.097 -32.603  1.00  0.96           C  
ATOM   1523  C   LYS A 201     -38.570 -18.490 -32.893  1.00  0.96           C  
ATOM   1524  CB  LYS A 201     -40.576 -17.195 -32.139  1.00  0.95           C  
ATOM   1525  O   LYS A 201     -37.885 -19.079 -32.055  1.00  0.95           O  
ATOM   1526  CG  LYS A 201     -41.087 -15.947 -31.435  1.00  0.94           C  
ATOM   1527  CD  LYS A 201     -42.568 -16.060 -31.100  1.00  0.92           C  
ATOM   1528  CE  LYS A 201     -43.070 -14.831 -30.355  1.00  0.92           C  
ATOM   1529  NZ  LYS A 201     -44.548 -14.875 -30.144  1.00  0.91           N  
ATOM   1530  N   THR A 202     -38.848 -18.961 -33.993  1.00  0.96           N  
ATOM   1531  CA  THR A 202     -38.338 -20.266 -34.400  1.00  0.97           C  
ATOM   1532  C   THR A 202     -36.816 -20.241 -34.512  1.00  0.97           C  
ATOM   1533  CB  THR A 202     -38.947 -20.711 -35.742  1.00  0.96           C  
ATOM   1534  O   THR A 202     -36.136 -21.136 -34.004  1.00  0.96           O  
ATOM   1535  CG2 THR A 202     -38.391 -22.063 -36.178  1.00  0.95           C  
ATOM   1536  OG1 THR A 202     -40.369 -20.813 -35.605  1.00  0.94           O  
ATOM   1537  N   ILE A 203     -36.221 -19.155 -35.076  1.00  0.96           N  
ATOM   1538  CA  ILE A 203     -34.776 -18.973 -35.159  1.00  0.96           C  
ATOM   1539  C   ILE A 203     -34.187 -18.868 -33.754  1.00  0.96           C  
ATOM   1540  CB  ILE A 203     -34.410 -17.721 -35.988  1.00  0.96           C  
ATOM   1541  O   ILE A 203     -33.246 -19.589 -33.413  1.00  0.96           O  
ATOM   1542  CG1 ILE A 203     -34.830 -17.908 -37.450  1.00  0.94           C  
ATOM   1543  CG2 ILE A 203     -32.912 -17.421 -35.881  1.00  0.94           C  
ATOM   1544  CD1 ILE A 203     -34.844 -16.618 -38.259  1.00  0.91           C  
ATOM   1545  N   PHE A 204     -34.776 -18.147 -32.887  1.00  0.96           N  
ATOM   1546  CA  PHE A 204     -34.239 -17.927 -31.550  1.00  0.97           C  
ATOM   1547  C   PHE A 204     -34.386 -19.179 -30.694  1.00  0.96           C  
ATOM   1548  CB  PHE A 204     -34.941 -16.744 -30.875  1.00  0.96           C  
ATOM   1549  O   PHE A 204     -33.487 -19.519 -29.923  1.00  0.95           O  
ATOM   1550  CG  PHE A 204     -34.650 -15.416 -31.522  1.00  0.95           C  
ATOM   1551  CD1 PHE A 204     -33.368 -15.105 -31.956  1.00  0.93           C  
ATOM   1552  CD2 PHE A 204     -35.661 -14.479 -31.695  1.00  0.93           C  
ATOM   1553  CE1 PHE A 204     -33.096 -13.877 -32.555  1.00  0.92           C  
ATOM   1554  CE2 PHE A 204     -35.396 -13.250 -32.292  1.00  0.91           C  
ATOM   1555  CZ  PHE A 204     -34.113 -12.950 -32.720  1.00  0.91           C  
ATOM   1556  N   ARG A 205     -35.426 -19.995 -30.838  1.00  0.96           N  
ATOM   1557  CA  ARG A 205     -35.571 -21.294 -30.188  1.00  0.96           C  
ATOM   1558  C   ARG A 205     -34.515 -22.276 -30.685  1.00  0.95           C  
ATOM   1559  CB  ARG A 205     -36.971 -21.863 -30.429  1.00  0.95           C  
ATOM   1560  O   ARG A 205     -33.926 -23.015 -29.894  1.00  0.93           O  
ATOM   1561  CG  ARG A 205     -38.053 -21.217 -29.580  1.00  0.93           C  
ATOM   1562  CD  ARG A 205     -39.433 -21.770 -29.908  1.00  0.92           C  
ATOM   1563  NE  ARG A 205     -40.495 -20.934 -29.353  1.00  0.91           N  
ATOM   1564  NH1 ARG A 205     -41.805 -20.976 -31.256  1.00  0.87           N  
ATOM   1565  NH2 ARG A 205     -42.498 -19.813 -29.406  1.00  0.86           N  
ATOM   1566  CZ  ARG A 205     -41.597 -20.576 -30.006  1.00  0.88           C  
ATOM   1567  N   ALA A 206     -34.228 -22.175 -31.979  1.00  0.96           N  
ATOM   1568  CA  ALA A 206     -33.233 -23.066 -32.570  1.00  0.96           C  
ATOM   1569  C   ALA A 206     -31.820 -22.658 -32.161  1.00  0.95           C  
ATOM   1570  CB  ALA A 206     -33.362 -23.072 -34.091  1.00  0.95           C  
ATOM   1571  O   ALA A 206     -30.961 -23.513 -31.938  1.00  0.94           O  
ATOM   1572  N   LEU A 207     -31.548 -21.380 -32.010  1.00  0.96           N  
ATOM   1573  CA  LEU A 207     -30.289 -20.873 -31.474  1.00  0.96           C  
ATOM   1574  C   LEU A 207     -30.113 -21.287 -30.018  1.00  0.94           C  
ATOM   1575  CB  LEU A 207     -30.232 -19.347 -31.594  1.00  0.95           C  
ATOM   1576  O   LEU A 207     -29.020 -21.688 -29.610  1.00  0.92           O  
ATOM   1577  CG  LEU A 207     -29.923 -18.788 -32.984  1.00  0.94           C  
ATOM   1578  CD1 LEU A 207     -30.178 -17.284 -33.018  1.00  0.92           C  
ATOM   1579  CD2 LEU A 207     -28.484 -19.100 -33.379  1.00  0.91           C  
ATOM   1580  N   ASN A 208     -31.204 -21.334 -29.235  1.00  0.94           N  
ATOM   1581  CA  ASN A 208     -31.138 -21.745 -27.836  1.00  0.95           C  
ATOM   1582  C   ASN A 208     -29.967 -21.085 -27.113  1.00  0.91           C  
ATOM   1583  CB  ASN A 208     -31.038 -23.268 -27.728  1.00  0.94           C  
ATOM   1584  O   ASN A 208     -29.055 -21.769 -26.646  1.00  0.86           O  
ATOM   1585  CG  ASN A 208     -31.214 -23.765 -26.306  1.00  0.94           C  
ATOM   1586  ND2 ASN A 208     -30.604 -24.903 -25.996  1.00  0.94           N  
ATOM   1587  OD1 ASN A 208     -31.894 -23.132 -25.494  1.00  0.92           O  
ATOM   1588  N   GLU A 209     -29.735 -19.786 -27.210  1.00  0.91           N  
ATOM   1589  CA  GLU A 209     -28.793 -18.868 -26.578  1.00  0.92           C  
ATOM   1590  C   GLU A 209     -27.396 -19.013 -27.175  1.00  0.89           C  
ATOM   1591  CB  GLU A 209     -28.745 -19.103 -25.066  1.00  0.89           C  
ATOM   1592  O   GLU A 209     -26.489 -18.248 -26.840  1.00  0.85           O  
ATOM   1593  CG  GLU A 209     -30.098 -18.973 -24.381  1.00  0.90           C  
ATOM   1594  CD  GLU A 209     -30.010 -19.036 -22.864  1.00  0.87           C  
ATOM   1595  OE1 GLU A 209     -28.934 -18.726 -22.305  1.00  0.86           O  
ATOM   1596  OE2 GLU A 209     -31.026 -19.398 -22.230  1.00  0.90           O  
ATOM   1597  N   ARG A 210     -27.201 -19.954 -28.046  1.00  0.94           N  
ATOM   1598  CA  ARG A 210     -25.931 -20.052 -28.759  1.00  0.95           C  
ATOM   1599  C   ARG A 210     -25.687 -18.814 -29.616  1.00  0.94           C  
ATOM   1600  CB  ARG A 210     -25.900 -21.308 -29.632  1.00  0.94           C  
ATOM   1601  O   ARG A 210     -26.636 -18.178 -30.080  1.00  0.93           O  
ATOM   1602  CG  ARG A 210     -25.935 -22.608 -28.843  1.00  0.93           C  
ATOM   1603  CD  ARG A 210     -25.848 -23.824 -29.755  1.00  0.92           C  
ATOM   1604  NE  ARG A 210     -27.048 -23.970 -30.574  1.00  0.91           N  
ATOM   1605  NH1 ARG A 210     -26.069 -25.377 -32.123  1.00  0.87           N  
ATOM   1606  NH2 ARG A 210     -28.267 -24.767 -32.350  1.00  0.87           N  
ATOM   1607  CZ  ARG A 210     -27.125 -24.704 -31.680  1.00  0.89           C  
ATOM   1608  N   THR A 211     -24.430 -18.530 -29.998  1.00  0.93           N  
ATOM   1609  CA  THR A 211     -24.026 -17.358 -30.766  1.00  0.95           C  
ATOM   1610  C   THR A 211     -24.358 -17.539 -32.244  1.00  0.94           C  
ATOM   1611  CB  THR A 211     -22.521 -17.076 -30.605  1.00  0.92           C  
ATOM   1612  O   THR A 211     -24.595 -16.561 -32.957  1.00  0.92           O  
ATOM   1613  CG2 THR A 211     -22.196 -16.613 -29.189  1.00  0.83           C  
ATOM   1614  OG1 THR A 211     -21.785 -18.273 -30.885  1.00  0.83           O  
ATOM   1615  N   SER A 212     -24.477 -18.770 -32.616  1.00  0.95           N  
ATOM   1616  CA  SER A 212     -24.792 -19.060 -34.011  1.00  0.96           C  
ATOM   1617  C   SER A 212     -25.334 -20.476 -34.173  1.00  0.96           C  
ATOM   1618  CB  SER A 212     -23.555 -18.875 -34.890  1.00  0.95           C  
ATOM   1619  O   SER A 212     -25.087 -21.341 -33.330  1.00  0.96           O  
ATOM   1620  OG  SER A 212     -22.528 -19.775 -34.509  1.00  0.93           O  
ATOM   1621  N   ALA A 213     -26.060 -20.744 -35.262  1.00  0.96           N  
ATOM   1622  CA  ALA A 213     -26.506 -22.061 -35.708  1.00  0.96           C  
ATOM   1623  C   ALA A 213     -26.354 -22.208 -37.220  1.00  0.96           C  
ATOM   1624  CB  ALA A 213     -27.957 -22.300 -35.297  1.00  0.95           C  
ATOM   1625  O   ALA A 213     -26.436 -21.223 -37.957  1.00  0.95           O  
ATOM   1626  N   GLN A 214     -26.085 -23.453 -37.660  1.00  0.95           N  
ATOM   1627  CA  GLN A 214     -26.042 -23.731 -39.092  1.00  0.96           C  
ATOM   1628  C   GLN A 214     -27.426 -23.594 -39.720  1.00  0.96           C  
ATOM   1629  CB  GLN A 214     -25.485 -25.132 -39.351  1.00  0.95           C  
ATOM   1630  O   GLN A 214     -28.414 -24.088 -39.172  1.00  0.95           O  
ATOM   1631  CG  GLN A 214     -25.128 -25.392 -40.808  1.00  0.89           C  
ATOM   1632  CD  GLN A 214     -24.536 -26.771 -41.030  1.00  0.86           C  
ATOM   1633  NE2 GLN A 214     -23.561 -26.860 -41.929  1.00  0.90           N  
ATOM   1634  OE1 GLN A 214     -24.950 -27.748 -40.399  1.00  0.88           O  
ATOM   1635  N   ILE A 215     -27.489 -22.932 -40.903  1.00  0.96           N  
ATOM   1636  CA  ILE A 215     -28.683 -22.874 -41.739  1.00  0.96           C  
ATOM   1637  C   ILE A 215     -28.416 -23.572 -43.071  1.00  0.96           C  
ATOM   1638  CB  ILE A 215     -29.134 -21.416 -41.979  1.00  0.93           C  
ATOM   1639  O   ILE A 215     -27.275 -23.619 -43.536  1.00  0.94           O  
ATOM   1640  CG1 ILE A 215     -28.050 -20.639 -42.735  1.00  0.71           C  
ATOM   1641  CG2 ILE A 215     -29.475 -20.730 -40.653  1.00  0.72           C  
ATOM   1642  CD1 ILE A 215     -28.503 -19.277 -43.242  1.00  0.69           C  
ATOM   1643  N   ARG A 216     -29.337 -24.187 -43.636  1.00  0.96           N  
ATOM   1644  CA  ARG A 216     -29.273 -24.683 -45.007  1.00  0.96           C  
ATOM   1645  C   ARG A 216     -30.404 -24.106 -45.852  1.00  0.96           C  
ATOM   1646  CB  ARG A 216     -29.331 -26.212 -45.029  1.00  0.95           C  
ATOM   1647  O   ARG A 216     -31.538 -23.986 -45.382  1.00  0.96           O  
ATOM   1648  CG  ARG A 216     -30.700 -26.781 -44.693  1.00  0.92           C  
ATOM   1649  CD  ARG A 216     -30.725 -28.299 -44.812  1.00  0.91           C  
ATOM   1650  NE  ARG A 216     -32.021 -28.849 -44.426  1.00  0.88           N  
ATOM   1651  NH1 ARG A 216     -31.349 -31.057 -44.536  1.00  0.84           N  
ATOM   1652  NH2 ARG A 216     -33.503 -30.537 -43.947  1.00  0.83           N  
ATOM   1653  CZ  ARG A 216     -32.288 -30.146 -44.304  1.00  0.83           C  
ATOM   1654  N   TYR A 217     -30.125 -23.724 -47.045  1.00  0.95           N  
ATOM   1655  CA  TYR A 217     -30.991 -23.267 -48.127  1.00  0.95           C  
ATOM   1656  C   TYR A 217     -31.199 -24.368 -49.160  1.00  0.94           C  
ATOM   1657  CB  TYR A 217     -30.401 -22.024 -48.800  1.00  0.94           C  
ATOM   1658  O   TYR A 217     -30.249 -24.797 -49.819  1.00  0.91           O  
ATOM   1659  CG  TYR A 217     -30.099 -20.900 -47.839  1.00  0.91           C  
ATOM   1660  CD1 TYR A 217     -31.024 -19.883 -47.613  1.00  0.85           C  
ATOM   1661  CD2 TYR A 217     -28.888 -20.851 -47.157  1.00  0.86           C  
ATOM   1662  CE1 TYR A 217     -30.749 -18.844 -46.731  1.00  0.88           C  
ATOM   1663  CE2 TYR A 217     -28.602 -19.816 -46.273  1.00  0.87           C  
ATOM   1664  OH  TYR A 217     -29.260 -17.792 -45.191  1.00  0.76           O  
ATOM   1665  CZ  TYR A 217     -29.538 -18.819 -46.066  1.00  0.87           C  
ATOM   1666  N   ASN A 218     -32.400 -24.830 -49.299  1.00  0.95           N  
ATOM   1667  CA  ASN A 218     -32.780 -25.767 -50.351  1.00  0.95           C  
ATOM   1668  C   ASN A 218     -33.529 -25.067 -51.481  1.00  0.95           C  
ATOM   1669  CB  ASN A 218     -33.627 -26.905 -49.777  1.00  0.94           C  
ATOM   1670  O   ASN A 218     -34.703 -24.724 -51.334  1.00  0.94           O  
ATOM   1671  CG  ASN A 218     -32.880 -27.724 -48.743  1.00  0.89           C  
ATOM   1672  ND2 ASN A 218     -33.564 -28.080 -47.662  1.00  0.85           N  
ATOM   1673  OD1 ASN A 218     -31.698 -28.034 -48.914  1.00  0.83           O  
ATOM   1674  N   LEU A 219     -32.744 -24.814 -52.552  1.00  0.95           N  
ATOM   1675  CA  LEU A 219     -33.327 -24.179 -53.728  1.00  0.95           C  
ATOM   1676  C   LEU A 219     -33.900 -25.222 -54.682  1.00  0.94           C  
ATOM   1677  CB  LEU A 219     -32.280 -23.329 -54.453  1.00  0.94           C  
ATOM   1678  O   LEU A 219     -33.159 -25.845 -55.445  1.00  0.92           O  
ATOM   1679  CG  LEU A 219     -32.751 -22.601 -55.713  1.00  0.93           C  
ATOM   1680  CD1 LEU A 219     -33.789 -21.542 -55.356  1.00  0.90           C  
ATOM   1681  CD2 LEU A 219     -31.568 -21.973 -56.442  1.00  0.90           C  
ATOM   1682  N   HIS A 220     -35.175 -25.390 -54.643  1.00  0.95           N  
ATOM   1683  CA  HIS A 220     -35.930 -26.249 -55.548  1.00  0.95           C  
ATOM   1684  C   HIS A 220     -36.224 -25.538 -56.865  1.00  0.95           C  
ATOM   1685  CB  HIS A 220     -37.236 -26.701 -54.893  1.00  0.95           C  
ATOM   1686  O   HIS A 220     -36.732 -24.414 -56.869  1.00  0.94           O  
ATOM   1687  CG  HIS A 220     -37.045 -27.725 -53.820  1.00  0.93           C  
ATOM   1688  CD2 HIS A 220     -36.529 -27.621 -52.573  1.00  0.90           C  
ATOM   1689  ND1 HIS A 220     -37.405 -29.046 -53.980  1.00  0.91           N  
ATOM   1690  CE1 HIS A 220     -37.119 -29.711 -52.873  1.00  0.90           C  
ATOM   1691  NE2 HIS A 220     -36.586 -28.870 -52.004  1.00  0.91           N  
ATOM   1692  N   THR A 221     -35.867 -26.213 -57.962  1.00  0.93           N  
ATOM   1693  CA  THR A 221     -36.196 -25.756 -59.308  1.00  0.94           C  
ATOM   1694  C   THR A 221     -37.424 -26.487 -59.842  1.00  0.92           C  
ATOM   1695  CB  THR A 221     -35.013 -25.961 -60.272  1.00  0.92           C  
ATOM   1696  O   THR A 221     -37.450 -27.718 -59.885  1.00  0.89           O  
ATOM   1697  CG2 THR A 221     -35.299 -25.337 -61.634  1.00  0.86           C  
ATOM   1698  OG1 THR A 221     -33.840 -25.353 -59.717  1.00  0.88           O  
ATOM   1699  N   LEU A 222     -38.431 -25.797 -60.285  1.00  0.93           N  
ATOM   1700  CA  LEU A 222     -39.696 -26.350 -60.756  1.00  0.92           C  
ATOM   1701  C   LEU A 222     -39.884 -26.081 -62.246  1.00  0.90           C  
ATOM   1702  CB  LEU A 222     -40.867 -25.758 -59.967  1.00  0.91           C  
ATOM   1703  O   LEU A 222     -39.789 -24.936 -62.692  1.00  0.88           O  
ATOM   1704  CG  LEU A 222     -40.765 -25.835 -58.443  1.00  0.88           C  
ATOM   1705  CD1 LEU A 222     -41.897 -25.044 -57.796  1.00  0.85           C  
ATOM   1706  CD2 LEU A 222     -40.787 -27.288 -57.978  1.00  0.84           C  
ATOM   1707  N   SER A 223     -40.186 -27.144 -63.009  1.00  0.86           N  
ATOM   1708  CA  SER A 223     -40.702 -27.050 -64.371  1.00  0.87           C  
ATOM   1709  C   SER A 223     -42.219 -27.202 -64.398  1.00  0.85           C  
ATOM   1710  CB  SER A 223     -40.059 -28.113 -65.263  1.00  0.84           C  
ATOM   1711  O   SER A 223     -42.739 -28.313 -64.273  1.00  0.81           O  
ATOM   1712  OG  SER A 223     -40.482 -27.965 -66.607  1.00  0.81           O  
ATOM   1713  N   GLY A 224     -42.989 -26.198 -64.520  1.00  0.87           N  
ATOM   1714  CA  GLY A 224     -44.388 -26.221 -64.123  1.00  0.87           C  
ATOM   1715  C   GLY A 224     -44.587 -26.564 -62.659  1.00  0.88           C  
ATOM   1716  O   GLY A 224     -44.053 -25.885 -61.779  1.00  0.86           O  
ATOM   1717  N   SER A 225     -45.336 -27.639 -62.444  1.00  0.87           N  
ATOM   1718  CA  SER A 225     -45.606 -28.149 -61.104  1.00  0.89           C  
ATOM   1719  C   SER A 225     -44.610 -29.237 -60.715  1.00  0.87           C  
ATOM   1720  CB  SER A 225     -47.031 -28.697 -61.015  1.00  0.86           C  
ATOM   1721  O   SER A 225     -44.586 -29.682 -59.566  1.00  0.85           O  
ATOM   1722  OG  SER A 225     -47.258 -29.672 -62.018  1.00  0.81           O  
ATOM   1723  N   ASN A 226     -43.695 -29.647 -61.546  1.00  0.88           N  
ATOM   1724  CA  ASN A 226     -42.751 -30.725 -61.269  1.00  0.89           C  
ATOM   1725  C   ASN A 226     -41.447 -30.192 -60.684  1.00  0.90           C  
ATOM   1726  CB  ASN A 226     -42.472 -31.533 -62.538  1.00  0.87           C  
ATOM   1727  O   ASN A 226     -40.774 -29.367 -61.304  1.00  0.90           O  
ATOM   1728  CG  ASN A 226     -43.713 -32.214 -63.081  1.00  0.80           C  
ATOM   1729  ND2 ASN A 226     -43.847 -32.238 -64.402  1.00  0.80           N  
ATOM   1730  OD1 ASN A 226     -44.546 -32.714 -62.320  1.00  0.78           O  
ATOM   1731  N   ASP A 227     -41.002 -30.575 -59.498  1.00  0.87           N  
ATOM   1732  CA  ASP A 227     -39.679 -30.388 -58.910  1.00  0.90           C  
ATOM   1733  C   ASP A 227     -38.627 -31.211 -59.649  1.00  0.86           C  
ATOM   1734  CB  ASP A 227     -39.694 -30.763 -57.426  1.00  0.87           C  
ATOM   1735  O   ASP A 227     -38.696 -32.442 -59.669  1.00  0.82           O  
ATOM   1736  CG  ASP A 227     -38.462 -30.282 -56.680  1.00  0.84           C  
ATOM   1737  OD1 ASP A 227     -37.419 -30.034 -57.322  1.00  0.83           O  
ATOM   1738  OD2 ASP A 227     -38.534 -30.152 -55.439  1.00  0.89           O  
ATOM   1739  N   ILE A 228     -37.675 -30.587 -60.364  1.00  0.88           N  
ATOM   1740  CA  ILE A 228     -36.674 -31.241 -61.199  1.00  0.87           C  
ATOM   1741  C   ILE A 228     -35.363 -31.372 -60.427  1.00  0.87           C  
ATOM   1742  CB  ILE A 228     -36.444 -30.466 -62.516  1.00  0.85           C  
ATOM   1743  O   ILE A 228     -34.359 -31.839 -60.970  1.00  0.83           O  
ATOM   1744  CG1 ILE A 228     -35.979 -29.036 -62.221  1.00  0.78           C  
ATOM   1745  CG2 ILE A 228     -37.715 -30.464 -63.370  1.00  0.77           C  
ATOM   1746  CD1 ILE A 228     -35.439 -28.297 -63.437  1.00  0.74           C  
ATOM   1747  N   GLY A 229     -35.395 -30.968 -59.067  1.00  0.87           N  
ATOM   1748  CA  GLY A 229     -34.335 -31.140 -58.086  1.00  0.89           C  
ATOM   1749  C   GLY A 229     -33.933 -29.844 -57.409  1.00  0.90           C  
ATOM   1750  O   GLY A 229     -34.377 -28.765 -57.808  1.00  0.89           O  
ATOM   1751  N   TYR A 230     -33.229 -29.947 -56.310  1.00  0.91           N  
ATOM   1752  CA  TYR A 230     -32.825 -28.781 -55.533  1.00  0.92           C  
ATOM   1753  C   TYR A 230     -31.313 -28.747 -55.347  1.00  0.91           C  
ATOM   1754  CB  TYR A 230     -33.519 -28.777 -54.168  1.00  0.91           C  
ATOM   1755  O   TYR A 230     -30.649 -29.784 -55.418  1.00  0.88           O  
ATOM   1756  CG  TYR A 230     -33.167 -29.964 -53.305  1.00  0.90           C  
ATOM   1757  CD1 TYR A 230     -33.867 -31.163 -53.415  1.00  0.86           C  
ATOM   1758  CD2 TYR A 230     -32.134 -29.888 -52.376  1.00  0.87           C  
ATOM   1759  CE1 TYR A 230     -33.547 -32.258 -52.620  1.00  0.89           C  
ATOM   1760  CE2 TYR A 230     -31.805 -30.977 -51.576  1.00  0.89           C  
ATOM   1761  OH  TYR A 230     -32.195 -33.237 -50.915  1.00  0.80           O  
ATOM   1762  CZ  TYR A 230     -32.516 -32.156 -51.705  1.00  0.88           C  
ATOM   1763  N   ASN A 231     -30.663 -27.604 -55.204  1.00  0.91           N  
ATOM   1764  CA  ASN A 231     -29.329 -27.368 -54.663  1.00  0.93           C  
ATOM   1765  C   ASN A 231     -29.385 -26.931 -53.202  1.00  0.93           C  
ATOM   1766  CB  ASN A 231     -28.586 -26.325 -55.501  1.00  0.91           C  
ATOM   1767  O   ASN A 231     -30.244 -26.134 -52.821  1.00  0.93           O  
ATOM   1768  CG  ASN A 231     -28.201 -26.844 -56.872  1.00  0.86           C  
ATOM   1769  ND2 ASN A 231     -28.431 -26.035 -57.899  1.00  0.87           N  
ATOM   1770  OD1 ASN A 231     -27.701 -27.964 -57.008  1.00  0.86           O  
ATOM   1771  N   THR A 232     -28.512 -27.554 -52.354  1.00  0.93           N  
ATOM   1772  CA  THR A 232     -28.391 -27.164 -50.953  1.00  0.94           C  
ATOM   1773  C   THR A 232     -27.190 -26.246 -50.749  1.00  0.93           C  
ATOM   1774  CB  THR A 232     -28.260 -28.397 -50.040  1.00  0.93           C  
ATOM   1775  O   THR A 232     -26.087 -26.547 -51.210  1.00  0.92           O  
ATOM   1776  CG2 THR A 232     -28.273 -27.995 -48.569  1.00  0.89           C  
ATOM   1777  OG1 THR A 232     -29.354 -29.288 -50.290  1.00  0.91           O  
ATOM   1778  N   TYR A 233     -27.414 -25.143 -50.106  1.00  0.94           N  
ATOM   1779  CA  TYR A 233     -26.396 -24.190 -49.679  1.00  0.94           C  
ATOM   1780  C   TYR A 233     -26.397 -24.033 -48.163  1.00  0.94           C  
ATOM   1781  CB  TYR A 233     -26.620 -22.828 -50.344  1.00  0.94           C  
ATOM   1782  O   TYR A 233     -27.451 -24.104 -47.526  1.00  0.94           O  
ATOM   1783  CG  TYR A 233     -26.642 -22.887 -51.853  1.00  0.92           C  
ATOM   1784  CD1 TYR A 233     -25.471 -22.733 -52.592  1.00  0.89           C  
ATOM   1785  CD2 TYR A 233     -27.832 -23.094 -52.541  1.00  0.89           C  
ATOM   1786  CE1 TYR A 233     -25.487 -22.784 -53.982  1.00  0.90           C  
ATOM   1787  CE2 TYR A 233     -27.859 -23.147 -53.931  1.00  0.90           C  
ATOM   1788  OH  TYR A 233     -26.704 -23.043 -56.017  1.00  0.86           O  
ATOM   1789  CZ  TYR A 233     -26.683 -22.991 -54.641  1.00  0.89           C  
ATOM   1790  N   TYR A 234     -25.249 -23.954 -47.589  1.00  0.93           N  
ATOM   1791  CA  TYR A 234     -25.117 -23.802 -46.144  1.00  0.94           C  
ATOM   1792  C   TYR A 234     -24.600 -22.414 -45.786  1.00  0.92           C  
ATOM   1793  CB  TYR A 234     -24.180 -24.871 -45.574  1.00  0.93           C  
ATOM   1794  O   TYR A 234     -23.839 -21.813 -46.547  1.00  0.90           O  
ATOM   1795  CG  TYR A 234     -24.704 -26.279 -45.722  1.00  0.93           C  
ATOM   1796  CD1 TYR A 234     -25.572 -26.823 -44.777  1.00  0.92           C  
ATOM   1797  CD2 TYR A 234     -24.333 -27.068 -46.805  1.00  0.92           C  
ATOM   1798  CE1 TYR A 234     -26.056 -28.120 -44.908  1.00  0.92           C  
ATOM   1799  CE2 TYR A 234     -24.810 -28.367 -46.946  1.00  0.92           C  
ATOM   1800  OH  TYR A 234     -26.146 -30.168 -46.129  1.00  0.89           O  
ATOM   1801  CZ  TYR A 234     -25.670 -28.883 -45.994  1.00  0.92           C  
ATOM   1802  N   GLY A 235     -25.122 -21.806 -44.732  1.00  0.93           N  
ATOM   1803  CA  GLY A 235     -24.685 -20.599 -44.049  1.00  0.93           C  
ATOM   1804  C   GLY A 235     -24.834 -20.678 -42.542  1.00  0.93           C  
ATOM   1805  O   GLY A 235     -25.084 -21.754 -41.993  1.00  0.92           O  
ATOM   1806  N   THR A 236     -24.667 -19.640 -41.829  1.00  0.95           N  
ATOM   1807  CA  THR A 236     -24.834 -19.516 -40.385  1.00  0.95           C  
ATOM   1808  C   THR A 236     -25.841 -18.419 -40.049  1.00  0.95           C  
ATOM   1809  CB  THR A 236     -23.493 -19.215 -39.691  1.00  0.93           C  
ATOM   1810  O   THR A 236     -25.790 -17.327 -40.618  1.00  0.95           O  
ATOM   1811  CG2 THR A 236     -23.627 -19.300 -38.174  1.00  0.79           C  
ATOM   1812  OG1 THR A 236     -22.513 -20.165 -40.127  1.00  0.82           O  
ATOM   1813  N   ALA A 237     -26.816 -18.695 -39.145  1.00  0.94           N  
ATOM   1814  CA  ALA A 237     -27.602 -17.684 -38.442  1.00  0.95           C  
ATOM   1815  C   ALA A 237     -26.895 -17.226 -37.169  1.00  0.95           C  
ATOM   1816  CB  ALA A 237     -28.991 -18.224 -38.110  1.00  0.94           C  
ATOM   1817  O   ALA A 237     -26.745 -18.002 -36.222  1.00  0.94           O  
ATOM   1818  N   ASN A 238     -26.420 -16.035 -37.239  1.00  0.95           N  
ATOM   1819  CA  ASN A 238     -25.776 -15.421 -36.083  1.00  0.95           C  
ATOM   1820  C   ASN A 238     -26.794 -14.754 -35.163  1.00  0.95           C  
ATOM   1821  CB  ASN A 238     -24.720 -14.408 -36.532  1.00  0.94           C  
ATOM   1822  O   ASN A 238     -27.693 -14.053 -35.630  1.00  0.95           O  
ATOM   1823  CG  ASN A 238     -23.623 -15.038 -37.367  1.00  0.91           C  
ATOM   1824  ND2 ASN A 238     -23.414 -14.510 -38.567  1.00  0.91           N  
ATOM   1825  OD1 ASN A 238     -22.970 -15.993 -36.938  1.00  0.89           O  
ATOM   1826  N   ARG A 239     -26.667 -15.011 -33.833  1.00  0.95           N  
ATOM   1827  CA  ARG A 239     -27.478 -14.311 -32.842  1.00  0.95           C  
ATOM   1828  C   ARG A 239     -27.304 -12.801 -32.960  1.00  0.94           C  
ATOM   1829  CB  ARG A 239     -27.115 -14.772 -31.428  1.00  0.94           C  
ATOM   1830  O   ARG A 239     -26.181 -12.308 -33.089  1.00  0.93           O  
ATOM   1831  CG  ARG A 239     -27.998 -14.179 -30.342  1.00  0.93           C  
ATOM   1832  CD  ARG A 239     -27.604 -14.680 -28.959  1.00  0.91           C  
ATOM   1833  NE  ARG A 239     -26.348 -14.088 -28.509  1.00  0.91           N  
ATOM   1834  NH1 ARG A 239     -26.136 -15.444 -26.650  1.00  0.85           N  
ATOM   1835  NH2 ARG A 239     -24.545 -13.858 -27.104  1.00  0.84           N  
ATOM   1836  CZ  ARG A 239     -25.679 -14.465 -27.422  1.00  0.89           C  
ATOM   1837  N   PRO A 240     -28.359 -11.967 -32.965  1.00  0.93           N  
ATOM   1838  CA  PRO A 240     -28.192 -10.516 -32.856  1.00  0.93           C  
ATOM   1839  C   PRO A 240     -27.475 -10.099 -31.574  1.00  0.93           C  
ATOM   1840  CB  PRO A 240     -29.630  -9.993 -32.873  1.00  0.92           C  
ATOM   1841  O   PRO A 240     -27.386 -10.886 -30.628  1.00  0.92           O  
ATOM   1842  CG  PRO A 240     -30.444 -11.095 -32.275  1.00  0.89           C  
ATOM   1843  CD  PRO A 240     -29.828 -12.408 -32.664  1.00  0.88           C  
ATOM   1844  N   LYS A 241     -26.984  -8.927 -31.591  1.00  0.92           N  
ATOM   1845  CA  LYS A 241     -26.413  -8.381 -30.363  1.00  0.93           C  
ATOM   1846  C   LYS A 241     -27.440  -8.379 -29.234  1.00  0.94           C  
ATOM   1847  CB  LYS A 241     -25.891  -6.963 -30.599  1.00  0.90           C  
ATOM   1848  O   LYS A 241     -28.582  -7.957 -29.426  1.00  0.93           O  
ATOM   1849  CG  LYS A 241     -25.041  -6.419 -29.459  1.00  0.80           C  
ATOM   1850  CD  LYS A 241     -24.482  -5.040 -29.787  1.00  0.78           C  
ATOM   1851  CE  LYS A 241     -23.709  -4.456 -28.613  1.00  0.75           C  
ATOM   1852  NZ  LYS A 241     -23.206  -3.081 -28.910  1.00  0.72           N  
ATOM   1853  N   LEU A 242     -27.033  -8.892 -27.979  1.00  0.93           N  
ATOM   1854  CA  LEU A 242     -27.857  -8.862 -26.776  1.00  0.94           C  
ATOM   1855  C   LEU A 242     -27.865  -7.468 -26.157  1.00  0.93           C  
ATOM   1856  CB  LEU A 242     -27.352  -9.884 -25.754  1.00  0.93           C  
ATOM   1857  O   LEU A 242     -26.928  -6.691 -26.354  1.00  0.92           O  
ATOM   1858  CG  LEU A 242     -27.361 -11.347 -26.198  1.00  0.93           C  
ATOM   1859  CD1 LEU A 242     -26.755 -12.233 -25.115  1.00  0.90           C  
ATOM   1860  CD2 LEU A 242     -28.779 -11.797 -26.532  1.00  0.90           C  
ATOM   1861  N   SER A 243     -28.907  -7.158 -25.447  1.00  0.92           N  
ATOM   1862  CA  SER A 243     -28.971  -5.956 -24.621  1.00  0.94           C  
ATOM   1863  C   SER A 243     -27.954  -6.011 -23.486  1.00  0.93           C  
ATOM   1864  CB  SER A 243     -30.377  -5.773 -24.049  1.00  0.92           C  
ATOM   1865  O   SER A 243     -27.771  -7.057 -22.859  1.00  0.92           O  
ATOM   1866  OG  SER A 243     -31.333  -5.663 -25.089  1.00  0.83           O  
ATOM   1867  N   VAL A 244     -27.309  -4.954 -23.250  1.00  0.90           N  
ATOM   1868  CA  VAL A 244     -26.291  -4.831 -22.212  1.00  0.92           C  
ATOM   1869  C   VAL A 244     -26.650  -3.685 -21.269  1.00  0.91           C  
ATOM   1870  CB  VAL A 244     -24.887  -4.605 -22.817  1.00  0.89           C  
ATOM   1871  O   VAL A 244     -27.361  -2.755 -21.656  1.00  0.90           O  
ATOM   1872  CG1 VAL A 244     -24.455  -5.813 -23.645  1.00  0.82           C  
ATOM   1873  CG2 VAL A 244     -24.872  -3.337 -23.668  1.00  0.81           C  
ATOM   1874  N   VAL A 245     -26.195  -3.786 -20.062  1.00  0.90           N  
ATOM   1875  CA  VAL A 245     -26.234  -2.642 -19.157  1.00  0.91           C  
ATOM   1876  C   VAL A 245     -25.328  -1.532 -19.686  1.00  0.87           C  
ATOM   1877  CB  VAL A 245     -25.810  -3.037 -17.724  1.00  0.89           C  
ATOM   1878  O   VAL A 245     -24.133  -1.748 -19.901  1.00  0.81           O  
ATOM   1879  CG1 VAL A 245     -25.898  -1.836 -16.784  1.00  0.88           C  
ATOM   1880  CG2 VAL A 245     -26.676  -4.186 -17.210  1.00  0.87           C  
ATOM   1881  N   ASN A 246     -25.948  -0.404 -20.072  1.00  0.89           N  
ATOM   1882  CA  ASN A 246     -25.242   0.792 -20.520  1.00  0.88           C  
ATOM   1883  C   ASN A 246     -24.630   1.554 -19.348  1.00  0.84           C  
ATOM   1884  CB  ASN A 246     -26.181   1.703 -21.313  1.00  0.86           C  
ATOM   1885  O   ASN A 246     -23.451   1.912 -19.383  1.00  0.79           O  
ATOM   1886  CG  ASN A 246     -25.475   2.923 -21.873  1.00  0.77           C  
ATOM   1887  ND2 ASN A 246     -26.183   4.045 -21.925  1.00  0.73           N  
ATOM   1888  OD1 ASN A 246     -24.305   2.856 -22.256  1.00  0.72           O  
ATOM   1889  N   LYS A 247     -25.444   1.791 -18.386  1.00  0.86           N  
ATOM   1890  CA  LYS A 247     -25.114   2.593 -17.211  1.00  0.87           C  
ATOM   1891  C   LYS A 247     -25.815   2.058 -15.965  1.00  0.87           C  
ATOM   1892  CB  LYS A 247     -25.492   4.057 -17.437  1.00  0.85           C  
ATOM   1893  O   LYS A 247     -26.989   1.688 -16.018  1.00  0.86           O  
ATOM   1894  CG  LYS A 247     -24.991   5.001 -16.354  1.00  0.80           C  
ATOM   1895  CD  LYS A 247     -25.340   6.450 -16.668  1.00  0.77           C  
ATOM   1896  CE  LYS A 247     -24.842   7.394 -15.583  1.00  0.77           C  
ATOM   1897  NZ  LYS A 247     -25.248   8.807 -15.849  1.00  0.74           N  
ATOM   1898  N   LEU A 248     -25.083   1.984 -14.892  1.00  0.85           N  
ATOM   1899  CA  LEU A 248     -25.631   1.906 -13.542  1.00  0.85           C  
ATOM   1900  C   LEU A 248     -25.536   3.255 -12.838  1.00  0.79           C  
ATOM   1901  CB  LEU A 248     -24.896   0.839 -12.726  1.00  0.80           C  
ATOM   1902  O   LEU A 248     -24.450   3.829 -12.730  1.00  0.71           O  
ATOM   1903  CG  LEU A 248     -25.006  -0.599 -13.236  1.00  0.77           C  
ATOM   1904  CD1 LEU A 248     -24.096  -1.519 -12.428  1.00  0.72           C  
ATOM   1905  CD2 LEU A 248     -26.451  -1.080 -13.174  1.00  0.73           C  
ATOM   1906  N   ASN A 249     -26.640   3.866 -12.672  1.00  0.78           N  
ATOM   1907  CA  ASN A 249     -26.650   5.083 -11.867  1.00  0.77           C  
ATOM   1908  C   ASN A 249     -26.707   4.767 -10.375  1.00  0.75           C  
ATOM   1909  CB  ASN A 249     -27.823   5.981 -12.265  1.00  0.71           C  
ATOM   1910  O   ASN A 249     -27.731   4.299  -9.874  1.00  0.68           O  
ATOM   1911  CG  ASN A 249     -27.743   6.443 -13.707  1.00  0.67           C  
ATOM   1912  ND2 ASN A 249     -28.880   6.450 -14.392  1.00  0.63           N  
ATOM   1913  OD1 ASN A 249     -26.667   6.789 -14.201  1.00  0.65           O  
ATOM   1914  N   GLY A 250     -25.475   4.868  -9.777  1.00  0.71           N  
ATOM   1915  CA  GLY A 250     -25.270   4.878  -8.337  1.00  0.68           C  
ATOM   1916  C   GLY A 250     -24.302   5.953  -7.880  1.00  0.64           C  
ATOM   1917  O   GLY A 250     -23.510   6.463  -8.676  1.00  0.58           O  
ATOM   1918  N   GLN A 251     -24.423   6.560  -6.767  1.00  0.66           N  
ATOM   1919  CA  GLN A 251     -23.709   7.721  -6.248  1.00  0.69           C  
ATOM   1920  C   GLN A 251     -22.446   7.302  -5.501  1.00  0.65           C  
ATOM   1921  CB  GLN A 251     -24.615   8.543  -5.330  1.00  0.58           C  
ATOM   1922  O   GLN A 251     -21.802   8.127  -4.850  1.00  0.59           O  
ATOM   1923  CG  GLN A 251     -25.772   9.220  -6.052  1.00  0.53           C  
ATOM   1924  CD  GLN A 251     -26.231  10.491  -5.362  1.00  0.54           C  
ATOM   1925  NE2 GLN A 251     -26.722  11.446  -6.144  1.00  0.50           N  
ATOM   1926  OE1 GLN A 251     -26.146  10.613  -4.135  1.00  0.63           O  
ATOM   1927  N   ALA A 252     -21.994   6.085  -5.588  1.00  0.59           N  
ATOM   1928  CA  ALA A 252     -20.869   5.621  -4.781  1.00  0.64           C  
ATOM   1929  C   ALA A 252     -19.538   5.949  -5.453  1.00  0.55           C  
ATOM   1930  CB  ALA A 252     -20.979   4.120  -4.528  1.00  0.53           C  
ATOM   1931  O   ALA A 252     -18.604   5.145  -5.418  1.00  0.49           O  
ATOM   1932  N   GLY A 253     -19.341   7.067  -6.141  1.00  0.61           N  
ATOM   1933  CA  GLY A 253     -18.142   7.705  -6.661  1.00  0.64           C  
ATOM   1934  C   GLY A 253     -17.620   7.052  -7.927  1.00  0.62           C  
ATOM   1935  O   GLY A 253     -16.759   7.611  -8.610  1.00  0.59           O  
ATOM   1936  N   SER A 254     -18.061   5.859  -8.247  1.00  0.63           N  
ATOM   1937  CA  SER A 254     -17.626   5.247  -9.498  1.00  0.67           C  
ATOM   1938  C   SER A 254     -18.811   4.711 -10.293  1.00  0.65           C  
ATOM   1939  CB  SER A 254     -16.632   4.116  -9.225  1.00  0.61           C  
ATOM   1940  O   SER A 254     -19.860   4.404  -9.723  1.00  0.63           O  
ATOM   1941  OG  SER A 254     -17.286   3.002  -8.642  1.00  0.52           O  
ATOM   1942  N   SER A 255     -18.770   4.680 -11.559  1.00  0.74           N  
ATOM   1943  CA  SER A 255     -19.855   4.378 -12.487  1.00  0.75           C  
ATOM   1944  C   SER A 255     -20.465   3.011 -12.199  1.00  0.76           C  
ATOM   1945  CB  SER A 255     -19.356   4.430 -13.932  1.00  0.69           C  
ATOM   1946  O   SER A 255     -21.614   2.749 -12.560  1.00  0.71           O  
ATOM   1947  OG  SER A 255     -18.199   3.627 -14.093  1.00  0.66           O  
ATOM   1948  N   ASN A 256     -19.989   2.169 -11.361  1.00  0.85           N  
ATOM   1949  CA  ASN A 256     -20.466   0.818 -11.082  1.00  0.88           C  
ATOM   1950  C   ASN A 256     -20.505   0.536  -9.583  1.00  0.88           C  
ATOM   1951  CB  ASN A 256     -19.593  -0.217 -11.795  1.00  0.82           C  
ATOM   1952  O   ASN A 256     -20.440  -0.621  -9.163  1.00  0.85           O  
ATOM   1953  CG  ASN A 256     -19.580  -0.033 -13.300  1.00  0.74           C  
ATOM   1954  ND2 ASN A 256     -18.683  -0.741 -13.976  1.00  0.70           N  
ATOM   1955  OD1 ASN A 256     -20.369   0.740 -13.850  1.00  0.69           O  
ATOM   1956  N   SER A 257     -20.612   1.591  -8.910  1.00  0.87           N  
ATOM   1957  CA  SER A 257     -20.640   1.465  -7.457  1.00  0.89           C  
ATOM   1958  C   SER A 257     -21.923   2.050  -6.876  1.00  0.88           C  
ATOM   1959  CB  SER A 257     -19.427   2.158  -6.835  1.00  0.86           C  
ATOM   1960  O   SER A 257     -22.313   3.168  -7.218  1.00  0.86           O  
ATOM   1961  OG  SER A 257     -18.223   1.551  -7.270  1.00  0.79           O  
ATOM   1962  N   VAL A 258     -22.597   1.322  -6.000  1.00  0.91           N  
ATOM   1963  CA  VAL A 258     -23.834   1.749  -5.356  1.00  0.92           C  
ATOM   1964  C   VAL A 258     -23.755   1.482  -3.855  1.00  0.93           C  
ATOM   1965  CB  VAL A 258     -25.064   1.035  -5.960  1.00  0.90           C  
ATOM   1966  O   VAL A 258     -23.259   0.437  -3.429  1.00  0.92           O  
ATOM   1967  CG1 VAL A 258     -26.352   1.531  -5.305  1.00  0.78           C  
ATOM   1968  CG2 VAL A 258     -25.115   1.248  -7.472  1.00  0.77           C  
ATOM   1969  N   TYR A 259     -24.244   2.447  -3.023  1.00  0.92           N  
ATOM   1970  CA  TYR A 259     -24.417   2.152  -1.605  1.00  0.93           C  
ATOM   1971  C   TYR A 259     -25.636   1.265  -1.378  1.00  0.94           C  
ATOM   1972  CB  TYR A 259     -24.555   3.447  -0.800  1.00  0.92           C  
ATOM   1973  O   TYR A 259     -26.632   1.373  -2.096  1.00  0.93           O  
ATOM   1974  CG  TYR A 259     -23.313   4.303  -0.809  1.00  0.90           C  
ATOM   1975  CD1 TYR A 259     -22.165   3.908  -0.125  1.00  0.87           C  
ATOM   1976  CD2 TYR A 259     -23.283   5.510  -1.500  1.00  0.87           C  
ATOM   1977  CE1 TYR A 259     -21.018   4.695  -0.129  1.00  0.88           C  
ATOM   1978  CE2 TYR A 259     -22.142   6.305  -1.511  1.00  0.88           C  
ATOM   1979  OH  TYR A 259     -19.883   6.672  -0.832  1.00  0.84           O  
ATOM   1980  CZ  TYR A 259     -21.016   5.889  -0.824  1.00  0.87           C  
ATOM   1981  N   ILE A 260     -25.635   0.404  -0.381  1.00  0.93           N  
ATOM   1982  CA  ILE A 260     -26.664  -0.579  -0.063  1.00  0.94           C  
ATOM   1983  C   ILE A 260     -27.990   0.129   0.204  1.00  0.92           C  
ATOM   1984  CB  ILE A 260     -26.264  -1.442   1.155  1.00  0.93           C  
ATOM   1985  O   ILE A 260     -29.060  -0.411  -0.087  1.00  0.91           O  
ATOM   1986  CG1 ILE A 260     -25.159  -2.432   0.768  1.00  0.90           C  
ATOM   1987  CG2 ILE A 260     -27.483  -2.177   1.721  1.00  0.89           C  
ATOM   1988  CD1 ILE A 260     -24.532  -3.154   1.953  1.00  0.87           C  
ATOM   1989  N   ASP A 261     -27.910   1.479   0.624  1.00  0.93           N  
ATOM   1990  CA  ASP A 261     -29.050   2.301   1.017  1.00  0.92           C  
ATOM   1991  C   ASP A 261     -29.464   3.242  -0.112  1.00  0.90           C  
ATOM   1992  CB  ASP A 261     -28.724   3.104   2.278  1.00  0.90           C  
ATOM   1993  O   ASP A 261     -30.336   4.094   0.071  1.00  0.88           O  
ATOM   1994  CG  ASP A 261     -27.616   4.121   2.064  1.00  0.87           C  
ATOM   1995  OD1 ASP A 261     -26.834   3.976   1.100  1.00  0.84           O  
ATOM   1996  OD2 ASP A 261     -27.522   5.073   2.869  1.00  0.85           O  
ATOM   1997  N   GLN A 262     -28.949   3.086  -1.273  1.00  0.92           N  
ATOM   1998  CA  GLN A 262     -29.210   3.965  -2.408  1.00  0.92           C  
ATOM   1999  C   GLN A 262     -30.083   3.272  -3.451  1.00  0.92           C  
ATOM   2000  CB  GLN A 262     -27.897   4.425  -3.044  1.00  0.89           C  
ATOM   2001  O   GLN A 262     -30.040   2.048  -3.590  1.00  0.91           O  
ATOM   2002  CG  GLN A 262     -28.072   5.505  -4.104  1.00  0.77           C  
ATOM   2003  CD  GLN A 262     -26.752   5.988  -4.673  1.00  0.73           C  
ATOM   2004  NE2 GLN A 262     -26.818   6.752  -5.758  1.00  0.66           N  
ATOM   2005  OE1 GLN A 262     -25.681   5.679  -4.141  1.00  0.72           O  
ATOM   2006  N   SER A 263     -30.793   4.057  -4.250  1.00  0.91           N  
ATOM   2007  CA  SER A 263     -31.500   3.588  -5.437  1.00  0.91           C  
ATOM   2008  C   SER A 263     -30.526   3.209  -6.547  1.00  0.91           C  
ATOM   2009  CB  SER A 263     -32.470   4.657  -5.941  1.00  0.89           C  
ATOM   2010  O   SER A 263     -29.638   3.990  -6.894  1.00  0.90           O  
ATOM   2011  OG  SER A 263     -33.268   4.154  -6.999  1.00  0.78           O  
ATOM   2012  N   LEU A 264     -30.605   2.029  -7.064  1.00  0.92           N  
ATOM   2013  CA  LEU A 264     -29.948   1.521  -8.264  1.00  0.93           C  
ATOM   2014  C   LEU A 264     -30.831   1.718  -9.492  1.00  0.92           C  
ATOM   2015  CB  LEU A 264     -29.605   0.038  -8.100  1.00  0.92           C  
ATOM   2016  O   LEU A 264     -31.937   1.176  -9.560  1.00  0.91           O  
ATOM   2017  CG  LEU A 264     -28.969  -0.648  -9.310  1.00  0.91           C  
ATOM   2018  CD1 LEU A 264     -27.605  -0.036  -9.611  1.00  0.89           C  
ATOM   2019  CD2 LEU A 264     -28.846  -2.149  -9.071  1.00  0.89           C  
ATOM   2020  N   THR A 265     -30.414   2.481 -10.453  1.00  0.92           N  
ATOM   2021  CA  THR A 265     -31.030   2.545 -11.773  1.00  0.92           C  
ATOM   2022  C   THR A 265     -30.188   1.793 -12.800  1.00  0.92           C  
ATOM   2023  CB  THR A 265     -31.221   4.003 -12.231  1.00  0.90           C  
ATOM   2024  O   THR A 265     -29.006   2.092 -12.980  1.00  0.91           O  
ATOM   2025  CG2 THR A 265     -31.953   4.068 -13.567  1.00  0.83           C  
ATOM   2026  OG1 THR A 265     -31.984   4.710 -11.245  1.00  0.85           O  
ATOM   2027  N   ILE A 266     -30.681   0.822 -13.422  1.00  0.93           N  
ATOM   2028  CA  ILE A 266     -30.122  -0.008 -14.484  1.00  0.93           C  
ATOM   2029  C   ILE A 266     -30.655   0.457 -15.837  1.00  0.92           C  
ATOM   2030  CB  ILE A 266     -30.449  -1.502 -14.264  1.00  0.93           C  
ATOM   2031  O   ILE A 266     -31.833   0.268 -16.146  1.00  0.90           O  
ATOM   2032  CG1 ILE A 266     -29.987  -1.951 -12.873  1.00  0.92           C  
ATOM   2033  CG2 ILE A 266     -29.809  -2.362 -15.358  1.00  0.92           C  
ATOM   2034  CD1 ILE A 266     -30.551  -3.297 -12.438  1.00  0.90           C  
ATOM   2035  N   ASP A 267     -29.804   1.120 -16.644  1.00  0.92           N  
ATOM   2036  CA  ASP A 267     -30.104   1.520 -18.015  1.00  0.92           C  
ATOM   2037  C   ASP A 267     -29.595   0.483 -19.014  1.00  0.92           C  
ATOM   2038  CB  ASP A 267     -29.492   2.889 -18.321  1.00  0.89           C  
ATOM   2039  O   ASP A 267     -28.422   0.104 -18.980  1.00  0.91           O  
ATOM   2040  CG  ASP A 267     -30.086   4.005 -17.479  1.00  0.80           C  
ATOM   2041  OD1 ASP A 267     -31.275   3.920 -17.105  1.00  0.75           O  
ATOM   2042  OD2 ASP A 267     -29.358   4.979 -17.190  1.00  0.80           O  
ATOM   2043  N   LEU A 268     -30.371  -0.001 -19.892  1.00  0.93           N  
ATOM   2044  CA  LEU A 268     -30.060  -1.034 -20.875  1.00  0.93           C  
ATOM   2045  C   LEU A 268     -29.941  -0.436 -22.273  1.00  0.91           C  
ATOM   2046  CB  LEU A 268     -31.133  -2.126 -20.863  1.00  0.93           C  
ATOM   2047  O   LEU A 268     -30.819   0.312 -22.709  1.00  0.88           O  
ATOM   2048  CG  LEU A 268     -31.374  -2.824 -19.524  1.00  0.92           C  
ATOM   2049  CD1 LEU A 268     -32.424  -3.920 -19.679  1.00  0.89           C  
ATOM   2050  CD2 LEU A 268     -30.071  -3.399 -18.977  1.00  0.89           C  
ATOM   2051  N   THR A 269     -28.913  -0.795 -23.046  1.00  0.92           N  
ATOM   2052  CA  THR A 269     -28.859  -0.633 -24.495  1.00  0.92           C  
ATOM   2053  C   THR A 269     -29.497  -1.827 -25.197  1.00  0.90           C  
ATOM   2054  CB  THR A 269     -27.409  -0.460 -24.983  1.00  0.90           C  
ATOM   2055  O   THR A 269     -28.949  -2.931 -25.177  1.00  0.88           O  
ATOM   2056  CG2 THR A 269     -27.362  -0.193 -26.484  1.00  0.83           C  
ATOM   2057  OG1 THR A 269     -26.806   0.642 -24.294  1.00  0.84           O  
ATOM   2058  N   ARG A 270     -30.629  -1.546 -25.835  1.00  0.91           N  
ATOM   2059  CA  ARG A 270     -31.382  -2.550 -26.579  1.00  0.91           C  
ATOM   2060  C   ARG A 270     -30.947  -2.589 -28.040  1.00  0.88           C  
ATOM   2061  CB  ARG A 270     -32.884  -2.273 -26.486  1.00  0.88           C  
ATOM   2062  O   ARG A 270     -30.885  -1.551 -28.703  1.00  0.84           O  
ATOM   2063  CG  ARG A 270     -33.457  -2.445 -25.089  1.00  0.82           C  
ATOM   2064  CD  ARG A 270     -34.935  -2.084 -25.037  1.00  0.80           C  
ATOM   2065  NE  ARG A 270     -35.753  -3.057 -25.756  1.00  0.78           N  
ATOM   2066  NH1 ARG A 270     -37.747  -1.939 -25.418  1.00  0.73           N  
ATOM   2067  NH2 ARG A 270     -37.716  -3.908 -26.592  1.00  0.70           N  
ATOM   2068  CZ  ARG A 270     -37.070  -2.966 -25.920  1.00  0.75           C  
ATOM   2069  N   TYR A 271     -30.764  -3.710 -28.464  1.00  0.90           N  
ATOM   2070  CA  TYR A 271     -30.410  -3.900 -29.866  1.00  0.89           C  
ATOM   2071  C   TYR A 271     -31.656  -3.948 -30.742  1.00  0.86           C  
ATOM   2072  CB  TYR A 271     -29.596  -5.185 -30.046  1.00  0.86           C  
ATOM   2073  O   TYR A 271     -31.654  -3.433 -31.863  1.00  0.81           O  
ATOM   2074  CG  TYR A 271     -29.181  -5.446 -31.474  1.00  0.75           C  
ATOM   2075  CD1 TYR A 271     -28.047  -4.843 -32.012  1.00  0.69           C  
ATOM   2076  CD2 TYR A 271     -29.923  -6.296 -32.288  1.00  0.70           C  
ATOM   2077  CE1 TYR A 271     -27.662  -5.079 -33.327  1.00  0.67           C  
ATOM   2078  CE2 TYR A 271     -29.547  -6.539 -33.605  1.00  0.65           C  
ATOM   2079  OH  TYR A 271     -28.040  -6.165 -35.418  1.00  0.47           O  
ATOM   2080  CZ  TYR A 271     -28.417  -5.927 -34.115  1.00  0.69           C  
ATOM   2081  N   ASP A 272     -32.747  -4.428 -30.274  1.00  0.89           N  
ATOM   2082  CA  ASP A 272     -34.055  -4.556 -30.909  1.00  0.90           C  
ATOM   2083  C   ASP A 272     -35.163  -4.042 -29.991  1.00  0.90           C  
ATOM   2084  CB  ASP A 272     -34.324  -6.012 -31.294  1.00  0.88           C  
ATOM   2085  O   ASP A 272     -35.137  -4.284 -28.783  1.00  0.89           O  
ATOM   2086  CG  ASP A 272     -35.483  -6.164 -32.264  1.00  0.82           C  
ATOM   2087  OD1 ASP A 272     -36.583  -5.640 -31.987  1.00  0.81           O  
ATOM   2088  OD2 ASP A 272     -35.294  -6.816 -33.314  1.00  0.84           O  
ATOM   2089  N   SER A 273     -36.122  -3.236 -30.553  1.00  0.89           N  
ATOM   2090  CA  SER A 273     -37.219  -2.627 -29.807  1.00  0.90           C  
ATOM   2091  C   SER A 273     -38.181  -3.685 -29.278  1.00  0.89           C  
ATOM   2092  CB  SER A 273     -37.976  -1.630 -30.684  1.00  0.87           C  
ATOM   2093  O   SER A 273     -38.876  -3.459 -28.285  1.00  0.87           O  
ATOM   2094  OG  SER A 273     -38.383  -2.236 -31.899  1.00  0.81           O  
ATOM   2095  N   GLU A 274     -38.130  -4.834 -29.831  1.00  0.92           N  
ATOM   2096  CA  GLU A 274     -39.009  -5.932 -29.438  1.00  0.93           C  
ATOM   2097  C   GLU A 274     -38.372  -6.784 -28.343  1.00  0.93           C  
ATOM   2098  CB  GLU A 274     -39.355  -6.803 -30.648  1.00  0.91           C  
ATOM   2099  O   GLU A 274     -38.994  -7.721 -27.838  1.00  0.93           O  
ATOM   2100  CG  GLU A 274     -40.101  -6.060 -31.747  1.00  0.84           C  
ATOM   2101  CD  GLU A 274     -40.671  -6.982 -32.814  1.00  0.81           C  
ATOM   2102  OE1 GLU A 274     -40.041  -8.020 -33.119  1.00  0.81           O  
ATOM   2103  OE2 GLU A 274     -41.756  -6.663 -33.349  1.00  0.80           O  
ATOM   2104  N   PHE A 275     -37.085  -6.462 -27.961  1.00  0.94           N  
ATOM   2105  CA  PHE A 275     -36.465  -7.176 -26.851  1.00  0.95           C  
ATOM   2106  C   PHE A 275     -37.061  -6.731 -25.520  1.00  0.95           C  
ATOM   2107  CB  PHE A 275     -34.949  -6.956 -26.847  1.00  0.94           C  
ATOM   2108  O   PHE A 275     -37.136  -5.533 -25.238  1.00  0.94           O  
ATOM   2109  CG  PHE A 275     -34.225  -7.701 -27.936  1.00  0.94           C  
ATOM   2110  CD1 PHE A 275     -34.918  -8.530 -28.809  1.00  0.91           C  
ATOM   2111  CD2 PHE A 275     -32.850  -7.571 -28.085  1.00  0.91           C  
ATOM   2112  CE1 PHE A 275     -34.250  -9.221 -29.818  1.00  0.92           C  
ATOM   2113  CE2 PHE A 275     -32.176  -8.258 -29.091  1.00  0.91           C  
ATOM   2114  CZ  PHE A 275     -32.877  -9.083 -29.955  1.00  0.91           C  
ATOM   2115  N   ASP A 276     -37.518  -7.624 -24.695  1.00  0.95           N  
ATOM   2116  CA  ASP A 276     -37.845  -7.485 -23.279  1.00  0.95           C  
ATOM   2117  C   ASP A 276     -36.813  -8.194 -22.405  1.00  0.96           C  
ATOM   2118  CB  ASP A 276     -39.243  -8.037 -22.995  1.00  0.92           C  
ATOM   2119  O   ASP A 276     -36.046  -9.027 -22.892  1.00  0.95           O  
ATOM   2120  CG  ASP A 276     -39.338  -9.540 -23.185  1.00  0.77           C  
ATOM   2121  OD1 ASP A 276     -38.458 -10.127 -23.851  1.00  0.68           O  
ATOM   2122  OD2 ASP A 276     -40.302 -10.143 -22.666  1.00  0.77           O  
ATOM   2123  N   HIS A 277     -36.703  -7.785 -21.214  1.00  0.95           N  
ATOM   2124  CA  HIS A 277     -35.581  -8.273 -20.421  1.00  0.96           C  
ATOM   2125  C   HIS A 277     -36.044  -8.761 -19.052  1.00  0.96           C  
ATOM   2126  CB  HIS A 277     -34.525  -7.178 -20.257  1.00  0.96           C  
ATOM   2127  O   HIS A 277     -36.911  -8.144 -18.429  1.00  0.96           O  
ATOM   2128  CG  HIS A 277     -34.074  -6.581 -21.552  1.00  0.94           C  
ATOM   2129  CD2 HIS A 277     -32.987  -6.836 -22.318  1.00  0.90           C  
ATOM   2130  ND1 HIS A 277     -34.778  -5.589 -22.199  1.00  0.91           N  
ATOM   2131  CE1 HIS A 277     -34.142  -5.260 -23.311  1.00  0.91           C  
ATOM   2132  NE2 HIS A 277     -33.052  -6.002 -23.406  1.00  0.92           N  
ATOM   2133  N   LYS A 278     -35.484  -9.789 -18.544  1.00  0.97           N  
ATOM   2134  CA  LYS A 278     -35.380 -10.122 -17.126  1.00  0.97           C  
ATOM   2135  C   LYS A 278     -34.015  -9.730 -16.568  1.00  0.97           C  
ATOM   2136  CB  LYS A 278     -35.628 -11.615 -16.906  1.00  0.97           C  
ATOM   2137  O   LYS A 278     -32.982 -10.187 -17.062  1.00  0.97           O  
ATOM   2138  CG  LYS A 278     -35.465 -12.063 -15.461  1.00  0.94           C  
ATOM   2139  CD  LYS A 278     -35.772 -13.546 -15.297  1.00  0.92           C  
ATOM   2140  CE  LYS A 278     -35.366 -14.053 -13.920  1.00  0.89           C  
ATOM   2141  NZ  LYS A 278     -35.783 -15.471 -13.707  1.00  0.88           N  
ATOM   2142  N   VAL A 279     -34.025  -8.824 -15.593  1.00  0.96           N  
ATOM   2143  CA  VAL A 279     -32.796  -8.351 -14.965  1.00  0.97           C  
ATOM   2144  C   VAL A 279     -32.659  -8.961 -13.572  1.00  0.97           C  
ATOM   2145  CB  VAL A 279     -32.761  -6.808 -14.877  1.00  0.96           C  
ATOM   2146  O   VAL A 279     -33.597  -8.917 -12.773  1.00  0.96           O  
ATOM   2147  CG1 VAL A 279     -31.484  -6.336 -14.185  1.00  0.95           C  
ATOM   2148  CG2 VAL A 279     -32.877  -6.193 -16.271  1.00  0.95           C  
ATOM   2149  N   GLN A 280     -31.516  -9.528 -13.224  1.00  0.97           N  
ATOM   2150  CA  GLN A 280     -31.146 -10.033 -11.905  1.00  0.97           C  
ATOM   2151  C   GLN A 280     -29.965  -9.255 -11.330  1.00  0.97           C  
ATOM   2152  CB  GLN A 280     -30.809 -11.523 -11.975  1.00  0.97           C  
ATOM   2153  O   GLN A 280     -28.931  -9.112 -11.985  1.00  0.97           O  
ATOM   2154  CG  GLN A 280     -31.995 -12.405 -12.341  1.00  0.94           C  
ATOM   2155  CD  GLN A 280     -31.665 -13.885 -12.285  1.00  0.91           C  
ATOM   2156  NE2 GLN A 280     -32.675 -14.708 -12.025  1.00  0.91           N  
ATOM   2157  OE1 GLN A 280     -30.512 -14.285 -12.476  1.00  0.91           O  
ATOM   2158  N   VAL A 281     -30.120  -8.765 -10.149  1.00  0.96           N  
ATOM   2159  CA  VAL A 281     -29.017  -8.234  -9.354  1.00  0.97           C  
ATOM   2160  C   VAL A 281     -28.556  -9.283  -8.344  1.00  0.97           C  
ATOM   2161  CB  VAL A 281     -29.418  -6.932  -8.625  1.00  0.96           C  
ATOM   2162  O   VAL A 281     -29.334  -9.718  -7.493  1.00  0.96           O  
ATOM   2163  CG1 VAL A 281     -28.228  -6.353  -7.861  1.00  0.94           C  
ATOM   2164  CG2 VAL A 281     -29.966  -5.911  -9.620  1.00  0.94           C  
ATOM   2165  N   ILE A 282     -27.279  -9.697  -8.410  1.00  0.97           N  
ATOM   2166  CA  ILE A 282     -26.710 -10.810  -7.658  1.00  0.97           C  
ATOM   2167  C   ILE A 282     -25.527 -10.319  -6.827  1.00  0.97           C  
ATOM   2168  CB  ILE A 282     -26.268 -11.957  -8.594  1.00  0.97           C  
ATOM   2169  O   ILE A 282     -24.547  -9.806  -7.372  1.00  0.96           O  
ATOM   2170  CG1 ILE A 282     -27.431 -12.390  -9.494  1.00  0.96           C  
ATOM   2171  CG2 ILE A 282     -25.733 -13.141  -7.783  1.00  0.96           C  
ATOM   2172  CD1 ILE A 282     -27.020 -13.302 -10.642  1.00  0.94           C  
ATOM   2173  N   CYS A 283     -25.585 -10.476  -5.573  1.00  0.97           N  
ATOM   2174  CA  CYS A 283     -24.509 -10.185  -4.632  1.00  0.97           C  
ATOM   2175  C   CYS A 283     -24.389 -11.286  -3.584  1.00  0.95           C  
ATOM   2176  CB  CYS A 283     -24.745  -8.840  -3.946  1.00  0.96           C  
ATOM   2177  O   CYS A 283     -25.172 -11.333  -2.634  1.00  0.92           O  
ATOM   2178  SG  CYS A 283     -23.380  -8.313  -2.887  1.00  0.95           S  
ATOM   2179  N   GLY A 284     -23.433 -12.238  -3.735  1.00  0.96           N  
ATOM   2180  CA  GLY A 284     -23.372 -13.439  -2.918  1.00  0.96           C  
ATOM   2181  C   GLY A 284     -24.633 -14.279  -2.997  1.00  0.96           C  
ATOM   2182  O   GLY A 284     -25.048 -14.686  -4.084  1.00  0.94           O  
ATOM   2183  N   SER A 285     -25.334 -14.508  -1.789  1.00  0.95           N  
ATOM   2184  CA  SER A 285     -26.578 -15.263  -1.680  1.00  0.95           C  
ATOM   2185  C   SER A 285     -27.788 -14.379  -1.965  1.00  0.95           C  
ATOM   2186  CB  SER A 285     -26.708 -15.886  -0.289  1.00  0.95           C  
ATOM   2187  O   SER A 285     -28.914 -14.872  -2.065  1.00  0.94           O  
ATOM   2188  OG  SER A 285     -26.599 -14.895   0.718  1.00  0.93           O  
ATOM   2189  N   PHE A 286     -27.640 -13.037  -2.058  1.00  0.96           N  
ATOM   2190  CA  PHE A 286     -28.746 -12.143  -2.381  1.00  0.97           C  
ATOM   2191  C   PHE A 286     -28.991 -12.106  -3.885  1.00  0.97           C  
ATOM   2192  CB  PHE A 286     -28.466 -10.730  -1.859  1.00  0.97           C  
ATOM   2193  O   PHE A 286     -28.063 -11.878  -4.665  1.00  0.97           O  
ATOM   2194  CG  PHE A 286     -29.527  -9.727  -2.225  1.00  0.96           C  
ATOM   2195  CD1 PHE A 286     -30.698  -9.631  -1.484  1.00  0.95           C  
ATOM   2196  CD2 PHE A 286     -29.352  -8.880  -3.312  1.00  0.95           C  
ATOM   2197  CE1 PHE A 286     -31.681  -8.704  -1.820  1.00  0.95           C  
ATOM   2198  CE2 PHE A 286     -30.330  -7.950  -3.654  1.00  0.95           C  
ATOM   2199  CZ  PHE A 286     -31.494  -7.865  -2.908  1.00  0.94           C  
ATOM   2200  N   THR A 287     -30.244 -12.332  -4.304  1.00  0.97           N  
ATOM   2201  CA  THR A 287     -30.705 -12.166  -5.678  1.00  0.98           C  
ATOM   2202  C   THR A 287     -32.039 -11.425  -5.715  1.00  0.97           C  
ATOM   2203  CB  THR A 287     -30.851 -13.526  -6.386  1.00  0.96           C  
ATOM   2204  O   THR A 287     -33.001 -11.835  -5.063  1.00  0.97           O  
ATOM   2205  CG2 THR A 287     -31.330 -13.350  -7.823  1.00  0.92           C  
ATOM   2206  OG1 THR A 287     -29.582 -14.192  -6.395  1.00  0.92           O  
ATOM   2207  N   LYS A 288     -32.135 -10.303  -6.473  1.00  0.97           N  
ATOM   2208  CA  LYS A 288     -33.344  -9.561  -6.821  1.00  0.98           C  
ATOM   2209  C   LYS A 288     -33.633  -9.651  -8.317  1.00  0.97           C  
ATOM   2210  CB  LYS A 288     -33.215  -8.097  -6.399  1.00  0.97           C  
ATOM   2211  O   LYS A 288     -32.776  -9.323  -9.141  1.00  0.97           O  
ATOM   2212  CG  LYS A 288     -34.456  -7.261  -6.675  1.00  0.96           C  
ATOM   2213  CD  LYS A 288     -35.638  -7.720  -5.830  1.00  0.94           C  
ATOM   2214  CE  LYS A 288     -36.845  -6.812  -6.017  1.00  0.93           C  
ATOM   2215  NZ  LYS A 288     -37.948  -7.154  -5.069  1.00  0.91           N  
ATOM   2216  N   GLU A 289     -34.786 -10.123  -8.650  1.00  0.98           N  
ATOM   2217  CA  GLU A 289     -35.215 -10.283 -10.036  1.00  0.98           C  
ATOM   2218  C   GLU A 289     -36.272  -9.248 -10.409  1.00  0.98           C  
ATOM   2219  CB  GLU A 289     -35.756 -11.695 -10.273  1.00  0.96           C  
ATOM   2220  O   GLU A 289     -37.182  -8.970  -9.625  1.00  0.98           O  
ATOM   2221  CG  GLU A 289     -36.018 -12.017 -11.737  1.00  0.83           C  
ATOM   2222  CD  GLU A 289     -36.390 -13.471 -11.975  1.00  0.78           C  
ATOM   2223  OE1 GLU A 289     -35.575 -14.366 -11.656  1.00  0.79           O  
ATOM   2224  OE2 GLU A 289     -37.506 -13.718 -12.485  1.00  0.78           O  
ATOM   2225  N   PHE A 290     -36.185  -8.749 -11.689  1.00  0.97           N  
ATOM   2226  CA  PHE A 290     -37.133  -7.859 -12.348  1.00  0.97           C  
ATOM   2227  C   PHE A 290     -37.545  -8.416 -13.706  1.00  0.97           C  
ATOM   2228  CB  PHE A 290     -36.532  -6.459 -12.515  1.00  0.97           C  
ATOM   2229  O   PHE A 290     -36.694  -8.681 -14.557  1.00  0.95           O  
ATOM   2230  CG  PHE A 290     -35.947  -5.895 -11.248  1.00  0.97           C  
ATOM   2231  CD1 PHE A 290     -36.758  -5.273 -10.308  1.00  0.95           C  
ATOM   2232  CD2 PHE A 290     -34.584  -5.988 -10.999  1.00  0.95           C  
ATOM   2233  CE1 PHE A 290     -36.219  -4.750  -9.135  1.00  0.95           C  
ATOM   2234  CE2 PHE A 290     -34.038  -5.468  -9.829  1.00  0.94           C  
ATOM   2235  CZ  PHE A 290     -34.857  -4.848  -8.899  1.00  0.94           C  
ATOM   2236  N   ASN A 291     -38.850  -8.630 -13.875  1.00  0.96           N  
ATOM   2237  CA  ASN A 291     -39.396  -9.114 -15.138  1.00  0.96           C  
ATOM   2238  C   ASN A 291     -40.011  -7.980 -15.954  1.00  0.96           C  
ATOM   2239  CB  ASN A 291     -40.433 -10.211 -14.889  1.00  0.95           C  
ATOM   2240  O   ASN A 291     -40.522  -7.010 -15.391  1.00  0.95           O  
ATOM   2241  CG  ASN A 291     -39.843 -11.428 -14.204  1.00  0.92           C  
ATOM   2242  ND2 ASN A 291     -40.248 -11.663 -12.961  1.00  0.92           N  
ATOM   2243  OD1 ASN A 291     -39.029 -12.150 -14.786  1.00  0.90           O  
ATOM   2244  N   GLY A 292     -39.875  -8.064 -17.330  1.00  0.94           N  
ATOM   2245  CA  GLY A 292     -40.504  -7.109 -18.229  1.00  0.94           C  
ATOM   2246  C   GLY A 292     -39.799  -5.766 -18.262  1.00  0.93           C  
ATOM   2247  O   GLY A 292     -40.440  -4.726 -18.421  1.00  0.91           O  
ATOM   2248  N   VAL A 293     -38.468  -5.785 -18.048  1.00  0.94           N  
ATOM   2249  CA  VAL A 293     -37.690  -4.551 -18.062  1.00  0.95           C  
ATOM   2250  C   VAL A 293     -37.485  -4.086 -19.502  1.00  0.92           C  
ATOM   2251  CB  VAL A 293     -36.325  -4.732 -17.362  1.00  0.94           C  
ATOM   2252  O   VAL A 293     -36.948  -4.826 -20.330  1.00  0.89           O  
ATOM   2253  CG1 VAL A 293     -35.534  -3.425 -17.374  1.00  0.94           C  
ATOM   2254  CG2 VAL A 293     -36.522  -5.228 -15.930  1.00  0.94           C  
ATOM   2255  N   GLY A 294     -37.916  -2.824 -19.780  1.00  0.92           N  
ATOM   2256  CA  GLY A 294     -37.716  -2.171 -21.064  1.00  0.91           C  
ATOM   2257  C   GLY A 294     -36.327  -1.583 -21.224  1.00  0.90           C  
ATOM   2258  O   GLY A 294     -35.375  -2.301 -21.539  1.00  0.84           O  
ATOM   2259  N   TYR A 295     -36.180  -0.268 -20.982  1.00  0.91           N  
ATOM   2260  CA  TYR A 295     -34.908   0.427 -21.145  1.00  0.93           C  
ATOM   2261  C   TYR A 295     -34.246   0.676 -19.795  1.00  0.92           C  
ATOM   2262  CB  TYR A 295     -35.110   1.755 -21.880  1.00  0.91           C  
ATOM   2263  O   TYR A 295     -33.018   0.657 -19.685  1.00  0.91           O  
ATOM   2264  CG  TYR A 295     -35.456   1.593 -23.341  1.00  0.87           C  
ATOM   2265  CD1 TYR A 295     -34.457   1.504 -24.307  1.00  0.83           C  
ATOM   2266  CD2 TYR A 295     -36.781   1.530 -23.757  1.00  0.84           C  
ATOM   2267  CE1 TYR A 295     -34.770   1.357 -25.655  1.00  0.85           C  
ATOM   2268  CE2 TYR A 295     -37.106   1.383 -25.102  1.00  0.84           C  
ATOM   2269  OH  TYR A 295     -36.412   1.151 -27.374  1.00  0.79           O  
ATOM   2270  CZ  TYR A 295     -36.096   1.297 -26.041  1.00  0.84           C  
ATOM   2271  N   THR A 296     -35.063   0.878 -18.799  1.00  0.92           N  
ATOM   2272  CA  THR A 296     -34.578   1.263 -17.479  1.00  0.93           C  
ATOM   2273  C   THR A 296     -35.319   0.499 -16.386  1.00  0.94           C  
ATOM   2274  CB  THR A 296     -34.733   2.777 -17.247  1.00  0.90           C  
ATOM   2275  O   THR A 296     -36.523   0.259 -16.496  1.00  0.93           O  
ATOM   2276  CG2 THR A 296     -33.981   3.576 -18.305  1.00  0.78           C  
ATOM   2277  OG1 THR A 296     -36.123   3.123 -17.301  1.00  0.81           O  
ATOM   2278  N   GLN A 297     -34.602   0.137 -15.370  1.00  0.94           N  
ATOM   2279  CA  GLN A 297     -35.127  -0.413 -14.125  1.00  0.94           C  
ATOM   2280  C   GLN A 297     -34.537   0.305 -12.915  1.00  0.94           C  
ATOM   2281  CB  GLN A 297     -34.841  -1.912 -14.037  1.00  0.94           C  
ATOM   2282  O   GLN A 297     -33.322   0.291 -12.710  1.00  0.93           O  
ATOM   2283  CG  GLN A 297     -35.351  -2.562 -12.758  1.00  0.94           C  
ATOM   2284  CD  GLN A 297     -36.851  -2.419 -12.585  1.00  0.93           C  
ATOM   2285  NE2 GLN A 297     -37.271  -1.945 -11.417  1.00  0.93           N  
ATOM   2286  OE1 GLN A 297     -37.627  -2.732 -13.494  1.00  0.92           O  
ATOM   2287  N   SER A 298     -35.451   0.998 -12.155  1.00  0.92           N  
ATOM   2288  CA  SER A 298     -35.043   1.563 -10.873  1.00  0.93           C  
ATOM   2289  C   SER A 298     -35.448   0.656  -9.716  1.00  0.93           C  
ATOM   2290  CB  SER A 298     -35.653   2.952 -10.681  1.00  0.91           C  
ATOM   2291  O   SER A 298     -36.566   0.137  -9.689  1.00  0.92           O  
ATOM   2292  OG  SER A 298     -35.202   3.843 -11.687  1.00  0.78           O  
ATOM   2293  N   TRP A 299     -34.522   0.557  -8.776  1.00  0.94           N  
ATOM   2294  CA  TRP A 299     -34.747  -0.245  -7.578  1.00  0.95           C  
ATOM   2295  C   TRP A 299     -34.014   0.348  -6.380  1.00  0.94           C  
ATOM   2296  CB  TRP A 299     -34.296  -1.691  -7.805  1.00  0.94           C  
ATOM   2297  O   TRP A 299     -32.828   0.675  -6.470  1.00  0.92           O  
ATOM   2298  CG  TRP A 299     -34.253  -2.518  -6.556  1.00  0.90           C  
ATOM   2299  CD1 TRP A 299     -35.297  -2.802  -5.719  1.00  0.85           C  
ATOM   2300  CD2 TRP A 299     -33.105  -3.166  -5.999  1.00  0.87           C  
ATOM   2301  CE2 TRP A 299     -33.527  -3.826  -4.823  1.00  0.89           C  
ATOM   2302  CE3 TRP A 299     -31.760  -3.254  -6.381  1.00  0.88           C  
ATOM   2303  NE1 TRP A 299     -34.867  -3.588  -4.676  1.00  0.90           N  
ATOM   2304  CH2 TRP A 299     -31.339  -4.634  -4.422  1.00  0.88           C  
ATOM   2305  CZ2 TRP A 299     -32.649  -4.565  -4.026  1.00  0.89           C  
ATOM   2306  CZ3 TRP A 299     -30.888  -3.989  -5.586  1.00  0.89           C  
ATOM   2307  N   THR A 300     -34.756   0.531  -5.251  1.00  0.93           N  
ATOM   2308  CA  THR A 300     -34.201   0.798  -3.929  1.00  0.94           C  
ATOM   2309  C   THR A 300     -34.357  -0.419  -3.021  1.00  0.94           C  
ATOM   2310  CB  THR A 300     -34.876   2.019  -3.276  1.00  0.93           C  
ATOM   2311  O   THR A 300     -35.473  -0.892  -2.794  1.00  0.94           O  
ATOM   2312  CG2 THR A 300     -34.194   2.388  -1.963  1.00  0.89           C  
ATOM   2313  OG1 THR A 300     -34.801   3.135  -4.171  1.00  0.90           O  
ATOM   2314  N   PRO A 301     -33.239  -1.025  -2.608  1.00  0.94           N  
ATOM   2315  CA  PRO A 301     -33.396  -2.147  -1.679  1.00  0.95           C  
ATOM   2316  C   PRO A 301     -34.276  -1.802  -0.480  1.00  0.95           C  
ATOM   2317  CB  PRO A 301     -31.961  -2.443  -1.236  1.00  0.94           C  
ATOM   2318  O   PRO A 301     -34.042  -0.794   0.192  1.00  0.94           O  
ATOM   2319  CG  PRO A 301     -31.102  -1.878  -2.321  1.00  0.94           C  
ATOM   2320  CD  PRO A 301     -31.772  -0.650  -2.868  1.00  0.93           C  
ATOM   2321  N   THR A 302     -35.345  -2.609  -0.175  1.00  0.96           N  
ATOM   2322  CA  THR A 302     -36.175  -2.477   1.017  1.00  0.97           C  
ATOM   2323  C   THR A 302     -35.336  -2.638   2.281  1.00  0.96           C  
ATOM   2324  CB  THR A 302     -37.317  -3.510   1.020  1.00  0.96           C  
ATOM   2325  O   THR A 302     -34.250  -3.220   2.242  1.00  0.96           O  
ATOM   2326  CG2 THR A 302     -38.169  -3.393  -0.239  1.00  0.95           C  
ATOM   2327  OG1 THR A 302     -36.760  -4.829   1.086  1.00  0.95           O  
ATOM   2328  N   ALA A 303     -35.884  -2.325   3.445  1.00  0.94           N  
ATOM   2329  CA  ALA A 303     -35.159  -2.433   4.708  1.00  0.96           C  
ATOM   2330  C   ALA A 303     -34.743  -3.876   4.981  1.00  0.95           C  
ATOM   2331  CB  ALA A 303     -36.012  -1.902   5.858  1.00  0.94           C  
ATOM   2332  O   ALA A 303     -33.634  -4.129   5.457  1.00  0.95           O  
ATOM   2333  N   SER A 304     -35.574  -4.902   4.587  1.00  0.96           N  
ATOM   2334  CA  SER A 304     -35.253  -6.319   4.726  1.00  0.97           C  
ATOM   2335  C   SER A 304     -34.172  -6.740   3.735  1.00  0.97           C  
ATOM   2336  CB  SER A 304     -36.504  -7.175   4.522  1.00  0.96           C  
ATOM   2337  O   SER A 304     -33.252  -7.480   4.090  1.00  0.96           O  
ATOM   2338  OG  SER A 304     -36.201  -8.551   4.672  1.00  0.89           O  
ATOM   2339  N   GLU A 305     -34.104  -6.131   2.553  1.00  0.97           N  
ATOM   2340  CA  GLU A 305     -33.069  -6.384   1.555  1.00  0.97           C  
ATOM   2341  C   GLU A 305     -31.753  -5.717   1.945  1.00  0.97           C  
ATOM   2342  CB  GLU A 305     -33.519  -5.894   0.176  1.00  0.97           C  
ATOM   2343  O   GLU A 305     -30.688  -6.332   1.854  1.00  0.97           O  
ATOM   2344  CG  GLU A 305     -34.622  -6.738  -0.446  1.00  0.97           C  
ATOM   2345  CD  GLU A 305     -35.275  -6.078  -1.650  1.00  0.95           C  
ATOM   2346  OE1 GLU A 305     -35.343  -4.829  -1.695  1.00  0.94           O  
ATOM   2347  OE2 GLU A 305     -35.724  -6.816  -2.555  1.00  0.95           O  
ATOM   2348  N   GLN A 306     -31.809  -4.532   2.451  1.00  0.96           N  
ATOM   2349  CA  GLN A 306     -30.639  -3.852   2.997  1.00  0.97           C  
ATOM   2350  C   GLN A 306     -30.025  -4.649   4.144  1.00  0.96           C  
ATOM   2351  CB  GLN A 306     -31.009  -2.446   3.474  1.00  0.96           C  
ATOM   2352  O   GLN A 306     -28.817  -4.897   4.157  1.00  0.95           O  
ATOM   2353  CG  GLN A 306     -31.379  -1.492   2.347  1.00  0.94           C  
ATOM   2354  CD  GLN A 306     -31.780  -0.118   2.849  1.00  0.91           C  
ATOM   2355  NE2 GLN A 306     -32.535   0.614   2.036  1.00  0.92           N  
ATOM   2356  OE1 GLN A 306     -31.415   0.283   3.959  1.00  0.91           O  
ATOM   2357  N   SER A 307     -30.898  -5.217   5.032  1.00  0.95           N  
ATOM   2358  CA  SER A 307     -30.423  -6.042   6.138  1.00  0.96           C  
ATOM   2359  C   SER A 307     -29.719  -7.296   5.630  1.00  0.96           C  
ATOM   2360  CB  SER A 307     -31.585  -6.434   7.052  1.00  0.95           C  
ATOM   2361  O   SER A 307     -28.649  -7.657   6.125  1.00  0.95           O  
ATOM   2362  OG  SER A 307     -31.117  -7.157   8.178  1.00  0.87           O  
ATOM   2363  N   THR A 308     -30.203  -7.926   4.609  1.00  0.97           N  
ATOM   2364  CA  THR A 308     -29.583  -9.088   3.981  1.00  0.97           C  
ATOM   2365  C   THR A 308     -28.255  -8.707   3.332  1.00  0.97           C  
ATOM   2366  CB  THR A 308     -30.512  -9.715   2.926  1.00  0.97           C  
ATOM   2367  O   THR A 308     -27.249  -9.394   3.516  1.00  0.97           O  
ATOM   2368  CG2 THR A 308     -29.888 -10.967   2.319  1.00  0.95           C  
ATOM   2369  OG1 THR A 308     -31.757 -10.066   3.542  1.00  0.96           O  
ATOM   2370  N   LEU A 309     -28.139  -7.571   2.647  1.00  0.96           N  
ATOM   2371  CA  LEU A 309     -26.935  -7.080   1.987  1.00  0.97           C  
ATOM   2372  C   LEU A 309     -25.885  -6.663   3.012  1.00  0.96           C  
ATOM   2373  CB  LEU A 309     -27.269  -5.898   1.073  1.00  0.97           C  
ATOM   2374  O   LEU A 309     -24.708  -7.003   2.875  1.00  0.95           O  
ATOM   2375  CG  LEU A 309     -27.981  -6.236  -0.238  1.00  0.97           C  
ATOM   2376  CD1 LEU A 309     -28.505  -4.965  -0.899  1.00  0.95           C  
ATOM   2377  CD2 LEU A 309     -27.044  -6.987  -1.178  1.00  0.95           C  
ATOM   2378  N   TYR A 310     -26.277  -6.047   4.127  1.00  0.96           N  
ATOM   2379  CA  TYR A 310     -25.385  -5.715   5.233  1.00  0.96           C  
ATOM   2380  C   TYR A 310     -24.840  -6.976   5.892  1.00  0.95           C  
ATOM   2381  CB  TYR A 310     -26.114  -4.856   6.272  1.00  0.96           C  
ATOM   2382  O   TYR A 310     -23.649  -7.058   6.200  1.00  0.94           O  
ATOM   2383  CG  TYR A 310     -26.293  -3.417   5.852  1.00  0.96           C  
ATOM   2384  CD1 TYR A 310     -25.203  -2.646   5.456  1.00  0.94           C  
ATOM   2385  CD2 TYR A 310     -27.552  -2.827   5.850  1.00  0.94           C  
ATOM   2386  CE1 TYR A 310     -25.363  -1.319   5.071  1.00  0.94           C  
ATOM   2387  CE2 TYR A 310     -27.724  -1.501   5.466  1.00  0.93           C  
ATOM   2388  OH  TYR A 310     -26.790   0.557   4.697  1.00  0.91           O  
ATOM   2389  CZ  TYR A 310     -26.625  -0.756   5.078  1.00  0.93           C  
ATOM   2390  N   GLY A 311     -25.671  -8.014   6.042  1.00  0.96           N  
ATOM   2391  CA  GLY A 311     -25.249  -9.315   6.537  1.00  0.95           C  
ATOM   2392  C   GLY A 311     -24.224  -9.989   5.644  1.00  0.94           C  
ATOM   2393  O   GLY A 311     -23.279 -10.610   6.135  1.00  0.93           O  
ATOM   2394  N   ILE A 312     -24.232  -9.797   4.341  1.00  0.96           N  
ATOM   2395  CA  ILE A 312     -23.273 -10.311   3.369  1.00  0.97           C  
ATOM   2396  C   ILE A 312     -21.978  -9.505   3.445  1.00  0.95           C  
ATOM   2397  CB  ILE A 312     -23.846 -10.270   1.934  1.00  0.97           C  
ATOM   2398  O   ILE A 312     -20.890 -10.046   3.236  1.00  0.93           O  
ATOM   2399  CG1 ILE A 312     -24.969 -11.301   1.778  1.00  0.96           C  
ATOM   2400  CG2 ILE A 312     -22.738 -10.507   0.904  1.00  0.96           C  
ATOM   2401  CD1 ILE A 312     -25.821 -11.105   0.531  1.00  0.95           C  
ATOM   2402  N   LEU A 313     -21.992  -8.218   3.754  1.00  0.96           N  
ATOM   2403  CA  LEU A 313     -20.859  -7.304   3.850  1.00  0.96           C  
ATOM   2404  C   LEU A 313     -20.489  -7.047   5.307  1.00  0.94           C  
ATOM   2405  CB  LEU A 313     -21.179  -5.979   3.152  1.00  0.94           C  
ATOM   2406  O   LEU A 313     -19.997  -5.969   5.646  1.00  0.90           O  
ATOM   2407  CG  LEU A 313     -20.961  -5.941   1.638  1.00  0.88           C  
ATOM   2408  CD1 LEU A 313     -22.070  -6.707   0.924  1.00  0.80           C  
ATOM   2409  CD2 LEU A 313     -20.896  -4.500   1.144  1.00  0.80           C  
ATOM   2410  N   ASN A 314     -20.711  -7.956   6.280  1.00  0.95           N  
ATOM   2411  CA  ASN A 314     -20.588  -7.776   7.722  1.00  0.96           C  
ATOM   2412  C   ASN A 314     -19.130  -7.621   8.145  1.00  0.95           C  
ATOM   2413  CB  ASN A 314     -21.236  -8.945   8.467  1.00  0.94           C  
ATOM   2414  O   ASN A 314     -18.846  -7.149   9.247  1.00  0.92           O  
ATOM   2415  CG  ASN A 314     -20.551 -10.268   8.186  1.00  0.90           C  
ATOM   2416  ND2 ASN A 314     -20.984 -11.318   8.873  1.00  0.88           N  
ATOM   2417  OD1 ASN A 314     -19.639 -10.345   7.359  1.00  0.85           O  
ATOM   2418  N   ASN A 315     -18.131  -7.967   7.202  1.00  0.95           N  
ATOM   2419  CA  ASN A 315     -16.702  -7.912   7.489  1.00  0.96           C  
ATOM   2420  C   ASN A 315     -15.932  -7.220   6.368  1.00  0.94           C  
ATOM   2421  CB  ASN A 315     -16.147  -9.319   7.724  1.00  0.93           C  
ATOM   2422  O   ASN A 315     -14.699  -7.211   6.369  1.00  0.90           O  
ATOM   2423  CG  ASN A 315     -16.244 -10.198   6.493  1.00  0.84           C  
ATOM   2424  ND2 ASN A 315     -15.596 -11.356   6.538  1.00  0.84           N  
ATOM   2425  OD1 ASN A 315     -16.895  -9.839   5.508  1.00  0.78           O  
ATOM   2426  N   VAL A 316     -16.575  -6.594   5.339  1.00  0.94           N  
ATOM   2427  CA  VAL A 316     -15.963  -5.842   4.248  1.00  0.95           C  
ATOM   2428  C   VAL A 316     -16.791  -4.594   3.952  1.00  0.94           C  
ATOM   2429  CB  VAL A 316     -15.822  -6.704   2.974  1.00  0.94           C  
ATOM   2430  O   VAL A 316     -18.015  -4.606   4.094  1.00  0.93           O  
ATOM   2431  CG1 VAL A 316     -14.831  -7.845   3.200  1.00  0.88           C  
ATOM   2432  CG2 VAL A 316     -17.183  -7.251   2.548  1.00  0.87           C  
ATOM   2433  N   ILE A 317     -16.205  -3.515   3.476  1.00  0.91           N  
ATOM   2434  CA  ILE A 317     -16.877  -2.254   3.182  1.00  0.93           C  
ATOM   2435  C   ILE A 317     -17.512  -2.319   1.795  1.00  0.92           C  
ATOM   2436  CB  ILE A 317     -15.901  -1.060   3.269  1.00  0.88           C  
ATOM   2437  O   ILE A 317     -18.420  -1.544   1.485  1.00  0.91           O  
ATOM   2438  CG1 ILE A 317     -14.721  -1.263   2.311  1.00  0.73           C  
ATOM   2439  CG2 ILE A 317     -15.411  -0.866   4.708  1.00  0.72           C  
ATOM   2440  CD1 ILE A 317     -13.812  -0.048   2.182  1.00  0.71           C  
ATOM   2441  N   SER A 318     -17.052  -3.276   0.971  1.00  0.93           N  
ATOM   2442  CA  SER A 318     -17.575  -3.414  -0.385  1.00  0.94           C  
ATOM   2443  C   SER A 318     -17.559  -4.870  -0.838  1.00  0.94           C  
ATOM   2444  CB  SER A 318     -16.765  -2.559  -1.361  1.00  0.93           C  
ATOM   2445  O   SER A 318     -16.717  -5.654  -0.396  1.00  0.93           O  
ATOM   2446  OG  SER A 318     -15.411  -2.976  -1.392  1.00  0.92           O  
ATOM   2447  N   LYS A 319     -18.393  -5.264  -1.683  1.00  0.95           N  
ATOM   2448  CA  LYS A 319     -18.468  -6.584  -2.302  1.00  0.96           C  
ATOM   2449  C   LYS A 319     -18.880  -6.482  -3.768  1.00  0.95           C  
ATOM   2450  CB  LYS A 319     -19.451  -7.478  -1.543  1.00  0.95           C  
ATOM   2451  O   LYS A 319     -19.819  -5.758  -4.105  1.00  0.95           O  
ATOM   2452  CG  LYS A 319     -19.420  -8.937  -1.974  1.00  0.92           C  
ATOM   2453  CD  LYS A 319     -20.105  -9.836  -0.953  1.00  0.89           C  
ATOM   2454  CE  LYS A 319     -19.985 -11.306  -1.331  1.00  0.88           C  
ATOM   2455  NZ  LYS A 319     -20.530 -12.199  -0.265  1.00  0.87           N  
ATOM   2456  N   SER A 320     -18.176  -7.154  -4.655  1.00  0.93           N  
ATOM   2457  CA  SER A 320     -18.575  -7.291  -6.052  1.00  0.94           C  
ATOM   2458  C   SER A 320     -19.933  -7.976  -6.174  1.00  0.94           C  
ATOM   2459  CB  SER A 320     -17.525  -8.080  -6.835  1.00  0.91           C  
ATOM   2460  O   SER A 320     -20.205  -8.954  -5.475  1.00  0.94           O  
ATOM   2461  OG  SER A 320     -16.258  -7.449  -6.754  1.00  0.83           O  
ATOM   2462  N   ALA A 321     -20.726  -7.469  -7.093  1.00  0.95           N  
ATOM   2463  CA  ALA A 321     -22.041  -7.959  -7.498  1.00  0.95           C  
ATOM   2464  C   ALA A 321     -22.166  -7.998  -9.019  1.00  0.95           C  
ATOM   2465  CB  ALA A 321     -23.141  -7.087  -6.899  1.00  0.95           C  
ATOM   2466  O   ALA A 321     -21.367  -7.384  -9.730  1.00  0.94           O  
ATOM   2467  N   THR A 322     -23.125  -8.738  -9.516  1.00  0.96           N  
ATOM   2468  CA  THR A 322     -23.393  -8.889 -10.942  1.00  0.96           C  
ATOM   2469  C   THR A 322     -24.834  -8.505 -11.265  1.00  0.96           C  
ATOM   2470  CB  THR A 322     -23.125 -10.331 -11.411  1.00  0.95           C  
ATOM   2471  O   THR A 322     -25.766  -8.952 -10.594  1.00  0.96           O  
ATOM   2472  CG2 THR A 322     -23.349 -10.471 -12.913  1.00  0.90           C  
ATOM   2473  OG1 THR A 322     -21.770 -10.683 -11.107  1.00  0.91           O  
ATOM   2474  N   VAL A 323     -25.007  -7.653 -12.313  1.00  0.95           N  
ATOM   2475  CA  VAL A 323     -26.294  -7.463 -12.973  1.00  0.95           C  
ATOM   2476  C   VAL A 323     -26.378  -8.357 -14.208  1.00  0.94           C  
ATOM   2477  CB  VAL A 323     -26.517  -5.986 -13.369  1.00  0.94           C  
ATOM   2478  O   VAL A 323     -25.665  -8.139 -15.190  1.00  0.93           O  
ATOM   2479  CG1 VAL A 323     -27.901  -5.796 -13.987  1.00  0.92           C  
ATOM   2480  CG2 VAL A 323     -26.342  -5.077 -12.154  1.00  0.92           C  
ATOM   2481  N   ARG A 324     -27.213  -9.376 -14.172  1.00  0.97           N  
ATOM   2482  CA  ARG A 324     -27.460 -10.273 -15.296  1.00  0.97           C  
ATOM   2483  C   ARG A 324     -28.727  -9.876 -16.046  1.00  0.97           C  
ATOM   2484  CB  ARG A 324     -27.569 -11.722 -14.814  1.00  0.97           C  
ATOM   2485  O   ARG A 324     -29.809  -9.814 -15.459  1.00  0.97           O  
ATOM   2486  CG  ARG A 324     -27.813 -12.725 -15.930  1.00  0.97           C  
ATOM   2487  CD  ARG A 324     -27.599 -14.157 -15.457  1.00  0.96           C  
ATOM   2488  NE  ARG A 324     -26.191 -14.429 -15.182  1.00  0.95           N  
ATOM   2489  NH1 ARG A 324     -26.588 -16.347 -13.957  1.00  0.92           N  
ATOM   2490  NH2 ARG A 324     -24.441 -15.615 -14.287  1.00  0.91           N  
ATOM   2491  CZ  ARG A 324     -25.743 -15.463 -14.476  1.00  0.94           C  
ATOM   2492  N   VAL A 325     -28.553  -9.603 -17.287  1.00  0.96           N  
ATOM   2493  CA  VAL A 325     -29.654  -9.247 -18.177  1.00  0.96           C  
ATOM   2494  C   VAL A 325     -29.978 -10.424 -19.094  1.00  0.95           C  
ATOM   2495  CB  VAL A 325     -29.322  -7.993 -19.016  1.00  0.95           C  
ATOM   2496  O   VAL A 325     -29.169 -10.796 -19.947  1.00  0.94           O  
ATOM   2497  CG1 VAL A 325     -30.528  -7.568 -19.852  1.00  0.93           C  
ATOM   2498  CG2 VAL A 325     -28.866  -6.851 -18.111  1.00  0.93           C  
ATOM   2499  N   TYR A 326     -31.101 -11.055 -18.900  1.00  0.97           N  
ATOM   2500  CA  TYR A 326     -31.695 -12.003 -19.837  1.00  0.97           C  
ATOM   2501  C   TYR A 326     -32.527 -11.280 -20.889  1.00  0.97           C  
ATOM   2502  CB  TYR A 326     -32.563 -13.022 -19.093  1.00  0.97           C  
ATOM   2503  O   TYR A 326     -33.520 -10.625 -20.562  1.00  0.96           O  
ATOM   2504  CG  TYR A 326     -31.817 -13.797 -18.034  1.00  0.96           C  
ATOM   2505  CD1 TYR A 326     -31.123 -14.961 -18.355  1.00  0.95           C  
ATOM   2506  CD2 TYR A 326     -31.806 -13.368 -16.711  1.00  0.95           C  
ATOM   2507  CE1 TYR A 326     -30.436 -15.680 -17.382  1.00  0.94           C  
ATOM   2508  CE2 TYR A 326     -31.122 -14.079 -15.730  1.00  0.94           C  
ATOM   2509  OH  TYR A 326     -29.762 -15.939 -15.108  1.00  0.92           O  
ATOM   2510  CZ  TYR A 326     -30.441 -15.231 -16.075  1.00  0.94           C  
ATOM   2511  N   THR A 327     -32.111 -11.440 -22.153  1.00  0.96           N  
ATOM   2512  CA  THR A 327     -32.812 -10.848 -23.288  1.00  0.96           C  
ATOM   2513  C   THR A 327     -33.805 -11.840 -23.887  1.00  0.96           C  
ATOM   2514  CB  THR A 327     -31.824 -10.388 -24.376  1.00  0.96           C  
ATOM   2515  O   THR A 327     -33.443 -12.975 -24.204  1.00  0.95           O  
ATOM   2516  CG2 THR A 327     -32.550  -9.676 -25.513  1.00  0.93           C  
ATOM   2517  OG1 THR A 327     -30.869  -9.489 -23.797  1.00  0.93           O  
ATOM   2518  N   TYR A 328     -35.034 -11.343 -24.051  1.00  0.97           N  
ATOM   2519  CA  TYR A 328     -36.128 -12.106 -24.643  1.00  0.97           C  
ATOM   2520  C   TYR A 328     -36.654 -11.420 -25.898  1.00  0.96           C  
ATOM   2521  CB  TYR A 328     -37.264 -12.290 -23.633  1.00  0.97           C  
ATOM   2522  O   TYR A 328     -36.616 -10.192 -26.004  1.00  0.94           O  
ATOM   2523  CG  TYR A 328     -36.882 -13.126 -22.436  1.00  0.96           C  
ATOM   2524  CD1 TYR A 328     -37.152 -14.493 -22.402  1.00  0.95           C  
ATOM   2525  CD2 TYR A 328     -36.252 -12.553 -21.336  1.00  0.95           C  
ATOM   2526  CE1 TYR A 328     -36.804 -15.267 -21.300  1.00  0.95           C  
ATOM   2527  CE2 TYR A 328     -35.900 -13.318 -20.229  1.00  0.95           C  
ATOM   2528  OH  TYR A 328     -35.832 -15.434 -19.127  1.00  0.93           O  
ATOM   2529  CZ  TYR A 328     -36.179 -14.672 -20.221  1.00  0.94           C  
ATOM   2530  N   TYR A 329     -37.096 -12.214 -26.876  1.00  0.94           N  
ATOM   2531  CA  TYR A 329     -37.890 -11.776 -28.018  1.00  0.95           C  
ATOM   2532  C   TYR A 329     -39.265 -12.433 -28.011  1.00  0.93           C  
ATOM   2533  CB  TYR A 329     -37.166 -12.093 -29.330  1.00  0.94           C  
ATOM   2534  O   TYR A 329     -39.385 -13.639 -28.241  1.00  0.91           O  
ATOM   2535  CG  TYR A 329     -37.868 -11.560 -30.555  1.00  0.91           C  
ATOM   2536  CD1 TYR A 329     -37.610 -10.274 -31.025  1.00  0.86           C  
ATOM   2537  CD2 TYR A 329     -38.792 -12.339 -31.244  1.00  0.86           C  
ATOM   2538  CE1 TYR A 329     -38.256  -9.777 -32.152  1.00  0.90           C  
ATOM   2539  CE2 TYR A 329     -39.443 -11.852 -32.372  1.00  0.90           C  
ATOM   2540  OH  TYR A 329     -39.811 -10.086 -33.935  1.00  0.82           O  
ATOM   2541  CZ  TYR A 329     -39.169 -10.573 -32.818  1.00  0.89           C  
ATOM   2542  N   ASN A 330     -40.404 -11.646 -27.655  1.00  0.94           N  
ATOM   2543  CA  ASN A 330     -41.778 -12.115 -27.510  1.00  0.95           C  
ATOM   2544  C   ASN A 330     -41.844 -13.423 -26.727  1.00  0.94           C  
ATOM   2545  CB  ASN A 330     -42.435 -12.284 -28.882  1.00  0.92           C  
ATOM   2546  O   ASN A 330     -42.373 -14.421 -27.220  1.00  0.92           O  
ATOM   2547  CG  ASN A 330     -42.754 -10.958 -29.544  1.00  0.85           C  
ATOM   2548  ND2 ASN A 330     -42.166 -10.721 -30.711  1.00  0.84           N  
ATOM   2549  OD1 ASN A 330     -43.521 -10.152 -29.010  1.00  0.81           O  
ATOM   2550  N   GLY A 331     -41.117 -13.539 -25.570  1.00  0.94           N  
ATOM   2551  CA  GLY A 331     -41.152 -14.617 -24.594  1.00  0.94           C  
ATOM   2552  C   GLY A 331     -40.146 -15.715 -24.882  1.00  0.93           C  
ATOM   2553  O   GLY A 331     -39.959 -16.621 -24.067  1.00  0.92           O  
ATOM   2554  N   VAL A 332     -39.352 -15.688 -25.963  1.00  0.96           N  
ATOM   2555  CA  VAL A 332     -38.273 -16.629 -26.244  1.00  0.96           C  
ATOM   2556  C   VAL A 332     -36.936 -16.022 -25.828  1.00  0.96           C  
ATOM   2557  CB  VAL A 332     -38.238 -17.022 -27.738  1.00  0.96           C  
ATOM   2558  O   VAL A 332     -36.593 -14.913 -26.246  1.00  0.96           O  
ATOM   2559  CG1 VAL A 332     -37.142 -18.054 -27.999  1.00  0.95           C  
ATOM   2560  CG2 VAL A 332     -39.598 -17.560 -28.180  1.00  0.95           C  
ATOM   2561  N   ARG A 333     -36.179 -16.672 -25.040  1.00  0.96           N  
ATOM   2562  CA  ARG A 333     -34.870 -16.212 -24.587  1.00  0.96           C  
ATOM   2563  C   ARG A 333     -33.862 -16.213 -25.732  1.00  0.96           C  
ATOM   2564  CB  ARG A 333     -34.360 -17.086 -23.440  1.00  0.95           C  
ATOM   2565  O   ARG A 333     -33.587 -17.260 -26.323  1.00  0.95           O  
ATOM   2566  CG  ARG A 333     -33.088 -16.568 -22.789  1.00  0.94           C  
ATOM   2567  CD  ARG A 333     -32.709 -17.385 -21.561  1.00  0.92           C  
ATOM   2568  NE  ARG A 333     -31.398 -17.004 -21.043  1.00  0.91           N  
ATOM   2569  NH1 ARG A 333     -31.305 -18.684 -19.460  1.00  0.87           N  
ATOM   2570  NH2 ARG A 333     -29.572 -17.198 -19.665  1.00  0.86           N  
ATOM   2571  CZ  ARG A 333     -30.761 -17.630 -20.057  1.00  0.89           C  
ATOM   2572  N   VAL A 334     -33.175 -15.094 -26.010  1.00  0.95           N  
ATOM   2573  CA  VAL A 334     -32.176 -14.851 -27.045  1.00  0.96           C  
ATOM   2574  C   VAL A 334     -30.777 -15.082 -26.478  1.00  0.95           C  
ATOM   2575  CB  VAL A 334     -32.289 -13.420 -27.618  1.00  0.95           C  
ATOM   2576  O   VAL A 334     -29.913 -15.649 -27.151  1.00  0.93           O  
ATOM   2577  CG1 VAL A 334     -31.289 -13.214 -28.755  1.00  0.92           C  
ATOM   2578  CG2 VAL A 334     -33.713 -13.150 -28.099  1.00  0.92           C  
ATOM   2579  N   GLY A 335     -30.537 -14.706 -25.202  1.00  0.95           N  
ATOM   2580  CA  GLY A 335     -29.278 -14.859 -24.490  1.00  0.96           C  
ATOM   2581  C   GLY A 335     -29.225 -14.071 -23.195  1.00  0.96           C  
ATOM   2582  O   GLY A 335     -30.245 -13.556 -22.733  1.00  0.95           O  
ATOM   2583  N   SER A 336     -28.112 -14.040 -22.601  1.00  0.96           N  
ATOM   2584  CA  SER A 336     -27.913 -13.229 -21.404  1.00  0.96           C  
ATOM   2585  C   SER A 336     -26.567 -12.512 -21.439  1.00  0.95           C  
ATOM   2586  CB  SER A 336     -28.005 -14.096 -20.148  1.00  0.95           C  
ATOM   2587  O   SER A 336     -25.627 -12.977 -22.087  1.00  0.93           O  
ATOM   2588  OG  SER A 336     -27.037 -15.131 -20.179  1.00  0.90           O  
ATOM   2589  N   THR A 337     -26.415 -11.348 -20.797  1.00  0.95           N  
ATOM   2590  CA  THR A 337     -25.192 -10.590 -20.557  1.00  0.95           C  
ATOM   2591  C   THR A 337     -25.016 -10.306 -19.068  1.00  0.95           C  
ATOM   2592  CB  THR A 337     -25.195  -9.263 -21.339  1.00  0.94           C  
ATOM   2593  O   THR A 337     -25.989 -10.029 -18.364  1.00  0.94           O  
ATOM   2594  CG2 THR A 337     -25.145  -9.511 -22.843  1.00  0.86           C  
ATOM   2595  OG1 THR A 337     -26.387  -8.533 -21.025  1.00  0.86           O  
ATOM   2596  N   ASP A 338     -23.788 -10.434 -18.627  1.00  0.95           N  
ATOM   2597  CA  ASP A 338     -23.428 -10.085 -17.257  1.00  0.95           C  
ATOM   2598  C   ASP A 338     -22.668  -8.761 -17.208  1.00  0.94           C  
ATOM   2599  CB  ASP A 338     -22.588 -11.196 -16.623  1.00  0.94           C  
ATOM   2600  O   ASP A 338     -21.788  -8.514 -18.035  1.00  0.92           O  
ATOM   2601  CG  ASP A 338     -23.392 -12.450 -16.325  1.00  0.92           C  
ATOM   2602  OD1 ASP A 338     -24.638 -12.410 -16.411  1.00  0.91           O  
ATOM   2603  OD2 ASP A 338     -22.773 -13.486 -15.999  1.00  0.92           O  
ATOM   2604  N   TYR A 339     -23.026  -7.910 -16.224  1.00  0.93           N  
ATOM   2605  CA  TYR A 339     -22.382  -6.634 -15.934  1.00  0.94           C  
ATOM   2606  C   TYR A 339     -21.920  -6.573 -14.483  1.00  0.93           C  
ATOM   2607  CB  TYR A 339     -23.334  -5.471 -16.228  1.00  0.93           C  
ATOM   2608  O   TYR A 339     -22.717  -6.775 -13.563  1.00  0.92           O  
ATOM   2609  CG  TYR A 339     -22.682  -4.113 -16.133  1.00  0.90           C  
ATOM   2610  CD1 TYR A 339     -21.990  -3.574 -17.215  1.00  0.86           C  
ATOM   2611  CD2 TYR A 339     -22.755  -3.368 -14.961  1.00  0.86           C  
ATOM   2612  CE1 TYR A 339     -21.385  -2.324 -17.131  1.00  0.87           C  
ATOM   2613  CE2 TYR A 339     -22.154  -2.117 -14.866  1.00  0.86           C  
ATOM   2614  OH  TYR A 339     -20.877  -0.366 -15.866  1.00  0.79           O  
ATOM   2615  CZ  TYR A 339     -21.473  -1.604 -15.954  1.00  0.86           C  
ATOM   2616  N   GLY A 340     -20.676  -6.421 -14.245  1.00  0.91           N  
ATOM   2617  CA  GLY A 340     -20.115  -6.309 -12.907  1.00  0.92           C  
ATOM   2618  C   GLY A 340     -20.390  -4.968 -12.255  1.00  0.91           C  
ATOM   2619  O   GLY A 340     -20.182  -3.919 -12.869  1.00  0.90           O  
ATOM   2620  N   MET A 341     -20.754  -4.918 -10.922  1.00  0.93           N  
ATOM   2621  CA  MET A 341     -20.886  -3.745 -10.063  1.00  0.94           C  
ATOM   2622  C   MET A 341     -20.366  -4.037  -8.659  1.00  0.94           C  
ATOM   2623  CB  MET A 341     -22.344  -3.288  -9.996  1.00  0.93           C  
ATOM   2624  O   MET A 341     -20.044  -5.182  -8.338  1.00  0.93           O  
ATOM   2625  CG  MET A 341     -23.272  -4.293  -9.333  1.00  0.90           C  
ATOM   2626  SD  MET A 341     -24.995  -3.677  -9.199  1.00  0.91           S  
ATOM   2627  CE  MET A 341     -24.802  -2.476  -7.852  1.00  0.85           C  
ATOM   2628  N   THR A 342     -20.295  -3.051  -7.879  1.00  0.91           N  
ATOM   2629  CA  THR A 342     -19.876  -3.216  -6.491  1.00  0.93           C  
ATOM   2630  C   THR A 342     -20.841  -2.506  -5.547  1.00  0.93           C  
ATOM   2631  CB  THR A 342     -18.450  -2.678  -6.271  1.00  0.91           C  
ATOM   2632  O   THR A 342     -21.128  -1.319  -5.720  1.00  0.93           O  
ATOM   2633  CG2 THR A 342     -17.975  -2.944  -4.846  1.00  0.91           C  
ATOM   2634  OG1 THR A 342     -17.556  -3.322  -7.188  1.00  0.91           O  
ATOM   2635  N   TYR A 343     -21.313  -3.215  -4.450  1.00  0.92           N  
ATOM   2636  CA  TYR A 343     -22.043  -2.616  -3.338  1.00  0.93           C  
ATOM   2637  C   TYR A 343     -21.085  -2.089  -2.277  1.00  0.92           C  
ATOM   2638  CB  TYR A 343     -23.004  -3.633  -2.715  1.00  0.92           C  
ATOM   2639  O   TYR A 343     -20.122  -2.766  -1.911  1.00  0.91           O  
ATOM   2640  CG  TYR A 343     -24.301  -3.786  -3.473  1.00  0.91           C  
ATOM   2641  CD1 TYR A 343     -25.218  -2.740  -3.540  1.00  0.88           C  
ATOM   2642  CD2 TYR A 343     -24.611  -4.976  -4.121  1.00  0.88           C  
ATOM   2643  CE1 TYR A 343     -26.416  -2.877  -4.235  1.00  0.89           C  
ATOM   2644  CE2 TYR A 343     -25.805  -5.125  -4.819  1.00  0.87           C  
ATOM   2645  OH  TYR A 343     -27.883  -4.213  -5.561  1.00  0.85           O  
ATOM   2646  CZ  TYR A 343     -26.699  -4.071  -4.871  1.00  0.87           C  
ATOM   2647  N   TYR A 344     -21.382  -0.999  -1.780  1.00  0.93           N  
ATOM   2648  CA  TYR A 344     -20.621  -0.359  -0.713  1.00  0.93           C  
ATOM   2649  C   TYR A 344     -21.496  -0.118   0.512  1.00  0.93           C  
ATOM   2650  CB  TYR A 344     -20.025   0.966  -1.198  1.00  0.92           C  
ATOM   2651  O   TYR A 344     -22.675   0.220   0.383  1.00  0.92           O  
ATOM   2652  CG  TYR A 344     -18.846   0.797  -2.125  1.00  0.88           C  
ATOM   2653  CD1 TYR A 344     -17.540   0.879  -1.647  1.00  0.85           C  
ATOM   2654  CD2 TYR A 344     -19.035   0.557  -3.482  1.00  0.85           C  
ATOM   2655  CE1 TYR A 344     -16.451   0.727  -2.498  1.00  0.85           C  
ATOM   2656  CE2 TYR A 344     -17.953   0.403  -4.343  1.00  0.84           C  
ATOM   2657  OH  TYR A 344     -15.593   0.337  -4.690  1.00  0.80           O  
ATOM   2658  CZ  TYR A 344     -16.667   0.489  -3.842  1.00  0.83           C  
ATOM   2659  N   VAL A 345     -20.895  -0.235   1.687  1.00  0.92           N  
ATOM   2660  CA  VAL A 345     -21.444   0.234   2.955  1.00  0.93           C  
ATOM   2661  C   VAL A 345     -21.116   1.713   3.145  1.00  0.90           C  
ATOM   2662  CB  VAL A 345     -20.905  -0.589   4.146  1.00  0.91           C  
ATOM   2663  O   VAL A 345     -19.945   2.101   3.143  1.00  0.86           O  
ATOM   2664  CG1 VAL A 345     -21.498  -0.087   5.462  1.00  0.88           C  
ATOM   2665  CG2 VAL A 345     -21.210  -2.073   3.950  1.00  0.88           C  
ATOM   2666  N   ARG A 346     -22.080   2.572   3.208  1.00  0.91           N  
ATOM   2667  CA  ARG A 346     -21.873   3.987   3.500  1.00  0.91           C  
ATOM   2668  C   ARG A 346     -21.292   4.179   4.897  1.00  0.91           C  
ATOM   2669  CB  ARG A 346     -23.187   4.761   3.369  1.00  0.90           C  
ATOM   2670  O   ARG A 346     -21.960   3.906   5.896  1.00  0.89           O  
ATOM   2671  CG  ARG A 346     -23.020   6.271   3.429  1.00  0.88           C  
ATOM   2672  CD  ARG A 346     -24.359   6.990   3.342  1.00  0.86           C  
ATOM   2673  NE  ARG A 346     -25.020   6.746   2.063  1.00  0.85           N  
ATOM   2674  NH1 ARG A 346     -24.206   8.652   1.043  1.00  0.80           N  
ATOM   2675  NH2 ARG A 346     -25.575   7.223  -0.114  1.00  0.78           N  
ATOM   2676  CZ  ARG A 346     -24.932   7.541   1.000  1.00  0.83           C  
ATOM   2677  N   SER A 347     -20.105   4.773   5.006  1.00  0.89           N  
ATOM   2678  CA  SER A 347     -19.337   4.866   6.243  1.00  0.91           C  
ATOM   2679  C   SER A 347     -20.026   5.774   7.256  1.00  0.89           C  
ATOM   2680  CB  SER A 347     -17.925   5.382   5.961  1.00  0.87           C  
ATOM   2681  O   SER A 347     -20.007   5.501   8.458  1.00  0.87           O  
ATOM   2682  OG  SER A 347     -17.966   6.704   5.452  1.00  0.72           O  
ATOM   2683  N   SER A 348     -20.698   6.830   6.866  1.00  0.89           N  
ATOM   2684  CA  SER A 348     -21.321   7.830   7.728  1.00  0.89           C  
ATOM   2685  C   SER A 348     -22.433   7.216   8.572  1.00  0.88           C  
ATOM   2686  CB  SER A 348     -21.881   8.983   6.893  1.00  0.88           C  
ATOM   2687  O   SER A 348     -22.558   7.520   9.760  1.00  0.86           O  
ATOM   2688  OG  SER A 348     -22.717   8.495   5.858  1.00  0.88           O  
ATOM   2689  N   ASN A 349     -23.222   6.230   7.993  1.00  0.91           N  
ATOM   2690  CA  ASN A 349     -24.418   5.675   8.618  1.00  0.92           C  
ATOM   2691  C   ASN A 349     -24.136   4.322   9.264  1.00  0.93           C  
ATOM   2692  CB  ASN A 349     -25.550   5.551   7.596  1.00  0.89           C  
ATOM   2693  O   ASN A 349     -25.013   3.741   9.906  1.00  0.91           O  
ATOM   2694  CG  ASN A 349     -25.990   6.893   7.046  1.00  0.82           C  
ATOM   2695  ND2 ASN A 349     -26.933   6.870   6.111  1.00  0.81           N  
ATOM   2696  OD1 ASN A 349     -25.486   7.942   7.457  1.00  0.78           O  
ATOM   2697  N   ASN A 350     -22.911   3.839   9.196  1.00  0.93           N  
ATOM   2698  CA  ASN A 350     -22.624   2.463   9.589  1.00  0.95           C  
ATOM   2699  C   ASN A 350     -21.444   2.390  10.554  1.00  0.94           C  
ATOM   2700  CB  ASN A 350     -22.355   1.598   8.356  1.00  0.93           C  
ATOM   2701  O   ASN A 350     -20.872   1.319  10.763  1.00  0.92           O  
ATOM   2702  CG  ASN A 350     -23.600   1.364   7.524  1.00  0.89           C  
ATOM   2703  ND2 ASN A 350     -23.712   2.078   6.410  1.00  0.88           N  
ATOM   2704  OD1 ASN A 350     -24.455   0.548   7.880  1.00  0.85           O  
ATOM   2705  N   LYS A 351     -20.991   3.528  11.056  1.00  0.95           N  
ATOM   2706  CA  LYS A 351     -20.009   3.546  12.136  1.00  0.96           C  
ATOM   2707  C   LYS A 351     -20.600   2.984  13.426  1.00  0.97           C  
ATOM   2708  CB  LYS A 351     -19.495   4.968  12.371  1.00  0.95           C  
ATOM   2709  O   LYS A 351     -21.784   3.177  13.708  1.00  0.96           O  
ATOM   2710  CG  LYS A 351     -18.666   5.524  11.224  1.00  0.93           C  
ATOM   2711  CD  LYS A 351     -18.207   6.949  11.505  1.00  0.91           C  
ATOM   2712  CE  LYS A 351     -17.363   7.501  10.364  1.00  0.90           C  
ATOM   2713  NZ  LYS A 351     -16.866   8.879  10.659  1.00  0.89           N  
ATOM   2714  N   PRO A 352     -19.758   2.299  14.238  1.00  0.97           N  
ATOM   2715  CA  PRO A 352     -20.251   1.897  15.557  1.00  0.97           C  
ATOM   2716  C   PRO A 352     -20.761   3.077  16.382  1.00  0.97           C  
ATOM   2717  CB  PRO A 352     -19.024   1.261  16.214  1.00  0.96           C  
ATOM   2718  O   PRO A 352     -20.190   4.169  16.322  1.00  0.96           O  
ATOM   2719  CG  PRO A 352     -18.120   0.910  15.076  1.00  0.92           C  
ATOM   2720  CD  PRO A 352     -18.360   1.884  13.959  1.00  0.91           C  
ATOM   2721  N   THR A 353     -21.857   2.878  17.116  1.00  0.97           N  
ATOM   2722  CA  THR A 353     -22.278   3.824  18.143  1.00  0.97           C  
ATOM   2723  C   THR A 353     -21.429   3.669  19.402  1.00  0.97           C  
ATOM   2724  CB  THR A 353     -23.765   3.638  18.498  1.00  0.95           C  
ATOM   2725  O   THR A 353     -21.320   2.572  19.953  1.00  0.96           O  
ATOM   2726  CG2 THR A 353     -24.660   3.969  17.308  1.00  0.83           C  
ATOM   2727  OG1 THR A 353     -23.991   2.278  18.888  1.00  0.83           O  
ATOM   2728  N   PHE A 354     -20.767   4.742  19.792  1.00  0.96           N  
ATOM   2729  CA  PHE A 354     -19.848   4.753  20.924  1.00  0.97           C  
ATOM   2730  C   PHE A 354     -19.905   6.089  21.655  1.00  0.95           C  
ATOM   2731  CB  PHE A 354     -18.417   4.469  20.459  1.00  0.96           C  
ATOM   2732  O   PHE A 354     -19.843   7.149  21.028  1.00  0.93           O  
ATOM   2733  CG  PHE A 354     -17.442   4.263  21.586  1.00  0.95           C  
ATOM   2734  CD1 PHE A 354     -17.816   3.567  22.729  1.00  0.93           C  
ATOM   2735  CD2 PHE A 354     -16.150   4.766  21.503  1.00  0.93           C  
ATOM   2736  CE1 PHE A 354     -16.915   3.375  23.775  1.00  0.93           C  
ATOM   2737  CE2 PHE A 354     -15.244   4.578  22.544  1.00  0.94           C  
ATOM   2738  CZ  PHE A 354     -15.629   3.883  23.679  1.00  0.94           C  
ATOM   2739  N   THR A 355     -20.091   6.074  22.982  1.00  0.94           N  
ATOM   2740  CA  THR A 355     -20.170   7.255  23.835  1.00  0.94           C  
ATOM   2741  C   THR A 355     -19.071   7.231  24.894  1.00  0.94           C  
ATOM   2742  CB  THR A 355     -21.545   7.358  24.521  1.00  0.92           C  
ATOM   2743  O   THR A 355     -18.604   6.160  25.288  1.00  0.93           O  
ATOM   2744  CG2 THR A 355     -22.669   7.420  23.492  1.00  0.85           C  
ATOM   2745  OG1 THR A 355     -21.741   6.213  25.359  1.00  0.85           O  
ATOM   2746  N   ASP A 356     -18.697   8.395  25.331  1.00  0.91           N  
ATOM   2747  CA  ASP A 356     -17.683   8.530  26.372  1.00  0.91           C  
ATOM   2748  C   ASP A 356     -18.288   8.320  27.759  1.00  0.89           C  
ATOM   2749  CB  ASP A 356     -17.012   9.903  26.293  1.00  0.87           C  
ATOM   2750  O   ASP A 356     -17.566   8.284  28.758  1.00  0.84           O  
ATOM   2751  CG  ASP A 356     -17.963  11.046  26.598  1.00  0.81           C  
ATOM   2752  OD1 ASP A 356     -19.189  10.887  26.409  1.00  0.75           O  
ATOM   2753  OD2 ASP A 356     -17.483  12.117  27.029  1.00  0.81           O  
ATOM   2754  N   ALA A 357     -19.694   8.091  27.731  1.00  0.87           N  
ATOM   2755  CA  ALA A 357     -20.426   7.864  28.974  1.00  0.86           C  
ATOM   2756  C   ALA A 357     -20.034   6.532  29.607  1.00  0.81           C  
ATOM   2757  CB  ALA A 357     -21.931   7.906  28.720  1.00  0.81           C  
ATOM   2758  O   ALA A 357     -20.095   5.487  28.956  1.00  0.74           O  
ATOM   2759  N   GLY A 358     -19.229   6.461  30.685  1.00  0.87           N  
ATOM   2760  CA  GLY A 358     -18.842   5.330  31.513  1.00  0.88           C  
ATOM   2761  C   GLY A 358     -17.397   4.911  31.314  1.00  0.87           C  
ATOM   2762  O   GLY A 358     -16.899   4.030  32.016  1.00  0.84           O  
ATOM   2763  N   ILE A 359     -16.757   5.512  30.269  1.00  0.92           N  
ATOM   2764  CA  ILE A 359     -15.316   5.289  30.217  1.00  0.92           C  
ATOM   2765  C   ILE A 359     -14.658   5.876  31.464  1.00  0.90           C  
ATOM   2766  CB  ILE A 359     -14.694   5.903  28.943  1.00  0.90           C  
ATOM   2767  O   ILE A 359     -14.822   7.062  31.760  1.00  0.87           O  
ATOM   2768  CG1 ILE A 359     -15.308   5.268  27.690  1.00  0.87           C  
ATOM   2769  CG2 ILE A 359     -13.172   5.737  28.952  1.00  0.86           C  
ATOM   2770  CD1 ILE A 359     -14.931   5.970  26.392  1.00  0.83           C  
ATOM   2771  N   PHE A 360     -13.966   5.047  32.234  1.00  0.92           N  
ATOM   2772  CA  PHE A 360     -13.231   5.569  33.380  1.00  0.92           C  
ATOM   2773  C   PHE A 360     -11.759   5.182  33.302  1.00  0.93           C  
ATOM   2774  CB  PHE A 360     -13.840   5.058  34.690  1.00  0.89           C  
ATOM   2775  O   PHE A 360     -11.381   4.315  32.512  1.00  0.91           O  
ATOM   2776  CG  PHE A 360     -13.851   3.557  34.808  1.00  0.81           C  
ATOM   2777  CD1 PHE A 360     -14.811   2.802  34.146  1.00  0.76           C  
ATOM   2778  CD2 PHE A 360     -12.902   2.903  35.581  1.00  0.76           C  
ATOM   2779  CE1 PHE A 360     -14.825   1.413  34.253  1.00  0.72           C  
ATOM   2780  CE2 PHE A 360     -12.909   1.515  35.694  1.00  0.69           C  
ATOM   2781  CZ  PHE A 360     -13.872   0.772  35.030  1.00  0.71           C  
ATOM   2782  N   TYR A 361     -10.895   5.830  33.852  1.00  0.93           N  
ATOM   2783  CA  TYR A 361      -9.492   5.513  34.093  1.00  0.93           C  
ATOM   2784  C   TYR A 361      -9.202   5.427  35.587  1.00  0.92           C  
ATOM   2785  CB  TYR A 361      -8.584   6.562  33.445  1.00  0.91           C  
ATOM   2786  O   TYR A 361      -9.803   6.149  36.385  1.00  0.89           O  
ATOM   2787  CG  TYR A 361      -8.813   7.963  33.958  1.00  0.87           C  
ATOM   2788  CD1 TYR A 361      -9.736   8.808  33.345  1.00  0.82           C  
ATOM   2789  CD2 TYR A 361      -8.106   8.446  35.054  1.00  0.82           C  
ATOM   2790  CE1 TYR A 361      -9.949  10.100  33.813  1.00  0.81           C  
ATOM   2791  CE2 TYR A 361      -8.311   9.737  35.530  1.00  0.79           C  
ATOM   2792  OH  TYR A 361      -9.440  11.834  35.371  1.00  0.66           O  
ATOM   2793  CZ  TYR A 361      -9.233  10.555  34.904  1.00  0.80           C  
ATOM   2794  N   THR A 362      -8.412   4.464  35.928  1.00  0.91           N  
ATOM   2795  CA  THR A 362      -8.054   4.174  37.312  1.00  0.91           C  
ATOM   2796  C   THR A 362      -6.540   4.214  37.498  1.00  0.92           C  
ATOM   2797  CB  THR A 362      -8.592   2.800  37.752  1.00  0.89           C  
ATOM   2798  O   THR A 362      -5.786   3.925  36.567  1.00  0.91           O  
ATOM   2799  CG2 THR A 362     -10.117   2.771  37.720  1.00  0.77           C  
ATOM   2800  OG1 THR A 362      -8.087   1.790  36.870  1.00  0.78           O  
ATOM   2801  N   ASP A 363      -6.094   4.557  38.681  1.00  0.91           N  
ATOM   2802  CA  ASP A 363      -4.734   4.332  39.161  1.00  0.92           C  
ATOM   2803  C   ASP A 363      -4.560   2.902  39.668  1.00  0.91           C  
ATOM   2804  CB  ASP A 363      -4.383   5.329  40.267  1.00  0.90           C  
ATOM   2805  O   ASP A 363      -5.274   2.469  40.575  1.00  0.89           O  
ATOM   2806  CG  ASP A 363      -2.920   5.276  40.671  1.00  0.88           C  
ATOM   2807  OD1 ASP A 363      -2.175   4.417  40.152  1.00  0.87           O  
ATOM   2808  OD2 ASP A 363      -2.509   6.099  41.517  1.00  0.88           O  
ATOM   2809  N   THR A 364      -3.624   2.137  39.136  1.00  0.92           N  
ATOM   2810  CA  THR A 364      -3.397   0.753  39.538  1.00  0.92           C  
ATOM   2811  C   THR A 364      -2.263   0.664  40.555  1.00  0.92           C  
ATOM   2812  CB  THR A 364      -3.071  -0.135  38.323  1.00  0.91           C  
ATOM   2813  O   THR A 364      -1.947  -0.421  41.048  1.00  0.90           O  
ATOM   2814  CG2 THR A 364      -4.260  -0.224  37.372  1.00  0.87           C  
ATOM   2815  OG1 THR A 364      -1.952   0.418  37.620  1.00  0.88           O  
ATOM   2816  N   ASN A 365      -1.640   1.739  40.898  1.00  0.93           N  
ATOM   2817  CA  ASN A 365      -0.677   1.796  41.992  1.00  0.93           C  
ATOM   2818  C   ASN A 365      -1.370   1.969  43.341  1.00  0.93           C  
ATOM   2819  CB  ASN A 365       0.330   2.926  41.764  1.00  0.93           C  
ATOM   2820  O   ASN A 365      -1.933   3.029  43.623  1.00  0.92           O  
ATOM   2821  CG  ASN A 365       1.401   2.980  42.835  1.00  0.91           C  
ATOM   2822  ND2 ASN A 365       2.459   3.740  42.578  1.00  0.91           N  
ATOM   2823  OD1 ASN A 365       1.278   2.343  43.885  1.00  0.90           O  
ATOM   2824  N   PRO A 366      -1.328   0.952  44.269  1.00  0.92           N  
ATOM   2825  CA  PRO A 366      -2.078   0.986  45.526  1.00  0.92           C  
ATOM   2826  C   PRO A 366      -1.652   2.136  46.436  1.00  0.91           C  
ATOM   2827  CB  PRO A 366      -1.754  -0.366  46.167  1.00  0.90           C  
ATOM   2828  O   PRO A 366      -2.461   2.639  47.221  1.00  0.90           O  
ATOM   2829  CG  PRO A 366      -1.415  -1.261  45.019  1.00  0.88           C  
ATOM   2830  CD  PRO A 366      -0.785  -0.432  43.937  1.00  0.88           C  
ATOM   2831  N   THR A 367      -0.406   2.666  46.388  1.00  0.91           N  
ATOM   2832  CA  THR A 367       0.074   3.801  47.169  1.00  0.92           C  
ATOM   2833  C   THR A 367      -0.603   5.092  46.718  1.00  0.92           C  
ATOM   2834  CB  THR A 367       1.602   3.952  47.053  1.00  0.89           C  
ATOM   2835  O   THR A 367      -1.105   5.856  47.545  1.00  0.90           O  
ATOM   2836  CG2 THR A 367       2.124   5.017  48.011  1.00  0.77           C  
ATOM   2837  OG1 THR A 367       2.225   2.699  47.364  1.00  0.81           O  
ATOM   2838  N   THR A 368      -0.705   5.358  45.361  1.00  0.93           N  
ATOM   2839  CA  THR A 368      -1.329   6.572  44.847  1.00  0.93           C  
ATOM   2840  C   THR A 368      -2.851   6.453  44.877  1.00  0.92           C  
ATOM   2841  CB  THR A 368      -0.864   6.875  43.411  1.00  0.92           C  
ATOM   2842  O   THR A 368      -3.550   7.427  45.164  1.00  0.91           O  
ATOM   2843  CG2 THR A 368       0.594   7.322  43.388  1.00  0.86           C  
ATOM   2844  OG1 THR A 368      -1.003   5.694  42.611  1.00  0.87           O  
ATOM   2845  N   LEU A 369      -3.397   5.263  44.735  1.00  0.91           N  
ATOM   2846  CA  LEU A 369      -4.827   4.989  44.825  1.00  0.91           C  
ATOM   2847  C   LEU A 369      -5.362   5.342  46.209  1.00  0.90           C  
ATOM   2848  CB  LEU A 369      -5.112   3.517  44.516  1.00  0.89           C  
ATOM   2849  O   LEU A 369      -6.441   5.927  46.331  1.00  0.89           O  
ATOM   2850  CG  LEU A 369      -6.580   3.090  44.545  1.00  0.84           C  
ATOM   2851  CD1 LEU A 369      -7.365   3.816  43.458  1.00  0.78           C  
ATOM   2852  CD2 LEU A 369      -6.701   1.579  44.380  1.00  0.78           C  
ATOM   2853  N   ASN A 370      -4.605   5.096  47.299  1.00  0.90           N  
ATOM   2854  CA  ASN A 370      -4.980   5.470  48.659  1.00  0.91           C  
ATOM   2855  C   ASN A 370      -5.037   6.985  48.828  1.00  0.89           C  
ATOM   2856  CB  ASN A 370      -4.008   4.859  49.671  1.00  0.88           C  
ATOM   2857  O   ASN A 370      -5.809   7.495  49.642  1.00  0.87           O  
ATOM   2858  CG  ASN A 370      -4.210   3.367  49.847  1.00  0.82           C  
ATOM   2859  ND2 ASN A 370      -3.142   2.661  50.197  1.00  0.82           N  
ATOM   2860  OD1 ASN A 370      -5.318   2.852  49.669  1.00  0.79           O  
ATOM   2861  N   ILE A 371      -4.315   7.721  48.022  1.00  0.91           N  
ATOM   2862  CA  ILE A 371      -4.253   9.178  48.047  1.00  0.92           C  
ATOM   2863  C   ILE A 371      -5.317   9.757  47.117  1.00  0.90           C  
ATOM   2864  CB  ILE A 371      -2.852   9.691  47.644  1.00  0.90           C  
ATOM   2865  O   ILE A 371      -6.070  10.652  47.506  1.00  0.87           O  
ATOM   2866  CG1 ILE A 371      -1.798   9.210  48.648  1.00  0.85           C  
ATOM   2867  CG2 ILE A 371      -2.847  11.219  47.534  1.00  0.84           C  
ATOM   2868  CD1 ILE A 371      -0.366   9.527  48.241  1.00  0.81           C  
ATOM   2869  N   THR A 372      -5.511   9.212  45.895  1.00  0.89           N  
ATOM   2870  CA  THR A 372      -6.432   9.752  44.901  1.00  0.88           C  
ATOM   2871  C   THR A 372      -7.857   9.276  45.168  1.00  0.86           C  
ATOM   2872  CB  THR A 372      -6.013   9.349  43.475  1.00  0.86           C  
ATOM   2873  O   THR A 372      -8.821   9.933  44.770  1.00  0.82           O  
ATOM   2874  CG2 THR A 372      -4.674   9.975  43.098  1.00  0.83           C  
ATOM   2875  OG1 THR A 372      -5.898   7.922  43.402  1.00  0.83           O  
ATOM   2876  N   ALA A 373      -8.089   8.206  46.045  1.00  0.82           N  
ATOM   2877  CA  ALA A 373      -9.367   7.590  46.394  1.00  0.80           C  
ATOM   2878  C   ALA A 373     -10.183   7.275  45.144  1.00  0.78           C  
ATOM   2879  CB  ALA A 373     -10.160   8.501  47.328  1.00  0.75           C  
ATOM   2880  O   ALA A 373     -11.393   7.512  45.109  1.00  0.72           O  
ATOM   2881  N   ASP A 374      -9.553   6.908  43.991  1.00  0.75           N  
ATOM   2882  CA  ASP A 374     -10.149   6.568  42.702  1.00  0.74           C  
ATOM   2883  C   ASP A 374     -10.962   7.735  42.148  1.00  0.76           C  
ATOM   2884  CB  ASP A 374     -11.032   5.325  42.830  1.00  0.66           C  
ATOM   2885  O   ASP A 374     -12.003   7.531  41.520  1.00  0.70           O  
ATOM   2886  CG  ASP A 374     -11.308   4.654  41.497  1.00  0.62           C  
ATOM   2887  OD1 ASP A 374     -10.712   5.058  40.475  1.00  0.58           O  
ATOM   2888  OD2 ASP A 374     -12.133   3.715  41.466  1.00  0.62           O  
ATOM   2889  N   ASP A 375     -10.711   8.942  42.576  1.00  0.71           N  
ATOM   2890  CA  ASP A 375     -11.362  10.167  42.123  1.00  0.75           C  
ATOM   2891  C   ASP A 375     -10.979  10.490  40.680  1.00  0.73           C  
ATOM   2892  CB  ASP A 375     -10.999  11.338  43.038  1.00  0.64           C  
ATOM   2893  O   ASP A 375     -11.135  11.628  40.231  1.00  0.67           O  
ATOM   2894  CG  ASP A 375     -11.767  11.326  44.349  1.00  0.58           C  
ATOM   2895  OD1 ASP A 375     -12.971  10.991  44.347  1.00  0.55           O  
ATOM   2896  OD2 ASP A 375     -11.163  11.658  45.392  1.00  0.67           O  
ATOM   2897  N   GLN A 376     -10.444   9.468  39.882  1.00  0.80           N  
ATOM   2898  CA  GLN A 376      -9.961   9.723  38.529  1.00  0.82           C  
ATOM   2899  C   GLN A 376      -8.859  10.779  38.529  1.00  0.83           C  
ATOM   2900  CB  GLN A 376     -11.110  10.164  37.622  1.00  0.74           C  
ATOM   2901  O   GLN A 376      -8.942  11.770  37.800  1.00  0.77           O  
ATOM   2902  CG  GLN A 376     -12.213   9.123  37.477  1.00  0.67           C  
ATOM   2903  CD  GLN A 376     -13.163   9.431  36.335  1.00  0.64           C  
ATOM   2904  NE2 GLN A 376     -13.557   8.399  35.597  1.00  0.61           N  
ATOM   2905  OE1 GLN A 376     -13.542  10.587  36.120  1.00  0.70           O  
ATOM   2906  N   TYR A 377      -8.037  10.701  39.364  1.00  0.91           N  
ATOM   2907  CA  TYR A 377      -6.793  11.463  39.325  1.00  0.92           C  
ATOM   2908  C   TYR A 377      -5.591  10.536  39.188  1.00  0.91           C  
ATOM   2909  CB  TYR A 377      -6.649  12.322  40.584  1.00  0.90           C  
ATOM   2910  O   TYR A 377      -5.545   9.472  39.810  1.00  0.90           O  
ATOM   2911  CG  TYR A 377      -7.587  13.504  40.623  1.00  0.89           C  
ATOM   2912  CD1 TYR A 377      -7.182  14.755  40.163  1.00  0.86           C  
ATOM   2913  CD2 TYR A 377      -8.878  13.373  41.122  1.00  0.86           C  
ATOM   2914  CE1 TYR A 377      -8.042  15.848  40.198  1.00  0.86           C  
ATOM   2915  CE2 TYR A 377      -9.747  14.459  41.163  1.00  0.84           C  
ATOM   2916  OH  TYR A 377     -10.176  16.768  40.737  1.00  0.83           O  
ATOM   2917  CZ  TYR A 377      -9.321  15.690  40.699  1.00  0.84           C  
ATOM   2918  N   ILE A 378      -4.649  10.951  38.442  1.00  0.94           N  
ATOM   2919  CA  ILE A 378      -3.343  10.324  38.271  1.00  0.94           C  
ATOM   2920  C   ILE A 378      -2.254  11.243  38.819  1.00  0.94           C  
ATOM   2921  CB  ILE A 378      -3.066   9.991  36.788  1.00  0.93           C  
ATOM   2922  O   ILE A 378      -2.242  12.442  38.531  1.00  0.93           O  
ATOM   2923  CG1 ILE A 378      -4.150   9.055  36.239  1.00  0.85           C  
ATOM   2924  CG2 ILE A 378      -1.675   9.373  36.624  1.00  0.85           C  
ATOM   2925  CD1 ILE A 378      -4.227   7.712  36.953  1.00  0.80           C  
ATOM   2926  N   ILE A 379      -1.424  10.725  39.589  1.00  0.94           N  
ATOM   2927  CA  ILE A 379      -0.301  11.487  40.125  1.00  0.95           C  
ATOM   2928  C   ILE A 379       0.911  11.333  39.208  1.00  0.95           C  
ATOM   2929  CB  ILE A 379       0.053  11.039  41.561  1.00  0.94           C  
ATOM   2930  O   ILE A 379       1.327  10.213  38.902  1.00  0.94           O  
ATOM   2931  CG1 ILE A 379      -1.160  11.200  42.484  1.00  0.93           C  
ATOM   2932  CG2 ILE A 379       1.254  11.826  42.092  1.00  0.93           C  
ATOM   2933  CD1 ILE A 379      -0.939  10.669  43.894  1.00  0.90           C  
ATOM   2934  N   GLN A 380       1.576  12.367  38.850  1.00  0.95           N  
ATOM   2935  CA  GLN A 380       2.702  12.394  37.923  1.00  0.96           C  
ATOM   2936  C   GLN A 380       3.845  11.514  38.420  1.00  0.94           C  
ATOM   2937  CB  GLN A 380       3.195  13.828  37.718  1.00  0.93           C  
ATOM   2938  O   GLN A 380       4.262  11.623  39.575  1.00  0.91           O  
ATOM   2939  CG  GLN A 380       4.398  13.937  36.791  1.00  0.86           C  
ATOM   2940  CD  GLN A 380       4.889  15.364  36.634  1.00  0.82           C  
ATOM   2941  NE2 GLN A 380       5.844  15.567  35.732  1.00  0.88           N  
ATOM   2942  OE1 GLN A 380       4.415  16.277  37.317  1.00  0.87           O  
ATOM   2943  N   GLY A 381       4.255  10.641  37.621  1.00  0.95           N  
ATOM   2944  CA  GLY A 381       5.487   9.896  37.828  1.00  0.95           C  
ATOM   2945  C   GLY A 381       5.351   8.793  38.860  1.00  0.94           C  
ATOM   2946  O   GLY A 381       6.267   7.988  39.042  1.00  0.91           O  
ATOM   2947  N   VAL A 382       4.127   8.651  39.459  1.00  0.95           N  
ATOM   2948  CA  VAL A 382       3.946   7.672  40.525  1.00  0.95           C  
ATOM   2949  C   VAL A 382       2.743   6.785  40.215  1.00  0.95           C  
ATOM   2950  CB  VAL A 382       3.764   8.355  41.899  1.00  0.94           C  
ATOM   2951  O   VAL A 382       2.829   5.558  40.301  1.00  0.94           O  
ATOM   2952  CG1 VAL A 382       3.779   7.321  43.023  1.00  0.90           C  
ATOM   2953  CG2 VAL A 382       4.852   9.405  42.120  1.00  0.90           C  
ATOM   2954  N   SER A 383       1.656   7.285  39.721  1.00  0.94           N  
ATOM   2955  CA  SER A 383       0.451   6.524  39.411  1.00  0.94           C  
ATOM   2956  C   SER A 383       0.636   5.684  38.152  1.00  0.94           C  
ATOM   2957  CB  SER A 383      -0.745   7.461  39.236  1.00  0.93           C  
ATOM   2958  O   SER A 383       1.287   6.118  37.199  1.00  0.93           O  
ATOM   2959  OG  SER A 383      -1.135   8.016  40.480  1.00  0.89           O  
ATOM   2960  N   THR A 384       0.051   4.559  38.107  1.00  0.94           N  
ATOM   2961  CA  THR A 384      -0.056   3.714  36.923  1.00  0.94           C  
ATOM   2962  C   THR A 384      -1.463   3.781  36.336  1.00  0.94           C  
ATOM   2963  CB  THR A 384       0.298   2.251  37.248  1.00  0.92           C  
ATOM   2964  O   THR A 384      -2.435   3.406  36.995  1.00  0.93           O  
ATOM   2965  CG2 THR A 384       1.772   2.110  37.613  1.00  0.80           C  
ATOM   2966  OG1 THR A 384      -0.500   1.805  38.352  1.00  0.81           O  
ATOM   2967  N   LEU A 385      -1.579   4.206  35.074  1.00  0.94           N  
ATOM   2968  CA  LEU A 385      -2.853   4.494  34.425  1.00  0.95           C  
ATOM   2969  C   LEU A 385      -3.417   3.244  33.756  1.00  0.95           C  
ATOM   2970  CB  LEU A 385      -2.688   5.610  33.390  1.00  0.94           C  
ATOM   2971  O   LEU A 385      -2.801   2.692  32.842  1.00  0.94           O  
ATOM   2972  CG  LEU A 385      -3.923   5.949  32.555  1.00  0.93           C  
ATOM   2973  CD1 LEU A 385      -5.003   6.571  33.435  1.00  0.91           C  
ATOM   2974  CD2 LEU A 385      -3.555   6.885  31.409  1.00  0.91           C  
ATOM   2975  N   ARG A 386      -4.614   2.828  34.146  1.00  0.95           N  
ATOM   2976  CA  ARG A 386      -5.461   1.885  33.422  1.00  0.95           C  
ATOM   2977  C   ARG A 386      -6.716   2.572  32.892  1.00  0.95           C  
ATOM   2978  CB  ARG A 386      -5.849   0.710  34.322  1.00  0.94           C  
ATOM   2979  O   ARG A 386      -7.419   3.255  33.639  1.00  0.95           O  
ATOM   2980  CG  ARG A 386      -6.750  -0.312  33.647  1.00  0.94           C  
ATOM   2981  CD  ARG A 386      -7.028  -1.504  34.552  1.00  0.93           C  
ATOM   2982  NE  ARG A 386      -5.848  -2.350  34.707  1.00  0.92           N  
ATOM   2983  NH1 ARG A 386      -6.764  -3.679  36.360  1.00  0.89           N  
ATOM   2984  NH2 ARG A 386      -4.629  -4.068  35.622  1.00  0.88           N  
ATOM   2985  CZ  ARG A 386      -5.750  -3.364  35.563  1.00  0.91           C  
ATOM   2986  N   VAL A 387      -6.986   2.434  31.602  1.00  0.95           N  
ATOM   2987  CA  VAL A 387      -8.242   2.855  30.990  1.00  0.95           C  
ATOM   2988  C   VAL A 387      -9.195   1.666  30.894  1.00  0.95           C  
ATOM   2989  CB  VAL A 387      -8.014   3.470  29.591  1.00  0.95           C  
ATOM   2990  O   VAL A 387      -8.807   0.587  30.441  1.00  0.95           O  
ATOM   2991  CG1 VAL A 387      -9.338   3.916  28.974  1.00  0.93           C  
ATOM   2992  CG2 VAL A 387      -7.039   4.642  29.676  1.00  0.93           C  
ATOM   2993  N   GLU A 388     -10.404   1.801  31.292  1.00  0.95           N  
ATOM   2994  CA  GLU A 388     -11.411   0.745  31.334  1.00  0.95           C  
ATOM   2995  C   GLU A 388     -12.686   1.168  30.611  1.00  0.95           C  
ATOM   2996  CB  GLU A 388     -11.730   0.363  32.782  1.00  0.93           C  
ATOM   2997  O   GLU A 388     -13.155   2.296  30.778  1.00  0.94           O  
ATOM   2998  CG  GLU A 388     -10.532  -0.167  33.556  1.00  0.88           C  
ATOM   2999  CD  GLU A 388     -10.903  -0.753  34.909  1.00  0.86           C  
ATOM   3000  OE1 GLU A 388     -12.073  -0.611  35.332  1.00  0.85           O  
ATOM   3001  OE2 GLU A 388     -10.017  -1.359  35.552  1.00  0.85           O  
ATOM   3002  N   ILE A 389     -13.173   0.346  29.798  1.00  0.95           N  
ATOM   3003  CA  ILE A 389     -14.468   0.433  29.132  1.00  0.96           C  
ATOM   3004  C   ILE A 389     -15.406  -0.637  29.686  1.00  0.95           C  
ATOM   3005  CB  ILE A 389     -14.328   0.281  27.601  1.00  0.95           C  
ATOM   3006  O   ILE A 389     -15.264  -1.821  29.370  1.00  0.94           O  
ATOM   3007  CG1 ILE A 389     -13.241   1.223  27.069  1.00  0.94           C  
ATOM   3008  CG2 ILE A 389     -15.667   0.544  26.907  1.00  0.94           C  
ATOM   3009  CD1 ILE A 389     -12.871   0.981  25.612  1.00  0.92           C  
ATOM   3010  N   PRO A 390     -16.379  -0.247  30.599  1.00  0.93           N  
ATOM   3011  CA  PRO A 390     -17.298  -1.222  31.190  1.00  0.94           C  
ATOM   3012  C   PRO A 390     -18.288  -1.790  30.176  1.00  0.94           C  
ATOM   3013  CB  PRO A 390     -18.025  -0.413  32.268  1.00  0.92           C  
ATOM   3014  O   PRO A 390     -18.449  -1.234  29.086  1.00  0.94           O  
ATOM   3015  CG  PRO A 390     -18.019   0.993  31.760  1.00  0.87           C  
ATOM   3016  CD  PRO A 390     -16.762   1.207  30.966  1.00  0.87           C  
ATOM   3017  N   VAL A 391     -19.007  -2.873  30.440  1.00  0.93           N  
ATOM   3018  CA  VAL A 391     -19.849  -3.644  29.531  1.00  0.94           C  
ATOM   3019  C   VAL A 391     -20.973  -2.762  28.993  1.00  0.94           C  
ATOM   3020  CB  VAL A 391     -20.437  -4.893  30.224  1.00  0.93           C  
ATOM   3021  O   VAL A 391     -21.285  -2.801  27.801  1.00  0.93           O  
ATOM   3022  CG1 VAL A 391     -21.417  -5.613  29.300  1.00  0.90           C  
ATOM   3023  CG2 VAL A 391     -19.318  -5.837  30.661  1.00  0.89           C  
ATOM   3024  N   GLU A 392     -21.475  -1.818  29.896  1.00  0.92           N  
ATOM   3025  CA  GLU A 392     -22.598  -0.920  29.642  1.00  0.93           C  
ATOM   3026  C   GLU A 392     -22.194   0.220  28.712  1.00  0.92           C  
ATOM   3027  CB  GLU A 392     -23.145  -0.358  30.957  1.00  0.90           C  
ATOM   3028  O   GLU A 392     -23.040   0.798  28.027  1.00  0.90           O  
ATOM   3029  CG  GLU A 392     -22.120   0.426  31.764  1.00  0.82           C  
ATOM   3030  CD  GLU A 392     -21.248  -0.455  32.644  1.00  0.75           C  
ATOM   3031  OE1 GLU A 392     -21.150  -1.674  32.374  1.00  0.79           O  
ATOM   3032  OE2 GLU A 392     -20.659   0.077  33.611  1.00  0.76           O  
ATOM   3033  N   SER A 393     -20.894   0.572  28.535  1.00  0.93           N  
ATOM   3034  CA  SER A 393     -20.367   1.685  27.752  1.00  0.94           C  
ATOM   3035  C   SER A 393     -19.686   1.192  26.480  1.00  0.94           C  
ATOM   3036  CB  SER A 393     -19.380   2.506  28.583  1.00  0.93           C  
ATOM   3037  O   SER A 393     -19.036   1.968  25.777  1.00  0.93           O  
ATOM   3038  OG  SER A 393     -20.004   3.012  29.751  1.00  0.85           O  
ATOM   3039  N   LYS A 394     -19.751  -0.088  26.152  1.00  0.95           N  
ATOM   3040  CA  LYS A 394     -19.131  -0.671  24.966  1.00  0.96           C  
ATOM   3041  C   LYS A 394     -19.826  -0.197  23.692  1.00  0.96           C  
ATOM   3042  CB  LYS A 394     -19.161  -2.199  25.041  1.00  0.95           C  
ATOM   3043  O   LYS A 394     -21.053  -0.082  23.654  1.00  0.95           O  
ATOM   3044  CG  LYS A 394     -18.154  -2.790  26.016  1.00  0.93           C  
ATOM   3045  CD  LYS A 394     -18.205  -4.313  26.017  1.00  0.90           C  
ATOM   3046  CE  LYS A 394     -17.209  -4.905  27.005  1.00  0.89           C  
ATOM   3047  NZ  LYS A 394     -17.297  -6.396  27.053  1.00  0.87           N  
ATOM   3048  N   ALA A 395     -19.073  -0.006  22.693  1.00  0.97           N  
ATOM   3049  CA  ALA A 395     -19.557   0.362  21.365  1.00  0.97           C  
ATOM   3050  C   ALA A 395     -20.414  -0.749  20.767  1.00  0.96           C  
ATOM   3051  CB  ALA A 395     -18.385   0.682  20.441  1.00  0.96           C  
ATOM   3052  O   ALA A 395     -20.133  -1.934  20.964  1.00  0.96           O  
ATOM   3053  N   VAL A 396     -21.442  -0.367  20.074  1.00  0.97           N  
ATOM   3054  CA  VAL A 396     -22.363  -1.262  19.380  1.00  0.97           C  
ATOM   3055  C   VAL A 396     -22.199  -1.102  17.870  1.00  0.97           C  
ATOM   3056  CB  VAL A 396     -23.829  -0.996  19.788  1.00  0.96           C  
ATOM   3057  O   VAL A 396     -22.339   0.001  17.338  1.00  0.96           O  
ATOM   3058  CG1 VAL A 396     -24.769  -1.981  19.096  1.00  0.95           C  
ATOM   3059  CG2 VAL A 396     -23.984  -1.081  21.306  1.00  0.95           C  
ATOM   3060  N   ALA A 397     -21.795  -2.184  17.230  1.00  0.97           N  
ATOM   3061  CA  ALA A 397     -21.745  -2.215  15.770  1.00  0.97           C  
ATOM   3062  C   ALA A 397     -23.149  -2.162  15.173  1.00  0.97           C  
ATOM   3063  CB  ALA A 397     -21.012  -3.465  15.289  1.00  0.96           C  
ATOM   3064  O   ALA A 397     -24.103  -2.669  15.768  1.00  0.95           O  
ATOM   3065  N   VAL A 398     -23.290  -1.608  13.947  1.00  0.96           N  
ATOM   3066  CA  VAL A 398     -24.588  -1.427  13.306  1.00  0.95           C  
ATOM   3067  C   VAL A 398     -24.632  -2.209  11.996  1.00  0.95           C  
ATOM   3068  CB  VAL A 398     -24.889   0.066  13.046  1.00  0.92           C  
ATOM   3069  O   VAL A 398     -23.594  -2.458  11.379  1.00  0.93           O  
ATOM   3070  CG1 VAL A 398     -24.947   0.843  14.360  1.00  0.79           C  
ATOM   3071  CG2 VAL A 398     -23.839   0.666  12.112  1.00  0.80           C  
ATOM   3072  N   ASN A 399     -25.805  -2.539  11.578  1.00  0.94           N  
ATOM   3073  CA  ASN A 399     -26.107  -3.056  10.248  1.00  0.94           C  
ATOM   3074  C   ASN A 399     -25.291  -4.307   9.934  1.00  0.93           C  
ATOM   3075  CB  ASN A 399     -25.862  -1.982   9.186  1.00  0.92           C  
ATOM   3076  O   ASN A 399     -24.558  -4.343   8.943  1.00  0.88           O  
ATOM   3077  CG  ASN A 399     -26.842  -0.830   9.284  1.00  0.87           C  
ATOM   3078  ND2 ASN A 399     -26.430   0.341   8.814  1.00  0.85           N  
ATOM   3079  OD1 ASN A 399     -27.960  -0.990   9.781  1.00  0.80           O  
ATOM   3080  N   GLY A 400     -25.298  -5.305  10.925  1.00  0.93           N  
ATOM   3081  CA  GLY A 400     -24.804  -6.663  10.761  1.00  0.93           C  
ATOM   3082  C   GLY A 400     -23.308  -6.784  10.978  1.00  0.93           C  
ATOM   3083  O   GLY A 400     -22.758  -7.888  10.952  1.00  0.91           O  
ATOM   3084  N   ALA A 401     -22.632  -5.727  11.253  1.00  0.96           N  
ATOM   3085  CA  ALA A 401     -21.223  -5.793  11.632  1.00  0.97           C  
ATOM   3086  C   ALA A 401     -21.064  -6.285  13.067  1.00  0.96           C  
ATOM   3087  CB  ALA A 401     -20.562  -4.427  11.464  1.00  0.96           C  
ATOM   3088  O   ALA A 401     -21.982  -6.155  13.880  1.00  0.96           O  
ATOM   3089  N   THR A 402     -19.919  -6.797  13.384  1.00  0.96           N  
ATOM   3090  CA  THR A 402     -19.516  -7.102  14.752  1.00  0.97           C  
ATOM   3091  C   THR A 402     -18.407  -6.160  15.213  1.00  0.97           C  
ATOM   3092  CB  THR A 402     -19.039  -8.561  14.881  1.00  0.96           C  
ATOM   3093  O   THR A 402     -17.605  -5.694  14.401  1.00  0.97           O  
ATOM   3094  CG2 THR A 402     -20.161  -9.538  14.544  1.00  0.90           C  
ATOM   3095  OG1 THR A 402     -17.944  -8.781  13.984  1.00  0.91           O  
ATOM   3096  N   MET A 403     -18.382  -5.850  16.477  1.00  0.97           N  
ATOM   3097  CA  MET A 403     -17.249  -5.095  17.004  1.00  0.97           C  
ATOM   3098  C   MET A 403     -15.974  -5.932  16.971  1.00  0.97           C  
ATOM   3099  CB  MET A 403     -17.531  -4.629  18.433  1.00  0.97           C  
ATOM   3100  O   MET A 403     -15.990  -7.109  17.334  1.00  0.96           O  
ATOM   3101  CG  MET A 403     -18.633  -3.587  18.532  1.00  0.95           C  
ATOM   3102  SD  MET A 403     -18.335  -2.143  17.439  1.00  0.95           S  
ATOM   3103  CE  MET A 403     -16.718  -1.602  18.059  1.00  0.91           C  
ATOM   3104  N   LYS A 404     -14.807  -5.356  16.567  1.00  0.97           N  
ATOM   3105  CA  LYS A 404     -13.533  -6.048  16.394  1.00  0.97           C  
ATOM   3106  C   LYS A 404     -12.547  -5.667  17.495  1.00  0.97           C  
ATOM   3107  CB  LYS A 404     -12.933  -5.736  15.022  1.00  0.97           C  
ATOM   3108  O   LYS A 404     -11.979  -6.539  18.156  1.00  0.96           O  
ATOM   3109  CG  LYS A 404     -11.620  -6.452  14.744  1.00  0.96           C  
ATOM   3110  CD  LYS A 404     -11.090  -6.127  13.353  1.00  0.94           C  
ATOM   3111  CE  LYS A 404      -9.760  -6.818  13.085  1.00  0.94           C  
ATOM   3112  NZ  LYS A 404      -9.241  -6.509  11.719  1.00  0.93           N  
ATOM   3113  N   SER A 405     -12.308  -4.384  17.673  1.00  0.97           N  
ATOM   3114  CA  SER A 405     -11.279  -3.955  18.615  1.00  0.98           C  
ATOM   3115  C   SER A 405     -11.497  -2.511  19.052  1.00  0.98           C  
ATOM   3116  CB  SER A 405      -9.889  -4.104  17.995  1.00  0.97           C  
ATOM   3117  O   SER A 405     -12.272  -1.779  18.432  1.00  0.98           O  
ATOM   3118  OG  SER A 405      -9.773  -3.313  16.824  1.00  0.96           O  
ATOM   3119  N   TYR A 406     -10.822  -2.081  20.147  1.00  0.98           N  
ATOM   3120  CA  TYR A 406     -10.608  -0.693  20.541  1.00  0.98           C  
ATOM   3121  C   TYR A 406      -9.153  -0.288  20.340  1.00  0.97           C  
ATOM   3122  CB  TYR A 406     -11.012  -0.481  22.003  1.00  0.98           C  
ATOM   3123  O   TYR A 406      -8.239  -1.045  20.675  1.00  0.97           O  
ATOM   3124  CG  TYR A 406     -12.481  -0.703  22.265  1.00  0.97           C  
ATOM   3125  CD1 TYR A 406     -13.409   0.313  22.044  1.00  0.95           C  
ATOM   3126  CD2 TYR A 406     -12.945  -1.927  22.735  1.00  0.95           C  
ATOM   3127  CE1 TYR A 406     -14.764   0.114  22.287  1.00  0.95           C  
ATOM   3128  CE2 TYR A 406     -14.298  -2.137  22.980  1.00  0.95           C  
ATOM   3129  OH  TYR A 406     -16.539  -1.315  22.995  1.00  0.92           O  
ATOM   3130  CZ  TYR A 406     -15.199  -1.112  22.753  1.00  0.94           C  
ATOM   3131  N   SER A 407      -8.899   0.832  19.749  1.00  0.98           N  
ATOM   3132  CA  SER A 407      -7.606   1.509  19.742  1.00  0.98           C  
ATOM   3133  C   SER A 407      -7.581   2.662  20.739  1.00  0.98           C  
ATOM   3134  CB  SER A 407      -7.281   2.028  18.341  1.00  0.97           C  
ATOM   3135  O   SER A 407      -8.226   3.690  20.524  1.00  0.97           O  
ATOM   3136  OG  SER A 407      -5.966   2.555  18.293  1.00  0.92           O  
ATOM   3137  N   ILE A 408      -6.884   2.479  21.851  1.00  0.97           N  
ATOM   3138  CA  ILE A 408      -6.811   3.423  22.960  1.00  0.97           C  
ATOM   3139  C   ILE A 408      -5.466   4.147  22.934  1.00  0.97           C  
ATOM   3140  CB  ILE A 408      -7.012   2.716  24.319  1.00  0.97           C  
ATOM   3141  O   ILE A 408      -4.411   3.509  22.925  1.00  0.96           O  
ATOM   3142  CG1 ILE A 408      -8.248   1.811  24.272  1.00  0.95           C  
ATOM   3143  CG2 ILE A 408      -7.127   3.742  25.451  1.00  0.95           C  
ATOM   3144  CD1 ILE A 408      -8.474   1.004  25.544  1.00  0.92           C  
ATOM   3145  N   THR A 409      -5.420   5.426  22.868  1.00  0.97           N  
ATOM   3146  CA  THR A 409      -4.227   6.264  22.833  1.00  0.97           C  
ATOM   3147  C   THR A 409      -4.193   7.207  24.032  1.00  0.97           C  
ATOM   3148  CB  THR A 409      -4.158   7.083  21.531  1.00  0.97           C  
ATOM   3149  O   THR A 409      -5.150   7.947  24.274  1.00  0.96           O  
ATOM   3150  CG2 THR A 409      -2.866   7.890  21.457  1.00  0.95           C  
ATOM   3151  OG1 THR A 409      -4.217   6.192  20.410  1.00  0.95           O  
ATOM   3152  N   VAL A 410      -3.090   7.156  24.767  1.00  0.96           N  
ATOM   3153  CA  VAL A 410      -2.794   8.066  25.869  1.00  0.95           C  
ATOM   3154  C   VAL A 410      -1.411   8.683  25.672  1.00  0.94           C  
ATOM   3155  CB  VAL A 410      -2.867   7.347  27.235  1.00  0.95           C  
ATOM   3156  O   VAL A 410      -0.418   7.965  25.532  1.00  0.92           O  
ATOM   3157  CG1 VAL A 410      -2.684   8.342  28.379  1.00  0.91           C  
ATOM   3158  CG2 VAL A 410      -4.195   6.604  27.375  1.00  0.91           C  
ATOM   3159  N   ASN A 411      -1.313  10.009  25.589  1.00  0.92           N  
ATOM   3160  CA  ASN A 411      -0.070  10.745  25.382  1.00  0.91           C  
ATOM   3161  C   ASN A 411       0.736  10.170  24.221  1.00  0.91           C  
ATOM   3162  CB  ASN A 411       0.770  10.749  26.661  1.00  0.88           C  
ATOM   3163  O   ASN A 411       1.950   9.988  24.332  1.00  0.88           O  
ATOM   3164  CG  ASN A 411       0.203  11.662  27.730  1.00  0.79           C  
ATOM   3165  ND2 ASN A 411       0.770  11.596  28.929  1.00  0.76           N  
ATOM   3166  OD1 ASN A 411      -0.739  12.419  27.481  1.00  0.74           O  
ATOM   3167  N   GLY A 412       0.188   9.726  23.126  1.00  0.90           N  
ATOM   3168  CA  GLY A 412       0.813   9.209  21.919  1.00  0.91           C  
ATOM   3169  C   GLY A 412       1.071   7.715  21.974  1.00  0.91           C  
ATOM   3170  O   GLY A 412       1.379   7.095  20.954  1.00  0.89           O  
ATOM   3171  N   VAL A 413       0.955   7.031  23.146  1.00  0.94           N  
ATOM   3172  CA  VAL A 413       1.058   5.579  23.245  1.00  0.95           C  
ATOM   3173  C   VAL A 413      -0.293   4.942  22.924  1.00  0.96           C  
ATOM   3174  CB  VAL A 413       1.535   5.138  24.647  1.00  0.94           C  
ATOM   3175  O   VAL A 413      -1.277   5.170  23.631  1.00  0.95           O  
ATOM   3176  CG1 VAL A 413       1.685   3.619  24.713  1.00  0.92           C  
ATOM   3177  CG2 VAL A 413       2.853   5.824  25.001  1.00  0.92           C  
ATOM   3178  N   THR A 414      -0.345   4.192  21.876  1.00  0.97           N  
ATOM   3179  CA  THR A 414      -1.558   3.517  21.427  1.00  0.97           C  
ATOM   3180  C   THR A 414      -1.505   2.029  21.762  1.00  0.97           C  
ATOM   3181  CB  THR A 414      -1.769   3.698  19.912  1.00  0.97           C  
ATOM   3182  O   THR A 414      -0.521   1.353  21.456  1.00  0.96           O  
ATOM   3183  CG2 THR A 414      -3.039   2.993  19.446  1.00  0.93           C  
ATOM   3184  OG1 THR A 414      -1.875   5.095  19.614  1.00  0.94           O  
ATOM   3185  N   LYS A 415      -2.498   1.499  22.282  1.00  0.97           N  
ATOM   3186  CA  LYS A 415      -2.751   0.084  22.541  1.00  0.97           C  
ATOM   3187  C   LYS A 415      -4.028  -0.382  21.847  1.00  0.97           C  
ATOM   3188  CB  LYS A 415      -2.845  -0.178  24.044  1.00  0.97           C  
ATOM   3189  O   LYS A 415      -5.076   0.254  21.973  1.00  0.97           O  
ATOM   3190  CG  LYS A 415      -1.548   0.073  24.799  1.00  0.92           C  
ATOM   3191  CD  LYS A 415      -1.625  -0.444  26.230  1.00  0.88           C  
ATOM   3192  CE  LYS A 415      -0.310  -0.241  26.970  1.00  0.87           C  
ATOM   3193  NZ  LYS A 415      -0.381  -0.746  28.374  1.00  0.86           N  
ATOM   3194  N   ASN A 416      -3.909  -1.443  21.128  1.00  0.98           N  
ATOM   3195  CA  ASN A 416      -5.064  -2.117  20.545  1.00  0.98           C  
ATOM   3196  C   ASN A 416      -5.537  -3.276  21.418  1.00  0.97           C  
ATOM   3197  CB  ASN A 416      -4.740  -2.613  19.134  1.00  0.97           C  
ATOM   3198  O   ASN A 416      -4.762  -4.182  21.728  1.00  0.96           O  
ATOM   3199  CG  ASN A 416      -4.367  -1.487  18.190  1.00  0.94           C  
ATOM   3200  ND2 ASN A 416      -3.178  -1.574  17.604  1.00  0.94           N  
ATOM   3201  OD1 ASN A 416      -5.140  -0.547  17.990  1.00  0.92           O  
ATOM   3202  N   VAL A 417      -6.753  -3.223  21.825  1.00  0.97           N  
ATOM   3203  CA  VAL A 417      -7.386  -4.238  22.660  1.00  0.97           C  
ATOM   3204  C   VAL A 417      -8.536  -4.892  21.897  1.00  0.97           C  
ATOM   3205  CB  VAL A 417      -7.900  -3.641  23.989  1.00  0.96           C  
ATOM   3206  O   VAL A 417      -9.387  -4.200  21.333  1.00  0.97           O  
ATOM   3207  CG1 VAL A 417      -8.357  -4.747  24.938  1.00  0.86           C  
ATOM   3208  CG2 VAL A 417      -6.817  -2.785  24.643  1.00  0.87           C  
ATOM   3209  N   ASN A 418      -8.601  -6.232  21.805  1.00  0.96           N  
ATOM   3210  CA  ASN A 418      -9.695  -6.957  21.169  1.00  0.97           C  
ATOM   3211  C   ASN A 418     -11.016  -6.731  21.898  1.00  0.97           C  
ATOM   3212  CB  ASN A 418      -9.378  -8.452  21.095  1.00  0.96           C  
ATOM   3213  O   ASN A 418     -11.055  -6.714  23.130  1.00  0.96           O  
ATOM   3214  CG  ASN A 418      -8.258  -8.764  20.122  1.00  0.94           C  
ATOM   3215  ND2 ASN A 418      -7.485  -9.802  20.420  1.00  0.94           N  
ATOM   3216  OD1 ASN A 418      -8.088  -8.078  19.111  1.00  0.93           O  
ATOM   3217  N   TYR A 419     -12.035  -6.530  21.106  1.00  0.96           N  
ATOM   3218  CA  TYR A 419     -13.376  -6.450  21.675  1.00  0.96           C  
ATOM   3219  C   TYR A 419     -13.773  -7.772  22.322  1.00  0.94           C  
ATOM   3220  CB  TYR A 419     -14.395  -6.070  20.597  1.00  0.96           C  
ATOM   3221  O   TYR A 419     -13.623  -8.836  21.718  1.00  0.91           O  
ATOM   3222  CG  TYR A 419     -15.821  -6.046  21.091  1.00  0.95           C  
ATOM   3223  CD1 TYR A 419     -16.347  -4.911  21.704  1.00  0.91           C  
ATOM   3224  CD2 TYR A 419     -16.644  -7.158  20.948  1.00  0.91           C  
ATOM   3225  CE1 TYR A 419     -17.660  -4.885  22.163  1.00  0.92           C  
ATOM   3226  CE2 TYR A 419     -17.959  -7.143  21.404  1.00  0.91           C  
ATOM   3227  OH  TYR A 419     -19.757  -5.983  22.461  1.00  0.88           O  
ATOM   3228  CZ  TYR A 419     -18.457  -6.003  22.008  1.00  0.92           C  
ATOM   3229  N   SER A 420     -14.216  -7.784  23.467  1.00  0.93           N  
ATOM   3230  CA  SER A 420     -14.889  -8.864  24.182  1.00  0.93           C  
ATOM   3231  C   SER A 420     -16.330  -8.491  24.516  1.00  0.92           C  
ATOM   3232  CB  SER A 420     -14.133  -9.211  25.465  1.00  0.90           C  
ATOM   3233  O   SER A 420     -16.586  -7.424  25.077  1.00  0.90           O  
ATOM   3234  OG  SER A 420     -14.779 -10.264  26.160  1.00  0.85           O  
ATOM   3235  N   SER A 421     -17.318  -9.367  24.228  1.00  0.91           N  
ATOM   3236  CA  SER A 421     -18.719  -9.114  24.548  1.00  0.92           C  
ATOM   3237  C   SER A 421     -18.969  -9.206  26.050  1.00  0.90           C  
ATOM   3238  CB  SER A 421     -19.624 -10.101  23.810  1.00  0.89           C  
ATOM   3239  O   SER A 421     -19.908  -8.598  26.567  1.00  0.87           O  
ATOM   3240  OG  SER A 421     -19.223 -11.436  24.061  1.00  0.85           O  
ATOM   3241  N   THR A 422     -18.066  -9.981  26.638  1.00  0.92           N  
ATOM   3242  CA  THR A 422     -18.180 -10.219  28.073  1.00  0.92           C  
ATOM   3243  C   THR A 422     -17.037  -9.544  28.826  1.00  0.89           C  
ATOM   3244  CB  THR A 422     -18.188 -11.726  28.390  1.00  0.90           C  
ATOM   3245  O   THR A 422     -15.918  -9.454  28.315  1.00  0.85           O  
ATOM   3246  CG2 THR A 422     -19.375 -12.420  27.731  1.00  0.89           C  
ATOM   3247  OG1 THR A 422     -16.975 -12.316  27.909  1.00  0.93           O  
ATOM   3248  N   GLY A 423     -17.283  -8.807  29.949  1.00  0.90           N  
ATOM   3249  CA  GLY A 423     -16.307  -8.186  30.829  1.00  0.92           C  
ATOM   3250  C   GLY A 423     -15.916  -6.787  30.393  1.00  0.91           C  
ATOM   3251  O   GLY A 423     -16.217  -6.373  29.271  1.00  0.90           O  
ATOM   3252  N   THR A 424     -15.252  -6.067  31.187  1.00  0.92           N  
ATOM   3253  CA  THR A 424     -14.645  -4.762  30.952  1.00  0.94           C  
ATOM   3254  C   THR A 424     -13.457  -4.881  30.001  1.00  0.94           C  
ATOM   3255  CB  THR A 424     -14.186  -4.114  32.272  1.00  0.92           C  
ATOM   3256  O   THR A 424     -12.638  -5.792  30.134  1.00  0.93           O  
ATOM   3257  CG2 THR A 424     -13.583  -2.734  32.027  1.00  0.84           C  
ATOM   3258  OG1 THR A 424     -15.311  -3.983  33.149  1.00  0.86           O  
ATOM   3259  N   VAL A 425     -13.320  -4.075  29.010  1.00  0.95           N  
ATOM   3260  CA  VAL A 425     -12.116  -3.911  28.201  1.00  0.95           C  
ATOM   3261  C   VAL A 425     -11.170  -2.922  28.878  1.00  0.95           C  
ATOM   3262  CB  VAL A 425     -12.453  -3.434  26.771  1.00  0.94           C  
ATOM   3263  O   VAL A 425     -11.566  -1.802  29.209  1.00  0.94           O  
ATOM   3264  CG1 VAL A 425     -11.177  -3.201  25.965  1.00  0.91           C  
ATOM   3265  CG2 VAL A 425     -13.354  -4.448  26.069  1.00  0.90           C  
ATOM   3266  N   SER A 426      -9.953  -3.273  29.095  1.00  0.95           N  
ATOM   3267  CA  SER A 426      -9.011  -2.412  29.802  1.00  0.95           C  
ATOM   3268  C   SER A 426      -7.658  -2.378  29.100  1.00  0.95           C  
ATOM   3269  CB  SER A 426      -8.834  -2.882  31.246  1.00  0.94           C  
ATOM   3270  O   SER A 426      -7.271  -3.345  28.439  1.00  0.95           O  
ATOM   3271  OG  SER A 426      -8.340  -4.210  31.285  1.00  0.86           O  
ATOM   3272  N   ALA A 427      -6.980  -1.281  29.167  1.00  0.96           N  
ATOM   3273  CA  ALA A 427      -5.610  -1.101  28.696  1.00  0.97           C  
ATOM   3274  C   ALA A 427      -4.754  -0.406  29.752  1.00  0.96           C  
ATOM   3275  CB  ALA A 427      -5.594  -0.304  27.394  1.00  0.96           C  
ATOM   3276  O   ALA A 427      -5.091   0.687  30.211  1.00  0.95           O  
ATOM   3277  N   ASP A 428      -3.647  -1.047  30.131  1.00  0.96           N  
ATOM   3278  CA  ASP A 428      -2.681  -0.497  31.077  1.00  0.96           C  
ATOM   3279  C   ASP A 428      -1.609   0.318  30.357  1.00  0.96           C  
ATOM   3280  CB  ASP A 428      -2.031  -1.617  31.892  1.00  0.94           C  
ATOM   3281  O   ASP A 428      -0.946  -0.186  29.448  1.00  0.95           O  
ATOM   3282  CG  ASP A 428      -3.032  -2.411  32.713  1.00  0.85           C  
ATOM   3283  OD1 ASP A 428      -3.854  -1.800  33.429  1.00  0.79           O  
ATOM   3284  OD2 ASP A 428      -2.996  -3.659  32.645  1.00  0.86           O  
ATOM   3285  N   PHE A 429      -1.354   1.575  30.711  1.00  0.96           N  
ATOM   3286  CA  PHE A 429      -0.449   2.500  30.039  1.00  0.96           C  
ATOM   3287  C   PHE A 429       0.790   2.758  30.887  1.00  0.93           C  
ATOM   3288  CB  PHE A 429      -1.161   3.822  29.734  1.00  0.96           C  
ATOM   3289  O   PHE A 429       1.704   3.466  30.461  1.00  0.88           O  
ATOM   3290  CG  PHE A 429      -2.085   3.755  28.548  1.00  0.96           C  
ATOM   3291  CD1 PHE A 429      -1.628   4.068  27.274  1.00  0.94           C  
ATOM   3292  CD2 PHE A 429      -3.412   3.377  28.708  1.00  0.94           C  
ATOM   3293  CE1 PHE A 429      -2.482   4.006  26.175  1.00  0.94           C  
ATOM   3294  CE2 PHE A 429      -4.271   3.313  27.615  1.00  0.94           C  
ATOM   3295  CZ  PHE A 429      -3.804   3.629  26.349  1.00  0.93           C  
ATOM   3296  N   GLY A 430       0.854   2.096  32.091  1.00  0.95           N  
ATOM   3297  CA  GLY A 430       1.968   2.285  33.006  1.00  0.95           C  
ATOM   3298  C   GLY A 430       2.013   3.676  33.612  1.00  0.95           C  
ATOM   3299  O   GLY A 430       0.997   4.372  33.658  1.00  0.94           O  
ATOM   3300  N   THR A 431       3.148   4.040  34.110  1.00  0.94           N  
ATOM   3301  CA  THR A 431       3.365   5.304  34.805  1.00  0.95           C  
ATOM   3302  C   THR A 431       3.295   6.477  33.831  1.00  0.94           C  
ATOM   3303  CB  THR A 431       4.724   5.317  35.530  1.00  0.93           C  
ATOM   3304  O   THR A 431       3.954   6.466  32.789  1.00  0.93           O  
ATOM   3305  CG2 THR A 431       4.859   6.544  36.425  1.00  0.82           C  
ATOM   3306  OG1 THR A 431       4.841   4.137  36.334  1.00  0.84           O  
ATOM   3307  N   ILE A 432       2.576   7.569  34.121  1.00  0.93           N  
ATOM   3308  CA  ILE A 432       2.427   8.789  33.336  1.00  0.93           C  
ATOM   3309  C   ILE A 432       3.326   9.884  33.908  1.00  0.91           C  
ATOM   3310  CB  ILE A 432       0.957   9.265  33.305  1.00  0.91           C  
ATOM   3311  O   ILE A 432       3.105  10.355  35.026  1.00  0.89           O  
ATOM   3312  CG1 ILE A 432       0.056   8.174  32.716  1.00  0.87           C  
ATOM   3313  CG2 ILE A 432       0.829  10.569  32.511  1.00  0.86           C  
ATOM   3314  CD1 ILE A 432       0.396   7.797  31.281  1.00  0.83           C  
ATOM   3315  N   ASN A 433       4.297  10.336  33.121  1.00  0.92           N  
ATOM   3316  CA  ASN A 433       5.313  11.295  33.540  1.00  0.92           C  
ATOM   3317  C   ASN A 433       4.971  12.710  33.082  1.00  0.89           C  
ATOM   3318  CB  ASN A 433       6.689  10.884  33.012  1.00  0.88           C  
ATOM   3319  O   ASN A 433       5.796  13.619  33.193  1.00  0.84           O  
ATOM   3320  CG  ASN A 433       7.249   9.669  33.725  1.00  0.80           C  
ATOM   3321  ND2 ASN A 433       7.942   8.813  32.982  1.00  0.80           N  
ATOM   3322  OD1 ASN A 433       7.059   9.500  34.932  1.00  0.77           O  
ATOM   3323  N   SER A 434       3.811  12.924  32.593  1.00  0.92           N  
ATOM   3324  CA  SER A 434       3.372  14.258  32.196  1.00  0.92           C  
ATOM   3325  C   SER A 434       2.822  15.037  33.386  1.00  0.91           C  
ATOM   3326  CB  SER A 434       2.310  14.170  31.099  1.00  0.89           C  
ATOM   3327  O   SER A 434       2.087  14.486  34.208  1.00  0.90           O  
ATOM   3328  OG  SER A 434       1.903  15.463  30.688  1.00  0.73           O  
ATOM   3329  N   ALA A 435       3.129  16.365  33.484  1.00  0.86           N  
ATOM   3330  CA  ALA A 435       2.596  17.262  34.506  1.00  0.89           C  
ATOM   3331  C   ALA A 435       1.234  17.815  34.094  1.00  0.86           C  
ATOM   3332  CB  ALA A 435       3.572  18.405  34.773  1.00  0.82           C  
ATOM   3333  O   ALA A 435       0.534  18.426  34.905  1.00  0.82           O  
ATOM   3334  N   SER A 436       0.891  17.731  32.885  1.00  0.91           N  
ATOM   3335  CA  SER A 436      -0.369  18.246  32.359  1.00  0.93           C  
ATOM   3336  C   SER A 436      -1.385  17.126  32.162  1.00  0.93           C  
ATOM   3337  CB  SER A 436      -0.140  18.975  31.034  1.00  0.91           C  
ATOM   3338  O   SER A 436      -1.010  15.968  31.967  1.00  0.93           O  
ATOM   3339  OG  SER A 436       0.435  18.105  30.074  1.00  0.86           O  
ATOM   3340  N   ASN A 437      -2.640  17.435  32.223  1.00  0.93           N  
ATOM   3341  CA  ASN A 437      -3.718  16.497  31.928  1.00  0.94           C  
ATOM   3342  C   ASN A 437      -3.484  15.772  30.606  1.00  0.93           C  
ATOM   3343  CB  ASN A 437      -5.067  17.218  31.908  1.00  0.93           C  
ATOM   3344  O   ASN A 437      -3.108  16.394  29.611  1.00  0.92           O  
ATOM   3345  CG  ASN A 437      -5.498  17.690  33.282  1.00  0.90           C  
ATOM   3346  ND2 ASN A 437      -6.436  18.628  33.320  1.00  0.90           N  
ATOM   3347  OD1 ASN A 437      -4.990  17.217  34.302  1.00  0.88           O  
ATOM   3348  N   ALA A 438      -3.664  14.497  30.657  1.00  0.92           N  
ATOM   3349  CA  ALA A 438      -3.542  13.658  29.467  1.00  0.92           C  
ATOM   3350  C   ALA A 438      -4.898  13.457  28.797  1.00  0.92           C  
ATOM   3351  CB  ALA A 438      -2.924  12.310  29.829  1.00  0.90           C  
ATOM   3352  O   ALA A 438      -5.928  13.395  29.472  1.00  0.92           O  
ATOM   3353  N   THR A 439      -4.945  13.346  27.470  1.00  0.93           N  
ATOM   3354  CA  THR A 439      -6.145  12.962  26.737  1.00  0.93           C  
ATOM   3355  C   THR A 439      -6.104  11.481  26.370  1.00  0.94           C  
ATOM   3356  CB  THR A 439      -6.314  13.805  25.459  1.00  0.91           C  
ATOM   3357  O   THR A 439      -5.168  11.025  25.710  1.00  0.94           O  
ATOM   3358  CG2 THR A 439      -7.614  13.461  24.740  1.00  0.84           C  
ATOM   3359  OG1 THR A 439      -6.329  15.195  25.810  1.00  0.86           O  
ATOM   3360  N   VAL A 440      -7.144  10.750  26.784  1.00  0.94           N  
ATOM   3361  CA  VAL A 440      -7.438   9.405  26.298  1.00  0.95           C  
ATOM   3362  C   VAL A 440      -8.321   9.486  25.055  1.00  0.95           C  
ATOM   3363  CB  VAL A 440      -8.124   8.546  27.385  1.00  0.94           C  
ATOM   3364  O   VAL A 440      -9.454   9.970  25.121  1.00  0.95           O  
ATOM   3365  CG1 VAL A 440      -8.350   7.121  26.883  1.00  0.89           C  
ATOM   3366  CG2 VAL A 440      -7.289   8.540  28.664  1.00  0.89           C  
ATOM   3367  N   SER A 441      -7.788   9.065  23.931  1.00  0.96           N  
ATOM   3368  CA  SER A 441      -8.573   8.861  22.718  1.00  0.97           C  
ATOM   3369  C   SER A 441      -8.861   7.382  22.487  1.00  0.97           C  
ATOM   3370  CB  SER A 441      -7.846   9.443  21.505  1.00  0.96           C  
ATOM   3371  O   SER A 441      -7.936   6.577  22.358  1.00  0.97           O  
ATOM   3372  OG  SER A 441      -8.652   9.350  20.343  1.00  0.86           O  
ATOM   3373  N   ILE A 442     -10.115   7.003  22.418  1.00  0.97           N  
ATOM   3374  CA  ILE A 442     -10.544   5.625  22.204  1.00  0.97           C  
ATOM   3375  C   ILE A 442     -11.316   5.524  20.890  1.00  0.97           C  
ATOM   3376  CB  ILE A 442     -11.411   5.114  23.376  1.00  0.97           C  
ATOM   3377  O   ILE A 442     -12.362   6.156  20.728  1.00  0.97           O  
ATOM   3378  CG1 ILE A 442     -10.733   5.424  24.716  1.00  0.94           C  
ATOM   3379  CG2 ILE A 442     -11.681   3.614  23.233  1.00  0.94           C  
ATOM   3380  CD1 ILE A 442     -11.565   5.043  25.933  1.00  0.90           C  
ATOM   3381  N   LYS A 443     -10.800   4.739  19.994  1.00  0.98           N  
ATOM   3382  CA  LYS A 443     -11.433   4.402  18.722  1.00  0.98           C  
ATOM   3383  C   LYS A 443     -12.021   2.994  18.757  1.00  0.98           C  
ATOM   3384  CB  LYS A 443     -10.429   4.522  17.574  1.00  0.97           C  
ATOM   3385  O   LYS A 443     -11.283   2.009  18.820  1.00  0.98           O  
ATOM   3386  CG  LYS A 443      -9.966   5.945  17.304  1.00  0.86           C  
ATOM   3387  CD  LYS A 443      -8.991   6.003  16.135  1.00  0.80           C  
ATOM   3388  CE  LYS A 443      -8.490   7.421  15.892  1.00  0.74           C  
ATOM   3389  NZ  LYS A 443      -7.488   7.473  14.786  1.00  0.74           N  
ATOM   3390  N   ALA A 444     -13.352   2.927  18.666  1.00  0.98           N  
ATOM   3391  CA  ALA A 444     -14.058   1.659  18.497  1.00  0.98           C  
ATOM   3392  C   ALA A 444     -14.108   1.251  17.027  1.00  0.98           C  
ATOM   3393  CB  ALA A 444     -15.471   1.757  19.067  1.00  0.97           C  
ATOM   3394  O   ALA A 444     -14.598   2.005  16.183  1.00  0.97           O  
ATOM   3395  N   ILE A 445     -13.645   0.080  16.728  1.00  0.98           N  
ATOM   3396  CA  ILE A 445     -13.493  -0.411  15.363  1.00  0.98           C  
ATOM   3397  C   ILE A 445     -14.349  -1.660  15.165  1.00  0.98           C  
ATOM   3398  CB  ILE A 445     -12.015  -0.717  15.034  1.00  0.97           C  
ATOM   3399  O   ILE A 445     -14.266  -2.608  15.950  1.00  0.97           O  
ATOM   3400  CG1 ILE A 445     -11.140   0.510  15.316  1.00  0.97           C  
ATOM   3401  CG2 ILE A 445     -11.868  -1.171  13.579  1.00  0.97           C  
ATOM   3402  CD1 ILE A 445      -9.645   0.226  15.278  1.00  0.95           C  
ATOM   3403  N   ASP A 446     -15.155  -1.670  14.137  1.00  0.98           N  
ATOM   3404  CA  ASP A 446     -16.007  -2.818  13.840  1.00  0.98           C  
ATOM   3405  C   ASP A 446     -15.329  -3.765  12.854  1.00  0.97           C  
ATOM   3406  CB  ASP A 446     -17.355  -2.355  13.284  1.00  0.97           C  
ATOM   3407  O   ASP A 446     -14.194  -3.526  12.435  1.00  0.96           O  
ATOM   3408  CG  ASP A 446     -17.266  -1.857  11.852  1.00  0.92           C  
ATOM   3409  OD1 ASP A 446     -16.245  -2.114  11.179  1.00  0.87           O  
ATOM   3410  OD2 ASP A 446     -18.225  -1.199  11.394  1.00  0.87           O  
ATOM   3411  N   SER A 447     -15.961  -4.791  12.406  1.00  0.97           N  
ATOM   3412  CA  SER A 447     -15.441  -5.886  11.594  1.00  0.97           C  
ATOM   3413  C   SER A 447     -15.146  -5.426  10.170  1.00  0.96           C  
ATOM   3414  CB  SER A 447     -16.431  -7.051  11.567  1.00  0.96           C  
ATOM   3415  O   SER A 447     -14.365  -6.060   9.457  1.00  0.93           O  
ATOM   3416  OG  SER A 447     -17.709  -6.615  11.135  1.00  0.92           O  
ATOM   3417  N   ARG A 448     -15.633  -4.238   9.735  1.00  0.97           N  
ATOM   3418  CA  ARG A 448     -15.431  -3.647   8.416  1.00  0.97           C  
ATOM   3419  C   ARG A 448     -14.311  -2.612   8.446  1.00  0.95           C  
ATOM   3420  CB  ARG A 448     -16.725  -3.004   7.911  1.00  0.96           C  
ATOM   3421  O   ARG A 448     -13.994  -2.004   7.422  1.00  0.92           O  
ATOM   3422  CG  ARG A 448     -17.893  -3.971   7.806  1.00  0.95           C  
ATOM   3423  CD  ARG A 448     -19.205  -3.244   7.548  1.00  0.92           C  
ATOM   3424  NE  ARG A 448     -19.637  -2.481   8.715  1.00  0.91           N  
ATOM   3425  NH1 ARG A 448     -21.736  -1.997   7.880  1.00  0.86           N  
ATOM   3426  NH2 ARG A 448     -21.118  -1.235   9.951  1.00  0.85           N  
ATOM   3427  CZ  ARG A 448     -20.830  -1.906   8.846  1.00  0.90           C  
ATOM   3428  N   GLY A 449     -13.755  -2.316   9.565  1.00  0.94           N  
ATOM   3429  CA  GLY A 449     -12.749  -1.285   9.765  1.00  0.95           C  
ATOM   3430  C   GLY A 449     -13.342   0.100   9.941  1.00  0.92           C  
ATOM   3431  O   GLY A 449     -12.611   1.092   9.988  1.00  0.90           O  
ATOM   3432  N   LEU A 450     -14.683   0.292  10.069  1.00  0.96           N  
ATOM   3433  CA  LEU A 450     -15.324   1.557  10.410  1.00  0.96           C  
ATOM   3434  C   LEU A 450     -15.200   1.845  11.902  1.00  0.97           C  
ATOM   3435  CB  LEU A 450     -16.800   1.538  10.003  1.00  0.96           C  
ATOM   3436  O   LEU A 450     -15.225   0.922  12.720  1.00  0.96           O  
ATOM   3437  CG  LEU A 450     -17.092   1.270   8.526  1.00  0.95           C  
ATOM   3438  CD1 LEU A 450     -18.596   1.286   8.272  1.00  0.92           C  
ATOM   3439  CD2 LEU A 450     -16.385   2.296   7.646  1.00  0.92           C  
ATOM   3440  N   SER A 451     -15.019   3.104  12.193  1.00  0.96           N  
ATOM   3441  CA  SER A 451     -14.676   3.416  13.576  1.00  0.97           C  
ATOM   3442  C   SER A 451     -15.375   4.687  14.047  1.00  0.96           C  
ATOM   3443  CB  SER A 451     -13.162   3.570  13.731  1.00  0.96           C  
ATOM   3444  O   SER A 451     -15.619   5.598  13.253  1.00  0.95           O  
ATOM   3445  OG  SER A 451     -12.686   4.659  12.960  1.00  0.94           O  
ATOM   3446  N   THR A 452     -15.685   4.767  15.314  1.00  0.97           N  
ATOM   3447  CA  THR A 452     -16.071   5.951  16.073  1.00  0.97           C  
ATOM   3448  C   THR A 452     -15.071   6.226  17.192  1.00  0.97           C  
ATOM   3449  CB  THR A 452     -17.483   5.796  16.669  1.00  0.96           C  
ATOM   3450  O   THR A 452     -14.645   5.305  17.892  1.00  0.97           O  
ATOM   3451  CG2 THR A 452     -17.903   7.054  17.422  1.00  0.93           C  
ATOM   3452  OG1 THR A 452     -18.418   5.551  15.611  1.00  0.94           O  
ATOM   3453  N   ALA A 453     -14.667   7.469  17.281  1.00  0.96           N  
ATOM   3454  CA  ALA A 453     -13.730   7.878  18.325  1.00  0.97           C  
ATOM   3455  C   ALA A 453     -14.421   8.748  19.371  1.00  0.96           C  
ATOM   3456  CB  ALA A 453     -12.546   8.625  17.714  1.00  0.95           C  
ATOM   3457  O   ALA A 453     -15.244   9.602  19.033  1.00  0.96           O  
ATOM   3458  N   VAL A 454     -14.053   8.551  20.692  1.00  0.97           N  
ATOM   3459  CA  VAL A 454     -14.413   9.395  21.827  1.00  0.97           C  
ATOM   3460  C   VAL A 454     -13.150   9.834  22.566  1.00  0.96           C  
ATOM   3461  CB  VAL A 454     -15.370   8.665  22.796  1.00  0.95           C  
ATOM   3462  O   VAL A 454     -12.109   9.180  22.470  1.00  0.96           O  
ATOM   3463  CG1 VAL A 454     -16.672   8.292  22.090  1.00  0.85           C  
ATOM   3464  CG2 VAL A 454     -14.697   7.421  23.374  1.00  0.85           C  
ATOM   3465  N   THR A 455     -13.202  10.967  23.206  1.00  0.95           N  
ATOM   3466  CA  THR A 455     -12.078  11.473  23.987  1.00  0.95           C  
ATOM   3467  C   THR A 455     -12.490  11.706  25.438  1.00  0.94           C  
ATOM   3468  CB  THR A 455     -11.526  12.781  23.390  1.00  0.93           C  
ATOM   3469  O   THR A 455     -13.592  12.190  25.706  1.00  0.92           O  
ATOM   3470  CG2 THR A 455     -10.962  12.552  21.992  1.00  0.79           C  
ATOM   3471  OG1 THR A 455     -12.581  13.748  23.316  1.00  0.83           O  
ATOM   3472  N   LYS A 456     -11.603  11.340  26.359  1.00  0.94           N  
ATOM   3473  CA  LYS A 456     -11.724  11.572  27.795  1.00  0.94           C  
ATOM   3474  C   LYS A 456     -10.472  12.244  28.351  1.00  0.94           C  
ATOM   3475  CB  LYS A 456     -11.984  10.257  28.531  1.00  0.92           C  
ATOM   3476  O   LYS A 456      -9.352  11.881  27.986  1.00  0.92           O  
ATOM   3477  CG  LYS A 456     -12.336  10.430  30.002  1.00  0.84           C  
ATOM   3478  CD  LYS A 456     -13.776  10.893  30.180  1.00  0.81           C  
ATOM   3479  CE  LYS A 456     -14.186  10.896  31.647  1.00  0.77           C  
ATOM   3480  NZ  LYS A 456     -15.638  11.203  31.816  1.00  0.74           N  
ATOM   3481  N   VAL A 457     -10.629  13.248  29.183  1.00  0.93           N  
ATOM   3482  CA  VAL A 457      -9.504  13.911  29.832  1.00  0.93           C  
ATOM   3483  C   VAL A 457      -9.167  13.197  31.140  1.00  0.93           C  
ATOM   3484  CB  VAL A 457      -9.803  15.403  30.101  1.00  0.91           C  
ATOM   3485  O   VAL A 457     -10.024  13.058  32.016  1.00  0.92           O  
ATOM   3486  CG1 VAL A 457      -8.604  16.084  30.759  1.00  0.87           C  
ATOM   3487  CG2 VAL A 457     -10.179  16.114  28.803  1.00  0.87           C  
ATOM   3488  N   VAL A 458      -7.867  12.735  31.284  1.00  0.93           N  
ATOM   3489  CA  VAL A 458      -7.265  12.227  32.513  1.00  0.93           C  
ATOM   3490  C   VAL A 458      -6.687  13.386  33.322  1.00  0.93           C  
ATOM   3491  CB  VAL A 458      -6.165  11.183  32.216  1.00  0.92           C  
ATOM   3492  O   VAL A 458      -5.853  14.145  32.823  1.00  0.91           O  
ATOM   3493  CG1 VAL A 458      -5.572  10.640  33.515  1.00  0.87           C  
ATOM   3494  CG2 VAL A 458      -6.726  10.045  31.365  1.00  0.86           C  
ATOM   3495  N   LYS A 459      -7.170  13.541  34.444  1.00  0.93           N  
ATOM   3496  CA  LYS A 459      -6.660  14.569  35.347  1.00  0.93           C  
ATOM   3497  C   LYS A 459      -5.351  14.130  35.997  1.00  0.94           C  
ATOM   3498  CB  LYS A 459      -7.695  14.899  36.424  1.00  0.92           C  
ATOM   3499  O   LYS A 459      -5.322  13.153  36.749  1.00  0.93           O  
ATOM   3500  CG  LYS A 459      -8.973  15.523  35.884  1.00  0.87           C  
ATOM   3501  CD  LYS A 459      -9.977  15.793  36.997  1.00  0.86           C  
ATOM   3502  CE  LYS A 459     -11.291  16.332  36.447  1.00  0.82           C  
ATOM   3503  NZ  LYS A 459     -12.319  16.485  37.520  1.00  0.80           N  
ATOM   3504  N   ILE A 460      -4.280  14.796  35.678  1.00  0.94           N  
ATOM   3505  CA  ILE A 460      -2.963  14.541  36.252  1.00  0.95           C  
ATOM   3506  C   ILE A 460      -2.650  15.595  37.311  1.00  0.94           C  
ATOM   3507  CB  ILE A 460      -1.866  14.531  35.164  1.00  0.93           C  
ATOM   3508  O   ILE A 460      -2.753  16.796  37.052  1.00  0.93           O  
ATOM   3509  CG1 ILE A 460      -2.174  13.468  34.104  1.00  0.90           C  
ATOM   3510  CG2 ILE A 460      -0.488  14.298  35.790  1.00  0.89           C  
ATOM   3511  CD1 ILE A 460      -1.163  13.417  32.967  1.00  0.86           C  
ATOM   3512  N   VAL A 461      -2.309  15.161  38.521  1.00  0.95           N  
ATOM   3513  CA  VAL A 461      -1.801  16.017  39.588  1.00  0.95           C  
ATOM   3514  C   VAL A 461      -0.278  16.089  39.513  1.00  0.95           C  
ATOM   3515  CB  VAL A 461      -2.244  15.513  40.979  1.00  0.94           C  
ATOM   3516  O   VAL A 461       0.404  15.067  39.624  1.00  0.94           O  
ATOM   3517  CG1 VAL A 461      -1.828  16.499  42.069  1.00  0.90           C  
ATOM   3518  CG2 VAL A 461      -3.754  15.285  41.009  1.00  0.90           C  
ATOM   3519  N   PRO A 462       0.264  17.319  39.231  1.00  0.94           N  
ATOM   3520  CA  PRO A 462       1.723  17.437  39.272  1.00  0.95           C  
ATOM   3521  C   PRO A 462       2.309  17.047  40.627  1.00  0.94           C  
ATOM   3522  CB  PRO A 462       1.966  18.920  38.978  1.00  0.93           C  
ATOM   3523  O   PRO A 462       1.805  17.476  41.668  1.00  0.93           O  
ATOM   3524  CG  PRO A 462       0.715  19.386  38.306  1.00  0.89           C  
ATOM   3525  CD  PRO A 462      -0.445  18.616  38.870  1.00  0.89           C  
ATOM   3526  N   TYR A 463       3.325  16.271  40.618  1.00  0.96           N  
ATOM   3527  CA  TYR A 463       4.035  15.802  41.802  1.00  0.96           C  
ATOM   3528  C   TYR A 463       5.543  15.838  41.584  1.00  0.95           C  
ATOM   3529  CB  TYR A 463       3.594  14.381  42.166  1.00  0.96           C  
ATOM   3530  O   TYR A 463       6.026  15.533  40.491  1.00  0.93           O  
ATOM   3531  CG  TYR A 463       4.400  13.762  43.282  1.00  0.95           C  
ATOM   3532  CD1 TYR A 463       4.224  14.170  44.603  1.00  0.93           C  
ATOM   3533  CD2 TYR A 463       5.338  12.770  43.019  1.00  0.93           C  
ATOM   3534  CE1 TYR A 463       4.966  13.604  45.635  1.00  0.93           C  
ATOM   3535  CE2 TYR A 463       6.085  12.197  44.043  1.00  0.93           C  
ATOM   3536  OH  TYR A 463       6.629  12.056  46.363  1.00  0.90           O  
ATOM   3537  CZ  TYR A 463       5.892  12.620  45.346  1.00  0.93           C  
ATOM   3538  N   ALA A 464       6.284  16.171  42.538  1.00  0.94           N  
ATOM   3539  CA  ALA A 464       7.733  16.048  42.672  1.00  0.94           C  
ATOM   3540  C   ALA A 464       8.111  15.480  44.037  1.00  0.93           C  
ATOM   3541  CB  ALA A 464       8.404  17.403  42.458  1.00  0.92           C  
ATOM   3542  O   ALA A 464       7.467  15.785  45.043  1.00  0.92           O  
ATOM   3543  N   TYR A 465       9.166  14.725  44.126  1.00  0.94           N  
ATOM   3544  CA  TYR A 465       9.723  14.243  45.385  1.00  0.95           C  
ATOM   3545  C   TYR A 465      10.124  15.405  46.285  1.00  0.95           C  
ATOM   3546  CB  TYR A 465      10.934  13.341  45.127  1.00  0.93           C  
ATOM   3547  O   TYR A 465      10.449  16.491  45.799  1.00  0.93           O  
ATOM   3548  CG  TYR A 465      10.575  11.992  44.552  1.00  0.90           C  
ATOM   3549  CD1 TYR A 465      10.157  10.950  45.377  1.00  0.85           C  
ATOM   3550  CD2 TYR A 465      10.654  11.757  43.184  1.00  0.86           C  
ATOM   3551  CE1 TYR A 465       9.827   9.705  44.852  1.00  0.86           C  
ATOM   3552  CE2 TYR A 465      10.327  10.516  42.648  1.00  0.86           C  
ATOM   3553  OH  TYR A 465       9.589   8.268  42.963  1.00  0.78           O  
ATOM   3554  CZ  TYR A 465       9.915   9.498  43.488  1.00  0.86           C  
ATOM   3555  N   PRO A 466      10.145  15.224  47.652  1.00  0.95           N  
ATOM   3556  CA  PRO A 466      10.516  16.296  48.579  1.00  0.95           C  
ATOM   3557  C   PRO A 466      11.844  16.957  48.216  1.00  0.94           C  
ATOM   3558  CB  PRO A 466      10.613  15.578  49.927  1.00  0.94           C  
ATOM   3559  O   PRO A 466      12.850  16.268  48.031  1.00  0.93           O  
ATOM   3560  CG  PRO A 466       9.665  14.428  49.817  1.00  0.92           C  
ATOM   3561  CD  PRO A 466       9.728  13.891  48.416  1.00  0.91           C  
ATOM   3562  N   SER A 467      11.871  18.217  48.075  1.00  0.92           N  
ATOM   3563  CA  SER A 467      13.136  18.930  47.927  1.00  0.93           C  
ATOM   3564  C   SER A 467      13.861  19.051  49.264  1.00  0.91           C  
ATOM   3565  CB  SER A 467      12.902  20.321  47.337  1.00  0.91           C  
ATOM   3566  O   SER A 467      13.264  19.449  50.266  1.00  0.90           O  
ATOM   3567  OG  SER A 467      12.192  21.141  48.249  1.00  0.86           O  
ATOM   3568  N   VAL A 468      15.105  18.752  49.281  1.00  0.94           N  
ATOM   3569  CA  VAL A 468      15.921  18.778  50.490  1.00  0.94           C  
ATOM   3570  C   VAL A 468      17.140  19.671  50.273  1.00  0.92           C  
ATOM   3571  CB  VAL A 468      16.367  17.358  50.905  1.00  0.92           C  
ATOM   3572  O   VAL A 468      18.026  19.341  49.480  1.00  0.88           O  
ATOM   3573  CG1 VAL A 468      17.185  17.404  52.194  1.00  0.85           C  
ATOM   3574  CG2 VAL A 468      15.154  16.445  51.069  1.00  0.85           C  
ATOM   3575  N   THR A 469      17.138  20.832  50.917  1.00  0.90           N  
ATOM   3576  CA  THR A 469      18.301  21.693  51.101  1.00  0.91           C  
ATOM   3577  C   THR A 469      18.769  21.667  52.553  1.00  0.89           C  
ATOM   3578  CB  THR A 469      17.995  23.143  50.683  1.00  0.88           C  
ATOM   3579  O   THR A 469      18.042  22.094  53.452  1.00  0.87           O  
ATOM   3580  CG2 THR A 469      19.231  24.027  50.818  1.00  0.79           C  
ATOM   3581  OG1 THR A 469      17.557  23.158  49.318  1.00  0.82           O  
ATOM   3582  N   THR A 470      19.974  21.198  52.739  1.00  0.93           N  
ATOM   3583  CA  THR A 470      20.549  21.073  54.074  1.00  0.92           C  
ATOM   3584  C   THR A 470      21.926  21.727  54.134  1.00  0.90           C  
ATOM   3585  CB  THR A 470      20.660  19.596  54.498  1.00  0.88           C  
ATOM   3586  O   THR A 470      22.685  21.678  53.164  1.00  0.86           O  
ATOM   3587  CG2 THR A 470      19.282  18.966  54.663  1.00  0.72           C  
ATOM   3588  OG1 THR A 470      21.389  18.872  53.499  1.00  0.75           O  
ATOM   3589  N   THR A 471      22.268  22.413  55.167  1.00  0.90           N  
ATOM   3590  CA  THR A 471      23.608  22.892  55.488  1.00  0.90           C  
ATOM   3591  C   THR A 471      24.045  22.394  56.862  1.00  0.90           C  
ATOM   3592  CB  THR A 471      23.675  24.430  55.451  1.00  0.87           C  
ATOM   3593  O   THR A 471      23.241  22.341  57.794  1.00  0.88           O  
ATOM   3594  CG2 THR A 471      23.231  24.968  54.094  1.00  0.77           C  
ATOM   3595  OG1 THR A 471      22.817  24.964  56.468  1.00  0.78           O  
ATOM   3596  N   ALA A 472      25.277  21.993  56.989  1.00  0.92           N  
ATOM   3597  CA  ALA A 472      25.952  21.666  58.242  1.00  0.92           C  
ATOM   3598  C   ALA A 472      27.208  22.513  58.425  1.00  0.88           C  
ATOM   3599  CB  ALA A 472      26.303  20.181  58.286  1.00  0.89           C  
ATOM   3600  O   ALA A 472      28.176  22.369  57.674  1.00  0.83           O  
ATOM   3601  N   LYS A 473      27.096  23.569  59.300  1.00  0.86           N  
ATOM   3602  CA  LYS A 473      28.197  24.494  59.554  1.00  0.87           C  
ATOM   3603  C   LYS A 473      28.672  24.400  61.001  1.00  0.86           C  
ATOM   3604  CB  LYS A 473      27.778  25.929  59.233  1.00  0.84           C  
ATOM   3605  O   LYS A 473      27.863  24.450  61.930  1.00  0.84           O  
ATOM   3606  CG  LYS A 473      27.504  26.178  57.757  1.00  0.76           C  
ATOM   3607  CD  LYS A 473      27.200  27.646  57.484  1.00  0.74           C  
ATOM   3608  CE  LYS A 473      26.946  27.900  56.005  1.00  0.71           C  
ATOM   3609  NZ  LYS A 473      26.715  29.349  55.723  1.00  0.67           N  
ATOM   3610  N   ARG A 474      30.008  24.348  61.206  1.00  0.88           N  
ATOM   3611  CA  ARG A 474      30.563  24.467  62.550  1.00  0.88           C  
ATOM   3612  C   ARG A 474      30.426  25.892  63.075  1.00  0.86           C  
ATOM   3613  CB  ARG A 474      32.033  24.043  62.565  1.00  0.85           C  
ATOM   3614  O   ARG A 474      30.591  26.855  62.323  1.00  0.84           O  
ATOM   3615  CG  ARG A 474      32.254  22.574  62.241  1.00  0.81           C  
ATOM   3616  CD  ARG A 474      33.717  22.178  62.383  1.00  0.81           C  
ATOM   3617  NE  ARG A 474      33.918  20.755  62.128  1.00  0.78           N  
ATOM   3618  NH1 ARG A 474      33.309  20.077  64.251  1.00  0.68           N  
ATOM   3619  NH2 ARG A 474      33.933  18.526  62.682  1.00  0.66           N  
ATOM   3620  CZ  ARG A 474      33.720  19.789  63.021  1.00  0.79           C  
ATOM   3621  N   THR A 475      30.150  25.956  64.175  1.00  0.82           N  
ATOM   3622  CA  THR A 475      30.250  27.241  64.859  1.00  0.81           C  
ATOM   3623  C   THR A 475      31.661  27.808  64.741  1.00  0.77           C  
ATOM   3624  CB  THR A 475      29.866  27.115  66.345  1.00  0.79           C  
ATOM   3625  O   THR A 475      32.644  27.077  64.883  1.00  0.71           O  
ATOM   3626  CG2 THR A 475      29.881  28.475  67.034  1.00  0.74           C  
ATOM   3627  OG1 THR A 475      28.551  26.554  66.447  1.00  0.76           O  
ATOM   3628  N   ASN A 476      31.782  29.020  64.048  1.00  0.75           N  
ATOM   3629  CA  ASN A 476      32.977  29.803  63.751  1.00  0.76           C  
ATOM   3630  C   ASN A 476      33.879  29.092  62.747  1.00  0.73           C  
ATOM   3631  CB  ASN A 476      33.750  30.110  65.036  1.00  0.73           C  
ATOM   3632  O   ASN A 476      35.005  29.528  62.501  1.00  0.69           O  
ATOM   3633  CG  ASN A 476      32.942  30.931  66.022  1.00  0.69           C  
ATOM   3634  ND2 ASN A 476      33.123  30.658  67.309  1.00  0.68           N  
ATOM   3635  OD1 ASN A 476      32.161  31.802  65.630  1.00  0.67           O  
ATOM   3636  N   GLY A 477      33.502  27.967  62.156  1.00  0.75           N  
ATOM   3637  CA  GLY A 477      34.173  27.210  61.112  1.00  0.76           C  
ATOM   3638  C   GLY A 477      35.121  26.156  61.655  1.00  0.74           C  
ATOM   3639  O   GLY A 477      35.578  25.284  60.913  1.00  0.72           O  
ATOM   3640  N   TYR A 478      35.239  26.105  63.010  1.00  0.72           N  
ATOM   3641  CA  TYR A 478      36.262  25.212  63.543  1.00  0.74           C  
ATOM   3642  C   TYR A 478      35.823  24.611  64.873  1.00  0.72           C  
ATOM   3643  CB  TYR A 478      37.588  25.958  63.719  1.00  0.69           C  
ATOM   3644  O   TYR A 478      36.509  23.750  65.429  1.00  0.69           O  
ATOM   3645  CG  TYR A 478      37.473  27.211  64.553  1.00  0.66           C  
ATOM   3646  CD1 TYR A 478      37.307  28.458  63.954  1.00  0.63           C  
ATOM   3647  CD2 TYR A 478      37.530  27.152  65.941  1.00  0.65           C  
ATOM   3648  CE1 TYR A 478      37.202  29.615  64.718  1.00  0.61           C  
ATOM   3649  CE2 TYR A 478      37.427  28.302  66.716  1.00  0.60           C  
ATOM   3650  OH  TYR A 478      37.160  30.670  66.857  1.00  0.50           O  
ATOM   3651  CZ  TYR A 478      37.263  29.528  66.096  1.00  0.62           C  
ATOM   3652  N   GLU A 479      34.721  25.172  65.627  1.00  0.80           N  
ATOM   3653  CA  GLU A 479      34.256  24.650  66.909  1.00  0.81           C  
ATOM   3654  C   GLU A 479      33.594  23.286  66.742  1.00  0.82           C  
ATOM   3655  CB  GLU A 479      33.281  25.631  67.567  1.00  0.79           C  
ATOM   3656  O   GLU A 479      33.179  22.922  65.640  1.00  0.81           O  
ATOM   3657  CG  GLU A 479      33.926  26.937  68.007  1.00  0.75           C  
ATOM   3658  CD  GLU A 479      32.943  27.908  68.641  1.00  0.75           C  
ATOM   3659  OE1 GLU A 479      31.784  27.513  68.904  1.00  0.76           O  
ATOM   3660  OE2 GLU A 479      33.334  29.073  68.875  1.00  0.73           O  
ATOM   3661  N   ARG A 480      33.573  22.519  67.830  1.00  0.87           N  
ATOM   3662  CA  ARG A 480      32.987  21.187  67.947  1.00  0.89           C  
ATOM   3663  C   ARG A 480      31.504  21.208  67.592  1.00  0.90           C  
ATOM   3664  CB  ARG A 480      33.178  20.639  69.363  1.00  0.87           C  
ATOM   3665  O   ARG A 480      30.994  20.268  66.979  1.00  0.89           O  
ATOM   3666  CG  ARG A 480      32.742  19.191  69.527  1.00  0.82           C  
ATOM   3667  CD  ARG A 480      33.041  18.667  70.924  1.00  0.81           C  
ATOM   3668  NE  ARG A 480      32.505  17.323  71.122  1.00  0.78           N  
ATOM   3669  NH1 ARG A 480      34.498  16.413  71.856  1.00  0.70           N  
ATOM   3670  NH2 ARG A 480      32.622  15.104  71.703  1.00  0.67           N  
ATOM   3671  CZ  ARG A 480      33.210  16.283  71.560  1.00  0.77           C  
ATOM   3672  N   THR A 481      30.751  22.273  67.788  1.00  0.88           N  
ATOM   3673  CA  THR A 481      29.328  22.415  67.501  1.00  0.90           C  
ATOM   3674  C   THR A 481      29.100  22.687  66.017  1.00  0.90           C  
ATOM   3675  CB  THR A 481      28.700  23.547  68.335  1.00  0.87           C  
ATOM   3676  O   THR A 481      29.617  23.664  65.473  1.00  0.88           O  
ATOM   3677  CG2 THR A 481      27.188  23.599  68.141  1.00  0.76           C  
ATOM   3678  OG1 THR A 481      28.986  23.325  69.722  1.00  0.79           O  
ATOM   3679  N   THR A 482      28.390  21.876  65.428  1.00  0.90           N  
ATOM   3680  CA  THR A 482      27.917  22.033  64.056  1.00  0.92           C  
ATOM   3681  C   THR A 482      26.419  22.319  64.030  1.00  0.92           C  
ATOM   3682  CB  THR A 482      28.218  20.779  63.215  1.00  0.90           C  
ATOM   3683  O   THR A 482      25.627  21.564  64.598  1.00  0.92           O  
ATOM   3684  CG2 THR A 482      27.705  20.938  61.788  1.00  0.86           C  
ATOM   3685  OG1 THR A 482      29.634  20.562  63.181  1.00  0.87           O  
ATOM   3686  N   THR A 483      26.047  23.376  63.419  1.00  0.91           N  
ATOM   3687  CA  THR A 483      24.640  23.693  63.203  1.00  0.92           C  
ATOM   3688  C   THR A 483      24.137  23.065  61.907  1.00  0.93           C  
ATOM   3689  CB  THR A 483      24.411  25.216  63.161  1.00  0.89           C  
ATOM   3690  O   THR A 483      24.623  23.392  60.822  1.00  0.93           O  
ATOM   3691  CG2 THR A 483      22.926  25.546  63.046  1.00  0.78           C  
ATOM   3692  OG1 THR A 483      24.929  25.804  64.360  1.00  0.79           O  
ATOM   3693  N   LEU A 484      23.223  22.164  61.983  1.00  0.93           N  
ATOM   3694  CA  LEU A 484      22.504  21.541  60.877  1.00  0.94           C  
ATOM   3695  C   LEU A 484      21.174  22.244  60.629  1.00  0.94           C  
ATOM   3696  CB  LEU A 484      22.264  20.056  61.162  1.00  0.93           C  
ATOM   3697  O   LEU A 484      20.346  22.353  61.537  1.00  0.93           O  
ATOM   3698  CG  LEU A 484      21.566  19.258  60.059  1.00  0.90           C  
ATOM   3699  CD1 LEU A 484      22.445  19.195  58.814  1.00  0.86           C  
ATOM   3700  CD2 LEU A 484      21.222  17.856  60.549  1.00  0.86           C  
ATOM   3701  N   THR A 485      20.972  22.728  59.453  1.00  0.92           N  
ATOM   3702  CA  THR A 485      19.708  23.318  59.025  1.00  0.93           C  
ATOM   3703  C   THR A 485      19.095  22.512  57.884  1.00  0.94           C  
ATOM   3704  CB  THR A 485      19.897  24.780  58.582  1.00  0.89           C  
ATOM   3705  O   THR A 485      19.813  21.999  57.023  1.00  0.93           O  
ATOM   3706  CG2 THR A 485      20.494  25.623  59.704  1.00  0.76           C  
ATOM   3707  OG1 THR A 485      20.774  24.821  57.450  1.00  0.78           O  
ATOM   3708  N   LEU A 486      17.848  22.352  57.868  1.00  0.93           N  
ATOM   3709  CA  LEU A 486      17.039  21.730  56.826  1.00  0.94           C  
ATOM   3710  C   LEU A 486      16.024  22.719  56.263  1.00  0.93           C  
ATOM   3711  CB  LEU A 486      16.317  20.496  57.372  1.00  0.93           C  
ATOM   3712  O   LEU A 486      15.306  23.376  57.019  1.00  0.93           O  
ATOM   3713  CG  LEU A 486      15.312  19.827  56.433  1.00  0.91           C  
ATOM   3714  CD1 LEU A 486      16.033  19.207  55.241  1.00  0.88           C  
ATOM   3715  CD2 LEU A 486      14.500  18.774  57.180  1.00  0.88           C  
ATOM   3716  N   ARG A 487      15.990  22.848  55.023  1.00  0.91           N  
ATOM   3717  CA  ARG A 487      14.932  23.523  54.279  1.00  0.92           C  
ATOM   3718  C   ARG A 487      14.499  22.697  53.072  1.00  0.93           C  
ATOM   3719  CB  ARG A 487      15.393  24.910  53.826  1.00  0.88           C  
ATOM   3720  O   ARG A 487      15.292  21.931  52.521  1.00  0.93           O  
ATOM   3721  CG  ARG A 487      15.713  25.857  54.972  1.00  0.77           C  
ATOM   3722  CD  ARG A 487      16.126  27.233  54.468  1.00  0.77           C  
ATOM   3723  NE  ARG A 487      16.482  28.125  55.567  1.00  0.74           N  
ATOM   3724  NH1 ARG A 487      16.433  30.051  54.293  1.00  0.70           N  
ATOM   3725  NH2 ARG A 487      16.947  30.160  56.525  1.00  0.65           N  
ATOM   3726  CZ  ARG A 487      16.620  29.443  55.459  1.00  0.70           C  
ATOM   3727  N   GLY A 488      13.268  22.770  52.742  1.00  0.92           N  
ATOM   3728  CA  GLY A 488      12.784  22.125  51.531  1.00  0.93           C  
ATOM   3729  C   GLY A 488      11.331  22.441  51.228  1.00  0.93           C  
ATOM   3730  O   GLY A 488      10.753  23.357  51.816  1.00  0.92           O  
ATOM   3731  N   GLY A 489      10.748  21.812  50.284  1.00  0.93           N  
ATOM   3732  CA  GLY A 489       9.359  21.885  49.858  1.00  0.93           C  
ATOM   3733  C   GLY A 489       8.769  20.530  49.513  1.00  0.94           C  
ATOM   3734  O   GLY A 489       9.484  19.633  49.061  1.00  0.93           O  
ATOM   3735  N   LEU A 490       7.504  20.381  49.739  1.00  0.95           N  
ATOM   3736  CA  LEU A 490       6.675  19.267  49.294  1.00  0.95           C  
ATOM   3737  C   LEU A 490       5.779  19.686  48.133  1.00  0.94           C  
ATOM   3738  CB  LEU A 490       5.820  18.739  50.449  1.00  0.94           C  
ATOM   3739  O   LEU A 490       5.295  20.820  48.095  1.00  0.93           O  
ATOM   3740  CG  LEU A 490       6.576  18.279  51.696  1.00  0.87           C  
ATOM   3741  CD1 LEU A 490       5.595  17.900  52.801  1.00  0.81           C  
ATOM   3742  CD2 LEU A 490       7.493  17.106  51.364  1.00  0.80           C  
ATOM   3743  N   SER A 491       5.526  18.814  47.254  1.00  0.94           N  
ATOM   3744  CA  SER A 491       4.515  19.041  46.227  1.00  0.94           C  
ATOM   3745  C   SER A 491       3.114  18.754  46.758  1.00  0.94           C  
ATOM   3746  CB  SER A 491       4.792  18.172  45.000  1.00  0.92           C  
ATOM   3747  O   SER A 491       2.825  17.635  47.188  1.00  0.93           O  
ATOM   3748  OG  SER A 491       5.988  18.577  44.357  1.00  0.84           O  
ATOM   3749  N   PRO A 492       2.250  19.748  46.871  1.00  0.95           N  
ATOM   3750  CA  PRO A 492       0.860  19.450  47.222  1.00  0.95           C  
ATOM   3751  C   PRO A 492       0.184  18.520  46.217  1.00  0.95           C  
ATOM   3752  CB  PRO A 492       0.193  20.828  47.224  1.00  0.93           C  
ATOM   3753  O   PRO A 492       0.322  18.709  45.006  1.00  0.94           O  
ATOM   3754  CG  PRO A 492       0.964  21.626  46.222  1.00  0.89           C  
ATOM   3755  CD  PRO A 492       2.389  21.155  46.231  1.00  0.89           C  
ATOM   3756  N   ILE A 493      -0.571  17.576  46.688  1.00  0.94           N  
ATOM   3757  CA  ILE A 493      -1.444  16.709  45.905  1.00  0.94           C  
ATOM   3758  C   ILE A 493      -2.903  17.093  46.144  1.00  0.93           C  
ATOM   3759  CB  ILE A 493      -1.218  15.220  46.249  1.00  0.94           C  
ATOM   3760  O   ILE A 493      -3.527  16.620  47.096  1.00  0.92           O  
ATOM   3761  CG1 ILE A 493       0.237  14.822  45.974  1.00  0.91           C  
ATOM   3762  CG2 ILE A 493      -2.187  14.331  45.464  1.00  0.91           C  
ATOM   3763  CD1 ILE A 493       0.601  13.428  46.466  1.00  0.89           C  
ATOM   3764  N   ALA A 494      -3.317  18.033  45.337  1.00  0.93           N  
ATOM   3765  CA  ALA A 494      -4.675  18.559  45.447  1.00  0.93           C  
ATOM   3766  C   ALA A 494      -5.672  17.661  44.719  1.00  0.92           C  
ATOM   3767  CB  ALA A 494      -4.742  19.980  44.894  1.00  0.91           C  
ATOM   3768  O   ALA A 494      -5.781  17.711  43.491  1.00  0.90           O  
ATOM   3769  N   VAL A 495      -6.500  16.838  45.471  1.00  0.92           N  
ATOM   3770  CA  VAL A 495      -7.599  16.016  44.976  1.00  0.92           C  
ATOM   3771  C   VAL A 495      -8.932  16.611  45.423  1.00  0.91           C  
ATOM   3772  CB  VAL A 495      -7.478  14.554  45.461  1.00  0.91           C  
ATOM   3773  O   VAL A 495      -9.139  16.861  46.613  1.00  0.89           O  
ATOM   3774  CG1 VAL A 495      -8.639  13.712  44.935  1.00  0.86           C  
ATOM   3775  CG2 VAL A 495      -6.141  13.957  45.027  1.00  0.85           C  
ATOM   3776  N   ASN A 496      -9.725  16.969  44.480  1.00  0.89           N  
ATOM   3777  CA  ASN A 496     -11.001  17.634  44.717  1.00  0.90           C  
ATOM   3778  C   ASN A 496     -10.843  18.836  45.645  1.00  0.90           C  
ATOM   3779  CB  ASN A 496     -12.021  16.650  45.293  1.00  0.88           C  
ATOM   3780  O   ASN A 496     -11.688  19.073  46.510  1.00  0.88           O  
ATOM   3781  CG  ASN A 496     -12.379  15.544  44.319  1.00  0.84           C  
ATOM   3782  ND2 ASN A 496     -12.624  14.349  44.844  1.00  0.85           N  
ATOM   3783  OD1 ASN A 496     -12.434  15.762  43.106  1.00  0.83           O  
ATOM   3784  N   GLY A 497      -9.819  19.596  45.589  1.00  0.89           N  
ATOM   3785  CA  GLY A 497      -9.548  20.835  46.300  1.00  0.90           C  
ATOM   3786  C   GLY A 497      -8.933  20.615  47.669  1.00  0.90           C  
ATOM   3787  O   GLY A 497      -8.530  21.571  48.336  1.00  0.90           O  
ATOM   3788  N   SER A 498      -8.774  19.358  48.070  1.00  0.91           N  
ATOM   3789  CA  SER A 498      -8.133  19.015  49.335  1.00  0.92           C  
ATOM   3790  C   SER A 498      -6.719  18.489  49.114  1.00  0.92           C  
ATOM   3791  CB  SER A 498      -8.960  17.975  50.092  1.00  0.90           C  
ATOM   3792  O   SER A 498      -6.510  17.570  48.319  1.00  0.91           O  
ATOM   3793  OG  SER A 498     -10.259  18.470  50.369  1.00  0.81           O  
ATOM   3794  N   ASN A 499      -5.768  19.053  49.728  1.00  0.93           N  
ATOM   3795  CA  ASN A 499      -4.422  18.493  49.768  1.00  0.93           C  
ATOM   3796  C   ASN A 499      -4.388  17.167  50.524  1.00  0.93           C  
ATOM   3797  CB  ASN A 499      -3.445  19.488  50.397  1.00  0.91           C  
ATOM   3798  O   ASN A 499      -4.829  17.092  51.672  1.00  0.90           O  
ATOM   3799  CG  ASN A 499      -2.012  18.992  50.377  1.00  0.86           C  
ATOM   3800  ND2 ASN A 499      -1.332  19.097  51.512  1.00  0.86           N  
ATOM   3801  OD1 ASN A 499      -1.520  18.520  49.348  1.00  0.84           O  
ATOM   3802  N   ARG A 500      -3.759  16.098  49.851  1.00  0.93           N  
ATOM   3803  CA  ARG A 500      -3.671  14.742  50.383  1.00  0.93           C  
ATOM   3804  C   ARG A 500      -2.217  14.317  50.560  1.00  0.92           C  
ATOM   3805  CB  ARG A 500      -4.397  13.756  49.466  1.00  0.91           C  
ATOM   3806  O   ARG A 500      -1.938  13.173  50.923  1.00  0.90           O  
ATOM   3807  CG  ARG A 500      -5.878  14.052  49.292  1.00  0.86           C  
ATOM   3808  CD  ARG A 500      -6.660  13.787  50.571  1.00  0.83           C  
ATOM   3809  NE  ARG A 500      -8.099  13.916  50.360  1.00  0.81           N  
ATOM   3810  NH1 ARG A 500      -8.687  13.087  52.435  1.00  0.75           N  
ATOM   3811  NH2 ARG A 500     -10.310  13.739  50.953  1.00  0.72           N  
ATOM   3812  CZ  ARG A 500      -9.029  13.580  51.250  1.00  0.80           C  
ATOM   3813  N   ASN A 501      -1.265  15.240  50.401  1.00  0.94           N  
ATOM   3814  CA  ASN A 501       0.147  15.022  50.696  1.00  0.94           C  
ATOM   3815  C   ASN A 501       0.539  15.630  52.040  1.00  0.93           C  
ATOM   3816  CB  ASN A 501       1.024  15.591  49.579  1.00  0.93           C  
ATOM   3817  O   ASN A 501       0.058  16.704  52.404  1.00  0.92           O  
ATOM   3818  CG  ASN A 501       2.451  15.083  49.641  1.00  0.92           C  
ATOM   3819  ND2 ASN A 501       3.369  15.819  49.025  1.00  0.92           N  
ATOM   3820  OD1 ASN A 501       2.726  14.038  50.236  1.00  0.90           O  
ATOM   3821  N   ALA A 502       1.318  14.940  52.824  1.00  0.94           N  
ATOM   3822  CA  ALA A 502       1.824  15.416  54.109  1.00  0.94           C  
ATOM   3823  C   ALA A 502       3.295  15.050  54.288  1.00  0.95           C  
ATOM   3824  CB  ALA A 502       0.993  14.843  55.254  1.00  0.93           C  
ATOM   3825  O   ALA A 502       3.776  14.079  53.700  1.00  0.94           O  
ATOM   3826  N   LEU A 503       3.998  15.835  55.039  1.00  0.93           N  
ATOM   3827  CA  LEU A 503       5.316  15.448  55.531  1.00  0.95           C  
ATOM   3828  C   LEU A 503       5.210  14.288  56.515  1.00  0.94           C  
ATOM   3829  CB  LEU A 503       6.010  16.638  56.199  1.00  0.93           C  
ATOM   3830  O   LEU A 503       4.657  14.443  57.607  1.00  0.92           O  
ATOM   3831  CG  LEU A 503       7.433  16.396  56.706  1.00  0.88           C  
ATOM   3832  CD1 LEU A 503       8.385  16.193  55.532  1.00  0.83           C  
ATOM   3833  CD2 LEU A 503       7.893  17.557  57.581  1.00  0.83           C  
ATOM   3834  N   GLU A 504       5.706  13.147  56.172  1.00  0.95           N  
ATOM   3835  CA  GLU A 504       5.621  11.954  57.009  1.00  0.95           C  
ATOM   3836  C   GLU A 504       6.779  11.892  58.000  1.00  0.94           C  
ATOM   3837  CB  GLU A 504       5.600  10.691  56.144  1.00  0.93           C  
ATOM   3838  O   GLU A 504       6.573  11.632  59.188  1.00  0.92           O  
ATOM   3839  CG  GLU A 504       4.343  10.545  55.300  1.00  0.85           C  
ATOM   3840  CD  GLU A 504       4.185   9.159  54.694  1.00  0.80           C  
ATOM   3841  OE1 GLU A 504       5.207   8.463  54.497  1.00  0.83           O  
ATOM   3842  OE2 GLU A 504       3.031   8.767  54.413  1.00  0.83           O  
ATOM   3843  N   SER A 505       7.994  12.194  57.539  1.00  0.96           N  
ATOM   3844  CA  SER A 505       9.152  12.200  58.427  1.00  0.97           C  
ATOM   3845  C   SER A 505      10.248  13.119  57.899  1.00  0.97           C  
ATOM   3846  CB  SER A 505       9.702  10.784  58.600  1.00  0.95           C  
ATOM   3847  O   SER A 505      10.404  13.276  56.686  1.00  0.97           O  
ATOM   3848  OG  SER A 505      10.314  10.332  57.404  1.00  0.91           O  
ATOM   3849  N   ALA A 506      10.998  13.743  58.749  1.00  0.96           N  
ATOM   3850  CA  ALA A 506      12.294  14.379  58.530  1.00  0.97           C  
ATOM   3851  C   ALA A 506      13.295  13.970  59.607  1.00  0.96           C  
ATOM   3852  CB  ALA A 506      12.142  15.898  58.499  1.00  0.95           C  
ATOM   3853  O   ALA A 506      13.087  14.239  60.792  1.00  0.95           O  
ATOM   3854  N   ARG A 507      14.316  13.273  59.185  1.00  0.97           N  
ATOM   3855  CA  ARG A 507      15.254  12.702  60.146  1.00  0.97           C  
ATOM   3856  C   ARG A 507      16.691  12.833  59.653  1.00  0.97           C  
ATOM   3857  CB  ARG A 507      14.924  11.232  60.412  1.00  0.97           C  
ATOM   3858  O   ARG A 507      16.928  13.021  58.457  1.00  0.97           O  
ATOM   3859  CG  ARG A 507      14.969  10.356  59.170  1.00  0.96           C  
ATOM   3860  CD  ARG A 507      14.549   8.925  59.474  1.00  0.96           C  
ATOM   3861  NE  ARG A 507      14.610   8.081  58.284  1.00  0.94           N  
ATOM   3862  NH1 ARG A 507      13.935   6.153  59.363  1.00  0.90           N  
ATOM   3863  NH2 ARG A 507      14.406   6.112  57.120  1.00  0.90           N  
ATOM   3864  CZ  ARG A 507      14.317   6.784  58.258  1.00  0.93           C  
ATOM   3865  N   TYR A 508      17.631  12.769  60.546  1.00  0.97           N  
ATOM   3866  CA  TYR A 508      19.048  12.846  60.206  1.00  0.97           C  
ATOM   3867  C   TYR A 508      19.854  11.823  60.998  1.00  0.97           C  
ATOM   3868  CB  TYR A 508      19.588  14.254  60.471  1.00  0.97           C  
ATOM   3869  O   TYR A 508      19.410  11.350  62.047  1.00  0.96           O  
ATOM   3870  CG  TYR A 508      19.605  14.634  61.931  1.00  0.96           C  
ATOM   3871  CD1 TYR A 508      18.477  15.178  62.542  1.00  0.93           C  
ATOM   3872  CD2 TYR A 508      20.747  14.451  62.703  1.00  0.93           C  
ATOM   3873  CE1 TYR A 508      18.488  15.531  63.888  1.00  0.92           C  
ATOM   3874  CE2 TYR A 508      20.769  14.801  64.049  1.00  0.91           C  
ATOM   3875  OH  TYR A 508      19.653  15.687  65.964  1.00  0.89           O  
ATOM   3876  CZ  TYR A 508      19.637  15.339  64.632  1.00  0.91           C  
ATOM   3877  N   ARG A 509      21.003  11.463  60.550  1.00  0.97           N  
ATOM   3878  CA  ARG A 509      22.034  10.677  61.220  1.00  0.97           C  
ATOM   3879  C   ARG A 509      23.424  11.062  60.725  1.00  0.97           C  
ATOM   3880  CB  ARG A 509      21.796   9.181  61.002  1.00  0.97           C  
ATOM   3881  O   ARG A 509      23.565  11.652  59.652  1.00  0.97           O  
ATOM   3882  CG  ARG A 509      21.929   8.741  59.553  1.00  0.97           C  
ATOM   3883  CD  ARG A 509      21.643   7.255  59.386  1.00  0.96           C  
ATOM   3884  NE  ARG A 509      21.854   6.817  58.009  1.00  0.95           N  
ATOM   3885  NH1 ARG A 509      21.353   4.599  58.420  1.00  0.91           N  
ATOM   3886  NH2 ARG A 509      21.929   5.277  56.307  1.00  0.91           N  
ATOM   3887  CZ  ARG A 509      21.712   5.565  57.582  1.00  0.94           C  
ATOM   3888  N   TYR A 510      24.407  10.764  61.483  1.00  0.97           N  
ATOM   3889  CA  TYR A 510      25.766  11.131  61.100  1.00  0.97           C  
ATOM   3890  C   TYR A 510      26.752  10.027  61.465  1.00  0.96           C  
ATOM   3891  CB  TYR A 510      26.179  12.444  61.772  1.00  0.96           C  
ATOM   3892  O   TYR A 510      26.453   9.171  62.300  1.00  0.95           O  
ATOM   3893  CG  TYR A 510      26.001  12.441  63.271  1.00  0.94           C  
ATOM   3894  CD1 TYR A 510      24.791  12.820  63.848  1.00  0.89           C  
ATOM   3895  CD2 TYR A 510      27.041  12.059  64.111  1.00  0.89           C  
ATOM   3896  CE1 TYR A 510      24.623  12.821  65.229  1.00  0.89           C  
ATOM   3897  CE2 TYR A 510      26.883  12.056  65.494  1.00  0.87           C  
ATOM   3898  OH  TYR A 510      25.512  12.436  67.410  1.00  0.83           O  
ATOM   3899  CZ  TYR A 510      25.673  12.437  66.042  1.00  0.88           C  
ATOM   3900  N   LYS A 511      27.922   9.995  60.761  1.00  0.96           N  
ATOM   3901  CA  LYS A 511      29.053   9.103  61.000  1.00  0.96           C  
ATOM   3902  C   LYS A 511      30.379   9.820  60.763  1.00  0.95           C  
ATOM   3903  CB  LYS A 511      28.960   7.866  60.106  1.00  0.95           C  
ATOM   3904  O   LYS A 511      30.416  10.869  60.118  1.00  0.94           O  
ATOM   3905  CG  LYS A 511      29.174   8.153  58.627  1.00  0.94           C  
ATOM   3906  CD  LYS A 511      29.248   6.868  57.813  1.00  0.92           C  
ATOM   3907  CE  LYS A 511      29.634   7.143  56.366  1.00  0.91           C  
ATOM   3908  NZ  LYS A 511      31.073   6.834  56.108  1.00  0.90           N  
ATOM   3909  N   LEU A 512      31.532   9.342  61.165  1.00  0.92           N  
ATOM   3910  CA  LEU A 512      32.842   9.726  60.652  1.00  0.94           C  
ATOM   3911  C   LEU A 512      32.967   9.389  59.170  1.00  0.92           C  
ATOM   3912  CB  LEU A 512      33.953   9.028  61.442  1.00  0.89           C  
ATOM   3913  O   LEU A 512      32.431   8.377  58.713  1.00  0.90           O  
ATOM   3914  CG  LEU A 512      34.081   9.413  62.916  1.00  0.76           C  
ATOM   3915  CD1 LEU A 512      35.049   8.473  63.627  1.00  0.71           C  
ATOM   3916  CD2 LEU A 512      34.538  10.862  63.053  1.00  0.71           C  
ATOM   3917  N   THR A 513      33.672  10.180  58.471  1.00  0.90           N  
ATOM   3918  CA  THR A 513      33.754   9.975  57.029  1.00  0.92           C  
ATOM   3919  C   THR A 513      34.390   8.625  56.710  1.00  0.87           C  
ATOM   3920  CB  THR A 513      34.561  11.098  56.351  1.00  0.87           C  
ATOM   3921  O   THR A 513      33.973   7.943  55.771  1.00  0.83           O  
ATOM   3922  CG2 THR A 513      34.701  10.847  54.854  1.00  0.74           C  
ATOM   3923  OG1 THR A 513      33.891  12.349  56.554  1.00  0.79           O  
ATOM   3924  N   ASP A 514      35.187   8.162  57.657  1.00  0.89           N  
ATOM   3925  CA  ASP A 514      35.878   6.884  57.509  1.00  0.90           C  
ATOM   3926  C   ASP A 514      35.104   5.759  58.193  1.00  0.89           C  
ATOM   3927  CB  ASP A 514      37.295   6.971  58.080  1.00  0.85           C  
ATOM   3928  O   ASP A 514      35.393   4.580  57.979  1.00  0.87           O  
ATOM   3929  CG  ASP A 514      37.317   7.264  59.570  1.00  0.72           C  
ATOM   3930  OD1 ASP A 514      36.298   7.743  60.113  1.00  0.67           O  
ATOM   3931  OD2 ASP A 514      38.364   7.017  60.207  1.00  0.77           O  
ATOM   3932  N   ALA A 515      34.177   5.970  59.054  1.00  0.94           N  
ATOM   3933  CA  ALA A 515      33.321   4.963  59.677  1.00  0.95           C  
ATOM   3934  C   ALA A 515      32.361   4.354  58.659  1.00  0.94           C  
ATOM   3935  CB  ALA A 515      32.542   5.572  60.840  1.00  0.93           C  
ATOM   3936  O   ALA A 515      31.803   5.065  57.820  1.00  0.93           O  
ATOM   3937  N   THR A 516      32.097   2.990  58.758  1.00  0.92           N  
ATOM   3938  CA  THR A 516      31.256   2.226  57.844  1.00  0.93           C  
ATOM   3939  C   THR A 516      29.780   2.409  58.186  1.00  0.91           C  
ATOM   3940  CB  THR A 516      31.611   0.728  57.878  1.00  0.91           C  
ATOM   3941  O   THR A 516      28.914   2.261  57.322  1.00  0.90           O  
ATOM   3942  CG2 THR A 516      33.000   0.479  57.299  1.00  0.80           C  
ATOM   3943  OG1 THR A 516      31.582   0.267  59.235  1.00  0.86           O  
ATOM   3944  N   THR A 517      29.329   2.721  59.305  1.00  0.94           N  
ATOM   3945  CA  THR A 517      27.942   2.694  59.758  1.00  0.95           C  
ATOM   3946  C   THR A 517      27.540   4.043  60.347  1.00  0.95           C  
ATOM   3947  CB  THR A 517      27.718   1.586  60.803  1.00  0.93           C  
ATOM   3948  O   THR A 517      28.280   4.624  61.144  1.00  0.94           O  
ATOM   3949  CG2 THR A 517      27.901   0.203  60.187  1.00  0.81           C  
ATOM   3950  OG1 THR A 517      28.657   1.749  61.873  1.00  0.87           O  
ATOM   3951  N   TYR A 518      26.395   4.600  59.913  1.00  0.96           N  
ATOM   3952  CA  TYR A 518      25.783   5.779  60.516  1.00  0.97           C  
ATOM   3953  C   TYR A 518      25.237   5.462  61.903  1.00  0.96           C  
ATOM   3954  CB  TYR A 518      24.660   6.317  59.623  1.00  0.96           C  
ATOM   3955  O   TYR A 518      24.799   4.339  62.162  1.00  0.94           O  
ATOM   3956  CG  TYR A 518      25.156   7.045  58.397  1.00  0.96           C  
ATOM   3957  CD1 TYR A 518      25.372   8.421  58.419  1.00  0.93           C  
ATOM   3958  CD2 TYR A 518      25.407   6.358  57.214  1.00  0.92           C  
ATOM   3959  CE1 TYR A 518      25.826   9.095  57.291  1.00  0.94           C  
ATOM   3960  CE2 TYR A 518      25.862   7.023  56.080  1.00  0.94           C  
ATOM   3961  OH  TYR A 518      26.519   9.052  55.008  1.00  0.90           O  
ATOM   3962  CZ  TYR A 518      26.069   8.389  56.128  1.00  0.93           C  
ATOM   3963  N   GLY A 519      25.222   6.464  62.791  1.00  0.95           N  
ATOM   3964  CA  GLY A 519      24.514   6.386  64.058  1.00  0.96           C  
ATOM   3965  C   GLY A 519      23.012   6.252  63.895  1.00  0.96           C  
ATOM   3966  O   GLY A 519      22.511   6.144  62.774  1.00  0.95           O  
ATOM   3967  N   SER A 520      22.291   6.205  64.967  1.00  0.95           N  
ATOM   3968  CA  SER A 520      20.834   6.127  64.938  1.00  0.96           C  
ATOM   3969  C   SER A 520      20.227   7.366  64.288  1.00  0.96           C  
ATOM   3970  CB  SER A 520      20.278   5.959  66.353  1.00  0.95           C  
ATOM   3971  O   SER A 520      20.797   8.457  64.366  1.00  0.96           O  
ATOM   3972  OG  SER A 520      20.804   4.794  66.965  1.00  0.84           O  
ATOM   3973  N   TRP A 521      19.006   7.216  63.615  1.00  0.97           N  
ATOM   3974  CA  TRP A 521      18.224   8.322  63.072  1.00  0.97           C  
ATOM   3975  C   TRP A 521      17.658   9.190  64.190  1.00  0.96           C  
ATOM   3976  CB  TRP A 521      17.086   7.795  62.193  1.00  0.97           C  
ATOM   3977  O   TRP A 521      17.038   8.682  65.127  1.00  0.94           O  
ATOM   3978  CG  TRP A 521      17.542   7.219  60.886  1.00  0.95           C  
ATOM   3979  CD1 TRP A 521      17.598   5.896  60.543  1.00  0.92           C  
ATOM   3980  CD2 TRP A 521      18.012   7.949  59.749  1.00  0.91           C  
ATOM   3981  CE2 TRP A 521      18.335   7.003  58.750  1.00  0.94           C  
ATOM   3982  CE3 TRP A 521      18.190   9.312  59.476  1.00  0.89           C  
ATOM   3983  NE1 TRP A 521      18.074   5.760  59.260  1.00  0.90           N  
ATOM   3984  CH2 TRP A 521      18.993   8.719  57.257  1.00  0.91           C  
ATOM   3985  CZ2 TRP A 521      18.828   7.379  57.498  1.00  0.90           C  
ATOM   3986  CZ3 TRP A 521      18.680   9.683  58.229  1.00  0.90           C  
ATOM   3987  N   ASN A 522      17.822  10.422  64.115  1.00  0.97           N  
ATOM   3988  CA  ASN A 522      17.202  11.476  64.911  1.00  0.97           C  
ATOM   3989  C   ASN A 522      16.188  12.272  64.094  1.00  0.97           C  
ATOM   3990  CB  ASN A 522      18.268  12.409  65.489  1.00  0.96           C  
ATOM   3991  O   ASN A 522      16.422  12.565  62.920  1.00  0.97           O  
ATOM   3992  CG  ASN A 522      19.248  11.686  66.393  1.00  0.91           C  
ATOM   3993  ND2 ASN A 522      20.402  11.322  65.846  1.00  0.92           N  
ATOM   3994  OD1 ASN A 522      18.969  11.456  67.573  1.00  0.90           O  
ATOM   3995  N   ASN A 523      15.032  12.692  64.652  1.00  0.96           N  
ATOM   3996  CA  ASN A 523      13.996  13.446  63.954  1.00  0.96           C  
ATOM   3997  C   ASN A 523      14.228  14.950  64.061  1.00  0.96           C  
ATOM   3998  CB  ASN A 523      12.612  13.082  64.494  1.00  0.95           C  
ATOM   3999  O   ASN A 523      14.596  15.451  65.125  1.00  0.95           O  
ATOM   4000  CG  ASN A 523      12.237  11.639  64.217  1.00  0.92           C  
ATOM   4001  ND2 ASN A 523      11.419  11.061  65.088  1.00  0.92           N  
ATOM   4002  OD1 ASN A 523      12.680  11.049  63.228  1.00  0.90           O  
ATOM   4003  N   PHE A 524      13.949  15.592  63.047  1.00  0.95           N  
ATOM   4004  CA  PHE A 524      13.798  17.043  63.064  1.00  0.95           C  
ATOM   4005  C   PHE A 524      12.443  17.440  63.637  1.00  0.93           C  
ATOM   4006  CB  PHE A 524      13.961  17.618  61.654  1.00  0.95           C  
ATOM   4007  O   PHE A 524      11.427  16.809  63.336  1.00  0.91           O  
ATOM   4008  CG  PHE A 524      15.376  17.581  61.143  1.00  0.93           C  
ATOM   4009  CD1 PHE A 524      16.313  18.509  61.581  1.00  0.90           C  
ATOM   4010  CD2 PHE A 524      15.770  16.617  60.224  1.00  0.90           C  
ATOM   4011  CE1 PHE A 524      17.623  18.477  61.109  1.00  0.92           C  
ATOM   4012  CE2 PHE A 524      17.078  16.578  59.749  1.00  0.91           C  
ATOM   4013  CZ  PHE A 524      18.002  17.510  60.192  1.00  0.90           C  
ATOM   4014  N   THR A 525      12.384  18.527  64.300  1.00  0.91           N  
ATOM   4015  CA  THR A 525      11.152  19.290  64.467  1.00  0.92           C  
ATOM   4016  C   THR A 525      10.948  20.251  63.299  1.00  0.90           C  
ATOM   4017  CB  THR A 525      11.159  20.079  65.789  1.00  0.88           C  
ATOM   4018  O   THR A 525      11.589  21.302  63.234  1.00  0.88           O  
ATOM   4019  CG2 THR A 525       9.817  20.765  66.027  1.00  0.79           C  
ATOM   4020  OG1 THR A 525      11.423  19.181  66.874  1.00  0.83           O  
ATOM   4021  N   VAL A 526      10.205  19.790  62.415  1.00  0.93           N  
ATOM   4022  CA  VAL A 526       9.967  20.573  61.206  1.00  0.93           C  
ATOM   4023  C   VAL A 526       8.615  21.276  61.304  1.00  0.90           C  
ATOM   4024  CB  VAL A 526      10.018  19.690  59.939  1.00  0.89           C  
ATOM   4025  O   VAL A 526       7.653  20.714  61.835  1.00  0.85           O  
ATOM   4026  CG1 VAL A 526      10.101  20.555  58.682  1.00  0.72           C  
ATOM   4027  CG2 VAL A 526      11.202  18.727  60.008  1.00  0.72           C  
ATOM   4028  N   SER A 527       8.508  22.512  60.860  1.00  0.85           N  
ATOM   4029  CA  SER A 527       7.273  23.273  60.703  1.00  0.86           C  
ATOM   4030  C   SER A 527       7.096  23.749  59.265  1.00  0.86           C  
ATOM   4031  CB  SER A 527       7.258  24.473  61.651  1.00  0.82           C  
ATOM   4032  O   SER A 527       8.067  24.130  58.608  1.00  0.84           O  
ATOM   4033  OG  SER A 527       8.347  25.339  61.384  1.00  0.79           O  
ATOM   4034  N   GLY A 528       5.792  23.539  58.826  1.00  0.84           N  
ATOM   4035  CA  GLY A 528       5.343  24.123  57.572  1.00  0.86           C  
ATOM   4036  C   GLY A 528       4.965  23.085  56.533  1.00  0.85           C  
ATOM   4037  O   GLY A 528       5.516  21.983  56.519  1.00  0.83           O  
ATOM   4038  N   PHE A 529       4.131  23.462  55.624  1.00  0.86           N  
ATOM   4039  CA  PHE A 529       3.649  22.820  54.407  1.00  0.88           C  
ATOM   4040  C   PHE A 529       3.054  23.847  53.452  1.00  0.84           C  
ATOM   4041  CB  PHE A 529       2.607  21.747  54.741  1.00  0.81           C  
ATOM   4042  O   PHE A 529       2.264  24.699  53.862  1.00  0.77           O  
ATOM   4043  CG  PHE A 529       2.079  21.019  53.534  1.00  0.75           C  
ATOM   4044  CD1 PHE A 529       2.687  19.853  53.087  1.00  0.69           C  
ATOM   4045  CD2 PHE A 529       0.972  21.501  52.848  1.00  0.72           C  
ATOM   4046  CE1 PHE A 529       2.200  19.177  51.971  1.00  0.72           C  
ATOM   4047  CE2 PHE A 529       0.479  20.831  51.731  1.00  0.68           C  
ATOM   4048  CZ  PHE A 529       1.095  19.670  51.294  1.00  0.74           C  
ATOM   4049  N   PRO A 530       3.502  23.732  52.112  1.00  0.84           N  
ATOM   4050  CA  PRO A 530       4.386  22.804  51.402  1.00  0.89           C  
ATOM   4051  C   PRO A 530       5.864  23.073  51.674  1.00  0.87           C  
ATOM   4052  CB  PRO A 530       4.048  23.053  49.930  1.00  0.84           C  
ATOM   4053  O   PRO A 530       6.715  22.234  51.367  1.00  0.85           O  
ATOM   4054  CG  PRO A 530       3.646  24.491  49.867  1.00  0.81           C  
ATOM   4055  CD  PRO A 530       2.928  24.841  51.139  1.00  0.79           C  
ATOM   4056  N   SER A 531       6.086  24.273  52.103  1.00  0.88           N  
ATOM   4057  CA  SER A 531       7.466  24.522  52.509  1.00  0.91           C  
ATOM   4058  C   SER A 531       7.698  24.113  53.959  1.00  0.90           C  
ATOM   4059  CB  SER A 531       7.821  25.998  52.324  1.00  0.86           C  
ATOM   4060  O   SER A 531       6.877  24.406  54.831  1.00  0.89           O  
ATOM   4061  OG  SER A 531       7.545  26.420  50.999  1.00  0.77           O  
ATOM   4062  N   TYR A 532       8.869  23.512  54.216  1.00  0.93           N  
ATOM   4063  CA  TYR A 532       9.209  23.081  55.567  1.00  0.94           C  
ATOM   4064  C   TYR A 532      10.619  23.523  55.942  1.00  0.93           C  
ATOM   4065  CB  TYR A 532       9.089  21.559  55.693  1.00  0.93           C  
ATOM   4066  O   TYR A 532      11.478  23.682  55.072  1.00  0.91           O  
ATOM   4067  CG  TYR A 532      10.012  20.799  54.771  1.00  0.89           C  
ATOM   4068  CD1 TYR A 532       9.569  20.341  53.533  1.00  0.85           C  
ATOM   4069  CD2 TYR A 532      11.328  20.538  55.137  1.00  0.85           C  
ATOM   4070  CE1 TYR A 532      10.416  19.638  52.681  1.00  0.85           C  
ATOM   4071  CE2 TYR A 532      12.183  19.837  54.294  1.00  0.83           C  
ATOM   4072  OH  TYR A 532      12.561  18.697  52.231  1.00  0.72           O  
ATOM   4073  CZ  TYR A 532      11.719  19.392  53.070  1.00  0.84           C  
ATOM   4074  N   SER A 533      10.837  23.741  57.198  1.00  0.89           N  
ATOM   4075  CA  SER A 533      12.164  24.069  57.710  1.00  0.91           C  
ATOM   4076  C   SER A 533      12.360  23.531  59.124  1.00  0.89           C  
ATOM   4077  CB  SER A 533      12.384  25.582  57.697  1.00  0.87           C  
ATOM   4078  O   SER A 533      11.413  23.484  59.912  1.00  0.87           O  
ATOM   4079  OG  SER A 533      11.444  26.235  58.533  1.00  0.80           O  
ATOM   4080  N   ALA A 534      13.442  23.092  59.315  1.00  0.91           N  
ATOM   4081  CA  ALA A 534      13.984  22.842  60.648  1.00  0.90           C  
ATOM   4082  C   ALA A 534      15.284  23.612  60.865  1.00  0.85           C  
ATOM   4083  CB  ALA A 534      14.214  21.347  60.858  1.00  0.87           C  
ATOM   4084  O   ALA A 534      16.247  23.440  60.114  1.00  0.79           O  
ATOM   4085  N   THR A 535      15.211  24.677  61.699  1.00  0.76           N  
ATOM   4086  CA  THR A 535      16.354  25.505  62.070  1.00  0.74           C  
ATOM   4087  C   THR A 535      16.934  25.058  63.408  1.00  0.74           C  
ATOM   4088  CB  THR A 535      15.963  26.992  62.148  1.00  0.67           C  
ATOM   4089  O   THR A 535      16.194  24.667  64.313  1.00  0.67           O  
ATOM   4090  CG2 THR A 535      15.685  27.562  60.760  1.00  0.62           C  
ATOM   4091  OG1 THR A 535      14.786  27.130  62.953  1.00  0.58           O  
ATOM   4092  N   ASN A 536      18.382  24.934  63.326  1.00  0.79           N  
ATOM   4093  CA  ASN A 536      19.275  24.986  64.478  1.00  0.80           C  
ATOM   4094  C   ASN A 536      19.375  23.630  65.172  1.00  0.80           C  
ATOM   4095  CB  ASN A 536      18.813  26.056  65.469  1.00  0.73           C  
ATOM   4096  O   ASN A 536      19.358  23.554  66.401  1.00  0.74           O  
ATOM   4097  CG  ASN A 536      18.793  27.445  64.861  1.00  0.67           C  
ATOM   4098  ND2 ASN A 536      17.903  28.296  65.356  1.00  0.59           N  
ATOM   4099  OD1 ASN A 536      19.570  27.749  63.952  1.00  0.62           O  
ATOM   4100  N   VAL A 537      19.374  22.516  64.517  1.00  0.93           N  
ATOM   4101  CA  VAL A 537      19.791  21.300  65.207  1.00  0.93           C  
ATOM   4102  C   VAL A 537      21.288  21.358  65.499  1.00  0.93           C  
ATOM   4103  CB  VAL A 537      19.458  20.037  64.382  1.00  0.92           C  
ATOM   4104  O   VAL A 537      22.105  21.416  64.577  1.00  0.91           O  
ATOM   4105  CG1 VAL A 537      19.891  18.775  65.126  1.00  0.89           C  
ATOM   4106  CG2 VAL A 537      17.965  19.986  64.063  1.00  0.89           C  
ATOM   4107  N   SER A 538      21.733  21.493  66.828  1.00  0.92           N  
ATOM   4108  CA  SER A 538      23.132  21.434  67.240  1.00  0.93           C  
ATOM   4109  C   SER A 538      23.622  19.992  67.324  1.00  0.93           C  
ATOM   4110  CB  SER A 538      23.323  22.126  68.590  1.00  0.89           C  
ATOM   4111  O   SER A 538      23.064  19.183  68.067  1.00  0.92           O  
ATOM   4112  OG  SER A 538      24.699  22.328  68.861  1.00  0.73           O  
ATOM   4113  N   LEU A 539      24.632  19.740  66.526  1.00  0.95           N  
ATOM   4114  CA  LEU A 539      25.356  18.474  66.573  1.00  0.95           C  
ATOM   4115  C   LEU A 539      26.683  18.634  67.307  1.00  0.94           C  
ATOM   4116  CB  LEU A 539      25.602  17.945  65.158  1.00  0.95           C  
ATOM   4117  O   LEU A 539      27.428  19.583  67.051  1.00  0.92           O  
ATOM   4118  CG  LEU A 539      24.379  17.862  64.243  1.00  0.94           C  
ATOM   4119  CD1 LEU A 539      24.775  17.309  62.878  1.00  0.91           C  
ATOM   4120  CD2 LEU A 539      23.292  17.002  64.879  1.00  0.90           C  
ATOM   4121  N   ASP A 540      26.963  17.758  68.218  1.00  0.93           N  
ATOM   4122  CA  ASP A 540      28.271  17.661  68.859  1.00  0.94           C  
ATOM   4123  C   ASP A 540      29.198  16.733  68.076  1.00  0.93           C  
ATOM   4124  CB  ASP A 540      28.128  17.168  70.300  1.00  0.91           C  
ATOM   4125  O   ASP A 540      29.171  15.516  68.266  1.00  0.90           O  
ATOM   4126  CG  ASP A 540      29.419  17.269  71.093  1.00  0.85           C  
ATOM   4127  OD1 ASP A 540      30.355  17.969  70.648  1.00  0.82           O  
ATOM   4128  OD2 ASP A 540      29.504  16.641  72.170  1.00  0.87           O  
ATOM   4129  N   LEU A 541      29.963  17.365  67.076  1.00  0.93           N  
ATOM   4130  CA  LEU A 541      30.863  16.624  66.199  1.00  0.93           C  
ATOM   4131  C   LEU A 541      32.319  16.951  66.514  1.00  0.91           C  
ATOM   4132  CB  LEU A 541      30.562  16.939  64.732  1.00  0.93           C  
ATOM   4133  O   LEU A 541      32.697  18.123  66.576  1.00  0.87           O  
ATOM   4134  CG  LEU A 541      29.130  16.679  64.263  1.00  0.92           C  
ATOM   4135  CD1 LEU A 541      28.996  16.984  62.774  1.00  0.90           C  
ATOM   4136  CD2 LEU A 541      28.723  15.239  64.557  1.00  0.89           C  
ATOM   4137  N   ASP A 542      33.181  15.919  66.744  1.00  0.90           N  
ATOM   4138  CA  ASP A 542      34.597  16.119  67.035  1.00  0.90           C  
ATOM   4139  C   ASP A 542      35.257  16.999  65.976  1.00  0.89           C  
ATOM   4140  CB  ASP A 542      35.322  14.774  67.128  1.00  0.88           C  
ATOM   4141  O   ASP A 542      35.131  16.737  64.778  1.00  0.86           O  
ATOM   4142  CG  ASP A 542      36.722  14.893  67.704  1.00  0.82           C  
ATOM   4143  OD1 ASP A 542      37.324  15.985  67.622  1.00  0.81           O  
ATOM   4144  OD2 ASP A 542      37.228  13.885  68.242  1.00  0.84           O  
ATOM   4145  N   GLU A 543      35.900  18.161  66.289  1.00  0.84           N  
ATOM   4146  CA  GLU A 543      36.451  19.197  65.419  1.00  0.84           C  
ATOM   4147  C   GLU A 543      37.716  18.712  64.718  1.00  0.82           C  
ATOM   4148  CB  GLU A 543      36.745  20.469  66.217  1.00  0.81           C  
ATOM   4149  O   GLU A 543      38.140  19.296  63.718  1.00  0.78           O  
ATOM   4150  CG  GLU A 543      37.807  20.289  67.293  1.00  0.76           C  
ATOM   4151  CD  GLU A 543      37.229  19.925  68.651  1.00  0.75           C  
ATOM   4152  OE1 GLU A 543      36.097  19.394  68.707  1.00  0.76           O  
ATOM   4153  OE2 GLU A 543      37.913  20.176  69.668  1.00  0.74           O  
ATOM   4154  N   ASN A 544      38.310  17.527  65.238  1.00  0.81           N  
ATOM   4155  CA  ASN A 544      39.506  16.940  64.643  1.00  0.82           C  
ATOM   4156  C   ASN A 544      39.157  15.994  63.498  1.00  0.82           C  
ATOM   4157  CB  ASN A 544      40.329  16.206  65.705  1.00  0.79           C  
ATOM   4158  O   ASN A 544      40.040  15.549  62.763  1.00  0.80           O  
ATOM   4159  CG  ASN A 544      40.774  17.118  66.832  1.00  0.74           C  
ATOM   4160  ND2 ASN A 544      40.318  16.828  68.045  1.00  0.71           N  
ATOM   4161  OD1 ASN A 544      41.520  18.076  66.614  1.00  0.73           O  
ATOM   4162  N   GLU A 545      37.923  15.621  63.328  1.00  0.86           N  
ATOM   4163  CA  GLU A 545      37.472  14.564  62.427  1.00  0.87           C  
ATOM   4164  C   GLU A 545      36.541  15.116  61.352  1.00  0.87           C  
ATOM   4165  CB  GLU A 545      36.771  13.452  63.210  1.00  0.86           C  
ATOM   4166  O   GLU A 545      35.880  16.136  61.559  1.00  0.87           O  
ATOM   4167  CG  GLU A 545      37.654  12.783  64.253  1.00  0.82           C  
ATOM   4168  CD  GLU A 545      38.815  12.009  63.649  1.00  0.81           C  
ATOM   4169  OE1 GLU A 545      38.830  11.802  62.415  1.00  0.82           O  
ATOM   4170  OE2 GLU A 545      39.717  11.606  64.417  1.00  0.82           O  
ATOM   4171  N   THR A 546      36.503  14.606  60.198  1.00  0.86           N  
ATOM   4172  CA  THR A 546      35.504  14.862  59.166  1.00  0.89           C  
ATOM   4173  C   THR A 546      34.298  13.944  59.341  1.00  0.90           C  
ATOM   4174  CB  THR A 546      36.095  14.675  57.757  1.00  0.85           C  
ATOM   4175  O   THR A 546      34.454  12.737  59.541  1.00  0.90           O  
ATOM   4176  CG2 THR A 546      35.119  15.145  56.684  1.00  0.73           C  
ATOM   4177  OG1 THR A 546      37.307  15.431  57.649  1.00  0.75           O  
ATOM   4178  N   TRP A 547      33.092  14.472  59.300  1.00  0.91           N  
ATOM   4179  CA  TRP A 547      31.834  13.776  59.549  1.00  0.94           C  
ATOM   4180  C   TRP A 547      30.942  13.805  58.313  1.00  0.93           C  
ATOM   4181  CB  TRP A 547      31.100  14.399  60.739  1.00  0.92           C  
ATOM   4182  O   TRP A 547      30.893  14.809  57.599  1.00  0.91           O  
ATOM   4183  CG  TRP A 547      31.813  14.237  62.048  1.00  0.88           C  
ATOM   4184  CD1 TRP A 547      32.847  14.995  62.523  1.00  0.83           C  
ATOM   4185  CD2 TRP A 547      31.546  13.249  63.049  1.00  0.85           C  
ATOM   4186  CE2 TRP A 547      32.458  13.469  64.105  1.00  0.88           C  
ATOM   4187  CE3 TRP A 547      30.624  12.200  63.155  1.00  0.82           C  
ATOM   4188  NE1 TRP A 547      33.239  14.538  63.760  1.00  0.83           N  
ATOM   4189  CH2 TRP A 547      31.560  11.656  65.334  1.00  0.83           C  
ATOM   4190  CZ2 TRP A 547      32.473  12.676  65.255  1.00  0.83           C  
ATOM   4191  CZ3 TRP A 547      30.641  11.412  64.300  1.00  0.83           C  
ATOM   4192  N   ASP A 548      30.219  12.771  58.023  1.00  0.94           N  
ATOM   4193  CA  ASP A 548      29.105  12.733  57.080  1.00  0.95           C  
ATOM   4194  C   ASP A 548      27.765  12.788  57.810  1.00  0.95           C  
ATOM   4195  CB  ASP A 548      29.179  11.475  56.212  1.00  0.94           C  
ATOM   4196  O   ASP A 548      27.489  11.956  58.676  1.00  0.95           O  
ATOM   4197  CG  ASP A 548      30.396  11.453  55.303  1.00  0.90           C  
ATOM   4198  OD1 ASP A 548      30.923  12.534  54.963  1.00  0.88           O  
ATOM   4199  OD2 ASP A 548      30.830  10.344  54.922  1.00  0.90           O  
ATOM   4200  N   VAL A 549      26.995  13.749  57.454  1.00  0.95           N  
ATOM   4201  CA  VAL A 549      25.628  13.906  57.940  1.00  0.95           C  
ATOM   4202  C   VAL A 549      24.642  13.555  56.829  1.00  0.96           C  
ATOM   4203  CB  VAL A 549      25.369  15.341  58.450  1.00  0.94           C  
ATOM   4204  O   VAL A 549      24.651  14.175  55.763  1.00  0.95           O  
ATOM   4205  CG1 VAL A 549      23.974  15.452  59.063  1.00  0.91           C  
ATOM   4206  CG2 VAL A 549      26.436  15.748  59.464  1.00  0.91           C  
ATOM   4207  N   GLN A 550      23.811  12.592  57.055  1.00  0.96           N  
ATOM   4208  CA  GLN A 550      22.731  12.186  56.162  1.00  0.97           C  
ATOM   4209  C   GLN A 550      21.384  12.704  56.656  1.00  0.97           C  
ATOM   4210  CB  GLN A 550      22.690  10.663  56.027  1.00  0.96           C  
ATOM   4211  O   GLN A 550      21.014  12.484  57.811  1.00  0.97           O  
ATOM   4212  CG  GLN A 550      21.786  10.169  54.905  1.00  0.91           C  
ATOM   4213  CD  GLN A 550      21.787   8.658  54.773  1.00  0.88           C  
ATOM   4214  NE2 GLN A 550      22.113   8.167  53.582  1.00  0.89           N  
ATOM   4215  OE1 GLN A 550      21.497   7.937  55.733  1.00  0.89           O  
ATOM   4216  N   VAL A 551      20.677  13.347  55.766  1.00  0.96           N  
ATOM   4217  CA  VAL A 551      19.333  13.872  55.983  1.00  0.96           C  
ATOM   4218  C   VAL A 551      18.345  13.159  55.063  1.00  0.96           C  
ATOM   4219  CB  VAL A 551      19.275  15.398  55.747  1.00  0.95           C  
ATOM   4220  O   VAL A 551      18.607  12.993  53.870  1.00  0.95           O  
ATOM   4221  CG1 VAL A 551      17.849  15.917  55.921  1.00  0.88           C  
ATOM   4222  CG2 VAL A 551      20.229  16.121  56.696  1.00  0.88           C  
ATOM   4223  N   GLU A 552      17.227  12.709  55.620  1.00  0.96           N  
ATOM   4224  CA  GLU A 552      16.125  12.063  54.912  1.00  0.97           C  
ATOM   4225  C   GLU A 552      14.804  12.781  55.174  1.00  0.97           C  
ATOM   4226  CB  GLU A 552      16.015  10.592  55.318  1.00  0.95           C  
ATOM   4227  O   GLU A 552      14.449  13.037  56.326  1.00  0.97           O  
ATOM   4228  CG  GLU A 552      15.013   9.799  54.490  1.00  0.88           C  
ATOM   4229  CD  GLU A 552      14.908   8.341  54.911  1.00  0.84           C  
ATOM   4230  OE1 GLU A 552      15.629   7.491  54.341  1.00  0.86           O  
ATOM   4231  OE2 GLU A 552      14.097   8.047  55.817  1.00  0.85           O  
ATOM   4232  N   VAL A 553      14.103  13.091  54.122  1.00  0.96           N  
ATOM   4233  CA  VAL A 553      12.753  13.643  54.185  1.00  0.96           C  
ATOM   4234  C   VAL A 553      11.807  12.790  53.343  1.00  0.96           C  
ATOM   4235  CB  VAL A 553      12.717  15.111  53.704  1.00  0.95           C  
ATOM   4236  O   VAL A 553      12.100  12.484  52.184  1.00  0.95           O  
ATOM   4237  CG1 VAL A 553      11.300  15.674  53.795  1.00  0.90           C  
ATOM   4238  CG2 VAL A 553      13.687  15.963  54.521  1.00  0.90           C  
ATOM   4239  N   SER A 554      10.733  12.381  53.980  1.00  0.97           N  
ATOM   4240  CA  SER A 554       9.698  11.606  53.303  1.00  0.96           C  
ATOM   4241  C   SER A 554       8.353  12.323  53.348  1.00  0.97           C  
ATOM   4242  CB  SER A 554       9.567  10.219  53.934  1.00  0.95           C  
ATOM   4243  O   SER A 554       8.014  12.957  54.350  1.00  0.96           O  
ATOM   4244  OG  SER A 554       9.147  10.318  55.284  1.00  0.80           O  
ATOM   4245  N   ASP A 555       7.618  12.184  52.217  1.00  0.96           N  
ATOM   4246  CA  ASP A 555       6.195  12.505  52.157  1.00  0.96           C  
ATOM   4247  C   ASP A 555       5.359  11.249  51.922  1.00  0.96           C  
ATOM   4248  CB  ASP A 555       5.923  13.532  51.057  1.00  0.95           C  
ATOM   4249  O   ASP A 555       5.879  10.133  51.965  1.00  0.94           O  
ATOM   4250  CG  ASP A 555       6.149  12.981  49.661  1.00  0.90           C  
ATOM   4251  OD1 ASP A 555       6.332  11.753  49.512  1.00  0.87           O  
ATOM   4252  OD2 ASP A 555       6.148  13.781  48.700  1.00  0.89           O  
ATOM   4253  N   SER A 556       4.142  11.410  51.569  1.00  0.95           N  
ATOM   4254  CA  SER A 556       3.211  10.291  51.467  1.00  0.95           C  
ATOM   4255  C   SER A 556       3.569   9.379  50.298  1.00  0.94           C  
ATOM   4256  CB  SER A 556       1.777  10.798  51.309  1.00  0.93           C  
ATOM   4257  O   SER A 556       3.061   8.260  50.199  1.00  0.93           O  
ATOM   4258  OG  SER A 556       1.450  11.713  52.341  1.00  0.83           O  
ATOM   4259  N   LEU A 557       4.516   9.818  49.397  1.00  0.95           N  
ATOM   4260  CA  LEU A 557       4.737   9.072  48.163  1.00  0.94           C  
ATOM   4261  C   LEU A 557       6.219   8.770  47.969  1.00  0.93           C  
ATOM   4262  CB  LEU A 557       4.202   9.855  46.961  1.00  0.94           C  
ATOM   4263  O   LEU A 557       6.577   7.845  47.236  1.00  0.90           O  
ATOM   4264  CG  LEU A 557       2.681   9.970  46.848  1.00  0.91           C  
ATOM   4265  CD1 LEU A 557       2.299  10.751  45.596  1.00  0.86           C  
ATOM   4266  CD2 LEU A 557       2.040   8.586  46.838  1.00  0.86           C  
ATOM   4267  N   GLY A 558       7.168   9.576  48.548  1.00  0.93           N  
ATOM   4268  CA  GLY A 558       8.578   9.337  48.284  1.00  0.93           C  
ATOM   4269  C   GLY A 558       9.486   9.850  49.385  1.00  0.93           C  
ATOM   4270  O   GLY A 558       9.050  10.610  50.253  1.00  0.92           O  
ATOM   4271  N   VAL A 559      10.677   9.394  49.288  1.00  0.95           N  
ATOM   4272  CA  VAL A 559      11.749   9.734  50.217  1.00  0.95           C  
ATOM   4273  C   VAL A 559      12.905  10.382  49.459  1.00  0.95           C  
ATOM   4274  CB  VAL A 559      12.247   8.490  50.988  1.00  0.93           C  
ATOM   4275  O   VAL A 559      13.378   9.842  48.456  1.00  0.94           O  
ATOM   4276  CG1 VAL A 559      13.277   8.887  52.045  1.00  0.82           C  
ATOM   4277  CG2 VAL A 559      11.073   7.756  51.631  1.00  0.82           C  
ATOM   4278  N   THR A 560      13.417  11.522  49.884  1.00  0.94           N  
ATOM   4279  CA  THR A 560      14.657  12.133  49.419  1.00  0.95           C  
ATOM   4280  C   THR A 560      15.718  12.107  50.516  1.00  0.94           C  
ATOM   4281  CB  THR A 560      14.427  13.585  48.959  1.00  0.94           C  
ATOM   4282  O   THR A 560      15.482  12.588  51.626  1.00  0.93           O  
ATOM   4283  CG2 THR A 560      15.729  14.228  48.493  1.00  0.91           C  
ATOM   4284  OG1 THR A 560      13.488  13.593  47.876  1.00  0.92           O  
ATOM   4285  N   THR A 561      16.820  11.564  50.191  1.00  0.94           N  
ATOM   4286  CA  THR A 561      17.975  11.500  51.079  1.00  0.95           C  
ATOM   4287  C   THR A 561      19.113  12.368  50.549  1.00  0.93           C  
ATOM   4288  CB  THR A 561      18.468  10.052  51.252  1.00  0.92           C  
ATOM   4289  O   THR A 561      19.439  12.316  49.362  1.00  0.90           O  
ATOM   4290  CG2 THR A 561      19.589   9.971  52.282  1.00  0.80           C  
ATOM   4291  OG1 THR A 561      17.377   9.230  51.684  1.00  0.82           O  
ATOM   4292  N   LYS A 562      19.754  13.143  51.360  1.00  0.94           N  
ATOM   4293  CA  LYS A 562      20.937  13.948  51.069  1.00  0.94           C  
ATOM   4294  C   LYS A 562      22.024  13.724  52.116  1.00  0.94           C  
ATOM   4295  CB  LYS A 562      20.573  15.432  51.000  1.00  0.91           C  
ATOM   4296  O   LYS A 562      21.752  13.755  53.318  1.00  0.93           O  
ATOM   4297  CG  LYS A 562      21.696  16.320  50.485  1.00  0.76           C  
ATOM   4298  CD  LYS A 562      21.186  17.709  50.120  1.00  0.73           C  
ATOM   4299  CE  LYS A 562      22.292  18.574  49.530  1.00  0.69           C  
ATOM   4300  NZ  LYS A 562      21.784  19.916  49.116  1.00  0.67           N  
ATOM   4301  N   THR A 563      23.218  13.555  51.669  1.00  0.93           N  
ATOM   4302  CA  THR A 563      24.393  13.504  52.531  1.00  0.94           C  
ATOM   4303  C   THR A 563      25.233  14.768  52.377  1.00  0.91           C  
ATOM   4304  CB  THR A 563      25.259  12.268  52.222  1.00  0.91           C  
ATOM   4305  O   THR A 563      25.445  15.246  51.260  1.00  0.88           O  
ATOM   4306  CG2 THR A 563      26.413  12.144  53.210  1.00  0.82           C  
ATOM   4307  OG1 THR A 563      24.446  11.090  52.303  1.00  0.86           O  
ATOM   4308  N   ILE A 564      25.709  15.308  53.455  1.00  0.94           N  
ATOM   4309  CA  ILE A 564      26.624  16.442  53.520  1.00  0.93           C  
ATOM   4310  C   ILE A 564      27.837  16.077  54.373  1.00  0.93           C  
ATOM   4311  CB  ILE A 564      25.928  17.699  54.089  1.00  0.89           C  
ATOM   4312  O   ILE A 564      27.693  15.512  55.459  1.00  0.90           O  
ATOM   4313  CG1 ILE A 564      24.663  18.019  53.283  1.00  0.70           C  
ATOM   4314  CG2 ILE A 564      26.888  18.891  54.097  1.00  0.70           C  
ATOM   4315  CD1 ILE A 564      23.713  18.984  53.979  1.00  0.68           C  
ATOM   4316  N   SER A 565      29.010  16.465  53.915  1.00  0.91           N  
ATOM   4317  CA  SER A 565      30.235  16.322  54.694  1.00  0.91           C  
ATOM   4318  C   SER A 565      30.519  17.578  55.512  1.00  0.89           C  
ATOM   4319  CB  SER A 565      31.422  16.022  53.778  1.00  0.87           C  
ATOM   4320  O   SER A 565      30.355  18.696  55.020  1.00  0.85           O  
ATOM   4321  OG  SER A 565      32.530  15.553  54.528  1.00  0.72           O  
ATOM   4322  N   VAL A 566      30.860  17.368  56.733  1.00  0.91           N  
ATOM   4323  CA  VAL A 566      31.350  18.383  57.660  1.00  0.91           C  
ATOM   4324  C   VAL A 566      32.847  18.192  57.891  1.00  0.88           C  
ATOM   4325  CB  VAL A 566      30.592  18.337  59.005  1.00  0.89           C  
ATOM   4326  O   VAL A 566      33.264  17.225  58.534  1.00  0.84           O  
ATOM   4327  CG1 VAL A 566      31.011  19.502  59.901  1.00  0.86           C  
ATOM   4328  CG2 VAL A 566      29.084  18.358  58.768  1.00  0.85           C  
ATOM   4329  N   SER A 567      33.699  19.091  57.287  1.00  0.83           N  
ATOM   4330  CA  SER A 567      35.153  19.007  57.373  1.00  0.83           C  
ATOM   4331  C   SER A 567      35.630  19.152  58.814  1.00  0.81           C  
ATOM   4332  CB  SER A 567      35.805  20.081  56.501  1.00  0.79           C  
ATOM   4333  O   SER A 567      34.957  19.777  59.637  1.00  0.78           O  
ATOM   4334  OG  SER A 567      35.285  20.043  55.183  1.00  0.69           O  
ATOM   4335  N   ALA A 568      36.805  18.637  59.144  1.00  0.81           N  
ATOM   4336  CA  ALA A 568      37.473  18.889  60.418  1.00  0.82           C  
ATOM   4337  C   ALA A 568      37.629  20.386  60.669  1.00  0.78           C  
ATOM   4338  CB  ALA A 568      38.837  18.203  60.448  1.00  0.77           C  
ATOM   4339  O   ALA A 568      37.886  21.154  59.740  1.00  0.72           O  
ATOM   4340  N   GLY A 569      37.244  20.863  61.775  1.00  0.73           N  
ATOM   4341  CA  GLY A 569      37.300  22.252  62.204  1.00  0.71           C  
ATOM   4342  C   GLY A 569      38.713  22.746  62.447  1.00  0.68           C  
ATOM   4343  O   GLY A 569      38.990  23.940  62.317  1.00  0.63           O  
ATOM   4344  N   ARG A 570      39.829  22.035  62.767  1.00  0.68           N  
ATOM   4345  CA  ARG A 570      41.175  22.540  63.023  1.00  0.68           C  
ATOM   4346  C   ARG A 570      41.949  22.717  61.721  1.00  0.67           C  
ATOM   4347  CB  ARG A 570      41.934  21.598  63.960  1.00  0.64           C  
ATOM   4348  O   ARG A 570      42.204  21.746  61.007  1.00  0.62           O  
ATOM   4349  CG  ARG A 570      42.085  22.128  65.377  1.00  0.61           C  
ATOM   4350  CD  ARG A 570      42.908  21.188  66.246  1.00  0.61           C  
ATOM   4351  NE  ARG A 570      42.979  21.655  67.628  1.00  0.52           N  
ATOM   4352  NH1 ARG A 570      44.494  20.050  68.310  1.00  0.41           N  
ATOM   4353  NH2 ARG A 570      43.719  21.610  69.801  1.00  0.37           N  
ATOM   4354  CZ  ARG A 570      43.730  21.104  68.577  1.00  0.58           C  
ATOM   4355  N   PRO A 571      42.285  23.986  61.216  1.00  0.64           N  
ATOM   4356  CA  PRO A 571      43.133  24.229  60.047  1.00  0.63           C  
ATOM   4357  C   PRO A 571      44.540  23.657  60.210  1.00  0.64           C  
ATOM   4358  CB  PRO A 571      43.172  25.756  59.951  1.00  0.61           C  
ATOM   4359  O   PRO A 571      45.135  23.767  61.285  1.00  0.62           O  
ATOM   4360  CG  PRO A 571      42.968  26.232  61.353  1.00  0.60           C  
ATOM   4361  CD  PRO A 571      42.149  25.212  62.089  1.00  0.60           C  
ATOM   4362  N   ILE A 572      45.019  22.866  59.181  1.00  0.63           N  
ATOM   4363  CA  ILE A 572      46.425  22.503  59.039  1.00  0.63           C  
ATOM   4364  C   ILE A 572      47.300  23.737  59.243  1.00  0.63           C  
ATOM   4365  CB  ILE A 572      46.708  21.868  57.659  1.00  0.60           C  
ATOM   4366  O   ILE A 572      48.324  23.673  59.927  1.00  0.61           O  
ATOM   4367  CG1 ILE A 572      45.897  20.578  57.488  1.00  0.54           C  
ATOM   4368  CG2 ILE A 572      48.205  21.601  57.484  1.00  0.54           C  
ATOM   4369  CD1 ILE A 572      45.986  19.970  56.095  1.00  0.55           C  
ATOM   4370  N   MET A 573      47.132  24.920  58.859  1.00  0.72           N  
ATOM   4371  CA  MET A 573      47.701  26.259  58.984  1.00  0.73           C  
ATOM   4372  C   MET A 573      46.602  27.303  59.153  1.00  0.72           C  
ATOM   4373  CB  MET A 573      48.560  26.596  57.764  1.00  0.69           C  
ATOM   4374  O   MET A 573      45.658  27.349  58.363  1.00  0.69           O  
ATOM   4375  CG  MET A 573      49.339  27.894  57.903  1.00  0.65           C  
ATOM   4376  SD  MET A 573      50.464  28.193  56.484  1.00  0.66           S  
ATOM   4377  CE  MET A 573      49.273  28.148  55.116  1.00  0.63           C  
ATOM   4378  N   PHE A 574      46.719  27.956  60.256  1.00  0.76           N  
ATOM   4379  CA  PHE A 574      45.912  29.141  60.518  1.00  0.76           C  
ATOM   4380  C   PHE A 574      46.771  30.400  60.482  1.00  0.76           C  
ATOM   4381  CB  PHE A 574      45.206  29.025  61.873  1.00  0.73           C  
ATOM   4382  O   PHE A 574      47.801  30.473  61.154  1.00  0.72           O  
ATOM   4383  CG  PHE A 574      44.222  30.131  62.141  1.00  0.71           C  
ATOM   4384  CD1 PHE A 574      42.952  30.103  61.577  1.00  0.68           C  
ATOM   4385  CD2 PHE A 574      44.567  31.200  62.958  1.00  0.70           C  
ATOM   4386  CE1 PHE A 574      42.039  31.126  61.824  1.00  0.69           C  
ATOM   4387  CE2 PHE A 574      43.660  32.226  63.210  1.00  0.68           C  
ATOM   4388  CZ  PHE A 574      42.397  32.187  62.641  1.00  0.69           C  
ATOM   4389  N   LEU A 575      46.369  31.275  59.454  1.00  0.71           N  
ATOM   4390  CA  LEU A 575      46.853  32.650  59.389  1.00  0.75           C  
ATOM   4391  C   LEU A 575      45.862  33.607  60.045  1.00  0.71           C  
ATOM   4392  CB  LEU A 575      47.094  33.065  57.935  1.00  0.69           C  
ATOM   4393  O   LEU A 575      44.747  33.788  59.549  1.00  0.69           O  
ATOM   4394  CG  LEU A 575      48.213  32.329  57.197  1.00  0.64           C  
ATOM   4395  CD1 LEU A 575      48.051  32.493  55.689  1.00  0.59           C  
ATOM   4396  CD2 LEU A 575      49.577  32.835  57.652  1.00  0.61           C  
ATOM   4397  N   ASP A 576      46.256  34.088  61.148  1.00  0.75           N  
ATOM   4398  CA  ASP A 576      45.596  35.249  61.738  1.00  0.78           C  
ATOM   4399  C   ASP A 576      46.148  36.548  61.157  1.00  0.78           C  
ATOM   4400  CB  ASP A 576      45.757  35.242  63.259  1.00  0.74           C  
ATOM   4401  O   ASP A 576      47.218  37.009  61.560  1.00  0.76           O  
ATOM   4402  CG  ASP A 576      44.927  36.311  63.948  1.00  0.71           C  
ATOM   4403  OD1 ASP A 576      44.624  37.348  63.319  1.00  0.75           O  
ATOM   4404  OD2 ASP A 576      44.575  36.117  65.132  1.00  0.81           O  
ATOM   4405  N   ALA A 577      45.433  36.989  60.084  1.00  0.74           N  
ATOM   4406  CA  ALA A 577      45.832  38.233  59.433  1.00  0.80           C  
ATOM   4407  C   ALA A 577      45.810  39.399  60.417  1.00  0.77           C  
ATOM   4408  CB  ALA A 577      44.920  38.528  58.244  1.00  0.74           C  
ATOM   4409  O   ALA A 577      46.575  40.356  60.272  1.00  0.77           O  
ATOM   4410  N   GLN A 578      44.925  39.397  61.310  1.00  0.70           N  
ATOM   4411  CA  GLN A 578      44.781  40.495  62.260  1.00  0.74           C  
ATOM   4412  C   GLN A 578      45.910  40.486  63.287  1.00  0.67           C  
ATOM   4413  CB  GLN A 578      43.427  40.420  62.967  1.00  0.69           C  
ATOM   4414  O   GLN A 578      46.516  41.524  63.560  1.00  0.66           O  
ATOM   4415  CG  GLN A 578      43.069  41.680  63.744  1.00  0.62           C  
ATOM   4416  CD  GLN A 578      41.671  41.630  64.331  1.00  0.63           C  
ATOM   4417  NE2 GLN A 578      41.333  42.625  65.145  1.00  0.56           N  
ATOM   4418  OE1 GLN A 578      40.900  40.705  64.054  1.00  0.70           O  
ATOM   4419  N   ARG A 579      46.375  39.335  63.706  1.00  0.74           N  
ATOM   4420  CA  ARG A 579      47.426  39.195  64.709  1.00  0.76           C  
ATOM   4421  C   ARG A 579      48.768  38.882  64.055  1.00  0.73           C  
ATOM   4422  CB  ARG A 579      47.067  38.101  65.717  1.00  0.71           C  
ATOM   4423  O   ARG A 579      49.785  38.757  64.741  1.00  0.69           O  
ATOM   4424  CG  ARG A 579      45.863  38.435  66.584  1.00  0.66           C  
ATOM   4425  CD  ARG A 579      45.617  37.367  67.641  1.00  0.65           C  
ATOM   4426  NE  ARG A 579      44.366  36.652  67.404  1.00  0.56           N  
ATOM   4427  NH1 ARG A 579      45.043  34.703  68.444  1.00  0.43           N  
ATOM   4428  NH2 ARG A 579      42.949  34.849  67.523  1.00  0.38           N  
ATOM   4429  CZ  ARG A 579      44.122  35.403  67.791  1.00  0.62           C  
ATOM   4430  N   LYS A 580      48.771  38.854  62.740  1.00  0.73           N  
ATOM   4431  CA  LYS A 580      49.950  38.416  61.998  1.00  0.74           C  
ATOM   4432  C   LYS A 580      50.535  37.141  62.600  1.00  0.69           C  
ATOM   4433  CB  LYS A 580      51.010  39.518  61.975  1.00  0.68           C  
ATOM   4434  O   LYS A 580      51.752  37.023  62.754  1.00  0.64           O  
ATOM   4435  CG  LYS A 580      50.533  40.822  61.351  1.00  0.66           C  
ATOM   4436  CD  LYS A 580      51.644  41.863  61.315  1.00  0.65           C  
ATOM   4437  CE  LYS A 580      51.161  43.178  60.718  1.00  0.74           C  
ATOM   4438  NZ  LYS A 580      52.242  44.208  60.697  1.00  0.62           N  
ATOM   4439  N   ALA A 581      49.606  36.250  63.115  1.00  0.72           N  
ATOM   4440  CA  ALA A 581      50.032  34.998  63.734  1.00  0.73           C  
ATOM   4441  C   ALA A 581      49.691  33.804  62.846  1.00  0.71           C  
ATOM   4442  CB  ALA A 581      49.387  34.837  65.108  1.00  0.70           C  
ATOM   4443  O   ALA A 581      48.716  33.842  62.091  1.00  0.69           O  
ATOM   4444  N   VAL A 582      50.593  32.853  62.696  1.00  0.74           N  
ATOM   4445  CA  VAL A 582      50.488  31.571  62.007  1.00  0.76           C  
ATOM   4446  C   VAL A 582      50.356  30.445  63.030  1.00  0.73           C  
ATOM   4447  CB  VAL A 582      51.706  31.318  61.090  1.00  0.72           C  
ATOM   4448  O   VAL A 582      51.137  30.366  63.981  1.00  0.71           O  
ATOM   4449  CG1 VAL A 582      51.571  29.976  60.373  1.00  0.65           C  
ATOM   4450  CG2 VAL A 582      51.858  32.454  60.081  1.00  0.65           C  
ATOM   4451  N   GLY A 583      49.254  29.791  63.004  1.00  0.75           N  
ATOM   4452  CA  GLY A 583      49.098  28.476  63.604  1.00  0.75           C  
ATOM   4453  C   GLY A 583      49.261  27.342  62.608  1.00  0.75           C  
ATOM   4454  O   GLY A 583      48.608  27.329  61.563  1.00  0.73           O  
ATOM   4455  N   ILE A 584      50.148  26.393  62.768  1.00  0.75           N  
ATOM   4456  CA  ILE A 584      50.318  25.120  62.076  1.00  0.75           C  
ATOM   4457  C   ILE A 584      49.956  23.971  63.014  1.00  0.75           C  
ATOM   4458  CB  ILE A 584      51.762  24.950  61.552  1.00  0.73           C  
ATOM   4459  O   ILE A 584      50.543  23.832  64.090  1.00  0.72           O  
ATOM   4460  CG1 ILE A 584      52.149  26.135  60.660  1.00  0.70           C  
ATOM   4461  CG2 ILE A 584      51.909  23.625  60.798  1.00  0.70           C  
ATOM   4462  CD1 ILE A 584      53.593  26.102  60.180  1.00  0.69           C  
ATOM   4463  N   GLY A 585      48.896  23.521  62.791  1.00  0.70           N  
ATOM   4464  CA  GLY A 585      48.328  22.441  63.581  1.00  0.70           C  
ATOM   4465  C   GLY A 585      47.569  22.929  64.801  1.00  0.69           C  
ATOM   4466  O   GLY A 585      46.972  22.132  65.527  1.00  0.68           O  
ATOM   4467  N   ASP A 586      47.626  24.241  65.083  1.00  0.75           N  
ATOM   4468  CA  ASP A 586      46.945  24.863  66.214  1.00  0.75           C  
ATOM   4469  C   ASP A 586      46.641  26.333  65.931  1.00  0.75           C  
ATOM   4470  CB  ASP A 586      47.789  24.736  67.484  1.00  0.73           C  
ATOM   4471  O   ASP A 586      47.167  26.908  64.976  1.00  0.73           O  
ATOM   4472  CG  ASP A 586      46.963  24.823  68.756  1.00  0.70           C  
ATOM   4473  OD1 ASP A 586      45.742  25.076  68.673  1.00  0.69           O  
ATOM   4474  OD2 ASP A 586      47.540  24.641  69.850  1.00  0.70           O  
ATOM   4475  N   PHE A 587      45.722  26.950  66.515  1.00  0.73           N  
ATOM   4476  CA  PHE A 587      45.458  28.383  66.462  1.00  0.73           C  
ATOM   4477  C   PHE A 587      46.503  29.157  67.257  1.00  0.73           C  
ATOM   4478  CB  PHE A 587      44.056  28.693  66.997  1.00  0.71           C  
ATOM   4479  O   PHE A 587      46.837  28.781  68.383  1.00  0.69           O  
ATOM   4480  CG  PHE A 587      42.946  28.111  66.165  1.00  0.70           C  
ATOM   4481  CD1 PHE A 587      42.552  28.722  64.981  1.00  0.67           C  
ATOM   4482  CD2 PHE A 587      42.296  26.951  66.566  1.00  0.67           C  
ATOM   4483  CE1 PHE A 587      41.525  28.185  64.208  1.00  0.67           C  
ATOM   4484  CE2 PHE A 587      41.269  26.409  65.800  1.00  0.65           C  
ATOM   4485  CZ  PHE A 587      40.884  27.028  64.621  1.00  0.67           C  
ATOM   4486  N   PRO A 588      47.160  30.076  66.484  1.00  0.73           N  
ATOM   4487  CA  PRO A 588      47.954  30.942  67.359  1.00  0.73           C  
ATOM   4488  C   PRO A 588      47.155  31.473  68.547  1.00  0.73           C  
ATOM   4489  CB  PRO A 588      48.379  32.085  66.433  1.00  0.71           C  
ATOM   4490  O   PRO A 588      45.981  31.822  68.399  1.00  0.72           O  
ATOM   4491  CG  PRO A 588      47.326  32.130  65.374  1.00  0.69           C  
ATOM   4492  CD  PRO A 588      46.734  30.757  65.231  1.00  0.70           C  
ATOM   4493  N   SER A 589      47.684  31.300  69.765  1.00  0.69           N  
ATOM   4494  CA  SER A 589      47.247  32.015  70.960  1.00  0.70           C  
ATOM   4495  C   SER A 589      47.778  33.445  70.972  1.00  0.69           C  
ATOM   4496  CB  SER A 589      47.704  31.282  72.221  1.00  0.67           C  
ATOM   4497  O   SER A 589      48.636  33.802  70.162  1.00  0.67           O  
ATOM   4498  OG  SER A 589      49.110  31.378  72.378  1.00  0.65           O  
ATOM   4499  N   ASN A 590      47.220  34.375  71.830  1.00  0.65           N  
ATOM   4500  CA  ASN A 590      47.662  35.759  71.969  1.00  0.66           C  
ATOM   4501  C   ASN A 590      49.139  35.840  72.344  1.00  0.66           C  
ATOM   4502  CB  ASN A 590      46.810  36.494  73.005  1.00  0.61           C  
ATOM   4503  O   ASN A 590      49.746  36.910  72.267  1.00  0.64           O  
ATOM   4504  CG  ASN A 590      45.404  36.774  72.512  1.00  0.57           C  
ATOM   4505  ND2 ASN A 590      44.499  37.072  73.437  1.00  0.61           N  
ATOM   4506  OD1 ASN A 590      45.132  36.722  71.309  1.00  0.62           O  
ATOM   4507  N   GLU A 591      49.810  34.680  72.709  1.00  0.64           N  
ATOM   4508  CA  GLU A 591      51.178  34.621  73.216  1.00  0.65           C  
ATOM   4509  C   GLU A 591      52.172  34.348  72.090  1.00  0.63           C  
ATOM   4510  CB  GLU A 591      51.304  33.548  74.300  1.00  0.61           C  
ATOM   4511  O   GLU A 591      53.329  34.769  72.161  1.00  0.62           O  
ATOM   4512  CG  GLU A 591      50.595  33.901  75.600  1.00  0.58           C  
ATOM   4513  CD  GLU A 591      50.727  32.826  76.667  1.00  0.59           C  
ATOM   4514  OE1 GLU A 591      51.267  31.737  76.367  1.00  0.61           O  
ATOM   4515  OE2 GLU A 591      50.286  33.074  77.811  1.00  0.56           O  
ATOM   4516  N   TYR A 592      51.684  33.857  70.917  1.00  0.72           N  
ATOM   4517  CA  TYR A 592      52.676  33.338  69.982  1.00  0.73           C  
ATOM   4518  C   TYR A 592      52.262  33.609  68.541  1.00  0.73           C  
ATOM   4519  CB  TYR A 592      52.879  31.834  70.193  1.00  0.70           C  
ATOM   4520  O   TYR A 592      51.190  33.182  68.106  1.00  0.70           O  
ATOM   4521  CG  TYR A 592      53.171  31.456  71.625  1.00  0.67           C  
ATOM   4522  CD1 TYR A 592      54.386  31.789  72.220  1.00  0.65           C  
ATOM   4523  CD2 TYR A 592      52.234  30.764  72.385  1.00  0.66           C  
ATOM   4524  CE1 TYR A 592      54.660  31.441  73.538  1.00  0.64           C  
ATOM   4525  CE2 TYR A 592      52.498  30.411  73.704  1.00  0.62           C  
ATOM   4526  OH  TYR A 592      53.978  30.407  75.577  1.00  0.54           O  
ATOM   4527  CZ  TYR A 592      53.712  30.754  74.272  1.00  0.65           C  
ATOM   4528  N   GLU A 593      53.115  34.499  67.668  1.00  0.71           N  
ATOM   4529  CA  GLU A 593      52.901  34.826  66.262  1.00  0.72           C  
ATOM   4530  C   GLU A 593      53.036  33.587  65.381  1.00  0.71           C  
ATOM   4531  CB  GLU A 593      53.884  35.906  65.805  1.00  0.68           C  
ATOM   4532  O   GLU A 593      52.471  33.533  64.286  1.00  0.68           O  
ATOM   4533  CG  GLU A 593      53.646  37.266  66.445  1.00  0.65           C  
ATOM   4534  CD  GLU A 593      54.792  37.719  67.336  1.00  0.64           C  
ATOM   4535  OE1 GLU A 593      55.792  36.976  67.463  1.00  0.66           O  
ATOM   4536  OE2 GLU A 593      54.689  38.825  67.911  1.00  0.61           O  
ATOM   4537  N   LEU A 594      53.757  32.641  65.791  1.00  0.73           N  
ATOM   4538  CA  LEU A 594      53.869  31.316  65.191  1.00  0.73           C  
ATOM   4539  C   LEU A 594      53.628  30.227  66.231  1.00  0.73           C  
ATOM   4540  CB  LEU A 594      55.247  31.131  64.551  1.00  0.71           C  
ATOM   4541  O   LEU A 594      54.417  30.070  67.166  1.00  0.69           O  
ATOM   4542  CG  LEU A 594      55.521  29.769  63.912  1.00  0.70           C  
ATOM   4543  CD1 LEU A 594      54.549  29.517  62.765  1.00  0.68           C  
ATOM   4544  CD2 LEU A 594      56.964  29.687  63.425  1.00  0.70           C  
ATOM   4545  N   LYS A 595      52.448  29.672  66.186  1.00  0.76           N  
ATOM   4546  CA  LYS A 595      52.175  28.468  66.964  1.00  0.76           C  
ATOM   4547  C   LYS A 595      52.061  27.243  66.060  1.00  0.76           C  
ATOM   4548  CB  LYS A 595      50.894  28.636  67.782  1.00  0.74           C  
ATOM   4549  O   LYS A 595      51.233  27.213  65.148  1.00  0.74           O  
ATOM   4550  CG  LYS A 595      50.676  27.546  68.822  1.00  0.73           C  
ATOM   4551  CD  LYS A 595      49.461  27.839  69.693  1.00  0.72           C  
ATOM   4552  CE  LYS A 595      49.224  26.734  70.713  1.00  0.72           C  
ATOM   4553  NZ  LYS A 595      47.916  26.901  71.416  1.00  0.64           N  
ATOM   4554  N   ILE A 596      52.990  26.338  66.234  1.00  0.74           N  
ATOM   4555  CA  ILE A 596      53.068  25.067  65.523  1.00  0.74           C  
ATOM   4556  C   ILE A 596      52.763  23.919  66.483  1.00  0.73           C  
ATOM   4557  CB  ILE A 596      54.456  24.868  64.873  1.00  0.71           C  
ATOM   4558  O   ILE A 596      53.440  23.756  67.501  1.00  0.71           O  
ATOM   4559  CG1 ILE A 596      54.813  26.074  63.997  1.00  0.67           C  
ATOM   4560  CG2 ILE A 596      54.490  23.570  64.060  1.00  0.67           C  
ATOM   4561  CD1 ILE A 596      56.216  26.016  63.407  1.00  0.66           C  
ATOM   4562  N   ASN A 597      51.594  23.328  66.295  1.00  0.74           N  
ATOM   4563  CA  ASN A 597      51.281  22.042  66.909  1.00  0.74           C  
ATOM   4564  C   ASN A 597      51.670  20.878  66.002  1.00  0.73           C  
ATOM   4565  CB  ASN A 597      49.794  21.964  67.263  1.00  0.72           C  
ATOM   4566  O   ASN A 597      50.857  20.408  65.204  1.00  0.70           O  
ATOM   4567  CG  ASN A 597      49.473  20.803  68.183  1.00  0.69           C  
ATOM   4568  ND2 ASN A 597      48.186  20.545  68.386  1.00  0.68           N  
ATOM   4569  OD1 ASN A 597      50.374  20.143  68.708  1.00  0.68           O  
ATOM   4570  N   GLY A 598      53.099  20.670  65.993  1.00  0.67           N  
ATOM   4571  CA  GLY A 598      53.701  19.577  65.247  1.00  0.69           C  
ATOM   4572  C   GLY A 598      55.217  19.620  65.244  1.00  0.65           C  
ATOM   4573  O   GLY A 598      55.821  20.454  65.923  1.00  0.61           O  
ATOM   4574  N   ARG A 599      55.875  18.629  64.905  1.00  0.61           N  
ATOM   4575  CA  ARG A 599      57.321  18.573  64.712  1.00  0.63           C  
ATOM   4576  C   ARG A 599      57.770  19.563  63.643  1.00  0.61           C  
ATOM   4577  CB  ARG A 599      57.758  17.156  64.332  1.00  0.60           C  
ATOM   4578  O   ARG A 599      57.219  19.585  62.540  1.00  0.60           O  
ATOM   4579  CG  ARG A 599      57.479  16.117  65.406  1.00  0.58           C  
ATOM   4580  CD  ARG A 599      57.940  14.729  64.981  1.00  0.59           C  
ATOM   4581  NE  ARG A 599      57.557  13.712  65.956  1.00  0.49           N  
ATOM   4582  NH1 ARG A 599      58.435  11.941  64.760  1.00  0.38           N  
ATOM   4583  NH2 ARG A 599      57.408  11.572  66.776  1.00  0.34           N  
ATOM   4584  CZ  ARG A 599      57.801  12.411  65.828  1.00  0.55           C  
ATOM   4585  N   ILE A 600      58.633  20.665  64.061  1.00  0.59           N  
ATOM   4586  CA  ILE A 600      59.279  21.591  63.138  1.00  0.58           C  
ATOM   4587  C   ILE A 600      60.585  20.986  62.629  1.00  0.58           C  
ATOM   4588  CB  ILE A 600      59.547  22.959  63.805  1.00  0.56           C  
ATOM   4589  O   ILE A 600      61.425  20.550  63.420  1.00  0.57           O  
ATOM   4590  CG1 ILE A 600      58.238  23.567  64.322  1.00  0.53           C  
ATOM   4591  CG2 ILE A 600      60.243  23.910  62.826  1.00  0.54           C  
ATOM   4592  CD1 ILE A 600      58.422  24.858  65.107  1.00  0.54           C  
ATOM   4593  N   VAL A 601      60.539  20.477  61.396  1.00  0.55           N  
ATOM   4594  CA  VAL A 601      61.782  20.228  60.673  1.00  0.56           C  
ATOM   4595  C   VAL A 601      62.226  21.499  59.953  1.00  0.54           C  
ATOM   4596  CB  VAL A 601      61.628  19.069  59.663  1.00  0.52           C  
ATOM   4597  O   VAL A 601      61.489  22.041  59.126  1.00  0.52           O  
ATOM   4598  CG1 VAL A 601      62.948  18.804  58.940  1.00  0.44           C  
ATOM   4599  CG2 VAL A 601      61.141  17.806  60.370  1.00  0.45           C  
ATOM   4600  N   PHE A 602      63.331  22.277  60.428  1.00  0.55           N  
ATOM   4601  CA  PHE A 602      63.992  23.338  59.677  1.00  0.56           C  
ATOM   4602  C   PHE A 602      64.884  22.755  58.587  1.00  0.55           C  
ATOM   4603  CB  PHE A 602      64.819  24.225  60.613  1.00  0.54           C  
ATOM   4604  O   PHE A 602      65.831  22.021  58.878  1.00  0.54           O  
ATOM   4605  CG  PHE A 602      63.998  24.957  61.639  1.00  0.53           C  
ATOM   4606  CD1 PHE A 602      63.348  26.141  61.314  1.00  0.52           C  
ATOM   4607  CD2 PHE A 602      63.874  24.459  62.930  1.00  0.53           C  
ATOM   4608  CE1 PHE A 602      62.587  26.821  62.263  1.00  0.51           C  
ATOM   4609  CE2 PHE A 602      63.115  25.132  63.883  1.00  0.51           C  
ATOM   4610  CZ  PHE A 602      62.473  26.313  63.548  1.00  0.53           C  
ATOM   4611  N   GLY A 603      64.228  22.628  57.397  1.00  0.48           N  
ATOM   4612  CA  GLY A 603      64.928  22.122  56.227  1.00  0.46           C  
ATOM   4613  C   GLY A 603      66.053  23.029  55.766  1.00  0.47           C  
ATOM   4614  O   GLY A 603      66.926  22.607  55.005  1.00  0.45           O  
ATOM   4615  N   ALA A 604      66.174  24.304  56.519  1.00  0.44           N  
ATOM   4616  CA  ALA A 604      67.183  25.297  56.160  1.00  0.46           C  
ATOM   4617  C   ALA A 604      67.479  26.228  57.332  1.00  0.43           C  
ATOM   4618  CB  ALA A 604      66.728  26.103  54.945  1.00  0.40           C  
ATOM   4619  O   ALA A 604      66.749  26.235  58.326  1.00  0.41           O  
ATOM   4620  N   THR A 605      68.801  26.650  57.520  1.00  0.43           N  
ATOM   4621  CA  THR A 605      69.427  27.615  58.417  1.00  0.46           C  
ATOM   4622  C   THR A 605      68.409  28.643  58.901  1.00  0.44           C  
ATOM   4623  CB  THR A 605      70.602  28.336  57.730  1.00  0.42           C  
ATOM   4624  O   THR A 605      67.675  29.224  58.099  1.00  0.43           O  
ATOM   4625  CG2 THR A 605      71.901  28.129  58.502  1.00  0.38           C  
ATOM   4626  OG1 THR A 605      70.760  27.821  56.402  1.00  0.35           O  
ATOM   4627  N   MET A 606      67.740  28.427  60.165  1.00  0.51           N  
ATOM   4628  CA  MET A 606      67.105  29.560  60.831  1.00  0.51           C  
ATOM   4629  C   MET A 606      68.057  30.749  60.908  1.00  0.51           C  
ATOM   4630  CB  MET A 606      66.642  29.169  62.235  1.00  0.49           C  
ATOM   4631  O   MET A 606      69.133  30.651  61.499  1.00  0.49           O  
ATOM   4632  CG  MET A 606      65.285  29.739  62.614  1.00  0.48           C  
ATOM   4633  SD  MET A 606      64.746  29.216  64.289  1.00  0.51           S  
ATOM   4634  CE  MET A 606      66.022  30.018  65.300  1.00  0.44           C  
ATOM   4635  N   TRP A 607      67.893  31.646  59.893  1.00  0.27           N  
ATOM   4636  CA  TRP A 607      68.462  32.985  60.002  1.00  0.45           C  
ATOM   4637  C   TRP A 607      67.717  33.810  61.046  1.00  0.31           C  
ATOM   4638  CB  TRP A 607      68.425  33.698  58.647  1.00  0.33           C  
ATOM   4639  O   TRP A 607      66.502  33.997  60.946  1.00  0.30           O  
ATOM   4640  CG  TRP A 607      69.384  33.141  57.639  1.00  0.37           C  
ATOM   4641  CD1 TRP A 607      69.206  32.034  56.856  1.00  0.36           C  
ATOM   4642  CD2 TRP A 607      70.675  33.662  57.309  1.00  0.33           C  
ATOM   4643  CE2 TRP A 607      71.224  32.821  56.316  1.00  0.13           C  
ATOM   4644  CE3 TRP A 607      71.421  34.761  57.756  1.00  0.21           C  
ATOM   4645  NE1 TRP A 607      70.309  31.836  56.058  1.00  0.21           N  
ATOM   4646  CH2 TRP A 607      73.196  34.127  56.218  1.00  0.20           C  
ATOM   4647  CZ2 TRP A 607      72.487  33.045  55.763  1.00  0.19           C  
ATOM   4648  CZ3 TRP A 607      72.677  34.982  57.204  1.00  0.20           C  
ATOM   4649  N   ALA A 608      68.014  33.827  62.296  1.00  0.48           N  
ATOM   4650  CA  ALA A 608      67.721  34.966  63.162  1.00  0.48           C  
ATOM   4651  C   ALA A 608      68.262  36.262  62.565  1.00  0.49           C  
ATOM   4652  CB  ALA A 608      68.306  34.740  64.554  1.00  0.47           C  
ATOM   4653  O   ALA A 608      69.475  36.421  62.405  1.00  0.48           O  
ATOM   4654  N   SER A 609      67.690  36.674  61.351  1.00  0.40           N  
ATOM   4655  CA  SER A 609      67.991  37.951  60.712  1.00  0.42           C  
ATOM   4656  C   SER A 609      68.060  39.079  61.736  1.00  0.40           C  
ATOM   4657  CB  SER A 609      66.941  38.280  59.650  1.00  0.38           C  
ATOM   4658  O   SER A 609      67.205  39.176  62.620  1.00  0.39           O  
ATOM   4659  OG  SER A 609      65.909  39.085  60.194  1.00  0.35           O  
ATOM   4660  N   ASN A 610      69.319  39.612  61.994  1.00  0.34           N  
ATOM   4661  CA  ASN A 610      69.736  40.959  62.367  1.00  0.36           C  
ATOM   4662  C   ASN A 610      68.580  41.951  62.271  1.00  0.34           C  
ATOM   4663  CB  ASN A 610      70.905  41.420  61.494  1.00  0.32           C  
ATOM   4664  O   ASN A 610      68.151  42.306  61.172  1.00  0.33           O  
ATOM   4665  CG  ASN A 610      72.219  40.778  61.892  1.00  0.31           C  
ATOM   4666  ND2 ASN A 610      73.239  40.950  61.059  1.00  0.32           N  
ATOM   4667  OD1 ASN A 610      72.317  40.133  62.939  1.00  0.34           O  
ATOM   4668  N   GLY A 611      67.640  41.923  63.171  1.00  0.39           N  
ATOM   4669  CA  GLY A 611      67.027  43.205  63.479  1.00  0.38           C  
ATOM   4670  C   GLY A 611      67.988  44.189  64.119  1.00  0.39           C  
ATOM   4671  O   GLY A 611      68.594  43.891  65.151  1.00  0.37           O  
ATOM   4672  N   GLY A 612      68.899  44.758  63.204  1.00  0.36           N  
ATOM   4673  CA  GLY A 612      69.484  46.087  63.293  1.00  0.35           C  
ATOM   4674  C   GLY A 612      69.492  46.641  64.705  1.00  0.36           C  
ATOM   4675  O   GLY A 612      68.480  47.161  65.179  1.00  0.34           O  
ATOM   4676  N   GLY A 613      70.043  45.837  65.733  1.00  0.34           N  
ATOM   4677  CA  GLY A 613      70.563  46.290  67.013  1.00  0.34           C  
ATOM   4678  C   GLY A 613      71.477  45.278  67.678  1.00  0.34           C  
ATOM   4679  O   GLY A 613      71.249  44.071  67.582  1.00  0.33           O  
ATOM   4680  N   GLU A 614      72.888  45.386  67.400  1.00  0.36           N  
ATOM   4681  CA  GLU A 614      73.940  44.834  68.249  1.00  0.36           C  
ATOM   4682  C   GLU A 614      73.399  43.729  69.151  1.00  0.36           C  
ATOM   4683  CB  GLU A 614      74.580  45.937  69.096  1.00  0.33           C  
ATOM   4684  O   GLU A 614      73.998  43.411  70.180  1.00  0.34           O  
ATOM   4685  CG  GLU A 614      75.374  46.952  68.285  1.00  0.33           C  
ATOM   4686  CD  GLU A 614      76.105  47.969  69.148  1.00  0.37           C  
ATOM   4687  OE1 GLU A 614      75.784  48.086  70.352  1.00  0.44           O  
ATOM   4688  OE2 GLU A 614      77.006  48.654  68.614  1.00  0.40           O  
ATOM   4689  N   GLY A 615      72.371  42.970  68.789  1.00  0.35           N  
ATOM   4690  CA  GLY A 615      71.852  41.848  69.555  1.00  0.35           C  
ATOM   4691  C   GLY A 615      71.524  40.641  68.698  1.00  0.35           C  
ATOM   4692  O   GLY A 615      70.874  40.769  67.658  1.00  0.33           O  
ATOM   4693  N   PHE A 616      72.473  39.748  68.340  1.00  0.40           N  
ATOM   4694  CA  PHE A 616      72.346  38.346  67.964  1.00  0.43           C  
ATOM   4695  C   PHE A 616      70.886  37.910  67.979  1.00  0.40           C  
ATOM   4696  CB  PHE A 616      73.168  37.459  68.904  1.00  0.38           C  
ATOM   4697  O   PHE A 616      70.166  38.168  68.946  1.00  0.39           O  
ATOM   4698  CG  PHE A 616      74.650  37.714  68.839  1.00  0.38           C  
ATOM   4699  CD1 PHE A 616      75.431  37.111  67.861  1.00  0.37           C  
ATOM   4700  CD2 PHE A 616      75.262  38.559  69.756  1.00  0.38           C  
ATOM   4701  CE1 PHE A 616      76.803  37.346  67.798  1.00  0.36           C  
ATOM   4702  CE2 PHE A 616      76.632  38.798  69.700  1.00  0.38           C  
ATOM   4703  CZ  PHE A 616      77.401  38.190  68.721  1.00  0.36           C  
ATOM   4704  N   GLY A 617      69.954  38.073  66.928  1.00  0.38           N  
ATOM   4705  CA  GLY A 617      68.712  37.325  66.808  1.00  0.38           C  
ATOM   4706  C   GLY A 617      68.764  35.971  67.490  1.00  0.38           C  
ATOM   4707  O   GLY A 617      69.534  35.097  67.089  1.00  0.37           O  
ATOM   4708  N   ALA A 618      68.753  35.862  68.833  1.00  0.45           N  
ATOM   4709  CA  ALA A 618      68.612  34.666  69.660  1.00  0.46           C  
ATOM   4710  C   ALA A 618      67.340  33.901  69.308  1.00  0.45           C  
ATOM   4711  CB  ALA A 618      68.611  35.041  71.140  1.00  0.42           C  
ATOM   4712  O   ALA A 618      66.280  34.502  69.116  1.00  0.43           O  
ATOM   4713  N   ILE A 619      67.392  32.736  68.577  1.00  0.52           N  
ATOM   4714  CA  ILE A 619      66.364  31.817  69.055  1.00  0.52           C  
ATOM   4715  C   ILE A 619      66.277  31.887  70.578  1.00  0.52           C  
ATOM   4716  CB  ILE A 619      66.646  30.367  68.601  1.00  0.50           C  
ATOM   4717  O   ILE A 619      67.213  31.494  71.279  1.00  0.50           O  
ATOM   4718  CG1 ILE A 619      66.698  30.288  67.071  1.00  0.47           C  
ATOM   4719  CG2 ILE A 619      65.591  29.410  69.163  1.00  0.49           C  
ATOM   4720  CD1 ILE A 619      67.115  28.925  66.535  1.00  0.48           C  
ATOM   4721  N   ASP A 620      65.414  32.786  71.084  1.00  0.45           N  
ATOM   4722  CA  ASP A 620      64.990  32.643  72.474  1.00  0.47           C  
ATOM   4723  C   ASP A 620      64.207  31.349  72.679  1.00  0.46           C  
ATOM   4724  CB  ASP A 620      64.145  33.844  72.904  1.00  0.45           C  
ATOM   4725  O   ASP A 620      63.105  31.193  72.148  1.00  0.44           O  
ATOM   4726  CG  ASP A 620      63.799  33.827  74.383  1.00  0.44           C  
ATOM   4727  OD1 ASP A 620      64.181  32.867  75.087  1.00  0.44           O  
ATOM   4728  OD2 ASP A 620      63.136  34.779  74.847  1.00  0.47           O  
ATOM   4729  N   LEU A 621      64.950  30.338  72.959  1.00  0.53           N  
ATOM   4730  CA  LEU A 621      64.336  29.112  73.457  1.00  0.54           C  
ATOM   4731  C   LEU A 621      63.797  29.309  74.870  1.00  0.54           C  
ATOM   4732  CB  LEU A 621      65.346  27.961  73.439  1.00  0.52           C  
ATOM   4733  O   LEU A 621      63.417  28.342  75.535  1.00  0.53           O  
ATOM   4734  CG  LEU A 621      65.902  27.568  72.070  1.00  0.52           C  
ATOM   4735  CD1 LEU A 621      66.937  26.458  72.217  1.00  0.50           C  
ATOM   4736  CD2 LEU A 621      64.774  27.134  71.140  1.00  0.51           C  
ATOM   4737  N   ASN A 622      63.307  30.645  75.282  1.00  0.47           N  
ATOM   4738  CA  ASN A 622      62.683  30.935  76.569  1.00  0.48           C  
ATOM   4739  C   ASN A 622      62.331  29.655  77.322  1.00  0.47           C  
ATOM   4740  CB  ASN A 622      61.434  31.799  76.378  1.00  0.44           C  
ATOM   4741  O   ASN A 622      61.228  29.125  77.172  1.00  0.46           O  
ATOM   4742  CG  ASN A 622      61.162  32.702  77.564  1.00  0.43           C  
ATOM   4743  ND2 ASN A 622      60.027  33.390  77.537  1.00  0.41           N  
ATOM   4744  OD1 ASN A 622      61.967  32.783  78.496  1.00  0.45           O  
ATOM   4745  N   ASN A 623      63.224  28.899  78.063  1.00  0.46           N  
ATOM   4746  CA  ASN A 623      63.008  27.703  78.870  1.00  0.47           C  
ATOM   4747  C   ASN A 623      62.539  26.528  78.016  1.00  0.46           C  
ATOM   4748  CB  ASN A 623      62.000  27.984  79.986  1.00  0.44           C  
ATOM   4749  O   ASN A 623      61.786  25.674  78.488  1.00  0.45           O  
ATOM   4750  CG  ASN A 623      62.555  28.904  81.055  1.00  0.43           C  
ATOM   4751  ND2 ASN A 623      61.692  29.736  81.628  1.00  0.44           N  
ATOM   4752  OD1 ASN A 623      63.749  28.869  81.364  1.00  0.45           O  
ATOM   4753  N   SER A 624      63.004  26.646  76.674  1.00  0.46           N  
ATOM   4754  CA  SER A 624      62.704  25.494  75.829  1.00  0.49           C  
ATOM   4755  C   SER A 624      63.966  24.698  75.512  1.00  0.46           C  
ATOM   4756  CB  SER A 624      62.035  25.943  74.529  1.00  0.45           C  
ATOM   4757  O   SER A 624      65.032  25.276  75.293  1.00  0.46           O  
ATOM   4758  OG  SER A 624      60.846  26.666  74.799  1.00  0.43           O  
ATOM   4759  N   ASP A 625      63.981  23.428  75.928  1.00  0.48           N  
ATOM   4760  CA  ASP A 625      65.016  22.440  75.638  1.00  0.50           C  
ATOM   4761  C   ASP A 625      65.130  22.190  74.136  1.00  0.48           C  
ATOM   4762  CB  ASP A 625      64.724  21.127  76.368  1.00  0.48           C  
ATOM   4763  O   ASP A 625      64.120  22.017  73.451  1.00  0.48           O  
ATOM   4764  CG  ASP A 625      64.571  21.306  77.869  1.00  0.47           C  
ATOM   4765  OD1 ASP A 625      65.247  22.181  78.451  1.00  0.48           O  
ATOM   4766  OD2 ASP A 625      63.770  20.561  78.475  1.00  0.51           O  
ATOM   4767  N   ILE A 626      66.258  22.747  73.600  1.00  0.54           N  
ATOM   4768  CA  ILE A 626      66.630  21.940  72.443  1.00  0.54           C  
ATOM   4769  C   ILE A 626      67.010  20.532  72.896  1.00  0.54           C  
ATOM   4770  CB  ILE A 626      67.795  22.583  71.657  1.00  0.53           C  
ATOM   4771  O   ILE A 626      68.093  20.322  73.448  1.00  0.54           O  
ATOM   4772  CG1 ILE A 626      67.407  23.988  71.181  1.00  0.50           C  
ATOM   4773  CG2 ILE A 626      68.203  21.698  70.475  1.00  0.52           C  
ATOM   4774  CD1 ILE A 626      68.531  24.736  70.477  1.00  0.52           C  
ATOM   4775  N   SER A 627      65.992  19.778  73.120  1.00  0.43           N  
ATOM   4776  CA  SER A 627      66.145  18.347  73.360  1.00  0.46           C  
ATOM   4777  C   SER A 627      66.098  17.560  72.054  1.00  0.43           C  
ATOM   4778  CB  SER A 627      65.056  17.842  74.308  1.00  0.43           C  
ATOM   4779  O   SER A 627      65.439  17.973  71.098  1.00  0.43           O  
ATOM   4780  OG  SER A 627      63.783  17.899  73.687  1.00  0.45           O  
ATOM   4781  N   ASN A 628      67.038  16.616  71.869  1.00  0.41           N  
ATOM   4782  CA  ASN A 628      67.184  15.619  70.814  1.00  0.43           C  
ATOM   4783  C   ASN A 628      67.580  16.261  69.487  1.00  0.40           C  
ATOM   4784  CB  ASN A 628      65.891  14.817  70.651  1.00  0.39           C  
ATOM   4785  O   ASN A 628      67.125  15.832  68.425  1.00  0.40           O  
ATOM   4786  CG  ASN A 628      65.568  13.975  71.870  1.00  0.37           C  
ATOM   4787  ND2 ASN A 628      64.285  13.869  72.195  1.00  0.41           N  
ATOM   4788  OD1 ASN A 628      66.465  13.426  72.516  1.00  0.41           O  
ATOM   4789  N   ALA A 629      68.389  17.546  69.691  1.00  0.51           N  
ATOM   4790  CA  ALA A 629      69.027  18.079  68.490  1.00  0.52           C  
ATOM   4791  C   ALA A 629      70.151  17.163  68.014  1.00  0.52           C  
ATOM   4792  CB  ALA A 629      69.565  19.484  68.753  1.00  0.50           C  
ATOM   4793  O   ALA A 629      71.045  16.812  68.788  1.00  0.52           O  
ATOM   4794  N   ASN A 630      69.905  16.473  66.854  1.00  0.43           N  
ATOM   4795  CA  ASN A 630      70.917  15.636  66.220  1.00  0.44           C  
ATOM   4796  C   ASN A 630      72.231  16.389  66.033  1.00  0.42           C  
ATOM   4797  CB  ASN A 630      70.412  15.107  64.876  1.00  0.42           C  
ATOM   4798  O   ASN A 630      73.304  15.784  66.034  1.00  0.42           O  
ATOM   4799  CG  ASN A 630      70.060  13.633  64.923  1.00  0.41           C  
ATOM   4800  ND2 ASN A 630      69.504  13.121  63.832  1.00  0.43           N  
ATOM   4801  OD1 ASN A 630      70.284  12.961  65.933  1.00  0.43           O  
ATOM   4802  N   GLY A 631      72.241  17.741  66.167  1.00  0.42           N  
ATOM   4803  CA  GLY A 631      73.376  18.644  66.057  1.00  0.44           C  
ATOM   4804  C   GLY A 631      72.970  20.100  65.933  1.00  0.42           C  
ATOM   4805  O   GLY A 631      71.850  20.404  65.516  1.00  0.41           O  
ATOM   4806  N   ILE A 632      73.494  20.879  66.750  1.00  0.54           N  
ATOM   4807  CA  ILE A 632      73.547  22.309  66.467  1.00  0.54           C  
ATOM   4808  C   ILE A 632      74.782  22.623  65.625  1.00  0.54           C  
ATOM   4809  CB  ILE A 632      73.558  23.143  67.767  1.00  0.52           C  
ATOM   4810  O   ILE A 632      75.913  22.481  66.095  1.00  0.52           O  
ATOM   4811  CG1 ILE A 632      72.317  22.832  68.612  1.00  0.48           C  
ATOM   4812  CG2 ILE A 632      73.645  24.638  67.449  1.00  0.50           C  
ATOM   4813  CD1 ILE A 632      72.305  23.519  69.970  1.00  0.51           C  
ATOM   4814  N   TYR A 633      74.651  22.473  64.242  1.00  0.47           N  
ATOM   4815  CA  TYR A 633      75.644  22.861  63.246  1.00  0.48           C  
ATOM   4816  C   TYR A 633      75.750  24.378  63.143  1.00  0.47           C  
ATOM   4817  CB  TYR A 633      75.294  22.268  61.878  1.00  0.45           C  
ATOM   4818  O   TYR A 633      74.743  25.065  62.959  1.00  0.45           O  
ATOM   4819  CG  TYR A 633      75.311  20.759  61.848  1.00  0.44           C  
ATOM   4820  CD1 TYR A 633      76.474  20.062  61.526  1.00  0.42           C  
ATOM   4821  CD2 TYR A 633      74.165  20.027  62.141  1.00  0.42           C  
ATOM   4822  CE1 TYR A 633      76.493  18.671  61.495  1.00  0.43           C  
ATOM   4823  CE2 TYR A 633      74.174  18.636  62.114  1.00  0.45           C  
ATOM   4824  OH  TYR A 633      75.354  16.592  61.761  1.00  0.35           O  
ATOM   4825  CZ  TYR A 633      75.340  17.969  61.790  1.00  0.42           C  
ATOM   4826  N   PHE A 634      76.862  25.072  63.672  1.00  0.50           N  
ATOM   4827  CA  PHE A 634      77.299  26.448  63.471  1.00  0.50           C  
ATOM   4828  C   PHE A 634      77.952  26.615  62.104  1.00  0.50           C  
ATOM   4829  CB  PHE A 634      78.276  26.869  64.574  1.00  0.49           C  
ATOM   4830  O   PHE A 634      78.773  25.790  61.697  1.00  0.49           O  
ATOM   4831  CG  PHE A 634      77.700  26.780  65.961  1.00  0.48           C  
ATOM   4832  CD1 PHE A 634      76.884  27.790  66.456  1.00  0.47           C  
ATOM   4833  CD2 PHE A 634      77.975  25.686  66.771  1.00  0.48           C  
ATOM   4834  CE1 PHE A 634      76.349  27.710  67.740  1.00  0.47           C  
ATOM   4835  CE2 PHE A 634      77.445  25.599  68.055  1.00  0.46           C  
ATOM   4836  CZ  PHE A 634      76.633  26.613  68.538  1.00  0.50           C  
ATOM   4837  N   ALA A 635      77.151  27.062  61.099  1.00  0.43           N  
ATOM   4838  CA  ALA A 635      77.477  27.282  59.692  1.00  0.44           C  
ATOM   4839  C   ALA A 635      78.897  27.817  59.535  1.00  0.43           C  
ATOM   4840  CB  ALA A 635      76.475  28.244  59.058  1.00  0.40           C  
ATOM   4841  O   ALA A 635      79.279  28.785  60.197  1.00  0.41           O  
ATOM   4842  N   ASP A 636      80.057  27.032  59.111  1.00  0.38           N  
ATOM   4843  CA  ASP A 636      81.143  27.263  58.163  1.00  0.40           C  
ATOM   4844  C   ASP A 636      80.775  28.359  57.165  1.00  0.38           C  
ATOM   4845  CB  ASP A 636      81.492  25.971  57.422  1.00  0.36           C  
ATOM   4846  O   ASP A 636      79.960  28.139  56.266  1.00  0.37           O  
ATOM   4847  CG  ASP A 636      82.901  25.976  56.855  1.00  0.35           C  
ATOM   4848  OD1 ASP A 636      83.565  27.035  56.878  1.00  0.38           O  
ATOM   4849  OD2 ASP A 636      83.351  24.911  56.378  1.00  0.41           O  
ATOM   4850  N   VAL A 637      80.661  29.661  57.542  1.00  0.40           N  
ATOM   4851  CA  VAL A 637      80.595  30.719  56.540  1.00  0.42           C  
ATOM   4852  C   VAL A 637      81.982  31.325  56.336  1.00  0.40           C  
ATOM   4853  CB  VAL A 637      79.587  31.819  56.941  1.00  0.38           C  
ATOM   4854  O   VAL A 637      82.598  31.814  57.286  1.00  0.40           O  
ATOM   4855  CG1 VAL A 637      79.102  32.582  55.709  1.00  0.36           C  
ATOM   4856  CG2 VAL A 637      78.406  31.210  57.695  1.00  0.35           C  
ATOM   4857  N   ALA A 638      82.764  30.542  55.454  1.00  0.38           N  
ATOM   4858  CA  ALA A 638      83.649  31.181  54.483  1.00  0.39           C  
ATOM   4859  C   ALA A 638      83.782  32.676  54.762  1.00  0.38           C  
ATOM   4860  CB  ALA A 638      83.137  30.951  53.063  1.00  0.35           C  
ATOM   4861  O   ALA A 638      83.667  33.496  53.848  1.00  0.37           O  
ATOM   4862  N   GLN A 639      84.053  33.145  55.969  1.00  0.39           N  
ATOM   4863  CA  GLN A 639      84.656  34.463  56.135  1.00  0.40           C  
ATOM   4864  C   GLN A 639      85.032  34.716  57.592  1.00  0.39           C  
ATOM   4865  CB  GLN A 639      83.707  35.555  55.640  1.00  0.36           C  
ATOM   4866  O   GLN A 639      84.178  34.655  58.479  1.00  0.37           O  
ATOM   4867  CG  GLN A 639      83.537  35.583  54.127  1.00  0.35           C  
ATOM   4868  CD  GLN A 639      82.939  36.885  53.627  1.00  0.39           C  
ATOM   4869  NE2 GLN A 639      82.844  37.027  52.310  1.00  0.35           N  
ATOM   4870  OE1 GLN A 639      82.563  37.755  54.420  1.00  0.45           O  
ATOM   4871  N   ASN A 640      86.235  34.226  58.020  1.00  0.38           N  
ATOM   4872  CA  ASN A 640      87.116  34.696  59.085  1.00  0.41           C  
ATOM   4873  C   ASN A 640      86.619  34.255  60.459  1.00  0.39           C  
ATOM   4874  CB  ASN A 640      87.255  36.219  59.034  1.00  0.36           C  
ATOM   4875  O   ASN A 640      85.648  34.808  60.979  1.00  0.37           O  
ATOM   4876  CG  ASN A 640      88.515  36.667  58.320  1.00  0.35           C  
ATOM   4877  ND2 ASN A 640      88.544  37.927  57.903  1.00  0.32           N  
ATOM   4878  OD1 ASN A 640      89.454  35.887  58.144  1.00  0.38           O  
ATOM   4879  N   MET A 641      86.550  32.847  60.724  1.00  0.33           N  
ATOM   4880  CA  MET A 641      86.726  32.180  62.011  1.00  0.38           C  
ATOM   4881  C   MET A 641      87.554  33.039  62.961  1.00  0.34           C  
ATOM   4882  CB  MET A 641      87.392  30.816  61.824  1.00  0.31           C  
ATOM   4883  O   MET A 641      88.784  33.045  62.887  1.00  0.33           O  
ATOM   4884  CG  MET A 641      86.515  29.796  61.117  1.00  0.31           C  
ATOM   4885  SD  MET A 641      86.873  28.075  61.643  1.00  0.41           S  
ATOM   4886  CE  MET A 641      88.629  27.965  61.202  1.00  0.31           C  
ATOM   4887  N   ASN A 642      86.816  34.250  63.272  1.00  0.39           N  
ATOM   4888  CA  ASN A 642      86.985  34.813  64.608  1.00  0.40           C  
ATOM   4889  C   ASN A 642      85.882  34.350  65.555  1.00  0.39           C  
ATOM   4890  CB  ASN A 642      87.024  36.341  64.545  1.00  0.37           C  
ATOM   4891  O   ASN A 642      84.750  34.832  65.480  1.00  0.37           O  
ATOM   4892  CG  ASN A 642      88.303  36.867  63.922  1.00  0.35           C  
ATOM   4893  ND2 ASN A 642      88.241  38.074  63.372  1.00  0.31           N  
ATOM   4894  OD1 ASN A 642      89.336  36.194  63.935  1.00  0.38           O  
ATOM   4895  N   GLY A 643      85.625  32.912  65.779  1.00  0.37           N  
ATOM   4896  CA  GLY A 643      85.096  32.451  67.052  1.00  0.37           C  
ATOM   4897  C   GLY A 643      83.580  32.406  67.087  1.00  0.37           C  
ATOM   4898  O   GLY A 643      82.926  33.441  67.235  1.00  0.35           O  
ATOM   4899  N   GLU A 644      82.696  31.710  66.111  1.00  0.41           N  
ATOM   4900  CA  GLU A 644      81.289  31.355  66.264  1.00  0.42           C  
ATOM   4901  C   GLU A 644      81.129  29.888  66.651  1.00  0.41           C  
ATOM   4902  CB  GLU A 644      80.517  31.647  64.975  1.00  0.38           C  
ATOM   4903  O   GLU A 644      81.613  28.999  65.948  1.00  0.40           O  
ATOM   4904  CG  GLU A 644      80.528  33.113  64.569  1.00  0.36           C  
ATOM   4905  CD  GLU A 644      80.089  33.342  63.132  1.00  0.41           C  
ATOM   4906  OE1 GLU A 644      79.983  32.357  62.366  1.00  0.43           O  
ATOM   4907  OE2 GLU A 644      79.851  34.515  62.768  1.00  0.39           O  
ATOM   4908  N   GLY A 645      80.939  29.459  67.944  1.00  0.44           N  
ATOM   4909  CA  GLY A 645      80.656  28.338  68.826  1.00  0.44           C  
ATOM   4910  C   GLY A 645      79.469  28.581  69.738  1.00  0.44           C  
ATOM   4911  O   GLY A 645      78.878  29.663  69.723  1.00  0.42           O  
ATOM   4912  N   LEU A 646      78.582  27.491  70.081  1.00  0.52           N  
ATOM   4913  CA  LEU A 646      77.724  27.545  71.260  1.00  0.52           C  
ATOM   4914  C   LEU A 646      78.457  28.179  72.437  1.00  0.52           C  
ATOM   4915  CB  LEU A 646      77.245  26.141  71.638  1.00  0.51           C  
ATOM   4916  O   LEU A 646      79.514  27.696  72.849  1.00  0.51           O  
ATOM   4917  CG  LEU A 646      75.732  25.951  71.759  1.00  0.50           C  
ATOM   4918  CD1 LEU A 646      75.219  25.055  70.635  1.00  0.48           C  
ATOM   4919  CD2 LEU A 646      75.373  25.367  73.121  1.00  0.48           C  
ATOM   4920  N   MET A 647      78.108  29.417  72.520  1.00  0.45           N  
ATOM   4921  CA  MET A 647      78.437  30.076  73.781  1.00  0.48           C  
ATOM   4922  C   MET A 647      77.414  29.729  74.858  1.00  0.46           C  
ATOM   4923  CB  MET A 647      78.506  31.593  73.594  1.00  0.46           C  
ATOM   4924  O   MET A 647      76.209  29.871  74.644  1.00  0.45           O  
ATOM   4925  CG  MET A 647      79.875  32.096  73.169  1.00  0.46           C  
ATOM   4926  SD  MET A 647      79.952  33.927  73.071  1.00  0.48           S  
ATOM   4927  CE  MET A 647      78.357  34.272  72.278  1.00  0.43           C  
ATOM   4928  N   PHE A 648      77.721  28.808  75.825  1.00  0.52           N  
ATOM   4929  CA  PHE A 648      76.983  28.595  77.064  1.00  0.52           C  
ATOM   4930  C   PHE A 648      77.333  29.664  78.093  1.00  0.52           C  
ATOM   4931  CB  PHE A 648      77.276  27.203  77.633  1.00  0.50           C  
ATOM   4932  O   PHE A 648      78.507  29.871  78.406  1.00  0.51           O  
ATOM   4933  CG  PHE A 648      76.867  26.077  76.722  1.00  0.49           C  
ATOM   4934  CD1 PHE A 648      75.579  25.558  76.771  1.00  0.47           C  
ATOM   4935  CD2 PHE A 648      77.772  25.537  75.817  1.00  0.48           C  
ATOM   4936  CE1 PHE A 648      75.198  24.515  75.929  1.00  0.47           C  
ATOM   4937  CE2 PHE A 648      77.399  24.495  74.973  1.00  0.47           C  
ATOM   4938  CZ  PHE A 648      76.112  23.985  75.031  1.00  0.51           C
[truncated: 195,890 more chars]
