# Supplementary material for: DepoScope: Accurate phage depolymerase annotation and domain delineation using large language models
Source: PLoS Comput Biol. 2024 Aug 5;20(8):e1011831. doi: 10.1371/journal.pcbi.1011831 (PMC11326577; doi:10.1371/journal.pcbi.1011831)
Supplement: S1 Data — (ZIP) [file pcbi.1011831.s003.zip › FN_FP_deposcope_032024/False_positives/NC_023557.1__YP_009004811.pdb]

PARENT N/A
ATOM      1  N   MET A   1      26.015  27.081  24.618  1.00  0.12           N  
ATOM      2  CA  MET A   1      24.856  27.933  24.368  1.00  0.21           C  
ATOM      3  C   MET A   1      23.689  27.118  23.822  1.00  0.10           C  
ATOM      4  CB  MET A   1      25.213  29.055  23.391  1.00  0.11           C  
ATOM      5  O   MET A   1      23.851  26.356  22.867  1.00  0.10           O  
ATOM      6  CG  MET A   1      25.879  30.252  24.050  1.00  0.07           C  
ATOM      7  SD  MET A   1      26.286  31.579  22.849  1.00  0.14           S  
ATOM      8  CE  MET A   1      27.903  32.101  23.485  1.00  0.09           C  
ATOM      9  N   ASN A   2      22.806  26.506  24.671  1.00  0.28           N  
ATOM     10  CA  ASN A   2      21.735  25.523  24.551  1.00  0.28           C  
ATOM     11  C   ASN A   2      20.787  25.862  23.405  1.00  0.28           C  
ATOM     12  CB  ASN A   2      20.960  25.411  25.866  1.00  0.26           C  
ATOM     13  O   ASN A   2      20.115  26.894  23.434  1.00  0.28           O  
ATOM     14  CG  ASN A   2      21.641  24.502  26.870  1.00  0.28           C  
ATOM     15  ND2 ASN A   2      21.164  24.526  28.109  1.00  0.31           N  
ATOM     16  OD1 ASN A   2      22.587  23.785  26.535  1.00  0.34           O  
ATOM     17  N   THR A   3      21.075  25.922  22.169  1.00  0.28           N  
ATOM     18  CA  THR A   3      20.024  26.429  21.294  1.00  0.30           C  
ATOM     19  C   THR A   3      18.882  25.423  21.181  1.00  0.28           C  
ATOM     20  CB  THR A   3      20.571  26.749  19.891  1.00  0.27           C  
ATOM     21  O   THR A   3      19.080  24.303  20.705  1.00  0.28           O  
ATOM     22  CG2 THR A   3      19.671  27.743  19.163  1.00  0.28           C  
ATOM     23  OG1 THR A   3      21.884  27.310  20.012  1.00  0.29           O  
ATOM     24  N   PRO A   4      17.860  25.036  22.207  1.00  0.35           N  
ATOM     25  CA  PRO A   4      16.589  24.594  21.627  1.00  0.34           C  
ATOM     26  C   PRO A   4      16.366  25.130  20.215  1.00  0.35           C  
ATOM     27  CB  PRO A   4      15.545  25.155  22.596  1.00  0.32           C  
ATOM     28  O   PRO A   4      16.564  26.322  19.965  1.00  0.33           O  
ATOM     29  CG  PRO A   4      16.310  26.078  23.489  1.00  0.31           C  
ATOM     30  CD  PRO A   4      17.777  25.890  23.225  1.00  0.35           C  
ATOM     31  N   ILE A   5      16.901  24.624  19.160  1.00  0.36           N  
ATOM     32  CA  ILE A   5      16.317  25.288  18.000  1.00  0.40           C  
ATOM     33  C   ILE A   5      14.880  25.701  18.310  1.00  0.36           C  
ATOM     34  CB  ILE A   5      16.356  24.380  16.750  1.00  0.34           C  
ATOM     35  O   ILE A   5      14.036  24.854  18.611  1.00  0.35           O  
ATOM     36  CG1 ILE A   5      17.805  24.065  16.363  1.00  0.35           C  
ATOM     37  CG2 ILE A   5      15.607  25.033  15.584  1.00  0.34           C  
ATOM     38  CD1 ILE A   5      17.941  22.996  15.288  1.00  0.33           C  
ATOM     39  N   LEU A   6      14.607  26.766  19.268  1.00  0.35           N  
ATOM     40  CA  LEU A   6      13.650  27.858  19.410  1.00  0.38           C  
ATOM     41  C   LEU A   6      12.807  28.009  18.149  1.00  0.35           C  
ATOM     42  CB  LEU A   6      14.377  29.171  19.713  1.00  0.31           C  
ATOM     43  O   LEU A   6      13.344  28.224  17.060  1.00  0.33           O  
ATOM     44  CG  LEU A   6      14.841  29.371  21.156  1.00  0.30           C  
ATOM     45  CD1 LEU A   6      15.959  30.407  21.214  1.00  0.29           C  
ATOM     46  CD2 LEU A   6      13.672  29.789  22.042  1.00  0.30           C  
ATOM     47  N   THR A   7      11.800  27.301  17.969  1.00  0.49           N  
ATOM     48  CA  THR A   7      10.682  27.791  17.170  1.00  0.50           C  
ATOM     49  C   THR A   7      10.592  29.313  17.241  1.00  0.50           C  
ATOM     50  CB  THR A   7       9.350  27.173  17.633  1.00  0.43           C  
ATOM     51  O   THR A   7      10.222  29.870  18.277  1.00  0.47           O  
ATOM     52  CG2 THR A   7       9.140  25.794  17.016  1.00  0.39           C  
ATOM     53  OG1 THR A   7       9.359  27.049  19.061  1.00  0.37           O  
ATOM     54  N   LYS A   8      11.658  30.074  16.724  1.00  0.60           N  
ATOM     55  CA  LYS A   8      11.595  31.483  16.348  1.00  0.60           C  
ATOM     56  C   LYS A   8      10.166  31.898  16.009  1.00  0.62           C  
ATOM     57  CB  LYS A   8      12.518  31.765  15.162  1.00  0.55           C  
ATOM     58  O   LYS A   8       9.765  33.034  16.273  1.00  0.60           O  
ATOM     59  CG  LYS A   8      12.734  33.245  14.884  1.00  0.52           C  
ATOM     60  CD  LYS A   8      13.662  33.461  13.696  1.00  0.54           C  
ATOM     61  CE  LYS A   8      13.779  34.936  13.336  1.00  0.43           C  
ATOM     62  NZ  LYS A   8      14.585  35.143  12.096  1.00  0.40           N  
ATOM     63  N   TYR A   9       9.262  31.065  15.725  1.00  0.76           N  
ATOM     64  CA  TYR A   9       7.954  31.474  15.225  1.00  0.77           C  
ATOM     65  C   TYR A   9       6.839  30.700  15.919  1.00  0.77           C  
ATOM     66  CB  TYR A   9       7.869  31.267  13.710  1.00  0.74           C  
ATOM     67  O   TYR A   9       6.913  29.476  16.049  1.00  0.73           O  
ATOM     68  CG  TYR A   9       8.901  32.045  12.932  1.00  0.73           C  
ATOM     69  CD1 TYR A   9       8.759  33.415  12.724  1.00  0.70           C  
ATOM     70  CD2 TYR A   9      10.021  31.413  12.401  1.00  0.73           C  
ATOM     71  CE1 TYR A   9       9.707  34.137  12.006  1.00  0.73           C  
ATOM     72  CE2 TYR A   9      10.975  32.124  11.682  1.00  0.73           C  
ATOM     73  OH  TYR A   9      11.752  34.192  10.778  1.00  0.66           O  
ATOM     74  CZ  TYR A   9      10.810  33.483  11.490  1.00  0.68           C  
ATOM     75  N   LYS A  10       5.968  31.438  16.644  1.00  0.75           N  
ATOM     76  CA  LYS A  10       4.805  30.851  17.303  1.00  0.77           C  
ATOM     77  C   LYS A  10       3.999  29.991  16.334  1.00  0.76           C  
ATOM     78  CB  LYS A  10       3.916  31.944  17.898  1.00  0.73           C  
ATOM     79  O   LYS A  10       3.870  30.330  15.155  1.00  0.75           O  
ATOM     80  CG  LYS A  10       4.555  32.701  19.053  1.00  0.67           C  
ATOM     81  CD  LYS A  10       3.640  33.802  19.574  1.00  0.65           C  
ATOM     82  CE  LYS A  10       4.332  34.652  20.631  1.00  0.57           C  
ATOM     83  NZ  LYS A  10       3.507  35.836  21.016  1.00  0.51           N  
ATOM     84  N   PHE A  11       3.581  28.868  16.824  1.00  0.75           N  
ATOM     85  CA  PHE A  11       2.632  28.100  16.027  1.00  0.78           C  
ATOM     86  C   PHE A  11       1.457  28.970  15.597  1.00  0.77           C  
ATOM     87  CB  PHE A  11       2.127  26.885  16.812  1.00  0.73           C  
ATOM     88  O   PHE A  11       0.768  29.551  16.438  1.00  0.75           O  
ATOM     89  CG  PHE A  11       1.129  26.047  16.059  1.00  0.68           C  
ATOM     90  CD1 PHE A  11       1.515  25.323  14.938  1.00  0.64           C  
ATOM     91  CD2 PHE A  11      -0.195  25.985  16.471  1.00  0.67           C  
ATOM     92  CE1 PHE A  11       0.594  24.546  14.238  1.00  0.68           C  
ATOM     93  CE2 PHE A  11      -1.121  25.211  15.778  1.00  0.68           C  
ATOM     94  CZ  PHE A  11      -0.725  24.493  14.661  1.00  0.67           C  
ATOM     95  N   ASP A  12       1.171  29.063  14.439  1.00  0.78           N  
ATOM     96  CA  ASP A  12       0.060  29.783  13.823  1.00  0.80           C  
ATOM     97  C   ASP A  12      -0.646  28.917  12.782  1.00  0.79           C  
ATOM     98  CB  ASP A  12       0.552  31.082  13.181  1.00  0.77           C  
ATOM     99  O   ASP A  12      -0.215  28.849  11.629  1.00  0.77           O  
ATOM    100  CG  ASP A  12      -0.535  31.811  12.411  1.00  0.74           C  
ATOM    101  OD1 ASP A  12      -1.733  31.586  12.685  1.00  0.76           O  
ATOM    102  OD2 ASP A  12      -0.189  32.616  11.519  1.00  0.80           O  
ATOM    103  N   PRO A  13      -1.680  28.229  13.346  1.00  0.75           N  
ATOM    104  CA  PRO A  13      -2.424  27.398  12.395  1.00  0.78           C  
ATOM    105  C   PRO A  13      -3.181  28.224  11.358  1.00  0.75           C  
ATOM    106  CB  PRO A  13      -3.394  26.622  13.289  1.00  0.72           C  
ATOM    107  O   PRO A  13      -3.706  27.671  10.388  1.00  0.73           O  
ATOM    108  CG  PRO A  13      -3.613  27.506  14.474  1.00  0.68           C  
ATOM    109  CD  PRO A  13      -2.346  28.265  14.744  1.00  0.68           C  
ATOM    110  N   THR A  14      -3.313  29.592  11.522  1.00  0.77           N  
ATOM    111  CA  THR A  14      -4.112  30.422  10.628  1.00  0.78           C  
ATOM    112  C   THR A  14      -3.279  30.891   9.438  1.00  0.75           C  
ATOM    113  CB  THR A  14      -4.691  31.643  11.367  1.00  0.74           C  
ATOM    114  O   THR A  14      -3.815  31.125   8.353  1.00  0.75           O  
ATOM    115  CG2 THR A  14      -5.383  31.225  12.660  1.00  0.67           C  
ATOM    116  OG1 THR A  14      -3.629  32.553  11.679  1.00  0.72           O  
ATOM    117  N   GLY A  15      -1.959  30.917   9.636  1.00  0.79           N  
ATOM    118  CA  GLY A  15      -1.054  31.500   8.658  1.00  0.81           C  
ATOM    119  C   GLY A  15      -1.231  32.998   8.499  1.00  0.79           C  
ATOM    120  O   GLY A  15      -1.067  33.535   7.402  1.00  0.75           O  
ATOM    121  N   LYS A  16      -1.785  33.691   9.678  1.00  0.76           N  
ATOM    122  CA  LYS A  16      -2.110  35.112   9.590  1.00  0.78           C  
ATOM    123  C   LYS A  16      -1.193  35.942  10.484  1.00  0.74           C  
ATOM    124  CB  LYS A  16      -3.571  35.353   9.970  1.00  0.73           C  
ATOM    125  O   LYS A  16      -1.211  37.173  10.428  1.00  0.72           O  
ATOM    126  CG  LYS A  16      -4.572  34.759   8.990  1.00  0.69           C  
ATOM    127  CD  LYS A  16      -6.004  35.108   9.373  1.00  0.70           C  
ATOM    128  CE  LYS A  16      -7.006  34.525   8.386  1.00  0.77           C  
ATOM    129  NZ  LYS A  16      -8.413  34.858   8.762  1.00  0.72           N  
ATOM    130  N   ASP A  17      -0.361  35.277  11.373  1.00  0.80           N  
ATOM    131  CA  ASP A  17       0.551  35.998  12.257  1.00  0.82           C  
ATOM    132  C   ASP A  17       1.695  36.630  11.469  1.00  0.81           C  
ATOM    133  CB  ASP A  17       1.107  35.062  13.333  1.00  0.79           C  
ATOM    134  O   ASP A  17       2.465  35.928  10.810  1.00  0.80           O  
ATOM    135  CG  ASP A  17       1.789  35.804  14.469  1.00  0.75           C  
ATOM    136  OD1 ASP A  17       2.230  36.956  14.267  1.00  0.76           O  
ATOM    137  OD2 ASP A  17       1.890  35.230  15.575  1.00  0.81           O  
ATOM    138  N   PRO A  18       1.788  37.950  11.371  1.00  0.72           N  
ATOM    139  CA  PRO A  18       2.856  38.609  10.615  1.00  0.74           C  
ATOM    140  C   PRO A  18       4.250  38.227  11.110  1.00  0.70           C  
ATOM    141  CB  PRO A  18       2.584  40.098  10.845  1.00  0.68           C  
ATOM    142  O   PRO A  18       5.228  38.358  10.370  1.00  0.70           O  
ATOM    143  CG  PRO A  18       1.767  40.148  12.096  1.00  0.65           C  
ATOM    144  CD  PRO A  18       0.997  38.865  12.215  1.00  0.66           C  
ATOM    145  N   GLU A  19       4.294  37.814  12.433  1.00  0.78           N  
ATOM    146  CA  GLU A  19       5.591  37.383  12.946  1.00  0.79           C  
ATOM    147  C   GLU A  19       6.075  36.123  12.234  1.00  0.77           C  
ATOM    148  CB  GLU A  19       5.518  37.139  14.456  1.00  0.75           C  
ATOM    149  O   GLU A  19       7.274  35.835  12.216  1.00  0.75           O  
ATOM    150  CG  GLU A  19       5.267  38.399  15.271  1.00  0.69           C  
ATOM    151  CD  GLU A  19       5.363  38.173  16.771  1.00  0.68           C  
ATOM    152  OE1 GLU A  19       5.455  37.001  17.203  1.00  0.70           O  
ATOM    153  OE2 GLU A  19       5.346  39.175  17.521  1.00  0.65           O  
ATOM    154  N   ASN A  20       5.149  35.457  11.580  1.00  0.84           N  
ATOM    155  CA  ASN A  20       5.493  34.218  10.892  1.00  0.85           C  
ATOM    156  C   ASN A  20       5.722  34.449   9.402  1.00  0.84           C  
ATOM    157  CB  ASN A  20       4.404  33.165  11.106  1.00  0.83           C  
ATOM    158  O   ASN A  20       5.992  33.504   8.657  1.00  0.82           O  
ATOM    159  CG  ASN A  20       4.441  32.559  12.495  1.00  0.79           C  
ATOM    160  ND2 ASN A  20       3.824  31.393  12.650  1.00  0.79           N  
ATOM    161  OD1 ASN A  20       5.019  33.134  13.421  1.00  0.78           O  
ATOM    162  N   LEU A  21       5.689  35.627   9.016  1.00  0.80           N  
ATOM    163  CA  LEU A  21       5.983  35.949   7.624  1.00  0.82           C  
ATOM    164  C   LEU A  21       7.486  36.083   7.403  1.00  0.79           C  
ATOM    165  CB  LEU A  21       5.277  37.243   7.212  1.00  0.77           C  
ATOM    166  O   LEU A  21       8.133  36.937   8.013  1.00  0.76           O  
ATOM    167  CG  LEU A  21       5.469  37.688   5.761  1.00  0.72           C  
ATOM    168  CD1 LEU A  21       4.793  36.705   4.811  1.00  0.67           C  
ATOM    169  CD2 LEU A  21       4.923  39.097   5.557  1.00  0.69           C  
ATOM    170  N   ILE A  22       8.045  35.265   6.764  1.00  0.86           N  
ATOM    171  CA  ILE A  22       9.405  35.387   6.249  1.00  0.86           C  
ATOM    172  C   ILE A  22       9.385  36.111   4.905  1.00  0.84           C  
ATOM    173  CB  ILE A  22      10.080  34.005   6.103  1.00  0.84           C  
ATOM    174  O   ILE A  22       8.864  35.587   3.918  1.00  0.82           O  
ATOM    175  CG1 ILE A  22       9.989  33.224   7.419  1.00  0.78           C  
ATOM    176  CG2 ILE A  22      11.537  34.159   5.657  1.00  0.77           C  
ATOM    177  CD1 ILE A  22      10.709  33.890   8.584  1.00  0.76           C  
ATOM    178  N   GLY A  23       9.670  37.296   4.873  1.00  0.72           N  
ATOM    179  CA  GLY A  23       9.723  38.169   3.711  1.00  0.72           C  
ATOM    180  C   GLY A  23      11.105  38.254   3.092  1.00  0.69           C  
ATOM    181  O   GLY A  23      12.069  38.631   3.762  1.00  0.63           O  
ATOM    182  N   GLY A  24      11.345  37.754   1.904  1.00  0.65           N  
ATOM    183  CA  GLY A  24      12.511  38.024   1.077  1.00  0.64           C  
ATOM    184  C   GLY A  24      13.663  37.074   1.342  1.00  0.64           C  
ATOM    185  O   GLY A  24      14.824  37.490   1.369  1.00  0.62           O  
ATOM    186  N   GLU A  25      13.508  35.948   1.709  1.00  0.82           N  
ATOM    187  CA  GLU A  25      14.608  34.989   1.741  1.00  0.83           C  
ATOM    188  C   GLU A  25      15.256  34.845   0.367  1.00  0.81           C  
ATOM    189  CB  GLU A  25      14.118  33.625   2.237  1.00  0.80           C  
ATOM    190  O   GLU A  25      14.585  34.503  -0.609  1.00  0.79           O  
ATOM    191  CG  GLU A  25      15.228  32.599   2.411  1.00  0.74           C  
ATOM    192  CD  GLU A  25      14.722  31.238   2.860  1.00  0.73           C  
ATOM    193  OE1 GLU A  25      13.790  31.182   3.694  1.00  0.75           O  
ATOM    194  OE2 GLU A  25      15.262  30.219   2.374  1.00  0.73           O  
ATOM    195  N   ARG A  26      16.549  35.207   0.340  1.00  0.76           N  
ATOM    196  CA  ARG A  26      17.289  35.195  -0.917  1.00  0.79           C  
ATOM    197  C   ARG A  26      17.835  33.803  -1.218  1.00  0.75           C  
ATOM    198  CB  ARG A  26      18.434  36.210  -0.877  1.00  0.73           C  
ATOM    199  O   ARG A  26      18.521  33.207  -0.385  1.00  0.73           O  
ATOM    200  CG  ARG A  26      19.202  36.323  -2.184  1.00  0.69           C  
ATOM    201  CD  ARG A  26      20.338  37.332  -2.085  1.00  0.69           C  
ATOM    202  NE  ARG A  26      21.139  37.364  -3.305  1.00  0.67           N  
ATOM    203  NH1 ARG A  26      22.654  38.920  -2.517  1.00  0.53           N  
ATOM    204  NH2 ARG A  26      22.875  38.068  -4.634  1.00  0.49           N  
ATOM    205  CZ  ARG A  26      22.221  38.117  -3.483  1.00  0.70           C  
ATOM    206  N   HIS A  27      17.661  33.349  -2.383  1.00  0.84           N  
ATOM    207  CA  HIS A  27      18.244  32.126  -2.925  1.00  0.84           C  
ATOM    208  C   HIS A  27      18.752  32.341  -4.347  1.00  0.82           C  
ATOM    209  CB  HIS A  27      17.223  30.988  -2.899  1.00  0.82           C  
ATOM    210  O   HIS A  27      18.211  33.166  -5.086  1.00  0.79           O  
ATOM    211  CG  HIS A  27      16.894  30.508  -1.521  1.00  0.78           C  
ATOM    212  CD2 HIS A  27      15.948  30.913  -0.641  1.00  0.76           C  
ATOM    213  ND1 HIS A  27      17.585  29.489  -0.903  1.00  0.74           N  
ATOM    214  CE1 HIS A  27      17.076  29.286   0.301  1.00  0.76           C  
ATOM    215  NE2 HIS A  27      16.082  30.137   0.485  1.00  0.76           N  
ATOM    216  N   THR A  28      19.825  31.627  -4.659  1.00  0.79           N  
ATOM    217  CA  THR A  28      20.376  31.664  -6.009  1.00  0.79           C  
ATOM    218  C   THR A  28      20.018  30.393  -6.774  1.00  0.77           C  
ATOM    219  CB  THR A  28      21.906  31.836  -5.983  1.00  0.75           C  
ATOM    220  O   THR A  28      20.287  29.284  -6.308  1.00  0.74           O  
ATOM    221  CG2 THR A  28      22.464  32.006  -7.392  1.00  0.69           C  
ATOM    222  OG1 THR A  28      22.238  32.994  -5.207  1.00  0.74           O  
ATOM    223  N   VAL A  29      19.309  30.510  -7.886  1.00  0.81           N  
ATOM    224  CA  VAL A  29      18.900  29.438  -8.787  1.00  0.81           C  
ATOM    225  C   VAL A  29      19.898  29.319  -9.937  1.00  0.79           C  
ATOM    226  CB  VAL A  29      17.476  29.672  -9.339  1.00  0.79           C  
ATOM    227  O   VAL A  29      20.198  30.307 -10.611  1.00  0.76           O  
ATOM    228  CG1 VAL A  29      17.051  28.517 -10.244  1.00  0.76           C  
ATOM    229  CG2 VAL A  29      16.483  29.850  -8.192  1.00  0.74           C  
ATOM    230  N   ALA A  30      20.405  27.982  -9.938  1.00  0.73           N  
ATOM    231  CA  ALA A  30      21.416  27.732 -10.963  1.00  0.74           C  
ATOM    232  C   ALA A  30      20.810  27.809 -12.361  1.00  0.73           C  
ATOM    233  CB  ALA A  30      22.070  26.371 -10.744  1.00  0.70           C  
ATOM    234  O   ALA A  30      19.622  27.536 -12.546  1.00  0.71           O  
ATOM    235  N   ALA A  31      21.491  28.256 -13.277  1.00  0.63           N  
ATOM    236  CA  ALA A  31      21.165  28.167 -14.698  1.00  0.62           C  
ATOM    237  C   ALA A  31      21.052  26.713 -15.145  1.00  0.61           C  
ATOM    238  CB  ALA A  31      22.216  28.897 -15.531  1.00  0.58           C  
ATOM    239  O   ALA A  31      21.820  25.858 -14.698  1.00  0.58           O  
ATOM    240  N   GLY A  32      19.927  26.485 -15.887  1.00  0.61           N  
ATOM    241  CA  GLY A  32      19.769  25.197 -16.545  1.00  0.61           C  
ATOM    242  C   GLY A  32      18.489  24.482 -16.158  1.00  0.60           C  
ATOM    243  O   GLY A  32      17.696  25.001 -15.369  1.00  0.56           O  
ATOM    244  N   PRO A  33      17.803  23.498 -16.990  1.00  0.47           N  
ATOM    245  CA  PRO A  33      16.509  22.841 -16.794  1.00  0.47           C  
ATOM    246  C   PRO A  33      16.441  22.046 -15.493  1.00  0.46           C  
ATOM    247  CB  PRO A  33      16.398  21.913 -18.007  1.00  0.41           C  
ATOM    248  O   PRO A  33      15.366  21.583 -15.102  1.00  0.43           O  
ATOM    249  CG  PRO A  33      17.812  21.635 -18.405  1.00  0.37           C  
ATOM    250  CD  PRO A  33      18.654  22.822 -18.036  1.00  0.40           C  
ATOM    251  N   LYS A  34      17.562  21.789 -14.945  1.00  0.46           N  
ATOM    252  CA  LYS A  34      17.754  20.864 -13.832  1.00  0.45           C  
ATOM    253  C   LYS A  34      18.293  21.589 -12.602  1.00  0.45           C  
ATOM    254  CB  LYS A  34      18.703  19.733 -14.231  1.00  0.39           C  
ATOM    255  O   LYS A  34      18.961  22.618 -12.724  1.00  0.42           O  
ATOM    256  CG  LYS A  34      18.185  18.860 -15.364  1.00  0.35           C  
ATOM    257  CD  LYS A  34      19.122  17.693 -15.644  1.00  0.39           C  
ATOM    258  CE  LYS A  34      18.618  16.834 -16.796  1.00  0.31           C  
ATOM    259  NZ  LYS A  34      19.527  15.680 -17.066  1.00  0.30           N  
ATOM    260  N   ASN A  35      17.858  21.315 -11.416  1.00  0.46           N  
ATOM    261  CA  ASN A  35      18.292  21.716 -10.083  1.00  0.47           C  
ATOM    262  C   ASN A  35      17.536  22.949  -9.594  1.00  0.46           C  
ATOM    263  CB  ASN A  35      19.800  21.976 -10.064  1.00  0.40           C  
ATOM    264  O   ASN A  35      18.130  23.854  -9.006  1.00  0.43           O  
ATOM    265  CG  ASN A  35      20.612  20.721 -10.317  1.00  0.36           C  
ATOM    266  ND2 ASN A  35      21.814  20.891 -10.853  1.00  0.31           N  
ATOM    267  OD1 ASN A  35      20.161  19.608 -10.034  1.00  0.37           O  
ATOM    268  N   LYS A  36      16.106  23.104  -9.771  1.00  0.68           N  
ATOM    269  CA  LYS A  36      15.414  24.317  -9.346  1.00  0.68           C  
ATOM    270  C   LYS A  36      14.448  24.026  -8.201  1.00  0.69           C  
ATOM    271  CB  LYS A  36      14.661  24.945 -10.519  1.00  0.62           C  
ATOM    272  O   LYS A  36      13.246  24.274  -8.317  1.00  0.65           O  
ATOM    273  CG  LYS A  36      15.565  25.480 -11.620  1.00  0.58           C  
ATOM    274  CD  LYS A  36      14.801  26.379 -12.584  1.00  0.58           C  
ATOM    275  CE  LYS A  36      15.723  26.989 -13.631  1.00  0.52           C  
ATOM    276  NZ  LYS A  36      15.015  28.001 -14.470  1.00  0.45           N  
ATOM    277  N   ILE A  37      15.064  23.069  -7.259  1.00  0.74           N  
ATOM    278  CA  ILE A  37      14.357  22.980  -5.986  1.00  0.75           C  
ATOM    279  C   ILE A  37      15.080  23.819  -4.934  1.00  0.74           C  
ATOM    280  CB  ILE A  37      14.232  21.516  -5.510  1.00  0.71           C  
ATOM    281  O   ILE A  37      16.292  23.686  -4.750  1.00  0.72           O  
ATOM    282  CG1 ILE A  37      13.433  20.690  -6.525  1.00  0.64           C  
ATOM    283  CG2 ILE A  37      13.586  21.452  -4.123  1.00  0.64           C  
ATOM    284  CD1 ILE A  37      13.345  19.209  -6.186  1.00  0.63           C  
ATOM    285  N   ILE A  38      14.472  24.708  -4.288  1.00  0.79           N  
ATOM    286  CA  ILE A  38      14.902  25.616  -3.231  1.00  0.79           C  
ATOM    287  C   ILE A  38      14.315  25.168  -1.894  1.00  0.78           C  
ATOM    288  CB  ILE A  38      14.490  27.074  -3.535  1.00  0.77           C  
ATOM    289  O   ILE A  38      13.097  25.022  -1.762  1.00  0.76           O  
ATOM    290  CG1 ILE A  38      15.066  27.521  -4.884  1.00  0.77           C  
ATOM    291  CG2 ILE A  38      14.943  28.009  -2.410  1.00  0.76           C  
ATOM    292  CD1 ILE A  38      14.536  28.864  -5.369  1.00  0.74           C  
ATOM    293  N   ALA A  39      15.285  24.830  -0.981  1.00  0.75           N  
ATOM    294  CA  ALA A  39      14.929  24.672   0.427  1.00  0.75           C  
ATOM    295  C   ALA A  39      14.801  26.028   1.115  1.00  0.75           C  
ATOM    296  CB  ALA A  39      15.966  23.811   1.145  1.00  0.72           C  
ATOM    297  O   ALA A  39      15.767  26.791   1.183  1.00  0.74           O  
ATOM    298  N   VAL A  40      13.716  26.443   1.565  1.00  0.80           N  
ATOM    299  CA  VAL A  40      13.511  27.669   2.329  1.00  0.80           C  
ATOM    300  C   VAL A  40      14.066  27.497   3.741  1.00  0.78           C  
ATOM    301  CB  VAL A  40      12.016  28.057   2.387  1.00  0.77           C  
ATOM    302  O   VAL A  40      14.166  26.375   4.243  1.00  0.76           O  
ATOM    303  CG1 VAL A  40      11.480  28.354   0.988  1.00  0.72           C  
ATOM    304  CG2 VAL A  40      11.203  26.947   3.051  1.00  0.71           C  
ATOM    305  N   PHE A  41      14.666  28.546   4.436  1.00  0.74           N  
ATOM    306  CA  PHE A  41      15.391  28.454   5.698  1.00  0.74           C  
ATOM    307  C   PHE A  41      14.452  28.072   6.835  1.00  0.72           C  
ATOM    308  CB  PHE A  41      16.089  29.780   6.016  1.00  0.71           C  
ATOM    309  O   PHE A  41      14.862  27.406   7.789  1.00  0.69           O  
ATOM    310  CG  PHE A  41      17.224  30.109   5.084  1.00  0.67           C  
ATOM    311  CD1 PHE A  41      18.090  29.115   4.645  1.00  0.64           C  
ATOM    312  CD2 PHE A  41      17.424  31.412   4.647  1.00  0.65           C  
ATOM    313  CE1 PHE A  41      19.142  29.416   3.782  1.00  0.62           C  
ATOM    314  CE2 PHE A  41      18.472  31.720   3.785  1.00  0.62           C  
ATOM    315  CZ  PHE A  41      19.331  30.721   3.354  1.00  0.59           C  
ATOM    316  N   GLU A  42      13.216  28.503   6.703  1.00  0.76           N  
ATOM    317  CA  GLU A  42      12.210  28.258   7.733  1.00  0.76           C  
ATOM    318  C   GLU A  42      11.009  27.510   7.163  1.00  0.75           C  
ATOM    319  CB  GLU A  42      11.757  29.576   8.366  1.00  0.74           C  
ATOM    320  O   GLU A  42      10.491  27.870   6.104  1.00  0.72           O  
ATOM    321  CG  GLU A  42      12.892  30.388   8.974  1.00  0.71           C  
ATOM    322  CD  GLU A  42      13.473  29.760  10.231  1.00  0.69           C  
ATOM    323  OE1 GLU A  42      12.897  28.770  10.736  1.00  0.70           O  
ATOM    324  OE2 GLU A  42      14.511  30.263  10.714  1.00  0.67           O  
ATOM    325  N   GLY A  43      10.675  26.279   7.697  1.00  0.75           N  
ATOM    326  CA  GLY A  43       9.568  25.420   7.307  1.00  0.74           C  
ATOM    327  C   GLY A  43       9.044  24.567   8.446  1.00  0.74           C  
ATOM    328  O   GLY A  43       9.687  24.456   9.492  1.00  0.69           O  
ATOM    329  N   PRO A  44       7.900  24.030   8.374  1.00  0.83           N  
ATOM    330  CA  PRO A  44       7.061  24.083   7.174  1.00  0.84           C  
ATOM    331  C   PRO A  44       6.327  25.413   7.026  1.00  0.85           C  
ATOM    332  CB  PRO A  44       6.071  22.934   7.386  1.00  0.82           C  
ATOM    333  O   PRO A  44       6.130  26.128   8.012  1.00  0.85           O  
ATOM    334  CG  PRO A  44       5.925  22.824   8.870  1.00  0.79           C  
ATOM    335  CD  PRO A  44       7.231  23.205   9.507  1.00  0.78           C  
ATOM    336  N   PHE A  45       5.967  25.771   5.700  1.00  0.84           N  
ATOM    337  CA  PHE A  45       5.199  26.975   5.405  1.00  0.85           C  
ATOM    338  C   PHE A  45       3.897  26.627   4.694  1.00  0.85           C  
ATOM    339  CB  PHE A  45       6.022  27.943   4.549  1.00  0.84           C  
ATOM    340  O   PHE A  45       3.751  25.525   4.160  1.00  0.84           O  
ATOM    341  CG  PHE A  45       6.370  27.404   3.188  1.00  0.81           C  
ATOM    342  CD1 PHE A  45       7.537  26.676   2.991  1.00  0.77           C  
ATOM    343  CD2 PHE A  45       5.528  27.624   2.105  1.00  0.78           C  
ATOM    344  CE1 PHE A  45       7.862  26.176   1.732  1.00  0.79           C  
ATOM    345  CE2 PHE A  45       5.846  27.127   0.844  1.00  0.79           C  
ATOM    346  CZ  PHE A  45       7.014  26.404   0.659  1.00  0.77           C  
ATOM    347  N   PHE A  46       2.867  27.432   4.754  1.00  0.86           N  
ATOM    348  CA  PHE A  46       1.637  27.249   3.994  1.00  0.87           C  
ATOM    349  C   PHE A  46       1.908  27.330   2.496  1.00  0.86           C  
ATOM    350  CB  PHE A  46       0.593  28.296   4.396  1.00  0.85           C  
ATOM    351  O   PHE A  46       2.379  28.356   2.001  1.00  0.85           O  
ATOM    352  CG  PHE A  46       0.131  28.175   5.823  1.00  0.82           C  
ATOM    353  CD1 PHE A  46      -0.853  27.258   6.174  1.00  0.79           C  
ATOM    354  CD2 PHE A  46       0.680  28.978   6.814  1.00  0.80           C  
ATOM    355  CE1 PHE A  46      -1.283  27.144   7.494  1.00  0.82           C  
ATOM    356  CE2 PHE A  46       0.256  28.869   8.135  1.00  0.82           C  
ATOM    357  CZ  PHE A  46      -0.727  27.953   8.473  1.00  0.81           C  
ATOM    358  N   SER A  47       1.580  26.235   1.801  1.00  0.83           N  
ATOM    359  CA  SER A  47       1.908  26.120   0.384  1.00  0.84           C  
ATOM    360  C   SER A  47       1.367  27.306  -0.407  1.00  0.83           C  
ATOM    361  CB  SER A  47       1.350  24.817  -0.191  1.00  0.81           C  
ATOM    362  O   SER A  47       2.039  27.818  -1.306  1.00  0.81           O  
ATOM    363  OG  SER A  47       1.850  23.698   0.522  1.00  0.71           O  
ATOM    364  N   ALA A  48       0.197  27.856   0.077  1.00  0.78           N  
ATOM    365  CA  ALA A  48      -0.488  28.942  -0.620  1.00  0.80           C  
ATOM    366  C   ALA A  48       0.157  30.288  -0.305  1.00  0.78           C  
ATOM    367  CB  ALA A  48      -1.968  28.964  -0.247  1.00  0.75           C  
ATOM    368  O   ALA A  48      -0.134  31.292  -0.960  1.00  0.76           O  
ATOM    369  N   SER A  49       1.127  30.320   0.645  1.00  0.85           N  
ATOM    370  CA  SER A  49       1.684  31.619   1.007  1.00  0.86           C  
ATOM    371  C   SER A  49       2.947  31.922   0.206  1.00  0.84           C  
ATOM    372  CB  SER A  49       1.995  31.672   2.503  1.00  0.84           C  
ATOM    373  O   SER A  49       3.434  33.054   0.210  1.00  0.83           O  
ATOM    374  OG  SER A  49       3.083  30.821   2.821  1.00  0.82           O  
ATOM    375  N   ALA A  50       3.481  30.980  -0.483  1.00  0.88           N  
ATOM    376  CA  ALA A  50       4.784  31.159  -1.119  1.00  0.89           C  
ATOM    377  C   ALA A  50       4.685  32.098  -2.318  1.00  0.89           C  
ATOM    378  CB  ALA A  50       5.355  29.810  -1.550  1.00  0.87           C  
ATOM    379  O   ALA A  50       3.805  31.940  -3.168  1.00  0.87           O  
ATOM    380  N   LYS A  51       5.467  33.101  -2.396  1.00  0.86           N  
ATOM    381  CA  LYS A  51       5.700  34.004  -3.520  1.00  0.87           C  
ATOM    382  C   LYS A  51       7.184  34.078  -3.867  1.00  0.86           C  
ATOM    383  CB  LYS A  51       5.165  35.402  -3.204  1.00  0.84           C  
ATOM    384  O   LYS A  51       8.030  34.191  -2.978  1.00  0.85           O  
ATOM    385  CG  LYS A  51       3.682  35.436  -2.868  1.00  0.79           C  
ATOM    386  CD  LYS A  51       3.231  36.836  -2.469  1.00  0.78           C  
ATOM    387  CE  LYS A  51       1.788  36.842  -1.982  1.00  0.79           C  
ATOM    388  NZ  LYS A  51       1.415  38.153  -1.372  1.00  0.75           N  
ATOM    389  N   VAL A  52       7.508  33.997  -5.067  1.00  0.89           N  
ATOM    390  CA  VAL A  52       8.889  34.078  -5.533  1.00  0.90           C  
ATOM    391  C   VAL A  52       9.062  35.306  -6.424  1.00  0.89           C  
ATOM    392  CB  VAL A  52       9.306  32.802  -6.298  1.00  0.88           C  
ATOM    393  O   VAL A  52       8.305  35.501  -7.378  1.00  0.86           O  
ATOM    394  CG1 VAL A  52      10.769  32.885  -6.729  1.00  0.86           C  
ATOM    395  CG2 VAL A  52       9.068  31.563  -5.436  1.00  0.85           C  
ATOM    396  N   ARG A  53       9.885  36.234  -6.039  1.00  0.86           N  
ATOM    397  CA  ARG A  53      10.175  37.473  -6.753  1.00  0.87           C  
ATOM    398  C   ARG A  53      11.575  37.441  -7.357  1.00  0.85           C  
ATOM    399  CB  ARG A  53      10.035  38.677  -5.819  1.00  0.83           C  
ATOM    400  O   ARG A  53      12.528  37.007  -6.707  1.00  0.84           O  
ATOM    401  CG  ARG A  53      10.210  40.019  -6.513  1.00  0.76           C  
ATOM    402  CD  ARG A  53       9.836  41.179  -5.600  1.00  0.75           C  
ATOM    403  NE  ARG A  53      10.692  41.232  -4.418  1.00  0.74           N  
ATOM    404  NH1 ARG A  53      11.509  43.349  -4.850  1.00  0.65           N  
ATOM    405  NH2 ARG A  53      12.205  42.204  -2.990  1.00  0.60           N  
ATOM    406  CZ  ARG A  53      11.467  42.261  -4.089  1.00  0.72           C  
ATOM    407  N   LEU A  54      11.789  37.867  -8.571  1.00  0.86           N  
ATOM    408  CA  LEU A  54      13.070  37.979  -9.260  1.00  0.87           C  
ATOM    409  C   LEU A  54      13.781  39.273  -8.879  1.00  0.84           C  
ATOM    410  CB  LEU A  54      12.870  37.921 -10.777  1.00  0.84           C  
ATOM    411  O   LEU A  54      13.191  40.144  -8.235  1.00  0.81           O  
ATOM    412  CG  LEU A  54      12.259  36.633 -11.331  1.00  0.83           C  
ATOM    413  CD1 LEU A  54      12.067  36.744 -12.840  1.00  0.80           C  
ATOM    414  CD2 LEU A  54      13.136  35.433 -10.986  1.00  0.81           C  
ATOM    415  N   LEU A  55      14.987  39.418  -9.162  1.00  0.83           N  
ATOM    416  CA  LEU A  55      15.806  40.573  -8.807  1.00  0.85           C  
ATOM    417  C   LEU A  55      15.210  41.856  -9.375  1.00  0.82           C  
ATOM    418  CB  LEU A  55      17.238  40.391  -9.318  1.00  0.81           C  
ATOM    419  O   LEU A  55      15.309  42.918  -8.756  1.00  0.79           O  
ATOM    420  CG  LEU A  55      18.240  41.477  -8.923  1.00  0.73           C  
ATOM    421  CD1 LEU A  55      18.450  41.480  -7.412  1.00  0.69           C  
ATOM    422  CD2 LEU A  55      19.565  41.272  -9.651  1.00  0.70           C  
ATOM    423  N   ASP A  56      14.424  41.761 -10.533  1.00  0.78           N  
ATOM    424  CA  ASP A  56      13.813  42.929 -11.161  1.00  0.80           C  
ATOM    425  C   ASP A  56      12.498  43.296 -10.476  1.00  0.77           C  
ATOM    426  CB  ASP A  56      13.577  42.674 -12.651  1.00  0.77           C  
ATOM    427  O   ASP A  56      11.858  44.284 -10.841  1.00  0.76           O  
ATOM    428  CG  ASP A  56      12.541  41.595 -12.912  1.00  0.75           C  
ATOM    429  OD1 ASP A  56      12.007  41.015 -11.942  1.00  0.79           O  
ATOM    430  OD2 ASP A  56      12.259  41.319 -14.098  1.00  0.85           O  
ATOM    431  N   GLY A  57      12.091  42.583  -9.495  1.00  0.70           N  
ATOM    432  CA  GLY A  57      10.894  42.859  -8.717  1.00  0.73           C  
ATOM    433  C   GLY A  57       9.675  42.100  -9.209  1.00  0.70           C  
ATOM    434  O   GLY A  57       8.627  42.113  -8.561  1.00  0.70           O  
ATOM    435  N   SER A  58       9.790  41.463 -10.381  1.00  0.80           N  
ATOM    436  CA  SER A  58       8.646  40.719 -10.896  1.00  0.82           C  
ATOM    437  C   SER A  58       8.414  39.439 -10.099  1.00  0.80           C  
ATOM    438  CB  SER A  58       8.849  40.379 -12.374  1.00  0.78           C  
ATOM    439  O   SER A  58       9.359  38.856  -9.563  1.00  0.78           O  
ATOM    440  OG  SER A  58       9.954  39.509 -12.543  1.00  0.71           O  
ATOM    441  N   TYR A  59       7.209  39.079  -9.947  1.00  0.80           N  
ATOM    442  CA  TYR A  59       6.819  37.839  -9.286  1.00  0.84           C  
ATOM    443  C   TYR A  59       6.665  36.708 -10.296  1.00  0.77           C  
ATOM    444  CB  TYR A  59       5.510  38.030  -8.514  1.00  0.77           C  
ATOM    445  O   TYR A  59       6.117  36.907 -11.382  1.00  0.74           O  
ATOM    446  CG  TYR A  59       5.659  38.865  -7.265  1.00  0.72           C  
ATOM    447  CD1 TYR A  59       5.994  38.278  -6.047  1.00  0.68           C  
ATOM    448  CD2 TYR A  59       5.464  40.242  -7.300  1.00  0.71           C  
ATOM    449  CE1 TYR A  59       6.130  39.043  -4.893  1.00  0.74           C  
ATOM    450  CE2 TYR A  59       5.597  41.016  -6.152  1.00  0.71           C  
ATOM    451  OH  TYR A  59       6.064  41.171  -3.817  1.00  0.62           O  
ATOM    452  CZ  TYR A  59       5.931  40.409  -4.956  1.00  0.75           C  
ATOM    453  N   LEU A  60       7.104  35.556  -9.962  1.00  0.84           N  
ATOM    454  CA  LEU A  60       6.844  34.294 -10.645  1.00  0.85           C  
ATOM    455  C   LEU A  60       5.469  33.748 -10.276  1.00  0.82           C  
ATOM    456  CB  LEU A  60       7.924  33.264 -10.299  1.00  0.83           C  
ATOM    457  O   LEU A  60       5.026  33.890  -9.134  1.00  0.79           O  
ATOM    458  CG  LEU A  60       9.355  33.620 -10.705  1.00  0.80           C  
ATOM    459  CD1 LEU A  60      10.307  32.488 -10.336  1.00  0.76           C  
ATOM    460  CD2 LEU A  60       9.428  33.923 -12.197  1.00  0.77           C  
ATOM    461  N   GLU A  61       4.670  33.242 -11.310  1.00  0.71           N  
ATOM    462  CA  GLU A  61       3.335  32.679 -11.125  1.00  0.73           C  
ATOM    463  C   GLU A  61       3.402  31.308 -10.460  1.00  0.69           C  
ATOM    464  CB  GLU A  61       2.604  32.578 -12.466  1.00  0.68           C  
ATOM    465  O   GLU A  61       4.107  30.415 -10.934  1.00  0.69           O  
ATOM    466  CG  GLU A  61       1.114  32.298 -12.335  1.00  0.62           C  
ATOM    467  CD  GLU A  61       0.374  32.353 -13.662  1.00  0.62           C  
ATOM    468  OE1 GLU A  61       0.999  32.692 -14.692  1.00  0.66           O  
ATOM    469  OE2 GLU A  61      -0.841  32.056 -13.671  1.00  0.63           O  
ATOM    470  N   PRO A  62       2.746  31.174  -9.322  1.00  0.69           N  
ATOM    471  CA  PRO A  62       2.672  29.842  -8.717  1.00  0.69           C  
ATOM    472  C   PRO A  62       2.018  28.812  -9.636  1.00  0.66           C  
ATOM    473  CB  PRO A  62       1.824  30.070  -7.463  1.00  0.65           C  
ATOM    474  O   PRO A  62       1.013  29.109 -10.286  1.00  0.63           O  
ATOM    475  CG  PRO A  62       1.127  31.371  -7.705  1.00  0.66           C  
ATOM    476  CD  PRO A  62       1.858  32.109  -8.789  1.00  0.66           C  
ATOM    477  N   TRP A  63       2.686  27.691  -9.823  1.00  0.39           N  
ATOM    478  CA  TRP A  63       2.304  26.545 -10.642  1.00  0.49           C  
ATOM    479  C   TRP A  63       2.602  26.805 -12.115  1.00  0.37           C  
ATOM    480  CB  TRP A  63       0.819  26.222 -10.458  1.00  0.39           C  
ATOM    481  O   TRP A  63       2.361  25.945 -12.965  1.00  0.38           O  
ATOM    482  CG  TRP A  63       0.402  26.069  -9.026  1.00  0.37           C  
ATOM    483  CD1 TRP A  63      -0.341  26.947  -8.286  1.00  0.36           C  
ATOM    484  CD2 TRP A  63       0.709  24.973  -8.160  1.00  0.40           C  
ATOM    485  CE2 TRP A  63       0.119  25.252  -6.907  1.00  0.38           C  
ATOM    486  CE3 TRP A  63       1.426  23.780  -8.321  1.00  0.50           C  
ATOM    487  NE1 TRP A  63      -0.515  26.461  -7.011  1.00  0.51           N  
ATOM    488  CH2 TRP A  63       0.931  23.220  -6.006  1.00  0.47           C  
ATOM    489  CZ2 TRP A  63       0.225  24.380  -5.821  1.00  0.58           C  
ATOM    490  CZ3 TRP A  63       1.529  22.913  -7.239  1.00  0.41           C  
ATOM    491  N   VAL A  64       2.989  27.804 -12.495  1.00  0.66           N  
ATOM    492  CA  VAL A  64       3.486  28.047 -13.845  1.00  0.67           C  
ATOM    493  C   VAL A  64       5.003  28.217 -13.814  1.00  0.63           C  
ATOM    494  CB  VAL A  64       2.823  29.291 -14.478  1.00  0.63           C  
ATOM    495  O   VAL A  64       5.732  27.458 -14.458  1.00  0.60           O  
ATOM    496  CG1 VAL A  64       3.370  29.538 -15.883  1.00  0.63           C  
ATOM    497  CG2 VAL A  64       1.305  29.127 -14.513  1.00  0.60           C  
ATOM    498  N   ASP A  65       5.501  29.048 -12.922  1.00  0.77           N  
ATOM    499  CA  ASP A  65       6.932  29.334 -12.878  1.00  0.79           C  
ATOM    500  C   ASP A  65       7.591  28.654 -11.680  1.00  0.76           C  
ATOM    501  CB  ASP A  65       7.176  30.843 -12.827  1.00  0.75           C  
ATOM    502  O   ASP A  65       8.786  28.357 -11.708  1.00  0.74           O  
ATOM    503  CG  ASP A  65       6.702  31.564 -14.076  1.00  0.71           C  
ATOM    504  OD1 ASP A  65       6.957  31.073 -15.197  1.00  0.75           O  
ATOM    505  OD2 ASP A  65       6.069  32.633 -13.939  1.00  0.82           O  
ATOM    506  N   PHE A  66       6.713  28.362 -10.631  1.00  0.81           N  
ATOM    507  CA  PHE A  66       7.216  27.616  -9.483  1.00  0.82           C  
ATOM    508  C   PHE A  66       6.078  26.912  -8.755  1.00  0.79           C  
ATOM    509  CB  PHE A  66       7.960  28.547  -8.521  1.00  0.79           C  
ATOM    510  O   PHE A  66       4.912  27.284  -8.906  1.00  0.75           O  
ATOM    511  CG  PHE A  66       7.051  29.392  -7.670  1.00  0.79           C  
ATOM    512  CD1 PHE A  66       6.561  30.604  -8.142  1.00  0.77           C  
ATOM    513  CD2 PHE A  66       6.686  28.975  -6.396  1.00  0.79           C  
ATOM    514  CE1 PHE A  66       5.720  31.388  -7.357  1.00  0.81           C  
ATOM    515  CE2 PHE A  66       5.845  29.753  -5.606  1.00  0.81           C  
ATOM    516  CZ  PHE A  66       5.364  30.960  -6.087  1.00  0.78           C  
ATOM    517  N   GLN A  67       6.456  25.824  -8.131  1.00  0.81           N  
ATOM    518  CA  GLN A  67       5.511  25.071  -7.312  1.00  0.81           C  
ATOM    519  C   GLN A  67       6.092  24.776  -5.933  1.00  0.79           C  
ATOM    520  CB  GLN A  67       5.118  23.766  -8.007  1.00  0.77           C  
ATOM    521  O   GLN A  67       7.252  24.373  -5.815  1.00  0.76           O  
ATOM    522  CG  GLN A  67       4.134  22.919  -7.213  1.00  0.70           C  
ATOM    523  CD  GLN A  67       3.793  21.612  -7.905  1.00  0.68           C  
ATOM    524  NE2 GLN A  67       2.792  20.910  -7.385  1.00  0.61           N  
ATOM    525  OE1 GLN A  67       4.424  21.238  -8.899  1.00  0.67           O  
ATOM    526  N   PRO A  68       5.397  25.055  -4.851  1.00  0.81           N  
ATOM    527  CA  PRO A  68       5.731  24.449  -3.560  1.00  0.81           C  
ATOM    528  C   PRO A  68       5.668  22.923  -3.590  1.00  0.78           C  
ATOM    529  CB  PRO A  68       4.670  25.021  -2.617  1.00  0.78           C  
ATOM    530  O   PRO A  68       4.691  22.352  -4.082  1.00  0.75           O  
ATOM    531  CG  PRO A  68       3.992  26.092  -3.409  1.00  0.77           C  
ATOM    532  CD  PRO A  68       4.213  25.818  -4.869  1.00  0.77           C  
ATOM    533  N   VAL A  69       6.771  22.288  -3.191  1.00  0.74           N  
ATOM    534  CA  VAL A  69       6.908  20.838  -3.272  1.00  0.73           C  
ATOM    535  C   VAL A  69       7.350  20.284  -1.920  1.00  0.71           C  
ATOM    536  CB  VAL A  69       7.911  20.423  -4.372  1.00  0.71           C  
ATOM    537  O   VAL A  69       7.853  21.026  -1.072  1.00  0.67           O  
ATOM    538  CG1 VAL A  69       7.375  20.785  -5.756  1.00  0.65           C  
ATOM    539  CG2 VAL A  69       9.268  21.083  -4.132  1.00  0.65           C  
ATOM    540  N   HIS A  70       7.115  18.988  -1.650  1.00  0.67           N  
ATOM    541  CA  HIS A  70       7.369  18.210  -0.443  1.00  0.68           C  
ATOM    542  C   HIS A  70       6.414  18.604   0.678  1.00  0.67           C  
ATOM    543  CB  HIS A  70       8.818  18.388   0.014  1.00  0.63           C  
ATOM    544  O   HIS A  70       6.767  19.404   1.548  1.00  0.62           O  
ATOM    545  CG  HIS A  70       9.820  17.788  -0.920  1.00  0.59           C  
ATOM    546  CD2 HIS A  70      10.526  18.335  -1.937  1.00  0.54           C  
ATOM    547  ND1 HIS A  70      10.192  16.463  -0.860  1.00  0.50           N  
ATOM    548  CE1 HIS A  70      11.086  16.220  -1.804  1.00  0.48           C  
ATOM    549  NE2 HIS A  70      11.306  17.340  -2.472  1.00  0.46           N  
ATOM    550  N   HIS A  71       5.249  18.006   0.546  1.00  0.63           N  
ATOM    551  CA  HIS A  71       4.188  18.182   1.531  1.00  0.66           C  
ATOM    552  C   HIS A  71       4.644  17.738   2.917  1.00  0.62           C  
ATOM    553  CB  HIS A  71       2.937  17.406   1.116  1.00  0.61           C  
ATOM    554  O   HIS A  71       5.247  16.672   3.065  1.00  0.60           O  
ATOM    555  CG  HIS A  71       1.726  17.743   1.926  1.00  0.58           C  
ATOM    556  CD2 HIS A  71       0.829  18.750   1.806  1.00  0.54           C  
ATOM    557  ND1 HIS A  71       1.326  16.997   3.013  1.00  0.52           N  
ATOM    558  CE1 HIS A  71       0.231  17.531   3.528  1.00  0.48           C  
ATOM    559  NE2 HIS A  71      -0.091  18.597   2.815  1.00  0.48           N  
ATOM    560  N   PHE A  72       4.483  18.557   3.918  1.00  0.72           N  
ATOM    561  CA  PHE A  72       4.743  18.286   5.327  1.00  0.72           C  
ATOM    562  C   PHE A  72       3.464  17.871   6.044  1.00  0.71           C  
ATOM    563  CB  PHE A  72       5.353  19.515   6.009  1.00  0.69           C  
ATOM    564  O   PHE A  72       2.690  18.722   6.485  1.00  0.68           O  
ATOM    565  CG  PHE A  72       6.127  19.194   7.259  1.00  0.67           C  
ATOM    566  CD1 PHE A  72       5.469  18.953   8.458  1.00  0.64           C  
ATOM    567  CD2 PHE A  72       7.514  19.134   7.234  1.00  0.64           C  
ATOM    568  CE1 PHE A  72       6.183  18.656   9.617  1.00  0.64           C  
ATOM    569  CE2 PHE A  72       8.235  18.838   8.387  1.00  0.62           C  
ATOM    570  CZ  PHE A  72       7.567  18.600   9.578  1.00  0.62           C  
ATOM    571  N   PRO A  73       3.102  16.545   6.053  1.00  0.61           N  
ATOM    572  CA  PRO A  73       1.786  16.075   6.491  1.00  0.62           C  
ATOM    573  C   PRO A  73       1.457  16.491   7.923  1.00  0.62           C  
ATOM    574  CB  PRO A  73       1.900  14.553   6.377  1.00  0.59           C  
ATOM    575  O   PRO A  73       0.317  16.861   8.215  1.00  0.61           O  
ATOM    576  CG  PRO A  73       2.993  14.324   5.385  1.00  0.58           C  
ATOM    577  CD  PRO A  73       3.934  15.494   5.434  1.00  0.59           C  
ATOM    578  N   GLU A  74       2.529  16.568   8.808  1.00  0.65           N  
ATOM    579  CA  GLU A  74       2.233  16.918  10.194  1.00  0.68           C  
ATOM    580  C   GLU A  74       1.740  18.358  10.306  1.00  0.66           C  
ATOM    581  CB  GLU A  74       3.468  16.714  11.075  1.00  0.64           C  
ATOM    582  O   GLU A  74       0.731  18.625  10.963  1.00  0.65           O  
ATOM    583  CG  GLU A  74       3.187  16.841  12.566  1.00  0.61           C  
ATOM    584  CD  GLU A  74       4.355  16.404  13.435  1.00  0.60           C  
ATOM    585  OE1 GLU A  74       5.376  15.930  12.887  1.00  0.58           O  
ATOM    586  OE2 GLU A  74       4.248  16.536  14.675  1.00  0.55           O  
ATOM    587  N   ALA A  75       2.328  19.208   9.615  1.00  0.75           N  
ATOM    588  CA  ALA A  75       1.931  20.614   9.613  1.00  0.77           C  
ATOM    589  C   ALA A  75       0.613  20.811   8.869  1.00  0.77           C  
ATOM    590  CB  ALA A  75       3.025  21.475   8.987  1.00  0.74           C  
ATOM    591  O   ALA A  75      -0.278  21.516   9.348  1.00  0.75           O  
ATOM    592  N   SER A  76       0.417  20.050   7.775  1.00  0.71           N  
ATOM    593  CA  SER A  76      -0.840  20.119   7.037  1.00  0.73           C  
ATOM    594  C   SER A  76      -1.998  19.573   7.865  1.00  0.71           C  
ATOM    595  CB  SER A  76      -0.733  19.345   5.722  1.00  0.69           C  
ATOM    596  O   SER A  76      -3.081  20.162   7.892  1.00  0.69           O  
ATOM    597  OG  SER A  76       0.276  19.897   4.894  1.00  0.69           O  
ATOM    598  N   LYS A  77      -1.625  18.529   8.521  1.00  0.65           N  
ATOM    599  CA  LYS A  77      -2.612  17.938   9.420  1.00  0.67           C  
ATOM    600  C   LYS A  77      -2.914  18.866  10.593  1.00  0.63           C  
ATOM    601  CB  LYS A  77      -2.126  16.582   9.935  1.00  0.62           C  
ATOM    602  O   LYS A  77      -4.074  19.038  10.973  1.00  0.62           O  
ATOM    603  CG  LYS A  77      -3.155  15.831  10.767  1.00  0.58           C  
ATOM    604  CD  LYS A  77      -2.643  14.457  11.180  1.00  0.59           C  
ATOM    605  CE  LYS A  77      -3.641  13.734  12.075  1.00  0.55           C  
ATOM    606  NZ  LYS A  77      -3.141  12.388  12.488  1.00  0.51           N  
ATOM    607  N   ARG A  78      -1.970  19.559  11.139  1.00  0.68           N  
ATOM    608  CA  ARG A  78      -2.144  20.412  12.310  1.00  0.71           C  
ATOM    609  C   ARG A  78      -2.786  21.741  11.929  1.00  0.68           C  
ATOM    610  CB  ARG A  78      -0.800  20.658  13.000  1.00  0.67           C  
ATOM    611  O   ARG A  78      -3.515  22.335  12.726  1.00  0.67           O  
ATOM    612  CG  ARG A  78      -0.320  19.490  13.847  1.00  0.63           C  
ATOM    613  CD  ARG A  78       0.987  19.810  14.559  1.00  0.63           C  
ATOM    614  NE  ARG A  78       0.755  20.375  15.886  1.00  0.57           N  
ATOM    615  NH1 ARG A  78       2.958  20.970  16.245  1.00  0.49           N  
ATOM    616  NH2 ARG A  78       1.374  21.398  17.846  1.00  0.45           N  
ATOM    617  CZ  ARG A  78       1.696  20.913  16.656  1.00  0.60           C  
ATOM    618  N   THR A  79      -2.658  22.124  10.751  1.00  0.69           N  
ATOM    619  CA  THR A  79      -3.139  23.448  10.370  1.00  0.71           C  
ATOM    620  C   THR A  79      -4.404  23.340   9.524  1.00  0.68           C  
ATOM    621  CB  THR A  79      -2.064  24.231   9.594  1.00  0.67           C  
ATOM    622  O   THR A  79      -5.154  24.309   9.393  1.00  0.65           O  
ATOM    623  CG2 THR A  79      -0.809  24.426  10.439  1.00  0.61           C  
ATOM    624  OG1 THR A  79      -1.720  23.509   8.406  1.00  0.70           O  
ATOM    625  N   GLY A  80      -4.719  21.991   8.942  1.00  0.65           N  
ATOM    626  CA  GLY A  80      -5.771  21.745   7.969  1.00  0.67           C  
ATOM    627  C   GLY A  80      -5.463  22.322   6.600  1.00  0.64           C  
ATOM    628  O   GLY A  80      -6.318  22.316   5.711  1.00  0.64           O  
ATOM    629  N   LYS A  81      -4.318  22.846   6.431  1.00  0.73           N  
ATOM    630  CA  LYS A  81      -3.923  23.492   5.183  1.00  0.74           C  
ATOM    631  C   LYS A  81      -2.644  22.875   4.624  1.00  0.71           C  
ATOM    632  CB  LYS A  81      -3.730  24.995   5.394  1.00  0.71           C  
ATOM    633  O   LYS A  81      -1.815  22.362   5.379  1.00  0.68           O  
ATOM    634  CG  LYS A  81      -4.996  25.728   5.811  1.00  0.70           C  
ATOM    635  CD  LYS A  81      -4.734  27.212   6.036  1.00  0.68           C  
ATOM    636  CE  LYS A  81      -5.980  27.931   6.536  1.00  0.74           C  
ATOM    637  NZ  LYS A  81      -5.713  29.375   6.812  1.00  0.69           N  
ATOM    638  N   SER A  82      -2.608  22.870   3.356  1.00  0.76           N  
ATOM    639  CA  SER A  82      -1.415  22.316   2.724  1.00  0.78           C  
ATOM    640  C   SER A  82      -0.159  23.057   3.169  1.00  0.77           C  
ATOM    641  CB  SER A  82      -1.539  22.374   1.201  1.00  0.74           C  
ATOM    642  O   SER A  82      -0.089  24.284   3.074  1.00  0.75           O  
ATOM    643  OG  SER A  82      -0.443  21.721   0.582  1.00  0.68           O  
ATOM    644  N   CYS A  83       0.763  22.333   3.791  1.00  0.82           N  
ATOM    645  CA  CYS A  83       2.085  22.819   4.169  1.00  0.83           C  
ATOM    646  C   CYS A  83       3.177  22.066   3.418  1.00  0.81           C  
ATOM    647  CB  CYS A  83       2.299  22.676   5.676  1.00  0.80           C  
ATOM    648  O   CYS A  83       3.068  20.858   3.201  1.00  0.78           O  
ATOM    649  SG  CYS A  83       1.082  23.565   6.671  1.00  0.80           S  
ATOM    650  N   THR A  84       4.160  22.848   2.965  1.00  0.82           N  
ATOM    651  CA  THR A  84       5.292  22.340   2.199  1.00  0.82           C  
ATOM    652  C   THR A  84       6.606  22.898   2.739  1.00  0.80           C  
ATOM    653  CB  THR A  84       5.159  22.691   0.705  1.00  0.80           C  
ATOM    654  O   THR A  84       6.606  23.851   3.521  1.00  0.78           O  
ATOM    655  CG2 THR A  84       3.926  22.032   0.094  1.00  0.72           C  
ATOM    656  OG1 THR A  84       5.048  24.112   0.562  1.00  0.75           O  
ATOM    657  N   CYS A  85       7.769  22.345   2.395  1.00  0.80           N  
ATOM    658  CA  CYS A  85       9.070  22.757   2.911  1.00  0.80           C  
ATOM    659  C   CYS A  85       9.970  23.253   1.786  1.00  0.79           C  
ATOM    660  CB  CYS A  85       9.746  21.600   3.645  1.00  0.76           C  
ATOM    661  O   CYS A  85      11.025  23.838   2.041  1.00  0.77           O  
ATOM    662  SG  CYS A  85       8.796  20.972   5.047  1.00  0.70           S  
ATOM    663  N   PHE A  86       9.586  23.054   0.517  1.00  0.80           N  
ATOM    664  CA  PHE A  86      10.483  23.418  -0.573  1.00  0.81           C  
ATOM    665  C   PHE A  86       9.722  24.125  -1.687  1.00  0.82           C  
ATOM    666  CB  PHE A  86      11.190  22.176  -1.126  1.00  0.79           C  
ATOM    667  O   PHE A  86       8.503  23.982  -1.802  1.00  0.81           O  
ATOM    668  CG  PHE A  86      12.019  21.445  -0.105  1.00  0.74           C  
ATOM    669  CD1 PHE A  86      13.345  21.798   0.116  1.00  0.70           C  
ATOM    670  CD2 PHE A  86      11.473  20.403   0.633  1.00  0.71           C  
ATOM    671  CE1 PHE A  86      14.115  21.123   1.060  1.00  0.68           C  
ATOM    672  CE2 PHE A  86      12.237  19.723   1.578  1.00  0.67           C  
ATOM    673  CZ  PHE A  86      13.558  20.084   1.789  1.00  0.68           C  
ATOM    674  N   ILE A  87      10.340  24.792  -2.578  1.00  0.83           N  
ATOM    675  CA  ILE A  87       9.842  25.417  -3.798  1.00  0.83           C  
ATOM    676  C   ILE A  87      10.649  24.924  -4.997  1.00  0.82           C  
ATOM    677  CB  ILE A  87       9.902  26.958  -3.709  1.00  0.81           C  
ATOM    678  O   ILE A  87      11.882  24.956  -4.979  1.00  0.80           O  
ATOM    679  CG1 ILE A  87       8.990  27.464  -2.585  1.00  0.79           C  
ATOM    680  CG2 ILE A  87       9.522  27.592  -5.050  1.00  0.78           C  
ATOM    681  CD1 ILE A  87       9.063  28.968  -2.359  1.00  0.77           C  
ATOM    682  N   LYS A  88       9.893  24.358  -5.931  1.00  0.81           N  
ATOM    683  CA  LYS A  88      10.456  23.983  -7.225  1.00  0.82           C  
ATOM    684  C   LYS A  88      10.209  25.069  -8.268  1.00  0.82           C  
ATOM    685  CB  LYS A  88       9.868  22.654  -7.702  1.00  0.80           C  
ATOM    686  O   LYS A  88       9.064  25.451  -8.515  1.00  0.81           O  
ATOM    687  CG  LYS A  88      10.488  22.129  -8.989  1.00  0.76           C  
ATOM    688  CD  LYS A  88       9.945  20.753  -9.350  1.00  0.75           C  
ATOM    689  CE  LYS A  88      10.587  20.214 -10.621  1.00  0.72           C  
ATOM    690  NZ  LYS A  88      10.106  18.837 -10.943  1.00  0.68           N  
ATOM    691  N   ILE A  89      11.202  25.629  -8.823  1.00  0.81           N  
ATOM    692  CA  ILE A  89      11.108  26.540  -9.959  1.00  0.81           C  
ATOM    693  C   ILE A  89      10.862  25.744 -11.239  1.00  0.80           C  
ATOM    694  CB  ILE A  89      12.383  27.401 -10.100  1.00  0.79           C  
ATOM    695  O   ILE A  89      11.630  24.838 -11.572  1.00  0.77           O  
ATOM    696  CG1 ILE A  89      12.689  28.121  -8.782  1.00  0.77           C  
ATOM    697  CG2 ILE A  89      12.233  28.402 -11.249  1.00  0.75           C  
ATOM    698  CD1 ILE A  89      11.589  29.067  -8.323  1.00  0.74           C  
ATOM    699  N   LEU A  90       9.782  26.029 -11.900  1.00  0.73           N  
ATOM    700  CA  LEU A  90       9.346  25.363 -13.122  1.00  0.74           C  
ATOM    701  C   LEU A  90       9.870  26.091 -14.355  1.00  0.70           C  
ATOM    702  CB  LEU A  90       7.818  25.283 -13.173  1.00  0.70           C  
ATOM    703  O   LEU A  90      10.184  25.460 -15.367  1.00  0.68           O  
ATOM    704  CG  LEU A  90       7.139  24.529 -12.028  1.00  0.68           C  
ATOM    705  CD1 LEU A  90       5.624  24.559 -12.199  1.00  0.66           C  
ATOM    706  CD2 LEU A  90       7.647  23.093 -11.958  1.00  0.68           C  
ATOM    707  N   ASN A  91      10.013  27.278 -14.278  1.00  0.77           N  
ATOM    708  CA  ASN A  91      10.443  28.126 -15.385  1.00  0.77           C  
ATOM    709  C   ASN A  91      11.960  28.106 -15.551  1.00  0.75           C  
ATOM    710  CB  ASN A  91       9.949  29.560 -15.186  1.00  0.75           C  
ATOM    711  O   ASN A  91      12.688  28.623 -14.701  1.00  0.72           O  
ATOM    712  CG  ASN A  91      10.257  30.454 -16.371  1.00  0.73           C  
ATOM    713  ND2 ASN A  91       9.599  31.605 -16.433  1.00  0.80           N  
ATOM    714  OD1 ASN A  91      11.080  30.111 -17.225  1.00  0.77           O  
ATOM    715  N   GLU A  92      12.334  27.420 -16.558  1.00  0.76           N  
ATOM    716  CA  GLU A  92      13.737  27.137 -16.846  1.00  0.76           C  
ATOM    717  C   GLU A  92      14.525  28.425 -17.066  1.00  0.75           C  
ATOM    718  CB  GLU A  92      13.861  26.228 -18.072  1.00  0.71           C  
ATOM    719  O   GLU A  92      15.746  28.449 -16.896  1.00  0.72           O  
ATOM    720  CG  GLU A  92      13.258  24.845 -17.875  1.00  0.67           C  
ATOM    721  CD  GLU A  92      13.545  23.896 -19.028  1.00  0.66           C  
ATOM    722  OE1 GLU A  92      14.187  24.319 -20.016  1.00  0.68           O  
ATOM    723  OE2 GLU A  92      13.122  22.722 -18.943  1.00  0.64           O  
ATOM    724  N   SER A  93      13.772  29.393 -17.383  1.00  0.74           N  
ATOM    725  CA  SER A  93      14.431  30.663 -17.668  1.00  0.76           C  
ATOM    726  C   SER A  93      14.833  31.378 -16.382  1.00  0.74           C  
ATOM    727  CB  SER A  93      13.519  31.566 -18.499  1.00  0.71           C  
ATOM    728  O   SER A  93      15.657  32.295 -16.407  1.00  0.72           O  
ATOM    729  OG  SER A  93      12.382  31.960 -17.750  1.00  0.69           O  
ATOM    730  N   VAL A  94      14.348  31.013 -15.369  1.00  0.80           N  
ATOM    731  CA  VAL A  94      14.665  31.649 -14.094  1.00  0.80           C  
ATOM    732  C   VAL A  94      16.031  31.173 -13.604  1.00  0.78           C  
ATOM    733  CB  VAL A  94      13.585  31.355 -13.030  1.00  0.77           C  
ATOM    734  O   VAL A  94      16.249  29.972 -13.425  1.00  0.74           O  
ATOM    735  CG1 VAL A  94      13.992  31.930 -11.674  1.00  0.76           C  
ATOM    736  CG2 VAL A  94      12.235  31.921 -13.469  1.00  0.74           C  
ATOM    737  N   ASN A  95      17.074  32.056 -13.568  1.00  0.82           N  
ATOM    738  CA  ASN A  95      18.434  31.918 -13.058  1.00  0.83           C  
ATOM    739  C   ASN A  95      18.883  33.170 -12.311  1.00  0.81           C  
ATOM    740  CB  ASN A  95      19.405  31.604 -14.198  1.00  0.78           C  
ATOM    741  O   ASN A  95      18.340  34.255 -12.528  1.00  0.79           O  
ATOM    742  CG  ASN A  95      19.489  32.722 -15.219  1.00  0.71           C  
ATOM    743  ND2 ASN A  95      19.062  32.440 -16.444  1.00  0.69           N  
ATOM    744  OD1 ASN A  95      19.935  33.829 -14.909  1.00  0.68           O  
ATOM    745  N   GLY A  96      19.688  32.872 -11.356  1.00  0.79           N  
ATOM    746  CA  GLY A  96      20.156  33.935 -10.481  1.00  0.81           C  
ATOM    747  C   GLY A  96      19.362  34.040  -9.193  1.00  0.80           C  
ATOM    748  O   GLY A  96      18.848  33.039  -8.691  1.00  0.79           O  
ATOM    749  N   ASP A  97      19.471  35.280  -8.590  1.00  0.82           N  
ATOM    750  CA  ASP A  97      18.903  35.470  -7.259  1.00  0.84           C  
ATOM    751  C   ASP A  97      17.384  35.614  -7.325  1.00  0.83           C  
ATOM    752  CB  ASP A  97      19.518  36.698  -6.584  1.00  0.81           C  
ATOM    753  O   ASP A  97      16.862  36.369  -8.148  1.00  0.82           O  
ATOM    754  CG  ASP A  97      20.969  36.491  -6.186  1.00  0.77           C  
ATOM    755  OD1 ASP A  97      21.408  35.327  -6.062  1.00  0.79           O  
ATOM    756  OD2 ASP A  97      21.680  37.501  -5.991  1.00  0.83           O  
ATOM    757  N   VAL A  98      16.727  34.898  -6.539  1.00  0.86           N  
ATOM    758  CA  VAL A  98      15.287  34.991  -6.324  1.00  0.87           C  
ATOM    759  C   VAL A  98      15.001  35.252  -4.847  1.00  0.86           C  
ATOM    760  CB  VAL A  98      14.560  33.709  -6.788  1.00  0.85           C  
ATOM    761  O   VAL A  98      15.801  34.892  -3.980  1.00  0.85           O  
ATOM    762  CG1 VAL A  98      14.757  33.490  -8.287  1.00  0.79           C  
ATOM    763  CG2 VAL A  98      15.056  32.499  -5.999  1.00  0.77           C  
ATOM    764  N   PHE A  99      13.959  35.956  -4.593  1.00  0.89           N  
ATOM    765  CA  PHE A  99      13.524  36.271  -3.238  1.00  0.90           C  
ATOM    766  C   PHE A  99      12.197  35.591  -2.923  1.00  0.88           C  
ATOM    767  CB  PHE A  99      13.395  37.786  -3.052  1.00  0.87           C  
ATOM    768  O   PHE A  99      11.222  35.749  -3.661  1.00  0.86           O  
ATOM    769  CG  PHE A  99      14.683  38.536  -3.262  1.00  0.83           C  
ATOM    770  CD1 PHE A  99      15.558  38.753  -2.205  1.00  0.80           C  
ATOM    771  CD2 PHE A  99      15.018  39.024  -4.518  1.00  0.81           C  
ATOM    772  CE1 PHE A  99      16.750  39.446  -2.397  1.00  0.82           C  
ATOM    773  CE2 PHE A  99      16.208  39.718  -4.718  1.00  0.81           C  
ATOM    774  CZ  PHE A  99      17.072  39.929  -3.656  1.00  0.81           C  
ATOM    775  N   ILE A 100      12.147  34.860  -1.895  1.00  0.88           N  
ATOM    776  CA  ILE A 100      10.987  34.046  -1.548  1.00  0.89           C  
ATOM    777  C   ILE A 100      10.330  34.598  -0.284  1.00  0.88           C  
ATOM    778  CB  ILE A 100      11.375  32.564  -1.347  1.00  0.87           C  
ATOM    779  O   ILE A 100      11.001  34.815   0.728  1.00  0.85           O  
ATOM    780  CG1 ILE A 100      12.113  32.033  -2.581  1.00  0.81           C  
ATOM    781  CG2 ILE A 100      10.136  31.717  -1.043  1.00  0.80           C  
ATOM    782  CD1 ILE A 100      12.593  30.595  -2.445  1.00  0.78           C  
ATOM    783  N   GLU A 101       9.087  34.911  -0.426  1.00  0.88           N  
ATOM    784  CA  GLU A 101       8.219  35.299   0.681  1.00  0.89           C  
ATOM    785  C   GLU A 101       7.221  34.194   1.014  1.00  0.88           C  
ATOM    786  CB  GLU A 101       7.476  36.597   0.354  1.00  0.85           C  
ATOM    787  O   GLU A 101       6.598  33.622   0.116  1.00  0.86           O  
ATOM    788  CG  GLU A 101       6.659  37.148   1.513  1.00  0.74           C  
ATOM    789  CD  GLU A 101       5.928  38.437   1.173  1.00  0.72           C  
ATOM    790  OE1 GLU A 101       6.499  39.288   0.454  1.00  0.73           O  
ATOM    791  OE2 GLU A 101       4.774  38.597   1.629  1.00  0.71           O  
ATOM    792  N   TYR A 102       7.074  33.815   2.290  1.00  0.89           N  
ATOM    793  CA  TYR A 102       6.143  32.764   2.685  1.00  0.89           C  
ATOM    794  C   TYR A 102       5.808  32.862   4.169  1.00  0.88           C  
ATOM    795  CB  TYR A 102       6.727  31.383   2.372  1.00  0.88           C  
ATOM    796  O   TYR A 102       6.570  33.441   4.946  1.00  0.85           O  
ATOM    797  CG  TYR A 102       8.064  31.127   3.023  1.00  0.86           C  
ATOM    798  CD1 TYR A 102       9.244  31.582   2.438  1.00  0.82           C  
ATOM    799  CD2 TYR A 102       8.151  30.431   4.223  1.00  0.83           C  
ATOM    800  CE1 TYR A 102      10.479  31.347   3.033  1.00  0.84           C  
ATOM    801  CE2 TYR A 102       9.381  30.190   4.828  1.00  0.84           C  
ATOM    802  OH  TYR A 102      11.757  30.416   4.820  1.00  0.74           O  
ATOM    803  CZ  TYR A 102      10.537  30.652   4.227  1.00  0.83           C  
ATOM    804  N   GLN A 103       4.668  32.331   4.466  1.00  0.88           N  
ATOM    805  CA  GLN A 103       4.205  32.289   5.849  1.00  0.89           C  
ATOM    806  C   GLN A 103       4.537  30.949   6.500  1.00  0.87           C  
ATOM    807  CB  GLN A 103       2.699  32.548   5.920  1.00  0.85           C  
ATOM    808  O   GLN A 103       4.057  29.903   6.059  1.00  0.85           O  
ATOM    809  CG  GLN A 103       2.203  32.918   7.311  1.00  0.75           C  
ATOM    810  CD  GLN A 103       2.462  34.372   7.658  1.00  0.72           C  
ATOM    811  NE2 GLN A 103       2.656  34.650   8.943  1.00  0.65           N  
ATOM    812  OE1 GLN A 103       2.487  35.239   6.779  1.00  0.71           O  
ATOM    813  N   VAL A 104       5.388  30.831   7.556  1.00  0.86           N  
ATOM    814  CA  VAL A 104       5.746  29.595   8.243  1.00  0.86           C  
ATOM    815  C   VAL A 104       4.658  29.229   9.250  1.00  0.85           C  
ATOM    816  CB  VAL A 104       7.112  29.716   8.956  1.00  0.84           C  
ATOM    817  O   VAL A 104       3.998  30.109   9.807  1.00  0.83           O  
ATOM    818  CG1 VAL A 104       8.242  29.852   7.937  1.00  0.72           C  
ATOM    819  CG2 VAL A 104       7.108  30.905   9.915  1.00  0.71           C  
ATOM    820  N   VAL A 105       4.365  27.986   9.437  1.00  0.85           N  
ATOM    821  CA  VAL A 105       3.356  27.477  10.360  1.00  0.85           C  
ATOM    822  C   VAL A 105       3.773  27.775  11.798  1.00  0.83           C  
ATOM    823  CB  VAL A 105       3.130  25.960  10.173  1.00  0.82           C  
ATOM    824  O   VAL A 105       2.925  28.034  12.656  1.00  0.80           O  
ATOM    825  CG1 VAL A 105       2.100  25.440  11.174  1.00  0.75           C  
ATOM    826  CG2 VAL A 105       2.688  25.659   8.742  1.00  0.73           C  
ATOM    827  N   GLY A 106       5.094  27.987  11.952  1.00  0.79           N  
ATOM    828  CA  GLY A 106       5.584  28.163  13.309  1.00  0.78           C  
ATOM    829  C   GLY A 106       5.312  26.968  14.202  1.00  0.77           C  
ATOM    830  O   GLY A 106       4.607  26.037  13.805  1.00  0.73           O  
ATOM    831  N   GLY A 107       5.953  26.890  15.311  1.00  0.74           N  
ATOM    832  CA  GLY A 107       5.893  25.790  16.261  1.00  0.73           C  
ATOM    833  C   GLY A 107       6.998  24.770  16.063  1.00  0.71           C  
ATOM    834  O   GLY A 107       7.901  24.976  15.250  1.00  0.68           O  
ATOM    835  N   GLU A 108       7.158  23.686  16.907  1.00  0.61           N  
ATOM    836  CA  GLU A 108       8.154  22.620  16.849  1.00  0.61           C  
ATOM    837  C   GLU A 108       7.722  21.512  15.894  1.00  0.60           C  
ATOM    838  CB  GLU A 108       8.406  22.043  18.245  1.00  0.57           C  
ATOM    839  O   GLU A 108       6.755  20.796  16.162  1.00  0.58           O  
ATOM    840  CG  GLU A 108       9.179  22.976  19.166  1.00  0.55           C  
ATOM    841  CD  GLU A 108       9.515  22.350  20.510  1.00  0.55           C  
ATOM    842  OE1 GLU A 108       9.028  21.232  20.797  1.00  0.56           O  
ATOM    843  OE2 GLU A 108      10.269  22.981  21.282  1.00  0.52           O  
ATOM    844  N   PHE A 109       8.050  21.612  14.692  1.00  0.58           N  
ATOM    845  CA  PHE A 109       8.028  20.527  13.718  1.00  0.56           C  
ATOM    846  C   PHE A 109       9.421  19.936  13.535  1.00  0.57           C  
ATOM    847  CB  PHE A 109       7.486  21.020  12.373  1.00  0.54           C  
ATOM    848  O   PHE A 109      10.403  20.673  13.416  1.00  0.54           O  
ATOM    849  CG  PHE A 109       6.070  21.527  12.439  1.00  0.51           C  
ATOM    850  CD1 PHE A 109       4.999  20.642  12.423  1.00  0.47           C  
ATOM    851  CD2 PHE A 109       5.811  22.889  12.516  1.00  0.50           C  
ATOM    852  CE1 PHE A 109       3.688  21.108  12.484  1.00  0.52           C  
ATOM    853  CE2 PHE A 109       4.503  23.362  12.576  1.00  0.51           C  
ATOM    854  CZ  PHE A 109       3.443  22.470  12.559  1.00  0.47           C  
ATOM    855  N   THR A 110       9.683  18.773  13.946  1.00  0.50           N  
ATOM    856  CA  THR A 110      10.894  18.002  13.690  1.00  0.50           C  
ATOM    857  C   THR A 110      10.801  17.278  12.350  1.00  0.50           C  
ATOM    858  CB  THR A 110      11.154  16.980  14.812  1.00  0.47           C  
ATOM    859  O   THR A 110       9.753  16.728  12.007  1.00  0.48           O  
ATOM    860  CG2 THR A 110      11.872  17.628  15.991  1.00  0.42           C  
ATOM    861  OG1 THR A 110       9.903  16.446  15.263  1.00  0.41           O  
ATOM    862  N   PHE A 111      11.691  17.770  11.237  1.00  0.53           N  
ATOM    863  CA  PHE A 111      11.921  16.812  10.162  1.00  0.52           C  
ATOM    864  C   PHE A 111      12.058  15.399  10.717  1.00  0.54           C  
ATOM    865  CB  PHE A 111      13.175  17.187   9.366  1.00  0.51           C  
ATOM    866  O   PHE A 111      12.871  15.152  11.609  1.00  0.52           O  
ATOM    867  CG  PHE A 111      13.061  18.498   8.637  1.00  0.48           C  
ATOM    868  CD1 PHE A 111      12.343  18.591   7.451  1.00  0.45           C  
ATOM    869  CD2 PHE A 111      13.674  19.640   9.138  1.00  0.46           C  
ATOM    870  CE1 PHE A 111      12.236  19.803   6.774  1.00  0.48           C  
ATOM    871  CE2 PHE A 111      13.572  20.855   8.467  1.00  0.47           C  
ATOM    872  CZ  PHE A 111      12.853  20.935   7.285  1.00  0.46           C  
ATOM    873  N   ASN A 112      11.056  14.637  10.520  1.00  0.46           N  
ATOM    874  CA  ASN A 112      11.302  13.224  10.787  1.00  0.46           C  
ATOM    875  C   ASN A 112      12.326  12.640   9.818  1.00  0.47           C  
ATOM    876  CB  ASN A 112       9.996  12.429  10.721  1.00  0.44           C  
ATOM    877  O   ASN A 112      12.634  13.250   8.793  1.00  0.45           O  
ATOM    878  CG  ASN A 112       9.557  12.144   9.299  1.00  0.41           C  
ATOM    879  ND2 ASN A 112       8.287  11.795   9.128  1.00  0.41           N  
ATOM    880  OD1 ASN A 112      10.352  12.237   8.360  1.00  0.45           O  
ATOM    881  N   SER A 113      13.280  11.782  10.350  1.00  0.44           N  
ATOM    882  CA  SER A 113      14.392  11.188   9.615  1.00  0.46           C  
ATOM    883  C   SER A 113      13.997  10.873   8.176  1.00  0.44           C  
ATOM    884  CB  SER A 113      14.875   9.915  10.310  1.00  0.43           C  
ATOM    885  O   SER A 113      14.820  10.979   7.264  1.00  0.44           O  
ATOM    886  OG  SER A 113      13.777   9.126  10.735  1.00  0.40           O  
ATOM    887  N   ILE A 114      12.579  10.567   7.997  1.00  0.46           N  
ATOM    888  CA  ILE A 114      12.049  10.258   6.674  1.00  0.46           C  
ATOM    889  C   ILE A 114      12.077  11.510   5.801  1.00  0.45           C  
ATOM    890  CB  ILE A 114      10.613   9.695   6.757  1.00  0.42           C  
ATOM    891  O   ILE A 114      12.478  11.454   4.636  1.00  0.43           O  
ATOM    892  CG1 ILE A 114      10.607   8.355   7.504  1.00  0.38           C  
ATOM    893  CG2 ILE A 114      10.009   9.544   5.358  1.00  0.37           C  
ATOM    894  CD1 ILE A 114       9.213   7.825   7.812  1.00  0.36           C  
ATOM    895  N   THR A 115      11.542  12.732   6.322  1.00  0.53           N  
ATOM    896  CA  THR A 115      11.688  14.002   5.620  1.00  0.52           C  
ATOM    897  C   THR A 115      13.160  14.313   5.366  1.00  0.53           C  
ATOM    898  CB  THR A 115      11.045  15.155   6.412  1.00  0.51           C  
ATOM    899  O   THR A 115      13.527  14.755   4.275  1.00  0.51           O  
ATOM    900  CG2 THR A 115      11.075  16.454   5.614  1.00  0.48           C  
ATOM    901  OG1 THR A 115       9.684  14.822   6.710  1.00  0.47           O  
ATOM    902  N   LEU A 116      14.060  13.982   6.408  1.00  0.51           N  
ATOM    903  CA  LEU A 116      15.485  14.195   6.181  1.00  0.52           C  
ATOM    904  C   LEU A 116      16.036  13.173   5.192  1.00  0.51           C  
ATOM    905  CB  LEU A 116      16.256  14.114   7.500  1.00  0.50           C  
ATOM    906  O   LEU A 116      16.817  13.521   4.303  1.00  0.50           O  
ATOM    907  CG  LEU A 116      16.986  15.385   7.939  1.00  0.49           C  
ATOM    908  CD1 LEU A 116      16.525  15.807   9.330  1.00  0.46           C  
ATOM    909  CD2 LEU A 116      18.495  15.172   7.912  1.00  0.47           C  
ATOM    910  N   GLU A 117      15.467  11.885   5.269  1.00  0.47           N  
ATOM    911  CA  GLU A 117      15.974  10.904   4.314  1.00  0.49           C  
ATOM    912  C   GLU A 117      15.442  11.176   2.910  1.00  0.47           C  
ATOM    913  CB  GLU A 117      15.602   9.485   4.752  1.00  0.46           C  
ATOM    914  O   GLU A 117      16.200  11.147   1.937  1.00  0.46           O  
ATOM    915  CG  GLU A 117      16.787   8.657   5.226  1.00  0.45           C  
ATOM    916  CD  GLU A 117      16.391   7.282   5.742  1.00  0.48           C  
ATOM    917  OE1 GLU A 117      15.182   6.957   5.736  1.00  0.51           O  
ATOM    918  OE2 GLU A 117      17.297   6.525   6.156  1.00  0.49           O  
ATOM    919  N   ASN A 118      14.075  11.409   2.788  1.00  0.51           N  
ATOM    920  CA  ASN A 118      13.560  11.865   1.501  1.00  0.51           C  
ATOM    921  C   ASN A 118      14.263  13.137   1.035  1.00  0.51           C  
ATOM    922  CB  ASN A 118      12.049  12.090   1.576  1.00  0.50           C  
ATOM    923  O   ASN A 118      14.538  13.299  -0.155  1.00  0.50           O  
ATOM    924  CG  ASN A 118      11.265  10.793   1.581  1.00  0.48           C  
ATOM    925  ND2 ASN A 118      10.039  10.842   2.088  1.00  0.47           N  
ATOM    926  OD1 ASN A 118      11.757   9.754   1.133  1.00  0.49           O  
ATOM    927  N   LEU A 119      14.596  13.989   2.076  1.00  0.51           N  
ATOM    928  CA  LEU A 119      15.414  15.166   1.802  1.00  0.52           C  
ATOM    929  C   LEU A 119      16.802  14.763   1.318  1.00  0.51           C  
ATOM    930  CB  LEU A 119      15.531  16.039   3.054  1.00  0.51           C  
ATOM    931  O   LEU A 119      17.301  15.306   0.329  1.00  0.50           O  
ATOM    932  CG  LEU A 119      15.812  17.525   2.820  1.00  0.51           C  
ATOM    933  CD1 LEU A 119      14.516  18.326   2.889  1.00  0.49           C  
ATOM    934  CD2 LEU A 119      16.822  18.045   3.837  1.00  0.49           C  
ATOM    935  N   LEU A 120      17.437  13.916   2.130  1.00  0.48           N  
ATOM    936  CA  LEU A 120      18.775  13.450   1.783  1.00  0.48           C  
ATOM    937  C   LEU A 120      18.751  12.644   0.488  1.00  0.47           C  
ATOM    938  CB  LEU A 120      19.358  12.601   2.916  1.00  0.47           C  
ATOM    939  O   LEU A 120      19.625  12.808  -0.366  1.00  0.46           O  
ATOM    940  CG  LEU A 120      20.043  13.363   4.051  1.00  0.45           C  
ATOM    941  CD1 LEU A 120      20.060  12.519   5.321  1.00  0.43           C  
ATOM    942  CD2 LEU A 120      21.459  13.762   3.650  1.00  0.44           C  
ATOM    943  N   TRP A 121      17.523  11.947   0.240  1.00  0.34           N  
ATOM    944  CA  TRP A 121      17.396  11.211  -1.014  1.00  0.47           C  
ATOM    945  C   TRP A 121      17.187  12.163  -2.186  1.00  0.35           C  
ATOM    946  CB  TRP A 121      16.236  10.214  -0.937  1.00  0.36           C  
ATOM    947  O   TRP A 121      17.775  11.981  -3.254  1.00  0.35           O  
ATOM    948  CG  TRP A 121      16.665   8.778  -0.955  1.00  0.39           C  
ATOM    949  CD1 TRP A 121      16.658   7.902   0.096  1.00  0.39           C  
ATOM    950  CD2 TRP A 121      17.170   8.051  -2.079  1.00  0.40           C  
ATOM    951  CE2 TRP A 121      17.448   6.738  -1.638  1.00  0.39           C  
ATOM    952  CE3 TRP A 121      17.413   8.382  -3.419  1.00  0.42           C  
ATOM    953  NE1 TRP A 121      17.128   6.674  -0.309  1.00  0.40           N  
ATOM    954  CH2 TRP A 121      18.187   6.107  -3.796  1.00  0.31           C  
ATOM    955  CZ2 TRP A 121      17.958   5.756  -2.491  1.00  0.31           C  
ATOM    956  CZ3 TRP A 121      17.920   7.404  -4.266  1.00  0.33           C  
ATOM    957  N   ALA A 122      16.318  13.230  -1.991  1.00  0.49           N  
ATOM    958  CA  ALA A 122      16.159  14.274  -2.999  1.00  0.49           C  
ATOM    959  C   ALA A 122      17.467  15.029  -3.219  1.00  0.49           C  
ATOM    960  CB  ALA A 122      15.051  15.243  -2.591  1.00  0.48           C  
ATOM    961  O   ALA A 122      17.815  15.363  -4.354  1.00  0.47           O  
ATOM    962  N   ILE A 123      18.252  15.280  -2.092  1.00  0.46           N  
ATOM    963  CA  ILE A 123      19.567  15.909  -2.161  1.00  0.46           C  
ATOM    964  C   ILE A 123      20.571  14.939  -2.779  1.00  0.46           C  
ATOM    965  CB  ILE A 123      20.050  16.363  -0.765  1.00  0.45           C  
ATOM    966  O   ILE A 123      21.380  15.329  -3.624  1.00  0.43           O  
ATOM    967  CG1 ILE A 123      19.185  17.520  -0.251  1.00  0.42           C  
ATOM    968  CG2 ILE A 123      21.528  16.763  -0.809  1.00  0.43           C  
ATOM    969  CD1 ILE A 123      19.397  17.844   1.221  1.00  0.41           C  
ATOM    970  N   ILE A 124      20.564  13.590  -2.358  1.00  0.39           N  
ATOM    971  CA  ILE A 124      21.548  12.620  -2.823  1.00  0.39           C  
ATOM    972  C   ILE A 124      21.250  12.234  -4.270  1.00  0.38           C  
ATOM    973  CB  ILE A 124      21.569  11.361  -1.926  1.00  0.36           C  
ATOM    974  O   ILE A 124      22.168  12.045  -5.071  1.00  0.36           O  
ATOM    975  CG1 ILE A 124      22.135  11.701  -0.542  1.00  0.34           C  
ATOM    976  CG2 ILE A 124      22.376  10.240  -2.587  1.00  0.34           C  
ATOM    977  CD1 ILE A 124      21.935  10.605   0.495  1.00  0.32           C  
ATOM    978  N   ASN A 125      19.948  12.127  -4.617  1.00  0.41           N  
ATOM    979  CA  ASN A 125      19.615  11.844  -6.009  1.00  0.41           C  
ATOM    980  C   ASN A 125      19.454  13.128  -6.819  1.00  0.41           C  
ATOM    981  CB  ASN A 125      18.342  10.999  -6.096  1.00  0.38           C  
ATOM    982  O   ASN A 125      19.243  13.079  -8.032  1.00  0.38           O  
ATOM    983  CG  ASN A 125      18.602   9.526  -5.849  1.00  0.36           C  
ATOM    984  ND2 ASN A 125      17.623   8.840  -5.271  1.00  0.35           N  
ATOM    985  OD1 ASN A 125      19.673   9.008  -6.175  1.00  0.39           O  
ATOM    986  N   ASP A 126      19.627  14.254  -6.095  1.00  0.37           N  
ATOM    987  CA  ASP A 126      19.861  15.557  -6.711  1.00  0.38           C  
ATOM    988  C   ASP A 126      21.332  15.955  -6.611  1.00  0.37           C  
ATOM    989  CB  ASP A 126      18.982  16.625  -6.059  1.00  0.35           C  
ATOM    990  O   ASP A 126      21.888  16.026  -5.513  1.00  0.36           O  
ATOM    991  CG  ASP A 126      18.713  17.810  -6.970  1.00  0.34           C  
ATOM    992  OD1 ASP A 126      19.208  17.821  -8.118  1.00  0.36           O  
ATOM    993  OD2 ASP A 126      18.004  18.743  -6.535  1.00  0.39           O  
ATOM    994  N   GLU A 127      22.197  15.176  -7.340  1.00  0.36           N  
ATOM    995  CA  GLU A 127      23.566  15.518  -7.715  1.00  0.37           C  
ATOM    996  C   GLU A 127      23.886  16.969  -7.370  1.00  0.36           C  
ATOM    997  CB  GLU A 127      23.792  15.270  -9.208  1.00  0.33           C  
ATOM    998  O   GLU A 127      23.673  17.869  -8.186  1.00  0.34           O  
ATOM    999  CG  GLU A 127      23.784  13.798  -9.595  1.00  0.30           C  
ATOM   1000  CD  GLU A 127      24.155  13.558 -11.050  1.00  0.34           C  
ATOM   1001  OE1 GLU A 127      24.321  14.543 -11.804  1.00  0.38           O  
ATOM   1002  OE2 GLU A 127      24.279  12.375 -11.439  1.00  0.36           O  
ATOM   1003  N   ARG A 128      23.449  17.412  -6.008  1.00  0.34           N  
ATOM   1004  CA  ARG A 128      24.207  18.605  -5.644  1.00  0.36           C  
ATOM   1005  C   ARG A 128      25.654  18.255  -5.312  1.00  0.34           C  
ATOM   1006  CB  ARG A 128      23.555  19.315  -4.456  1.00  0.31           C  
ATOM   1007  O   ARG A 128      25.912  17.359  -4.505  1.00  0.32           O  
ATOM   1008  CG  ARG A 128      22.241  20.002  -4.794  1.00  0.30           C  
ATOM   1009  CD  ARG A 128      21.676  20.759  -3.600  1.00  0.35           C  
ATOM   1010  NE  ARG A 128      20.284  20.401  -3.346  1.00  0.34           N  
ATOM   1011  NH1 ARG A 128      20.107  21.635  -1.401  1.00  0.28           N  
ATOM   1012  NH2 ARG A 128      18.310  20.439  -2.172  1.00  0.25           N  
ATOM   1013  CZ  ARG A 128      19.570  20.826  -2.307  1.00  0.30           C  
ATOM   1014  N   SER A 129      26.659  18.518  -6.055  1.00  0.39           N  
ATOM   1015  CA  SER A 129      27.979  19.000  -5.663  1.00  0.39           C  
ATOM   1016  C   SER A 129      27.893  19.934  -4.461  1.00  0.39           C  
ATOM   1017  CB  SER A 129      28.656  19.720  -6.831  1.00  0.36           C  
ATOM   1018  O   SER A 129      27.100  20.878  -4.457  1.00  0.37           O  
ATOM   1019  OG  SER A 129      27.698  20.130  -7.792  1.00  0.34           O  
ATOM   1020  N   VAL A 130      27.578  19.422  -3.124  1.00  0.44           N  
ATOM   1021  CA  VAL A 130      28.064  20.353  -2.111  1.00  0.46           C  
ATOM   1022  C   VAL A 130      29.269  21.121  -2.649  1.00  0.44           C  
ATOM   1023  CB  VAL A 130      28.438  19.622  -0.802  1.00  0.43           C  
ATOM   1024  O   VAL A 130      30.270  20.519  -3.044  1.00  0.43           O  
ATOM   1025  CG1 VAL A 130      28.789  20.626   0.295  1.00  0.41           C  
ATOM   1026  CG2 VAL A 130      27.296  18.713  -0.353  1.00  0.41           C  
ATOM   1027  N   LEU A 131      28.959  22.220  -3.266  1.00  0.45           N  
ATOM   1028  CA  LEU A 131      30.026  23.183  -3.519  1.00  0.46           C  
ATOM   1029  C   LEU A 131      30.785  23.502  -2.235  1.00  0.46           C  
ATOM   1030  CB  LEU A 131      29.456  24.469  -4.122  1.00  0.44           C  
ATOM   1031  O   LEU A 131      30.188  23.578  -1.159  1.00  0.44           O  
ATOM   1032  CG  LEU A 131      28.848  24.351  -5.520  1.00  0.43           C  
ATOM   1033  CD1 LEU A 131      28.080  25.621  -5.873  1.00  0.40           C  
ATOM   1034  CD2 LEU A 131      29.933  24.071  -6.554  1.00  0.41           C  
ATOM   1035  N   TRP A 132      31.984  23.140  -2.224  1.00  0.42           N  
ATOM   1036  CA  TRP A 132      32.992  23.614  -1.282  1.00  0.52           C  
ATOM   1037  C   TRP A 132      32.498  24.845  -0.528  1.00  0.43           C  
ATOM   1038  CB  TRP A 132      34.300  23.937  -2.010  1.00  0.42           C  
ATOM   1039  O   TRP A 132      32.679  24.950   0.687  1.00  0.42           O  
ATOM   1040  CG  TRP A 132      35.425  24.326  -1.098  1.00  0.44           C  
ATOM   1041  CD1 TRP A 132      36.000  25.561  -0.979  1.00  0.41           C  
ATOM   1042  CD2 TRP A 132      36.114  23.473  -0.179  1.00  0.42           C  
ATOM   1043  CE2 TRP A 132      37.096  24.257   0.465  1.00  0.42           C  
ATOM   1044  CE3 TRP A 132      35.995  22.119   0.164  1.00  0.49           C  
ATOM   1045  NE1 TRP A 132      37.006  25.526  -0.041  1.00  0.47           N  
ATOM   1046  CH2 TRP A 132      37.818  22.405   1.749  1.00  0.39           C  
ATOM   1047  CZ2 TRP A 132      37.955  23.732   1.433  1.00  0.46           C  
ATOM   1048  CZ3 TRP A 132      36.851  21.598   1.127  1.00  0.38           C  
ATOM   1049  N   ASP A 133      31.708  25.770  -1.283  1.00  0.46           N  
ATOM   1050  CA  ASP A 133      31.205  27.032  -0.749  1.00  0.46           C  
ATOM   1051  C   ASP A 133      30.048  26.796   0.219  1.00  0.45           C  
ATOM   1052  CB  ASP A 133      30.760  27.955  -1.885  1.00  0.44           C  
ATOM   1053  O   ASP A 133      29.750  27.649   1.058  1.00  0.44           O  
ATOM   1054  CG  ASP A 133      31.919  28.472  -2.718  1.00  0.43           C  
ATOM   1055  OD1 ASP A 133      33.067  28.485  -2.224  1.00  0.45           O  
ATOM   1056  OD2 ASP A 133      31.682  28.873  -3.878  1.00  0.50           O  
ATOM   1057  N   ASN A 134      29.668  25.447   0.247  1.00  0.49           N  
ATOM   1058  CA  ASN A 134      28.503  25.311   1.114  1.00  0.51           C  
ATOM   1059  C   ASN A 134      28.858  24.612   2.424  1.00  0.49           C  
ATOM   1060  CB  ASN A 134      27.384  24.555   0.395  1.00  0.45           C  
ATOM   1061  O   ASN A 134      28.009  24.466   3.304  1.00  0.47           O  
ATOM   1062  CG  ASN A 134      26.806  25.335  -0.769  1.00  0.44           C  
ATOM   1063  ND2 ASN A 134      26.098  24.643  -1.653  1.00  0.42           N  
ATOM   1064  OD1 ASN A 134      26.995  26.550  -0.872  1.00  0.45           O  
ATOM   1065  N   ILE A 135      30.168  24.198   2.758  1.00  0.54           N  
ATOM   1066  CA  ILE A 135      30.601  23.623   4.027  1.00  0.56           C  
ATOM   1067  C   ILE A 135      31.146  24.725   4.933  1.00  0.55           C  
ATOM   1068  CB  ILE A 135      31.669  22.526   3.815  1.00  0.52           C  
ATOM   1069  O   ILE A 135      32.114  25.403   4.583  1.00  0.54           O  
ATOM   1070  CG1 ILE A 135      31.102  21.386   2.962  1.00  0.46           C  
ATOM   1071  CG2 ILE A 135      32.179  22.002   5.160  1.00  0.48           C  
ATOM   1072  CD1 ILE A 135      32.086  20.252   2.710  1.00  0.49           C  
ATOM   1073  N   ASN A 136      30.133  25.130   5.802  1.00  0.46           N  
ATOM   1074  CA  ASN A 136      30.551  25.875   6.985  1.00  0.49           C  
ATOM   1075  C   ASN A 136      31.541  25.078   7.830  1.00  0.46           C  
ATOM   1076  CB  ASN A 136      29.336  26.275   7.825  1.00  0.43           C  
ATOM   1077  O   ASN A 136      31.432  23.855   7.931  1.00  0.45           O  
ATOM   1078  CG  ASN A 136      28.509  27.366   7.174  1.00  0.42           C  
ATOM   1079  ND2 ASN A 136      27.220  27.400   7.490  1.00  0.43           N  
ATOM   1080  OD1 ASN A 136      29.025  28.171   6.394  1.00  0.46           O  
ATOM   1081  N   ASN A 137      32.648  25.679   8.192  1.00  0.51           N  
ATOM   1082  CA  ASN A 137      33.765  25.358   9.074  1.00  0.53           C  
ATOM   1083  C   ASN A 137      34.753  24.407   8.405  1.00  0.50           C  
ATOM   1084  CB  ASN A 137      33.256  24.757  10.387  1.00  0.45           C  
ATOM   1085  O   ASN A 137      35.131  23.388   8.985  1.00  0.47           O  
ATOM   1086  CG  ASN A 137      32.470  25.752  11.218  1.00  0.43           C  
ATOM   1087  ND2 ASN A 137      31.550  25.248  12.033  1.00  0.45           N  
ATOM   1088  OD1 ASN A 137      32.686  26.963  11.128  1.00  0.46           O  
ATOM   1089  N   ARG A 138      35.102  24.748   7.199  1.00  0.57           N  
ATOM   1090  CA  ARG A 138      36.228  24.194   6.453  1.00  0.60           C  
ATOM   1091  C   ARG A 138      37.495  24.186   7.301  1.00  0.57           C  
ATOM   1092  CB  ARG A 138      36.464  24.988   5.167  1.00  0.54           C  
ATOM   1093  O   ARG A 138      37.812  25.177   7.963  1.00  0.55           O  
ATOM   1094  CG  ARG A 138      35.292  24.954   4.198  1.00  0.54           C  
ATOM   1095  CD  ARG A 138      35.561  25.793   2.957  1.00  0.55           C  
ATOM   1096  NE  ARG A 138      34.321  26.198   2.301  1.00  0.49           N  
ATOM   1097  NH1 ARG A 138      35.329  27.707   0.871  1.00  0.37           N  
ATOM   1098  NH2 ARG A 138      33.059  27.391   0.798  1.00  0.32           N  
ATOM   1099  CZ  ARG A 138      34.239  27.098   1.325  1.00  0.52           C  
ATOM   1100  N   PRO A 139      38.062  22.905   7.586  1.00  0.51           N  
ATOM   1101  CA  PRO A 139      39.438  23.092   8.052  1.00  0.52           C  
ATOM   1102  C   PRO A 139      40.291  23.889   7.067  1.00  0.52           C  
ATOM   1103  CB  PRO A 139      39.960  21.660   8.192  1.00  0.48           C  
ATOM   1104  O   PRO A 139      40.116  23.765   5.852  1.00  0.50           O  
ATOM   1105  CG  PRO A 139      38.939  20.812   7.504  1.00  0.47           C  
ATOM   1106  CD  PRO A 139      37.725  21.653   7.234  1.00  0.50           C  
ATOM   1107  N   ALA A 140      41.025  25.025   7.399  1.00  0.52           N  
ATOM   1108  CA  ALA A 140      42.095  25.759   6.729  1.00  0.50           C  
ATOM   1109  C   ALA A 140      43.121  24.804   6.126  1.00  0.52           C  
ATOM   1110  CB  ALA A 140      42.773  26.719   7.703  1.00  0.48           C  
ATOM   1111  O   ALA A 140      43.805  25.148   5.159  1.00  0.49           O  
ATOM   1112  N   THR A 141      43.210  23.300   6.632  1.00  0.48           N  
ATOM   1113  CA  THR A 141      44.238  22.360   6.198  1.00  0.48           C  
ATOM   1114  C   THR A 141      43.758  20.920   6.363  1.00  0.47           C  
ATOM   1115  CB  THR A 141      45.547  22.560   6.984  1.00  0.42           C  
ATOM   1116  O   THR A 141      43.117  20.584   7.361  1.00  0.43           O  
ATOM   1117  CG2 THR A 141      46.135  23.944   6.728  1.00  0.39           C  
ATOM   1118  OG1 THR A 141      45.283  22.416   8.385  1.00  0.43           O  
ATOM   1119  N   TYR A 142      43.640  20.087   5.219  1.00  0.43           N  
ATOM   1120  CA  TYR A 142      43.513  18.658   4.960  1.00  0.44           C  
ATOM   1121  C   TYR A 142      44.878  17.980   4.964  1.00  0.42           C  
ATOM   1122  CB  TYR A 142      42.813  18.414   3.620  1.00  0.36           C  
ATOM   1123  O   TYR A 142      45.807  18.437   4.294  1.00  0.40           O  
ATOM   1124  CG  TYR A 142      41.320  18.637   3.665  1.00  0.35           C  
ATOM   1125  CD1 TYR A 142      40.454  17.614   4.043  1.00  0.32           C  
ATOM   1126  CD2 TYR A 142      40.774  19.871   3.329  1.00  0.38           C  
ATOM   1127  CE1 TYR A 142      39.079  17.814   4.085  1.00  0.37           C  
ATOM   1128  CE2 TYR A 142      39.399  20.083   3.366  1.00  0.40           C  
ATOM   1129  OH  TYR A 142      37.200  19.255   3.785  1.00  0.30           O  
ATOM   1130  CZ  TYR A 142      38.561  19.050   3.746  1.00  0.32           C  
ATOM   1131  N   PRO A 143      45.237  17.040   5.715  1.00  0.44           N  
ATOM   1132  CA  PRO A 143      46.287  16.078   5.371  1.00  0.45           C  
ATOM   1133  C   PRO A 143      46.007  15.342   4.062  1.00  0.43           C  
ATOM   1134  CB  PRO A 143      46.279  15.109   6.555  1.00  0.40           C  
ATOM   1135  O   PRO A 143      44.846  15.111   3.716  1.00  0.42           O  
ATOM   1136  CG  PRO A 143      44.951  15.315   7.209  1.00  0.40           C  
ATOM   1137  CD  PRO A 143      44.419  16.658   6.796  1.00  0.46           C  
ATOM   1138  N   PRO A 144      46.814  15.304   2.736  1.00  0.40           N  
ATOM   1139  CA  PRO A 144      46.801  14.434   1.557  1.00  0.39           C  
ATOM   1140  C   PRO A 144      46.176  13.069   1.838  1.00  0.40           C  
ATOM   1141  CB  PRO A 144      48.284  14.294   1.205  1.00  0.35           C  
ATOM   1142  O   PRO A 144      46.624  12.355   2.739  1.00  0.37           O  
ATOM   1143  CG  PRO A 144      49.006  15.001   2.305  1.00  0.34           C  
ATOM   1144  CD  PRO A 144      47.990  15.609   3.230  1.00  0.40           C  
ATOM   1145  N   SER A 145      44.757  12.807   1.612  1.00  0.41           N  
ATOM   1146  CA  SER A 145      44.152  11.530   1.249  1.00  0.44           C  
ATOM   1147  C   SER A 145      43.991  11.404  -0.262  1.00  0.41           C  
ATOM   1148  CB  SER A 145      42.792  11.368   1.930  1.00  0.38           C  
ATOM   1149  O   SER A 145      43.681  12.385  -0.942  1.00  0.40           O  
ATOM   1150  OG  SER A 145      41.886  12.364   1.488  1.00  0.40           O  
ATOM   1151  N   TYR A 146      44.778  10.425  -1.136  1.00  0.45           N  
ATOM   1152  CA  TYR A 146      44.788   9.684  -2.392  1.00  0.47           C  
ATOM   1153  C   TYR A 146      43.718  10.206  -3.343  1.00  0.44           C  
ATOM   1154  CB  TYR A 146      44.574   8.189  -2.136  1.00  0.41           C  
ATOM   1155  O   TYR A 146      42.546  10.307  -2.973  1.00  0.42           O  
ATOM   1156  CG  TYR A 146      45.777   7.497  -1.541  1.00  0.39           C  
ATOM   1157  CD1 TYR A 146      46.814   7.041  -2.352  1.00  0.37           C  
ATOM   1158  CD2 TYR A 146      45.877   7.296  -0.169  1.00  0.39           C  
ATOM   1159  CE1 TYR A 146      47.923   6.401  -1.808  1.00  0.39           C  
ATOM   1160  CE2 TYR A 146      46.981   6.657   0.385  1.00  0.39           C  
ATOM   1161  OH  TYR A 146      49.093   5.581   0.103  1.00  0.35           O  
ATOM   1162  CZ  TYR A 146      47.998   6.214  -0.441  1.00  0.35           C  
ATOM   1163  N   HIS A 147      43.800  11.254  -4.492  1.00  0.35           N  
ATOM   1164  CA  HIS A 147      43.721  12.152  -5.638  1.00  0.43           C  
ATOM   1165  C   HIS A 147      42.715  11.646  -6.667  1.00  0.35           C  
ATOM   1166  CB  HIS A 147      45.097  12.317  -6.286  1.00  0.32           C  
ATOM   1167  O   HIS A 147      42.517  10.436  -6.804  1.00  0.33           O  
ATOM   1168  CG  HIS A 147      45.768  11.019  -6.607  1.00  0.33           C  
ATOM   1169  CD2 HIS A 147      45.853  10.325  -7.767  1.00  0.37           C  
ATOM   1170  ND1 HIS A 147      46.455  10.284  -5.666  1.00  0.32           N  
ATOM   1171  CE1 HIS A 147      46.936   9.191  -6.235  1.00  0.34           C  
ATOM   1172  NE2 HIS A 147      46.585   9.192  -7.509  1.00  0.35           N  
ATOM   1173  N   THR A 148      41.718  12.637  -7.413  1.00  0.41           N  
ATOM   1174  CA  THR A 148      40.937  13.293  -8.456  1.00  0.44           C  
ATOM   1175  C   THR A 148      41.454  12.909  -9.840  1.00  0.41           C  
ATOM   1176  CB  THR A 148      40.971  14.824  -8.300  1.00  0.38           C  
ATOM   1177  O   THR A 148      42.637  13.086 -10.139  1.00  0.40           O  
ATOM   1178  CG2 THR A 148      39.963  15.292  -7.255  1.00  0.36           C  
ATOM   1179  OG1 THR A 148      42.284  15.229  -7.895  1.00  0.36           O  
ATOM   1180  N   HIS A 149      40.573  11.919 -10.716  1.00  0.47           N  
ATOM   1181  CA  HIS A 149      40.665  11.722 -12.158  1.00  0.51           C  
ATOM   1182  C   HIS A 149      39.351  12.076 -12.847  1.00  0.47           C  
ATOM   1183  CB  HIS A 149      41.053  10.277 -12.478  1.00  0.45           C  
ATOM   1184  O   HIS A 149      38.279  11.941 -12.254  1.00  0.45           O  
ATOM   1185  CG  HIS A 149      42.427   9.909 -12.016  1.00  0.45           C  
ATOM   1186  CD2 HIS A 149      42.905   9.629 -10.781  1.00  0.46           C  
ATOM   1187  ND1 HIS A 149      43.497   9.799 -12.878  1.00  0.51           N  
ATOM   1188  CE1 HIS A 149      44.576   9.465 -12.190  1.00  0.45           C  
ATOM   1189  NE2 HIS A 149      44.244   9.355 -10.915  1.00  0.41           N  
ATOM   1190  N   ASP A 150      39.295  13.123 -13.980  1.00  0.46           N  
ATOM   1191  CA  ASP A 150      38.387  13.508 -15.056  1.00  0.46           C  
ATOM   1192  C   ASP A 150      37.900  12.284 -15.828  1.00  0.46           C  
ATOM   1193  CB  ASP A 150      39.071  14.492 -16.008  1.00  0.43           C  
ATOM   1194  O   ASP A 150      38.682  11.625 -16.516  1.00  0.44           O  
ATOM   1195  CG  ASP A 150      38.085  15.299 -16.835  1.00  0.43           C  
ATOM   1196  OD1 ASP A 150      36.912  14.886 -16.960  1.00  0.47           O  
ATOM   1197  OD2 ASP A 150      38.486  16.355 -17.370  1.00  0.56           O  
ATOM   1198  N   ILE A 151      36.818  11.599 -15.411  1.00  0.41           N  
ATOM   1199  CA  ILE A 151      36.176  10.357 -15.829  1.00  0.43           C  
ATOM   1200  C   ILE A 151      35.903  10.397 -17.331  1.00  0.41           C  
ATOM   1201  CB  ILE A 151      34.864  10.110 -15.052  1.00  0.39           C  
ATOM   1202  O   ILE A 151      35.766   9.352 -17.971  1.00  0.40           O  
ATOM   1203  CG1 ILE A 151      34.504   8.619 -15.072  1.00  0.36           C  
ATOM   1204  CG2 ILE A 151      33.726  10.956 -15.630  1.00  0.35           C  
ATOM   1205  CD1 ILE A 151      33.502   8.210 -14.001  1.00  0.36           C  
ATOM   1206  N   PHE A 152      36.072  11.421 -18.098  1.00  0.35           N  
ATOM   1207  CA  PHE A 152      35.896  11.465 -19.545  1.00  0.40           C  
ATOM   1208  C   PHE A 152      37.246  11.487 -20.254  1.00  0.35           C  
ATOM   1209  CB  PHE A 152      35.070  12.690 -19.951  1.00  0.32           C  
ATOM   1210  O   PHE A 152      37.343  11.116 -21.425  1.00  0.32           O  
ATOM   1211  CG  PHE A 152      33.620  12.600 -19.562  1.00  0.33           C  
ATOM   1212  CD1 PHE A 152      32.758  11.738 -20.230  1.00  0.31           C  
ATOM   1213  CD2 PHE A 152      33.117  13.377 -18.527  1.00  0.34           C  
ATOM   1214  CE1 PHE A 152      31.415  11.652 -19.872  1.00  0.37           C  
ATOM   1215  CE2 PHE A 152      31.776  13.297 -18.163  1.00  0.40           C  
ATOM   1216  CZ  PHE A 152      30.926  12.435 -18.837  1.00  0.32           C  
ATOM   1217  N   ASN A 153      38.355  11.716 -19.484  1.00  0.40           N  
ATOM   1218  CA  ASN A 153      39.643  11.722 -20.170  1.00  0.40           C  
ATOM   1219  C   ASN A 153      40.514  10.547 -19.736  1.00  0.40           C  
ATOM   1220  CB  ASN A 153      40.374  13.044 -19.927  1.00  0.36           C  
ATOM   1221  O   ASN A 153      41.592  10.329 -20.292  1.00  0.37           O  
ATOM   1222  CG  ASN A 153      39.816  14.182 -20.758  1.00  0.36           C  
ATOM   1223  ND2 ASN A 153      40.037  15.410 -20.306  1.00  0.38           N  
ATOM   1224  OD1 ASN A 153      39.190  13.958 -21.797  1.00  0.40           O  
ATOM   1225  N   ASP A 154      39.973   9.563 -19.026  1.00  0.36           N  
ATOM   1226  CA  ASP A 154      40.817   8.445 -18.616  1.00  0.38           C  
ATOM   1227  C   ASP A 154      40.314   7.131 -19.208  1.00  0.36           C  
ATOM   1228  CB  ASP A 154      40.872   8.347 -17.090  1.00  0.33           C  
ATOM   1229  O   ASP A 154      39.112   6.857 -19.194  1.00  0.34           O  
ATOM   1230  CG  ASP A 154      42.013   9.146 -16.485  1.00  0.33           C  
ATOM   1231  OD1 ASP A 154      42.975   9.480 -17.209  1.00  0.36           O  
ATOM   1232  OD2 ASP A 154      41.950   9.442 -15.272  1.00  0.43           O  
ATOM   1233  N   THR A 155      40.860   6.733 -20.397  1.00  0.37           N  
ATOM   1234  CA  THR A 155      41.005   5.429 -21.033  1.00  0.38           C  
ATOM   1235  C   THR A 155      40.997   4.315 -19.990  1.00  0.36           C  
ATOM   1236  CB  THR A 155      42.302   5.352 -21.859  1.00  0.33           C  
ATOM   1237  O   THR A 155      41.958   4.157 -19.234  1.00  0.34           O  
ATOM   1238  CG2 THR A 155      42.001   5.104 -23.334  1.00  0.32           C  
ATOM   1239  OG1 THR A 155      43.018   6.587 -21.730  1.00  0.32           O  
ATOM   1240  N   TYR A 156      39.957   4.100 -19.278  1.00  0.34           N  
ATOM   1241  CA  TYR A 156      39.776   3.007 -18.330  1.00  0.36           C  
ATOM   1242  C   TYR A 156      39.873   1.657 -19.030  1.00  0.35           C  
ATOM   1243  CB  TYR A 156      38.425   3.130 -17.619  1.00  0.31           C  
ATOM   1244  O   TYR A 156      39.201   1.422 -20.037  1.00  0.33           O  
ATOM   1245  CG  TYR A 156      38.336   4.311 -16.683  1.00  0.31           C  
ATOM   1246  CD1 TYR A 156      38.870   4.247 -15.398  1.00  0.30           C  
ATOM   1247  CD2 TYR A 156      37.719   5.491 -17.081  1.00  0.33           C  
ATOM   1248  CE1 TYR A 156      38.790   5.333 -14.531  1.00  0.35           C  
ATOM   1249  CE2 TYR A 156      37.632   6.583 -16.223  1.00  0.37           C  
ATOM   1250  OH  TYR A 156      38.087   7.572 -14.099  1.00  0.31           O  
ATOM   1251  CZ  TYR A 156      38.170   6.494 -14.952  1.00  0.31           C  
ATOM   1252  N   GLY A 157      41.091   0.962 -18.919  1.00  0.38           N  
ATOM   1253  CA  GLY A 157      41.353  -0.467 -18.967  1.00  0.36           C  
ATOM   1254  C   GLY A 157      40.376  -1.281 -18.140  1.00  0.37           C  
ATOM   1255  O   GLY A 157      39.621  -0.728 -17.338  1.00  0.35           O  
ATOM   1256  N   TRP A 158      39.635  -2.395 -18.627  1.00  0.05           N  
ATOM   1257  CA  TRP A 158      38.794  -3.450 -18.071  1.00  0.27           C  
ATOM   1258  C   TRP A 158      38.745  -3.363 -16.549  1.00  0.05           C  
ATOM   1259  CB  TRP A 158      39.305  -4.828 -18.500  1.00  0.05           C  
ATOM   1260  O   TRP A 158      37.678  -3.498 -15.947  1.00  0.06           O  
ATOM   1261  CG  TRP A 158      38.589  -5.401 -19.686  1.00  0.08           C  
ATOM   1262  CD1 TRP A 158      39.116  -5.656 -20.922  1.00  0.08           C  
ATOM   1263  CD2 TRP A 158      37.212  -5.785 -19.750  1.00  0.08           C  
ATOM   1264  CE2 TRP A 158      36.972  -6.266 -21.056  1.00  0.08           C  
ATOM   1265  CE3 TRP A 158      36.157  -5.769 -18.827  1.00  0.18           C  
ATOM   1266  NE1 TRP A 158      38.148  -6.177 -21.750  1.00  0.19           N  
ATOM   1267  CH2 TRP A 158      34.704  -6.703 -20.541  1.00  0.17           C  
ATOM   1268  CZ2 TRP A 158      35.718  -6.729 -21.462  1.00  0.17           C  
ATOM   1269  CZ3 TRP A 158      34.910  -6.230 -19.234  1.00  0.17           C  
ATOM   1270  N   ASP A 159      39.888  -3.009 -15.772  1.00  0.35           N  
ATOM   1271  CA  ASP A 159      40.054  -2.866 -14.329  1.00  0.35           C  
ATOM   1272  C   ASP A 159      39.412  -1.574 -13.828  1.00  0.34           C  
ATOM   1273  CB  ASP A 159      41.537  -2.897 -13.953  1.00  0.32           C  
ATOM   1274  O   ASP A 159      38.744  -1.568 -12.791  1.00  0.32           O  
ATOM   1275  CG  ASP A 159      42.163  -4.269 -14.123  1.00  0.30           C  
ATOM   1276  OD1 ASP A 159      41.424  -5.277 -14.162  1.00  0.35           O  
ATOM   1277  OD2 ASP A 159      43.408  -4.345 -14.217  1.00  0.44           O  
ATOM   1278  N   ASP A 160      39.136  -0.540 -14.621  1.00  0.37           N  
ATOM   1279  CA  ASP A 160      38.584   0.734 -14.170  1.00  0.37           C  
ATOM   1280  C   ASP A 160      37.112   0.862 -14.556  1.00  0.36           C  
ATOM   1281  CB  ASP A 160      39.384   1.901 -14.750  1.00  0.34           C  
ATOM   1282  O   ASP A 160      36.330   1.492 -13.841  1.00  0.34           O  
ATOM   1283  CG  ASP A 160      40.749   2.065 -14.104  1.00  0.33           C  
ATOM   1284  OD1 ASP A 160      40.908   1.707 -12.917  1.00  0.36           O  
ATOM   1285  OD2 ASP A 160      41.672   2.558 -14.787  1.00  0.44           O  
ATOM   1286  N   ARG A 161      36.698   0.044 -15.664  1.00  0.36           N  
ATOM   1287  CA  ARG A 161      35.283  -0.224 -15.898  1.00  0.36           C  
ATOM   1288  C   ARG A 161      34.688  -1.051 -14.763  1.00  0.36           C  
ATOM   1289  CB  ARG A 161      35.085  -0.947 -17.232  1.00  0.33           C  
ATOM   1290  O   ARG A 161      33.535  -0.847 -14.376  1.00  0.33           O  
ATOM   1291  CG  ARG A 161      34.880  -0.012 -18.414  1.00  0.32           C  
ATOM   1292  CD  ARG A 161      34.635  -0.781 -19.705  1.00  0.35           C  
ATOM   1293  NE  ARG A 161      34.686   0.095 -20.872  1.00  0.33           N  
ATOM   1294  NH1 ARG A 161      33.772  -1.448 -22.328  1.00  0.26           N  
ATOM   1295  NH2 ARG A 161      34.367   0.633 -23.082  1.00  0.21           N  
ATOM   1296  CZ  ARG A 161      34.275  -0.242 -22.091  1.00  0.30           C  
ATOM   1297  N   ILE A 162      35.546  -1.932 -14.169  1.00  0.38           N  
ATOM   1298  CA  ILE A 162      35.215  -2.669 -12.954  1.00  0.36           C  
ATOM   1299  C   ILE A 162      35.237  -1.724 -11.755  1.00  0.38           C  
ATOM   1300  CB  ILE A 162      36.189  -3.847 -12.726  1.00  0.34           C  
ATOM   1301  O   ILE A 162      34.342  -1.766 -10.907  1.00  0.35           O  
ATOM   1302  CG1 ILE A 162      35.990  -4.920 -13.802  1.00  0.32           C  
ATOM   1303  CG2 ILE A 162      36.004  -4.436 -11.324  1.00  0.32           C  
ATOM   1304  CD1 ILE A 162      36.960  -6.089 -13.698  1.00  0.29           C  
ATOM   1305  N   ALA A 163      36.065  -0.624 -11.715  1.00  0.38           N  
ATOM   1306  CA  ALA A 163      36.184   0.371 -10.652  1.00  0.38           C  
ATOM   1307  C   ALA A 163      35.063   1.403 -10.739  1.00  0.37           C  
ATOM   1308  CB  ALA A 163      37.544   1.061 -10.719  1.00  0.36           C  
ATOM   1309  O   ALA A 163      34.453   1.753  -9.725  1.00  0.35           O  
ATOM   1310  N   PHE A 164      34.470   1.727 -11.967  1.00  0.38           N  
ATOM   1311  CA  PHE A 164      33.330   2.618 -12.148  1.00  0.39           C  
ATOM   1312  C   PHE A 164      32.019   1.856 -12.002  1.00  0.37           C  
ATOM   1313  CB  PHE A 164      33.391   3.301 -13.518  1.00  0.36           C  
ATOM   1314  O   PHE A 164      31.086   2.333 -11.353  1.00  0.35           O  
ATOM   1315  CG  PHE A 164      32.521   4.523 -13.626  1.00  0.35           C  
ATOM   1316  CD1 PHE A 164      32.940   5.741 -13.105  1.00  0.35           C  
ATOM   1317  CD2 PHE A 164      31.281   4.455 -14.250  1.00  0.37           C  
ATOM   1318  CE1 PHE A 164      32.137   6.875 -13.204  1.00  0.39           C  
ATOM   1319  CE2 PHE A 164      30.473   5.583 -14.353  1.00  0.40           C  
ATOM   1320  CZ  PHE A 164      30.902   6.792 -13.828  1.00  0.35           C  
ATOM   1321  N   SER A 165      31.946   0.577 -12.545  1.00  0.34           N  
ATOM   1322  CA  SER A 165      30.912  -0.382 -12.169  1.00  0.36           C  
ATOM   1323  C   SER A 165      30.894  -0.613 -10.662  1.00  0.34           C  
ATOM   1324  CB  SER A 165      31.124  -1.711 -12.895  1.00  0.33           C  
ATOM   1325  O   SER A 165      29.825  -0.705 -10.055  1.00  0.33           O  
ATOM   1326  OG  SER A 165      29.957  -2.512 -12.827  1.00  0.34           O  
ATOM   1327  N   ASN A 166      32.103  -0.519  -9.978  1.00  0.35           N  
ATOM   1328  CA  ASN A 166      32.369  -0.569  -8.544  1.00  0.36           C  
ATOM   1329  C   ASN A 166      32.055   0.762  -7.868  1.00  0.35           C  
ATOM   1330  CB  ASN A 166      33.822  -0.969  -8.281  1.00  0.33           C  
ATOM   1331  O   ASN A 166      31.455   0.791  -6.792  1.00  0.32           O  
ATOM   1332  CG  ASN A 166      34.086  -2.434  -8.566  1.00  0.32           C  
ATOM   1333  ND2 ASN A 166      35.356  -2.790  -8.716  1.00  0.35           N  
ATOM   1334  OD1 ASN A 166      33.155  -3.240  -8.652  1.00  0.35           O  
ATOM   1335  N   TRP A 167      32.162   1.955  -8.496  1.00  0.22           N  
ATOM   1336  CA  TRP A 167      31.860   3.293  -7.999  1.00  0.31           C  
ATOM   1337  C   TRP A 167      30.367   3.586  -8.095  1.00  0.22           C  
ATOM   1338  CB  TRP A 167      32.652   4.347  -8.778  1.00  0.23           C  
ATOM   1339  O   TRP A 167      29.766   4.100  -7.148  1.00  0.21           O  
ATOM   1340  CG  TRP A 167      32.717   5.683  -8.100  1.00  0.25           C  
ATOM   1341  CD1 TRP A 167      33.421   6.002  -6.973  1.00  0.26           C  
ATOM   1342  CD2 TRP A 167      32.047   6.880  -8.507  1.00  0.25           C  
ATOM   1343  CE2 TRP A 167      32.392   7.888  -7.578  1.00  0.21           C  
ATOM   1344  CE3 TRP A 167      31.189   7.200  -9.567  1.00  0.37           C  
ATOM   1345  NE1 TRP A 167      33.230   7.326  -6.653  1.00  0.30           N  
ATOM   1346  CH2 TRP A 167      31.069   9.480  -8.726  1.00  0.25           C  
ATOM   1347  CZ2 TRP A 167      31.907   9.194  -7.679  1.00  0.25           C  
ATOM   1348  CZ3 TRP A 167      30.707   8.500  -9.666  1.00  0.29           C  
ATOM   1349  N   ILE A 168      29.697   3.125  -9.156  1.00  0.34           N  
ATOM   1350  CA  ILE A 168      28.248   3.201  -9.310  1.00  0.35           C  
ATOM   1351  C   ILE A 168      27.583   2.112  -8.472  1.00  0.34           C  
ATOM   1352  CB  ILE A 168      27.829   3.068 -10.791  1.00  0.32           C  
ATOM   1353  O   ILE A 168      26.572   2.360  -7.810  1.00  0.32           O  
ATOM   1354  CG1 ILE A 168      28.232   4.323 -11.575  1.00  0.31           C  
ATOM   1355  CG2 ILE A 168      26.324   2.811 -10.906  1.00  0.31           C  
ATOM   1356  CD1 ILE A 168      28.033   4.204 -13.079  1.00  0.31           C  
ATOM   1357  N   SER A 169      28.258   0.975  -8.264  1.00  0.33           N  
ATOM   1358  CA  SER A 169      27.969  -0.044  -7.260  1.00  0.35           C  
ATOM   1359  C   SER A 169      28.250   0.471  -5.853  1.00  0.33           C  
ATOM   1360  CB  SER A 169      28.790  -1.306  -7.524  1.00  0.31           C  
ATOM   1361  O   SER A 169      27.502   0.179  -4.918  1.00  0.31           O  
ATOM   1362  OG  SER A 169      30.164  -1.077  -7.258  1.00  0.31           O  
ATOM   1363  N   ASP A 170      29.223   1.381  -5.610  1.00  0.30           N  
ATOM   1364  CA  ASP A 170      29.822   1.854  -4.366  1.00  0.31           C  
ATOM   1365  C   ASP A 170      29.074   3.069  -3.823  1.00  0.30           C  
ATOM   1366  CB  ASP A 170      31.298   2.197  -4.579  1.00  0.28           C  
ATOM   1367  O   ASP A 170      28.861   3.184  -2.614  1.00  0.28           O  
ATOM   1368  CG  ASP A 170      32.185   0.968  -4.672  1.00  0.27           C  
ATOM   1369  OD1 ASP A 170      31.728  -0.142  -4.322  1.00  0.31           O  
ATOM   1370  OD2 ASP A 170      33.353   1.111  -5.095  1.00  0.39           O  
ATOM   1371  N   TYR A 171      28.512   3.954  -4.543  1.00  0.34           N  
ATOM   1372  CA  TYR A 171      27.977   5.206  -4.018  1.00  0.35           C  
ATOM   1373  C   TYR A 171      26.453   5.205  -4.054  1.00  0.34           C  
ATOM   1374  CB  TYR A 171      28.517   6.397  -4.815  1.00  0.30           C  
ATOM   1375  O   TYR A 171      25.808   5.956  -3.319  1.00  0.31           O  
ATOM   1376  CG  TYR A 171      29.855   6.897  -4.327  1.00  0.30           C  
ATOM   1377  CD1 TYR A 171      29.942   7.790  -3.262  1.00  0.28           C  
ATOM   1378  CD2 TYR A 171      31.036   6.477  -4.931  1.00  0.31           C  
ATOM   1379  CE1 TYR A 171      31.173   8.255  -2.811  1.00  0.35           C  
ATOM   1380  CE2 TYR A 171      32.273   6.934  -4.488  1.00  0.37           C  
ATOM   1381  OH  TYR A 171      33.552   8.278  -2.986  1.00  0.30           O  
ATOM   1382  CZ  TYR A 171      32.331   7.821  -3.429  1.00  0.30           C  
ATOM   1383  N   LEU A 172      25.898   4.262  -4.782  1.00  0.31           N  
ATOM   1384  CA  LEU A 172      24.451   4.146  -4.643  1.00  0.31           C  
ATOM   1385  C   LEU A 172      24.088   3.161  -3.537  1.00  0.31           C  
ATOM   1386  CB  LEU A 172      23.818   3.703  -5.964  1.00  0.28           C  
ATOM   1387  O   LEU A 172      22.913   2.836  -3.350  1.00  0.30           O  
ATOM   1388  CG  LEU A 172      23.371   4.819  -6.910  1.00  0.28           C  
ATOM   1389  CD1 LEU A 172      23.496   4.366  -8.361  1.00  0.26           C  
ATOM   1390  CD2 LEU A 172      21.940   5.244  -6.599  1.00  0.29           C  
ATOM   1391  N   ILE A 173      25.123   2.908  -2.546  1.00  0.28           N  
ATOM   1392  CA  ILE A 173      25.229   2.108  -1.331  1.00  0.28           C  
ATOM   1393  C   ILE A 173      25.461   3.022  -0.130  1.00  0.28           C  
ATOM   1394  CB  ILE A 173      26.365   1.066  -1.439  1.00  0.26           C  
ATOM   1395  O   ILE A 173      26.353   3.873  -0.153  1.00  0.27           O  
ATOM   1396  CG1 ILE A 173      26.136   0.149  -2.646  1.00  0.27           C  
ATOM   1397  CG2 ILE A 173      26.475   0.252  -0.146  1.00  0.27           C  
ATOM   1398  CD1 ILE A 173      27.277  -0.825  -2.909  1.00  0.25           C  
ATOM   1399  N   LEU A 174      24.338   3.611   0.366  1.00  0.31           N  
ATOM   1400  CA  LEU A 174      24.013   4.245   1.639  1.00  0.32           C  
ATOM   1401  C   LEU A 174      25.263   4.822   2.294  1.00  0.31           C  
ATOM   1402  CB  LEU A 174      23.345   3.241   2.583  1.00  0.29           C  
ATOM   1403  O   LEU A 174      26.196   4.083   2.620  1.00  0.30           O  
ATOM   1404  CG  LEU A 174      21.880   2.910   2.294  1.00  0.30           C  
ATOM   1405  CD1 LEU A 174      21.490   1.599   2.969  1.00  0.28           C  
ATOM   1406  CD2 LEU A 174      20.974   4.046   2.757  1.00  0.30           C  
ATOM   1407  N   GLY A 175      25.815   6.028   1.855  1.00  0.28           N  
ATOM   1408  CA  GLY A 175      26.651   6.963   2.589  1.00  0.28           C  
ATOM   1409  C   GLY A 175      28.132   6.787   2.309  1.00  0.29           C  
ATOM   1410  O   GLY A 175      28.778   5.911   2.887  1.00  0.27           O  
ATOM   1411  N   GLY A 176      28.561   6.981   1.051  1.00  0.30           N  
ATOM   1412  CA  GLY A 176      29.848   7.520   0.641  1.00  0.29           C  
ATOM   1413  C   GLY A 176      31.021   6.663   1.078  1.00  0.30           C  
ATOM   1414  O   GLY A 176      32.161   6.913   0.682  1.00  0.28           O  
ATOM   1415  N   GLU A 177      30.808   5.331   1.474  1.00  0.29           N  
ATOM   1416  CA  GLU A 177      31.959   4.513   1.844  1.00  0.33           C  
ATOM   1417  C   GLU A 177      31.684   3.031   1.602  1.00  0.30           C  
ATOM   1418  CB  GLU A 177      32.336   4.745   3.309  1.00  0.28           C  
ATOM   1419  O   GLU A 177      30.580   2.549   1.862  1.00  0.28           O  
ATOM   1420  CG  GLU A 177      33.241   5.949   3.528  1.00  0.28           C  
ATOM   1421  CD  GLU A 177      33.817   6.018   4.933  1.00  0.33           C  
ATOM   1422  OE1 GLU A 177      33.363   5.253   5.814  1.00  0.39           O  
ATOM   1423  OE2 GLU A 177      34.729   6.846   5.156  1.00  0.35           O  
ATOM   1424  N   ARG A 178      32.256   2.490   0.572  1.00  0.32           N  
ATOM   1425  CA  ARG A 178      32.656   1.129   0.230  1.00  0.32           C  
ATOM   1426  C   ARG A 178      32.145   0.132   1.265  1.00  0.32           C  
ATOM   1427  CB  ARG A 178      34.178   1.029   0.113  1.00  0.29           C  
ATOM   1428  O   ARG A 178      32.574   0.154   2.421  1.00  0.30           O  
ATOM   1429  CG  ARG A 178      34.697   1.165  -1.309  1.00  0.28           C  
ATOM   1430  CD  ARG A 178      36.207   0.980  -1.379  1.00  0.31           C  
ATOM   1431  NE  ARG A 178      36.683   0.954  -2.759  1.00  0.29           N  
ATOM   1432  NH1 ARG A 178      38.923   0.844  -2.202  1.00  0.24           N  
ATOM   1433  NH2 ARG A 178      38.285   0.871  -4.403  1.00  0.21           N  
ATOM   1434  CZ  ARG A 178      37.962   0.890  -3.118  1.00  0.28           C  
ATOM   1435  N   LEU A 179      30.962  -0.164   1.362  1.00  0.30           N  
ATOM   1436  CA  LEU A 179      30.739  -1.388   2.123  1.00  0.31           C  
ATOM   1437  C   LEU A 179      31.047  -2.618   1.276  1.00  0.30           C  
ATOM   1438  CB  LEU A 179      29.296  -1.450   2.629  1.00  0.28           C  
ATOM   1439  O   LEU A 179      30.337  -2.905   0.309  1.00  0.29           O  
ATOM   1440  CG  LEU A 179      28.991  -0.668   3.907  1.00  0.27           C  
ATOM   1441  CD1 LEU A 179      27.521  -0.262   3.942  1.00  0.26           C  
ATOM   1442  CD2 LEU A 179      29.353  -1.493   5.138  1.00  0.29           C  
ATOM   1443  N   ASN A 180      32.243  -2.814   0.729  1.00  0.27           N  
ATOM   1444  CA  ASN A 180      32.805  -4.153   0.584  1.00  0.27           C  
ATOM   1445  C   ASN A 180      32.304  -5.092   1.678  1.00  0.27           C  
ATOM   1446  CB  ASN A 180      34.334  -4.098   0.591  1.00  0.26           C  
ATOM   1447  O   ASN A 180      31.894  -4.641   2.749  1.00  0.26           O  
ATOM   1448  CG  ASN A 180      34.943  -4.921   1.709  1.00  0.26           C  
ATOM   1449  ND2 ASN A 180      36.268  -4.928   1.785  1.00  0.30           N  
ATOM   1450  OD1 ASN A 180      34.228  -5.546   2.497  1.00  0.31           O  
ATOM   1451  N   TYR A 181      31.431  -6.202   1.430  1.00  0.33           N  
ATOM   1452  CA  TYR A 181      31.154  -7.324   2.321  1.00  0.35           C  
ATOM   1453  C   TYR A 181      31.889  -7.162   3.647  1.00  0.32           C  
ATOM   1454  CB  TYR A 181      31.554  -8.647   1.661  1.00  0.30           C  
ATOM   1455  O   TYR A 181      31.305  -7.359   4.715  1.00  0.30           O  
ATOM   1456  CG  TYR A 181      30.811  -9.844   2.202  1.00  0.30           C  
ATOM   1457  CD1 TYR A 181      31.326 -10.587   3.262  1.00  0.28           C  
ATOM   1458  CD2 TYR A 181      29.594 -10.235   1.655  1.00  0.30           C  
ATOM   1459  CE1 TYR A 181      30.646 -11.692   3.763  1.00  0.31           C  
ATOM   1460  CE2 TYR A 181      28.905 -11.339   2.147  1.00  0.35           C  
ATOM   1461  OH  TYR A 181      28.761 -13.153   3.692  1.00  0.19           O  
ATOM   1462  CZ  TYR A 181      29.438 -12.059   3.201  1.00  0.28           C  
ATOM   1463  N   GLU A 182      33.122  -6.680   3.599  1.00  0.30           N  
ATOM   1464  CA  GLU A 182      33.870  -6.219   4.765  1.00  0.31           C  
ATOM   1465  C   GLU A 182      33.372  -4.857   5.238  1.00  0.30           C  
ATOM   1466  CB  GLU A 182      35.367  -6.152   4.451  1.00  0.28           C  
ATOM   1467  O   GLU A 182      33.240  -4.622   6.441  1.00  0.28           O  
ATOM   1468  CG  GLU A 182      36.199  -7.186   5.195  1.00  0.27           C  
ATOM   1469  CD  GLU A 182      37.682  -7.111   4.868  1.00  0.33           C  
ATOM   1470  OE1 GLU A 182      38.070  -6.308   3.989  1.00  0.42           O  
ATOM   1471  OE2 GLU A 182      38.462  -7.862   5.494  1.00  0.36           O  
ATOM   1472  N   GLY A 183      32.839  -3.992   4.459  1.00  0.33           N  
ATOM   1473  CA  GLY A 183      32.361  -2.690   4.895  1.00  0.33           C  
ATOM   1474  C   GLY A 183      30.900  -2.697   5.304  1.00  0.33           C  
ATOM   1475  O   GLY A 183      30.523  -2.061   6.290  1.00  0.31           O  
ATOM   1476  N   PHE A 184      30.043  -3.591   4.845  1.00  0.39           N  
ATOM   1477  CA  PHE A 184      28.733  -3.798   5.450  1.00  0.40           C  
ATOM   1478  C   PHE A 184      28.851  -4.610   6.735  1.00  0.39           C  
ATOM   1479  CB  PHE A 184      27.791  -4.502   4.469  1.00  0.37           C  
ATOM   1480  O   PHE A 184      28.313  -4.221   7.773  1.00  0.37           O  
ATOM   1481  CG  PHE A 184      26.377  -4.627   4.968  1.00  0.35           C  
ATOM   1482  CD1 PHE A 184      25.480  -3.574   4.827  1.00  0.34           C  
ATOM   1483  CD2 PHE A 184      25.944  -5.797   5.577  1.00  0.36           C  
ATOM   1484  CE1 PHE A 184      24.171  -3.687   5.288  1.00  0.38           C  
ATOM   1485  CE2 PHE A 184      24.636  -5.917   6.040  1.00  0.39           C  
ATOM   1486  CZ  PHE A 184      23.752  -4.860   5.895  1.00  0.34           C  
ATOM   1487  N   THR A 185      29.539  -5.810   6.769  1.00  0.33           N  
ATOM   1488  CA  THR A 185      29.986  -6.389   8.031  1.00  0.34           C  
ATOM   1489  C   THR A 185      30.755  -5.361   8.855  1.00  0.33           C  
ATOM   1490  CB  THR A 185      30.870  -7.628   7.795  1.00  0.32           C  
ATOM   1491  O   THR A 185      30.544  -5.243  10.064  1.00  0.31           O  
ATOM   1492  CG2 THR A 185      30.768  -8.606   8.961  1.00  0.31           C  
ATOM   1493  OG1 THR A 185      30.449  -8.287   6.595  1.00  0.31           O  
ATOM   1494  N   ASN A 186      31.559  -4.485   8.258  1.00  0.35           N  
ATOM   1495  CA  ASN A 186      32.277  -3.496   9.055  1.00  0.36           C  
ATOM   1496  C   ASN A 186      31.380  -2.318   9.426  1.00  0.35           C  
ATOM   1497  CB  ASN A 186      33.519  -3.003   8.309  1.00  0.34           C  
ATOM   1498  O   ASN A 186      31.437  -1.819  10.552  1.00  0.33           O  
ATOM   1499  CG  ASN A 186      34.694  -3.952   8.441  1.00  0.34           C  
ATOM   1500  ND2 ASN A 186      35.690  -3.786   7.579  1.00  0.34           N  
ATOM   1501  OD1 ASN A 186      34.706  -4.827   9.311  1.00  0.38           O  
ATOM   1502  N   LYS A 187      30.355  -1.977   8.662  1.00  0.37           N  
ATOM   1503  CA  LYS A 187      29.521  -0.903   9.191  1.00  0.39           C  
ATOM   1504  C   LYS A 187      28.365  -1.460  10.017  1.00  0.37           C  
ATOM   1505  CB  LYS A 187      28.981  -0.032   8.055  1.00  0.36           C  
ATOM   1506  O   LYS A 187      27.963  -0.859  11.016  1.00  0.35           O  
ATOM   1507  CG  LYS A 187      29.687   1.308   7.914  1.00  0.35           C  
ATOM   1508  CD  LYS A 187      29.123   2.117   6.752  1.00  0.41           C  
ATOM   1509  CE  LYS A 187      29.815   3.467   6.621  1.00  0.37           C  
ATOM   1510  NZ  LYS A 187      29.255   4.269   5.493  1.00  0.38           N  
ATOM   1511  N   VAL A 188      27.699  -2.646   9.767  1.00  0.41           N  
ATOM   1512  CA  VAL A 188      26.986  -3.319  10.848  1.00  0.42           C  
ATOM   1513  C   VAL A 188      27.934  -3.559  12.021  1.00  0.40           C  
ATOM   1514  CB  VAL A 188      26.373  -4.656  10.376  1.00  0.40           C  
ATOM   1515  O   VAL A 188      27.578  -3.310  13.175  1.00  0.40           O  
ATOM   1516  CG1 VAL A 188      25.808  -5.439  11.561  1.00  0.37           C  
ATOM   1517  CG2 VAL A 188      25.287  -4.406   9.332  1.00  0.38           C  
ATOM   1518  N   ASN A 189      29.193  -3.918  11.724  1.00  0.39           N  
ATOM   1519  CA  ASN A 189      30.178  -4.014  12.797  1.00  0.40           C  
ATOM   1520  C   ASN A 189      30.583  -2.635  13.310  1.00  0.39           C  
ATOM   1521  CB  ASN A 189      31.410  -4.789  12.327  1.00  0.38           C  
ATOM   1522  O   ASN A 189      30.723  -2.433  14.518  1.00  0.37           O  
ATOM   1523  CG  ASN A 189      31.154  -6.279  12.212  1.00  0.38           C  
ATOM   1524  ND2 ASN A 189      31.956  -6.957  11.400  1.00  0.40           N  
ATOM   1525  OD1 ASN A 189      30.242  -6.815  12.846  1.00  0.41           O  
ATOM   1526  N   VAL A 190      30.649  -1.562  12.430  1.00  0.42           N  
ATOM   1527  CA  VAL A 190      30.952  -0.247  12.985  1.00  0.42           C  
ATOM   1528  C   VAL A 190      29.752   0.270  13.776  1.00  0.42           C  
ATOM   1529  CB  VAL A 190      31.335   0.762  11.879  1.00  0.41           C  
ATOM   1530  O   VAL A 190      29.908   0.799  14.879  1.00  0.40           O  
ATOM   1531  CG1 VAL A 190      31.462   2.171  12.454  1.00  0.40           C  
ATOM   1532  CG2 VAL A 190      32.637   0.339  11.201  1.00  0.41           C  
ATOM   1533  N   VAL A 191      28.460   0.007  13.268  1.00  0.47           N  
ATOM   1534  CA  VAL A 191      27.327   0.422  14.089  1.00  0.50           C  
ATOM   1535  C   VAL A 191      27.214  -0.486  15.311  1.00  0.47           C  
ATOM   1536  CB  VAL A 191      26.007   0.403  13.286  1.00  0.46           C  
ATOM   1537  O   VAL A 191      26.934  -0.017  16.417  1.00  0.47           O  
ATOM   1538  CG1 VAL A 191      24.817   0.704  14.195  1.00  0.41           C  
ATOM   1539  CG2 VAL A 191      26.069   1.404  12.133  1.00  0.42           C  
ATOM   1540  N   LEU A 192      27.538  -1.766  15.082  1.00  0.42           N  
ATOM   1541  CA  LEU A 192      27.652  -2.658  16.231  1.00  0.44           C  
ATOM   1542  C   LEU A 192      28.879  -2.313  17.068  1.00  0.42           C  
ATOM   1543  CB  LEU A 192      27.726  -4.117  15.772  1.00  0.41           C  
ATOM   1544  O   LEU A 192      28.816  -2.310  18.299  1.00  0.41           O  
ATOM   1545  CG  LEU A 192      26.396  -4.787  15.425  1.00  0.41           C  
ATOM   1546  CD1 LEU A 192      26.638  -6.065  14.629  1.00  0.38           C  
ATOM   1547  CD2 LEU A 192      25.600  -5.083  16.691  1.00  0.41           C  
ATOM   1548  N   ASP A 193      29.998  -1.977  16.345  1.00  0.43           N  
ATOM   1549  CA  ASP A 193      31.168  -1.511  17.082  1.00  0.44           C  
ATOM   1550  C   ASP A 193      30.903  -0.154  17.731  1.00  0.43           C  
ATOM   1551  CB  ASP A 193      32.385  -1.424  16.159  1.00  0.43           C  
ATOM   1552  O   ASP A 193      31.294   0.078  18.878  1.00  0.42           O  
ATOM   1553  CG  ASP A 193      33.096  -2.755  15.988  1.00  0.42           C  
ATOM   1554  OD1 ASP A 193      32.780  -3.714  16.724  1.00  0.45           O  
ATOM   1555  OD2 ASP A 193      33.982  -2.844  15.111  1.00  0.51           O  
ATOM   1556  N   GLU A 194      30.200   0.763  17.049  1.00  0.46           N  
ATOM   1557  CA  GLU A 194      29.850   2.032  17.680  1.00  0.49           C  
ATOM   1558  C   GLU A 194      28.877   1.823  18.837  1.00  0.46           C  
ATOM   1559  CB  GLU A 194      29.248   2.996  16.654  1.00  0.45           C  
ATOM   1560  O   GLU A 194      29.052   2.397  19.914  1.00  0.46           O  
ATOM   1561  CG  GLU A 194      30.219   4.063  16.170  1.00  0.45           C  
ATOM   1562  CD  GLU A 194      29.639   4.953  15.082  1.00  0.49           C  
ATOM   1563  OE1 GLU A 194      28.484   4.718  14.657  1.00  0.53           O  
ATOM   1564  OE2 GLU A 194      30.344   5.892  14.651  1.00  0.49           O  
ATOM   1565  N   ILE A 195      27.961   0.881  18.703  1.00  0.48           N  
ATOM   1566  CA  ILE A 195      27.101   0.511  19.822  1.00  0.51           C  
ATOM   1567  C   ILE A 195      27.933  -0.159  20.912  1.00  0.48           C  
ATOM   1568  CB  ILE A 195      25.956  -0.423  19.370  1.00  0.45           C  
ATOM   1569  O   ILE A 195      27.772   0.141  22.098  1.00  0.47           O  
ATOM   1570  CG1 ILE A 195      24.937   0.351  18.525  1.00  0.40           C  
ATOM   1571  CG2 ILE A 195      25.281  -1.074  20.580  1.00  0.40           C  
ATOM   1572  CD1 ILE A 195      23.924  -0.534  17.813  1.00  0.40           C  
ATOM   1573  N   THR A 196      28.865  -1.022  20.435  1.00  0.44           N  
ATOM   1574  CA  THR A 196      29.772  -1.647  21.391  1.00  0.47           C  
ATOM   1575  C   THR A 196      30.715  -0.612  21.998  1.00  0.44           C  
ATOM   1576  CB  THR A 196      30.593  -2.770  20.731  1.00  0.44           C  
ATOM   1577  O   THR A 196      30.980  -0.637  23.202  1.00  0.44           O  
ATOM   1578  CG2 THR A 196      31.135  -3.741  21.774  1.00  0.42           C  
ATOM   1579  OG1 THR A 196      29.760  -3.488  19.813  1.00  0.39           O  
ATOM   1580  N   THR A 197      31.208   0.376  21.148  1.00  0.50           N  
ATOM   1581  CA  THR A 197      32.084   1.416  21.677  1.00  0.50           C  
ATOM   1582  C   THR A 197      31.315   2.350  22.607  1.00  0.50           C  
ATOM   1583  CB  THR A 197      32.728   2.234  20.542  1.00  0.48           C  
ATOM   1584  O   THR A 197      31.805   2.708  23.680  1.00  0.49           O  
ATOM   1585  CG2 THR A 197      33.701   3.270  21.094  1.00  0.46           C  
ATOM   1586  OG1 THR A 197      33.437   1.348  19.666  1.00  0.45           O  
ATOM   1587  N   ILE A 198      30.056   2.700  22.218  1.00  0.50           N  
ATOM   1588  CA  ILE A 198      29.261   3.536  23.111  1.00  0.53           C  
ATOM   1589  C   ILE A 198      28.977   2.781  24.407  1.00  0.50           C  
ATOM   1590  CB  ILE A 198      27.937   3.974  22.445  1.00  0.48           C  
ATOM   1591  O   ILE A 198      29.107   3.339  25.499  1.00  0.51           O  
ATOM   1592  CG1 ILE A 198      28.215   4.947  21.293  1.00  0.42           C  
ATOM   1593  CG2 ILE A 198      26.996   4.603  23.477  1.00  0.42           C  
ATOM   1594  CD1 ILE A 198      27.017   5.190  20.386  1.00  0.42           C  
ATOM   1595  N   GLN A 199      28.730   1.401  24.199  1.00  0.52           N  
ATOM   1596  CA  GLN A 199      28.515   0.597  25.398  1.00  0.58           C  
ATOM   1597  C   GLN A 199      29.792   0.496  26.228  1.00  0.52           C  
ATOM   1598  CB  GLN A 199      28.018  -0.801  25.026  1.00  0.50           C  
ATOM   1599  O   GLN A 199      29.760   0.664  27.449  1.00  0.53           O  
ATOM   1600  CG  GLN A 199      26.504  -0.949  25.078  1.00  0.48           C  
ATOM   1601  CD  GLN A 199      26.034  -2.328  24.654  1.00  0.51           C  
ATOM   1602  NE2 GLN A 199      24.809  -2.678  25.029  1.00  0.44           N  
ATOM   1603  OE1 GLN A 199      26.767  -3.072  23.994  1.00  0.56           O  
ATOM   1604  N   ALA A 200      30.953   0.286  25.520  1.00  0.51           N  
ATOM   1605  CA  ALA A 200      32.232   0.167  26.214  1.00  0.52           C  
ATOM   1606  C   ALA A 200      32.647   1.499  26.832  1.00  0.50           C  
ATOM   1607  CB  ALA A 200      33.313  -0.330  25.256  1.00  0.49           C  
ATOM   1608  O   ALA A 200      33.116   1.543  27.972  1.00  0.50           O  
ATOM   1609  N   ASN A 201      32.405   2.621  26.057  1.00  0.52           N  
ATOM   1610  CA  ASN A 201      32.763   3.927  26.598  1.00  0.55           C  
ATOM   1611  C   ASN A 201      31.876   4.306  27.782  1.00  0.52           C  
ATOM   1612  CB  ASN A 201      32.682   5.000  25.510  1.00  0.51           C  
ATOM   1613  O   ASN A 201      32.363   4.832  28.784  1.00  0.53           O  
ATOM   1614  CG  ASN A 201      33.967   5.125  24.717  1.00  0.50           C  
ATOM   1615  ND2 ASN A 201      33.889   5.769  23.558  1.00  0.50           N  
ATOM   1616  OD1 ASN A 201      35.022   4.646  25.141  1.00  0.50           O  
ATOM   1617  N   ILE A 202      30.554   3.931  27.641  1.00  0.57           N  
ATOM   1618  CA  ILE A 202      29.670   4.185  28.773  1.00  0.60           C  
ATOM   1619  C   ILE A 202      30.099   3.330  29.964  1.00  0.58           C  
ATOM   1620  CB  ILE A 202      28.195   3.901  28.413  1.00  0.54           C  
ATOM   1621  O   ILE A 202      30.176   3.821  31.093  1.00  0.59           O  
ATOM   1622  CG1 ILE A 202      27.673   4.954  27.429  1.00  0.47           C  
ATOM   1623  CG2 ILE A 202      27.330   3.857  29.676  1.00  0.47           C  
ATOM   1624  CD1 ILE A 202      26.319   4.617  26.821  1.00  0.47           C  
ATOM   1625  N   LEU A 203      30.470   2.080  29.617  1.00  0.55           N  
ATOM   1626  CA  LEU A 203      30.873   1.205  30.713  1.00  0.59           C  
ATOM   1627  C   LEU A 203      32.228   1.624  31.273  1.00  0.55           C  
ATOM   1628  CB  LEU A 203      30.929  -0.251  30.245  1.00  0.53           C  
ATOM   1629  O   LEU A 203      32.438   1.596  32.488  1.00  0.56           O  
ATOM   1630  CG  LEU A 203      29.586  -0.967  30.092  1.00  0.51           C  
ATOM   1631  CD1 LEU A 203      29.766  -2.275  29.329  1.00  0.48           C  
ATOM   1632  CD2 LEU A 203      28.957  -1.220  31.458  1.00  0.51           C  
ATOM   1633  N   ALA A 204      33.206   2.073  30.362  1.00  0.56           N  
ATOM   1634  CA  ALA A 204      34.503   2.568  30.814  1.00  0.57           C  
ATOM   1635  C   ALA A 204      34.354   3.880  31.579  1.00  0.55           C  
ATOM   1636  CB  ALA A 204      35.446   2.753  29.627  1.00  0.54           C  
ATOM   1637  O   ALA A 204      34.987   4.075  32.620  1.00  0.56           O  
ATOM   1638  N   GLN A 205      33.441   4.793  31.012  1.00  0.56           N  
ATOM   1639  CA  GLN A 205      33.199   6.043  31.723  1.00  0.57           C  
ATOM   1640  C   GLN A 205      32.568   5.786  33.089  1.00  0.56           C  
ATOM   1641  CB  GLN A 205      32.303   6.968  30.897  1.00  0.54           C  
ATOM   1642  O   GLN A 205      32.905   6.452  34.070  1.00  0.56           O  
ATOM   1643  CG  GLN A 205      33.019   7.635  29.730  1.00  0.52           C  
ATOM   1644  CD  GLN A 205      32.100   8.518  28.906  1.00  0.53           C  
ATOM   1645  NE2 GLN A 205      32.590   8.976  27.759  1.00  0.50           N  
ATOM   1646  OE1 GLN A 205      30.959   8.785  29.297  1.00  0.59           O  
ATOM   1647  N   VAL A 206      31.667   4.665  33.107  1.00  0.56           N  
ATOM   1648  CA  VAL A 206      31.103   4.272  34.395  1.00  0.59           C  
ATOM   1649  C   VAL A 206      32.197   3.677  35.278  1.00  0.57           C  
ATOM   1650  CB  VAL A 206      29.947   3.261  34.224  1.00  0.53           C  
ATOM   1651  O   VAL A 206      32.303   4.015  36.459  1.00  0.58           O  
ATOM   1652  CG1 VAL A 206      29.511   2.706  35.578  1.00  0.47           C  
ATOM   1653  CG2 VAL A 206      28.768   3.916  33.506  1.00  0.48           C  
ATOM   1654  N   ALA A 207      33.115   2.877  34.587  1.00  0.57           N  
ATOM   1655  CA  ALA A 207      34.167   2.234  35.369  1.00  0.59           C  
ATOM   1656  C   ALA A 207      35.238   3.240  35.780  1.00  0.56           C  
ATOM   1657  CB  ALA A 207      34.794   1.088  34.578  1.00  0.55           C  
ATOM   1658  O   ALA A 207      35.749   3.190  36.902  1.00  0.57           O  
ATOM   1659  N   GLU A 208      35.646   4.104  34.844  1.00  0.57           N  
ATOM   1660  CA  GLU A 208      36.582   5.179  35.161  1.00  0.57           C  
ATOM   1661  C   GLU A 208      35.993   6.137  36.192  1.00  0.55           C  
ATOM   1662  CB  GLU A 208      36.971   5.945  33.893  1.00  0.55           C  
ATOM   1663  O   GLU A 208      36.668   6.516  37.151  1.00  0.55           O  
ATOM   1664  CG  GLU A 208      38.240   6.771  34.039  1.00  0.54           C  
ATOM   1665  CD  GLU A 208      38.692   7.412  32.737  1.00  0.55           C  
ATOM   1666  OE1 GLU A 208      37.958   7.316  31.727  1.00  0.58           O  
ATOM   1667  OE2 GLU A 208      39.788   8.015  32.726  1.00  0.54           O  
ATOM   1668  N   HIS A 209      34.672   6.409  35.978  1.00  0.57           N  
ATOM   1669  CA  HIS A 209      33.972   7.249  36.943  1.00  0.60           C  
ATOM   1670  C   HIS A 209      33.881   6.566  38.304  1.00  0.58           C  
ATOM   1671  CB  HIS A 209      32.572   7.596  36.435  1.00  0.55           C  
ATOM   1672  O   HIS A 209      34.029   7.217  39.341  1.00  0.57           O  
ATOM   1673  CG  HIS A 209      31.923   8.717  37.182  1.00  0.54           C  
ATOM   1674  CD2 HIS A 209      30.843   8.734  37.998  1.00  0.51           C  
ATOM   1675  ND1 HIS A 209      32.387  10.014  37.128  1.00  0.50           N  
ATOM   1676  CE1 HIS A 209      31.618  10.781  37.883  1.00  0.48           C  
ATOM   1677  NE2 HIS A 209      30.674  10.029  38.422  1.00  0.46           N  
ATOM   1678  N   GLU A 210      33.732   5.266  38.214  1.00  0.61           N  
ATOM   1679  CA  GLU A 210      33.700   4.481  39.444  1.00  0.63           C  
ATOM   1680  C   GLU A 210      35.082   4.403  40.086  1.00  0.61           C  
ATOM   1681  CB  GLU A 210      33.168   3.072  39.169  1.00  0.58           C  
ATOM   1682  O   GLU A 210      35.201   4.312  41.309  1.00  0.61           O  
ATOM   1683  CG  GLU A 210      31.657   2.947  39.306  1.00  0.56           C  
ATOM   1684  CD  GLU A 210      31.144   1.542  39.037  1.00  0.58           C  
ATOM   1685  OE1 GLU A 210      31.922   0.697  38.537  1.00  0.58           O  
ATOM   1686  OE2 GLU A 210      29.955   1.283  39.327  1.00  0.54           O  
ATOM   1687  N   ALA A 211      36.100   4.530  39.096  1.00  0.59           N  
ATOM   1688  CA  ALA A 211      37.476   4.354  39.553  1.00  0.59           C  
ATOM   1689  C   ALA A 211      38.153   5.701  39.786  1.00  0.57           C  
ATOM   1690  CB  ALA A 211      38.271   3.530  38.543  1.00  0.56           C  
ATOM   1691  O   ALA A 211      39.171   5.779  40.479  1.00  0.56           O  
ATOM   1692  N   ASP A 212      37.592   6.628  39.185  1.00  0.51           N  
ATOM   1693  CA  ASP A 212      38.202   7.937  39.398  1.00  0.50           C  
ATOM   1694  C   ASP A 212      37.555   8.659  40.578  1.00  0.51           C  
ATOM   1695  CB  ASP A 212      38.093   8.792  38.134  1.00  0.47           C  
ATOM   1696  O   ASP A 212      36.401   9.084  40.495  1.00  0.48           O  
ATOM   1697  CG  ASP A 212      38.879  10.088  38.225  1.00  0.46           C  
ATOM   1698  OD1 ASP A 212      39.493  10.357  39.280  1.00  0.49           O  
ATOM   1699  OD2 ASP A 212      38.883  10.849  37.233  1.00  0.57           O  
ATOM   1700  N   HIS A 213      38.010   8.556  41.601  1.00  0.52           N  
ATOM   1701  CA  HIS A 213      37.838   9.242  42.876  1.00  0.52           C  
ATOM   1702  C   HIS A 213      38.372  10.670  42.809  1.00  0.51           C  
ATOM   1703  CB  HIS A 213      38.538   8.472  43.997  1.00  0.48           C  
ATOM   1704  O   HIS A 213      38.395  11.376  43.820  1.00  0.49           O  
ATOM   1705  CG  HIS A 213      37.996   7.094  44.208  1.00  0.47           C  
ATOM   1706  CD2 HIS A 213      38.512   5.880  43.906  1.00  0.45           C  
ATOM   1707  ND1 HIS A 213      36.772   6.859  44.796  1.00  0.44           N  
ATOM   1708  CE1 HIS A 213      36.559   5.554  44.847  1.00  0.43           C  
ATOM   1709  NE2 HIS A 213      37.599   4.938  44.313  1.00  0.41           N  
ATOM   1710  N   THR A 214      38.707  11.268  41.454  1.00  0.56           N  
ATOM   1711  CA  THR A 214      39.206  12.635  41.350  1.00  0.57           C  
ATOM   1712  C   THR A 214      38.289  13.479  40.469  1.00  0.54           C  
ATOM   1713  CB  THR A 214      40.638  12.666  40.785  1.00  0.52           C  
ATOM   1714  O   THR A 214      38.098  13.173  39.290  1.00  0.51           O  
ATOM   1715  CG2 THR A 214      41.630  12.054  41.768  1.00  0.48           C  
ATOM   1716  OG1 THR A 214      40.677  11.926  39.559  1.00  0.49           O  
ATOM   1717  N   ASN A 215      36.968  13.883  40.705  1.00  0.50           N  
ATOM   1718  CA  ASN A 215      36.060  14.890  40.167  1.00  0.51           C  
ATOM   1719  C   ASN A 215      36.648  15.575  38.937  1.00  0.50           C  
ATOM   1720  CB  ASN A 215      35.713  15.927  41.237  1.00  0.46           C  
ATOM   1721  O   ASN A 215      37.436  16.514  39.061  1.00  0.48           O  
ATOM   1722  CG  ASN A 215      34.582  16.845  40.815  1.00  0.44           C  
ATOM   1723  ND2 ASN A 215      34.183  17.742  41.709  1.00  0.40           N  
ATOM   1724  OD1 ASN A 215      34.072  16.748  39.696  1.00  0.45           O  
ATOM   1725  N   PRO A 216      36.724  15.065  37.738  1.00  0.55           N  
ATOM   1726  CA  PRO A 216      37.381  15.618  36.551  1.00  0.55           C  
ATOM   1727  C   PRO A 216      36.566  16.725  35.888  1.00  0.55           C  
ATOM   1728  CB  PRO A 216      37.511  14.406  35.624  1.00  0.49           C  
ATOM   1729  O   PRO A 216      37.051  17.386  34.966  1.00  0.52           O  
ATOM   1730  CG  PRO A 216      36.409  13.487  36.040  1.00  0.48           C  
ATOM   1731  CD  PRO A 216      36.139  13.696  37.503  1.00  0.50           C  
ATOM   1732  N   HIS A 217      35.482  17.369  36.410  1.00  0.47           N  
ATOM   1733  CA  HIS A 217      34.661  18.441  35.857  1.00  0.51           C  
ATOM   1734  C   HIS A 217      34.647  19.655  36.780  1.00  0.47           C  
ATOM   1735  CB  HIS A 217      33.233  17.950  35.613  1.00  0.43           C  
ATOM   1736  O   HIS A 217      34.464  19.518  37.991  1.00  0.45           O  
ATOM   1737  CG  HIS A 217      33.146  16.814  34.645  1.00  0.42           C  
ATOM   1738  CD2 HIS A 217      32.932  15.492  34.843  1.00  0.44           C  
ATOM   1739  ND1 HIS A 217      33.292  16.982  33.285  1.00  0.49           N  
ATOM   1740  CE1 HIS A 217      33.169  15.809  32.687  1.00  0.41           C  
ATOM   1741  NE2 HIS A 217      32.950  14.888  33.609  1.00  0.40           N  
ATOM   1742  N   ALA A 218      35.388  20.670  36.490  1.00  0.54           N  
ATOM   1743  CA  ALA A 218      35.335  21.989  37.113  1.00  0.55           C  
ATOM   1744  C   ALA A 218      33.898  22.493  37.211  1.00  0.54           C  
ATOM   1745  CB  ALA A 218      36.192  22.982  36.332  1.00  0.49           C  
ATOM   1746  O   ALA A 218      33.646  23.565  37.766  1.00  0.51           O  
ATOM   1747  N   ASP A 219      32.870  21.785  36.860  1.00  0.45           N  
ATOM   1748  CA  ASP A 219      31.463  22.154  36.986  1.00  0.46           C  
ATOM   1749  C   ASP A 219      30.807  21.425  38.156  1.00  0.45           C  
ATOM   1750  CB  ASP A 219      30.710  21.851  35.689  1.00  0.40           C  
ATOM   1751  O   ASP A 219      30.843  20.195  38.227  1.00  0.42           O  
ATOM   1752  CG  ASP A 219      31.012  22.846  34.582  1.00  0.38           C  
ATOM   1753  OD1 ASP A 219      31.259  24.034  34.880  1.00  0.40           O  
ATOM   1754  OD2 ASP A 219      30.999  22.438  33.400  1.00  0.50           O  
ATOM   1755  N   THR A 220      31.034  21.904  39.388  1.00  0.47           N  
ATOM   1756  CA  THR A 220      30.327  21.567  40.619  1.00  0.47           C  
ATOM   1757  C   THR A 220      28.922  21.056  40.313  1.00  0.47           C  
ATOM   1758  CB  THR A 220      30.239  22.781  41.563  1.00  0.43           C  
ATOM   1759  O   THR A 220      28.338  21.407  39.286  1.00  0.44           O  
ATOM   1760  CG2 THR A 220      31.625  23.335  41.875  1.00  0.42           C  
ATOM   1761  OG1 THR A 220      29.455  23.806  40.942  1.00  0.44           O  
ATOM   1762  N   ALA A 221      28.528  19.903  40.715  1.00  0.47           N  
ATOM   1763  CA  ALA A 221      27.188  19.330  40.815  1.00  0.48           C  
ATOM   1764  C   ALA A 221      26.120  20.418  40.755  1.00  0.47           C  
ATOM   1765  CB  ALA A 221      27.049  18.523  42.104  1.00  0.45           C  
ATOM   1766  O   ALA A 221      25.089  20.250  40.100  1.00  0.45           O  
ATOM   1767  N   LYS A 222      26.216  21.482  41.166  1.00  0.50           N  
ATOM   1768  CA  LYS A 222      25.489  22.741  41.035  1.00  0.50           C  
ATOM   1769  C   LYS A 222      25.789  23.413  39.698  1.00  0.50           C  
ATOM   1770  CB  LYS A 222      25.840  23.686  42.186  1.00  0.47           C  
ATOM   1771  O   LYS A 222      24.886  23.939  39.045  1.00  0.48           O  
ATOM   1772  CG  LYS A 222      24.874  24.850  42.348  1.00  0.45           C  
ATOM   1773  CD  LYS A 222      25.240  25.718  43.545  1.00  0.45           C  
ATOM   1774  CE  LYS A 222      24.283  26.892  43.699  1.00  0.44           C  
ATOM   1775  NZ  LYS A 222      24.678  27.784  44.830  1.00  0.42           N  
ATOM   1776  N   ALA A 223      26.944  23.515  39.131  1.00  0.53           N  
ATOM   1777  CA  ALA A 223      27.243  24.178  37.864  1.00  0.51           C  
ATOM   1778  C   ALA A 223      26.827  23.312  36.679  1.00  0.52           C  
ATOM   1779  CB  ALA A 223      28.729  24.515  37.778  1.00  0.49           C  
ATOM   1780  O   ALA A 223      26.448  23.829  35.626  1.00  0.50           O  
ATOM   1781  N   LEU A 224      26.733  22.016  36.707  1.00  0.50           N  
ATOM   1782  CA  LEU A 224      26.196  20.984  35.825  1.00  0.49           C  
ATOM   1783  C   LEU A 224      24.741  20.683  36.165  1.00  0.49           C  
ATOM   1784  CB  LEU A 224      27.032  19.705  35.926  1.00  0.47           C  
ATOM   1785  O   LEU A 224      24.100  19.867  35.498  1.00  0.48           O  
ATOM   1786  CG  LEU A 224      28.464  19.787  35.396  1.00  0.46           C  
ATOM   1787  CD1 LEU A 224      29.233  18.517  35.746  1.00  0.43           C  
ATOM   1788  CD2 LEU A 224      28.464  20.020  33.889  1.00  0.44           C  
ATOM   1789  N   GLY A 225      24.097  21.416  37.390  1.00  0.51           N  
ATOM   1790  CA  GLY A 225      22.811  21.012  37.934  1.00  0.51           C  
ATOM   1791  C   GLY A 225      22.884  19.740  38.757  1.00  0.51           C  
ATOM   1792  O   GLY A 225      21.858  19.227  39.209  1.00  0.50           O  
ATOM   1793  N   TYR A 226      23.928  19.058  39.120  1.00  0.40           N  
ATOM   1794  CA  TYR A 226      23.985  17.801  39.858  1.00  0.41           C  
ATOM   1795  C   TYR A 226      24.008  18.051  41.361  1.00  0.40           C  
ATOM   1796  CB  TYR A 226      25.217  16.990  39.444  1.00  0.37           C  
ATOM   1797  O   TYR A 226      24.013  17.106  42.154  1.00  0.37           O  
ATOM   1798  CG  TYR A 226      25.135  16.433  38.044  1.00  0.36           C  
ATOM   1799  CD1 TYR A 226      24.275  15.379  37.741  1.00  0.35           C  
ATOM   1800  CD2 TYR A 226      25.918  16.958  37.021  1.00  0.37           C  
ATOM   1801  CE1 TYR A 226      24.198  14.862  36.452  1.00  0.38           C  
ATOM   1802  CE2 TYR A 226      25.849  16.448  35.729  1.00  0.40           C  
ATOM   1803  OH  TYR A 226      24.915  14.893  34.177  1.00  0.30           O  
ATOM   1804  CZ  TYR A 226      24.987  15.402  35.454  1.00  0.33           C  
ATOM   1805  N   ASN A 227      23.984  19.269  41.957  1.00  0.40           N  
ATOM   1806  CA  ASN A 227      23.591  19.363  43.359  1.00  0.42           C  
ATOM   1807  C   ASN A 227      22.119  19.009  43.553  1.00  0.40           C  
ATOM   1808  CB  ASN A 227      23.876  20.765  43.903  1.00  0.38           C  
ATOM   1809  O   ASN A 227      21.600  19.085  44.668  1.00  0.37           O  
ATOM   1810  CG  ASN A 227      23.270  21.859  43.047  1.00  0.37           C  
ATOM   1811  ND2 ASN A 227      23.069  23.031  43.637  1.00  0.38           N  
ATOM   1812  OD1 ASN A 227      22.983  21.652  41.865  1.00  0.41           O  
ATOM   1813  N   LYS A 228      21.581  18.418  42.449  1.00  0.38           N  
ATOM   1814  CA  LYS A 228      20.386  17.581  42.505  1.00  0.40           C  
ATOM   1815  C   LYS A 228      20.707  16.138  42.128  1.00  0.38           C  
ATOM   1816  CB  LYS A 228      19.299  18.134  41.583  1.00  0.35           C  
ATOM   1817  O   LYS A 228      20.950  15.836  40.958  1.00  0.35           O  
ATOM   1818  CG  LYS A 228      18.672  19.431  42.073  1.00  0.33           C  
ATOM   1819  CD  LYS A 228      17.447  19.806  41.249  1.00  0.38           C  
ATOM   1820  CE  LYS A 228      16.855  21.135  41.699  1.00  0.36           C  
ATOM   1821  NZ  LYS A 228      15.671  21.521  40.874  1.00  0.38           N  
ATOM   1822  N   LEU A 229      21.863  15.412  42.635  1.00  0.37           N  
ATOM   1823  CA  LEU A 229      21.555  13.991  42.751  1.00  0.39           C  
ATOM   1824  C   LEU A 229      20.078  13.779  43.069  1.00  0.37           C  
ATOM   1825  CB  LEU A 229      22.420  13.342  43.835  1.00  0.35           C  
ATOM   1826  O   LEU A 229      19.611  14.152  44.147  1.00  0.35           O  
ATOM   1827  CG  LEU A 229      23.784  12.816  43.388  1.00  0.34           C  
ATOM   1828  CD1 LEU A 229      24.773  12.851  44.549  1.00  0.34           C  
ATOM   1829  CD2 LEU A 229      23.656  11.402  42.831  1.00  0.35           C  
ATOM   1830  N   GLN A 230      19.192  14.202  42.369  1.00  0.39           N  
ATOM   1831  CA  GLN A 230      17.929  13.482  42.488  1.00  0.42           C  
ATOM   1832  C   GLN A 230      18.079  12.030  42.041  1.00  0.39           C  
ATOM   1833  CB  GLN A 230      16.838  14.173  41.669  1.00  0.37           C  
ATOM   1834  O   GLN A 230      18.509  11.762  40.918  1.00  0.37           O  
ATOM   1835  CG  GLN A 230      16.251  15.406  42.342  1.00  0.36           C  
ATOM   1836  CD  GLN A 230      15.002  15.916  41.648  1.00  0.42           C  
ATOM   1837  NE2 GLN A 230      14.280  16.814  42.310  1.00  0.35           N  
ATOM   1838  OE1 GLN A 230      14.689  15.507  40.525  1.00  0.46           O  
ATOM   1839  N   ASN A 231      19.117  10.942  42.803  1.00  0.44           N  
ATOM   1840  CA  ASN A 231      18.551   9.598  42.765  1.00  0.45           C  
ATOM   1841  C   ASN A 231      17.267   9.553  41.942  1.00  0.44           C  
ATOM   1842  CB  ASN A 231      18.291   9.085  44.183  1.00  0.41           C  
ATOM   1843  O   ASN A 231      16.178   9.786  42.470  1.00  0.41           O  
ATOM   1844  CG  ASN A 231      19.461   8.299  44.743  1.00  0.39           C  
ATOM   1845  ND2 ASN A 231      19.451   8.074  46.052  1.00  0.35           N  
ATOM   1846  OD1 ASN A 231      20.365   7.898  44.006  1.00  0.40           O  
ATOM   1847  N   LEU A 232      17.304  10.176  40.755  1.00  0.52           N  
ATOM   1848  CA  LEU A 232      16.078   9.948  39.998  1.00  0.52           C  
ATOM   1849  C   LEU A 232      15.791   8.457  39.864  1.00  0.53           C  
ATOM   1850  CB  LEU A 232      16.179  10.586  38.610  1.00  0.49           C  
ATOM   1851  O   LEU A 232      16.692   7.671  39.562  1.00  0.51           O  
ATOM   1852  CG  LEU A 232      16.291  12.111  38.571  1.00  0.48           C  
ATOM   1853  CD1 LEU A 232      16.585  12.585  37.152  1.00  0.44           C  
ATOM   1854  CD2 LEU A 232      15.015  12.755  39.102  1.00  0.45           C  
ATOM   1855  N   ALA A 233      14.974   7.807  40.663  1.00  0.60           N  
ATOM   1856  CA  ALA A 233      14.269   6.539  40.496  1.00  0.61           C  
ATOM   1857  C   ALA A 233      14.088   6.203  39.019  1.00  0.60           C  
ATOM   1858  CB  ALA A 233      12.913   6.587  41.198  1.00  0.58           C  
ATOM   1859  O   ALA A 233      14.126   7.091  38.164  1.00  0.60           O  
ATOM   1860  N   THR A 234      14.378   5.062  38.566  1.00  0.65           N  
ATOM   1861  CA  THR A 234      13.967   4.471  37.297  1.00  0.67           C  
ATOM   1862  C   THR A 234      12.455   4.577  37.116  1.00  0.66           C  
ATOM   1863  CB  THR A 234      14.395   2.995  37.203  1.00  0.62           C  
ATOM   1864  O   THR A 234      11.695   4.379  38.066  1.00  0.66           O  
ATOM   1865  CG2 THR A 234      15.866   2.873  36.820  1.00  0.55           C  
ATOM   1866  OG1 THR A 234      14.190   2.362  38.473  1.00  0.61           O  
ATOM   1867  N   ALA A 235      11.933   5.223  36.068  1.00  0.72           N  
ATOM   1868  CA  ALA A 235      10.506   5.206  35.757  1.00  0.73           C  
ATOM   1869  C   ALA A 235       9.971   3.778  35.713  1.00  0.74           C  
ATOM   1870  CB  ALA A 235      10.242   5.912  34.429  1.00  0.69           C  
ATOM   1871  O   ALA A 235      10.612   2.885  35.156  1.00  0.72           O  
ATOM   1872  N   ASN A 236       8.964   3.535  36.570  1.00  0.67           N  
ATOM   1873  CA  ASN A 236       8.155   2.357  36.274  1.00  0.67           C  
ATOM   1874  C   ASN A 236       7.423   2.500  34.943  1.00  0.66           C  
ATOM   1875  CB  ASN A 236       7.157   2.094  37.403  1.00  0.65           C  
ATOM   1876  O   ASN A 236       7.479   3.555  34.309  1.00  0.66           O  
ATOM   1877  CG  ASN A 236       6.085   3.162  37.497  1.00  0.63           C  
ATOM   1878  ND2 ASN A 236       5.571   3.382  38.701  1.00  0.65           N  
ATOM   1879  OD1 ASN A 236       5.723   3.784  36.495  1.00  0.64           O  
ATOM   1880  N   GLU A 237       6.924   1.478  34.255  1.00  0.63           N  
ATOM   1881  CA  GLU A 237       6.279   1.394  32.948  1.00  0.64           C  
ATOM   1882  C   GLU A 237       5.243   2.500  32.772  1.00  0.63           C  
ATOM   1883  CB  GLU A 237       5.623   0.024  32.758  1.00  0.61           C  
ATOM   1884  O   GLU A 237       5.200   3.158  31.730  1.00  0.63           O  
ATOM   1885  CG  GLU A 237       5.434  -0.371  31.301  1.00  0.59           C  
ATOM   1886  CD  GLU A 237       4.981  -1.811  31.124  1.00  0.58           C  
ATOM   1887  OE1 GLU A 237       4.792  -2.518  32.140  1.00  0.59           O  
ATOM   1888  OE2 GLU A 237       4.815  -2.237  29.959  1.00  0.55           O  
ATOM   1889  N   VAL A 238       4.350   2.736  33.738  1.00  0.66           N  
ATOM   1890  CA  VAL A 238       3.292   3.740  33.725  1.00  0.66           C  
ATOM   1891  C   VAL A 238       3.905   5.138  33.750  1.00  0.66           C  
ATOM   1892  CB  VAL A 238       2.325   3.561  34.917  1.00  0.63           C  
ATOM   1893  O   VAL A 238       3.531   6.001  32.952  1.00  0.65           O  
ATOM   1894  CG1 VAL A 238       1.266   4.662  34.924  1.00  0.59           C  
ATOM   1895  CG2 VAL A 238       1.667   2.183  34.868  1.00  0.60           C  
ATOM   1896  N   GLN A 239       4.957   5.422  34.577  1.00  0.66           N  
ATOM   1897  CA  GLN A 239       5.610   6.723  34.670  1.00  0.65           C  
ATOM   1898  C   GLN A 239       6.412   7.028  33.408  1.00  0.65           C  
ATOM   1899  CB  GLN A 239       6.521   6.780  35.897  1.00  0.62           C  
ATOM   1900  O   GLN A 239       6.474   8.177  32.968  1.00  0.64           O  
ATOM   1901  CG  GLN A 239       5.770   6.772  37.222  1.00  0.60           C  
ATOM   1902  CD  GLN A 239       6.694   6.658  38.420  1.00  0.60           C  
ATOM   1903  NE2 GLN A 239       6.372   7.380  39.488  1.00  0.61           N  
ATOM   1904  OE1 GLN A 239       7.688   5.926  38.386  1.00  0.70           O  
ATOM   1905  N   ALA A 240       7.073   5.894  32.847  1.00  0.63           N  
ATOM   1906  CA  ALA A 240       7.784   5.995  31.575  1.00  0.63           C  
ATOM   1907  C   ALA A 240       6.817   6.269  30.426  1.00  0.62           C  
ATOM   1908  CB  ALA A 240       8.578   4.719  31.305  1.00  0.60           C  
ATOM   1909  O   ALA A 240       7.129   7.036  29.513  1.00  0.62           O  
ATOM   1910  N   LEU A 241       5.505   5.649  30.495  1.00  0.60           N  
ATOM   1911  CA  LEU A 241       4.467   5.807  29.482  1.00  0.60           C  
ATOM   1912  C   LEU A 241       3.795   7.171  29.600  1.00  0.59           C  
ATOM   1913  CB  LEU A 241       3.421   4.697  29.608  1.00  0.58           C  
ATOM   1914  O   LEU A 241       3.425   7.775  28.591  1.00  0.58           O  
ATOM   1915  CG  LEU A 241       3.796   3.340  29.011  1.00  0.56           C  
ATOM   1916  CD1 LEU A 241       2.892   2.246  29.569  1.00  0.53           C  
ATOM   1917  CD2 LEU A 241       3.713   3.384  27.489  1.00  0.54           C  
ATOM   1918  N   GLU A 242       3.606   7.753  30.689  1.00  0.60           N  
ATOM   1919  CA  GLU A 242       2.966   9.041  30.937  1.00  0.62           C  
ATOM   1920  C   GLU A 242       3.863  10.196  30.499  1.00  0.59           C  
ATOM   1921  CB  GLU A 242       2.606   9.187  32.417  1.00  0.59           C  
ATOM   1922  O   GLU A 242       3.373  11.238  30.059  1.00  0.59           O  
ATOM   1923  CG  GLU A 242       1.333   8.453  32.815  1.00  0.57           C  
ATOM   1924  CD  GLU A 242       1.028   8.545  34.302  1.00  0.57           C  
ATOM   1925  OE1 GLU A 242       1.862   9.088  35.061  1.00  0.64           O  
ATOM   1926  OE2 GLU A 242      -0.054   8.068  34.711  1.00  0.59           O  
ATOM   1927  N   GLY A 243       5.245   9.871  30.206  1.00  0.63           N  
ATOM   1928  CA  GLY A 243       6.245  10.836  29.777  1.00  0.63           C  
ATOM   1929  C   GLY A 243       6.167  12.151  30.529  1.00  0.64           C  
ATOM   1930  O   GLY A 243       6.678  13.171  30.063  1.00  0.64           O  
ATOM   1931  N   GLN A 244       5.325  12.230  31.752  1.00  0.56           N  
ATOM   1932  CA  GLN A 244       5.138  13.519  32.410  1.00  0.57           C  
ATOM   1933  C   GLN A 244       6.288  13.820  33.366  1.00  0.55           C  
ATOM   1934  CB  GLN A 244       3.807  13.550  33.162  1.00  0.52           C  
ATOM   1935  O   GLN A 244       6.534  14.979  33.705  1.00  0.55           O  
ATOM   1936  CG  GLN A 244       2.587  13.444  32.258  1.00  0.50           C  
ATOM   1937  CD  GLN A 244       2.249  14.754  31.572  1.00  0.53           C  
ATOM   1938  NE2 GLN A 244       1.713  14.667  30.359  1.00  0.46           N  
ATOM   1939  OE1 GLN A 244       2.468  15.835  32.127  1.00  0.58           O  
ATOM   1940  N   ARG A 245       7.087  12.740  33.682  1.00  0.62           N  
ATOM   1941  CA  ARG A 245       8.134  12.935  34.680  1.00  0.62           C  
ATOM   1942  C   ARG A 245       9.514  12.943  34.031  1.00  0.61           C  
ATOM   1943  CB  ARG A 245       8.065  11.846  35.752  1.00  0.59           C  
ATOM   1944  O   ARG A 245       9.882  11.997  33.330  1.00  0.60           O  
ATOM   1945  CG  ARG A 245       6.834  11.933  36.639  1.00  0.57           C  
ATOM   1946  CD  ARG A 245       7.087  11.334  38.016  1.00  0.58           C  
ATOM   1947  NE  ARG A 245       8.447  11.599  38.477  1.00  0.49           N  
ATOM   1948  NH1 ARG A 245       8.246  10.372  40.425  1.00  0.39           N  
ATOM   1949  NH2 ARG A 245      10.215  11.439  39.933  1.00  0.34           N  
ATOM   1950  CZ  ARG A 245       8.966  11.136  39.611  1.00  0.58           C  
ATOM   1951  N   THR A 246      10.184  13.875  33.802  1.00  0.62           N  
ATOM   1952  CA  THR A 246      11.515  14.134  33.265  1.00  0.63           C  
ATOM   1953  C   THR A 246      12.586  13.854  34.316  1.00  0.62           C  
ATOM   1954  CB  THR A 246      11.645  15.586  32.770  1.00  0.59           C  
ATOM   1955  O   THR A 246      13.781  13.884  34.015  1.00  0.61           O  
ATOM   1956  CG2 THR A 246      10.742  15.840  31.567  1.00  0.53           C  
ATOM   1957  OG1 THR A 246      11.276  16.480  33.827  1.00  0.55           O  
ATOM   1958  N   ASP A 247      12.083  13.371  35.591  1.00  0.59           N  
ATOM   1959  CA  ASP A 247      13.046  13.191  36.673  1.00  0.58           C  
ATOM   1960  C   ASP A 247      13.282  11.709  36.957  1.00  0.58           C  
ATOM   1961  CB  ASP A 247      12.567  13.900  37.942  1.00  0.55           C  
ATOM   1962  O   ASP A 247      13.897  11.355  37.966  1.00  0.56           O  
ATOM   1963  CG  ASP A 247      11.250  13.355  38.465  1.00  0.53           C  
ATOM   1964  OD1 ASP A 247      10.351  13.047  37.652  1.00  0.57           O  
ATOM   1965  OD2 ASP A 247      11.108  13.234  39.701  1.00  0.64           O  
ATOM   1966  N   LEU A 248      12.758  10.702  36.169  1.00  0.68           N  
ATOM   1967  CA  LEU A 248      12.914   9.257  36.286  1.00  0.67           C  
ATOM   1968  C   LEU A 248      13.732   8.702  35.124  1.00  0.67           C  
ATOM   1969  CB  LEU A 248      11.546   8.572  36.334  1.00  0.64           C  
ATOM   1970  O   LEU A 248      13.655   9.214  34.005  1.00  0.65           O  
ATOM   1971  CG  LEU A 248      10.632   8.964  37.496  1.00  0.63           C  
ATOM   1972  CD1 LEU A 248       9.275   8.281  37.357  1.00  0.60           C  
ATOM   1973  CD2 LEU A 248      11.281   8.609  38.830  1.00  0.62           C  
ATOM   1974  N   ARG A 249      14.841   7.800  35.209  1.00  0.62           N  
ATOM   1975  CA  ARG A 249      15.617   7.098  34.192  1.00  0.62           C  
ATOM   1976  C   ARG A 249      14.817   5.947  33.590  1.00  0.62           C  
ATOM   1977  CB  ARG A 249      16.927   6.573  34.782  1.00  0.58           C  
ATOM   1978  O   ARG A 249      14.170   5.188  34.315  1.00  0.61           O  
ATOM   1979  CG  ARG A 249      17.916   7.666  35.157  1.00  0.56           C  
ATOM   1980  CD  ARG A 249      19.226   7.088  35.674  1.00  0.57           C  
ATOM   1981  NE  ARG A 249      20.062   8.115  36.289  1.00  0.49           N  
ATOM   1982  NH1 ARG A 249      21.824   6.696  36.752  1.00  0.37           N  
ATOM   1983  NH2 ARG A 249      21.951   8.912  37.324  1.00  0.32           N  
ATOM   1984  CZ  ARG A 249      21.277   7.905  36.787  1.00  0.49           C  
ATOM   1985  N   LEU A 250      14.778   5.845  32.295  1.00  0.66           N  
ATOM   1986  CA  LEU A 250      14.345   4.637  31.602  1.00  0.68           C  
ATOM   1987  C   LEU A 250      15.322   3.491  31.843  1.00  0.68           C  
ATOM   1988  CB  LEU A 250      14.209   4.900  30.099  1.00  0.63           C  
ATOM   1989  O   LEU A 250      16.538   3.693  31.823  1.00  0.66           O  
ATOM   1990  CG  LEU A 250      12.818   5.295  29.603  1.00  0.60           C  
ATOM   1991  CD1 LEU A 250      12.927   6.332  28.490  1.00  0.55           C  
ATOM   1992  CD2 LEU A 250      12.053   4.066  29.123  1.00  0.56           C  
ATOM   1993  N   THR A 251      14.927   2.362  32.333  1.00  0.64           N  
ATOM   1994  CA  THR A 251      15.698   1.127  32.233  1.00  0.65           C  
ATOM   1995  C   THR A 251      15.554   0.511  30.844  1.00  0.64           C  
ATOM   1996  CB  THR A 251      15.260   0.107  33.299  1.00  0.62           C  
ATOM   1997  O   THR A 251      14.596   0.803  30.126  1.00  0.64           O  
ATOM   1998  CG2 THR A 251      15.344   0.704  34.700  1.00  0.56           C  
ATOM   1999  OG1 THR A 251      13.907  -0.292  33.043  1.00  0.63           O  
ATOM   2000  N   VAL A 252      16.532  -0.179  30.188  1.00  0.54           N  
ATOM   2001  CA  VAL A 252      16.465  -0.907  28.925  1.00  0.55           C  
ATOM   2002  C   VAL A 252      15.153  -1.684  28.845  1.00  0.54           C  
ATOM   2003  CB  VAL A 252      17.664  -1.867  28.759  1.00  0.51           C  
ATOM   2004  O   VAL A 252      14.489  -1.689  27.806  1.00  0.53           O  
ATOM   2005  CG1 VAL A 252      17.543  -2.663  27.461  1.00  0.44           C  
ATOM   2006  CG2 VAL A 252      18.979  -1.089  28.791  1.00  0.45           C  
ATOM   2007  N   LYS A 253      14.633  -2.240  30.030  1.00  0.54           N  
ATOM   2008  CA  LYS A 253      13.368  -2.964  30.118  1.00  0.53           C  
ATOM   2009  C   LYS A 253      12.181  -2.014  29.986  1.00  0.52           C  
ATOM   2010  CB  LYS A 253      13.280  -3.733  31.437  1.00  0.51           C  
ATOM   2011  O   LYS A 253      11.189  -2.338  29.329  1.00  0.51           O  
ATOM   2012  CG  LYS A 253      12.092  -4.680  31.523  1.00  0.48           C  
ATOM   2013  CD  LYS A 253      12.196  -5.599  32.733  1.00  0.49           C  
ATOM   2014  CE  LYS A 253      11.004  -6.542  32.826  1.00  0.48           C  
ATOM   2015  NZ  LYS A 253      11.094  -7.434  34.020  1.00  0.44           N  
ATOM   2016  N   THR A 254      12.233  -0.677  30.555  1.00  0.49           N  
ATOM   2017  CA  THR A 254      11.169   0.306  30.386  1.00  0.50           C  
ATOM   2018  C   THR A 254      11.252   0.962  29.010  1.00  0.48           C  
ATOM   2019  CB  THR A 254      11.230   1.389  31.479  1.00  0.47           C  
ATOM   2020  O   THR A 254      10.226   1.250  28.391  1.00  0.48           O  
ATOM   2021  CG2 THR A 254       9.923   1.453  32.263  1.00  0.44           C  
ATOM   2022  OG1 THR A 254      12.302   1.090  32.381  1.00  0.45           O  
ATOM   2023  N   ALA A 255      12.605   1.148  28.483  1.00  0.55           N  
ATOM   2024  CA  ALA A 255      12.805   1.524  27.086  1.00  0.55           C  
ATOM   2025  C   ALA A 255      12.273   0.446  26.146  1.00  0.54           C  
ATOM   2026  CB  ALA A 255      14.284   1.783  26.811  1.00  0.53           C  
ATOM   2027  O   ALA A 255      11.624   0.753  25.144  1.00  0.54           O  
ATOM   2028  N   GLU A 256      12.481  -0.866  26.459  1.00  0.51           N  
ATOM   2029  CA  GLU A 256      11.934  -1.975  25.684  1.00  0.54           C  
ATOM   2030  C   GLU A 256      10.409  -1.995  25.749  1.00  0.50           C  
ATOM   2031  CB  GLU A 256      12.498  -3.309  26.182  1.00  0.50           C  
ATOM   2032  O   GLU A 256       9.742  -2.194  24.731  1.00  0.50           O  
ATOM   2033  CG  GLU A 256      13.414  -4.000  25.183  1.00  0.49           C  
ATOM   2034  CD  GLU A 256      13.986  -5.310  25.700  1.00  0.52           C  
ATOM   2035  OE1 GLU A 256      13.814  -5.615  26.902  1.00  0.54           O  
ATOM   2036  OE2 GLU A 256      14.613  -6.037  24.897  1.00  0.51           O  
ATOM   2037  N   SER A 257       9.747  -1.731  26.951  1.00  0.48           N  
ATOM   2038  CA  SER A 257       8.306  -1.665  27.170  1.00  0.50           C  
ATOM   2039  C   SER A 257       7.700  -0.437  26.500  1.00  0.48           C  
ATOM   2040  CB  SER A 257       7.992  -1.647  28.667  1.00  0.48           C  
ATOM   2041  O   SER A 257       6.645  -0.525  25.868  1.00  0.47           O  
ATOM   2042  OG  SER A 257       6.603  -1.816  28.891  1.00  0.47           O  
ATOM   2043  N   ILE A 258       8.400   0.832  26.707  1.00  0.48           N  
ATOM   2044  CA  ILE A 258       8.024   2.032  25.968  1.00  0.47           C  
ATOM   2045  C   ILE A 258       8.143   1.772  24.468  1.00  0.47           C  
ATOM   2046  CB  ILE A 258       8.895   3.242  26.373  1.00  0.46           C  
ATOM   2047  O   ILE A 258       7.282   2.188  23.689  1.00  0.45           O  
ATOM   2048  CG1 ILE A 258       8.596   3.655  27.819  1.00  0.42           C  
ATOM   2049  CG2 ILE A 258       8.674   4.413  25.412  1.00  0.44           C  
ATOM   2050  CD1 ILE A 258       9.609   4.627  28.408  1.00  0.42           C  
ATOM   2051  N   LEU A 259       9.242   1.117  23.981  1.00  0.43           N  
ATOM   2052  CA  LEU A 259       9.454   0.782  22.577  1.00  0.44           C  
ATOM   2053  C   LEU A 259       8.531  -0.352  22.143  1.00  0.42           C  
ATOM   2054  CB  LEU A 259      10.914   0.388  22.335  1.00  0.42           C  
ATOM   2055  O   LEU A 259       8.003  -0.336  21.029  1.00  0.41           O  
ATOM   2056  CG  LEU A 259      11.910   1.538  22.183  1.00  0.42           C  
ATOM   2057  CD1 LEU A 259      13.324   1.061  22.500  1.00  0.40           C  
ATOM   2058  CD2 LEU A 259      11.840   2.124  20.777  1.00  0.42           C  
ATOM   2059  N   ALA A 260       8.131  -1.302  23.104  1.00  0.42           N  
ATOM   2060  CA  ALA A 260       7.107  -2.314  22.861  1.00  0.44           C  
ATOM   2061  C   ALA A 260       5.717  -1.687  22.808  1.00  0.42           C  
ATOM   2062  CB  ALA A 260       7.159  -3.394  23.940  1.00  0.42           C  
ATOM   2063  O   ALA A 260       4.905  -2.033  21.946  1.00  0.40           O  
ATOM   2064  N   ASP A 261       5.385  -0.679  23.757  1.00  0.37           N  
ATOM   2065  CA  ASP A 261       4.123   0.054  23.772  1.00  0.38           C  
ATOM   2066  C   ASP A 261       4.124   1.169  22.728  1.00  0.36           C  
ATOM   2067  CB  ASP A 261       3.855   0.635  25.162  1.00  0.36           C  
ATOM   2068  O   ASP A 261       3.116   1.399  22.057  1.00  0.35           O  
ATOM   2069  CG  ASP A 261       3.154  -0.343  26.088  1.00  0.35           C  
ATOM   2070  OD1 ASP A 261       2.697  -1.408  25.618  1.00  0.37           O  
ATOM   2071  OD2 ASP A 261       3.054  -0.046  27.298  1.00  0.41           O  
ATOM   2072  N   ALA A 262       5.309   2.027  22.548  1.00  0.35           N  
ATOM   2073  CA  ALA A 262       5.529   2.875  21.379  1.00  0.36           C  
ATOM   2074  C   ALA A 262       5.467   2.060  20.091  1.00  0.35           C  
ATOM   2075  CB  ALA A 262       6.874   3.591  21.487  1.00  0.33           C  
ATOM   2076  O   ALA A 262       4.896   2.507  19.093  1.00  0.33           O  
ATOM   2077  N   VAL A 263       5.922   0.821  19.942  1.00  0.28           N  
ATOM   2078  CA  VAL A 263       5.689  -0.150  18.878  1.00  0.29           C  
ATOM   2079  C   VAL A 263       4.244  -0.641  18.934  1.00  0.28           C  
ATOM   2080  CB  VAL A 263       6.662  -1.345  18.976  1.00  0.26           C  
ATOM   2081  O   VAL A 263       3.637  -0.924  17.898  1.00  0.26           O  
ATOM   2082  CG1 VAL A 263       6.438  -2.321  17.823  1.00  0.27           C  
ATOM   2083  CG2 VAL A 263       8.109  -0.855  18.992  1.00  0.26           C  
ATOM   2084  N   LYS A 264       3.581  -0.653  20.097  1.00  0.28           N  
ATOM   2085  CA  LYS A 264       2.141  -0.862  20.219  1.00  0.28           C  
ATOM   2086  C   LYS A 264       1.367   0.385  19.801  1.00  0.28           C  
ATOM   2087  CB  LYS A 264       1.774  -1.252  21.651  1.00  0.27           C  
ATOM   2088  O   LYS A 264       0.342   0.288  19.123  1.00  0.27           O  
ATOM   2089  CG  LYS A 264       1.936  -2.735  21.950  1.00  0.26           C  
ATOM   2090  CD  LYS A 264       1.594  -3.053  23.400  1.00  0.30           C  
ATOM   2091  CE  LYS A 264       1.928  -4.497  23.750  1.00  0.30           C  
ATOM   2092  NZ  LYS A 264       1.755  -4.768  25.209  1.00  0.33           N  
ATOM   2093  N   GLY A 265       1.750   1.699  20.113  1.00  0.28           N  
ATOM   2094  CA  GLY A 265       1.158   2.991  19.804  1.00  0.26           C  
ATOM   2095  C   GLY A 265       1.635   3.565  18.483  1.00  0.28           C  
ATOM   2096  O   GLY A 265       0.898   4.292  17.814  1.00  0.26           O  
ATOM   2097  N   TYR A 266       2.800   3.093  17.945  1.00  0.22           N  
ATOM   2098  CA  TYR A 266       3.354   3.395  16.630  1.00  0.22           C  
ATOM   2099  C   TYR A 266       3.074   2.264  15.647  1.00  0.23           C  
ATOM   2100  CB  TYR A 266       4.863   3.641  16.726  1.00  0.21           C  
ATOM   2101  O   TYR A 266       3.260   2.424  14.438  1.00  0.22           O  
ATOM   2102  CG  TYR A 266       5.223   4.972  17.340  1.00  0.21           C  
ATOM   2103  CD1 TYR A 266       5.214   6.138  16.577  1.00  0.17           C  
ATOM   2104  CD2 TYR A 266       5.574   5.066  18.682  1.00  0.16           C  
ATOM   2105  CE1 TYR A 266       5.547   7.366  17.138  1.00  0.13           C  
ATOM   2106  CE2 TYR A 266       5.909   6.290  19.253  1.00  0.15           C  
ATOM   2107  OH  TYR A 266       6.223   8.646  19.035  1.00  0.09           O  
ATOM   2108  CZ  TYR A 266       5.892   7.432  18.475  1.00  0.17           C  
ATOM   2109  N   SER A 267       2.648   1.024  16.104  1.00  0.22           N  
ATOM   2110  CA  SER A 267       2.120   0.051  15.153  1.00  0.21           C  
ATOM   2111  C   SER A 267       1.014   0.660  14.297  1.00  0.22           C  
ATOM   2112  CB  SER A 267       1.590  -1.182  15.885  1.00  0.20           C  
ATOM   2113  O   SER A 267       0.826   0.266  13.144  1.00  0.21           O  
ATOM   2114  OG  SER A 267       0.598  -0.818  16.830  1.00  0.14           O  
ATOM   2115  N   VAL A 268       0.545   1.939  14.574  1.00  0.21           N  
ATOM   2116  CA  VAL A 268      -0.390   2.642  13.702  1.00  0.21           C  
ATOM   2117  C   VAL A 268       0.261   3.915  13.165  1.00  0.21           C  
ATOM   2118  CB  VAL A 268      -1.704   2.985  14.437  1.00  0.20           C  
ATOM   2119  O   VAL A 268      -0.055   4.362  12.060  1.00  0.20           O  
ATOM   2120  CG1 VAL A 268      -2.716   3.606  13.475  1.00  0.19           C  
ATOM   2121  CG2 VAL A 268      -2.287   1.736  15.097  1.00  0.20           C  
ATOM   2122  N   ASN A 269       1.239   4.589  13.883  1.00  0.20           N  
ATOM   2123  CA  ASN A 269       1.746   5.894  13.472  1.00  0.20           C  
ATOM   2124  C   ASN A 269       2.933   5.760  12.522  1.00  0.20           C  
ATOM   2125  CB  ASN A 269       2.135   6.728  14.694  1.00  0.19           C  
ATOM   2126  O   ASN A 269       3.182   6.646  11.704  1.00  0.19           O  
ATOM   2127  CG  ASN A 269       0.982   7.555  15.228  1.00  0.19           C  
ATOM   2128  ND2 ASN A 269       1.004   7.833  16.526  1.00  0.12           N  
ATOM   2129  OD1 ASN A 269       0.079   7.939  14.481  1.00  0.11           O  
ATOM   2130  N   LEU A 270       3.552   4.554  12.547  1.00  0.20           N  
ATOM   2131  CA  LEU A 270       4.587   4.381  11.533  1.00  0.19           C  
ATOM   2132  C   LEU A 270       3.985   3.892  10.220  1.00  0.20           C  
ATOM   2133  CB  LEU A 270       5.652   3.395  12.018  1.00  0.18           C  
ATOM   2134  O   LEU A 270       4.634   3.953   9.173  1.00  0.19           O  
ATOM   2135  CG  LEU A 270       6.883   4.003  12.692  1.00  0.17           C  
ATOM   2136  CD1 LEU A 270       7.393   3.082  13.795  1.00  0.11           C  
ATOM   2137  CD2 LEU A 270       7.977   4.273  11.665  1.00  0.12           C  
ATOM   2138  N   ILE A 271       2.614   3.431  10.269  1.00  0.22           N  
ATOM   2139  CA  ILE A 271       1.802   3.136   9.093  1.00  0.20           C  
ATOM   2140  C   ILE A 271       1.557   4.418   8.301  1.00  0.22           C  
ATOM   2141  CB  ILE A 271       0.458   2.482   9.484  1.00  0.20           C  
ATOM   2142  O   ILE A 271       1.489   4.391   7.070  1.00  0.21           O  
ATOM   2143  CG1 ILE A 271       0.702   1.166  10.231  1.00  0.18           C  
ATOM   2144  CG2 ILE A 271      -0.412   2.254   8.244  1.00  0.19           C  
ATOM   2145  CD1 ILE A 271      -0.567   0.511  10.762  1.00  0.17           C  
ATOM   2146  N   HIS A 272       1.872   5.491   8.980  1.00  0.18           N  
ATOM   2147  CA  HIS A 272       1.654   6.806   8.386  1.00  0.19           C  
ATOM   2148  C   HIS A 272       2.973   7.447   7.969  1.00  0.18           C  
ATOM   2149  CB  HIS A 272       0.912   7.719   9.363  1.00  0.17           C  
ATOM   2150  O   HIS A 272       3.009   8.253   7.037  1.00  0.17           O  
ATOM   2151  CG  HIS A 272      -0.554   7.825   9.089  1.00  0.17           C  
ATOM   2152  CD2 HIS A 272      -1.541   8.462   9.763  1.00  0.11           C  
ATOM   2153  ND1 HIS A 272      -1.154   7.224   8.003  1.00  0.14           N  
ATOM   2154  CE1 HIS A 272      -2.450   7.488   8.021  1.00  0.09           C  
ATOM   2155  NE2 HIS A 272      -2.710   8.238   9.079  1.00  0.12           N  
ATOM   2156  N   GLN A 273       4.152   6.772   8.259  1.00  0.20           N  
ATOM   2157  CA  GLN A 273       5.367   7.577   8.186  1.00  0.20           C  
ATOM   2158  C   GLN A 273       6.463   6.850   7.412  1.00  0.19           C  
ATOM   2159  CB  GLN A 273       5.862   7.931   9.589  1.00  0.18           C  
ATOM   2160  O   GLN A 273       6.957   5.810   7.854  1.00  0.19           O  
ATOM   2161  CG  GLN A 273       4.978   8.935  10.317  1.00  0.18           C  
ATOM   2162  CD  GLN A 273       5.564   9.377  11.645  1.00  0.20           C  
ATOM   2163  NE2 GLN A 273       4.916  10.344  12.286  1.00  0.16           N  
ATOM   2164  OE1 GLN A 273       6.590   8.854  12.091  1.00  0.32           O  
ATOM   2165  N   GLY A 274       6.132   6.216   6.192  1.00  0.21           N  
ATOM   2166  CA  GLY A 274       6.980   6.092   5.016  1.00  0.18           C  
ATOM   2167  C   GLY A 274       8.408   5.706   5.349  1.00  0.21           C  
ATOM   2168  O   GLY A 274       9.232   5.519   4.450  1.00  0.20           O  
ATOM   2169  N   ILE A 275       8.757   4.817   6.444  1.00  0.19           N  
ATOM   2170  CA  ILE A 275      10.061   4.190   6.628  1.00  0.19           C  
ATOM   2171  C   ILE A 275      10.144   3.567   8.019  1.00  0.19           C  
ATOM   2172  CB  ILE A 275      11.209   5.205   6.426  1.00  0.18           C  
ATOM   2173  O   ILE A 275      10.034   4.269   9.028  1.00  0.19           O  
ATOM   2174  CG1 ILE A 275      11.092   5.878   5.053  1.00  0.12           C  
ATOM   2175  CG2 ILE A 275      12.570   4.521   6.586  1.00  0.14           C  
ATOM   2176  CD1 ILE A 275      12.108   6.986   4.818  1.00  0.14           C  
ATOM   2177  N   ILE A 276      10.000   2.254   8.117  1.00  0.20           N  
ATOM   2178  CA  ILE A 276      10.425   1.483   9.280  1.00  0.20           C  
ATOM   2179  C   ILE A 276      11.771   0.820   8.995  1.00  0.21           C  
ATOM   2180  CB  ILE A 276       9.374   0.418   9.667  1.00  0.20           C  
ATOM   2181  O   ILE A 276      11.907   0.069   8.027  1.00  0.20           O  
ATOM   2182  CG1 ILE A 276       8.006   1.074   9.889  1.00  0.22           C  
ATOM   2183  CG2 ILE A 276       9.821  -0.353  10.912  1.00  0.21           C  
ATOM   2184  CD1 ILE A 276       6.895   0.088  10.221  1.00  0.19           C  
ATOM   2185  N   PRO A 277      12.959   1.342   9.575  1.00  0.21           N  
ATOM   2186  CA  PRO A 277      14.296   0.748   9.640  1.00  0.19           C  
ATOM   2187  C   PRO A 277      14.260  -0.764   9.850  1.00  0.21           C  
ATOM   2188  CB  PRO A 277      14.935   1.451  10.841  1.00  0.19           C  
ATOM   2189  O   PRO A 277      13.487  -1.259  10.674  1.00  0.20           O  
ATOM   2190  CG  PRO A 277      13.819   2.216  11.475  1.00  0.20           C  
ATOM   2191  CD  PRO A 277      12.601   2.092  10.605  1.00  0.22           C  
ATOM   2192  N   VAL A 278      14.588  -1.776   8.893  1.00  0.19           N  
ATOM   2193  CA  VAL A 278      14.849  -3.198   8.694  1.00  0.19           C  
ATOM   2194  C   VAL A 278      15.202  -3.850  10.029  1.00  0.19           C  
ATOM   2195  CB  VAL A 278      15.984  -3.429   7.671  1.00  0.18           C  
ATOM   2196  O   VAL A 278      14.877  -5.017  10.262  1.00  0.18           O  
ATOM   2197  CG1 VAL A 278      16.038  -4.896   7.248  1.00  0.14           C  
ATOM   2198  CG2 VAL A 278      15.797  -2.525   6.454  1.00  0.18           C  
ATOM   2199  N   SER A 279      15.665  -3.211  11.122  1.00  0.20           N  
ATOM   2200  CA  SER A 279      16.303  -3.769  12.311  1.00  0.21           C  
ATOM   2201  C   SER A 279      15.333  -3.819  13.486  1.00  0.20           C  
ATOM   2202  CB  SER A 279      17.537  -2.950  12.692  1.00  0.19           C  
ATOM   2203  O   SER A 279      15.544  -4.570  14.441  1.00  0.19           O  
ATOM   2204  OG  SER A 279      17.176  -1.621  13.026  1.00  0.13           O  
ATOM   2205  N   ARG A 280      13.971  -3.286  13.313  1.00  0.21           N  
ATOM   2206  CA  ARG A 280      13.282  -3.174  14.595  1.00  0.19           C  
ATOM   2207  C   ARG A 280      11.947  -3.910  14.565  1.00  0.21           C  
ATOM   2208  CB  ARG A 280      13.062  -1.705  14.961  1.00  0.19           C  
ATOM   2209  O   ARG A 280      10.974  -3.468  15.179  1.00  0.20           O  
ATOM   2210  CG  ARG A 280      14.313  -1.000  15.462  1.00  0.19           C  
ATOM   2211  CD  ARG A 280      13.998   0.381  16.018  1.00  0.20           C  
ATOM   2212  NE  ARG A 280      15.206   1.073  16.460  1.00  0.12           N  
ATOM   2213  NH1 ARG A 280      14.104   2.969  17.185  1.00  0.12           N  
ATOM   2214  NH2 ARG A 280      16.384   2.821  17.370  1.00  0.11           N  
ATOM   2215  CZ  ARG A 280      15.228   2.286  17.004  1.00  0.14           C  
ATOM   2216  N   PHE A 281      11.769  -4.975  13.652  1.00  0.19           N  
ATOM   2217  CA  PHE A 281      10.684  -5.830  13.185  1.00  0.19           C  
ATOM   2218  C   PHE A 281      10.550  -7.065  14.068  1.00  0.19           C  
ATOM   2219  CB  PHE A 281      10.916  -6.248  11.729  1.00  0.19           C  
ATOM   2220  O   PHE A 281      11.147  -8.106  13.784  1.00  0.19           O  
ATOM   2221  CG  PHE A 281      10.826  -5.109  10.749  1.00  0.19           C  
ATOM   2222  CD1 PHE A 281       9.591  -4.615  10.350  1.00  0.17           C  
ATOM   2223  CD2 PHE A 281      11.977  -4.534  10.228  1.00  0.17           C  
ATOM   2224  CE1 PHE A 281       9.504  -3.561   9.443  1.00  0.16           C  
ATOM   2225  CE2 PHE A 281      11.898  -3.481   9.321  1.00  0.20           C  
ATOM   2226  CZ  PHE A 281      10.661  -2.996   8.929  1.00  0.18           C  
ATOM   2227  N   GLY A 282      10.706  -7.011  15.423  1.00  0.22           N  
ATOM   2228  CA  GLY A 282      10.418  -8.028  16.422  1.00  0.19           C  
ATOM   2229  C   GLY A 282       9.092  -7.812  17.127  1.00  0.22           C  
ATOM   2230  O   GLY A 282       8.564  -8.728  17.761  1.00  0.21           O  
ATOM   2231  N   ASN A 283       8.125  -6.800  16.647  1.00  0.18           N  
ATOM   2232  CA  ASN A 283       6.897  -6.578  17.403  1.00  0.20           C  
ATOM   2233  C   ASN A 283       5.810  -5.951  16.534  1.00  0.18           C  
ATOM   2234  CB  ASN A 283       7.170  -5.701  18.626  1.00  0.17           C  
ATOM   2235  O   ASN A 283       5.791  -4.735  16.336  1.00  0.18           O  
ATOM   2236  CG  ASN A 283       7.384  -6.511  19.889  1.00  0.14           C  
ATOM   2237  ND2 ASN A 283       8.015  -5.900  20.886  1.00  0.11           N  
ATOM   2238  OD1 ASN A 283       6.987  -7.676  19.969  1.00  0.10           O  
ATOM   2239  N   LEU A 284       5.376  -6.481  15.328  1.00  0.20           N  
ATOM   2240  CA  LEU A 284       4.210  -6.098  14.541  1.00  0.19           C  
ATOM   2241  C   LEU A 284       2.933  -6.675  15.144  1.00  0.20           C  
ATOM   2242  CB  LEU A 284       4.362  -6.568  13.092  1.00  0.19           C  
ATOM   2243  O   LEU A 284       2.633  -7.857  14.956  1.00  0.20           O  
ATOM   2244  CG  LEU A 284       5.335  -5.773  12.220  1.00  0.20           C  
ATOM   2245  CD1 LEU A 284       5.701  -6.569  10.972  1.00  0.16           C  
ATOM   2246  CD2 LEU A 284       4.735  -4.423  11.843  1.00  0.18           C  
ATOM   2247  N   ASN A 285       2.465  -6.479  16.354  1.00  0.17           N  
ATOM   2248  CA  ASN A 285       1.138  -6.510  16.960  1.00  0.19           C  
ATOM   2249  C   ASN A 285       0.136  -5.684  16.159  1.00  0.17           C  
ATOM   2250  CB  ASN A 285       1.197  -6.015  18.407  1.00  0.16           C  
ATOM   2251  O   ASN A 285       0.393  -4.521  15.845  1.00  0.17           O  
ATOM   2252  CG  ASN A 285       1.710  -7.072  19.365  1.00  0.11           C  
ATOM   2253  ND2 ASN A 285       2.335  -6.634  20.451  1.00  0.11           N  
ATOM   2254  OD1 ASN A 285       1.545  -8.272  19.131  1.00  0.10           O  
ATOM   2255  N   PHE A 286      -0.539  -6.345  15.078  1.00  0.21           N  
ATOM   2256  CA  PHE A 286      -1.834  -6.131  14.443  1.00  0.21           C  
ATOM   2257  C   PHE A 286      -1.771  -4.962  13.467  1.00  0.21           C  
ATOM   2258  CB  PHE A 286      -2.915  -5.876  15.498  1.00  0.19           C  
ATOM   2259  O   PHE A 286      -1.625  -3.809  13.879  1.00  0.20           O  
ATOM   2260  CG  PHE A 286      -3.151  -7.042  16.419  1.00  0.19           C  
ATOM   2261  CD1 PHE A 286      -4.037  -8.054  16.071  1.00  0.15           C  
ATOM   2262  CD2 PHE A 286      -2.485  -7.126  17.636  1.00  0.15           C  
ATOM   2263  CE1 PHE A 286      -4.257  -9.134  16.922  1.00  0.13           C  
ATOM   2264  CE2 PHE A 286      -2.700  -8.203  18.491  1.00  0.15           C  
ATOM   2265  CZ  PHE A 286      -3.587  -9.205  18.133  1.00  0.15           C  
ATOM   2266  N   LEU A 287      -0.944  -4.770  12.468  1.00  0.20           N  
ATOM   2267  CA  LEU A 287      -1.236  -3.918  11.320  1.00  0.18           C  
ATOM   2268  C   LEU A 287      -2.693  -4.061  10.893  1.00  0.20           C  
ATOM   2269  CB  LEU A 287      -0.312  -4.261  10.149  1.00  0.19           C  
ATOM   2270  O   LEU A 287      -3.120  -5.143  10.483  1.00  0.19           O  
ATOM   2271  CG  LEU A 287       1.162  -3.891  10.317  1.00  0.19           C  
ATOM   2272  CD1 LEU A 287       2.007  -4.585   9.254  1.00  0.15           C  
ATOM   2273  CD2 LEU A 287       1.345  -2.379  10.249  1.00  0.16           C  
ATOM   2274  N   GLN A 288      -3.793  -3.827  11.668  1.00  0.17           N  
ATOM   2275  CA  GLN A 288      -5.179  -3.539  11.313  1.00  0.18           C  
ATOM   2276  C   GLN A 288      -5.344  -3.405   9.802  1.00  0.16           C  
ATOM   2277  CB  GLN A 288      -5.657  -2.263  12.008  1.00  0.15           C  
ATOM   2278  O   GLN A 288      -4.588  -2.680   9.152  1.00  0.16           O  
ATOM   2279  CG  GLN A 288      -6.199  -2.494  13.413  1.00  0.10           C  
ATOM   2280  CD  GLN A 288      -7.246  -1.472  13.813  1.00  0.07           C  
ATOM   2281  NE2 GLN A 288      -7.988  -1.768  14.875  1.00  0.11           N  
ATOM   2282  OE1 GLN A 288      -7.386  -0.424  13.175  1.00  0.11           O  
ATOM   2283  N   PRO A 289      -5.810  -4.507   9.096  1.00  0.22           N  
ATOM   2284  CA  PRO A 289      -6.366  -4.610   7.745  1.00  0.21           C  
ATOM   2285  C   PRO A 289      -6.794  -3.258   7.178  1.00  0.22           C  
ATOM   2286  CB  PRO A 289      -7.574  -5.532   7.930  1.00  0.20           C  
ATOM   2287  O   PRO A 289      -7.559  -2.532   7.817  1.00  0.21           O  
ATOM   2288  CG  PRO A 289      -7.657  -5.762   9.404  1.00  0.20           C  
ATOM   2289  CD  PRO A 289      -6.534  -5.017  10.067  1.00  0.21           C  
ATOM   2290  N   GLY A 290      -6.046  -2.358   6.679  1.00  0.21           N  
ATOM   2291  CA  GLY A 290      -6.628  -1.368   5.787  1.00  0.19           C  
ATOM   2292  C   GLY A 290      -7.569  -1.969   4.760  1.00  0.21           C  
ATOM   2293  O   GLY A 290      -7.217  -2.933   4.077  1.00  0.21           O  
ATOM   2294  N   ILE A 291      -8.831  -2.415   5.051  1.00  0.19           N  
ATOM   2295  CA  ILE A 291     -10.014  -2.580   4.214  1.00  0.18           C  
ATOM   2296  C   ILE A 291      -9.899  -1.690   2.978  1.00  0.19           C  
ATOM   2297  CB  ILE A 291     -11.308  -2.251   4.993  1.00  0.17           C  
ATOM   2298  O   ILE A 291      -9.821  -0.465   3.093  1.00  0.18           O  
ATOM   2299  CG1 ILE A 291     -11.412  -3.126   6.247  1.00  0.11           C  
ATOM   2300  CG2 ILE A 291     -12.537  -2.429   4.097  1.00  0.10           C  
ATOM   2301  CD1 ILE A 291     -12.593  -2.782   7.145  1.00  0.11           C  
ATOM   2302  N   ILE A 292      -9.222  -2.207   1.944  1.00  0.19           N  
ATOM   2303  CA  ILE A 292      -9.203  -1.639   0.601  1.00  0.19           C  
ATOM   2304  C   ILE A 292     -10.427  -2.115  -0.178  1.00  0.19           C  
ATOM   2305  CB  ILE A 292      -7.908  -2.014  -0.154  1.00  0.18           C  
ATOM   2306  O   ILE A 292     -10.662  -3.320  -0.302  1.00  0.19           O  
ATOM   2307  CG1 ILE A 292      -6.677  -1.646   0.682  1.00  0.15           C  
ATOM   2308  CG2 ILE A 292      -7.864  -1.331  -1.524  1.00  0.18           C  
ATOM   2309  CD1 ILE A 292      -5.356  -2.085   0.065  1.00  0.16           C  
ATOM   2310  N   GLY A 293     -11.794  -1.600   0.111  1.00  0.21           N  
ATOM   2311  CA  GLY A 293     -13.012  -1.334  -0.639  1.00  0.19           C  
ATOM   2312  C   GLY A 293     -13.607  -2.579  -1.270  1.00  0.21           C  
ATOM   2313  O   GLY A 293     -12.884  -3.399  -1.840  1.00  0.20           O  
ATOM   2314  N   SER A 294     -14.744  -3.249  -0.874  1.00  0.19           N  
ATOM   2315  CA  SER A 294     -15.828  -4.082  -1.387  1.00  0.19           C  
ATOM   2316  C   SER A 294     -16.467  -3.458  -2.623  1.00  0.19           C  
ATOM   2317  CB  SER A 294     -16.891  -4.301  -0.309  1.00  0.18           C  
ATOM   2318  O   SER A 294     -16.737  -2.255  -2.649  1.00  0.19           O  
ATOM   2319  OG  SER A 294     -17.535  -3.082   0.018  1.00  0.15           O  
ATOM   2320  N   PHE A 295     -16.019  -3.936  -3.909  1.00  0.19           N  
ATOM   2321  CA  PHE A 295     -16.408  -3.652  -5.285  1.00  0.20           C  
ATOM   2322  C   PHE A 295     -17.778  -4.244  -5.594  1.00  0.19           C  
ATOM   2323  CB  PHE A 295     -15.366  -4.201  -6.264  1.00  0.19           C  
ATOM   2324  O   PHE A 295     -18.017  -5.429  -5.350  1.00  0.19           O  
ATOM   2325  CG  PHE A 295     -14.021  -3.535  -6.156  1.00  0.20           C  
ATOM   2326  CD1 PHE A 295     -13.745  -2.374  -6.868  1.00  0.18           C  
ATOM   2327  CD2 PHE A 295     -13.032  -4.070  -5.340  1.00  0.20           C  
ATOM   2328  CE1 PHE A 295     -12.501  -1.755  -6.769  1.00  0.20           C  
ATOM   2329  CE2 PHE A 295     -11.786  -3.457  -5.237  1.00  0.22           C  
ATOM   2330  CZ  PHE A 295     -11.523  -2.301  -5.953  1.00  0.20           C  
ATOM   2331  N   GLU A 296     -18.848  -3.542  -5.600  1.00  0.17           N  
ATOM   2332  CA  GLU A 296     -20.234  -3.586  -6.057  1.00  0.18           C  
ATOM   2333  C   GLU A 296     -20.311  -3.729  -7.574  1.00  0.17           C  
ATOM   2334  CB  GLU A 296     -20.988  -2.331  -5.608  1.00  0.16           C  
ATOM   2335  O   GLU A 296     -19.601  -3.034  -8.305  1.00  0.17           O  
ATOM   2336  CG  GLU A 296     -21.730  -2.499  -4.290  1.00  0.16           C  
ATOM   2337  CD  GLU A 296     -22.505  -1.258  -3.876  1.00  0.09           C  
ATOM   2338  OE1 GLU A 296     -22.427  -0.229  -4.585  1.00  0.20           O  
ATOM   2339  OE2 GLU A 296     -23.194  -1.314  -2.833  1.00  0.13           O  
ATOM   2340  N   GLY A 297     -20.778  -4.844  -8.221  1.00  0.19           N  
ATOM   2341  CA  GLY A 297     -21.705  -4.962  -9.335  1.00  0.17           C  
ATOM   2342  C   GLY A 297     -21.018  -5.267 -10.653  1.00  0.19           C  
ATOM   2343  O   GLY A 297     -20.007  -4.647 -10.990  1.00  0.19           O  
ATOM   2344  N   ALA A 298     -20.804  -6.428 -11.216  1.00  0.18           N  
ATOM   2345  CA  ALA A 298     -21.040  -6.990 -12.543  1.00  0.18           C  
ATOM   2346  C   ALA A 298     -20.019  -8.076 -12.868  1.00  0.17           C  
ATOM   2347  CB  ALA A 298     -20.998  -5.891 -13.602  1.00  0.16           C  
ATOM   2348  O   ALA A 298     -18.824  -7.910 -12.614  1.00  0.17           O  
ATOM   2349  N   SER A 299     -20.460  -9.386 -12.998  1.00  0.17           N  
ATOM   2350  CA  SER A 299     -20.192 -10.613 -13.741  1.00  0.18           C  
ATOM   2351  C   SER A 299     -19.046 -10.422 -14.729  1.00  0.17           C  
ATOM   2352  CB  SER A 299     -21.446 -11.074 -14.485  1.00  0.15           C  
ATOM   2353  O   SER A 299     -18.991  -9.414 -15.437  1.00  0.16           O  
ATOM   2354  OG  SER A 299     -21.238 -11.048 -15.887  1.00  0.10           O  
ATOM   2355  N   MET A 300     -17.852 -10.941 -14.571  1.00  0.18           N  
ATOM   2356  CA  MET A 300     -16.717 -11.353 -15.394  1.00  0.18           C  
ATOM   2357  C   MET A 300     -17.186 -12.142 -16.612  1.00  0.18           C  
ATOM   2358  CB  MET A 300     -15.735 -12.192 -14.574  1.00  0.17           C  
ATOM   2359  O   MET A 300     -17.776 -13.215 -16.473  1.00  0.18           O  
ATOM   2360  CG  MET A 300     -14.872 -11.374 -13.628  1.00  0.17           C  
ATOM   2361  SD  MET A 300     -13.278 -12.197 -13.240  1.00  0.18           S  
ATOM   2362  CE  MET A 300     -13.885 -13.792 -12.622  1.00  0.15           C  
ATOM   2363  N   VAL A 301     -17.683 -11.518 -17.576  1.00  0.16           N  
ATOM   2364  CA  VAL A 301     -17.992 -12.121 -18.868  1.00  0.18           C  
ATOM   2365  C   VAL A 301     -16.741 -12.137 -19.744  1.00  0.16           C  
ATOM   2366  CB  VAL A 301     -19.136 -11.371 -19.586  1.00  0.14           C  
ATOM   2367  O   VAL A 301     -16.162 -11.086 -20.029  1.00  0.16           O  
ATOM   2368  CG1 VAL A 301     -19.719 -12.224 -20.711  1.00  0.10           C  
ATOM   2369  CG2 VAL A 301     -20.225 -10.979 -18.589  1.00  0.08           C  
ATOM   2370  N   ASP A 302     -15.575 -12.784 -19.476  1.00  0.13           N  
ATOM   2371  CA  ASP A 302     -14.645 -13.389 -20.424  1.00  0.19           C  
ATOM   2372  C   ASP A 302     -13.217 -13.364 -19.884  1.00  0.14           C  
ATOM   2373  CB  ASP A 302     -14.711 -12.670 -21.773  1.00  0.10           C  
ATOM   2374  O   ASP A 302     -12.743 -12.327 -19.415  1.00  0.13           O  
ATOM   2375  CG  ASP A 302     -15.209 -13.562 -22.897  1.00  0.06           C  
ATOM   2376  OD1 ASP A 302     -15.210 -14.802 -22.737  1.00  0.09           O  
ATOM   2377  OD2 ASP A 302     -15.602 -13.020 -23.952  1.00  0.09           O  
ATOM   2378  N   ALA A 303     -12.634 -14.206 -18.978  1.00  0.21           N  
ATOM   2379  CA  ALA A 303     -11.262 -14.689 -18.839  1.00  0.20           C  
ATOM   2380  C   ALA A 303     -10.304 -13.878 -19.707  1.00  0.21           C  
ATOM   2381  CB  ALA A 303     -11.180 -16.170 -19.201  1.00  0.19           C  
ATOM   2382  O   ALA A 303      -9.084 -13.975 -19.553  1.00  0.20           O  
ATOM   2383  N   HIS A 304     -10.675 -12.813 -20.499  1.00  0.19           N  
ATOM   2384  CA  HIS A 304      -9.959 -11.924 -21.407  1.00  0.22           C  
ATOM   2385  C   HIS A 304     -10.131 -10.465 -20.999  1.00  0.20           C  
ATOM   2386  CB  HIS A 304     -10.439 -12.127 -22.845  1.00  0.18           C  
ATOM   2387  O   HIS A 304      -9.728  -9.559 -21.732  1.00  0.19           O  
ATOM   2388  CG  HIS A 304     -10.110 -13.475 -23.403  1.00  0.14           C  
ATOM   2389  CD2 HIS A 304      -9.586 -13.839 -24.597  1.00  0.09           C  
ATOM   2390  ND1 HIS A 304     -10.323 -14.643 -22.703  1.00  0.13           N  
ATOM   2391  CE1 HIS A 304      -9.942 -15.670 -23.444  1.00  0.08           C  
ATOM   2392  NE2 HIS A 304      -9.490 -15.209 -24.598  1.00  0.09           N  
ATOM   2393  N   ASP A 305     -10.648 -10.058 -19.954  1.00  0.22           N  
ATOM   2394  CA  ASP A 305     -10.982  -8.649 -19.766  1.00  0.25           C  
ATOM   2395  C   ASP A 305      -9.976  -7.965 -18.842  1.00  0.23           C  
ATOM   2396  CB  ASP A 305     -12.397  -8.504 -19.202  1.00  0.21           C  
ATOM   2397  O   ASP A 305      -9.743  -8.422 -17.721  1.00  0.22           O  
ATOM   2398  CG  ASP A 305     -13.474  -8.617 -20.267  1.00  0.19           C  
ATOM   2399  OD1 ASP A 305     -13.157  -8.495 -21.470  1.00  0.10           O  
ATOM   2400  OD2 ASP A 305     -14.650  -8.827 -19.899  1.00  0.11           O  
ATOM   2401  N   HIS A 306      -8.600  -7.572 -19.324  1.00  0.25           N  
ATOM   2402  CA  HIS A 306      -7.542  -6.609 -19.607  1.00  0.28           C  
ATOM   2403  C   HIS A 306      -7.788  -5.290 -18.882  1.00  0.26           C  
ATOM   2404  CB  HIS A 306      -7.429  -6.366 -21.114  1.00  0.24           C  
ATOM   2405  O   HIS A 306      -8.654  -4.509 -19.282  1.00  0.25           O  
ATOM   2406  CG  HIS A 306      -7.182  -7.611 -21.905  1.00  0.24           C  
ATOM   2407  CD2 HIS A 306      -7.989  -8.311 -22.737  1.00  0.23           C  
ATOM   2408  ND1 HIS A 306      -5.976  -8.278 -21.886  1.00  0.18           N  
ATOM   2409  CE1 HIS A 306      -6.053  -9.337 -22.675  1.00  0.19           C  
ATOM   2410  NE2 HIS A 306      -7.264  -9.380 -23.203  1.00  0.21           N  
ATOM   2411  N   TYR A 307      -7.807  -5.134 -17.506  1.00  0.30           N  
ATOM   2412  CA  TYR A 307      -8.134  -3.987 -16.666  1.00  0.33           C  
ATOM   2413  C   TYR A 307      -6.903  -3.123 -16.419  1.00  0.30           C  
ATOM   2414  CB  TYR A 307      -8.724  -4.449 -15.330  1.00  0.29           C  
ATOM   2415  O   TYR A 307      -5.821  -3.640 -16.132  1.00  0.30           O  
ATOM   2416  CG  TYR A 307      -9.965  -5.296 -15.476  1.00  0.28           C  
ATOM   2417  CD1 TYR A 307     -11.199  -4.716 -15.762  1.00  0.27           C  
ATOM   2418  CD2 TYR A 307      -9.907  -6.678 -15.325  1.00  0.28           C  
ATOM   2419  CE1 TYR A 307     -12.345  -5.492 -15.895  1.00  0.26           C  
ATOM   2420  CE2 TYR A 307     -11.047  -7.464 -15.456  1.00  0.28           C  
ATOM   2421  OH  TYR A 307     -13.391  -7.637 -15.871  1.00  0.17           O  
ATOM   2422  CZ  TYR A 307     -12.259  -6.863 -15.741  1.00  0.27           C  
ATOM   2423  N   ALA A 308      -6.808  -1.831 -16.912  1.00  0.28           N  
ATOM   2424  CA  ALA A 308      -5.937  -0.662 -16.833  1.00  0.30           C  
ATOM   2425  C   ALA A 308      -6.054   0.018 -15.472  1.00  0.29           C  
ATOM   2426  CB  ALA A 308      -6.270   0.326 -17.949  1.00  0.27           C  
ATOM   2427  O   ALA A 308      -7.159   0.197 -14.954  1.00  0.28           O  
ATOM   2428  N   GLN A 309      -4.888  -0.010 -14.545  1.00  0.33           N  
ATOM   2429  CA  GLN A 309      -4.741   0.477 -13.178  1.00  0.36           C  
ATOM   2430  C   GLN A 309      -3.551   1.424 -13.055  1.00  0.33           C  
ATOM   2431  CB  GLN A 309      -4.583  -0.693 -12.205  1.00  0.32           C  
ATOM   2432  O   GLN A 309      -2.520   1.220 -13.700  1.00  0.33           O  
ATOM   2433  CG  GLN A 309      -5.630  -1.785 -12.381  1.00  0.31           C  
ATOM   2434  CD  GLN A 309      -5.401  -2.971 -11.463  1.00  0.37           C  
ATOM   2435  NE2 GLN A 309      -6.226  -4.003 -11.611  1.00  0.33           N  
ATOM   2436  OE1 GLN A 309      -4.490  -2.961 -10.629  1.00  0.43           O  
ATOM   2437  N   VAL A 310      -3.739   2.593 -12.435  1.00  0.28           N  
ATOM   2438  CA  VAL A 310      -2.659   3.535 -12.160  1.00  0.32           C  
ATOM   2439  C   VAL A 310      -2.819   4.109 -10.754  1.00  0.28           C  
ATOM   2440  CB  VAL A 310      -2.622   4.676 -13.200  1.00  0.28           C  
ATOM   2441  O   VAL A 310      -3.940   4.321 -10.287  1.00  0.27           O  
ATOM   2442  CG1 VAL A 310      -1.473   5.638 -12.907  1.00  0.26           C  
ATOM   2443  CG2 VAL A 310      -2.499   4.107 -14.613  1.00  0.25           C  
ATOM   2444  N   VAL A 311      -1.653   4.254  -9.873  1.00  0.32           N  
ATOM   2445  CA  VAL A 311      -1.437   5.047  -8.667  1.00  0.33           C  
ATOM   2446  C   VAL A 311      -0.759   6.366  -9.031  1.00  0.32           C  
ATOM   2447  CB  VAL A 311      -0.587   4.281  -7.628  1.00  0.31           C  
ATOM   2448  O   VAL A 311       0.292   6.374  -9.676  1.00  0.31           O  
ATOM   2449  CG1 VAL A 311      -0.389   5.121  -6.368  1.00  0.29           C  
ATOM   2450  CG2 VAL A 311      -1.243   2.944  -7.285  1.00  0.29           C  
ATOM   2451  N   GLU A 312      -1.405   7.558  -8.895  1.00  0.25           N  
ATOM   2452  CA  GLU A 312      -0.859   8.912  -8.927  1.00  0.30           C  
ATOM   2453  C   GLU A 312       0.132   9.134  -7.788  1.00  0.25           C  
ATOM   2454  CB  GLU A 312      -1.984   9.947  -8.855  1.00  0.24           C  
ATOM   2455  O   GLU A 312       0.150   8.375  -6.817  1.00  0.24           O  
ATOM   2456  CG  GLU A 312      -2.741  10.125 -10.163  1.00  0.25           C  
ATOM   2457  CD  GLU A 312      -3.515  11.431 -10.236  1.00  0.31           C  
ATOM   2458  OE1 GLU A 312      -3.635  12.124  -9.200  1.00  0.41           O  
ATOM   2459  OE2 GLU A 312      -4.006  11.765 -11.337  1.00  0.34           O  
ATOM   2460  N   ASN A 313       1.234   9.961  -8.015  1.00  0.23           N  
ATOM   2461  CA  ASN A 313       2.325  10.371  -7.137  1.00  0.26           C  
ATOM   2462  C   ASN A 313       1.820  10.706  -5.736  1.00  0.23           C  
ATOM   2463  CB  ASN A 313       3.073  11.565  -7.732  1.00  0.22           C  
ATOM   2464  O   ASN A 313       2.545  10.536  -4.754  1.00  0.21           O  
ATOM   2465  CG  ASN A 313       4.046  11.161  -8.822  1.00  0.23           C  
ATOM   2466  ND2 ASN A 313       4.436  12.119  -9.654  1.00  0.14           N  
ATOM   2467  OD1 ASN A 313       4.443   9.997  -8.916  1.00  0.20           O  
ATOM   2468  N   ASP A 314       0.473  11.254  -5.595  1.00  0.23           N  
ATOM   2469  CA  ASP A 314      -0.126  11.652  -4.324  1.00  0.25           C  
ATOM   2470  C   ASP A 314      -0.797  10.465  -3.637  1.00  0.23           C  
ATOM   2471  CB  ASP A 314      -1.141  12.778  -4.539  1.00  0.21           C  
ATOM   2472  O   ASP A 314      -1.336  10.602  -2.537  1.00  0.21           O  
ATOM   2473  CG  ASP A 314      -2.324  12.355  -5.392  1.00  0.22           C  
ATOM   2474  OD1 ASP A 314      -2.343  11.204  -5.880  1.00  0.24           O  
ATOM   2475  OD2 ASP A 314      -3.243  13.180  -5.581  1.00  0.17           O  
ATOM   2476  N   GLY A 315      -0.458   9.176  -4.176  1.00  0.32           N  
ATOM   2477  CA  GLY A 315      -1.085   7.960  -3.683  1.00  0.32           C  
ATOM   2478  C   GLY A 315      -2.476   7.735  -4.244  1.00  0.32           C  
ATOM   2479  O   GLY A 315      -3.159   6.783  -3.861  1.00  0.31           O  
ATOM   2480  N   THR A 316      -3.024   8.558  -5.060  1.00  0.28           N  
ATOM   2481  CA  THR A 316      -4.303   8.421  -5.749  1.00  0.30           C  
ATOM   2482  C   THR A 316      -4.264   7.257  -6.735  1.00  0.28           C  
ATOM   2483  CB  THR A 316      -4.677   9.716  -6.493  1.00  0.26           C  
ATOM   2484  O   THR A 316      -3.342   7.155  -7.547  1.00  0.27           O  
ATOM   2485  CG2 THR A 316      -6.124   9.675  -6.974  1.00  0.25           C  
ATOM   2486  OG1 THR A 316      -4.510  10.833  -5.611  1.00  0.27           O  
ATOM   2487  N   TYR A 317      -5.033   6.168  -6.483  1.00  0.36           N  
ATOM   2488  CA  TYR A 317      -5.238   4.963  -7.278  1.00  0.39           C  
ATOM   2489  C   TYR A 317      -6.451   5.111  -8.189  1.00  0.36           C  
ATOM   2490  CB  TYR A 317      -5.413   3.743  -6.369  1.00  0.35           C  
ATOM   2491  O   TYR A 317      -7.551   5.420  -7.723  1.00  0.35           O  
ATOM   2492  CG  TYR A 317      -5.745   2.473  -7.115  1.00  0.34           C  
ATOM   2493  CD1 TYR A 317      -7.050   1.987  -7.157  1.00  0.32           C  
ATOM   2494  CD2 TYR A 317      -4.755   1.756  -7.779  1.00  0.34           C  
ATOM   2495  CE1 TYR A 317      -7.360   0.817  -7.841  1.00  0.32           C  
ATOM   2496  CE2 TYR A 317      -5.054   0.585  -8.466  1.00  0.36           C  
ATOM   2497  OH  TYR A 317      -6.658  -1.036  -9.171  1.00  0.23           O  
ATOM   2498  CZ  TYR A 317      -6.357   0.124  -8.492  1.00  0.31           C  
ATOM   2499  N   ILE A 318      -6.323   5.098  -9.586  1.00  0.35           N  
ATOM   2500  CA  ILE A 318      -7.321   5.208 -10.644  1.00  0.36           C  
ATOM   2501  C   ILE A 318      -7.462   3.867 -11.361  1.00  0.35           C  
ATOM   2502  CB  ILE A 318      -6.957   6.320 -11.652  1.00  0.34           C  
ATOM   2503  O   ILE A 318      -6.469   3.289 -11.810  1.00  0.34           O  
ATOM   2504  CG1 ILE A 318      -6.783   7.661 -10.929  1.00  0.30           C  
ATOM   2505  CG2 ILE A 318      -8.020   6.424 -12.749  1.00  0.31           C  
ATOM   2506  CD1 ILE A 318      -6.273   8.784 -11.821  1.00  0.30           C  
ATOM   2507  N   ARG A 319      -8.700   3.250 -11.370  1.00  0.41           N  
ATOM   2508  CA  ARG A 319      -9.138   2.085 -12.132  1.00  0.41           C  
ATOM   2509  C   ARG A 319     -10.254   2.454 -13.103  1.00  0.40           C  
ATOM   2510  CB  ARG A 319      -9.608   0.974 -11.191  1.00  0.39           C  
ATOM   2511  O   ARG A 319     -11.230   3.102 -12.719  1.00  0.39           O  
ATOM   2512  CG  ARG A 319      -9.958  -0.326 -11.899  1.00  0.37           C  
ATOM   2513  CD  ARG A 319     -10.389  -1.405 -10.916  1.00  0.41           C  
ATOM   2514  NE  ARG A 319     -10.802  -2.626 -11.602  1.00  0.39           N  
ATOM   2515  NH1 ARG A 319     -11.469  -3.726  -9.683  1.00  0.32           N  
ATOM   2516  NH2 ARG A 319     -11.647  -4.758 -11.723  1.00  0.28           N  
ATOM   2517  CZ  ARG A 319     -11.305  -3.701 -11.001  1.00  0.37           C  
ATOM   2518  N   LEU A 320     -10.048   2.295 -14.466  1.00  0.34           N  
ATOM   2519  CA  LEU A 320     -11.088   2.294 -15.489  1.00  0.36           C  
ATOM   2520  C   LEU A 320     -11.625   0.885 -15.717  1.00  0.34           C  
ATOM   2521  CB  LEU A 320     -10.548   2.866 -16.802  1.00  0.34           C  
ATOM   2522  O   LEU A 320     -10.850  -0.062 -15.867  1.00  0.33           O  
ATOM   2523  CG  LEU A 320     -10.193   4.354 -16.798  1.00  0.33           C  
ATOM   2524  CD1 LEU A 320      -9.313   4.692 -17.998  1.00  0.30           C  
ATOM   2525  CD2 LEU A 320     -11.457   5.206 -16.799  1.00  0.32           C  
ATOM   2526  N   ARG A 321     -12.898   0.553 -15.453  1.00  0.34           N  
ATOM   2527  CA  ARG A 321     -13.799  -0.564 -15.718  1.00  0.35           C  
ATOM   2528  C   ARG A 321     -14.650  -0.300 -16.955  1.00  0.34           C  
ATOM   2529  CB  ARG A 321     -14.699  -0.828 -14.508  1.00  0.33           C  
ATOM   2530  O   ARG A 321     -15.208   0.789 -17.110  1.00  0.33           O  
ATOM   2531  CG  ARG A 321     -15.446  -2.150 -14.573  1.00  0.31           C  
ATOM   2532  CD  ARG A 321     -16.339  -2.354 -13.357  1.00  0.35           C  
ATOM   2533  NE  ARG A 321     -17.293  -3.439 -13.565  1.00  0.33           N  
ATOM   2534  NH1 ARG A 321     -17.909  -3.600 -11.344  1.00  0.29           N  
ATOM   2535  NH2 ARG A 321     -18.856  -4.987 -12.904  1.00  0.26           N  
ATOM   2536  CZ  ARG A 321     -18.017  -4.006 -12.604  1.00  0.31           C  
ATOM   2537  N   PRO A 322     -14.443  -1.234 -18.018  1.00  0.31           N  
ATOM   2538  CA  PRO A 322     -15.578  -1.274 -18.943  1.00  0.32           C  
ATOM   2539  C   PRO A 322     -16.907  -1.528 -18.236  1.00  0.31           C  
ATOM   2540  CB  PRO A 322     -15.228  -2.433 -19.880  1.00  0.30           C  
ATOM   2541  O   PRO A 322     -16.996  -2.412 -17.380  1.00  0.30           O  
ATOM   2542  CG  PRO A 322     -14.032  -3.079 -19.259  1.00  0.29           C  
ATOM   2543  CD  PRO A 322     -13.607  -2.258 -18.075  1.00  0.34           C  
ATOM   2544  N   GLY A 323     -17.781  -0.557 -18.140  1.00  0.28           N  
ATOM   2545  CA  GLY A 323     -19.208  -0.644 -17.872  1.00  0.28           C  
ATOM   2546  C   GLY A 323     -19.971  -1.401 -18.943  1.00  0.28           C  
ATOM   2547  O   GLY A 323     -19.420  -1.714 -20.000  1.00  0.27           O  
ATOM   2548  N   THR A 324     -21.084  -2.223 -18.557  1.00  0.26           N  
ATOM   2549  CA  THR A 324     -22.005  -3.002 -19.376  1.00  0.28           C  
ATOM   2550  C   THR A 324     -22.363  -2.249 -20.654  1.00  0.26           C  
ATOM   2551  CB  THR A 324     -23.291  -3.343 -18.601  1.00  0.24           C  
ATOM   2552  O   THR A 324     -22.494  -2.852 -21.721  1.00  0.25           O  
ATOM   2553  CG2 THR A 324     -23.315  -4.812 -18.194  1.00  0.23           C  
ATOM   2554  OG1 THR A 324     -23.361  -2.531 -17.422  1.00  0.25           O  
ATOM   2555  N   ASN A 325     -22.430  -0.845 -20.625  1.00  0.22           N  
ATOM   2556  CA  ASN A 325     -22.954  -0.021 -21.709  1.00  0.25           C  
ATOM   2557  C   ASN A 325     -21.867   0.855 -22.324  1.00  0.22           C  
ATOM   2558  CB  ASN A 325     -24.116   0.843 -21.214  1.00  0.19           C  
ATOM   2559  O   ASN A 325     -22.153   1.939 -22.836  1.00  0.20           O  
ATOM   2560  CG  ASN A 325     -25.336   0.023 -20.841  1.00  0.19           C  
ATOM   2561  ND2 ASN A 325     -26.218   0.605 -20.038  1.00  0.11           N  
ATOM   2562  OD1 ASN A 325     -25.483  -1.124 -21.271  1.00  0.10           O  
ATOM   2563  N   GLY A 326     -20.527   0.268 -22.496  1.00  0.27           N  
ATOM   2564  CA  GLY A 326     -19.560   1.268 -22.920  1.00  0.27           C  
ATOM   2565  C   GLY A 326     -19.230   2.277 -21.836  1.00  0.27           C  
ATOM   2566  O   GLY A 326     -18.482   3.228 -22.073  1.00  0.25           O  
ATOM   2567  N   GLU A 327     -19.834   2.112 -20.581  1.00  0.23           N  
ATOM   2568  CA  GLU A 327     -19.469   2.954 -19.446  1.00  0.26           C  
ATOM   2569  C   GLU A 327     -18.152   2.499 -18.823  1.00  0.23           C  
ATOM   2570  CB  GLU A 327     -20.579   2.948 -18.392  1.00  0.21           C  
ATOM   2571  O   GLU A 327     -17.911   1.299 -18.675  1.00  0.22           O  
ATOM   2572  CG  GLU A 327     -21.861   3.633 -18.846  1.00  0.21           C  
ATOM   2573  CD  GLU A 327     -22.998   3.499 -17.846  1.00  0.19           C  
ATOM   2574  OE1 GLU A 327     -22.852   2.745 -16.857  1.00  0.18           O  
ATOM   2575  OE2 GLU A 327     -24.045   4.153 -18.053  1.00  0.13           O  
ATOM   2576  N   SER A 328     -17.023   3.169 -18.999  1.00  0.28           N  
ATOM   2577  CA  SER A 328     -15.796   3.072 -18.216  1.00  0.29           C  
ATOM   2578  C   SER A 328     -15.931   3.803 -16.884  1.00  0.28           C  
ATOM   2579  CB  SER A 328     -14.612   3.638 -19.001  1.00  0.26           C  
ATOM   2580  O   SER A 328     -16.371   4.954 -16.844  1.00  0.27           O  
ATOM   2581  OG  SER A 328     -14.403   2.904 -20.195  1.00  0.24           O  
ATOM   2582  N   ILE A 329     -16.273   3.099 -15.833  1.00  0.29           N  
ATOM   2583  CA  ILE A 329     -16.219   3.611 -14.468  1.00  0.30           C  
ATOM   2584  C   ILE A 329     -14.764   3.735 -14.021  1.00  0.29           C  
ATOM   2585  CB  ILE A 329     -17.003   2.704 -13.494  1.00  0.27           C  
ATOM   2586  O   ILE A 329     -14.009   2.762 -14.066  1.00  0.28           O  
ATOM   2587  CG1 ILE A 329     -18.451   2.537 -13.968  1.00  0.26           C  
ATOM   2588  CG2 ILE A 329     -16.955   3.271 -12.072  1.00  0.26           C  
ATOM   2589  CD1 ILE A 329     -19.275   1.580 -13.117  1.00  0.25           C  
ATOM   2590  N   ALA A 330     -14.105   4.940 -14.128  1.00  0.31           N  
ATOM   2591  CA  ALA A 330     -12.895   5.316 -13.403  1.00  0.31           C  
ATOM   2592  C   ALA A 330     -13.161   5.410 -11.903  1.00  0.31           C  
ATOM   2593  CB  ALA A 330     -12.349   6.642 -13.927  1.00  0.29           C  
ATOM   2594  O   ALA A 330     -14.077   6.115 -11.472  1.00  0.30           O  
ATOM   2595  N   LEU A 331     -12.778   4.409 -11.127  1.00  0.30           N  
ATOM   2596  CA  LEU A 331     -12.820   4.385  -9.669  1.00  0.32           C  
ATOM   2597  C   LEU A 331     -11.514   4.907  -9.079  1.00  0.30           C  
ATOM   2598  CB  LEU A 331     -13.091   2.966  -9.164  1.00  0.29           C  
ATOM   2599  O   LEU A 331     -10.431   4.457  -9.463  1.00  0.30           O  
ATOM   2600  CG  LEU A 331     -14.476   2.391  -9.468  1.00  0.28           C  
ATOM   2601  CD1 LEU A 331     -14.419   0.868  -9.510  1.00  0.26           C  
ATOM   2602  CD2 LEU A 331     -15.491   2.865  -8.433  1.00  0.28           C  
ATOM   2603  N   TYR A 332     -11.520   6.179  -8.622  1.00  0.24           N  
ATOM   2604  CA  TYR A 332     -10.557   6.966  -7.860  1.00  0.30           C  
ATOM   2605  C   TYR A 332     -10.503   6.505  -6.409  1.00  0.24           C  
ATOM   2606  CB  TYR A 332     -10.910   8.455  -7.923  1.00  0.24           C  
ATOM   2607  O   TYR A 332     -11.536   6.406  -5.744  1.00  0.24           O  
ATOM   2608  CG  TYR A 332      -9.732   9.369  -7.684  1.00  0.24           C  
ATOM   2609  CD1 TYR A 332      -9.483   9.900  -6.421  1.00  0.24           C  
ATOM   2610  CD2 TYR A 332      -8.868   9.703  -8.721  1.00  0.25           C  
ATOM   2611  CE1 TYR A 332      -8.400  10.744  -6.197  1.00  0.22           C  
ATOM   2612  CE2 TYR A 332      -7.782  10.546  -8.508  1.00  0.25           C  
ATOM   2613  OH  TYR A 332      -6.483  11.896  -7.029  1.00  0.11           O  
ATOM   2614  CZ  TYR A 332      -7.556  11.060  -7.245  1.00  0.26           C  
ATOM   2615  N   TYR A 333      -9.397   5.952  -6.022  1.00  0.29           N  
ATOM   2616  CA  TYR A 333      -8.957   5.863  -4.634  1.00  0.31           C  
ATOM   2617  C   TYR A 333      -7.904   6.921  -4.327  1.00  0.29           C  
ATOM   2618  CB  TYR A 333      -8.399   4.469  -4.335  1.00  0.28           C  
ATOM   2619  O   TYR A 333      -6.848   6.958  -4.963  1.00  0.28           O  
ATOM   2620  CG  TYR A 333      -8.238   4.182  -2.862  1.00  0.27           C  
ATOM   2621  CD1 TYR A 333      -7.001   4.324  -2.236  1.00  0.27           C  
ATOM   2622  CD2 TYR A 333      -9.320   3.768  -2.094  1.00  0.29           C  
ATOM   2623  CE1 TYR A 333      -6.848   4.059  -0.879  1.00  0.29           C  
ATOM   2624  CE2 TYR A 333      -9.178   3.500  -0.736  1.00  0.32           C  
ATOM   2625  OH  TYR A 333      -7.794   3.385   1.205  1.00  0.21           O  
ATOM   2626  CZ  TYR A 333      -7.940   3.649  -0.139  1.00  0.28           C  
ATOM   2627  N   ASP A 334      -8.282   8.037  -3.588  1.00  0.26           N  
ATOM   2628  CA  ASP A 334      -7.407   8.969  -2.882  1.00  0.26           C  
ATOM   2629  C   ASP A 334      -6.850   8.340  -1.607  1.00  0.26           C  
ATOM   2630  CB  ASP A 334      -8.157  10.260  -2.548  1.00  0.25           C  
ATOM   2631  O   ASP A 334      -7.599   8.060  -0.669  1.00  0.25           O  
ATOM   2632  CG  ASP A 334      -7.278  11.299  -1.873  1.00  0.25           C  
ATOM   2633  OD1 ASP A 334      -6.242  10.928  -1.280  1.00  0.29           O  
ATOM   2634  OD2 ASP A 334      -7.626  12.498  -1.932  1.00  0.36           O  
ATOM   2635  N   TYR A 335      -5.680   7.732  -1.696  1.00  0.21           N  
ATOM   2636  CA  TYR A 335      -4.974   7.176  -0.547  1.00  0.25           C  
ATOM   2637  C   TYR A 335      -4.836   8.211   0.563  1.00  0.21           C  
ATOM   2638  CB  TYR A 335      -3.589   6.668  -0.961  1.00  0.20           C  
ATOM   2639  O   TYR A 335      -4.825   7.864   1.746  1.00  0.20           O  
ATOM   2640  CG  TYR A 335      -3.412   5.179  -0.788  1.00  0.21           C  
ATOM   2641  CD1 TYR A 335      -3.016   4.642   0.435  1.00  0.22           C  
ATOM   2642  CD2 TYR A 335      -3.638   4.306  -1.847  1.00  0.23           C  
ATOM   2643  CE1 TYR A 335      -2.850   3.271   0.599  1.00  0.20           C  
ATOM   2644  CE2 TYR A 335      -3.475   2.933  -1.694  1.00  0.24           C  
ATOM   2645  OH  TYR A 335      -2.918   1.068  -0.313  1.00  0.10           O  
ATOM   2646  CZ  TYR A 335      -3.081   2.426  -0.470  1.00  0.26           C  
ATOM   2647  N   ALA A 336      -4.454   9.467   0.189  1.00  0.22           N  
ATOM   2648  CA  ALA A 336      -4.276  10.482   1.224  1.00  0.23           C  
ATOM   2649  C   ALA A 336      -5.571  10.708   2.000  1.00  0.22           C  
ATOM   2650  CB  ALA A 336      -3.795  11.793   0.606  1.00  0.20           C  
ATOM   2651  O   ALA A 336      -5.551  10.850   3.225  1.00  0.20           O  
ATOM   2652  N   THR A 337      -6.752  10.628   1.249  1.00  0.22           N  
ATOM   2653  CA  THR A 337      -8.050  10.949   1.832  1.00  0.23           C  
ATOM   2654  C   THR A 337      -8.850   9.678   2.102  1.00  0.22           C  
ATOM   2655  CB  THR A 337      -8.859  11.883   0.914  1.00  0.20           C  
ATOM   2656  O   THR A 337      -9.841   9.706   2.835  1.00  0.21           O  
ATOM   2657  CG2 THR A 337      -8.172  13.237   0.764  1.00  0.19           C  
ATOM   2658  OG1 THR A 337      -8.987  11.279  -0.379  1.00  0.16           O  
ATOM   2659  N   ASN A 338      -8.132   8.441   1.827  1.00  0.24           N  
ATOM   2660  CA  ASN A 338      -8.910   7.207   1.876  1.00  0.25           C  
ATOM   2661  C   ASN A 338     -10.313   7.407   1.309  1.00  0.24           C  
ATOM   2662  CB  ASN A 338      -8.987   6.678   3.309  1.00  0.22           C  
ATOM   2663  O   ASN A 338     -11.290   6.906   1.869  1.00  0.23           O  
ATOM   2664  CG  ASN A 338      -8.340   5.316   3.464  1.00  0.22           C  
ATOM   2665  ND2 ASN A 338      -8.372   4.779   4.678  1.00  0.18           N  
ATOM   2666  OD1 ASN A 338      -7.815   4.751   2.501  1.00  0.25           O  
ATOM   2667  N   ILE A 339     -10.525   8.418   0.404  1.00  0.24           N  
ATOM   2668  CA  ILE A 339     -11.779   8.710  -0.282  1.00  0.24           C  
ATOM   2669  C   ILE A 339     -11.807   7.997  -1.632  1.00  0.24           C  
ATOM   2670  CB  ILE A 339     -11.976  10.230  -0.475  1.00  0.22           C  
ATOM   2671  O   ILE A 339     -10.846   8.072  -2.401  1.00  0.23           O  
ATOM   2672  CG1 ILE A 339     -11.959  10.948   0.879  1.00  0.22           C  
ATOM   2673  CG2 ILE A 339     -13.279  10.514  -1.229  1.00  0.21           C  
ATOM   2674  CD1 ILE A 339     -12.042  12.465   0.778  1.00  0.19           C  
ATOM   2675  N   HIS A 340     -12.597   6.895  -1.729  1.00  0.25           N  
ATOM   2676  CA  HIS A 340     -13.191   6.427  -2.976  1.00  0.27           C  
ATOM   2677  C   HIS A 340     -14.027   7.521  -3.633  1.00  0.25           C  
ATOM   2678  CB  HIS A 340     -14.052   5.187  -2.728  1.00  0.24           C  
ATOM   2679  O   HIS A 340     -14.896   8.114  -2.990  1.00  0.25           O  
ATOM   2680  CG  HIS A 340     -13.269   3.993  -2.281  1.00  0.24           C  
ATOM   2681  CD2 HIS A 340     -12.940   3.559  -1.042  1.00  0.24           C  
ATOM   2682  ND1 HIS A 340     -12.723   3.088  -3.166  1.00  0.20           N  
ATOM   2683  CE1 HIS A 340     -12.091   2.146  -2.487  1.00  0.22           C  
ATOM   2684  NE2 HIS A 340     -12.207   2.408  -1.196  1.00  0.25           N  
ATOM   2685  N   ARG A 341     -13.562   8.196  -4.491  1.00  0.23           N  
ATOM   2686  CA  ARG A 341     -14.437   8.893  -5.429  1.00  0.24           C  
ATOM   2687  C   ARG A 341     -14.804   7.995  -6.605  1.00  0.24           C  
ATOM   2688  CB  ARG A 341     -13.772  10.174  -5.935  1.00  0.22           C  
ATOM   2689  O   ARG A 341     -13.932   7.372  -7.214  1.00  0.23           O  
ATOM   2690  CG  ARG A 341     -13.626  11.253  -4.874  1.00  0.22           C  
ATOM   2691  CD  ARG A 341     -13.034  12.533  -5.448  1.00  0.24           C  
ATOM   2692  NE  ARG A 341     -12.780  13.524  -4.407  1.00  0.20           N  
ATOM   2693  NH1 ARG A 341     -12.223  15.223  -5.870  1.00  0.19           N  
ATOM   2694  NH2 ARG A 341     -12.196  15.597  -3.609  1.00  0.16           N  
ATOM   2695  CZ  ARG A 341     -12.400  14.779  -4.631  1.00  0.21           C  
ATOM   2696  N   ASN A 342     -15.920   7.341  -6.725  1.00  0.24           N  
ATOM   2697  CA  ASN A 342     -16.551   7.290  -8.040  1.00  0.26           C  
ATOM   2698  C   ASN A 342     -16.643   8.676  -8.671  1.00  0.24           C  
ATOM   2699  CB  ASN A 342     -17.940   6.656  -7.945  1.00  0.23           C  
ATOM   2700  O   ASN A 342     -17.309   9.564  -8.135  1.00  0.24           O  
ATOM   2701  CG  ASN A 342     -17.924   5.167  -8.231  1.00  0.23           C  
ATOM   2702  ND2 ASN A 342     -18.936   4.459  -7.745  1.00  0.14           N  
ATOM   2703  OD1 ASN A 342     -17.009   4.658  -8.883  1.00  0.18           O  
ATOM   2704  N   ILE A 343     -15.449   9.405  -8.972  1.00  0.22           N  
ATOM   2705  CA  ILE A 343     -15.630  10.734  -9.546  1.00  0.24           C  
ATOM   2706  C   ILE A 343     -16.713  10.688 -10.621  1.00  0.22           C  
ATOM   2707  CB  ILE A 343     -14.310  11.279 -10.136  1.00  0.20           C  
ATOM   2708  O   ILE A 343     -17.522  11.612 -10.736  1.00  0.20           O  
ATOM   2709  CG1 ILE A 343     -13.216  11.307  -9.063  1.00  0.21           C  
ATOM   2710  CG2 ILE A 343     -14.523  12.671 -10.739  1.00  0.21           C  
ATOM   2711  CD1 ILE A 343     -11.856  11.759  -9.577  1.00  0.20           C  
ATOM   2712  N   ASN A 344     -17.241   9.602 -11.080  1.00  0.21           N  
ATOM   2713  CA  ASN A 344     -18.154   9.590 -12.218  1.00  0.24           C  
ATOM   2714  C   ASN A 344     -18.164   8.233 -12.914  1.00  0.21           C  
ATOM   2715  CB  ASN A 344     -17.788  10.694 -13.212  1.00  0.19           C  
ATOM   2716  O   ASN A 344     -17.111   7.621 -13.106  1.00  0.20           O  
ATOM   2717  CG  ASN A 344     -18.492  12.004 -12.916  1.00  0.17           C  
ATOM   2718  ND2 ASN A 344     -17.925  13.104 -13.397  1.00  0.11           N  
ATOM   2719  OD1 ASN A 344     -19.536  12.027 -12.258  1.00  0.09           O  
ATOM   2720  N   THR A 345     -18.899   7.331 -12.531  1.00  0.25           N  
ATOM   2721  CA  THR A 345     -19.347   6.665 -13.749  1.00  0.26           C  
ATOM   2722  C   THR A 345     -19.021   7.509 -14.978  1.00  0.25           C  
ATOM   2723  CB  THR A 345     -20.860   6.380 -13.705  1.00  0.23           C  
ATOM   2724  O   THR A 345     -19.334   8.700 -15.020  1.00  0.24           O  
ATOM   2725  CG2 THR A 345     -21.143   5.003 -13.114  1.00  0.19           C  
ATOM   2726  OG1 THR A 345     -21.504   7.375 -12.900  1.00  0.15           O  
ATOM   2727  N   PHE A 346     -17.709   7.663 -15.426  1.00  0.23           N  
ATOM   2728  CA  PHE A 346     -17.762   7.967 -16.851  1.00  0.27           C  
ATOM   2729  C   PHE A 346     -18.798   7.097 -17.552  1.00  0.23           C  
ATOM   2730  CB  PHE A 346     -16.386   7.768 -17.496  1.00  0.21           C  
ATOM   2731  O   PHE A 346     -18.748   5.868 -17.461  1.00  0.22           O  
ATOM   2732  CG  PHE A 346     -15.235   8.112 -16.589  1.00  0.23           C  
ATOM   2733  CD1 PHE A 346     -14.749   9.412 -16.521  1.00  0.21           C  
ATOM   2734  CD2 PHE A 346     -14.639   7.134 -15.803  1.00  0.19           C  
ATOM   2735  CE1 PHE A 346     -13.684   9.733 -15.683  1.00  0.11           C  
ATOM   2736  CE2 PHE A 346     -13.575   7.447 -14.963  1.00  0.13           C  
ATOM   2737  CZ  PHE A 346     -13.098   8.747 -14.905  1.00  0.23           C  
ATOM   2738  N   THR A 347     -20.087   7.247 -17.247  1.00  0.24           N  
ATOM   2739  CA  THR A 347     -20.799   6.949 -18.484  1.00  0.26           C  
ATOM   2740  C   THR A 347     -20.069   7.544 -19.685  1.00  0.24           C  
ATOM   2741  CB  THR A 347     -22.243   7.484 -18.441  1.00  0.22           C  
ATOM   2742  O   THR A 347     -19.809   8.748 -19.726  1.00  0.23           O  
ATOM   2743  CG2 THR A 347     -23.125   6.768 -19.458  1.00  0.09           C  
ATOM   2744  OG1 THR A 347     -22.783   7.280 -17.129  1.00  0.12           O  
ATOM   2745  N   ILE A 348     -18.961   7.104 -20.195  1.00  0.25           N  
ATOM   2746  CA  ILE A 348     -19.035   7.364 -21.629  1.00  0.26           C  
ATOM   2747  C   ILE A 348     -20.487   7.281 -22.094  1.00  0.25           C  
ATOM   2748  CB  ILE A 348     -18.159   6.374 -22.429  1.00  0.23           C  
ATOM   2749  O   ILE A 348     -21.048   6.189 -22.207  1.00  0.23           O  
ATOM   2750  CG1 ILE A 348     -16.704   6.442 -21.952  1.00  0.18           C  
ATOM   2751  CG2 ILE A 348     -18.257   6.657 -23.931  1.00  0.22           C  
ATOM   2752  CD1 ILE A 348     -15.787   5.423 -22.613  1.00  0.23           C  
ATOM   2753  N   THR A 349     -21.495   7.824 -21.238  1.00  0.22           N  
ATOM   2754  CA  THR A 349     -22.689   8.076 -22.037  1.00  0.24           C  
ATOM   2755  C   THR A 349     -22.313   8.535 -23.443  1.00  0.23           C  
ATOM   2756  CB  THR A 349     -23.593   9.132 -21.374  1.00  0.20           C  
ATOM   2757  O   THR A 349     -21.516   9.462 -23.606  1.00  0.21           O  
ATOM   2758  CG2 THR A 349     -24.625   8.477 -20.462  1.00  0.08           C  
ATOM   2759  OG1 THR A 349     -22.784  10.025 -20.598  1.00  0.11           O  
ATOM   2760  N   ASN A 350     -22.040   7.654 -24.316  1.00  0.22           N  
ATOM   2761  CA  ASN A 350     -22.404   7.887 -25.709  1.00  0.24           C  
ATOM   2762  C   ASN A 350     -23.500   8.942 -25.834  1.00  0.22           C  
ATOM   2763  CB  ASN A 350     -22.845   6.582 -26.375  1.00  0.20           C  
ATOM   2764  O   ASN A 350     -24.679   8.606 -25.954  1.00  0.20           O  
ATOM   2765  CG  ASN A 350     -22.565   6.562 -27.865  1.00  0.20           C  
ATOM   2766  ND2 ASN A 350     -22.750   5.404 -28.488  1.00  0.13           N  
ATOM   2767  OD1 ASN A 350     -22.183   7.579 -28.451  1.00  0.12           O  
ATOM   2768  N   THR A 351     -23.708   9.835 -24.857  1.00  0.20           N  
ATOM   2769  CA  THR A 351     -24.814  10.731 -25.172  1.00  0.21           C  
ATOM   2770  C   THR A 351     -24.411  11.729 -26.253  1.00  0.19           C  
ATOM   2771  CB  THR A 351     -25.290  11.492 -23.920  1.00  0.17           C  
ATOM   2772  O   THR A 351     -25.261  12.221 -26.999  1.00  0.18           O  
ATOM   2773  CG2 THR A 351     -26.329  10.685 -23.148  1.00  0.08           C  
ATOM   2774  OG1 THR A 351     -24.167  11.745 -23.066  1.00  0.11           O  
ATOM   2775  N   ASN A 352     -23.178  11.775 -26.590  1.00  0.20           N  
ATOM   2776  CA  ASN A 352     -23.050  12.661 -27.741  1.00  0.22           C  
ATOM   2777  C   ASN A 352     -22.216  12.025 -28.849  1.00  0.22           C  
ATOM   2778  CB  ASN A 352     -22.442  14.001 -27.322  1.00  0.20           C  
ATOM   2779  O   ASN A 352     -21.030  11.750 -28.659  1.00  0.19           O  
ATOM   2780  CG  ASN A 352     -23.432  14.889 -26.593  1.00  0.13           C  
ATOM   2781  ND2 ASN A 352     -22.919  15.862 -25.849  1.00  0.09           N  
ATOM   2782  OD1 ASN A 352     -24.647  14.701 -26.697  1.00  0.08           O  
ATOM   2783  N   ASN A 353     -22.443  10.547 -29.092  1.00  0.21           N  
ATOM   2784  CA  ASN A 353     -21.860  10.171 -30.376  1.00  0.24           C  
ATOM   2785  C   ASN A 353     -20.500  10.829 -30.589  1.00  0.21           C  
ATOM   2786  CB  ASN A 353     -22.809  10.528 -31.522  1.00  0.19           C  
ATOM   2787  O   ASN A 353     -20.028  10.936 -31.722  1.00  0.20           O  
ATOM   2788  CG  ASN A 353     -23.661   9.355 -31.962  1.00  0.15           C  
ATOM   2789  ND2 ASN A 353     -24.708   9.637 -32.729  1.00  0.11           N  
ATOM   2790  OD1 ASN A 353     -23.382   8.204 -31.616  1.00  0.09           O  
ATOM   2791  N   LYS A 354     -19.999  11.510 -29.572  1.00  0.21           N  
ATOM   2792  CA  LYS A 354     -18.672  12.039 -29.871  1.00  0.24           C  
ATOM   2793  C   LYS A 354     -17.600  10.967 -29.697  1.00  0.21           C  
ATOM   2794  CB  LYS A 354     -18.359  13.242 -28.980  1.00  0.19           C  
ATOM   2795  O   LYS A 354     -16.529  11.048 -30.301  1.00  0.20           O  
ATOM   2796  CG  LYS A 354     -18.233  14.556 -29.736  1.00  0.16           C  
ATOM   2797  CD  LYS A 354     -17.804  15.692 -28.815  1.00  0.08           C  
ATOM   2798  CE  LYS A 354     -17.651  17.002 -29.575  1.00  0.07           C  
ATOM   2799  NZ  LYS A 354     -17.194  18.110 -28.684  1.00  0.07           N  
ATOM   2800  N   TYR A 355     -17.872   9.845 -29.160  1.00  0.25           N  
ATOM   2801  CA  TYR A 355     -16.765   8.923 -28.937  1.00  0.28           C  
ATOM   2802  C   TYR A 355     -17.066   7.554 -29.535  1.00  0.25           C  
ATOM   2803  CB  TYR A 355     -16.472   8.785 -27.440  1.00  0.23           C  
ATOM   2804  O   TYR A 355     -16.209   6.667 -29.536  1.00  0.24           O  
ATOM   2805  CG  TYR A 355     -16.108  10.088 -26.771  1.00  0.24           C  
ATOM   2806  CD1 TYR A 355     -14.892  10.714 -27.036  1.00  0.23           C  
ATOM   2807  CD2 TYR A 355     -16.977  10.696 -25.871  1.00  0.24           C  
ATOM   2808  CE1 TYR A 355     -14.551  11.914 -26.421  1.00  0.20           C  
ATOM   2809  CE2 TYR A 355     -16.647  11.895 -25.249  1.00  0.22           C  
ATOM   2810  OH  TYR A 355     -15.101  13.684 -24.918  1.00  0.10           O  
ATOM   2811  CZ  TYR A 355     -15.433  12.496 -25.530  1.00  0.25           C  
ATOM   2812  N   ALA A 356     -18.087   7.248 -30.216  1.00  0.25           N  
ATOM   2813  CA  ALA A 356     -18.606   6.332 -31.229  1.00  0.25           C  
ATOM   2814  C   ALA A 356     -19.286   7.097 -32.362  1.00  0.25           C  
ATOM   2815  CB  ALA A 356     -19.581   5.340 -30.601  1.00  0.23           C  
ATOM   2816  O   ALA A 356     -20.009   8.065 -32.119  1.00  0.23           O  
ATOM   2817  N   PRO A 357     -18.605   7.150 -33.486  1.00  0.23           N  
ATOM   2818  CA  PRO A 357     -19.453   7.440 -34.644  1.00  0.23           C  
ATOM   2819  C   PRO A 357     -20.861   6.865 -34.503  1.00  0.23           C  
ATOM   2820  CB  PRO A 357     -18.706   6.777 -35.804  1.00  0.21           C  
ATOM   2821  O   PRO A 357     -21.049   5.835 -33.851  1.00  0.22           O  
ATOM   2822  CG  PRO A 357     -17.540   6.092 -35.166  1.00  0.21           C  
ATOM   2823  CD  PRO A 357     -17.582   6.357 -33.688  1.00  0.21           C  
ATOM   2824  N   ALA A 358     -21.935   7.706 -34.518  1.00  0.18           N  
ATOM   2825  CA  ALA A 358     -23.279   7.390 -34.994  1.00  0.20           C  
ATOM   2826  C   ALA A 358     -23.314   6.024 -35.674  1.00  0.18           C  
ATOM   2827  CB  ALA A 358     -23.772   8.471 -35.953  1.00  0.16           C  
ATOM   2828  O   ALA A 358     -22.548   5.769 -36.607  1.00  0.18           O  
ATOM   2829  N   GLY A 359     -23.764   5.002 -35.036  1.00  0.23           N  
ATOM   2830  CA  GLY A 359     -24.150   3.669 -35.471  1.00  0.22           C  
ATOM   2831  C   GLY A 359     -23.381   2.566 -34.769  1.00  0.23           C  
ATOM   2832  O   GLY A 359     -23.606   1.382 -35.029  1.00  0.21           O  
ATOM   2833  N   LEU A 360     -22.549   3.014 -33.692  1.00  0.22           N  
ATOM   2834  CA  LEU A 360     -21.671   2.166 -32.893  1.00  0.22           C  
ATOM   2835  C   LEU A 360     -22.120   2.140 -31.435  1.00  0.22           C  
ATOM   2836  CB  LEU A 360     -20.224   2.656 -32.984  1.00  0.20           C  
ATOM   2837  O   LEU A 360     -21.873   3.089 -30.688  1.00  0.21           O  
ATOM   2838  CG  LEU A 360     -19.491   2.367 -34.295  1.00  0.20           C  
ATOM   2839  CD1 LEU A 360     -18.271   3.271 -34.432  1.00  0.17           C  
ATOM   2840  CD2 LEU A 360     -19.086   0.898 -34.368  1.00  0.17           C  
ATOM   2841  N   ASP A 361     -23.479   1.987 -31.097  1.00  0.18           N  
ATOM   2842  CA  ASP A 361     -24.403   1.634 -30.023  1.00  0.24           C  
ATOM   2843  C   ASP A 361     -23.903   0.418 -29.247  1.00  0.19           C  
ATOM   2844  CB  ASP A 361     -25.799   1.361 -30.585  1.00  0.17           C  
ATOM   2845  O   ASP A 361     -23.643  -0.635 -29.832  1.00  0.19           O  
ATOM   2846  CG  ASP A 361     -26.623   2.624 -30.766  1.00  0.13           C  
ATOM   2847  OD1 ASP A 361     -26.295   3.660 -30.147  1.00  0.09           O  
ATOM   2848  OD2 ASP A 361     -27.610   2.583 -31.531  1.00  0.10           O  
ATOM   2849  N   GLN A 362     -22.695   0.466 -28.442  1.00  0.23           N  
ATOM   2850  CA  GLN A 362     -22.640  -0.371 -27.248  1.00  0.26           C  
ATOM   2851  C   GLN A 362     -21.369  -1.215 -27.227  1.00  0.23           C  
ATOM   2852  CB  GLN A 362     -23.872  -1.275 -27.169  1.00  0.21           C  
ATOM   2853  O   GLN A 362     -21.196  -2.064 -26.350  1.00  0.22           O  
ATOM   2854  CG  GLN A 362     -25.176  -0.519 -26.953  1.00  0.21           C  
ATOM   2855  CD  GLN A 362     -26.300  -1.414 -26.465  1.00  0.19           C  
ATOM   2856  NE2 GLN A 362     -27.444  -0.815 -26.156  1.00  0.13           N  
ATOM   2857  OE1 GLN A 362     -26.140  -2.635 -26.367  1.00  0.19           O  
ATOM   2858  N   ALA A 363     -20.150  -1.003 -28.016  1.00  0.25           N  
ATOM   2859  CA  ALA A 363     -19.191  -2.097 -28.144  1.00  0.26           C  
ATOM   2860  C   ALA A 363     -17.787  -1.646 -27.753  1.00  0.26           C  
ATOM   2861  CB  ALA A 363     -19.194  -2.642 -29.571  1.00  0.23           C  
ATOM   2862  O   ALA A 363     -16.820  -2.393 -27.917  1.00  0.24           O  
ATOM   2863  N   TYR A 364     -17.443  -0.445 -27.071  1.00  0.27           N  
ATOM   2864  CA  TYR A 364     -16.053  -0.127 -26.765  1.00  0.30           C  
ATOM   2865  C   TYR A 364     -15.775  -0.279 -25.274  1.00  0.27           C  
ATOM   2866  CB  TYR A 364     -15.715   1.297 -27.217  1.00  0.26           C  
ATOM   2867  O   TYR A 364     -16.502   0.267 -24.441  1.00  0.27           O  
ATOM   2868  CG  TYR A 364     -15.547   1.436 -28.710  1.00  0.26           C  
ATOM   2869  CD1 TYR A 364     -14.298   1.277 -29.307  1.00  0.24           C  
ATOM   2870  CD2 TYR A 364     -16.634   1.727 -29.527  1.00  0.25           C  
ATOM   2871  CE1 TYR A 364     -14.137   1.406 -30.683  1.00  0.22           C  
ATOM   2872  CE2 TYR A 364     -16.485   1.858 -30.903  1.00  0.25           C  
ATOM   2873  OH  TYR A 364     -15.082   1.825 -32.834  1.00  0.11           O  
ATOM   2874  CZ  TYR A 364     -15.235   1.696 -31.471  1.00  0.24           C  
ATOM   2875  N   ILE A 365     -15.001  -1.289 -24.844  1.00  0.28           N  
ATOM   2876  CA  ILE A 365     -14.465  -1.709 -23.554  1.00  0.30           C  
ATOM   2877  C   ILE A 365     -13.062  -1.137 -23.367  1.00  0.28           C  
ATOM   2878  CB  ILE A 365     -14.438  -3.249 -23.427  1.00  0.26           C  
ATOM   2879  O   ILE A 365     -12.204  -1.284 -24.241  1.00  0.27           O  
ATOM   2880  CG1 ILE A 365     -15.817  -3.836 -23.751  1.00  0.24           C  
ATOM   2881  CG2 ILE A 365     -13.980  -3.668 -22.027  1.00  0.25           C  
ATOM   2882  CD1 ILE A 365     -15.864  -5.357 -23.726  1.00  0.24           C  
ATOM   2883  N   PRO A 366     -12.765  -0.040 -22.471  1.00  0.29           N  
ATOM   2884  CA  PRO A 366     -11.373   0.252 -22.120  1.00  0.31           C  
ATOM   2885  C   PRO A 366     -10.556  -1.009 -21.849  1.00  0.30           C  
ATOM   2886  CB  PRO A 366     -11.499   1.104 -20.855  1.00  0.28           C  
ATOM   2887  O   PRO A 366     -11.016  -1.906 -21.138  1.00  0.29           O  
ATOM   2888  CG  PRO A 366     -12.948   1.038 -20.493  1.00  0.27           C  
ATOM   2889  CD  PRO A 366     -13.681   0.322 -21.590  1.00  0.32           C  
ATOM   2890  N   ALA A 367      -9.724  -1.333 -22.781  1.00  0.35           N  
ATOM   2891  CA  ALA A 367      -8.867  -2.512 -22.684  1.00  0.34           C  
ATOM   2892  C   ALA A 367      -7.754  -2.298 -21.663  1.00  0.35           C  
ATOM   2893  CB  ALA A 367      -8.275  -2.854 -24.049  1.00  0.31           C  
ATOM   2894  O   ALA A 367      -7.448  -3.194 -20.872  1.00  0.32           O  
ATOM   2895  N   ARG A 368      -7.087  -0.906 -21.320  1.00  0.37           N  
ATOM   2896  CA  ARG A 368      -5.842  -0.703 -20.586  1.00  0.37           C  
ATOM   2897  C   ARG A 368      -5.676   0.759 -20.184  1.00  0.37           C  
ATOM   2898  CB  ARG A 368      -4.644  -1.154 -21.425  1.00  0.35           C  
ATOM   2899  O   ARG A 368      -6.043   1.662 -20.939  1.00  0.36           O  
ATOM   2900  CG  ARG A 368      -4.505  -2.664 -21.537  1.00  0.33           C  
ATOM   2901  CD  ARG A 368      -3.076  -3.076 -21.864  1.00  0.37           C  
ATOM   2902  NE  ARG A 368      -2.965  -4.517 -22.073  1.00  0.34           N  
ATOM   2903  NH1 ARG A 368      -0.671  -4.588 -21.809  1.00  0.29           N  
ATOM   2904  NH2 ARG A 368      -1.839  -6.511 -22.247  1.00  0.26           N  
ATOM   2905  CZ  ARG A 368      -1.826  -5.202 -22.042  1.00  0.31           C  
ATOM   2906  N   LEU A 369      -5.309   1.197 -18.895  1.00  0.33           N  
ATOM   2907  CA  LEU A 369      -4.517   2.313 -18.389  1.00  0.34           C  
ATOM   2908  C   LEU A 369      -3.081   1.879 -18.114  1.00  0.33           C  
ATOM   2909  CB  LEU A 369      -5.144   2.881 -17.113  1.00  0.31           C  
ATOM   2910  O   LEU A 369      -2.850   0.862 -17.456  1.00  0.32           O  
ATOM   2911  CG  LEU A 369      -6.318   3.842 -17.305  1.00  0.30           C  
ATOM   2912  CD1 LEU A 369      -7.241   3.801 -16.091  1.00  0.26           C  
ATOM   2913  CD2 LEU A 369      -5.814   5.260 -17.552  1.00  0.27           C  
ATOM   2914  N   PHE A 370      -2.139   2.346 -18.842  1.00  0.39           N  
ATOM   2915  CA  PHE A 370      -0.750   1.916 -18.734  1.00  0.39           C  
ATOM   2916  C   PHE A 370       0.015   2.799 -17.755  1.00  0.39           C  
ATOM   2917  CB  PHE A 370      -0.070   1.942 -20.106  1.00  0.36           C  
ATOM   2918  O   PHE A 370       0.830   2.305 -16.972  1.00  0.37           O  
ATOM   2919  CG  PHE A 370      -0.608   0.920 -21.070  1.00  0.34           C  
ATOM   2920  CD1 PHE A 370      -0.088  -0.369 -21.100  1.00  0.30           C  
ATOM   2921  CD2 PHE A 370      -1.635   1.247 -21.945  1.00  0.32           C  
ATOM   2922  CE1 PHE A 370      -0.585  -1.317 -21.992  1.00  0.32           C  
ATOM   2923  CE2 PHE A 370      -2.137   0.304 -22.839  1.00  0.34           C  
ATOM   2924  CZ  PHE A 370      -1.609  -0.977 -22.861  1.00  0.30           C  
ATOM   2925  N   ASP A 371      -0.248   4.057 -17.613  1.00  0.36           N  
ATOM   2926  CA  ASP A 371       0.608   5.000 -16.900  1.00  0.36           C  
ATOM   2927  C   ASP A 371       0.003   6.402 -16.904  1.00  0.36           C  
ATOM   2928  CB  ASP A 371       2.007   5.030 -17.521  1.00  0.34           C  
ATOM   2929  O   ASP A 371      -0.600   6.821 -17.894  1.00  0.35           O  
ATOM   2930  CG  ASP A 371       3.076   5.498 -16.549  1.00  0.31           C  
ATOM   2931  OD1 ASP A 371       2.758   5.755 -15.368  1.00  0.32           O  
ATOM   2932  OD2 ASP A 371       4.248   5.613 -16.970  1.00  0.32           O  
ATOM   2933  N   CYS A 372      -0.238   7.009 -15.738  1.00  0.24           N  
ATOM   2934  CA  CYS A 372      -0.375   8.415 -15.372  1.00  0.32           C  
ATOM   2935  C   CYS A 372       0.949   8.980 -14.872  1.00  0.25           C  
ATOM   2936  CB  CYS A 372      -1.451   8.586 -14.300  1.00  0.25           C  
ATOM   2937  O   CYS A 372       1.559   8.426 -13.957  1.00  0.24           O  
ATOM   2938  SG  CYS A 372      -3.137   8.426 -14.928  1.00  0.20           S  
ATOM   2939  N   GLN A 373       1.648   9.565 -15.668  1.00  0.32           N  
ATOM   2940  CA  GLN A 373       2.630  10.561 -15.252  1.00  0.34           C  
ATOM   2941  C   GLN A 373       2.069  11.974 -15.383  1.00  0.32           C  
ATOM   2942  CB  GLN A 373       3.913  10.427 -16.072  1.00  0.31           C  
ATOM   2943  O   GLN A 373       1.757  12.423 -16.488  1.00  0.31           O  
ATOM   2944  CG  GLN A 373       5.070   9.799 -15.306  1.00  0.31           C  
ATOM   2945  CD  GLN A 373       6.360   9.779 -16.105  1.00  0.37           C  
ATOM   2946  NE2 GLN A 373       7.426   9.270 -15.496  1.00  0.31           N  
ATOM   2947  OE1 GLN A 373       6.398  10.215 -17.260  1.00  0.42           O  
ATOM   2948  N   GLY A 374       1.665  12.543 -14.088  1.00  0.36           N  
ATOM   2949  CA  GLY A 374       1.039  13.849 -13.956  1.00  0.36           C  
ATOM   2950  C   GLY A 374      -0.450  13.828 -14.244  1.00  0.35           C  
ATOM   2951  O   GLY A 374      -1.189  13.029 -13.665  1.00  0.33           O  
ATOM   2952  N   ASP A 375      -0.900  14.790 -15.114  1.00  0.35           N  
ATOM   2953  CA  ASP A 375      -2.261  15.111 -15.531  1.00  0.37           C  
ATOM   2954  C   ASP A 375      -2.658  14.311 -16.770  1.00  0.35           C  
ATOM   2955  CB  ASP A 375      -2.399  16.610 -15.806  1.00  0.33           C  
ATOM   2956  O   ASP A 375      -3.685  14.590 -17.393  1.00  0.33           O  
ATOM   2957  CG  ASP A 375      -2.159  17.463 -14.574  1.00  0.32           C  
ATOM   2958  OD1 ASP A 375      -2.409  16.988 -13.445  1.00  0.32           O  
ATOM   2959  OD2 ASP A 375      -1.719  18.622 -14.733  1.00  0.32           O  
ATOM   2960  N   VAL A 376      -1.849  13.263 -17.194  1.00  0.44           N  
ATOM   2961  CA  VAL A 376      -2.172  12.509 -18.401  1.00  0.43           C  
ATOM   2962  C   VAL A 376      -2.453  11.052 -18.039  1.00  0.44           C  
ATOM   2963  CB  VAL A 376      -1.033  12.589 -19.442  1.00  0.41           C  
ATOM   2964  O   VAL A 376      -1.639  10.400 -17.382  1.00  0.41           O  
ATOM   2965  CG1 VAL A 376      -1.415  11.841 -20.718  1.00  0.36           C  
ATOM   2966  CG2 VAL A 376      -0.697  14.046 -19.753  1.00  0.38           C  
ATOM   2967  N   ILE A 377      -3.694  10.678 -18.272  1.00  0.44           N  
ATOM   2968  CA  ILE A 377      -4.105   9.278 -18.301  1.00  0.45           C  
ATOM   2969  C   ILE A 377      -4.273   8.819 -19.748  1.00  0.44           C  
ATOM   2970  CB  ILE A 377      -5.416   9.058 -17.514  1.00  0.43           C  
ATOM   2971  O   ILE A 377      -4.958   9.474 -20.538  1.00  0.42           O  
ATOM   2972  CG1 ILE A 377      -5.248   9.511 -16.059  1.00  0.37           C  
ATOM   2973  CG2 ILE A 377      -5.849   7.591 -17.584  1.00  0.39           C  
ATOM   2974  CD1 ILE A 377      -6.537   9.486 -15.250  1.00  0.38           C  
ATOM   2975  N   ALA A 378      -3.469   7.895 -20.232  1.00  0.49           N  
ATOM   2976  CA  ALA A 378      -3.561   7.312 -21.568  1.00  0.48           C  
ATOM   2977  C   ALA A 378      -3.978   5.845 -21.498  1.00  0.49           C  
ATOM   2978  CB  ALA A 378      -2.229   7.449 -22.301  1.00  0.47           C  
ATOM   2979  O   ALA A 378      -3.571   5.120 -20.588  1.00  0.47           O  
ATOM   2980  N   GLY A 379      -5.015   5.360 -22.250  1.00  0.50           N  
ATOM   2981  CA  GLY A 379      -5.487   3.992 -22.390  1.00  0.49           C  
ATOM   2982  C   GLY A 379      -5.862   3.632 -23.815  1.00  0.50           C  
ATOM   2983  O   GLY A 379      -5.785   4.473 -24.714  1.00  0.47           O  
ATOM   2984  N   ILE A 380      -5.947   2.310 -24.052  1.00  0.45           N  
ATOM   2985  CA  ILE A 380      -6.450   1.716 -25.286  1.00  0.46           C  
ATOM   2986  C   ILE A 380      -7.860   1.176 -25.061  1.00  0.45           C  
ATOM   2987  CB  ILE A 380      -5.520   0.592 -25.793  1.00  0.44           C  
ATOM   2988  O   ILE A 380      -8.128   0.525 -24.048  1.00  0.43           O  
ATOM   2989  CG1 ILE A 380      -4.121   1.147 -26.084  1.00  0.37           C  
ATOM   2990  CG2 ILE A 380      -6.112  -0.080 -27.036  1.00  0.39           C  
ATOM   2991  CD1 ILE A 380      -3.090   0.080 -26.426  1.00  0.38           C  
ATOM   2992  N   MET A 381      -8.912   1.497 -25.889  1.00  0.38           N  
ATOM   2993  CA  MET A 381     -10.262   0.953 -26.005  1.00  0.42           C  
ATOM   2994  C   MET A 381     -10.451   0.248 -27.345  1.00  0.39           C  
ATOM   2995  CB  MET A 381     -11.305   2.060 -25.845  1.00  0.38           C  
ATOM   2996  O   MET A 381      -9.836   0.628 -28.343  1.00  0.36           O  
ATOM   2997  CG  MET A 381     -11.326   2.687 -24.460  1.00  0.37           C  
ATOM   2998  SD  MET A 381     -12.769   3.793 -24.211  1.00  0.26           S  
ATOM   2999  CE  MET A 381     -12.323   5.155 -25.324  1.00  0.34           C  
ATOM   3000  N   TYR A 382     -11.037  -1.101 -27.282  1.00  0.32           N  
ATOM   3001  CA  TYR A 382     -11.478  -1.785 -28.492  1.00  0.39           C  
ATOM   3002  C   TYR A 382     -12.998  -1.875 -28.544  1.00  0.32           C  
ATOM   3003  CB  TYR A 382     -10.868  -3.188 -28.569  1.00  0.31           C  
ATOM   3004  O   TYR A 382     -13.666  -1.815 -27.509  1.00  0.30           O  
ATOM   3005  CG  TYR A 382     -11.385  -4.133 -27.512  1.00  0.32           C  
ATOM   3006  CD1 TYR A 382     -10.813  -4.169 -26.242  1.00  0.31           C  
ATOM   3007  CD2 TYR A 382     -12.445  -4.993 -27.781  1.00  0.32           C  
ATOM   3008  CE1 TYR A 382     -11.284  -5.040 -25.266  1.00  0.33           C  
ATOM   3009  CE2 TYR A 382     -12.924  -5.868 -26.812  1.00  0.35           C  
ATOM   3010  OH  TYR A 382     -12.810  -6.748 -24.596  1.00  0.23           O  
ATOM   3011  CZ  TYR A 382     -12.339  -5.884 -25.559  1.00  0.30           C  
ATOM   3012  N   ASN A 383     -13.558  -1.777 -29.830  1.00  0.34           N  
ATOM   3013  CA  ASN A 383     -14.906  -2.108 -30.281  1.00  0.36           C  
ATOM   3014  C   ASN A 383     -15.201  -3.597 -30.118  1.00  0.34           C  
ATOM   3015  CB  ASN A 383     -15.105  -1.683 -31.737  1.00  0.33           C  
ATOM   3016  O   ASN A 383     -14.520  -4.437 -30.709  1.00  0.32           O  
ATOM   3017  CG  ASN A 383     -16.539  -1.846 -32.202  1.00  0.32           C  
ATOM   3018  ND2 ASN A 383     -16.860  -1.263 -33.351  1.00  0.24           N  
ATOM   3019  OD1 ASN A 383     -17.352  -2.490 -31.533  1.00  0.30           O  
ATOM   3020  N   LYS A 384     -15.916  -4.134 -29.054  1.00  0.30           N  
ATOM   3021  CA  LYS A 384     -16.427  -5.494 -28.912  1.00  0.33           C  
ATOM   3022  C   LYS A 384     -17.043  -5.989 -30.217  1.00  0.30           C  
ATOM   3023  CB  LYS A 384     -17.459  -5.566 -27.785  1.00  0.28           C  
ATOM   3024  O   LYS A 384     -16.964  -7.177 -30.536  1.00  0.28           O  
ATOM   3025  CG  LYS A 384     -17.462  -6.888 -27.032  1.00  0.28           C  
ATOM   3026  CD  LYS A 384     -18.470  -6.878 -25.890  1.00  0.32           C  
ATOM   3027  CE  LYS A 384     -18.526  -8.224 -25.181  1.00  0.29           C  
ATOM   3028  NZ  LYS A 384     -19.499  -8.214 -24.048  1.00  0.30           N  
ATOM   3029  N   ALA A 385     -17.953  -5.106 -30.802  1.00  0.29           N  
ATOM   3030  CA  ALA A 385     -18.709  -5.601 -31.950  1.00  0.31           C  
ATOM   3031  C   ALA A 385     -17.779  -5.955 -33.107  1.00  0.29           C  
ATOM   3032  CB  ALA A 385     -19.738  -4.565 -32.396  1.00  0.27           C  
ATOM   3033  O   ALA A 385     -18.133  -6.760 -33.972  1.00  0.27           O  
ATOM   3034  N   ALA A 386     -16.556  -5.486 -32.950  1.00  0.28           N  
ATOM   3035  CA  ALA A 386     -15.629  -5.762 -34.044  1.00  0.29           C  
ATOM   3036  C   ALA A 386     -14.514  -6.702 -33.594  1.00  0.29           C  
ATOM   3037  CB  ALA A 386     -15.039  -4.461 -34.583  1.00  0.26           C  
ATOM   3038  O   ALA A 386     -13.346  -6.496 -33.932  1.00  0.27           O  
ATOM   3039  N   LEU A 387     -14.732  -7.504 -32.497  1.00  0.29           N  
ATOM   3040  CA  LEU A 387     -13.900  -8.700 -32.423  1.00  0.31           C  
ATOM   3041  C   LEU A 387     -14.317  -9.718 -33.480  1.00  0.29           C  
ATOM   3042  CB  LEU A 387     -13.987  -9.329 -31.030  1.00  0.27           C  
ATOM   3043  O   LEU A 387     -15.498 -10.052 -33.594  1.00  0.28           O  
ATOM   3044  CG  LEU A 387     -13.195  -8.634 -29.921  1.00  0.27           C  
ATOM   3045  CD1 LEU A 387     -13.661  -9.120 -28.553  1.00  0.26           C  
ATOM   3046  CD2 LEU A 387     -11.700  -8.875 -30.100  1.00  0.28           C  
ATOM   3047  N   PRO A 388     -13.218 -10.000 -34.210  1.00  0.27           N  
ATOM   3048  CA  PRO A 388     -11.829  -9.988 -34.676  1.00  0.28           C  
ATOM   3049  C   PRO A 388     -11.599  -9.003 -35.820  1.00  0.28           C  
ATOM   3050  CB  PRO A 388     -11.602 -11.429 -35.142  1.00  0.25           C  
ATOM   3051  O   PRO A 388     -10.471  -8.862 -36.300  1.00  0.26           O  
ATOM   3052  CG  PRO A 388     -12.968 -12.032 -35.198  1.00  0.24           C  
ATOM   3053  CD  PRO A 388     -13.929 -11.102 -34.514  1.00  0.26           C  
ATOM   3054  N   ALA A 389     -12.660  -8.388 -36.158  1.00  0.27           N  
ATOM   3055  CA  ALA A 389     -12.561  -7.771 -37.478  1.00  0.29           C  
ATOM   3056  C   ALA A 389     -11.884  -6.406 -37.395  1.00  0.27           C  
ATOM   3057  CB  ALA A 389     -13.945  -7.638 -38.109  1.00  0.25           C  
ATOM   3058  O   ALA A 389     -12.204  -5.600 -36.518  1.00  0.26           O  
ATOM   3059  N   THR A 390     -10.539  -6.375 -37.448  1.00  0.28           N  
ATOM   3060  CA  THR A 390      -9.351  -5.723 -37.989  1.00  0.31           C  
ATOM   3061  C   THR A 390      -9.513  -4.206 -37.974  1.00  0.29           C  
ATOM   3062  CB  THR A 390      -9.059  -6.197 -39.425  1.00  0.25           C  
ATOM   3063  O   THR A 390      -8.542  -3.471 -38.168  1.00  0.26           O  
ATOM   3064  CG2 THR A 390      -8.620  -7.657 -39.443  1.00  0.18           C  
ATOM   3065  OG1 THR A 390     -10.243  -6.055 -40.219  1.00  0.14           O  
ATOM   3066  N   SER A 391     -10.432  -3.524 -37.391  1.00  0.33           N  
ATOM   3067  CA  SER A 391     -10.216  -2.153 -37.840  1.00  0.34           C  
ATOM   3068  C   SER A 391     -10.780  -1.149 -36.839  1.00  0.33           C  
ATOM   3069  CB  SER A 391     -10.854  -1.930 -39.212  1.00  0.29           C  
ATOM   3070  O   SER A 391     -10.587   0.059 -36.988  1.00  0.31           O  
ATOM   3071  OG  SER A 391     -12.189  -2.405 -39.229  1.00  0.22           O  
ATOM   3072  N   ASP A 392     -11.112  -1.506 -35.603  1.00  0.34           N  
ATOM   3073  CA  ASP A 392     -11.640  -0.287 -34.998  1.00  0.36           C  
ATOM   3074  C   ASP A 392     -11.287  -0.212 -33.515  1.00  0.34           C  
ATOM   3075  CB  ASP A 392     -13.157  -0.210 -35.182  1.00  0.32           C  
ATOM   3076  O   ASP A 392     -12.088  -0.595 -32.660  1.00  0.33           O  
ATOM   3077  CG  ASP A 392     -13.567   0.606 -36.396  1.00  0.31           C  
ATOM   3078  OD1 ASP A 392     -12.703   1.276 -37.000  1.00  0.31           O  
ATOM   3079  OD2 ASP A 392     -14.766   0.580 -36.749  1.00  0.29           O  
ATOM   3080  N   TYR A 393      -9.965  -0.232 -33.220  1.00  0.43           N  
ATOM   3081  CA  TYR A 393      -9.356   0.069 -31.929  1.00  0.44           C  
ATOM   3082  C   TYR A 393      -9.048   1.557 -31.805  1.00  0.43           C  
ATOM   3083  CB  TYR A 393      -8.075  -0.747 -31.734  1.00  0.42           C  
ATOM   3084  O   TYR A 393      -8.594   2.185 -32.764  1.00  0.42           O  
ATOM   3085  CG  TYR A 393      -8.283  -2.238 -31.845  1.00  0.40           C  
ATOM   3086  CD1 TYR A 393      -8.786  -2.972 -30.773  1.00  0.38           C  
ATOM   3087  CD2 TYR A 393      -7.975  -2.916 -33.019  1.00  0.39           C  
ATOM   3088  CE1 TYR A 393      -8.977  -4.346 -30.869  1.00  0.36           C  
ATOM   3089  CE2 TYR A 393      -8.163  -4.290 -33.127  1.00  0.40           C  
ATOM   3090  OH  TYR A 393      -8.851  -6.356 -32.149  1.00  0.27           O  
ATOM   3091  CZ  TYR A 393      -8.663  -4.995 -32.048  1.00  0.36           C  
ATOM   3092  N   LYS A 394      -9.513   2.161 -30.636  1.00  0.44           N  
ATOM   3093  CA  LYS A 394      -9.288   3.565 -30.306  1.00  0.44           C  
ATOM   3094  C   LYS A 394      -8.429   3.705 -29.053  1.00  0.44           C  
ATOM   3095  CB  LYS A 394     -10.620   4.291 -30.112  1.00  0.42           C  
ATOM   3096  O   LYS A 394      -8.571   2.928 -28.107  1.00  0.41           O  
ATOM   3097  CG  LYS A 394     -11.497   4.318 -31.355  1.00  0.40           C  
ATOM   3098  CD  LYS A 394     -12.591   5.372 -31.244  1.00  0.42           C  
ATOM   3099  CE  LYS A 394     -13.486   5.382 -32.476  1.00  0.37           C  
ATOM   3100  NZ  LYS A 394     -14.496   6.481 -32.418  1.00  0.37           N  
ATOM   3101  N   TYR A 395      -7.197   4.356 -29.095  1.00  0.47           N  
ATOM   3102  CA  TYR A 395      -6.481   4.941 -27.966  1.00  0.47           C  
ATOM   3103  C   TYR A 395      -7.151   6.229 -27.504  1.00  0.47           C  
ATOM   3104  CB  TYR A 395      -5.022   5.217 -28.341  1.00  0.45           C  
ATOM   3105  O   TYR A 395      -7.579   7.043 -28.325  1.00  0.45           O  
ATOM   3106  CG  TYR A 395      -4.187   3.968 -28.491  1.00  0.42           C  
ATOM   3107  CD1 TYR A 395      -3.458   3.460 -27.418  1.00  0.38           C  
ATOM   3108  CD2 TYR A 395      -4.125   3.294 -29.706  1.00  0.38           C  
ATOM   3109  CE1 TYR A 395      -2.686   2.311 -27.553  1.00  0.36           C  
ATOM   3110  CE2 TYR A 395      -3.357   2.144 -29.852  1.00  0.40           C  
ATOM   3111  OH  TYR A 395      -1.879   0.523 -28.911  1.00  0.29           O  
ATOM   3112  CZ  TYR A 395      -2.642   1.661 -28.772  1.00  0.35           C  
ATOM   3113  N   TRP A 396      -7.476   6.242 -26.260  1.00  0.20           N  
ATOM   3114  CA  TRP A 396      -7.863   7.478 -25.588  1.00  0.36           C  
ATOM   3115  C   TRP A 396      -6.802   7.904 -24.579  1.00  0.23           C  
ATOM   3116  CB  TRP A 396      -9.214   7.310 -24.887  1.00  0.26           C  
ATOM   3117  O   TRP A 396      -6.084   7.064 -24.031  1.00  0.19           O  
ATOM   3118  CG  TRP A 396      -9.178   6.379 -23.712  1.00  0.29           C  
ATOM   3119  CD1 TRP A 396      -9.161   5.013 -23.743  1.00  0.26           C  
ATOM   3120  CD2 TRP A 396      -9.161   6.750 -22.330  1.00  0.14           C  
ATOM   3121  CE2 TRP A 396      -9.132   5.555 -21.577  1.00  0.09           C  
ATOM   3122  CE3 TRP A 396      -9.165   7.978 -21.654  1.00  0.18           C  
ATOM   3123  NE1 TRP A 396      -9.133   4.511 -22.462  1.00  0.18           N  
ATOM   3124  CH2 TRP A 396      -9.113   6.767 -19.544  1.00  0.15           C  
ATOM   3125  CZ2 TRP A 396      -9.108   5.553 -20.180  1.00  0.16           C  
ATOM   3126  CZ3 TRP A 396      -9.142   7.973 -20.264  1.00  0.16           C  
ATOM   3127  N   ILE A 397      -6.403   9.027 -24.485  1.00  0.42           N  
ATOM   3128  CA  ILE A 397      -5.679   9.767 -23.456  1.00  0.42           C  
ATOM   3129  C   ILE A 397      -6.590  10.833 -22.851  1.00  0.42           C  
ATOM   3130  CB  ILE A 397      -4.397  10.417 -24.024  1.00  0.39           C  
ATOM   3131  O   ILE A 397      -7.250  11.580 -23.577  1.00  0.40           O  
ATOM   3132  CG1 ILE A 397      -3.361   9.341 -24.370  1.00  0.33           C  
ATOM   3133  CG2 ILE A 397      -3.822  11.432 -23.033  1.00  0.35           C  
ATOM   3134  CD1 ILE A 397      -2.116   9.880 -25.059  1.00  0.33           C  
ATOM   3135  N   ALA A 398      -6.922  10.590 -21.574  1.00  0.42           N  
ATOM   3136  CA  ALA A 398      -7.477  11.673 -20.766  1.00  0.42           C  
ATOM   3137  C   ALA A 398      -6.374  12.431 -20.033  1.00  0.42           C  
ATOM   3138  CB  ALA A 398      -8.495  11.124 -19.768  1.00  0.40           C  
ATOM   3139  O   ALA A 398      -5.444  11.823 -19.497  1.00  0.40           O  
ATOM   3140  N   LEU A 399      -6.095  13.688 -20.461  1.00  0.38           N  
ATOM   3141  CA  LEU A 399      -5.412  14.678 -19.635  1.00  0.38           C  
ATOM   3142  C   LEU A 399      -6.182  14.931 -18.343  1.00  0.38           C  
ATOM   3143  CB  LEU A 399      -5.239  15.990 -20.404  1.00  0.35           C  
ATOM   3144  O   LEU A 399      -7.383  15.206 -18.374  1.00  0.36           O  
ATOM   3145  CG  LEU A 399      -4.378  15.927 -21.667  1.00  0.32           C  
ATOM   3146  CD1 LEU A 399      -4.502  17.224 -22.459  1.00  0.29           C  
ATOM   3147  CD2 LEU A 399      -2.922  15.651 -21.308  1.00  0.30           C  
ATOM   3148  N   THR A 400      -5.830  14.384 -17.251  1.00  0.35           N  
ATOM   3149  CA  THR A 400      -6.305  14.785 -15.931  1.00  0.35           C  
ATOM   3150  C   THR A 400      -5.580  16.040 -15.454  1.00  0.35           C  
ATOM   3151  CB  THR A 400      -6.113  13.655 -14.901  1.00  0.32           C  
ATOM   3152  O   THR A 400      -4.355  16.132 -15.556  1.00  0.33           O  
ATOM   3153  CG2 THR A 400      -6.635  12.327 -15.439  1.00  0.30           C  
ATOM   3154  OG1 THR A 400      -4.719  13.522 -14.601  1.00  0.29           O  
ATOM   3155  N   ASN A 401      -6.042  17.353 -15.825  1.00  0.30           N  
ATOM   3156  CA  ASN A 401      -5.611  18.525 -15.071  1.00  0.32           C  
ATOM   3157  C   ASN A 401      -5.865  18.354 -13.576  1.00  0.30           C  
ATOM   3158  CB  ASN A 401      -6.311  19.783 -15.588  1.00  0.28           C  
ATOM   3159  O   ASN A 401      -6.339  19.279 -12.912  1.00  0.28           O  
ATOM   3160  CG  ASN A 401      -7.218  19.503 -16.770  1.00  0.28           C  
ATOM   3161  ND2 ASN A 401      -7.971  20.512 -17.192  1.00  0.25           N  
ATOM   3162  OD1 ASN A 401      -7.243  18.389 -17.299  1.00  0.29           O  
ATOM   3163  N   GLY A 402      -5.621  17.076 -12.950  1.00  0.30           N  
ATOM   3164  CA  GLY A 402      -5.961  16.909 -11.546  1.00  0.29           C  
ATOM   3165  C   GLY A 402      -7.456  16.846 -11.297  1.00  0.30           C  
ATOM   3166  O   GLY A 402      -7.895  16.454 -10.214  1.00  0.28           O  
ATOM   3167  N   THR A 403      -8.305  17.052 -12.314  1.00  0.28           N  
ATOM   3168  CA  THR A 403      -9.759  16.961 -12.381  1.00  0.29           C  
ATOM   3169  C   THR A 403     -10.193  16.093 -13.558  1.00  0.28           C  
ATOM   3170  CB  THR A 403     -10.400  18.356 -12.504  1.00  0.26           C  
ATOM   3171  O   THR A 403      -9.731  16.288 -14.684  1.00  0.27           O  
ATOM   3172  CG2 THR A 403     -10.363  19.098 -11.172  1.00  0.23           C  
ATOM   3173  OG1 THR A 403      -9.686  19.119 -13.484  1.00  0.18           O  
ATOM   3174  N   LEU A 404     -10.188  14.787 -13.436  1.00  0.31           N  
ATOM   3175  CA  LEU A 404     -10.896  13.974 -14.420  1.00  0.33           C  
ATOM   3176  C   LEU A 404     -12.265  14.568 -14.731  1.00  0.31           C  
ATOM   3177  CB  LEU A 404     -11.052  12.537 -13.915  1.00  0.30           C  
ATOM   3178  O   LEU A 404     -13.229  14.335 -13.998  1.00  0.30           O  
ATOM   3179  CG  LEU A 404      -9.817  11.642 -14.024  1.00  0.28           C  
ATOM   3180  CD1 LEU A 404      -9.911  10.486 -13.034  1.00  0.28           C  
ATOM   3181  CD2 LEU A 404      -9.657  11.121 -15.448  1.00  0.30           C  
ATOM   3182  N   ASP A 405     -12.377  15.878 -15.005  1.00  0.27           N  
ATOM   3183  CA  ASP A 405     -13.501  16.547 -15.651  1.00  0.30           C  
ATOM   3184  C   ASP A 405     -13.840  15.887 -16.986  1.00  0.27           C  
ATOM   3185  CB  ASP A 405     -13.193  18.031 -15.862  1.00  0.25           C  
ATOM   3186  O   ASP A 405     -12.993  15.808 -17.878  1.00  0.26           O  
ATOM   3187  CG  ASP A 405     -14.383  18.815 -16.388  1.00  0.25           C  
ATOM   3188  OD1 ASP A 405     -15.403  18.197 -16.763  1.00  0.18           O  
ATOM   3189  OD2 ASP A 405     -14.298  20.061 -16.431  1.00  0.14           O  
ATOM   3190  N   SER A 406     -14.780  14.935 -16.979  1.00  0.31           N  
ATOM   3191  CA  SER A 406     -15.400  14.334 -18.155  1.00  0.33           C  
ATOM   3192  C   SER A 406     -15.416  15.307 -19.329  1.00  0.31           C  
ATOM   3193  CB  SER A 406     -16.825  13.880 -17.839  1.00  0.29           C  
ATOM   3194  O   SER A 406     -15.509  14.891 -20.486  1.00  0.29           O  
ATOM   3195  OG  SER A 406     -17.639  14.987 -17.490  1.00  0.24           O  
ATOM   3196  N   THR A 407     -15.371  16.625 -19.215  1.00  0.25           N  
ATOM   3197  CA  THR A 407     -15.478  17.563 -20.327  1.00  0.28           C  
ATOM   3198  C   THR A 407     -14.096  17.929 -20.861  1.00  0.25           C  
ATOM   3199  CB  THR A 407     -16.224  18.843 -19.908  1.00  0.23           C  
ATOM   3200  O   THR A 407     -13.968  18.419 -21.985  1.00  0.23           O  
ATOM   3201  CG2 THR A 407     -17.612  18.518 -19.365  1.00  0.14           C  
ATOM   3202  OG1 THR A 407     -15.472  19.517 -18.891  1.00  0.14           O  
ATOM   3203  N   LYS A 408     -12.971  17.596 -20.293  1.00  0.28           N  
ATOM   3204  CA  LYS A 408     -11.656  18.040 -20.747  1.00  0.31           C  
ATOM   3205  C   LYS A 408     -10.773  16.851 -21.115  1.00  0.28           C  
ATOM   3206  CB  LYS A 408     -10.974  18.887 -19.673  1.00  0.25           C  
ATOM   3207  O   LYS A 408      -9.584  16.830 -20.788  1.00  0.26           O  
ATOM   3208  CG  LYS A 408     -11.657  20.222 -19.411  1.00  0.24           C  
ATOM   3209  CD  LYS A 408     -10.782  21.142 -18.571  1.00  0.27           C  
ATOM   3210  CE  LYS A 408     -11.481  22.463 -18.274  1.00  0.21           C  
ATOM   3211  NZ  LYS A 408     -10.672  23.324 -17.360  1.00  0.17           N  
ATOM   3212  N   HIS A 409     -11.291  15.721 -21.562  1.00  0.32           N  
ATOM   3213  CA  HIS A 409     -10.644  14.517 -22.071  1.00  0.36           C  
ATOM   3214  C   HIS A 409     -10.537  14.550 -23.592  1.00  0.32           C  
ATOM   3215  CB  HIS A 409     -11.408  13.269 -21.626  1.00  0.31           C  
ATOM   3216  O   HIS A 409     -11.493  14.918 -24.278  1.00  0.32           O  
ATOM   3217  CG  HIS A 409     -11.565  13.159 -20.142  1.00  0.30           C  
ATOM   3218  CD2 HIS A 409     -12.512  13.651 -19.309  1.00  0.32           C  
ATOM   3219  ND1 HIS A 409     -10.671  12.474 -19.349  1.00  0.24           N  
ATOM   3220  CE1 HIS A 409     -11.063  12.549 -18.088  1.00  0.30           C  
ATOM   3221  NE2 HIS A 409     -12.178  13.258 -18.037  1.00  0.32           N  
ATOM   3222  N   ASN A 410      -9.414  14.989 -24.132  1.00  0.33           N  
ATOM   3223  CA  ASN A 410      -9.066  14.750 -25.528  1.00  0.34           C  
ATOM   3224  C   ASN A 410      -8.713  13.287 -25.776  1.00  0.33           C  
ATOM   3225  CB  ASN A 410      -7.909  15.656 -25.956  1.00  0.31           C  
ATOM   3226  O   ASN A 410      -7.923  12.701 -25.033  1.00  0.32           O  
ATOM   3227  CG  ASN A 410      -8.352  17.080 -26.229  1.00  0.29           C  
ATOM   3228  ND2 ASN A 410      -7.416  18.018 -26.151  1.00  0.26           N  
ATOM   3229  OD1 ASN A 410      -9.527  17.335 -26.508  1.00  0.30           O  
ATOM   3230  N   CYS A 411      -9.709  12.434 -26.197  1.00  0.27           N  
ATOM   3231  CA  CYS A 411      -9.498  11.151 -26.857  1.00  0.35           C  
ATOM   3232  C   CYS A 411      -9.136  11.345 -28.324  1.00  0.28           C  
ATOM   3233  CB  CYS A 411     -10.746  10.277 -26.741  1.00  0.28           C  
ATOM   3234  O   CYS A 411      -9.798  12.103 -29.036  1.00  0.26           O  
ATOM   3235  SG  CYS A 411     -10.804   9.287 -25.232  1.00  0.20           S  
ATOM   3236  N   ALA A 412      -7.865  11.314 -28.615  1.00  0.37           N  
ATOM   3237  CA  ALA A 412      -7.475  11.169 -30.015  1.00  0.36           C  
ATOM   3238  C   ALA A 412      -7.558   9.712 -30.460  1.00  0.37           C  
ATOM   3239  CB  ALA A 412      -6.063  11.709 -30.233  1.00  0.34           C  
ATOM   3240  O   ALA A 412      -7.218   8.804 -29.698  1.00  0.35           O  
ATOM   3241  N   GLN A 413      -8.626   9.408 -31.299  1.00  0.36           N  
ATOM   3242  CA  GLN A 413      -8.494   8.213 -32.127  1.00  0.37           C  
ATOM   3243  C   GLN A 413      -7.122   8.154 -32.793  1.00  0.36           C  
ATOM   3244  CB  GLN A 413      -9.595   8.169 -33.187  1.00  0.34           C  
ATOM   3245  O   GLN A 413      -6.718   9.096 -33.478  1.00  0.34           O  
ATOM   3246  CG  GLN A 413      -9.782   6.798 -33.823  1.00  0.32           C  
ATOM   3247  CD  GLN A 413     -10.960   6.750 -34.777  1.00  0.35           C  
ATOM   3248  NE2 GLN A 413     -11.029   5.695 -35.582  1.00  0.28           N  
ATOM   3249  OE1 GLN A 413     -11.803   7.653 -34.790  1.00  0.37           O  
ATOM   3250  N   ILE A 414      -6.247   7.438 -32.225  1.00  0.37           N  
ATOM   3251  CA  ILE A 414      -5.068   7.061 -32.997  1.00  0.37           C  
ATOM   3252  C   ILE A 414      -5.476   6.137 -34.142  1.00  0.37           C  
ATOM   3253  CB  ILE A 414      -4.006   6.375 -32.108  1.00  0.34           C  
ATOM   3254  O   ILE A 414      -6.103   5.099 -33.918  1.00  0.35           O  
ATOM   3255  CG1 ILE A 414      -3.617   7.289 -30.940  1.00  0.31           C  
ATOM   3256  CG2 ILE A 414      -2.777   5.990 -32.935  1.00  0.32           C  
ATOM   3257  CD1 ILE A 414      -2.613   6.669 -29.977  1.00  0.30           C  
ATOM   3258  N   GLY A 415      -6.174   6.743 -35.187  1.00  0.33           N  
ATOM   3259  CA  GLY A 415      -6.414   6.201 -36.515  1.00  0.33           C  
ATOM   3260  C   GLY A 415      -6.481   4.686 -36.538  1.00  0.33           C  
ATOM   3261  O   GLY A 415      -6.157   4.029 -35.547  1.00  0.31           O  
ATOM   3262  N   ASN A 416      -7.484   4.066 -37.369  1.00  0.31           N  
ATOM   3263  CA  ASN A 416      -7.633   2.693 -37.840  1.00  0.32           C  
ATOM   3264  C   ASN A 416      -6.408   1.848 -37.505  1.00  0.31           C  
ATOM   3265  CB  ASN A 416      -7.899   2.668 -39.347  1.00  0.30           C  
ATOM   3266  O   ASN A 416      -5.279   2.341 -37.545  1.00  0.30           O  
ATOM   3267  CG  ASN A 416      -9.307   3.106 -39.699  1.00  0.28           C  
ATOM   3268  ND2 ASN A 416      -9.510   3.500 -40.951  1.00  0.17           N  
ATOM   3269  OD1 ASN A 416     -10.205   3.092 -38.853  1.00  0.24           O  
ATOM   3270  N   ALA A 417      -6.526   1.169 -36.324  1.00  0.35           N  
ATOM   3271  CA  ALA A 417      -5.780   0.014 -35.832  1.00  0.35           C  
ATOM   3272  C   ALA A 417      -4.499  -0.194 -36.635  1.00  0.35           C  
ATOM   3273  CB  ALA A 417      -6.647  -1.242 -35.887  1.00  0.33           C  
ATOM   3274  O   ALA A 417      -3.737  -1.126 -36.369  1.00  0.33           O  
ATOM   3275  N   PHE A 418      -4.097   0.733 -37.512  1.00  0.34           N  
ATOM   3276  CA  PHE A 418      -2.825   0.624 -38.218  1.00  0.37           C  
ATOM   3277  C   PHE A 418      -2.000   1.893 -38.044  1.00  0.35           C  
ATOM   3278  CB  PHE A 418      -3.057   0.348 -39.706  1.00  0.32           C  
ATOM   3279  O   PHE A 418      -2.522   3.002 -38.176  1.00  0.32           O  
ATOM   3280  CG  PHE A 418      -3.715  -0.977 -39.983  1.00  0.31           C  
ATOM   3281  CD1 PHE A 418      -2.960  -2.141 -40.058  1.00  0.28           C  
ATOM   3282  CD2 PHE A 418      -5.089  -1.058 -40.168  1.00  0.29           C  
ATOM   3283  CE1 PHE A 418      -3.567  -3.369 -40.314  1.00  0.28           C  
ATOM   3284  CE2 PHE A 418      -5.702  -2.281 -40.424  1.00  0.31           C  
ATOM   3285  CZ  PHE A 418      -4.939  -3.435 -40.497  1.00  0.27           C  
ATOM   3286  N   PHE A 419      -0.981   1.937 -37.339  1.00  0.43           N  
ATOM   3287  CA  PHE A 419       0.138   2.868 -37.423  1.00  0.45           C  
ATOM   3288  C   PHE A 419       0.879   2.706 -38.745  1.00  0.44           C  
ATOM   3289  CB  PHE A 419       1.103   2.658 -36.252  1.00  0.41           C  
ATOM   3290  O   PHE A 419       0.998   1.594 -39.264  1.00  0.42           O  
ATOM   3291  CG  PHE A 419       0.510   2.992 -34.910  1.00  0.40           C  
ATOM   3292  CD1 PHE A 419       0.507   4.300 -34.441  1.00  0.37           C  
ATOM   3293  CD2 PHE A 419      -0.045   1.996 -34.116  1.00  0.39           C  
ATOM   3294  CE1 PHE A 419      -0.041   4.611 -33.199  1.00  0.37           C  
ATOM   3295  CE2 PHE A 419      -0.595   2.300 -32.874  1.00  0.40           C  
ATOM   3296  CZ  PHE A 419      -0.591   3.608 -32.417  1.00  0.35           C  
ATOM   3297  N   THR A 420       0.964   3.725 -39.460  1.00  0.43           N  
ATOM   3298  CA  THR A 420       2.028   3.853 -40.449  1.00  0.43           C  
ATOM   3299  C   THR A 420       3.398   3.829 -39.776  1.00  0.43           C  
ATOM   3300  CB  THR A 420       1.877   5.149 -41.266  1.00  0.41           C  
ATOM   3301  O   THR A 420       3.686   4.661 -38.913  1.00  0.41           O  
ATOM   3302  CG2 THR A 420       2.825   5.159 -42.461  1.00  0.37           C  
ATOM   3303  OG1 THR A 420       0.529   5.255 -41.740  1.00  0.36           O  
ATOM   3304  N   MET A 421       4.098   2.747 -39.847  1.00  0.44           N  
ATOM   3305  CA  MET A 421       5.512   2.601 -39.514  1.00  0.46           C  
ATOM   3306  C   MET A 421       6.368   3.543 -40.354  1.00  0.45           C  
ATOM   3307  CB  MET A 421       5.968   1.156 -39.720  1.00  0.42           C  
ATOM   3308  O   MET A 421       5.894   4.104 -41.343  1.00  0.44           O  
ATOM   3309  CG  MET A 421       5.178   0.142 -38.907  1.00  0.41           C  
ATOM   3310  SD  MET A 421       5.467   0.309 -37.103  1.00  0.47           S  
ATOM   3311  CE  MET A 421       7.082  -0.507 -36.961  1.00  0.36           C  
ATOM   3312  N   ASP A 422       7.495   3.852 -39.701  1.00  0.36           N  
ATOM   3313  CA  ASP A 422       8.439   4.727 -40.389  1.00  0.39           C  
ATOM   3314  C   ASP A 422       8.671   4.263 -41.825  1.00  0.36           C  
ATOM   3315  CB  ASP A 422       9.768   4.783 -39.633  1.00  0.34           C  
ATOM   3316  O   ASP A 422       8.950   5.076 -42.709  1.00  0.35           O  
ATOM   3317  CG  ASP A 422       9.696   5.621 -38.369  1.00  0.34           C  
ATOM   3318  OD1 ASP A 422       8.734   6.403 -38.209  1.00  0.35           O  
ATOM   3319  OD2 ASP A 422      10.612   5.500 -37.526  1.00  0.40           O  
ATOM   3320  N   ASP A 423       8.541   2.884 -42.072  1.00  0.34           N  
ATOM   3321  CA  ASP A 423       8.778   2.427 -43.438  1.00  0.36           C  
ATOM   3322  C   ASP A 423       7.534   2.617 -44.303  1.00  0.34           C  
ATOM   3323  CB  ASP A 423       9.206   0.958 -43.446  1.00  0.32           C  
ATOM   3324  O   ASP A 423       7.510   2.203 -45.464  1.00  0.32           O  
ATOM   3325  CG  ASP A 423       8.109   0.019 -42.976  1.00  0.31           C  
ATOM   3326  OD1 ASP A 423       7.032   0.498 -42.560  1.00  0.34           O  
ATOM   3327  OD2 ASP A 423       8.326  -1.212 -43.019  1.00  0.39           O  
ATOM   3328  N   GLY A 424       6.647   3.551 -43.875  1.00  0.42           N  
ATOM   3329  CA  GLY A 424       5.404   3.771 -44.597  1.00  0.42           C  
ATOM   3330  C   GLY A 424       4.418   2.628 -44.449  1.00  0.43           C  
ATOM   3331  O   GLY A 424       3.273   2.727 -44.894  1.00  0.41           O  
ATOM   3332  N   SER A 425       4.945   1.435 -43.823  1.00  0.43           N  
ATOM   3333  CA  SER A 425       4.081   0.265 -43.698  1.00  0.44           C  
ATOM   3334  C   SER A 425       3.015   0.477 -42.628  1.00  0.43           C  
ATOM   3335  CB  SER A 425       4.906  -0.979 -43.368  1.00  0.41           C  
ATOM   3336  O   SER A 425       3.209   1.263 -41.698  1.00  0.41           O  
ATOM   3337  OG  SER A 425       5.463  -0.883 -42.068  1.00  0.38           O  
ATOM   3338  N   THR A 426       1.662   0.294 -42.899  1.00  0.44           N  
ATOM   3339  CA  THR A 426       0.519   0.375 -41.996  1.00  0.44           C  
ATOM   3340  C   THR A 426       0.318  -0.946 -41.260  1.00  0.44           C  
ATOM   3341  CB  THR A 426      -0.768   0.743 -42.756  1.00  0.41           C  
ATOM   3342  O   THR A 426       0.255  -2.008 -41.883  1.00  0.41           O  
ATOM   3343  CG2 THR A 426      -1.215   2.163 -42.425  1.00  0.37           C  
ATOM   3344  OG1 THR A 426      -0.528   0.646 -44.166  1.00  0.35           O  
ATOM   3345  N   GLN A 427       0.649  -1.028 -39.987  1.00  0.42           N  
ATOM   3346  CA  GLN A 427       0.646  -2.259 -39.203  1.00  0.43           C  
ATOM   3347  C   GLN A 427      -0.478  -2.251 -38.171  1.00  0.42           C  
ATOM   3348  CB  GLN A 427       1.995  -2.457 -38.509  1.00  0.40           C  
ATOM   3349  O   GLN A 427      -0.766  -1.216 -37.567  1.00  0.40           O  
ATOM   3350  CG  GLN A 427       3.144  -2.741 -39.468  1.00  0.38           C  
ATOM   3351  CD  GLN A 427       3.820  -4.071 -39.196  1.00  0.41           C  
ATOM   3352  NE2 GLN A 427       4.723  -4.470 -40.085  1.00  0.35           N  
ATOM   3353  OE1 GLN A 427       3.533  -4.735 -38.194  1.00  0.44           O  
ATOM   3354  N   GLY A 428      -1.490  -3.175 -38.235  1.00  0.43           N  
ATOM   3355  CA  GLY A 428      -2.604  -3.478 -37.350  1.00  0.42           C  
ATOM   3356  C   GLY A 428      -2.166  -3.841 -35.944  1.00  0.43           C  
ATOM   3357  O   GLY A 428      -1.158  -4.525 -35.759  1.00  0.41           O  
ATOM   3358  N   PHE A 429      -2.653  -3.267 -34.791  1.00  0.42           N  
ATOM   3359  CA  PHE A 429      -2.450  -3.368 -33.350  1.00  0.43           C  
ATOM   3360  C   PHE A 429      -3.525  -4.240 -32.712  1.00  0.42           C  
ATOM   3361  CB  PHE A 429      -2.451  -1.978 -32.707  1.00  0.40           C  
ATOM   3362  O   PHE A 429      -4.710  -4.099 -33.021  1.00  0.40           O  
ATOM   3363  CG  PHE A 429      -1.088  -1.507 -32.278  1.00  0.38           C  
ATOM   3364  CD1 PHE A 429      -0.651  -1.697 -30.973  1.00  0.36           C  
ATOM   3365  CD2 PHE A 429      -0.243  -0.874 -33.180  1.00  0.37           C  
ATOM   3366  CE1 PHE A 429       0.611  -1.261 -30.573  1.00  0.35           C  
ATOM   3367  CE2 PHE A 429       1.018  -0.436 -32.788  1.00  0.37           C  
ATOM   3368  CZ  PHE A 429       1.443  -0.630 -31.484  1.00  0.34           C  
ATOM   3369  N   SER A 430      -3.076  -5.364 -32.066  1.00  0.39           N  
ATOM   3370  CA  SER A 430      -3.922  -6.075 -31.113  1.00  0.39           C  
ATOM   3371  C   SER A 430      -3.800  -5.480 -29.714  1.00  0.39           C  
ATOM   3372  CB  SER A 430      -3.560  -7.560 -31.077  1.00  0.38           C  
ATOM   3373  O   SER A 430      -2.715  -5.476 -29.128  1.00  0.38           O  
ATOM   3374  OG  SER A 430      -4.385  -8.257 -30.160  1.00  0.32           O  
ATOM   3375  N   PRO A 431      -4.702  -4.566 -29.181  1.00  0.37           N  
ATOM   3376  CA  PRO A 431      -4.650  -4.033 -27.818  1.00  0.38           C  
ATOM   3377  C   PRO A 431      -4.358  -5.110 -26.775  1.00  0.37           C  
ATOM   3378  CB  PRO A 431      -6.049  -3.444 -27.616  1.00  0.36           C  
ATOM   3379  O   PRO A 431      -3.778  -4.817 -25.726  1.00  0.36           O  
ATOM   3380  CG  PRO A 431      -6.853  -3.968 -28.763  1.00  0.34           C  
ATOM   3381  CD  PRO A 431      -5.912  -4.552 -29.777  1.00  0.36           C  
ATOM   3382  N   SER A 432      -5.068  -6.406 -26.986  1.00  0.36           N  
ATOM   3383  CA  SER A 432      -4.941  -7.424 -25.948  1.00  0.36           C  
ATOM   3384  C   SER A 432      -3.480  -7.652 -25.574  1.00  0.36           C  
ATOM   3385  CB  SER A 432      -5.569  -8.740 -26.407  1.00  0.34           C  
ATOM   3386  O   SER A 432      -3.182  -8.135 -24.479  1.00  0.34           O  
ATOM   3387  OG  SER A 432      -5.927  -8.676 -27.777  1.00  0.25           O  
ATOM   3388  N   TRP A 433      -2.545  -6.999 -26.304  1.00  0.31           N  
ATOM   3389  CA  TRP A 433      -1.144  -7.393 -26.203  1.00  0.38           C  
ATOM   3390  C   TRP A 433      -0.225  -6.189 -26.377  1.00  0.33           C  
ATOM   3391  CB  TRP A 433      -0.809  -8.462 -27.248  1.00  0.33           C  
ATOM   3392  O   TRP A 433       0.860  -6.306 -26.952  1.00  0.29           O  
ATOM   3393  CG  TRP A 433      -1.760  -9.621 -27.260  1.00  0.34           C  
ATOM   3394  CD1 TRP A 433      -3.014  -9.663 -26.717  1.00  0.29           C  
ATOM   3395  CD2 TRP A 433      -1.531 -10.907 -27.842  1.00  0.13           C  
ATOM   3396  CE2 TRP A 433      -2.690 -11.682 -27.615  1.00  0.08           C  
ATOM   3397  CE3 TRP A 433      -0.457 -11.482 -28.535  1.00  0.18           C  
ATOM   3398  NE1 TRP A 433      -3.579 -10.900 -26.927  1.00  0.18           N  
ATOM   3399  CH2 TRP A 433      -1.740 -13.539 -28.732  1.00  0.15           C  
ATOM   3400  CZ2 TRP A 433      -2.805 -13.002 -28.057  1.00  0.16           C  
ATOM   3401  CZ3 TRP A 433      -0.573 -12.795 -28.974  1.00  0.16           C  
ATOM   3402  N   THR A 434      -0.578  -4.929 -26.105  1.00  0.51           N  
ATOM   3403  CA  THR A 434       0.116  -3.648 -26.158  1.00  0.51           C  
ATOM   3404  C   THR A 434       0.491  -3.178 -24.755  1.00  0.51           C  
ATOM   3405  CB  THR A 434      -0.744  -2.574 -26.849  1.00  0.49           C  
ATOM   3406  O   THR A 434      -0.315  -3.273 -23.827  1.00  0.48           O  
ATOM   3407  CG2 THR A 434       0.023  -1.264 -26.993  1.00  0.46           C  
ATOM   3408  OG1 THR A 434      -1.123  -3.039 -28.150  1.00  0.42           O  
ATOM   3409  N   GLN A 435       1.790  -2.908 -24.464  1.00  0.51           N  
ATOM   3410  CA  GLN A 435       2.304  -2.171 -23.314  1.00  0.52           C  
ATOM   3411  C   GLN A 435       2.589  -0.716 -23.676  1.00  0.51           C  
ATOM   3412  CB  GLN A 435       3.572  -2.835 -22.774  1.00  0.51           C  
ATOM   3413  O   GLN A 435       3.112  -0.430 -24.754  1.00  0.50           O  
ATOM   3414  CG  GLN A 435       3.320  -4.168 -22.081  1.00  0.50           C  
ATOM   3415  CD  GLN A 435       4.571  -4.744 -21.444  1.00  0.52           C  
ATOM   3416  NE2 GLN A 435       4.426  -5.884 -20.778  1.00  0.41           N  
ATOM   3417  OE1 GLN A 435       5.659  -4.169 -21.551  1.00  0.50           O  
ATOM   3418  N   LEU A 436       2.072   0.250 -22.845  1.00  0.54           N  
ATOM   3419  CA  LEU A 436       2.396   1.671 -22.888  1.00  0.54           C  
ATOM   3420  C   LEU A 436       3.175   2.089 -21.645  1.00  0.54           C  
ATOM   3421  CB  LEU A 436       1.120   2.508 -23.009  1.00  0.54           C  
ATOM   3422  O   LEU A 436       2.920   1.586 -20.549  1.00  0.53           O  
ATOM   3423  CG  LEU A 436       0.250   2.244 -24.239  1.00  0.52           C  
ATOM   3424  CD1 LEU A 436      -1.205   2.597 -23.945  1.00  0.50           C  
ATOM   3425  CD2 LEU A 436       0.765   3.033 -25.438  1.00  0.50           C  
ATOM   3426  N   CYS A 437       4.080   2.821 -21.724  1.00  0.54           N  
ATOM   3427  CA  CYS A 437       4.783   3.598 -20.709  1.00  0.56           C  
ATOM   3428  C   CYS A 437       4.981   5.039 -21.165  1.00  0.55           C  
ATOM   3429  CB  CYS A 437       6.136   2.964 -20.391  1.00  0.54           C  
ATOM   3430  O   CYS A 437       5.464   5.283 -22.272  1.00  0.53           O  
ATOM   3431  SG  CYS A 437       7.085   3.862 -19.144  1.00  0.54           S  
ATOM   3432  N   MET A 438       4.501   5.965 -20.329  1.00  0.56           N  
ATOM   3433  CA  MET A 438       4.831   7.369 -20.557  1.00  0.56           C  
ATOM   3434  C   MET A 438       6.159   7.730 -19.900  1.00  0.56           C  
ATOM   3435  CB  MET A 438       3.720   8.276 -20.023  1.00  0.55           C  
ATOM   3436  O   MET A 438       6.357   7.478 -18.710  1.00  0.54           O  
ATOM   3437  CG  MET A 438       3.832   9.720 -20.486  1.00  0.54           C  
ATOM   3438  SD  MET A 438       2.373  10.726 -20.011  1.00  0.52           S  
ATOM   3439  CE  MET A 438       2.377  10.465 -18.215  1.00  0.48           C  
ATOM   3440  N   VAL A 439       7.069   8.170 -20.557  1.00  0.58           N  
ATOM   3441  CA  VAL A 439       8.301   8.832 -20.141  1.00  0.58           C  
ATOM   3442  C   VAL A 439       8.377  10.224 -20.767  1.00  0.58           C  
ATOM   3443  CB  VAL A 439       9.548   8.006 -20.528  1.00  0.57           C  
ATOM   3444  O   VAL A 439       8.487  10.357 -21.988  1.00  0.56           O  
ATOM   3445  CG1 VAL A 439      10.823   8.692 -20.041  1.00  0.54           C  
ATOM   3446  CG2 VAL A 439       9.448   6.592 -19.959  1.00  0.55           C  
ATOM   3447  N   GLY A 440       8.190  11.311 -19.849  1.00  0.56           N  
ATOM   3448  CA  GLY A 440       8.055  12.691 -20.286  1.00  0.56           C  
ATOM   3449  C   GLY A 440       6.820  12.931 -21.133  1.00  0.56           C  
ATOM   3450  O   GLY A 440       5.696  12.712 -20.676  1.00  0.53           O  
ATOM   3451  N   SER A 441       7.051  13.522 -22.371  1.00  0.62           N  
ATOM   3452  CA  SER A 441       5.985  13.896 -23.295  1.00  0.61           C  
ATOM   3453  C   SER A 441       5.745  12.805 -24.333  1.00  0.62           C  
ATOM   3454  CB  SER A 441       6.320  15.213 -23.995  1.00  0.59           C  
ATOM   3455  O   SER A 441       5.115  13.049 -25.364  1.00  0.60           O  
ATOM   3456  OG  SER A 441       7.548  15.112 -24.696  1.00  0.58           O  
ATOM   3457  N   ARG A 442       6.298  11.641 -24.124  1.00  0.68           N  
ATOM   3458  CA  ARG A 442       6.177  10.534 -25.068  1.00  0.68           C  
ATOM   3459  C   ARG A 442       5.543   9.316 -24.404  1.00  0.68           C  
ATOM   3460  CB  ARG A 442       7.546  10.164 -25.643  1.00  0.66           C  
ATOM   3461  O   ARG A 442       5.828   9.017 -23.242  1.00  0.67           O  
ATOM   3462  CG  ARG A 442       8.149  11.237 -26.535  1.00  0.65           C  
ATOM   3463  CD  ARG A 442       9.540  10.852 -27.018  1.00  0.64           C  
ATOM   3464  NE  ARG A 442      10.130  11.897 -27.850  1.00  0.55           N  
ATOM   3465  NH1 ARG A 442      12.292  11.098 -27.682  1.00  0.56           N  
ATOM   3466  NH2 ARG A 442      11.853  12.982 -28.914  1.00  0.53           N  
ATOM   3467  CZ  ARG A 442      11.424  11.990 -28.147  1.00  0.60           C  
ATOM   3468  N   ILE A 443       4.627   8.709 -25.025  1.00  0.68           N  
ATOM   3469  CA  ILE A 443       4.077   7.412 -24.644  1.00  0.67           C  
ATOM   3470  C   ILE A 443       4.727   6.311 -25.479  1.00  0.68           C  
ATOM   3471  CB  ILE A 443       2.542   7.378 -24.813  1.00  0.66           C  
ATOM   3472  O   ILE A 443       4.557   6.266 -26.699  1.00  0.66           O  
ATOM   3473  CG1 ILE A 443       1.887   8.482 -23.976  1.00  0.63           C  
ATOM   3474  CG2 ILE A 443       1.987   6.002 -24.434  1.00  0.63           C  
ATOM   3475  CD1 ILE A 443       0.396   8.652 -24.232  1.00  0.61           C  
ATOM   3476  N   TYR A 444       5.560   5.621 -24.859  1.00  0.68           N  
ATOM   3477  CA  TYR A 444       6.197   4.481 -25.509  1.00  0.68           C  
ATOM   3478  C   TYR A 444       5.251   3.287 -25.566  1.00  0.68           C  
ATOM   3479  CB  TYR A 444       7.484   4.093 -24.776  1.00  0.66           C  
ATOM   3480  O   TYR A 444       4.565   2.984 -24.587  1.00  0.66           O  
ATOM   3481  CG  TYR A 444       8.575   5.131 -24.874  1.00  0.63           C  
ATOM   3482  CD1 TYR A 444       9.513   5.090 -25.903  1.00  0.61           C  
ATOM   3483  CD2 TYR A 444       8.671   6.155 -23.937  1.00  0.62           C  
ATOM   3484  CE1 TYR A 444      10.522   6.043 -25.996  1.00  0.60           C  
ATOM   3485  CE2 TYR A 444       9.675   7.114 -24.021  1.00  0.60           C  
ATOM   3486  OH  TYR A 444      11.590   7.997 -25.139  1.00  0.62           O  
ATOM   3487  CZ  TYR A 444      10.594   7.050 -25.052  1.00  0.59           C  
ATOM   3488  N   VAL A 445       5.121   2.663 -26.745  1.00  0.65           N  
ATOM   3489  CA  VAL A 445       4.195   1.568 -27.022  1.00  0.64           C  
ATOM   3490  C   VAL A 445       4.973   0.339 -27.487  1.00  0.64           C  
ATOM   3491  CB  VAL A 445       3.145   1.967 -28.082  1.00  0.63           C  
ATOM   3492  O   VAL A 445       5.773   0.420 -28.422  1.00  0.63           O  
ATOM   3493  CG1 VAL A 445       2.137   0.840 -28.295  1.00  0.60           C  
ATOM   3494  CG2 VAL A 445       2.433   3.254 -27.670  1.00  0.60           C  
ATOM   3495  N   ILE A 446       4.979  -0.712 -26.666  1.00  0.59           N  
ATOM   3496  CA  ILE A 446       5.388  -2.025 -27.152  1.00  0.59           C  
ATOM   3497  C   ILE A 446       4.156  -2.835 -27.550  1.00  0.58           C  
ATOM   3498  CB  ILE A 446       6.211  -2.789 -26.090  1.00  0.58           C  
ATOM   3499  O   ILE A 446       3.232  -3.005 -26.751  1.00  0.57           O  
ATOM   3500  CG1 ILE A 446       7.555  -2.090 -25.852  1.00  0.55           C  
ATOM   3501  CG2 ILE A 446       6.419  -4.246 -26.514  1.00  0.56           C  
ATOM   3502  CD1 ILE A 446       8.329  -2.628 -24.657  1.00  0.53           C  
ATOM   3503  N   HIS A 447       4.119  -3.207 -28.738  1.00  0.51           N  
ATOM   3504  CA  HIS A 447       2.951  -3.889 -29.283  1.00  0.52           C  
ATOM   3505  C   HIS A 447       3.354  -5.130 -30.071  1.00  0.51           C  
ATOM   3506  CB  HIS A 447       2.144  -2.941 -30.173  1.00  0.50           C  
ATOM   3507  O   HIS A 447       4.364  -5.120 -30.779  1.00  0.48           O  
ATOM   3508  CG  HIS A 447       0.945  -3.580 -30.797  1.00  0.48           C  
ATOM   3509  CD2 HIS A 447       0.687  -3.922 -32.082  1.00  0.46           C  
ATOM   3510  ND1 HIS A 447      -0.171  -3.938 -30.071  1.00  0.46           N  
ATOM   3511  CE1 HIS A 447      -1.065  -4.475 -30.885  1.00  0.42           C  
ATOM   3512  NE2 HIS A 447      -0.569  -4.477 -32.111  1.00  0.39           N  
ATOM   3513  N   GLN A 448       2.606  -6.155 -29.944  1.00  0.42           N  
ATOM   3514  CA  GLN A 448       2.630  -7.333 -30.805  1.00  0.44           C  
ATOM   3515  C   GLN A 448       1.622  -7.203 -31.943  1.00  0.42           C  
ATOM   3516  CB  GLN A 448       2.346  -8.597 -29.994  1.00  0.42           C  
ATOM   3517  O   GLN A 448       0.477  -6.802 -31.722  1.00  0.40           O  
ATOM   3518  CG  GLN A 448       2.663  -9.889 -30.736  1.00  0.41           C  
ATOM   3519  CD  GLN A 448       2.332 -11.128 -29.925  1.00  0.44           C  
ATOM   3520  NE2 GLN A 448       2.525 -12.298 -30.526  1.00  0.37           N  
ATOM   3521  OE1 GLN A 448       1.908 -11.035 -28.769  1.00  0.43           O  
ATOM   3522  N   ASN A 449       1.943  -7.226 -33.099  1.00  0.37           N  
ATOM   3523  CA  ASN A 449       1.106  -7.489 -34.265  1.00  0.38           C  
ATOM   3524  C   ASN A 449       0.637  -8.940 -34.303  1.00  0.37           C  
ATOM   3525  CB  ASN A 449       1.854  -7.139 -35.553  1.00  0.35           C  
ATOM   3526  O   ASN A 449       1.452  -9.859 -34.402  1.00  0.35           O  
ATOM   3527  CG  ASN A 449       0.970  -7.215 -36.782  1.00  0.33           C  
ATOM   3528  ND2 ASN A 449       1.449  -6.669 -37.893  1.00  0.28           N  
ATOM   3529  OD1 ASN A 449      -0.136  -7.761 -36.733  1.00  0.32           O  
ATOM   3530  N   PRO A 450      -0.597  -9.206 -33.863  1.00  0.34           N  
ATOM   3531  CA  PRO A 450      -1.084 -10.557 -34.149  1.00  0.35           C  
ATOM   3532  C   PRO A 450      -1.014 -10.908 -35.634  1.00  0.34           C  
ATOM   3533  CB  PRO A 450      -2.536 -10.519 -33.665  1.00  0.32           C  
ATOM   3534  O   PRO A 450      -1.035 -12.087 -35.995  1.00  0.32           O  
ATOM   3535  CG  PRO A 450      -2.941  -9.085 -33.787  1.00  0.30           C  
ATOM   3536  CD  PRO A 450      -1.721  -8.228 -33.612  1.00  0.34           C  
ATOM   3537  N   ASN A 451      -1.139  -9.778 -36.511  1.00  0.28           N  
ATOM   3538  CA  ASN A 451      -1.523 -10.055 -37.891  1.00  0.31           C  
ATOM   3539  C   ASN A 451      -0.306 -10.120 -38.809  1.00  0.28           C  
ATOM   3540  CB  ASN A 451      -2.513  -9.003 -38.395  1.00  0.26           C  
ATOM   3541  O   ASN A 451      -0.448 -10.224 -40.029  1.00  0.26           O  
ATOM   3542  CG  ASN A 451      -3.925  -9.244 -37.897  1.00  0.25           C  
ATOM   3543  ND2 ASN A 451      -4.750  -8.204 -37.927  1.00  0.13           N  
ATOM   3544  OD1 ASN A 451      -4.270 -10.355 -37.488  1.00  0.12           O  
ATOM   3545  N   VAL A 452       0.928 -10.223 -38.252  1.00  0.26           N  
ATOM   3546  CA  VAL A 452       1.860 -10.595 -39.310  1.00  0.28           C  
ATOM   3547  C   VAL A 452       1.734 -12.087 -39.610  1.00  0.26           C  
ATOM   3548  CB  VAL A 452       3.318 -10.249 -38.930  1.00  0.24           C  
ATOM   3549  O   VAL A 452       2.014 -12.925 -38.749  1.00  0.24           O  
ATOM   3550  CG1 VAL A 452       4.225 -10.312 -40.157  1.00  0.15           C  
ATOM   3551  CG2 VAL A 452       3.386  -8.868 -38.281  1.00  0.21           C  
ATOM   3552  N   ALA A 453       0.658 -12.604 -40.095  1.00  0.25           N  
ATOM   3553  CA  ALA A 453       0.685 -13.676 -41.087  1.00  0.26           C  
ATOM   3554  C   ALA A 453       1.818 -13.469 -42.088  1.00  0.25           C  
ATOM   3555  CB  ALA A 453      -0.655 -13.761 -41.815  1.00  0.23           C  
ATOM   3556  O   ALA A 453       1.674 -12.712 -43.051  1.00  0.24           O  
ATOM   3557  N   THR A 454       2.907 -12.683 -41.729  1.00  0.23           N  
ATOM   3558  CA  THR A 454       3.689 -12.721 -42.960  1.00  0.24           C  
ATOM   3559  C   THR A 454       4.570 -13.967 -43.003  1.00  0.23           C  
ATOM   3560  CB  THR A 454       4.566 -11.464 -43.104  1.00  0.21           C  
ATOM   3561  O   THR A 454       5.262 -14.278 -42.032  1.00  0.22           O  
ATOM   3562  CG2 THR A 454       3.741 -10.269 -43.571  1.00  0.09           C  
ATOM   3563  OG1 THR A 454       5.160 -11.155 -41.837  1.00  0.12           O  
ATOM   3564  N   THR A 455       4.069 -15.058 -43.463  1.00  0.21           N  
ATOM   3565  CA  THR A 455       4.653 -15.894 -44.506  1.00  0.22           C  
ATOM   3566  C   THR A 455       6.087 -16.278 -44.152  1.00  0.21           C  
ATOM   3567  CB  THR A 455       4.631 -15.182 -45.871  1.00  0.18           C  
ATOM   3568  O   THR A 455       6.996 -15.451 -44.240  1.00  0.20           O  
ATOM   3569  CG2 THR A 455       3.292 -15.380 -46.573  1.00  0.08           C  
ATOM   3570  OG1 THR A 455       4.853 -13.780 -45.675  1.00  0.12           O  
ATOM   3571  N   MET A 456       6.337 -16.792 -42.899  1.00  0.20           N  
ATOM   3572  CA  MET A 456       7.369 -17.822 -42.976  1.00  0.23           C  
ATOM   3573  C   MET A 456       6.772 -19.207 -42.749  1.00  0.20           C  
ATOM   3574  CB  MET A 456       8.474 -17.555 -41.952  1.00  0.19           C  
ATOM   3575  O   MET A 456       6.146 -19.457 -41.718  1.00  0.19           O  
ATOM   3576  CG  MET A 456       9.460 -16.481 -42.381  1.00  0.18           C  
ATOM   3577  SD  MET A 456      11.030 -16.550 -41.434  1.00  0.14           S  
ATOM   3578  CE  MET A 456      10.384 -16.848 -39.765  1.00  0.10           C  
ATOM   3579  N   GLU A 457       5.863 -19.717 -43.647  1.00  0.17           N  
ATOM   3580  CA  GLU A 457       5.827 -20.979 -44.380  1.00  0.20           C  
ATOM   3581  C   GLU A 457       6.805 -21.990 -43.789  1.00  0.17           C  
ATOM   3582  CB  GLU A 457       6.139 -20.749 -45.861  1.00  0.15           C  
ATOM   3583  O   GLU A 457       8.021 -21.800 -43.859  1.00  0.17           O  
ATOM   3584  CG  GLU A 457       4.904 -20.542 -46.726  1.00  0.09           C  
ATOM   3585  CD  GLU A 457       5.223 -20.409 -48.206  1.00  0.07           C  
ATOM   3586  OE1 GLU A 457       6.420 -20.322 -48.564  1.00  0.10           O  
ATOM   3587  OE2 GLU A 457       4.268 -20.391 -49.015  1.00  0.10           O  
ATOM   3588  N   VAL A 458       6.490 -22.569 -42.541  1.00  0.21           N  
ATOM   3589  CA  VAL A 458       7.005 -23.934 -42.525  1.00  0.22           C  
ATOM   3590  C   VAL A 458       6.068 -24.831 -41.720  1.00  0.21           C  
ATOM   3591  CB  VAL A 458       8.434 -23.995 -41.939  1.00  0.20           C  
ATOM   3592  O   VAL A 458       5.803 -24.567 -40.544  1.00  0.21           O  
ATOM   3593  CG1 VAL A 458       9.033 -25.389 -42.118  1.00  0.11           C  
ATOM   3594  CG2 VAL A 458       9.323 -22.939 -42.593  1.00  0.11           C  
ATOM   3595  N   GLY A 459       5.031 -25.386 -42.292  1.00  0.21           N  
ATOM   3596  CA  GLY A 459       4.475 -26.691 -42.611  1.00  0.21           C  
ATOM   3597  C   GLY A 459       3.777 -27.346 -41.434  1.00  0.21           C  
ATOM   3598  O   GLY A 459       4.408 -27.643 -40.418  1.00  0.21           O  
ATOM   3599  N   GLY A 460       2.449 -26.949 -41.135  1.00  0.21           N  
ATOM   3600  CA  GLY A 460       1.424 -27.950 -40.884  1.00  0.20           C  
ATOM   3601  C   GLY A 460       1.330 -28.355 -39.425  1.00  0.21           C  
ATOM   3602  O   GLY A 460       2.345 -28.652 -38.791  1.00  0.21           O  
ATOM   3603  N   ALA A 461       0.539 -27.509 -38.417  1.00  0.22           N  
ATOM   3604  CA  ALA A 461      -0.257 -27.943 -37.271  1.00  0.22           C  
ATOM   3605  C   ALA A 461      -0.039 -27.025 -36.072  1.00  0.22           C  
ATOM   3606  CB  ALA A 461       0.082 -29.385 -36.903  1.00  0.20           C  
ATOM   3607  O   ALA A 461       1.099 -26.675 -35.749  1.00  0.21           O  
ATOM   3608  N   ILE A 462      -0.843 -25.886 -35.720  1.00  0.21           N  
ATOM   3609  CA  ILE A 462      -1.590 -24.667 -35.429  1.00  0.23           C  
ATOM   3610  C   ILE A 462      -1.024 -23.507 -36.244  1.00  0.21           C  
ATOM   3611  CB  ILE A 462      -1.557 -24.330 -33.921  1.00  0.19           C  
ATOM   3612  O   ILE A 462       0.143 -23.140 -36.085  1.00  0.20           O  
ATOM   3613  CG1 ILE A 462      -2.046 -25.525 -33.095  1.00  0.10           C  
ATOM   3614  CG2 ILE A 462      -2.394 -23.082 -33.628  1.00  0.09           C  
ATOM   3615  CD1 ILE A 462      -1.921 -25.330 -31.591  1.00  0.08           C  
ATOM   3616  N   SER A 463      -0.855 -23.545 -37.680  1.00  0.22           N  
ATOM   3617  CA  SER A 463      -0.969 -22.564 -38.755  1.00  0.23           C  
ATOM   3618  C   SER A 463      -1.265 -21.173 -38.205  1.00  0.23           C  
ATOM   3619  CB  SER A 463      -2.062 -22.974 -39.742  1.00  0.21           C  
ATOM   3620  O   SER A 463      -2.410 -20.862 -37.872  1.00  0.22           O  
ATOM   3621  OG  SER A 463      -3.347 -22.696 -39.213  1.00  0.10           O  
ATOM   3622  N   GLY A 464      -0.493 -20.661 -37.063  1.00  0.24           N  
ATOM   3623  CA  GLY A 464      -0.206 -19.238 -36.972  1.00  0.23           C  
ATOM   3624  C   GLY A 464       1.135 -18.941 -36.328  1.00  0.24           C  
ATOM   3625  O   GLY A 464       1.335 -19.213 -35.142  1.00  0.23           O  
ATOM   3626  N   ASN A 465       2.333 -19.635 -36.803  1.00  0.24           N  
ATOM   3627  CA  ASN A 465       3.774 -19.706 -37.019  1.00  0.26           C  
ATOM   3628  C   ASN A 465       4.374 -18.323 -37.255  1.00  0.24           C  
ATOM   3629  CB  ASN A 465       4.096 -20.632 -38.193  1.00  0.22           C  
ATOM   3630  O   ASN A 465       5.404 -18.194 -37.918  1.00  0.23           O  
ATOM   3631  CG  ASN A 465       3.909 -22.097 -37.850  1.00  0.21           C  
ATOM   3632  ND2 ASN A 465       3.686 -22.920 -38.867  1.00  0.11           N  
ATOM   3633  OD1 ASN A 465       3.965 -22.485 -36.680  1.00  0.10           O  
ATOM   3634  N   ALA A 466       3.882 -17.139 -36.659  1.00  0.29           N  
ATOM   3635  CA  ALA A 466       4.600 -15.869 -36.720  1.00  0.29           C  
ATOM   3636  C   ALA A 466       5.013 -15.405 -35.326  1.00  0.29           C  
ATOM   3637  CB  ALA A 466       3.741 -14.804 -37.398  1.00  0.26           C  
ATOM   3638  O   ALA A 466       4.227 -15.489 -34.379  1.00  0.27           O  
ATOM   3639  N   ILE A 467       6.340 -15.756 -34.864  1.00  0.31           N  
ATOM   3640  CA  ILE A 467       6.887 -14.916 -33.804  1.00  0.32           C  
ATOM   3641  C   ILE A 467       6.245 -13.532 -33.858  1.00  0.31           C  
ATOM   3642  CB  ILE A 467       8.424 -14.799 -33.912  1.00  0.29           C  
ATOM   3643  O   ILE A 467       6.343 -12.835 -34.871  1.00  0.29           O  
ATOM   3644  CG1 ILE A 467       9.066 -16.191 -33.924  1.00  0.17           C  
ATOM   3645  CG2 ILE A 467       8.982 -13.948 -32.768  1.00  0.25           C  
ATOM   3646  CD1 ILE A 467      10.575 -16.175 -34.123  1.00  0.26           C  
ATOM   3647  N   PRO A 468       5.071 -13.331 -33.275  1.00  0.35           N  
ATOM   3648  CA  PRO A 468       4.550 -11.962 -33.251  1.00  0.36           C  
ATOM   3649  C   PRO A 468       5.656 -10.910 -33.203  1.00  0.35           C  
ATOM   3650  CB  PRO A 468       3.708 -11.928 -31.973  1.00  0.33           C  
ATOM   3651  O   PRO A 468       6.674 -11.110 -32.536  1.00  0.33           O  
ATOM   3652  CG  PRO A 468       4.106 -13.156 -31.220  1.00  0.32           C  
ATOM   3653  CD  PRO A 468       4.921 -14.030 -32.130  1.00  0.35           C  
ATOM   3654  N   GLN A 469       6.035 -10.218 -34.420  1.00  0.41           N  
ATOM   3655  CA  GLN A 469       6.805  -8.979 -34.422  1.00  0.42           C  
ATOM   3656  C   GLN A 469       6.360  -8.054 -33.292  1.00  0.41           C  
ATOM   3657  CB  GLN A 469       6.672  -8.265 -35.768  1.00  0.40           C  
ATOM   3658  O   GLN A 469       5.162  -7.840 -33.094  1.00  0.39           O  
ATOM   3659  CG  GLN A 469       7.430  -8.944 -36.901  1.00  0.38           C  
ATOM   3660  CD  GLN A 469       7.335  -8.183 -38.210  1.00  0.40           C  
ATOM   3661  NE2 GLN A 469       8.218  -8.504 -39.148  1.00  0.33           N  
ATOM   3662  OE1 GLN A 469       6.473  -7.313 -38.376  1.00  0.39           O  
ATOM   3663  N   ILE A 470       7.141  -7.964 -32.239  1.00  0.51           N  
ATOM   3664  CA  ILE A 470       6.992  -6.936 -31.214  1.00  0.51           C  
ATOM   3665  C   ILE A 470       7.518  -5.602 -31.741  1.00  0.51           C  
ATOM   3666  CB  ILE A 470       7.727  -7.325 -29.912  1.00  0.50           C  
ATOM   3667  O   ILE A 470       8.650  -5.522 -32.225  1.00  0.49           O  
ATOM   3668  CG1 ILE A 470       7.194  -8.659 -29.377  1.00  0.46           C  
ATOM   3669  CG2 ILE A 470       7.588  -6.219 -28.862  1.00  0.47           C  
ATOM   3670  CD1 ILE A 470       7.912  -9.157 -28.130  1.00  0.46           C  
ATOM   3671  N   TYR A 471       6.693  -4.659 -31.909  1.00  0.56           N  
ATOM   3672  CA  TYR A 471       7.034  -3.286 -32.263  1.00  0.56           C  
ATOM   3673  C   TYR A 471       7.156  -2.416 -31.017  1.00  0.56           C  
ATOM   3674  CB  TYR A 471       5.983  -2.698 -33.209  1.00  0.55           C  
ATOM   3675  O   TYR A 471       6.327  -2.502 -30.109  1.00  0.55           O  
ATOM   3676  CG  TYR A 471       5.859  -3.443 -34.516  1.00  0.53           C  
ATOM   3677  CD1 TYR A 471       6.670  -3.124 -35.602  1.00  0.51           C  
ATOM   3678  CD2 TYR A 471       4.929  -4.466 -34.667  1.00  0.51           C  
ATOM   3679  CE1 TYR A 471       6.557  -3.806 -36.809  1.00  0.49           C  
ATOM   3680  CE2 TYR A 471       4.808  -5.156 -35.869  1.00  0.49           C  
ATOM   3681  OH  TYR A 471       5.509  -5.498 -38.125  1.00  0.43           O  
ATOM   3682  CZ  TYR A 471       5.625  -4.819 -36.933  1.00  0.51           C  
ATOM   3683  N   LEU A 472       8.243  -1.703 -30.918  1.00  0.65           N  
ATOM   3684  CA  LEU A 472       8.482  -0.646 -29.943  1.00  0.65           C  
ATOM   3685  C   LEU A 472       8.562   0.716 -30.625  1.00  0.66           C  
ATOM   3686  CB  LEU A 472       9.773  -0.915 -29.165  1.00  0.63           C  
ATOM   3687  O   LEU A 472       9.296   0.884 -31.602  1.00  0.64           O  
ATOM   3688  CG  LEU A 472      10.200   0.161 -28.166  1.00  0.60           C  
ATOM   3689  CD1 LEU A 472       9.220   0.220 -26.999  1.00  0.58           C  
ATOM   3690  CD2 LEU A 472      11.617  -0.103 -27.668  1.00  0.59           C  
ATOM   3691  N   GLY A 473       7.710   1.504 -30.329  1.00  0.67           N  
ATOM   3692  CA  GLY A 473       7.743   2.899 -30.739  1.00  0.67           C  
ATOM   3693  C   GLY A 473       7.182   3.842 -29.691  1.00  0.67           C  
ATOM   3694  O   GLY A 473       7.086   3.485 -28.515  1.00  0.66           O  
ATOM   3695  N   TYR A 474       7.058   5.046 -29.991  1.00  0.72           N  
ATOM   3696  CA  TYR A 474       6.425   6.006 -29.094  1.00  0.71           C  
ATOM   3697  C   TYR A 474       5.467   6.915 -29.855  1.00  0.72           C  
ATOM   3698  CB  TYR A 474       7.482   6.849 -28.374  1.00  0.69           C  
ATOM   3699  O   TYR A 474       5.568   7.049 -31.077  1.00  0.70           O  
ATOM   3700  CG  TYR A 474       8.281   7.738 -29.296  1.00  0.67           C  
ATOM   3701  CD1 TYR A 474       9.456   7.283 -29.889  1.00  0.65           C  
ATOM   3702  CD2 TYR A 474       7.863   9.034 -29.575  1.00  0.65           C  
ATOM   3703  CE1 TYR A 474      10.197   8.099 -30.738  1.00  0.63           C  
ATOM   3704  CE2 TYR A 474       8.595   9.860 -30.422  1.00  0.63           C  
ATOM   3705  OH  TYR A 474      10.487  10.196 -31.838  1.00  0.61           O  
ATOM   3706  CZ  TYR A 474       9.758   9.384 -30.998  1.00  0.58           C  
ATOM   3707  N   ILE A 475       4.564   7.410 -29.101  1.00  0.69           N  
ATOM   3708  CA  ILE A 475       3.642   8.468 -29.499  1.00  0.69           C  
ATOM   3709  C   ILE A 475       3.906   9.722 -28.669  1.00  0.69           C  
ATOM   3710  CB  ILE A 475       2.170   8.023 -29.345  1.00  0.67           C  
ATOM   3711  O   ILE A 475       4.231   9.632 -27.483  1.00  0.67           O  
ATOM   3712  CG1 ILE A 475       1.933   6.699 -30.081  1.00  0.62           C  
ATOM   3713  CG2 ILE A 475       1.221   9.111 -29.855  1.00  0.62           C  
ATOM   3714  CD1 ILE A 475       0.609   6.029 -29.738  1.00  0.60           C  
ATOM   3715  N   ASN A 476       3.958  10.937 -29.325  1.00  0.70           N  
ATOM   3716  CA  ASN A 476       4.096  12.187 -28.587  1.00  0.70           C  
ATOM   3717  C   ASN A 476       2.791  12.581 -27.900  1.00  0.70           C  
ATOM   3718  CB  ASN A 476       4.568  13.309 -29.514  1.00  0.68           C  
ATOM   3719  O   ASN A 476       1.733  12.595 -28.531  1.00  0.69           O  
ATOM   3720  CG  ASN A 476       5.934  13.038 -30.112  1.00  0.65           C  
ATOM   3721  ND2 ASN A 476       6.061  13.242 -31.418  1.00  0.65           N  
ATOM   3722  OD1 ASN A 476       6.867  12.647 -29.406  1.00  0.66           O  
ATOM   3723  N   VAL A 477       2.784  12.788 -26.651  1.00  0.64           N  
ATOM   3724  CA  VAL A 477       1.611  13.232 -25.906  1.00  0.63           C  
ATOM   3725  C   VAL A 477       1.026  14.482 -26.559  1.00  0.63           C  
ATOM   3726  CB  VAL A 477       1.952  13.514 -24.425  1.00  0.62           C  
ATOM   3727  O   VAL A 477      -0.195  14.645 -26.621  1.00  0.62           O  
ATOM   3728  CG1 VAL A 477       0.760  14.147 -23.708  1.00  0.58           C  
ATOM   3729  CG2 VAL A 477       2.381  12.228 -23.723  1.00  0.59           C  
ATOM   3730  N   ALA A 478       1.884  15.283 -27.107  1.00  0.64           N  
ATOM   3731  CA  ALA A 478       1.443  16.507 -27.772  1.00  0.64           C  
ATOM   3732  C   ALA A 478       0.553  16.189 -28.970  1.00  0.63           C  
ATOM   3733  CB  ALA A 478       2.647  17.336 -28.213  1.00  0.61           C  
ATOM   3734  O   ALA A 478      -0.420  16.900 -29.234  1.00  0.62           O  
ATOM   3735  N   ASP A 479       0.909  15.096 -29.740  1.00  0.63           N  
ATOM   3736  CA  ASP A 479       0.118  14.725 -30.910  1.00  0.63           C  
ATOM   3737  C   ASP A 479      -1.286  14.281 -30.505  1.00  0.63           C  
ATOM   3738  CB  ASP A 479       0.814  13.614 -31.698  1.00  0.61           C  
ATOM   3739  O   ASP A 479      -2.261  14.582 -31.196  1.00  0.61           O  
ATOM   3740  CG  ASP A 479       2.144  14.050 -32.289  1.00  0.58           C  
ATOM   3741  OD1 ASP A 479       2.355  15.266 -32.483  1.00  0.60           O  
ATOM   3742  OD2 ASP A 479       2.986  13.169 -32.566  1.00  0.62           O  
ATOM   3743  N   ILE A 480      -1.388  13.658 -29.324  1.00  0.57           N  
ATOM   3744  CA  ILE A 480      -2.674  13.222 -28.789  1.00  0.57           C  
ATOM   3745  C   ILE A 480      -3.441  14.424 -28.245  1.00  0.56           C  
ATOM   3746  CB  ILE A 480      -2.494  12.156 -27.685  1.00  0.55           C  
ATOM   3747  O   ILE A 480      -4.642  14.565 -28.489  1.00  0.55           O  
ATOM   3748  CG1 ILE A 480      -1.786  10.918 -28.247  1.00  0.51           C  
ATOM   3749  CG2 ILE A 480      -3.846  11.782 -27.071  1.00  0.53           C  
ATOM   3750  CD1 ILE A 480      -1.400   9.893 -27.190  1.00  0.51           C  
ATOM   3751  N   VAL A 481      -2.798  15.279 -27.536  1.00  0.55           N  
ATOM   3752  CA  VAL A 481      -3.438  16.469 -26.986  1.00  0.55           C  
ATOM   3753  C   VAL A 481      -3.942  17.356 -28.121  1.00  0.54           C  
ATOM   3754  CB  VAL A 481      -2.474  17.263 -26.076  1.00  0.53           C  
ATOM   3755  O   VAL A 481      -5.002  17.978 -28.008  1.00  0.53           O  
ATOM   3756  CG1 VAL A 481      -3.095  18.597 -25.665  1.00  0.49           C  
ATOM   3757  CG2 VAL A 481      -2.104  16.440 -24.844  1.00  0.51           C  
ATOM   3758  N   ALA A 482      -3.259  17.367 -29.215  1.00  0.55           N  
ATOM   3759  CA  ALA A 482      -3.609  18.231 -30.339  1.00  0.55           C  
ATOM   3760  C   ALA A 482      -4.804  17.674 -31.108  1.00  0.54           C  
ATOM   3761  CB  ALA A 482      -2.412  18.401 -31.272  1.00  0.52           C  
ATOM   3762  O   ALA A 482      -5.441  18.392 -31.882  1.00  0.53           O  
ATOM   3763  N   GLY A 483      -5.390  16.506 -30.584  1.00  0.52           N  
ATOM   3764  CA  GLY A 483      -6.518  15.866 -31.242  1.00  0.51           C  
ATOM   3765  C   GLY A 483      -6.226  15.469 -32.677  1.00  0.51           C  
ATOM   3766  O   GLY A 483      -7.146  15.215 -33.456  1.00  0.49           O  
ATOM   3767  N   GLY A 484      -4.899  15.479 -33.115  1.00  0.47           N  
ATOM   3768  CA  GLY A 484      -4.474  15.141 -34.464  1.00  0.46           C  
ATOM   3769  C   GLY A 484      -4.122  13.675 -34.630  1.00  0.47           C  
ATOM   3770  O   GLY A 484      -4.444  12.853 -33.769  1.00  0.44           O  
ATOM   3771  N   SER A 485      -3.839  13.322 -35.887  1.00  0.50           N  
ATOM   3772  CA  SER A 485      -3.286  12.000 -36.165  1.00  0.50           C  
ATOM   3773  C   SER A 485      -2.065  11.718 -35.297  1.00  0.51           C  
ATOM   3774  CB  SER A 485      -2.912  11.874 -37.642  1.00  0.49           C  
ATOM   3775  O   SER A 485      -1.172  12.561 -35.179  1.00  0.49           O  
ATOM   3776  OG  SER A 485      -2.511  13.128 -38.168  1.00  0.46           O  
ATOM   3777  N   VAL A 486      -2.149  10.823 -34.419  1.00  0.56           N  
ATOM   3778  CA  VAL A 486      -1.011  10.404 -33.608  1.00  0.57           C  
ATOM   3779  C   VAL A 486      -0.059   9.559 -34.452  1.00  0.56           C  
ATOM   3780  CB  VAL A 486      -1.464   9.611 -32.361  1.00  0.55           C  
ATOM   3781  O   VAL A 486      -0.482   8.606 -35.110  1.00  0.55           O  
ATOM   3782  CG1 VAL A 486      -0.270   9.287 -31.465  1.00  0.51           C  
ATOM   3783  CG2 VAL A 486      -2.520  10.396 -31.585  1.00  0.52           C  
ATOM   3784  N   THR A 487       1.156  10.093 -34.681  1.00  0.61           N  
ATOM   3785  CA  THR A 487       2.229   9.393 -35.380  1.00  0.61           C  
ATOM   3786  C   THR A 487       2.947   8.428 -34.441  1.00  0.61           C  
ATOM   3787  CB  THR A 487       3.245  10.384 -35.978  1.00  0.59           C  
ATOM   3788  O   THR A 487       3.430   8.830 -33.380  1.00  0.60           O  
ATOM   3789  CG2 THR A 487       4.300   9.658 -36.806  1.00  0.56           C  
ATOM   3790  OG1 THR A 487       2.555  11.319 -36.817  1.00  0.59           O  
ATOM   3791  N   PHE A 488       2.824   7.170 -34.627  1.00  0.64           N  
ATOM   3792  CA  PHE A 488       3.650   6.173 -33.956  1.00  0.64           C  
ATOM   3793  C   PHE A 488       5.064   6.168 -34.525  1.00  0.64           C  
ATOM   3794  CB  PHE A 488       3.026   4.780 -34.087  1.00  0.62           C  
ATOM   3795  O   PHE A 488       5.266   5.834 -35.694  1.00  0.63           O  
ATOM   3796  CG  PHE A 488       3.796   3.700 -33.375  1.00  0.59           C  
ATOM   3797  CD1 PHE A 488       3.708   3.560 -31.995  1.00  0.56           C  
ATOM   3798  CD2 PHE A 488       4.608   2.826 -34.086  1.00  0.56           C  
ATOM   3799  CE1 PHE A 488       4.420   2.562 -31.333  1.00  0.53           C  
ATOM   3800  CE2 PHE A 488       5.322   1.826 -33.431  1.00  0.56           C  
ATOM   3801  CZ  PHE A 488       5.227   1.696 -32.055  1.00  0.53           C  
ATOM   3802  N   THR A 489       6.016   6.736 -33.792  1.00  0.70           N  
ATOM   3803  CA  THR A 489       7.419   6.761 -34.189  1.00  0.69           C  
ATOM   3804  C   THR A 489       8.135   5.496 -33.725  1.00  0.70           C  
ATOM   3805  CB  THR A 489       8.138   7.999 -33.621  1.00  0.68           C  
ATOM   3806  O   THR A 489       8.283   5.266 -32.523  1.00  0.68           O  
ATOM   3807  CG2 THR A 489       9.588   8.058 -34.093  1.00  0.66           C  
ATOM   3808  OG1 THR A 489       7.457   9.182 -34.057  1.00  0.68           O  
ATOM   3809  N   GLN A 490       8.451   4.641 -34.567  1.00  0.62           N  
ATOM   3810  CA  GLN A 490       9.111   3.376 -34.261  1.00  0.63           C  
ATOM   3811  C   GLN A 490      10.530   3.606 -33.749  1.00  0.62           C  
ATOM   3812  CB  GLN A 490       9.138   2.472 -35.494  1.00  0.61           C  
ATOM   3813  O   GLN A 490      11.261   4.443 -34.284  1.00  0.61           O  
ATOM   3814  CG  GLN A 490       9.615   1.054 -35.206  1.00  0.58           C  
ATOM   3815  CD  GLN A 490       9.529   0.149 -36.420  1.00  0.58           C  
ATOM   3816  NE2 GLN A 490       9.991  -1.088 -36.272  1.00  0.48           N  
ATOM   3817  OE1 GLN A 490       9.050   0.557 -37.483  1.00  0.57           O  
ATOM   3818  N   ILE A 491      10.912   3.053 -32.635  1.00  0.64           N  
ATOM   3819  CA  ILE A 491      12.295   2.991 -32.175  1.00  0.63           C  
ATOM   3820  C   ILE A 491      13.042   1.898 -32.935  1.00  0.63           C  
ATOM   3821  CB  ILE A 491      12.373   2.735 -30.653  1.00  0.60           C  
ATOM   3822  O   ILE A 491      12.666   0.725 -32.878  1.00  0.60           O  
ATOM   3823  CG1 ILE A 491      11.704   3.880 -29.884  1.00  0.55           C  
ATOM   3824  CG2 ILE A 491      13.828   2.555 -30.210  1.00  0.56           C  
ATOM   3825  CD1 ILE A 491      11.729   3.708 -28.371  1.00  0.54           C  
ATOM   3826  N   THR A 492      13.886   2.374 -33.954  1.00  0.49           N  
ATOM   3827  CA  THR A 492      14.777   1.571 -34.785  1.00  0.48           C  
ATOM   3828  C   THR A 492      15.847   0.893 -33.934  1.00  0.48           C  
ATOM   3829  CB  THR A 492      15.449   2.429 -35.873  1.00  0.45           C  
ATOM   3830  O   THR A 492      16.242   1.418 -32.891  1.00  0.45           O  
ATOM   3831  CG2 THR A 492      14.473   2.753 -37.000  1.00  0.40           C  
ATOM   3832  OG1 THR A 492      15.912   3.653 -35.290  1.00  0.40           O  
ATOM   3833  N   GLY A 493      16.122  -0.361 -34.212  1.00  0.39           N  
ATOM   3834  CA  GLY A 493      16.965  -1.335 -33.536  1.00  0.37           C  
ATOM   3835  C   GLY A 493      16.174  -2.367 -32.754  1.00  0.39           C  
ATOM   3836  O   GLY A 493      16.730  -3.371 -32.303  1.00  0.36           O  
ATOM   3837  N   TRP A 494      14.887  -2.329 -32.602  1.00  0.27           N  
ATOM   3838  CA  TRP A 494      13.937  -3.388 -32.276  1.00  0.36           C  
ATOM   3839  C   TRP A 494      13.681  -4.281 -33.485  1.00  0.28           C  
ATOM   3840  CB  TRP A 494      12.618  -2.793 -31.776  1.00  0.28           C  
ATOM   3841  O   TRP A 494      12.802  -5.145 -33.452  1.00  0.28           O  
ATOM   3842  CG  TRP A 494      11.716  -3.787 -31.107  1.00  0.29           C  
ATOM   3843  CD1 TRP A 494      10.675  -4.467 -31.673  1.00  0.25           C  
ATOM   3844  CD2 TRP A 494      11.774  -4.207 -29.740  1.00  0.24           C  
ATOM   3845  CE2 TRP A 494      10.737  -5.146 -29.547  1.00  0.13           C  
ATOM   3846  CE3 TRP A 494      12.604  -3.881 -28.659  1.00  0.22           C  
ATOM   3847  NE1 TRP A 494      10.082  -5.287 -30.741  1.00  0.22           N  
ATOM   3848  CH2 TRP A 494      11.334  -5.426 -27.274  1.00  0.22           C  
ATOM   3849  CZ2 TRP A 494      10.508  -5.763 -28.315  1.00  0.21           C  
ATOM   3850  CZ3 TRP A 494      12.375  -4.496 -27.434  1.00  0.21           C  
ATOM   3851  N   THR A 495      14.425  -4.055 -34.543  1.00  0.31           N  
ATOM   3852  CA  THR A 495      14.293  -4.796 -35.793  1.00  0.32           C  
ATOM   3853  C   THR A 495      14.450  -6.295 -35.552  1.00  0.31           C  
ATOM   3854  CB  THR A 495      15.331  -4.329 -36.830  1.00  0.28           C  
ATOM   3855  O   THR A 495      14.960  -6.711 -34.510  1.00  0.29           O  
ATOM   3856  CG2 THR A 495      15.129  -2.860 -37.187  1.00  0.27           C  
ATOM   3857  OG1 THR A 495      16.648  -4.502 -36.292  1.00  0.27           O  
ATOM   3858  N   THR A 496      13.644  -7.185 -36.140  1.00  0.29           N  
ATOM   3859  CA  THR A 496      13.728  -8.615 -36.414  1.00  0.30           C  
ATOM   3860  C   THR A 496      15.105  -9.157 -36.044  1.00  0.29           C  
ATOM   3861  CB  THR A 496      13.434  -8.919 -37.894  1.00  0.26           C  
ATOM   3862  O   THR A 496      15.235 -10.314 -35.638  1.00  0.27           O  
ATOM   3863  CG2 THR A 496      11.933  -8.940 -38.164  1.00  0.23           C  
ATOM   3864  OG1 THR A 496      14.040  -7.911 -38.712  1.00  0.16           O  
ATOM   3865  N   THR A 497      16.208  -8.324 -36.284  1.00  0.26           N  
ATOM   3866  CA  THR A 497      17.547  -8.783 -35.933  1.00  0.27           C  
ATOM   3867  C   THR A 497      17.683  -8.951 -34.422  1.00  0.26           C  
ATOM   3868  CB  THR A 497      18.623  -7.806 -36.441  1.00  0.23           C  
ATOM   3869  O   THR A 497      18.308  -9.904 -33.952  1.00  0.24           O  
ATOM   3870  CG2 THR A 497      19.852  -8.556 -36.947  1.00  0.18           C  
ATOM   3871  OG1 THR A 497      18.081  -7.023 -37.512  1.00  0.15           O  
ATOM   3872  N   PHE A 498      16.776  -8.270 -33.647  1.00  0.26           N  
ATOM   3873  CA  PHE A 498      16.917  -8.316 -32.196  1.00  0.28           C  
ATOM   3874  C   PHE A 498      16.168  -9.511 -31.618  1.00  0.26           C  
ATOM   3875  CB  PHE A 498      16.405  -7.019 -31.563  1.00  0.25           C  
ATOM   3876  O   PHE A 498      16.680 -10.203 -30.735  1.00  0.25           O  
ATOM   3877  CG  PHE A 498      16.750  -6.877 -30.106  1.00  0.24           C  
ATOM   3878  CD1 PHE A 498      17.955  -6.304 -29.715  1.00  0.22           C  
ATOM   3879  CD2 PHE A 498      15.870  -7.316 -29.125  1.00  0.24           C  
ATOM   3880  CE1 PHE A 498      18.277  -6.172 -28.366  1.00  0.24           C  
ATOM   3881  CE2 PHE A 498      16.185  -7.187 -27.776  1.00  0.26           C  
ATOM   3882  CZ  PHE A 498      17.390  -6.615 -27.399  1.00  0.24           C  
ATOM   3883  N   LEU A 499      15.040  -9.855 -32.106  1.00  0.30           N  
ATOM   3884  CA  LEU A 499      14.655 -11.237 -31.839  1.00  0.31           C  
ATOM   3885  C   LEU A 499      15.722 -12.204 -32.341  1.00  0.30           C  
ATOM   3886  CB  LEU A 499      13.310 -11.556 -32.496  1.00  0.29           C  
ATOM   3887  O   LEU A 499      15.955 -13.250 -31.730  1.00  0.29           O  
ATOM   3888  CG  LEU A 499      12.065 -11.022 -31.785  1.00  0.28           C  
ATOM   3889  CD1 LEU A 499      10.876 -11.006 -32.740  1.00  0.26           C  
ATOM   3890  CD2 LEU A 499      11.754 -11.861 -30.550  1.00  0.28           C  
ATOM   3891  N   GLY A 500      16.490 -11.829 -33.405  1.00  0.27           N  
ATOM   3892  CA  GLY A 500      17.698 -12.532 -33.805  1.00  0.27           C  
ATOM   3893  C   GLY A 500      18.821 -12.414 -32.792  1.00  0.27           C  
ATOM   3894  O   GLY A 500      19.472 -13.407 -32.460  1.00  0.25           O  
ATOM   3895  N   GLN A 501      19.014 -11.260 -32.114  1.00  0.26           N  
ATOM   3896  CA  GLN A 501      20.007 -11.076 -31.061  1.00  0.26           C  
ATOM   3897  C   GLN A 501      19.483 -11.574 -29.717  1.00  0.26           C  
ATOM   3898  CB  GLN A 501      20.411  -9.605 -30.955  1.00  0.23           C  
ATOM   3899  O   GLN A 501      20.213 -12.216 -28.959  1.00  0.24           O  
ATOM   3900  CG  GLN A 501      21.310  -9.131 -32.089  1.00  0.23           C  
ATOM   3901  CD  GLN A 501      21.789  -7.704 -31.900  1.00  0.25           C  
ATOM   3902  NE2 GLN A 501      22.784  -7.304 -32.685  1.00  0.17           N  
ATOM   3903  OE1 GLN A 501      21.269  -6.966 -31.057  1.00  0.31           O  
ATOM   3904  N   ALA A 502      18.283 -11.447 -29.299  1.00  0.29           N  
ATOM   3905  CA  ALA A 502      17.649 -12.217 -28.232  1.00  0.29           C  
ATOM   3906  C   ALA A 502      17.703 -13.713 -28.528  1.00  0.29           C  
ATOM   3907  CB  ALA A 502      16.203 -11.767 -28.038  1.00  0.27           C  
ATOM   3908  O   ALA A 502      17.945 -14.522 -27.629  1.00  0.27           O  
ATOM   3909  N   ARG A 503      17.542 -14.153 -29.769  1.00  0.29           N  
ATOM   3910  CA  ARG A 503      17.946 -15.463 -30.270  1.00  0.30           C  
ATOM   3911  C   ARG A 503      19.445 -15.678 -30.092  1.00  0.29           C  
ATOM   3912  CB  ARG A 503      17.566 -15.616 -31.744  1.00  0.27           C  
ATOM   3913  O   ARG A 503      19.877 -16.750 -29.663  1.00  0.27           O  
ATOM   3914  CG  ARG A 503      16.393 -16.554 -31.983  1.00  0.26           C  
ATOM   3915  CD  ARG A 503      16.079 -16.698 -33.466  1.00  0.29           C  
ATOM   3916  NE  ARG A 503      14.877 -17.496 -33.687  1.00  0.25           N  
ATOM   3917  NH1 ARG A 503      15.005 -17.426 -35.993  1.00  0.27           N  
ATOM   3918  NH2 ARG A 503      13.292 -18.554 -34.969  1.00  0.25           N  
ATOM   3919  CZ  ARG A 503      14.394 -17.824 -34.882  1.00  0.28           C  
ATOM   3920  N   ALA A 504      20.295 -14.789 -30.499  1.00  0.24           N  
ATOM   3921  CA  ALA A 504      21.743 -14.894 -30.338  1.00  0.25           C  
ATOM   3922  C   ALA A 504      22.144 -14.753 -28.872  1.00  0.24           C  
ATOM   3923  CB  ALA A 504      22.451 -13.838 -31.183  1.00  0.21           C  
ATOM   3924  O   ALA A 504      22.967 -15.522 -28.370  1.00  0.22           O  
ATOM   3925  N   ALA A 505      21.520 -13.964 -28.059  1.00  0.24           N  
ATOM   3926  CA  ALA A 505      21.769 -13.872 -26.622  1.00  0.24           C  
ATOM   3927  C   ALA A 505      21.156 -15.058 -25.883  1.00  0.24           C  
ATOM   3928  CB  ALA A 505      21.215 -12.561 -26.070  1.00  0.21           C  
ATOM   3929  O   ALA A 505      21.797 -15.653 -25.013  1.00  0.22           O  
ATOM   3930  N   ALA A 506      20.021 -15.562 -26.217  1.00  0.27           N  
ATOM   3931  CA  ALA A 506      19.587 -16.903 -25.832  1.00  0.28           C  
ATOM   3932  C   ALA A 506      20.539 -17.965 -26.375  1.00  0.27           C  
ATOM   3933  CB  ALA A 506      18.166 -17.164 -26.327  1.00  0.25           C  
ATOM   3934  O   ALA A 506      20.790 -18.977 -25.717  1.00  0.25           O  
ATOM   3935  N   ARG A 507      21.040 -17.857 -27.409  1.00  0.25           N  
ATOM   3936  CA  ARG A 507      22.107 -18.687 -27.960  1.00  0.25           C  
ATOM   3937  C   ARG A 507      23.422 -18.447 -27.225  1.00  0.25           C  
ATOM   3938  CB  ARG A 507      22.285 -18.412 -29.455  1.00  0.22           C  
ATOM   3939  O   ARG A 507      24.149 -19.394 -26.917  1.00  0.23           O  
ATOM   3940  CG  ARG A 507      21.435 -19.300 -30.349  1.00  0.22           C  
ATOM   3941  CD  ARG A 507      21.723 -19.056 -31.824  1.00  0.24           C  
ATOM   3942  NE  ARG A 507      20.762 -19.743 -32.682  1.00  0.16           N  
ATOM   3943  NH1 ARG A 507      21.872 -19.273 -34.653  1.00  0.19           N  
ATOM   3944  NH2 ARG A 507      19.923 -20.480 -34.689  1.00  0.18           N  
ATOM   3945  CZ  ARG A 507      20.855 -19.831 -34.006  1.00  0.21           C  
ATOM   3946  N   SER A 508      23.952 -17.301 -27.024  1.00  0.20           N  
ATOM   3947  CA  SER A 508      25.225 -16.987 -26.383  1.00  0.20           C  
ATOM   3948  C   SER A 508      25.103 -17.028 -24.864  1.00  0.19           C  
ATOM   3949  CB  SER A 508      25.724 -15.611 -26.827  1.00  0.17           C  
ATOM   3950  O   SER A 508      26.099 -17.216 -24.161  1.00  0.19           O  
ATOM   3951  OG  SER A 508      24.832 -14.593 -26.406  1.00  0.10           O  
ATOM   3952  N   MET A 509      23.868 -17.165 -24.325  1.00  0.21           N  
ATOM   3953  CA  MET A 509      23.550 -17.259 -22.903  1.00  0.21           C  
ATOM   3954  C   MET A 509      23.656 -18.700 -22.415  1.00  0.21           C  
ATOM   3955  CB  MET A 509      22.146 -16.716 -22.628  1.00  0.19           C  
ATOM   3956  O   MET A 509      24.085 -18.948 -21.287  1.00  0.20           O  
ATOM   3957  CG  MET A 509      22.054 -15.200 -22.681  1.00  0.17           C  
ATOM   3958  SD  MET A 509      20.386 -14.581 -22.234  1.00  0.14           S  
ATOM   3959  CE  MET A 509      20.164 -13.308 -23.508  1.00  0.09           C  
ATOM   3960  N   GLN A 510      24.590 -19.533 -23.149  1.00  0.21           N  
ATOM   3961  CA  GLN A 510      24.766 -20.964 -22.922  1.00  0.21           C  
ATOM   3962  C   GLN A 510      23.511 -21.582 -22.313  1.00  0.21           C  
ATOM   3963  CB  GLN A 510      25.970 -21.219 -22.014  1.00  0.19           C  
ATOM   3964  O   GLN A 510      23.584 -22.613 -21.641  1.00  0.20           O  
ATOM   3965  CG  GLN A 510      27.308 -21.171 -22.739  1.00  0.14           C  
ATOM   3966  CD  GLN A 510      28.461 -21.652 -21.878  1.00  0.08           C  
ATOM   3967  NE2 GLN A 510      29.555 -22.049 -22.519  1.00  0.08           N  
ATOM   3968  OE1 GLN A 510      28.369 -21.666 -20.646  1.00  0.09           O  
ATOM   3969  N   ILE A 511      22.485 -20.769 -22.065  1.00  0.22           N  
ATOM   3970  CA  ILE A 511      21.235 -21.337 -21.574  1.00  0.22           C  
ATOM   3971  C   ILE A 511      20.763 -22.439 -22.519  1.00  0.22           C  
ATOM   3972  CB  ILE A 511      20.142 -20.255 -21.425  1.00  0.20           C  
ATOM   3973  O   ILE A 511      20.227 -23.458 -22.076  1.00  0.20           O  
ATOM   3974  CG1 ILE A 511      20.583 -19.187 -20.417  1.00  0.12           C  
ATOM   3975  CG2 ILE A 511      18.811 -20.886 -21.008  1.00  0.12           C  
ATOM   3976  CD1 ILE A 511      19.634 -18.000 -20.318  1.00  0.15           C  
ATOM   3977  N   CYS A 512      21.168 -22.357 -23.759  1.00  0.17           N  
ATOM   3978  CA  CYS A 512      20.761 -23.193 -24.883  1.00  0.21           C  
ATOM   3979  C   CYS A 512      21.933 -24.016 -25.403  1.00  0.17           C  
ATOM   3980  CB  CYS A 512      20.189 -22.333 -26.010  1.00  0.16           C  
ATOM   3981  O   CYS A 512      21.735 -25.019 -26.092  1.00  0.16           O  
ATOM   3982  SG  CYS A 512      18.549 -21.665 -25.656  1.00  0.18           S  
ATOM   3983  N   ASP A 513      23.117 -23.824 -24.931  1.00  0.18           N  
ATOM   3984  CA  ASP A 513      24.064 -24.763 -25.524  1.00  0.20           C  
ATOM   3985  C   ASP A 513      24.042 -26.102 -24.790  1.00  0.19           C  
ATOM   3986  CB  ASP A 513      25.479 -24.179 -25.510  1.00  0.16           C  
ATOM   3987  O   ASP A 513      24.292 -27.149 -25.391  1.00  0.18           O  
ATOM   3988  CG  ASP A 513      25.795 -23.364 -26.752  1.00  0.10           C  
ATOM   3989  OD1 ASP A 513      25.102 -23.523 -27.780  1.00  0.09           O  
ATOM   3990  OD2 ASP A 513      26.749 -22.557 -26.703  1.00  0.09           O  
ATOM   3991  N   GLN A 514      23.475 -26.167 -23.667  1.00  0.19           N  
ATOM   3992  CA  GLN A 514      23.481 -27.515 -23.108  1.00  0.20           C  
ATOM   3993  C   GLN A 514      22.081 -28.122 -23.122  1.00  0.19           C  
ATOM   3994  CB  GLN A 514      24.034 -27.503 -21.682  1.00  0.18           C  
ATOM   3995  O   GLN A 514      21.925 -29.338 -22.991  1.00  0.18           O  
ATOM   3996  CG  GLN A 514      25.544 -27.320 -21.610  1.00  0.11           C  
ATOM   3997  CD  GLN A 514      26.128 -27.775 -20.285  1.00  0.07           C  
ATOM   3998  NE2 GLN A 514      27.451 -27.890 -20.228  1.00  0.07           N  
ATOM   3999  OE1 GLN A 514      25.396 -28.021 -19.321  1.00  0.09           O  
ATOM   4000  N   VAL A 515      20.990 -27.377 -23.461  1.00  0.21           N  
ATOM   4001  CA  VAL A 515      19.911 -28.114 -24.110  1.00  0.21           C  
ATOM   4002  C   VAL A 515      20.269 -28.374 -25.572  1.00  0.21           C  
ATOM   4003  CB  VAL A 515      18.568 -27.353 -24.018  1.00  0.19           C  
ATOM   4004  O   VAL A 515      19.852 -29.381 -26.150  1.00  0.19           O  
ATOM   4005  CG1 VAL A 515      17.436 -28.181 -24.623  1.00  0.11           C  
ATOM   4006  CG2 VAL A 515      18.257 -26.997 -22.565  1.00  0.09           C  
ATOM   4007  N   ILE A 516      21.417 -27.816 -26.057  1.00  0.21           N  
ATOM   4008  CA  ILE A 516      21.593 -27.942 -27.500  1.00  0.21           C  
ATOM   4009  C   ILE A 516      23.038 -28.321 -27.813  1.00  0.21           C  
ATOM   4010  CB  ILE A 516      21.210 -26.636 -28.232  1.00  0.20           C  
ATOM   4011  O   ILE A 516      23.927 -27.466 -27.800  1.00  0.20           O  
ATOM   4012  CG1 ILE A 516      19.778 -26.223 -27.874  1.00  0.19           C  
ATOM   4013  CG2 ILE A 516      21.372 -26.798 -29.746  1.00  0.20           C  
ATOM   4014  CD1 ILE A 516      19.342 -24.901 -28.490  1.00  0.18           C  
ATOM   4015  N   GLY A 517      23.572 -29.323 -27.194  1.00  0.21           N  
ATOM   4016  CA  GLY A 517      24.803 -29.947 -27.654  1.00  0.20           C  
ATOM   4017  C   GLY A 517      24.564 -31.137 -28.564  1.00  0.20           C  
ATOM   4018  O   GLY A 517      24.124 -32.195 -28.108  1.00  0.19           O  
ATOM   4019  N   ARG A 518      23.775 -30.994 -29.741  1.00  0.22           N  
ATOM   4020  CA  ARG A 518      24.149 -31.742 -30.937  1.00  0.23           C  
ATOM   4021  C   ARG A 518      23.486 -31.157 -32.179  1.00  0.22           C  
ATOM   4022  CB  ARG A 518      23.772 -33.218 -30.789  1.00  0.20           C  
ATOM   4023  O   ARG A 518      22.272 -30.939 -32.197  1.00  0.21           O  
ATOM   4024  CG  ARG A 518      24.775 -34.031 -29.985  1.00  0.19           C  
ATOM   4025  CD  ARG A 518      24.433 -35.515 -29.994  1.00  0.10           C  
ATOM   4026  NE  ARG A 518      25.410 -36.297 -29.242  1.00  0.08           N  
ATOM   4027  NH1 ARG A 518      24.481 -38.346 -29.767  1.00  0.08           N  
ATOM   4028  NH2 ARG A 518      26.347 -38.235 -28.441  1.00  0.06           N  
ATOM   4029  CZ  ARG A 518      25.411 -37.624 -29.152  1.00  0.09           C  
ATOM   4030  N   SER A 519      24.210 -30.517 -33.009  1.00  0.16           N  
ATOM   4031  CA  SER A 519      24.471 -30.643 -34.439  1.00  0.21           C  
ATOM   4032  C   SER A 519      23.411 -29.916 -35.260  1.00  0.17           C  
ATOM   4033  CB  SER A 519      24.522 -32.116 -34.848  1.00  0.14           C  
ATOM   4034  O   SER A 519      22.212 -30.089 -35.029  1.00  0.17           O  
ATOM   4035  OG  SER A 519      23.219 -32.671 -34.891  1.00  0.10           O  
ATOM   4036  N   ASN A 520      23.740 -28.669 -35.650  1.00  0.14           N  
ATOM   4037  CA  ASN A 520      23.761 -28.197 -37.031  1.00  0.20           C  
ATOM   4038  C   ASN A 520      22.351 -28.059 -37.598  1.00  0.16           C  
ATOM   4039  CB  ASN A 520      24.596 -29.134 -37.906  1.00  0.12           C  
ATOM   4040  O   ASN A 520      21.682 -29.061 -37.858  1.00  0.16           O  
ATOM   4041  CG  ASN A 520      26.079 -29.048 -37.603  1.00  0.07           C  
ATOM   4042  ND2 ASN A 520      26.835 -30.043 -38.054  1.00  0.10           N  
ATOM   4043  OD1 ASN A 520      26.542 -28.096 -36.969  1.00  0.09           O  
ATOM   4044  N   GLN A 521      21.425 -27.195 -37.056  1.00  0.18           N  
ATOM   4045  CA  GLN A 521      20.475 -26.796 -38.089  1.00  0.22           C  
ATOM   4046  C   GLN A 521      19.304 -26.022 -37.490  1.00  0.17           C  
ATOM   4047  CB  GLN A 521      19.961 -28.020 -38.848  1.00  0.16           C  
ATOM   4048  O   GLN A 521      18.716 -26.449 -36.494  1.00  0.18           O  
ATOM   4049  CG  GLN A 521      20.996 -28.653 -39.768  1.00  0.09           C  
ATOM   4050  CD  GLN A 521      20.410 -29.735 -40.656  1.00  0.07           C  
ATOM   4051  NE2 GLN A 521      21.190 -30.188 -41.631  1.00  0.08           N  
ATOM   4052  OE1 GLN A 521      19.266 -30.160 -40.466  1.00  0.10           O  
ATOM   4053  N   HIS A 522      19.506 -24.664 -37.610  1.00  0.17           N  
ATOM   4054  CA  HIS A 522      18.842 -23.427 -38.002  1.00  0.22           C  
ATOM   4055  C   HIS A 522      17.344 -23.494 -37.722  1.00  0.19           C  
ATOM   4056  CB  HIS A 522      19.087 -23.132 -39.482  1.00  0.16           C  
ATOM   4057  O   HIS A 522      16.650 -24.370 -38.242  1.00  0.18           O  
ATOM   4058  CG  HIS A 522      20.521 -22.865 -39.811  1.00  0.09           C  
ATOM   4059  CD2 HIS A 522      21.483 -23.674 -40.314  1.00  0.08           C  
ATOM   4060  ND1 HIS A 522      21.111 -21.634 -39.623  1.00  0.12           N  
ATOM   4061  CE1 HIS A 522      22.378 -21.698 -39.998  1.00  0.07           C  
ATOM   4062  NE2 HIS A 522      22.629 -22.925 -40.421  1.00  0.08           N  
ATOM   4063  N   VAL A 523      16.868 -23.538 -36.426  1.00  0.20           N  
ATOM   4064  CA  VAL A 523      15.454 -23.318 -36.140  1.00  0.21           C  
ATOM   4065  C   VAL A 523      15.019 -24.200 -34.973  1.00  0.20           C  
ATOM   4066  CB  VAL A 523      14.574 -23.600 -37.379  1.00  0.18           C  
ATOM   4067  O   VAL A 523      15.420 -25.363 -34.882  1.00  0.19           O  
ATOM   4068  CG1 VAL A 523      13.156 -23.076 -37.164  1.00  0.11           C  
ATOM   4069  CG2 VAL A 523      15.195 -22.977 -38.627  1.00  0.09           C  
ATOM   4070  N   LEU A 524      14.920 -23.619 -33.778  1.00  0.23           N  
ATOM   4071  CA  LEU A 524      14.357 -24.204 -32.566  1.00  0.25           C  
ATOM   4072  C   LEU A 524      13.347 -25.294 -32.907  1.00  0.23           C  
ATOM   4073  CB  LEU A 524      13.690 -23.124 -31.710  1.00  0.22           C  
ATOM   4074  O   LEU A 524      12.215 -24.998 -33.296  1.00  0.22           O  
ATOM   4075  CG  LEU A 524      14.590 -22.405 -30.703  1.00  0.22           C  
ATOM   4076  CD1 LEU A 524      14.115 -20.971 -30.497  1.00  0.20           C  
ATOM   4077  CD2 LEU A 524      14.619 -23.160 -29.378  1.00  0.21           C  
ATOM   4078  N   VAL A 525      13.601 -26.232 -33.918  1.00  0.21           N  
ATOM   4079  CA  VAL A 525      12.864 -27.393 -34.407  1.00  0.22           C  
ATOM   4080  C   VAL A 525      13.530 -28.675 -33.910  1.00  0.21           C  
ATOM   4081  CB  VAL A 525      12.777 -27.402 -35.950  1.00  0.20           C  
ATOM   4082  O   VAL A 525      14.736 -28.863 -34.085  1.00  0.21           O  
ATOM   4083  CG1 VAL A 525      11.643 -28.310 -36.422  1.00  0.14           C  
ATOM   4084  CG2 VAL A 525      12.585 -25.982 -36.481  1.00  0.18           C  
ATOM   4085  N   ARG A 526      13.103 -29.223 -32.820  1.00  0.24           N  
ATOM   4086  CA  ARG A 526      13.307 -30.653 -32.614  1.00  0.25           C  
ATOM   4087  C   ARG A 526      12.600 -31.468 -33.692  1.00  0.24           C  
ATOM   4088  CB  ARG A 526      12.811 -31.073 -31.229  1.00  0.22           C  
ATOM   4089  O   ARG A 526      11.407 -31.278 -33.939  1.00  0.23           O  
ATOM   4090  CG  ARG A 526      13.411 -32.378 -30.729  1.00  0.22           C  
ATOM   4091  CD  ARG A 526      12.913 -32.730 -29.334  1.00  0.24           C  
ATOM   4092  NE  ARG A 526      13.265 -34.098 -28.965  1.00  0.21           N  
ATOM   4093  NH1 ARG A 526      12.414 -33.959 -26.822  1.00  0.19           N  
ATOM   4094  NH2 ARG A 526      13.383 -35.904 -27.552  1.00  0.16           N  
ATOM   4095  CZ  ARG A 526      13.020 -34.650 -27.781  1.00  0.22           C  
ATOM   4096  N   TYR A 527      13.330 -31.914 -34.833  1.00  0.22           N  
ATOM   4097  CA  TYR A 527      13.193 -33.163 -35.573  1.00  0.23           C  
ATOM   4098  C   TYR A 527      13.182 -34.359 -34.627  1.00  0.22           C  
ATOM   4099  CB  TYR A 527      14.328 -33.313 -36.591  1.00  0.21           C  
ATOM   4100  O   TYR A 527      14.188 -34.654 -33.978  1.00  0.21           O  
ATOM   4101  CG  TYR A 527      14.027 -34.298 -37.695  1.00  0.21           C  
ATOM   4102  CD1 TYR A 527      13.218 -33.941 -38.771  1.00  0.18           C  
ATOM   4103  CD2 TYR A 527      14.549 -35.586 -37.663  1.00  0.19           C  
ATOM   4104  CE1 TYR A 527      12.936 -34.846 -39.790  1.00  0.16           C  
ATOM   4105  CE2 TYR A 527      14.274 -36.499 -38.676  1.00  0.20           C  
ATOM   4106  OH  TYR A 527      13.193 -37.019 -40.739  1.00  0.10           O  
ATOM   4107  CZ  TYR A 527      13.468 -36.120 -39.734  1.00  0.19           C  
ATOM   4108  N   ASP A 528      12.080 -34.664 -33.958  1.00  0.20           N  
ATOM   4109  CA  ASP A 528      12.029 -35.985 -33.340  1.00  0.23           C  
ATOM   4110  C   ASP A 528      11.721 -37.064 -34.375  1.00  0.20           C  
ATOM   4111  CB  ASP A 528      10.984 -36.015 -32.222  1.00  0.19           C  
ATOM   4112  O   ASP A 528      11.357 -38.187 -34.020  1.00  0.19           O  
ATOM   4113  CG  ASP A 528       9.598 -36.388 -32.716  1.00  0.20           C  
ATOM   4114  OD1 ASP A 528       9.407 -36.539 -33.942  1.00  0.25           O  
ATOM   4115  OD2 ASP A 528       8.686 -36.530 -31.872  1.00  0.20           O  
ATOM   4116  N   GLY A 529      12.082 -37.051 -35.698  1.00  0.25           N  
ATOM   4117  CA  GLY A 529      12.000 -38.168 -36.626  1.00  0.23           C  
ATOM   4118  C   GLY A 529      10.629 -38.319 -37.258  1.00  0.25           C  
ATOM   4119  O   GLY A 529      10.491 -38.944 -38.312  1.00  0.24           O  
ATOM   4120  N   ASN A 530       9.627 -37.465 -36.893  1.00  0.17           N  
ATOM   4121  CA  ASN A 530       8.410 -37.502 -37.696  1.00  0.21           C  
ATOM   4122  C   ASN A 530       7.668 -36.169 -37.653  1.00  0.16           C  
ATOM   4123  CB  ASN A 530       7.493 -38.635 -37.230  1.00  0.15           C  
ATOM   4124  O   ASN A 530       7.042 -35.769 -38.636  1.00  0.15           O  
ATOM   4125  CG  ASN A 530       7.870 -39.975 -37.830  1.00  0.10           C  
ATOM   4126  ND2 ASN A 530       7.333 -41.050 -37.265  1.00  0.10           N  
ATOM   4127  OD1 ASN A 530       8.639 -40.044 -38.793  1.00  0.09           O  
ATOM   4128  N   GLN A 531       7.882 -35.192 -36.672  1.00  0.21           N  
ATOM   4129  CA  GLN A 531       7.107 -33.978 -36.439  1.00  0.23           C  
ATOM   4130  C   GLN A 531       7.923 -32.943 -35.670  1.00  0.20           C  
ATOM   4131  CB  GLN A 531       5.819 -34.301 -35.679  1.00  0.19           C  
ATOM   4132  O   GLN A 531       8.663 -33.289 -34.746  1.00  0.19           O  
ATOM   4133  CG  GLN A 531       4.757 -34.983 -36.531  1.00  0.15           C  
ATOM   4134  CD  GLN A 531       3.406 -35.047 -35.844  1.00  0.08           C  
ATOM   4135  NE2 GLN A 531       2.368 -35.376 -36.606  1.00  0.09           N  
ATOM   4136  OE1 GLN A 531       3.295 -34.804 -34.638  1.00  0.11           O  
ATOM   4137  N   TYR A 532       8.487 -31.802 -36.205  1.00  0.23           N  
ATOM   4138  CA  TYR A 532       8.934 -30.446 -35.907  1.00  0.24           C  
ATOM   4139  C   TYR A 532       8.476 -30.014 -34.519  1.00  0.22           C  
ATOM   4140  CB  TYR A 532       8.411 -29.463 -36.959  1.00  0.21           C  
ATOM   4141  O   TYR A 532       7.274 -29.932 -34.253  1.00  0.22           O  
ATOM   4142  CG  TYR A 532       8.954 -29.712 -38.345  1.00  0.21           C  
ATOM   4143  CD1 TYR A 532      10.186 -29.191 -38.735  1.00  0.17           C  
ATOM   4144  CD2 TYR A 532       8.238 -30.466 -39.267  1.00  0.16           C  
ATOM   4145  CE1 TYR A 532      10.690 -29.415 -40.011  1.00  0.12           C  
ATOM   4146  CE2 TYR A 532       8.732 -30.697 -40.547  1.00  0.15           C  
ATOM   4147  OH  TYR A 532      10.452 -30.394 -42.174  1.00  0.09           O  
ATOM   4148  CZ  TYR A 532       9.958 -30.169 -40.909  1.00  0.15           C  
ATOM   4149  N   VAL A 533       8.979 -30.412 -33.344  1.00  0.22           N  
ATOM   4150  CA  VAL A 533       8.682 -29.970 -31.985  1.00  0.23           C  
ATOM   4151  C   VAL A 533       9.353 -28.624 -31.720  1.00  0.22           C  
ATOM   4152  CB  VAL A 533       9.140 -31.010 -30.938  1.00  0.20           C  
ATOM   4153  O   VAL A 533      10.581 -28.518 -31.761  1.00  0.21           O  
ATOM   4154  CG1 VAL A 533       8.499 -30.727 -29.580  1.00  0.11           C  
ATOM   4155  CG2 VAL A 533       8.803 -32.424 -31.407  1.00  0.10           C  
ATOM   4156  N   ARG A 534       9.031 -27.449 -32.390  1.00  0.23           N  
ATOM   4157  CA  ARG A 534       9.171 -25.997 -32.352  1.00  0.24           C  
ATOM   4158  C   ARG A 534       9.061 -25.473 -30.924  1.00  0.23           C  
ATOM   4159  CB  ARG A 534       8.116 -25.331 -33.238  1.00  0.22           C  
ATOM   4160  O   ARG A 534       8.134 -25.832 -30.196  1.00  0.22           O  
ATOM   4161  CG  ARG A 534       8.609 -24.990 -34.635  1.00  0.21           C  
ATOM   4162  CD  ARG A 534       7.541 -24.276 -35.452  1.00  0.22           C  
ATOM   4163  NE  ARG A 534       7.975 -24.054 -36.828  1.00  0.16           N  
ATOM   4164  NH1 ARG A 534       6.147 -22.768 -37.415  1.00  0.17           N  
ATOM   4165  NH2 ARG A 534       7.788 -23.205 -38.954  1.00  0.16           N  
ATOM   4166  CZ  ARG A 534       7.302 -23.343 -37.729  1.00  0.20           C  
ATOM   4167  N   ALA A 535      10.042 -25.104 -30.141  1.00  0.25           N  
ATOM   4168  CA  ALA A 535       9.989 -24.080 -29.101  1.00  0.26           C  
ATOM   4169  C   ALA A 535       9.155 -22.884 -29.552  1.00  0.25           C  
ATOM   4170  CB  ALA A 535      11.398 -23.630 -28.724  1.00  0.23           C  
ATOM   4171  O   ALA A 535       9.362 -22.351 -30.645  1.00  0.24           O  
ATOM   4172  N   GLN A 536       7.894 -22.955 -29.582  1.00  0.25           N  
ATOM   4173  CA  GLN A 536       6.975 -21.829 -29.708  1.00  0.26           C  
ATOM   4174  C   GLN A 536       7.398 -20.671 -28.808  1.00  0.24           C  
ATOM   4175  CB  GLN A 536       5.547 -22.261 -29.371  1.00  0.23           C  
ATOM   4176  O   GLN A 536       7.535 -20.839 -27.595  1.00  0.23           O  
ATOM   4177  CG  GLN A 536       4.826 -22.953 -30.521  1.00  0.22           C  
ATOM   4178  CD  GLN A 536       3.390 -23.308 -30.184  1.00  0.20           C  
ATOM   4179  NE2 GLN A 536       2.657 -23.812 -31.172  1.00  0.13           N  
ATOM   4180  OE1 GLN A 536       2.943 -23.133 -29.046  1.00  0.18           O  
ATOM   4181  N   TYR A 537       8.495 -19.832 -29.181  1.00  0.26           N  
ATOM   4182  CA  TYR A 537       8.580 -18.482 -28.634  1.00  0.29           C  
ATOM   4183  C   TYR A 537       7.216 -17.801 -28.648  1.00  0.26           C  
ATOM   4184  CB  TYR A 537       9.590 -17.644 -29.424  1.00  0.25           C  
ATOM   4185  O   TYR A 537       6.651 -17.552 -29.716  1.00  0.25           O  
ATOM   4186  CG  TYR A 537      11.023 -18.077 -29.227  1.00  0.24           C  
ATOM   4187  CD1 TYR A 537      11.798 -17.540 -28.202  1.00  0.22           C  
ATOM   4188  CD2 TYR A 537      11.604 -19.021 -30.066  1.00  0.20           C  
ATOM   4189  CE1 TYR A 537      13.119 -17.934 -28.018  1.00  0.12           C  
ATOM   4190  CE2 TYR A 537      12.924 -19.422 -29.891  1.00  0.13           C  
ATOM   4191  OH  TYR A 537      14.980 -19.268 -28.688  1.00  0.09           O  
ATOM   4192  CZ  TYR A 537      13.673 -18.874 -28.866  1.00  0.20           C  
ATOM   4193  N   ARG A 538       6.295 -18.168 -27.985  1.00  0.27           N  
ATOM   4194  CA  ARG A 538       5.224 -17.222 -27.688  1.00  0.28           C  
ATOM   4195  C   ARG A 538       5.714 -16.113 -26.763  1.00  0.27           C  
ATOM   4196  CB  ARG A 538       4.030 -17.942 -27.058  1.00  0.25           C  
ATOM   4197  O   ARG A 538       6.162 -16.382 -25.647  1.00  0.26           O  
ATOM   4198  CG  ARG A 538       3.196 -18.737 -28.050  1.00  0.25           C  
ATOM   4199  CD  ARG A 538       1.932 -19.291 -27.408  1.00  0.26           C  
ATOM   4200  NE  ARG A 538       1.183 -20.135 -28.334  1.00  0.22           N  
ATOM   4201  NH1 ARG A 538      -0.744 -20.178 -27.060  1.00  0.21           N  
ATOM   4202  NH2 ARG A 538      -0.658 -21.305 -29.054  1.00  0.18           N  
ATOM   4203  CZ  ARG A 538      -0.071 -20.538 -28.147  1.00  0.22           C  
ATOM   4204  N   SER A 539       6.639 -15.149 -27.172  1.00  0.27           N  
ATOM   4205  CA  SER A 539       6.836 -13.884 -26.472  1.00  0.28           C  
ATOM   4206  C   SER A 539       5.508 -13.177 -26.221  1.00  0.27           C  
ATOM   4207  CB  SER A 539       7.767 -12.969 -27.269  1.00  0.24           C  
ATOM   4208  O   SER A 539       4.760 -12.900 -27.161  1.00  0.26           O  
ATOM   4209  OG  SER A 539       7.096 -12.422 -28.390  1.00  0.14           O  
ATOM   4210  N   TRP A 540       4.691 -13.620 -25.317  1.00  0.21           N  
ATOM   4211  CA  TRP A 540       3.640 -12.783 -24.747  1.00  0.30           C  
ATOM   4212  C   TRP A 540       4.235 -11.660 -23.903  1.00  0.24           C  
ATOM   4213  CB  TRP A 540       2.683 -13.625 -23.898  1.00  0.23           C  
ATOM   4214  O   TRP A 540       4.756 -11.904 -22.813  1.00  0.21           O  
ATOM   4215  CG  TRP A 540       1.857 -14.593 -24.690  1.00  0.23           C  
ATOM   4216  CD1 TRP A 540       1.860 -14.761 -26.047  1.00  0.08           C  
ATOM   4217  CD2 TRP A 540       0.903 -15.525 -24.172  1.00  0.07           C  
ATOM   4218  CE2 TRP A 540       0.364 -16.227 -25.273  1.00  0.08           C  
ATOM   4219  CE3 TRP A 540       0.451 -15.835 -22.882  1.00  0.17           C  
ATOM   4220  NE1 TRP A 540       0.964 -15.742 -26.404  1.00  0.17           N  
ATOM   4221  CH2 TRP A 540      -1.030 -17.505 -23.850  1.00  0.14           C  
ATOM   4222  CZ2 TRP A 540      -0.605 -17.221 -25.122  1.00  0.15           C  
ATOM   4223  CZ3 TRP A 540      -0.514 -16.825 -22.735  1.00  0.15           C  
ATOM   4224  N   PRO A 541       4.898 -10.618 -24.432  1.00  0.30           N  
ATOM   4225  CA  PRO A 541       5.038  -9.533 -23.459  1.00  0.30           C  
ATOM   4226  C   PRO A 541       3.814  -9.389 -22.557  1.00  0.31           C  
ATOM   4227  CB  PRO A 541       5.217  -8.292 -24.337  1.00  0.28           C  
ATOM   4228  O   PRO A 541       2.753  -8.954 -23.013  1.00  0.29           O  
ATOM   4229  CG  PRO A 541       4.793  -8.727 -25.703  1.00  0.27           C  
ATOM   4230  CD  PRO A 541       4.675 -10.224 -25.712  1.00  0.29           C  
ATOM   4231  N   GLY A 542       3.147 -10.472 -22.270  1.00  0.31           N  
ATOM   4232  CA  GLY A 542       1.919 -10.511 -21.492  1.00  0.31           C  
ATOM   4233  C   GLY A 542       2.105 -10.049 -20.059  1.00  0.31           C  
ATOM   4234  O   GLY A 542       1.129  -9.783 -19.355  1.00  0.30           O  
ATOM   4235  N   GLY A 543       3.285  -9.506 -19.691  1.00  0.31           N  
ATOM   4236  CA  GLY A 543       3.588  -9.101 -18.328  1.00  0.31           C  
ATOM   4237  C   GLY A 543       4.019  -7.651 -18.218  1.00  0.31           C  
ATOM   4238  O   GLY A 543       4.580  -7.091 -19.163  1.00  0.30           O  
ATOM   4239  N   TYR A 544       3.075  -6.791 -17.716  1.00  0.33           N  
ATOM   4240  CA  TYR A 544       3.314  -5.475 -17.135  1.00  0.35           C  
ATOM   4241  C   TYR A 544       4.807  -5.179 -17.050  1.00  0.33           C  
ATOM   4242  CB  TYR A 544       2.683  -5.379 -15.743  1.00  0.31           C  
ATOM   4243  O   TYR A 544       5.485  -5.637 -16.128  1.00  0.32           O  
ATOM   4244  CG  TYR A 544       1.182  -5.537 -15.744  1.00  0.29           C  
ATOM   4245  CD1 TYR A 544       0.348  -4.456 -16.021  1.00  0.27           C  
ATOM   4246  CD2 TYR A 544       0.595  -6.767 -15.468  1.00  0.28           C  
ATOM   4247  CE1 TYR A 544      -1.036  -4.597 -16.022  1.00  0.26           C  
ATOM   4248  CE2 TYR A 544      -0.788  -6.920 -15.466  1.00  0.27           C  
ATOM   4249  OH  TYR A 544      -2.963  -5.976 -15.743  1.00  0.15           O  
ATOM   4250  CZ  TYR A 544      -1.593  -5.831 -15.744  1.00  0.27           C  
ATOM   4251  N   GLY A 545       5.562  -5.387 -18.097  1.00  0.38           N  
ATOM   4252  CA  GLY A 545       6.826  -4.669 -18.109  1.00  0.36           C  
ATOM   4253  C   GLY A 545       6.666  -3.177 -17.883  1.00  0.38           C  
ATOM   4254  O   GLY A 545       5.643  -2.595 -18.246  1.00  0.36           O  
ATOM   4255  N   LYS A 546       6.798  -2.720 -16.715  1.00  0.43           N  
ATOM   4256  CA  LYS A 546       7.131  -1.309 -16.549  1.00  0.43           C  
ATOM   4257  C   LYS A 546       8.469  -0.979 -17.205  1.00  0.43           C  
ATOM   4258  CB  LYS A 546       7.168  -0.936 -15.066  1.00  0.41           C  
ATOM   4259  O   LYS A 546       9.415  -1.765 -17.127  1.00  0.41           O  
ATOM   4260  CG  LYS A 546       6.135   0.106 -14.664  1.00  0.39           C  
ATOM   4261  CD  LYS A 546       6.476   0.743 -13.323  1.00  0.43           C  
ATOM   4262  CE  LYS A 546       5.443   1.787 -12.920  1.00  0.34           C  
ATOM   4263  NZ  LYS A 546       5.782   2.426 -11.613  1.00  0.33           N  
ATOM   4264  N   MET A 547       8.466  -0.083 -18.206  1.00  0.52           N  
ATOM   4265  CA  MET A 547       9.629   0.717 -18.580  1.00  0.52           C  
ATOM   4266  C   MET A 547       9.940   1.759 -17.511  1.00  0.52           C  
ATOM   4267  CB  MET A 547       9.398   1.403 -19.928  1.00  0.50           C  
ATOM   4268  O   MET A 547       9.032   2.404 -16.984  1.00  0.50           O  
ATOM   4269  CG  MET A 547       9.473   0.460 -21.117  1.00  0.49           C  
ATOM   4270  SD  MET A 547       9.299   1.334 -22.721  1.00  0.51           S  
ATOM   4271  CE  MET A 547       8.228   0.168 -23.607  1.00  0.43           C  
ATOM   4272  N   VAL A 548      11.024   1.711 -16.944  1.00  0.50           N  
ATOM   4273  CA  VAL A 548      11.584   2.700 -16.029  1.00  0.50           C  
ATOM   4274  C   VAL A 548      12.631   3.541 -16.756  1.00  0.50           C  
ATOM   4275  CB  VAL A 548      12.207   2.032 -14.783  1.00  0.50           C  
ATOM   4276  O   VAL A 548      13.487   3.004 -17.462  1.00  0.49           O  
ATOM   4277  CG1 VAL A 548      12.713   3.087 -13.801  1.00  0.46           C  
ATOM   4278  CG2 VAL A 548      11.191   1.113 -14.107  1.00  0.47           C  
ATOM   4279  N   ALA A 549      12.413   4.931 -16.719  1.00  0.51           N  
ATOM   4280  CA  ALA A 549      13.462   5.848 -17.156  1.00  0.51           C  
ATOM   4281  C   ALA A 549      14.703   5.722 -16.276  1.00  0.52           C  
ATOM   4282  CB  ALA A 549      12.950   7.286 -17.147  1.00  0.50           C  
ATOM   4283  O   ALA A 549      14.603   5.729 -15.047  1.00  0.50           O  
ATOM   4284  N   ASN A 550      15.882   5.407 -16.840  1.00  0.53           N  
ATOM   4285  CA  ASN A 550      17.187   5.467 -16.192  1.00  0.54           C  
ATOM   4286  C   ASN A 550      17.712   6.899 -16.118  1.00  0.54           C  
ATOM   4287  CB  ASN A 550      18.191   4.571 -16.920  1.00  0.52           C  
ATOM   4288  O   ASN A 550      17.208   7.785 -16.811  1.00  0.52           O  
ATOM   4289  CG  ASN A 550      17.787   3.110 -16.906  1.00  0.49           C  
ATOM   4290  ND2 ASN A 550      17.919   2.447 -18.049  1.00  0.46           N  
ATOM   4291  OD1 ASN A 550      17.359   2.582 -15.877  1.00  0.50           O  
ATOM   4292  N   SER A 551      18.583   7.211 -15.103  1.00  0.42           N  
ATOM   4293  CA  SER A 551      19.143   8.543 -14.898  1.00  0.44           C  
ATOM   4294  C   SER A 551      19.830   9.054 -16.160  1.00  0.42           C  
ATOM   4295  CB  SER A 551      20.136   8.534 -13.736  1.00  0.40           C  
ATOM   4296  O   SER A 551      19.973  10.264 -16.349  1.00  0.41           O  
ATOM   4297  OG  SER A 551      21.107   7.517 -13.911  1.00  0.35           O  
ATOM   4298  N   ASP A 552      20.130   8.072 -17.008  1.00  0.49           N  
ATOM   4299  CA  ASP A 552      20.896   8.462 -18.188  1.00  0.49           C  
ATOM   4300  C   ASP A 552      19.977   8.714 -19.381  1.00  0.49           C  
ATOM   4301  CB  ASP A 552      21.927   7.387 -18.538  1.00  0.46           C  
ATOM   4302  O   ASP A 552      20.447   8.993 -20.486  1.00  0.48           O  
ATOM   4303  CG  ASP A 552      21.296   6.054 -18.898  1.00  0.44           C  
ATOM   4304  OD1 ASP A 552      20.051   5.942 -18.873  1.00  0.48           O  
ATOM   4305  OD2 ASP A 552      22.050   5.106 -19.208  1.00  0.58           O  
ATOM   4306  N   GLY A 553      18.696   8.880 -19.149  1.00  0.54           N  
ATOM   4307  CA  GLY A 553      17.699   9.146 -20.174  1.00  0.54           C  
ATOM   4308  C   GLY A 553      17.320   7.913 -20.972  1.00  0.54           C  
ATOM   4309  O   GLY A 553      16.403   7.957 -21.794  1.00  0.53           O  
ATOM   4310  N   THR A 554      18.051   6.789 -20.762  1.00  0.64           N  
ATOM   4311  CA  THR A 554      17.614   5.529 -21.351  1.00  0.64           C  
ATOM   4312  C   THR A 554      16.430   4.952 -20.580  1.00  0.63           C  
ATOM   4313  CB  THR A 554      18.760   4.500 -21.383  1.00  0.61           C  
ATOM   4314  O   THR A 554      16.136   5.390 -19.466  1.00  0.61           O  
ATOM   4315  CG2 THR A 554      19.982   5.060 -22.103  1.00  0.56           C  
ATOM   4316  OG1 THR A 554      19.125   4.160 -20.039  1.00  0.60           O  
ATOM   4317  N   LEU A 555      15.673   4.097 -21.192  1.00  0.66           N  
ATOM   4318  CA  LEU A 555      14.601   3.355 -20.539  1.00  0.65           C  
ATOM   4319  C   LEU A 555      15.002   1.900 -20.320  1.00  0.65           C  
ATOM   4320  CB  LEU A 555      13.317   3.423 -21.370  1.00  0.63           C  
ATOM   4321  O   LEU A 555      15.643   1.292 -21.181  1.00  0.63           O  
ATOM   4322  CG  LEU A 555      12.807   4.823 -21.715  1.00  0.61           C  
ATOM   4323  CD1 LEU A 555      11.604   4.733 -22.648  1.00  0.58           C  
ATOM   4324  CD2 LEU A 555      12.450   5.590 -20.446  1.00  0.59           C  
ATOM   4325  N   THR A 556      14.889   1.468 -19.103  1.00  0.62           N  
ATOM   4326  CA  THR A 556      14.988   0.037 -18.837  1.00  0.61           C  
ATOM   4327  C   THR A 556      13.618  -0.627 -18.935  1.00  0.62           C  
ATOM   4328  CB  THR A 556      15.594  -0.232 -17.447  1.00  0.60           C  
ATOM   4329  O   THR A 556      12.654  -0.170 -18.317  1.00  0.60           O  
ATOM   4330  CG2 THR A 556      15.667  -1.728 -17.159  1.00  0.58           C  
ATOM   4331  OG1 THR A 556      16.916   0.319 -17.393  1.00  0.59           O  
ATOM   4332  N   MET A 557      13.514  -1.655 -19.842  1.00  0.60           N  
ATOM   4333  CA  MET A 557      12.295  -2.437 -20.023  1.00  0.60           C  
ATOM   4334  C   MET A 557      12.557  -3.919 -19.776  1.00  0.60           C  
ATOM   4335  CB  MET A 557      11.728  -2.234 -21.430  1.00  0.58           C  
ATOM   4336  O   MET A 557      13.551  -4.466 -20.256  1.00  0.58           O  
ATOM   4337  CG  MET A 557      10.385  -2.908 -21.653  1.00  0.56           C  
ATOM   4338  SD  MET A 557       9.674  -2.532 -23.302  1.00  0.55           S  
ATOM   4339  CE  MET A 557      10.819  -3.458 -24.362  1.00  0.51           C  
ATOM   4340  N   LEU A 558      11.851  -4.560 -18.971  1.00  0.50           N  
ATOM   4341  CA  LEU A 558      11.794  -6.010 -18.823  1.00  0.50           C  
ATOM   4342  C   LEU A 558      10.639  -6.595 -19.629  1.00  0.50           C  
ATOM   4343  CB  LEU A 558      11.648  -6.393 -17.348  1.00  0.50           C  
ATOM   4344  O   LEU A 558       9.489  -6.181 -19.464  1.00  0.48           O  
ATOM   4345  CG  LEU A 558      12.845  -7.099 -16.708  1.00  0.49           C  
ATOM   4346  CD1 LEU A 558      13.348  -6.305 -15.507  1.00  0.47           C  
ATOM   4347  CD2 LEU A 558      12.473  -8.520 -16.299  1.00  0.47           C  
ATOM   4348  N   VAL A 559      10.891  -7.394 -20.574  1.00  0.52           N  
ATOM   4349  CA  VAL A 559       9.958  -8.155 -21.398  1.00  0.52           C  
ATOM   4350  C   VAL A 559      10.051  -9.639 -21.047  1.00  0.52           C  
ATOM   4351  CB  VAL A 559      10.230  -7.946 -22.904  1.00  0.52           C  
ATOM   4352  O   VAL A 559      11.146 -10.203 -20.994  1.00  0.50           O  
ATOM   4353  CG1 VAL A 559       9.193  -8.685 -23.748  1.00  0.49           C  
ATOM   4354  CG2 VAL A 559      10.235  -6.456 -23.243  1.00  0.50           C  
ATOM   4355  N   ASP A 560       8.950 -10.224 -20.569  1.00  0.45           N  
ATOM   4356  CA  ASP A 560       8.830 -11.668 -20.388  1.00  0.45           C  
ATOM   4357  C   ASP A 560       8.768 -12.387 -21.733  1.00  0.44           C  
ATOM   4358  CB  ASP A 560       7.591 -12.002 -19.554  1.00  0.44           C  
ATOM   4359  O   ASP A 560       7.906 -12.089 -22.563  1.00  0.43           O  
ATOM   4360  CG  ASP A 560       7.743 -11.629 -18.090  1.00  0.43           C  
ATOM   4361  OD1 ASP A 560       8.887 -11.441 -17.624  1.00  0.42           O  
ATOM   4362  OD2 ASP A 560       6.708 -11.525 -17.396  1.00  0.41           O  
ATOM   4363  N   PHE A 561       9.825 -13.124 -22.055  1.00  0.44           N  
ATOM   4364  CA  PHE A 561       9.818 -14.084 -23.152  1.00  0.44           C  
ATOM   4365  C   PHE A 561       9.425 -15.470 -22.656  1.00  0.43           C  
ATOM   4366  CB  PHE A 561      11.191 -14.139 -23.830  1.00  0.43           C  
ATOM   4367  O   PHE A 561      10.018 -15.987 -21.707  1.00  0.41           O  
ATOM   4368  CG  PHE A 561      11.477 -12.957 -24.716  1.00  0.41           C  
ATOM   4369  CD1 PHE A 561      11.138 -12.983 -26.063  1.00  0.39           C  
ATOM   4370  CD2 PHE A 561      12.087 -11.820 -24.202  1.00  0.40           C  
ATOM   4371  CE1 PHE A 561      11.402 -11.890 -26.886  1.00  0.41           C  
ATOM   4372  CE2 PHE A 561      12.354 -10.725 -25.018  1.00  0.39           C  
ATOM   4373  CZ  PHE A 561      12.012 -10.762 -26.360  1.00  0.42           C  
ATOM   4374  N   THR A 562       8.320 -16.016 -22.995  1.00  0.40           N  
ATOM   4375  CA  THR A 562       7.908 -17.406 -22.838  1.00  0.41           C  
ATOM   4376  C   THR A 562       8.502 -18.275 -23.943  1.00  0.40           C  
ATOM   4377  CB  THR A 562       6.374 -17.538 -22.846  1.00  0.40           C  
ATOM   4378  O   THR A 562       8.360 -17.964 -25.128  1.00  0.38           O  
ATOM   4379  CG2 THR A 562       5.940 -18.938 -22.425  1.00  0.36           C  
ATOM   4380  OG1 THR A 562       5.813 -16.582 -21.938  1.00  0.30           O  
ATOM   4381  N   ILE A 563       9.455 -19.154 -23.572  1.00  0.37           N  
ATOM   4382  CA  ILE A 563      10.044 -20.184 -24.420  1.00  0.38           C  
ATOM   4383  C   ILE A 563       9.335 -21.516 -24.181  1.00  0.37           C  
ATOM   4384  CB  ILE A 563      11.560 -20.330 -24.161  1.00  0.36           C  
ATOM   4385  O   ILE A 563       9.262 -21.993 -23.046  1.00  0.35           O  
ATOM   4386  CG1 ILE A 563      12.262 -18.977 -24.324  1.00  0.32           C  
ATOM   4387  CG2 ILE A 563      12.169 -21.379 -25.097  1.00  0.33           C  
ATOM   4388  CD1 ILE A 563      13.755 -19.015 -24.029  1.00  0.33           C  
ATOM   4389  N   ASN A 564       8.546 -22.028 -25.105  1.00  0.32           N  
ATOM   4390  CA  ASN A 564       8.052 -23.393 -25.253  1.00  0.35           C  
ATOM   4391  C   ASN A 564       9.093 -24.298 -25.907  1.00  0.32           C  
ATOM   4392  CB  ASN A 564       6.752 -23.410 -26.059  1.00  0.31           C  
ATOM   4393  O   ASN A 564       9.478 -24.078 -27.056  1.00  0.30           O  
ATOM   4394  CG  ASN A 564       5.990 -24.712 -25.912  1.00  0.30           C  
ATOM   4395  ND2 ASN A 564       4.721 -24.704 -26.300  1.00  0.19           N  
ATOM   4396  OD1 ASN A 564       6.538 -25.718 -25.453  1.00  0.27           O  
ATOM   4397  N   VAL A 565       9.855 -25.134 -25.071  1.00  0.31           N  
ATOM   4398  CA  VAL A 565      10.955 -25.975 -25.532  1.00  0.33           C  
ATOM   4399  C   VAL A 565      10.400 -27.222 -26.217  1.00  0.31           C  
ATOM   4400  CB  VAL A 565      11.888 -26.377 -24.367  1.00  0.30           C  
ATOM   4401  O   VAL A 565      11.035 -27.779 -27.115  1.00  0.29           O  
ATOM   4402  CG1 VAL A 565      13.295 -26.674 -24.881  1.00  0.28           C  
ATOM   4403  CG2 VAL A 565      11.922 -25.278 -23.308  1.00  0.28           C  
ATOM   4404  N   ASP A 566       9.186 -27.779 -25.889  1.00  0.27           N  
ATOM   4405  CA  ASP A 566       8.776 -29.062 -26.452  1.00  0.30           C  
ATOM   4406  C   ASP A 566       7.471 -28.927 -27.234  1.00  0.27           C  
ATOM   4407  CB  ASP A 566       8.621 -30.108 -25.347  1.00  0.25           C  
ATOM   4408  O   ASP A 566       6.429 -28.601 -26.661  1.00  0.26           O  
ATOM   4409  CG  ASP A 566       8.776 -31.532 -25.852  1.00  0.24           C  
ATOM   4410  OD1 ASP A 566       8.813 -31.742 -27.083  1.00  0.11           O  
ATOM   4411  OD2 ASP A 566       8.859 -32.453 -25.010  1.00  0.11           O  
ATOM   4412  N   GLY A 567       7.376 -28.175 -28.408  1.00  0.29           N  
ATOM   4413  CA  GLY A 567       6.379 -28.228 -29.465  1.00  0.29           C  
ATOM   4414  C   GLY A 567       5.303 -29.268 -29.219  1.00  0.29           C  
ATOM   4415  O   GLY A 567       4.328 -29.349 -29.968  1.00  0.27           O  
ATOM   4416  N   ARG A 568       5.495 -30.345 -28.239  1.00  0.27           N  
ATOM   4417  CA  ARG A 568       4.525 -31.432 -28.322  1.00  0.28           C  
ATOM   4418  C   ARG A 568       3.317 -31.157 -27.433  1.00  0.27           C  
ATOM   4419  CB  ARG A 568       5.172 -32.762 -27.930  1.00  0.25           C  
ATOM   4420  O   ARG A 568       2.211 -31.620 -27.718  1.00  0.25           O  
ATOM   4421  CG  ARG A 568       6.103 -33.330 -28.989  1.00  0.24           C  
ATOM   4422  CD  ARG A 568       6.621 -34.709 -28.604  1.00  0.26           C  
ATOM   4423  NE  ARG A 568       7.931 -34.976 -29.190  1.00  0.20           N  
ATOM   4424  NH1 ARG A 568       7.980 -37.204 -28.581  1.00  0.19           N  
ATOM   4425  NH2 ARG A 568       9.738 -36.286 -29.730  1.00  0.18           N  
ATOM   4426  CZ  ARG A 568       8.547 -36.154 -29.166  1.00  0.23           C  
ATOM   4427  N   ASN A 569       3.181 -30.109 -26.813  1.00  0.26           N  
ATOM   4428  CA  ASN A 569       2.086 -30.090 -25.849  1.00  0.28           C  
ATOM   4429  C   ASN A 569       2.359 -29.111 -24.710  1.00  0.26           C  
ATOM   4430  CB  ASN A 569       1.834 -31.493 -25.294  1.00  0.24           C  
ATOM   4431  O   ASN A 569       3.442 -29.124 -24.121  1.00  0.25           O  
ATOM   4432  CG  ASN A 569       1.092 -32.383 -26.272  1.00  0.23           C  
ATOM   4433  ND2 ASN A 569       1.115 -33.687 -26.023  1.00  0.11           N  
ATOM   4434  OD1 ASN A 569       0.504 -31.902 -27.245  1.00  0.10           O  
ATOM   4435  N   ASN A 570       2.251 -27.653 -24.917  1.00  0.28           N  
ATOM   4436  CA  ASN A 570       2.004 -26.592 -23.946  1.00  0.30           C  
ATOM   4437  C   ASN A 570       2.511 -26.973 -22.558  1.00  0.28           C  
ATOM   4438  CB  ASN A 570       0.514 -26.250 -23.892  1.00  0.26           C  
ATOM   4439  O   ASN A 570       2.174 -26.320 -21.569  1.00  0.27           O  
ATOM   4440  CG  ASN A 570       0.053 -25.454 -25.097  1.00  0.25           C  
ATOM   4441  ND2 ASN A 570      -1.257 -25.404 -25.309  1.00  0.15           N  
ATOM   4442  OD1 ASN A 570       0.867 -24.891 -25.833  1.00  0.19           O  
ATOM   4443  N   SER A 571       3.378 -28.034 -22.330  1.00  0.27           N  
ATOM   4444  CA  SER A 571       3.764 -28.559 -21.024  1.00  0.29           C  
ATOM   4445  C   SER A 571       5.142 -28.053 -20.611  1.00  0.27           C  
ATOM   4446  CB  SER A 571       3.756 -30.088 -21.036  1.00  0.25           C  
ATOM   4447  O   SER A 571       5.470 -28.031 -19.422  1.00  0.26           O  
ATOM   4448  OG  SER A 571       4.108 -30.582 -22.317  1.00  0.14           O  
ATOM   4449  N   ASN A 572       5.950 -27.398 -21.436  1.00  0.28           N  
ATOM   4450  CA  ASN A 572       7.325 -27.007 -21.143  1.00  0.30           C  
ATOM   4451  C   ASN A 572       7.590 -25.555 -21.532  1.00  0.28           C  
ATOM   4452  CB  ASN A 572       8.311 -27.936 -21.855  1.00  0.27           C  
ATOM   4453  O   ASN A 572       8.208 -25.288 -22.565  1.00  0.27           O  
ATOM   4454  CG  ASN A 572       8.332 -29.330 -21.260  1.00  0.26           C  
ATOM   4455  ND2 ASN A 572       8.750 -30.308 -22.056  1.00  0.16           N  
ATOM   4456  OD1 ASN A 572       7.975 -29.527 -20.096  1.00  0.22           O  
ATOM   4457  N   ILE A 573       6.757 -24.551 -20.989  1.00  0.32           N  
ATOM   4458  CA  ILE A 573       6.977 -23.127 -21.215  1.00  0.34           C  
ATOM   4459  C   ILE A 573       7.753 -22.531 -20.043  1.00  0.32           C  
ATOM   4460  CB  ILE A 573       5.642 -22.374 -21.412  1.00  0.31           C  
ATOM   4461  O   ILE A 573       7.389 -22.735 -18.882  1.00  0.31           O  
ATOM   4462  CG1 ILE A 573       4.880 -22.943 -22.614  1.00  0.29           C  
ATOM   4463  CG2 ILE A 573       5.889 -20.872 -21.581  1.00  0.29           C  
ATOM   4464  CD1 ILE A 573       3.496 -22.340 -22.812  1.00  0.29           C  
ATOM   4465  N   SER A 574       9.033 -22.179 -20.206  1.00  0.37           N  
ATOM   4466  CA  SER A 574       9.863 -21.327 -19.361  1.00  0.37           C  
ATOM   4467  C   SER A 574       9.754 -19.863 -19.775  1.00  0.36           C  
ATOM   4468  CB  SER A 574      11.324 -21.774 -19.419  1.00  0.35           C  
ATOM   4469  O   SER A 574       9.701 -19.552 -20.966  1.00  0.34           O  
ATOM   4470  OG  SER A 574      11.459 -23.111 -18.969  1.00  0.25           O  
ATOM   4471  N   VAL A 575       9.091 -18.941 -18.992  1.00  0.42           N  
ATOM   4472  CA  VAL A 575       9.078 -17.488 -19.131  1.00  0.42           C  
ATOM   4473  C   VAL A 575      10.411 -16.912 -18.661  1.00  0.42           C  
ATOM   4474  CB  VAL A 575       7.913 -16.853 -18.339  1.00  0.41           C  
ATOM   4475  O   VAL A 575      10.883 -17.234 -17.568  1.00  0.40           O  
ATOM   4476  CG1 VAL A 575       7.865 -15.343 -18.569  1.00  0.36           C  
ATOM   4477  CG2 VAL A 575       6.586 -17.499 -18.731  1.00  0.37           C  
ATOM   4478  N   TYR A 576      11.140 -16.254 -19.545  1.00  0.42           N  
ATOM   4479  CA  TYR A 576      12.435 -15.616 -19.336  1.00  0.42           C  
ATOM   4480  C   TYR A 576      12.314 -14.099 -19.412  1.00  0.42           C  
ATOM   4481  CB  TYR A 576      13.452 -16.111 -20.369  1.00  0.42           C  
ATOM   4482  O   TYR A 576      11.865 -13.556 -20.424  1.00  0.40           O  
ATOM   4483  CG  TYR A 576      13.659 -17.606 -20.348  1.00  0.40           C  
ATOM   4484  CD1 TYR A 576      14.599 -18.187 -19.501  1.00  0.37           C  
ATOM   4485  CD2 TYR A 576      12.915 -18.440 -21.176  1.00  0.38           C  
ATOM   4486  CE1 TYR A 576      14.795 -19.564 -19.480  1.00  0.38           C  
ATOM   4487  CE2 TYR A 576      13.102 -19.819 -21.164  1.00  0.38           C  
ATOM   4488  OH  TYR A 576      14.232 -21.734 -20.297  1.00  0.30           O  
ATOM   4489  CZ  TYR A 576      14.043 -20.371 -20.313  1.00  0.40           C  
ATOM   4490  N   PRO A 577      12.429 -13.401 -18.363  1.00  0.45           N  
ATOM   4491  CA  PRO A 577      12.535 -11.942 -18.427  1.00  0.45           C  
ATOM   4492  C   PRO A 577      13.824 -11.473 -19.097  1.00  0.45           C  
ATOM   4493  CB  PRO A 577      12.501 -11.522 -16.955  1.00  0.44           C  
ATOM   4494  O   PRO A 577      14.907 -11.973 -18.781  1.00  0.44           O  
ATOM   4495  CG  PRO A 577      13.087 -12.679 -16.214  1.00  0.42           C  
ATOM   4496  CD  PRO A 577      12.847 -13.928 -17.012  1.00  0.43           C  
ATOM   4497  N   ILE A 578      13.745 -10.795 -20.183  1.00  0.49           N  
ATOM   4498  CA  ILE A 578      14.847 -10.058 -20.794  1.00  0.49           C  
ATOM   4499  C   ILE A 578      14.714  -8.572 -20.472  1.00  0.49           C  
ATOM   4500  CB  ILE A 578      14.892 -10.274 -22.323  1.00  0.49           C  
ATOM   4501  O   ILE A 578      13.645  -7.983 -20.655  1.00  0.47           O  
ATOM   4502  CG1 ILE A 578      14.982 -11.769 -22.650  1.00  0.45           C  
ATOM   4503  CG2 ILE A 578      16.064  -9.507 -22.942  1.00  0.47           C  
ATOM   4504  CD1 ILE A 578      15.016 -12.076 -24.140  1.00  0.45           C  
ATOM   4505  N   ARG A 579      15.715  -8.025 -19.779  1.00  0.55           N  
ATOM   4506  CA  ARG A 579      15.876  -6.589 -19.576  1.00  0.55           C  
ATOM   4507  C   ARG A 579      16.378  -5.909 -20.846  1.00  0.55           C  
ATOM   4508  CB  ARG A 579      16.837  -6.313 -18.418  1.00  0.54           C  
ATOM   4509  O   ARG A 579      17.391  -6.319 -21.416  1.00  0.54           O  
ATOM   4510  CG  ARG A 579      16.935  -4.845 -18.035  1.00  0.53           C  
ATOM   4511  CD  ARG A 579      17.880  -4.630 -16.861  1.00  0.53           C  
ATOM   4512  NE  ARG A 579      18.203  -3.218 -16.680  1.00  0.50           N  
ATOM   4513  NH1 ARG A 579      19.795  -3.578 -15.046  1.00  0.44           N  
ATOM   4514  NH2 ARG A 579      19.319  -1.445 -15.739  1.00  0.39           N  
ATOM   4515  CZ  ARG A 579      19.105  -2.750 -15.822  1.00  0.54           C  
ATOM   4516  N   PHE A 580      15.703  -4.960 -21.294  1.00  0.59           N  
ATOM   4517  CA  PHE A 580      16.158  -4.097 -22.378  1.00  0.59           C  
ATOM   4518  C   PHE A 580      16.455  -2.693 -21.863  1.00  0.59           C  
ATOM   4519  CB  PHE A 580      15.110  -4.036 -23.493  1.00  0.58           C  
ATOM   4520  O   PHE A 580      15.748  -2.183 -20.992  1.00  0.58           O  
ATOM   4521  CG  PHE A 580      14.876  -5.354 -24.179  1.00  0.57           C  
ATOM   4522  CD1 PHE A 580      15.643  -5.729 -25.276  1.00  0.54           C  
ATOM   4523  CD2 PHE A 580      13.888  -6.220 -23.727  1.00  0.54           C  
ATOM   4524  CE1 PHE A 580      15.428  -6.949 -25.913  1.00  0.52           C  
ATOM   4525  CE2 PHE A 580      13.668  -7.441 -24.358  1.00  0.51           C  
ATOM   4526  CZ  PHE A 580      14.439  -7.803 -25.451  1.00  0.56           C  
ATOM   4527  N   ILE A 581      17.611  -2.159 -22.325  1.00  0.65           N  
ATOM   4528  CA  ILE A 581      17.879  -0.727 -22.250  1.00  0.64           C  
ATOM   4529  C   ILE A 581      17.515  -0.064 -23.576  1.00  0.65           C  
ATOM   4530  CB  ILE A 581      19.357  -0.446 -21.898  1.00  0.63           C  
ATOM   4531  O   ILE A 581      17.996  -0.474 -24.635  1.00  0.64           O  
ATOM   4532  CG1 ILE A 581      19.741  -1.159 -20.597  1.00  0.59           C  
ATOM   4533  CG2 ILE A 581      19.610   1.061 -21.792  1.00  0.60           C  
ATOM   4534  CD1 ILE A 581      19.068  -0.588 -19.356  1.00  0.58           C  
ATOM   4535  N   ILE A 582      16.557   0.744 -23.536  1.00  0.68           N  
ATOM   4536  CA  ILE A 582      16.102   1.525 -24.681  1.00  0.68           C  
ATOM   4537  C   ILE A 582      16.718   2.921 -24.631  1.00  0.68           C  
ATOM   4538  CB  ILE A 582      14.561   1.620 -24.725  1.00  0.66           C  
ATOM   4539  O   ILE A 582      16.529   3.655 -23.657  1.00  0.67           O  
ATOM   4540  CG1 ILE A 582      13.939   0.219 -24.710  1.00  0.62           C  
ATOM   4541  CG2 ILE A 582      14.103   2.409 -25.955  1.00  0.63           C  
ATOM   4542  CD1 ILE A 582      12.451   0.205 -24.387  1.00  0.61           C  
ATOM   4543  N   ASP A 583      17.709   3.172 -25.538  1.00  0.69           N  
ATOM   4544  CA  ASP A 583      18.168   4.531 -25.803  1.00  0.69           C  
ATOM   4545  C   ASP A 583      17.198   5.270 -26.722  1.00  0.69           C  
ATOM   4546  CB  ASP A 583      19.568   4.514 -26.421  1.00  0.67           C  
ATOM   4547  O   ASP A 583      17.144   4.998 -27.924  1.00  0.68           O  
ATOM   4548  CG  ASP A 583      20.174   5.900 -26.555  1.00  0.65           C  
ATOM   4549  OD1 ASP A 583      19.420   6.882 -26.723  1.00  0.68           O  
ATOM   4550  OD2 ASP A 583      21.418   6.010 -26.495  1.00  0.69           O  
ATOM   4551  N   VAL A 584      16.407   6.043 -26.130  1.00  0.66           N  
ATOM   4552  CA  VAL A 584      15.322   6.750 -26.803  1.00  0.67           C  
ATOM   4553  C   VAL A 584      15.898   7.723 -27.830  1.00  0.66           C  
ATOM   4554  CB  VAL A 584      14.426   7.506 -25.797  1.00  0.64           C  
ATOM   4555  O   VAL A 584      15.316   7.924 -28.898  1.00  0.65           O  
ATOM   4556  CG1 VAL A 584      13.190   8.072 -26.494  1.00  0.59           C  
ATOM   4557  CG2 VAL A 584      14.020   6.584 -24.648  1.00  0.59           C  
ATOM   4558  N   ASN A 585      17.005   8.375 -27.461  1.00  0.65           N  
ATOM   4559  CA  ASN A 585      17.637   9.337 -28.357  1.00  0.66           C  
ATOM   4560  C   ASN A 585      18.282   8.647 -29.556  1.00  0.65           C  
ATOM   4561  CB  ASN A 585      18.674  10.172 -27.603  1.00  0.63           C  
ATOM   4562  O   ASN A 585      18.109   9.083 -30.695  1.00  0.64           O  
ATOM   4563  CG  ASN A 585      18.051  11.065 -26.549  1.00  0.61           C  
ATOM   4564  ND2 ASN A 585      18.725  11.201 -25.413  1.00  0.60           N  
ATOM   4565  OD1 ASN A 585      16.973  11.628 -26.754  1.00  0.61           O  
ATOM   4566  N   ALA A 586      18.863   7.481 -29.250  1.00  0.67           N  
ATOM   4567  CA  ALA A 586      19.509   6.739 -30.330  1.00  0.66           C  
ATOM   4568  C   ALA A 586      18.496   5.891 -31.095  1.00  0.65           C  
ATOM   4569  CB  ALA A 586      20.625   5.857 -29.776  1.00  0.63           C  
ATOM   4570  O   ALA A 586      18.808   5.350 -32.158  1.00  0.64           O  
ATOM   4571  N   LYS A 587      17.288   5.955 -30.586  1.00  0.63           N  
ATOM   4572  CA  LYS A 587      16.235   5.102 -31.131  1.00  0.62           C  
ATOM   4573  C   LYS A 587      16.695   3.650 -31.222  1.00  0.62           C  
ATOM   4574  CB  LYS A 587      15.799   5.601 -32.509  1.00  0.59           C  
ATOM   4575  O   LYS A 587      16.399   2.960 -32.200  1.00  0.59           O  
ATOM   4576  CG  LYS A 587      15.228   7.012 -32.505  1.00  0.57           C  
ATOM   4577  CD  LYS A 587      14.755   7.428 -33.892  1.00  0.57           C  
ATOM   4578  CE  LYS A 587      14.211   8.850 -33.895  1.00  0.56           C  
ATOM   4579  NZ  LYS A 587      13.699   9.245 -35.241  1.00  0.50           N  
ATOM   4580  N   THR A 588      17.448   3.305 -30.193  1.00  0.63           N  
ATOM   4581  CA  THR A 588      17.965   1.942 -30.154  1.00  0.63           C  
ATOM   4582  C   THR A 588      17.542   1.240 -28.867  1.00  0.63           C  
ATOM   4583  CB  THR A 588      19.501   1.924 -30.271  1.00  0.61           C  
ATOM   4584  O   THR A 588      17.288   1.892 -27.852  1.00  0.62           O  
ATOM   4585  CG2 THR A 588      19.962   2.586 -31.565  1.00  0.58           C  
ATOM   4586  OG1 THR A 588      20.067   2.628 -29.159  1.00  0.61           O  
ATOM   4587  N   ALA A 589      17.210   0.055 -28.872  1.00  0.62           N  
ATOM   4588  CA  ALA A 589      17.027  -0.812 -27.711  1.00  0.61           C  
ATOM   4589  C   ALA A 589      18.026  -1.965 -27.723  1.00  0.61           C  
ATOM   4590  CB  ALA A 589      15.598  -1.350 -27.669  1.00  0.59           C  
ATOM   4591  O   ALA A 589      18.346  -2.505 -28.785  1.00  0.60           O  
ATOM   4592  N   ARG A 590      18.710  -2.133 -26.629  1.00  0.57           N  
ATOM   4593  CA  ARG A 590      19.640  -3.243 -26.448  1.00  0.57           C  
ATOM   4594  C   ARG A 590      19.292  -4.051 -25.202  1.00  0.57           C  
ATOM   4595  CB  ARG A 590      21.079  -2.730 -26.355  1.00  0.55           C  
ATOM   4596  O   ARG A 590      18.729  -3.515 -24.245  1.00  0.56           O  
ATOM   4597  CG  ARG A 590      21.316  -1.767 -25.203  1.00  0.54           C  
ATOM   4598  CD  ARG A 590      22.728  -1.198 -25.225  1.00  0.53           C  
ATOM   4599  NE  ARG A 590      22.945  -0.251 -24.135  1.00  0.49           N  
ATOM   4600  NH1 ARG A 590      23.928  -1.787 -22.718  1.00  0.45           N  
ATOM   4601  NH2 ARG A 590      23.658   0.388 -22.048  1.00  0.41           N  
ATOM   4602  CZ  ARG A 590      23.510  -0.552 -22.970  1.00  0.52           C  
ATOM   4603  N   PRO A 591      19.422  -5.357 -25.126  1.00  0.51           N  
ATOM   4604  CA  PRO A 591      19.428  -6.018 -23.819  1.00  0.51           C  
ATOM   4605  C   PRO A 591      20.381  -5.355 -22.827  1.00  0.51           C  
ATOM   4606  CB  PRO A 591      19.884  -7.442 -24.146  1.00  0.50           C  
ATOM   4607  O   PRO A 591      21.459  -4.896 -23.213  1.00  0.50           O  
ATOM   4608  CG  PRO A 591      20.066  -7.454 -25.629  1.00  0.49           C  
ATOM   4609  CD  PRO A 591      19.919  -6.049 -26.139  1.00  0.50           C  
ATOM   4610  N   ALA A 592      19.792  -5.145 -21.646  1.00  0.48           N  
ATOM   4611  CA  ALA A 592      20.622  -4.497 -20.634  1.00  0.47           C  
ATOM   4612  C   ALA A 592      21.847  -5.345 -20.304  1.00  0.47           C  
ATOM   4613  CB  ALA A 592      19.808  -4.229 -19.370  1.00  0.45           C  
ATOM   4614  O   ALA A 592      22.932  -4.811 -20.061  1.00  0.45           O  
ATOM   4615  N   ASP A 593      21.853  -6.793 -20.166  1.00  0.35           N  
ATOM   4616  CA  ASP A 593      22.957  -7.611 -19.671  1.00  0.37           C  
ATOM   4617  C   ASP A 593      23.150  -8.854 -20.536  1.00  0.35           C  
ATOM   4618  CB  ASP A 593      22.714  -8.016 -18.215  1.00  0.33           C  
ATOM   4619  O   ASP A 593      22.208  -9.323 -21.178  1.00  0.34           O  
ATOM   4620  CG  ASP A 593      22.601  -6.826 -17.279  1.00  0.30           C  
ATOM   4621  OD1 ASP A 593      23.274  -5.799 -17.514  1.00  0.30           O  
ATOM   4622  OD2 ASP A 593      21.834  -6.916 -16.297  1.00  0.30           O  
ATOM   4623  N   THR A 594      24.402  -9.218 -20.858  1.00  0.30           N  
ATOM   4624  CA  THR A 594      24.949 -10.514 -21.243  1.00  0.30           C  
ATOM   4625  C   THR A 594      24.441 -11.613 -20.314  1.00  0.29           C  
ATOM   4626  CB  THR A 594      26.489 -10.497 -21.228  1.00  0.27           C  
ATOM   4627  O   THR A 594      24.760 -11.623 -19.123  1.00  0.28           O  
ATOM   4628  CG2 THR A 594      27.040  -9.623 -22.350  1.00  0.25           C  
ATOM   4629  OG1 THR A 594      26.944  -9.983 -19.970  1.00  0.26           O  
ATOM   4630  N   MET A 595      23.143 -11.860 -19.910  1.00  0.28           N  
ATOM   4631  CA  MET A 595      22.436 -12.933 -19.218  1.00  0.29           C  
ATOM   4632  C   MET A 595      23.048 -14.290 -19.550  1.00  0.28           C  
ATOM   4633  CB  MET A 595      20.951 -12.925 -19.586  1.00  0.26           C  
ATOM   4634  O   MET A 595      23.012 -14.727 -20.701  1.00  0.28           O  
ATOM   4635  CG  MET A 595      20.156 -11.825 -18.902  1.00  0.26           C  
ATOM   4636  SD  MET A 595      18.353 -12.165 -18.889  1.00  0.26           S  
ATOM   4637  CE  MET A 595      18.154 -12.897 -20.537  1.00  0.24           C  
ATOM   4638  N   ASN A 596      24.227 -14.718 -18.947  1.00  0.27           N  
ATOM   4639  CA  ASN A 596      24.613 -16.110 -18.745  1.00  0.28           C  
ATOM   4640  C   ASN A 596      23.799 -16.762 -17.631  1.00  0.27           C  
ATOM   4641  CB  ASN A 596      26.109 -16.214 -18.439  1.00  0.25           C  
ATOM   4642  O   ASN A 596      24.133 -16.628 -16.452  1.00  0.26           O  
ATOM   4643  CG  ASN A 596      26.777 -17.360 -19.174  1.00  0.24           C  
ATOM   4644  ND2 ASN A 596      28.104 -17.342 -19.218  1.00  0.16           N  
ATOM   4645  OD1 ASN A 596      26.106 -18.252 -19.698  1.00  0.21           O  
ATOM   4646  N   PRO A 597      22.545 -16.967 -17.639  1.00  0.28           N  
ATOM   4647  CA  PRO A 597      21.615 -17.213 -16.534  1.00  0.28           C  
ATOM   4648  C   PRO A 597      21.162 -18.669 -16.458  1.00  0.28           C  
ATOM   4649  CB  PRO A 597      20.436 -16.290 -16.853  1.00  0.26           C  
ATOM   4650  O   PRO A 597      20.643 -19.105 -15.427  1.00  0.28           O  
ATOM   4651  CG  PRO A 597      20.532 -16.043 -18.324  1.00  0.25           C  
ATOM   4652  CD  PRO A 597      21.950 -16.283 -18.757  1.00  0.28           C  
ATOM   4653  N   PHE A 598      21.684 -19.765 -16.864  1.00  0.25           N  
ATOM   4654  CA  PHE A 598      21.263 -21.153 -16.716  1.00  0.27           C  
ATOM   4655  C   PHE A 598      22.152 -22.079 -17.539  1.00  0.25           C  
ATOM   4656  CB  PHE A 598      19.799 -21.321 -17.135  1.00  0.24           C  
ATOM   4657  O   PHE A 598      22.385 -21.831 -18.724  1.00  0.24           O  
ATOM   4658  CG  PHE A 598      18.844 -20.450 -16.365  1.00  0.24           C  
ATOM   4659  CD1 PHE A 598      18.419 -20.815 -15.094  1.00  0.22           C  
ATOM   4660  CD2 PHE A 598      18.371 -19.265 -16.913  1.00  0.24           C  
ATOM   4661  CE1 PHE A 598      17.535 -20.011 -14.378  1.00  0.24           C  
ATOM   4662  CE2 PHE A 598      17.487 -18.456 -16.204  1.00  0.26           C  
ATOM   4663  CZ  PHE A 598      17.070 -18.831 -14.938  1.00  0.24           C  
ATOM   4664  N   THR A 599      23.111 -22.777 -16.893  1.00  0.24           N  
ATOM   4665  CA  THR A 599      23.693 -24.049 -17.304  1.00  0.26           C  
ATOM   4666  C   THR A 599      22.730 -25.200 -17.028  1.00  0.24           C  
ATOM   4667  CB  THR A 599      25.030 -24.310 -16.585  1.00  0.22           C  
ATOM   4668  O   THR A 599      22.267 -25.371 -15.898  1.00  0.23           O  
ATOM   4669  CG2 THR A 599      25.947 -25.188 -17.430  1.00  0.14           C  
ATOM   4670  OG1 THR A 599      25.682 -23.059 -16.333  1.00  0.15           O  
ATOM   4671  N   VAL A 600      21.725 -25.617 -17.890  1.00  0.24           N  
ATOM   4672  CA  VAL A 600      21.233 -26.982 -18.044  1.00  0.24           C  
ATOM   4673  C   VAL A 600      22.408 -27.958 -18.046  1.00  0.24           C  
ATOM   4674  CB  VAL A 600      20.404 -27.143 -19.338  1.00  0.22           C  
ATOM   4675  O   VAL A 600      23.301 -27.862 -18.890  1.00  0.23           O  
ATOM   4676  CG1 VAL A 600      19.790 -28.540 -19.414  1.00  0.21           C  
ATOM   4677  CG2 VAL A 600      19.317 -26.073 -19.411  1.00  0.22           C  
ATOM   4678  N   VAL A 601      22.907 -28.356 -16.824  1.00  0.21           N  
ATOM   4679  CA  VAL A 601      23.902 -29.418 -16.712  1.00  0.23           C  
ATOM   4680  C   VAL A 601      23.213 -30.736 -16.367  1.00  0.21           C  
ATOM   4681  CB  VAL A 601      24.973 -29.082 -15.651  1.00  0.19           C  
ATOM   4682  O   VAL A 601      22.582 -30.858 -15.315  1.00  0.20           O  
ATOM   4683  CG1 VAL A 601      26.165 -30.030 -15.768  1.00  0.10           C  
ATOM   4684  CG2 VAL A 601      25.425 -27.630 -15.790  1.00  0.09           C  
ATOM   4685  N   ASP A 602      22.625 -31.524 -17.302  1.00  0.18           N  
ATOM   4686  CA  ASP A 602      22.724 -32.957 -17.562  1.00  0.22           C  
ATOM   4687  C   ASP A 602      21.490 -33.467 -18.303  1.00  0.18           C  
ATOM   4688  CB  ASP A 602      22.908 -33.728 -16.253  1.00  0.16           C  
ATOM   4689  O   ASP A 602      20.374 -33.394 -17.786  1.00  0.17           O  
ATOM   4690  CG  ASP A 602      23.582 -35.075 -16.449  1.00  0.10           C  
ATOM   4691  OD1 ASP A 602      23.757 -35.507 -17.608  1.00  0.09           O  
ATOM   4692  OD2 ASP A 602      23.938 -35.711 -15.433  1.00  0.10           O  
ATOM   4693  N   ASP A 603      21.492 -33.506 -19.673  1.00  0.20           N  
ATOM   4694  CA  ASP A 603      20.847 -34.066 -20.857  1.00  0.21           C  
ATOM   4695  C   ASP A 603      20.997 -35.586 -20.897  1.00  0.20           C  
ATOM   4696  CB  ASP A 603      21.428 -33.447 -22.129  1.00  0.19           C  
ATOM   4697  O   ASP A 603      20.551 -36.234 -21.845  1.00  0.19           O  
ATOM   4698  CG  ASP A 603      20.657 -33.829 -23.380  1.00  0.19           C  
ATOM   4699  OD1 ASP A 603      19.727 -34.660 -23.294  1.00  0.13           O  
ATOM   4700  OD2 ASP A 603      20.984 -33.296 -24.463  1.00  0.13           O  
ATOM   4701  N   THR A 604      21.368 -36.200 -19.824  1.00  0.20           N  
ATOM   4702  CA  THR A 604      21.583 -37.599 -20.177  1.00  0.22           C  
ATOM   4703  C   THR A 604      20.419 -38.463 -19.700  1.00  0.20           C  
ATOM   4704  CB  THR A 604      22.899 -38.130 -19.578  1.00  0.18           C  
ATOM   4705  O   THR A 604      20.233 -39.583 -20.180  1.00  0.19           O  
ATOM   4706  CG2 THR A 604      24.108 -37.507 -20.269  1.00  0.10           C  
ATOM   4707  OG1 THR A 604      22.944 -37.813 -18.182  1.00  0.13           O  
ATOM   4708  N   ALA A 605      19.260 -37.915 -19.099  1.00  0.20           N  
ATOM   4709  CA  ALA A 605      18.281 -38.886 -18.618  1.00  0.20           C  
ATOM   4710  C   ALA A 605      16.914 -38.647 -19.251  1.00  0.18           C  
ATOM   4711  CB  ALA A 605      18.177 -38.828 -17.096  1.00  0.17           C  
ATOM   4712  O   ALA A 605      16.447 -37.508 -19.324  1.00  0.18           O  
ATOM   4713  N   SER A 606      16.752 -39.210 -20.551  1.00  0.20           N  
ATOM   4714  CA  SER A 606      15.620 -39.595 -21.387  1.00  0.20           C  
ATOM   4715  C   SER A 606      14.312 -39.032 -20.841  1.00  0.20           C  
ATOM   4716  CB  SER A 606      15.525 -41.117 -21.493  1.00  0.17           C  
ATOM   4717  O   SER A 606      13.325 -38.922 -21.571  1.00  0.19           O  
ATOM   4718  OG  SER A 606      15.384 -41.703 -20.211  1.00  0.09           O  
ATOM   4719  N   THR A 607      14.259 -38.327 -19.588  1.00  0.20           N  
ATOM   4720  CA  THR A 607      13.360 -37.681 -18.639  1.00  0.21           C  
ATOM   4721  C   THR A 607      13.806 -36.248 -18.362  1.00  0.19           C  
ATOM   4722  CB  THR A 607      13.289 -38.463 -17.314  1.00  0.17           C  
ATOM   4723  O   THR A 607      14.978 -36.002 -18.069  1.00  0.18           O  
ATOM   4724  CG2 THR A 607      12.060 -39.365 -17.274  1.00  0.08           C  
ATOM   4725  OG1 THR A 607      14.465 -39.271 -17.180  1.00  0.11           O  
ATOM   4726  N   LEU A 608      13.618 -35.298 -19.346  1.00  0.21           N  
ATOM   4727  CA  LEU A 608      13.890 -33.903 -19.015  1.00  0.22           C  
ATOM   4728  C   LEU A 608      13.791 -33.672 -17.511  1.00  0.21           C  
ATOM   4729  CB  LEU A 608      12.917 -32.978 -19.750  1.00  0.19           C  
ATOM   4730  O   LEU A 608      12.696 -33.702 -16.944  1.00  0.20           O  
ATOM   4731  CG  LEU A 608      13.429 -32.349 -21.047  1.00  0.16           C  
ATOM   4732  CD1 LEU A 608      12.315 -32.301 -22.088  1.00  0.08           C  
ATOM   4733  CD2 LEU A 608      13.980 -30.952 -20.783  1.00  0.09           C  
ATOM   4734  N   LYS A 609      14.529 -34.592 -16.720  1.00  0.21           N  
ATOM   4735  CA  LYS A 609      15.059 -34.176 -15.424  1.00  0.21           C  
ATOM   4736  C   LYS A 609      15.702 -32.795 -15.512  1.00  0.21           C  
ATOM   4737  CB  LYS A 609      16.074 -35.195 -14.907  1.00  0.18           C  
ATOM   4738  O   LYS A 609      16.662 -32.597 -16.260  1.00  0.20           O  
ATOM   4739  CG  LYS A 609      15.466 -36.292 -14.045  1.00  0.12           C  
ATOM   4740  CD  LYS A 609      16.538 -37.205 -13.464  1.00  0.08           C  
ATOM   4741  CE  LYS A 609      15.929 -38.316 -12.619  1.00  0.10           C  
ATOM   4742  NZ  LYS A 609      16.976 -39.215 -12.049  1.00  0.09           N  
ATOM   4743  N   MET A 610      15.022 -31.601 -15.897  1.00  0.20           N  
ATOM   4744  CA  MET A 610      15.652 -30.458 -15.242  1.00  0.23           C  
ATOM   4745  C   MET A 610      16.292 -30.873 -13.922  1.00  0.20           C  
ATOM   4746  CB  MET A 610      14.630 -29.345 -15.001  1.00  0.19           C  
ATOM   4747  O   MET A 610      15.597 -31.291 -12.994  1.00  0.19           O  
ATOM   4748  CG  MET A 610      14.442 -28.417 -16.190  1.00  0.18           C  
ATOM   4749  SD  MET A 610      13.553 -26.875 -15.745  1.00  0.15           S  
ATOM   4750  CE  MET A 610      13.129 -27.237 -14.019  1.00  0.11           C  
ATOM   4751  N   THR A 611      17.009 -32.049 -13.850  1.00  0.21           N  
ATOM   4752  CA  THR A 611      17.928 -32.160 -12.722  1.00  0.20           C  
ATOM   4753  C   THR A 611      18.451 -30.786 -12.313  1.00  0.21           C  
ATOM   4754  CB  THR A 611      19.114 -33.084 -13.057  1.00  0.18           C  
ATOM   4755  O   THR A 611      18.967 -30.039 -13.146  1.00  0.20           O  
ATOM   4756  CG2 THR A 611      19.698 -33.709 -11.794  1.00  0.08           C  
ATOM   4757  OG1 THR A 611      18.666 -34.129 -13.930  1.00  0.11           O  
ATOM   4758  N   VAL A 612      17.601 -29.912 -11.560  1.00  0.22           N  
ATOM   4759  CA  VAL A 612      18.186 -29.034 -10.552  1.00  0.22           C  
ATOM   4760  C   VAL A 612      19.672 -29.344 -10.395  1.00  0.21           C  
ATOM   4761  CB  VAL A 612      17.466 -29.174  -9.192  1.00  0.20           C  
ATOM   4762  O   VAL A 612      20.058 -30.506 -10.246  1.00  0.20           O  
ATOM   4763  CG1 VAL A 612      18.032 -28.182  -8.177  1.00  0.12           C  
ATOM   4764  CG2 VAL A 612      15.961 -28.969  -9.361  1.00  0.12           C  
ATOM   4765  N   VAL A 613      20.459 -28.755 -11.333  1.00  0.21           N  
ATOM   4766  CA  VAL A 613      21.840 -28.948 -10.904  1.00  0.20           C  
ATOM   4767  C   VAL A 613      21.899 -29.054  -9.381  1.00  0.21           C  
ATOM   4768  CB  VAL A 613      22.752 -27.801 -11.393  1.00  0.19           C  
ATOM   4769  O   VAL A 613      21.473 -28.140  -8.672  1.00  0.20           O  
ATOM   4770  CG1 VAL A 613      24.223 -28.152 -11.180  1.00  0.11           C  
ATOM   4771  CG2 VAL A 613      22.480 -27.495 -12.865  1.00  0.10           C  
ATOM   4772  N   THR A 614      21.235 -30.022  -8.775  1.00  0.20           N  
ATOM   4773  CA  THR A 614      21.892 -30.667  -7.644  1.00  0.19           C  
ATOM   4774  C   THR A 614      23.410 -30.618  -7.800  1.00  0.20           C  
ATOM   4775  CB  THR A 614      21.436 -32.130  -7.493  1.00  0.18           C  
ATOM   4776  O   THR A 614      24.004 -31.500  -8.423  1.00  0.19           O  
ATOM   4777  CG2 THR A 614      20.067 -32.214  -6.827  1.00  0.09           C  
ATOM   4778  OG1 THR A 614      21.363 -32.738  -8.789  1.00  0.12           O  
ATOM   4779  N   ASN A 615      23.868 -29.583  -8.528  1.00  0.18           N  
ATOM   4780  CA  ASN A 615      25.241 -29.684  -8.046  1.00  0.20           C  
ATOM   4781  C   ASN A 615      25.439 -28.901  -6.751  1.00  0.19           C  
ATOM   4782  CB  ASN A 615      26.222 -29.199  -9.115  1.00  0.16           C  
ATOM   4783  O   ASN A 615      25.303 -27.677  -6.734  1.00  0.18           O  
ATOM   4784  CG  ASN A 615      26.922 -30.340  -9.826  1.00  0.08           C  
ATOM   4785  ND2 ASN A 615      27.647 -30.020 -10.892  1.00  0.10           N  
ATOM   4786  OD1 ASN A 615      26.811 -31.501  -9.423  1.00  0.09           O  
ATOM   4787  N   GLY A 616      24.610 -29.455  -5.754  1.00  0.20           N  
ATOM   4788  CA  GLY A 616      25.374 -29.566  -4.521  1.00  0.18           C  
ATOM   4789  C   GLY A 616      25.231 -28.354  -3.619  1.00  0.20           C  
ATOM   4790  O   GLY A 616      25.439 -27.221  -4.056  1.00  0.19           O  
ATOM   4791  N   SER A 617      23.920 -27.997  -3.313  1.00  0.16           N  
ATOM   4792  CA  SER A 617      23.634 -27.308  -2.059  1.00  0.18           C  
ATOM   4793  C   SER A 617      23.377 -25.823  -2.291  1.00  0.16           C  
ATOM   4794  CB  SER A 617      24.789 -27.486  -1.073  1.00  0.13           C  
ATOM   4795  O   SER A 617      22.886 -25.126  -1.400  1.00  0.15           O  
ATOM   4796  OG  SER A 617      26.034 -27.265  -1.713  1.00  0.09           O  
ATOM   4797  N   ASN A 618      22.807 -25.294  -3.481  1.00  0.18           N  
ATOM   4798  CA  ASN A 618      22.506 -23.867  -3.531  1.00  0.19           C  
ATOM   4799  C   ASN A 618      21.920 -23.465  -4.882  1.00  0.18           C  
ATOM   4800  CB  ASN A 618      23.759 -23.043  -3.229  1.00  0.16           C  
ATOM   4801  O   ASN A 618      21.904 -22.283  -5.229  1.00  0.17           O  
ATOM   4802  CG  ASN A 618      24.115 -23.041  -1.756  1.00  0.12           C  
ATOM   4803  ND2 ASN A 618      25.383 -22.789  -1.453  1.00  0.11           N  
ATOM   4804  OD1 ASN A 618      23.258 -23.264  -0.897  1.00  0.10           O  
ATOM   4805  N   LEU A 619      21.026 -24.162  -5.603  1.00  0.22           N  
ATOM   4806  CA  LEU A 619      20.527 -23.525  -6.816  1.00  0.21           C  
ATOM   4807  C   LEU A 619      19.119 -24.011  -7.146  1.00  0.22           C  
ATOM   4808  CB  LEU A 619      21.465 -23.804  -7.993  1.00  0.20           C  
ATOM   4809  O   LEU A 619      18.952 -25.028  -7.823  1.00  0.21           O  
ATOM   4810  CG  LEU A 619      22.800 -23.059  -7.987  1.00  0.20           C  
ATOM   4811  CD1 LEU A 619      23.778 -23.716  -8.956  1.00  0.15           C  
ATOM   4812  CD2 LEU A 619      22.595 -21.590  -8.342  1.00  0.15           C  
ATOM   4813  N   ASN A 620      18.195 -24.308  -6.246  1.00  0.22           N  
ATOM   4814  CA  ASN A 620      16.754 -24.401  -6.454  1.00  0.22           C  
ATOM   4815  C   ASN A 620      16.151 -23.045  -6.810  1.00  0.22           C  
ATOM   4816  CB  ASN A 620      16.068 -24.977  -5.213  1.00  0.20           C  
ATOM   4817  O   ASN A 620      14.980 -22.787  -6.524  1.00  0.21           O  
ATOM   4818  CG  ASN A 620      16.245 -26.478  -5.093  1.00  0.20           C  
ATOM   4819  ND2 ASN A 620      16.255 -26.977  -3.862  1.00  0.13           N  
ATOM   4820  OD1 ASN A 620      16.373 -27.183  -6.097  1.00  0.12           O  
ATOM   4821  N   TYR A 621      16.835 -22.030  -7.525  1.00  0.22           N  
ATOM   4822  CA  TYR A 621      16.760 -20.596  -7.269  1.00  0.23           C  
ATOM   4823  C   TYR A 621      15.872 -19.904  -8.296  1.00  0.22           C  
ATOM   4824  CB  TYR A 621      18.160 -19.973  -7.285  1.00  0.20           C  
ATOM   4825  O   TYR A 621      15.261 -18.874  -8.004  1.00  0.21           O  
ATOM   4826  CG  TYR A 621      18.966 -20.261  -6.043  1.00  0.19           C  
ATOM   4827  CD1 TYR A 621      18.840 -19.465  -4.907  1.00  0.11           C  
ATOM   4828  CD2 TYR A 621      19.857 -21.328  -6.002  1.00  0.10           C  
ATOM   4829  CE1 TYR A 621      19.583 -19.725  -3.760  1.00  0.08           C  
ATOM   4830  CE2 TYR A 621      20.605 -21.598  -4.860  1.00  0.10           C  
ATOM   4831  OH  TYR A 621      21.199 -21.054  -2.613  1.00  0.08           O  
ATOM   4832  CZ  TYR A 621      20.461 -20.792  -3.746  1.00  0.09           C  
ATOM   4833  N   PHE A 622      15.248 -20.476  -9.385  1.00  0.27           N  
ATOM   4834  CA  PHE A 622      14.202 -20.095 -10.326  1.00  0.29           C  
ATOM   4835  C   PHE A 622      13.454 -21.324 -10.831  1.00  0.28           C  
ATOM   4836  CB  PHE A 622      14.794 -19.319 -11.506  1.00  0.26           C  
ATOM   4837  O   PHE A 622      13.865 -21.948 -11.811  1.00  0.27           O  
ATOM   4838  CG  PHE A 622      15.241 -17.926 -11.154  1.00  0.25           C  
ATOM   4839  CD1 PHE A 622      14.334 -16.875 -11.132  1.00  0.23           C  
ATOM   4840  CD2 PHE A 622      16.571 -17.668 -10.845  1.00  0.24           C  
ATOM   4841  CE1 PHE A 622      14.745 -15.584 -10.807  1.00  0.22           C  
ATOM   4842  CE2 PHE A 622      16.989 -16.381 -10.518  1.00  0.24           C  
ATOM   4843  CZ  PHE A 622      16.074 -15.341 -10.501  1.00  0.24           C  
ATOM   4844  N   LYS A 623      13.385 -22.356 -10.106  1.00  0.23           N  
ATOM   4845  CA  LYS A 623      12.457 -23.375 -10.588  1.00  0.23           C  
ATOM   4846  C   LYS A 623      11.049 -22.808 -10.742  1.00  0.23           C  
ATOM   4847  CB  LYS A 623      12.438 -24.576  -9.642  1.00  0.21           C  
ATOM   4848  O   LYS A 623      10.414 -22.434  -9.754  1.00  0.22           O  
ATOM   4849  CG  LYS A 623      12.843 -25.888 -10.298  1.00  0.20           C  
ATOM   4850  CD  LYS A 623      12.828 -27.039  -9.300  1.00  0.15           C  
ATOM   4851  CE  LYS A 623      13.219 -28.355  -9.959  1.00  0.14           C  
ATOM   4852  NZ  LYS A 623      13.204 -29.488  -8.985  1.00  0.11           N  
ATOM   4853  N   LEU A 624      10.616 -21.836 -11.530  1.00  0.25           N  
ATOM   4854  CA  LEU A 624       9.281 -22.184 -12.003  1.00  0.26           C  
ATOM   4855  C   LEU A 624       9.194 -23.668 -12.343  1.00  0.25           C  
ATOM   4856  CB  LEU A 624       8.911 -21.346 -13.230  1.00  0.24           C  
ATOM   4857  O   LEU A 624       9.991 -24.176 -13.135  1.00  0.25           O  
ATOM   4858  CG  LEU A 624       8.555 -19.881 -12.968  1.00  0.23           C  
ATOM   4859  CD1 LEU A 624       8.736 -19.057 -14.238  1.00  0.21           C  
ATOM   4860  CD2 LEU A 624       7.128 -19.763 -12.446  1.00  0.22           C  
ATOM   4861  N   ARG A 625       9.681 -24.551 -11.417  1.00  0.22           N  
ATOM   4862  CA  ARG A 625       9.531 -25.977 -11.692  1.00  0.21           C  
ATOM   4863  C   ARG A 625       8.704 -26.208 -12.952  1.00  0.21           C  
ATOM   4864  CB  ARG A 625       8.882 -26.688 -10.502  1.00  0.20           C  
ATOM   4865  O   ARG A 625       7.573 -25.729 -13.056  1.00  0.20           O  
ATOM   4866  CG  ARG A 625       9.836 -27.574  -9.719  1.00  0.17           C  
ATOM   4867  CD  ARG A 625       9.108 -28.390  -8.659  1.00  0.09           C  
ATOM   4868  NE  ARG A 625      10.033 -29.203  -7.875  1.00  0.08           N  
ATOM   4869  NH1 ARG A 625       8.397 -30.563  -6.973  1.00  0.08           N  
ATOM   4870  NH2 ARG A 625      10.598 -30.891  -6.423  1.00  0.06           N  
ATOM   4871  CZ  ARG A 625       9.674 -30.217  -7.092  1.00  0.09           C  
ATOM   4872  N   GLY A 626       9.081 -26.096 -14.225  1.00  0.23           N  
ATOM   4873  CA  GLY A 626       8.717 -27.187 -15.115  1.00  0.22           C  
ATOM   4874  C   GLY A 626       8.402 -28.476 -14.381  1.00  0.23           C  
ATOM   4875  O   GLY A 626       9.239 -28.993 -13.638  1.00  0.22           O  
ATOM   4876  N   VAL A 627       7.440 -28.488 -13.478  1.00  0.21           N  
ATOM   4877  CA  VAL A 627       7.075 -29.888 -13.284  1.00  0.21           C  
ATOM   4878  C   VAL A 627       6.564 -30.475 -14.598  1.00  0.20           C  
ATOM   4879  CB  VAL A 627       6.008 -30.048 -12.178  1.00  0.18           C  
ATOM   4880  O   VAL A 627       5.629 -29.944 -15.201  1.00  0.19           O  
ATOM   4881  CG1 VAL A 627       5.963 -31.491 -11.676  1.00  0.11           C  
ATOM   4882  CG2 VAL A 627       6.287 -29.086 -11.025  1.00  0.09           C  
ATOM   4883  N   ASN A 628       7.345 -30.770 -15.543  1.00  0.19           N  
ATOM   4884  CA  ASN A 628       7.231 -32.088 -16.159  1.00  0.20           C  
ATOM   4885  C   ASN A 628       6.795 -33.144 -15.148  1.00  0.19           C  
ATOM   4886  CB  ASN A 628       8.554 -32.491 -16.812  1.00  0.17           C  
ATOM   4887  O   ASN A 628       7.590 -33.571 -14.309  1.00  0.18           O  
ATOM   4888  CG  ASN A 628       8.404 -32.813 -18.286  1.00  0.12           C  
ATOM   4889  ND2 ASN A 628       9.527 -32.956 -18.979  1.00  0.11           N  
ATOM   4890  OD1 ASN A 628       7.287 -32.932 -18.797  1.00  0.09           O  
ATOM   4891  N   ASP A 629       5.601 -33.009 -14.714  1.00  0.17           N  
ATOM   4892  CA  ASP A 629       5.181 -34.353 -14.330  1.00  0.20           C  
ATOM   4893  C   ASP A 629       4.541 -35.086 -15.507  1.00  0.16           C  
ATOM   4894  CB  ASP A 629       4.205 -34.295 -13.153  1.00  0.14           C  
ATOM   4895  O   ASP A 629       3.917 -36.134 -15.328  1.00  0.15           O  
ATOM   4896  CG  ASP A 629       2.931 -33.535 -13.476  1.00  0.09           C  
ATOM   4897  OD1 ASP A 629       2.797 -33.022 -14.608  1.00  0.09           O  
ATOM   4898  OD2 ASP A 629       2.053 -33.446 -12.590  1.00  0.10           O  
ATOM   4899  N   GLY A 630       5.071 -34.873 -16.840  1.00  0.20           N  
ATOM   4900  CA  GLY A 630       4.745 -35.918 -17.797  1.00  0.18           C  
ATOM   4901  C   GLY A 630       3.254 -36.158 -17.934  1.00  0.20           C  
ATOM   4902  O   GLY A 630       2.809 -36.809 -18.882  1.00  0.19           O  
ATOM   4903  N   THR A 631       2.342 -35.336 -17.312  1.00  0.08           N  
ATOM   4904  CA  THR A 631       0.998 -35.877 -17.479  1.00  0.18           C  
ATOM   4905  C   THR A 631      -0.052 -34.785 -17.297  1.00  0.10           C  
ATOM   4906  CB  THR A 631       0.729 -37.022 -16.485  1.00  0.05           C  
ATOM   4907  O   THR A 631      -0.287 -34.322 -16.179  1.00  0.10           O  
ATOM   4908  CG2 THR A 631       1.342 -38.331 -16.974  1.00  0.07           C  
ATOM   4909  OG1 THR A 631       1.299 -36.687 -15.213  1.00  0.11           O  
ATOM   4910  N   ALA A 632      -0.042 -33.563 -18.039  1.00  0.18           N  
ATOM   4911  CA  ALA A 632      -1.253 -32.905 -18.523  1.00  0.20           C  
ATOM   4912  C   ALA A 632      -0.916 -31.619 -19.273  1.00  0.18           C  
ATOM   4913  CB  ALA A 632      -2.198 -32.608 -17.362  1.00  0.16           C  
ATOM   4914  O   ALA A 632      -0.109 -30.813 -18.803  1.00  0.17           O  
ATOM   4915  N   ALA A 633      -0.787 -31.568 -20.622  1.00  0.19           N  
ATOM   4916  CA  ALA A 633      -1.041 -30.631 -21.713  1.00  0.20           C  
ATOM   4917  C   ALA A 633      -1.464 -29.266 -21.177  1.00  0.18           C  
ATOM   4918  CB  ALA A 633      -2.111 -31.185 -22.652  1.00  0.17           C  
ATOM   4919  O   ALA A 633      -2.442 -29.161 -20.433  1.00  0.18           O  
ATOM   4920  N   LEU A 634      -0.524 -28.518 -20.623  1.00  0.20           N  
ATOM   4921  CA  LEU A 634      -0.488 -27.115 -20.223  1.00  0.21           C  
ATOM   4922  C   LEU A 634      -1.063 -26.223 -21.318  1.00  0.20           C  
ATOM   4923  CB  LEU A 634       0.945 -26.686 -19.899  1.00  0.19           C  
ATOM   4924  O   LEU A 634      -0.443 -26.044 -22.368  1.00  0.20           O  
ATOM   4925  CG  LEU A 634       1.587 -27.336 -18.672  1.00  0.20           C  
ATOM   4926  CD1 LEU A 634       3.091 -27.084 -18.664  1.00  0.16           C  
ATOM   4927  CD2 LEU A 634       0.945 -26.810 -17.392  1.00  0.16           C  
ATOM   4928  N   SER A 635      -2.207 -26.313 -21.870  1.00  0.17           N  
ATOM   4929  CA  SER A 635      -2.993 -25.520 -22.809  1.00  0.19           C  
ATOM   4930  C   SER A 635      -3.662 -24.340 -22.112  1.00  0.17           C  
ATOM   4931  CB  SER A 635      -4.053 -26.389 -23.489  1.00  0.14           C  
ATOM   4932  O   SER A 635      -4.339 -24.515 -21.097  1.00  0.17           O  
ATOM   4933  OG  SER A 635      -5.103 -26.698 -22.588  1.00  0.10           O  
ATOM   4934  N   GLY A 636      -2.876 -23.014 -21.957  1.00  0.20           N  
ATOM   4935  CA  GLY A 636      -3.645 -21.783 -21.869  1.00  0.20           C  
ATOM   4936  C   GLY A 636      -3.128 -20.831 -20.807  1.00  0.20           C  
ATOM   4937  O   GLY A 636      -2.633 -21.265 -19.765  1.00  0.20           O  
ATOM   4938  N   ASP A 637      -2.531 -19.545 -21.190  1.00  0.20           N
[truncated: 324,032 more chars]
