# Supplementary material for: DepoScope: Accurate phage depolymerase annotation and domain delineation using large language models
Source: PLoS Comput Biol. 2024 Aug 5;20(8):e1011831. doi: 10.1371/journal.pcbi.1011831 (PMC11326577; doi:10.1371/journal.pcbi.1011831)
Supplement: S1 Data — (ZIP) [file pcbi.1011831.s003.zip › FN_FP_deposcope_032024/False_positives/NC_023610.1__YP_009010126.pdb]

PARENT N/A
ATOM      1  N   MET A   1      -7.813  13.936 -14.404  1.00  0.24           N  
ATOM      2  CA  MET A   1      -7.079  13.042 -13.514  1.00  0.26           C  
ATOM      3  C   MET A   1      -7.485  11.590 -13.744  1.00  0.24           C  
ATOM      4  CB  MET A   1      -7.315  13.425 -12.052  1.00  0.23           C  
ATOM      5  O   MET A   1      -8.673  11.265 -13.737  1.00  0.24           O  
ATOM      6  CG  MET A   1      -6.242  12.915 -11.104  1.00  0.24           C  
ATOM      7  SD  MET A   1      -6.483  13.509  -9.384  1.00  0.20           S  
ATOM      8  CE  MET A   1      -4.926  14.406  -9.134  1.00  0.25           C  
ATOM      9  N   SER A   2      -6.513  10.788 -14.222  1.00  0.28           N  
ATOM     10  CA  SER A   2      -7.042   9.431 -14.319  1.00  0.31           C  
ATOM     11  C   SER A   2      -7.139   8.776 -12.945  1.00  0.29           C  
ATOM     12  CB  SER A   2      -6.167   8.579 -15.239  1.00  0.27           C  
ATOM     13  O   SER A   2      -6.463   9.195 -12.003  1.00  0.28           O  
ATOM     14  OG  SER A   2      -5.026   8.101 -14.547  1.00  0.29           O  
ATOM     15  N   MET A   3      -8.287   8.272 -12.538  1.00  0.26           N  
ATOM     16  CA  MET A   3      -8.416   7.419 -11.360  1.00  0.29           C  
ATOM     17  C   MET A   3      -7.052   6.913 -10.903  1.00  0.26           C  
ATOM     18  CB  MET A   3      -9.342   6.237 -11.650  1.00  0.25           C  
ATOM     19  O   MET A   3      -6.767   6.879  -9.705  1.00  0.25           O  
ATOM     20  CG  MET A   3      -9.787   5.487 -10.405  1.00  0.24           C  
ATOM     21  SD  MET A   3     -10.996   4.159 -10.778  1.00  0.28           S  
ATOM     22  CE  MET A   3     -10.992   3.268  -9.198  1.00  0.27           C  
ATOM     23  N   VAL A   4      -6.155   6.570 -11.917  1.00  0.27           N  
ATOM     24  CA  VAL A   4      -4.788   6.089 -11.748  1.00  0.28           C  
ATOM     25  C   VAL A   4      -3.883   7.241 -11.318  1.00  0.27           C  
ATOM     26  CB  VAL A   4      -4.250   5.443 -13.045  1.00  0.26           C  
ATOM     27  O   VAL A   4      -3.094   7.102 -10.381  1.00  0.26           O  
ATOM     28  CG1 VAL A   4      -2.787   5.036 -12.878  1.00  0.27           C  
ATOM     29  CG2 VAL A   4      -5.102   4.237 -13.434  1.00  0.25           C  
ATOM     30  N   ASP A   5      -4.119   8.442 -11.922  1.00  0.33           N  
ATOM     31  CA  ASP A   5      -3.328   9.599 -11.513  1.00  0.35           C  
ATOM     32  C   ASP A   5      -3.575   9.942 -10.046  1.00  0.32           C  
ATOM     33  CB  ASP A   5      -3.648  10.807 -12.396  1.00  0.31           C  
ATOM     34  O   ASP A   5      -2.629  10.160  -9.286  1.00  0.31           O  
ATOM     35  CG  ASP A   5      -3.223  10.613 -13.841  1.00  0.30           C  
ATOM     36  OD1 ASP A   5      -2.178   9.974 -14.090  1.00  0.34           O  
ATOM     37  OD2 ASP A   5      -3.939  11.107 -14.740  1.00  0.48           O  
ATOM     38  N   TYR A   6      -4.851   9.704  -9.608  1.00  0.34           N  
ATOM     39  CA  TYR A   6      -5.378  10.017  -8.285  1.00  0.33           C  
ATOM     40  C   TYR A   6      -4.999   8.939  -7.277  1.00  0.33           C  
ATOM     41  CB  TYR A   6      -6.902  10.171  -8.336  1.00  0.31           C  
ATOM     42  O   TYR A   6      -4.507   9.244  -6.188  1.00  0.32           O  
ATOM     43  CG  TYR A   6      -7.522  10.512  -7.003  1.00  0.29           C  
ATOM     44  CD1 TYR A   6      -7.622  11.834  -6.577  1.00  0.27           C  
ATOM     45  CD2 TYR A   6      -8.009   9.513  -6.167  1.00  0.32           C  
ATOM     46  CE1 TYR A   6      -8.191  12.153  -5.348  1.00  0.36           C  
ATOM     47  CE2 TYR A   6      -8.581   9.820  -4.936  1.00  0.38           C  
ATOM     48  OH  TYR A   6      -9.232  11.451  -3.320  1.00  0.35           O  
ATOM     49  CZ  TYR A   6      -8.668  11.141  -4.537  1.00  0.33           C  
ATOM     50  N   LEU A   7      -5.084   7.739  -7.630  1.00  0.30           N  
ATOM     51  CA  LEU A   7      -4.767   6.602  -6.773  1.00  0.30           C  
ATOM     52  C   LEU A   7      -3.259   6.453  -6.603  1.00  0.30           C  
ATOM     53  CB  LEU A   7      -5.356   5.313  -7.353  1.00  0.28           C  
ATOM     54  O   LEU A   7      -2.778   6.185  -5.499  1.00  0.29           O  
ATOM     55  CG  LEU A   7      -6.859   5.108  -7.159  1.00  0.27           C  
ATOM     56  CD1 LEU A   7      -7.364   3.995  -8.071  1.00  0.27           C  
ATOM     57  CD2 LEU A   7      -7.173   4.795  -5.700  1.00  0.30           C  
ATOM     58  N   MET A   8      -2.467   6.879  -7.714  1.00  0.28           N  
ATOM     59  CA  MET A   8      -1.007   6.882  -7.731  1.00  0.29           C  
ATOM     60  C   MET A   8      -0.456   8.018  -6.875  1.00  0.28           C  
ATOM     61  CB  MET A   8      -0.485   7.006  -9.163  1.00  0.27           C  
ATOM     62  O   MET A   8       0.527   7.837  -6.154  1.00  0.27           O  
ATOM     63  CG  MET A   8      -0.609   5.726  -9.974  1.00  0.25           C  
ATOM     64  SD  MET A   8       0.978   4.813 -10.091  1.00  0.44           S  
ATOM     65  CE  MET A   8       1.889   5.899 -11.224  1.00  0.28           C  
ATOM     66  N   GLN A   9      -1.142   9.129  -6.893  1.00  0.30           N  
ATOM     67  CA  GLN A   9      -0.819  10.280  -6.056  1.00  0.32           C  
ATOM     68  C   GLN A   9      -1.015   9.957  -4.577  1.00  0.30           C  
ATOM     69  CB  GLN A   9      -1.675  11.486  -6.448  1.00  0.29           C  
ATOM     70  O   GLN A   9      -0.150  10.255  -3.751  1.00  0.29           O  
ATOM     71  CG  GLN A   9      -1.013  12.827  -6.163  1.00  0.28           C  
ATOM     72  CD  GLN A   9      -1.398  13.896  -7.168  1.00  0.32           C  
ATOM     73  NE2 GLN A   9      -0.599  14.956  -7.242  1.00  0.34           N  
ATOM     74  OE1 GLN A   9      -2.404  13.771  -7.874  1.00  0.43           O  
ATOM     75  N   HIS A  10      -1.964   8.973  -4.125  1.00  0.28           N  
ATOM     76  CA  HIS A  10      -2.303   8.735  -2.727  1.00  0.30           C  
ATOM     77  C   HIS A  10      -1.664   7.447  -2.217  1.00  0.28           C  
ATOM     78  CB  HIS A  10      -3.821   8.675  -2.546  1.00  0.26           C  
ATOM     79  O   HIS A  10      -1.345   7.335  -1.031  1.00  0.27           O  
ATOM     80  CG  HIS A  10      -4.452  10.013  -2.326  1.00  0.25           C  
ATOM     81  CD2 HIS A  10      -5.750  10.395  -2.332  1.00  0.29           C  
ATOM     82  ND1 HIS A  10      -3.716  11.148  -2.064  1.00  0.28           N  
ATOM     83  CE1 HIS A  10      -4.538  12.174  -1.917  1.00  0.29           C  
ATOM     84  NE2 HIS A  10      -5.778  11.744  -2.075  1.00  0.31           N  
ATOM     85  N   ALA A  11      -1.394   6.442  -3.052  1.00  0.28           N  
ATOM     86  CA  ALA A  11      -0.484   5.343  -2.741  1.00  0.28           C  
ATOM     87  C   ALA A  11       0.905   5.865  -2.384  1.00  0.28           C  
ATOM     88  CB  ALA A  11      -0.398   4.374  -3.917  1.00  0.26           C  
ATOM     89  O   ALA A  11       1.535   5.379  -1.442  1.00  0.27           O  
ATOM     90  N   ARG A  12       1.290   7.020  -2.980  1.00  0.26           N  
ATOM     91  CA  ARG A  12       2.577   7.637  -2.679  1.00  0.25           C  
ATOM     92  C   ARG A  12       2.562   8.291  -1.301  1.00  0.26           C  
ATOM     93  CB  ARG A  12       2.940   8.672  -3.746  1.00  0.25           C  
ATOM     94  O   ARG A  12       3.497   8.119  -0.516  1.00  0.25           O  
ATOM     95  CG  ARG A  12       3.728   8.102  -4.914  1.00  0.24           C  
ATOM     96  CD  ARG A  12       4.117   9.182  -5.913  1.00  0.25           C  
ATOM     97  NE  ARG A  12       4.802   8.622  -7.075  1.00  0.24           N  
ATOM     98  NH1 ARG A  12       5.190  10.660  -8.090  1.00  0.21           N  
ATOM     99  NH2 ARG A  12       5.900   8.724  -9.089  1.00  0.15           N  
ATOM    100  CZ  ARG A  12       5.296   9.336  -8.082  1.00  0.24           C  
ATOM    101  N   ASP A  13       1.478   9.031  -1.001  1.00  0.28           N  
ATOM    102  CA  ASP A  13       1.362   9.718   0.282  1.00  0.27           C  
ATOM    103  C   ASP A  13       1.122   8.726   1.417  1.00  0.28           C  
ATOM    104  CB  ASP A  13       0.232  10.750   0.238  1.00  0.26           C  
ATOM    105  O   ASP A  13       1.576   8.940   2.543  1.00  0.26           O  
ATOM    106  CG  ASP A  13       0.530  11.916  -0.688  1.00  0.25           C  
ATOM    107  OD1 ASP A  13       1.714  12.150  -1.013  1.00  0.30           O  
ATOM    108  OD2 ASP A  13      -0.428  12.609  -1.094  1.00  0.36           O  
ATOM    109  N   ASN A  14       0.725   7.402   1.052  1.00  0.25           N  
ATOM    110  CA  ASN A  14       0.205   6.489   2.064  1.00  0.26           C  
ATOM    111  C   ASN A  14       0.988   5.180   2.095  1.00  0.25           C  
ATOM    112  CB  ASN A  14      -1.281   6.213   1.825  1.00  0.24           C  
ATOM    113  O   ASN A  14       0.910   4.427   3.067  1.00  0.24           O  
ATOM    114  CG  ASN A  14      -2.167   7.362   2.264  1.00  0.23           C  
ATOM    115  ND2 ASN A  14      -3.220   7.625   1.499  1.00  0.23           N  
ATOM    116  OD1 ASN A  14      -1.906   8.009   3.281  1.00  0.27           O  
ATOM    117  N   VAL A  15       1.902   4.812   1.083  1.00  0.25           N  
ATOM    118  CA  VAL A  15       2.833   3.696   1.215  1.00  0.25           C  
ATOM    119  C   VAL A  15       3.856   4.002   2.306  1.00  0.25           C  
ATOM    120  CB  VAL A  15       3.551   3.394  -0.119  1.00  0.24           C  
ATOM    121  O   VAL A  15       4.335   3.094   2.990  1.00  0.24           O  
ATOM    122  CG1 VAL A  15       4.450   2.166   0.016  1.00  0.25           C  
ATOM    123  CG2 VAL A  15       2.531   3.192  -1.239  1.00  0.24           C  
ATOM    124  N   TRP A  16       4.176   5.294   2.696  1.00  0.05           N  
ATOM    125  CA  TRP A  16       5.187   5.725   3.656  1.00  0.19           C  
ATOM    126  C   TRP A  16       4.746   5.425   5.084  1.00  0.07           C  
ATOM    127  CB  TRP A  16       5.473   7.222   3.501  1.00  0.04           C  
ATOM    128  O   TRP A  16       5.576   5.140   5.950  1.00  0.08           O  
ATOM    129  CG  TRP A  16       6.084   7.592   2.183  1.00  0.06           C  
ATOM    130  CD1 TRP A  16       5.446   8.130   1.100  1.00  0.07           C  
ATOM    131  CD2 TRP A  16       7.457   7.447   1.808  1.00  0.08           C  
ATOM    132  CE2 TRP A  16       7.580   7.918   0.482  1.00  0.07           C  
ATOM    133  CE3 TRP A  16       8.597   6.964   2.465  1.00  0.17           C  
ATOM    134  NE1 TRP A  16       6.340   8.328   0.074  1.00  0.18           N  
ATOM    135  CH2 TRP A  16       9.899   7.442   0.466  1.00  0.15           C  
ATOM    136  CZ2 TRP A  16       8.800   7.920  -0.200  1.00  0.15           C  
ATOM    137  CZ3 TRP A  16       9.810   6.967   1.785  1.00  0.15           C  
ATOM    138  N   CYS A  17       3.501   5.276   5.444  1.00  0.16           N  
ATOM    139  CA  CYS A  17       3.008   5.124   6.809  1.00  0.21           C  
ATOM    140  C   CYS A  17       2.402   3.742   7.019  1.00  0.16           C  
ATOM    141  CB  CYS A  17       1.970   6.200   7.126  1.00  0.15           C  
ATOM    142  O   CYS A  17       1.895   3.440   8.101  1.00  0.16           O  
ATOM    143  SG  CYS A  17       2.624   7.883   7.068  1.00  0.18           S  
ATOM    144  N   MET A  18       2.686   2.630   6.186  1.00  0.21           N  
ATOM    145  CA  MET A  18       2.027   1.333   6.309  1.00  0.22           C  
ATOM    146  C   MET A  18       2.978   0.293   6.890  1.00  0.21           C  
ATOM    147  CB  MET A  18       1.505   0.864   4.950  1.00  0.20           C  
ATOM    148  O   MET A  18       4.177   0.314   6.606  1.00  0.21           O  
ATOM    149  CG  MET A  18       0.247   1.586   4.494  1.00  0.21           C  
ATOM    150  SD  MET A  18      -0.507   0.815   3.009  1.00  0.19           S  
ATOM    151  CE  MET A  18      -0.065   2.045   1.751  1.00  0.22           C  
ATOM    152  N   PRO A  19       2.526  -0.366   8.132  1.00  0.26           N  
ATOM    153  CA  PRO A  19       3.261  -1.518   8.660  1.00  0.26           C  
ATOM    154  C   PRO A  19       3.782  -2.440   7.560  1.00  0.26           C  
ATOM    155  CB  PRO A  19       2.221  -2.233   9.526  1.00  0.25           C  
ATOM    156  O   PRO A  19       3.145  -2.579   6.513  1.00  0.26           O  
ATOM    157  CG  PRO A  19       0.998  -1.378   9.437  1.00  0.24           C  
ATOM    158  CD  PRO A  19       1.237  -0.307   8.412  1.00  0.28           C  
ATOM    159  N   PHE A  20       5.202  -2.721   7.472  1.00  0.24           N  
ATOM    160  CA  PHE A  20       6.023  -3.503   6.555  1.00  0.23           C  
ATOM    161  C   PHE A  20       5.202  -4.608   5.902  1.00  0.23           C  
ATOM    162  CB  PHE A  20       7.225  -4.105   7.289  1.00  0.22           C  
ATOM    163  O   PHE A  20       5.312  -4.841   4.696  1.00  0.22           O  
ATOM    164  CG  PHE A  20       8.308  -4.606   6.371  1.00  0.21           C  
ATOM    165  CD1 PHE A  20       9.274  -3.739   5.876  1.00  0.19           C  
ATOM    166  CD2 PHE A  20       8.359  -5.944   6.003  1.00  0.21           C  
ATOM    167  CE1 PHE A  20      10.277  -4.199   5.026  1.00  0.22           C  
ATOM    168  CE2 PHE A  20       9.358  -6.412   5.155  1.00  0.25           C  
ATOM    169  CZ  PHE A  20      10.316  -5.537   4.667  1.00  0.20           C  
ATOM    170  N   GLN A  21       4.271  -5.246   6.576  1.00  0.22           N  
ATOM    171  CA  GLN A  21       3.523  -6.373   6.031  1.00  0.23           C  
ATOM    172  C   GLN A  21       2.410  -5.898   5.102  1.00  0.23           C  
ATOM    173  CB  GLN A  21       2.937  -7.224   7.159  1.00  0.21           C  
ATOM    174  O   GLN A  21       2.107  -6.552   4.102  1.00  0.22           O  
ATOM    175  CG  GLN A  21       3.966  -8.085   7.879  1.00  0.21           C  
ATOM    176  CD  GLN A  21       3.368  -8.884   9.021  1.00  0.23           C  
ATOM    177  NE2 GLN A  21       4.183  -9.728   9.645  1.00  0.22           N  
ATOM    178  OE1 GLN A  21       2.183  -8.744   9.340  1.00  0.32           O  
ATOM    179  N   ASP A  22       1.988  -4.685   5.192  1.00  0.25           N  
ATOM    180  CA  ASP A  22       1.086  -4.047   4.238  1.00  0.25           C  
ATOM    181  C   ASP A  22       1.858  -3.470   3.053  1.00  0.25           C  
ATOM    182  CB  ASP A  22       0.273  -2.946   4.922  1.00  0.24           C  
ATOM    183  O   ASP A  22       1.386  -3.516   1.916  1.00  0.24           O  
ATOM    184  CG  ASP A  22      -0.828  -3.490   5.815  1.00  0.23           C  
ATOM    185  OD1 ASP A  22      -1.250  -4.651   5.624  1.00  0.27           O  
ATOM    186  OD2 ASP A  22      -1.279  -2.750   6.716  1.00  0.25           O  
ATOM    187  N   ARG A  23       3.175  -3.273   3.284  1.00  0.26           N  
ATOM    188  CA  ARG A  23       4.042  -3.134   2.118  1.00  0.24           C  
ATOM    189  C   ARG A  23       4.134  -4.445   1.345  1.00  0.26           C  
ATOM    190  CB  ARG A  23       5.439  -2.674   2.539  1.00  0.24           C  
ATOM    191  O   ARG A  23       4.160  -4.445   0.112  1.00  0.24           O  
ATOM    192  CG  ARG A  23       5.529  -1.190   2.858  1.00  0.23           C  
ATOM    193  CD  ARG A  23       6.957  -0.766   3.170  1.00  0.25           C  
ATOM    194  NE  ARG A  23       6.997   0.497   3.902  1.00  0.22           N  
ATOM    195  NH1 ARG A  23       9.302   0.634   3.952  1.00  0.20           N  
ATOM    196  NH2 ARG A  23       8.030   2.277   4.921  1.00  0.15           N  
ATOM    197  CZ  ARG A  23       8.110   1.133   4.256  1.00  0.21           C  
ATOM    198  N   GLN A  24       4.016  -5.626   2.006  1.00  0.24           N  
ATOM    199  CA  GLN A  24       4.022  -6.962   1.419  1.00  0.24           C  
ATOM    200  C   GLN A  24       2.695  -7.264   0.728  1.00  0.24           C  
ATOM    201  CB  GLN A  24       4.310  -8.018   2.488  1.00  0.23           C  
ATOM    202  O   GLN A  24       2.673  -7.861  -0.350  1.00  0.23           O  
ATOM    203  CG  GLN A  24       5.777  -8.106   2.885  1.00  0.22           C  
ATOM    204  CD  GLN A  24       6.152  -9.466   3.445  1.00  0.25           C  
ATOM    205  NE2 GLN A  24       7.450  -9.706   3.599  1.00  0.23           N  
ATOM    206  OE1 GLN A  24       5.283 -10.293   3.738  1.00  0.36           O  
ATOM    207  N   SER A  25       1.455  -6.745   1.074  1.00  0.26           N  
ATOM    208  CA  SER A  25       0.165  -6.926   0.417  1.00  0.26           C  
ATOM    209  C   SER A  25      -0.025  -5.921  -0.714  1.00  0.26           C  
ATOM    210  CB  SER A  25      -0.975  -6.791   1.427  1.00  0.24           C  
ATOM    211  O   SER A  25      -0.448  -6.287  -1.813  1.00  0.25           O  
ATOM    212  OG  SER A  25      -0.787  -7.675   2.518  1.00  0.26           O  
ATOM    213  N   ILE A  26       0.504  -4.628  -0.588  1.00  0.24           N  
ATOM    214  CA  ILE A  26       0.531  -3.732  -1.740  1.00  0.23           C  
ATOM    215  C   ILE A  26       1.720  -4.078  -2.634  1.00  0.24           C  
ATOM    216  CB  ILE A  26       0.601  -2.252  -1.303  1.00  0.22           C  
ATOM    217  O   ILE A  26       1.585  -4.145  -3.858  1.00  0.23           O  
ATOM    218  CG1 ILE A  26      -0.697  -1.841  -0.598  1.00  0.23           C  
ATOM    219  CG2 ILE A  26       0.882  -1.347  -2.506  1.00  0.22           C  
ATOM    220  CD1 ILE A  26      -0.660  -0.441  -0.001  1.00  0.20           C  
ATOM    221  N   LEU A  27       2.925  -4.382  -2.103  1.00  0.23           N  
ATOM    222  CA  LEU A  27       4.009  -4.885  -2.939  1.00  0.21           C  
ATOM    223  C   LEU A  27       3.723  -6.309  -3.404  1.00  0.23           C  
ATOM    224  CB  LEU A  27       5.337  -4.841  -2.177  1.00  0.21           C  
ATOM    225  O   LEU A  27       4.127  -6.702  -4.500  1.00  0.22           O  
ATOM    226  CG  LEU A  27       6.042  -3.485  -2.120  1.00  0.21           C  
ATOM    227  CD1 LEU A  27       7.008  -3.440  -0.941  1.00  0.17           C  
ATOM    228  CD2 LEU A  27       6.773  -3.206  -3.428  1.00  0.19           C  
ATOM    229  N   LYS A  28       2.742  -7.066  -2.765  1.00  0.24           N  
ATOM    230  CA  LYS A  28       2.122  -8.303  -3.230  1.00  0.23           C  
ATOM    231  C   LYS A  28       0.982  -8.015  -4.203  1.00  0.24           C  
ATOM    232  CB  LYS A  28       1.606  -9.123  -2.046  1.00  0.22           C  
ATOM    233  O   LYS A  28       0.797  -8.740  -5.182  1.00  0.23           O  
ATOM    234  CG  LYS A  28       2.671  -9.974  -1.371  1.00  0.22           C  
ATOM    235  CD  LYS A  28       2.087 -10.802  -0.234  1.00  0.24           C  
ATOM    236  CE  LYS A  28       3.165 -11.597   0.491  1.00  0.20           C  
ATOM    237  NZ  LYS A  28       2.600 -12.395   1.620  1.00  0.21           N  
ATOM    238  N   LEU A  29       0.335  -6.805  -4.172  1.00  0.23           N  
ATOM    239  CA  LEU A  29      -0.722  -6.336  -5.062  1.00  0.24           C  
ATOM    240  C   LEU A  29      -0.140  -5.548  -6.230  1.00  0.23           C  
ATOM    241  CB  LEU A  29      -1.723  -5.469  -4.294  1.00  0.22           C  
ATOM    242  O   LEU A  29      -0.664  -5.605  -7.345  1.00  0.22           O  
ATOM    243  CG  LEU A  29      -2.763  -6.214  -3.455  1.00  0.21           C  
ATOM    244  CD1 LEU A  29      -3.308  -5.306  -2.358  1.00  0.20           C  
ATOM    245  CD2 LEU A  29      -3.893  -6.731  -4.339  1.00  0.22           C  
ATOM    246  N   SER A  30       1.085  -4.826  -5.967  1.00  0.24           N  
ATOM    247  CA  SER A  30       1.895  -4.279  -7.051  1.00  0.24           C  
ATOM    248  C   SER A  30       2.287  -5.363  -8.050  1.00  0.24           C  
ATOM    249  CB  SER A  30       3.151  -3.607  -6.496  1.00  0.22           C  
ATOM    250  O   SER A  30       2.618  -5.065  -9.199  1.00  0.22           O  
ATOM    251  OG  SER A  30       4.030  -4.568  -5.935  1.00  0.22           O  
ATOM    252  N   ARG A  31       1.944  -6.611  -7.770  1.00  0.25           N  
ATOM    253  CA  ARG A  31       2.305  -7.727  -8.639  1.00  0.23           C  
ATOM    254  C   ARG A  31       1.249  -7.944  -9.718  1.00  0.25           C  
ATOM    255  CB  ARG A  31       2.491  -9.007  -7.822  1.00  0.23           C  
ATOM    256  O   ARG A  31       1.483  -8.671 -10.686  1.00  0.23           O  
ATOM    257  CG  ARG A  31       3.797  -9.058  -7.046  1.00  0.23           C  
ATOM    258  CD  ARG A  31       3.981 -10.394  -6.338  1.00  0.24           C  
ATOM    259  NE  ARG A  31       5.227 -10.434  -5.578  1.00  0.22           N  
ATOM    260  NH1 ARG A  31       4.889 -12.561  -4.742  1.00  0.19           N  
ATOM    261  NH2 ARG A  31       6.782 -11.394  -4.187  1.00  0.14           N  
ATOM    262  CZ  ARG A  31       5.630 -11.463  -4.838  1.00  0.21           C  
ATOM    263  N   LEU A  32      -0.007  -7.247  -9.624  1.00  0.24           N  
ATOM    264  CA  LEU A  32      -1.213  -7.641 -10.343  1.00  0.24           C  
ATOM    265  C   LEU A  32      -1.423  -6.766 -11.574  1.00  0.24           C  
ATOM    266  CB  LEU A  32      -2.436  -7.554  -9.426  1.00  0.23           C  
ATOM    267  O   LEU A  32      -2.247  -7.085 -12.434  1.00  0.23           O  
ATOM    268  CG  LEU A  32      -2.564  -8.644  -8.361  1.00  0.22           C  
ATOM    269  CD1 LEU A  32      -3.572  -8.228  -7.295  1.00  0.20           C  
ATOM    270  CD2 LEU A  32      -2.967  -9.970  -8.997  1.00  0.22           C  
ATOM    271  N   THR A  33      -0.427  -5.971 -12.036  1.00  0.23           N  
ATOM    272  CA  THR A  33      -0.687  -5.164 -13.224  1.00  0.24           C  
ATOM    273  C   THR A  33       0.504  -5.206 -14.177  1.00  0.23           C  
ATOM    274  CB  THR A  33      -0.998  -3.703 -12.850  1.00  0.22           C  
ATOM    275  O   THR A  33       1.556  -4.631 -13.890  1.00  0.23           O  
ATOM    276  CG2 THR A  33      -2.346  -3.591 -12.146  1.00  0.22           C  
ATOM    277  OG1 THR A  33       0.027  -3.211 -11.977  1.00  0.27           O  
ATOM    278  N   LYS A  34       0.828  -6.328 -14.671  1.00  0.25           N  
ATOM    279  CA  LYS A  34       1.742  -6.351 -15.809  1.00  0.24           C  
ATOM    280  C   LYS A  34       0.992  -6.138 -17.121  1.00  0.25           C  
ATOM    281  CB  LYS A  34       2.511  -7.672 -15.854  1.00  0.23           C  
ATOM    282  O   LYS A  34       1.571  -5.672 -18.104  1.00  0.23           O  
ATOM    283  CG  LYS A  34       3.986  -7.543 -15.502  1.00  0.23           C  
ATOM    284  CD  LYS A  34       4.712  -8.875 -15.638  1.00  0.25           C  
ATOM    285  CE  LYS A  34       6.197  -8.737 -15.329  1.00  0.22           C  
ATOM    286  NZ  LYS A  34       6.911 -10.043 -15.449  1.00  0.21           N  
ATOM    287  N   ASP A  35      -0.350  -6.004 -17.135  1.00  0.22           N  
ATOM    288  CA  ASP A  35      -0.843  -6.125 -18.504  1.00  0.24           C  
ATOM    289  C   ASP A  35      -2.061  -5.231 -18.729  1.00  0.23           C  
ATOM    290  CB  ASP A  35      -1.192  -7.580 -18.822  1.00  0.21           C  
ATOM    291  O   ASP A  35      -3.126  -5.468 -18.155  1.00  0.22           O  
ATOM    292  CG  ASP A  35       0.019  -8.495 -18.817  1.00  0.21           C  
ATOM    293  OD1 ASP A  35       1.143  -8.021 -19.091  1.00  0.18           O  
ATOM    294  OD2 ASP A  35      -0.152  -9.702 -18.540  1.00  0.14           O  
ATOM    295  N   GLY A  36      -1.847  -3.852 -18.650  1.00  0.24           N  
ATOM    296  CA  GLY A  36      -2.415  -2.852 -19.541  1.00  0.22           C  
ATOM    297  C   GLY A  36      -3.932  -2.862 -19.559  1.00  0.24           C  
ATOM    298  O   GLY A  36      -4.551  -2.350 -20.494  1.00  0.23           O  
ATOM    299  N   GLY A  37      -4.652  -3.102 -18.359  1.00  0.24           N  
ATOM    300  CA  GLY A  37      -6.073  -2.797 -18.312  1.00  0.23           C  
ATOM    301  C   GLY A  37      -6.495  -2.122 -17.020  1.00  0.24           C  
ATOM    302  O   GLY A  37      -5.905  -2.364 -15.965  1.00  0.23           O  
ATOM    303  N   GLU A  38      -6.814  -0.846 -17.141  1.00  0.24           N  
ATOM    304  CA  GLU A  38      -7.348   0.403 -16.606  1.00  0.24           C  
ATOM    305  C   GLU A  38      -7.773   0.242 -15.149  1.00  0.24           C  
ATOM    306  CB  GLU A  38      -8.530   0.887 -17.449  1.00  0.23           C  
ATOM    307  O   GLU A  38      -7.717   1.197 -14.372  1.00  0.23           O  
ATOM    308  CG  GLU A  38      -8.125   1.502 -18.781  1.00  0.22           C  
ATOM    309  CD  GLU A  38      -9.304   2.034 -19.580  1.00  0.24           C  
ATOM    310  OE1 GLU A  38     -10.466   1.793 -19.180  1.00  0.31           O  
ATOM    311  OE2 GLU A  38      -9.064   2.696 -20.614  1.00  0.25           O  
ATOM    312  N   ARG A  39      -8.058  -1.027 -14.607  1.00  0.24           N  
ATOM    313  CA  ARG A  39      -8.901  -1.381 -13.469  1.00  0.23           C  
ATOM    314  C   ARG A  39      -8.221  -2.424 -12.588  1.00  0.24           C  
ATOM    315  CB  ARG A  39     -10.258  -1.903 -13.946  1.00  0.22           C  
ATOM    316  O   ARG A  39      -8.877  -3.330 -12.070  1.00  0.23           O  
ATOM    317  CG  ARG A  39     -11.214  -0.810 -14.396  1.00  0.22           C  
ATOM    318  CD  ARG A  39     -12.587  -1.370 -14.742  1.00  0.23           C  
ATOM    319  NE  ARG A  39     -13.472  -0.337 -15.274  1.00  0.20           N  
ATOM    320  NH1 ARG A  39     -15.294  -1.735 -15.524  1.00  0.17           N  
ATOM    321  NH2 ARG A  39     -15.452   0.476 -16.105  1.00  0.13           N  
ATOM    322  CZ  ARG A  39     -14.737  -0.534 -15.633  1.00  0.18           C  
ATOM    323  N   GLY A  40      -6.823  -2.474 -12.596  1.00  0.26           N  
ATOM    324  CA  GLY A  40      -6.137  -3.417 -11.726  1.00  0.24           C  
ATOM    325  C   GLY A  40      -5.965  -2.905 -10.309  1.00  0.26           C  
ATOM    326  O   GLY A  40      -6.075  -3.671  -9.349  1.00  0.24           O  
ATOM    327  N   TYR A  41      -6.119  -1.493 -10.029  1.00  0.24           N  
ATOM    328  CA  TYR A  41      -6.007  -1.020  -8.654  1.00  0.24           C  
ATOM    329  C   TYR A  41      -7.384  -0.828  -8.029  1.00  0.24           C  
ATOM    330  CB  TYR A  41      -5.222   0.294  -8.599  1.00  0.22           C  
ATOM    331  O   TYR A  41      -7.572  -1.084  -6.837  1.00  0.23           O  
ATOM    332  CG  TYR A  41      -4.073   0.275  -7.621  1.00  0.21           C  
ATOM    333  CD1 TYR A  41      -4.253   0.668  -6.297  1.00  0.20           C  
ATOM    334  CD2 TYR A  41      -2.805  -0.135  -8.018  1.00  0.22           C  
ATOM    335  CE1 TYR A  41      -3.197   0.654  -5.391  1.00  0.21           C  
ATOM    336  CE2 TYR A  41      -1.741  -0.154  -7.121  1.00  0.24           C  
ATOM    337  OH  TYR A  41      -0.898   0.226  -4.921  1.00  0.14           O  
ATOM    338  CZ  TYR A  41      -1.947   0.242  -5.812  1.00  0.22           C  
ATOM    339  N   VAL A  42      -8.376  -0.221  -8.798  1.00  0.23           N  
ATOM    340  CA  VAL A  42      -9.673   0.089  -8.205  1.00  0.22           C  
ATOM    341  C   VAL A  42     -10.343  -1.196  -7.725  1.00  0.23           C  
ATOM    342  CB  VAL A  42     -10.591   0.829  -9.203  1.00  0.21           C  
ATOM    343  O   VAL A  42     -10.863  -1.253  -6.608  1.00  0.21           O  
ATOM    344  CG1 VAL A  42     -11.922   1.191  -8.546  1.00  0.17           C  
ATOM    345  CG2 VAL A  42      -9.898   2.081  -9.739  1.00  0.19           C  
ATOM    346  N   ASP A  43      -9.948  -2.366  -8.191  1.00  0.23           N  
ATOM    347  CA  ASP A  43     -10.730  -3.558  -7.878  1.00  0.23           C  
ATOM    348  C   ASP A  43      -9.958  -4.494  -6.951  1.00  0.23           C  
ATOM    349  CB  ASP A  43     -11.123  -4.294  -9.161  1.00  0.21           C  
ATOM    350  O   ASP A  43     -10.548  -5.150  -6.091  1.00  0.22           O  
ATOM    351  CG  ASP A  43     -12.246  -3.608  -9.918  1.00  0.20           C  
ATOM    352  OD1 ASP A  43     -13.016  -2.840  -9.303  1.00  0.17           O  
ATOM    353  OD2 ASP A  43     -12.363  -3.840 -11.141  1.00  0.14           O  
ATOM    354  N   ALA A  44      -8.621  -4.265  -6.779  1.00  0.25           N  
ATOM    355  CA  ALA A  44      -7.903  -4.969  -5.720  1.00  0.24           C  
ATOM    356  C   ALA A  44      -7.924  -4.171  -4.419  1.00  0.25           C  
ATOM    357  CB  ALA A  44      -6.464  -5.247  -6.147  1.00  0.23           C  
ATOM    358  O   ALA A  44      -7.865  -4.746  -3.330  1.00  0.24           O  
ATOM    359  N   LEU A  45      -8.110  -2.807  -4.466  1.00  0.24           N  
ATOM    360  CA  LEU A  45      -8.566  -2.039  -3.312  1.00  0.23           C  
ATOM    361  C   LEU A  45      -9.970  -2.466  -2.896  1.00  0.24           C  
ATOM    362  CB  LEU A  45      -8.547  -0.541  -3.625  1.00  0.22           C  
ATOM    363  O   LEU A  45     -10.324  -2.385  -1.718  1.00  0.22           O  
ATOM    364  CG  LEU A  45      -7.522   0.298  -2.860  1.00  0.21           C  
ATOM    365  CD1 LEU A  45      -6.719   1.164  -3.825  1.00  0.19           C  
ATOM    366  CD2 LEU A  45      -8.213   1.160  -1.809  1.00  0.21           C  
ATOM    367  N   TRP A  46     -10.770  -3.079  -3.856  1.00  0.15           N  
ATOM    368  CA  TRP A  46     -12.086  -3.649  -3.586  1.00  0.22           C  
ATOM    369  C   TRP A  46     -11.970  -4.897  -2.716  1.00  0.19           C  
ATOM    370  CB  TRP A  46     -12.804  -3.988  -4.895  1.00  0.13           C  
ATOM    371  O   TRP A  46     -12.887  -5.217  -1.956  1.00  0.16           O  
ATOM    372  CG  TRP A  46     -13.344  -2.793  -5.621  1.00  0.10           C  
ATOM    373  CD1 TRP A  46     -12.788  -2.164  -6.700  1.00  0.07           C  
ATOM    374  CD2 TRP A  46     -14.545  -2.079  -5.316  1.00  0.07           C  
ATOM    375  CE2 TRP A  46     -14.657  -1.028  -6.253  1.00  0.07           C  
ATOM    376  CE3 TRP A  46     -15.541  -2.227  -4.341  1.00  0.17           C  
ATOM    377  NE1 TRP A  46     -13.573  -1.102  -7.085  1.00  0.17           N  
ATOM    378  CH2 TRP A  46     -16.685  -0.296  -5.278  1.00  0.14           C  
ATOM    379  CZ2 TRP A  46     -15.725  -0.128  -6.242  1.00  0.15           C  
ATOM    380  CZ3 TRP A  46     -16.604  -1.331  -4.332  1.00  0.15           C  
ATOM    381  N   GLU A  47     -10.798  -5.674  -2.751  1.00  0.23           N  
ATOM    382  CA  GLU A  47     -10.658  -6.966  -2.086  1.00  0.23           C  
ATOM    383  C   GLU A  47     -10.481  -6.795  -0.580  1.00  0.23           C  
ATOM    384  CB  GLU A  47      -9.477  -7.747  -2.669  1.00  0.21           C  
ATOM    385  O   GLU A  47     -10.912  -7.645   0.202  1.00  0.22           O  
ATOM    386  CG  GLU A  47      -9.788  -8.436  -3.989  1.00  0.21           C  
ATOM    387  CD  GLU A  47      -8.628  -9.263  -4.522  1.00  0.22           C  
ATOM    388  OE1 GLU A  47      -7.548  -9.272  -3.889  1.00  0.28           O  
ATOM    389  OE2 GLU A  47      -8.801  -9.907  -5.581  1.00  0.19           O  
ATOM    390  N   SER A  48     -10.046  -5.603  -0.118  1.00  0.23           N  
ATOM    391  CA  SER A  48     -10.005  -5.338   1.317  1.00  0.23           C  
ATOM    392  C   SER A  48     -11.219  -4.531   1.765  1.00  0.23           C  
ATOM    393  CB  SER A  48      -8.722  -4.593   1.689  1.00  0.21           C  
ATOM    394  O   SER A  48     -11.431  -4.332   2.963  1.00  0.22           O  
ATOM    395  OG  SER A  48      -8.698  -3.306   1.096  1.00  0.22           O  
ATOM    396  N   ILE A  49     -12.181  -4.279   0.748  1.00  0.23           N  
ATOM    397  CA  ILE A  49     -13.438  -3.650   1.139  1.00  0.22           C  
ATOM    398  C   ILE A  49     -14.593  -4.626   0.927  1.00  0.23           C  
ATOM    399  CB  ILE A  49     -13.687  -2.345   0.350  1.00  0.21           C  
ATOM    400  O   ILE A  49     -14.754  -5.178  -0.165  1.00  0.22           O  
ATOM    401  CG1 ILE A  49     -12.507  -1.382   0.525  1.00  0.18           C  
ATOM    402  CG2 ILE A  49     -14.999  -1.690   0.789  1.00  0.20           C  
ATOM    403  CD1 ILE A  49     -12.605  -0.123  -0.326  1.00  0.18           C  
ATOM    404  N   ALA A  50     -14.820  -5.760   1.885  1.00  0.23           N  
ATOM    405  CA  ALA A  50     -16.038  -6.493   2.223  1.00  0.22           C  
ATOM    406  C   ALA A  50     -17.243  -5.928   1.476  1.00  0.23           C  
ATOM    407  CB  ALA A  50     -16.283  -6.453   3.729  1.00  0.21           C  
ATOM    408  O   ALA A  50     -17.624  -4.774   1.683  1.00  0.22           O  
ATOM    409  N   LEU A  51     -17.437  -6.309   0.123  1.00  0.22           N  
ATOM    410  CA  LEU A  51     -18.642  -6.062  -0.661  1.00  0.21           C  
ATOM    411  C   LEU A  51     -19.809  -6.896  -0.142  1.00  0.22           C  
ATOM    412  CB  LEU A  51     -18.394  -6.376  -2.139  1.00  0.21           C  
ATOM    413  O   LEU A  51     -19.668  -8.102   0.074  1.00  0.21           O  
ATOM    414  CG  LEU A  51     -17.392  -5.476  -2.864  1.00  0.21           C  
ATOM    415  CD1 LEU A  51     -17.045  -6.061  -4.229  1.00  0.18           C  
ATOM    416  CD2 LEU A  51     -17.948  -4.063  -3.008  1.00  0.20           C  
ATOM    417  N   PRO A  52     -20.800  -6.259   0.567  1.00  0.21           N  
ATOM    418  CA  PRO A  52     -22.175  -6.571   0.964  1.00  0.20           C  
ATOM    419  C   PRO A  52     -23.176  -6.375  -0.172  1.00  0.22           C  
ATOM    420  CB  PRO A  52     -22.444  -5.587   2.106  1.00  0.21           C  
ATOM    421  O   PRO A  52     -23.489  -5.237  -0.534  1.00  0.21           O  
ATOM    422  CG  PRO A  52     -21.272  -4.660   2.096  1.00  0.21           C  
ATOM    423  CD  PRO A  52     -20.255  -5.188   1.125  1.00  0.22           C  
ATOM    424  N   ASP A  53     -23.063  -7.167  -1.194  1.00  0.21           N  
ATOM    425  CA  ASP A  53     -24.151  -7.631  -2.049  1.00  0.22           C  
ATOM    426  C   ASP A  53     -23.623  -8.497  -3.190  1.00  0.22           C  
ATOM    427  CB  ASP A  53     -24.937  -6.443  -2.609  1.00  0.20           C  
ATOM    428  O   ASP A  53     -22.628  -8.150  -3.830  1.00  0.21           O  
ATOM    429  CG  ASP A  53     -26.438  -6.674  -2.612  1.00  0.18           C  
ATOM    430  OD1 ASP A  53     -26.879  -7.827  -2.418  1.00  0.10           O  
ATOM    431  OD2 ASP A  53     -27.187  -5.693  -2.813  1.00  0.10           O  
ATOM    432  N   LYS A  54     -23.839  -9.876  -2.986  1.00  0.21           N  
ATOM    433  CA  LYS A  54     -24.191 -11.075  -3.741  1.00  0.20           C  
ATOM    434  C   LYS A  54     -23.707 -10.978  -5.185  1.00  0.21           C  
ATOM    435  CB  LYS A  54     -25.703 -11.305  -3.709  1.00  0.19           C  
ATOM    436  O   LYS A  54     -23.587 -11.992  -5.875  1.00  0.20           O  
ATOM    437  CG  LYS A  54     -26.253 -11.612  -2.324  1.00  0.17           C  
ATOM    438  CD  LYS A  54     -27.700 -12.083  -2.389  1.00  0.09           C  
ATOM    439  CE  LYS A  54     -28.261 -12.364  -1.001  1.00  0.12           C  
ATOM    440  NZ  LYS A  54     -29.668 -12.861  -1.062  1.00  0.10           N  
ATOM    441  N   THR A  55     -23.157  -9.771  -5.781  1.00  0.19           N  
ATOM    442  CA  THR A  55     -23.071  -9.634  -7.230  1.00  0.21           C  
ATOM    443  C   THR A  55     -21.634  -9.356  -7.663  1.00  0.19           C  
ATOM    444  CB  THR A  55     -23.990  -8.509  -7.741  1.00  0.17           C  
ATOM    445  O   THR A  55     -21.323  -9.379  -8.855  1.00  0.18           O  
ATOM    446  CG2 THR A  55     -25.400  -9.028  -8.005  1.00  0.09           C  
ATOM    447  OG1 THR A  55     -24.052  -7.467  -6.759  1.00  0.12           O  
ATOM    448  N   ASN A  56     -20.496  -9.584  -6.784  1.00  0.21           N  
ATOM    449  CA  ASN A  56     -19.197  -9.225  -7.344  1.00  0.21           C  
ATOM    450  C   ASN A  56     -18.057  -9.929  -6.614  1.00  0.21           C  
ATOM    451  CB  ASN A  56     -18.996  -7.709  -7.306  1.00  0.20           C  
ATOM    452  O   ASN A  56     -17.753  -9.600  -5.466  1.00  0.21           O  
ATOM    453  CG  ASN A  56     -19.866  -6.979  -8.310  1.00  0.19           C  
ATOM    454  ND2 ASN A  56     -20.219  -5.737  -7.997  1.00  0.13           N  
ATOM    455  OD1 ASN A  56     -20.218  -7.526  -9.358  1.00  0.13           O  
ATOM    456  N   PHE A  57     -17.879 -11.323  -6.797  1.00  0.22           N  
ATOM    457  CA  PHE A  57     -16.706 -12.148  -6.530  1.00  0.22           C  
ATOM    458  C   PHE A  57     -15.643 -11.941  -7.603  1.00  0.22           C  
ATOM    459  CB  PHE A  57     -17.093 -13.628  -6.454  1.00  0.21           C  
ATOM    460  O   PHE A  57     -15.898 -12.165  -8.788  1.00  0.22           O  
ATOM    461  CG  PHE A  57     -17.762 -14.014  -5.162  1.00  0.21           C  
ATOM    462  CD1 PHE A  57     -17.008 -14.363  -4.049  1.00  0.17           C  
ATOM    463  CD2 PHE A  57     -19.147 -14.028  -5.062  1.00  0.17           C  
ATOM    464  CE1 PHE A  57     -17.624 -14.721  -2.853  1.00  0.15           C  
ATOM    465  CE2 PHE A  57     -19.771 -14.385  -3.869  1.00  0.18           C  
ATOM    466  CZ  PHE A  57     -19.008 -14.732  -2.767  1.00  0.17           C  
ATOM    467  N   PHE A  58     -14.852 -10.851  -7.568  1.00  0.23           N  
ATOM    468  CA  PHE A  58     -13.628 -10.702  -8.346  1.00  0.23           C  
ATOM    469  C   PHE A  58     -12.442 -11.318  -7.614  1.00  0.23           C  
ATOM    470  CB  PHE A  58     -13.354  -9.223  -8.640  1.00  0.22           C  
ATOM    471  O   PHE A  58     -12.148 -10.948  -6.476  1.00  0.22           O  
ATOM    472  CG  PHE A  58     -14.320  -8.608  -9.615  1.00  0.21           C  
ATOM    473  CD1 PHE A  58     -14.105  -8.707 -10.985  1.00  0.19           C  
ATOM    474  CD2 PHE A  58     -15.446  -7.931  -9.163  1.00  0.20           C  
ATOM    475  CE1 PHE A  58     -14.998  -8.139 -11.890  1.00  0.17           C  
ATOM    476  CE2 PHE A  58     -16.342  -7.361 -10.062  1.00  0.21           C  
ATOM    477  CZ  PHE A  58     -16.116  -7.465 -11.425  1.00  0.19           C  
ATOM    478  N   HIS A  59     -12.337 -12.648  -7.559  1.00  0.21           N  
ATOM    479  CA  HIS A  59     -11.143 -13.377  -7.148  1.00  0.22           C  
ATOM    480  C   HIS A  59      -9.963 -13.060  -8.060  1.00  0.21           C  
ATOM    481  CB  HIS A  59     -11.411 -14.884  -7.140  1.00  0.20           C  
ATOM    482  O   HIS A  59     -10.075 -13.158  -9.284  1.00  0.21           O  
ATOM    483  CG  HIS A  59     -11.796 -15.418  -5.797  1.00  0.19           C  
ATOM    484  CD2 HIS A  59     -13.011 -15.628  -5.239  1.00  0.15           C  
ATOM    485  ND1 HIS A  59     -10.867 -15.801  -4.854  1.00  0.16           N  
ATOM    486  CE1 HIS A  59     -11.496 -16.227  -3.772  1.00  0.13           C  
ATOM    487  NE2 HIS A  59     -12.798 -16.132  -3.980  1.00  0.15           N  
ATOM    488  N   VAL A  60      -9.143 -11.981  -7.781  1.00  0.22           N  
ATOM    489  CA  VAL A  60      -7.798 -11.832  -8.326  1.00  0.21           C  
ATOM    490  C   VAL A  60      -6.974 -13.080  -8.019  1.00  0.22           C  
ATOM    491  CB  VAL A  60      -7.094 -10.577  -7.763  1.00  0.21           C  
ATOM    492  O   VAL A  60      -6.830 -13.466  -6.857  1.00  0.21           O  
ATOM    493  CG1 VAL A  60      -5.704 -10.417  -8.376  1.00  0.16           C  
ATOM    494  CG2 VAL A  60      -7.940  -9.331  -8.017  1.00  0.19           C  
ATOM    495  N   TYR A  61      -7.129 -14.162  -8.755  1.00  0.22           N  
ATOM    496  CA  TYR A  61      -6.218 -15.289  -8.921  1.00  0.23           C  
ATOM    497  C   TYR A  61      -4.772 -14.814  -9.005  1.00  0.22           C  
ATOM    498  CB  TYR A  61      -6.577 -16.092 -10.175  1.00  0.21           C  
ATOM    499  O   TYR A  61      -4.454 -13.910  -9.782  1.00  0.22           O  
ATOM    500  CG  TYR A  61      -7.794 -16.969 -10.006  1.00  0.21           C  
ATOM    501  CD1 TYR A  61      -7.675 -18.273  -9.529  1.00  0.19           C  
ATOM    502  CD2 TYR A  61      -9.063 -16.498 -10.323  1.00  0.20           C  
ATOM    503  CE1 TYR A  61      -8.793 -19.086  -9.373  1.00  0.18           C  
ATOM    504  CE2 TYR A  61     -10.188 -17.302 -10.171  1.00  0.21           C  
ATOM    505  OH  TYR A  61     -11.153 -19.393  -9.544  1.00  0.13           O  
ATOM    506  CZ  TYR A  61     -10.043 -18.593  -9.696  1.00  0.19           C  
ATOM    507  N   GLN A  62      -4.068 -14.721  -7.757  1.00  0.22           N  
ATOM    508  CA  GLN A  62      -2.617 -14.676  -7.608  1.00  0.22           C  
ATOM    509  C   GLN A  62      -1.949 -15.802  -8.393  1.00  0.22           C  
ATOM    510  CB  GLN A  62      -2.225 -14.760  -6.132  1.00  0.21           C  
ATOM    511  O   GLN A  62      -2.102 -16.977  -8.054  1.00  0.21           O  
ATOM    512  CG  GLN A  62      -1.931 -13.408  -5.496  1.00  0.20           C  
ATOM    513  CD  GLN A  62      -1.548 -13.519  -4.033  1.00  0.22           C  
ATOM    514  NE2 GLN A  62      -1.115 -12.408  -3.447  1.00  0.20           N  
ATOM    515  OE1 GLN A  62      -1.639 -14.595  -3.433  1.00  0.31           O  
ATOM    516  N   ILE A  63      -2.066 -15.882  -9.711  1.00  0.21           N  
ATOM    517  CA  ILE A  63      -1.237 -16.664 -10.621  1.00  0.21           C  
ATOM    518  C   ILE A  63       0.237 -16.352 -10.374  1.00  0.21           C  
ATOM    519  CB  ILE A  63      -1.603 -16.389 -12.097  1.00  0.20           C  
ATOM    520  O   ILE A  63       0.679 -15.217 -10.572  1.00  0.20           O  
ATOM    521  CG1 ILE A  63      -3.090 -16.670 -12.340  1.00  0.15           C  
ATOM    522  CG2 ILE A  63      -0.727 -17.225 -13.035  1.00  0.19           C  
ATOM    523  CD1 ILE A  63      -3.564 -16.326 -13.745  1.00  0.17           C  
ATOM    524  N   GLY A  64       0.901 -17.063  -9.227  1.00  0.23           N  
ATOM    525  CA  GLY A  64       2.339 -17.275  -9.215  1.00  0.21           C  
ATOM    526  C   GLY A  64       2.900 -17.484  -7.821  1.00  0.23           C  
ATOM    527  O   GLY A  64       4.087 -17.775  -7.661  1.00  0.21           O  
ATOM    528  N   GLN A  65       1.967 -17.773  -6.809  1.00  0.22           N  
ATOM    529  CA  GLN A  65       2.488 -18.243  -5.529  1.00  0.21           C  
ATOM    530  C   GLN A  65       1.933 -19.621  -5.181  1.00  0.22           C  
ATOM    531  CB  GLN A  65       2.157 -17.247  -4.416  1.00  0.21           C  
ATOM    532  O   GLN A  65       0.732 -19.865  -5.317  1.00  0.22           O  
ATOM    533  CG  GLN A  65       2.878 -15.912  -4.551  1.00  0.21           C  
ATOM    534  CD  GLN A  65       2.788 -15.068  -3.294  1.00  0.22           C  
ATOM    535  NE2 GLN A  65       3.528 -13.965  -3.266  1.00  0.20           N  
ATOM    536  OE1 GLN A  65       2.059 -15.403  -2.355  1.00  0.32           O  
ATOM    537  N   ASN A  66       2.645 -20.713  -5.624  1.00  0.22           N  
ATOM    538  CA  ASN A  66       2.547 -22.029  -5.002  1.00  0.22           C  
ATOM    539  C   ASN A  66       1.659 -21.998  -3.761  1.00  0.22           C  
ATOM    540  CB  ASN A  66       3.938 -22.560  -4.647  1.00  0.20           C  
ATOM    541  O   ASN A  66       1.526 -23.005  -3.063  1.00  0.21           O  
ATOM    542  CG  ASN A  66       4.706 -23.043  -5.861  1.00  0.20           C  
ATOM    543  ND2 ASN A  66       6.031 -23.012  -5.776  1.00  0.13           N  
ATOM    544  OD1 ASN A  66       4.114 -23.439  -6.868  1.00  0.12           O  
ATOM    545  N   HIS A  67       0.523 -21.161  -3.675  1.00  0.22           N  
ATOM    546  CA  HIS A  67      -0.523 -21.250  -2.663  1.00  0.23           C  
ATOM    547  C   HIS A  67      -1.598 -20.191  -2.885  1.00  0.22           C  
ATOM    548  CB  HIS A  67       0.074 -21.106  -1.261  1.00  0.20           C  
ATOM    549  O   HIS A  67      -1.284 -19.022  -3.121  1.00  0.21           O  
ATOM    550  CG  HIS A  67       0.221 -22.405  -0.536  1.00  0.20           C  
ATOM    551  CD2 HIS A  67       1.320 -23.141  -0.244  1.00  0.16           C  
ATOM    552  ND1 HIS A  67      -0.854 -23.095  -0.019  1.00  0.16           N  
ATOM    553  CE1 HIS A  67      -0.421 -24.202   0.562  1.00  0.13           C  
ATOM    554  NE2 HIS A  67       0.894 -24.253   0.439  1.00  0.15           N  
ATOM    555  N   PRO A  68      -2.902 -20.614  -3.341  1.00  0.23           N  
ATOM    556  CA  PRO A  68      -4.141 -19.867  -3.109  1.00  0.23           C  
ATOM    557  C   PRO A  68      -4.124 -19.090  -1.794  1.00  0.23           C  
ATOM    558  CB  PRO A  68      -5.212 -20.959  -3.084  1.00  0.22           C  
ATOM    559  O   PRO A  68      -4.112 -19.692  -0.718  1.00  0.22           O  
ATOM    560  CG  PRO A  68      -4.449 -22.240  -2.979  1.00  0.21           C  
ATOM    561  CD  PRO A  68      -2.996 -21.951  -3.224  1.00  0.23           C  
ATOM    562  N   GLN A  69      -3.326 -18.215  -1.532  1.00  0.23           N  
ATOM    563  CA  GLN A  69      -3.782 -17.236  -0.551  1.00  0.22           C  
ATOM    564  C   GLN A  69      -5.044 -16.524  -1.030  1.00  0.23           C  
ATOM    565  CB  GLN A  69      -2.681 -16.215  -0.259  1.00  0.21           C  
ATOM    566  O   GLN A  69      -4.968 -15.583  -1.823  1.00  0.22           O  
ATOM    567  CG  GLN A  69      -1.481 -16.798   0.476  1.00  0.21           C  
ATOM    568  CD  GLN A  69      -0.557 -15.730   1.030  1.00  0.22           C  
ATOM    569  NE2 GLN A  69       0.395 -16.142   1.859  1.00  0.19           N  
ATOM    570  OE1 GLN A  69      -0.697 -14.544   0.713  1.00  0.29           O  
ATOM    571  N   SER A  70      -6.052 -17.309  -1.587  1.00  0.22           N  
ATOM    572  CA  SER A  70      -7.447 -16.888  -1.652  1.00  0.22           C  
ATOM    573  C   SER A  70      -8.057 -16.779  -0.259  1.00  0.22           C  
ATOM    574  CB  SER A  70      -8.263 -17.864  -2.500  1.00  0.20           C  
ATOM    575  O   SER A  70      -7.870 -17.664   0.578  1.00  0.21           O  
ATOM    576  OG  SER A  70      -8.298 -19.146  -1.897  1.00  0.14           O  
ATOM    577  N   ILE A  71      -7.903 -15.594   0.509  1.00  0.22           N  
ATOM    578  CA  ILE A  71      -8.764 -15.196   1.617  1.00  0.23           C  
ATOM    579  C   ILE A  71     -10.041 -16.033   1.606  1.00  0.22           C  
ATOM    580  CB  ILE A  71      -9.109 -13.691   1.553  1.00  0.21           C  
ATOM    581  O   ILE A  71     -10.987 -15.724   0.879  1.00  0.21           O  
ATOM    582  CG1 ILE A  71      -7.837 -12.859   1.356  1.00  0.19           C  
ATOM    583  CG2 ILE A  71      -9.860 -13.255   2.814  1.00  0.20           C  
ATOM    584  CD1 ILE A  71      -8.093 -11.368   1.183  1.00  0.18           C  
ATOM    585  N   GLY A  72     -10.039 -17.347   1.081  1.00  0.22           N  
ATOM    586  CA  GLY A  72     -11.172 -18.242   1.251  1.00  0.21           C  
ATOM    587  C   GLY A  72     -11.114 -19.039   2.540  1.00  0.22           C  
ATOM    588  O   GLY A  72     -10.031 -19.294   3.070  1.00  0.22           O  
ATOM    589  N   LEU A  73     -12.239 -18.954   3.318  1.00  0.22           N  
ATOM    590  CA  LEU A  73     -12.800 -19.615   4.492  1.00  0.22           C  
ATOM    591  C   LEU A  73     -12.310 -21.056   4.590  1.00  0.22           C  
ATOM    592  CB  LEU A  73     -14.329 -19.585   4.444  1.00  0.21           C  
ATOM    593  O   LEU A  73     -12.241 -21.763   3.582  1.00  0.22           O  
ATOM    594  CG  LEU A  73     -14.985 -18.208   4.560  1.00  0.21           C  
ATOM    595  CD1 LEU A  73     -16.473 -18.301   4.238  1.00  0.18           C  
ATOM    596  CD2 LEU A  73     -14.769 -17.628   5.953  1.00  0.20           C  
ATOM    597  N   PRO A  74     -11.473 -21.511   5.503  1.00  0.21           N  
ATOM    598  CA  PRO A  74     -11.140 -22.899   5.828  1.00  0.19           C  
ATOM    599  C   PRO A  74     -12.320 -23.850   5.638  1.00  0.21           C  
ATOM    600  CB  PRO A  74     -10.729 -22.827   7.301  1.00  0.19           C  
ATOM    601  O   PRO A  74     -12.132 -25.000   5.234  1.00  0.20           O  
ATOM    602  CG  PRO A  74     -10.601 -21.367   7.591  1.00  0.19           C  
ATOM    603  CD  PRO A  74     -11.292 -20.602   6.499  1.00  0.21           C  
ATOM    604  N   SER A  75     -13.588 -23.565   5.810  1.00  0.20           N  
ATOM    605  CA  SER A  75     -14.615 -24.589   5.650  1.00  0.20           C  
ATOM    606  C   SER A  75     -15.082 -24.682   4.202  1.00  0.20           C  
ATOM    607  CB  SER A  75     -15.808 -24.299   6.562  1.00  0.18           C  
ATOM    608  O   SER A  75     -15.478 -25.754   3.739  1.00  0.19           O  
ATOM    609  OG  SER A  75     -16.362 -23.026   6.276  1.00  0.10           O  
ATOM    610  N   GLU A  76     -14.749 -23.664   3.372  1.00  0.22           N  
ATOM    611  CA  GLU A  76     -15.178 -23.795   1.983  1.00  0.22           C  
ATOM    612  C   GLU A  76     -14.008 -24.164   1.076  1.00  0.21           C  
ATOM    613  CB  GLU A  76     -15.831 -22.498   1.497  1.00  0.20           C  
ATOM    614  O   GLU A  76     -14.208 -24.678  -0.027  1.00  0.20           O  
ATOM    615  CG  GLU A  76     -17.198 -22.230   2.111  1.00  0.19           C  
ATOM    616  CD  GLU A  76     -18.020 -21.220   1.326  1.00  0.17           C  
ATOM    617  OE1 GLU A  76     -17.465 -20.558   0.420  1.00  0.20           O  
ATOM    618  OE2 GLU A  76     -19.229 -21.090   1.620  1.00  0.14           O  
ATOM    619  N   ARG A  77     -12.711 -24.150   1.604  1.00  0.22           N  
ATOM    620  CA  ARG A  77     -11.578 -24.788   0.942  1.00  0.20           C  
ATOM    621  C   ARG A  77     -11.920 -26.213   0.522  1.00  0.22           C  
ATOM    622  CB  ARG A  77     -10.352 -24.792   1.859  1.00  0.20           C  
ATOM    623  O   ARG A  77     -11.372 -26.727  -0.455  1.00  0.21           O  
ATOM    624  CG  ARG A  77      -9.620 -23.460   1.914  1.00  0.20           C  
ATOM    625  CD  ARG A  77      -8.327 -23.561   2.710  1.00  0.21           C  
ATOM    626  NE  ARG A  77      -7.729 -22.248   2.934  1.00  0.18           N  
ATOM    627  NH1 ARG A  77      -5.848 -23.058   4.004  1.00  0.15           N  
ATOM    628  NH2 ARG A  77      -6.114 -20.802   3.695  1.00  0.13           N  
ATOM    629  CZ  ARG A  77      -6.565 -22.039   3.544  1.00  0.18           C  
ATOM    630  N   GLN A  78     -12.893 -26.855   1.067  1.00  0.21           N  
ATOM    631  CA  GLN A  78     -13.299 -28.236   0.828  1.00  0.21           C  
ATOM    632  C   GLN A  78     -14.230 -28.334  -0.377  1.00  0.21           C  
ATOM    633  CB  GLN A  78     -13.980 -28.818   2.067  1.00  0.19           C  
ATOM    634  O   GLN A  78     -14.173 -29.305  -1.135  1.00  0.20           O  
ATOM    635  CG  GLN A  78     -13.018 -29.477   3.046  1.00  0.18           C  
ATOM    636  CD  GLN A  78     -13.727 -30.128   4.219  1.00  0.09           C  
ATOM    637  NE2 GLN A  78     -12.975 -30.856   5.037  1.00  0.10           N  
ATOM    638  OE1 GLN A  78     -14.941 -29.976   4.388  1.00  0.12           O  
ATOM    639  N   LYS A  79     -14.928 -27.319  -0.818  1.00  0.23           N  
ATOM    640  CA  LYS A  79     -15.687 -27.392  -2.063  1.00  0.22           C  
ATOM    641  C   LYS A  79     -15.012 -26.581  -3.166  1.00  0.22           C  
ATOM    642  CB  LYS A  79     -17.118 -26.896  -1.849  1.00  0.20           C  
ATOM    643  O   LYS A  79     -15.234 -26.831  -4.352  1.00  0.21           O  
ATOM    644  CG  LYS A  79     -18.025 -27.904  -1.159  1.00  0.19           C  
ATOM    645  CD  LYS A  79     -19.457 -27.392  -1.061  1.00  0.12           C  
ATOM    646  CE  LYS A  79     -20.351 -28.369  -0.310  1.00  0.12           C  
ATOM    647  NZ  LYS A  79     -21.737 -27.839  -0.146  1.00  0.10           N  
ATOM    648  N   TRP A  80     -14.039 -25.620  -2.777  1.00  0.17           N  
ATOM    649  CA  TRP A  80     -13.445 -24.621  -3.660  1.00  0.23           C  
ATOM    650  C   TRP A  80     -12.358 -25.242  -4.531  1.00  0.19           C  
ATOM    651  CB  TRP A  80     -12.865 -23.461  -2.846  1.00  0.16           C  
ATOM    652  O   TRP A  80     -12.217 -24.888  -5.704  1.00  0.17           O  
ATOM    653  CG  TRP A  80     -13.888 -22.693  -2.065  1.00  0.14           C  
ATOM    654  CD1 TRP A  80     -14.384 -23.003  -0.829  1.00  0.07           C  
ATOM    655  CD2 TRP A  80     -14.545 -21.488  -2.470  1.00  0.07           C  
ATOM    656  CE2 TRP A  80     -15.427 -21.123  -1.429  1.00  0.07           C  
ATOM    657  CE3 TRP A  80     -14.472 -20.681  -3.613  1.00  0.17           C  
ATOM    658  NE1 TRP A  80     -15.310 -22.062  -0.441  1.00  0.17           N  
ATOM    659  CH2 TRP A  80     -16.141 -19.211  -2.628  1.00  0.14           C  
ATOM    660  CZ2 TRP A  80     -16.231 -19.983  -1.499  1.00  0.15           C  
ATOM    661  CZ3 TRP A  80     -15.274 -19.548  -3.680  1.00  0.15           C  
ATOM    662  N   PHE A  81     -11.774 -26.345  -4.043  1.00  0.22           N  
ATOM    663  CA  PHE A  81     -10.627 -27.099  -4.536  1.00  0.22           C  
ATOM    664  C   PHE A  81     -10.889 -28.598  -4.452  1.00  0.22           C  
ATOM    665  CB  PHE A  81      -9.366 -26.741  -3.744  1.00  0.21           C  
ATOM    666  O   PHE A  81     -11.042 -29.146  -3.358  1.00  0.21           O  
ATOM    667  CG  PHE A  81      -8.966 -25.295  -3.861  1.00  0.20           C  
ATOM    668  CD1 PHE A  81      -8.198 -24.856  -4.933  1.00  0.19           C  
ATOM    669  CD2 PHE A  81      -9.358 -24.374  -2.898  1.00  0.21           C  
ATOM    670  CE1 PHE A  81      -7.827 -23.518  -5.043  1.00  0.22           C  
ATOM    671  CE2 PHE A  81      -8.990 -23.036  -3.001  1.00  0.25           C  
ATOM    672  CZ  PHE A  81      -8.224 -22.610  -4.074  1.00  0.21           C  
ATOM    673  N   SER A  82     -11.801 -29.187  -5.159  1.00  0.20           N  
ATOM    674  CA  SER A  82     -11.588 -30.604  -5.433  1.00  0.21           C  
ATOM    675  C   SER A  82     -10.354 -30.818  -6.304  1.00  0.20           C  
ATOM    676  CB  SER A  82     -12.815 -31.209  -6.116  1.00  0.18           C  
ATOM    677  O   SER A  82     -10.308 -30.362  -7.448  1.00  0.19           O  
ATOM    678  OG  SER A  82     -12.871 -30.826  -7.480  1.00  0.11           O  
ATOM    679  N   PHE A  83      -9.082 -30.470  -5.841  1.00  0.20           N  
ATOM    680  CA  PHE A  83      -7.789 -31.036  -6.205  1.00  0.20           C  
ATOM    681  C   PHE A  83      -7.793 -32.551  -6.035  1.00  0.20           C  
ATOM    682  CB  PHE A  83      -6.671 -30.416  -5.361  1.00  0.19           C  
ATOM    683  O   PHE A  83      -8.107 -33.058  -4.956  1.00  0.19           O  
ATOM    684  CG  PHE A  83      -6.376 -28.981  -5.704  1.00  0.19           C  
ATOM    685  CD1 PHE A  83      -5.500 -28.664  -6.735  1.00  0.17           C  
ATOM    686  CD2 PHE A  83      -6.976 -27.948  -4.996  1.00  0.18           C  
ATOM    687  CE1 PHE A  83      -5.224 -27.337  -7.055  1.00  0.17           C  
ATOM    688  CE2 PHE A  83      -6.706 -26.619  -5.310  1.00  0.21           C  
ATOM    689  CZ  PHE A  83      -5.829 -26.315  -6.339  1.00  0.19           C  
ATOM    690  N   GLN A  84      -8.258 -33.182  -6.975  1.00  0.19           N  
ATOM    691  CA  GLN A  84      -8.107 -34.631  -7.057  1.00  0.21           C  
ATOM    692  C   GLN A  84      -6.687 -35.015  -7.463  1.00  0.19           C  
ATOM    693  CB  GLN A  84      -9.113 -35.221  -8.047  1.00  0.17           C  
ATOM    694  O   GLN A  84      -6.222 -36.113  -7.151  1.00  0.18           O  
ATOM    695  CG  GLN A  84     -10.461 -35.562  -7.425  1.00  0.14           C  
ATOM    696  CD  GLN A  84     -11.298 -36.474  -8.302  1.00  0.08           C  
ATOM    697  NE2 GLN A  84     -12.369 -37.021  -7.736  1.00  0.08           N  
ATOM    698  OE1 GLN A  84     -10.986 -36.685  -9.478  1.00  0.10           O  
ATOM    699  N   ASP A  85      -5.520 -34.228  -7.186  1.00  0.18           N  
ATOM    700  CA  ASP A  85      -4.241 -34.930  -7.233  1.00  0.21           C  
ATOM    701  C   ASP A  85      -3.075 -33.962  -7.040  1.00  0.17           C  
ATOM    702  CB  ASP A  85      -4.089 -35.680  -8.558  1.00  0.16           C  
ATOM    703  O   ASP A  85      -2.910 -33.019  -7.817  1.00  0.17           O  
ATOM    704  CG  ASP A  85      -4.135 -37.189  -8.393  1.00  0.09           C  
ATOM    705  OD1 ASP A  85      -3.999 -37.683  -7.253  1.00  0.09           O  
ATOM    706  OD2 ASP A  85      -4.306 -37.891  -9.414  1.00  0.10           O  
ATOM    707  N   TRP A  86      -2.717 -33.458  -5.637  1.00  0.09           N  
ATOM    708  CA  TRP A  86      -1.513 -33.102  -4.893  1.00  0.19           C  
ATOM    709  C   TRP A  86      -0.259 -33.472  -5.677  1.00  0.13           C  
ATOM    710  CB  TRP A  86      -1.500 -33.795  -3.528  1.00  0.06           C  
ATOM    711  O   TRP A  86       0.840 -33.014  -5.355  1.00  0.11           O  
ATOM    712  CG  TRP A  86      -2.497 -33.243  -2.554  1.00  0.06           C  
ATOM    713  CD1 TRP A  86      -3.829 -33.542  -2.480  1.00  0.07           C  
ATOM    714  CD2 TRP A  86      -2.241 -32.291  -1.517  1.00  0.07           C  
ATOM    715  CE2 TRP A  86      -3.465 -32.058  -0.852  1.00  0.07           C  
ATOM    716  CE3 TRP A  86      -1.094 -31.611  -1.085  1.00  0.17           C  
ATOM    717  NE1 TRP A  86      -4.417 -32.833  -1.458  1.00  0.17           N  
ATOM    718  CH2 TRP A  86      -2.437 -30.522   0.626  1.00  0.14           C  
ATOM    719  CZ2 TRP A  86      -3.574 -31.173   0.224  1.00  0.15           C  
ATOM    720  CZ3 TRP A  86      -1.205 -30.731  -0.014  1.00  0.15           C  
ATOM    721  N   GLY A  87      -0.224 -34.085  -6.882  1.00  0.20           N  
ATOM    722  CA  GLY A  87       0.881 -34.884  -7.388  1.00  0.19           C  
ATOM    723  C   GLY A  87       1.717 -34.157  -8.425  1.00  0.20           C  
ATOM    724  O   GLY A  87       2.902 -34.452  -8.591  1.00  0.19           O  
ATOM    725  N   SER A  88       1.486 -32.758  -8.832  1.00  0.21           N  
ATOM    726  CA  SER A  88       2.381 -32.231  -9.857  1.00  0.20           C  
ATOM    727  C   SER A  88       2.413 -30.706  -9.832  1.00  0.21           C  
ATOM    728  CB  SER A  88       1.955 -32.717 -11.243  1.00  0.19           C  
ATOM    729  O   SER A  88       1.502 -30.052 -10.345  1.00  0.20           O  
ATOM    730  OG  SER A  88       0.707 -32.156 -11.612  1.00  0.13           O  
ATOM    731  N   LEU A  89       2.457 -29.972  -8.743  1.00  0.21           N  
ATOM    732  CA  LEU A  89       2.878 -28.585  -8.579  1.00  0.20           C  
ATOM    733  C   LEU A  89       4.393 -28.459  -8.707  1.00  0.21           C  
ATOM    734  CB  LEU A  89       2.422 -28.043  -7.222  1.00  0.20           C  
ATOM    735  O   LEU A  89       5.119 -28.626  -7.725  1.00  0.20           O  
ATOM    736  CG  LEU A  89       0.981 -27.537  -7.143  1.00  0.20           C  
ATOM    737  CD1 LEU A  89       0.459 -27.643  -5.714  1.00  0.18           C  
ATOM    738  CD2 LEU A  89       0.889 -26.101  -7.647  1.00  0.20           C  
ATOM    739  N   ASN A  90       5.010 -29.187  -9.688  1.00  0.19           N  
ATOM    740  CA  ASN A  90       6.412 -29.358 -10.051  1.00  0.19           C  
ATOM    741  C   ASN A  90       6.780 -28.527 -11.277  1.00  0.18           C  
ATOM    742  CB  ASN A  90       6.727 -30.835 -10.297  1.00  0.17           C  
ATOM    743  O   ASN A  90       7.068 -29.077 -12.342  1.00  0.18           O  
ATOM    744  CG  ASN A  90       7.143 -31.562  -9.033  1.00  0.12           C  
ATOM    745  ND2 ASN A  90       7.074 -32.887  -9.061  1.00  0.11           N  
ATOM    746  OD1 ASN A  90       7.523 -30.937  -8.039  1.00  0.09           O  
ATOM    747  N   SER A  91       6.309 -27.200 -11.466  1.00  0.20           N  
ATOM    748  CA  SER A  91       6.896 -26.416 -12.548  1.00  0.18           C  
ATOM    749  C   SER A  91       6.358 -24.990 -12.552  1.00  0.20           C  
ATOM    750  CB  SER A  91       6.622 -27.077 -13.900  1.00  0.19           C  
ATOM    751  O   SER A  91       5.145 -24.778 -12.481  1.00  0.19           O  
ATOM    752  OG  SER A  91       5.247 -27.390 -14.037  1.00  0.15           O  
ATOM    753  N   GLN A  92       6.717 -24.021 -11.684  1.00  0.20           N  
ATOM    754  CA  GLN A  92       7.038 -22.603 -11.559  1.00  0.18           C  
ATOM    755  C   GLN A  92       6.714 -21.850 -12.846  1.00  0.20           C  
ATOM    756  CB  GLN A  92       8.512 -22.415 -11.198  1.00  0.19           C  
ATOM    757  O   GLN A  92       7.047 -20.671 -12.982  1.00  0.19           O  
ATOM    758  CG  GLN A  92       8.869 -22.897  -9.798  1.00  0.18           C  
ATOM    759  CD  GLN A  92      10.291 -22.548  -9.402  1.00  0.20           C  
ATOM    760  NE2 GLN A  92      10.623 -22.761  -8.133  1.00  0.17           N  
ATOM    761  OE1 GLN A  92      11.086 -22.091 -10.230  1.00  0.29           O  
ATOM    762  N   VAL A  93       5.638 -22.094 -13.564  1.00  0.20           N  
ATOM    763  CA  VAL A  93       4.687 -21.851 -14.644  1.00  0.19           C  
ATOM    764  C   VAL A  93       3.347 -22.501 -14.310  1.00  0.19           C  
ATOM    765  CB  VAL A  93       5.215 -22.383 -15.996  1.00  0.17           C  
ATOM    766  O   VAL A  93       3.297 -23.667 -13.911  1.00  0.18           O  
ATOM    767  CG1 VAL A  93       4.279 -21.985 -17.135  1.00  0.10           C  
ATOM    768  CG2 VAL A  93       6.629 -21.867 -16.256  1.00  0.09           C  
ATOM    769  N   ILE A  94       2.429 -22.015 -13.669  1.00  0.20           N  
ATOM    770  CA  ILE A  94       1.213 -22.653 -14.162  1.00  0.21           C  
ATOM    771  C   ILE A  94       1.441 -23.168 -15.582  1.00  0.20           C  
ATOM    772  CB  ILE A  94       0.012 -21.682 -14.130  1.00  0.18           C  
ATOM    773  O   ILE A  94       1.532 -22.381 -16.527  1.00  0.19           O  
ATOM    774  CG1 ILE A  94      -0.232 -21.182 -12.702  1.00  0.10           C  
ATOM    775  CG2 ILE A  94      -1.242 -22.356 -14.696  1.00  0.09           C  
ATOM    776  CD1 ILE A  94      -1.339 -20.143 -12.590  1.00  0.08           C  
ATOM    777  N   ASN A  95       2.571 -23.859 -15.922  1.00  0.20           N  
ATOM    778  CA  ASN A  95       2.314 -24.874 -16.937  1.00  0.20           C  
ATOM    779  C   ASN A  95       0.999 -25.604 -16.681  1.00  0.20           C  
ATOM    780  CB  ASN A  95       3.471 -25.873 -17.002  1.00  0.19           C  
ATOM    781  O   ASN A  95       0.808 -26.193 -15.616  1.00  0.19           O  
ATOM    782  CG  ASN A  95       4.493 -25.516 -18.064  1.00  0.11           C  
ATOM    783  ND2 ASN A  95       5.740 -25.915 -17.845  1.00  0.09           N  
ATOM    784  OD1 ASN A  95       4.164 -24.885 -19.072  1.00  0.09           O  
ATOM    785  N   LEU A  96      -0.182 -25.016 -16.925  1.00  0.21           N  
ATOM    786  CA  LEU A  96      -1.259 -25.804 -17.514  1.00  0.21           C  
ATOM    787  C   LEU A  96      -0.706 -27.033 -18.229  1.00  0.21           C  
ATOM    788  CB  LEU A  96      -2.072 -24.953 -18.494  1.00  0.19           C  
ATOM    789  O   LEU A  96      -0.109 -26.916 -19.302  1.00  0.20           O  
ATOM    790  CG  LEU A  96      -3.024 -23.929 -17.873  1.00  0.18           C  
ATOM    791  CD1 LEU A  96      -3.353 -22.833 -18.882  1.00  0.10           C  
ATOM    792  CD2 LEU A  96      -4.296 -24.610 -17.381  1.00  0.10           C  
ATOM    793  N   TYR A  97       0.274 -27.770 -17.689  1.00  0.21           N  
ATOM    794  CA  TYR A  97       0.373 -29.092 -18.298  1.00  0.20           C  
ATOM    795  C   TYR A  97      -1.009 -29.695 -18.518  1.00  0.21           C  
ATOM    796  CB  TYR A  97       1.217 -30.025 -17.423  1.00  0.20           C  
ATOM    797  O   TYR A  97      -1.903 -29.535 -17.685  1.00  0.20           O  
ATOM    798  CG  TYR A  97       2.704 -29.804 -17.559  1.00  0.14           C  
ATOM    799  CD1 TYR A  97       3.421 -30.382 -18.604  1.00  0.07           C  
ATOM    800  CD2 TYR A  97       3.394 -29.018 -16.642  1.00  0.07           C  
ATOM    801  CE1 TYR A  97       4.792 -30.183 -18.732  1.00  0.07           C  
ATOM    802  CE2 TYR A  97       4.765 -28.812 -16.760  1.00  0.07           C  
ATOM    803  OH  TYR A  97       6.811 -29.197 -17.928  1.00  0.07           O  
ATOM    804  CZ  TYR A  97       5.454 -29.397 -17.807  1.00  0.07           C  
ATOM    805  N   ALA A  98      -1.321 -29.984 -19.827  1.00  0.16           N  
ATOM    806  CA  ALA A  98      -1.990 -30.938 -20.708  1.00  0.19           C  
ATOM    807  C   ALA A  98      -2.367 -32.210 -19.953  1.00  0.16           C  
ATOM    808  CB  ALA A  98      -1.100 -31.275 -21.902  1.00  0.13           C  
ATOM    809  O   ALA A  98      -3.303 -32.914 -20.339  1.00  0.15           O  
ATOM    810  N   ASP A  99      -2.166 -32.350 -18.643  1.00  0.14           N  
ATOM    811  CA  ASP A  99      -2.385 -33.768 -18.374  1.00  0.19           C  
ATOM    812  C   ASP A  99      -2.755 -33.998 -16.910  1.00  0.16           C  
ATOM    813  CB  ASP A  99      -1.140 -34.581 -18.736  1.00  0.10           C  
ATOM    814  O   ASP A  99      -3.146 -35.104 -16.530  1.00  0.15           O  
ATOM    815  CG  ASP A  99      -1.141 -35.056 -20.178  1.00  0.06           C  
ATOM    816  OD1 ASP A  99      -2.208 -35.028 -20.829  1.00  0.08           O  
ATOM    817  OD2 ASP A  99      -0.066 -35.465 -20.668  1.00  0.09           O  
ATOM    818  N   SER A 100      -3.284 -32.999 -16.161  1.00  0.19           N  
ATOM    819  CA  SER A 100      -3.832 -33.572 -14.936  1.00  0.20           C  
ATOM    820  C   SER A 100      -4.863 -32.644 -14.304  1.00  0.20           C  
ATOM    821  CB  SER A 100      -2.715 -33.864 -13.934  1.00  0.18           C  
ATOM    822  O   SER A 100      -4.651 -31.431 -14.229  1.00  0.19           O  
ATOM    823  OG  SER A 100      -1.972 -32.690 -13.652  1.00  0.09           O  
ATOM    824  N   GLY A 101      -6.225 -32.622 -14.813  1.00  0.20           N  
ATOM    825  CA  GLY A 101      -7.543 -32.297 -14.292  1.00  0.20           C  
ATOM    826  C   GLY A 101      -7.504 -31.299 -13.150  1.00  0.20           C  
ATOM    827  O   GLY A 101      -7.090 -31.636 -12.038  1.00  0.20           O  
ATOM    828  N   ILE A 102      -7.096 -30.123 -13.374  1.00  0.20           N  
ATOM    829  CA  ILE A 102      -7.660 -29.147 -12.449  1.00  0.21           C  
ATOM    830  C   ILE A 102      -8.943 -28.561 -13.036  1.00  0.20           C  
ATOM    831  CB  ILE A 102      -6.652 -28.020 -12.133  1.00  0.18           C  
ATOM    832  O   ILE A 102      -8.929 -27.994 -14.131  1.00  0.19           O  
ATOM    833  CG1 ILE A 102      -5.348 -28.609 -11.583  1.00  0.10           C  
ATOM    834  CG2 ILE A 102      -7.256 -27.014 -11.148  1.00  0.09           C  
ATOM    835  CD1 ILE A 102      -4.254 -27.576 -11.344  1.00  0.08           C  
ATOM    836  N   SER A 103     -10.049 -29.230 -13.210  1.00  0.20           N  
ATOM    837  CA  SER A 103     -11.411 -28.713 -13.284  1.00  0.21           C  
ATOM    838  C   SER A 103     -11.631 -27.587 -12.280  1.00  0.20           C  
ATOM    839  CB  SER A 103     -12.424 -29.833 -13.038  1.00  0.17           C  
ATOM    840  O   SER A 103     -11.372 -27.754 -11.086  1.00  0.19           O  
ATOM    841  OG  SER A 103     -12.402 -30.240 -11.680  1.00  0.10           O  
ATOM    842  N   TYR A 104     -11.200 -26.339 -12.586  1.00  0.23           N  
ATOM    843  CA  TYR A 104     -11.881 -25.277 -11.853  1.00  0.24           C  
ATOM    844  C   TYR A 104     -13.361 -25.228 -12.213  1.00  0.23           C  
ATOM    845  CB  TYR A 104     -11.229 -23.922 -12.140  1.00  0.22           C  
ATOM    846  O   TYR A 104     -13.716 -25.089 -13.386  1.00  0.22           O  
ATOM    847  CG  TYR A 104      -9.815 -23.807 -11.624  1.00  0.21           C  
ATOM    848  CD1 TYR A 104      -9.560 -23.387 -10.321  1.00  0.16           C  
ATOM    849  CD2 TYR A 104      -8.731 -24.117 -12.439  1.00  0.14           C  
ATOM    850  CE1 TYR A 104      -8.259 -23.278  -9.841  1.00  0.10           C  
ATOM    851  CE2 TYR A 104      -7.426 -24.012 -11.970  1.00  0.12           C  
ATOM    852  OH  TYR A 104      -5.910 -23.486 -10.203  1.00  0.08           O  
ATOM    853  CZ  TYR A 104      -7.200 -23.592 -10.672  1.00  0.14           C  
ATOM    854  N   PRO A 105     -14.128 -25.867 -11.588  1.00  0.21           N  
ATOM    855  CA  PRO A 105     -15.443 -25.247 -11.765  1.00  0.20           C  
ATOM    856  C   PRO A 105     -15.377 -23.721 -11.792  1.00  0.21           C  
ATOM    857  CB  PRO A 105     -16.231 -25.738 -10.549  1.00  0.19           C  
ATOM    858  O   PRO A 105     -14.777 -23.110 -10.903  1.00  0.20           O  
ATOM    859  CG  PRO A 105     -15.195 -26.261  -9.607  1.00  0.13           C  
ATOM    860  CD  PRO A 105     -13.902 -26.412 -10.357  1.00  0.08           C  
ATOM    861  N   LEU A 106     -14.939 -22.946 -12.913  1.00  0.22           N  
ATOM    862  CA  LEU A 106     -15.605 -21.656 -13.062  1.00  0.21           C  
ATOM    863  C   LEU A 106     -17.068 -21.748 -12.641  1.00  0.22           C  
ATOM    864  CB  LEU A 106     -15.508 -21.167 -14.509  1.00  0.20           C  
ATOM    865  O   LEU A 106     -17.958 -21.314 -13.375  1.00  0.21           O  
ATOM    866  CG  LEU A 106     -14.242 -20.394 -14.880  1.00  0.19           C  
ATOM    867  CD1 LEU A 106     -13.916 -20.587 -16.357  1.00  0.12           C  
ATOM    868  CD2 LEU A 106     -14.404 -18.913 -14.552  1.00  0.12           C  
ATOM    869  N   SER A 107     -17.472 -22.758 -12.042  1.00  0.20           N  
ATOM    870  CA  SER A 107     -18.841 -22.658 -11.545  1.00  0.20           C  
ATOM    871  C   SER A 107     -19.030 -21.406 -10.695  1.00  0.20           C  
ATOM    872  CB  SER A 107     -19.206 -23.898 -10.728  1.00  0.17           C  
ATOM    873  O   SER A 107     -20.131 -20.855 -10.629  1.00  0.19           O  
ATOM    874  OG  SER A 107     -18.466 -23.942  -9.520  1.00  0.09           O  
ATOM    875  N   MET A 108     -17.983 -20.561 -10.604  1.00  0.19           N  
ATOM    876  CA  MET A 108     -18.371 -19.469  -9.715  1.00  0.19           C  
ATOM    877  C   MET A 108     -17.719 -18.159 -10.146  1.00  0.19           C  
ATOM    878  CB  MET A 108     -17.991 -19.791  -8.269  1.00  0.16           C  
ATOM    879  O   MET A 108     -16.798 -17.673  -9.487  1.00  0.18           O  
ATOM    880  CG  MET A 108     -18.939 -20.765  -7.589  1.00  0.07           C  
ATOM    881  SD  MET A 108     -18.958 -20.570  -5.764  1.00  0.13           S  
ATOM    882  CE  MET A 108     -17.323 -21.243  -5.354  1.00  0.07           C  
ATOM    883  N   ALA A 109     -17.318 -17.744 -11.456  1.00  0.22           N  
ATOM    884  CA  ALA A 109     -17.793 -16.553 -12.156  1.00  0.20           C  
ATOM    885  C   ALA A 109     -19.316 -16.466 -12.119  1.00  0.22           C  
ATOM    886  CB  ALA A 109     -17.299 -16.552 -13.601  1.00  0.20           C  
ATOM    887  O   ALA A 109     -20.007 -17.304 -12.704  1.00  0.21           O  
ATOM    888  N   TYR A 110     -19.963 -16.823 -11.013  1.00  0.20           N  
ATOM    889  CA  TYR A 110     -21.312 -16.269 -11.032  1.00  0.20           C  
ATOM    890  C   TYR A 110     -21.307 -14.840 -11.562  1.00  0.21           C  
ATOM    891  CB  TYR A 110     -21.927 -16.303  -9.629  1.00  0.19           C  
ATOM    892  O   TYR A 110     -20.701 -13.950 -10.961  1.00  0.20           O  
ATOM    893  CG  TYR A 110     -22.557 -17.628  -9.275  1.00  0.09           C  
ATOM    894  CD1 TYR A 110     -23.891 -17.891  -9.580  1.00  0.07           C  
ATOM    895  CD2 TYR A 110     -21.822 -18.619  -8.634  1.00  0.07           C  
ATOM    896  CE1 TYR A 110     -24.477 -19.110  -9.253  1.00  0.07           C  
ATOM    897  CE2 TYR A 110     -22.397 -19.841  -8.302  1.00  0.07           C  
ATOM    898  OH  TYR A 110     -24.297 -21.285  -8.291  1.00  0.07           O  
ATOM    899  CZ  TYR A 110     -23.723 -20.077  -8.616  1.00  0.07           C  
ATOM    900  N   VAL A 111     -20.928 -14.515 -12.772  1.00  0.21           N  
ATOM    901  CA  VAL A 111     -21.802 -13.650 -13.558  1.00  0.19           C  
ATOM    902  C   VAL A 111     -23.261 -13.936 -13.209  1.00  0.20           C  
ATOM    903  CB  VAL A 111     -21.571 -13.836 -15.074  1.00  0.19           C  
ATOM    904  O   VAL A 111     -23.782 -15.010 -13.521  1.00  0.19           O  
ATOM    905  CG1 VAL A 111     -22.368 -12.807 -15.872  1.00  0.12           C  
ATOM    906  CG2 VAL A 111     -20.082 -13.736 -15.402  1.00  0.10           C  
ATOM    907  N   TYR A 112     -23.574 -14.186 -11.820  1.00  0.22           N  
ATOM    908  CA  TYR A 112     -24.997 -13.920 -11.642  1.00  0.22           C  
ATOM    909  C   TYR A 112     -25.444 -12.746 -12.505  1.00  0.22           C  
ATOM    910  CB  TYR A 112     -25.311 -13.636 -10.170  1.00  0.21           C  
ATOM    911  O   TYR A 112     -24.796 -11.697 -12.520  1.00  0.21           O  
ATOM    912  CG  TYR A 112     -26.237 -14.648  -9.541  1.00  0.16           C  
ATOM    913  CD1 TYR A 112     -27.618 -14.465  -9.560  1.00  0.07           C  
ATOM    914  CD2 TYR A 112     -25.734 -15.789  -8.925  1.00  0.07           C  
ATOM    915  CE1 TYR A 112     -28.475 -15.394  -8.979  1.00  0.07           C  
ATOM    916  CE2 TYR A 112     -26.581 -16.725  -8.341  1.00  0.07           C  
ATOM    917  OH  TYR A 112     -28.792 -17.442  -7.798  1.00  0.07           O  
ATOM    918  CZ  TYR A 112     -27.948 -16.519  -8.374  1.00  0.07           C  
ATOM    919  N   ARG A 113     -26.308 -13.026 -13.580  1.00  0.20           N  
ATOM    920  CA  ARG A 113     -27.452 -12.443 -14.273  1.00  0.20           C  
ATOM    921  C   ARG A 113     -27.175 -10.996 -14.665  1.00  0.20           C  
ATOM    922  CB  ARG A 113     -28.706 -12.518 -13.399  1.00  0.18           C  
ATOM    923  O   ARG A 113     -27.708 -10.068 -14.052  1.00  0.19           O  
ATOM    924  CG  ARG A 113     -29.519 -13.787 -13.597  1.00  0.12           C  
ATOM    925  CD  ARG A 113     -30.841 -13.733 -12.844  1.00  0.08           C  
ATOM    926  NE  ARG A 113     -31.715 -14.844 -13.209  1.00  0.07           N  
ATOM    927  NH1 ARG A 113     -33.470 -14.177 -11.863  1.00  0.07           N  
ATOM    928  NH2 ARG A 113     -33.653 -16.075 -13.134  1.00  0.05           N  
ATOM    929  CZ  ARG A 113     -32.944 -15.030 -12.734  1.00  0.07           C  
ATOM    930  N   ALA A 114     -25.923 -10.585 -14.990  1.00  0.20           N  
ATOM    931  CA  ALA A 114     -26.103  -9.328 -15.712  1.00  0.23           C  
ATOM    932  C   ALA A 114     -26.356  -9.580 -17.196  1.00  0.20           C  
ATOM    933  CB  ALA A 114     -24.882  -8.430 -15.529  1.00  0.19           C  
ATOM    934  O   ALA A 114     -25.655 -10.376 -17.826  1.00  0.19           O  
ATOM    935  N   ASP A 115     -27.627  -9.879 -17.523  1.00  0.24           N  
ATOM    936  CA  ASP A 115     -28.024  -9.644 -18.908  1.00  0.25           C  
ATOM    937  C   ASP A 115     -26.945  -8.875 -19.666  1.00  0.24           C  
ATOM    938  CB  ASP A 115     -29.350  -8.883 -18.964  1.00  0.22           C  
ATOM    939  O   ASP A 115     -26.770  -9.067 -20.871  1.00  0.23           O  
ATOM    940  CG  ASP A 115     -30.503  -9.654 -18.344  1.00  0.22           C  
ATOM    941  OD1 ASP A 115     -30.464 -10.903 -18.331  1.00  0.14           O  
ATOM    942  OD2 ASP A 115     -31.461  -9.006 -17.868  1.00  0.13           O  
ATOM    943  N   ASP A 116     -26.000  -8.202 -19.068  1.00  0.24           N  
ATOM    944  CA  ASP A 116     -24.934  -7.417 -19.682  1.00  0.26           C  
ATOM    945  C   ASP A 116     -23.637  -7.534 -18.885  1.00  0.24           C  
ATOM    946  CB  ASP A 116     -25.348  -5.948 -19.799  1.00  0.23           C  
ATOM    947  O   ASP A 116     -23.654  -7.508 -17.653  1.00  0.23           O  
ATOM    948  CG  ASP A 116     -26.412  -5.715 -20.857  1.00  0.22           C  
ATOM    949  OD1 ASP A 116     -26.576  -6.568 -21.756  1.00  0.21           O  
ATOM    950  OD2 ASP A 116     -27.091  -4.667 -20.794  1.00  0.15           O  
ATOM    951  N   TYR A 117     -22.612  -8.229 -19.406  1.00  0.28           N  
ATOM    952  CA  TYR A 117     -21.246  -8.394 -18.924  1.00  0.30           C  
ATOM    953  C   TYR A 117     -20.245  -7.799 -19.908  1.00  0.28           C  
ATOM    954  CB  TYR A 117     -20.932  -9.875 -18.691  1.00  0.27           C  
ATOM    955  O   TYR A 117     -20.538  -7.670 -21.099  1.00  0.27           O  
ATOM    956  CG  TYR A 117     -21.136 -10.738 -19.913  1.00  0.26           C  
ATOM    957  CD1 TYR A 117     -22.365 -11.345 -20.162  1.00  0.25           C  
ATOM    958  CD2 TYR A 117     -20.102 -10.949 -20.818  1.00  0.27           C  
ATOM    959  CE1 TYR A 117     -22.558 -12.143 -21.286  1.00  0.28           C  
ATOM    960  CE2 TYR A 117     -20.283 -11.744 -21.944  1.00  0.30           C  
ATOM    961  OH  TYR A 117     -21.698 -13.125 -23.283  1.00  0.22           O  
ATOM    962  CZ  TYR A 117     -21.513 -12.336 -22.169  1.00  0.27           C  
ATOM    963  N   ASN A 118     -19.199  -7.215 -19.266  1.00  0.25           N  
ATOM    964  CA  ASN A 118     -17.874  -7.005 -19.840  1.00  0.28           C  
ATOM    965  C   ASN A 118     -16.854  -7.988 -19.273  1.00  0.25           C  
ATOM    966  CB  ASN A 118     -17.410  -5.565 -19.607  1.00  0.24           C  
ATOM    967  O   ASN A 118     -16.634  -8.031 -18.062  1.00  0.25           O  
ATOM    968  CG  ASN A 118     -17.612  -4.682 -20.822  1.00  0.24           C  
ATOM    969  ND2 ASN A 118     -17.606  -3.371 -20.610  1.00  0.17           N  
ATOM    970  OD1 ASN A 118     -17.773  -5.174 -21.942  1.00  0.25           O  
ATOM    971  N   ILE A 119     -16.513  -9.168 -20.060  1.00  0.28           N  
ATOM    972  CA  ILE A 119     -15.322  -9.993 -19.886  1.00  0.28           C  
ATOM    973  C   ILE A 119     -14.137  -9.344 -20.598  1.00  0.27           C  
ATOM    974  CB  ILE A 119     -15.545 -11.427 -20.415  1.00  0.26           C  
ATOM    975  O   ILE A 119     -14.196  -9.079 -21.801  1.00  0.26           O  
ATOM    976  CG1 ILE A 119     -16.755 -12.068 -19.726  1.00  0.25           C  
ATOM    977  CG2 ILE A 119     -14.288 -12.278 -20.216  1.00  0.25           C  
ATOM    978  CD1 ILE A 119     -17.122 -13.442 -20.270  1.00  0.24           C  
ATOM    979  N   LEU A 120     -13.253  -8.699 -19.768  1.00  0.24           N  
ATOM    980  CA  LEU A 120     -11.912  -8.334 -20.211  1.00  0.26           C  
ATOM    981  C   LEU A 120     -10.933  -9.482 -19.986  1.00  0.24           C  
ATOM    982  CB  LEU A 120     -11.426  -7.082 -19.476  1.00  0.23           C  
ATOM    983  O   LEU A 120     -10.751  -9.934 -18.853  1.00  0.24           O  
ATOM    984  CG  LEU A 120     -10.682  -6.046 -20.320  1.00  0.23           C  
ATOM    985  CD1 LEU A 120     -11.476  -4.746 -20.387  1.00  0.21           C  
ATOM    986  CD2 LEU A 120      -9.287  -5.798 -19.755  1.00  0.22           C  
ATOM    987  N   VAL A 121     -10.629 -10.294 -20.997  1.00  0.25           N  
ATOM    988  CA  VAL A 121      -9.552 -11.276 -21.079  1.00  0.26           C  
ATOM    989  C   VAL A 121      -8.316 -10.636 -21.707  1.00  0.25           C  
ATOM    990  CB  VAL A 121      -9.979 -12.520 -21.889  1.00  0.24           C  
ATOM    991  O   VAL A 121      -8.368 -10.155 -22.842  1.00  0.24           O  
ATOM    992  CG1 VAL A 121      -8.886 -13.587 -21.856  1.00  0.24           C  
ATOM    993  CG2 VAL A 121     -11.294 -13.081 -21.352  1.00  0.23           C  
ATOM    994  N   ALA A 122      -7.372 -10.049 -20.834  1.00  0.22           N  
ATOM    995  CA  ALA A 122      -6.023  -9.752 -21.308  1.00  0.22           C  
ATOM    996  C   ALA A 122      -5.171 -11.017 -21.367  1.00  0.22           C  
ATOM    997  CB  ALA A 122      -5.361  -8.709 -20.411  1.00  0.21           C  
ATOM    998  O   ALA A 122      -4.964 -11.681 -20.348  1.00  0.22           O  
ATOM    999  N   VAL A 123      -5.193 -11.760 -22.582  1.00  0.23           N  
ATOM   1000  CA  VAL A 123      -4.363 -12.906 -22.938  1.00  0.24           C  
ATOM   1001  C   VAL A 123      -3.056 -12.422 -23.564  1.00  0.23           C  
ATOM   1002  CB  VAL A 123      -5.097 -13.859 -23.908  1.00  0.22           C  
ATOM   1003  O   VAL A 123      -3.068 -11.607 -24.490  1.00  0.22           O  
ATOM   1004  CG1 VAL A 123      -4.312 -15.157 -24.086  1.00  0.18           C  
ATOM   1005  CG2 VAL A 123      -6.509 -14.150 -23.401  1.00  0.21           C  
ATOM   1006  N   LYS A 124      -1.910 -12.383 -22.792  1.00  0.22           N  
ATOM   1007  CA  LYS A 124      -0.624 -12.588 -23.452  1.00  0.22           C  
ATOM   1008  C   LYS A 124      -0.298 -14.074 -23.572  1.00  0.22           C  
ATOM   1009  CB  LYS A 124       0.490 -11.866 -22.694  1.00  0.20           C  
ATOM   1010  O   LYS A 124      -0.266 -14.790 -22.569  1.00  0.21           O  
ATOM   1011  CG  LYS A 124       1.696 -11.513 -23.553  1.00  0.20           C  
ATOM   1012  CD  LYS A 124       2.736 -10.731 -22.761  1.00  0.20           C  
ATOM   1013  CE  LYS A 124       3.962 -10.415 -23.608  1.00  0.16           C  
ATOM   1014  NZ  LYS A 124       4.972  -9.622 -22.845  1.00  0.11           N  
ATOM   1015  N   ILE A 125      -0.425 -14.625 -24.884  1.00  0.22           N  
ATOM   1016  CA  ILE A 125       0.154 -15.842 -25.440  1.00  0.22           C  
ATOM   1017  C   ILE A 125       1.677 -15.727 -25.461  1.00  0.22           C  
ATOM   1018  CB  ILE A 125      -0.381 -16.124 -26.862  1.00  0.20           C  
ATOM   1019  O   ILE A 125       2.228 -14.819 -26.088  1.00  0.21           O  
ATOM   1020  CG1 ILE A 125      -1.913 -16.179 -26.855  1.00  0.13           C  
ATOM   1021  CG2 ILE A 125       0.211 -17.424 -27.414  1.00  0.16           C  
ATOM   1022  CD1 ILE A 125      -2.532 -16.356 -28.234  1.00  0.17           C  
ATOM   1023  N   GLN A 126       2.395 -16.152 -24.391  1.00  0.22           N  
ATOM   1024  CA  GLN A 126       3.850 -16.174 -24.281  1.00  0.23           C  
ATOM   1025  C   GLN A 126       4.468 -17.092 -25.332  1.00  0.22           C  
ATOM   1026  CB  GLN A 126       4.277 -16.617 -22.881  1.00  0.20           C  
ATOM   1027  O   GLN A 126       5.486 -16.754 -25.938  1.00  0.20           O  
ATOM   1028  CG  GLN A 126       4.681 -15.467 -21.968  1.00  0.20           C  
ATOM   1029  CD  GLN A 126       5.264 -15.941 -20.650  1.00  0.21           C  
ATOM   1030  NE2 GLN A 126       5.854 -15.019 -19.897  1.00  0.20           N  
ATOM   1031  OE1 GLN A 126       5.184 -17.126 -20.311  1.00  0.31           O  
ATOM   1032  N   GLN A 127       3.673 -18.349 -25.463  1.00  0.20           N  
ATOM   1033  CA  GLN A 127       4.196 -19.449 -26.266  1.00  0.22           C  
ATOM   1034  C   GLN A 127       3.075 -20.171 -27.008  1.00  0.20           C  
ATOM   1035  CB  GLN A 127       4.965 -20.438 -25.387  1.00  0.18           C  
ATOM   1036  O   GLN A 127       2.055 -20.524 -26.412  1.00  0.20           O  
ATOM   1037  CG  GLN A 127       6.297 -20.879 -25.978  1.00  0.15           C  
ATOM   1038  CD  GLN A 127       7.065 -21.813 -25.062  1.00  0.08           C  
ATOM   1039  NE2 GLN A 127       8.207 -22.300 -25.534  1.00  0.09           N  
ATOM   1040  OE1 GLN A 127       6.636 -22.093 -23.938  1.00  0.11           O  
ATOM   1041  N   TRP A 128       2.946 -20.064 -28.255  1.00  0.14           N  
ATOM   1042  CA  TRP A 128       2.356 -20.599 -29.477  1.00  0.23           C  
ATOM   1043  C   TRP A 128       2.811 -22.035 -29.718  1.00  0.16           C  
ATOM   1044  CB  TRP A 128       2.724 -19.726 -30.680  1.00  0.15           C  
ATOM   1045  O   TRP A 128       4.011 -22.309 -29.789  1.00  0.14           O  
ATOM   1046  CG  TRP A 128       2.218 -18.318 -30.588  1.00  0.16           C  
ATOM   1047  CD1 TRP A 128       2.867 -17.242 -30.050  1.00  0.08           C  
ATOM   1048  CD2 TRP A 128       0.951 -17.835 -31.044  1.00  0.07           C  
ATOM   1049  CE2 TRP A 128       0.900 -16.454 -30.751  1.00  0.07           C  
ATOM   1050  CE3 TRP A 128      -0.147 -18.435 -31.675  1.00  0.17           C  
ATOM   1051  NE1 TRP A 128       2.080 -16.118 -30.144  1.00  0.17           N  
ATOM   1052  CH2 TRP A 128      -1.269 -16.276 -31.683  1.00  0.14           C  
ATOM   1053  CZ2 TRP A 128      -0.208 -15.664 -31.066  1.00  0.15           C  
ATOM   1054  CZ3 TRP A 128      -1.249 -17.647 -31.988  1.00  0.15           C  
ATOM   1055  N   ARG A 129       1.996 -23.038 -29.204  1.00  0.22           N  
ATOM   1056  CA  ARG A 129       2.142 -24.334 -29.859  1.00  0.23           C  
ATOM   1057  C   ARG A 129       0.894 -24.685 -30.663  1.00  0.22           C  
ATOM   1058  CB  ARG A 129       2.426 -25.429 -28.828  1.00  0.19           C  
ATOM   1059  O   ARG A 129      -0.215 -24.286 -30.302  1.00  0.21           O  
ATOM   1060  CG  ARG A 129       3.862 -25.448 -28.329  1.00  0.18           C  
ATOM   1061  CD  ARG A 129       4.150 -26.683 -27.488  1.00  0.09           C  
ATOM   1062  NE  ARG A 129       5.532 -26.702 -27.015  1.00  0.08           N  
ATOM   1063  NH1 ARG A 129       5.423 -28.841 -26.149  1.00  0.08           N  
ATOM   1064  NH2 ARG A 129       7.369 -27.638 -26.003  1.00  0.06           N  
ATOM   1065  CZ  ARG A 129       6.105 -27.727 -26.390  1.00  0.08           C  
ATOM   1066  N   SER A 130       0.974 -25.043 -32.031  1.00  0.21           N  
ATOM   1067  CA  SER A 130       0.579 -25.587 -33.326  1.00  0.23           C  
ATOM   1068  C   SER A 130      -0.679 -26.441 -33.206  1.00  0.21           C  
ATOM   1069  CB  SER A 130       1.714 -26.418 -33.927  1.00  0.19           C  
ATOM   1070  O   SER A 130      -1.352 -26.707 -34.204  1.00  0.20           O  
ATOM   1071  OG  SER A 130       2.027 -27.520 -33.093  1.00  0.12           O  
ATOM   1072  N   ASN A 131      -1.474 -26.528 -32.120  1.00  0.21           N  
ATOM   1073  CA  ASN A 131      -2.643 -27.400 -32.101  1.00  0.26           C  
ATOM   1074  C   ASN A 131      -3.658 -26.955 -31.052  1.00  0.22           C  
ATOM   1075  CB  ASN A 131      -2.226 -28.851 -31.853  1.00  0.20           C  
ATOM   1076  O   ASN A 131      -3.280 -26.491 -29.974  1.00  0.21           O  
ATOM   1077  CG  ASN A 131      -1.315 -29.391 -32.938  1.00  0.17           C  
ATOM   1078  ND2 ASN A 131      -0.593 -30.461 -32.629  1.00  0.11           N  
ATOM   1079  OD1 ASN A 131      -1.262 -28.850 -34.046  1.00  0.09           O  
ATOM   1080  N   TYR A 132      -4.947 -26.502 -31.498  1.00  0.23           N  
ATOM   1081  CA  TYR A 132      -6.338 -26.441 -31.065  1.00  0.27           C  
ATOM   1082  C   TYR A 132      -6.436 -26.043 -29.598  1.00  0.24           C  
ATOM   1083  CB  TYR A 132      -7.030 -27.790 -31.287  1.00  0.23           C  
ATOM   1084  O   TYR A 132      -6.104 -26.833 -28.710  1.00  0.23           O  
ATOM   1085  CG  TYR A 132      -7.283 -28.110 -32.741  1.00  0.22           C  
ATOM   1086  CD1 TYR A 132      -8.414 -27.625 -33.394  1.00  0.09           C  
ATOM   1087  CD2 TYR A 132      -6.394 -28.898 -33.463  1.00  0.09           C  
ATOM   1088  CE1 TYR A 132      -8.653 -27.919 -34.732  1.00  0.08           C  
ATOM   1089  CE2 TYR A 132      -6.623 -29.199 -34.801  1.00  0.09           C  
ATOM   1090  OH  TYR A 132      -7.984 -29.000 -36.752  1.00  0.07           O  
ATOM   1091  CZ  TYR A 132      -7.753 -28.705 -35.427  1.00  0.07           C  
ATOM   1092  N   THR A 133      -6.342 -24.839 -29.174  1.00  0.23           N  
ATOM   1093  CA  THR A 133      -6.731 -24.578 -27.793  1.00  0.26           C  
ATOM   1094  C   THR A 133      -7.502 -23.265 -27.687  1.00  0.23           C  
ATOM   1095  CB  THR A 133      -5.503 -24.532 -26.865  1.00  0.22           C  
ATOM   1096  O   THR A 133      -6.961 -22.196 -27.980  1.00  0.23           O  
ATOM   1097  CG2 THR A 133      -5.900 -24.784 -25.414  1.00  0.14           C  
ATOM   1098  OG1 THR A 133      -4.565 -25.535 -27.274  1.00  0.15           O  
ATOM   1099  N   PRO A 134      -8.850 -23.298 -27.810  1.00  0.23           N  
ATOM   1100  CA  PRO A 134      -9.660 -22.129 -27.464  1.00  0.25           C  
ATOM   1101  C   PRO A 134      -9.183 -21.436 -26.189  1.00  0.23           C  
ATOM   1102  CB  PRO A 134     -11.062 -22.715 -27.274  1.00  0.22           C  
ATOM   1103  O   PRO A 134      -8.769 -22.104 -25.237  1.00  0.23           O  
ATOM   1104  CG  PRO A 134     -10.843 -24.185 -27.119  1.00  0.22           C  
ATOM   1105  CD  PRO A 134      -9.450 -24.511 -27.577  1.00  0.25           C  
ATOM   1106  N   ILE A 135      -8.659 -20.257 -26.248  1.00  0.27           N  
ATOM   1107  CA  ILE A 135      -8.297 -19.419 -25.111  1.00  0.27           C  
ATOM   1108  C   ILE A 135      -9.431 -19.418 -24.088  1.00  0.26           C  
ATOM   1109  CB  ILE A 135      -7.973 -17.974 -25.553  1.00  0.25           C  
ATOM   1110  O   ILE A 135      -9.193 -19.575 -22.888  1.00  0.25           O  
ATOM   1111  CG1 ILE A 135      -6.781 -17.965 -26.517  1.00  0.24           C  
ATOM   1112  CG2 ILE A 135      -7.701 -17.085 -24.337  1.00  0.24           C  
ATOM   1113  CD1 ILE A 135      -6.465 -16.594 -27.099  1.00  0.23           C  
ATOM   1114  N   LEU A 136     -10.870 -19.427 -24.537  1.00  0.24           N  
ATOM   1115  CA  LEU A 136     -12.173 -19.382 -23.883  1.00  0.27           C  
ATOM   1116  C   LEU A 136     -13.148 -20.349 -24.547  1.00  0.24           C  
ATOM   1117  CB  LEU A 136     -12.742 -17.962 -23.918  1.00  0.23           C  
ATOM   1118  O   LEU A 136     -13.362 -20.287 -25.760  1.00  0.23           O  
ATOM   1119  CG  LEU A 136     -12.872 -17.250 -22.570  1.00  0.22           C  
ATOM   1120  CD1 LEU A 136     -12.144 -15.910 -22.606  1.00  0.21           C  
ATOM   1121  CD2 LEU A 136     -14.340 -17.057 -22.206  1.00  0.23           C  
ATOM   1122  N   ASN A 137     -13.386 -21.495 -23.975  1.00  0.22           N  
ATOM   1123  CA  ASN A 137     -14.607 -22.257 -24.213  1.00  0.25           C  
ATOM   1124  C   ASN A 137     -15.724 -21.838 -23.262  1.00  0.22           C  
ATOM   1125  CB  ASN A 137     -14.337 -23.758 -24.087  1.00  0.21           C  
ATOM   1126  O   ASN A 137     -15.580 -21.947 -22.043  1.00  0.22           O  
ATOM   1127  CG  ASN A 137     -15.144 -24.582 -25.071  1.00  0.20           C  
ATOM   1128  ND2 ASN A 137     -14.785 -25.852 -25.214  1.00  0.12           N  
ATOM   1129  OD1 ASN A 137     -16.081 -24.080 -25.697  1.00  0.11           O  
ATOM   1130  N   LEU A 138     -16.612 -20.933 -23.636  1.00  0.25           N  
ATOM   1131  CA  LEU A 138     -17.955 -20.745 -23.100  1.00  0.26           C  
ATOM   1132  C   LEU A 138     -18.851 -21.928 -23.453  1.00  0.25           C  
ATOM   1133  CB  LEU A 138     -18.569 -19.448 -23.633  1.00  0.23           C  
ATOM   1134  O   LEU A 138     -19.247 -22.089 -24.610  1.00  0.24           O  
ATOM   1135  CG  LEU A 138     -17.892 -18.148 -23.196  1.00  0.22           C  
ATOM   1136  CD1 LEU A 138     -18.390 -16.981 -24.042  1.00  0.22           C  
ATOM   1137  CD2 LEU A 138     -18.143 -17.886 -21.715  1.00  0.24           C  
ATOM   1138  N   ASP A 139     -18.456 -23.198 -23.187  1.00  0.21           N  
ATOM   1139  CA  ASP A 139     -19.357 -24.327 -23.395  1.00  0.23           C  
ATOM   1140  C   ASP A 139     -20.731 -24.051 -22.788  1.00  0.21           C  
ATOM   1141  CB  ASP A 139     -18.765 -25.604 -22.798  1.00  0.19           C  
ATOM   1142  O   ASP A 139     -20.904 -24.128 -21.570  1.00  0.20           O  
ATOM   1143  CG  ASP A 139     -18.995 -26.828 -23.667  1.00  0.19           C  
ATOM   1144  OD1 ASP A 139     -19.768 -26.744 -24.645  1.00  0.11           O  
ATOM   1145  OD2 ASP A 139     -18.399 -27.886 -23.370  1.00  0.12           O  
ATOM   1146  N   THR A 140     -21.472 -23.047 -23.333  1.00  0.23           N  
ATOM   1147  CA  THR A 140     -22.926 -23.166 -23.341  1.00  0.24           C  
ATOM   1148  C   THR A 140     -23.427 -23.589 -24.719  1.00  0.23           C  
ATOM   1149  CB  THR A 140     -23.597 -21.841 -22.932  1.00  0.20           C  
ATOM   1150  O   THR A 140     -22.921 -23.118 -25.740  1.00  0.22           O  
ATOM   1151  CG2 THR A 140     -23.297 -21.499 -21.476  1.00  0.10           C  
ATOM   1152  OG1 THR A 140     -23.108 -20.786 -23.770  1.00  0.13           O  
ATOM   1153  N   GLN A 141     -23.608 -24.857 -24.990  1.00  0.19           N  
ATOM   1154  CA  GLN A 141     -24.356 -25.508 -26.060  1.00  0.21           C  
ATOM   1155  C   GLN A 141     -24.786 -24.500 -27.122  1.00  0.19           C  
ATOM   1156  CB  GLN A 141     -25.580 -26.232 -25.496  1.00  0.17           C  
ATOM   1157  O   GLN A 141     -24.842 -24.827 -28.309  1.00  0.18           O  
ATOM   1158  CG  GLN A 141     -25.257 -27.571 -24.847  1.00  0.11           C  
ATOM   1159  CD  GLN A 141     -26.500 -28.367 -24.494  1.00  0.07           C  
ATOM   1160  NE2 GLN A 141     -26.304 -29.572 -23.969  1.00  0.08           N  
ATOM   1161  OE1 GLN A 141     -27.627 -27.903 -24.691  1.00  0.10           O  
ATOM   1162  N   ASP A 142     -24.694 -23.299 -26.895  1.00  0.20           N  
ATOM   1163  CA  ASP A 142     -25.142 -22.468 -28.009  1.00  0.23           C  
ATOM   1164  C   ASP A 142     -24.203 -21.283 -28.223  1.00  0.21           C  
ATOM   1165  CB  ASP A 142     -26.569 -21.972 -27.767  1.00  0.18           C  
ATOM   1166  O   ASP A 142     -24.236 -20.641 -29.275  1.00  0.20           O  
ATOM   1167  CG  ASP A 142     -27.615 -23.055 -27.964  1.00  0.09           C  
ATOM   1168  OD1 ASP A 142     -27.384 -23.988 -28.763  1.00  0.09           O  
ATOM   1169  OD2 ASP A 142     -28.681 -22.973 -27.316  1.00  0.09           O  
ATOM   1170  N   LEU A 143     -23.241 -21.225 -27.493  1.00  0.22           N  
ATOM   1171  CA  LEU A 143     -22.089 -20.350 -27.680  1.00  0.23           C  
ATOM   1172  C   LEU A 143     -20.791 -21.149 -27.662  1.00  0.22           C  
ATOM   1173  CB  LEU A 143     -22.054 -19.272 -26.593  1.00  0.21           C  
ATOM   1174  O   LEU A 143     -20.342 -21.588 -26.601  1.00  0.22           O  
ATOM   1175  CG  LEU A 143     -22.196 -17.825 -27.068  1.00  0.19           C  
ATOM   1176  CD1 LEU A 143     -23.361 -17.146 -26.357  1.00  0.09           C  
ATOM   1177  CD2 LEU A 143     -20.899 -17.056 -26.836  1.00  0.09           C  
ATOM   1178  N   TYR A 144     -20.754 -22.308 -28.541  1.00  0.23           N  
ATOM   1179  CA  TYR A 144     -19.435 -22.651 -29.060  1.00  0.25           C  
ATOM   1180  C   TYR A 144     -18.625 -21.396 -29.363  1.00  0.23           C  
ATOM   1181  CB  TYR A 144     -19.559 -23.509 -30.322  1.00  0.22           C  
ATOM   1182  O   TYR A 144     -18.951 -20.648 -30.288  1.00  0.22           O  
ATOM   1183  CG  TYR A 144     -19.976 -24.934 -30.049  1.00  0.20           C  
ATOM   1184  CD1 TYR A 144     -19.029 -25.914 -29.761  1.00  0.09           C  
ATOM   1185  CD2 TYR A 144     -21.317 -25.303 -30.079  1.00  0.09           C  
ATOM   1186  CE1 TYR A 144     -19.408 -27.229 -29.511  1.00  0.08           C  
ATOM   1187  CE2 TYR A 144     -21.707 -26.615 -29.830  1.00  0.09           C  
ATOM   1188  OH  TYR A 144     -21.128 -28.869 -29.300  1.00  0.07           O  
ATOM   1189  CZ  TYR A 144     -20.747 -27.569 -29.547  1.00  0.08           C  
ATOM   1190  N   MET A 145     -18.659 -20.354 -28.498  1.00  0.24           N  
ATOM   1191  CA  MET A 145     -17.593 -19.468 -28.956  1.00  0.25           C  
ATOM   1192  C   MET A 145     -16.230 -20.137 -28.813  1.00  0.24           C  
ATOM   1193  CB  MET A 145     -17.614 -18.152 -28.177  1.00  0.22           C  
ATOM   1194  O   MET A 145     -15.789 -20.424 -27.698  1.00  0.23           O  
ATOM   1195  CG  MET A 145     -18.443 -17.062 -28.837  1.00  0.21           C  
ATOM   1196  SD  MET A 145     -18.168 -15.413 -28.079  1.00  0.14           S  
ATOM   1197  CE  MET A 145     -17.103 -15.876 -26.685  1.00  0.10           C  
ATOM   1198  N   ARG A 146     -15.996 -21.476 -29.385  1.00  0.23           N  
ATOM   1199  CA  ARG A 146     -14.700 -21.915 -29.894  1.00  0.24           C  
ATOM   1200  C   ARG A 146     -13.995 -20.787 -30.640  1.00  0.23           C  
ATOM   1201  CB  ARG A 146     -14.866 -23.128 -30.812  1.00  0.21           C  
ATOM   1202  O   ARG A 146     -14.526 -20.254 -31.616  1.00  0.22           O  
ATOM   1203  CG  ARG A 146     -14.691 -24.463 -30.107  1.00  0.21           C  
ATOM   1204  CD  ARG A 146     -14.836 -25.633 -31.070  1.00  0.20           C  
ATOM   1205  NE  ARG A 146     -15.026 -26.895 -30.361  1.00  0.12           N  
ATOM   1206  NH1 ARG A 146     -15.100 -28.195 -32.269  1.00  0.14           N  
ATOM   1207  NH2 ARG A 146     -15.316 -29.168 -30.205  1.00  0.15           N  
ATOM   1208  CZ  ARG A 146     -15.147 -28.083 -30.947  1.00  0.15           C  
ATOM   1209  N   LEU A 147     -13.846 -19.583 -29.986  1.00  0.25           N  
ATOM   1210  CA  LEU A 147     -12.966 -18.719 -30.764  1.00  0.27           C  
ATOM   1211  C   LEU A 147     -11.710 -19.468 -31.195  1.00  0.25           C  
ATOM   1212  CB  LEU A 147     -12.581 -17.478 -29.954  1.00  0.23           C  
ATOM   1213  O   LEU A 147     -10.960 -19.968 -30.353  1.00  0.24           O  
ATOM   1214  CG  LEU A 147     -13.341 -16.191 -30.283  1.00  0.23           C  
ATOM   1215  CD1 LEU A 147     -13.735 -15.466 -29.000  1.00  0.19           C  
ATOM   1216  CD2 LEU A 147     -12.501 -15.287 -31.178  1.00  0.17           C  
ATOM   1217  N   TYR A 148     -11.969 -20.609 -32.075  1.00  0.24           N  
ATOM   1218  CA  TYR A 148     -10.988 -20.948 -33.100  1.00  0.25           C  
ATOM   1219  C   TYR A 148     -10.144 -19.734 -33.469  1.00  0.24           C  
ATOM   1220  CB  TYR A 148     -11.683 -21.500 -34.348  1.00  0.22           C  
ATOM   1221  O   TYR A 148     -10.680 -18.661 -33.754  1.00  0.23           O  
ATOM   1222  CG  TYR A 148     -12.267 -22.879 -34.158  1.00  0.21           C  
ATOM   1223  CD1 TYR A 148     -11.500 -24.019 -34.384  1.00  0.09           C  
ATOM   1224  CD2 TYR A 148     -13.587 -23.044 -33.752  1.00  0.10           C  
ATOM   1225  CE1 TYR A 148     -12.035 -25.292 -34.212  1.00  0.08           C  
ATOM   1226  CE2 TYR A 148     -14.132 -24.312 -33.577  1.00  0.10           C  
ATOM   1227  OH  TYR A 148     -13.884 -26.685 -33.636  1.00  0.07           O  
ATOM   1228  CZ  TYR A 148     -13.349 -25.428 -33.808  1.00  0.08           C  
ATOM   1229  N   ARG A 149      -9.042 -19.388 -32.721  1.00  0.25           N  
ATOM   1230  CA  ARG A 149      -8.017 -19.142 -33.731  1.00  0.25           C  
ATOM   1231  C   ARG A 149      -7.667 -20.423 -34.480  1.00  0.25           C  
ATOM   1232  CB  ARG A 149      -6.760 -18.550 -33.088  1.00  0.23           C  
ATOM   1233  O   ARG A 149      -7.256 -21.412 -33.870  1.00  0.23           O  
ATOM   1234  CG  ARG A 149      -6.142 -17.410 -33.881  1.00  0.22           C  
ATOM   1235  CD  ARG A 149      -4.866 -16.896 -33.228  1.00  0.21           C  
ATOM   1236  NE  ARG A 149      -4.254 -15.826 -34.010  1.00  0.10           N  
ATOM   1237  NH1 ARG A 149      -2.308 -15.750 -32.767  1.00  0.11           N  
ATOM   1238  NH2 ARG A 149      -2.591 -14.335 -34.548  1.00  0.11           N  
ATOM   1239  CZ  ARG A 149      -3.052 -15.306 -33.773  1.00  0.13           C  
ATOM   1240  N   ASN A 150      -8.871 -21.060 -35.248  1.00  0.23           N  
ATOM   1241  CA  ASN A 150      -8.216 -21.757 -36.350  1.00  0.24           C  
ATOM   1242  C   ASN A 150      -6.713 -21.491 -36.367  1.00  0.23           C  
ATOM   1243  CB  ASN A 150      -8.842 -21.355 -37.687  1.00  0.21           C  
ATOM   1244  O   ASN A 150      -6.281 -20.340 -36.276  1.00  0.22           O  
ATOM   1245  CG  ASN A 150     -10.066 -22.181 -38.030  1.00  0.18           C  
ATOM   1246  ND2 ASN A 150     -10.929 -21.636 -38.880  1.00  0.11           N  
ATOM   1247  OD1 ASN A 150     -10.235 -23.298 -37.535  1.00  0.09           O  
ATOM   1248  N   ALA A 151      -5.923 -22.140 -35.560  1.00  0.24           N  
ATOM   1249  CA  ALA A 151      -4.800 -22.617 -36.362  1.00  0.23           C  
ATOM   1250  C   ALA A 151      -4.504 -21.661 -37.514  1.00  0.23           C  
ATOM   1251  CB  ALA A 151      -5.085 -24.018 -36.897  1.00  0.21           C  
ATOM   1252  O   ALA A 151      -5.385 -21.363 -38.323  1.00  0.22           O  
ATOM   1253  N   TYR A 152      -4.302 -20.240 -37.389  1.00  0.23           N  
ATOM   1254  CA  TYR A 152      -3.408 -19.866 -38.479  1.00  0.23           C  
ATOM   1255  C   TYR A 152      -2.356 -20.943 -38.714  1.00  0.23           C  
ATOM   1256  CB  TYR A 152      -2.727 -18.527 -38.180  1.00  0.21           C  
ATOM   1257  O   TYR A 152      -1.667 -21.362 -37.781  1.00  0.22           O  
ATOM   1258  CG  TYR A 152      -3.584 -17.326 -38.497  1.00  0.20           C  
ATOM   1259  CD1 TYR A 152      -3.561 -16.743 -39.762  1.00  0.09           C  
ATOM   1260  CD2 TYR A 152      -4.418 -16.771 -37.532  1.00  0.09           C  
ATOM   1261  CE1 TYR A 152      -4.348 -15.634 -40.058  1.00  0.08           C  
ATOM   1262  CE2 TYR A 152      -5.210 -15.663 -37.817  1.00  0.08           C  
ATOM   1263  OH  TYR A 152      -5.949 -14.006 -39.368  1.00  0.07           O  
ATOM   1264  CZ  TYR A 152      -5.168 -15.103 -39.080  1.00  0.07           C  
ATOM   1265  N   TYR A 153      -2.909 -21.846 -39.391  1.00  0.20           N  
ATOM   1266  CA  TYR A 153      -2.026 -21.982 -40.544  1.00  0.21           C  
ATOM   1267  C   TYR A 153      -1.209 -20.713 -40.757  1.00  0.20           C  
ATOM   1268  CB  TYR A 153      -2.834 -22.300 -41.805  1.00  0.18           C  
ATOM   1269  O   TYR A 153      -1.768 -19.627 -40.920  1.00  0.19           O  
ATOM   1270  CG  TYR A 153      -2.974 -23.778 -42.080  1.00  0.16           C  
ATOM   1271  CD1 TYR A 153      -2.043 -24.451 -42.867  1.00  0.08           C  
ATOM   1272  CD2 TYR A 153      -4.038 -24.503 -41.554  1.00  0.09           C  
ATOM   1273  CE1 TYR A 153      -2.169 -25.812 -43.124  1.00  0.08           C  
ATOM   1274  CE2 TYR A 153      -4.174 -25.864 -41.805  1.00  0.09           C  
ATOM   1275  OH  TYR A 153      -3.365 -27.857 -42.840  1.00  0.07           O  
ATOM   1276  CZ  TYR A 153      -3.236 -26.509 -42.589  1.00  0.08           C  
ATOM   1277  N   PHE A 154      -0.386 -20.218 -39.947  1.00  0.19           N  
ATOM   1278  CA  PHE A 154       0.614 -20.149 -41.005  1.00  0.21           C  
ATOM   1279  C   PHE A 154       0.447 -21.306 -41.984  1.00  0.19           C  
ATOM   1280  CB  PHE A 154       2.027 -20.162 -40.413  1.00  0.18           C  
ATOM   1281  O   PHE A 154       0.588 -22.471 -41.606  1.00  0.18           O  
ATOM   1282  CG  PHE A 154       2.452 -18.842 -39.828  1.00  0.14           C  
ATOM   1283  CD1 PHE A 154       3.018 -17.860 -40.631  1.00  0.07           C  
ATOM   1284  CD2 PHE A 154       2.284 -18.584 -38.474  1.00  0.08           C  
ATOM   1285  CE1 PHE A 154       3.412 -16.638 -40.092  1.00  0.07           C  
ATOM   1286  CE2 PHE A 154       2.675 -17.365 -37.928  1.00  0.08           C  
ATOM   1287  CZ  PHE A 154       3.240 -16.393 -38.738  1.00  0.07           C  
ATOM   1288  N   SER A 155      -0.734 -21.557 -42.449  1.00  0.20           N  
ATOM   1289  CA  SER A 155      -0.360 -21.919 -43.812  1.00  0.20           C  
ATOM   1290  C   SER A 155       0.570 -20.877 -44.425  1.00  0.20           C  
ATOM   1291  CB  SER A 155      -1.605 -22.080 -44.686  1.00  0.18           C  
ATOM   1292  O   SER A 155       0.360 -19.674 -44.256  1.00  0.19           O  
ATOM   1293  OG  SER A 155      -2.041 -20.824 -45.176  1.00  0.09           O  
ATOM   1294  N   ASP A 156       1.900 -21.014 -44.184  1.00  0.10           N  
ATOM   1295  CA  ASP A 156       2.886 -20.729 -45.222  1.00  0.19           C  
ATOM   1296  C   ASP A 156       2.405 -19.611 -46.145  1.00  0.12           C  
ATOM   1297  CB  ASP A 156       3.188 -21.989 -46.036  1.00  0.06           C  
ATOM   1298  O   ASP A 156       3.215 -18.932 -46.779  1.00  0.11           O  
ATOM   1299  CG  ASP A 156       4.468 -22.682 -45.603  1.00  0.05           C  
ATOM   1300  OD1 ASP A 156       5.246 -22.094 -44.822  1.00  0.08           O  
ATOM   1301  OD2 ASP A 156       4.701 -23.826 -46.049  1.00  0.09           O  
ATOM   1302  N   THR A 157       1.332 -18.940 -45.820  1.00  0.18           N  
ATOM   1303  CA  THR A 157       1.002 -18.024 -46.907  1.00  0.22           C  
ATOM   1304  C   THR A 157       0.274 -16.793 -46.374  1.00  0.19           C  
ATOM   1305  CB  THR A 157       0.134 -18.715 -47.975  1.00  0.16           C  
ATOM   1306  O   THR A 157      -0.891 -16.877 -45.978  1.00  0.19           O  
ATOM   1307  CG2 THR A 157       0.944 -19.737 -48.765  1.00  0.08           C  
ATOM   1308  OG1 THR A 157      -0.961 -19.381 -47.335  1.00  0.11           O  
ATOM   1309  N   GLY A 158       0.858 -15.933 -45.416  1.00  0.22           N  
ATOM   1310  CA  GLY A 158       0.642 -14.498 -45.503  1.00  0.22           C  
ATOM   1311  C   GLY A 158       0.089 -13.899 -44.223  1.00  0.21           C  
ATOM   1312  O   GLY A 158      -0.722 -14.525 -43.539  1.00  0.21           O  
ATOM   1313  N   SER A 159       0.946 -13.223 -43.467  1.00  0.24           N  
ATOM   1314  CA  SER A 159       1.079 -12.086 -42.562  1.00  0.24           C  
ATOM   1315  C   SER A 159      -0.286 -11.546 -42.148  1.00  0.24           C  
ATOM   1316  CB  SER A 159       1.899 -10.973 -43.216  1.00  0.22           C  
ATOM   1317  O   SER A 159      -0.381 -10.463 -41.566  1.00  0.22           O  
ATOM   1318  OG  SER A 159       1.677 -10.940 -44.615  1.00  0.15           O  
ATOM   1319  N   GLN A 160      -1.532 -12.461 -42.208  1.00  0.25           N  
ATOM   1320  CA  GLN A 160      -2.843 -11.872 -41.953  1.00  0.28           C  
ATOM   1321  C   GLN A 160      -3.562 -12.598 -40.820  1.00  0.25           C  
ATOM   1322  CB  GLN A 160      -3.699 -11.897 -43.220  1.00  0.23           C  
ATOM   1323  O   GLN A 160      -3.592 -13.830 -40.786  1.00  0.24           O  
ATOM   1324  CG  GLN A 160      -3.202 -10.966 -44.318  1.00  0.23           C  
ATOM   1325  CD  GLN A 160      -4.150 -10.893 -45.500  1.00  0.25           C  
ATOM   1326  NE2 GLN A 160      -3.930  -9.920 -46.377  1.00  0.17           N  
ATOM   1327  OE1 GLN A 160      -5.073 -11.704 -45.623  1.00  0.32           O  
ATOM   1328  N   LEU A 161      -3.613 -12.166 -39.593  1.00  0.25           N  
ATOM   1329  CA  LEU A 161      -4.451 -12.465 -38.437  1.00  0.29           C  
ATOM   1330  C   LEU A 161      -5.930 -12.390 -38.803  1.00  0.25           C  
ATOM   1331  CB  LEU A 161      -4.147 -11.498 -37.290  1.00  0.24           C  
ATOM   1332  O   LEU A 161      -6.403 -11.356 -39.279  1.00  0.25           O  
ATOM   1333  CG  LEU A 161      -3.301 -12.051 -36.142  1.00  0.24           C  
ATOM   1334  CD1 LEU A 161      -2.228 -11.044 -35.741  1.00  0.24           C  
ATOM   1335  CD2 LEU A 161      -4.182 -12.405 -34.949  1.00  0.26           C  
ATOM   1336  N   GLN A 162      -6.568 -13.506 -39.212  1.00  0.26           N  
ATOM   1337  CA  GLN A 162      -8.011 -13.695 -39.311  1.00  0.28           C  
ATOM   1338  C   GLN A 162      -8.596 -14.171 -37.984  1.00  0.26           C  
ATOM   1339  CB  GLN A 162      -8.347 -14.692 -40.421  1.00  0.24           C  
ATOM   1340  O   GLN A 162      -8.038 -15.061 -37.338  1.00  0.25           O  
ATOM   1341  CG  GLN A 162      -8.182 -14.128 -41.825  1.00  0.24           C  
ATOM   1342  CD  GLN A 162      -8.658 -15.085 -42.902  1.00  0.26           C  
ATOM   1343  NE2 GLN A 162      -8.618 -14.637 -44.153  1.00  0.22           N  
ATOM   1344  OE1 GLN A 162      -9.058 -16.217 -42.613  1.00  0.32           O  
ATOM   1345  N   TYR A 163      -9.428 -13.382 -37.199  1.00  0.30           N  
ATOM   1346  CA  TYR A 163     -10.352 -13.632 -36.099  1.00  0.35           C  
ATOM   1347  C   TYR A 163     -11.621 -14.314 -36.597  1.00  0.30           C  
ATOM   1348  CB  TYR A 163     -10.708 -12.323 -35.387  1.00  0.30           C  
ATOM   1349  O   TYR A 163     -12.220 -13.880 -37.584  1.00  0.30           O  
ATOM   1350  CG  TYR A 163      -9.529 -11.652 -34.726  1.00  0.29           C  
ATOM   1351  CD1 TYR A 163      -9.175 -11.956 -33.413  1.00  0.30           C  
ATOM   1352  CD2 TYR A 163      -8.767 -10.712 -35.412  1.00  0.31           C  
ATOM   1353  CE1 TYR A 163      -8.091 -11.338 -32.799  1.00  0.31           C  
ATOM   1354  CE2 TYR A 163      -7.680 -10.088 -34.807  1.00  0.33           C  
ATOM   1355  OH  TYR A 163      -6.276  -9.793 -32.900  1.00  0.19           O  
ATOM   1356  CZ  TYR A 163      -7.350 -10.408 -33.503  1.00  0.31           C  
ATOM   1357  N   LYS A 164     -11.832 -15.668 -36.349  1.00  0.26           N  
ATOM   1358  CA  LYS A 164     -13.046 -16.438 -36.600  1.00  0.29           C  
ATOM   1359  C   LYS A 164     -13.844 -16.641 -35.315  1.00  0.26           C  
ATOM   1360  CB  LYS A 164     -12.705 -17.792 -37.224  1.00  0.25           C  
ATOM   1361  O   LYS A 164     -13.293 -17.063 -34.296  1.00  0.25           O  
ATOM   1362  CG  LYS A 164     -13.206 -17.961 -38.651  1.00  0.24           C  
ATOM   1363  CD  LYS A 164     -12.861 -19.337 -39.206  1.00  0.26           C  
ATOM   1364  CE  LYS A 164     -13.392 -19.519 -40.621  1.00  0.27           C  
ATOM   1365  NZ  LYS A 164     -13.116 -20.890 -41.144  1.00  0.29           N  
ATOM   1366  N   VAL A 165     -14.998 -15.986 -34.969  1.00  0.29           N  
ATOM   1367  CA  VAL A 165     -16.091 -16.149 -34.016  1.00  0.30           C  
ATOM   1368  C   VAL A 165     -17.155 -17.073 -34.603  1.00  0.29           C  
ATOM   1369  CB  VAL A 165     -16.718 -14.789 -33.634  1.00  0.27           C  
ATOM   1370  O   VAL A 165     -17.693 -16.806 -35.680  1.00  0.28           O  
ATOM   1371  CG1 VAL A 165     -17.789 -14.971 -32.560  1.00  0.27           C  
ATOM   1372  CG2 VAL A 165     -15.638 -13.820 -33.157  1.00  0.26           C  
ATOM   1373  N   GLU A 166     -17.058 -18.462 -34.419  1.00  0.24           N  
ATOM   1374  CA  GLU A 166     -18.163 -19.360 -34.741  1.00  0.27           C  
ATOM   1375  C   GLU A 166     -19.231 -19.333 -33.652  1.00  0.24           C  
ATOM   1376  CB  GLU A 166     -17.653 -20.789 -34.942  1.00  0.23           C  
ATOM   1377  O   GLU A 166     -18.927 -19.518 -32.471  1.00  0.23           O  
ATOM   1378  CG  GLU A 166     -17.494 -21.186 -36.403  1.00  0.22           C  
ATOM   1379  CD  GLU A 166     -17.028 -22.621 -36.588  1.00  0.24           C  
ATOM   1380  OE1 GLU A 166     -16.714 -23.292 -35.579  1.00  0.33           O  
ATOM   1381  OE2 GLU A 166     -16.975 -23.078 -37.752  1.00  0.24           O  
ATOM   1382  N   TYR A 167     -20.385 -18.645 -33.932  1.00  0.23           N  
ATOM   1383  CA  TYR A 167     -21.723 -18.649 -33.352  1.00  0.27           C  
ATOM   1384  C   TYR A 167     -22.598 -19.712 -34.007  1.00  0.23           C  
ATOM   1385  CB  TYR A 167     -22.378 -17.272 -33.499  1.00  0.23           C  
ATOM   1386  O   TYR A 167     -22.692 -19.778 -35.235  1.00  0.23           O  
ATOM   1387  CG  TYR A 167     -22.584 -16.556 -32.187  1.00  0.24           C  
ATOM   1388  CD1 TYR A 167     -23.781 -16.679 -31.485  1.00  0.27           C  
ATOM   1389  CD2 TYR A 167     -21.584 -15.754 -31.647  1.00  0.28           C  
ATOM   1390  CE1 TYR A 167     -23.977 -16.019 -30.276  1.00  0.28           C  
ATOM   1391  CE2 TYR A 167     -21.769 -15.089 -30.439  1.00  0.31           C  
ATOM   1392  OH  TYR A 167     -23.155 -14.572 -28.566  1.00  0.13           O  
ATOM   1393  CZ  TYR A 167     -22.967 -15.228 -29.762  1.00  0.30           C  
ATOM   1394  N   GLY A 168     -23.026 -20.667 -33.201  1.00  0.24           N  
ATOM   1395  CA  GLY A 168     -24.167 -21.506 -33.532  1.00  0.23           C  
ATOM   1396  C   GLY A 168     -24.060 -22.144 -34.904  1.00  0.24           C  
ATOM   1397  O   GLY A 168     -24.967 -22.011 -35.728  1.00  0.23           O  
ATOM   1398  N   GLY A 169     -22.769 -22.616 -35.229  1.00  0.23           N  
ATOM   1399  CA  GLY A 169     -22.801 -23.340 -36.491  1.00  0.22           C  
ATOM   1400  C   GLY A 169     -22.694 -22.432 -37.702  1.00  0.23           C  
ATOM   1401  O   GLY A 169     -22.557 -22.908 -38.831  1.00  0.22           O  
ATOM   1402  N   GLY A 170     -22.480 -21.096 -37.575  1.00  0.24           N  
ATOM   1403  CA  GLY A 170     -22.221 -20.229 -38.714  1.00  0.24           C  
ATOM   1404  C   GLY A 170     -21.051 -19.288 -38.493  1.00  0.24           C  
ATOM   1405  O   GLY A 170     -20.892 -18.732 -37.404  1.00  0.23           O  
ATOM   1406  N   LEU A 171     -19.863 -19.549 -39.122  1.00  0.24           N  
ATOM   1407  CA  LEU A 171     -18.654 -18.816 -39.481  1.00  0.26           C  
ATOM   1408  C   LEU A 171     -18.955 -17.335 -39.681  1.00  0.23           C  
ATOM   1409  CB  LEU A 171     -18.032 -19.399 -40.753  1.00  0.22           C  
ATOM   1410  O   LEU A 171     -19.692 -16.965 -40.599  1.00  0.23           O  
ATOM   1411  CG  LEU A 171     -16.846 -20.344 -40.557  1.00  0.22           C  
ATOM   1412  CD1 LEU A 171     -16.938 -21.518 -41.527  1.00  0.21           C  
ATOM   1413  CD2 LEU A 171     -15.530 -19.596 -40.738  1.00  0.21           C  
ATOM   1414  N   VAL A 172     -19.008 -16.441 -38.651  1.00  0.25           N  
ATOM   1415  CA  VAL A 172     -19.010 -15.049 -39.089  1.00  0.27           C  
ATOM   1416  C   VAL A 172     -17.589 -14.493 -39.051  1.00  0.25           C  
ATOM   1417  CB  VAL A 172     -19.945 -14.181 -38.217  1.00  0.23           C  
ATOM   1418  O   VAL A 172     -16.925 -14.537 -38.012  1.00  0.25           O  
ATOM   1419  CG1 VAL A 172     -20.031 -12.759 -38.768  1.00  0.20           C  
ATOM   1420  CG2 VAL A 172     -21.335 -14.811 -38.136  1.00  0.23           C  
ATOM   1421  N   THR A 173     -16.683 -14.566 -40.170  1.00  0.25           N  
ATOM   1422  CA  THR A 173     -15.577 -13.799 -40.733  1.00  0.26           C  
ATOM   1423  C   THR A 173     -15.674 -12.331 -40.327  1.00  0.25           C  
ATOM   1424  CB  THR A 173     -15.546 -13.908 -42.269  1.00  0.23           C  
ATOM   1425  O   THR A 173     -16.637 -11.647 -40.679  1.00  0.25           O  
ATOM   1426  CG2 THR A 173     -14.266 -14.586 -42.747  1.00  0.22           C  
ATOM   1427  OG1 THR A 173     -16.673 -14.676 -42.710  1.00  0.24           O  
ATOM   1428  N   SER A 174     -15.057 -12.033 -39.168  1.00  0.27           N  
ATOM   1429  CA  SER A 174     -14.846 -10.619 -38.878  1.00  0.28           C  
ATOM   1430  C   SER A 174     -13.361 -10.297 -38.748  1.00  0.27           C  
ATOM   1431  CB  SER A 174     -15.576 -10.219 -37.595  1.00  0.25           C  
ATOM   1432  O   SER A 174     -12.600 -11.075 -38.169  1.00  0.27           O  
ATOM   1433  OG  SER A 174     -14.904 -10.728 -36.455  1.00  0.27           O  
ATOM   1434  N   ALA A 175     -12.709  -9.334 -39.687  1.00  0.25           N  
ATOM   1435  CA  ALA A 175     -11.787  -8.296 -40.140  1.00  0.26           C  
ATOM   1436  C   ALA A 175     -10.336  -8.739 -39.973  1.00  0.25           C  
ATOM   1437  CB  ALA A 175     -12.034  -6.996 -39.378  1.00  0.23           C  
ATOM   1438  O   ALA A 175      -9.960  -9.270 -38.926  1.00  0.24           O  
ATOM   1439  N   THR A 176      -9.603  -9.106 -41.010  1.00  0.25           N  
ATOM   1440  CA  THR A 176      -8.209  -9.218 -41.425  1.00  0.27           C  
ATOM   1441  C   THR A 176      -7.416  -7.988 -40.992  1.00  0.25           C  
ATOM   1442  CB  THR A 176      -8.093  -9.395 -42.951  1.00  0.23           C  
ATOM   1443  O   THR A 176      -7.797  -6.857 -41.299  1.00  0.24           O  
ATOM   1444  CG2 THR A 176      -7.134 -10.527 -43.301  1.00  0.22           C  
ATOM   1445  OG1 THR A 176      -9.387  -9.695 -43.490  1.00  0.19           O  
ATOM   1446  N   ARG A 177      -6.694  -8.045 -39.845  1.00  0.23           N  
ATOM   1447  CA  ARG A 177      -5.652  -7.054 -39.596  1.00  0.25           C  
ATOM   1448  C   ARG A 177      -4.265  -7.660 -39.776  1.00  0.23           C  
ATOM   1449  CB  ARG A 177      -5.791  -6.471 -38.188  1.00  0.22           C  
ATOM   1450  O   ARG A 177      -4.015  -8.790 -39.349  1.00  0.22           O  
ATOM   1451  CG  ARG A 177      -6.438  -5.096 -38.151  1.00  0.22           C  
ATOM   1452  CD  ARG A 177      -6.290  -4.439 -36.786  1.00  0.26           C  
ATOM   1453  NE  ARG A 177      -6.887  -3.107 -36.761  1.00  0.19           N  
ATOM   1454  NH1 ARG A 177      -6.029  -2.536 -34.693  1.00  0.21           N  
ATOM   1455  NH2 ARG A 177      -7.337  -1.048 -35.848  1.00  0.19           N  
ATOM   1456  CZ  ARG A 177      -6.750  -2.233 -35.767  1.00  0.23           C  
ATOM   1457  N   THR A 178      -3.325  -6.993 -40.478  1.00  0.22           N  
ATOM   1458  CA  THR A 178      -1.895  -6.806 -40.699  1.00  0.24           C  
ATOM   1459  C   THR A 178      -1.290  -5.924 -39.610  1.00  0.22           C  
ATOM   1460  CB  THR A 178      -1.620  -6.182 -42.080  1.00  0.20           C  
ATOM   1461  O   THR A 178      -1.837  -4.868 -39.283  1.00  0.21           O  
ATOM   1462  CG2 THR A 178      -1.510  -7.256 -43.157  1.00  0.18           C  
ATOM   1463  OG1 THR A 178      -2.691  -5.291 -42.417  1.00  0.15           O  
ATOM   1464  N   GLY A 179      -0.651  -6.486 -38.481  1.00  0.23           N  
ATOM   1465  CA  GLY A 179       0.241  -5.785 -37.571  1.00  0.24           C  
ATOM   1466  C   GLY A 179       0.504  -6.548 -36.287  1.00  0.23           C  
ATOM   1467  O   GLY A 179      -0.264  -7.440 -35.920  1.00  0.22           O  
ATOM   1468  N   GLU A 180       1.793  -6.670 -35.763  1.00  0.22           N  
ATOM   1469  CA  GLU A 180       2.572  -7.164 -34.632  1.00  0.24           C  
ATOM   1470  C   GLU A 180       1.792  -7.037 -33.326  1.00  0.21           C  
ATOM   1471  CB  GLU A 180       3.902  -6.414 -34.525  1.00  0.20           C  
ATOM   1472  O   GLU A 180       1.199  -5.992 -33.051  1.00  0.21           O  
ATOM   1473  CG  GLU A 180       5.058  -7.106 -35.234  1.00  0.20           C  
ATOM   1474  CD  GLU A 180       6.374  -6.355 -35.108  1.00  0.19           C  
ATOM   1475  OE1 GLU A 180       6.376  -5.215 -34.593  1.00  0.30           O  
ATOM   1476  OE2 GLU A 180       7.412  -6.913 -35.530  1.00  0.16           O  
ATOM   1477  N   ILE A 181       1.182  -8.152 -32.639  1.00  0.24           N  
ATOM   1478  CA  ILE A 181       0.374  -8.731 -31.571  1.00  0.26           C  
ATOM   1479  C   ILE A 181       1.164  -8.725 -30.264  1.00  0.24           C  
ATOM   1480  CB  ILE A 181      -0.076 -10.167 -31.918  1.00  0.23           C  
ATOM   1481  O   ILE A 181       2.019  -9.586 -30.044  1.00  0.23           O  
ATOM   1482  CG1 ILE A 181      -0.854 -10.178 -33.239  1.00  0.23           C  
ATOM   1483  CG2 ILE A 181      -0.917 -10.759 -30.783  1.00  0.23           C  
ATOM   1484  CD1 ILE A 181      -1.199 -11.573 -33.743  1.00  0.21           C  
ATOM   1485  N   LEU A 182       1.643  -7.582 -29.736  1.00  0.24           N  
ATOM   1486  CA  LEU A 182       2.560  -7.499 -28.605  1.00  0.24           C  
ATOM   1487  C   LEU A 182       1.796  -7.458 -27.286  1.00  0.24           C  
ATOM   1488  CB  LEU A 182       3.454  -6.262 -28.729  1.00  0.22           C  
ATOM   1489  O   LEU A 182       2.301  -7.909 -26.256  1.00  0.23           O  
ATOM   1490  CG  LEU A 182       4.544  -6.317 -29.800  1.00  0.22           C  
ATOM   1491  CD1 LEU A 182       5.181  -4.943 -29.980  1.00  0.19           C  
ATOM   1492  CD2 LEU A 182       5.598  -7.358 -29.438  1.00  0.20           C  
ATOM   1493  N   SER A 183       0.363  -7.492 -27.164  1.00  0.23           N  
ATOM   1494  CA  SER A 183      -0.383  -7.329 -25.921  1.00  0.25           C  
ATOM   1495  C   SER A 183      -1.847  -7.002 -26.193  1.00  0.23           C  
ATOM   1496  CB  SER A 183       0.242  -6.229 -25.061  1.00  0.22           C  
ATOM   1497  O   SER A 183      -2.158  -5.968 -26.787  1.00  0.23           O  
ATOM   1498  OG  SER A 183       0.229  -4.988 -25.744  1.00  0.23           O  
ATOM   1499  N   GLU A 184      -2.765  -8.005 -26.662  1.00  0.23           N  
ATOM   1500  CA  GLU A 184      -4.171  -7.851 -27.024  1.00  0.26           C  
ATOM   1501  C   GLU A 184      -5.070  -7.922 -25.793  1.00  0.23           C  
ATOM   1502  CB  GLU A 184      -4.584  -8.919 -28.040  1.00  0.22           C  
ATOM   1503  O   GLU A 184      -4.892  -8.793 -24.938  1.00  0.23           O  
ATOM   1504  CG  GLU A 184      -4.036  -8.681 -29.440  1.00  0.22           C  
ATOM   1505  CD  GLU A 184      -4.498  -9.720 -30.449  1.00  0.25           C  
ATOM   1506  OE1 GLU A 184      -5.183 -10.690 -30.052  1.00  0.36           O  
ATOM   1507  OE2 GLU A 184      -4.171  -9.563 -31.647  1.00  0.28           O  
ATOM   1508  N   VAL A 185      -5.536  -6.645 -25.321  1.00  0.31           N  
ATOM   1509  CA  VAL A 185      -6.696  -6.461 -24.455  1.00  0.32           C  
ATOM   1510  C   VAL A 185      -7.976  -6.736 -25.240  1.00  0.31           C  
ATOM   1511  CB  VAL A 185      -6.735  -5.039 -23.853  1.00  0.30           C  
ATOM   1512  O   VAL A 185      -8.277  -6.040 -26.213  1.00  0.30           O  
ATOM   1513  CG1 VAL A 185      -7.927  -4.883 -22.912  1.00  0.27           C  
ATOM   1514  CG2 VAL A 185      -5.429  -4.734 -23.122  1.00  0.27           C  
ATOM   1515  N   GLN A 186      -8.486  -8.063 -25.119  1.00  0.32           N  
ATOM   1516  CA  GLN A 186      -9.822  -8.442 -25.566  1.00  0.36           C  
ATOM   1517  C   GLN A 186     -10.878  -8.055 -24.535  1.00  0.32           C  
ATOM   1518  CB  GLN A 186      -9.889  -9.945 -25.847  1.00  0.32           C  
ATOM   1519  O   GLN A 186     -10.724  -8.336 -23.345  1.00  0.31           O  
ATOM   1520  CG  GLN A 186      -9.030 -10.389 -27.023  1.00  0.32           C  
ATOM   1521  CD  GLN A 186      -9.147 -11.875 -27.307  1.00  0.37           C  
ATOM   1522  NE2 GLN A 186      -8.446 -12.340 -28.335  1.00  0.36           N  
ATOM   1523  OE1 GLN A 186      -9.862 -12.600 -26.607  1.00  0.43           O  
ATOM   1524  N   THR A 187     -11.823  -7.107 -25.000  1.00  0.35           N  
ATOM   1525  CA  THR A 187     -13.005  -6.709 -24.244  1.00  0.37           C  
ATOM   1526  C   THR A 187     -14.272  -7.263 -24.889  1.00  0.35           C  
ATOM   1527  CB  THR A 187     -13.109  -5.176 -24.136  1.00  0.34           C  
ATOM   1528  O   THR A 187     -14.485  -7.101 -26.092  1.00  0.35           O  
ATOM   1529  CG2 THR A 187     -14.215  -4.766 -23.169  1.00  0.30           C  
ATOM   1530  OG1 THR A 187     -11.861  -4.650 -23.668  1.00  0.28           O  
ATOM   1531  N   TYR A 188     -14.939  -8.307 -24.252  1.00  0.37           N  
ATOM   1532  CA  TYR A 188     -16.294  -8.747 -24.564  1.00  0.39           C  
ATOM   1533  C   TYR A 188     -17.324  -7.939 -23.784  1.00  0.37           C  
ATOM   1534  CB  TYR A 188     -16.459 -10.239 -24.257  1.00  0.37           C  
ATOM   1535  O   TYR A 188     -17.229  -7.817 -22.561  1.00  0.36           O  
ATOM   1536  CG  TYR A 188     -15.461 -11.119 -24.970  1.00  0.36           C  
ATOM   1537  CD1 TYR A 188     -15.772 -11.707 -26.194  1.00  0.35           C  
ATOM   1538  CD2 TYR A 188     -14.208 -11.366 -24.421  1.00  0.37           C  
ATOM   1539  CE1 TYR A 188     -14.857 -12.521 -26.854  1.00  0.36           C  
ATOM   1540  CE2 TYR A 188     -13.285 -12.178 -25.072  1.00  0.38           C  
ATOM   1541  OH  TYR A 188     -12.708 -13.554 -26.935  1.00  0.27           O  
ATOM   1542  CZ  TYR A 188     -13.618 -12.750 -26.286  1.00  0.36           C  
ATOM   1543  N   ARG A 189     -18.170  -7.162 -24.570  1.00  0.35           N  
ATOM   1544  CA  ARG A 189     -19.264  -6.332 -24.074  1.00  0.36           C  
ATOM   1545  C   ARG A 189     -20.613  -6.870 -24.538  1.00  0.35           C  
ATOM   1546  CB  ARG A 189     -19.091  -4.883 -24.533  1.00  0.33           C  
ATOM   1547  O   ARG A 189     -20.891  -6.912 -25.738  1.00  0.34           O  
ATOM   1548  CG  ARG A 189     -19.936  -3.886 -23.757  1.00  0.32           C  
ATOM   1549  CD  ARG A 189     -19.672  -2.454 -24.203  1.00  0.37           C  
ATOM   1550  NE  ARG A 189     -20.514  -1.502 -23.486  1.00  0.33           N  
ATOM   1551  NH1 ARG A 189     -19.719   0.358 -24.602  1.00  0.28           N  
ATOM   1552  NH2 ARG A 189     -21.325   0.587 -22.983  1.00  0.24           N  
ATOM   1553  CZ  ARG A 189     -20.517  -0.188 -23.692  1.00  0.32           C  
ATOM   1554  N   ARG A 190     -21.351  -7.483 -23.710  1.00  0.37           N  
ATOM   1555  CA  ARG A 190     -22.774  -7.675 -23.973  1.00  0.38           C  
ATOM   1556  C   ARG A 190     -23.586  -6.475 -23.497  1.00  0.36           C  
ATOM   1557  CB  ARG A 190     -23.278  -8.951 -23.295  1.00  0.35           C  
ATOM   1558  O   ARG A 190     -23.526  -6.104 -22.323  1.00  0.35           O  
ATOM   1559  CG  ARG A 190     -24.679  -9.361 -23.720  1.00  0.35           C  
ATOM   1560  CD  ARG A 190     -25.093 -10.687 -23.095  1.00  0.38           C  
ATOM   1561  NE  ARG A 190     -26.465 -11.043 -23.444  1.00  0.38           N  
ATOM   1562  NH1 ARG A 190     -26.446 -13.062 -22.321  1.00  0.31           N  
ATOM   1563  NH2 ARG A 190     -28.328 -12.386 -23.443  1.00  0.27           N  
ATOM   1564  CZ  ARG A 190     -27.076 -12.163 -23.069  1.00  0.36           C  
ATOM   1565  N   LEU A 191     -24.160  -5.808 -24.320  1.00  0.29           N  
ATOM   1566  CA  LEU A 191     -25.165  -4.757 -24.209  1.00  0.32           C  
ATOM   1567  C   LEU A 191     -26.462  -5.170 -24.896  1.00  0.29           C  
ATOM   1568  CB  LEU A 191     -24.645  -3.452 -24.816  1.00  0.29           C  
ATOM   1569  O   LEU A 191     -26.456  -5.539 -26.073  1.00  0.29           O  
ATOM   1570  CG  LEU A 191     -24.495  -2.270 -23.857  1.00  0.30           C  
ATOM   1571  CD1 LEU A 191     -23.033  -1.842 -23.768  1.00  0.30           C  
ATOM   1572  CD2 LEU A 191     -25.372  -1.105 -24.302  1.00  0.32           C  
ATOM   1573  N   ASN A 192     -27.610  -5.233 -24.085  1.00  0.30           N  
ATOM   1574  CA  ASN A 192     -28.952  -5.486 -24.595  1.00  0.33           C  
ATOM   1575  C   ASN A 192     -28.997  -6.747 -25.454  1.00  0.30           C  
ATOM   1576  CB  ASN A 192     -29.460  -4.283 -25.393  1.00  0.30           C  
ATOM   1577  O   ASN A 192     -29.567  -6.739 -26.547  1.00  0.29           O  
ATOM   1578  CG  ASN A 192     -29.654  -3.051 -24.531  1.00  0.30           C  
ATOM   1579  ND2 ASN A 192     -29.474  -1.877 -25.125  1.00  0.28           N  
ATOM   1580  OD1 ASN A 192     -29.963  -3.154 -23.341  1.00  0.31           O  
ATOM   1581  N   GLY A 193     -28.394  -7.940 -24.999  1.00  0.35           N  
ATOM   1582  CA  GLY A 193     -28.436  -9.169 -25.774  1.00  0.36           C  
ATOM   1583  C   GLY A 193     -27.417  -9.200 -26.898  1.00  0.35           C  
ATOM   1584  O   GLY A 193     -27.279 -10.211 -27.590  1.00  0.33           O  
ATOM   1585  N   VAL A 194     -26.642  -8.105 -27.140  1.00  0.41           N  
ATOM   1586  CA  VAL A 194     -25.603  -8.051 -28.163  1.00  0.41           C  
ATOM   1587  C   VAL A 194     -24.226  -8.093 -27.503  1.00  0.41           C  
ATOM   1588  CB  VAL A 194     -25.735  -6.785 -29.040  1.00  0.39           C  
ATOM   1589  O   VAL A 194     -23.946  -7.317 -26.586  1.00  0.39           O  
ATOM   1590  CG1 VAL A 194     -24.691  -6.789 -30.155  1.00  0.35           C  
ATOM   1591  CG2 VAL A 194     -27.144  -6.686 -29.622  1.00  0.36           C  
ATOM   1592  N   VAL A 195     -23.515  -9.209 -27.745  1.00  0.42           N  
ATOM   1593  CA  VAL A 195     -22.107  -9.271 -27.369  1.00  0.42           C  
ATOM   1594  C   VAL A 195     -21.269  -8.483 -28.373  1.00  0.42           C  
ATOM   1595  CB  VAL A 195     -21.605 -10.730 -27.286  1.00  0.41           C  
ATOM   1596  O   VAL A 195     -21.227  -8.822 -29.558  1.00  0.41           O  
ATOM   1597  CG1 VAL A 195     -20.126 -10.772 -26.906  1.00  0.38           C  
ATOM   1598  CG2 VAL A 195     -22.440 -11.524 -26.283  1.00  0.38           C  
ATOM   1599  N   ASN A 196     -20.914  -7.228 -27.916  1.00  0.42           N  
ATOM   1600  CA  ASN A 196     -19.895  -6.442 -28.604  1.00  0.43           C  
ATOM   1601  C   ASN A 196     -18.488  -6.885 -28.215  1.00  0.42           C  
ATOM   1602  CB  ASN A 196     -20.081  -4.951 -28.314  1.00  0.42           C  
ATOM   1603  O   ASN A 196     -18.194  -7.065 -27.032  1.00  0.41           O  
ATOM   1604  CG  ASN A 196     -21.377  -4.404 -28.881  1.00  0.41           C  
ATOM   1605  ND2 ASN A 196     -22.266  -3.957 -28.002  1.00  0.39           N  
ATOM   1606  OD1 ASN A 196     -21.577  -4.383 -30.098  1.00  0.42           O  
ATOM   1607  N   MET A 197     -17.697  -7.230 -29.185  1.00  0.39           N  
ATOM   1608  CA  MET A 197     -16.300  -7.631 -29.046  1.00  0.41           C  
ATOM   1609  C   MET A 197     -15.365  -6.499 -29.457  1.00  0.40           C  
ATOM   1610  CB  MET A 197     -16.012  -8.877 -29.884  1.00  0.39           C  
ATOM   1611  O   MET A 197     -15.562  -5.873 -30.500  1.00  0.39           O  
ATOM   1612  CG  MET A 197     -16.319 -10.183 -29.168  1.00  0.39           C  
ATOM   1613  SD  MET A 197     -15.974 -11.654 -30.209  1.00  0.44           S  
ATOM   1614  CE  MET A 197     -14.192 -11.445 -30.478  1.00  0.38           C  
ATOM   1615  N   TYR A 198     -14.515  -6.129 -28.518  1.00  0.45           N  
ATOM   1616  CA  TYR A 198     -13.445  -5.156 -28.708  1.00  0.44           C  
ATOM   1617  C   TYR A 198     -12.078  -5.819 -28.591  1.00  0.44           C  
ATOM   1618  CB  TYR A 198     -13.564  -4.021 -27.686  1.00  0.42           C  
ATOM   1619  O   TYR A 198     -11.856  -6.647 -27.705  1.00  0.43           O  
ATOM   1620  CG  TYR A 198     -14.898  -3.315 -27.716  1.00  0.39           C  
ATOM   1621  CD1 TYR A 198     -15.056  -2.111 -28.398  1.00  0.37           C  
ATOM   1622  CD2 TYR A 198     -16.002  -3.850 -27.061  1.00  0.39           C  
ATOM   1623  CE1 TYR A 198     -16.283  -1.456 -28.426  1.00  0.44           C  
ATOM   1624  CE2 TYR A 198     -17.234  -3.204 -27.082  1.00  0.43           C  
ATOM   1625  OH  TYR A 198     -18.581  -1.366 -27.791  1.00  0.46           O  
ATOM   1626  CZ  TYR A 198     -17.364  -2.010 -27.767  1.00  0.40           C  
ATOM   1627  N   LEU A 199     -11.162  -5.648 -29.573  1.00  0.38           N  
ATOM   1628  CA  LEU A 199      -9.728  -5.915 -29.596  1.00  0.40           C  
ATOM   1629  C   LEU A 199      -8.932  -4.624 -29.432  1.00  0.38           C  
ATOM   1630  CB  LEU A 199      -9.332  -6.610 -30.901  1.00  0.37           C  
ATOM   1631  O   LEU A 199      -9.063  -3.703 -30.242  1.00  0.36           O  
ATOM   1632  CG  LEU A 199      -8.014  -7.386 -30.883  1.00  0.37           C  
ATOM   1633  CD1 LEU A 199      -8.246  -8.812 -30.393  1.00  0.37           C  
ATOM   1634  CD2 LEU A 199      -7.376  -7.388 -32.268  1.00  0.39           C  
ATOM   1635  N   ASN A 200      -8.174  -4.551 -28.347  1.00  0.32           N  
ATOM   1636  CA  ASN A 200      -7.415  -3.340 -28.054  1.00  0.34           C  
ATOM   1637  C   ASN A 200      -8.313  -2.105 -28.042  1.00  0.32           C  
ATOM   1638  CB  ASN A 200      -6.279  -3.161 -29.063  1.00  0.31           C  
ATOM   1639  O   ASN A 200      -7.931  -1.050 -28.551  1.00  0.31           O  
ATOM   1640  CG  ASN A 200      -5.226  -4.245 -28.955  1.00  0.31           C  
ATOM   1641  ND2 ASN A 200      -4.578  -4.557 -30.071  1.00  0.31           N  
ATOM   1642  OD1 ASN A 200      -4.996  -4.799 -27.876  1.00  0.32           O  
ATOM   1643  N   GLY A 201      -9.479  -2.303 -27.451  1.00  0.40           N  
ATOM   1644  CA  GLY A 201     -10.433  -1.215 -27.305  1.00  0.40           C  
ATOM   1645  C   GLY A 201     -11.138  -0.862 -28.601  1.00  0.40           C  
ATOM   1646  O   GLY A 201     -12.016   0.003 -28.621  1.00  0.40           O  
ATOM   1647  N   VAL A 202     -10.724  -1.609 -29.766  1.00  0.34           N  
ATOM   1648  CA  VAL A 202     -11.445  -1.407 -31.018  1.00  0.35           C  
ATOM   1649  C   VAL A 202     -12.534  -2.467 -31.165  1.00  0.34           C  
ATOM   1650  CB  VAL A 202     -10.493  -1.449 -32.234  1.00  0.32           C  
ATOM   1651  O   VAL A 202     -12.261  -3.665 -31.059  1.00  0.32           O  
ATOM   1652  CG1 VAL A 202     -11.257  -1.172 -33.528  1.00  0.30           C  
ATOM   1653  CG2 VAL A 202      -9.356  -0.444 -32.056  1.00  0.29           C  
ATOM   1654  N   TRP A 203     -13.766  -2.039 -31.371  1.00  0.19           N  
ATOM   1655  CA  TRP A 203     -14.913  -2.887 -31.679  1.00  0.34           C  
ATOM   1656  C   TRP A 203     -14.609  -3.809 -32.854  1.00  0.19           C  
ATOM   1657  CB  TRP A 203     -16.146  -2.033 -31.989  1.00  0.22           C  
ATOM   1658  O   TRP A 203     -14.135  -3.357 -33.899  1.00  0.19           O  
ATOM   1659  CG  TRP A 203     -17.365  -2.831 -32.343  1.00  0.26           C  
ATOM   1660  CD1 TRP A 203     -18.218  -3.460 -31.479  1.00  0.21           C  
ATOM   1661  CD2 TRP A 203     -17.865  -3.088 -33.658  1.00  0.19           C  
ATOM   1662  CE2 TRP A 203     -19.026  -3.880 -33.517  1.00  0.12           C  
ATOM   1663  CE3 TRP A 203     -17.445  -2.724 -34.945  1.00  0.21           C  
ATOM   1664  NE1 TRP A 203     -19.219  -4.093 -32.178  1.00  0.21           N  
ATOM   1665  CH2 TRP A 203     -19.338  -3.945 -35.862  1.00  0.22           C  
ATOM   1666  CZ2 TRP A 203     -19.772  -4.315 -34.615  1.00  0.21           C  
ATOM   1667  CZ3 TRP A 203     -18.188  -3.158 -36.036  1.00  0.22           C  
ATOM   1668  N   ILE A 204     -14.651  -5.195 -32.774  1.00  0.37           N  
ATOM   1669  CA  ILE A 204     -14.438  -6.196 -33.814  1.00  0.41           C  
ATOM   1670  C   ILE A 204     -15.784  -6.671 -34.356  1.00  0.37           C  
ATOM   1671  CB  ILE A 204     -13.619  -7.395 -33.286  1.00  0.37           C  
ATOM   1672  O   ILE A 204     -15.972  -6.768 -35.571  1.00  0.36           O  
ATOM   1673  CG1 ILE A 204     -12.360  -6.904 -32.562  1.00  0.33           C  
ATOM   1674  CG2 ILE A 204     -13.257  -8.347 -34.429  1.00  0.33           C  
ATOM   1675  CD1 ILE A 204     -11.516  -8.021 -31.962  1.00  0.35           C  
ATOM   1676  N   SER A 205     -16.788  -7.078 -33.623  1.00  0.35           N  
ATOM   1677  CA  SER A 205     -18.059  -7.677 -34.018  1.00  0.38           C  
ATOM   1678  C   SER A 205     -19.116  -7.495 -32.935  1.00  0.36           C  
ATOM   1679  CB  SER A 205     -17.879  -9.164 -34.323  1.00  0.34           C  
ATOM   1680  O   SER A 205     -18.785  -7.303 -31.763  1.00  0.35           O  
ATOM   1681  OG  SER A 205     -19.125  -9.839 -34.287  1.00  0.31           O  
ATOM   1682  N   ASP A 206     -20.339  -7.283 -33.321  1.00  0.32           N  
ATOM   1683  CA  ASP A 206     -21.582  -7.425 -32.570  1.00  0.36           C  
ATOM   1684  C   ASP A 206     -22.298  -8.724 -32.932  1.00  0.32           C  
ATOM   1685  CB  ASP A 206     -22.502  -6.229 -32.826  1.00  0.32           C  
ATOM   1686  O   ASP A 206     -22.329  -9.118 -34.100  1.00  0.32           O  
ATOM   1687  CG  ASP A 206     -22.870  -6.066 -34.290  1.00  0.32           C  
ATOM   1688  OD1 ASP A 206     -22.175  -6.634 -35.160  1.00  0.34           O  
ATOM   1689  OD2 ASP A 206     -23.862  -5.361 -34.577  1.00  0.36           O  
ATOM   1690  N   VAL A 207     -22.328  -9.663 -31.944  1.00  0.30           N  
ATOM   1691  CA  VAL A 207     -23.096 -10.891 -32.124  1.00  0.33           C  
ATOM   1692  C   VAL A 207     -24.374 -10.828 -31.291  1.00  0.31           C  
ATOM   1693  CB  VAL A 207     -22.270 -12.139 -31.739  1.00  0.30           C  
ATOM   1694  O   VAL A 207     -24.325 -10.574 -30.085  1.00  0.31           O  
ATOM   1695  CG1 VAL A 207     -23.007 -13.417 -32.134  1.00  0.29           C  
ATOM   1696  CG2 VAL A 207     -20.891 -12.089 -32.394  1.00  0.28           C  
ATOM   1697  N   ALA A 208     -25.592 -10.737 -31.942  1.00  0.29           N  
ATOM   1698  CA  ALA A 208     -26.911 -10.961 -31.357  1.00  0.30           C  
ATOM   1699  C   ALA A 208     -26.967 -12.299 -30.625  1.00  0.29           C  
ATOM   1700  CB  ALA A 208     -27.989 -10.904 -32.437  1.00  0.28           C  
ATOM   1701  O   ALA A 208     -26.711 -13.349 -31.218  1.00  0.28           O  
ATOM   1702  N   SER A 209     -26.666 -12.364 -29.315  1.00  0.27           N  
ATOM   1703  CA  SER A 209     -26.812 -13.505 -28.417  1.00  0.28           C  
ATOM   1704  C   SER A 209     -28.215 -13.564 -27.822  1.00  0.27           C  
ATOM   1705  CB  SER A 209     -25.776 -13.441 -27.294  1.00  0.25           C  
ATOM   1706  O   SER A 209     -28.636 -12.643 -27.117  1.00  0.26           O  
ATOM   1707  OG  SER A 209     -26.331 -13.892 -26.071  1.00  0.26           O  
ATOM   1708  N   THR A 210     -29.167 -14.154 -28.487  1.00  0.24           N  
ATOM   1709  CA  THR A 210     -30.536 -14.336 -28.018  1.00  0.25           C  
ATOM   1710  C   THR A 210     -30.587 -15.352 -26.880  1.00  0.24           C  
ATOM   1711  CB  THR A 210     -31.462 -14.794 -29.160  1.00  0.22           C  
ATOM   1712  O   THR A 210     -31.499 -15.319 -26.052  1.00  0.23           O  
ATOM   1713  CG2 THR A 210     -31.822 -13.630 -30.076  1.00  0.21           C  
ATOM   1714  OG1 THR A 210     -30.798 -15.806 -29.928  1.00  0.22           O  
ATOM   1715  N   ALA A 211     -29.469 -16.241 -26.590  1.00  0.24           N  
ATOM   1716  CA  ALA A 211     -29.678 -17.380 -25.699  1.00  0.25           C  
ATOM   1717  C   ALA A 211     -28.378 -17.780 -25.007  1.00  0.24           C  
ATOM   1718  CB  ALA A 211     -30.251 -18.564 -26.473  1.00  0.21           C  
ATOM   1719  O   ALA A 211     -27.787 -18.813 -25.330  1.00  0.23           O  
ATOM   1720  N   VAL A 212     -27.457 -16.881 -24.425  1.00  0.25           N  
ATOM   1721  CA  VAL A 212     -26.434 -17.344 -23.493  1.00  0.26           C  
ATOM   1722  C   VAL A 212     -26.984 -17.325 -22.069  1.00  0.25           C  
ATOM   1723  CB  VAL A 212     -25.154 -16.483 -23.581  1.00  0.23           C  
ATOM   1724  O   VAL A 212     -27.418 -16.280 -21.579  1.00  0.24           O  
ATOM   1725  CG1 VAL A 212     -24.059 -17.048 -22.679  1.00  0.23           C  
ATOM   1726  CG2 VAL A 212     -24.668 -16.397 -25.027  1.00  0.24           C  
ATOM   1727  N   LYS A 213     -27.526 -18.448 -21.589  1.00  0.24           N  
ATOM   1728  CA  LYS A 213     -27.696 -18.817 -20.186  1.00  0.24           C  
ATOM   1729  C   LYS A 213     -26.353 -18.861 -19.464  1.00  0.24           C  
ATOM   1730  CB  LYS A 213     -28.399 -20.170 -20.068  1.00  0.22           C  
ATOM   1731  O   LYS A 213     -25.465 -19.631 -19.838  1.00  0.23           O  
ATOM   1732  CG  LYS A 213     -29.891 -20.119 -20.362  1.00  0.22           C  
ATOM   1733  CD  LYS A 213     -30.546 -21.481 -20.167  1.00  0.23           C  
ATOM   1734  CE  LYS A 213     -32.034 -21.437 -20.488  1.00  0.17           C  
ATOM   1735  NZ  LYS A 213     -32.679 -22.772 -20.303  1.00  0.14           N  
ATOM   1736  N   VAL A 214     -25.521 -17.756 -18.951  1.00  0.24           N  
ATOM   1737  CA  VAL A 214     -24.387 -17.506 -18.067  1.00  0.25           C  
ATOM   1738  C   VAL A 214     -24.536 -18.328 -16.789  1.00  0.24           C  
ATOM   1739  CB  VAL A 214     -24.254 -16.006 -17.724  1.00  0.22           C  
ATOM   1740  O   VAL A 214     -25.419 -18.060 -15.971  1.00  0.23           O  
ATOM   1741  CG1 VAL A 214     -22.980 -15.745 -16.923  1.00  0.18           C  
ATOM   1742  CG2 VAL A 214     -24.270 -15.164 -18.998  1.00  0.22           C  
ATOM   1743  N   GLY A 215     -24.818 -19.683 -16.851  1.00  0.24           N  
ATOM   1744  CA  GLY A 215     -24.961 -20.712 -15.834  1.00  0.23           C  
ATOM   1745  C   GLY A 215     -24.263 -22.010 -16.195  1.00  0.24           C  
ATOM   1746  O   GLY A 215     -23.873 -22.778 -15.313  1.00  0.22           O  
ATOM   1747  N   ASP A 216     -23.607 -22.144 -17.375  1.00  0.19           N  
ATOM   1748  CA  ASP A 216     -23.185 -23.441 -17.896  1.00  0.22           C  
ATOM   1749  C   ASP A 216     -21.766 -23.371 -18.457  1.00  0.20           C  
ATOM   1750  CB  ASP A 216     -24.154 -23.928 -18.974  1.00  0.17           C  
ATOM   1751  O   ASP A 216     -21.448 -22.477 -19.243  1.00  0.19           O  
ATOM   1752  CG  ASP A 216     -25.491 -24.378 -18.411  1.00  0.09           C  
ATOM   1753  OD1 ASP A 216     -25.561 -24.728 -17.213  1.00  0.09           O  
ATOM   1754  OD2 ASP A 216     -26.482 -24.387 -19.173  1.00  0.10           O  
ATOM   1755  N   PHE A 217     -20.753 -23.274 -17.680  1.00  0.21           N  
ATOM   1756  CA  PHE A 217     -19.384 -23.767 -17.773  1.00  0.23           C  
ATOM   1757  C   PHE A 217     -18.541 -22.859 -18.660  1.00  0.21           C  
ATOM   1758  CB  PHE A 217     -19.362 -25.199 -18.316  1.00  0.19           C  
ATOM   1759  O   PHE A 217     -18.885 -22.622 -19.820  1.00  0.20           O  
ATOM   1760  CG  PHE A 217     -19.689 -26.244 -17.284  1.00  0.15           C  
ATOM   1761  CD1 PHE A 217     -18.689 -26.800 -16.496  1.00  0.08           C  
ATOM   1762  CD2 PHE A 217     -20.998 -26.672 -17.103  1.00  0.09           C  
ATOM   1763  CE1 PHE A 217     -18.990 -27.768 -15.540  1.00  0.08           C  
ATOM   1764  CE2 PHE A 217     -21.306 -27.638 -16.150  1.00  0.09           C  
ATOM   1765  CZ  PHE A 217     -20.300 -28.186 -15.370  1.00  0.08           C  
ATOM   1766  N   LEU A 218     -17.693 -22.033 -18.160  1.00  0.23           N  
ATOM   1767  CA  LEU A 218     -16.400 -21.720 -18.758  1.00  0.23           C  
ATOM   1768  C   LEU A 218     -15.371 -22.793 -18.420  1.00  0.23           C  
ATOM   1769  CB  LEU A 218     -15.905 -20.352 -18.279  1.00  0.21           C  
ATOM   1770  O   LEU A 218     -15.055 -23.009 -17.248  1.00  0.22           O  
ATOM   1771  CG  LEU A 218     -16.484 -19.132 -18.997  1.00  0.21           C  
ATOM   1772  CD1 LEU A 218     -16.467 -17.917 -18.076  1.00  0.18           C  
ATOM   1773  CD2 LEU A 218     -15.709 -18.848 -20.279  1.00  0.19           C  
ATOM   1774  N   GLU A 219     -15.450 -24.087 -18.847  1.00  0.18           N  
ATOM   1775  CA  GLU A 219     -14.431 -25.112 -19.052  1.00  0.20           C  
ATOM   1776  C   GLU A 219     -13.190 -24.530 -19.724  1.00  0.18           C  
ATOM   1777  CB  GLU A 219     -14.989 -26.267 -19.888  1.00  0.14           C  
ATOM   1778  O   GLU A 219     -13.288 -23.897 -20.777  1.00  0.17           O  
ATOM   1779  CG  GLU A 219     -14.964 -27.611 -19.175  1.00  0.07           C  
ATOM   1780  CD  GLU A 219     -15.545 -28.743 -20.007  1.00  0.07           C  
ATOM   1781  OE1 GLU A 219     -16.016 -28.485 -21.138  1.00  0.10           O  
ATOM   1782  OE2 GLU A 219     -15.529 -29.897 -19.524  1.00  0.10           O  
ATOM   1783  N   TYR A 220     -12.138 -24.016 -18.918  1.00  0.21           N  
ATOM   1784  CA  TYR A 220     -10.740 -24.046 -19.333  1.00  0.23           C  
ATOM   1785  C   TYR A 220     -10.448 -25.280 -20.177  1.00  0.21           C  
ATOM   1786  CB  TYR A 220      -9.816 -24.018 -18.111  1.00  0.20           C  
ATOM   1787  O   TYR A 220     -10.662 -26.410 -19.731  1.00  0.21           O  
ATOM   1788  CG  TYR A 220      -9.231 -22.656 -17.824  1.00  0.20           C  
ATOM   1789  CD1 TYR A 220      -8.042 -22.247 -18.424  1.00  0.11           C  
ATOM   1790  CD2 TYR A 220      -9.865 -21.777 -16.953  1.00  0.10           C  
ATOM   1791  CE1 TYR A 220      -7.498 -20.994 -18.161  1.00  0.09           C  
ATOM   1792  CE2 TYR A 220      -9.330 -20.522 -16.682  1.00  0.10           C  
ATOM   1793  OH  TYR A 220      -7.614 -18.898 -17.026  1.00  0.08           O  
ATOM   1794  CZ  TYR A 220      -8.148 -20.140 -17.290  1.00  0.10           C  
ATOM   1795  N   CYS A 221     -10.690 -25.196 -21.445  1.00  0.20           N  
ATOM   1796  CA  CYS A 221     -10.318 -26.172 -22.463  1.00  0.21           C  
ATOM   1797  C   CYS A 221      -8.850 -26.559 -22.338  1.00  0.21           C  
ATOM   1798  CB  CYS A 221     -10.592 -25.619 -23.861  1.00  0.19           C  
ATOM   1799  O   CYS A 221      -7.985 -25.692 -22.197  1.00  0.19           O  
ATOM   1800  SG  CYS A 221     -12.286 -25.883 -24.430  1.00  0.16           S  
ATOM   1801  N   TYR A 222      -8.623 -27.645 -21.627  1.00  0.18           N  
ATOM   1802  CA  TYR A 222      -7.925 -28.910 -21.423  1.00  0.20           C  
ATOM   1803  C   TYR A 222      -6.715 -29.020 -22.342  1.00  0.18           C  
ATOM   1804  CB  TYR A 222      -8.872 -30.091 -21.661  1.00  0.17           C  
ATOM   1805  O   TYR A 222      -5.774 -29.763 -22.053  1.00  0.17           O  
ATOM   1806  CG  TYR A 222      -9.074 -30.962 -20.445  1.00  0.15           C  
ATOM   1807  CD1 TYR A 222      -8.209 -32.019 -20.171  1.00  0.08           C  
ATOM   1808  CD2 TYR A 222     -10.129 -30.731 -19.570  1.00  0.09           C  
ATOM   1809  CE1 TYR A 222      -8.392 -32.826 -19.052  1.00  0.08           C  
ATOM   1810  CE2 TYR A 222     -10.322 -31.531 -18.449  1.00  0.08           C  
ATOM   1811  OH  TYR A 222      -9.636 -33.370 -17.090  1.00  0.07           O  
ATOM   1812  CZ  TYR A 222      -9.450 -32.574 -18.198  1.00  0.08           C  
ATOM   1813  N   ASP A 223      -6.519 -28.163 -23.340  1.00  0.19           N  
ATOM   1814  CA  ASP A 223      -5.606 -28.710 -24.339  1.00  0.20           C  
ATOM   1815  C   ASP A 223      -4.783 -27.604 -24.995  1.00  0.19           C  
ATOM   1816  CB  ASP A 223      -6.379 -29.492 -25.402  1.00  0.17           C  
ATOM   1817  O   ASP A 223      -5.325 -26.565 -25.380  1.00  0.18           O  
ATOM   1818  CG  ASP A 223      -5.932 -30.939 -25.517  1.00  0.07           C  
ATOM   1819  OD1 ASP A 223      -4.840 -31.281 -25.014  1.00  0.09           O  
ATOM   1820  OD2 ASP A 223      -6.676 -31.743 -26.119  1.00  0.09           O  
ATOM   1821  N   ALA A 224      -3.400 -27.303 -24.428  1.00  0.19           N  
ATOM   1822  CA  ALA A 224      -2.119 -27.037 -25.077  1.00  0.19           C  
ATOM   1823  C   ALA A 224      -2.100 -25.647 -25.707  1.00  0.19           C  
ATOM   1824  CB  ALA A 224      -1.826 -28.101 -26.133  1.00  0.17           C  
ATOM   1825  O   ALA A 224      -1.887 -25.509 -26.913  1.00  0.18           O  
ATOM   1826  N   ALA A 225      -2.466 -24.512 -24.941  1.00  0.20           N  
ATOM   1827  CA  ALA A 225      -2.027 -23.126 -25.081  1.00  0.19           C  
ATOM   1828  C   ALA A 225      -1.573 -22.556 -23.740  1.00  0.20           C  
ATOM   1829  CB  ALA A 225      -3.147 -22.270 -25.668  1.00  0.18           C  
ATOM   1830  O   ALA A 225      -2.271 -22.693 -22.732  1.00  0.19           O  
ATOM   1831  N   VAL A 226      -0.339 -22.695 -23.362  1.00  0.18           N  
ATOM   1832  CA  VAL A 226       0.236 -21.751 -22.409  1.00  0.19           C  
ATOM   1833  C   VAL A 226      -0.544 -20.439 -22.446  1.00  0.18           C  
ATOM   1834  CB  VAL A 226       1.731 -21.490 -22.701  1.00  0.16           C  
ATOM   1835  O   VAL A 226      -0.339 -19.612 -23.338  1.00  0.18           O  
ATOM   1836  CG1 VAL A 226       2.364 -20.666 -21.582  1.00  0.09           C  
ATOM   1837  CG2 VAL A 226       2.476 -22.811 -22.884  1.00  0.08           C  
ATOM   1838  N   ALA A 227      -1.921 -20.378 -22.496  1.00  0.20           N  
ATOM   1839  CA  ALA A 227      -2.675 -19.158 -22.220  1.00  0.20           C  
ATOM   1840  C   ALA A 227      -2.491 -18.715 -20.771  1.00  0.20           C  
ATOM   1841  CB  ALA A 227      -4.156 -19.368 -22.524  1.00  0.19           C  
ATOM   1842  O   ALA A 227      -2.592 -19.529 -19.849  1.00  0.19           O  
ATOM   1843  N   ARG A 228      -1.315 -18.038 -20.518  1.00  0.20           N  
ATOM   1844  CA  ARG A 228      -1.172 -17.211 -19.325  1.00  0.20           C  
ATOM   1845  C   ARG A 228      -2.318 -16.211 -19.212  1.00  0.20           C  
ATOM   1846  CB  ARG A 228       0.168 -16.472 -19.340  1.00  0.18           C  
ATOM   1847  O   ARG A 228      -2.504 -15.370 -20.093  1.00  0.20           O  
ATOM   1848  CG  ARG A 228       1.287 -17.210 -18.622  1.00  0.17           C  
ATOM   1849  CD  ARG A 228       2.584 -16.414 -18.628  1.00  0.11           C  
ATOM   1850  NE  ARG A 228       3.682 -17.167 -18.030  1.00  0.09           N  
ATOM   1851  NH1 ARG A 228       5.276 -15.535 -18.398  1.00  0.10           N  
ATOM   1852  NH2 ARG A 228       5.857 -17.500 -17.370  1.00  0.07           N  
ATOM   1853  CZ  ARG A 228       4.936 -16.732 -17.934  1.00  0.12           C  
ATOM   1854  N   VAL A 229      -3.581 -16.721 -18.745  1.00  0.20           N  
ATOM   1855  CA  VAL A 229      -4.547 -15.787 -18.177  1.00  0.19           C  
ATOM   1856  C   VAL A 229      -3.878 -14.947 -17.091  1.00  0.20           C  
ATOM   1857  CB  VAL A 229      -5.777 -16.523 -17.599  1.00  0.18           C  
ATOM   1858  O   VAL A 229      -3.396 -15.485 -16.091  1.00  0.19           O  
ATOM   1859  CG1 VAL A 229      -6.825 -15.524 -17.112  1.00  0.12           C  
ATOM   1860  CG2 VAL A 229      -6.375 -17.463 -18.645  1.00  0.10           C  
ATOM   1861  N   VAL A 230      -2.929 -14.085 -17.555  1.00  0.20           N  
ATOM   1862  CA  VAL A 230      -2.223 -13.112 -16.728  1.00  0.19           C  
ATOM   1863  C   VAL A 230      -3.226 -12.318 -15.894  1.00  0.20           C  
ATOM   1864  CB  VAL A 230      -1.365 -12.155 -17.585  1.00  0.18           C  
ATOM   1865  O   VAL A 230      -2.919 -11.901 -14.774  1.00  0.19           O  
ATOM   1866  CG1 VAL A 230      -0.311 -11.458 -16.726  1.00  0.12           C  
ATOM   1867  CG2 VAL A 230      -0.706 -12.914 -18.734  1.00  0.10           C  
ATOM   1868  N   ASP A 231      -4.632 -12.392 -16.149  1.00  0.22           N  
ATOM   1869  CA  ASP A 231      -5.701 -11.596 -15.553  1.00  0.22           C  
ATOM   1870  C   ASP A 231      -7.071 -12.073 -16.028  1.00  0.21           C  
ATOM   1871  CB  ASP A 231      -5.515 -10.114 -15.886  1.00  0.20           C  
ATOM   1872  O   ASP A 231      -7.262 -12.349 -17.214  1.00  0.21           O  
ATOM   1873  CG  ASP A 231      -5.919  -9.195 -14.746  1.00  0.20           C  
ATOM   1874  OD1 ASP A 231      -6.511  -9.675 -13.756  1.00  0.19           O  
ATOM   1875  OD2 ASP A 231      -5.645  -7.979 -14.840  1.00  0.15           O  
ATOM   1876  N   PHE A 232      -7.797 -12.899 -15.179  1.00  0.21           N  
ATOM   1877  CA  PHE A 232      -9.220 -13.184 -15.322  1.00  0.22           C  
ATOM   1878  C   PHE A 232     -10.053 -12.206 -14.504  1.00  0.21           C  
ATOM   1879  CB  PHE A 232      -9.526 -14.623 -14.893  1.00  0.20           C  
ATOM   1880  O   PHE A 232      -9.836 -12.052 -13.300  1.00  0.20           O  
ATOM   1881  CG  PHE A 232      -9.913 -15.527 -16.032  1.00  0.20           C  
ATOM   1882  CD1 PHE A 232     -11.246 -15.681 -16.393  1.00  0.18           C  
ATOM   1883  CD2 PHE A 232      -8.944 -16.223 -16.742  1.00  0.17           C  
ATOM   1884  CE1 PHE A 232     -11.607 -16.517 -17.447  1.00  0.14           C  
ATOM   1885  CE2 PHE A 232      -9.297 -17.060 -17.796  1.00  0.17           C  
ATOM   1886  CZ  PHE A 232     -10.629 -17.207 -18.147  1.00  0.19           C  
ATOM   1887  N   LYS A 233     -10.588 -11.166 -15.326  1.00  0.23           N  
ATOM   1888  CA  LYS A 233     -11.591 -10.271 -14.756  1.00  0.24           C  
ATOM   1889  C   LYS A 233     -12.963 -10.515 -15.378  1.00  0.23           C  
ATOM   1890  CB  LYS A 233     -11.180  -8.811 -14.949  1.00  0.22           C  
ATOM   1891  O   LYS A 233     -13.097 -10.550 -16.603  1.00  0.23           O  
ATOM   1892  CG  LYS A 233      -9.981  -8.389 -14.112  1.00  0.22           C  
ATOM   1893  CD  LYS A 233      -9.660  -6.912 -14.299  1.00  0.23           C  
ATOM   1894  CE  LYS A 233      -8.397  -6.514 -13.548  1.00  0.20           C  
ATOM   1895  NZ  LYS A 233      -8.077  -5.067 -13.730  1.00  0.20           N  
ATOM   1896  N   VAL A 234     -13.912 -11.030 -14.674  1.00  0.21           N  
ATOM   1897  CA  VAL A 234     -15.358 -10.925 -14.836  1.00  0.22           C  
ATOM   1898  C   VAL A 234     -15.871  -9.683 -14.111  1.00  0.21           C  
ATOM   1899  CB  VAL A 234     -16.081 -12.186 -14.311  1.00  0.20           C  
ATOM   1900  O   VAL A 234     -15.699  -9.549 -12.897  1.00  0.21           O  
ATOM   1901  CG1 VAL A 234     -17.580 -12.107 -14.596  1.00  0.13           C  
ATOM   1902  CG2 VAL A 234     -15.480 -13.444 -14.935  1.00  0.16           C  
ATOM   1903  N   ASN A 235     -15.839  -8.427 -14.717  1.00  0.23           N  
ATOM   1904  CA  ASN A 235     -16.721  -7.308 -14.405  1.00  0.24           C  
ATOM   1905  C   ASN A 235     -18.164  -7.603 -14.807  1.00  0.23           C  
ATOM   1906  CB  ASN A 235     -16.230  -6.030 -15.088  1.00  0.22           C  
ATOM   1907  O   ASN A 235     -18.425  -8.017 -15.938  1.00  0.23           O  
ATOM   1908  CG  ASN A 235     -15.018  -5.431 -14.403  1.00  0.22           C  
ATOM   1909  ND2 ASN A 235     -14.197  -4.718 -15.166  1.00  0.15           N  
ATOM   1910  OD1 ASN A 235     -14.820  -5.607 -13.198  1.00  0.21           O  
ATOM   1911  N   THR A 236     -19.060  -8.081 -13.887  1.00  0.23           N  
ATOM   1912  CA  THR A 236     -20.458  -7.695 -14.040  1.00  0.23           C  
ATOM   1913  C   THR A 236     -20.580  -6.198 -14.306  1.00  0.23           C  
ATOM   1914  CB  THR A 236     -21.279  -8.066 -12.791  1.00  0.21           C  
ATOM   1915  O   THR A 236     -19.942  -5.388 -13.631  1.00  0.22           O  
ATOM   1916  CG2 THR A 236     -21.716  -9.526 -12.834  1.00  0.14           C  
ATOM   1917  OG1 THR A 236     -20.481  -7.852 -11.621  1.00  0.14           O  
ATOM   1918  N   LEU A 237     -20.551  -5.656 -15.494  1.00  0.21           N  
ATOM   1919  CA  LEU A 237     -21.280  -4.424 -15.775  1.00  0.21           C  
ATOM   1920  C   LEU A 237     -22.447  -4.250 -14.808  1.00  0.21           C  
ATOM   1921  CB  LEU A 237     -21.792  -4.421 -17.217  1.00  0.19           C  
ATOM   1922  O   LEU A 237     -23.242  -5.172 -14.616  1.00  0.20           O  
ATOM   1923  CG  LEU A 237     -20.870  -3.794 -18.263  1.00  0.17           C  
ATOM   1924  CD1 LEU A 237     -21.016  -4.515 -19.599  1.00  0.09           C  
ATOM   1925  CD2 LEU A 237     -21.168  -2.307 -18.417  1.00  0.10           C  
ATOM   1926  N   TYR A 238     -22.189  -3.484 -13.704  1.00  0.23           N  
ATOM   1927  CA  TYR A 238     -23.166  -2.590 -13.093  1.00  0.24           C  
ATOM   1928  C   TYR A 238     -24.481  -2.609 -13.863  1.00  0.23           C  
ATOM   1929  CB  TYR A 238     -22.620  -1.160 -13.029  1.00  0.22           C  
ATOM   1930  O   TYR A 238     -24.493  -2.462 -15.087  1.00  0.22           O  
ATOM   1931  CG  TYR A 238     -21.667  -0.925 -11.882  1.00  0.21           C  
ATOM   1932  CD1 TYR A 238     -22.141  -0.603 -10.612  1.00  0.20           C  
ATOM   1933  CD2 TYR A 238     -20.292  -1.024 -12.065  1.00  0.21           C  
ATOM   1934  CE1 TYR A 238     -21.266  -0.384  -9.552  1.00  0.20           C  
ATOM   1935  CE2 TYR A 238     -19.408  -0.806 -11.013  1.00  0.23           C  
ATOM   1936  OH  TYR A 238     -19.034  -0.272  -8.717  1.00  0.12           O  
ATOM   1937  CZ  TYR A 238     -19.904  -0.488  -9.762  1.00  0.21           C  
ATOM   1938  N   ASP A 239     -25.381  -3.477 -13.677  1.00  0.22           N  
ATOM   1939  CA  ASP A 239     -26.760  -3.174 -14.047  1.00  0.22           C  
ATOM   1940  C   ASP A 239     -27.047  -1.680 -13.921  1.00  0.22           C  
ATOM   1941  CB  ASP A 239     -27.736  -3.973 -13.181  1.00  0.20           C  
ATOM   1942  O   ASP A 239     -27.010  -1.126 -12.820  1.00  0.21           O  
ATOM   1943  CG  ASP A 239     -28.961  -4.443 -13.947  1.00  0.20           C  
ATOM   1944  OD1 ASP A 239     -29.188  -3.972 -15.082  1.00  0.14           O  
ATOM   1945  OD2 ASP A 239     -29.706  -5.289 -13.408  1.00  0.14           O  
ATOM   1946  N   PHE A 240     -26.490  -0.642 -14.672  1.00  0.20           N  
ATOM   1947  CA  PHE A 240     -26.762   0.788 -14.760  1.00  0.21           C  
ATOM   1948  C   PHE A 240     -28.240   1.073 -14.522  1.00  0.20           C  
ATOM   1949  CB  PHE A 240     -26.335   1.335 -16.126  1.00  0.19           C  
ATOM   1950  O   PHE A 240     -28.590   2.041 -13.844  1.00  0.19           O  
ATOM   1951  CG  PHE A 240     -25.138   2.245 -16.068  1.00  0.19           C  
ATOM   1952  CD1 PHE A 240     -25.288   3.597 -15.781  1.00  0.17           C  
ATOM   1953  CD2 PHE A 240     -23.862   1.749 -16.300  1.00  0.18           C  
ATOM   1954  CE1 PHE A 240     -24.182   4.441 -15.727  1.00  0.16           C  
ATOM   1955  CE2 PHE A 240     -22.752   2.587 -16.247  1.00  0.20           C  
ATOM   1956  CZ  PHE A 240     -22.914   3.933 -15.962  1.00  0.21           C  
ATOM   1957  N   GLU A 241     -29.057   0.336 -14.796  1.00  0.20           N  
ATOM   1958  CA  GLU A 241     -30.481   0.656 -14.833  1.00  0.20           C  
ATOM   1959  C   GLU A 241     -31.209   0.077 -13.623  1.00  0.19           C  
ATOM   1960  CB  GLU A 241     -31.116   0.138 -16.126  1.00  0.18           C  
ATOM   1961  O   GLU A 241     -32.034   0.753 -13.006  1.00  0.18           O  
ATOM   1962  CG  GLU A 241     -31.118   1.153 -17.260  1.00  0.15           C  
ATOM   1963  CD  GLU A 241     -31.921   0.700 -18.469  1.00  0.08           C  
ATOM   1964  OE1 GLU A 241     -32.350  -0.475 -18.507  1.00  0.11           O  
ATOM   1965  OE2 GLU A 241     -32.121   1.527 -19.386  1.00  0.11           O  
ATOM   1966  N   SER A 242     -30.922  -0.967 -12.991  1.00  0.24           N  
ATOM   1967  CA  SER A 242     -31.609  -1.429 -11.789  1.00  0.24           C  
ATOM   1968  C   SER A 242     -31.028  -0.781 -10.537  1.00  0.23           C  
ATOM   1969  CB  SER A 242     -31.521  -2.952 -11.673  1.00  0.21           C  
ATOM   1970  O   SER A 242     -31.766  -0.430  -9.615  1.00  0.22           O  
ATOM   1971  OG  SER A 242     -30.189  -3.360 -11.412  1.00  0.12           O  
ATOM   1972  N   GLU A 243     -29.843  -0.047 -10.588  1.00  0.21           N  
ATOM   1973  CA  GLU A 243     -29.376   0.698  -9.422  1.00  0.22           C  
ATOM   1974  C   GLU A 243     -29.500   2.203  -9.643  1.00  0.21           C  
ATOM   1975  CB  GLU A 243     -27.926   0.331  -9.095  1.00  0.19           C  
ATOM   1976  O   GLU A 243     -29.571   2.972  -8.683  1.00  0.19           O  
ATOM   1977  CG  GLU A 243     -27.770  -0.481  -7.818  1.00  0.18           C  
ATOM   1978  CD  GLU A 243     -26.320  -0.676  -7.403  1.00  0.19           C  
ATOM   1979  OE1 GLU A 243     -25.412  -0.292  -8.175  1.00  0.26           O  
ATOM   1980  OE2 GLU A 243     -26.091  -1.217  -6.298  1.00  0.15           O  
ATOM   1981  N   LEU A 244     -29.736   2.786 -10.773  1.00  0.21           N  
ATOM   1982  CA  LEU A 244     -30.388   4.090 -10.810  1.00  0.21           C  
ATOM   1983  C   LEU A 244     -31.664   4.084  -9.975  1.00  0.21           C  
ATOM   1984  CB  LEU A 244     -30.711   4.488 -12.253  1.00  0.19           C  
ATOM   1985  O   LEU A 244     -31.915   5.018  -9.210  1.00  0.20           O  
ATOM   1986  CG  LEU A 244     -29.828   5.573 -12.871  1.00  0.19           C  
ATOM   1987  CD1 LEU A 244     -29.484   5.218 -14.314  1.00  0.16           C  
ATOM   1988  CD2 LEU A 244     -30.518   6.930 -12.799  1.00  0.17           C  
ATOM   1989  N   ASP A 245     -32.364   3.016  -9.790  1.00  0.23           N  
ATOM   1990  CA  ASP A 245     -33.578   2.945  -8.981  1.00  0.22           C  
ATOM   1991  C   ASP A 245     -33.251   2.605  -7.529  1.00  0.23           C  
ATOM   1992  CB  ASP A 245     -34.548   1.912  -9.558  1.00  0.21           C  
ATOM   1993  O   ASP A 245     -33.783   3.224  -6.606  1.00  0.21           O  
ATOM   1994  CG  ASP A 245     -35.664   2.537 -10.376  1.00  0.20           C  
ATOM   1995  OD1 ASP A 245     -35.733   3.783 -10.461  1.00  0.16           O  
ATOM   1996  OD2 ASP A 245     -36.483   1.779 -10.938  1.00  0.14           O  
ATOM   1997  N   ALA A 246     -32.207   1.931  -7.129  1.00  0.24           N  
ATOM   1998  CA  ALA A 246     -31.691   1.827  -5.767  1.00  0.23           C  
ATOM   1999  C   ALA A 246     -30.820   3.030  -5.417  1.00  0.24           C  
ATOM   2000  CB  ALA A 246     -30.899   0.533  -5.596  1.00  0.22           C  
ATOM   2001  O   ALA A 246     -30.870   3.535  -4.293  1.00  0.22           O  
ATOM   2002  N   LYS A 247     -30.170   3.866  -6.273  1.00  0.22           N  
ATOM   2003  CA  LYS A 247     -29.450   5.136  -6.235  1.00  0.21           C  
ATOM   2004  C   LYS A 247     -30.383   6.286  -5.863  1.00  0.22           C  
ATOM   2005  CB  LYS A 247     -28.785   5.417  -7.584  1.00  0.20           C  
ATOM   2006  O   LYS A 247     -30.012   7.165  -5.082  1.00  0.20           O  
ATOM   2007  CG  LYS A 247     -27.487   4.653  -7.804  1.00  0.20           C  
ATOM   2008  CD  LYS A 247     -26.858   4.998  -9.148  1.00  0.21           C  
ATOM   2009  CE  LYS A 247     -25.580   4.205  -9.387  1.00  0.20           C  
ATOM   2010  NZ  LYS A 247     -24.984   4.505 -10.724  1.00  0.16           N  
ATOM   2011  N   ARG A 248     -31.557   6.315  -6.348  1.00  0.22           N  
ATOM   2012  CA  ARG A 248     -32.609   7.284  -6.060  1.00  0.20           C  
ATOM   2013  C   ARG A 248     -33.068   7.177  -4.609  1.00  0.22           C  
ATOM   2014  CB  ARG A 248     -33.798   7.083  -7.002  1.00  0.20           C  
ATOM   2015  O   ARG A 248     -33.260   8.193  -3.937  1.00  0.20           O  
ATOM   2016  CG  ARG A 248     -33.748   7.949  -8.250  1.00  0.19           C  
ATOM   2017  CD  ARG A 248     -34.967   7.732  -9.136  1.00  0.20           C  
ATOM   2018  NE  ARG A 248     -34.939   8.597 -10.312  1.00  0.18           N  
ATOM   2019  NH1 ARG A 248     -36.876   7.746 -11.240  1.00  0.15           N  
ATOM   2020  NH2 ARG A 248     -35.724   9.414 -12.310  1.00  0.13           N  
ATOM   2021  CZ  ARG A 248     -35.846   8.584 -11.285  1.00  0.18           C  
ATOM   2022  N   LYS A 249     -32.988   5.989  -3.977  1.00  0.22           N  
ATOM   2023  CA  LYS A 249     -33.601   5.822  -2.662  1.00  0.20           C  
ATOM   2024  C   LYS A 249     -32.585   6.058  -1.548  1.00  0.21           C  
ATOM   2025  CB  LYS A 249     -34.210   4.425  -2.528  1.00  0.19           C  
ATOM   2026  O   LYS A 249     -32.936   6.552  -0.475  1.00  0.20           O  
ATOM   2027  CG  LYS A 249     -35.722   4.391  -2.698  1.00  0.19           C  
ATOM   2028  CD  LYS A 249     -36.273   2.982  -2.518  1.00  0.20           C  
ATOM   2029  CE  LYS A 249     -37.782   2.941  -2.722  1.00  0.17           C  
ATOM   2030  NZ  LYS A 249     -38.315   1.549  -2.629  1.00  0.13           N  
ATOM   2031  N   TYR A 250     -31.178   6.259  -1.817  1.00  0.21           N  
ATOM   2032  CA  TYR A 250     -30.283   6.207  -0.667  1.00  0.21           C  
ATOM   2033  C   TYR A 250     -29.349   7.411  -0.647  1.00  0.21           C  
ATOM   2034  CB  TYR A 250     -29.465   4.912  -0.680  1.00  0.19           C  
ATOM   2035  O   TYR A 250     -28.756   7.727   0.387  1.00  0.19           O  
ATOM   2036  CG  TYR A 250     -30.291   3.669  -0.455  1.00  0.19           C  
ATOM   2037  CD1 TYR A 250     -30.696   3.301   0.826  1.00  0.15           C  
ATOM   2038  CD2 TYR A 250     -30.669   2.861  -1.522  1.00  0.14           C  
ATOM   2039  CE1 TYR A 250     -31.456   2.155   1.039  1.00  0.11           C  
ATOM   2040  CE2 TYR A 250     -31.428   1.713  -1.321  1.00  0.13           C  
ATOM   2041  OH  TYR A 250     -32.569   0.234   0.166  1.00  0.08           O  
ATOM   2042  CZ  TYR A 250     -31.817   1.369  -0.039  1.00  0.15           C  
ATOM   2043  N   LEU A 251     -29.328   8.262  -1.702  1.00  0.21           N  
ATOM   2044  CA  LEU A 251     -28.602   9.525  -1.787  1.00  0.20           C  
ATOM   2045  C   LEU A 251     -29.316  10.617  -0.997  1.00  0.21           C  
ATOM   2046  CB  LEU A 251     -28.444   9.956  -3.247  1.00  0.20           C  
ATOM   2047  O   LEU A 251     -28.686  11.578  -0.550  1.00  0.20           O  
ATOM   2048  CG  LEU A 251     -27.355   9.242  -4.050  1.00  0.20           C  
ATOM   2049  CD1 LEU A 251     -27.617   9.390  -5.546  1.00  0.17           C  
ATOM   2050  CD2 LEU A 251     -25.978   9.787  -3.687  1.00  0.19           C  
ATOM   2051  N   LEU A 252     -30.467  10.332  -0.276  1.00  0.21           N  
ATOM   2052  CA  LEU A 252     -31.379  11.398   0.122  1.00  0.21           C  
ATOM   2053  C   LEU A 252     -31.720  11.297   1.606  1.00  0.21           C  
ATOM   2054  CB  LEU A 252     -32.662  11.346  -0.712  1.00  0.19           C  
ATOM   2055  O   LEU A 252     -32.499  12.099   2.124  1.00  0.20           O  
ATOM   2056  CG  LEU A 252     -32.547  11.820  -2.162  1.00  0.19           C  
ATOM   2057  CD1 LEU A 252     -33.781  11.402  -2.955  1.00  0.15           C  
ATOM   2058  CD2 LEU A 252     -32.356  13.331  -2.218  1.00  0.15           C  
ATOM   2059  N   HIS A 253     -30.847  10.775   2.575  1.00  0.18           N  
ATOM   2060  CA  HIS A 253     -31.304  10.964   3.947  1.00  0.21           C  
ATOM   2061  C   HIS A 253     -30.171  10.731   4.942  1.00  0.18           C  
ATOM   2062  CB  HIS A 253     -32.474  10.027   4.256  1.00  0.16           C  
ATOM   2063  O   HIS A 253     -29.478   9.714   4.873  1.00  0.18           O  
ATOM   2064  CG  HIS A 253     -33.749  10.744   4.569  1.00  0.12           C  
ATOM   2065  CD2 HIS A 253     -34.904  10.848   3.871  1.00  0.09           C  
ATOM   2066  ND1 HIS A 253     -33.931  11.467   5.727  1.00  0.13           N  
ATOM   2067  CE1 HIS A 253     -35.147  11.987   5.729  1.00  0.08           C  
ATOM   2068  NE2 HIS A 253     -35.758  11.626   4.613  1.00  0.09           N  
ATOM   2069  N   PRO A 254     -29.563  11.797   5.792  1.00  0.23           N  
ATOM   2070  CA  PRO A 254     -29.209  11.681   7.208  1.00  0.22           C  
ATOM   2071  C   PRO A 254     -29.969  10.562   7.916  1.00  0.23           C  
ATOM   2072  CB  PRO A 254     -29.593  13.048   7.781  1.00  0.21           C  
ATOM   2073  O   PRO A 254     -31.200  10.601   7.996  1.00  0.22           O  
ATOM   2074  CG  PRO A 254     -30.490  13.656   6.751  1.00  0.21           C  
ATOM   2075  CD  PRO A 254     -30.346  12.878   5.474  1.00  0.23           C  
ATOM   2076  N   ALA A 255     -29.624   9.360   7.789  1.00  0.21           N  
ATOM   2077  CA  ALA A 255     -30.329   8.391   8.624  1.00  0.22           C  
ATOM   2078  C   ALA A 255     -29.801   8.416  10.056  1.00  0.20           C  
ATOM   2079  CB  ALA A 255     -30.199   6.988   8.036  1.00  0.19           C  
ATOM   2080  O   ALA A 255     -28.593   8.309  10.281  1.00  0.20           O  
ATOM   2081  N   LYS A 256     -30.387   9.348  11.023  1.00  0.23           N  
ATOM   2082  CA  LYS A 256     -30.745   9.112  12.418  1.00  0.22           C  
ATOM   2083  C   LYS A 256     -30.561   7.644  12.792  1.00  0.23           C  
ATOM   2084  CB  LYS A 256     -32.188   9.543  12.683  1.00  0.21           C  
ATOM   2085  O   LYS A 256     -31.144   6.760  12.162  1.00  0.22           O  
ATOM   2086  CG  LYS A 256     -32.331  10.994  13.119  1.00  0.21           C  
ATOM   2087  CD  LYS A 256     -33.762  11.317  13.527  1.00  0.23           C  
ATOM   2088  CE  LYS A 256     -33.904  12.767  13.971  1.00  0.19           C  
ATOM   2089  NZ  LYS A 256     -35.299  13.079  14.405  1.00  0.17           N  
ATOM   2090  N   GLY A 257     -29.283   7.171  13.096  1.00  0.24           N  
ATOM   2091  CA  GLY A 257     -29.201   6.071  14.044  1.00  0.22           C  
ATOM   2092  C   GLY A 257     -30.544   5.699  14.644  1.00  0.24           C  
ATOM   2093  O   GLY A 257     -31.374   6.571  14.908  1.00  0.22           O  
ATOM   2094  N   SER A 258     -31.227   4.661  14.296  1.00  0.19           N  
ATOM   2095  CA  SER A 258     -32.409   4.071  14.916  1.00  0.19           C  
ATOM   2096  C   SER A 258     -32.238   3.947  16.426  1.00  0.19           C  
ATOM   2097  CB  SER A 258     -32.701   2.696  14.313  1.00  0.18           C  
ATOM   2098  O   SER A 258     -33.222   3.834  17.160  1.00  0.18           O  
ATOM   2099  OG  SER A 258     -31.580   1.840  14.447  1.00  0.12           O  
ATOM   2100  N   SER A 259     -31.086   4.381  17.043  1.00  0.13           N  
ATOM   2101  CA  SER A 259     -31.206   4.320  18.496  1.00  0.21           C  
ATOM   2102  C   SER A 259     -30.940   5.682  19.130  1.00  0.13           C  
ATOM   2103  CB  SER A 259     -30.240   3.284  19.071  1.00  0.11           C  
ATOM   2104  O   SER A 259     -30.835   5.793  20.354  1.00  0.13           O  
ATOM   2105  OG  SER A 259     -28.911   3.549  18.654  1.00  0.09           O  
ATOM   2106  N   GLY A 260     -31.405   6.932  18.589  1.00  0.22           N  
ATOM   2107  CA  GLY A 260     -31.209   8.046  19.502  1.00  0.20           C  
ATOM   2108  C   GLY A 260     -29.783   8.161  20.006  1.00  0.22           C  
ATOM   2109  O   GLY A 260     -29.461   9.074  20.770  1.00  0.20           O  
ATOM   2110  N   GLU A 261     -28.882   7.389  19.434  1.00  0.16           N  
ATOM   2111  CA  GLU A 261     -27.505   7.649  19.842  1.00  0.22           C  
ATOM   2112  C   GLU A 261     -26.774   8.500  18.807  1.00  0.17           C  
ATOM   2113  CB  GLU A 261     -26.753   6.335  20.067  1.00  0.14           C  
ATOM   2114  O   GLU A 261     -26.827   8.212  17.609  1.00  0.16           O  
ATOM   2115  CG  GLU A 261     -26.924   5.761  21.466  1.00  0.07           C  
ATOM   2116  CD  GLU A 261     -26.111   4.497  21.700  1.00  0.07           C  
ATOM   2117  OE1 GLU A 261     -25.566   3.937  20.722  1.00  0.09           O  
ATOM   2118  OE2 GLU A 261     -26.020   4.064  22.870  1.00  0.09           O  
ATOM   2119  N   THR A 262     -26.826   9.961  19.024  1.00  0.21           N  
ATOM   2120  CA  THR A 262     -25.825  10.959  18.667  1.00  0.22           C  
ATOM   2121  C   THR A 262     -24.534  10.289  18.205  1.00  0.21           C  
ATOM   2122  CB  THR A 262     -25.524  11.897  19.850  1.00  0.19           C  
ATOM   2123  O   THR A 262     -23.858   9.622  18.991  1.00  0.20           O  
ATOM   2124  CG2 THR A 262     -25.139  13.291  19.364  1.00  0.08           C  
ATOM   2125  OG1 THR A 262     -26.688  11.998  20.680  1.00  0.12           O  
ATOM   2126  N   ILE A 263     -24.577   9.518  17.098  1.00  0.22           N  
ATOM   2127  CA  ILE A 263     -23.330   8.998  16.549  1.00  0.23           C  
ATOM   2128  C   ILE A 263     -22.403  10.156  16.186  1.00  0.22           C  
ATOM   2129  CB  ILE A 263     -23.584   8.107  15.313  1.00  0.20           C  
ATOM   2130  O   ILE A 263     -22.798  11.071  15.460  1.00  0.21           O  
ATOM   2131  CG1 ILE A 263     -24.537   6.960  15.668  1.00  0.11           C  
ATOM   2132  CG2 ILE A 263     -22.263   7.568  14.755  1.00  0.10           C  
ATOM   2133  CD1 ILE A 263     -24.904   6.072  14.487  1.00  0.12           C  
ATOM   2134  N   ARG A 264     -21.698  10.745  17.210  1.00  0.22           N  
ATOM   2135  CA  ARG A 264     -20.507  11.587  17.255  1.00  0.23           C  
ATOM   2136  C   ARG A 264     -19.562  11.261  16.104  1.00  0.22           C  
ATOM   2137  CB  ARG A 264     -19.781  11.421  18.592  1.00  0.20           C  
ATOM   2138  O   ARG A 264     -19.104  10.124  15.973  1.00  0.21           O  
ATOM   2139  CG  ARG A 264     -20.342  12.287  19.709  1.00  0.19           C  
ATOM   2140  CD  ARG A 264     -19.507  12.181  20.978  1.00  0.16           C  
ATOM   2141  NE  ARG A 264     -20.102  12.933  22.079  1.00  0.10           N  
ATOM   2142  NH1 ARG A 264     -18.304  12.668  23.505  1.00  0.10           N  
ATOM   2143  NH2 ARG A 264     -20.148  13.847  24.185  1.00  0.08           N  
ATOM   2144  CZ  ARG A 264     -19.517  13.148  23.254  1.00  0.11           C  
ATOM   2145  N   TYR A 265     -19.826  11.784  14.864  1.00  0.24           N  
ATOM   2146  CA  TYR A 265     -18.710  12.025  13.957  1.00  0.26           C  
ATOM   2147  C   TYR A 265     -17.517  12.612  14.703  1.00  0.24           C  
ATOM   2148  CB  TYR A 265     -19.131  12.967  12.824  1.00  0.23           C  
ATOM   2149  O   TYR A 265     -17.682  13.468  15.574  1.00  0.23           O  
ATOM   2150  CG  TYR A 265     -20.042  12.323  11.807  1.00  0.23           C  
ATOM   2151  CD1 TYR A 265     -19.521  11.624  10.720  1.00  0.22           C  
ATOM   2152  CD2 TYR A 265     -21.424  12.413  11.930  1.00  0.23           C  
ATOM   2153  CE1 TYR A 265     -20.356  11.031   9.779  1.00  0.20           C  
ATOM   2154  CE2 TYR A 265     -22.269  11.823  10.995  1.00  0.23           C  
ATOM   2155  OH  TYR A 265     -22.559  10.550   8.997  1.00  0.11           O  
ATOM   2156  CZ  TYR A 265     -21.727  11.136   9.925  1.00  0.24           C  
ATOM   2157  N   ARG A 266     -16.565  11.839  14.994  1.00  0.22           N  
ATOM   2158  CA  ARG A 266     -15.241  12.152  15.523  1.00  0.23           C  
ATOM   2159  C   ARG A 266     -14.577  13.261  14.714  1.00  0.22           C  
ATOM   2160  CB  ARG A 266     -14.355  10.904  15.528  1.00  0.20           C  
ATOM   2161  O   ARG A 266     -14.750  13.337  13.496  1.00  0.21           O  
ATOM   2162  CG  ARG A 266     -14.353  10.156  16.851  1.00  0.20           C  
ATOM   2163  CD  ARG A 266     -13.373   8.991  16.839  1.00  0.18           C  
ATOM   2164  NE  ARG A 266     -12.825   8.735  18.168  1.00  0.10           N  
ATOM   2165  NH1 ARG A 266     -11.522   6.944  17.511  1.00  0.11           N  
ATOM   2166  NH2 ARG A 266     -11.524   7.623  19.700  1.00  0.10           N  
ATOM   2167  CZ  ARG A 266     -11.958   7.768  18.457  1.00  0.14           C  
ATOM   2168  N   ASP A 267     -14.398  14.523  15.364  1.00  0.22           N  
ATOM   2169  CA  ASP A 267     -13.601  15.730  15.171  1.00  0.23           C  
ATOM   2170  C   ASP A 267     -12.493  15.499  14.147  1.00  0.21           C  
ATOM   2171  CB  ASP A 267     -13.001  16.195  16.499  1.00  0.20           C  
ATOM   2172  O   ASP A 267     -11.973  16.451  13.560  1.00  0.20           O  
ATOM   2173  CG  ASP A 267     -14.051  16.653  17.496  1.00  0.19           C  
ATOM   2174  OD1 ASP A 267     -15.156  17.060  17.075  1.00  0.11           O  
ATOM   2175  OD2 ASP A 267     -13.771  16.609  18.714  1.00  0.12           O  
ATOM   2176  N   ASP A 268     -12.261  14.350  13.560  1.00  0.20           N  
ATOM   2177  CA  ASP A 268     -11.076  14.083  12.751  1.00  0.22           C  
ATOM   2178  C   ASP A 268     -11.456  13.465  11.407  1.00  0.20           C  
ATOM   2179  CB  ASP A 268     -10.111  13.161  13.499  1.00  0.18           C  
ATOM   2180  O   ASP A 268     -10.602  12.921  10.704  1.00  0.19           O  
ATOM   2181  CG  ASP A 268     -10.806  11.975  14.146  1.00  0.16           C  
ATOM   2182  OD1 ASP A 268     -12.007  12.078  14.478  1.00  0.10           O  
ATOM   2183  OD2 ASP A 268     -10.146  10.929  14.327  1.00  0.11           O  
ATOM   2184  N   VAL A 269     -12.727  13.651  10.844  1.00  0.25           N  
ATOM   2185  CA  VAL A 269     -13.120  13.093   9.554  1.00  0.26           C  
ATOM   2186  C   VAL A 269     -13.477  14.222   8.590  1.00  0.24           C  
ATOM   2187  CB  VAL A 269     -14.309  12.117   9.695  1.00  0.23           C  
ATOM   2188  O   VAL A 269     -14.379  15.018   8.863  1.00  0.23           O  
ATOM   2189  CG1 VAL A 269     -14.595  11.417   8.368  1.00  0.20           C  
ATOM   2190  CG2 VAL A 269     -14.031  11.093  10.794  1.00  0.22           C  
ATOM   2191  N   ASP A 270     -12.603  14.789   7.568  1.00  0.23           N  
ATOM   2192  CA  ASP A 270     -12.844  15.579   6.364  1.00  0.25           C  
ATOM   2193  C   ASP A 270     -13.494  14.731   5.273  1.00  0.23           C  
ATOM   2194  CB  ASP A 270     -11.538  16.187   5.851  1.00  0.22           C  
ATOM   2195  O   ASP A 270     -13.002  13.649   4.944  1.00  0.22           O  
ATOM   2196  CG  ASP A 270     -11.046  17.343   6.704  1.00  0.22           C  
ATOM   2197  OD1 ASP A 270     -11.870  17.994   7.382  1.00  0.15           O  
ATOM   2198  OD2 ASP A 270      -9.824  17.607   6.696  1.00  0.14           O  
ATOM   2199  N   VAL A 271     -14.832  14.964   4.845  1.00  0.28           N  
ATOM   2200  CA  VAL A 271     -15.659  14.368   3.801  1.00  0.29           C  
ATOM   2201  C   VAL A 271     -15.645  15.257   2.559  1.00  0.28           C  
ATOM   2202  CB  VAL A 271     -17.111  14.148   4.282  1.00  0.26           C  
ATOM   2203  O   VAL A 271     -15.920  16.456   2.644  1.00  0.27           O  
ATOM   2204  CG1 VAL A 271     -17.938  13.451   3.203  1.00  0.26           C  
ATOM   2205  CG2 VAL A 271     -17.125  13.338   5.578  1.00  0.25           C  
ATOM   2206  N   PHE A 272     -14.999  14.835   1.413  1.00  0.28           N  
ATOM   2207  CA  PHE A 272     -15.022  15.410   0.073  1.00  0.29           C  
ATOM   2208  C   PHE A 272     -16.062  14.714  -0.797  1.00  0.28           C  
ATOM   2209  CB  PHE A 272     -13.640  15.311  -0.580  1.00  0.26           C  
ATOM   2210  O   PHE A 272     -16.059  13.487  -0.914  1.00  0.27           O  
ATOM   2211  CG  PHE A 272     -12.573  16.094   0.137  1.00  0.26           C  
ATOM   2212  CD1 PHE A 272     -12.298  17.409  -0.219  1.00  0.25           C  
ATOM   2213  CD2 PHE A 272     -11.843  15.514   1.167  1.00  0.27           C  
ATOM   2214  CE1 PHE A 272     -11.311  18.136   0.442  1.00  0.28           C  
ATOM   2215  CE2 PHE A 272     -10.855  16.235   1.832  1.00  0.30           C  
ATOM   2216  CZ  PHE A 272     -10.590  17.545   1.468  1.00  0.28           C  
ATOM   2217  N   ILE A 273     -17.233  15.344  -1.304  1.00  0.29           N  
ATOM   2218  CA  ILE A 273     -18.281  14.939  -2.235  1.00  0.30           C  
ATOM   2219  C   ILE A 273     -18.031  15.574  -3.601  1.00  0.29           C  
ATOM   2220  CB  ILE A 273     -19.682  15.326  -1.711  1.00  0.28           C  
ATOM   2221  O   ILE A 273     -17.913  16.796  -3.712  1.00  0.28           O  
ATOM   2222  CG1 ILE A 273     -19.911  14.737  -0.315  1.00  0.27           C  
ATOM   2223  CG2 ILE A 273     -20.769  14.863  -2.686  1.00  0.26           C  
ATOM   2224  CD1 ILE A 273     -21.220  15.169   0.332  1.00  0.26           C  
ATOM   2225  N   TYR A 274     -17.562  14.781  -4.551  1.00  0.30           N  
ATOM   2226  CA  TYR A 274     -17.444  15.120  -5.965  1.00  0.31           C  
ATOM   2227  C   TYR A 274     -18.695  14.709  -6.731  1.00  0.30           C  
ATOM   2228  CB  TYR A 274     -16.212  14.447  -6.578  1.00  0.28           C  
ATOM   2229  O   TYR A 274     -19.139  13.562  -6.638  1.00  0.29           O  
ATOM   2230  CG  TYR A 274     -14.907  14.892  -5.961  1.00  0.28           C  
ATOM   2231  CD1 TYR A 274     -14.192  15.962  -6.493  1.00  0.26           C  
ATOM   2232  CD2 TYR A 274     -14.388  14.242  -4.846  1.00  0.29           C  
ATOM   2233  CE1 TYR A 274     -12.989  16.374  -5.929  1.00  0.31           C  
ATOM   2234  CE2 TYR A 274     -13.186  14.645  -4.274  1.00  0.33           C  
ATOM   2235  OH  TYR A 274     -11.304  16.114  -4.259  1.00  0.25           O  
ATOM   2236  CZ  TYR A 274     -12.495  15.711  -4.822  1.00  0.30           C  
ATOM   2237  N   VAL A 275     -19.442  15.630  -7.403  1.00  0.26           N  
ATOM   2238  CA  VAL A 275     -20.531  15.478  -8.362  1.00  0.27           C  
ATOM   2239  C   VAL A 275     -20.020  15.760  -9.773  1.00  0.26           C  
ATOM   2240  CB  VAL A 275     -21.716  16.412  -8.027  1.00  0.24           C  
ATOM   2241  O   VAL A 275     -19.502  16.845 -10.047  1.00  0.24           O  
ATOM   2242  CG1 VAL A 275     -22.907  16.121  -8.938  1.00  0.25           C  
ATOM   2243  CG2 VAL A 275     -22.113  16.264  -6.559  1.00  0.24           C  
ATOM   2244  N   THR A 276     -19.670  14.668 -10.545  1.00  0.27           N  
ATOM   2245  CA  THR A 276     -19.423  14.803 -11.976  1.00  0.29           C  
ATOM   2246  C   THR A 276     -20.704  14.564 -12.771  1.00  0.27           C  
ATOM   2247  CB  THR A 276     -18.332  13.826 -12.450  1.00  0.26           C  
ATOM   2248  O   THR A 276     -21.504  13.693 -12.421  1.00  0.27           O  
ATOM   2249  CG2 THR A 276     -16.948  14.291 -12.008  1.00  0.25           C  
ATOM   2250  OG1 THR A 276     -18.587  12.529 -11.897  1.00  0.29           O  
ATOM   2251  N   GLY A 277     -21.136  15.426 -13.799  1.00  0.27           N  
ATOM   2252  CA  GLY A 277     -22.115  15.329 -14.871  1.00  0.27           C  
ATOM   2253  C   GLY A 277     -21.796  14.235 -15.872  1.00  0.27           C  
ATOM   2254  O   GLY A 277     -20.742  13.600 -15.791  1.00  0.26           O  
ATOM   2255  N   ALA A 278     -22.858  13.674 -16.664  1.00  0.27           N  
ATOM   2256  CA  ALA A 278     -22.805  12.752 -17.796  1.00  0.29           C  
ATOM   2257  C   ALA A 278     -21.631  13.078 -18.714  1.00  0.27           C  
ATOM   2258  CB  ALA A 278     -24.116  12.795 -18.578  1.00  0.25           C  
ATOM   2259  O   ALA A 278     -21.072  12.186 -19.358  1.00  0.25           O  
ATOM   2260  N   ASP A 279     -21.154  14.292 -18.812  1.00  0.28           N  
ATOM   2261  CA  ASP A 279     -20.054  14.801 -19.627  1.00  0.29           C  
ATOM   2262  C   ASP A 279     -18.723  14.681 -18.888  1.00  0.28           C  
ATOM   2263  CB  ASP A 279     -20.308  16.257 -20.022  1.00  0.26           C  
ATOM   2264  O   ASP A 279     -17.673  15.033 -19.430  1.00  0.27           O  
ATOM   2265  CG  ASP A 279     -20.485  17.174 -18.825  1.00  0.26           C  
ATOM   2266  OD1 ASP A 279     -20.641  16.673 -17.690  1.00  0.30           O  
ATOM   2267  OD2 ASP A 279     -20.472  18.409 -19.018  1.00  0.33           O  
ATOM   2268  N   GLY A 280     -18.712  13.847 -17.921  1.00  0.34           N  
ATOM   2269  CA  GLY A 280     -17.479  13.705 -17.163  1.00  0.35           C  
ATOM   2270  C   GLY A 280     -17.049  14.987 -16.477  1.00  0.33           C  
ATOM   2271  O   GLY A 280     -16.010  15.025 -15.814  1.00  0.32           O  
ATOM   2272  N   LYS A 281     -17.914  16.123 -16.657  1.00  0.27           N  
ATOM   2273  CA  LYS A 281     -17.634  17.404 -16.016  1.00  0.29           C  
ATOM   2274  C   LYS A 281     -17.897  17.337 -14.515  1.00  0.27           C  
ATOM   2275  CB  LYS A 281     -18.474  18.516 -16.647  1.00  0.25           C  
ATOM   2276  O   LYS A 281     -18.923  16.807 -14.082  1.00  0.26           O  
ATOM   2277  CG  LYS A 281     -17.927  19.030 -17.970  1.00  0.25           C  
ATOM   2278  CD  LYS A 281     -18.767  20.178 -18.514  1.00  0.27           C  
ATOM   2279  CE  LYS A 281     -18.299  20.609 -19.898  1.00  0.28           C  
ATOM   2280  NZ  LYS A 281     -19.263  21.550 -20.541  1.00  0.30           N  
ATOM   2281  N   LEU A 282     -16.928  17.442 -13.693  1.00  0.28           N  
ATOM   2282  CA  LEU A 282     -17.090  17.776 -12.282  1.00  0.29           C  
ATOM   2283  C   LEU A 282     -18.147  18.860 -12.098  1.00  0.28           C  
ATOM   2284  CB  LEU A 282     -15.758  18.239 -11.685  1.00  0.27           C  
ATOM   2285  O   LEU A 282     -17.975  19.987 -12.568  1.00  0.27           O  
ATOM   2286  CG  LEU A 282     -15.636  18.167 -10.162  1.00  0.26           C  
ATOM   2287  CD1 LEU A 282     -15.118  16.797  -9.736  1.00  0.25           C  
ATOM   2288  CD2 LEU A 282     -14.724  19.274  -9.645  1.00  0.27           C  
ATOM   2289  N   LEU A 283     -19.432  18.346 -11.797  1.00  0.26           N  
ATOM   2290  CA  LEU A 283     -20.518  19.271 -11.493  1.00  0.28           C  
ATOM   2291  C   LEU A 283     -20.281  19.967 -10.156  1.00  0.26           C  
ATOM   2292  CB  LEU A 283     -21.859  18.534 -11.466  1.00  0.24           C  
ATOM   2293  O   LEU A 283     -20.662  21.126  -9.979  1.00  0.25           O  
ATOM   2294  CG  LEU A 283     -22.347  17.966 -12.800  1.00  0.24           C  
ATOM   2295  CD1 LEU A 283     -23.621  17.153 -12.596  1.00  0.23           C  
ATOM   2296  CD2 LEU A 283     -22.579  19.088 -13.806  1.00  0.26           C  
ATOM   2297  N   GLY A 284     -19.453  19.628  -9.242  1.00  0.29           N  
ATOM   2298  CA  GLY A 284     -19.170  20.206  -7.938  1.00  0.28           C  
ATOM   2299  C   GLY A 284     -18.277  19.332  -7.078  1.00  0.28           C  
ATOM   2300  O   GLY A 284     -18.202  18.119  -7.285  1.00  0.27           O  
ATOM   2301  N   ARG A 285     -17.311  19.921  -6.521  1.00  0.26           N  
ATOM   2302  CA  ARG A 285     -16.444  19.548  -5.408  1.00  0.25           C  
ATOM   2303  C   ARG A 285     -16.942  20.152  -4.099  1.00  0.26           C  
ATOM   2304  CB  ARG A 285     -15.004  19.993  -5.675  1.00  0.24           C  
ATOM   2305  O   ARG A 285     -17.109  21.369  -3.994  1.00  0.25           O  
ATOM   2306  CG  ARG A 285     -13.956  19.128  -4.994  1.00  0.24           C  
ATOM   2307  CD  ARG A 285     -12.543  19.585  -5.329  1.00  0.25           C  
ATOM   2308  NE  ARG A 285     -11.542  18.851  -4.560  1.00  0.23           N  
ATOM   2309  NH1 ARG A 285      -9.725  19.846  -5.583  1.00  0.21           N  
ATOM   2310  NH2 ARG A 285      -9.406  18.273  -3.946  1.00  0.16           N  
ATOM   2311  CZ  ARG A 285     -10.227  18.992  -4.698  1.00  0.22           C  
ATOM   2312  N   TYR A 286     -17.447  19.206  -3.327  1.00  0.25           N  
ATOM   2313  CA  TYR A 286     -17.866  19.668  -2.008  1.00  0.28           C  
ATOM   2314  C   TYR A 286     -16.891  19.204  -0.933  1.00  0.25           C  
ATOM   2315  CB  TYR A 286     -19.277  19.166  -1.686  1.00  0.24           C  
ATOM   2316  O   TYR A 286     -16.500  18.035  -0.904  1.00  0.25           O  
ATOM   2317  CG  TYR A 286     -20.314  19.576  -2.703  1.00  0.24           C  
ATOM   2318  CD1 TYR A 286     -20.996  20.785  -2.583  1.00  0.23           C  
ATOM   2319  CD2 TYR A 286     -20.615  18.756  -3.785  1.00  0.25           C  
ATOM   2320  CE1 TYR A 286     -21.955  21.166  -3.516  1.00  0.24           C  
ATOM   2321  CE2 TYR A 286     -21.571  19.127  -4.725  1.00  0.27           C  
ATOM   2322  OH  TYR A 286     -23.182  20.704  -5.510  1.00  0.14           O  
ATOM   2323  CZ  TYR A 286     -22.234  20.332  -4.582  1.00  0.25           C  
ATOM   2324  N   TYR A 287     -16.018  20.151  -0.359  1.00  0.23           N  
ATOM   2325  CA  TYR A 287     -15.121  20.214   0.789  1.00  0.25           C  
ATOM   2326  C   TYR A 287     -15.907  20.276   2.094  1.00  0.23           C  
ATOM   2327  CB  TYR A 287     -14.193  21.428   0.681  1.00  0.22           C  
ATOM   2328  O   TYR A 287     -16.689  21.204   2.311  1.00  0.22           O  
ATOM   2329  CG  TYR A 287     -12.915  21.287   1.471  1.00  0.22           C  
ATOM   2330  CD1 TYR A 287     -12.779  21.879   2.724  1.00  0.20           C  
ATOM   2331  CD2 TYR A 287     -11.840  20.563   0.965  1.00  0.19           C  
ATOM   2332  CE1 TYR A 287     -11.601  21.754   3.455  1.00  0.13           C  
ATOM   2333  CE2 TYR A 287     -10.659  20.431   1.687  1.00  0.16           C  
ATOM   2334  OH  TYR A 287      -9.381  20.901   3.648  1.00  0.09           O  
ATOM   2335  CZ  TYR A 287     -10.549  21.029   2.929  1.00  0.19           C  
ATOM   2336  N   HIS A 288     -16.053  19.182   2.749  1.00  0.24           N  
ATOM   2337  CA  HIS A 288     -16.352  19.265   4.174  1.00  0.27           C  
ATOM   2338  C   HIS A 288     -15.079  19.185   5.010  1.00  0.24           C  
ATOM   2339  CB  HIS A 288     -17.319  18.153   4.583  1.00  0.23           C  
ATOM   2340  O   HIS A 288     -14.425  18.141   5.054  1.00  0.23           O  
ATOM   2341  CG  HIS A 288     -18.111  18.469   5.812  1.00  0.22           C  
ATOM   2342  CD2 HIS A 288     -19.436  18.361   6.068  1.00  0.21           C  
ATOM   2343  ND1 HIS A 288     -17.534  18.965   6.962  1.00  0.16           N  
ATOM   2344  CE1 HIS A 288     -18.474  19.149   7.874  1.00  0.15           C  
ATOM   2345  NE2 HIS A 288     -19.637  18.790   7.357  1.00  0.16           N  
ATOM   2346  N   ARG A 289     -14.163  20.211   5.179  1.00  0.24           N  
ATOM   2347  CA  ARG A 289     -13.305  20.486   6.326  1.00  0.23           C  
ATOM   2348  C   ARG A 289     -14.096  20.431   7.628  1.00  0.24           C  
ATOM   2349  CB  ARG A 289     -12.632  21.852   6.179  1.00  0.22           C  
ATOM   2350  O   ARG A 289     -15.125  21.097   7.764  1.00  0.23           O  
ATOM   2351  CG  ARG A 289     -11.199  21.891   6.686  1.00  0.22           C  
ATOM   2352  CD  ARG A 289     -10.579  23.271   6.520  1.00  0.23           C  
ATOM   2353  NE  ARG A 289      -9.149  23.260   6.817  1.00  0.20           N  
ATOM   2354  NH1 ARG A 289      -8.860  25.533   6.524  1.00  0.16           N  
ATOM   2355  NH2 ARG A 289      -7.077  24.210   7.097  1.00  0.15           N  
ATOM   2356  CZ  ARG A 289      -8.365  24.334   6.812  1.00  0.20           C  
ATOM   2357  N   ASN A 290     -13.898  19.347   8.378  1.00  0.21           N  
ATOM   2358  CA  ASN A 290     -14.135  19.502   9.810  1.00  0.23           C  
ATOM   2359  C   ASN A 290     -13.404  20.720  10.370  1.00  0.21           C  
ATOM   2360  CB  ASN A 290     -13.715  18.238  10.563  1.00  0.20           C  
ATOM   2361  O   ASN A 290     -12.174  20.731  10.443  1.00  0.21           O  
ATOM   2362  CG  ASN A 290     -14.898  17.469  11.116  1.00  0.20           C  
ATOM   2363  ND2 ASN A 290     -14.667  16.218  11.497  1.00  0.13           N  
ATOM   2364  OD1 ASN A 290     -16.012  17.994  11.201  1.00  0.12           O  
ATOM   2365  N   MET A 291     -13.795  21.968   9.912  1.00  0.22           N  
ATOM   2366  CA  MET A 291     -13.908  23.153  10.758  1.00  0.22           C  
ATOM   2367  C   MET A 291     -14.559  22.808  12.093  1.00  0.21           C  
ATOM   2368  CB  MET A 291     -14.711  24.245  10.051  1.00  0.19           C  
ATOM   2369  O   MET A 291     -15.608  22.162  12.129  1.00  0.20           O  
ATOM   2370  CG  MET A 291     -13.960  24.921   8.916  1.00  0.19           C  
ATOM   2371  SD  MET A 291     -14.488  26.660   8.660  1.00  0.15           S  
ATOM   2372  CE  MET A 291     -16.208  26.399   8.143  1.00  0.11           C  
ATOM   2373  N   GLU A 292     -13.901  22.259  13.045  1.00  0.21           N  
ATOM   2374  CA  GLU A 292     -14.131  22.697  14.419  1.00  0.22           C  
ATOM   2375  C   GLU A 292     -15.622  22.754  14.738  1.00  0.21           C  
ATOM   2376  CB  GLU A 292     -13.488  24.065  14.662  1.00  0.19           C  
ATOM   2377  O   GLU A 292     -16.387  23.422  14.038  1.00  0.20           O  
ATOM   2378  CG  GLU A 292     -12.034  23.991  15.107  1.00  0.19           C  
ATOM   2379  CD  GLU A 292     -11.425  25.354  15.395  1.00  0.11           C  
ATOM   2380  OE1 GLU A 292     -12.106  26.381  15.178  1.00  0.12           O  
ATOM   2381  OE2 GLU A 292     -10.257  25.394  15.842  1.00  0.11           O  
ATOM   2382  N   ASN A 293     -16.354  21.694  15.112  1.00  0.20           N  
ATOM   2383  CA  ASN A 293     -17.441  21.919  16.059  1.00  0.21           C  
ATOM   2384  C   ASN A 293     -18.797  21.578  15.448  1.00  0.20           C  
ATOM   2385  CB  ASN A 293     -17.430  23.366  16.555  1.00  0.18           C  
ATOM   2386  O   ASN A 293     -19.146  22.084  14.380  1.00  0.19           O  
ATOM   2387  CG  ASN A 293     -16.367  23.615  17.607  1.00  0.13           C  
ATOM   2388  ND2 ASN A 293     -15.905  24.857  17.700  1.00  0.11           N  
ATOM   2389  OD1 ASN A 293     -15.963  22.700  18.328  1.00  0.09           O  
ATOM   2390  N   SER A 294     -19.359  20.314  15.245  1.00  0.22           N  
ATOM   2391  CA  SER A 294     -20.789  20.103  15.448  1.00  0.21           C  
ATOM   2392  C   SER A 294     -21.440  19.502  14.207  1.00  0.22           C  
ATOM   2393  CB  SER A 294     -21.480  21.418  15.810  1.00  0.20           C  
ATOM   2394  O   SER A 294     -21.133  19.902  13.082  1.00  0.21           O  
ATOM   2395  OG  SER A 294     -21.217  22.410  14.832  1.00  0.12           O  
ATOM   2396  N   LEU A 295     -21.693  18.106  14.110  1.00  0.20           N  
ATOM   2397  CA  LEU A 295     -22.902  17.516  13.544  1.00  0.21           C  
ATOM   2398  C   LEU A 295     -23.982  18.575  13.347  1.00  0.21           C  
ATOM   2399  CB  LEU A 295     -23.426  16.397  14.448  1.00  0.19           C  
ATOM   2400  O   LEU A 295     -24.881  18.713  14.179  1.00  0.20           O  
ATOM   2401  CG  LEU A 295     -22.870  14.997  14.185  1.00  0.18           C  
ATOM   2402  CD1 LEU A 295     -22.812  14.198  15.483  1.00  0.11           C  
ATOM   2403  CD2 LEU A 295     -23.716  14.272  13.143  1.00  0.11           C  
ATOM   2404  N   ARG A 296     -23.711  19.589  12.763  1.00  0.22           N  
ATOM   2405  CA  ARG A 296     -24.755  20.490  12.286  1.00  0.21           C  
ATOM   2406  C   ARG A 296     -24.561  20.819  10.809  1.00  0.22           C  
ATOM   2407  CB  ARG A 296     -24.775  21.778  13.112  1.00  0.20           C  
ATOM   2408  O   ARG A 296     -23.450  21.135  10.379  1.00  0.21           O  
ATOM   2409  CG  ARG A 296     -25.764  21.755  14.265  1.00  0.16           C  
ATOM   2410  CD  ARG A 296     -25.813  23.091  14.993  1.00  0.09           C  
ATOM   2411  NE  ARG A 296     -26.734  23.055  16.126  1.00  0.08           N  
ATOM   2412  NH1 ARG A 296     -26.762  25.343  16.442  1.00  0.08           N  
ATOM   2413  NH2 ARG A 296     -28.001  23.978  17.804  1.00  0.06           N  
ATOM   2414  CZ  ARG A 296     -27.164  24.125  16.788  1.00  0.08           C  
ATOM   2415  N   MET A 297     -25.005  19.984   9.775  1.00  0.21           N  
ATOM   2416  CA  MET A 297     -25.473  20.937   8.772  1.00  0.22           C  
ATOM   2417  C   MET A 297     -24.906  22.327   9.035  1.00  0.21           C  
ATOM   2418  CB  MET A 297     -27.002  20.991   8.754  1.00  0.19           C  
ATOM   2419  O   MET A 297     -25.241  22.960  10.038  1.00  0.20           O  
ATOM   2420  CG  MET A 297     -27.642  19.941   7.859  1.00  0.18           C  
ATOM   2421  SD  MET A 297     -29.354  20.384   7.370  1.00  0.15           S  
ATOM   2422  CE  MET A 297     -29.173  22.177   7.159  1.00  0.11           C  
ATOM   2423  N   VAL A 298     -23.672  22.519   9.181  1.00  0.20           N  
ATOM   2424  CA  VAL A 298     -23.370  23.946   9.146  1.00  0.20           C  
ATOM   2425  C   VAL A 298     -23.915  24.559   7.858  1.00  0.20           C  
ATOM   2426  CB  VAL A 298     -21.851  24.208   9.260  1.00  0.18           C  
ATOM   2427  O   VAL A 298     -23.594  24.097   6.760  1.00  0.19           O  
ATOM   2428  CG1 VAL A 298     -21.576  25.689   9.516  1.00  0.09           C  
ATOM   2429  CG2 VAL A 298     -21.245  23.349  10.368  1.00  0.08           C  
ATOM   2430  N   THR A 299     -25.114  24.954   7.789  1.00  0.20           N  
ATOM   2431  CA  THR A 299     -25.558  26.319   7.527  1.00  0.20           C  
ATOM   2432  C   THR A 299     -24.477  27.323   7.916  1.00  0.20           C  
ATOM   2433  CB  THR A 299     -26.858  26.639   8.288  1.00  0.18           C  
ATOM   2434  O   THR A 299     -24.328  27.658   9.093  1.00  0.19           O  
ATOM   2435  CG2 THR A 299     -28.067  26.020   7.595  1.00  0.08           C  
ATOM   2436  OG1 THR A 299     -26.766  26.118   9.620  1.00  0.12           O  
ATOM   2437  N   HIS A 300     -23.184  27.132   7.529  1.00  0.20           N  
ATOM   2438  CA  HIS A 300     -22.614  28.469   7.408  1.00  0.20           C  
ATOM   2439  C   HIS A 300     -22.684  28.969   5.969  1.00  0.20           C  
ATOM   2440  CB  HIS A 300     -21.165  28.480   7.898  1.00  0.19           C  
ATOM   2441  O   HIS A 300     -22.353  28.234   5.035  1.00  0.19           O  
ATOM   2442  CG  HIS A 300     -20.950  29.323   9.114  1.00  0.13           C  
ATOM   2443  CD2 HIS A 300     -20.817  28.985  10.419  1.00  0.07           C  
ATOM   2444  ND1 HIS A 300     -20.852  30.696   9.060  1.00  0.11           N  
ATOM   2445  CE1 HIS A 300     -20.666  31.167  10.282  1.00  0.07           C  
ATOM   2446  NE2 HIS A 300     -20.641  30.149  11.124  1.00  0.08           N  
ATOM   2447  N   ALA A 301     -23.694  29.692   5.567  1.00  0.19           N  
ATOM   2448  CA  ALA A 301     -23.846  30.807   4.635  1.00  0.18           C  
ATOM   2449  C   ALA A 301     -22.554  31.056   3.862  1.00  0.19           C  
ATOM   2450  CB  ALA A 301     -24.268  32.070   5.381  1.00  0.17           C  
ATOM   2451  O   ALA A 301     -22.587  31.478   2.704  1.00  0.18           O  
ATOM   2452  N   ASP A 302     -21.522  30.343   4.113  1.00  0.13           N  
ATOM   2453  CA  ASP A 302     -20.342  30.753   3.358  1.00  0.19           C  
ATOM   2454  C   ASP A 302     -19.519  29.542   2.925  1.00  0.14           C  
ATOM   2455  CB  ASP A 302     -19.479  31.706   4.188  1.00  0.09           C  
ATOM   2456  O   ASP A 302     -18.697  29.638   2.011  1.00  0.14           O  
ATOM   2457  CG  ASP A 302     -20.079  33.095   4.309  1.00  0.06           C  
ATOM   2458  OD1 ASP A 302     -20.881  33.492   3.436  1.00  0.09           O  
ATOM   2459  OD2 ASP A 302     -19.745  33.801   5.285  1.00  0.09           O  
ATOM   2460  N   TYR A 303     -20.183  28.278   2.771  1.00  0.20           N  
ATOM   2461  CA  TYR A 303     -19.992  27.009   2.078  1.00  0.23           C  
ATOM   2462  C   TYR A 303     -21.167  26.070   2.325  1.00  0.20           C  
ATOM   2463  CB  TYR A 303     -18.688  26.343   2.527  1.00  0.18           C  
ATOM   2464  O   TYR A 303     -20.976  24.916   2.716  1.00  0.19           O  
ATOM   2465  CG  TYR A 303     -17.446  27.076   2.079  1.00  0.18           C  
ATOM   2466  CD1 TYR A 303     -16.935  26.900   0.795  1.00  0.08           C  
ATOM   2467  CD2 TYR A 303     -16.782  27.944   2.939  1.00  0.08           C  
ATOM   2468  CE1 TYR A 303     -15.790  27.572   0.379  1.00  0.08           C  
ATOM   2469  CE2 TYR A 303     -15.636  28.621   2.533  1.00  0.09           C  
ATOM   2470  OH  TYR A 303     -14.016  29.097   0.847  1.00  0.07           O  
ATOM   2471  CZ  TYR A 303     -15.149  28.429   1.254  1.00  0.07           C  
ATOM   2472  N   SER A 304     -22.481  26.563   2.620  1.00  0.21           N  
ATOM   2473  CA  SER A 304     -23.845  26.045   2.595  1.00  0.21           C  
ATOM   2474  C   SER A 304     -24.311  25.783   1.167  1.00  0.21           C  
ATOM   2475  CB  SER A 304     -24.802  27.019   3.282  1.00  0.18           C  
ATOM   2476  O   SER A 304     -24.225  26.663   0.309  1.00  0.20           O  
ATOM   2477  OG  SER A 304     -24.677  28.319   2.731  1.00  0.11           O  
ATOM   2478  N   ILE A 305     -24.054  24.747   0.421  1.00  0.22           N  
ATOM   2479  CA  ILE A 305     -25.168  24.359  -0.437  1.00  0.24           C  
ATOM   2480  C   ILE A 305     -26.335  23.873   0.421  1.00  0.22           C  
ATOM   2481  CB  ILE A 305     -24.751  23.264  -1.445  1.00  0.20           C  
ATOM   2482  O   ILE A 305     -26.187  22.934   1.206  1.00  0.21           O  
ATOM   2483  CG1 ILE A 305     -23.527  23.716  -2.249  1.00  0.12           C  
ATOM   2484  CG2 ILE A 305     -25.917  22.913  -2.373  1.00  0.12           C  
ATOM   2485  CD1 ILE A 305     -23.000  22.666  -3.217  1.00  0.16           C  
ATOM   2486  N   PRO A 306     -27.160  24.707   0.865  1.00  0.23           N  
ATOM   2487  CA  PRO A 306     -28.513  24.436   1.359  1.00  0.22           C  
ATOM   2488  C   PRO A 306     -29.032  23.064   0.936  1.00  0.22           C  
ATOM   2489  CB  PRO A 306     -29.348  25.554   0.730  1.00  0.20           C  
ATOM   2490  O   PRO A 306     -28.809  22.639  -0.200  1.00  0.21           O  
ATOM   2491  CG  PRO A 306     -28.349  26.466   0.094  1.00  0.19           C  
ATOM   2492  CD  PRO A 306     -27.037  25.742  -0.004  1.00  0.13           C  
ATOM   2493  N   VAL A 307     -28.929  21.957   1.660  1.00  0.23           N  
ATOM   2494  CA  VAL A 307     -29.772  20.787   1.441  1.00  0.24           C  
ATOM   2495  C   VAL A 307     -30.854  21.115   0.414  1.00  0.22           C  
ATOM   2496  CB  VAL A 307     -30.417  20.298   2.757  1.00  0.21           C  
ATOM   2497  O   VAL A 307     -31.160  20.298  -0.458  1.00  0.21           O  
ATOM   2498  CG1 VAL A 307     -31.302  19.078   2.504  1.00  0.12           C  
ATOM   2499  CG2 VAL A 307     -29.340  19.976   3.790  1.00  0.13           C  
ATOM   2500  N   ASP A 308     -31.313  22.352   0.228  1.00  0.20           N  
ATOM   2501  CA  ASP A 308     -32.282  22.884  -0.725  1.00  0.22           C  
ATOM   2502  C   ASP A 308     -31.604  23.279  -2.035  1.00  0.20           C  
ATOM   2503  CB  ASP A 308     -33.016  24.087  -0.129  1.00  0.17           C  
ATOM   2504  O   ASP A 308     -32.208  23.187  -3.105  1.00  0.18           O  
ATOM   2505  CG  ASP A 308     -33.871  23.725   1.073  1.00  0.13           C  
ATOM   2506  OD1 ASP A 308     -34.338  22.569   1.162  1.00  0.09           O  
ATOM   2507  OD2 ASP A 308     -34.082  24.604   1.936  1.00  0.10           O  
ATOM   2508  N   TYR A 309     -30.299  23.378  -2.129  1.00  0.21           N  
ATOM   2509  CA  TYR A 309     -29.546  23.463  -3.374  1.00  0.23           C  
ATOM   2510  C   TYR A 309     -29.089  22.083  -3.831  1.00  0.22           C  
ATOM   2511  CB  TYR A 309     -28.334  24.385  -3.208  1.00  0.20           C  
ATOM   2512  O   TYR A 309     -29.055  21.799  -5.031  1.00  0.20           O  
ATOM   2513  CG  TYR A 309     -28.151  25.359  -4.347  1.00  0.16           C  
ATOM   2514  CD1 TYR A 309     -27.386  25.022  -5.461  1.00  0.07           C  
ATOM   2515  CD2 TYR A 309     -28.742  26.617  -4.311  1.00  0.07           C  
ATOM   2516  CE1 TYR A 309     -27.213  25.917  -6.512  1.00  0.07           C  
ATOM   2517  CE2 TYR A 309     -28.576  27.520  -5.356  1.00  0.07           C  
ATOM   2518  OH  TYR A 309     -27.644  28.051  -7.488  1.00  0.07           O  
ATOM   2519  CZ  TYR A 309     -27.811  27.161  -6.451  1.00  0.07           C  
ATOM   2520  N   VAL A 310     -28.777  21.034  -2.999  1.00  0.23           N  
ATOM   2521  CA  VAL A 310     -28.750  19.621  -3.363  1.00  0.23           C  
ATOM   2522  C   VAL A 310     -30.144  19.171  -3.791  1.00  0.23           C  
ATOM   2523  CB  VAL A 310     -28.241  18.744  -2.197  1.00  0.21           C  
ATOM   2524  O   VAL A 310     -30.302  18.513  -4.822  1.00  0.22           O  
ATOM   2525  CG1 VAL A 310     -28.203  17.272  -2.605  1.00  0.17           C  
ATOM   2526  CG2 VAL A 310     -26.859  19.211  -1.743  1.00  0.21           C  
ATOM   2527  N   ARG A 311     -31.286  19.530  -3.218  1.00  0.22           N  
ATOM   2528  CA  ARG A 311     -32.669  19.293  -3.621  1.00  0.22           C  
ATOM   2529  C   ARG A 311     -33.049  20.165  -4.813  1.00  0.22           C  
ATOM   2530  CB  ARG A 311     -33.622  19.556  -2.454  1.00  0.20           C  
ATOM   2531  O   ARG A 311     -33.572  19.667  -5.812  1.00  0.21           O  
ATOM   2532  CG  ARG A 311     -34.785  18.580  -2.375  1.00  0.20           C  
ATOM   2533  CD  ARG A 311     -35.697  18.883  -1.195  1.00  0.22           C  
ATOM   2534  NE  ARG A 311     -36.353  17.677  -0.697  1.00  0.15           N  
ATOM   2535  NH1 ARG A 311     -37.411  18.731   1.066  1.00  0.17           N  
ATOM   2536  NH2 ARG A 311     -37.697  16.482   0.731  1.00  0.16           N  
ATOM   2537  CZ  ARG A 311     -37.152  17.633   0.365  1.00  0.19           C  
ATOM   2538  N   ALA A 312     -32.829  21.512  -4.836  1.00  0.21           N  
ATOM   2539  CA  ALA A 312     -33.277  22.417  -5.891  1.00  0.21           C  
ATOM   2540  C   ALA A 312     -32.431  22.254  -7.151  1.00  0.21           C  
ATOM   2541  CB  ALA A 312     -33.228  23.864  -5.406  1.00  0.19           C  
ATOM   2542  O   ALA A 312     -32.956  22.279  -8.266  1.00  0.19           O  
ATOM   2543  N   TYR A 313     -31.194  21.909  -7.037  1.00  0.22           N  
ATOM   2544  CA  TYR A 313     -30.375  21.624  -8.210  1.00  0.24           C  
ATOM   2545  C   TYR A 313     -30.699  20.248  -8.781  1.00  0.22           C  
ATOM   2546  CB  TYR A 313     -28.886  21.706  -7.858  1.00  0.21           C  
ATOM   2547  O   TYR A 313     -30.702  20.060  -9.999  1.00  0.21           O  
ATOM   2548  CG  TYR A 313     -27.993  21.944  -9.051  1.00  0.20           C  
ATOM   2549  CD1 TYR A 313     -27.694  23.237  -9.475  1.00  0.10           C  
ATOM   2550  CD2 TYR A 313     -27.447  20.878  -9.757  1.00  0.11           C  
ATOM   2551  CE1 TYR A 313     -26.873  23.461 -10.575  1.00  0.08           C  
ATOM   2552  CE2 TYR A 313     -26.624  21.090 -10.859  1.00  0.10           C  
ATOM   2553  OH  TYR A 313     -25.530  22.600 -12.349  1.00  0.07           O  
ATOM   2554  CZ  TYR A 313     -26.343  22.384 -11.259  1.00  0.10           C  
ATOM   2555  N   TRP A 314     -31.214  19.306  -8.009  1.00  0.11           N  
ATOM   2556  CA  TRP A 314     -31.722  17.991  -8.385  1.00  0.23           C  
ATOM   2557  C   TRP A 314     -33.108  18.101  -9.010  1.00  0.14           C  
ATOM   2558  CB  TRP A 314     -31.769  17.063  -7.168  1.00  0.11           C  
ATOM   2559  O   TRP A 314     -33.420  17.396  -9.973  1.00  0.12           O  
ATOM   2560  CG  TRP A 314     -30.468  16.381  -6.871  1.00  0.14           C  
ATOM   2561  CD1 TRP A 314     -29.421  16.882  -6.148  1.00  0.08           C  
ATOM   2562  CD2 TRP A 314     -30.073  15.072  -7.294  1.00  0.07           C  
ATOM   2563  CE2 TRP A 314     -28.773  14.844  -6.791  1.00  0.08           C  
ATOM   2564  CE3 TRP A 314     -30.694  14.069  -8.051  1.00  0.17           C  
ATOM   2565  NE1 TRP A 314     -28.399  15.963  -6.096  1.00  0.17           N  
ATOM   2566  CH2 TRP A 314     -28.712  12.687  -7.763  1.00  0.15           C  
ATOM   2567  CZ2 TRP A 314     -28.082  13.652  -7.020  1.00  0.15           C  
ATOM   2568  CZ3 TRP A 314     -30.004  12.883  -8.278  1.00  0.16           C  
ATOM   2569  N   GLU A 315     -33.911  18.921  -8.602  1.00  0.23           N  
ATOM   2570  CA  GLU A 315     -35.310  19.015  -9.009  1.00  0.23           C  
ATOM   2571  C   GLU A 315     -35.482  19.986 -10.173  1.00  0.23           C  
ATOM   2572  CB  GLU A 315     -36.185  19.447  -7.830  1.00  0.21           C  
ATOM   2573  O   GLU A 315     -36.384  19.821 -10.998  1.00  0.21           O  
ATOM   2574  CG  GLU A 315     -36.598  18.301  -6.918  1.00  0.21           C  
ATOM   2575  CD  GLU A 315     -37.502  18.738  -5.777  1.00  0.25           C  
ATOM   2576  OE1 GLU A 315     -37.775  19.953  -5.649  1.00  0.35           O  
ATOM   2577  OE2 GLU A 315     -37.942  17.858  -5.003  1.00  0.24           O  
ATOM   2578  N   GLY A 316     -34.362  20.635 -10.608  1.00  0.24           N  
ATOM   2579  CA  GLY A 316     -34.755  21.632 -11.591  1.00  0.23           C  
ATOM   2580  C   GLY A 316     -34.006  21.503 -12.904  1.00  0.24           C  
ATOM   2581  O   GLY A 316     -34.373  22.131 -13.899  1.00  0.23           O  
ATOM   2582  N   GLN A 317     -33.071  20.447 -13.081  1.00  0.20           N  
ATOM   2583  CA  GLN A 317     -32.439  20.263 -14.383  1.00  0.22           C  
ATOM   2584  C   GLN A 317     -32.867  18.944 -15.021  1.00  0.19           C  
ATOM   2585  CB  GLN A 317     -30.916  20.314 -14.253  1.00  0.18           C  
ATOM   2586  O   GLN A 317     -32.956  17.920 -14.341  1.00  0.19           O  
ATOM   2587  CG  GLN A 317     -30.379  21.679 -13.846  1.00  0.17           C  
ATOM   2588  CD  GLN A 317     -29.965  22.526 -15.035  1.00  0.11           C  
ATOM   2589  NE2 GLN A 317     -29.991  23.843 -14.863  1.00  0.10           N  
ATOM   2590  OE1 GLN A 317     -29.624  22.000 -16.100  1.00  0.13           O  
ATOM   2591  N   THR A 318     -33.815  18.891 -15.970  1.00  0.22           N  
ATOM   2592  CA  THR A 318     -34.045  17.987 -17.092  1.00  0.23           C  
ATOM   2593  C   THR A 318     -32.731  17.382 -17.578  1.00  0.22           C  
ATOM   2594  CB  THR A 318     -34.742  18.712 -18.259  1.00  0.20           C  
ATOM   2595  O   THR A 318     -31.863  18.096 -18.086  1.00  0.22           O  
ATOM   2596  CG2 THR A 318     -36.229  18.378 -18.303  1.00  0.10           C  
ATOM   2597  OG1 THR A 318     -34.585  20.127 -18.097  1.00  0.13           O  
ATOM   2598  N   TRP A 319     -32.006  16.408 -16.769  1.00  0.12           N  
ATOM   2599  CA  TRP A 319     -30.905  15.506 -17.093  1.00  0.20           C  
ATOM   2600  C   TRP A 319     -31.259  14.622 -18.285  1.00  0.15           C  
ATOM   2601  CB  TRP A 319     -30.549  14.636 -15.885  1.00  0.11           C  
ATOM   2602  O   TRP A 319     -32.342  14.035 -18.331  1.00  0.14           O  
ATOM   2603  CG  TRP A 319     -30.212  15.417 -14.650  1.00  0.10           C  
ATOM   2604  CD1 TRP A 319     -31.087  16.037 -13.803  1.00  0.07           C  
ATOM   2605  CD2 TRP A 319     -28.903  15.665 -14.127  1.00  0.07           C  
ATOM   2606  CE2 TRP A 319     -29.061  16.442 -12.959  1.00  0.07           C  
ATOM   2607  CE3 TRP A 319     -27.612  15.303 -14.533  1.00  0.17           C  
ATOM   2608  NE1 TRP A 319     -30.401  16.655 -12.783  1.00  0.17           N  
ATOM   2609  CH2 TRP A 319     -26.720  16.499 -12.611  1.00  0.15           C  
ATOM   2610  CZ2 TRP A 319     -27.973  16.866 -12.191  1.00  0.15           C  
ATOM   2611  CZ3 TRP A 319     -26.530  15.726 -13.768  1.00  0.16           C  
ATOM   2612  N   ALA A 320     -30.905  14.848 -19.421  1.00  0.17           N  
ATOM   2613  CA  ALA A 320     -30.927  14.142 -20.700  1.00  0.21           C  
ATOM   2614  C   ALA A 320     -30.587  12.665 -20.516  1.00  0.17           C  
ATOM   2615  CB  ALA A 320     -29.954  14.790 -21.682  1.00  0.16           C  
ATOM   2616  O   ALA A 320     -29.685  12.320 -19.749  1.00  0.17           O  
ATOM   2617  N   THR A 321     -31.606  11.744 -20.103  1.00  0.19           N  
ATOM   2618  CA  THR A 321     -31.908  10.317 -20.142  1.00  0.20           C  
ATOM   2619  C   THR A 321     -30.624   9.492 -20.124  1.00  0.19           C  
ATOM   2620  CB  THR A 321     -32.737   9.956 -21.389  1.00  0.17           C  
ATOM   2621  O   THR A 321     -30.624   8.344 -19.676  1.00  0.18           O  
ATOM   2622  CG2 THR A 321     -34.232  10.053 -21.103  1.00  0.08           C  
ATOM   2623  OG1 THR A 321     -32.405  10.855 -22.453  1.00  0.12           O  
ATOM   2624  N   GLU A 322     -29.335  10.019 -20.053  1.00  0.18           N  
ATOM   2625  CA  GLU A 322     -28.007   9.436 -20.214  1.00  0.20           C  
ATOM   2626  C   GLU A 322     -27.000  10.087 -19.270  1.00  0.18           C  
ATOM   2627  CB  GLU A 322     -27.532   9.569 -21.663  1.00  0.16           C  
ATOM   2628  O   GLU A 322     -25.792  10.032 -19.509  1.00  0.17           O  
ATOM   2629  CG  GLU A 322     -28.186   8.581 -22.618  1.00  0.12           C  
ATOM   2630  CD  GLU A 322     -27.630   8.655 -24.031  1.00  0.08           C  
ATOM   2631  OE1 GLU A 322     -26.802   9.552 -24.312  1.00  0.11           O  
ATOM   2632  OE2 GLU A 322     -28.026   7.810 -24.865  1.00  0.11           O  
ATOM   2633  N   ALA A 323     -27.284  10.933 -18.153  1.00  0.20           N  
ATOM   2634  CA  ALA A 323     -26.448  11.580 -17.145  1.00  0.19           C  
ATOM   2635  C   ALA A 323     -26.042  10.593 -16.054  1.00  0.19           C  
ATOM   2636  CB  ALA A 323     -27.178  12.773 -16.534  1.00  0.18           C  
ATOM   2637  O   ALA A 323     -26.899  10.000 -15.394  1.00  0.18           O  
ATOM   2638  N   THR A 324     -25.150   9.608 -16.233  1.00  0.22           N  
ATOM   2639  CA  THR A 324     -24.314   8.830 -15.324  1.00  0.23           C  
ATOM   2640  C   THR A 324     -23.870   9.680 -14.137  1.00  0.22           C  
ATOM   2641  CB  THR A 324     -23.078   8.266 -16.047  1.00  0.20           C  
ATOM   2642  O   THR A 324     -23.248  10.730 -14.317  1.00  0.21           O  
ATOM   2643  CG2 THR A 324     -22.757   6.854 -15.569  1.00  0.17           C  
ATOM   2644  OG1 THR A 324     -23.329   8.235 -17.458  1.00  0.15           O  
ATOM   2645  N   LEU A 325     -24.700  10.087 -13.035  1.00  0.19           N  
ATOM   2646  CA  LEU A 325     -24.301  10.617 -11.736  1.00  0.21           C  
ATOM   2647  C   LEU A 325     -23.388   9.637 -11.006  1.00  0.19           C  
ATOM   2648  CB  LEU A 325     -25.532  10.920 -10.879  1.00  0.18           C  
ATOM   2649  O   LEU A 325     -23.757   8.480 -10.793  1.00  0.18           O  
ATOM   2650  CG  LEU A 325     -25.633  12.337 -10.313  1.00  0.16           C  
ATOM   2651  CD1 LEU A 325     -26.842  13.058 -10.901  1.00  0.09           C  
ATOM   2652  CD2 LEU A 325     -25.713  12.302  -8.791  1.00  0.10           C  
ATOM   2653  N   ARG A 326     -22.080   9.748 -11.026  1.00  0.23           N  
ATOM   2654  CA  ARG A 326     -20.981   9.177 -10.253  1.00  0.23           C  
ATOM   2655  C   ARG A 326     -20.772   9.942  -8.951  1.00  0.23           C  
ATOM   2656  CB  ARG A 326     -19.690   9.176 -11.074  1.00  0.22           C  
ATOM   2657  O   ARG A 326     -20.406  11.119  -8.968  1.00  0.23           O  
ATOM   2658  CG  ARG A 326     -19.666   8.137 -12.184  1.00  0.22           C  
ATOM   2659  CD  ARG A 326     -18.327   8.117 -12.908  1.00  0.23           C  
ATOM   2660  NE  ARG A 326     -18.373   7.277 -14.102  1.00  0.20           N  
ATOM   2661  NH1 ARG A 326     -16.115   7.450 -14.562  1.00  0.19           N  
ATOM   2662  NH2 ARG A 326     -17.476   6.206 -15.924  1.00  0.15           N  
ATOM   2663  CZ  ARG A 326     -17.321   6.980 -14.860  1.00  0.20           C  
ATOM   2664  N   ILE A 327     -21.680   9.862  -7.784  1.00  0.22           N  
ATOM   2665  CA  ILE A 327     -21.458  10.334  -6.422  1.00  0.23           C  
ATOM   2666  C   ILE A 327     -20.396   9.471  -5.743  1.00  0.22           C  
ATOM   2667  CB  ILE A 327     -22.766  10.321  -5.599  1.00  0.21           C  
ATOM   2668  O   ILE A 327     -20.504   8.243  -5.726  1.00  0.21           O  
ATOM   2669  CG1 ILE A 327     -23.839  11.173  -6.287  1.00  0.15           C  
ATOM   2670  CG2 ILE A 327     -22.510  10.812  -4.171  1.00  0.19           C  
ATOM   2671  CD1 ILE A 327     -25.193  11.141  -5.594  1.00  0.19           C  
ATOM   2672  N   ARG A 328     -19.141   9.986  -5.543  1.00  0.23           N  
ATOM   2673  CA  ARG A 328     -17.885   9.562  -4.933  1.00  0.23           C  
ATOM   2674  C   ARG A 328     -17.734  10.144  -3.531  1.00  0.23           C  
ATOM   2675  CB  ARG A 328     -16.697   9.977  -5.803  1.00  0.22           C  
ATOM   2676  O   ARG A 328     -17.709  11.364  -3.359  1.00  0.22           O  
ATOM   2677  CG  ARG A 328     -16.036   8.820  -6.535  1.00  0.21           C  
ATOM   2678  CD  ARG A 328     -14.825   9.278  -7.337  1.00  0.22           C  
ATOM   2679  NE  ARG A 328     -14.440   8.291  -8.341  1.00  0.19           N  
ATOM   2680  NH1 ARG A 328     -12.720   9.557  -9.224  1.00  0.18           N  
ATOM   2681  NH2 ARG A 328     -13.183   7.484 -10.086  1.00  0.14           N  
ATOM   2682  CZ  ARG A 328     -13.449   8.446  -9.215  1.00  0.18           C  
ATOM   2683  N   LEU A 329     -18.206   9.393  -2.324  1.00  0.21           N  
ATOM   2684  CA  LEU A 329     -17.933   9.649  -0.915  1.00  0.23           C  
ATOM   2685  C   LEU A 329     -16.552   9.130  -0.525  1.00  0.21           C  
ATOM   2686  CB  LEU A 329     -19.002   8.998  -0.034  1.00  0.20           C  
ATOM   2687  O   LEU A 329     -16.222   7.972  -0.793  1.00  0.20           O  
ATOM   2688  CG  LEU A 329     -20.147   9.904   0.424  1.00  0.19           C  
ATOM   2689  CD1 LEU A 329     -21.479   9.170   0.315  1.00  0.18           C  
ATOM   2690  CD2 LEU A 329     -19.911  10.384   1.851  1.00  0.17           C  
ATOM   2691  N   GLN A 330     -15.522  10.075  -0.313  1.00  0.22           N  
ATOM   2692  CA  GLN A 330     -14.199  10.055   0.304  1.00  0.22           C  
ATOM   2693  C   GLN A 330     -14.293  10.268   1.813  1.00  0.22           C  
ATOM   2694  CB  GLN A 330     -13.298  11.121  -0.321  1.00  0.21           C  
ATOM   2695  O   GLN A 330     -14.726  11.328   2.269  1.00  0.22           O  
ATOM   2696  CG  GLN A 330     -11.943  10.593  -0.772  1.00  0.20           C  
ATOM   2697  CD  GLN A 330     -11.084  11.661  -1.422  1.00  0.21           C  
ATOM   2698  NE2 GLN A 330      -9.850  11.303  -1.763  1.00  0.19           N  
ATOM   2699  OE1 GLN A 330     -11.525  12.798  -1.616  1.00  0.31           O  
ATOM   2700  N   VAL A 331     -14.447   9.184   2.715  1.00  0.22           N  
ATOM   2701  CA  VAL A 331     -14.267   9.209   4.163  1.00  0.23           C  
ATOM   2702  C   VAL A 331     -12.778   9.168   4.500  1.00  0.22           C  
ATOM   2703  CB  VAL A 331     -15.001   8.034   4.846  1.00  0.21           C  
ATOM   2704  O   VAL A 331     -12.056   8.280   4.041  1.00  0.22           O  
ATOM   2705  CG1 VAL A 331     -14.960   8.182   6.366  1.00  0.15           C  
ATOM   2706  CG2 VAL A 331     -16.444   7.947   4.353  1.00  0.20           C  
ATOM   2707  N   ARG A 332     -12.105  10.303   4.729  1.00  0.22           N  
ATOM   2708  CA  ARG A 332     -10.915  10.519   5.545  1.00  0.21           C  
ATOM   2709  C   ARG A 332     -11.187  10.190   7.009  1.00  0.22           C  
ATOM   2710  CB  ARG A 332     -10.429  11.964   5.414  1.00  0.21           C  
ATOM   2711  O   ARG A 332     -12.049  10.806   7.639  1.00  0.21           O  
ATOM   2712  CG  ARG A 332      -9.189  12.122   4.549  1.00  0.20           C  
ATOM   2713  CD  ARG A 332      -8.692  13.560   4.531  1.00  0.21           C  
ATOM   2714  NE  ARG A 332      -7.586  13.737   3.595  1.00  0.16           N  
ATOM   2715  NH1 ARG A 332      -7.152  15.924   4.199  1.00  0.14           N  
ATOM   2716  NH2 ARG A 332      -5.893  14.908   2.575  1.00  0.13           N  
ATOM   2717  CZ  ARG A 332      -6.879  14.856   3.459  1.00  0.16           C  
ATOM   2718  N   ASN A 333     -11.032   8.907   7.460  1.00  0.22           N  
ATOM   2719  CA  ASN A 333     -10.689   8.612   8.847  1.00  0.22           C  
ATOM   2720  C   ASN A 333      -9.327   9.189   9.222  1.00  0.22           C  
ATOM   2721  CB  ASN A 333     -10.713   7.103   9.096  1.00  0.20           C  
ATOM   2722  O   ASN A 333      -8.315   8.856   8.603  1.00  0.21           O  
ATOM   2723  CG  ASN A 333     -11.951   6.655   9.847  1.00  0.20           C  
ATOM   2724  ND2 ASN A 333     -12.273   5.370   9.748  1.00  0.14           N  
ATOM   2725  OD1 ASN A 333     -12.613   7.457  10.511  1.00  0.15           O  
ATOM   2726  N   ALA A 334      -9.102  10.577   9.589  1.00  0.21           N  
ATOM   2727  CA  ALA A 334      -7.913  11.101  10.257  1.00  0.20           C  
ATOM   2728  C   ALA A 334      -7.186  10.001  11.025  1.00  0.21           C  
ATOM   2729  CB  ALA A 334      -8.291  12.243  11.198  1.00  0.19           C  
ATOM   2730  O   ALA A 334      -5.984  10.106  11.283  1.00  0.20           O  
ATOM   2731  N   GLY A 335      -7.656   8.719  11.085  1.00  0.22           N  
ATOM   2732  CA  GLY A 335      -6.938   7.636  11.738  1.00  0.20           C  
ATOM   2733  C   GLY A 335      -6.931   6.353  10.928  1.00  0.22           C  
ATOM   2734  O   GLY A 335      -6.226   5.401  11.270  1.00  0.21           O  
ATOM   2735  N   LEU A 336      -7.528   6.216   9.679  1.00  0.24           N  
ATOM   2736  CA  LEU A 336      -7.421   5.197   8.641  1.00  0.23           C  
ATOM   2737  C   LEU A 336      -6.892   5.798   7.343  1.00  0.24           C  
ATOM   2738  CB  LEU A 336      -8.780   4.537   8.395  1.00  0.22           C  
ATOM   2739  O   LEU A 336      -7.528   6.677   6.756  1.00  0.23           O  
ATOM   2740  CG  LEU A 336      -9.341   3.692   9.540  1.00  0.21           C  
ATOM   2741  CD1 LEU A 336     -10.800   3.339   9.273  1.00  0.19           C  
ATOM   2742  CD2 LEU A 336      -8.507   2.430   9.731  1.00  0.20           C  
ATOM   2743  N   ASP A 337      -5.650   6.396   7.419  1.00  0.23           N  
ATOM   2744  CA  ASP A 337      -4.940   6.729   6.188  1.00  0.22           C  
ATOM   2745  C   ASP A 337      -5.465   5.909   5.012  1.00  0.23           C  
ATOM   2746  CB  ASP A 337      -3.436   6.502   6.358  1.00  0.21           C  
ATOM   2747  O   ASP A 337      -4.723   5.613   4.074  1.00  0.22           O  
ATOM   2748  CG  ASP A 337      -2.774   7.548   7.237  1.00  0.20           C  
ATOM   2749  OD1 ASP A 337      -3.283   8.687   7.318  1.00  0.23           O  
ATOM   2750  OD2 ASP A 337      -1.732   7.232   7.851  1.00  0.17           O  
ATOM   2751  N   ARG A 338      -6.885   5.412   5.071  1.00  0.25           N  
ATOM   2752  CA  ARG A 338      -7.621   4.844   3.947  1.00  0.24           C  
ATOM   2753  C   ARG A 338      -8.781   5.747   3.539  1.00  0.25           C  
ATOM   2754  CB  ARG A 338      -8.141   3.447   4.294  1.00  0.24           C  
ATOM   2755  O   ARG A 338      -9.613   6.111   4.373  1.00  0.24           O  
ATOM   2756  CG  ARG A 338      -7.045   2.407   4.462  1.00  0.23           C  
ATOM   2757  CD  ARG A 338      -7.619   1.014   4.680  1.00  0.24           C  
ATOM   2758  NE  ARG A 338      -6.571   0.036   4.959  1.00  0.21           N  
ATOM   2759  NH1 ARG A 338      -8.017  -1.746   5.225  1.00  0.19           N  
ATOM   2760  NH2 ARG A 338      -5.757  -2.053   5.453  1.00  0.14           N  
ATOM   2761  CZ  ARG A 338      -6.784  -1.252   5.212  1.00  0.19           C  
ATOM   2762  N   PRO A 339      -8.641   6.563   2.431  1.00  0.23           N  
ATOM   2763  CA  PRO A 339      -9.961   6.773   1.833  1.00  0.23           C  
ATOM   2764  C   PRO A 339     -10.813   5.505   1.824  1.00  0.23           C  
ATOM   2765  CB  PRO A 339      -9.635   7.222   0.406  1.00  0.22           C  
ATOM   2766  O   PRO A 339     -10.352   4.451   1.379  1.00  0.23           O  
ATOM   2767  CG  PRO A 339      -8.195   6.872   0.216  1.00  0.21           C  
ATOM   2768  CD  PRO A 339      -7.601   6.549   1.556  1.00  0.22           C  
ATOM   2769  N   LEU A 340     -11.464   5.163   2.953  1.00  0.23           N  
ATOM   2770  CA  LEU A 340     -12.723   4.487   2.662  1.00  0.22           C  
ATOM   2771  C   LEU A 340     -13.449   5.164   1.504  1.00  0.23           C  
ATOM   2772  CB  LEU A 340     -13.622   4.469   3.901  1.00  0.21           C  
ATOM   2773  O   LEU A 340     -13.777   6.350   1.580  1.00  0.22           O  
ATOM   2774  CG  LEU A 340     -13.712   3.140   4.654  1.00  0.20           C  
ATOM   2775  CD1 LEU A 340     -13.623   3.376   6.158  1.00  0.18           C  
ATOM   2776  CD2 LEU A 340     -15.002   2.410   4.298  1.00  0.19           C  
ATOM   2777  N   ILE A 341     -12.937   5.198   0.261  1.00  0.22           N  
ATOM   2778  CA  ILE A 341     -13.814   5.430  -0.882  1.00  0.22           C  
ATOM   2779  C   ILE A 341     -15.096   4.617  -0.723  1.00  0.22           C  
ATOM   2780  CB  ILE A 341     -13.114   5.073  -2.212  1.00  0.21           C  
ATOM   2781  O   ILE A 341     -15.073   3.387  -0.809  1.00  0.22           O  
ATOM   2782  CG1 ILE A 341     -11.833   5.898  -2.380  1.00  0.15           C  
ATOM   2783  CG2 ILE A 341     -14.062   5.288  -3.395  1.00  0.18           C  
ATOM   2784  CD1 ILE A 341     -11.035   5.555  -3.630  1.00  0.17           C  
ATOM   2785  N   LEU A 342     -15.919   4.905   0.356  1.00  0.23           N  
ATOM   2786  CA  LEU A 342     -17.317   4.489   0.400  1.00  0.22           C  
ATOM   2787  C   LEU A 342     -18.170   5.349  -0.527  1.00  0.23           C  
ATOM   2788  CB  LEU A 342     -17.856   4.570   1.830  1.00  0.21           C  
ATOM   2789  O   LEU A 342     -18.088   6.579  -0.489  1.00  0.22           O  
ATOM   2790  CG  LEU A 342     -17.407   3.465   2.788  1.00  0.21           C  
ATOM   2791  CD1 LEU A 342     -17.554   3.925   4.234  1.00  0.17           C  
ATOM   2792  CD2 LEU A 342     -18.206   2.189   2.544  1.00  0.18           C  
ATOM   2793  N   GLU A 343     -18.405   4.945  -1.805  1.00  0.23           N  
ATOM   2794  CA  GLU A 343     -19.539   5.423  -2.590  1.00  0.23           C  
ATOM   2795  C   GLU A 343     -20.769   5.634  -1.711  1.00  0.23           C  
ATOM   2796  CB  GLU A 343     -19.863   4.441  -3.719  1.00  0.21           C  
ATOM   2797  O   GLU A 343     -21.051   4.826  -0.824  1.00  0.22           O  
ATOM   2798  CG  GLU A 343     -18.948   4.572  -4.928  1.00  0.20           C  
ATOM   2799  CD  GLU A 343     -19.290   3.602  -6.048  1.00  0.17           C  
ATOM   2800  OE1 GLU A 343     -20.148   2.714  -5.840  1.00  0.22           O  
ATOM   2801  OE2 GLU A 343     -18.695   3.729  -7.141  1.00  0.15           O  
ATOM   2802  N   ALA A 344     -20.970   7.054  -1.301  1.00  0.22           N  
ATOM   2803  CA  ALA A 344     -22.168   7.543  -0.624  1.00  0.22           C  
ATOM   2804  C   ALA A 344     -23.246   6.464  -0.570  1.00  0.22           C  
ATOM   2805  CB  ALA A 344     -22.702   8.791  -1.322  1.00  0.20           C  
ATOM   2806  O   ALA A 344     -24.040   6.418   0.373  1.00  0.20           O  
ATOM   2807  N   HIS A 345     -23.195   5.491  -1.551  1.00  0.21           N  
ATOM   2808  CA  HIS A 345     -24.269   4.515  -1.413  1.00  0.23           C  
ATOM   2809  C   HIS A 345     -24.039   3.609  -0.208  1.00  0.21           C  
ATOM   2810  CB  HIS A 345     -24.397   3.675  -2.685  1.00  0.19           C  
ATOM   2811  O   HIS A 345     -24.993   3.081   0.368  1.00  0.20           O  
ATOM   2812  CG  HIS A 345     -24.282   4.472  -3.945  1.00  0.18           C  
ATOM   2813  CD2 HIS A 345     -23.268   4.586  -4.835  1.00  0.10           C  
ATOM   2814  ND1 HIS A 345     -25.296   5.280  -4.409  1.00  0.13           N  
ATOM   2815  CE1 HIS A 345     -24.911   5.858  -5.535  1.00  0.09           C  
ATOM   2816  NE2 HIS A 345     -23.684   5.454  -5.815  1.00  0.11           N  
ATOM   2817  N   ARG A 346     -22.916   3.698   0.448  1.00  0.23           N  
ATOM   2818  CA  ARG A 346     -22.686   2.498   1.245  1.00  0.22           C  
ATOM   2819  C   ARG A 346     -22.573   2.838   2.727  1.00  0.23           C  
ATOM   2820  CB  ARG A 346     -21.422   1.774   0.775  1.00  0.21           C  
ATOM   2821  O   ARG A 346     -22.725   1.965   3.583  1.00  0.22           O  
ATOM   2822  CG  ARG A 346     -21.682   0.686  -0.254  1.00  0.21           C  
ATOM   2823  CD  ARG A 346     -20.423  -0.114  -0.559  1.00  0.22           C  
ATOM   2824  NE  ARG A 346     -20.723  -1.318  -1.330  1.00  0.18           N  
ATOM   2825  NH1 ARG A 346     -18.532  -2.044  -1.438  1.00  0.16           N  
ATOM   2826  NH2 ARG A 346     -20.200  -3.267  -2.425  1.00  0.13           N  
ATOM   2827  CZ  ARG A 346     -19.818  -2.207  -1.729  1.00  0.18           C  
ATOM   2828  N   ILE A 347     -22.476   4.191   3.006  1.00  0.22           N  
ATOM   2829  CA  ILE A 347     -22.664   4.612   4.390  1.00  0.22           C  
ATOM   2830  C   ILE A 347     -24.142   4.511   4.764  1.00  0.21           C  
ATOM   2831  CB  ILE A 347     -22.151   6.051   4.618  1.00  0.20           C  
ATOM   2832  O   ILE A 347     -24.482   4.048   5.855  1.00  0.20           O  
ATOM   2833  CG1 ILE A 347     -20.621   6.092   4.534  1.00  0.13           C  
ATOM   2834  CG2 ILE A 347     -22.640   6.592   5.965  1.00  0.17           C  
ATOM   2835  CD1 ILE A 347     -20.035   7.496   4.585  1.00  0.17           C  
ATOM   2836  N   ASN A 348     -25.002   4.632   3.651  1.00  0.22           N  
ATOM   2837  CA  ASN A 348     -26.431   4.548   3.936  1.00  0.22           C  
ATOM   2838  C   ASN A 348     -26.923   3.104   3.915  1.00  0.22           C  
ATOM   2839  CB  ASN A 348     -27.227   5.395   2.941  1.00  0.20           C  
ATOM   2840  O   ASN A 348     -27.918   2.774   4.562  1.00  0.21           O  
ATOM   2841  CG  ASN A 348     -27.303   6.854   3.346  1.00  0.19           C  
ATOM   2842  ND2 ASN A 348     -27.506   7.731   2.370  1.00  0.12           N  
ATOM   2843  OD1 ASN A 348     -27.181   7.191   4.527  1.00  0.11           O  
ATOM   2844  N   GLU A 349     -26.090   2.133   3.452  1.00  0.24           N  
ATOM   2845  CA  GLU A 349     -26.456   0.743   3.709  1.00  0.24           C  
ATOM   2846  C   GLU A 349     -25.861   0.250   5.024  1.00  0.23           C  
ATOM   2847  CB  GLU A 349     -26.000  -0.154   2.556  1.00  0.22           C  
ATOM   2848  O   GLU A 349     -26.501  -0.510   5.754  1.00  0.22           O  
ATOM   2849  CG  GLU A 349     -26.918  -0.112   1.343  1.00  0.21           C  
ATOM   2850  CD  GLU A 349     -26.481  -1.047   0.226  1.00  0.23           C  
ATOM   2851  OE1 GLU A 349     -25.350  -1.580   0.289  1.00  0.31           O  
ATOM   2852  OE2 GLU A 349     -27.275  -1.246  -0.720  1.00  0.20           O  
ATOM   2853  N   LEU A 350     -24.676   0.697   5.410  1.00  0.23           N  
ATOM   2854  CA  LEU A 350     -24.185   0.354   6.740  1.00  0.23           C  
ATOM   2855  C   LEU A 350     -25.121   0.887   7.820  1.00  0.23           C  
ATOM   2856  CB  LEU A 350     -22.774   0.912   6.951  1.00  0.22           C  
ATOM   2857  O   LEU A 350     -25.292   0.257   8.866  1.00  0.22           O  
ATOM   2858  CG  LEU A 350     -21.628   0.107   6.337  1.00  0.21           C  
ATOM   2859  CD1 LEU A 350     -20.389   0.982   6.182  1.00  0.19           C  
ATOM   2860  CD2 LEU A 350     -21.319  -1.119   7.189  1.00  0.21           C  
ATOM   2861  N   TYR A 351     -25.875   1.956   7.451  1.00  0.21           N  
ATOM   2862  CA  TYR A 351     -26.724   2.632   8.425  1.00  0.23           C  
ATOM   2863  C   TYR A 351     -28.032   1.877   8.625  1.00  0.21           C  
ATOM   2864  CB  TYR A 351     -27.013   4.069   7.981  1.00  0.19           C  
ATOM   2865  O   TYR A 351     -28.735   2.092   9.616  1.00  0.20           O  
ATOM   2866  CG  TYR A 351     -25.863   5.019   8.214  1.00  0.19           C  
ATOM   2867  CD1 TYR A 351     -25.563   5.480   9.495  1.00  0.16           C  
ATOM   2868  CD2 TYR A 351     -25.076   5.460   7.156  1.00  0.14           C  
ATOM   2869  CE1 TYR A 351     -24.506   6.357   9.714  1.00  0.12           C  
ATOM   2870  CE2 TYR A 351     -24.017   6.337   7.364  1.00  0.13           C  
ATOM   2871  OH  TYR A 351     -22.692   7.647   8.856  1.00  0.09           O  
ATOM   2872  CZ  TYR A 351     -23.740   6.779   8.644  1.00  0.18           C  
ATOM   2873  N   ARG A 352     -28.395   0.799   7.763  1.00  0.24           N  
ATOM   2874  CA  ARG A 352     -29.607   0.027   8.015  1.00  0.24           C  
ATOM   2875  C   ARG A 352     -29.271  -1.413   8.388  1.00  0.24           C  
ATOM   2876  CB  ARG A 352     -30.524   0.050   6.791  1.00  0.22           C  
ATOM   2877  O   ARG A 352     -30.168  -2.222   8.636  1.00  0.22           O  
ATOM   2878  CG  ARG A 352     -31.376   1.305   6.684  1.00  0.22           C  
ATOM   2879  CD  ARG A 352     -32.359   1.222   5.524  1.00  0.25           C  
ATOM   2880  NE  ARG A 352     -33.287   2.349   5.523  1.00  0.18           N  
ATOM   2881  NH1 ARG A 352     -34.390   1.706   3.597  1.00  0.17           N  
ATOM   2882  NH2 ARG A 352     -35.022   3.612   4.702  1.00  0.16           N  
ATOM   2883  CZ  ARG A 352     -34.231   2.553   4.607  1.00  0.20           C  
ATOM   2884  N   LEU A 353     -27.991  -1.816   8.398  1.00  0.24           N  
ATOM   2885  CA  LEU A 353     -27.667  -3.179   8.806  1.00  0.24           C  
ATOM   2886  C   LEU A 353     -27.710  -3.317  10.324  1.00  0.24           C  
ATOM   2887  CB  LEU A 353     -26.285  -3.581   8.284  1.00  0.22           C  
ATOM   2888  O   LEU A 353     -27.408  -2.365  11.047  1.00  0.23           O  
ATOM   2889  CG  LEU A 353     -26.131  -3.658   6.764  1.00  0.22           C  
ATOM   2890  CD1 LEU A 353     -24.670  -3.892   6.391  1.00  0.21           C  
ATOM   2891  CD2 LEU A 353     -27.017  -4.759   6.191  1.00  0.23           C  
ATOM   2892  N   SER A 354     -28.730  -3.986  10.928  1.00  0.26           N  
ATOM   2893  CA  SER A 354     -28.625  -4.510  12.286  1.00  0.26           C  
ATOM   2894  C   SER A 354     -27.175  -4.815  12.650  1.00  0.25           C  
ATOM   2895  CB  SER A 354     -29.474  -5.772  12.442  1.00  0.24           C  
ATOM   2896  O   SER A 354     -26.337  -5.015  11.768  1.00  0.24           O  
ATOM   2897  OG  SER A 354     -28.919  -6.846  11.702  1.00  0.14           O  
ATOM   2898  N   ASP A 355     -26.637  -4.268  13.946  1.00  0.23           N  
ATOM   2899  CA  ASP A 355     -25.364  -4.603  14.576  1.00  0.25           C  
ATOM   2900  C   ASP A 355     -24.806  -5.913  14.024  1.00  0.23           C  
ATOM   2901  CB  ASP A 355     -25.526  -4.699  16.095  1.00  0.22           C  
ATOM   2902  O   ASP A 355     -23.620  -6.001  13.700  1.00  0.22           O  
ATOM   2903  CG  ASP A 355     -25.683  -3.344  16.761  1.00  0.21           C  
ATOM   2904  OD1 ASP A 355     -25.272  -2.322  16.170  1.00  0.23           O  
ATOM   2905  OD2 ASP A 355     -26.219  -3.297  17.889  1.00  0.15           O  
ATOM   2906  N   THR A 356     -25.607  -7.008  13.631  1.00  0.24           N  
ATOM   2907  CA  THR A 356     -25.416  -8.340  13.068  1.00  0.26           C  
ATOM   2908  C   THR A 356     -25.166  -8.262  11.565  1.00  0.24           C  
ATOM   2909  CB  THR A 356     -26.633  -9.243  13.343  1.00  0.22           C  
ATOM   2910  O   THR A 356     -24.271  -8.930  11.043  1.00  0.23           O  
ATOM   2911  CG2 THR A 356     -26.211 -10.548  14.008  1.00  0.21           C  
ATOM   2912  OG1 THR A 356     -27.547  -8.553  14.205  1.00  0.17           O  
ATOM   2913  N   ASP A 357     -25.658  -7.272  10.779  1.00  0.24           N  
ATOM   2914  CA  ASP A 357     -25.599  -7.102   9.330  1.00  0.24           C  
ATOM   2915  C   ASP A 357     -24.525  -6.089   8.939  1.00  0.24           C  
ATOM   2916  CB  ASP A 357     -26.960  -6.664   8.786  1.00  0.22           C  
ATOM   2917  O   ASP A 357     -23.870  -6.239   7.906  1.00  0.22           O  
ATOM   2918  CG  ASP A 357     -28.019  -7.746   8.895  1.00  0.22           C  
ATOM   2919  OD1 ASP A 357     -27.684  -8.943   8.768  1.00  0.24           O  
ATOM   2920  OD2 ASP A 357     -29.201  -7.398   9.108  1.00  0.17           O  
ATOM   2921  N   ILE A 358     -24.194  -5.109   9.875  1.00  0.25           N  
ATOM   2922  CA  ILE A 358     -23.018  -4.254   9.764  1.00  0.25           C  
ATOM   2923  C   ILE A 358     -21.752  -5.095   9.918  1.00  0.25           C  
ATOM   2924  CB  ILE A 358     -23.040  -3.122  10.816  1.00  0.23           C  
ATOM   2925  O   ILE A 358     -20.824  -4.984   9.114  1.00  0.23           O  
ATOM   2926  CG1 ILE A 358     -24.176  -2.137  10.516  1.00  0.22           C  
ATOM   2927  CG2 ILE A 358     -21.689  -2.403  10.865  1.00  0.22           C  
ATOM   2928  CD1 ILE A 358     -24.376  -1.078  11.591  1.00  0.21           C  
ATOM   2929  N   VAL A 359     -21.734  -6.104  10.799  1.00  0.24           N  
ATOM   2930  CA  VAL A 359     -20.649  -7.063  10.974  1.00  0.25           C  
ATOM   2931  C   VAL A 359     -20.691  -8.102   9.855  1.00  0.24           C  
ATOM   2932  CB  VAL A 359     -20.723  -7.761  12.351  1.00  0.23           C  
ATOM   2933  O   VAL A 359     -19.653  -8.458   9.291  1.00  0.23           O  
ATOM   2934  CG1 VAL A 359     -19.641  -8.832  12.473  1.00  0.24           C  
ATOM   2935  CG2 VAL A 359     -20.594  -6.735  13.475  1.00  0.23           C  
ATOM   2936  N   ARG A 360     -21.913  -8.607   9.341  1.00  0.26           N  
ATOM   2937  CA  ARG A 360     -22.109  -9.367   8.110  1.00  0.26           C  
ATOM   2938  C   ARG A 360     -21.420  -8.686   6.932  1.00  0.25           C  
ATOM   2939  CB  ARG A 360     -23.600  -9.541   7.816  1.00  0.24           C  
ATOM   2940  O   ARG A 360     -20.737  -9.342   6.143  1.00  0.24           O  
ATOM   2941  CG  ARG A 360     -24.185 -10.840   8.348  1.00  0.23           C  
ATOM   2942  CD  ARG A 360     -25.668 -10.964   8.025  1.00  0.24           C  
ATOM   2943  NE  ARG A 360     -26.284 -12.078   8.741  1.00  0.24           N  
ATOM   2944  NH1 ARG A 360     -28.456 -11.452   8.267  1.00  0.21           N  
ATOM   2945  NH2 ARG A 360     -28.046 -13.331   9.514  1.00  0.18           N  
ATOM   2946  CZ  ARG A 360     -27.594 -12.284   8.839  1.00  0.25           C  
ATOM   2947  N   ALA A 361     -21.578  -7.245   6.814  1.00  0.24           N  
ATOM   2948  CA  ALA A 361     -21.150  -6.312   5.775  1.00  0.24           C  
ATOM   2949  C   ALA A 361     -19.659  -6.007   5.891  1.00  0.24           C  
ATOM   2950  CB  ALA A 361     -21.961  -5.021   5.853  1.00  0.22           C  
ATOM   2951  O   ALA A 361     -18.954  -5.933   4.882  1.00  0.23           O  
ATOM   2952  N   MET A 362     -19.143  -6.053   7.103  1.00  0.22           N  
ATOM   2953  CA  MET A 362     -17.732  -5.731   7.300  1.00  0.24           C  
ATOM   2954  C   MET A 362     -16.852  -6.940   7.002  1.00  0.22           C  
ATOM   2955  CB  MET A 362     -17.486  -5.245   8.729  1.00  0.21           C  
ATOM   2956  O   MET A 362     -15.757  -6.796   6.455  1.00  0.21           O  
ATOM   2957  CG  MET A 362     -18.028  -3.851   9.004  1.00  0.20           C  
ATOM   2958  SD  MET A 362     -17.420  -3.162  10.593  1.00  0.18           S  
ATOM   2959  CE  MET A 362     -15.853  -2.430  10.045  1.00  0.19           C  
ATOM   2960  N   VAL A 363     -17.281  -8.283   7.058  1.00  0.23           N  
ATOM   2961  CA  VAL A 363     -16.338  -9.396   7.083  1.00  0.24           C  
ATOM   2962  C   VAL A 363     -16.669 -10.380   5.963  1.00  0.23           C  
ATOM   2963  CB  VAL A 363     -16.348 -10.119   8.448  1.00  0.22           C  
ATOM   2964  O   VAL A 363     -15.837 -11.211   5.592  1.00  0.22           O  
ATOM   2965  CG1 VAL A 363     -15.096 -10.979   8.613  1.00  0.23           C  
ATOM   2966  CG2 VAL A 363     -16.459  -9.107   9.587  1.00  0.22           C  
ATOM   2967  N   GLY A 364     -17.559  -9.984   4.939  1.00  0.26           N  
ATOM   2968  CA  GLY A 364     -17.828 -10.711   3.708  1.00  0.26           C  
ATOM   2969  C   GLY A 364     -18.241 -12.152   3.944  1.00  0.25           C  
ATOM   2970  O   GLY A 364     -18.032 -13.012   3.086  1.00  0.24           O  
ATOM   2971  N   ILE A 365     -18.790 -12.529   5.148  1.00  0.23           N  
ATOM   2972  CA  ILE A 365     -18.935 -13.961   5.386  1.00  0.24           C  
ATOM   2973  C   ILE A 365     -20.383 -14.279   5.752  1.00  0.23           C  
ATOM   2974  CB  ILE A 365     -17.981 -14.449   6.499  1.00  0.22           C  
ATOM   2975  O   ILE A 365     -20.964 -13.635   6.629  1.00  0.22           O  
ATOM   2976  CG1 ILE A 365     -16.536 -14.052   6.175  1.00  0.22           C  
ATOM   2977  CG2 ILE A 365     -18.104 -15.963   6.690  1.00  0.21           C  
ATOM   2978  CD1 ILE A 365     -15.543 -14.371   7.285  1.00  0.20           C  
ATOM   2979  N   ASP A 366     -21.161 -14.896   4.895  1.00  0.22           N  
ATOM   2980  CA  ASP A 366     -22.396 -15.672   4.946  1.00  0.23           C  
ATOM   2981  C   ASP A 366     -22.154 -17.051   5.555  1.00  0.22           C  
ATOM   2982  CB  ASP A 366     -23.000 -15.813   3.547  1.00  0.21           C  
ATOM   2983  O   ASP A 366     -21.661 -17.956   4.879  1.00  0.22           O  
ATOM   2984  CG  ASP A 366     -24.146 -14.850   3.295  1.00  0.21           C  
ATOM   2985  OD1 ASP A 366     -24.777 -14.385   4.269  1.00  0.25           O  
ATOM   2986  OD2 ASP A 366     -24.423 -14.556   2.112  1.00  0.22           O  
ATOM   2987  N   SER A 367     -21.898 -17.196   6.962  1.00  0.23           N  
ATOM   2988  CA  SER A 367     -22.181 -18.397   7.741  1.00  0.24           C  
ATOM   2989  C   SER A 367     -23.045 -18.076   8.956  1.00  0.23           C  
ATOM   2990  CB  SER A 367     -20.880 -19.063   8.192  1.00  0.21           C  
ATOM   2991  O   SER A 367     -22.998 -16.962   9.481  1.00  0.22           O  
ATOM   2992  OG  SER A 367     -20.092 -18.164   8.953  1.00  0.20           O  
ATOM   2993  N   THR A 368     -24.183 -18.828   9.193  1.00  0.26           N  
ATOM   2994  CA  THR A 368     -25.005 -18.942  10.392  1.00  0.27           C  
ATOM   2995  C   THR A 368     -24.169 -18.705  11.646  1.00  0.26           C  
ATOM   2996  CB  THR A 368     -25.682 -20.322  10.477  1.00  0.24           C  
ATOM   2997  O   THR A 368     -22.943 -18.831  11.614  1.00  0.25           O  
ATOM   2998  CG2 THR A 368     -26.707 -20.502   9.362  1.00  0.23           C  
ATOM   2999  OG1 THR A 368     -24.685 -21.345  10.363  1.00  0.22           O  
ATOM   3000  N   LEU A 369     -24.624 -17.775  12.720  1.00  0.27           N  
ATOM   3001  CA  LEU A 369     -24.157 -17.572  14.087  1.00  0.27           C  
ATOM   3002  C   LEU A 369     -23.533 -18.847  14.644  1.00  0.27           C  
ATOM   3003  CB  LEU A 369     -25.311 -17.120  14.986  1.00  0.25           C  
ATOM   3004  O   LEU A 369     -22.474 -18.801  15.273  1.00  0.25           O  
ATOM   3005  CG  LEU A 369     -24.995 -16.008  15.988  1.00  0.24           C  
ATOM   3006  CD1 LEU A 369     -25.596 -14.686  15.520  1.00  0.22           C  
ATOM   3007  CD2 LEU A 369     -25.511 -16.375  17.375  1.00  0.24           C  
ATOM   3008  N   GLU A 370     -23.900 -20.042  14.445  1.00  0.28           N  
ATOM   3009  CA  GLU A 370     -23.415 -21.346  14.886  1.00  0.28           C  
ATOM   3010  C   GLU A 370     -22.278 -21.841  13.997  1.00  0.28           C  
ATOM   3011  CB  GLU A 370     -24.555 -22.368  14.899  1.00  0.25           C  
ATOM   3012  O   GLU A 370     -21.249 -22.303  14.495  1.00  0.25           O  
ATOM   3013  CG  GLU A 370     -25.464 -22.259  16.115  1.00  0.25           C  
ATOM   3014  CD  GLU A 370     -26.825 -22.902  15.905  1.00  0.28           C  
ATOM   3015  OE1 GLU A 370     -27.085 -23.427  14.799  1.00  0.38           O  
ATOM   3016  OE2 GLU A 370     -27.640 -22.880  16.855  1.00  0.30           O  
ATOM   3017  N   GLU A 371     -22.187 -21.757  12.745  1.00  0.27           N  
ATOM   3018  CA  GLU A 371     -21.101 -21.902  11.781  1.00  0.25           C  
ATOM   3019  C   GLU A 371     -20.155 -20.705  11.831  1.00  0.27           C  
ATOM   3020  CB  GLU A 371     -21.657 -22.073  10.365  1.00  0.24           C  
ATOM   3021  O   GLU A 371     -18.942 -20.859  11.672  1.00  0.25           O  
ATOM   3022  CG  GLU A 371     -22.101 -23.493  10.046  1.00  0.23           C  
ATOM   3023  CD  GLU A 371     -22.776 -23.621   8.690  1.00  0.26           C  
ATOM   3024  OE1 GLU A 371     -23.153 -22.583   8.099  1.00  0.34           O  
ATOM   3025  OE2 GLU A 371     -22.931 -24.768   8.214  1.00  0.24           O  
ATOM   3026  N   TRP A 372     -20.608 -19.416  12.440  1.00  0.18           N  
ATOM   3027  CA  TRP A 372     -20.153 -18.173  13.054  1.00  0.24           C  
ATOM   3028  C   TRP A 372     -19.367 -18.451  14.330  1.00  0.19           C  
ATOM   3029  CB  TRP A 372     -21.342 -17.258  13.360  1.00  0.18           C  
ATOM   3030  O   TRP A 372     -18.293 -17.882  14.542  1.00  0.17           O  
ATOM   3031  CG  TRP A 372     -21.390 -16.019  12.518  1.00  0.16           C  
ATOM   3032  CD1 TRP A 372     -21.654 -15.942  11.179  1.00  0.07           C  
ATOM   3033  CD2 TRP A 372     -21.164 -14.677  12.959  1.00  0.07           C  
ATOM   3034  CE2 TRP A 372     -21.307 -13.836  11.833  1.00  0.07           C  
ATOM   3035  CE3 TRP A 372     -20.854 -14.102  14.199  1.00  0.17           C  
ATOM   3036  NE1 TRP A 372     -21.605 -14.633  10.761  1.00  0.17           N  
ATOM   3037  CH2 TRP A 372     -20.847 -11.914  13.136  1.00  0.15           C  
ATOM   3038  CZ2 TRP A 372     -21.150 -12.450  11.911  1.00  0.15           C  
ATOM   3039  CZ3 TRP A 372     -20.698 -12.723  14.275  1.00  0.16           C  
ATOM   3040  N   GLN A 373     -19.832 -19.158  15.296  1.00  0.25           N  
ATOM   3041  CA  GLN A 373     -19.341 -19.648  16.579  1.00  0.25           C  
ATOM   3042  C   GLN A 373     -18.265 -20.713  16.387  1.00  0.25           C  
ATOM   3043  CB  GLN A 373     -20.491 -20.208  17.416  1.00  0.23           C  
ATOM   3044  O   GLN A 373     -17.276 -20.744  17.122  1.00  0.23           O  
ATOM   3045  CG  GLN A 373     -21.314 -19.140  18.125  1.00  0.22           C  
ATOM   3046  CD  GLN A 373     -22.480 -19.719  18.905  1.00  0.25           C  
ATOM   3047  NE2 GLN A 373     -23.094 -18.897  19.750  1.00  0.23           N  
ATOM   3048  OE1 GLN A 373     -22.826 -20.894  18.749  1.00  0.34           O  
ATOM   3049  N   ALA A 374     -18.079 -21.398  15.180  1.00  0.24           N  
ATOM   3050  CA  ALA A 374     -17.350 -22.660  15.088  1.00  0.23           C  
ATOM   3051  C   ALA A 374     -16.166 -22.542  14.132  1.00  0.24           C  
ATOM   3052  CB  ALA A 374     -18.283 -23.782  14.637  1.00  0.22           C  
ATOM   3053  O   ALA A 374     -15.105 -23.122  14.373  1.00  0.22           O  
ATOM   3054  N   ALA A 375     -15.900 -21.387  13.345  1.00  0.24           N  
ATOM   3055  CA  ALA A 375     -14.976 -21.580  12.230  1.00  0.24           C  
ATOM   3056  C   ALA A 375     -14.686 -20.258  11.524  1.00  0.24           C  
ATOM   3057  CB  ALA A 375     -15.540 -22.596  11.240  1.00  0.22           C  
ATOM   3058  O   ALA A 375     -15.604 -19.593  11.037  1.00  0.23           O  
ATOM   3059  N   SER A 376     -13.914 -19.176  12.168  1.00  0.24           N  
ATOM   3060  CA  SER A 376     -12.907 -18.450  11.400  1.00  0.25           C  
ATOM   3061  C   SER A 376     -13.152 -16.946  11.450  1.00  0.24           C  
ATOM   3062  CB  SER A 376     -12.895 -18.925   9.947  1.00  0.22           C  
ATOM   3063  O   SER A 376     -12.466 -16.177  10.773  1.00  0.22           O  
ATOM   3064  OG  SER A 376     -13.861 -18.226   9.181  1.00  0.19           O  
ATOM   3065  N   LEU A 377     -14.081 -16.314  12.441  1.00  0.23           N  
ATOM   3066  CA  LEU A 377     -14.168 -14.871  12.639  1.00  0.23           C  
ATOM   3067  C   LEU A 377     -13.055 -14.380  13.559  1.00  0.23           C  
ATOM   3068  CB  LEU A 377     -15.532 -14.490  13.221  1.00  0.21           C  
ATOM   3069  O   LEU A 377     -12.546 -13.270  13.388  1.00  0.21           O  
ATOM   3070  CG  LEU A 377     -16.452 -13.672  12.314  1.00  0.21           C  
ATOM   3071  CD1 LEU A 377     -17.827 -14.326  12.225  1.00  0.19           C  
ATOM   3072  CD2 LEU A 377     -16.567 -12.239  12.821  1.00  0.18           C  
ATOM   3073  N   GLU A 378     -12.548 -15.193  14.427  1.00  0.23           N  
ATOM   3074  CA  GLU A 378     -11.409 -14.779  15.241  1.00  0.24           C  
ATOM   3075  C   GLU A 378     -10.162 -14.581  14.384  1.00  0.23           C  
ATOM   3076  CB  GLU A 378     -11.134 -15.806  16.342  1.00  0.21           C  
ATOM   3077  O   GLU A 378      -9.339 -13.709  14.669  1.00  0.21           O  
ATOM   3078  CG  GLU A 378     -11.637 -15.386  17.715  1.00  0.20           C  
ATOM   3079  CD  GLU A 378     -11.318 -16.395  18.806  1.00  0.21           C  
ATOM   3080  OE1 GLU A 378     -10.808 -17.494  18.487  1.00  0.25           O  
ATOM   3081  OE2 GLU A 378     -11.579 -16.086  19.990  1.00  0.16           O  
ATOM   3082  N   LYS A 379     -10.171 -14.840  13.092  1.00  0.24           N  
ATOM   3083  CA  LYS A 379      -9.022 -14.893  12.193  1.00  0.24           C  
ATOM   3084  C   LYS A 379      -8.999 -13.688  11.258  1.00  0.24           C  
ATOM   3085  CB  LYS A 379      -9.037 -16.188  11.379  1.00  0.22           C  
ATOM   3086  O   LYS A 379      -7.950 -13.075  11.051  1.00  0.23           O  
ATOM   3087  CG  LYS A 379      -8.114 -17.270  11.920  1.00  0.21           C  
ATOM   3088  CD  LYS A 379      -8.150 -18.521  11.052  1.00  0.23           C  
ATOM   3089  CE  LYS A 379      -7.278 -19.628  11.628  1.00  0.19           C  
ATOM   3090  NZ  LYS A 379      -7.330 -20.866  10.793  1.00  0.18           N  
ATOM   3091  N   SER A 380     -10.236 -13.176  10.727  1.00  0.25           N  
ATOM   3092  CA  SER A 380     -10.346 -12.161   9.685  1.00  0.26           C  
ATOM   3093  C   SER A 380     -10.580 -10.777  10.283  1.00  0.25           C  
ATOM   3094  CB  SER A 380     -11.479 -12.505   8.717  1.00  0.23           C  
ATOM   3095  O   SER A 380      -9.948  -9.802   9.871  1.00  0.24           O  
ATOM   3096  OG  SER A 380     -11.481 -13.890   8.418  1.00  0.24           O  
ATOM   3097  N   LEU A 381     -11.323 -10.641  11.466  1.00  0.23           N  
ATOM   3098  CA  LEU A 381     -11.566  -9.368  12.136  1.00  0.24           C  
ATOM   3099  C   LEU A 381     -10.422  -9.024  13.084  1.00  0.23           C  
ATOM   3100  CB  LEU A 381     -12.887  -9.413  12.909  1.00  0.22           C  
ATOM   3101  O   LEU A 381      -9.935  -7.892  13.090  1.00  0.22           O  
ATOM   3102  CG  LEU A 381     -13.871  -8.274  12.636  1.00  0.21           C  
ATOM   3103  CD1 LEU A 381     -15.145  -8.816  11.995  1.00  0.19           C  
ATOM   3104  CD2 LEU A 381     -14.192  -7.524  13.924  1.00  0.20           C  
ATOM   3105  N   TYR A 382      -9.793  -9.981  13.833  1.00  0.24           N  
ATOM   3106  CA  TYR A 382      -8.576  -9.786  14.613  1.00  0.25           C  
ATOM   3107  C   TYR A 382      -7.380  -9.532  13.702  1.00  0.24           C  
ATOM   3108  CB  TYR A 382      -8.305 -11.004  15.501  1.00  0.22           C  
ATOM   3109  O   TYR A 382      -6.597  -8.609  13.938  1.00  0.22           O  
ATOM   3110  CG  TYR A 382      -7.661 -10.661  16.822  1.00  0.22           C  
ATOM   3111  CD1 TYR A 382      -6.275 -10.639  16.959  1.00  0.17           C  
ATOM   3112  CD2 TYR A 382      -8.437 -10.359  17.936  1.00  0.15           C  
ATOM   3113  CE1 TYR A 382      -5.677 -10.325  18.175  1.00  0.11           C  
ATOM   3114  CE2 TYR A 382      -7.850 -10.044  19.157  1.00  0.13           C  
ATOM   3115  OH  TYR A 382      -5.885  -9.718  20.473  1.00  0.09           O  
ATOM   3116  CZ  TYR A 382      -6.472 -10.029  19.267  1.00  0.15           C  
ATOM   3117  N   THR A 383      -7.235 -10.180  12.557  1.00  0.25           N  
ATOM   3118  CA  THR A 383      -6.227  -9.899  11.541  1.00  0.25           C  
ATOM   3119  C   THR A 383      -6.535  -8.590  10.820  1.00  0.25           C  
ATOM   3120  CB  THR A 383      -6.136 -11.043  10.514  1.00  0.23           C  
ATOM   3121  O   THR A 383      -5.638  -7.777  10.588  1.00  0.24           O  
ATOM   3122  CG2 THR A 383      -4.808 -11.005   9.764  1.00  0.23           C  
ATOM   3123  OG1 THR A 383      -6.251 -12.299  11.195  1.00  0.26           O  
ATOM   3124  N   ALA A 384      -7.769  -8.057  10.647  1.00  0.25           N  
ATOM   3125  CA  ALA A 384      -8.131  -6.795  10.007  1.00  0.25           C  
ATOM   3126  C   ALA A 384      -8.088  -5.642  11.006  1.00  0.25           C  
ATOM   3127  CB  ALA A 384      -9.517  -6.896   9.376  1.00  0.23           C  
ATOM   3128  O   ALA A 384      -7.517  -4.587  10.722  1.00  0.23           O  
ATOM   3129  N   ILE A 385      -8.486  -5.872  12.328  1.00  0.23           N  
ATOM   3130  CA  ILE A 385      -8.611  -4.823  13.333  1.00  0.22           C  
ATOM   3131  C   ILE A 385      -7.301  -4.690  14.107  1.00  0.23           C  
ATOM   3132  CB  ILE A 385      -9.780  -5.107  14.303  1.00  0.22           C  
ATOM   3133  O   ILE A 385      -6.792  -3.582  14.291  1.00  0.22           O  
ATOM   3134  CG1 ILE A 385     -11.120  -5.029  13.562  1.00  0.21           C  
ATOM   3135  CG2 ILE A 385      -9.750  -4.132  15.484  1.00  0.21           C  
ATOM   3136  CD1 ILE A 385     -12.309  -5.513  14.380  1.00  0.19           C  
ATOM   3137  N   MET A 386      -6.506  -5.803  14.517  1.00  0.23           N  
ATOM   3138  CA  MET A 386      -5.122  -5.710  14.973  1.00  0.23           C  
ATOM   3139  C   MET A 386      -4.174  -5.509  13.795  1.00  0.22           C  
ATOM   3140  CB  MET A 386      -4.727  -6.965  15.753  1.00  0.21           C  
ATOM   3141  O   MET A 386      -3.028  -5.096  13.979  1.00  0.21           O  
ATOM   3142  CG  MET A 386      -5.360  -7.053  17.133  1.00  0.20           C  
ATOM   3143  SD  MET A 386      -4.514  -5.987  18.363  1.00  0.16           S  
ATOM   3144  CE  MET A 386      -2.957  -6.897  18.559  1.00  0.13           C  
ATOM   3145  N   ARG A 387      -4.584  -5.575  12.604  1.00  0.25           N  
ATOM   3146  CA  ARG A 387      -3.925  -5.007  11.433  1.00  0.24           C  
ATOM   3147  C   ARG A 387      -4.127  -3.497  11.369  1.00  0.25           C  
ATOM   3148  CB  ARG A 387      -4.447  -5.660  10.152  1.00  0.23           C  
ATOM   3149  O   ARG A 387      -3.411  -2.799  10.647  1.00  0.24           O  
ATOM   3150  CG  ARG A 387      -3.931  -7.072   9.925  1.00  0.22           C  
ATOM   3151  CD  ARG A 387      -4.451  -7.660   8.620  1.00  0.25           C  
ATOM   3152  NE  ARG A 387      -4.014  -9.042   8.440  1.00  0.20           N  
ATOM   3153  NH1 ARG A 387      -5.148  -9.359   6.453  1.00  0.19           N  
ATOM   3154  NH2 ARG A 387      -3.901 -11.060   7.350  1.00  0.15           N  
ATOM   3155  CZ  ARG A 387      -4.355  -9.817   7.415  1.00  0.20           C  
ATOM   3156  N   SER A 388      -5.029  -2.827  12.188  1.00  0.23           N  
ATOM   3157  CA  SER A 388      -5.408  -1.442  12.444  1.00  0.23           C  
ATOM   3158  C   SER A 388      -4.809  -0.938  13.753  1.00  0.23           C  
ATOM   3159  CB  SER A 388      -6.931  -1.301  12.483  1.00  0.21           C  
ATOM   3160  O   SER A 388      -4.646  -1.706  14.703  1.00  0.22           O  
ATOM   3161  OG  SER A 388      -7.543  -2.541  12.792  1.00  0.22           O  
ATOM   3162  N   TYR A 389      -3.567  -0.368  13.602  1.00  0.23           N  
ATOM   3163  CA  TYR A 389      -2.705   0.592  14.283  1.00  0.24           C  
ATOM   3164  C   TYR A 389      -3.166   0.818  15.718  1.00  0.23           C  
ATOM   3165  CB  TYR A 389      -2.682   1.924  13.527  1.00  0.22           C  
ATOM   3166  O   TYR A 389      -2.661   1.707  16.406  1.00  0.22           O  
ATOM   3167  CG  TYR A 389      -1.736   1.938  12.351  1.00  0.21           C  
ATOM   3168  CD1 TYR A 389      -0.379   2.197  12.526  1.00  0.19           C  
ATOM   3169  CD2 TYR A 389      -2.198   1.694  11.062  1.00  0.21           C  
ATOM   3170  CE1 TYR A 389       0.496   2.213  11.445  1.00  0.23           C  
ATOM   3171  CE2 TYR A 389      -1.332   1.707   9.973  1.00  0.25           C  
ATOM   3172  OH  TYR A 389       0.873   1.981   9.101  1.00  0.16           O  
ATOM   3173  CZ  TYR A 389       0.011   1.967  10.175  1.00  0.21           C  
ATOM   3174  N   TYR A 390      -3.966  -0.139  16.303  1.00  0.23           N  
ATOM   3175  CA  TYR A 390      -4.392   0.185  17.659  1.00  0.23           C  
ATOM   3176  C   TYR A 390      -3.665  -0.680  18.681  1.00  0.23           C  
ATOM   3177  CB  TYR A 390      -5.906   0.004  17.805  1.00  0.22           C  
ATOM   3178  O   TYR A 390      -3.401  -1.858  18.431  1.00  0.22           O  
ATOM   3179  CG  TYR A 390      -6.716   0.956  16.959  1.00  0.22           C  
ATOM   3180  CD1 TYR A 390      -6.845   2.297  17.313  1.00  0.20           C  
ATOM   3181  CD2 TYR A 390      -7.355   0.517  15.804  1.00  0.22           C  
ATOM   3182  CE1 TYR A 390      -7.591   3.178  16.538  1.00  0.23           C  
ATOM   3183  CE2 TYR A 390      -8.104   1.388  15.021  1.00  0.25           C  
ATOM   3184  OH  TYR A 390      -8.957   3.582  14.623  1.00  0.14           O  
ATOM   3185  CZ  TYR A 390      -8.216   2.715  15.395  1.00  0.22           C  
ATOM   3186  N   GLY A 391      -2.746  -0.061  19.578  1.00  0.27           N  
ATOM   3187  CA  GLY A 391      -2.451  -0.570  20.908  1.00  0.26           C  
ATOM   3188  C   GLY A 391      -3.659  -1.177  21.596  1.00  0.27           C  
ATOM   3189  O   GLY A 391      -4.787  -1.037  21.119  1.00  0.25           O  
ATOM   3190  N   PRO A 392      -3.548  -2.467  22.373  1.00  0.27           N  
ATOM   3191  CA  PRO A 392      -4.639  -3.076  23.137  1.00  0.27           C  
ATOM   3192  C   PRO A 392      -5.576  -2.040  23.754  1.00  0.27           C  
ATOM   3193  CB  PRO A 392      -3.909  -3.868  24.224  1.00  0.25           C  
ATOM   3194  O   PRO A 392      -6.784  -2.273  23.845  1.00  0.25           O  
ATOM   3195  CG  PRO A 392      -2.457  -3.646  23.949  1.00  0.24           C  
ATOM   3196  CD  PRO A 392      -2.330  -2.688  22.799  1.00  0.27           C  
ATOM   3197  N   GLU A 393      -5.128  -0.798  24.219  1.00  0.25           N  
ATOM   3198  CA  GLU A 393      -5.990   0.203  24.840  1.00  0.27           C  
ATOM   3199  C   GLU A 393      -6.757   1.000  23.788  1.00  0.25           C  
ATOM   3200  CB  GLU A 393      -5.170   1.149  25.721  1.00  0.23           C  
ATOM   3201  O   GLU A 393      -7.963   1.217  23.923  1.00  0.23           O  
ATOM   3202  CG  GLU A 393      -4.630   0.498  26.986  1.00  0.23           C  
ATOM   3203  CD  GLU A 393      -4.335   1.495  28.095  1.00  0.27           C  
ATOM   3204  OE1 GLU A 393      -4.365   2.719  27.834  1.00  0.37           O  
ATOM   3205  OE2 GLU A 393      -4.070   1.048  29.234  1.00  0.26           O  
ATOM   3206  N   GLU A 394      -6.308   1.196  22.606  1.00  0.24           N  
ATOM   3207  CA  GLU A 394      -6.965   1.956  21.548  1.00  0.25           C  
ATOM   3208  C   GLU A 394      -7.808   1.047  20.658  1.00  0.24           C  
ATOM   3209  CB  GLU A 394      -5.933   2.707  20.704  1.00  0.22           C  
ATOM   3210  O   GLU A 394      -8.836   1.470  20.125  1.00  0.23           O  
ATOM   3211  CG  GLU A 394      -5.396   3.967  21.367  1.00  0.22           C  
ATOM   3212  CD  GLU A 394      -4.079   4.443  20.774  1.00  0.25           C  
ATOM   3213  OE1 GLU A 394      -3.473   3.702  19.968  1.00  0.35           O  
ATOM   3214  OE2 GLU A 394      -3.649   5.566  21.120  1.00  0.21           O  
ATOM   3215  N   VAL A 395      -7.492  -0.269  20.589  1.00  0.28           N  
ATOM   3216  CA  VAL A 395      -8.383  -1.326  20.123  1.00  0.29           C  
ATOM   3217  C   VAL A 395      -9.581  -1.445  21.063  1.00  0.28           C  
ATOM   3218  CB  VAL A 395      -7.650  -2.682  20.020  1.00  0.26           C  
ATOM   3219  O   VAL A 395     -10.721  -1.574  20.612  1.00  0.26           O  
ATOM   3220  CG1 VAL A 395      -8.626  -3.798  19.652  1.00  0.27           C  
ATOM   3221  CG2 VAL A 395      -6.518  -2.599  18.997  1.00  0.26           C  
ATOM   3222  N   ARG A 396      -9.362  -1.405  22.435  1.00  0.30           N  
ATOM   3223  CA  ARG A 396     -10.435  -1.308  23.419  1.00  0.32           C  
ATOM   3224  C   ARG A 396     -11.321  -0.097  23.145  1.00  0.30           C  
ATOM   3225  CB  ARG A 396      -9.861  -1.228  24.835  1.00  0.28           C  
ATOM   3226  O   ARG A 396     -12.545  -0.221  23.070  1.00  0.28           O  
ATOM   3227  CG  ARG A 396     -10.884  -1.487  25.930  1.00  0.28           C  
ATOM   3228  CD  ARG A 396     -10.284  -1.306  27.317  1.00  0.30           C  
ATOM   3229  NE  ARG A 396     -10.618  -0.003  27.884  1.00  0.30           N  
ATOM   3230  NH1 ARG A 396      -9.149  -0.167  29.659  1.00  0.26           N  
ATOM   3231  NH2 ARG A 396     -10.450   1.704  29.411  1.00  0.23           N  
ATOM   3232  CZ  ARG A 396     -10.072   0.509  28.983  1.00  0.30           C  
ATOM   3233  N   ASP A 397     -10.788   1.191  22.841  1.00  0.29           N  
ATOM   3234  CA  ASP A 397     -11.546   2.423  22.648  1.00  0.30           C  
ATOM   3235  C   ASP A 397     -12.269   2.419  21.303  1.00  0.29           C  
ATOM   3236  CB  ASP A 397     -10.626   3.641  22.747  1.00  0.26           C  
ATOM   3237  O   ASP A 397     -13.408   2.881  21.203  1.00  0.27           O  
ATOM   3238  CG  ASP A 397     -10.137   3.902  24.161  1.00  0.26           C  
ATOM   3239  OD1 ASP A 397     -10.650   3.270  25.110  1.00  0.30           O  
ATOM   3240  OD2 ASP A 397      -9.234   4.750  24.328  1.00  0.31           O  
ATOM   3241  N   VAL A 398     -11.761   1.794  20.270  1.00  0.29           N  
ATOM   3242  CA  VAL A 398     -12.431   1.594  18.990  1.00  0.30           C  
ATOM   3243  C   VAL A 398     -13.580   0.602  19.158  1.00  0.29           C  
ATOM   3244  CB  VAL A 398     -11.450   1.093  17.907  1.00  0.27           C  
ATOM   3245  O   VAL A 398     -14.691   0.843  18.679  1.00  0.27           O  
ATOM   3246  CG1 VAL A 398     -12.201   0.707  16.634  1.00  0.28           C  
ATOM   3247  CG2 VAL A 398     -10.397   2.159  17.608  1.00  0.27           C  
ATOM   3248  N   LEU A 399     -13.327  -0.500  19.873  1.00  0.28           N  
ATOM   3249  CA  LEU A 399     -14.312  -1.562  20.046  1.00  0.30           C  
ATOM   3250  C   LEU A 399     -15.405  -1.136  21.020  1.00  0.28           C  
ATOM   3251  CB  LEU A 399     -13.638  -2.843  20.545  1.00  0.26           C  
ATOM   3252  O   LEU A 399     -16.590  -1.375  20.774  1.00  0.26           O  
ATOM   3253  CG  LEU A 399     -12.801  -3.611  19.521  1.00  0.26           C  
ATOM   3254  CD1 LEU A 399     -12.023  -4.730  20.205  1.00  0.26           C  
ATOM   3255  CD2 LEU A 399     -13.690  -4.171  18.415  1.00  0.29           C  
ATOM   3256  N   GLU A 400     -15.153  -0.357  22.084  1.00  0.32           N  
ATOM   3257  CA  GLU A 400     -16.154   0.222  22.975  1.00  0.32           C  
ATOM   3258  C   GLU A 400     -16.987   1.279  22.256  1.00  0.31           C  
ATOM   3259  CB  GLU A 400     -15.486   0.830  24.211  1.00  0.29           C  
ATOM   3260  O   GLU A 400     -18.213   1.305  22.385  1.00  0.29           O  
ATOM   3261  CG  GLU A 400     -15.484  -0.089  25.424  1.00  0.28           C  
ATOM   3262  CD  GLU A 400     -14.818   0.528  26.643  1.00  0.32           C  
ATOM   3263  OE1 GLU A 400     -14.381   1.699  26.569  1.00  0.42           O  
ATOM   3264  OE2 GLU A 400     -14.732  -0.165  27.681  1.00  0.41           O  
ATOM   3265  N   ALA A 401     -16.403   2.083  21.305  1.00  0.26           N  
ATOM   3266  CA  ALA A 401     -17.112   3.143  20.592  1.00  0.27           C  
ATOM   3267  C   ALA A 401     -18.047   2.563  19.534  1.00  0.26           C  
ATOM   3268  CB  ALA A 401     -16.119   4.108  19.948  1.00  0.24           C  
ATOM   3269  O   ALA A 401     -19.090   3.146  19.232  1.00  0.25           O  
ATOM   3270  N   TYR A 402     -17.781   1.293  18.992  1.00  0.27           N  
ATOM   3271  CA  TYR A 402     -18.715   0.568  18.137  1.00  0.30           C  
ATOM   3272  C   TYR A 402     -19.634  -0.323  18.965  1.00  0.27           C  
ATOM   3273  CB  TYR A 402     -17.957  -0.277  17.109  1.00  0.26           C  
ATOM   3274  O   TYR A 402     -20.419  -1.098  18.414  1.00  0.26           O  
ATOM   3275  CG  TYR A 402     -17.454   0.514  15.925  1.00  0.25           C  
ATOM   3276  CD1 TYR A 402     -18.323   0.920  14.915  1.00  0.26           C  
ATOM   3277  CD2 TYR A 402     -16.111   0.856  15.815  1.00  0.30           C  
ATOM   3278  CE1 TYR A 402     -17.864   1.648  13.821  1.00  0.32           C  
ATOM   3279  CE2 TYR A 402     -15.641   1.583  14.726  1.00  0.33           C  
ATOM   3280  OH  TYR A 402     -16.064   2.694  12.656  1.00  0.23           O  
ATOM   3281  CZ  TYR A 402     -16.524   1.974  13.736  1.00  0.30           C  
ATOM   3282  N   GLY A 403     -19.798   0.017  20.390  1.00  0.29           N  
ATOM   3283  CA  GLY A 403     -20.632  -0.734  21.315  1.00  0.29           C  
ATOM   3284  C   GLY A 403     -20.131  -2.145  21.559  1.00  0.29           C  
ATOM   3285  O   GLY A 403     -20.827  -2.960  22.168  1.00  0.27           O  
ATOM   3286  N   TYR A 404     -18.856  -2.490  21.054  1.00  0.25           N  
ATOM   3287  CA  TYR A 404     -18.278  -3.767  21.458  1.00  0.27           C  
ATOM   3288  C   TYR A 404     -17.727  -3.692  22.877  1.00  0.25           C  
ATOM   3289  CB  TYR A 404     -17.168  -4.186  20.488  1.00  0.23           C  
ATOM   3290  O   TYR A 404     -16.892  -2.836  23.181  1.00  0.24           O  
ATOM   3291  CG  TYR A 404     -17.680  -4.664  19.151  1.00  0.23           C  
ATOM   3292  CD1 TYR A 404     -18.078  -5.987  18.968  1.00  0.23           C  
ATOM   3293  CD2 TYR A 404     -17.764  -3.796  18.068  1.00  0.25           C  
ATOM   3294  CE1 TYR A 404     -18.548  -6.433  17.738  1.00  0.25           C  
ATOM   3295  CE2 TYR A 404     -18.232  -4.231  16.833  1.00  0.28           C  
ATOM   3296  OH  TYR A 404     -19.086  -5.985  15.457  1.00  0.14           O  
ATOM   3297  CZ  TYR A 404     -18.622  -5.549  16.677  1.00  0.25           C  
ATOM   3298  N   ASN A 405     -18.383  -3.981  23.992  1.00  0.24           N  
ATOM   3299  CA  ASN A 405     -17.849  -4.712  25.136  1.00  0.24           C  
ATOM   3300  C   ASN A 405     -16.871  -5.799  24.701  1.00  0.24           C  
ATOM   3301  CB  ASN A 405     -18.984  -5.318  25.963  1.00  0.22           C  
ATOM   3302  O   ASN A 405     -17.060  -6.974  25.021  1.00  0.23           O  
ATOM   3303  CG  ASN A 405     -19.542  -4.350  26.988  1.00  0.22           C  
ATOM   3304  ND2 ASN A 405     -20.811  -4.525  27.340  1.00  0.14           N  
ATOM   3305  OD1 ASN A 405     -18.840  -3.452  27.459  1.00  0.17           O  
ATOM   3306  N   ALA A 406     -16.137  -5.774  23.550  1.00  0.22           N  
ATOM   3307  CA  ALA A 406     -15.473  -6.924  22.941  1.00  0.22           C  
ATOM   3308  C   ALA A 406     -14.230  -7.321  23.732  1.00  0.22           C  
ATOM   3309  CB  ALA A 406     -15.103  -6.619  21.492  1.00  0.21           C  
ATOM   3310  O   ALA A 406     -13.814  -8.482  23.705  1.00  0.21           O  
ATOM   3311  N   VAL A 407     -13.878  -6.666  24.875  1.00  0.21           N  
ATOM   3312  CA  VAL A 407     -12.919  -7.359  25.727  1.00  0.22           C  
ATOM   3313  C   VAL A 407     -13.640  -8.406  26.573  1.00  0.21           C  
ATOM   3314  CB  VAL A 407     -12.153  -6.374  26.638  1.00  0.19           C  
ATOM   3315  O   VAL A 407     -13.112  -9.496  26.805  1.00  0.19           O  
ATOM   3316  CG1 VAL A 407     -11.069  -7.102  27.431  1.00  0.12           C  
ATOM   3317  CG2 VAL A 407     -11.545  -5.244  25.809  1.00  0.12           C  
ATOM   3318  N   SER A 408     -14.868  -8.360  26.705  1.00  0.20           N  
ATOM   3319  CA  SER A 408     -15.497  -9.414  27.494  1.00  0.22           C  
ATOM   3320  C   SER A 408     -16.153 -10.459  26.598  1.00  0.20           C  
ATOM   3321  CB  SER A 408     -16.537  -8.823  28.447  1.00  0.18           C  
ATOM   3322  O   SER A 408     -16.288 -11.621  26.987  1.00  0.19           O  
ATOM   3323  OG  SER A 408     -17.613  -8.250  27.724  1.00  0.10           O  
ATOM   3324  N   LYS A 409     -16.181 -10.294  25.313  1.00  0.22           N  
ATOM   3325  CA  LYS A 409     -16.772 -11.431  24.613  1.00  0.22           C  
ATOM   3326  C   LYS A 409     -15.913 -11.850  23.423  1.00  0.22           C  
ATOM   3327  CB  LYS A 409     -18.188 -11.096  24.144  1.00  0.20           C  
ATOM   3328  O   LYS A 409     -16.172 -12.879  22.795  1.00  0.21           O  
ATOM   3329  CG  LYS A 409     -19.247 -11.230  25.229  1.00  0.19           C  
ATOM   3330  CD  LYS A 409     -20.653 -11.096  24.658  1.00  0.10           C  
ATOM   3331  CE  LYS A 409     -21.713 -11.222  25.744  1.00  0.11           C  
ATOM   3332  NZ  LYS A 409     -23.093 -11.099  25.187  1.00  0.10           N  
ATOM   3333  N   LEU A 410     -14.768 -11.096  22.970  1.00  0.22           N  
ATOM   3334  CA  LEU A 410     -13.809 -11.590  21.988  1.00  0.23           C  
ATOM   3335  C   LEU A 410     -12.850 -12.592  22.622  1.00  0.22           C  
ATOM   3336  CB  LEU A 410     -13.021 -10.428  21.377  1.00  0.21           C  
ATOM   3337  O   LEU A 410     -12.275 -13.433  21.926  1.00  0.21           O  
ATOM   3338  CG  LEU A 410     -13.731  -9.628  20.284  1.00  0.20           C  
ATOM   3339  CD1 LEU A 410     -13.090  -8.252  20.133  1.00  0.19           C  
ATOM   3340  CD2 LEU A 410     -13.701 -10.386  18.961  1.00  0.20           C  
ATOM   3341  N   VAL A 411     -13.018 -12.849  23.936  1.00  0.21           N  
ATOM   3342  CA  VAL A 411     -12.188 -13.757  24.720  1.00  0.21           C  
ATOM   3343  C   VAL A 411     -13.066 -14.810  25.391  1.00  0.21           C  
ATOM   3344  CB  VAL A 411     -11.362 -12.997  25.782  1.00  0.19           C  
ATOM   3345  O   VAL A 411     -13.950 -14.477  26.184  1.00  0.19           O  
ATOM   3346  CG1 VAL A 411     -10.270 -13.895  26.360  1.00  0.17           C  
ATOM   3347  CG2 VAL A 411     -10.754 -11.732  25.179  1.00  0.19           C  
ATOM   3348  N   ASP A 412     -13.645 -15.816  24.739  1.00  0.23           N  
ATOM   3349  CA  ASP A 412     -13.790 -16.957  25.638  1.00  0.25           C  
ATOM   3350  C   ASP A 412     -12.468 -17.281  26.331  1.00  0.23           C  
ATOM   3351  CB  ASP A 412     -14.297 -18.182  24.874  1.00  0.21           C  
ATOM   3352  O   ASP A 412     -11.419 -17.331  25.686  1.00  0.22           O  
ATOM   3353  CG  ASP A 412     -15.107 -19.128  25.742  1.00  0.20           C  
ATOM   3354  OD1 ASP A 412     -15.058 -19.009  26.985  1.00  0.11           O  
ATOM   3355  OD2 ASP A 412     -15.799 -20.003  25.177  1.00  0.12           O  
ATOM   3356  N   PRO A 413     -12.277 -16.865  27.598  1.00  0.22           N  
ATOM   3357  CA  PRO A 413     -11.444 -17.476  28.636  1.00  0.22           C  
ATOM   3358  C   PRO A 413     -11.072 -18.922  28.319  1.00  0.22           C  
ATOM   3359  CB  PRO A 413     -12.324 -17.400  29.886  1.00  0.20           C  
ATOM   3360  O   PRO A 413     -11.809 -19.845  28.676  1.00  0.21           O  
ATOM   3361  CG  PRO A 413     -13.724 -17.348  29.364  1.00  0.20           C  
ATOM   3362  CD  PRO A 413     -13.694 -16.785  27.973  1.00  0.22           C  
ATOM   3363  N   SER A 414     -10.678 -19.290  27.112  1.00  0.21           N  
ATOM   3364  CA  SER A 414      -9.836 -20.476  27.229  1.00  0.24           C  
ATOM   3365  C   SER A 414      -8.359 -20.119  27.107  1.00  0.21           C  
ATOM   3366  CB  SER A 414     -10.210 -21.507  26.163  1.00  0.20           C  
ATOM   3367  O   SER A 414      -7.982 -19.284  26.283  1.00  0.21           O  
ATOM   3368  OG  SER A 414      -9.928 -22.821  26.613  1.00  0.11           O  
ATOM   3369  N   PRO A 415      -7.714 -20.025  28.383  1.00  0.22           N  
ATOM   3370  CA  PRO A 415      -6.371 -19.650  28.832  1.00  0.23           C  
ATOM   3371  C   PRO A 415      -5.481 -19.165  27.689  1.00  0.22           C  
ATOM   3372  CB  PRO A 415      -5.826 -20.947  29.435  1.00  0.20           C  
ATOM   3373  O   PRO A 415      -5.285 -19.885  26.706  1.00  0.21           O  
ATOM   3374  CG  PRO A 415      -6.702 -22.024  28.881  1.00  0.20           C  
ATOM   3375  CD  PRO A 415      -7.967 -21.395  28.373  1.00  0.19           C  
ATOM   3376  N   LEU A 416      -5.525 -17.916  27.216  1.00  0.22           N  
ATOM   3377  CA  LEU A 416      -4.321 -17.155  26.903  1.00  0.24           C  
ATOM   3378  C   LEU A 416      -3.203 -17.476  27.890  1.00  0.22           C  
ATOM   3379  CB  LEU A 416      -4.617 -15.653  26.921  1.00  0.21           C  
ATOM   3380  O   LEU A 416      -3.322 -17.191  29.083  1.00  0.21           O  
ATOM   3381  CG  LEU A 416      -5.032 -15.028  25.588  1.00  0.21           C  
ATOM   3382  CD1 LEU A 416      -6.038 -13.905  25.820  1.00  0.21           C  
ATOM   3383  CD2 LEU A 416      -3.810 -14.511  24.836  1.00  0.22           C  
ATOM   3384  N   THR A 417      -2.690 -18.719  27.972  1.00  0.24           N  
ATOM   3385  CA  THR A 417      -1.444 -18.829  28.724  1.00  0.26           C  
ATOM   3386  C   THR A 417      -0.389 -17.881  28.163  1.00  0.24           C  
ATOM   3387  CB  THR A 417      -0.906 -20.272  28.705  1.00  0.22           C  
ATOM   3388  O   THR A 417      -0.031 -17.969  26.986  1.00  0.23           O  
ATOM   3389  CG2 THR A 417      -0.620 -20.771  30.117  1.00  0.19           C  
ATOM   3390  OG1 THR A 417      -1.877 -21.130  28.094  1.00  0.15           O  
ATOM   3391  N   VAL A 418      -0.470 -16.550  28.467  1.00  0.25           N  
ATOM   3392  CA  VAL A 418       0.731 -15.742  28.647  1.00  0.25           C  
ATOM   3393  C   VAL A 418       1.839 -16.592  29.263  1.00  0.25           C  
ATOM   3394  CB  VAL A 418       0.455 -14.504  29.531  1.00  0.23           C  
ATOM   3395  O   VAL A 418       1.728 -17.033  30.409  1.00  0.23           O  
ATOM   3396  CG1 VAL A 418       1.698 -13.622  29.628  1.00  0.24           C  
ATOM   3397  CG2 VAL A 418      -0.727 -13.709  28.980  1.00  0.23           C  
ATOM   3398  N   GLN A 419       2.356 -17.556  28.417  1.00  0.25           N  
ATOM   3399  CA  GLN A 419       3.577 -18.185  28.909  1.00  0.26           C  
ATOM   3400  C   GLN A 419       4.766 -17.234  28.804  1.00  0.25           C  
ATOM   3401  CB  GLN A 419       3.866 -19.474  28.138  1.00  0.23           C  
ATOM   3402  O   GLN A 419       5.019 -16.663  27.741  1.00  0.24           O  
ATOM   3403  CG  GLN A 419       3.033 -20.663  28.595  1.00  0.23           C  
ATOM   3404  CD  GLN A 419       3.483 -21.970  27.970  1.00  0.27           C  
ATOM   3405  NE2 GLN A 419       2.972 -23.082  28.488  1.00  0.21           N  
ATOM   3406  OE1 GLN A 419       4.283 -21.981  27.029  1.00  0.37           O  
ATOM   3407  N   THR A 420       5.189 -16.572  29.983  1.00  0.22           N  
ATOM   3408  CA  THR A 420       6.443 -16.066  30.530  1.00  0.23           C  
ATOM   3409  C   THR A 420       7.564 -17.086  30.345  1.00  0.22           C  
ATOM   3410  CB  THR A 420       6.302 -15.721  32.024  1.00  0.21           C  
ATOM   3411  O   THR A 420       7.497 -18.194  30.881  1.00  0.22           O  
ATOM   3412  CG2 THR A 420       5.708 -14.329  32.212  1.00  0.21           C  
ATOM   3413  OG1 THR A 420       5.445 -16.682  32.652  1.00  0.20           O  
ATOM   3414  N   SER A 421       8.070 -17.310  29.092  1.00  0.23           N  
ATOM   3415  CA  SER A 421       9.426 -17.847  29.126  1.00  0.24           C  
ATOM   3416  C   SER A 421      10.464 -16.732  29.053  1.00  0.23           C  
ATOM   3417  CB  SER A 421       9.642 -18.832  27.976  1.00  0.22           C  
ATOM   3418  O   SER A 421      10.590 -16.061  28.026  1.00  0.23           O  
ATOM   3419  OG  SER A 421      10.854 -18.552  27.295  1.00  0.23           O  
ATOM   3420  N   GLY A 422      10.818 -16.110  30.256  1.00  0.22           N  
ATOM   3421  CA  GLY A 422      11.768 -15.092  30.676  1.00  0.23           C  
ATOM   3422  C   GLY A 422      11.235 -13.680  30.524  1.00  0.22           C  
ATOM   3423  O   GLY A 422      10.026 -13.478  30.393  1.00  0.22           O  
ATOM   3424  N   ASN A 423      11.796 -12.602  31.088  1.00  0.17           N  
ATOM   3425  CA  ASN A 423      11.500 -11.175  31.150  1.00  0.23           C  
ATOM   3426  C   ASN A 423      10.755 -10.702  29.905  1.00  0.17           C  
ATOM   3427  CB  ASN A 423      12.786 -10.367  31.339  1.00  0.16           C  
ATOM   3428  O   ASN A 423      10.197  -9.603  29.890  1.00  0.16           O  
ATOM   3429  CG  ASN A 423      13.297 -10.407  32.766  1.00  0.13           C  
ATOM   3430  ND2 ASN A 423      14.563 -10.055  32.952  1.00  0.11           N  
ATOM   3431  OD1 ASN A 423      12.559 -10.752  33.693  1.00  0.09           O  
ATOM   3432  N   ASP A 424      10.342 -11.658  28.959  1.00  0.22           N  
ATOM   3433  CA  ASP A 424       9.621 -11.458  27.706  1.00  0.23           C  
ATOM   3434  C   ASP A 424       8.246 -12.120  27.752  1.00  0.21           C  
ATOM   3435  CB  ASP A 424      10.429 -12.007  26.528  1.00  0.20           C  
ATOM   3436  O   ASP A 424       8.122 -13.279  28.153  1.00  0.21           O  
ATOM   3437  CG  ASP A 424      11.708 -11.228  26.273  1.00  0.20           C  
ATOM   3438  OD1 ASP A 424      11.756 -10.017  26.580  1.00  0.15           O  
ATOM   3439  OD2 ASP A 424      12.674 -11.830  25.757  1.00  0.13           O  
ATOM   3440  N   ARG A 425       7.185 -11.465  28.319  1.00  0.21           N  
ATOM   3441  CA  ARG A 425       5.741 -11.674  28.288  1.00  0.21           C  
ATOM   3442  C   ARG A 425       5.253 -11.918  26.864  1.00  0.20           C  
ATOM   3443  CB  ARG A 425       5.011 -10.473  28.893  1.00  0.19           C  
ATOM   3444  O   ARG A 425       5.388 -11.051  25.999  1.00  0.20           O  
ATOM   3445  CG  ARG A 425       5.137 -10.372  30.405  1.00  0.17           C  
ATOM   3446  CD  ARG A 425       4.306  -9.227  30.966  1.00  0.12           C  
ATOM   3447  NE  ARG A 425       4.532  -9.047  32.397  1.00  0.08           N  
ATOM   3448  NH1 ARG A 425       3.005  -7.330  32.633  1.00  0.09           N  
ATOM   3449  NH2 ARG A 425       4.192  -8.072  34.448  1.00  0.07           N  
ATOM   3450  CZ  ARG A 425       3.909  -8.150  33.156  1.00  0.09           C  
ATOM   3451  N   PHE A 426       5.357 -13.209  26.311  1.00  0.24           N  
ATOM   3452  CA  PHE A 426       4.808 -13.757  25.076  1.00  0.26           C  
ATOM   3453  C   PHE A 426       3.366 -14.208  25.279  1.00  0.24           C  
ATOM   3454  CB  PHE A 426       5.660 -14.930  24.582  1.00  0.22           C  
ATOM   3455  O   PHE A 426       3.015 -14.724  26.342  1.00  0.23           O  
ATOM   3456  CG  PHE A 426       7.106 -14.578  24.358  1.00  0.22           C  
ATOM   3457  CD1 PHE A 426       7.525 -14.037  23.149  1.00  0.22           C  
ATOM   3458  CD2 PHE A 426       8.046 -14.789  25.358  1.00  0.24           C  
ATOM   3459  CE1 PHE A 426       8.863 -13.711  22.939  1.00  0.21           C  
ATOM   3460  CE2 PHE A 426       9.385 -14.465  25.156  1.00  0.25           C  
ATOM   3461  CZ  PHE A 426       9.791 -13.927  23.945  1.00  0.24           C  
ATOM   3462  N   VAL A 427       2.427 -13.652  24.617  1.00  0.23           N  
ATOM   3463  CA  VAL A 427       1.076 -14.160  24.397  1.00  0.24           C  
ATOM   3464  C   VAL A 427       1.117 -15.326  23.412  1.00  0.23           C  
ATOM   3465  CB  VAL A 427       0.132 -13.054  23.876  1.00  0.21           C  
ATOM   3466  O   VAL A 427       1.558 -15.168  22.271  1.00  0.22           O  
ATOM   3467  CG1 VAL A 427      -1.285 -13.595  23.695  1.00  0.15           C  
ATOM   3468  CG2 VAL A 427       0.133 -11.860  24.828  1.00  0.20           C  
ATOM   3469  N   THR A 428       1.406 -16.677  23.710  1.00  0.23           N  
ATOM   3470  CA  THR A 428       1.015 -17.922  23.059  1.00  0.24           C  
ATOM   3471  C   THR A 428      -0.502 -18.086  23.073  1.00  0.23           C  
ATOM   3472  CB  THR A 428       1.671 -19.138  23.738  1.00  0.22           C  
ATOM   3473  O   THR A 428      -1.125 -18.057  24.136  1.00  0.23           O  
ATOM   3474  CG2 THR A 428       1.662 -20.354  22.818  1.00  0.19           C  
ATOM   3475  OG1 THR A 428       3.027 -18.816  24.074  1.00  0.16           O  
ATOM   3476  N   LEU A 429      -1.156 -17.735  21.992  1.00  0.24           N  
ATOM   3477  CA  LEU A 429      -2.517 -18.170  21.697  1.00  0.25           C  
ATOM   3478  C   LEU A 429      -2.585 -19.688  21.562  1.00  0.24           C  
ATOM   3479  CB  LEU A 429      -3.025 -17.509  20.414  1.00  0.22           C  
ATOM   3480  O   LEU A 429      -1.998 -20.260  20.641  1.00  0.22           O  
ATOM   3481  CG  LEU A 429      -3.252 -15.997  20.474  1.00  0.22           C  
ATOM   3482  CD1 LEU A 429      -3.431 -15.432  19.069  1.00  0.22           C  
ATOM   3483  CD2 LEU A 429      -4.460 -15.672  21.345  1.00  0.23           C  
ATOM   3484  N   GLY A 430      -2.401 -20.537  22.592  1.00  0.24           N  
ATOM   3485  CA  GLY A 430      -2.832 -21.909  22.811  1.00  0.22           C  
ATOM   3486  C   GLY A 430      -4.307 -22.122  22.529  1.00  0.24           C  
ATOM   3487  O   GLY A 430      -5.163 -21.518  23.178  1.00  0.22           O  
ATOM   3488  N   TYR A 431      -4.661 -22.268  21.225  1.00  0.22           N  
ATOM   3489  CA  TYR A 431      -5.889 -23.002  20.940  1.00  0.23           C  
ATOM   3490  C   TYR A 431      -5.713 -24.490  21.217  1.00  0.22           C  
ATOM   3491  CB  TYR A 431      -6.318 -22.789  19.485  1.00  0.21           C  
ATOM   3492  O   TYR A 431      -4.790 -25.120  20.695  1.00  0.21           O  
ATOM   3493  CG  TYR A 431      -6.821 -21.396  19.198  1.00  0.21           C  
ATOM   3494  CD1 TYR A 431      -8.147 -21.047  19.447  1.00  0.20           C  
ATOM   3495  CD2 TYR A 431      -5.973 -20.425  18.676  1.00  0.22           C  
ATOM   3496  CE1 TYR A 431      -8.615 -19.765  19.182  1.00  0.21           C  
ATOM   3497  CE2 TYR A 431      -6.430 -19.139  18.407  1.00  0.24           C  
ATOM   3498  OH  TYR A 431      -8.210 -17.548  18.399  1.00  0.13           O  
ATOM   3499  CZ  TYR A 431      -7.751 -18.819  18.663  1.00  0.22           C  
ATOM   3500  N   GLY A 432      -6.015 -24.957  22.403  1.00  0.22           N  
ATOM   3501  CA  GLY A 432      -6.569 -26.271  22.687  1.00  0.21           C  
ATOM   3502  C   GLY A 432      -7.161 -26.946  21.464  1.00  0.22           C  
ATOM   3503  O   GLY A 432      -7.927 -26.331  20.719  1.00  0.21           O  
ATOM   3504  N   GLN A 433      -6.209 -27.842  20.571  1.00  0.21           N  
ATOM   3505  CA  GLN A 433      -6.479 -28.977  19.695  1.00  0.22           C  
ATOM   3506  C   GLN A 433      -7.155 -28.527  18.403  1.00  0.21           C  
ATOM   3507  CB  GLN A 433      -7.349 -30.012  20.410  1.00  0.19           C  
ATOM   3508  O   GLN A 433      -8.384 -28.525  18.308  1.00  0.20           O  
ATOM   3509  CG  GLN A 433      -6.574 -30.916  21.360  1.00  0.17           C  
ATOM   3510  CD  GLN A 433      -7.397 -32.090  21.855  1.00  0.09           C  
ATOM   3511  NE2 GLN A 433      -6.731 -33.069  22.459  1.00  0.11           N  
ATOM   3512  OE1 GLN A 433      -8.622 -32.117  21.698  1.00  0.12           O  
ATOM   3513  N   LEU A 434      -6.824 -27.433  17.788  1.00  0.21           N  
ATOM   3514  CA  LEU A 434      -7.313 -27.204  16.433  1.00  0.21           C  
ATOM   3515  C   LEU A 434      -6.231 -27.514  15.405  1.00  0.21           C  
ATOM   3516  CB  LEU A 434      -7.788 -25.757  16.271  1.00  0.19           C  
ATOM   3517  O   LEU A 434      -5.158 -26.906  15.423  1.00  0.20           O  
ATOM   3518  CG  LEU A 434      -9.097 -25.391  16.972  1.00  0.18           C  
ATOM   3519  CD1 LEU A 434      -9.273 -23.876  17.007  1.00  0.12           C  
ATOM   3520  CD2 LEU A 434     -10.280 -26.056  16.278  1.00  0.13           C  
ATOM   3521  N   ASN A 435      -5.804 -28.797  15.136  1.00  0.22           N  
ATOM   3522  CA  ASN A 435      -5.244 -29.515  13.996  1.00  0.23           C  
ATOM   3523  C   ASN A 435      -5.181 -28.632  12.753  1.00  0.22           C  
ATOM   3524  CB  ASN A 435      -6.054 -30.781  13.708  1.00  0.20           C  
ATOM   3525  O   ASN A 435      -4.536 -28.988  11.766  1.00  0.21           O  
ATOM   3526  CG  ASN A 435      -5.824 -31.868  14.739  1.00  0.19           C  
ATOM   3527  ND2 ASN A 435      -6.723 -32.845  14.781  1.00  0.11           N  
ATOM   3528  OD1 ASN A 435      -4.848 -31.831  15.492  1.00  0.10           O  
ATOM   3529  N   ASN A 436      -4.845 -27.266  12.678  1.00  0.22           N  
ATOM   3530  CA  ASN A 436      -4.671 -26.371  11.539  1.00  0.23           C  
ATOM   3531  C   ASN A 436      -4.792 -24.907  11.952  1.00  0.22           C  
ATOM   3532  CB  ASN A 436      -5.685 -26.699  10.440  1.00  0.21           C  
ATOM   3533  O   ASN A 436      -5.601 -24.165  11.392  1.00  0.21           O  
ATOM   3534  CG  ASN A 436      -5.427 -28.043   9.789  1.00  0.20           C  
ATOM   3535  ND2 ASN A 436      -6.469 -28.634   9.216  1.00  0.15           N  
ATOM   3536  OD1 ASN A 436      -4.301 -28.547   9.802  1.00  0.21           O  
ATOM   3537  N   SER A 437      -4.227 -24.383  13.150  1.00  0.23           N  
ATOM   3538  CA  SER A 437      -4.163 -23.056  13.755  1.00  0.24           C  
ATOM   3539  C   SER A 437      -2.887 -22.325  13.349  1.00  0.23           C  
ATOM   3540  CB  SER A 437      -4.239 -23.157  15.279  1.00  0.21           C  
ATOM   3541  O   SER A 437      -1.825 -22.939  13.228  1.00  0.22           O  
ATOM   3542  OG  SER A 437      -3.352 -24.151  15.763  1.00  0.15           O  
ATOM   3543  N   THR A 438      -2.978 -21.211  12.547  1.00  0.27           N  
ATOM   3544  CA  THR A 438      -2.019 -20.117  12.434  1.00  0.29           C  
ATOM   3545  C   THR A 438      -1.856 -19.401  13.771  1.00  0.27           C  
ATOM   3546  CB  THR A 438      -2.451 -19.105  11.356  1.00  0.25           C  
ATOM   3547  O   THR A 438      -2.834 -18.922  14.349  1.00  0.26           O  
ATOM   3548  CG2 THR A 438      -1.313 -18.150  11.011  1.00  0.24           C  
ATOM   3549  OG1 THR A 438      -2.841 -19.813  10.173  1.00  0.26           O  
ATOM   3550  N   MET A 439      -0.890 -19.700  14.643  1.00  0.23           N  
ATOM   3551  CA  MET A 439      -0.389 -19.056  15.854  1.00  0.26           C  
ATOM   3552  C   MET A 439       0.473 -17.845  15.510  1.00  0.23           C  
ATOM   3553  CB  MET A 439       0.415 -20.047  16.697  1.00  0.22           C  
ATOM   3554  O   MET A 439       1.330 -17.919  14.628  1.00  0.22           O  
ATOM   3555  CG  MET A 439      -0.354 -20.608  17.882  1.00  0.22           C  
ATOM   3556  SD  MET A 439       0.679 -21.695  18.940  1.00  0.18           S  
ATOM   3557  CE  MET A 439       1.692 -20.450  19.785  1.00  0.23           C  
ATOM   3558  N   LEU A 440      -0.019 -16.576  15.874  1.00  0.29           N  
ATOM   3559  CA  LEU A 440       0.636 -15.273  15.897  1.00  0.30           C  
ATOM   3560  C   LEU A 440       1.326 -15.035  17.236  1.00  0.29           C  
ATOM   3561  CB  LEU A 440      -0.378 -14.158  15.628  1.00  0.27           C  
ATOM   3562  O   LEU A 440       0.743 -15.288  18.293  1.00  0.27           O  
ATOM   3563  CG  LEU A 440      -1.129 -14.232  14.298  1.00  0.26           C  
ATOM   3564  CD1 LEU A 440      -2.273 -13.223  14.278  1.00  0.25           C  
ATOM   3565  CD2 LEU A 440      -0.177 -13.991  13.131  1.00  0.27           C  
ATOM   3566  N   GLU A 441       2.676 -14.872  17.296  1.00  0.29           N  
ATOM   3567  CA  GLU A 441       3.534 -14.511  18.420  1.00  0.32           C  
ATOM   3568  C   GLU A 441       3.763 -13.004  18.478  1.00  0.28           C  
ATOM   3569  CB  GLU A 441       4.875 -15.244  18.330  1.00  0.28           C  
ATOM   3570  O   GLU A 441       4.200 -12.399  17.497  1.00  0.27           O  
ATOM   3571  CG  GLU A 441       5.546 -15.467  19.678  1.00  0.27           C  
ATOM   3572  CD  GLU A 441       6.834 -16.270  19.582  1.00  0.29           C  
ATOM   3573  OE1 GLU A 441       7.209 -16.683  18.461  1.00  0.38           O  
ATOM   3574  OE2 GLU A 441       7.471 -16.489  20.636  1.00  0.39           O  
ATOM   3575  N   TYR A 442       3.149 -12.267  19.659  1.00  0.33           N  
ATOM   3576  CA  TYR A 442       3.413 -10.870  19.987  1.00  0.34           C  
ATOM   3577  C   TYR A 442       4.189 -10.755  21.293  1.00  0.33           C  
ATOM   3578  CB  TYR A 442       2.102 -10.084  20.088  1.00  0.31           C  
ATOM   3579  O   TYR A 442       4.101 -11.632  22.156  1.00  0.32           O  
ATOM   3580  CG  TYR A 442       1.332 -10.018  18.792  1.00  0.30           C  
ATOM   3581  CD1 TYR A 442       1.556  -8.991  17.878  1.00  0.28           C  
ATOM   3582  CD2 TYR A 442       0.380 -10.982  18.478  1.00  0.31           C  
ATOM   3583  CE1 TYR A 442       0.847  -8.924  16.683  1.00  0.35           C  
ATOM   3584  CE2 TYR A 442      -0.334 -10.926  17.285  1.00  0.35           C  
ATOM   3585  OH  TYR A 442      -0.797  -9.835  15.213  1.00  0.31           O  
ATOM   3586  CZ  TYR A 442      -0.093  -9.895  16.395  1.00  0.35           C  
ATOM   3587  N   ASP A 443       5.162  -9.726  21.348  1.00  0.29           N  
ATOM   3588  CA  ASP A 443       5.698  -9.327  22.646  1.00  0.33           C  
ATOM   3589  C   ASP A 443       4.690  -8.481  23.420  1.00  0.29           C  
ATOM   3590  CB  ASP A 443       7.008  -8.556  22.472  1.00  0.27           C  
ATOM   3591  O   ASP A 443       3.578  -8.240  22.944  1.00  0.28           O  
ATOM   3592  CG  ASP A 443       6.797  -7.127  22.004  1.00  0.27           C  
ATOM   3593  OD1 ASP A 443       5.634  -6.674  21.930  1.00  0.30           O  
ATOM   3594  OD2 ASP A 443       7.803  -6.447  21.704  1.00  0.35           O  
ATOM   3595  N   LYS A 444       4.827  -8.341  24.807  1.00  0.28           N  
ATOM   3596  CA  LYS A 444       4.074  -7.557  25.782  1.00  0.30           C  
ATOM   3597  C   LYS A 444       3.676  -6.201  25.206  1.00  0.27           C  
ATOM   3598  CB  LYS A 444       4.890  -7.364  27.061  1.00  0.26           C  
ATOM   3599  O   LYS A 444       2.737  -5.566  25.691  1.00  0.26           O  
ATOM   3600  CG  LYS A 444       6.132  -6.505  26.879  1.00  0.25           C  
ATOM   3601  CD  LYS A 444       6.884  -6.324  28.192  1.00  0.28           C  
ATOM   3602  CE  LYS A 444       8.111  -5.440  28.018  1.00  0.28           C  
ATOM   3603  NZ  LYS A 444       8.414  -4.662  29.256  1.00  0.30           N  
ATOM   3604  N   ASP A 445       4.467  -5.561  24.232  1.00  0.26           N  
ATOM   3605  CA  ASP A 445       4.230  -4.251  23.634  1.00  0.28           C  
ATOM   3606  C   ASP A 445       3.379  -4.369  22.372  1.00  0.26           C  
ATOM   3607  CB  ASP A 445       5.557  -3.560  23.312  1.00  0.24           C  
ATOM   3608  O   ASP A 445       3.103  -3.368  21.707  1.00  0.25           O  
ATOM   3609  CG  ASP A 445       6.395  -3.281  24.546  1.00  0.24           C  
ATOM   3610  OD1 ASP A 445       5.831  -2.894  25.593  1.00  0.28           O  
ATOM   3611  OD2 ASP A 445       7.632  -3.446  24.472  1.00  0.28           O  
ATOM   3612  N   GLY A 446       2.682  -5.658  22.318  1.00  0.29           N  
ATOM   3613  CA  GLY A 446       1.863  -5.875  21.136  1.00  0.30           C  
ATOM   3614  C   GLY A 446       2.672  -5.944  19.855  1.00  0.29           C  
ATOM   3615  O   GLY A 446       2.138  -5.727  18.765  1.00  0.27           O  
ATOM   3616  N   ILE A 447       3.958  -6.125  19.954  1.00  0.28           N  
ATOM   3617  CA  ILE A 447       4.818  -6.354  18.798  1.00  0.28           C  
ATOM   3618  C   ILE A 447       4.759  -7.826  18.395  1.00  0.27           C  
ATOM   3619  CB  ILE A 447       6.277  -5.936  19.087  1.00  0.25           C  
ATOM   3620  O   ILE A 447       5.039  -8.710  19.208  1.00  0.26           O  
ATOM   3621  CG1 ILE A 447       6.337  -4.460  19.499  1.00  0.26           C  
ATOM   3622  CG2 ILE A 447       7.166  -6.200  17.868  1.00  0.25           C  
ATOM   3623  CD1 ILE A 447       7.736  -3.861  19.451  1.00  0.23           C  
ATOM   3624  N   LEU A 448       4.061  -8.114  17.232  1.00  0.31           N  
ATOM   3625  CA  LEU A 448       4.051  -9.437  16.617  1.00  0.32           C  
ATOM   3626  C   LEU A 448       5.470  -9.964  16.439  1.00  0.30           C  
ATOM   3627  CB  LEU A 448       3.336  -9.393  15.263  1.00  0.29           C  
ATOM   3628  O   LEU A 448       6.278  -9.359  15.730  1.00  0.29           O  
ATOM   3629  CG  LEU A 448       3.158 -10.733  14.547  1.00  0.27           C  
ATOM   3630  CD1 LEU A 448       2.054 -11.547  15.214  1.00  0.27           C  
ATOM   3631  CD2 LEU A 448       2.850 -10.513  13.070  1.00  0.30           C  
ATOM   3632  N   LEU A 449       5.975 -10.981  17.243  1.00  0.28           N  
ATOM   3633  CA  LEU A 449       7.222 -11.733  17.163  1.00  0.28           C  
ATOM   3634  C   LEU A 449       7.179 -12.737  16.016  1.00  0.27           C  
ATOM   3635  CB  LEU A 449       7.496 -12.460  18.483  1.00  0.25           C  
ATOM   3636  O   LEU A 449       8.194 -12.980  15.359  1.00  0.26           O  
ATOM   3637  CG  LEU A 449       7.749 -11.575  19.704  1.00  0.24           C  
ATOM   3638  CD1 LEU A 449       7.978 -12.435  20.943  1.00  0.24           C  
ATOM   3639  CD2 LEU A 449       8.939 -10.653  19.460  1.00  0.26           C  
ATOM   3640  N   GLY A 450       6.008 -13.372  15.519  1.00  0.31           N  
ATOM   3641  CA  GLY A 450       5.924 -14.472  14.572  1.00  0.31           C  
ATOM   3642  C   GLY A 450       4.528 -15.052  14.453  1.00  0.31           C  
ATOM   3643  O   GLY A 450       3.658 -14.764  15.278  1.00  0.29           O  
ATOM   3644  N   PHE A 451       4.012 -15.579  13.299  1.00  0.28           N  
ATOM   3645  CA  PHE A 451       2.818 -16.393  13.104  1.00  0.30           C  
ATOM   3646  C   PHE A 451       3.192 -17.819  12.715  1.00  0.29           C  
ATOM   3647  CB  PHE A 451       1.915 -15.777  12.032  1.00  0.27           C  
ATOM   3648  O   PHE A 451       4.189 -18.038  12.024  1.00  0.28           O  
ATOM   3649  CG  PHE A 451       2.527 -15.762  10.657  1.00  0.26           C  
ATOM   3650  CD1 PHE A 451       3.353 -14.718  10.260  1.00  0.24           C  
ATOM   3651  CD2 PHE A 451       2.276 -16.794   9.761  1.00  0.26           C  
ATOM   3652  CE1 PHE A 451       3.921 -14.702   8.988  1.00  0.27           C  
ATOM   3653  CE2 PHE A 451       2.840 -16.785   8.489  1.00  0.29           C  
ATOM   3654  CZ  PHE A 451       3.662 -15.738   8.104  1.00  0.26           C  
ATOM   3655  N   TYR A 452       2.552 -18.839  13.368  1.00  0.28           N  
ATOM   3656  CA  TYR A 452       2.547 -20.295  13.278  1.00  0.29           C  
ATOM   3657  C   TYR A 452       1.273 -20.795  12.607  1.00  0.27           C  
ATOM   3658  CB  TYR A 452       2.684 -20.920  14.669  1.00  0.27           C  
ATOM   3659  O   TYR A 452       0.173 -20.348  12.939  1.00  0.26           O  
ATOM   3660  CG  TYR A 452       3.777 -20.303  15.507  1.00  0.25           C  
ATOM   3661  CD1 TYR A 452       5.072 -20.815  15.485  1.00  0.25           C  
ATOM   3662  CD2 TYR A 452       3.517 -19.207  16.323  1.00  0.28           C  
ATOM   3663  CE1 TYR A 452       6.082 -20.250  16.258  1.00  0.30           C  
ATOM   3664  CE2 TYR A 452       4.519 -18.634  17.099  1.00  0.31           C  
ATOM   3665  OH  TYR A 452       6.792 -18.599  17.826  1.00  0.26           O  
ATOM   3666  CZ  TYR A 452       5.796 -19.162  17.060  1.00  0.29           C  
ATOM   3667  N   GLN A 453       1.412 -21.406  11.397  1.00  0.26           N  
ATOM   3668  CA  GLN A 453       0.361 -22.237  10.819  1.00  0.28           C  
ATOM   3669  C   GLN A 453       0.503 -23.691  11.262  1.00  0.26           C  
ATOM   3670  CB  GLN A 453       0.384 -22.149   9.292  1.00  0.25           C  
ATOM   3671  O   GLN A 453       1.569 -24.291  11.107  1.00  0.25           O  
ATOM   3672  CG  GLN A 453      -0.982 -22.330   8.645  1.00  0.24           C  
ATOM   3673  CD  GLN A 453      -0.946 -22.157   7.138  1.00  0.26           C  
ATOM   3674  NE2 GLN A 453      -2.097 -22.317   6.495  1.00  0.25           N  
ATOM   3675  OE1 GLN A 453       0.109 -21.880   6.557  1.00  0.35           O  
ATOM   3676  N   HIS A 454      -0.311 -24.155  12.177  1.00  0.23           N  
ATOM   3677  CA  HIS A 454      -0.648 -25.559  12.385  1.00  0.25           C  
ATOM   3678  C   HIS A 454      -1.450 -26.113  11.212  1.00  0.23           C  
ATOM   3679  CB  HIS A 454      -1.431 -25.735  13.687  1.00  0.22           C  
ATOM   3680  O   HIS A 454      -2.601 -25.722  11.002  1.00  0.22           O  
ATOM   3681  CG  HIS A 454      -1.310 -27.103  14.280  1.00  0.22           C  
ATOM   3682  CD2 HIS A 454      -2.236 -28.068  14.485  1.00  0.21           C  
ATOM   3683  ND1 HIS A 454      -0.115 -27.609  14.744  1.00  0.17           N  
ATOM   3684  CE1 HIS A 454      -0.313 -28.831  15.210  1.00  0.17           C  
ATOM   3685  NE2 HIS A 454      -1.592 -29.133  15.065  1.00  0.18           N  
ATOM   3686  N   SER A 455      -0.922 -26.322   9.987  1.00  0.23           N  
ATOM   3687  CA  SER A 455      -1.497 -27.226   8.996  1.00  0.23           C  
ATOM   3688  C   SER A 455      -0.928 -28.634   9.136  1.00  0.23           C  
ATOM   3689  CB  SER A 455      -1.243 -26.703   7.582  1.00  0.22           C  
ATOM   3690  O   SER A 455       0.289 -28.824   9.093  1.00  0.22           O  
ATOM   3691  OG  SER A 455       0.047 -27.077   7.131  1.00  0.19           O  
ATOM   3692  N   GLY A 456      -1.666 -29.528   9.861  1.00  0.24           N  
ATOM   3693  CA  GLY A 456      -1.480 -30.969   9.801  1.00  0.23           C  
ATOM   3694  C   GLY A 456      -0.224 -31.438  10.511  1.00  0.23           C  
ATOM   3695  O   GLY A 456       0.467 -32.339  10.032  1.00  0.22           O  
ATOM   3696  N   GLY A 457       0.165 -30.819  11.824  1.00  0.23           N  
ATOM   3697  CA  GLY A 457       1.462 -31.251  12.319  1.00  0.23           C  
ATOM   3698  C   GLY A 457       2.625 -30.594  11.599  1.00  0.23           C  
ATOM   3699  O   GLY A 457       3.781 -30.765  11.991  1.00  0.22           O  
ATOM   3700  N   GLU A 458       2.478 -29.682  10.628  1.00  0.23           N  
ATOM   3701  CA  GLU A 458       3.537 -28.914   9.980  1.00  0.24           C  
ATOM   3702  C   GLU A 458       3.565 -27.475  10.487  1.00  0.23           C  
ATOM   3703  CB  GLU A 458       3.360 -28.933   8.459  1.00  0.21           C  
ATOM   3704  O   GLU A 458       2.526 -26.815  10.553  1.00  0.22           O  
ATOM   3705  CG  GLU A 458       3.566 -30.304   7.832  1.00  0.20           C  
ATOM   3706  CD  GLU A 458       3.421 -30.300   6.319  1.00  0.20           C  
ATOM   3707  OE1 GLU A 458       2.864 -29.325   5.765  1.00  0.24           O  
ATOM   3708  OE2 GLU A 458       3.867 -31.280   5.682  1.00  0.16           O  
ATOM   3709  N   ARG A 459       4.363 -27.222  11.509  1.00  0.24           N  
ATOM   3710  CA  ARG A 459       4.808 -25.929  12.019  1.00  0.25           C  
ATOM   3711  C   ARG A 459       5.748 -25.245  11.032  1.00  0.24           C  
ATOM   3712  CB  ARG A 459       5.499 -26.094  13.374  1.00  0.23           C  
ATOM   3713  O   ARG A 459       6.770 -25.815  10.644  1.00  0.23           O  
ATOM   3714  CG  ARG A 459       4.553 -26.451  14.509  1.00  0.22           C  
ATOM   3715  CD  ARG A 459       5.278 -26.527  15.845  1.00  0.23           C  
ATOM   3716  NE  ARG A 459       4.405 -27.023  16.905  1.00  0.19           N  
ATOM   3717  NH1 ARG A 459       6.055 -27.083  18.520  1.00  0.19           N  
ATOM   3718  NH2 ARG A 459       3.916 -27.724  19.036  1.00  0.16           N  
ATOM   3719  CZ  ARG A 459       4.794 -27.276  18.151  1.00  0.20           C  
ATOM   3720  N   TYR A 460       5.383 -24.308  10.234  1.00  0.26           N  
ATOM   3721  CA  TYR A 460       6.178 -23.392   9.424  1.00  0.27           C  
ATOM   3722  C   TYR A 460       6.565 -22.153  10.223  1.00  0.26           C  
ATOM   3723  CB  TYR A 460       5.409 -22.982   8.165  1.00  0.24           C  
ATOM   3724  O   TYR A 460       5.739 -21.589  10.944  1.00  0.25           O  
ATOM   3725  CG  TYR A 460       5.004 -24.147   7.294  1.00  0.24           C  
ATOM   3726  CD1 TYR A 460       5.848 -24.619   6.292  1.00  0.23           C  
ATOM   3727  CD2 TYR A 460       3.777 -24.777   7.472  1.00  0.25           C  
ATOM   3728  CE1 TYR A 460       5.479 -25.691   5.486  1.00  0.23           C  
ATOM   3729  CE2 TYR A 460       3.397 -25.849   6.672  1.00  0.26           C  
ATOM   3730  OH  TYR A 460       3.882 -27.360   4.888  1.00  0.17           O  
ATOM   3731  CZ  TYR A 460       4.253 -26.299   5.683  1.00  0.23           C  
ATOM   3732  N   TYR A 461       7.840 -21.907  10.608  1.00  0.23           N  
ATOM   3733  CA  TYR A 461       8.580 -20.746  11.092  1.00  0.25           C  
ATOM   3734  C   TYR A 461       8.653 -19.662  10.024  1.00  0.23           C  
ATOM   3735  CB  TYR A 461       9.993 -21.150  11.522  1.00  0.22           C  
ATOM   3736  O   TYR A 461       9.078 -19.920   8.895  1.00  0.22           O  
ATOM   3737  CG  TYR A 461      10.037 -21.907  12.828  1.00  0.21           C  
ATOM   3738  CD1 TYR A 461      10.202 -21.237  14.038  1.00  0.21           C  
ATOM   3739  CD2 TYR A 461       9.915 -23.292  12.854  1.00  0.22           C  
ATOM   3740  CE1 TYR A 461      10.245 -21.930  15.243  1.00  0.19           C  
ATOM   3741  CE2 TYR A 461       9.957 -23.995  14.053  1.00  0.23           C  
ATOM   3742  OH  TYR A 461      10.163 -23.997  16.431  1.00  0.12           O  
ATOM   3743  CZ  TYR A 461      10.121 -23.306  15.241  1.00  0.22           C  
ATOM   3744  N   VAL A 462       7.958 -18.601  10.025  1.00  0.24           N  
ATOM   3745  CA  VAL A 462       8.282 -17.292   9.468  1.00  0.23           C  
ATOM   3746  C   VAL A 462       8.941 -16.423  10.537  1.00  0.24           C  
ATOM   3747  CB  VAL A 462       7.026 -16.586   8.908  1.00  0.22           C  
ATOM   3748  O   VAL A 462       8.335 -16.133  11.571  1.00  0.23           O  
ATOM   3749  CG1 VAL A 462       7.408 -15.292   8.192  1.00  0.22           C  
ATOM   3750  CG2 VAL A 462       6.267 -17.518   7.966  1.00  0.22           C  
ATOM   3751  N   THR A 463      10.205 -16.601  10.842  1.00  0.24           N  
ATOM   3752  CA  THR A 463      11.038 -15.691  11.620  1.00  0.23           C  
ATOM   3753  C   THR A 463      11.261 -14.383  10.865  1.00  0.24           C  
ATOM   3754  CB  THR A 463      12.398 -16.330  11.958  1.00  0.22           C  
ATOM   3755  O   THR A 463      11.205 -14.354   9.634  1.00  0.23           O  
ATOM   3756  CG2 THR A 463      12.217 -17.685  12.633  1.00  0.22           C  
ATOM   3757  OG1 THR A 463      13.150 -16.506  10.750  1.00  0.24           O  
ATOM   3758  N   ASN A 464      10.880 -13.128  11.509  1.00  0.24           N  
ATOM   3759  CA  ASN A 464      11.222 -11.719  11.348  1.00  0.25           C  
ATOM   3760  C   ASN A 464      12.576 -11.545  10.665  1.00  0.24           C  
ATOM   3761  CB  ASN A 464      11.214 -11.006  12.702  1.00  0.22           C  
ATOM   3762  O   ASN A 464      12.822 -10.527  10.015  1.00  0.23           O  
ATOM   3763  CG  ASN A 464       9.870 -10.387  13.028  1.00  0.22           C  
ATOM   3764  ND2 ASN A 464       9.698  -9.965  14.275  1.00  0.22           N  
ATOM   3765  OD1 ASN A 464       8.992 -10.288  12.166  1.00  0.26           O  
ATOM   3766  N   ASP A 465      13.361 -12.600  10.394  1.00  0.23           N  
ATOM   3767  CA  ASP A 465      14.682 -12.642   9.773  1.00  0.23           C  
ATOM   3768  C   ASP A 465      14.614 -13.255   8.377  1.00  0.23           C  
ATOM   3769  CB  ASP A 465      15.660 -13.430  10.647  1.00  0.22           C  
ATOM   3770  O   ASP A 465      14.053 -14.338   8.195  1.00  0.22           O  
ATOM   3771  CG  ASP A 465      15.993 -12.724  11.950  1.00  0.21           C  
ATOM   3772  OD1 ASP A 465      15.844 -11.485  12.028  1.00  0.19           O  
ATOM   3773  OD2 ASP A 465      16.412 -13.412  12.906  1.00  0.15           O  
ATOM   3774  N   ASN A 466      14.358 -12.478   7.349  1.00  0.24           N  
ATOM   3775  CA  ASN A 466      14.662 -12.924   5.993  1.00  0.23           C  
ATOM   3776  C   ASN A 466      13.706 -14.022   5.537  1.00  0.24           C  
ATOM   3777  CB  ASN A 466      16.110 -13.408   5.899  1.00  0.22           C  
ATOM   3778  O   ASN A 466      13.808 -15.165   5.985  1.00  0.23           O  
ATOM   3779  CG  ASN A 466      17.114 -12.283   6.058  1.00  0.22           C  
ATOM   3780  ND2 ASN A 466      18.258 -12.589   6.659  1.00  0.23           N  
ATOM   3781  OD1 ASN A 466      16.862 -11.147   5.646  1.00  0.26           O  
ATOM   3782  N   CYS A 467      12.380 -13.802   5.618  1.00  0.14           N  
ATOM   3783  CA  CYS A 467      11.424 -14.738   5.036  1.00  0.21           C  
ATOM   3784  C   CYS A 467      12.142 -15.873   4.315  1.00  0.15           C  
ATOM   3785  CB  CYS A 467      10.490 -14.015   4.065  1.00  0.13           C  
ATOM   3786  O   CYS A 467      12.717 -15.668   3.245  1.00  0.14           O  
ATOM   3787  SG  CYS A 467       9.287 -12.940   4.877  1.00  0.18           S  
ATOM   3788  N   THR A 468      13.051 -16.726   5.003  1.00  0.23           N  
ATOM   3789  CA  THR A 468      13.268 -18.113   4.608  1.00  0.23           C  
ATOM   3790  C   THR A 468      11.963 -18.903   4.668  1.00  0.23           C  
ATOM   3791  CB  THR A 468      14.323 -18.790   5.502  1.00  0.22           C  
ATOM   3792  O   THR A 468      11.359 -19.032   5.735  1.00  0.22           O  
ATOM   3793  CG2 THR A 468      15.009 -19.939   4.770  1.00  0.21           C  
ATOM   3794  OG1 THR A 468      15.310 -17.823   5.883  1.00  0.24           O  
ATOM   3795  N   LEU A 469      11.048 -18.761   3.788  1.00  0.23           N  
ATOM   3796  CA  LEU A 469      10.203 -19.939   3.631  1.00  0.24           C  
ATOM   3797  C   LEU A 469      11.047 -21.185   3.386  1.00  0.23           C  
ATOM   3798  CB  LEU A 469       9.216 -19.741   2.478  1.00  0.22           C  
ATOM   3799  O   LEU A 469      11.840 -21.227   2.442  1.00  0.22           O  
ATOM   3800  CG  LEU A 469       7.738 -19.640   2.860  1.00  0.21           C  
ATOM   3801  CD1 LEU A 469       7.138 -18.349   2.313  1.00  0.19           C  
ATOM   3802  CD2 LEU A 469       6.969 -20.852   2.347  1.00  0.20           C  
ATOM   3803  N   VAL A 470      11.630 -21.841   4.405  1.00  0.23           N  
ATOM   3804  CA  VAL A 470      12.011 -23.249   4.376  1.00  0.24           C  
ATOM   3805  C   VAL A 470      10.787 -24.110   4.071  1.00  0.23           C  
ATOM   3806  CB  VAL A 470      12.654 -23.691   5.709  1.00  0.21           C  
ATOM   3807  O   VAL A 470       9.787 -24.055   4.790  1.00  0.22           O  
ATOM   3808  CG1 VAL A 470      13.284 -25.076   5.572  1.00  0.19           C  
ATOM   3809  CG2 VAL A 470      13.695 -22.670   6.163  1.00  0.21           C  
ATOM   3810  N   GLU A 471      10.429 -24.319   2.828  1.00  0.21           N  
ATOM   3811  CA  GLU A 471       9.725 -25.553   2.492  1.00  0.22           C  
ATOM   3812  C   GLU A 471      10.553 -26.779   2.868  1.00  0.21           C  
ATOM   3813  CB  GLU A 471       9.381 -25.588   1.001  1.00  0.20           C  
ATOM   3814  O   GLU A 471      11.686 -26.935   2.408  1.00  0.20           O  
ATOM   3815  CG  GLU A 471       8.062 -26.281   0.691  1.00  0.19           C  
ATOM   3816  CD  GLU A 471       7.715 -26.276  -0.790  1.00  0.16           C  
ATOM   3817  OE1 GLU A 471       8.470 -25.676  -1.588  1.00  0.20           O  
ATOM   3818  OE2 GLU A 471       6.680 -26.877  -1.154  1.00  0.14           O  
ATOM   3819  N   VAL A 472      10.401 -27.319   4.050  1.00  0.22           N  
ATOM   3820  CA  VAL A 472      10.703 -28.700   4.411  1.00  0.22           C  
ATOM   3821  C   VAL A 472       9.704 -29.640   3.740  1.00  0.22           C  
ATOM   3822  CB  VAL A 472      10.680 -28.905   5.942  1.00  0.20           C  
ATOM   3823  O   VAL A 472       8.491 -29.488   3.906  1.00  0.21           O  
ATOM   3824  CG1 VAL A 472      11.196 -30.295   6.309  1.00  0.14           C  
ATOM   3825  CG2 VAL A 472      11.508 -27.824   6.637  1.00  0.18           C  
ATOM   3826  N   GLN A 473      10.019 -29.979   2.450  1.00  0.21           N  
ATOM   3827  CA  GLN A 473       9.564 -31.270   1.946  1.00  0.21           C  
ATOM   3828  C   GLN A 473       9.787 -32.373   2.976  1.00  0.21           C  
ATOM   3829  CB  GLN A 473      10.279 -31.619   0.640  1.00  0.19           C  
ATOM   3830  O   GLN A 473      10.928 -32.674   3.334  1.00  0.20           O  
ATOM   3831  CG  GLN A 473       9.364 -31.637  -0.577  1.00  0.19           C  
ATOM   3832  CD  GLN A 473      10.082 -32.058  -1.846  1.00  0.18           C  
ATOM   3833  NE2 GLN A 473       9.321 -32.271  -2.914  1.00  0.14           N  
ATOM   3834  OE1 GLN A 473      11.310 -32.188  -1.866  1.00  0.25           O  
ATOM   3835  N   VAL A 474       8.871 -32.536   3.916  1.00  0.19           N  
ATOM   3836  CA  VAL A 474       8.771 -33.756   4.710  1.00  0.21           C  
ATOM   3837  C   VAL A 474       7.862 -34.759   4.005  1.00  0.19           C  
ATOM   3838  CB  VAL A 474       8.241 -33.465   6.133  1.00  0.18           C  
ATOM   3839  O   VAL A 474       6.735 -34.428   3.629  1.00  0.19           O  
ATOM   3840  CG1 VAL A 474       8.488 -34.658   7.055  1.00  0.11           C  
ATOM   3841  CG2 VAL A 474       8.895 -32.205   6.698  1.00  0.10           C  
ATOM   3842  N   GLY A 475       8.523 -35.685   3.164  1.00  0.23           N  
ATOM   3843  CA  GLY A 475       8.038 -37.017   2.838  1.00  0.20           C  
ATOM   3844  C   GLY A 475       7.156 -37.611   3.919  1.00  0.23           C  
ATOM   3845  O   GLY A 475       7.255 -37.231   5.087  1.00  0.22           O  
ATOM   3846  N   VAL A 476       5.891 -37.998   3.727  1.00  0.16           N  
ATOM   3847  CA  VAL A 476       5.117 -39.037   4.397  1.00  0.21           C  
ATOM   3848  C   VAL A 476       6.019 -39.823   5.346  1.00  0.16           C  
ATOM   3849  CB  VAL A 476       4.451 -39.993   3.381  1.00  0.15           C  
ATOM   3850  O   VAL A 476       7.020 -40.405   4.921  1.00  0.16           O  
ATOM   3851  CG1 VAL A 476       3.401 -40.864   4.068  1.00  0.09           C  
ATOM   3852  CG2 VAL A 476       3.826 -39.200   2.235  1.00  0.07           C  
ATOM   3853  N   GLY A 477       6.118 -39.343   6.698  1.00  0.21           N  
ATOM   3854  CA  GLY A 477       6.577 -40.247   7.740  1.00  0.20           C  
ATOM   3855  C   GLY A 477       7.795 -39.732   8.483  1.00  0.20           C  
ATOM   3856  O   GLY A 477       8.315 -40.405   9.376  1.00  0.20           O  
ATOM   3857  N   GLN A 478       8.157 -38.359   8.486  1.00  0.20           N  
ATOM   3858  CA  GLN A 478       9.364 -37.789   9.074  1.00  0.23           C  
ATOM   3859  C   GLN A 478       9.029 -36.613   9.987  1.00  0.19           C  
ATOM   3860  CB  GLN A 478      10.337 -37.344   7.981  1.00  0.18           C  
ATOM   3861  O   GLN A 478       8.266 -35.723   9.607  1.00  0.19           O  
ATOM   3862  CG  GLN A 478      11.153 -38.483   7.383  1.00  0.17           C  
ATOM   3863  CD  GLN A 478      12.265 -37.994   6.474  1.00  0.10           C  
ATOM   3864  NE2 GLN A 478      13.146 -38.904   6.072  1.00  0.11           N  
ATOM   3865  OE1 GLN A 478      12.331 -36.808   6.135  1.00  0.12           O  
ATOM   3866  N   LYS A 479       8.864 -36.783  11.363  1.00  0.21           N  
ATOM   3867  CA  LYS A 479       8.914 -35.914  12.536  1.00  0.23           C  
ATOM   3868  C   LYS A 479      10.068 -34.921  12.437  1.00  0.21           C  
ATOM   3869  CB  LYS A 479       9.046 -36.745  13.814  1.00  0.20           C  
ATOM   3870  O   LYS A 479      11.201 -35.306  12.143  1.00  0.21           O  
ATOM   3871  CG  LYS A 479       7.742 -36.913  14.580  1.00  0.20           C  
ATOM   3872  CD  LYS A 479       7.966 -37.607  15.918  1.00  0.18           C  
ATOM   3873  CE  LYS A 479       6.666 -37.753  16.697  1.00  0.15           C  
ATOM   3874  NZ  LYS A 479       6.883 -38.415  18.018  1.00  0.11           N  
ATOM   3875  N   GLN A 480       9.803 -33.569  12.244  1.00  0.21           N  
ATOM   3876  CA  GLN A 480      10.057 -32.147  12.043  1.00  0.24           C  
ATOM   3877  C   GLN A 480      10.838 -31.556  13.213  1.00  0.22           C  
ATOM   3878  CB  GLN A 480       8.742 -31.388  11.852  1.00  0.21           C  
ATOM   3879  O   GLN A 480      10.543 -31.848  14.374  1.00  0.21           O  
ATOM   3880  CG  GLN A 480       8.661 -30.618  10.541  1.00  0.21           C  
ATOM   3881  CD  GLN A 480       7.353 -29.865  10.383  1.00  0.23           C  
ATOM   3882  NE2 GLN A 480       7.286 -28.999   9.378  1.00  0.19           N  
ATOM   3883  OE1 GLN A 480       6.411 -30.061  11.157  1.00  0.30           O  
ATOM   3884  N   LEU A 481      12.140 -31.012  12.925  1.00  0.24           N  
ATOM   3885  CA  LEU A 481      13.138 -30.200  13.615  1.00  0.26           C  
ATOM   3886  C   LEU A 481      12.543 -28.867  14.056  1.00  0.24           C  
ATOM   3887  CB  LEU A 481      14.350 -29.958  12.712  1.00  0.23           C  
ATOM   3888  O   LEU A 481      11.944 -28.153  13.249  1.00  0.23           O  
ATOM   3889  CG  LEU A 481      15.501 -30.958  12.839  1.00  0.23           C  
ATOM   3890  CD1 LEU A 481      16.155 -31.188  11.481  1.00  0.21           C  
ATOM   3891  CD2 LEU A 481      16.525 -30.467  13.856  1.00  0.23           C  
ATOM   3892  N   ASP A 482      11.970 -28.589  15.286  1.00  0.24           N  
ATOM   3893  CA  ASP A 482      11.725 -27.544  16.276  1.00  0.25           C  
ATOM   3894  C   ASP A 482      12.790 -26.452  16.197  1.00  0.24           C  
ATOM   3895  CB  ASP A 482      11.686 -28.139  17.685  1.00  0.23           C  
ATOM   3896  O   ASP A 482      13.978 -26.722  16.382  1.00  0.24           O  
ATOM   3897  CG  ASP A 482      10.280 -28.482  18.145  1.00  0.23           C  
ATOM   3898  OD1 ASP A 482       9.305 -27.928  17.592  1.00  0.24           O  
ATOM   3899  OD2 ASP A 482      10.145 -29.312  19.070  1.00  0.19           O  
ATOM   3900  N   TRP A 483      12.812 -25.526  15.203  1.00  0.08           N  
ATOM   3901  CA  TRP A 483      13.623 -24.314  15.159  1.00  0.25           C  
ATOM   3902  C   TRP A 483      13.277 -23.385  16.318  1.00  0.14           C  
ATOM   3903  CB  TRP A 483      13.427 -23.584  13.827  1.00  0.09           C  
ATOM   3904  O   TRP A 483      12.242 -22.715  16.297  1.00  0.13           O  
ATOM   3905  CG  TRP A 483      14.489 -23.876  12.811  1.00  0.13           C  
ATOM   3906  CD1 TRP A 483      14.581 -24.979  12.009  1.00  0.08           C  
ATOM   3907  CD2 TRP A 483      15.615 -23.052  12.491  1.00  0.08           C  
ATOM   3908  CE2 TRP A 483      16.348 -23.718  11.484  1.00  0.08           C  
ATOM   3909  CE3 TRP A 483      16.074 -21.813  12.958  1.00  0.18           C  
ATOM   3910  NE1 TRP A 483      15.697 -24.890  11.208  1.00  0.18           N  
ATOM   3911  CH2 TRP A 483      17.945 -21.973  11.411  1.00  0.15           C  
ATOM   3912  CZ2 TRP A 483      17.517 -23.186  10.936  1.00  0.15           C  
ATOM   3913  CZ3 TRP A 483      17.238 -21.285  12.411  1.00  0.15           C  
ATOM   3914  N   HIS A 484      13.353 -23.721  17.575  1.00  0.21           N  
ATOM   3915  CA  HIS A 484      13.449 -22.971  18.822  1.00  0.22           C  
ATOM   3916  C   HIS A 484      14.782 -22.237  18.922  1.00  0.21           C  
ATOM   3917  CB  HIS A 484      13.271 -23.902  20.023  1.00  0.19           C  
ATOM   3918  O   HIS A 484      15.842 -22.837  18.731  1.00  0.20           O  
ATOM   3919  CG  HIS A 484      11.845 -24.262  20.296  1.00  0.20           C  
ATOM   3920  CD2 HIS A 484      11.195 -25.446  20.209  1.00  0.15           C  
ATOM   3921  ND1 HIS A 484      10.911 -23.338  20.713  1.00  0.15           N  
ATOM   3922  CE1 HIS A 484       9.745 -23.941  20.872  1.00  0.12           C  
ATOM   3923  NE2 HIS A 484       9.890 -25.220  20.572  1.00  0.14           N  
ATOM   3924  N   GLN A 485      14.826 -20.964  18.471  1.00  0.22           N  
ATOM   3925  CA  GLN A 485      15.794 -20.146  19.195  1.00  0.23           C  
ATOM   3926  C   GLN A 485      16.104 -20.743  20.565  1.00  0.22           C  
ATOM   3927  CB  GLN A 485      15.278 -18.715  19.351  1.00  0.21           C  
ATOM   3928  O   GLN A 485      15.231 -20.803  21.433  1.00  0.22           O  
ATOM   3929  CG  GLN A 485      15.782 -17.759  18.277  1.00  0.21           C  
ATOM   3930  CD  GLN A 485      15.321 -16.331  18.499  1.00  0.25           C  
ATOM   3931  NE2 GLN A 485      15.764 -15.424  17.636  1.00  0.19           N  
ATOM   3932  OE1 GLN A 485      14.571 -16.046  19.438  1.00  0.35           O  
ATOM   3933  N   GLY A 486      16.767 -21.847  20.555  1.00  0.22           N  
ATOM   3934  CA  GLY A 486      17.473 -22.258  21.759  1.00  0.22           C  
ATOM   3935  C   GLY A 486      17.293 -23.729  22.083  1.00  0.21           C  
ATOM   3936  O   GLY A 486      17.967 -24.262  22.968  1.00  0.20           O  
ATOM   3937  N   ASN A 487      16.693 -24.633  21.185  1.00  0.16           N  
ATOM   3938  CA  ASN A 487      16.937 -25.953  21.756  1.00  0.24           C  
ATOM   3939  C   ASN A 487      17.758 -26.829  20.815  1.00  0.17           C  
ATOM   3940  CB  ASN A 487      15.614 -26.641  22.102  1.00  0.15           C  
ATOM   3941  O   ASN A 487      17.340 -27.098  19.687  1.00  0.16           O  
ATOM   3942  CG  ASN A 487      15.245 -26.496  23.565  1.00  0.09           C  
ATOM   3943  ND2 ASN A 487      13.984 -26.760  23.888  1.00  0.10           N  
ATOM   3944  OD1 ASN A 487      16.086 -26.149  24.398  1.00  0.09           O  
ATOM   3945  N   THR A 488      19.195 -26.982  20.795  1.00  0.23           N  
ATOM   3946  CA  THR A 488      20.221 -28.017  20.737  1.00  0.25           C  
ATOM   3947  C   THR A 488      19.623 -29.388  21.041  1.00  0.23           C  
ATOM   3948  CB  THR A 488      21.367 -27.724  21.723  1.00  0.21           C  
ATOM   3949  O   THR A 488      20.213 -30.417  20.704  1.00  0.21           O  
ATOM   3950  CG2 THR A 488      22.371 -26.746  21.123  1.00  0.15           C  
ATOM   3951  OG1 THR A 488      20.824 -27.159  22.923  1.00  0.15           O  
ATOM   3952  N   ASP A 489      18.299 -29.689  21.224  1.00  0.24           N  
ATOM   3953  CA  ASP A 489      18.019 -31.062  21.630  1.00  0.27           C  
ATOM   3954  C   ASP A 489      16.807 -31.619  20.887  1.00  0.24           C  
ATOM   3955  CB  ASP A 489      17.791 -31.140  23.141  1.00  0.22           C  
ATOM   3956  O   ASP A 489      15.688 -31.590  21.405  1.00  0.22           O  
ATOM   3957  CG  ASP A 489      19.062 -30.927  23.944  1.00  0.21           C  
ATOM   3958  OD1 ASP A 489      20.164 -31.221  23.432  1.00  0.22           O  
ATOM   3959  OD2 ASP A 489      18.961 -30.463  25.101  1.00  0.15           O  
ATOM   3960  N   VAL A 490      16.808 -31.788  19.567  1.00  0.24           N  
ATOM   3961  CA  VAL A 490      15.816 -32.605  18.877  1.00  0.27           C  
ATOM   3962  C   VAL A 490      16.372 -34.008  18.646  1.00  0.24           C  
ATOM   3963  CB  VAL A 490      15.394 -31.971  17.532  1.00  0.22           C  
ATOM   3964  O   VAL A 490      17.427 -34.171  18.028  1.00  0.23           O  
ATOM   3965  CG1 VAL A 490      14.228 -32.741  16.914  1.00  0.24           C  
ATOM   3966  CG2 VAL A 490      15.025 -30.502  17.728  1.00  0.23           C  
ATOM   3967  N   ASP A 491      16.053 -35.060  19.394  1.00  0.26           N  
ATOM   3968  CA  ASP A 491      16.131 -36.514  19.291  1.00  0.30           C  
ATOM   3969  C   ASP A 491      15.610 -36.997  17.940  1.00  0.25           C  
ATOM   3970  CB  ASP A 491      15.344 -37.175  20.425  1.00  0.24           C  
ATOM   3971  O   ASP A 491      14.440 -36.791  17.610  1.00  0.24           O  
ATOM   3972  CG  ASP A 491      15.664 -38.651  20.586  1.00  0.24           C  
ATOM   3973  OD1 ASP A 491      16.461 -39.193  19.790  1.00  0.26           O  
ATOM   3974  OD2 ASP A 491      15.111 -39.278  21.516  1.00  0.19           O  
ATOM   3975  N   THR A 492      16.430 -37.456  16.936  1.00  0.24           N  
ATOM   3976  CA  THR A 492      16.376 -38.004  15.585  1.00  0.27           C  
ATOM   3977  C   THR A 492      16.229 -39.522  15.622  1.00  0.24           C  
ATOM   3978  CB  THR A 492      17.632 -37.626  14.778  1.00  0.23           C  
ATOM   3979  O   THR A 492      16.156 -40.170  14.576  1.00  0.22           O  
ATOM   3980  CG2 THR A 492      17.723 -36.118  14.575  1.00  0.23           C  
ATOM   3981  OG1 THR A 492      18.797 -38.074  15.482  1.00  0.28           O  
ATOM   3982  N   THR A 493      16.162 -40.280  16.689  1.00  0.25           N  
ATOM   3983  CA  THR A 493      16.096 -41.733  16.800  1.00  0.28           C  
ATOM   3984  C   THR A 493      14.803 -42.264  16.189  1.00  0.25           C  
ATOM   3985  CB  THR A 493      16.196 -42.185  18.269  1.00  0.24           C  
ATOM   3986  O   THR A 493      13.709 -41.920  16.641  1.00  0.25           O  
ATOM   3987  CG2 THR A 493      17.110 -43.399  18.409  1.00  0.24           C  
ATOM   3988  OG1 THR A 493      16.722 -41.112  19.059  1.00  0.24           O  
ATOM   3989  N   GLY A 494      14.952 -43.041  15.019  1.00  0.23           N  
ATOM   3990  CA  GLY A 494      14.057 -44.014  14.415  1.00  0.23           C  
ATOM   3991  C   GLY A 494      13.387 -43.506  13.152  1.00  0.23           C  
ATOM   3992  O   GLY A 494      12.666 -44.249  12.483  1.00  0.22           O  
ATOM   3993  N   TYR A 495      13.930 -42.334  12.488  1.00  0.19           N  
ATOM   3994  CA  TYR A 495      13.289 -41.645  11.374  1.00  0.23           C  
ATOM   3995  C   TYR A 495      14.288 -41.368  10.257  1.00  0.19           C  
ATOM   3996  CB  TYR A 495      12.656 -40.332  11.846  1.00  0.19           C  
ATOM   3997  O   TYR A 495      15.442 -41.020  10.520  1.00  0.19           O  
ATOM   3998  CG  TYR A 495      11.589 -40.517  12.898  1.00  0.19           C  
ATOM   3999  CD1 TYR A 495      10.281 -40.838  12.542  1.00  0.16           C  
ATOM   4000  CD2 TYR A 495      11.887 -40.369  14.248  1.00  0.16           C  
ATOM   4001  CE1 TYR A 495       9.294 -41.007  13.508  1.00  0.12           C  
ATOM   4002  CE2 TYR A 495      10.908 -40.536  15.222  1.00  0.15           C  
ATOM   4003  OH  TYR A 495       8.644 -41.020  15.803  1.00  0.09           O  
ATOM   4004  CZ  TYR A 495       9.617 -40.854  14.843  1.00  0.19           C  
ATOM   4005  N   ASN A 496      14.382 -42.126   9.090  1.00  0.21           N  
ATOM   4006  CA  ASN A 496      15.078 -42.029   7.812  1.00  0.25           C  
ATOM   4007  C   ASN A 496      15.080 -40.598   7.282  1.00  0.21           C  
ATOM   4008  CB  ASN A 496      14.449 -42.974   6.785  1.00  0.20           C  
ATOM   4009  O   ASN A 496      14.020 -40.019   7.039  1.00  0.21           O  
ATOM   4010  CG  ASN A 496      15.104 -44.341   6.773  1.00  0.18           C  
ATOM   4011  ND2 ASN A 496      14.375 -45.343   6.296  1.00  0.11           N  
ATOM   4012  OD1 ASN A 496      16.255 -44.496   7.189  1.00  0.10           O  
ATOM   4013  N   PHE A 497      15.941 -39.660   7.782  1.00  0.22           N  
ATOM   4014  CA  PHE A 497      16.508 -38.354   7.469  1.00  0.26           C  
ATOM   4015  C   PHE A 497      16.992 -38.306   6.025  1.00  0.22           C  
ATOM   4016  CB  PHE A 497      17.663 -38.027   8.421  1.00  0.21           C  
ATOM   4017  O   PHE A 497      17.767 -39.163   5.595  1.00  0.22           O  
ATOM   4018  CG  PHE A 497      17.247 -37.912   9.862  1.00  0.22           C  
ATOM   4019  CD1 PHE A 497      16.790 -36.703  10.374  1.00  0.22           C  
ATOM   4020  CD2 PHE A 497      17.314 -39.013  10.706  1.00  0.23           C  
ATOM   4021  CE1 PHE A 497      16.404 -36.594  11.708  1.00  0.21           C  
ATOM   4022  CE2 PHE A 497      16.931 -38.911  12.041  1.00  0.24           C  
ATOM   4023  CZ  PHE A 497      16.477 -37.701  12.540  1.00  0.25           C  
ATOM   4024  N   GLU A 498      16.194 -37.906   5.122  1.00  0.21           N  
ATOM   4025  CA  GLU A 498      16.812 -37.274   3.960  1.00  0.23           C  
ATOM   4026  C   GLU A 498      16.985 -35.773   4.176  1.00  0.20           C  
ATOM   4027  CB  GLU A 498      15.980 -37.532   2.702  1.00  0.19           C  
ATOM   4028  O   GLU A 498      16.031 -35.078   4.531  1.00  0.20           O  
ATOM   4029  CG  GLU A 498      16.229 -38.893   2.068  1.00  0.19           C  
ATOM   4030  CD  GLU A 498      15.502 -39.082   0.747  1.00  0.17           C  
ATOM   4031  OE1 GLU A 498      14.630 -38.249   0.409  1.00  0.25           O  
ATOM   4032  OE2 GLU A 498      15.805 -40.072   0.044  1.00  0.14           O  
ATOM   4033  N   THR A 499      18.121 -35.208   4.820  1.00  0.24           N  
ATOM   4034  CA  THR A 499      18.664 -33.857   4.908  1.00  0.26           C  
ATOM   4035  C   THR A 499      18.890 -33.273   3.516  1.00  0.24           C  
ATOM   4036  CB  THR A 499      19.986 -33.836   5.697  1.00  0.23           C  
ATOM   4037  O   THR A 499      19.474 -33.928   2.650  1.00  0.23           O  
ATOM   4038  CG2 THR A 499      20.016 -32.679   6.690  1.00  0.23           C  
ATOM   4039  OG1 THR A 499      20.127 -35.069   6.414  1.00  0.20           O  
ATOM   4040  N   TYR A 500      18.092 -32.352   3.105  1.00  0.25           N  
ATOM   4041  CA  TYR A 500      18.260 -31.468   1.957  1.00  0.26           C  
ATOM   4042  C   TYR A 500      18.771 -30.100   2.391  1.00  0.25           C  
ATOM   4043  CB  TYR A 500      16.939 -31.315   1.198  1.00  0.23           C  
ATOM   4044  O   TYR A 500      18.478 -29.644   3.499  1.00  0.23           O  
ATOM   4045  CG  TYR A 500      16.475 -32.584   0.524  1.00  0.24           C  
ATOM   4046  CD1 TYR A 500      16.752 -32.824  -0.820  1.00  0.22           C  
ATOM   4047  CD2 TYR A 500      15.758 -33.545   1.230  1.00  0.23           C  
ATOM   4048  CE1 TYR A 500      16.325 -33.990  -1.445  1.00  0.22           C  
ATOM   4049  CE2 TYR A 500      15.327 -34.715   0.614  1.00  0.25           C  
ATOM   4050  OH  TYR A 500      15.189 -36.086  -1.335  1.00  0.11           O  
ATOM   4051  CZ  TYR A 500      15.615 -34.929  -0.721  1.00  0.24           C  
ATOM   4052  N   PHE A 501      19.786 -29.506   1.854  1.00  0.26           N  
ATOM   4053  CA  PHE A 501      20.325 -28.152   1.808  1.00  0.27           C  
ATOM   4054  C   PHE A 501      19.703 -27.360   0.664  1.00  0.25           C  
ATOM   4055  CB  PHE A 501      21.849 -28.184   1.656  1.00  0.24           C  
ATOM   4056  O   PHE A 501      19.561 -27.874  -0.448  1.00  0.24           O  
ATOM   4057  CG  PHE A 501      22.592 -27.865   2.925  1.00  0.24           C  
ATOM   4058  CD1 PHE A 501      22.924 -26.554   3.243  1.00  0.23           C  
ATOM   4059  CD2 PHE A 501      22.960 -28.878   3.802  1.00  0.25           C  
ATOM   4060  CE1 PHE A 501      23.612 -26.256   4.417  1.00  0.23           C  
ATOM   4061  CE2 PHE A 501      23.647 -28.588   4.977  1.00  0.26           C  
ATOM   4062  CZ  PHE A 501      23.973 -27.276   5.282  1.00  0.24           C  
ATOM   4063  N   CYS A 502      18.986 -26.351   0.993  1.00  0.18           N  
ATOM   4064  CA  CYS A 502      18.697 -25.165   0.195  1.00  0.24           C  
ATOM   4065  C   CYS A 502      19.603 -24.006   0.593  1.00  0.19           C  
ATOM   4066  CB  CYS A 502      17.233 -24.757   0.353  1.00  0.17           C  
ATOM   4067  O   CYS A 502      19.624 -23.599   1.755  1.00  0.19           O  
ATOM   4068  SG  CYS A 502      16.819 -23.201  -0.466  1.00  0.19           S  
ATOM   4069  N   ASN A 503      20.889 -23.823  -0.018  1.00  0.25           N  
ATOM   4070  CA  ASN A 503      21.655 -22.589  -0.157  1.00  0.26           C  
ATOM   4071  C   ASN A 503      20.793 -21.453  -0.701  1.00  0.25           C  
ATOM   4072  CB  ASN A 503      22.872 -22.810  -1.057  1.00  0.23           C  
ATOM   4073  O   ASN A 503      20.333 -21.509  -1.843  1.00  0.24           O  
ATOM   4074  CG  ASN A 503      24.102 -23.238  -0.281  1.00  0.23           C  
ATOM   4075  ND2 ASN A 503      25.051 -23.861  -0.970  1.00  0.18           N  
ATOM   4076  OD1 ASN A 503      24.198 -23.012   0.928  1.00  0.25           O  
ATOM   4077  N   LYS A 504      19.646 -20.992   0.006  1.00  0.23           N  
ATOM   4078  CA  LYS A 504      19.052 -19.729  -0.423  1.00  0.23           C  
ATOM   4079  C   LYS A 504      20.103 -18.625  -0.497  1.00  0.23           C  
ATOM   4080  CB  LYS A 504      17.925 -19.317   0.524  1.00  0.22           C  
ATOM   4081  O   LYS A 504      20.593 -18.157   0.533  1.00  0.23           O  
ATOM   4082  CG  LYS A 504      16.535 -19.417  -0.087  1.00  0.22           C  
ATOM   4083  CD  LYS A 504      15.466 -18.895   0.865  1.00  0.24           C  
ATOM   4084  CE  LYS A 504      14.078 -18.967   0.243  1.00  0.19           C  
ATOM   4085  NZ  LYS A 504      13.026 -18.466   1.177  1.00  0.18           N  
ATOM   4086  N   VAL A 505      21.037 -18.673  -1.468  1.00  0.24           N  
ATOM   4087  CA  VAL A 505      21.615 -17.513  -2.137  1.00  0.23           C  
ATOM   4088  C   VAL A 505      20.508 -16.694  -2.798  1.00  0.24           C  
ATOM   4089  CB  VAL A 505      22.669 -17.930  -3.187  1.00  0.22           C  
ATOM   4090  O   VAL A 505      19.723 -17.223  -3.588  1.00  0.23           O  
ATOM   4091  CG1 VAL A 505      23.413 -16.707  -3.721  1.00  0.21           C  
ATOM   4092  CG2 VAL A 505      23.650 -18.935  -2.587  1.00  0.22           C  
ATOM   4093  N   LYS A 506      19.541 -16.085  -1.833  1.00  0.23           N  
ATOM   4094  CA  LYS A 506      18.686 -14.918  -2.029  1.00  0.22           C  
ATOM   4095  C   LYS A 506      18.882 -14.320  -3.419  1.00  0.23           C  
ATOM   4096  CB  LYS A 506      18.968 -13.861  -0.960  1.00  0.21           C  
ATOM   4097  O   LYS A 506      20.008 -14.016  -3.817  1.00  0.22           O  
ATOM   4098  CG  LYS A 506      18.059 -13.954   0.257  1.00  0.21           C  
ATOM   4099  CD  LYS A 506      18.326 -12.822   1.242  1.00  0.23           C  
ATOM   4100  CE  LYS A 506      17.423 -12.919   2.464  1.00  0.19           C  
ATOM   4101  NZ  LYS A 506      17.685 -11.815   3.435  1.00  0.18           N  
ATOM   4102  N   ASP A 507      18.425 -14.972  -4.496  1.00  0.23           N  
ATOM   4103  CA  ASP A 507      18.140 -14.464  -5.834  1.00  0.23           C  
ATOM   4104  C   ASP A 507      18.378 -15.539  -6.892  1.00  0.23           C  
ATOM   4105  CB  ASP A 507      18.998 -13.232  -6.134  1.00  0.22           C  
ATOM   4106  O   ASP A 507      18.489 -15.234  -8.081  1.00  0.22           O  
ATOM   4107  CG  ASP A 507      18.711 -12.069  -5.202  1.00  0.21           C  
ATOM   4108  OD1 ASP A 507      17.537 -11.863  -4.826  1.00  0.26           O  
ATOM   4109  OD2 ASP A 507      19.668 -11.349  -4.842  1.00  0.30           O  
ATOM   4110  N   VAL A 508      18.167 -16.925  -6.507  1.00  0.23           N  
ATOM   4111  CA  VAL A 508      18.298 -17.984  -7.502  1.00  0.22           C  
ATOM   4112  C   VAL A 508      16.962 -18.705  -7.669  1.00  0.23           C  
ATOM   4113  CB  VAL A 508      19.403 -18.993  -7.114  1.00  0.21           C  
ATOM   4114  O   VAL A 508      16.349 -19.125  -6.684  1.00  0.22           O  
ATOM   4115  CG1 VAL A 508      19.817 -19.831  -8.323  1.00  0.20           C  
ATOM   4116  CG2 VAL A 508      20.609 -18.263  -6.528  1.00  0.21           C  
ATOM   4117  N   PRO A 509      16.363 -18.427  -8.845  1.00  0.23           N  
ATOM   4118  CA  PRO A 509      15.137 -18.999  -9.409  1.00  0.22           C  
ATOM   4119  C   PRO A 509      15.031 -20.505  -9.183  1.00  0.23           C  
ATOM   4120  CB  PRO A 509      15.252 -18.677 -10.901  1.00  0.22           C  
ATOM   4121  O   PRO A 509      13.932 -21.064  -9.233  1.00  0.22           O  
ATOM   4122  CG  PRO A 509      16.575 -17.997 -11.044  1.00  0.21           C  
ATOM   4123  CD  PRO A 509      17.213 -17.903  -9.688  1.00  0.22           C  
ATOM   4124  N   ASP A 510      16.171 -21.145  -8.661  1.00  0.22           N  
ATOM   4125  CA  ASP A 510      16.135 -22.589  -8.455  1.00  0.23           C  
ATOM   4126  C   ASP A 510      16.330 -22.939  -6.981  1.00  0.22           C  
ATOM   4127  CB  ASP A 510      17.203 -23.279  -9.305  1.00  0.21           C  
ATOM   4128  O   ASP A 510      17.419 -22.756  -6.433  1.00  0.21           O  
ATOM   4129  CG  ASP A 510      16.830 -23.362 -10.775  1.00  0.20           C  
ATOM   4130  OD1 ASP A 510      15.623 -23.356 -11.099  1.00  0.15           O  
ATOM   4131  OD2 ASP A 510      17.751 -23.436 -11.617  1.00  0.14           O  
ATOM   4132  N   LEU A 511      15.467 -22.708  -6.087  1.00  0.24           N  
ATOM   4133  CA  LEU A 511      15.420 -23.565  -4.908  1.00  0.24           C  
ATOM   4134  C   LEU A 511      15.712 -25.015  -5.278  1.00  0.24           C  
ATOM   4135  CB  LEU A 511      14.052 -23.466  -4.227  1.00  0.22           C  
ATOM   4136  O   LEU A 511      14.864 -25.694  -5.862  1.00  0.23           O  
ATOM   4137  CG  LEU A 511      13.736 -22.141  -3.531  1.00  0.22           C  
ATOM   4138  CD1 LEU A 511      12.254 -22.069  -3.177  1.00  0.20           C  
ATOM   4139  CD2 LEU A 511      14.597 -21.973  -2.284  1.00  0.22           C  
ATOM   4140  N   VAL A 512      16.915 -25.339  -6.050  1.00  0.24           N  
ATOM   4141  CA  VAL A 512      17.260 -26.757  -6.088  1.00  0.24           C  
ATOM   4142  C   VAL A 512      17.714 -27.215  -4.704  1.00  0.24           C  
ATOM   4143  CB  VAL A 512      18.360 -27.046  -7.133  1.00  0.22           C  
ATOM   4144  O   VAL A 512      18.676 -26.677  -4.149  1.00  0.22           O  
ATOM   4145  CG1 VAL A 512      18.583 -28.550  -7.280  1.00  0.18           C  
ATOM   4146  CG2 VAL A 512      17.994 -26.423  -8.479  1.00  0.21           C  
ATOM   4147  N   TRP A 513      16.821 -27.576  -3.791  1.00  0.16           N  
ATOM   4148  CA  TRP A 513      17.054 -28.447  -2.644  1.00  0.28           C  
ATOM   4149  C   TRP A 513      17.963 -29.612  -3.021  1.00  0.16           C  
ATOM   4150  CB  TRP A 513      15.728 -28.975  -2.091  1.00  0.18           C  
ATOM   4151  O   TRP A 513      17.734 -30.285  -4.029  1.00  0.16           O  
ATOM   4152  CG  TRP A 513      14.841 -27.911  -1.516  1.00  0.22           C  
ATOM   4153  CD1 TRP A 513      13.779 -27.305  -2.127  1.00  0.19           C  
ATOM   4154  CD2 TRP A 513      14.944 -27.325  -0.215  1.00  0.15           C  
ATOM   4155  CE2 TRP A 513      13.909 -26.370  -0.104  1.00  0.10           C  
ATOM   4156  CE3 TRP A 513      15.810 -27.517   0.870  1.00  0.19           C  
ATOM   4157  NE1 TRP A 513      13.214 -26.377  -1.283  1.00  0.20           N  
ATOM   4158  CH2 TRP A 513      14.580 -25.813   2.096  1.00  0.19           C  
ATOM   4159  CZ2 TRP A 513      13.719 -25.606   1.050  1.00  0.18           C  
ATOM   4160  CZ3 TRP A 513      15.618 -26.756   2.018  1.00  0.19           C  
ATOM   4161  N   LYS A 514      19.310 -29.508  -2.627  1.00  0.30           N  
ATOM   4162  CA  LYS A 514      20.213 -30.650  -2.730  1.00  0.31           C  
ATOM   4163  C   LYS A 514      20.248 -31.442  -1.426  1.00  0.30           C  
ATOM   4164  CB  LYS A 514      21.623 -30.188  -3.100  1.00  0.29           C  
ATOM   4165  O   LYS A 514      20.122 -30.869  -0.342  1.00  0.29           O  
ATOM   4166  CG  LYS A 514      21.737 -29.617  -4.506  1.00  0.28           C  
ATOM   4167  CD  LYS A 514      23.183 -29.294  -4.861  1.00  0.32           C  
ATOM   4168  CE  LYS A 514      23.293 -28.669  -6.246  1.00  0.28           C  
ATOM   4169  NZ  LYS A 514      24.701 -28.299  -6.576  1.00  0.30           N  
ATOM   4170  N   LYS A 515      20.073 -32.715  -1.422  1.00  0.37           N  
ATOM   4171  CA  LYS A 515      20.441 -33.674  -0.385  1.00  0.39           C  
ATOM   4172  C   LYS A 515      21.751 -33.278   0.291  1.00  0.38           C  
ATOM   4173  CB  LYS A 515      20.559 -35.082  -0.972  1.00  0.36           C  
ATOM   4174  O   LYS A 515      22.759 -33.052  -0.382  1.00  0.36           O  
ATOM   4175  CG  LYS A 515      20.660 -36.182   0.073  1.00  0.35           C  
ATOM   4176  CD  LYS A 515      20.591 -37.565  -0.562  1.00  0.37           C  
ATOM   4177  CE  LYS A 515      20.643 -38.667   0.487  1.00  0.36           C  
ATOM   4178  NZ  LYS A 515      20.366 -40.010  -0.105  1.00  0.37           N  
ATOM   4179  N   ALA A 516      21.614 -32.755   1.494  1.00  0.44           N  
ATOM   4180  CA  ALA A 516      22.818 -32.584   2.303  1.00  0.46           C  
ATOM   4181  C   ALA A 516      23.574 -33.902   2.448  1.00  0.45           C  
ATOM   4182  CB  ALA A 516      22.460 -32.026   3.678  1.00  0.44           C  
ATOM   4183  O   ALA A 516      22.961 -34.968   2.549  1.00  0.45           O  
ATOM   4184  N   VAL A 517      24.933 -33.977   2.152  1.00  0.50           N  
ATOM   4185  CA  VAL A 517      25.870 -35.087   2.282  1.00  0.51           C  
ATOM   4186  C   VAL A 517      26.482 -35.086   3.681  1.00  0.51           C  
ATOM   4187  CB  VAL A 517      26.984 -35.017   1.213  1.00  0.49           C  
ATOM   4188  O   VAL A 517      27.036 -34.076   4.122  1.00  0.51           O  
ATOM   4189  CG1 VAL A 517      27.926 -36.214   1.336  1.00  0.45           C  
ATOM   4190  CG2 VAL A 517      26.377 -34.952  -0.187  1.00  0.47           C  
ATOM   4191  N   GLU A 518      26.207 -36.038   4.550  1.00  0.58           N  
ATOM   4192  CA  GLU A 518      26.975 -36.335   5.756  1.00  0.59           C  
ATOM   4193  C   GLU A 518      28.473 -36.361   5.463  1.00  0.60           C  
ATOM   4194  CB  GLU A 518      26.534 -37.671   6.360  1.00  0.56           C  
ATOM   4195  O   GLU A 518      28.903 -36.909   4.446  1.00  0.60           O  
ATOM   4196  CG  GLU A 518      27.131 -37.952   7.731  1.00  0.56           C  
ATOM   4197  CD  GLU A 518      26.605 -39.232   8.363  1.00  0.58           C  
ATOM   4198  OE1 GLU A 518      25.789 -39.934   7.723  1.00  0.70           O  
ATOM   4199  OE2 GLU A 518      27.012 -39.534   9.507  1.00  0.63           O  
ATOM   4200  N   GLY A 519      29.253 -35.709   6.300  1.00  0.58           N  
ATOM   4201  CA  GLY A 519      30.678 -35.483   6.120  1.00  0.56           C  
ATOM   4202  C   GLY A 519      30.986 -34.297   5.225  1.00  0.57           C  
ATOM   4203  O   GLY A 519      32.125 -33.827   5.179  1.00  0.57           O  
ATOM   4204  N   VAL A 520      29.965 -33.747   4.357  1.00  0.52           N  
ATOM   4205  CA  VAL A 520      30.212 -32.587   3.506  1.00  0.51           C  
ATOM   4206  C   VAL A 520      29.421 -31.388   4.023  1.00  0.50           C  
ATOM   4207  CB  VAL A 520      29.843 -32.875   2.033  1.00  0.48           C  
ATOM   4208  O   VAL A 520      29.983 -30.312   4.239  1.00  0.47           O  
ATOM   4209  CG1 VAL A 520      30.145 -31.662   1.154  1.00  0.42           C  
ATOM   4210  CG2 VAL A 520      30.591 -34.106   1.526  1.00  0.44           C  
ATOM   4211  N   ASN A 521      28.184 -31.545   4.386  1.00  0.51           N  
ATOM   4212  CA  ASN A 521      27.246 -30.510   4.808  1.00  0.52           C  
ATOM   4213  C   ASN A 521      26.942 -30.604   6.301  1.00  0.50           C  
ATOM   4214  CB  ASN A 521      25.952 -30.596   3.997  1.00  0.49           C  
ATOM   4215  O   ASN A 521      26.728 -29.586   6.960  1.00  0.49           O  
ATOM   4216  CG  ASN A 521      26.195 -30.532   2.501  1.00  0.48           C  
ATOM   4217  ND2 ASN A 521      26.284 -29.321   1.966  1.00  0.47           N  
ATOM   4218  OD1 ASN A 521      26.300 -31.564   1.833  1.00  0.48           O  
ATOM   4219  N   TYR A 522      26.984 -31.754   6.915  1.00  0.52           N  
ATOM   4220  CA  TYR A 522      26.718 -32.022   8.324  1.00  0.55           C  
ATOM   4221  C   TYR A 522      27.475 -33.258   8.797  1.00  0.53           C  
ATOM   4222  CB  TYR A 522      25.216 -32.208   8.562  1.00  0.51           C  
ATOM   4223  O   TYR A 522      27.975 -34.037   7.982  1.00  0.53           O  
ATOM   4224  CG  TYR A 522      24.675 -33.515   8.035  1.00  0.50           C  
ATOM   4225  CD1 TYR A 522      24.307 -33.650   6.699  1.00  0.47           C  
ATOM   4226  CD2 TYR A 522      24.530 -34.615   8.873  1.00  0.51           C  
ATOM   4227  CE1 TYR A 522      23.806 -34.852   6.209  1.00  0.50           C  
ATOM   4228  CE2 TYR A 522      24.030 -35.822   8.394  1.00  0.49           C  
ATOM   4229  OH  TYR A 522      23.176 -37.123   6.584  1.00  0.43           O  
ATOM   4230  CZ  TYR A 522      23.672 -35.931   7.063  1.00  0.51           C  
ATOM   4231  N   GLN A 523      27.745 -33.457  10.144  1.00  0.60           N  
ATOM   4232  CA  GLN A 523      28.192 -34.652  10.851  1.00  0.62           C  
ATOM   4233  C   GLN A 523      27.139 -35.129  11.847  1.00  0.60           C  
ATOM   4234  CB  GLN A 523      29.514 -34.386  11.573  1.00  0.58           C  
ATOM   4235  O   GLN A 523      26.620 -34.337  12.637  1.00  0.60           O  
ATOM   4236  CG  GLN A 523      30.240 -35.651  12.012  1.00  0.56           C  
ATOM   4237  CD  GLN A 523      31.604 -35.366  12.613  1.00  0.57           C  
ATOM   4238  NE2 GLN A 523      32.375 -36.420  12.858  1.00  0.51           N  
ATOM   4239  OE1 GLN A 523      31.962 -34.209  12.853  1.00  0.63           O  
ATOM   4240  N   MET A 524      26.709 -36.380  11.727  1.00  0.59           N  
ATOM   4241  CA  MET A 524      25.977 -37.082  12.778  1.00  0.61           C  
ATOM   4242  C   MET A 524      26.882 -37.373  13.970  1.00  0.59           C  
ATOM   4243  CB  MET A 524      25.383 -38.385  12.241  1.00  0.57           C  
ATOM   4244  O   MET A 524      27.915 -38.029  13.825  1.00  0.58           O  
ATOM   4245  CG  MET A 524      24.194 -38.182  11.316  1.00  0.56           C  
ATOM   4246  SD  MET A 524      22.760 -37.419  12.170  1.00  0.57           S  
ATOM   4247  CE  MET A 524      22.347 -38.741  13.343  1.00  0.52           C  
ATOM   4248  N   VAL A 525      26.675 -36.668  15.090  1.00  0.63           N  
ATOM   4249  CA  VAL A 525      27.250 -36.999  16.389  1.00  0.65           C  
ATOM   4250  C   VAL A 525      26.169 -37.577  17.301  1.00  0.63           C  
ATOM   4251  CB  VAL A 525      27.901 -35.764  17.052  1.00  0.62           C  
ATOM   4252  O   VAL A 525      25.379 -36.833  17.886  1.00  0.63           O  
ATOM   4253  CG1 VAL A 525      28.579 -36.152  18.366  1.00  0.60           C  
ATOM   4254  CG2 VAL A 525      28.905 -35.116  16.101  1.00  0.61           C  
ATOM   4255  N   GLY A 526      26.213 -38.864  17.403  1.00  0.53           N  
ATOM   4256  CA  GLY A 526      25.117 -39.622  17.984  1.00  0.53           C  
ATOM   4257  C   GLY A 526      23.806 -39.438  17.243  1.00  0.51           C  
ATOM   4258  O   GLY A 526      23.697 -39.792  16.067  1.00  0.49           O  
ATOM   4259  N   ASN A 527      22.807 -38.825  17.907  1.00  0.39           N  
ATOM   4260  CA  ASN A 527      21.472 -38.465  17.439  1.00  0.43           C  
ATOM   4261  C   ASN A 527      21.392 -36.992  17.049  1.00  0.39           C  
ATOM   4262  CB  ASN A 527      20.424 -38.790  18.506  1.00  0.39           C  
ATOM   4263  O   ASN A 527      20.299 -36.444  16.898  1.00  0.38           O  
ATOM   4264  CG  ASN A 527      20.295 -40.278  18.764  1.00  0.39           C  
ATOM   4265  ND2 ASN A 527      19.747 -40.634  19.920  1.00  0.38           N  
ATOM   4266  OD1 ASN A 527      20.686 -41.101  17.932  1.00  0.39           O  
ATOM   4267  N   THR A 528      22.523 -36.286  17.052  1.00  0.47           N  
ATOM   4268  CA  THR A 528      22.626 -34.861  16.762  1.00  0.50           C  
ATOM   4269  C   THR A 528      23.288 -34.631  15.406  1.00  0.47           C  
ATOM   4270  CB  THR A 528      23.423 -34.125  17.856  1.00  0.47           C  
ATOM   4271  O   THR A 528      24.335 -35.212  15.114  1.00  0.47           O  
ATOM   4272  CG2 THR A 528      23.197 -32.618  17.781  1.00  0.43           C  
ATOM   4273  OG1 THR A 528      23.004 -34.596  19.142  1.00  0.38           O  
ATOM   4274  N   VAL A 529      22.542 -34.033  14.482  1.00  0.45           N  
ATOM   4275  CA  VAL A 529      23.137 -33.515  13.254  1.00  0.46           C  
ATOM   4276  C   VAL A 529      24.057 -32.341  13.581  1.00  0.45           C  
ATOM   4277  CB  VAL A 529      22.055 -33.078  12.240  1.00  0.44           C  
ATOM   4278  O   VAL A 529      23.598 -31.295  14.046  1.00  0.45           O  
ATOM   4279  CG1 VAL A 529      22.697 -32.484  10.988  1.00  0.42           C  
ATOM   4280  CG2 VAL A 529      21.159 -34.260  11.875  1.00  0.43           C  
ATOM   4281  N   ASN A 530      25.312 -32.417  13.535  1.00  0.49           N  
ATOM   4282  CA  ASN A 530      26.323 -31.366  13.515  1.00  0.50           C  
ATOM   4283  C   ASN A 530      26.633 -30.913  12.091  1.00  0.49           C  
ATOM   4284  CB  ASN A 530      27.601 -31.837  14.212  1.00  0.48           C  
ATOM   4285  O   ASN A 530      27.184 -31.679  11.297  1.00  0.48           O  
ATOM   4286  CG  ASN A 530      27.637 -31.461  15.681  1.00  0.48           C  
ATOM   4287  ND2 ASN A 530      28.509 -32.116  16.439  1.00  0.45           N  
ATOM   4288  OD1 ASN A 530      26.888 -30.591  16.130  1.00  0.47           O  
ATOM   4289  N   TRP A 531      26.093 -29.873  11.674  1.00  0.38           N  
ATOM   4290  CA  TRP A 531      26.365 -29.249  10.384  1.00  0.48           C  
ATOM   4291  C   TRP A 531      27.850 -28.933  10.234  1.00  0.39           C  
ATOM   4292  CB  TRP A 531      25.540 -27.970  10.220  1.00  0.39           C  
ATOM   4293  O   TRP A 531      28.454 -28.323  11.119  1.00  0.39           O  
ATOM   4294  CG  TRP A 531      24.062 -28.206  10.134  1.00  0.41           C  
ATOM   4295  CD1 TRP A 531      23.142 -28.047  11.134  1.00  0.40           C  
ATOM   4296  CD2 TRP A 531      23.333 -28.648   8.985  1.00  0.41           C  
ATOM   4297  CE2 TRP A 531      21.974 -28.736   9.360  1.00  0.41           C  
ATOM   4298  CE3 TRP A 531      23.698 -28.979   7.673  1.00  0.48           C  
ATOM   4299  NE1 TRP A 531      21.885 -28.364  10.674  1.00  0.46           N  
ATOM   4300  CH2 TRP A 531      21.362 -29.458   7.191  1.00  0.39           C  
ATOM   4301  CZ2 TRP A 531      20.978 -29.141   8.468  1.00  0.46           C  
ATOM   4302  CZ3 TRP A 531      22.705 -29.381   6.787  1.00  0.37           C  
ATOM   4303  N   LEU A 532      28.654 -29.425   9.264  1.00  0.45           N  
ATOM   4304  CA  LEU A 532      30.076 -29.253   8.988  1.00  0.43           C  
ATOM   4305  C   LEU A 532      30.342 -27.909   8.319  1.00  0.44           C  
ATOM   4306  CB  LEU A 532      30.591 -30.389   8.100  1.00  0.41           C  
ATOM   4307  O   LEU A 532      31.466 -27.404   8.357  1.00  0.41           O  
ATOM   4308  CG  LEU A 532      30.602 -31.786   8.724  1.00  0.39           C  
ATOM   4309  CD1 LEU A 532      31.061 -32.819   7.701  1.00  0.36           C  
ATOM   4310  CD2 LEU A 532      31.497 -31.814   9.958  1.00  0.39           C  
ATOM   4311  N   HIS A 533      29.418 -27.102   7.739  1.00  0.30           N  
ATOM   4312  CA  HIS A 533      29.440 -25.701   7.333  1.00  0.35           C  
ATOM   4313  C   HIS A 533      28.744 -24.818   8.363  1.00  0.29           C  
ATOM   4314  CB  HIS A 533      28.779 -25.530   5.964  1.00  0.28           C  
ATOM   4315  O   HIS A 533      27.647 -25.140   8.825  1.00  0.28           O  
ATOM   4316  CG  HIS A 533      29.653 -25.939   4.821  1.00  0.27           C  
ATOM   4317  CD2 HIS A 533      29.418 -25.965   3.488  1.00  0.29           C  
ATOM   4318  ND1 HIS A 533      30.942 -26.393   4.995  1.00  0.17           N  
ATOM   4319  CE1 HIS A 533      31.465 -26.680   3.815  1.00  0.23           C  
ATOM   4320  NE2 HIS A 533      30.561 -26.429   2.883  1.00  0.23           N  
ATOM   4321  N   SER A 534      29.401 -24.279   9.411  1.00  0.28           N  
ATOM   4322  CA  SER A 534      29.033 -23.297  10.426  1.00  0.29           C  
ATOM   4323  C   SER A 534      27.863 -22.436   9.964  1.00  0.28           C  
ATOM   4324  CB  SER A 534      30.228 -22.407  10.769  1.00  0.26           C  
ATOM   4325  O   SER A 534      27.875 -21.909   8.850  1.00  0.26           O  
ATOM   4326  OG  SER A 534      29.904 -21.039  10.587  1.00  0.19           O  
ATOM   4327  N   THR A 535      26.481 -22.770   9.949  1.00  0.27           N  
ATOM   4328  CA  THR A 535      25.470 -21.776  10.289  1.00  0.27           C  
ATOM   4329  C   THR A 535      26.090 -20.615  11.062  1.00  0.27           C  
ATOM   4330  CB  THR A 535      24.332 -22.399  11.120  1.00  0.25           C  
ATOM   4331  O   THR A 535      26.466 -20.768  12.226  1.00  0.25           O  
ATOM   4332  CG2 THR A 535      23.492 -23.351  10.275  1.00  0.25           C  
ATOM   4333  OG1 THR A 535      24.893 -23.124  12.221  1.00  0.27           O  
ATOM   4334  N   THR A 536      27.483 -20.149  10.965  1.00  0.23           N  
ATOM   4335  CA  THR A 536      27.827 -18.919  11.669  1.00  0.24           C  
ATOM   4336  C   THR A 536      26.605 -18.338  12.374  1.00  0.23           C  
ATOM   4337  CB  THR A 536      28.415 -17.870  10.707  1.00  0.21           C  
ATOM   4338  O   THR A 536      25.547 -18.179  11.762  1.00  0.22           O  
ATOM   4339  CG2 THR A 536      29.805 -17.431  11.155  1.00  0.12           C  
ATOM   4340  OG1 THR A 536      28.504 -18.434   9.392  1.00  0.14           O  
ATOM   4341  N   LYS A 537      26.207 -19.021  13.493  1.00  0.23           N  
ATOM   4342  CA  LYS A 537      25.605 -18.204  14.542  1.00  0.22           C  
ATOM   4343  C   LYS A 537      25.342 -16.783  14.050  1.00  0.23           C  
ATOM   4344  CB  LYS A 537      26.502 -18.172  15.780  1.00  0.21           C  
ATOM   4345  O   LYS A 537      26.219 -16.157  13.451  1.00  0.22           O  
ATOM   4346  CG  LYS A 537      25.891 -18.834  17.006  1.00  0.20           C  
ATOM   4347  CD  LYS A 537      26.788 -18.686  18.228  1.00  0.16           C  
ATOM   4348  CE  LYS A 537      26.163 -19.322  19.462  1.00  0.13           C  
ATOM   4349  NZ  LYS A 537      27.006 -19.118  20.678  1.00  0.11           N  
ATOM   4350  N   TYR A 538      24.395 -16.556  13.065  1.00  0.22           N  
ATOM   4351  CA  TYR A 538      23.887 -15.188  13.066  1.00  0.23           C  
ATOM   4352  C   TYR A 538      24.167 -14.503  14.398  1.00  0.22           C  
ATOM   4353  CB  TYR A 538      22.382 -15.174  12.778  1.00  0.21           C  
ATOM   4354  O   TYR A 538      23.366 -14.595  15.332  1.00  0.21           O  
ATOM   4355  CG  TYR A 538      22.025 -15.653  11.392  1.00  0.21           C  
ATOM   4356  CD1 TYR A 538      22.164 -14.816  10.287  1.00  0.19           C  
ATOM   4357  CD2 TYR A 538      21.547 -16.943  11.185  1.00  0.21           C  
ATOM   4358  CE1 TYR A 538      21.834 -15.252   9.008  1.00  0.20           C  
ATOM   4359  CE2 TYR A 538      21.214 -17.390   9.910  1.00  0.23           C  
ATOM   4360  OH  TYR A 538      21.033 -16.976   7.566  1.00  0.13           O  
ATOM   4361  CZ  TYR A 538      21.361 -16.539   8.830  1.00  0.21           C  
ATOM   4362  N   GLU A 539      25.130 -14.790  15.227  1.00  0.21           N  
ATOM   4363  CA  GLU A 539      25.713 -14.073  16.357  1.00  0.20           C  
ATOM   4364  C   GLU A 539      26.385 -12.780  15.903  1.00  0.21           C  
ATOM   4365  CB  GLU A 539      26.721 -14.959  17.095  1.00  0.19           C  
ATOM   4366  O   GLU A 539      27.440 -12.813  15.268  1.00  0.20           O  
ATOM   4367  CG  GLU A 539      26.091 -15.867  18.141  1.00  0.16           C  
ATOM   4368  CD  GLU A 539      27.110 -16.702  18.901  1.00  0.08           C  
ATOM   4369  OE1 GLU A 539      28.317 -16.628  18.579  1.00  0.11           O  
ATOM   4370  OE2 GLU A 539      26.696 -17.438  19.824  1.00  0.11           O  
ATOM   4371  N   GLY A 540      25.566 -11.910  15.148  1.00  0.22           N  
ATOM   4372  CA  GLY A 540      25.773 -10.492  14.903  1.00  0.20           C  
ATOM   4373  C   GLY A 540      24.613  -9.836  14.178  1.00  0.21           C  
ATOM   4374  O   GLY A 540      24.687  -8.661  13.813  1.00  0.20           O  
ATOM   4375  N   LEU A 541      23.409 -10.511  14.124  1.00  0.21           N  
ATOM   4376  CA  LEU A 541      22.121  -9.891  13.833  1.00  0.20           C  
ATOM   4377  C   LEU A 541      21.447  -9.409  15.113  1.00  0.21           C  
ATOM   4378  CB  LEU A 541      21.205 -10.876  13.101  1.00  0.19           C  
ATOM   4379  O   LEU A 541      21.093 -10.216  15.976  1.00  0.20           O  
ATOM   4380  CG  LEU A 541      21.192 -10.783  11.574  1.00  0.17           C  
ATOM   4381  CD1 LEU A 541      21.037 -12.171  10.961  1.00  0.12           C  
ATOM   4382  CD2 LEU A 541      20.075  -9.857  11.104  1.00  0.13           C  
ATOM   4383  N   VAL A 542      22.153  -8.551  15.831  1.00  0.21           N  
ATOM   4384  CA  VAL A 542      21.288  -7.745  16.686  1.00  0.20           C  
ATOM   4385  C   VAL A 542      19.983  -7.436  15.956  1.00  0.21           C  
ATOM   4386  CB  VAL A 542      21.981  -6.433  17.119  1.00  0.19           C  
ATOM   4387  O   VAL A 542      19.995  -6.849  14.872  1.00  0.20           O  
ATOM   4388  CG1 VAL A 542      21.113  -5.668  18.116  1.00  0.11           C  
ATOM   4389  CG2 VAL A 542      23.355  -6.729  17.717  1.00  0.10           C  
ATOM   4390  N   VAL A 543      19.104  -8.386  15.566  1.00  0.22           N  
ATOM   4391  CA  VAL A 543      17.687  -8.041  15.593  1.00  0.21           C  
ATOM   4392  C   VAL A 543      17.476  -6.787  16.438  1.00  0.22           C  
ATOM   4393  CB  VAL A 543      16.830  -9.204  16.143  1.00  0.20           C  
ATOM   4394  O   VAL A 543      17.640  -6.819  17.660  1.00  0.21           O  
ATOM   4395  CG1 VAL A 543      15.349  -8.965  15.859  1.00  0.12           C  
ATOM   4396  CG2 VAL A 543      17.285 -10.532  15.541  1.00  0.12           C  
ATOM   4397  N   THR A 544      18.340  -5.794  16.298  1.00  0.22           N  
ATOM   4398  CA  THR A 544      18.073  -4.476  16.861  1.00  0.22           C  
ATOM   4399  C   THR A 544      16.886  -3.819  16.163  1.00  0.22           C  
ATOM   4400  CB  THR A 544      19.307  -3.561  16.751  1.00  0.20           C  
ATOM   4401  O   THR A 544      16.811  -3.808  14.932  1.00  0.21           O  
ATOM   4402  CG2 THR A 544      20.325  -3.878  17.842  1.00  0.09           C  
ATOM   4403  OG1 THR A 544      19.921  -3.749  15.470  1.00  0.12           O  
ATOM   4404  N   ASP A 545      15.602  -4.388  16.345  1.00  0.23           N  
ATOM   4405  CA  ASP A 545      14.497  -3.443  16.473  1.00  0.22           C  
ATOM   4406  C   ASP A 545      14.683  -2.251  15.536  1.00  0.23           C  
ATOM   4407  CB  ASP A 545      14.368  -2.961  17.919  1.00  0.22           C  
ATOM   4408  O   ASP A 545      15.674  -1.525  15.636  1.00  0.22           O  
ATOM   4409  CG  ASP A 545      13.939  -4.060  18.875  1.00  0.21           C  
ATOM   4410  OD1 ASP A 545      13.315  -5.047  18.429  1.00  0.21           O  
ATOM   4411  OD2 ASP A 545      14.225  -3.937  20.085  1.00  0.16           O  
ATOM   4412  N   LYS A 546      14.795  -2.345  14.244  1.00  0.26           N  
ATOM   4413  CA  LYS A 546      14.528  -1.379  13.182  1.00  0.25           C  
ATOM   4414  C   LYS A 546      13.385  -0.443  13.565  1.00  0.26           C  
ATOM   4415  CB  LYS A 546      14.201  -2.097  11.873  1.00  0.24           C  
ATOM   4416  O   LYS A 546      12.231  -0.868  13.651  1.00  0.25           O  
ATOM   4417  CG  LYS A 546      15.379  -2.847  11.267  1.00  0.23           C  
ATOM   4418  CD  LYS A 546      15.120  -3.214   9.812  1.00  0.25           C  
ATOM   4419  CE  LYS A 546      16.271  -4.017   9.222  1.00  0.19           C  
ATOM   4420  NZ  LYS A 546      16.033  -4.356   7.788  1.00  0.18           N  
ATOM   4421  N   TYR A 547      13.371   0.372  14.785  1.00  0.26           N  
ATOM   4422  CA  TYR A 547      12.875   1.482  15.591  1.00  0.27           C  
ATOM   4423  C   TYR A 547      12.272   2.569  14.711  1.00  0.26           C  
ATOM   4424  CB  TYR A 547      14.000   2.069  16.449  1.00  0.24           C  
ATOM   4425  O   TYR A 547      12.912   3.038  13.766  1.00  0.25           O  
ATOM   4426  CG  TYR A 547      14.500   1.130  17.520  1.00  0.23           C  
ATOM   4427  CD1 TYR A 547      13.779   0.937  18.696  1.00  0.21           C  
ATOM   4428  CD2 TYR A 547      15.694   0.435  17.359  1.00  0.21           C  
ATOM   4429  CE1 TYR A 547      14.236   0.075  19.687  1.00  0.18           C  
ATOM   4430  CE2 TYR A 547      16.161  -0.430  18.343  1.00  0.21           C  
ATOM   4431  OH  TYR A 547      15.883  -1.459  20.479  1.00  0.11           O  
ATOM   4432  CZ  TYR A 547      15.426  -0.604  19.502  1.00  0.20           C  
ATOM   4433  N   PHE A 548      10.950   2.515  14.603  1.00  0.30           N  
ATOM   4434  CA  PHE A 548      10.054   3.610  14.956  1.00  0.32           C  
ATOM   4435  C   PHE A 548      10.382   4.152  16.342  1.00  0.30           C  
ATOM   4436  CB  PHE A 548       8.594   3.150  14.904  1.00  0.28           C  
ATOM   4437  O   PHE A 548      10.533   3.385  17.295  1.00  0.29           O  
ATOM   4438  CG  PHE A 548       7.977   3.243  13.535  1.00  0.27           C  
ATOM   4439  CD1 PHE A 548       7.349   4.410  13.117  1.00  0.25           C  
ATOM   4440  CD2 PHE A 548       8.024   2.162  12.665  1.00  0.27           C  
ATOM   4441  CE1 PHE A 548       6.777   4.499  11.850  1.00  0.26           C  
ATOM   4442  CE2 PHE A 548       7.455   2.242  11.397  1.00  0.28           C  
ATOM   4443  CZ  PHE A 548       6.831   3.412  10.992  1.00  0.25           C  
ATOM   4444  N   LEU A 549      11.173   5.122  16.538  1.00  0.38           N  
ATOM   4445  CA  LEU A 549      11.017   5.970  17.715  1.00  0.39           C  
ATOM   4446  C   LEU A 549       9.640   6.626  17.733  1.00  0.38           C  
ATOM   4447  CB  LEU A 549      12.107   7.044  17.751  1.00  0.36           C  
ATOM   4448  O   LEU A 549       9.253   7.294  16.772  1.00  0.36           O  
ATOM   4449  CG  LEU A 549      12.366   7.702  19.107  1.00  0.34           C  
ATOM   4450  CD1 LEU A 549      13.611   7.107  19.756  1.00  0.31           C  
ATOM   4451  CD2 LEU A 549      12.509   9.213  18.950  1.00  0.33           C  
ATOM   4452  N   LEU A 550       8.769   6.110  18.509  1.00  0.41           N  
ATOM   4453  CA  LEU A 550       7.700   6.828  19.195  1.00  0.41           C  
ATOM   4454  C   LEU A 550       8.062   7.076  20.655  1.00  0.41           C  
ATOM   4455  CB  LEU A 550       6.387   6.047  19.108  1.00  0.37           C  
ATOM   4456  O   LEU A 550       8.187   6.130  21.437  1.00  0.40           O  
ATOM   4457  CG  LEU A 550       5.136   6.763  19.620  1.00  0.34           C  
ATOM   4458  CD1 LEU A 550       4.582   7.694  18.547  1.00  0.29           C  
ATOM   4459  CD2 LEU A 550       4.081   5.752  20.055  1.00  0.32           C  
ATOM   4460  N   TYR A 551       8.541   8.183  21.053  1.00  0.50           N  
ATOM   4461  CA  TYR A 551       8.685   8.581  22.449  1.00  0.53           C  
ATOM   4462  C   TYR A 551       7.837   9.808  22.757  1.00  0.51           C  
ATOM   4463  CB  TYR A 551      10.154   8.866  22.777  1.00  0.49           C  
ATOM   4464  O   TYR A 551       7.672  10.686  21.907  1.00  0.50           O  
ATOM   4465  CG  TYR A 551      10.345   9.769  23.971  1.00  0.49           C  
ATOM   4466  CD1 TYR A 551      10.572  11.134  23.807  1.00  0.45           C  
ATOM   4467  CD2 TYR A 551      10.300   9.261  25.265  1.00  0.46           C  
ATOM   4468  CE1 TYR A 551      10.750  11.971  24.904  1.00  0.41           C  
ATOM   4469  CE2 TYR A 551      10.477  10.088  26.369  1.00  0.43           C  
ATOM   4470  OH  TYR A 551      10.877  12.263  27.268  1.00  0.30           O  
ATOM   4471  CZ  TYR A 551      10.701  11.439  26.179  1.00  0.41           C  
ATOM   4472  N   THR A 552       7.188   9.635  23.839  1.00  0.55           N  
ATOM   4473  CA  THR A 552       6.438  10.717  24.466  1.00  0.57           C  
ATOM   4474  C   THR A 552       7.152  11.215  25.719  1.00  0.56           C  
ATOM   4475  CB  THR A 552       5.010  10.269  24.830  1.00  0.53           C  
ATOM   4476  O   THR A 552       7.620  10.416  26.532  1.00  0.55           O  
ATOM   4477  CG2 THR A 552       4.158  11.454  25.274  1.00  0.46           C  
ATOM   4478  OG1 THR A 552       4.401   9.658  23.686  1.00  0.48           O  
ATOM   4479  N   SER A 553       7.456  12.495  25.866  1.00  0.70           N  
ATOM   4480  CA  SER A 553       7.990  13.180  27.038  1.00  0.71           C  
ATOM   4481  C   SER A 553       7.006  14.217  27.569  1.00  0.72           C  
ATOM   4482  CB  SER A 553       9.323  13.852  26.706  1.00  0.68           C  
ATOM   4483  O   SER A 553       6.421  14.978  26.795  1.00  0.72           O  
ATOM   4484  OG  SER A 553       9.911  14.406  27.870  1.00  0.66           O  
ATOM   4485  N   GLN A 554       6.694  13.995  28.887  1.00  0.64           N  
ATOM   4486  CA  GLN A 554       5.944  15.035  29.583  1.00  0.66           C  
ATOM   4487  C   GLN A 554       6.872  16.130  30.100  1.00  0.65           C  
ATOM   4488  CB  GLN A 554       5.143  14.436  30.740  1.00  0.60           C  
ATOM   4489  O   GLN A 554       7.962  15.843  30.599  1.00  0.64           O  
ATOM   4490  CG  GLN A 554       3.996  13.539  30.295  1.00  0.57           C  
ATOM   4491  CD  GLN A 554       3.140  13.061  31.453  1.00  0.59           C  
ATOM   4492  NE2 GLN A 554       2.031  12.401  31.138  1.00  0.52           N  
ATOM   4493  OE1 GLN A 554       3.474  13.283  32.621  1.00  0.65           O  
ATOM   4494  N   PHE A 555       6.522  17.416  29.995  1.00  0.74           N  
ATOM   4495  CA  PHE A 555       7.271  18.558  30.505  1.00  0.76           C  
ATOM   4496  C   PHE A 555       6.332  19.698  30.879  1.00  0.75           C  
ATOM   4497  CB  PHE A 555       8.292  19.038  29.468  1.00  0.72           C  
ATOM   4498  O   PHE A 555       5.178  19.726  30.447  1.00  0.73           O  
ATOM   4499  CG  PHE A 555       7.670  19.588  28.213  1.00  0.71           C  
ATOM   4500  CD1 PHE A 555       7.260  18.738  27.193  1.00  0.70           C  
ATOM   4501  CD2 PHE A 555       7.496  20.957  28.053  1.00  0.72           C  
ATOM   4502  CE1 PHE A 555       6.684  19.245  26.031  1.00  0.71           C  
ATOM   4503  CE2 PHE A 555       6.921  21.470  26.894  1.00  0.71           C  
ATOM   4504  CZ  PHE A 555       6.517  20.613  25.884  1.00  0.68           C  
ATOM   4505  N   SER A 556       6.673  20.499  31.728  1.00  0.72           N  
ATOM   4506  CA  SER A 556       6.016  21.750  32.091  1.00  0.74           C  
ATOM   4507  C   SER A 556       6.769  22.953  31.532  1.00  0.70           C  
ATOM   4508  CB  SER A 556       5.899  21.873  33.611  1.00  0.67           C  
ATOM   4509  O   SER A 556       7.922  23.193  31.896  1.00  0.67           O  
ATOM   4510  OG  SER A 556       5.068  20.852  34.135  1.00  0.63           O  
ATOM   4511  N   ALA A 557       6.225  23.520  30.570  1.00  0.71           N  
ATOM   4512  CA  ALA A 557       6.738  24.773  30.022  1.00  0.73           C  
ATOM   4513  C   ALA A 557       6.349  25.957  30.902  1.00  0.72           C  
ATOM   4514  CB  ALA A 557       6.225  24.981  28.599  1.00  0.67           C  
ATOM   4515  O   ALA A 557       5.162  26.243  31.081  1.00  0.67           O  
ATOM   4516  N   LEU A 558       7.362  26.593  31.524  1.00  0.57           N  
ATOM   4517  CA  LEU A 558       7.173  27.763  32.374  1.00  0.59           C  
ATOM   4518  C   LEU A 558       7.152  29.041  31.542  1.00  0.58           C  
ATOM   4519  CB  LEU A 558       8.280  27.845  33.428  1.00  0.51           C  
ATOM   4520  O   LEU A 558       6.740  30.097  32.028  1.00  0.57           O  
ATOM   4521  CG  LEU A 558       8.327  26.708  34.450  1.00  0.48           C  
ATOM   4522  CD1 LEU A 558       9.499  26.903  35.406  1.00  0.42           C  
ATOM   4523  CD2 LEU A 558       7.012  26.625  35.219  1.00  0.51           C  
ATOM   4524  N   SER A 559       7.593  28.930  30.238  1.00  0.69           N  
ATOM   4525  CA  SER A 559       7.681  30.063  29.322  1.00  0.70           C  
ATOM   4526  C   SER A 559       7.341  29.648  27.895  1.00  0.68           C  
ATOM   4527  CB  SER A 559       9.080  30.678  29.363  1.00  0.64           C  
ATOM   4528  O   SER A 559       7.322  28.457  27.577  1.00  0.66           O  
ATOM   4529  OG  SER A 559      10.030  29.808  28.771  1.00  0.62           O  
ATOM   4530  N   ALA A 560       6.940  30.586  27.062  1.00  0.65           N  
ATOM   4531  CA  ALA A 560       6.495  30.443  25.678  1.00  0.67           C  
ATOM   4532  C   ALA A 560       7.600  29.858  24.804  1.00  0.64           C  
ATOM   4533  CB  ALA A 560       6.040  31.791  25.123  1.00  0.59           C  
ATOM   4534  O   ALA A 560       7.323  29.221  23.785  1.00  0.62           O  
ATOM   4535  N   VAL A 561       8.907  30.165  25.210  1.00  0.65           N  
ATOM   4536  CA  VAL A 561      10.057  29.538  24.568  1.00  0.66           C  
ATOM   4537  C   VAL A 561      10.608  28.430  25.463  1.00  0.64           C  
ATOM   4538  CB  VAL A 561      11.164  30.569  24.254  1.00  0.58           C  
ATOM   4539  O   VAL A 561      10.994  28.681  26.607  1.00  0.60           O  
ATOM   4540  CG1 VAL A 561      12.323  29.908  23.510  1.00  0.51           C  
ATOM   4541  CG2 VAL A 561      10.596  31.731  23.441  1.00  0.49           C  
ATOM   4542  N   TYR A 562      10.461  27.285  25.012  1.00  0.72           N  
ATOM   4543  CA  TYR A 562      10.929  26.092  25.710  1.00  0.72           C  
ATOM   4544  C   TYR A 562      11.834  25.256  24.813  1.00  0.69           C  
ATOM   4545  CB  TYR A 562       9.743  25.248  26.186  1.00  0.66           C  
ATOM   4546  O   TYR A 562      11.493  24.979  23.661  1.00  0.65           O  
ATOM   4547  CG  TYR A 562      10.128  24.145  27.142  1.00  0.62           C  
ATOM   4548  CD1 TYR A 562      10.242  24.390  28.509  1.00  0.58           C  
ATOM   4549  CD2 TYR A 562      10.379  22.857  26.681  1.00  0.63           C  
ATOM   4550  CE1 TYR A 562      10.599  23.377  29.393  1.00  0.63           C  
ATOM   4551  CE2 TYR A 562      10.736  21.837  27.556  1.00  0.65           C  
ATOM   4552  OH  TYR A 562      11.196  21.099  29.779  1.00  0.49           O  
ATOM   4553  CZ  TYR A 562      10.843  22.106  28.908  1.00  0.57           C  
ATOM   4554  N   THR A 563      13.009  25.062  25.214  1.00  0.71           N  
ATOM   4555  CA  THR A 563      14.006  24.210  24.575  1.00  0.71           C  
ATOM   4556  C   THR A 563      13.897  22.776  25.084  1.00  0.69           C  
ATOM   4557  CB  THR A 563      15.431  24.738  24.819  1.00  0.66           C  
ATOM   4558  O   THR A 563      13.912  22.538  26.293  1.00  0.67           O  
ATOM   4559  CG2 THR A 563      16.460  23.927  24.038  1.00  0.57           C  
ATOM   4560  OG1 THR A 563      15.505  26.108  24.405  1.00  0.61           O  
ATOM   4561  N   PHE A 564      13.764  21.833  24.198  1.00  0.72           N  
ATOM   4562  CA  PHE A 564      13.625  20.391  24.363  1.00  0.72           C  
ATOM   4563  C   PHE A 564      14.814  19.659  23.750  1.00  0.70           C  
ATOM   4564  CB  PHE A 564      12.322  19.899  23.726  1.00  0.68           C  
ATOM   4565  O   PHE A 564      15.246  19.985  22.643  1.00  0.66           O  
ATOM   4566  CG  PHE A 564      11.990  18.467  24.052  1.00  0.63           C  
ATOM   4567  CD1 PHE A 564      11.363  18.139  25.248  1.00  0.60           C  
ATOM   4568  CD2 PHE A 564      12.305  17.449  23.161  1.00  0.61           C  
ATOM   4569  CE1 PHE A 564      11.054  16.815  25.552  1.00  0.58           C  
ATOM   4570  CE2 PHE A 564      12.000  16.124  23.458  1.00  0.58           C  
ATOM   4571  CZ  PHE A 564      11.375  15.809  24.654  1.00  0.55           C  
ATOM   4572  N   ASP A 565      15.496  18.893  24.373  1.00  0.68           N  
ATOM   4573  CA  ASP A 565      16.509  17.969  23.872  1.00  0.67           C  
ATOM   4574  C   ASP A 565      15.888  16.627  23.493  1.00  0.66           C  
ATOM   4575  CB  ASP A 565      17.611  17.764  24.913  1.00  0.64           C  
ATOM   4576  O   ASP A 565      15.314  15.941  24.342  1.00  0.64           O  
ATOM   4577  CG  ASP A 565      18.482  18.993  25.105  1.00  0.61           C  
ATOM   4578  OD1 ASP A 565      18.629  19.791  24.154  1.00  0.61           O  
ATOM   4579  OD2 ASP A 565      19.028  19.164  26.216  1.00  0.64           O  
ATOM   4580  N   ILE A 566      15.779  16.308  22.238  1.00  0.65           N  
ATOM   4581  CA  ILE A 566      15.391  14.991  21.744  1.00  0.64           C  
ATOM   4582  C   ILE A 566      16.512  13.989  22.011  1.00  0.63           C  
ATOM   4583  CB  ILE A 566      15.054  15.030  20.237  1.00  0.60           C  
ATOM   4584  O   ILE A 566      17.498  13.940  21.272  1.00  0.59           O  
ATOM   4585  CG1 ILE A 566      13.993  16.100  19.954  1.00  0.55           C  
ATOM   4586  CG2 ILE A 566      14.586  13.654  19.753  1.00  0.55           C  
ATOM   4587  CD1 ILE A 566      13.695  16.300  18.475  1.00  0.54           C  
ATOM   4588  N   THR A 567      16.673  13.623  23.217  1.00  0.56           N  
ATOM   4589  CA  THR A 567      17.624  12.593  23.621  1.00  0.55           C  
ATOM   4590  C   THR A 567      16.936  11.236  23.738  1.00  0.56           C  
ATOM   4591  CB  THR A 567      18.296  12.948  24.961  1.00  0.53           C  
ATOM   4592  O   THR A 567      15.877  11.123  24.359  1.00  0.54           O  
ATOM   4593  CG2 THR A 567      19.212  14.158  24.813  1.00  0.48           C  
ATOM   4594  OG1 THR A 567      17.285  13.243  25.932  1.00  0.49           O  
ATOM   4595  N   HIS A 568      17.186  10.269  22.847  1.00  0.52           N  
ATOM   4596  CA  HIS A 568      16.843   8.856  22.954  1.00  0.53           C  
ATOM   4597  C   HIS A 568      18.094   7.983  22.955  1.00  0.52           C  
ATOM   4598  CB  HIS A 568      15.915   8.441  21.811  1.00  0.48           C  
ATOM   4599  O   HIS A 568      19.067   8.285  22.260  1.00  0.50           O  
ATOM   4600  CG  HIS A 568      15.221   7.137  22.044  1.00  0.46           C  
ATOM   4601  CD2 HIS A 568      14.738   6.219  21.174  1.00  0.43           C  
ATOM   4602  ND1 HIS A 568      14.954   6.651  23.306  1.00  0.44           N  
ATOM   4603  CE1 HIS A 568      14.335   5.487  23.201  1.00  0.39           C  
ATOM   4604  NE2 HIS A 568      14.192   5.202  21.918  1.00  0.38           N  
ATOM   4605  N   THR A 569      18.133   7.174  23.870  1.00  0.45           N  
ATOM   4606  CA  THR A 569      19.072   6.064  23.997  1.00  0.44           C  
ATOM   4607  C   THR A 569      18.418   4.752  23.574  1.00  0.45           C  
ATOM   4608  CB  THR A 569      19.596   5.938  25.439  1.00  0.42           C  
ATOM   4609  O   THR A 569      17.204   4.584  23.712  1.00  0.43           O  
ATOM   4610  CG2 THR A 569      20.567   7.066  25.772  1.00  0.38           C  
ATOM   4611  OG1 THR A 569      18.490   5.991  26.350  1.00  0.37           O  
ATOM   4612  N   ASP A 570      18.950   4.001  22.790  1.00  0.38           N  
ATOM   4613  CA  ASP A 570      18.600   2.594  22.619  1.00  0.40           C  
ATOM   4614  C   ASP A 570      18.555   1.871  23.963  1.00  0.38           C  
ATOM   4615  CB  ASP A 570      19.595   1.904  21.683  1.00  0.36           C  
ATOM   4616  O   ASP A 570      18.756   2.487  25.012  1.00  0.37           O  
ATOM   4617  CG  ASP A 570      20.958   1.694  22.318  1.00  0.34           C  
ATOM   4618  OD1 ASP A 570      21.107   1.929  23.536  1.00  0.35           O  
ATOM   4619  OD2 ASP A 570      21.894   1.293  21.592  1.00  0.38           O  
ATOM   4620  N   THR A 571      17.864   0.635  23.990  1.00  0.33           N  
ATOM   4621  CA  THR A 571      17.771  -0.226  25.164  1.00  0.35           C  
ATOM   4622  C   THR A 571      19.147  -0.445  25.785  1.00  0.33           C  
ATOM   4623  CB  THR A 571      17.143  -1.587  24.809  1.00  0.31           C  
ATOM   4624  O   THR A 571      19.253  -0.877  26.935  1.00  0.31           O  
ATOM   4625  CG2 THR A 571      15.649  -1.448  24.535  1.00  0.27           C  
ATOM   4626  OG1 THR A 571      17.784  -2.113  23.641  1.00  0.29           O  
ATOM   4627  N   LEU A 572      20.300  -0.044  25.076  1.00  0.29           N  
ATOM   4628  CA  LEU A 572      21.598  -0.255  25.707  1.00  0.31           C  
ATOM   4629  C   LEU A 572      22.144   1.049  26.279  1.00  0.29           C  
ATOM   4630  CB  LEU A 572      22.593  -0.842  24.703  1.00  0.27           C  
ATOM   4631  O   LEU A 572      23.231   1.070  26.860  1.00  0.27           O  
ATOM   4632  CG  LEU A 572      22.243  -2.214  24.124  1.00  0.26           C  
ATOM   4633  CD1 LEU A 572      23.254  -2.611  23.054  1.00  0.24           C  
ATOM   4634  CD2 LEU A 572      22.186  -3.263  25.229  1.00  0.28           C  
ATOM   4635  N   GLY A 573      21.209   2.066  26.367  1.00  0.41           N  
ATOM   4636  CA  GLY A 573      21.666   3.361  26.844  1.00  0.40           C  
ATOM   4637  C   GLY A 573      22.449   4.138  25.802  1.00  0.41           C  
ATOM   4638  O   GLY A 573      22.961   5.223  26.084  1.00  0.39           O  
ATOM   4639  N   THR A 574      22.712   3.452  24.488  1.00  0.41           N  
ATOM   4640  CA  THR A 574      23.450   4.167  23.454  1.00  0.42           C  
ATOM   4641  C   THR A 574      22.577   5.241  22.811  1.00  0.41           C  
ATOM   4642  CB  THR A 574      23.967   3.204  22.369  1.00  0.38           C  
ATOM   4643  O   THR A 574      21.445   4.968  22.406  1.00  0.39           O  
ATOM   4644  CG2 THR A 574      24.993   3.888  21.470  1.00  0.35           C  
ATOM   4645  OG1 THR A 574      24.578   2.070  22.996  1.00  0.34           O  
ATOM   4646  N   PRO A 575      22.915   6.634  22.899  1.00  0.48           N  
ATOM   4647  CA  PRO A 575      22.207   7.697  22.182  1.00  0.47           C  
ATOM   4648  C   PRO A 575      21.901   7.329  20.732  1.00  0.48           C  
ATOM   4649  CB  PRO A 575      23.180   8.877  22.252  1.00  0.45           C  
ATOM   4650  O   PRO A 575      22.786   6.863  20.009  1.00  0.46           O  
ATOM   4651  CG  PRO A 575      24.180   8.487  23.291  1.00  0.43           C  
ATOM   4652  CD  PRO A 575      24.174   6.991  23.422  1.00  0.44           C  
ATOM   4653  N   LEU A 576      20.690   7.150  20.343  1.00  0.46           N  
ATOM   4654  CA  LEU A 576      20.244   7.085  18.955  1.00  0.47           C  
ATOM   4655  C   LEU A 576      20.542   8.391  18.226  1.00  0.46           C  
ATOM   4656  CB  LEU A 576      18.745   6.779  18.887  1.00  0.45           C  
ATOM   4657  O   LEU A 576      20.216   9.472  18.723  1.00  0.45           O  
ATOM   4658  CG  LEU A 576      18.344   5.312  19.048  1.00  0.43           C  
ATOM   4659  CD1 LEU A 576      16.880   5.205  19.462  1.00  0.40           C  
ATOM   4660  CD2 LEU A 576      18.597   4.543  17.756  1.00  0.42           C  
ATOM   4661  N   THR A 577      21.506   8.376  17.232  1.00  0.46           N  
ATOM   4662  CA  THR A 577      21.711   9.479  16.300  1.00  0.47           C  
ATOM   4663  C   THR A 577      20.483   9.676  15.416  1.00  0.46           C  
ATOM   4664  CB  THR A 577      22.950   9.241  15.417  1.00  0.45           C  
ATOM   4665  O   THR A 577      20.201   8.853  14.544  1.00  0.45           O  
ATOM   4666  CG2 THR A 577      23.364  10.519  14.694  1.00  0.41           C  
ATOM   4667  OG1 THR A 577      24.037   8.796  16.237  1.00  0.37           O  
ATOM   4668  N   LEU A 578      19.449  10.418  15.758  1.00  0.49           N  
ATOM   4669  CA  LEU A 578      18.291  10.960  15.055  1.00  0.49           C  
ATOM   4670  C   LEU A 578      18.722  11.957  13.984  1.00  0.49           C  
ATOM   4671  CB  LEU A 578      17.333  11.635  16.041  1.00  0.47           C  
ATOM   4672  O   LEU A 578      19.719  12.664  14.153  1.00  0.47           O  
ATOM   4673  CG  LEU A 578      16.734  10.739  17.125  1.00  0.45           C  
ATOM   4674  CD1 LEU A 578      15.912  11.570  18.105  1.00  0.42           C  
ATOM   4675  CD2 LEU A 578      15.880   9.641  16.500  1.00  0.43           C  
ATOM   4676  N   GLN A 579      18.204  11.804  12.757  1.00  0.45           N  
ATOM   4677  CA  GLN A 579      18.425  12.743  11.663  1.00  0.46           C  
ATOM   4678  C   GLN A 579      17.306  13.778  11.592  1.00  0.46           C  
ATOM   4679  CB  GLN A 579      18.538  12.000  10.331  1.00  0.44           C  
ATOM   4680  O   GLN A 579      16.125  13.427  11.633  1.00  0.45           O  
ATOM   4681  CG  GLN A 579      19.744  11.074  10.244  1.00  0.43           C  
ATOM   4682  CD  GLN A 579      20.716  11.478   9.151  1.00  0.47           C  
ATOM   4683  NE2 GLN A 579      21.971  11.067   9.293  1.00  0.39           N  
ATOM   4684  OE1 GLN A 579      20.341  12.153   8.187  1.00  0.48           O  
ATOM   4685  N   PRO A 580      17.523  15.200  11.734  1.00  0.47           N  
ATOM   4686  CA  PRO A 580      16.528  16.273  11.689  1.00  0.45           C  
ATOM   4687  C   PRO A 580      15.452  16.036  10.632  1.00  0.46           C  
ATOM   4688  CB  PRO A 580      17.361  17.512  11.351  1.00  0.43           C  
ATOM   4689  O   PRO A 580      14.271  16.295  10.879  1.00  0.44           O  
ATOM   4690  CG  PRO A 580      18.780  17.075  11.515  1.00  0.40           C  
ATOM   4691  CD  PRO A 580      18.814  15.574  11.573  1.00  0.41           C  
ATOM   4692  N   GLY A 581      15.659  15.558   9.594  1.00  0.44           N  
ATOM   4693  CA  GLY A 581      14.754  15.394   8.468  1.00  0.42           C  
ATOM   4694  C   GLY A 581      13.965  14.099   8.520  1.00  0.43           C  
ATOM   4695  O   GLY A 581      13.160  13.820   7.629  1.00  0.42           O  
ATOM   4696  N   ARG A 582      14.016  13.379   9.679  1.00  0.41           N  
ATOM   4697  CA  ARG A 582      13.390  12.064   9.776  1.00  0.41           C  
ATOM   4698  C   ARG A 582      12.532  11.958  11.033  1.00  0.41           C  
ATOM   4699  CB  ARG A 582      14.451  10.962   9.772  1.00  0.39           C  
ATOM   4700  O   ARG A 582      12.241  10.855  11.501  1.00  0.39           O  
ATOM   4701  CG  ARG A 582      15.188  10.822   8.449  1.00  0.38           C  
ATOM   4702  CD  ARG A 582      15.959   9.512   8.369  1.00  0.42           C  
ATOM   4703  NE  ARG A 582      16.596   9.340   7.066  1.00  0.38           N  
ATOM   4704  NH1 ARG A 582      17.128   7.115   7.389  1.00  0.31           N  
ATOM   4705  NH2 ARG A 582      17.690   8.160   5.428  1.00  0.28           N  
ATOM   4706  CZ  ARG A 582      17.136   8.206   6.631  1.00  0.37           C  
ATOM   4707  N   LEU A 583      12.040  13.087  11.676  1.00  0.58           N  
ATOM   4708  CA  LEU A 583      11.219  13.199  12.877  1.00  0.58           C  
ATOM   4709  C   LEU A 583       9.886  13.870  12.563  1.00  0.58           C  
ATOM   4710  CB  LEU A 583      11.958  13.989  13.960  1.00  0.55           C  
ATOM   4711  O   LEU A 583       9.847  14.893  11.877  1.00  0.56           O  
ATOM   4712  CG  LEU A 583      13.304  13.421  14.414  1.00  0.54           C  
ATOM   4713  CD1 LEU A 583      14.001  14.398  15.355  1.00  0.51           C  
ATOM   4714  CD2 LEU A 583      13.114  12.066  15.086  1.00  0.51           C  
ATOM   4715  N   ALA A 584       8.783  13.188  12.862  1.00  0.56           N  
ATOM   4716  CA  ALA A 584       7.486  13.826  13.079  1.00  0.57           C  
ATOM   4717  C   ALA A 584       7.260  14.117  14.560  1.00  0.57           C  
ATOM   4718  CB  ALA A 584       6.363  12.947  12.535  1.00  0.55           C  
ATOM   4719  O   ALA A 584       7.415  13.231  15.404  1.00  0.58           O  
ATOM   4720  N   LEU A 585       7.025  15.387  15.002  1.00  0.69           N  
ATOM   4721  CA  LEU A 585       6.816  15.848  16.371  1.00  0.70           C  
ATOM   4722  C   LEU A 585       5.360  16.245  16.594  1.00  0.70           C  
ATOM   4723  CB  LEU A 585       7.734  17.033  16.683  1.00  0.68           C  
ATOM   4724  O   LEU A 585       4.745  16.876  15.732  1.00  0.69           O  
ATOM   4725  CG  LEU A 585       9.236  16.785  16.536  1.00  0.66           C  
ATOM   4726  CD1 LEU A 585      10.010  18.083  16.737  1.00  0.63           C  
ATOM   4727  CD2 LEU A 585       9.701  15.720  17.524  1.00  0.64           C  
ATOM   4728  N   PHE A 586       4.793  15.794  17.735  1.00  0.68           N  
ATOM   4729  CA  PHE A 586       3.463  16.146  18.217  1.00  0.70           C  
ATOM   4730  C   PHE A 586       3.541  16.790  19.596  1.00  0.69           C  
ATOM   4731  CB  PHE A 586       2.562  14.909  18.266  1.00  0.66           C  
ATOM   4732  O   PHE A 586       4.197  16.264  20.497  1.00  0.69           O  
ATOM   4733  CG  PHE A 586       2.447  14.190  16.949  1.00  0.64           C  
ATOM   4734  CD1 PHE A 586       1.340  14.381  16.131  1.00  0.64           C  
ATOM   4735  CD2 PHE A 586       3.446  13.322  16.529  1.00  0.65           C  
ATOM   4736  CE1 PHE A 586       1.230  13.717  14.912  1.00  0.65           C  
ATOM   4737  CE2 PHE A 586       3.344  12.655  15.311  1.00  0.60           C  
ATOM   4738  CZ  PHE A 586       2.235  12.853  14.505  1.00  0.66           C  
ATOM   4739  N   LEU A 587       2.948  17.972  19.805  1.00  0.75           N  
ATOM   4740  CA  LEU A 587       2.757  18.668  21.073  1.00  0.76           C  
ATOM   4741  C   LEU A 587       1.300  18.596  21.518  1.00  0.76           C  
ATOM   4742  CB  LEU A 587       3.195  20.130  20.953  1.00  0.73           C  
ATOM   4743  O   LEU A 587       0.402  19.023  20.789  1.00  0.74           O  
ATOM   4744  CG  LEU A 587       3.100  20.972  22.226  1.00  0.73           C  
ATOM   4745  CD1 LEU A 587       4.034  20.421  23.298  1.00  0.72           C  
ATOM   4746  CD2 LEU A 587       3.423  22.432  21.927  1.00  0.73           C  
ATOM   4747  N   ASN A 588       1.034  17.879  22.570  1.00  0.67           N  
ATOM   4748  CA  ASN A 588      -0.286  17.604  23.128  1.00  0.67           C  
ATOM   4749  C   ASN A 588      -1.207  16.959  22.097  1.00  0.64           C  
ATOM   4750  CB  ASN A 588      -0.915  18.887  23.674  1.00  0.63           C  
ATOM   4751  O   ASN A 588      -2.357  17.375  21.939  1.00  0.62           O  
ATOM   4752  CG  ASN A 588      -0.117  19.491  24.813  1.00  0.63           C  
ATOM   4753  ND2 ASN A 588      -0.121  20.816  24.903  1.00  0.72           N  
ATOM   4754  OD1 ASN A 588       0.500  18.773  25.604  1.00  0.68           O  
ATOM   4755  N   GLY A 589      -0.712  16.112  21.227  1.00  0.56           N  
ATOM   4756  CA  GLY A 589      -1.445  15.321  20.252  1.00  0.56           C  
ATOM   4757  C   GLY A 589      -1.584  16.010  18.907  1.00  0.55           C  
ATOM   4758  O   GLY A 589      -2.157  15.447  17.972  1.00  0.55           O  
ATOM   4759  N   HIS A 590      -0.994  17.273  18.854  1.00  0.61           N  
ATOM   4760  CA  HIS A 590      -1.052  18.042  17.616  1.00  0.62           C  
ATOM   4761  C   HIS A 590       0.295  18.040  16.902  1.00  0.59           C  
ATOM   4762  CB  HIS A 590      -1.494  19.479  17.899  1.00  0.59           C  
ATOM   4763  O   HIS A 590       1.334  18.269  17.526  1.00  0.58           O  
ATOM   4764  CG  HIS A 590      -2.886  19.584  18.437  1.00  0.56           C  
ATOM   4765  CD2 HIS A 590      -3.339  19.801  19.694  1.00  0.57           C  
ATOM   4766  ND1 HIS A 590      -4.003  19.458  17.640  1.00  0.66           N  
ATOM   4767  CE1 HIS A 590      -5.087  19.594  18.386  1.00  0.58           C  
ATOM   4768  NE2 HIS A 590      -4.711  19.802  19.637  1.00  0.61           N  
ATOM   4769  N   PRO A 591       0.273  17.638  15.510  1.00  0.56           N  
ATOM   4770  CA  PRO A 591       1.553  17.810  14.819  1.00  0.59           C  
ATOM   4771  C   PRO A 591       2.066  19.247  14.878  1.00  0.57           C  
ATOM   4772  CB  PRO A 591       1.234  17.403  13.379  1.00  0.56           C  
ATOM   4773  O   PRO A 591       1.291  20.191  14.705  1.00  0.58           O  
ATOM   4774  CG  PRO A 591      -0.213  17.732  13.200  1.00  0.55           C  
ATOM   4775  CD  PRO A 591      -0.905  17.573  14.524  1.00  0.57           C  
ATOM   4776  N   ILE A 592       3.426  19.399  15.028  1.00  0.68           N  
ATOM   4777  CA  ILE A 592       4.102  20.691  14.999  1.00  0.66           C  
ATOM   4778  C   ILE A 592       5.187  20.683  13.925  1.00  0.66           C  
ATOM   4779  CB  ILE A 592       4.713  21.040  16.375  1.00  0.64           C  
ATOM   4780  O   ILE A 592       5.805  19.647  13.666  1.00  0.63           O  
ATOM   4781  CG1 ILE A 592       5.645  19.917  16.845  1.00  0.64           C  
ATOM   4782  CG2 ILE A 592       3.611  21.303  17.405  1.00  0.65           C  
ATOM   4783  CD1 ILE A 592       6.455  20.263  18.087  1.00  0.64           C  
ATOM   4784  N   ILE A 593       5.233  21.871  13.150  1.00  0.62           N  
ATOM   4785  CA  ILE A 593       5.999  22.037  11.920  1.00  0.63           C  
ATOM   4786  C   ILE A 593       7.277  22.822  12.209  1.00  0.62           C  
ATOM   4787  CB  ILE A 593       5.168  22.749  10.829  1.00  0.60           C  
ATOM   4788  O   ILE A 593       7.237  23.866  12.865  1.00  0.62           O  
ATOM   4789  CG1 ILE A 593       3.890  21.958  10.529  1.00  0.55           C  
ATOM   4790  CG2 ILE A 593       6.001  22.946   9.558  1.00  0.56           C  
ATOM   4791  CD1 ILE A 593       2.924  22.673   9.594  1.00  0.56           C  
ATOM   4792  N   GLU A 594       8.374  22.219  11.730  1.00  0.61           N  
ATOM   4793  CA  GLU A 594       9.641  22.940  11.808  1.00  0.62           C  
ATOM   4794  C   GLU A 594       9.543  24.305  11.133  1.00  0.61           C  
ATOM   4795  CB  GLU A 594      10.767  22.119  11.174  1.00  0.59           C  
ATOM   4796  O   GLU A 594       8.923  24.437  10.076  1.00  0.61           O  
ATOM   4797  CG  GLU A 594      12.159  22.666  11.452  1.00  0.59           C  
ATOM   4798  CD  GLU A 594      13.269  21.810  10.863  1.00  0.59           C  
ATOM   4799  OE1 GLU A 594      12.968  20.746  10.275  1.00  0.65           O  
ATOM   4800  OE2 GLU A 594      14.449  22.205  10.991  1.00  0.61           O  
ATOM   4801  N   ASN A 595      10.030  25.305  11.661  1.00  0.55           N  
ATOM   4802  CA  ASN A 595      10.080  26.720  11.308  1.00  0.55           C  
ATOM   4803  C   ASN A 595       8.722  27.391  11.492  1.00  0.55           C  
ATOM   4804  CB  ASN A 595      10.569  26.897   9.869  1.00  0.53           C  
ATOM   4805  O   ASN A 595       8.594  28.603  11.307  1.00  0.55           O  
ATOM   4806  CG  ASN A 595      11.953  26.318   9.647  1.00  0.52           C  
ATOM   4807  ND2 ASN A 595      12.083  25.461   8.642  1.00  0.54           N  
ATOM   4808  OD1 ASN A 595      12.897  26.639  10.374  1.00  0.56           O  
ATOM   4809  N   LEU A 596       7.698  26.651  11.760  1.00  0.61           N  
ATOM   4810  CA  LEU A 596       6.428  27.249  12.160  1.00  0.62           C  
ATOM   4811  C   LEU A 596       6.229  27.142  13.668  1.00  0.60           C  
ATOM   4812  CB  LEU A 596       5.264  26.573  11.430  1.00  0.58           C  
ATOM   4813  O   LEU A 596       6.067  28.157  14.350  1.00  0.59           O  
ATOM   4814  CG  LEU A 596       3.873  27.155  11.689  1.00  0.56           C  
ATOM   4815  CD1 LEU A 596       3.798  28.593  11.189  1.00  0.55           C  
ATOM   4816  CD2 LEU A 596       2.802  26.296  11.024  1.00  0.56           C  
ATOM   4817  N   ASP A 597       6.361  25.910  14.158  1.00  0.69           N  
ATOM   4818  CA  ASP A 597       5.968  25.678  15.545  1.00  0.70           C  
ATOM   4819  C   ASP A 597       7.189  25.430  16.427  1.00  0.69           C  
ATOM   4820  CB  ASP A 597       5.002  24.496  15.639  1.00  0.67           C  
ATOM   4821  O   ASP A 597       7.141  25.653  17.639  1.00  0.66           O  
ATOM   4822  CG  ASP A 597       3.708  24.725  14.878  1.00  0.66           C  
ATOM   4823  OD1 ASP A 597       3.056  25.772  15.085  1.00  0.69           O  
ATOM   4824  OD2 ASP A 597       3.334  23.850  14.067  1.00  0.74           O  
ATOM   4825  N   TYR A 598       8.342  25.163  15.784  1.00  0.74           N  
ATOM   4826  CA  TYR A 598       9.605  24.958  16.484  1.00  0.75           C  
ATOM   4827  C   TYR A 598      10.790  25.212  15.559  1.00  0.74           C  
ATOM   4828  CB  TYR A 598       9.681  23.538  17.052  1.00  0.72           C  
ATOM   4829  O   TYR A 598      10.635  25.239  14.336  1.00  0.71           O  
ATOM   4830  CG  TYR A 598       9.924  22.478  16.005  1.00  0.72           C  
ATOM   4831  CD1 TYR A 598       8.862  21.901  15.311  1.00  0.71           C  
ATOM   4832  CD2 TYR A 598      11.213  22.051  15.708  1.00  0.72           C  
ATOM   4833  CE1 TYR A 598       9.081  20.922  14.347  1.00  0.73           C  
ATOM   4834  CE2 TYR A 598      11.444  21.073  14.745  1.00  0.70           C  
ATOM   4835  OH  TYR A 598      10.595  19.548  13.118  1.00  0.67           O  
ATOM   4836  CZ  TYR A 598      10.373  20.516  14.071  1.00  0.71           C  
ATOM   4837  N   ARG A 599      11.915  25.460  16.110  1.00  0.75           N  
ATOM   4838  CA  ARG A 599      13.192  25.524  15.406  1.00  0.75           C  
ATOM   4839  C   ARG A 599      14.152  24.455  15.917  1.00  0.72           C  
ATOM   4840  CB  ARG A 599      13.821  26.910  15.559  1.00  0.72           C  
ATOM   4841  O   ARG A 599      14.334  24.302  17.127  1.00  0.70           O  
ATOM   4842  CG  ARG A 599      13.032  28.022  14.886  1.00  0.69           C  
ATOM   4843  CD  ARG A 599      13.741  29.365  15.001  1.00  0.68           C  
ATOM   4844  NE  ARG A 599      12.956  30.441  14.402  1.00  0.62           N  
ATOM   4845  NH1 ARG A 599      14.546  32.078  14.759  1.00  0.56           N  
ATOM   4846  NH2 ARG A 599      12.562  32.604  13.738  1.00  0.52           N  
ATOM   4847  CZ  ARG A 599      13.357  31.705  14.301  1.00  0.64           C  
ATOM   4848  N   MET A 600      14.534  23.690  15.002  1.00  0.76           N  
ATOM   4849  CA  MET A 600      15.677  22.837  15.317  1.00  0.76           C  
ATOM   4850  C   MET A 600      16.941  23.669  15.507  1.00  0.76           C  
ATOM   4851  CB  MET A 600      15.895  21.799  14.215  1.00  0.73           C  
ATOM   4852  O   MET A 600      17.279  24.494  14.657  1.00  0.72           O  
ATOM   4853  CG  MET A 600      16.786  20.640  14.631  1.00  0.67           C  
ATOM   4854  SD  MET A 600      16.064  19.656  16.002  1.00  0.62           S  
ATOM   4855  CE  MET A 600      14.707  18.832  15.125  1.00  0.57           C  
ATOM   4856  N   GLY A 601      17.467  23.684  16.614  1.00  0.64           N  
ATOM   4857  CA  GLY A 601      18.828  24.122  16.879  1.00  0.62           C  
ATOM   4858  C   GLY A 601      19.874  23.103  16.469  1.00  0.62           C  
ATOM   4859  O   GLY A 601      19.752  22.470  15.418  1.00  0.59           O  
ATOM   4860  N   VAL A 602      21.079  23.163  17.191  1.00  0.61           N  
ATOM   4861  CA  VAL A 602      22.023  22.056  17.077  1.00  0.59           C  
ATOM   4862  C   VAL A 602      21.383  20.775  17.605  1.00  0.60           C  
ATOM   4863  CB  VAL A 602      23.336  22.349  17.837  1.00  0.56           C  
ATOM   4864  O   VAL A 602      20.965  20.714  18.764  1.00  0.59           O  
ATOM   4865  CG1 VAL A 602      24.333  21.207  17.653  1.00  0.51           C  
ATOM   4866  CG2 VAL A 602      23.940  23.672  17.368  1.00  0.52           C  
ATOM   4867  N   PHE A 603      21.036  19.838  16.667  1.00  0.65           N  
ATOM   4868  CA  PHE A 603      20.536  18.533  17.082  1.00  0.64           C  
ATOM   4869  C   PHE A 603      21.376  17.970  18.222  1.00  0.64           C  
ATOM   4870  CB  PHE A 603      20.532  17.557  15.901  1.00  0.59           C  
ATOM   4871  O   PHE A 603      22.606  18.051  18.193  1.00  0.61           O  
ATOM   4872  CG  PHE A 603      19.801  16.271  16.179  1.00  0.55           C  
ATOM   4873  CD1 PHE A 603      18.433  16.171  15.957  1.00  0.49           C  
ATOM   4874  CD2 PHE A 603      20.482  15.162  16.664  1.00  0.52           C  
ATOM   4875  CE1 PHE A 603      17.753  14.982  16.213  1.00  0.48           C  
ATOM   4876  CE2 PHE A 603      19.810  13.971  16.922  1.00  0.52           C  
ATOM   4877  CZ  PHE A 603      18.446  13.883  16.697  1.00  0.44           C  
ATOM   4878  N   PRO A 604      20.445  17.548  19.212  1.00  0.68           N  
ATOM   4879  CA  PRO A 604      19.043  17.142  19.334  1.00  0.69           C  
ATOM   4880  C   PRO A 604      18.159  18.240  19.921  1.00  0.69           C  
ATOM   4881  CB  PRO A 604      19.106  15.933  20.271  1.00  0.65           C  
ATOM   4882  O   PRO A 604      17.082  17.954  20.450  1.00  0.66           O  
ATOM   4883  CG  PRO A 604      20.200  16.256  21.237  1.00  0.62           C  
ATOM   4884  CD  PRO A 604      21.268  17.022  20.510  1.00  0.62           C  
ATOM   4885  N   GLN A 605      18.523  19.417  19.892  1.00  0.71           N  
ATOM   4886  CA  GLN A 605      17.771  20.476  20.558  1.00  0.73           C  
ATOM   4887  C   GLN A 605      16.764  21.117  19.607  1.00  0.73           C  
ATOM   4888  CB  GLN A 605      18.718  21.540  21.114  1.00  0.69           C  
ATOM   4889  O   GLN A 605      17.097  21.433  18.463  1.00  0.72           O  
ATOM   4890  CG  GLN A 605      19.509  21.082  22.332  1.00  0.66           C  
ATOM   4891  CD  GLN A 605      20.336  22.196  22.947  1.00  0.66           C  
ATOM   4892  NE2 GLN A 605      20.774  21.994  24.186  1.00  0.60           N  
ATOM   4893  OE1 GLN A 605      20.580  23.228  22.315  1.00  0.67           O  
ATOM   4894  N   LEU A 606      15.615  21.212  20.081  1.00  0.76           N  
ATOM   4895  CA  LEU A 606      14.610  22.002  19.378  1.00  0.77           C  
ATOM   4896  C   LEU A 606      13.987  23.039  20.306  1.00  0.78           C  
ATOM   4897  CB  LEU A 606      13.519  21.093  18.805  1.00  0.74           C  
ATOM   4898  O   LEU A 606      13.908  22.827  21.518  1.00  0.76           O  
ATOM   4899  CG  LEU A 606      12.635  20.371  19.822  1.00  0.69           C  
ATOM   4900  CD1 LEU A 606      11.464  21.258  20.232  1.00  0.63           C  
ATOM   4901  CD2 LEU A 606      12.135  19.047  19.252  1.00  0.64           C  
ATOM   4902  N   THR A 607      13.724  24.145  19.781  1.00  0.77           N  
ATOM   4903  CA  THR A 607      13.073  25.246  20.482  1.00  0.79           C  
ATOM   4904  C   THR A 607      11.637  25.423  19.996  1.00  0.79           C  
ATOM   4905  CB  THR A 607      13.847  26.564  20.293  1.00  0.76           C  
ATOM   4906  O   THR A 607      11.403  25.681  18.814  1.00  0.79           O  
ATOM   4907  CG2 THR A 607      13.200  27.699  21.081  1.00  0.73           C  
ATOM   4908  OG1 THR A 607      15.194  26.389  20.747  1.00  0.78           O  
ATOM   4909  N   LEU A 608      10.715  25.284  20.789  1.00  0.80           N  
ATOM   4910  CA  LEU A 608       9.328  25.628  20.495  1.00  0.81           C  
ATOM   4911  C   LEU A 608       9.159  27.138  20.361  1.00  0.80           C  
ATOM   4912  CB  LEU A 608       8.400  25.094  21.589  1.00  0.78           C  
ATOM   4913  O   LEU A 608       9.609  27.896  21.224  1.00  0.77           O  
ATOM   4914  CG  LEU A 608       8.387  23.578  21.787  1.00  0.77           C  
ATOM   4915  CD1 LEU A 608       7.472  23.202  22.948  1.00  0.74           C  
ATOM   4916  CD2 LEU A 608       7.949  22.875  20.507  1.00  0.75           C  
ATOM   4917  N   THR A 609       8.612  27.543  19.207  1.00  0.72           N  
ATOM   4918  CA  THR A 609       8.399  28.943  18.858  1.00  0.72           C  
ATOM   4919  C   THR A 609       6.911  29.280  18.854  1.00  0.70           C  
ATOM   4920  CB  THR A 609       9.008  29.274  17.483  1.00  0.69           C  
ATOM   4921  O   THR A 609       6.534  30.447  18.726  1.00  0.68           O  
ATOM   4922  CG2 THR A 609      10.525  29.121  17.501  1.00  0.66           C  
ATOM   4923  OG1 THR A 609       8.460  28.388  16.499  1.00  0.69           O  
ATOM   4924  N   SER A 610       6.109  28.309  18.908  1.00  0.78           N  
ATOM   4925  CA  SER A 610       4.667  28.530  18.938  1.00  0.78           C  
ATOM   4926  C   SER A 610       4.065  28.070  20.262  1.00  0.77           C  
ATOM   4927  CB  SER A 610       3.988  27.799  17.779  1.00  0.75           C  
ATOM   4928  O   SER A 610       4.427  27.012  20.780  1.00  0.74           O  
ATOM   4929  OG  SER A 610       2.590  28.027  17.791  1.00  0.73           O  
ATOM   4930  N   THR A 611       3.109  28.822  20.732  1.00  0.71           N  
ATOM   4931  CA  THR A 611       2.334  28.540  21.934  1.00  0.73           C  
ATOM   4932  C   THR A 611       1.024  27.841  21.582  1.00  0.71           C  
ATOM   4933  CB  THR A 611       2.035  29.829  22.722  1.00  0.67           C  
ATOM   4934  O   THR A 611       0.203  27.568  22.460  1.00  0.70           O  
ATOM   4935  CG2 THR A 611       3.318  30.454  23.261  1.00  0.60           C  
ATOM   4936  OG1 THR A 611       1.384  30.769  21.859  1.00  0.66           O  
ATOM   4937  N   LYS A 612       0.860  27.818  20.258  1.00  0.73           N  
ATOM   4938  CA  LYS A 612      -0.448  27.393  19.769  1.00  0.74           C
[truncated: 154,175 more chars]
