# Supplementary material for: DepoScope: Accurate phage depolymerase annotation and domain delineation using large language models
Source: PLoS Comput Biol. 2024 Aug 5;20(8):e1011831. doi: 10.1371/journal.pcbi.1011831 (PMC11326577; doi:10.1371/journal.pcbi.1011831)
Supplement: S1 Data — (ZIP) [file pcbi.1011831.s003.zip › FN_FP_deposcope_032024/False_positives/NC_023610.1__YP_009010244.pdb]

PARENT N/A
ATOM      1  N   MET A   1      -4.605 -13.581  53.134  1.00  0.37           N  
ATOM      2  CA  MET A   1      -3.552 -12.652  52.735  1.00  0.41           C  
ATOM      3  C   MET A   1      -2.654 -13.271  51.669  1.00  0.39           C  
ATOM      4  CB  MET A   1      -2.715 -12.234  53.946  1.00  0.36           C  
ATOM      5  O   MET A   1      -1.940 -14.238  51.939  1.00  0.38           O  
ATOM      6  CG  MET A   1      -2.235 -10.793  53.892  1.00  0.38           C  
ATOM      7  SD  MET A   1      -1.302 -10.306  55.395  1.00  0.39           S  
ATOM      8  CE  MET A   1      -2.396  -9.013  56.046  1.00  0.36           C  
ATOM      9  N   VAL A   2      -3.018 -13.269  50.257  1.00  0.43           N  
ATOM     10  CA  VAL A   2      -1.971 -13.736  49.354  1.00  0.46           C  
ATOM     11  C   VAL A   2      -0.723 -12.872  49.519  1.00  0.44           C  
ATOM     12  CB  VAL A   2      -2.441 -13.718  47.882  1.00  0.41           C  
ATOM     13  O   VAL A   2      -0.774 -11.654  49.330  1.00  0.43           O  
ATOM     14  CG1 VAL A   2      -1.347 -14.250  46.959  1.00  0.37           C  
ATOM     15  CG2 VAL A   2      -3.723 -14.534  47.722  1.00  0.37           C  
ATOM     16  N   LYS A   3       0.162 -13.077  50.564  1.00  0.44           N  
ATOM     17  CA  LYS A   3       1.503 -12.500  50.563  1.00  0.46           C  
ATOM     18  C   LYS A   3       2.156 -12.630  49.190  1.00  0.44           C  
ATOM     19  CB  LYS A   3       2.377 -13.171  51.624  1.00  0.42           C  
ATOM     20  O   LYS A   3       2.352 -13.741  48.692  1.00  0.43           O  
ATOM     21  CG  LYS A   3       2.592 -12.328  52.872  1.00  0.43           C  
ATOM     22  CD  LYS A   3       3.523 -13.018  53.860  1.00  0.46           C  
ATOM     23  CE  LYS A   3       3.756 -12.166  55.100  1.00  0.42           C  
ATOM     24  NZ  LYS A   3       4.700 -12.821  56.054  1.00  0.40           N  
ATOM     25  N   SER A   4       1.898 -11.665  48.280  1.00  0.47           N  
ATOM     26  CA  SER A   4       2.709 -11.487  47.079  1.00  0.49           C  
ATOM     27  C   SER A   4       4.197 -11.586  47.397  1.00  0.47           C  
ATOM     28  CB  SER A   4       2.407 -10.139  46.424  1.00  0.44           C  
ATOM     29  O   SER A   4       4.700 -10.871  48.266  1.00  0.45           O  
ATOM     30  OG  SER A   4       2.752  -9.071  47.289  1.00  0.47           O  
ATOM     31  N   VAL A   5       4.774 -12.727  47.524  1.00  0.44           N  
ATOM     32  CA  VAL A   5       6.225 -12.882  47.533  1.00  0.48           C  
ATOM     33  C   VAL A   5       6.849 -11.974  46.475  1.00  0.44           C  
ATOM     34  CB  VAL A   5       6.641 -14.350  47.288  1.00  0.43           C  
ATOM     35  O   VAL A   5       6.455 -12.010  45.307  1.00  0.43           O  
ATOM     36  CG1 VAL A   5       8.153 -14.514  47.431  1.00  0.41           C  
ATOM     37  CG2 VAL A   5       5.906 -15.280  48.252  1.00  0.41           C  
ATOM     38  N   SER A   6       7.192 -10.747  46.884  1.00  0.47           N  
ATOM     39  CA  SER A   6       8.082  -9.854  46.149  1.00  0.48           C  
ATOM     40  C   SER A   6       9.197 -10.631  45.458  1.00  0.47           C  
ATOM     41  CB  SER A   6       8.685  -8.807  47.087  1.00  0.45           C  
ATOM     42  O   SER A   6       9.935 -11.377  46.106  1.00  0.46           O  
ATOM     43  OG  SER A   6       9.733  -9.367  47.859  1.00  0.49           O  
ATOM     44  N   VAL A   7       9.083 -11.303  44.243  1.00  0.40           N  
ATOM     45  CA  VAL A   7      10.036 -12.010  43.393  1.00  0.46           C  
ATOM     46  C   VAL A   7      11.226 -11.104  43.085  1.00  0.41           C  
ATOM     47  CB  VAL A   7       9.377 -12.491  42.081  1.00  0.39           C  
ATOM     48  O   VAL A   7      11.120 -10.187  42.267  1.00  0.40           O  
ATOM     49  CG1 VAL A   7      10.334 -13.383  41.292  1.00  0.37           C  
ATOM     50  CG2 VAL A   7       8.074 -13.231  42.378  1.00  0.37           C  
ATOM     51  N   GLY A   8      11.938 -10.640  44.083  1.00  0.43           N  
ATOM     52  CA  GLY A   8      13.309 -10.186  44.253  1.00  0.44           C  
ATOM     53  C   GLY A   8      14.051 -10.924  45.351  1.00  0.43           C  
ATOM     54  O   GLY A   8      15.281 -10.877  45.417  1.00  0.41           O  
ATOM     55  N   GLU A   9      13.460 -11.915  45.987  1.00  0.46           N  
ATOM     56  CA  GLU A   9      14.293 -12.560  46.998  1.00  0.46           C  
ATOM     57  C   GLU A   9      14.680 -13.974  46.573  1.00  0.46           C  
ATOM     58  CB  GLU A   9      13.571 -12.596  48.347  1.00  0.42           C  
ATOM     59  O   GLU A   9      13.812 -14.816  46.335  1.00  0.44           O  
ATOM     60  CG  GLU A   9      13.824 -11.370  49.213  1.00  0.41           C  
ATOM     61  CD  GLU A   9      13.151 -11.447  50.574  1.00  0.45           C  
ATOM     62  OE1 GLU A   9      12.222 -12.268  50.746  1.00  0.51           O  
ATOM     63  OE2 GLU A   9      13.555 -10.678  51.475  1.00  0.46           O  
ATOM     64  N   THR A  10      15.752 -14.172  45.635  1.00  0.50           N  
ATOM     65  CA  THR A  10      16.560 -15.385  45.599  1.00  0.51           C  
ATOM     66  C   THR A  10      16.246 -16.280  46.795  1.00  0.50           C  
ATOM     67  CB  THR A  10      18.064 -15.055  45.582  1.00  0.47           C  
ATOM     68  O   THR A  10      16.423 -15.872  47.945  1.00  0.48           O  
ATOM     69  CG2 THR A  10      18.850 -16.110  44.811  1.00  0.43           C  
ATOM     70  OG1 THR A  10      18.260 -13.779  44.960  1.00  0.42           O  
ATOM     71  N   ILE A  11      15.209 -17.134  46.723  1.00  0.47           N  
ATOM     72  CA  ILE A  11      15.206 -18.281  47.624  1.00  0.50           C  
ATOM     73  C   ILE A  11      16.635 -18.776  47.835  1.00  0.48           C  
ATOM     74  CB  ILE A  11      14.317 -19.423  47.082  1.00  0.45           C  
ATOM     75  O   ILE A  11      17.295 -19.209  46.887  1.00  0.48           O  
ATOM     76  CG1 ILE A  11      12.875 -18.936  46.900  1.00  0.41           C  
ATOM     77  CG2 ILE A  11      14.371 -20.637  48.014  1.00  0.41           C  
ATOM     78  CD1 ILE A  11      11.939 -19.981  46.307  1.00  0.41           C  
ATOM     79  N   LYS A  12      17.377 -18.353  48.954  1.00  0.53           N  
ATOM     80  CA  LYS A  12      18.729 -18.603  49.447  1.00  0.53           C  
ATOM     81  C   LYS A  12      18.859 -20.019  50.001  1.00  0.54           C  
ATOM     82  CB  LYS A  12      19.105 -17.582  50.522  1.00  0.49           C  
ATOM     83  O   LYS A  12      19.966 -20.553  50.100  1.00  0.53           O  
ATOM     84  CG  LYS A  12      19.456 -16.207  49.974  1.00  0.46           C  
ATOM     85  CD  LYS A  12      19.965 -15.281  51.072  1.00  0.49           C  
ATOM     86  CE  LYS A  12      20.291 -13.896  50.530  1.00  0.43           C  
ATOM     87  NZ  LYS A  12      20.752 -12.973  51.610  1.00  0.40           N  
ATOM     88  N   SER A  13      17.730 -20.889  50.195  1.00  0.55           N  
ATOM     89  CA  SER A  13      17.899 -22.207  50.797  1.00  0.55           C  
ATOM     90  C   SER A  13      16.671 -23.082  50.567  1.00  0.55           C  
ATOM     91  CB  SER A  13      18.172 -22.081  52.297  1.00  0.50           C  
ATOM     92  O   SER A  13      15.579 -22.571  50.307  1.00  0.54           O  
ATOM     93  OG  SER A  13      16.970 -21.841  53.008  1.00  0.56           O  
ATOM     94  N   VAL A  14      16.922 -24.439  50.393  1.00  0.60           N  
ATOM     95  CA  VAL A  14      15.926 -25.503  50.326  1.00  0.61           C  
ATOM     96  C   VAL A  14      14.884 -25.306  51.424  1.00  0.61           C  
ATOM     97  CB  VAL A  14      16.577 -26.899  50.454  1.00  0.56           C  
ATOM     98  O   VAL A  14      13.697 -25.569  51.216  1.00  0.61           O  
ATOM     99  CG1 VAL A  14      15.513 -27.994  50.437  1.00  0.49           C  
ATOM    100  CG2 VAL A  14      17.593 -27.118  49.334  1.00  0.50           C  
ATOM    101  N   THR A  15      15.295 -24.644  52.557  1.00  0.62           N  
ATOM    102  CA  THR A  15      14.369 -24.301  53.630  1.00  0.62           C  
ATOM    103  C   THR A  15      13.454 -23.154  53.210  1.00  0.61           C  
ATOM    104  CB  THR A  15      15.124 -23.913  54.916  1.00  0.57           C  
ATOM    105  O   THR A  15      12.246 -23.197  53.449  1.00  0.60           O  
ATOM    106  CG2 THR A  15      14.313 -24.269  56.158  1.00  0.52           C  
ATOM    107  OG1 THR A  15      16.374 -24.613  54.958  1.00  0.60           O  
ATOM    108  N   ASP A  16      13.939 -22.172  52.526  1.00  0.64           N  
ATOM    109  CA  ASP A  16      13.097 -21.084  52.040  1.00  0.65           C  
ATOM    110  C   ASP A  16      12.158 -21.566  50.937  1.00  0.64           C  
ATOM    111  CB  ASP A  16      13.957 -19.926  51.529  1.00  0.61           C  
ATOM    112  O   ASP A  16      11.005 -21.136  50.864  1.00  0.63           O  
ATOM    113  CG  ASP A  16      14.795 -19.283  52.620  1.00  0.59           C  
ATOM    114  OD1 ASP A  16      14.423 -19.377  53.810  1.00  0.60           O  
ATOM    115  OD2 ASP A  16      15.835 -18.675  52.287  1.00  0.65           O  
ATOM    116  N   TYR A  17      12.566 -22.584  50.136  1.00  0.58           N  
ATOM    117  CA  TYR A  17      11.762 -23.248  49.115  1.00  0.60           C  
ATOM    118  C   TYR A  17      10.626 -24.042  49.748  1.00  0.59           C  
ATOM    119  CB  TYR A  17      12.635 -24.174  48.263  1.00  0.55           C  
ATOM    120  O   TYR A  17       9.478 -23.955  49.305  1.00  0.59           O  
ATOM    121  CG  TYR A  17      12.047 -24.483  46.907  1.00  0.53           C  
ATOM    122  CD1 TYR A  17      12.259 -23.633  45.824  1.00  0.49           C  
ATOM    123  CD2 TYR A  17      11.279 -25.625  46.707  1.00  0.51           C  
ATOM    124  CE1 TYR A  17      11.717 -23.913  44.574  1.00  0.50           C  
ATOM    125  CE2 TYR A  17      10.733 -25.915  45.460  1.00  0.50           C  
ATOM    126  OH  TYR A  17      10.419 -25.336  43.166  1.00  0.47           O  
ATOM    127  CZ  TYR A  17      10.958 -25.055  44.402  1.00  0.48           C  
ATOM    128  N   GLN A  18      10.859 -24.923  50.721  1.00  0.63           N  
ATOM    129  CA  GLN A  18       9.877 -25.732  51.436  1.00  0.63           C  
ATOM    130  C   GLN A  18       8.911 -24.853  52.225  1.00  0.62           C  
ATOM    131  CB  GLN A  18      10.574 -26.719  52.373  1.00  0.60           C  
ATOM    132  O   GLN A  18       7.698 -25.075  52.198  1.00  0.62           O  
ATOM    133  CG  GLN A  18       9.674 -27.848  52.856  1.00  0.58           C  
ATOM    134  CD  GLN A  18       9.279 -28.801  51.744  1.00  0.60           C  
ATOM    135  NE2 GLN A  18       8.004 -29.173  51.708  1.00  0.54           N  
ATOM    136  OE1 GLN A  18      10.112 -29.199  50.924  1.00  0.68           O  
ATOM    137  N   GLN A  19       9.452 -23.743  52.836  1.00  0.65           N  
ATOM    138  CA  GLN A  19       8.567 -22.810  53.525  1.00  0.65           C  
ATOM    139  C   GLN A  19       7.652 -22.089  52.539  1.00  0.63           C  
ATOM    140  CB  GLN A  19       9.379 -21.792  54.327  1.00  0.62           C  
ATOM    141  O   GLN A  19       6.477 -21.856  52.831  1.00  0.63           O  
ATOM    142  CG  GLN A  19       8.559 -21.021  55.353  1.00  0.60           C  
ATOM    143  CD  GLN A  19       8.940 -21.358  56.782  1.00  0.60           C  
ATOM    144  NE2 GLN A  19       8.008 -21.158  57.708  1.00  0.53           N  
ATOM    145  OE1 GLN A  19      10.064 -21.794  57.053  1.00  0.65           O  
ATOM    146  N   ALA A  20       7.988 -21.854  51.277  1.00  0.60           N  
ATOM    147  CA  ALA A  20       7.142 -21.286  50.231  1.00  0.62           C  
ATOM    148  C   ALA A  20       6.111 -22.303  49.748  1.00  0.61           C  
ATOM    149  CB  ALA A  20       7.994 -20.801  49.061  1.00  0.58           C  
ATOM    150  O   ALA A  20       4.954 -21.953  49.500  1.00  0.62           O  
ATOM    151  N   ILE A  21       6.404 -23.511  49.577  1.00  0.63           N  
ATOM    152  CA  ILE A  21       5.425 -24.564  49.330  1.00  0.65           C  
ATOM    153  C   ILE A  21       4.480 -24.680  50.524  1.00  0.65           C  
ATOM    154  CB  ILE A  21       6.112 -25.921  49.057  1.00  0.61           C  
ATOM    155  O   ILE A  21       3.259 -24.727  50.355  1.00  0.66           O  
ATOM    156  CG1 ILE A  21       6.848 -25.886  47.712  1.00  0.56           C  
ATOM    157  CG2 ILE A  21       5.089 -27.061  49.092  1.00  0.56           C  
ATOM    158  CD1 ILE A  21       7.711 -27.111  47.447  1.00  0.55           C  
ATOM    159  N   ASP A  22       4.980 -24.843  51.811  1.00  0.66           N  
ATOM    160  CA  ASP A  22       4.192 -25.056  53.021  1.00  0.67           C  
ATOM    161  C   ASP A  22       3.282 -23.862  53.301  1.00  0.66           C  
ATOM    162  CB  ASP A  22       5.107 -25.313  54.220  1.00  0.65           C  
ATOM    163  O   ASP A  22       2.186 -24.023  53.843  1.00  0.66           O  
ATOM    164  CG  ASP A  22       5.809 -26.657  54.153  1.00  0.62           C  
ATOM    165  OD1 ASP A  22       5.380 -27.531  53.369  1.00  0.69           O  
ATOM    166  OD2 ASP A  22       6.799 -26.846  54.893  1.00  0.77           O  
ATOM    167  N   ASP A  23       3.618 -22.621  52.800  1.00  0.63           N  
ATOM    168  CA  ASP A  23       2.837 -21.390  52.888  1.00  0.64           C  
ATOM    169  C   ASP A  23       1.914 -21.238  51.682  1.00  0.61           C  
ATOM    170  CB  ASP A  23       3.762 -20.176  53.001  1.00  0.60           C  
ATOM    171  O   ASP A  23       1.266 -20.202  51.516  1.00  0.61           O  
ATOM    172  CG  ASP A  23       4.426 -20.060  54.362  1.00  0.57           C  
ATOM    173  OD1 ASP A  23       3.943 -20.684  55.331  1.00  0.59           O  
ATOM    174  OD2 ASP A  23       5.440 -19.336  54.466  1.00  0.68           O  
ATOM    175  N   GLY A  24       1.758 -22.429  50.817  1.00  0.58           N  
ATOM    176  CA  GLY A  24       0.912 -22.447  49.635  1.00  0.57           C  
ATOM    177  C   GLY A  24       1.494 -21.665  48.473  1.00  0.56           C  
ATOM    178  O   GLY A  24       0.817 -21.441  47.467  1.00  0.55           O  
ATOM    179  N   ALA A  25       2.704 -21.103  48.621  1.00  0.56           N  
ATOM    180  CA  ALA A  25       3.497 -20.601  47.502  1.00  0.56           C  
ATOM    181  C   ALA A  25       4.158 -21.747  46.741  1.00  0.55           C  
ATOM    182  CB  ALA A  25       4.554 -19.617  47.997  1.00  0.53           C  
ATOM    183  O   ALA A  25       4.601 -22.728  47.344  1.00  0.54           O  
ATOM    184  N   ASN A  26       3.891 -22.004  45.508  1.00  0.56           N  
ATOM    185  CA  ASN A  26       4.614 -22.859  44.571  1.00  0.56           C  
ATOM    186  C   ASN A  26       6.012 -22.318  44.283  1.00  0.57           C  
ATOM    187  CB  ASN A  26       3.826 -23.015  43.269  1.00  0.51           C  
ATOM    188  O   ASN A  26       6.181 -21.450  43.425  1.00  0.55           O  
ATOM    189  CG  ASN A  26       4.302 -24.187  42.435  1.00  0.48           C  
ATOM    190  ND2 ASN A  26       3.565 -24.501  41.376  1.00  0.48           N  
ATOM    191  OD1 ASN A  26       5.324 -24.808  42.740  1.00  0.50           O  
ATOM    192  N   PRO A  27       6.967 -22.370  45.181  1.00  0.52           N  
ATOM    193  CA  PRO A  27       8.330 -21.922  44.885  1.00  0.51           C  
ATOM    194  C   PRO A  27       8.862 -22.481  43.568  1.00  0.52           C  
ATOM    195  CB  PRO A  27       9.140 -22.453  46.071  1.00  0.49           C  
ATOM    196  O   PRO A  27       9.935 -22.079  43.111  1.00  0.51           O  
ATOM    197  CG  PRO A  27       8.347 -23.610  46.588  1.00  0.48           C  
ATOM    198  CD  PRO A  27       6.904 -23.396  46.231  1.00  0.50           C  
ATOM    199  N   ASN A  28       8.092 -23.556  43.056  1.00  0.54           N  
ATOM    200  CA  ASN A  28       8.289 -24.032  41.691  1.00  0.55           C  
ATOM    201  C   ASN A  28       7.494 -23.201  40.687  1.00  0.54           C  
ATOM    202  CB  ASN A  28       7.907 -25.509  41.577  1.00  0.50           C  
ATOM    203  O   ASN A  28       7.501 -23.493  39.490  1.00  0.52           O  
ATOM    204  CG  ASN A  28       8.804 -26.409  42.406  1.00  0.48           C  
ATOM    205  ND2 ASN A  28       8.224 -27.456  42.980  1.00  0.45           N  
ATOM    206  OD1 ASN A  28      10.006 -26.164  42.529  1.00  0.49           O  
ATOM    207  N   GLU A  29       6.828 -22.177  41.113  1.00  0.52           N  
ATOM    208  CA  GLU A  29       6.334 -21.215  40.132  1.00  0.52           C  
ATOM    209  C   GLU A  29       7.415 -20.206  39.756  1.00  0.52           C  
ATOM    210  CB  GLU A  29       5.098 -20.487  40.667  1.00  0.49           C  
ATOM    211  O   GLU A  29       7.804 -19.371  40.575  1.00  0.51           O  
ATOM    212  CG  GLU A  29       4.079 -20.134  39.594  1.00  0.48           C  
ATOM    213  CD  GLU A  29       2.794 -19.549  40.156  1.00  0.50           C  
ATOM    214  OE1 GLU A  29       2.719 -19.316  41.384  1.00  0.53           O  
ATOM    215  OE2 GLU A  29       1.853 -19.324  39.363  1.00  0.48           O  
ATOM    216  N   VAL A  30       8.457 -20.555  38.908  1.00  0.53           N  
ATOM    217  CA  VAL A  30       9.290 -19.641  38.133  1.00  0.54           C  
ATOM    218  C   VAL A  30       8.429 -18.518  37.560  1.00  0.53           C  
ATOM    219  CB  VAL A  30      10.033 -20.377  36.996  1.00  0.51           C  
ATOM    220  O   VAL A  30       7.516 -18.769  36.770  1.00  0.52           O  
ATOM    221  CG1 VAL A  30      11.086 -19.469  36.363  1.00  0.46           C  
ATOM    222  CG2 VAL A  30      10.675 -21.660  37.522  1.00  0.47           C  
ATOM    223  N   THR A  31       8.357 -17.351  38.328  1.00  0.52           N  
ATOM    224  CA  THR A  31       7.725 -16.175  37.740  1.00  0.53           C  
ATOM    225  C   THR A  31       8.466 -15.736  36.480  1.00  0.53           C  
ATOM    226  CB  THR A  31       7.673 -15.008  38.742  1.00  0.51           C  
ATOM    227  O   THR A  31       9.644 -16.054  36.304  1.00  0.52           O  
ATOM    228  CG2 THR A  31       6.981 -15.423  40.036  1.00  0.48           C  
ATOM    229  OG1 THR A  31       9.009 -14.584  39.042  1.00  0.48           O  
ATOM    230  N   THR A  32       7.813 -15.360  35.505  1.00  0.57           N  
ATOM    231  CA  THR A  32       8.367 -14.808  34.274  1.00  0.59           C  
ATOM    232  C   THR A  32       9.581 -13.932  34.571  1.00  0.59           C  
ATOM    233  CB  THR A  32       7.314 -13.988  33.506  1.00  0.55           C  
ATOM    234  O   THR A  32      10.549 -13.923  33.809  1.00  0.59           O  
ATOM    235  CG2 THR A  32       6.336 -14.899  32.772  1.00  0.49           C  
ATOM    236  OG1 THR A  32       6.587 -13.170  34.430  1.00  0.53           O  
ATOM    237  N   GLU A  33       9.721 -13.060  35.630  1.00  0.55           N  
ATOM    238  CA  GLU A  33      10.871 -12.269  36.057  1.00  0.57           C  
ATOM    239  C   GLU A  33      12.053 -13.165  36.419  1.00  0.55           C  
ATOM    240  CB  GLU A  33      10.502 -11.380  37.247  1.00  0.54           C  
ATOM    241  O   GLU A  33      13.202 -12.836  36.118  1.00  0.56           O  
ATOM    242  CG  GLU A  33      10.374  -9.905  36.896  1.00  0.54           C  
ATOM    243  CD  GLU A  33       9.349  -9.172  37.747  1.00  0.55           C  
ATOM    244  OE1 GLU A  33       8.765  -9.794  38.663  1.00  0.56           O  
ATOM    245  OE2 GLU A  33       9.128  -7.967  37.495  1.00  0.53           O  
ATOM    246  N   GLN A  34      11.875 -14.328  37.002  1.00  0.53           N  
ATOM    247  CA  GLN A  34      13.005 -15.172  37.375  1.00  0.53           C  
ATOM    248  C   GLN A  34      13.618 -15.844  36.150  1.00  0.53           C  
ATOM    249  CB  GLN A  34      12.574 -16.229  38.393  1.00  0.52           C  
ATOM    250  O   GLN A  34      14.815 -16.138  36.131  1.00  0.53           O  
ATOM    251  CG  GLN A  34      12.390 -15.685  39.803  1.00  0.51           C  
ATOM    252  CD  GLN A  34      11.827 -16.718  40.761  1.00  0.53           C  
ATOM    253  NE2 GLN A  34      12.297 -16.693  42.004  1.00  0.47           N  
ATOM    254  OE1 GLN A  34      10.975 -17.531  40.388  1.00  0.57           O  
ATOM    255  N   VAL A  35      12.826 -16.046  35.063  1.00  0.55           N  
ATOM    256  CA  VAL A  35      13.355 -16.634  33.837  1.00  0.57           C  
ATOM    257  C   VAL A  35      13.715 -15.529  32.847  1.00  0.55           C  
ATOM    258  CB  VAL A  35      12.347 -17.615  33.198  1.00  0.53           C  
ATOM    259  O   VAL A  35      14.191 -15.807  31.743  1.00  0.56           O  
ATOM    260  CG1 VAL A  35      12.760 -19.062  33.462  1.00  0.46           C  
ATOM    261  CG2 VAL A  35      10.939 -17.353  33.727  1.00  0.47           C  
ATOM    262  N   GLY A  36      13.715 -14.214  33.365  1.00  0.56           N  
ATOM    263  CA  GLY A  36      13.952 -13.161  32.391  1.00  0.56           C  
ATOM    264  C   GLY A  36      12.931 -13.146  31.269  1.00  0.55           C  
ATOM    265  O   GLY A  36      13.254 -12.792  30.133  1.00  0.54           O  
ATOM    266  N   THR A  37      11.764 -13.719  31.521  1.00  0.58           N  
ATOM    267  CA  THR A  37      10.651 -13.615  30.584  1.00  0.60           C  
ATOM    268  C   THR A  37       9.583 -12.664  31.116  1.00  0.56           C  
ATOM    269  CB  THR A  37      10.023 -14.994  30.309  1.00  0.53           C  
ATOM    270  O   THR A  37       9.610 -12.286  32.290  1.00  0.54           O  
ATOM    271  CG2 THR A  37      11.088 -16.019  29.935  1.00  0.45           C  
ATOM    272  OG1 THR A  37       9.335 -15.442  31.483  1.00  0.48           O  
ATOM    273  N   TYR A  38       8.995 -11.938  30.456  1.00  0.68           N  
ATOM    274  CA  TYR A  38       7.898 -11.014  30.720  1.00  0.70           C  
ATOM    275  C   TYR A  38       6.705 -11.743  31.327  1.00  0.70           C  
ATOM    276  CB  TYR A  38       7.475 -10.300  29.433  1.00  0.65           C  
ATOM    277  O   TYR A  38       6.365 -12.850  30.902  1.00  0.69           O  
ATOM    278  CG  TYR A  38       8.558  -9.437  28.833  1.00  0.62           C  
ATOM    279  CD1 TYR A  38       8.947  -8.247  29.444  1.00  0.59           C  
ATOM    280  CD2 TYR A  38       9.195  -9.810  27.654  1.00  0.62           C  
ATOM    281  CE1 TYR A  38       9.944  -7.448  28.894  1.00  0.61           C  
ATOM    282  CE2 TYR A  38      10.192  -9.018  27.094  1.00  0.59           C  
ATOM    283  OH  TYR A  38      11.547  -7.055  27.172  1.00  0.59           O  
ATOM    284  CZ  TYR A  38      10.560  -7.842  27.721  1.00  0.60           C  
ATOM    285  N   THR A  39       6.092 -11.252  32.544  1.00  0.62           N  
ATOM    286  CA  THR A  39       4.740 -11.615  32.953  1.00  0.63           C  
ATOM    287  C   THR A  39       3.750 -11.384  31.814  1.00  0.63           C  
ATOM    288  CB  THR A  39       4.296 -10.815  34.191  1.00  0.60           C  
ATOM    289  O   THR A  39       4.063 -10.691  30.844  1.00  0.64           O  
ATOM    290  CG2 THR A  39       5.282 -10.991  35.342  1.00  0.55           C  
ATOM    291  OG1 THR A  39       4.218  -9.425  33.852  1.00  0.60           O  
ATOM    292  N   LYS A  40       2.632 -12.060  31.749  1.00  0.66           N  
ATOM    293  CA  LYS A  40       1.527 -11.748  30.848  1.00  0.67           C  
ATOM    294  C   LYS A  40       1.260 -10.246  30.805  1.00  0.67           C  
ATOM    295  CB  LYS A  40       0.260 -12.493  31.272  1.00  0.63           C  
ATOM    296  O   LYS A  40       1.126  -9.664  29.726  1.00  0.67           O  
ATOM    297  CG  LYS A  40      -0.913 -12.311  30.321  1.00  0.61           C  
ATOM    298  CD  LYS A  40      -2.156 -13.036  30.822  1.00  0.60           C  
ATOM    299  CE  LYS A  40      -3.379 -12.697  29.980  1.00  0.61           C  
ATOM    300  NZ  LYS A  40      -4.649 -13.059  30.677  1.00  0.53           N  
ATOM    301  N   ASP A  41       1.134  -9.637  32.102  1.00  0.65           N  
ATOM    302  CA  ASP A  41       0.886  -8.200  32.163  1.00  0.66           C  
ATOM    303  C   ASP A  41       2.038  -7.417  31.536  1.00  0.64           C  
ATOM    304  CB  ASP A  41       0.674  -7.753  33.611  1.00  0.62           C  
ATOM    305  O   ASP A  41       1.813  -6.433  30.828  1.00  0.63           O  
ATOM    306  CG  ASP A  41      -0.574  -8.350  34.238  1.00  0.58           C  
ATOM    307  OD1 ASP A  41      -1.447  -8.854  33.499  1.00  0.60           O  
ATOM    308  OD2 ASP A  41      -0.687  -8.313  35.483  1.00  0.68           O  
ATOM    309  N   GLN A  42       3.398  -7.819  31.768  1.00  0.58           N  
ATOM    310  CA  GLN A  42       4.552  -7.192  31.133  1.00  0.58           C  
ATOM    311  C   GLN A  42       4.582  -7.483  29.635  1.00  0.57           C  
ATOM    312  CB  GLN A  42       5.850  -7.668  31.787  1.00  0.55           C  
ATOM    313  O   GLN A  42       4.983  -6.631  28.840  1.00  0.57           O  
ATOM    314  CG  GLN A  42       6.087  -7.090  33.175  1.00  0.52           C  
ATOM    315  CD  GLN A  42       7.289  -7.703  33.869  1.00  0.51           C  
ATOM    316  NE2 GLN A  42       7.928  -6.931  34.742  1.00  0.54           N  
ATOM    317  OE1 GLN A  42       7.641  -8.861  33.622  1.00  0.65           O  
ATOM    318  N   VAL A  43       4.217  -8.749  29.131  1.00  0.57           N  
ATOM    319  CA  VAL A  43       3.950  -9.010  27.720  1.00  0.58           C  
ATOM    320  C   VAL A  43       2.784  -8.144  27.246  1.00  0.57           C  
ATOM    321  CB  VAL A  43       3.642 -10.503  27.468  1.00  0.55           C  
ATOM    322  O   VAL A  43       2.887  -7.458  26.227  1.00  0.57           O  
ATOM    323  CG1 VAL A  43       3.206 -10.727  26.021  1.00  0.49           C  
ATOM    324  CG2 VAL A  43       4.861 -11.361  27.800  1.00  0.50           C  
ATOM    325  N   ASP A  44       1.541  -8.146  27.973  1.00  0.63           N  
ATOM    326  CA  ASP A  44       0.375  -7.359  27.583  1.00  0.64           C  
ATOM    327  C   ASP A  44       0.685  -5.864  27.617  1.00  0.61           C  
ATOM    328  CB  ASP A  44      -0.813  -7.671  28.496  1.00  0.60           C  
ATOM    329  O   ASP A  44       0.340  -5.132  26.688  1.00  0.61           O  
ATOM    330  CG  ASP A  44      -1.434  -9.028  28.219  1.00  0.58           C  
ATOM    331  OD1 ASP A  44      -1.167  -9.614  27.147  1.00  0.61           O  
ATOM    332  OD2 ASP A  44      -2.200  -9.516  29.078  1.00  0.68           O  
ATOM    333  N   ALA A  45       1.492  -5.389  28.761  1.00  0.56           N  
ATOM    334  CA  ALA A  45       1.951  -4.005  28.849  1.00  0.56           C  
ATOM    335  C   ALA A  45       2.995  -3.705  27.777  1.00  0.54           C  
ATOM    336  CB  ALA A  45       2.520  -3.720  30.236  1.00  0.53           C  
ATOM    337  O   ALA A  45       2.973  -2.637  27.162  1.00  0.53           O  
ATOM    338  N   LYS A  46       4.012  -4.614  27.610  1.00  0.49           N  
ATOM    339  CA  LYS A  46       4.950  -4.501  26.498  1.00  0.50           C  
ATOM    340  C   LYS A  46       4.241  -4.681  25.159  1.00  0.48           C  
ATOM    341  CB  LYS A  46       6.074  -5.530  26.637  1.00  0.48           C  
ATOM    342  O   LYS A  46       4.551  -3.988  24.188  1.00  0.47           O  
ATOM    343  CG  LYS A  46       7.137  -5.151  27.658  1.00  0.47           C  
ATOM    344  CD  LYS A  46       8.326  -6.101  27.606  1.00  0.47           C  
ATOM    345  CE  LYS A  46       9.382  -5.734  28.640  1.00  0.51           C  
ATOM    346  NZ  LYS A  46      10.568  -5.078  28.013  1.00  0.48           N  
ATOM    347  N   LEU A  47       3.272  -5.632  25.036  1.00  0.47           N  
ATOM    348  CA  LEU A  47       2.336  -5.715  23.920  1.00  0.48           C  
ATOM    349  C   LEU A  47       1.453  -4.473  23.858  1.00  0.46           C  
ATOM    350  CB  LEU A  47       1.466  -6.969  24.041  1.00  0.45           C  
ATOM    351  O   LEU A  47       1.221  -3.925  22.778  1.00  0.45           O  
ATOM    352  CG  LEU A  47       2.142  -8.298  23.704  1.00  0.44           C  
ATOM    353  CD1 LEU A  47       1.230  -9.464  24.069  1.00  0.43           C  
ATOM    354  CD2 LEU A  47       2.518  -8.349  22.227  1.00  0.44           C  
ATOM    355  N   ALA A  48       0.965  -3.932  25.018  1.00  0.46           N  
ATOM    356  CA  ALA A  48       0.251  -2.661  25.106  1.00  0.47           C  
ATOM    357  C   ALA A  48       1.193  -1.485  24.865  1.00  0.45           C  
ATOM    358  CB  ALA A  48      -0.427  -2.525  26.467  1.00  0.44           C  
ATOM    359  O   ALA A  48       0.832  -0.522  24.185  1.00  0.44           O  
ATOM    360  N   LEU A  49       2.497  -1.515  25.471  1.00  0.39           N  
ATOM    361  CA  LEU A  49       3.548  -0.556  25.148  1.00  0.40           C  
ATOM    362  C   LEU A  49       4.033  -0.744  23.715  1.00  0.38           C  
ATOM    363  CB  LEU A  49       4.722  -0.700  26.120  1.00  0.37           C  
ATOM    364  O   LEU A  49       4.307   0.234  23.014  1.00  0.36           O  
ATOM    365  CG  LEU A  49       4.551  -0.047  27.492  1.00  0.35           C  
ATOM    366  CD1 LEU A  49       5.565  -0.615  28.480  1.00  0.35           C  
ATOM    367  CD2 LEU A  49       4.692   1.468  27.385  1.00  0.37           C  
ATOM    368  N   ILE A  50       4.334  -1.989  23.133  1.00  0.36           N  
ATOM    369  CA  ILE A  50       4.533  -2.355  21.735  1.00  0.36           C  
ATOM    370  C   ILE A  50       3.262  -2.065  20.940  1.00  0.35           C  
ATOM    371  CB  ILE A  50       4.929  -3.841  21.590  1.00  0.34           C  
ATOM    372  O   ILE A  50       3.323  -1.506  19.842  1.00  0.33           O  
ATOM    373  CG1 ILE A  50       6.274  -4.105  22.275  1.00  0.33           C  
ATOM    374  CG2 ILE A  50       4.977  -4.246  20.114  1.00  0.32           C  
ATOM    375  CD1 ILE A  50       6.634  -5.580  22.385  1.00  0.32           C  
ATOM    376  N   ALA A  51       2.063  -2.276  21.287  1.00  0.33           N  
ATOM    377  CA  ALA A  51       0.775  -1.822  20.770  1.00  0.34           C  
ATOM    378  C   ALA A  51       0.585  -0.327  21.005  1.00  0.33           C  
ATOM    379  CB  ALA A  51      -0.364  -2.608  21.415  1.00  0.31           C  
ATOM    380  O   ALA A  51       0.002   0.370  20.171  1.00  0.31           O  
ATOM    381  N   GLY A  52       1.294   0.433  21.856  1.00  0.29           N  
ATOM    382  CA  GLY A  52       1.015   1.794  22.284  1.00  0.27           C  
ATOM    383  C   GLY A  52       2.210   2.719  22.148  1.00  0.29           C  
ATOM    384  O   GLY A  52       2.058   3.889  21.789  1.00  0.27           O  
ATOM    385  N   SER A  53       3.468   2.253  21.814  1.00  0.24           N  
ATOM    386  CA  SER A  53       4.603   3.171  21.802  1.00  0.23           C  
ATOM    387  C   SER A  53       5.861   2.486  21.278  1.00  0.24           C  
ATOM    388  CB  SER A  53       4.860   3.725  23.204  1.00  0.22           C  
ATOM    389  O   SER A  53       6.888   2.456  21.961  1.00  0.23           O  
ATOM    390  OG  SER A  53       5.287   2.697  24.081  1.00  0.22           O  
ATOM    391  N   GLY A  54       5.674   1.616  19.957  1.00  0.22           N  
ATOM    392  CA  GLY A  54       6.778   1.153  19.131  1.00  0.22           C  
ATOM    393  C   GLY A  54       6.453  -0.108  18.354  1.00  0.23           C  
ATOM    394  O   GLY A  54       6.169  -1.152  18.944  1.00  0.22           O  
ATOM    395  N   ASP A  55       5.226   0.097  17.407  1.00  0.21           N  
ATOM    396  CA  ASP A  55       4.482  -0.372  16.242  1.00  0.22           C  
ATOM    397  C   ASP A  55       3.065   0.196  16.229  1.00  0.21           C  
ATOM    398  CB  ASP A  55       4.436  -1.901  16.215  1.00  0.19           C  
ATOM    399  O   ASP A  55       2.296  -0.019  17.167  1.00  0.20           O  
ATOM    400  CG  ASP A  55       5.785  -2.530  15.912  1.00  0.18           C  
ATOM    401  OD1 ASP A  55       6.622  -1.886  15.243  1.00  0.10           O  
ATOM    402  OD2 ASP A  55       6.012  -3.681  16.345  1.00  0.10           O  
ATOM    403  N   LEU A  56       2.781   1.529  16.392  1.00  0.24           N  
ATOM    404  CA  LEU A  56       1.391   1.941  16.230  1.00  0.24           C  
ATOM    405  C   LEU A  56       0.494   0.737  15.965  1.00  0.23           C  
ATOM    406  CB  LEU A  56       1.261   2.950  15.086  1.00  0.22           C  
ATOM    407  O   LEU A  56       0.729  -0.023  15.023  1.00  0.22           O  
ATOM    408  CG  LEU A  56       1.704   4.382  15.391  1.00  0.22           C  
ATOM    409  CD1 LEU A  56       1.861   5.175  14.098  1.00  0.20           C  
ATOM    410  CD2 LEU A  56       0.709   5.063  16.324  1.00  0.21           C  
ATOM    411  N   PRO A  57       0.110  -0.061  17.036  1.00  0.24           N  
ATOM    412  CA  PRO A  57      -0.835  -1.127  16.694  1.00  0.23           C  
ATOM    413  C   PRO A  57      -1.486  -0.922  15.328  1.00  0.24           C  
ATOM    414  CB  PRO A  57      -1.878  -1.046  17.812  1.00  0.22           C  
ATOM    415  O   PRO A  57      -1.853   0.202  14.976  1.00  0.23           O  
ATOM    416  CG  PRO A  57      -1.588   0.243  18.512  1.00  0.22           C  
ATOM    417  CD  PRO A  57      -0.270   0.768  18.018  1.00  0.24           C  
ATOM    418  N   LEU A  58      -0.941  -1.324  14.240  1.00  0.20           N  
ATOM    419  CA  LEU A  58      -1.633  -1.231  12.959  1.00  0.22           C  
ATOM    420  C   LEU A  58      -3.100  -0.866  13.159  1.00  0.20           C  
ATOM    421  CB  LEU A  58      -1.523  -2.552  12.194  1.00  0.19           C  
ATOM    422  O   LEU A  58      -3.720  -0.264  12.279  1.00  0.19           O  
ATOM    423  CG  LEU A  58      -0.278  -2.730  11.323  1.00  0.19           C  
ATOM    424  CD1 LEU A  58       0.106  -4.204  11.244  1.00  0.11           C  
ATOM    425  CD2 LEU A  58      -0.514  -2.158   9.930  1.00  0.11           C  
ATOM    426  N   SER A  59      -3.757  -1.160  14.293  1.00  0.21           N  
ATOM    427  CA  SER A  59      -5.022  -0.664  14.826  1.00  0.22           C  
ATOM    428  C   SER A  59      -4.926   0.813  15.192  1.00  0.21           C  
ATOM    429  CB  SER A  59      -5.443  -1.475  16.051  1.00  0.19           C  
ATOM    430  O   SER A  59      -5.936   1.519  15.219  1.00  0.20           O  
ATOM    431  OG  SER A  59      -4.483  -1.358  17.087  1.00  0.10           O  
ATOM    432  N   GLN A  60      -3.881   1.478  15.263  1.00  0.21           N  
ATOM    433  CA  GLN A  60      -3.821   2.926  15.436  1.00  0.20           C  
ATOM    434  C   GLN A  60      -3.403   3.617  14.141  1.00  0.21           C  
ATOM    435  CB  GLN A  60      -2.854   3.292  16.563  1.00  0.19           C  
ATOM    436  O   GLN A  60      -3.526   4.837  14.015  1.00  0.19           O  
ATOM    437  CG  GLN A  60      -3.413   3.046  17.957  1.00  0.16           C  
ATOM    438  CD  GLN A  60      -2.536   3.624  19.052  1.00  0.07           C  
ATOM    439  NE2 GLN A  60      -3.046   3.630  20.279  1.00  0.07           N  
ATOM    440  OE1 GLN A  60      -1.410   4.062  18.797  1.00  0.09           O  
ATOM    441  N   PHE A  61      -3.097   2.864  12.991  1.00  0.21           N  
ATOM    442  CA  PHE A  61      -3.449   3.287  11.640  1.00  0.22           C  
ATOM    443  C   PHE A  61      -4.803   2.720  11.231  1.00  0.21           C  
ATOM    444  CB  PHE A  61      -2.373   2.849  10.641  1.00  0.19           C  
ATOM    445  O   PHE A  61      -4.987   1.502  11.193  1.00  0.20           O  
ATOM    446  CG  PHE A  61      -1.049   3.537  10.835  1.00  0.17           C  
ATOM    447  CD1 PHE A  61      -0.850   4.833  10.377  1.00  0.08           C  
ATOM    448  CD2 PHE A  61      -0.002   2.886  11.475  1.00  0.09           C  
ATOM    449  CE1 PHE A  61       0.375   5.473  10.555  1.00  0.08           C  
ATOM    450  CE2 PHE A  61       1.224   3.518  11.657  1.00  0.09           C  
ATOM    451  CZ  PHE A  61       1.411   4.811  11.195  1.00  0.08           C  
ATOM    452  N   GLY A  62      -5.841   2.538  12.167  1.00  0.21           N  
ATOM    453  CA  GLY A  62      -7.267   2.355  11.947  1.00  0.21           C  
ATOM    454  C   GLY A  62      -7.578   1.394  10.815  1.00  0.21           C  
ATOM    455  O   GLY A  62      -6.892   1.390   9.791  1.00  0.20           O  
ATOM    456  N   ASP A  63      -7.774   0.045  11.008  1.00  0.18           N  
ATOM    457  CA  ASP A  63      -8.696  -0.829  10.289  1.00  0.20           C  
ATOM    458  C   ASP A  63      -9.287  -0.121   9.072  1.00  0.18           C  
ATOM    459  CB  ASP A  63      -9.816  -1.306  11.215  1.00  0.16           C  
ATOM    460  O   ASP A  63     -10.053   0.835   9.214  1.00  0.17           O  
ATOM    461  CG  ASP A  63      -9.704  -2.778  11.572  1.00  0.12           C  
ATOM    462  OD1 ASP A  63      -9.016  -3.530  10.849  1.00  0.10           O  
ATOM    463  OD2 ASP A  63     -10.312  -3.190  12.584  1.00  0.10           O  
ATOM    464  N   LEU A  64      -8.589   0.411   8.145  1.00  0.21           N  
ATOM    465  CA  LEU A  64      -9.024   0.960   6.866  1.00  0.21           C  
ATOM    466  C   LEU A  64     -10.007   0.020   6.176  1.00  0.21           C  
ATOM    467  CB  LEU A  64      -7.820   1.216   5.955  1.00  0.19           C  
ATOM    468  O   LEU A  64      -9.599  -0.948   5.531  1.00  0.20           O  
ATOM    469  CG  LEU A  64      -6.871   2.336   6.384  1.00  0.20           C  
ATOM    470  CD1 LEU A  64      -5.586   2.285   5.565  1.00  0.17           C  
ATOM    471  CD2 LEU A  64      -7.549   3.695   6.242  1.00  0.18           C  
ATOM    472  N   GLY A  65     -11.082  -0.430   6.730  1.00  0.20           N  
ATOM    473  CA  GLY A  65     -12.381  -1.011   6.430  1.00  0.19           C  
ATOM    474  C   GLY A  65     -13.070  -0.354   5.249  1.00  0.19           C  
ATOM    475  O   GLY A  65     -12.769   0.791   4.906  1.00  0.19           O  
ATOM    476  N   PHE A  66     -13.586  -1.065   4.217  1.00  0.19           N  
ATOM    477  CA  PHE A  66     -14.429  -1.067   3.027  1.00  0.22           C  
ATOM    478  C   PHE A  66     -14.988   0.325   2.757  1.00  0.19           C  
ATOM    479  CB  PHE A  66     -15.574  -2.072   3.179  1.00  0.18           C  
ATOM    480  O   PHE A  66     -15.657   0.908   3.614  1.00  0.19           O  
ATOM    481  CG  PHE A  66     -15.200  -3.480   2.801  1.00  0.18           C  
ATOM    482  CD1 PHE A  66     -15.330  -3.920   1.490  1.00  0.11           C  
ATOM    483  CD2 PHE A  66     -14.718  -4.364   3.758  1.00  0.11           C  
ATOM    484  CE1 PHE A  66     -14.985  -5.223   1.137  1.00  0.09           C  
ATOM    485  CE2 PHE A  66     -14.371  -5.667   3.413  1.00  0.10           C  
ATOM    486  CZ  PHE A  66     -14.506  -6.095   2.102  1.00  0.11           C  
ATOM    487  N   ILE A  67     -14.540   0.999   1.899  1.00  0.20           N  
ATOM    488  CA  ILE A  67     -15.402   1.852   1.088  1.00  0.19           C  
ATOM    489  C   ILE A  67     -15.815   1.109  -0.181  1.00  0.20           C  
ATOM    490  CB  ILE A  67     -14.704   3.182   0.727  1.00  0.19           C  
ATOM    491  O   ILE A  67     -14.966   0.580  -0.903  1.00  0.20           O  
ATOM    492  CG1 ILE A  67     -14.235   3.901   1.997  1.00  0.18           C  
ATOM    493  CG2 ILE A  67     -15.637   4.075  -0.096  1.00  0.19           C  
ATOM    494  CD1 ILE A  67     -13.481   5.197   1.732  1.00  0.16           C  
ATOM    495  N   PRO A  68     -17.130   0.820  -0.341  1.00  0.21           N  
ATOM    496  CA  PRO A  68     -17.777   0.464  -1.606  1.00  0.19           C  
ATOM    497  C   PRO A  68     -17.282   1.308  -2.779  1.00  0.20           C  
ATOM    498  CB  PRO A  68     -19.259   0.728  -1.330  1.00  0.19           C  
ATOM    499  O   PRO A  68     -17.105   2.521  -2.640  1.00  0.20           O  
ATOM    500  CG  PRO A  68     -19.289   1.367   0.021  1.00  0.18           C  
ATOM    501  CD  PRO A  68     -17.891   1.389   0.569  1.00  0.19           C  
ATOM    502  N   PRO A  69     -16.446   0.715  -3.666  1.00  0.21           N  
ATOM    503  CA  PRO A  69     -15.810   1.216  -4.887  1.00  0.20           C  
ATOM    504  C   PRO A  69     -16.667   2.247  -5.619  1.00  0.21           C  
ATOM    505  CB  PRO A  69     -15.630  -0.046  -5.735  1.00  0.20           C  
ATOM    506  O   PRO A  69     -16.189   2.906  -6.546  1.00  0.20           O  
ATOM    507  CG  PRO A  69     -16.555  -1.050  -5.126  1.00  0.20           C  
ATOM    508  CD  PRO A  69     -16.898  -0.600  -3.734  1.00  0.21           C  
ATOM    509  N   ASN A  70     -17.946   2.519  -5.180  1.00  0.16           N  
ATOM    510  CA  ASN A  70     -19.004   3.053  -6.030  1.00  0.18           C  
ATOM    511  C   ASN A  70     -19.504   4.403  -5.524  1.00  0.16           C  
ATOM    512  CB  ASN A  70     -20.165   2.060  -6.129  1.00  0.14           C  
ATOM    513  O   ASN A  70     -20.542   4.478  -4.865  1.00  0.16           O  
ATOM    514  CG  ASN A  70     -20.008   1.091  -7.284  1.00  0.10           C  
ATOM    515  ND2 ASN A  70     -20.778   0.010  -7.260  1.00  0.11           N  
ATOM    516  OD1 ASN A  70     -19.201   1.312  -8.191  1.00  0.09           O  
ATOM    517  N   ILE A  71     -18.650   5.418  -5.049  1.00  0.17           N  
ATOM    518  CA  ILE A  71     -19.294   6.726  -5.024  1.00  0.18           C  
ATOM    519  C   ILE A  71     -18.550   7.686  -5.950  1.00  0.17           C  
ATOM    520  CB  ILE A  71     -19.351   7.301  -3.591  1.00  0.15           C  
ATOM    521  O   ILE A  71     -17.372   7.980  -5.732  1.00  0.16           O  
ATOM    522  CG1 ILE A  71     -20.072   6.326  -2.653  1.00  0.10           C  
ATOM    523  CG2 ILE A  71     -20.034   8.672  -3.586  1.00  0.09           C  
ATOM    524  CD1 ILE A  71     -20.079   6.761  -1.194  1.00  0.08           C  
ATOM    525  N   SER A  72     -18.453   7.507  -7.313  1.00  0.18           N  
ATOM    526  CA  SER A  72     -18.548   8.644  -8.223  1.00  0.19           C  
ATOM    527  C   SER A  72     -19.218   9.837  -7.550  1.00  0.18           C  
ATOM    528  CB  SER A  72     -19.324   8.258  -9.484  1.00  0.16           C  
ATOM    529  O   SER A  72     -20.392   9.768  -7.178  1.00  0.17           O  
ATOM    530  OG  SER A  72     -20.702   8.095  -9.196  1.00  0.11           O  
ATOM    531  N   VAL A  73     -18.675  10.462  -6.502  1.00  0.18           N  
ATOM    532  CA  VAL A  73     -19.167  11.764  -6.063  1.00  0.20           C  
ATOM    533  C   VAL A  73     -18.924  12.803  -7.155  1.00  0.17           C  
ATOM    534  CB  VAL A  73     -18.496  12.209  -4.745  1.00  0.17           C  
ATOM    535  O   VAL A  73     -17.822  12.892  -7.702  1.00  0.17           O  
ATOM    536  CG1 VAL A  73     -19.204  13.432  -4.165  1.00  0.10           C  
ATOM    537  CG2 VAL A  73     -18.491  11.062  -3.736  1.00  0.08           C  
ATOM    538  N   LYS A  74     -19.937  12.984  -8.071  1.00  0.14           N  
ATOM    539  CA  LYS A  74     -20.206  14.183  -8.859  1.00  0.19           C  
ATOM    540  C   LYS A  74     -19.147  15.253  -8.612  1.00  0.14           C  
ATOM    541  CB  LYS A  74     -21.595  14.736  -8.536  1.00  0.11           C  
ATOM    542  O   LYS A  74     -18.982  15.722  -7.484  1.00  0.13           O  
ATOM    543  CG  LYS A  74     -22.386  15.177  -9.759  1.00  0.06           C  
ATOM    544  CD  LYS A  74     -23.729  15.780  -9.370  1.00  0.07           C  
ATOM    545  CE  LYS A  74     -24.482  16.304 -10.585  1.00  0.07           C  
ATOM    546  NZ  LYS A  74     -25.745  16.999 -10.197  1.00  0.07           N  
ATOM    547  N   TYR A  75     -18.095  15.378  -9.340  1.00  0.19           N  
ATOM    548  CA  TYR A  75     -17.393  16.615  -9.666  1.00  0.21           C  
ATOM    549  C   TYR A  75     -18.278  17.541 -10.492  1.00  0.19           C  
ATOM    550  CB  TYR A  75     -16.098  16.314 -10.426  1.00  0.18           C  
ATOM    551  O   TYR A  75     -18.659  17.207 -11.617  1.00  0.18           O  
ATOM    552  CG  TYR A  75     -14.890  16.171  -9.534  1.00  0.19           C  
ATOM    553  CD1 TYR A  75     -14.140  17.283  -9.159  1.00  0.14           C  
ATOM    554  CD2 TYR A  75     -14.494  14.923  -9.064  1.00  0.13           C  
ATOM    555  CE1 TYR A  75     -13.025  17.156  -8.337  1.00  0.10           C  
ATOM    556  CE2 TYR A  75     -13.381  14.783  -8.242  1.00  0.11           C  
ATOM    557  OH  TYR A  75     -11.550  15.772  -7.072  1.00  0.08           O  
ATOM    558  CZ  TYR A  75     -12.654  15.904  -7.885  1.00  0.17           C  
ATOM    559  N   GLU A  76     -19.060  18.132  -9.904  1.00  0.16           N  
ATOM    560  CA  GLU A  76     -19.613  19.336 -10.516  1.00  0.19           C  
ATOM    561  C   GLU A  76     -18.742  20.554 -10.223  1.00  0.16           C  
ATOM    562  CB  GLU A  76     -21.042  19.581 -10.026  1.00  0.15           C  
ATOM    563  O   GLU A  76     -18.536  20.912  -9.061  1.00  0.16           O  
ATOM    564  CG  GLU A  76     -22.094  18.767 -10.765  1.00  0.09           C  
ATOM    565  CD  GLU A  76     -23.517  19.110 -10.352  1.00  0.07           C  
ATOM    566  OE1 GLU A  76     -23.699  19.930  -9.425  1.00  0.10           O  
ATOM    567  OE2 GLU A  76     -24.457  18.552 -10.961  1.00  0.10           O  
ATOM    568  N   GLY A  77     -17.290  20.503 -10.680  1.00  0.17           N  
ATOM    569  CA  GLY A  77     -16.657  21.794 -10.895  1.00  0.19           C  
ATOM    570  C   GLY A  77     -15.148  21.752 -10.743  1.00  0.16           C  
ATOM    571  O   GLY A  77     -14.620  20.960  -9.959  1.00  0.16           O  
ATOM    572  N   ALA A  78     -14.285  21.899 -11.831  1.00  0.16           N  
ATOM    573  CA  ALA A  78     -12.915  22.319 -12.113  1.00  0.19           C  
ATOM    574  C   ALA A  78     -12.119  22.497 -10.823  1.00  0.16           C  
ATOM    575  CB  ALA A  78     -12.911  23.616 -12.920  1.00  0.14           C  
ATOM    576  O   ALA A  78     -12.204  23.541 -10.173  1.00  0.16           O  
ATOM    577  N   ALA A  79     -12.146  21.646  -9.861  1.00  0.21           N  
ATOM    578  CA  ALA A  79     -11.329  22.084  -8.733  1.00  0.21           C  
ATOM    579  C   ALA A  79      -9.923  21.496  -8.813  1.00  0.20           C  
ATOM    580  CB  ALA A  79     -11.991  21.694  -7.413  1.00  0.19           C  
ATOM    581  O   ALA A  79      -9.759  20.284  -8.972  1.00  0.20           O  
ATOM    582  N   THR A  80      -9.039  22.282  -9.550  1.00  0.19           N  
ATOM    583  CA  THR A  80      -7.624  22.474  -9.847  1.00  0.22           C  
ATOM    584  C   THR A  80      -6.754  21.871  -8.748  1.00  0.19           C  
ATOM    585  CB  THR A  80      -7.285  23.967 -10.012  1.00  0.17           C  
ATOM    586  O   THR A  80      -5.580  21.570  -8.973  1.00  0.18           O  
ATOM    587  CG2 THR A  80      -7.267  24.368 -11.483  1.00  0.08           C  
ATOM    588  OG1 THR A  80      -8.268  24.753  -9.326  1.00  0.12           O  
ATOM    589  N   TYR A  81      -7.212  21.174  -7.762  1.00  0.23           N  
ATOM    590  CA  TYR A  81      -6.448  20.767  -6.588  1.00  0.26           C  
ATOM    591  C   TYR A  81      -7.194  19.701  -5.794  1.00  0.23           C  
ATOM    592  CB  TYR A  81      -6.154  21.975  -5.692  1.00  0.22           C  
ATOM    593  O   TYR A  81      -8.380  19.857  -5.496  1.00  0.23           O  
ATOM    594  CG  TYR A  81      -5.286  23.021  -6.350  1.00  0.22           C  
ATOM    595  CD1 TYR A  81      -3.898  22.902  -6.351  1.00  0.20           C  
ATOM    596  CD2 TYR A  81      -5.853  24.129  -6.969  1.00  0.19           C  
ATOM    597  CE1 TYR A  81      -3.095  23.865  -6.953  1.00  0.15           C  
ATOM    598  CE2 TYR A  81      -5.059  25.098  -7.575  1.00  0.17           C  
ATOM    599  OH  TYR A  81      -2.893  25.913  -8.161  1.00  0.09           O  
ATOM    600  CZ  TYR A  81      -3.684  24.957  -7.563  1.00  0.21           C  
ATOM    601  N   ASN A  82      -6.768  18.472  -6.063  1.00  0.25           N  
ATOM    602  CA  ASN A  82      -7.227  17.307  -5.314  1.00  0.28           C  
ATOM    603  C   ASN A  82      -6.789  17.371  -3.854  1.00  0.25           C  
ATOM    604  CB  ASN A  82      -6.721  16.018  -5.964  1.00  0.24           C  
ATOM    605  O   ASN A  82      -5.604  17.543  -3.563  1.00  0.25           O  
ATOM    606  CG  ASN A  82      -7.827  15.008  -6.198  1.00  0.24           C  
ATOM    607  ND2 ASN A  82      -7.578  14.051  -7.084  1.00  0.13           N  
ATOM    608  OD1 ASN A  82      -8.897  15.089  -5.589  1.00  0.12           O  
ATOM    609  N   PRO A  83      -7.724  17.695  -2.919  1.00  0.28           N  
ATOM    610  CA  PRO A  83      -7.878  17.782  -1.465  1.00  0.29           C  
ATOM    611  C   PRO A  83      -7.119  16.683  -0.724  1.00  0.28           C  
ATOM    612  CB  PRO A  83      -9.388  17.635  -1.260  1.00  0.27           C  
ATOM    613  O   PRO A  83      -7.069  15.541  -1.189  1.00  0.28           O  
ATOM    614  CG  PRO A  83      -9.858  16.847  -2.440  1.00  0.26           C  
ATOM    615  CD  PRO A  83      -8.905  17.076  -3.577  1.00  0.28           C  
ATOM    616  N   GLY A  84      -5.842  16.879  -0.308  1.00  0.33           N  
ATOM    617  CA  GLY A  84      -5.427  16.073   0.829  1.00  0.33           C  
ATOM    618  C   GLY A  84      -6.586  15.402   1.541  1.00  0.33           C  
ATOM    619  O   GLY A  84      -7.676  15.970   1.636  1.00  0.32           O  
ATOM    620  N   ILE A  85      -6.688  14.063   1.341  1.00  0.33           N  
ATOM    621  CA  ILE A  85      -7.561  13.175   2.100  1.00  0.33           C  
ATOM    622  C   ILE A  85      -6.888  12.788   3.414  1.00  0.33           C  
ATOM    623  CB  ILE A  85      -7.922  11.909   1.290  1.00  0.31           C  
ATOM    624  O   ILE A  85      -5.737  12.344   3.423  1.00  0.32           O  
ATOM    625  CG1 ILE A  85      -8.579  12.296  -0.040  1.00  0.28           C  
ATOM    626  CG2 ILE A  85      -8.835  10.989   2.104  1.00  0.29           C  
ATOM    627  CD1 ILE A  85      -8.846  11.116  -0.965  1.00  0.27           C  
ATOM    628  N   ALA A  86      -7.356  13.355   4.503  1.00  0.37           N  
ATOM    629  CA  ALA A  86      -7.076  12.848   5.844  1.00  0.37           C  
ATOM    630  C   ALA A  86      -8.209  11.954   6.340  1.00  0.38           C  
ATOM    631  CB  ALA A  86      -6.851  14.005   6.814  1.00  0.35           C  
ATOM    632  O   ALA A  86      -9.363  12.124   5.939  1.00  0.36           O  
ATOM    633  N   TYR A  87      -7.808  10.728   7.001  1.00  0.36           N  
ATOM    634  CA  TYR A  87      -8.678   9.718   7.594  1.00  0.40           C  
ATOM    635  C   TYR A  87      -8.548   9.710   9.112  1.00  0.36           C  
ATOM    636  CB  TYR A  87      -8.350   8.331   7.035  1.00  0.35           C  
ATOM    637  O   TYR A  87      -7.474   9.987   9.651  1.00  0.35           O  
ATOM    638  CG  TYR A  87      -8.065   8.325   5.553  1.00  0.34           C  
ATOM    639  CD1 TYR A  87      -9.082   8.098   4.628  1.00  0.32           C  
ATOM    640  CD2 TYR A  87      -6.778   8.546   5.074  1.00  0.34           C  
ATOM    641  CE1 TYR A  87      -8.823   8.091   3.262  1.00  0.32           C  
ATOM    642  CE2 TYR A  87      -6.508   8.541   3.709  1.00  0.34           C  
ATOM    643  OH  TYR A  87      -7.273   8.307   1.460  1.00  0.22           O  
ATOM    644  CZ  TYR A  87      -7.535   8.313   2.812  1.00  0.32           C  
ATOM    645  N   ASN A  88      -9.664   9.452   9.642  1.00  0.30           N  
ATOM    646  CA  ASN A  88      -9.693   9.060  11.047  1.00  0.38           C  
ATOM    647  C   ASN A  88     -10.773   8.016  11.317  1.00  0.31           C  
ATOM    648  CB  ASN A  88      -9.901  10.284  11.942  1.00  0.31           C  
ATOM    649  O   ASN A  88     -11.791   7.978  10.624  1.00  0.30           O  
ATOM    650  CG  ASN A  88      -9.098  10.213  13.225  1.00  0.31           C  
ATOM    651  ND2 ASN A  88      -9.060  11.316  13.964  1.00  0.23           N  
ATOM    652  OD1 ASN A  88      -8.514   9.175  13.550  1.00  0.31           O  
ATOM    653  N   VAL A  89     -10.522   6.957  12.197  1.00  0.37           N  
ATOM    654  CA  VAL A  89     -11.399   6.025  12.898  1.00  0.38           C  
ATOM    655  C   VAL A  89     -11.890   6.657  14.198  1.00  0.37           C  
ATOM    656  CB  VAL A  89     -10.686   4.687  13.192  1.00  0.35           C  
ATOM    657  O   VAL A  89     -11.088   7.118  15.014  1.00  0.36           O  
ATOM    658  CG1 VAL A  89     -11.647   3.695  13.845  1.00  0.31           C  
ATOM    659  CG2 VAL A  89     -10.099   4.102  11.909  1.00  0.32           C  
ATOM    660  N   GLU A  90     -13.217   6.903  14.303  1.00  0.36           N  
ATOM    661  CA  GLU A  90     -13.924   7.288  15.520  1.00  0.41           C  
ATOM    662  C   GLU A  90     -13.941   6.146  16.533  1.00  0.36           C  
ATOM    663  CB  GLU A  90     -15.354   7.725  15.196  1.00  0.36           C  
ATOM    664  O   GLU A  90     -13.606   5.008  16.198  1.00  0.35           O  
ATOM    665  CG  GLU A  90     -15.434   8.949  14.296  1.00  0.36           C  
ATOM    666  CD  GLU A  90     -15.024  10.236  14.995  1.00  0.42           C  
ATOM    667  OE1 GLU A  90     -14.930  10.246  16.243  1.00  0.45           O  
ATOM    668  OE2 GLU A  90     -14.795  11.243  14.288  1.00  0.43           O  
ATOM    669  N   ALA A  91     -14.101   6.483  17.840  1.00  0.35           N  
ATOM    670  CA  ALA A  91     -14.158   5.597  18.999  1.00  0.37           C  
ATOM    671  C   ALA A  91     -15.195   4.496  18.797  1.00  0.34           C  
ATOM    672  CB  ALA A  91     -14.473   6.394  20.263  1.00  0.32           C  
ATOM    673  O   ALA A  91     -15.039   3.385  19.310  1.00  0.32           O  
ATOM    674  N   ASP A  92     -16.363   4.893  17.955  1.00  0.36           N  
ATOM    675  CA  ASP A  92     -17.465   3.960  17.741  1.00  0.37           C  
ATOM    676  C   ASP A  92     -17.180   3.036  16.559  1.00  0.36           C  
ATOM    677  CB  ASP A  92     -18.774   4.719  17.512  1.00  0.34           C  
ATOM    678  O   ASP A  92     -17.995   2.172  16.229  1.00  0.34           O  
ATOM    679  CG  ASP A  92     -18.788   5.498  16.209  1.00  0.33           C  
ATOM    680  OD1 ASP A  92     -17.748   5.548  15.517  1.00  0.34           O  
ATOM    681  OD2 ASP A  92     -19.847   6.070  15.872  1.00  0.41           O  
ATOM    682  N   GLY A  93     -15.894   3.053  16.074  1.00  0.42           N  
ATOM    683  CA  GLY A  93     -15.472   2.294  14.907  1.00  0.42           C  
ATOM    684  C   GLY A  93     -15.850   2.957  13.596  1.00  0.42           C  
ATOM    685  O   GLY A  93     -15.482   2.477  12.523  1.00  0.40           O  
ATOM    686  N   SER A  94     -16.740   4.083  13.638  1.00  0.42           N  
ATOM    687  CA  SER A  94     -17.042   4.852  12.436  1.00  0.42           C  
ATOM    688  C   SER A  94     -15.810   5.593  11.929  1.00  0.41           C  
ATOM    689  CB  SER A  94     -18.171   5.848  12.706  1.00  0.39           C  
ATOM    690  O   SER A  94     -14.870   5.837  12.689  1.00  0.39           O  
ATOM    691  OG  SER A  94     -17.758   6.837  13.632  1.00  0.35           O  
ATOM    692  N   ARG A  95     -15.677   5.616  10.617  1.00  0.42           N  
ATOM    693  CA  ARG A  95     -14.541   6.181   9.897  1.00  0.43           C  
ATOM    694  C   ARG A  95     -14.922   7.486   9.208  1.00  0.42           C  
ATOM    695  CB  ARG A  95     -14.006   5.182   8.868  1.00  0.40           C  
ATOM    696  O   ARG A  95     -15.961   7.566   8.548  1.00  0.40           O  
ATOM    697  CG  ARG A  95     -13.558   3.859   9.469  1.00  0.38           C  
ATOM    698  CD  ARG A  95     -12.831   2.994   8.449  1.00  0.42           C  
ATOM    699  NE  ARG A  95     -12.499   1.681   8.994  1.00  0.39           N  
ATOM    700  NH1 ARG A  95     -11.030   1.120   7.302  1.00  0.32           N  
ATOM    701  NH2 ARG A  95     -11.422  -0.347   9.019  1.00  0.29           N  
ATOM    702  CZ  ARG A  95     -11.651   0.821   8.437  1.00  0.38           C  
ATOM    703  N   ASN A  96     -14.244   8.641   9.626  1.00  0.46           N  
ATOM    704  CA  ASN A  96     -14.395   9.987   9.084  1.00  0.47           C  
ATOM    705  C   ASN A  96     -13.297  10.310   8.074  1.00  0.46           C  
ATOM    706  CB  ASN A  96     -14.401  11.022  10.210  1.00  0.44           C  
ATOM    707  O   ASN A  96     -12.128   9.993   8.298  1.00  0.44           O  
ATOM    708  CG  ASN A  96     -15.594  10.872  11.134  1.00  0.42           C  
ATOM    709  ND2 ASN A  96     -15.364  11.041  12.431  1.00  0.34           N  
ATOM    710  OD1 ASN A  96     -16.712  10.605  10.686  1.00  0.41           O  
ATOM    711  N   TYR A  97     -13.685  10.630   6.831  1.00  0.44           N  
ATOM    712  CA  TYR A  97     -12.925  11.219   5.734  1.00  0.46           C  
ATOM    713  C   TYR A  97     -13.119  12.730   5.687  1.00  0.44           C  
ATOM    714  CB  TYR A  97     -13.341  10.597   4.397  1.00  0.43           C  
ATOM    715  O   TYR A  97     -14.252  13.218   5.699  1.00  0.43           O  
ATOM    716  CG  TYR A  97     -12.710   9.252   4.132  1.00  0.42           C  
ATOM    717  CD1 TYR A  97     -11.553   9.142   3.364  1.00  0.39           C  
ATOM    718  CD2 TYR A  97     -13.271   8.088   4.647  1.00  0.40           C  
ATOM    719  CE1 TYR A  97     -10.970   7.904   3.115  1.00  0.37           C  
ATOM    720  CE2 TYR A  97     -12.696   6.844   4.404  1.00  0.39           C  
ATOM    721  OH  TYR A  97     -10.975   5.535   3.395  1.00  0.27           O  
ATOM    722  CZ  TYR A  97     -11.548   6.763   3.639  1.00  0.38           C  
ATOM    723  N   LEU A  98     -12.022  13.309   6.073  1.00  0.45           N  
ATOM    724  CA  LEU A  98     -11.924  14.739   5.801  1.00  0.45           C  
ATOM    725  C   LEU A  98     -11.282  14.991   4.441  1.00  0.46           C  
ATOM    726  CB  LEU A  98     -11.117  15.440   6.897  1.00  0.44           C  
ATOM    727  O   LEU A  98     -10.228  14.429   4.134  1.00  0.43           O  
ATOM    728  CG  LEU A  98     -11.805  15.589   8.255  1.00  0.41           C  
ATOM    729  CD1 LEU A  98     -10.794  15.409   9.383  1.00  0.37           C  
ATOM    730  CD2 LEU A  98     -12.495  16.945   8.359  1.00  0.38           C  
ATOM    731  N   ARG A  99     -12.033  15.546   3.578  1.00  0.45           N  
ATOM    732  CA  ARG A  99     -11.615  16.053   2.274  1.00  0.45           C  
ATOM    733  C   ARG A  99     -11.670  17.576   2.236  1.00  0.45           C  
ATOM    734  CB  ARG A  99     -12.492  15.469   1.164  1.00  0.44           C  
ATOM    735  O   ARG A  99     -12.646  18.179   2.685  1.00  0.43           O  
ATOM    736  CG  ARG A  99     -12.097  15.920  -0.233  1.00  0.42           C  
ATOM    737  CD  ARG A  99     -13.014  15.332  -1.296  1.00  0.45           C  
ATOM    738  NE  ARG A  99     -12.716  15.866  -2.622  1.00  0.42           N  
ATOM    739  NH1 ARG A  99     -14.593  14.974  -3.631  1.00  0.34           N  
ATOM    740  NH2 ARG A  99     -13.107  16.216  -4.858  1.00  0.31           N  
ATOM    741  CZ  ARG A  99     -13.473  15.684  -3.700  1.00  0.40           C  
ATOM    742  N   ALA A 100     -10.660  18.180   1.761  1.00  0.47           N  
ATOM    743  CA  ALA A 100     -10.692  19.544   1.238  1.00  0.45           C  
ATOM    744  C   ALA A 100     -11.098  19.558  -0.233  1.00  0.47           C  
ATOM    745  CB  ALA A 100      -9.332  20.214   1.418  1.00  0.44           C  
ATOM    746  O   ALA A 100     -10.612  18.747  -1.025  1.00  0.44           O  
ATOM    747  N   GLY A 101     -12.260  20.176  -0.644  1.00  0.42           N  
ATOM    748  CA  GLY A 101     -12.768  20.343  -1.996  1.00  0.41           C  
ATOM    749  C   GLY A 101     -13.694  21.535  -2.143  1.00  0.42           C  
ATOM    750  O   GLY A 101     -13.721  22.417  -1.282  1.00  0.40           O  
ATOM    751  N   CYS A 102     -14.258  21.678  -3.327  1.00  0.27           N  
ATOM    752  CA  CYS A 102     -15.342  22.532  -3.801  1.00  0.37           C  
ATOM    753  C   CYS A 102     -16.519  21.697  -4.290  1.00  0.28           C  
ATOM    754  CB  CYS A 102     -14.852  23.447  -4.923  1.00  0.28           C  
ATOM    755  O   CYS A 102     -16.334  20.725  -5.024  1.00  0.25           O  
ATOM    756  SG  CYS A 102     -16.174  24.365  -5.743  1.00  0.21           S  
ATOM    757  N   ASP A 103     -17.656  21.856  -3.728  1.00  0.33           N  
ATOM    758  CA  ASP A 103     -18.971  21.467  -4.226  1.00  0.35           C  
ATOM    759  C   ASP A 103     -19.639  22.619  -4.973  1.00  0.34           C  
ATOM    760  CB  ASP A 103     -19.864  21.000  -3.074  1.00  0.32           C  
ATOM    761  O   ASP A 103     -19.898  23.675  -4.393  1.00  0.33           O  
ATOM    762  CG  ASP A 103     -20.884  22.044  -2.654  1.00  0.31           C  
ATOM    763  OD1 ASP A 103     -20.914  23.142  -3.250  1.00  0.32           O  
ATOM    764  OD2 ASP A 103     -21.663  21.766  -1.716  1.00  0.33           O  
ATOM    765  N   GLY A 104     -19.487  22.780  -6.345  1.00  0.31           N  
ATOM    766  CA  GLY A 104     -20.168  23.592  -7.340  1.00  0.31           C  
ATOM    767  C   GLY A 104     -20.004  25.082  -7.107  1.00  0.31           C  
ATOM    768  O   GLY A 104     -19.777  25.842  -8.051  1.00  0.29           O  
ATOM    769  N   SER A 105     -19.865  25.579  -6.083  1.00  0.36           N  
ATOM    770  CA  SER A 105     -19.709  27.014  -5.872  1.00  0.36           C  
ATOM    771  C   SER A 105     -18.908  27.303  -4.607  1.00  0.36           C  
ATOM    772  CB  SER A 105     -21.075  27.696  -5.787  1.00  0.32           C  
ATOM    773  O   SER A 105     -18.350  28.391  -4.454  1.00  0.32           O  
ATOM    774  OG  SER A 105     -21.844  27.150  -4.729  1.00  0.30           O  
ATOM    775  N   GLN A 106     -18.712  26.311  -3.858  1.00  0.40           N  
ATOM    776  CA  GLN A 106     -18.243  26.606  -2.508  1.00  0.43           C  
ATOM    777  C   GLN A 106     -17.118  25.660  -2.098  1.00  0.41           C  
ATOM    778  CB  GLN A 106     -19.395  26.516  -1.506  1.00  0.38           C  
ATOM    779  O   GLN A 106     -17.235  24.443  -2.254  1.00  0.38           O  
ATOM    780  CG  GLN A 106     -20.452  27.598  -1.685  1.00  0.37           C  
ATOM    781  CD  GLN A 106     -21.459  27.629  -0.551  1.00  0.40           C  
ATOM    782  NE2 GLN A 106     -22.213  28.719  -0.457  1.00  0.34           N  
ATOM    783  OE1 GLN A 106     -21.559  26.680   0.233  1.00  0.44           O  
ATOM    784  N   TYR A 107     -15.931  26.208  -1.936  1.00  0.50           N  
ATOM    785  CA  TYR A 107     -14.749  25.561  -1.379  1.00  0.50           C  
ATOM    786  C   TYR A 107     -14.959  25.214   0.090  1.00  0.50           C  
ATOM    787  CB  TYR A 107     -13.520  26.462  -1.531  1.00  0.48           C  
ATOM    788  O   TYR A 107     -15.505  26.016   0.852  1.00  0.48           O  
ATOM    789  CG  TYR A 107     -13.133  26.723  -2.967  1.00  0.47           C  
ATOM    790  CD1 TYR A 107     -12.331  25.824  -3.666  1.00  0.44           C  
ATOM    791  CD2 TYR A 107     -13.566  27.868  -3.625  1.00  0.44           C  
ATOM    792  CE1 TYR A 107     -11.970  26.061  -4.989  1.00  0.42           C  
ATOM    793  CE2 TYR A 107     -13.212  28.115  -4.947  1.00  0.44           C  
ATOM    794  OH  TYR A 107     -12.060  27.447  -6.929  1.00  0.34           O  
ATOM    795  CZ  TYR A 107     -12.415  27.207  -5.620  1.00  0.42           C  
ATOM    796  N   GLY A 108     -14.806  24.020   0.431  1.00  0.49           N  
ATOM    797  CA  GLY A 108     -14.931  23.583   1.812  1.00  0.48           C  
ATOM    798  C   GLY A 108     -14.158  22.311   2.108  1.00  0.49           C  
ATOM    799  O   GLY A 108     -13.383  21.841   1.273  1.00  0.46           O  
ATOM    800  N   VAL A 109     -13.970  21.964   3.365  1.00  0.52           N  
ATOM    801  CA  VAL A 109     -13.648  20.636   3.878  1.00  0.51           C  
ATOM    802  C   VAL A 109     -14.930  19.825   4.053  1.00  0.52           C  
ATOM    803  CB  VAL A 109     -12.882  20.717   5.218  1.00  0.50           C  
ATOM    804  O   VAL A 109     -15.854  20.254   4.748  1.00  0.50           O  
ATOM    805  CG1 VAL A 109     -12.531  19.319   5.724  1.00  0.45           C  
ATOM    806  CG2 VAL A 109     -11.620  21.563   5.060  1.00  0.47           C  
ATOM    807  N   TYR A 110     -14.987  18.989   3.139  1.00  0.51           N  
ATOM    808  CA  TYR A 110     -16.070  18.013   3.187  1.00  0.50           C  
ATOM    809  C   TYR A 110     -15.677  16.802   4.025  1.00  0.51           C  
ATOM    810  CB  TYR A 110     -16.455  17.567   1.773  1.00  0.49           C  
ATOM    811  O   TYR A 110     -14.586  16.252   3.857  1.00  0.49           O  
ATOM    812  CG  TYR A 110     -16.964  18.688   0.900  1.00  0.47           C  
ATOM    813  CD1 TYR A 110     -18.327  18.967   0.816  1.00  0.44           C  
ATOM    814  CD2 TYR A 110     -16.085  19.469   0.157  1.00  0.44           C  
ATOM    815  CE1 TYR A 110     -18.801  19.998   0.011  1.00  0.45           C  
ATOM    816  CE2 TYR A 110     -16.548  20.502  -0.651  1.00  0.45           C  
ATOM    817  OH  TYR A 110     -18.369  21.781  -1.515  1.00  0.39           O  
ATOM    818  CZ  TYR A 110     -17.905  20.759  -0.717  1.00  0.44           C  
ATOM    819  N   LEU A 111     -16.290  16.697   5.230  1.00  0.50           N  
ATOM    820  CA  LEU A 111     -16.308  15.457   5.997  1.00  0.49           C  
ATOM    821  C   LEU A 111     -17.318  14.473   5.415  1.00  0.50           C  
ATOM    822  CB  LEU A 111     -16.641  15.738   7.465  1.00  0.48           C  
ATOM    823  O   LEU A 111     -18.499  14.799   5.274  1.00  0.48           O  
ATOM    824  CG  LEU A 111     -16.535  14.552   8.424  1.00  0.45           C  
ATOM    825  CD1 LEU A 111     -15.097  14.385   8.904  1.00  0.42           C  
ATOM    826  CD2 LEU A 111     -17.481  14.733   9.606  1.00  0.43           C  
ATOM    827  N   CYS A 112     -16.818  13.495   4.788  1.00  0.42           N  
ATOM    828  CA  CYS A 112     -17.603  12.291   4.535  1.00  0.46           C  
ATOM    829  C   CYS A 112     -17.415  11.273   5.654  1.00  0.43           C  
ATOM    830  CB  CYS A 112     -17.212  11.669   3.195  1.00  0.43           C  
ATOM    831  O   CYS A 112     -16.285  10.904   5.980  1.00  0.41           O  
ATOM    832  SG  CYS A 112     -18.596  10.918   2.311  1.00  0.32           S  
ATOM    833  N   LYS A 113     -18.413  11.153   6.456  1.00  0.46           N  
ATOM    834  CA  LYS A 113     -18.508  10.054   7.411  1.00  0.46           C  
ATOM    835  C   LYS A 113     -19.040   8.789   6.743  1.00  0.46           C  
ATOM    836  CB  LYS A 113     -19.403  10.441   8.589  1.00  0.45           C  
ATOM    837  O   LYS A 113     -20.051   8.831   6.039  1.00  0.44           O  
ATOM    838  CG  LYS A 113     -18.666  11.131   9.727  1.00  0.43           C  
ATOM    839  CD  LYS A 113     -19.589  11.405  10.907  1.00  0.45           C  
ATOM    840  CE  LYS A 113     -18.858  12.116  12.037  1.00  0.40           C  
ATOM    841  NZ  LYS A 113     -19.742  12.329  13.222  1.00  0.39           N  
ATOM    842  N   TYR A 114     -18.363   7.803   6.817  1.00  0.44           N  
ATOM    843  CA  TYR A 114     -18.814   6.458   6.477  1.00  0.44           C  
ATOM    844  C   TYR A 114     -19.071   5.635   7.734  1.00  0.44           C  
ATOM    845  CB  TYR A 114     -17.781   5.752   5.593  1.00  0.42           C  
ATOM    846  O   TYR A 114     -18.243   5.611   8.648  1.00  0.43           O  
ATOM    847  CG  TYR A 114     -17.563   6.425   4.260  1.00  0.41           C  
ATOM    848  CD1 TYR A 114     -18.296   6.046   3.138  1.00  0.38           C  
ATOM    849  CD2 TYR A 114     -16.622   7.439   4.119  1.00  0.40           C  
ATOM    850  CE1 TYR A 114     -18.097   6.661   1.906  1.00  0.40           C  
ATOM    851  CE2 TYR A 114     -16.415   8.062   2.892  1.00  0.40           C  
ATOM    852  OH  TYR A 114     -16.955   8.280   0.577  1.00  0.31           O  
ATOM    853  CZ  TYR A 114     -17.156   7.667   1.794  1.00  0.40           C  
ATOM    854  N   ASN A 115     -20.233   5.190   7.829  1.00  0.41           N  
ATOM    855  CA  ASN A 115     -20.540   4.078   8.723  1.00  0.41           C  
ATOM    856  C   ASN A 115     -20.048   2.750   8.155  1.00  0.41           C  
ATOM    857  CB  ASN A 115     -22.043   4.012   9.002  1.00  0.39           C  
ATOM    858  O   ASN A 115     -20.474   2.335   7.076  1.00  0.39           O  
ATOM    859  CG  ASN A 115     -22.533   5.176   9.841  1.00  0.37           C  
ATOM    860  ND2 ASN A 115     -23.770   5.598   9.605  1.00  0.34           N  
ATOM    861  OD1 ASN A 115     -21.805   5.693  10.693  1.00  0.38           O  
ATOM    862  N   VAL A 116     -18.862   2.255   8.575  1.00  0.40           N  
ATOM    863  CA  VAL A 116     -18.366   0.906   8.321  1.00  0.41           C  
ATOM    864  C   VAL A 116     -18.874  -0.044   9.403  1.00  0.40           C  
ATOM    865  CB  VAL A 116     -16.822   0.871   8.263  1.00  0.39           C  
ATOM    866  O   VAL A 116     -18.790   0.262  10.595  1.00  0.39           O  
ATOM    867  CG1 VAL A 116     -16.338  -0.377   7.528  1.00  0.36           C  
ATOM    868  CG2 VAL A 116     -16.285   2.133   7.591  1.00  0.36           C  
ATOM    869  N   ASN A 117     -19.564  -1.108   9.023  1.00  0.37           N  
ATOM    870  CA  ASN A 117     -19.962  -2.163   9.949  1.00  0.39           C  
ATOM    871  C   ASN A 117     -18.788  -3.071  10.302  1.00  0.37           C  
ATOM    872  CB  ASN A 117     -21.113  -2.985   9.365  1.00  0.34           C  
ATOM    873  O   ASN A 117     -17.680  -2.886   9.795  1.00  0.34           O  
ATOM    874  CG  ASN A 117     -20.684  -3.832   8.183  1.00  0.32           C  
ATOM    875  ND2 ASN A 117     -21.655  -4.350   7.441  1.00  0.32           N  
ATOM    876  OD1 ASN A 117     -19.489  -4.020   7.940  1.00  0.34           O  
ATOM    877  N   ALA A 118     -18.904  -3.855  11.375  1.00  0.31           N  
ATOM    878  CA  ALA A 118     -17.938  -4.781  11.961  1.00  0.34           C  
ATOM    879  C   ALA A 118     -17.294  -5.654  10.888  1.00  0.31           C  
ATOM    880  CB  ALA A 118     -18.611  -5.652  13.019  1.00  0.30           C  
ATOM    881  O   ALA A 118     -16.229  -6.236  11.109  1.00  0.30           O  
ATOM    882  N   LEU A 119     -17.999  -5.792   9.756  1.00  0.27           N  
ATOM    883  CA  LEU A 119     -17.555  -6.639   8.655  1.00  0.28           C  
ATOM    884  C   LEU A 119     -16.637  -5.869   7.712  1.00  0.27           C  
ATOM    885  CB  LEU A 119     -18.757  -7.187   7.882  1.00  0.25           C  
ATOM    886  O   LEU A 119     -16.110  -6.435   6.751  1.00  0.26           O  
ATOM    887  CG  LEU A 119     -19.717  -8.083   8.666  1.00  0.24           C  
ATOM    888  CD1 LEU A 119     -20.939  -8.421   7.819  1.00  0.22           C  
ATOM    889  CD2 LEU A 119     -19.009  -9.354   9.124  1.00  0.25           C  
ATOM    890  N   GLY A 120     -16.278  -4.620   8.053  1.00  0.35           N  
ATOM    891  CA  GLY A 120     -15.633  -3.651   7.182  1.00  0.36           C  
ATOM    892  C   GLY A 120     -16.565  -3.086   6.126  1.00  0.35           C  
ATOM    893  O   GLY A 120     -16.131  -2.350   5.237  1.00  0.34           O  
ATOM    894  N   ASN A 121     -17.802  -3.478   6.120  1.00  0.30           N  
ATOM    895  CA  ASN A 121     -18.735  -2.925   5.145  1.00  0.32           C  
ATOM    896  C   ASN A 121     -19.139  -1.498   5.502  1.00  0.30           C  
ATOM    897  CB  ASN A 121     -19.976  -3.813   5.025  1.00  0.29           C  
ATOM    898  O   ASN A 121     -19.453  -1.208   6.658  1.00  0.29           O  
ATOM    899  CG  ASN A 121     -19.644  -5.222   4.571  1.00  0.28           C  
ATOM    900  ND2 ASN A 121     -20.339  -6.204   5.132  1.00  0.26           N  
ATOM    901  OD1 ASN A 121     -18.770  -5.425   3.725  1.00  0.28           O  
ATOM    902  N   VAL A 122     -18.885  -0.535   4.621  1.00  0.34           N  
ATOM    903  CA  VAL A 122     -19.586   0.738   4.748  1.00  0.35           C  
ATOM    904  C   VAL A 122     -21.092   0.514   4.625  1.00  0.34           C  
ATOM    905  CB  VAL A 122     -19.111   1.757   3.687  1.00  0.32           C  
ATOM    906  O   VAL A 122     -21.569   0.014   3.603  1.00  0.33           O  
ATOM    907  CG1 VAL A 122     -19.864   3.078   3.832  1.00  0.32           C  
ATOM    908  CG2 VAL A 122     -17.604   1.982   3.802  1.00  0.31           C  
ATOM    909  N   GLU A 123     -21.885   0.475   5.755  1.00  0.33           N  
ATOM    910  CA  GLU A 123     -23.344   0.482   5.793  1.00  0.33           C  
ATOM    911  C   GLU A 123     -23.906   1.776   5.211  1.00  0.33           C  
ATOM    912  CB  GLU A 123     -23.846   0.289   7.226  1.00  0.31           C  
ATOM    913  O   GLU A 123     -25.028   1.799   4.702  1.00  0.31           O  
ATOM    914  CG  GLU A 123     -23.637  -1.119   7.766  1.00  0.29           C  
ATOM    915  CD  GLU A 123     -24.264  -1.336   9.134  1.00  0.33           C  
ATOM    916  OE1 GLU A 123     -24.507  -0.341   9.855  1.00  0.40           O  
ATOM    917  OE2 GLU A 123     -24.514  -2.510   9.488  1.00  0.36           O  
ATOM    918  N   GLY A 124     -23.197   2.908   5.056  1.00  0.37           N  
ATOM    919  CA  GLY A 124     -23.731   4.205   4.672  1.00  0.35           C  
ATOM    920  C   GLY A 124     -22.739   5.338   4.855  1.00  0.37           C  
ATOM    921  O   GLY A 124     -21.666   5.143   5.431  1.00  0.35           O  
ATOM    922  N   TYR A 125     -22.782   6.234   4.069  1.00  0.35           N  
ATOM    923  CA  TYR A 125     -22.070   7.501   4.185  1.00  0.39           C  
ATOM    924  C   TYR A 125     -23.044   8.659   4.368  1.00  0.36           C  
ATOM    925  CB  TYR A 125     -21.198   7.743   2.949  1.00  0.34           C  
ATOM    926  O   TYR A 125     -24.220   8.552   4.012  1.00  0.35           O  
ATOM    927  CG  TYR A 125     -21.985   7.879   1.668  1.00  0.33           C  
ATOM    928  CD1 TYR A 125     -22.302   6.760   0.901  1.00  0.30           C  
ATOM    929  CD2 TYR A 125     -22.412   9.125   1.222  1.00  0.33           C  
ATOM    930  CE1 TYR A 125     -23.026   6.880  -0.281  1.00  0.32           C  
ATOM    931  CE2 TYR A 125     -23.135   9.257   0.041  1.00  0.35           C  
ATOM    932  OH  TYR A 125     -24.154   8.255  -1.871  1.00  0.25           O  
ATOM    933  CZ  TYR A 125     -23.438   8.130  -0.702  1.00  0.30           C  
ATOM    934  N   SER A 126     -22.725   9.467   5.320  1.00  0.41           N  
ATOM    935  CA  SER A 126     -23.378  10.771   5.343  1.00  0.41           C  
ATOM    936  C   SER A 126     -22.936  11.631   4.164  1.00  0.41           C  
ATOM    937  CB  SER A 126     -23.080  11.498   6.655  1.00  0.38           C  
ATOM    938  O   SER A 126     -21.803  11.514   3.693  1.00  0.40           O  
ATOM    939  OG  SER A 126     -21.817  12.139   6.598  1.00  0.36           O  
ATOM    940  N   PRO A 127     -23.906  12.041   3.274  1.00  0.39           N  
ATOM    941  CA  PRO A 127     -23.546  13.122   2.353  1.00  0.38           C  
ATOM    942  C   PRO A 127     -22.434  14.015   2.898  1.00  0.39           C  
ATOM    943  CB  PRO A 127     -24.852  13.907   2.204  1.00  0.36           C  
ATOM    944  O   PRO A 127     -22.305  14.174   4.115  1.00  0.37           O  
ATOM    945  CG  PRO A 127     -25.810  13.235   3.134  1.00  0.33           C  
ATOM    946  CD  PRO A 127     -25.096  12.107   3.821  1.00  0.37           C  
ATOM    947  N   LEU A 128     -21.376  14.128   2.047  1.00  0.38           N  
ATOM    948  CA  LEU A 128     -20.379  15.146   2.357  1.00  0.38           C  
ATOM    949  C   LEU A 128     -21.012  16.315   3.106  1.00  0.38           C  
ATOM    950  CB  LEU A 128     -19.708  15.649   1.076  1.00  0.35           C  
ATOM    951  O   LEU A 128     -21.936  16.955   2.599  1.00  0.37           O  
ATOM    952  CG  LEU A 128     -18.568  14.791   0.527  1.00  0.33           C  
ATOM    953  CD1 LEU A 128     -18.415  15.010  -0.974  1.00  0.30           C  
ATOM    954  CD2 LEU A 128     -17.264  15.104   1.254  1.00  0.32           C  
ATOM    955  N   ALA A 129     -21.161  16.081   4.451  1.00  0.40           N  
ATOM    956  CA  ALA A 129     -21.421  17.351   5.124  1.00  0.40           C  
ATOM    957  C   ALA A 129     -20.245  18.310   4.959  1.00  0.41           C  
ATOM    958  CB  ALA A 129     -21.710  17.119   6.605  1.00  0.38           C  
ATOM    959  O   ALA A 129     -19.088  17.919   5.131  1.00  0.38           O  
ATOM    960  N   ASN A 130     -20.405  19.234   4.102  1.00  0.44           N  
ATOM    961  CA  ASN A 130     -19.555  20.403   4.298  1.00  0.46           C  
ATOM    962  C   ASN A 130     -19.367  20.718   5.780  1.00  0.45           C  
ATOM    963  CB  ASN A 130     -20.133  21.617   3.567  1.00  0.42           C  
ATOM    964  O   ASN A 130     -20.317  21.105   6.462  1.00  0.43           O  
ATOM    965  CG  ASN A 130     -19.089  22.678   3.281  1.00  0.40           C  
ATOM    966  ND2 ASN A 130     -19.388  23.564   2.338  1.00  0.31           N  
ATOM    967  OD1 ASN A 130     -18.023  22.701   3.901  1.00  0.39           O  
ATOM    968  N   ILE A 131     -18.470  19.990   6.407  1.00  0.41           N  
ATOM    969  CA  ILE A 131     -18.246  20.283   7.819  1.00  0.41           C  
ATOM    970  C   ILE A 131     -17.523  21.620   7.961  1.00  0.41           C  
ATOM    971  CB  ILE A 131     -17.437  19.160   8.507  1.00  0.38           C  
ATOM    972  O   ILE A 131     -17.575  22.252   9.019  1.00  0.38           O  
ATOM    973  CG1 ILE A 131     -16.313  18.671   7.586  1.00  0.33           C  
ATOM    974  CG2 ILE A 131     -18.355  18.004   8.914  1.00  0.35           C  
ATOM    975  CD1 ILE A 131     -15.307  17.756   8.270  1.00  0.32           C  
ATOM    976  N   TRP A 132     -17.022  22.052   7.009  1.00  0.28           N  
ATOM    977  CA  TRP A 132     -16.346  23.342   7.098  1.00  0.37           C  
ATOM    978  C   TRP A 132     -16.377  24.066   5.756  1.00  0.29           C  
ATOM    979  CB  TRP A 132     -14.897  23.160   7.560  1.00  0.30           C  
ATOM    980  O   TRP A 132     -15.834  23.574   4.765  1.00  0.28           O  
ATOM    981  CG  TRP A 132     -14.180  24.447   7.835  1.00  0.29           C  
ATOM    982  CD1 TRP A 132     -14.602  25.472   8.636  1.00  0.27           C  
ATOM    983  CD2 TRP A 132     -12.914  24.849   7.303  1.00  0.23           C  
ATOM    984  CE2 TRP A 132     -12.629  26.130   7.826  1.00  0.09           C  
ATOM    985  CE3 TRP A 132     -11.991  24.250   6.436  1.00  0.19           C  
ATOM    986  NE1 TRP A 132     -13.673  26.487   8.635  1.00  0.19           N  
ATOM    987  CH2 TRP A 132     -10.572  26.214   6.657  1.00  0.17           C  
ATOM    988  CZ2 TRP A 132     -11.458  26.823   7.508  1.00  0.17           C  
ATOM    989  CZ3 TRP A 132     -10.826  24.941   6.121  1.00  0.17           C  
ATOM    990  N   GLN A 133     -17.361  24.890   5.554  1.00  0.40           N  
ATOM    991  CA  GLN A 133     -17.383  26.084   4.716  1.00  0.40           C  
ATOM    992  C   GLN A 133     -16.751  27.272   5.435  1.00  0.40           C  
ATOM    993  CB  GLN A 133     -18.816  26.423   4.301  1.00  0.37           C  
ATOM    994  O   GLN A 133     -17.308  27.783   6.409  1.00  0.38           O  
ATOM    995  CG  GLN A 133     -18.956  26.817   2.837  1.00  0.35           C  
ATOM    996  CD  GLN A 133     -20.356  27.284   2.486  1.00  0.39           C  
ATOM    997  NE2 GLN A 133     -20.504  27.884   1.309  1.00  0.30           N  
ATOM    998  OE1 GLN A 133     -21.298  27.105   3.265  1.00  0.39           O  
ATOM    999  N   PRO A 134     -15.444  27.350   5.360  1.00  0.39           N  
ATOM   1000  CA  PRO A 134     -15.113  28.685   5.863  1.00  0.39           C  
ATOM   1001  C   PRO A 134     -15.930  29.788   5.193  1.00  0.39           C  
ATOM   1002  CB  PRO A 134     -13.626  28.828   5.531  1.00  0.37           C  
ATOM   1003  O   PRO A 134     -15.770  30.038   3.996  1.00  0.38           O  
ATOM   1004  CG  PRO A 134     -13.283  27.588   4.770  1.00  0.34           C  
ATOM   1005  CD  PRO A 134     -14.521  26.746   4.648  1.00  0.38           C  
ATOM   1006  N   SER A 135     -17.192  29.924   5.534  1.00  0.37           N  
ATOM   1007  CA  SER A 135     -17.803  31.199   5.172  1.00  0.37           C  
ATOM   1008  C   SER A 135     -16.819  32.351   5.341  1.00  0.38           C  
ATOM   1009  CB  SER A 135     -19.050  31.455   6.018  1.00  0.35           C  
ATOM   1010  O   SER A 135     -16.999  33.420   4.753  1.00  0.35           O  
ATOM   1011  OG  SER A 135     -18.750  31.359   7.400  1.00  0.30           O  
ATOM   1012  N   TYR A 136     -15.750  32.180   6.063  1.00  0.27           N  
ATOM   1013  CA  TYR A 136     -14.814  33.264   6.339  1.00  0.34           C  
ATOM   1014  C   TYR A 136     -13.552  33.122   5.496  1.00  0.28           C  
ATOM   1015  CB  TYR A 136     -14.448  33.292   7.826  1.00  0.26           C  
ATOM   1016  O   TYR A 136     -12.621  33.921   5.623  1.00  0.26           O  
ATOM   1017  CG  TYR A 136     -14.056  31.944   8.381  1.00  0.26           C  
ATOM   1018  CD1 TYR A 136     -15.010  31.095   8.938  1.00  0.24           C  
ATOM   1019  CD2 TYR A 136     -12.733  31.518   8.351  1.00  0.22           C  
ATOM   1020  CE1 TYR A 136     -14.654  29.852   9.452  1.00  0.10           C  
ATOM   1021  CE2 TYR A 136     -12.365  30.277   8.862  1.00  0.12           C  
ATOM   1022  OH  TYR A 136     -12.973  28.224   9.917  1.00  0.08           O  
ATOM   1023  CZ  TYR A 136     -13.331  29.453   9.409  1.00  0.22           C  
ATOM   1024  N   LEU A 137     -13.228  32.001   4.879  1.00  0.43           N  
ATOM   1025  CA  LEU A 137     -12.182  32.138   3.872  1.00  0.43           C  
ATOM   1026  C   LEU A 137     -12.725  32.801   2.611  1.00  0.44           C  
ATOM   1027  CB  LEU A 137     -11.586  30.770   3.528  1.00  0.41           C  
ATOM   1028  O   LEU A 137     -13.719  32.342   2.043  1.00  0.42           O  
ATOM   1029  CG  LEU A 137     -10.790  30.079   4.636  1.00  0.39           C  
ATOM   1030  CD1 LEU A 137     -10.348  28.691   4.185  1.00  0.36           C  
ATOM   1031  CD2 LEU A 137      -9.586  30.925   5.037  1.00  0.38           C  
ATOM   1032  N   PRO A 138     -12.471  34.058   2.457  1.00  0.45           N  
ATOM   1033  CA  PRO A 138     -12.744  34.582   1.116  1.00  0.45           C  
ATOM   1034  C   PRO A 138     -12.397  33.586   0.012  1.00  0.46           C  
ATOM   1035  CB  PRO A 138     -11.850  35.822   1.033  1.00  0.43           C  
ATOM   1036  O   PRO A 138     -11.589  32.678   0.226  1.00  0.44           O  
ATOM   1037  CG  PRO A 138     -11.026  35.783   2.280  1.00  0.40           C  
ATOM   1038  CD  PRO A 138     -11.470  34.613   3.109  1.00  0.43           C  
ATOM   1039  N   ASP A 139     -13.208  33.602  -1.095  1.00  0.44           N  
ATOM   1040  CA  ASP A 139     -13.005  32.796  -2.295  1.00  0.45           C  
ATOM   1041  C   ASP A 139     -11.519  32.639  -2.607  1.00  0.44           C  
ATOM   1042  CB  ASP A 139     -13.730  33.420  -3.489  1.00  0.42           C  
ATOM   1043  O   ASP A 139     -11.116  31.681  -3.270  1.00  0.42           O  
ATOM   1044  CG  ASP A 139     -15.240  33.288  -3.401  1.00  0.39           C  
ATOM   1045  OD1 ASP A 139     -15.736  32.484  -2.582  1.00  0.39           O  
ATOM   1046  OD2 ASP A 139     -15.942  33.992  -4.160  1.00  0.39           O  
ATOM   1047  N   THR A 140     -10.718  33.537  -2.050  1.00  0.48           N  
ATOM   1048  CA  THR A 140      -9.280  33.609  -2.285  1.00  0.46           C  
ATOM   1049  C   THR A 140      -8.533  32.640  -1.373  1.00  0.47           C  
ATOM   1050  CB  THR A 140      -8.750  35.038  -2.064  1.00  0.44           C  
ATOM   1051  O   THR A 140      -7.345  32.380  -1.575  1.00  0.45           O  
ATOM   1052  CG2 THR A 140      -9.341  36.008  -3.082  1.00  0.40           C  
ATOM   1053  OG1 THR A 140      -9.101  35.474  -0.745  1.00  0.39           O  
ATOM   1054  N   GLN A 141      -9.115  32.086  -0.317  1.00  0.52           N  
ATOM   1055  CA  GLN A 141      -8.512  31.192   0.665  1.00  0.51           C  
ATOM   1056  C   GLN A 141      -9.149  29.807   0.613  1.00  0.52           C  
ATOM   1057  CB  GLN A 141      -8.640  31.776   2.073  1.00  0.49           C  
ATOM   1058  O   GLN A 141     -10.361  29.668   0.789  1.00  0.49           O  
ATOM   1059  CG  GLN A 141      -7.872  33.076   2.272  1.00  0.46           C  
ATOM   1060  CD  GLN A 141      -7.948  33.590   3.697  1.00  0.47           C  
ATOM   1061  NE2 GLN A 141      -7.267  34.699   3.965  1.00  0.37           N  
ATOM   1062  OE1 GLN A 141      -8.614  32.997   4.551  1.00  0.49           O  
ATOM   1063  N   ARG A 142      -8.343  28.891   0.034  1.00  0.52           N  
ATOM   1064  CA  ARG A 142      -8.783  27.574  -0.416  1.00  0.52           C  
ATOM   1065  C   ARG A 142      -8.121  26.468   0.399  1.00  0.52           C  
ATOM   1066  CB  ARG A 142      -8.476  27.384  -1.903  1.00  0.50           C  
ATOM   1067  O   ARG A 142      -6.899  26.451   0.556  1.00  0.51           O  
ATOM   1068  CG  ARG A 142      -9.139  28.413  -2.805  1.00  0.48           C  
ATOM   1069  CD  ARG A 142      -8.846  28.147  -4.275  1.00  0.50           C  
ATOM   1070  NE  ARG A 142      -9.377  29.204  -5.131  1.00  0.45           N  
ATOM   1071  NH1 ARG A 142      -8.848  28.148  -7.116  1.00  0.35           N  
ATOM   1072  NH2 ARG A 142      -9.877  30.196  -7.141  1.00  0.31           N  
ATOM   1073  CZ  ARG A 142      -9.366  29.180  -6.460  1.00  0.42           C  
ATOM   1074  N   PRO A 143      -8.878  25.539   1.106  1.00  0.53           N  
ATOM   1075  CA  PRO A 143      -8.209  24.350   1.640  1.00  0.52           C  
ATOM   1076  C   PRO A 143      -7.553  23.503   0.552  1.00  0.53           C  
ATOM   1077  CB  PRO A 143      -9.346  23.581   2.319  1.00  0.51           C  
ATOM   1078  O   PRO A 143      -8.172  23.231  -0.480  1.00  0.52           O  
ATOM   1079  CG  PRO A 143     -10.598  24.197   1.782  1.00  0.49           C  
ATOM   1080  CD  PRO A 143     -10.241  25.489   1.104  1.00  0.50           C  
ATOM   1081  N   ILE A 144      -6.250  23.092   0.668  1.00  0.45           N  
ATOM   1082  CA  ILE A 144      -5.526  22.328  -0.342  1.00  0.45           C  
ATOM   1083  C   ILE A 144      -5.151  20.958   0.217  1.00  0.45           C  
ATOM   1084  CB  ILE A 144      -4.261  23.077  -0.818  1.00  0.44           C  
ATOM   1085  O   ILE A 144      -4.899  20.018  -0.541  1.00  0.43           O  
ATOM   1086  CG1 ILE A 144      -3.618  23.835   0.349  1.00  0.38           C  
ATOM   1087  CG2 ILE A 144      -4.598  24.029  -1.970  1.00  0.40           C  
ATOM   1088  CD1 ILE A 144      -2.246  24.413   0.031  1.00  0.39           C  
ATOM   1089  N   ALA A 145      -5.090  20.769   1.565  1.00  0.50           N  
ATOM   1090  CA  ALA A 145      -4.859  19.475   2.203  1.00  0.50           C  
ATOM   1091  C   ALA A 145      -5.529  19.411   3.572  1.00  0.51           C  
ATOM   1092  CB  ALA A 145      -3.361  19.207   2.334  1.00  0.49           C  
ATOM   1093  O   ALA A 145      -5.648  20.427   4.261  1.00  0.49           O  
ATOM   1094  N   VAL A 146      -6.234  18.288   3.895  1.00  0.49           N  
ATOM   1095  CA  VAL A 146      -6.575  17.883   5.255  1.00  0.49           C  
ATOM   1096  C   VAL A 146      -5.446  17.039   5.841  1.00  0.49           C  
ATOM   1097  CB  VAL A 146      -7.905  17.098   5.297  1.00  0.48           C  
ATOM   1098  O   VAL A 146      -4.964  16.103   5.199  1.00  0.47           O  
ATOM   1099  CG1 VAL A 146      -8.253  16.701   6.730  1.00  0.43           C  
ATOM   1100  CG2 VAL A 146      -9.032  17.925   4.680  1.00  0.44           C  
ATOM   1101  N   ILE A 147      -4.890  17.373   6.893  1.00  0.49           N  
ATOM   1102  CA  ILE A 147      -3.873  16.711   7.701  1.00  0.48           C  
ATOM   1103  C   ILE A 147      -4.503  16.172   8.984  1.00  0.49           C  
ATOM   1104  CB  ILE A 147      -2.707  17.668   8.038  1.00  0.47           C  
ATOM   1105  O   ILE A 147      -5.223  16.892   9.679  1.00  0.47           O  
ATOM   1106  CG1 ILE A 147      -2.106  18.249   6.753  1.00  0.41           C  
ATOM   1107  CG2 ILE A 147      -1.639  16.947   8.865  1.00  0.43           C  
ATOM   1108  CD1 ILE A 147      -1.137  19.400   6.989  1.00  0.40           C  
ATOM   1109  N   ASN A 148      -4.511  14.744   9.084  1.00  0.44           N  
ATOM   1110  CA  ASN A 148      -4.813  14.173  10.392  1.00  0.44           C  
ATOM   1111  C   ASN A 148      -3.952  14.796  11.488  1.00  0.44           C  
ATOM   1112  CB  ASN A 148      -4.628  12.654  10.371  1.00  0.42           C  
ATOM   1113  O   ASN A 148      -2.723  14.761  11.412  1.00  0.42           O  
ATOM   1114  CG  ASN A 148      -5.944  11.907  10.282  1.00  0.40           C  
ATOM   1115  ND2 ASN A 148      -5.880  10.637   9.899  1.00  0.30           N  
ATOM   1116  OD1 ASN A 148      -7.009  12.466  10.555  1.00  0.39           O  
ATOM   1117  N   GLY A 149      -4.532  15.880  12.193  1.00  0.44           N  
ATOM   1118  CA  GLY A 149      -3.886  16.293  13.428  1.00  0.44           C  
ATOM   1119  C   GLY A 149      -3.902  15.218  14.498  1.00  0.44           C  
ATOM   1120  O   GLY A 149      -3.737  14.033  14.198  1.00  0.42           O  
ATOM   1121  N   LEU A 150      -4.069  15.680  15.702  1.00  0.42           N  
ATOM   1122  CA  LEU A 150      -4.260  15.046  17.002  1.00  0.41           C  
ATOM   1123  C   LEU A 150      -5.639  14.402  17.096  1.00  0.42           C  
ATOM   1124  CB  LEU A 150      -4.084  16.069  18.128  1.00  0.39           C  
ATOM   1125  O   LEU A 150      -6.478  14.590  16.211  1.00  0.40           O  
ATOM   1126  CG  LEU A 150      -2.708  16.728  18.236  1.00  0.36           C  
ATOM   1127  CD1 LEU A 150      -2.739  17.854  19.264  1.00  0.31           C  
ATOM   1128  CD2 LEU A 150      -1.647  15.695  18.598  1.00  0.33           C  
ATOM   1129  N   GLU A 151      -5.821  13.375  17.920  1.00  0.42           N  
ATOM   1130  CA  GLU A 151      -6.973  12.517  18.185  1.00  0.42           C  
ATOM   1131  C   GLU A 151      -8.282  13.283  18.016  1.00  0.41           C  
ATOM   1132  CB  GLU A 151      -6.888  11.924  19.594  1.00  0.39           C  
ATOM   1133  O   GLU A 151      -9.232  12.775  17.418  1.00  0.39           O  
ATOM   1134  CG  GLU A 151      -6.029  10.671  19.683  1.00  0.37           C  
ATOM   1135  CD  GLU A 151      -6.002  10.061  21.075  1.00  0.40           C  
ATOM   1136  OE1 GLU A 151      -6.583  10.656  22.011  1.00  0.39           O  
ATOM   1137  OE2 GLU A 151      -5.393   8.979  21.232  1.00  0.39           O  
ATOM   1138  N   THR A 152      -8.423  14.492  18.430  1.00  0.46           N  
ATOM   1139  CA  THR A 152      -9.638  15.297  18.470  1.00  0.46           C  
ATOM   1140  C   THR A 152      -9.551  16.458  17.483  1.00  0.46           C  
ATOM   1141  CB  THR A 152      -9.901  15.842  19.886  1.00  0.44           C  
ATOM   1142  O   THR A 152     -10.496  17.237  17.348  1.00  0.43           O  
ATOM   1143  CG2 THR A 152     -10.207  14.712  20.863  1.00  0.40           C  
ATOM   1144  OG1 THR A 152      -8.742  16.551  20.341  1.00  0.36           O  
ATOM   1145  N   GLN A 153      -8.493  16.618  16.742  1.00  0.51           N  
ATOM   1146  CA  GLN A 153      -8.263  17.804  15.924  1.00  0.51           C  
ATOM   1147  C   GLN A 153      -7.968  17.425  14.475  1.00  0.51           C  
ATOM   1148  CB  GLN A 153      -7.111  18.634  16.494  1.00  0.49           C  
ATOM   1149  O   GLN A 153      -7.417  16.355  14.208  1.00  0.49           O  
ATOM   1150  CG  GLN A 153      -7.392  19.208  17.876  1.00  0.47           C  
ATOM   1151  CD  GLN A 153      -6.222  19.997  18.433  1.00  0.47           C  
ATOM   1152  NE2 GLN A 153      -6.511  20.931  19.333  1.00  0.38           N  
ATOM   1153  OE1 GLN A 153      -5.068  19.767  18.059  1.00  0.47           O  
ATOM   1154  N   VAL A 154      -8.525  18.129  13.484  1.00  0.53           N  
ATOM   1155  CA  VAL A 154      -8.178  18.106  12.067  1.00  0.53           C  
ATOM   1156  C   VAL A 154      -7.416  19.378  11.701  1.00  0.53           C  
ATOM   1157  CB  VAL A 154      -9.432  17.961  11.177  1.00  0.52           C  
ATOM   1158  O   VAL A 154      -7.787  20.475  12.127  1.00  0.52           O  
ATOM   1159  CG1 VAL A 154      -9.052  17.994   9.698  1.00  0.49           C  
ATOM   1160  CG2 VAL A 154     -10.177  16.670  11.512  1.00  0.50           C  
ATOM   1161  N   ALA A 155      -6.235  19.221  11.114  1.00  0.55           N  
ATOM   1162  CA  ALA A 155      -5.501  20.337  10.522  1.00  0.54           C  
ATOM   1163  C   ALA A 155      -5.705  20.387   9.011  1.00  0.55           C  
ATOM   1164  CB  ALA A 155      -4.014  20.230  10.852  1.00  0.53           C  
ATOM   1165  O   ALA A 155      -5.722  19.349   8.345  1.00  0.53           O  
ATOM   1166  N   LEU A 156      -6.052  21.548   8.494  1.00  0.55           N  
ATOM   1167  CA  LEU A 156      -6.107  21.854   7.069  1.00  0.55           C  
ATOM   1168  C   LEU A 156      -4.938  22.743   6.659  1.00  0.55           C  
ATOM   1169  CB  LEU A 156      -7.431  22.539   6.719  1.00  0.53           C  
ATOM   1170  O   LEU A 156      -4.612  23.708   7.354  1.00  0.53           O  
ATOM   1171  CG  LEU A 156      -8.703  21.731   6.982  1.00  0.52           C  
ATOM   1172  CD1 LEU A 156      -9.929  22.635   6.913  1.00  0.49           C  
ATOM   1173  CD2 LEU A 156      -8.822  20.582   5.986  1.00  0.50           C  
ATOM   1174  N   LEU A 157      -4.445  22.372   5.636  1.00  0.56           N  
ATOM   1175  CA  LEU A 157      -3.629  23.334   4.904  1.00  0.55           C  
ATOM   1176  C   LEU A 157      -4.489  24.171   3.963  1.00  0.56           C  
ATOM   1177  CB  LEU A 157      -2.536  22.614   4.110  1.00  0.54           C  
ATOM   1178  O   LEU A 157      -5.139  23.633   3.064  1.00  0.54           O  
ATOM   1179  CG  LEU A 157      -1.553  23.505   3.348  1.00  0.52           C  
ATOM   1180  CD1 LEU A 157      -0.713  24.323   4.324  1.00  0.50           C  
ATOM   1181  CD2 LEU A 157      -0.661  22.665   2.441  1.00  0.50           C  
ATOM   1182  N   VAL A 158      -4.658  25.512   4.192  1.00  0.56           N  
ATOM   1183  CA  VAL A 158      -5.415  26.470   3.393  1.00  0.55           C  
ATOM   1184  C   VAL A 158      -4.454  27.371   2.619  1.00  0.56           C  
ATOM   1185  CB  VAL A 158      -6.355  27.325   4.272  1.00  0.54           C  
ATOM   1186  O   VAL A 158      -3.479  27.876   3.181  1.00  0.54           O  
ATOM   1187  CG1 VAL A 158      -7.184  28.276   3.411  1.00  0.50           C  
ATOM   1188  CG2 VAL A 158      -7.265  26.427   5.109  1.00  0.52           C  
ATOM   1189  N   ARG A 159      -4.706  27.545   1.269  1.00  0.54           N  
ATOM   1190  CA  ARG A 159      -4.075  28.582   0.460  1.00  0.53           C  
ATOM   1191  C   ARG A 159      -4.927  29.847   0.430  1.00  0.54           C  
ATOM   1192  CB  ARG A 159      -3.833  28.080  -0.965  1.00  0.52           C  
ATOM   1193  O   ARG A 159      -6.128  29.786   0.158  1.00  0.52           O  
ATOM   1194  CG  ARG A 159      -3.089  29.068  -1.849  1.00  0.51           C  
ATOM   1195  CD  ARG A 159      -2.813  28.493  -3.231  1.00  0.51           C  
ATOM   1196  NE  ARG A 159      -2.101  29.445  -4.079  1.00  0.47           N  
ATOM   1197  NH1 ARG A 159      -2.096  28.090  -5.950  1.00  0.42           N  
ATOM   1198  NH2 ARG A 159      -1.127  30.167  -6.029  1.00  0.38           N  
ATOM   1199  CZ  ARG A 159      -1.776  29.232  -5.351  1.00  0.51           C  
ATOM   1200  N   ASP A 160      -4.378  30.972   0.692  1.00  0.51           N  
ATOM   1201  CA  ASP A 160      -4.818  32.331   0.391  1.00  0.50           C  
ATOM   1202  C   ASP A 160      -4.164  32.850  -0.887  1.00  0.51           C  
ATOM   1203  CB  ASP A 160      -4.504  33.267   1.560  1.00  0.49           C  
ATOM   1204  O   ASP A 160      -2.972  33.160  -0.899  1.00  0.49           O  
ATOM   1205  CG  ASP A 160      -5.010  34.682   1.339  1.00  0.47           C  
ATOM   1206  OD1 ASP A 160      -5.407  35.017   0.202  1.00  0.47           O  
ATOM   1207  OD2 ASP A 160      -5.009  35.469   2.310  1.00  0.51           O  
ATOM   1208  N   SER A 161      -4.960  32.832  -2.048  1.00  0.47           N  
ATOM   1209  CA  SER A 161      -4.455  33.296  -3.336  1.00  0.47           C  
ATOM   1210  C   SER A 161      -4.288  34.812  -3.351  1.00  0.47           C  
ATOM   1211  CB  SER A 161      -5.392  32.867  -4.466  1.00  0.47           C  
ATOM   1212  O   SER A 161      -3.520  35.350  -4.150  1.00  0.46           O  
ATOM   1213  OG  SER A 161      -6.747  33.003  -4.075  1.00  0.41           O  
ATOM   1214  N   VAL A 162      -4.963  35.605  -2.612  1.00  0.48           N  
ATOM   1215  CA  VAL A 162      -4.805  37.056  -2.611  1.00  0.47           C  
ATOM   1216  C   VAL A 162      -3.490  37.432  -1.933  1.00  0.48           C  
ATOM   1217  CB  VAL A 162      -5.989  37.755  -1.906  1.00  0.47           C  
ATOM   1218  O   VAL A 162      -2.722  38.241  -2.459  1.00  0.46           O  
ATOM   1219  CG1 VAL A 162      -5.760  39.264  -1.837  1.00  0.41           C  
ATOM   1220  CG2 VAL A 162      -7.299  37.442  -2.625  1.00  0.44           C  
ATOM   1221  N   ASN A 163      -3.280  36.735  -0.785  1.00  0.46           N  
ATOM   1222  CA  ASN A 163      -2.108  37.139  -0.016  1.00  0.47           C  
ATOM   1223  C   ASN A 163      -0.919  36.221  -0.281  1.00  0.46           C  
ATOM   1224  CB  ASN A 163      -2.431  37.170   1.479  1.00  0.45           C  
ATOM   1225  O   ASN A 163       0.137  36.370   0.337  1.00  0.44           O  
ATOM   1226  CG  ASN A 163      -3.494  38.195   1.826  1.00  0.44           C  
ATOM   1227  ND2 ASN A 163      -4.548  37.751   2.500  1.00  0.37           N  
ATOM   1228  OD1 ASN A 163      -3.369  39.375   1.490  1.00  0.43           O  
ATOM   1229  N   ASN A 164      -1.094  35.454  -1.400  1.00  0.43           N  
ATOM   1230  CA  ASN A 164      -0.086  34.500  -1.849  1.00  0.43           C  
ATOM   1231  C   ASN A 164       0.526  33.737  -0.677  1.00  0.43           C  
ATOM   1232  CB  ASN A 164       1.008  35.211  -2.649  1.00  0.42           C  
ATOM   1233  O   ASN A 164       1.750  33.642  -0.564  1.00  0.41           O  
ATOM   1234  CG  ASN A 164       0.897  34.961  -4.140  1.00  0.40           C  
ATOM   1235  ND2 ASN A 164       1.773  35.591  -4.914  1.00  0.34           N  
ATOM   1236  OD1 ASN A 164       0.030  34.209  -4.593  1.00  0.39           O  
ATOM   1237  N   ARG A 165      -0.249  33.125   0.208  1.00  0.45           N  
ATOM   1238  CA  ARG A 165       0.214  32.452   1.417  1.00  0.45           C  
ATOM   1239  C   ARG A 165      -0.593  31.186   1.683  1.00  0.45           C  
ATOM   1240  CB  ARG A 165       0.128  33.391   2.622  1.00  0.44           C  
ATOM   1241  O   ARG A 165      -1.699  31.028   1.162  1.00  0.43           O  
ATOM   1242  CG  ARG A 165      -1.267  33.938   2.878  1.00  0.42           C  
ATOM   1243  CD  ARG A 165      -1.276  34.952   4.013  1.00  0.43           C  
ATOM   1244  NE  ARG A 165      -2.620  35.463   4.269  1.00  0.43           N  
ATOM   1245  NH1 ARG A 165      -1.971  36.925   5.936  1.00  0.36           N  
ATOM   1246  NH2 ARG A 165      -4.176  36.782   5.326  1.00  0.34           N  
ATOM   1247  CZ  ARG A 165      -2.919  36.389   5.176  1.00  0.42           C  
ATOM   1248  N   SER A 166      -0.011  30.154   2.270  1.00  0.52           N  
ATOM   1249  CA  SER A 166      -0.671  28.981   2.834  1.00  0.52           C  
ATOM   1250  C   SER A 166      -0.652  29.017   4.359  1.00  0.52           C  
ATOM   1251  CB  SER A 166      -0.002  27.699   2.338  1.00  0.50           C  
ATOM   1252  O   SER A 166       0.239  29.620   4.960  1.00  0.50           O  
ATOM   1253  OG  SER A 166       0.048  27.673   0.922  1.00  0.47           O  
ATOM   1254  N   PHE A 167      -1.786  28.655   5.039  1.00  0.52           N  
ATOM   1255  CA  PHE A 167      -1.864  28.506   6.487  1.00  0.52           C  
ATOM   1256  C   PHE A 167      -2.569  27.207   6.860  1.00  0.52           C  
ATOM   1257  CB  PHE A 167      -2.596  29.698   7.113  1.00  0.50           C  
ATOM   1258  O   PHE A 167      -3.236  26.594   6.024  1.00  0.50           O  
ATOM   1259  CG  PHE A 167      -3.996  29.889   6.597  1.00  0.48           C  
ATOM   1260  CD1 PHE A 167      -4.231  30.610   5.433  1.00  0.45           C  
ATOM   1261  CD2 PHE A 167      -5.079  29.347   7.278  1.00  0.45           C  
ATOM   1262  CE1 PHE A 167      -5.527  30.789   4.954  1.00  0.45           C  
ATOM   1263  CE2 PHE A 167      -6.377  29.521   6.805  1.00  0.44           C  
ATOM   1264  CZ  PHE A 167      -6.598  30.244   5.643  1.00  0.46           C  
ATOM   1265  N   PHE A 168      -2.297  26.653   7.987  1.00  0.52           N  
ATOM   1266  CA  PHE A 168      -3.068  25.568   8.583  1.00  0.52           C  
ATOM   1267  C   PHE A 168      -4.265  26.114   9.352  1.00  0.52           C  
ATOM   1268  CB  PHE A 168      -2.186  24.728   9.512  1.00  0.50           C  
ATOM   1269  O   PHE A 168      -4.151  27.119  10.057  1.00  0.50           O  
ATOM   1270  CG  PHE A 168      -1.183  23.872   8.787  1.00  0.48           C  
ATOM   1271  CD1 PHE A 168      -1.548  22.633   8.274  1.00  0.45           C  
ATOM   1272  CD2 PHE A 168       0.125  24.306   8.618  1.00  0.45           C  
ATOM   1273  CE1 PHE A 168      -0.622  21.838   7.602  1.00  0.44           C  
ATOM   1274  CE2 PHE A 168       1.056  23.517   7.948  1.00  0.44           C  
ATOM   1275  CZ  PHE A 168       0.681  22.283   7.442  1.00  0.45           C  
ATOM   1276  N   ALA A 169      -5.346  25.474   9.080  1.00  0.51           N  
ATOM   1277  CA  ALA A 169      -6.521  25.580   9.940  1.00  0.51           C  
ATOM   1278  C   ALA A 169      -6.738  24.295  10.734  1.00  0.51           C  
ATOM   1279  CB  ALA A 169      -7.761  25.903   9.110  1.00  0.50           C  
ATOM   1280  O   ALA A 169      -6.659  23.195  10.182  1.00  0.49           O  
ATOM   1281  N   VAL A 170      -6.514  24.256  12.008  1.00  0.50           N  
ATOM   1282  CA  VAL A 170      -6.798  23.145  12.910  1.00  0.49           C  
ATOM   1283  C   VAL A 170      -8.171  23.338  13.551  1.00  0.49           C  
ATOM   1284  CB  VAL A 170      -5.714  23.010  14.003  1.00  0.48           C  
ATOM   1285  O   VAL A 170      -8.513  24.443  13.980  1.00  0.47           O  
ATOM   1286  CG1 VAL A 170      -5.974  21.781  14.872  1.00  0.43           C  
ATOM   1287  CG2 VAL A 170      -4.326  22.937  13.369  1.00  0.44           C  
ATOM   1288  N   SER A 171      -9.062  22.373  13.483  1.00  0.49           N  
ATOM   1289  CA  SER A 171     -10.359  22.329  14.150  1.00  0.49           C  
ATOM   1290  C   SER A 171     -10.470  21.112  15.062  1.00  0.48           C  
ATOM   1291  CB  SER A 171     -11.491  22.311  13.122  1.00  0.47           C  
ATOM   1292  O   SER A 171      -9.822  20.091  14.826  1.00  0.46           O  
ATOM   1293  OG  SER A 171     -12.754  22.272  13.764  1.00  0.40           O  
ATOM   1294  N   GLU A 172     -11.111  21.423  16.291  1.00  0.48           N  
ATOM   1295  CA  GLU A 172     -11.564  20.326  17.140  1.00  0.48           C  
ATOM   1296  C   GLU A 172     -12.587  19.454  16.416  1.00  0.47           C  
ATOM   1297  CB  GLU A 172     -12.161  20.864  18.443  1.00  0.46           C  
ATOM   1298  O   GLU A 172     -13.340  19.943  15.572  1.00  0.45           O  
ATOM   1299  CG  GLU A 172     -11.125  21.420  19.410  1.00  0.44           C  
ATOM   1300  CD  GLU A 172     -11.416  21.078  20.862  1.00  0.45           C  
ATOM   1301  OE1 GLU A 172     -12.541  20.619  21.164  1.00  0.44           O  
ATOM   1302  OE2 GLU A 172     -10.512  21.272  21.705  1.00  0.42           O  
ATOM   1303  N   ARG A 173     -12.531  18.097  16.355  1.00  0.44           N  
ATOM   1304  CA  ARG A 173     -13.250  16.968  15.773  1.00  0.45           C  
ATOM   1305  C   ARG A 173     -14.677  16.894  16.307  1.00  0.44           C  
ATOM   1306  CB  ARG A 173     -12.515  15.657  16.060  1.00  0.42           C  
ATOM   1307  O   ARG A 173     -15.429  15.981  15.960  1.00  0.42           O  
ATOM   1308  CG  ARG A 173     -11.563  15.231  14.954  1.00  0.39           C  
ATOM   1309  CD  ARG A 173     -10.956  13.862  15.228  1.00  0.42           C  
ATOM   1310  NE  ARG A 173     -10.005  13.476  14.190  1.00  0.39           N  
ATOM   1311  NH1 ARG A 173      -9.889  11.259  14.831  1.00  0.32           N  
ATOM   1312  NH2 ARG A 173      -8.659  12.007  13.047  1.00  0.29           N  
ATOM   1313  CZ  ARG A 173      -9.520  12.248  14.025  1.00  0.37           C  
ATOM   1314  N   THR A 174     -15.285  17.742  17.137  1.00  0.37           N  
ATOM   1315  CA  THR A 174     -16.538  17.530  17.854  1.00  0.38           C  
ATOM   1316  C   THR A 174     -17.724  17.572  16.894  1.00  0.37           C  
ATOM   1317  CB  THR A 174     -16.734  18.582  18.961  1.00  0.34           C  
ATOM   1318  O   THR A 174     -18.878  17.491  17.320  1.00  0.35           O  
ATOM   1319  CG2 THR A 174     -15.670  18.444  20.045  1.00  0.31           C  
ATOM   1320  OG1 THR A 174     -16.648  19.893  18.387  1.00  0.31           O  
ATOM   1321  N   GLY A 175     -17.508  16.857  15.604  1.00  0.33           N  
ATOM   1322  CA  GLY A 175     -18.670  16.783  14.734  1.00  0.33           C  
ATOM   1323  C   GLY A 175     -19.330  18.129  14.503  1.00  0.33           C  
ATOM   1324  O   GLY A 175     -20.081  18.301  13.540  1.00  0.30           O  
ATOM   1325  N   THR A 176     -18.942  19.120  15.230  1.00  0.30           N  
ATOM   1326  CA  THR A 176     -19.253  20.527  15.008  1.00  0.32           C  
ATOM   1327  C   THR A 176     -17.977  21.336  14.793  1.00  0.31           C  
ATOM   1328  CB  THR A 176     -20.045  21.118  16.190  1.00  0.28           C  
ATOM   1329  O   THR A 176     -17.138  21.432  15.691  1.00  0.28           O  
ATOM   1330  CG2 THR A 176     -21.455  21.513  15.764  1.00  0.23           C  
ATOM   1331  OG1 THR A 176     -20.130  20.142  17.236  1.00  0.16           O  
ATOM   1332  N   LEU A 177     -17.211  20.995  13.729  1.00  0.34           N  
ATOM   1333  CA  LEU A 177     -16.314  22.094  13.391  1.00  0.36           C  
ATOM   1334  C   LEU A 177     -17.037  23.434  13.480  1.00  0.34           C  
ATOM   1335  CB  LEU A 177     -15.739  21.903  11.985  1.00  0.32           C  
ATOM   1336  O   LEU A 177     -17.995  23.677  12.742  1.00  0.33           O  
ATOM   1337  CG  LEU A 177     -14.619  20.872  11.844  1.00  0.31           C  
ATOM   1338  CD1 LEU A 177     -14.482  20.432  10.390  1.00  0.30           C  
ATOM   1339  CD2 LEU A 177     -13.301  21.438  12.363  1.00  0.32           C  
ATOM   1340  N   ASP A 178     -17.382  23.822  14.733  1.00  0.30           N  
ATOM   1341  CA  ASP A 178     -17.869  25.186  14.914  1.00  0.32           C  
ATOM   1342  C   ASP A 178     -17.123  26.161  14.005  1.00  0.30           C  
ATOM   1343  CB  ASP A 178     -17.730  25.617  16.375  1.00  0.28           C  
ATOM   1344  O   ASP A 178     -15.914  26.354  14.153  1.00  0.28           O  
ATOM   1345  CG  ASP A 178     -18.392  26.952  16.666  1.00  0.27           C  
ATOM   1346  OD1 ASP A 178     -18.858  27.621  15.718  1.00  0.19           O  
ATOM   1347  OD2 ASP A 178     -18.446  27.341  17.853  1.00  0.14           O  
ATOM   1348  N   PRO A 179     -17.479  26.238  12.680  1.00  0.30           N  
ATOM   1349  CA  PRO A 179     -16.947  27.331  11.862  1.00  0.30           C  
ATOM   1350  C   PRO A 179     -16.574  28.559  12.689  1.00  0.30           C  
ATOM   1351  CB  PRO A 179     -18.098  27.647  10.904  1.00  0.27           C  
ATOM   1352  O   PRO A 179     -15.593  29.240  12.382  1.00  0.28           O  
ATOM   1353  CG  PRO A 179     -19.199  26.722  11.311  1.00  0.27           C  
ATOM   1354  CD  PRO A 179     -18.715  25.878  12.456  1.00  0.31           C  
ATOM   1355  N   ALA A 180     -17.267  29.023  13.597  1.00  0.25           N  
ATOM   1356  CA  ALA A 180     -17.072  30.272  14.329  1.00  0.27           C  
ATOM   1357  C   ALA A 180     -15.909  30.157  15.310  1.00  0.25           C  
ATOM   1358  CB  ALA A 180     -18.350  30.661  15.068  1.00  0.23           C  
ATOM   1359  O   ALA A 180     -15.148  31.110  15.495  1.00  0.23           O  
ATOM   1360  N   ALA A 181     -15.842  29.024  16.015  1.00  0.27           N  
ATOM   1361  CA  ALA A 181     -14.741  28.927  16.970  1.00  0.29           C  
ATOM   1362  C   ALA A 181     -13.392  28.996  16.260  1.00  0.27           C  
ATOM   1363  CB  ALA A 181     -14.849  27.635  17.776  1.00  0.24           C  
ATOM   1364  O   ALA A 181     -12.410  29.480  16.828  1.00  0.24           O  
ATOM   1365  N   HIS A 182     -13.412  29.019  14.900  1.00  0.26           N  
ATOM   1366  CA  HIS A 182     -12.088  28.713  14.369  1.00  0.30           C  
ATOM   1367  C   HIS A 182     -11.652  29.754  13.343  1.00  0.27           C  
ATOM   1368  CB  HIS A 182     -12.071  27.318  13.742  1.00  0.25           C  
ATOM   1369  O   HIS A 182     -10.560  29.656  12.778  1.00  0.24           O  
ATOM   1370  CG  HIS A 182     -12.193  26.210  14.739  1.00  0.24           C  
ATOM   1371  CD2 HIS A 182     -13.265  25.483  15.133  1.00  0.24           C  
ATOM   1372  ND1 HIS A 182     -11.120  25.739  15.464  1.00  0.15           N  
ATOM   1373  CE1 HIS A 182     -11.528  24.767  16.262  1.00  0.15           C  
ATOM   1374  NE2 HIS A 182     -12.826  24.592  16.081  1.00  0.16           N  
ATOM   1375  N   ALA A 183     -12.564  30.885  13.031  1.00  0.27           N  
ATOM   1376  CA  ALA A 183     -12.434  32.083  12.205  1.00  0.28           C  
ATOM   1377  C   ALA A 183     -11.136  32.824  12.514  1.00  0.27           C  
ATOM   1378  CB  ALA A 183     -13.633  33.005  12.412  1.00  0.25           C  
ATOM   1379  O   ALA A 183     -10.565  33.479  11.639  1.00  0.25           O  
ATOM   1380  N   THR A 184     -10.527  32.698  13.489  1.00  0.24           N  
ATOM   1381  CA  THR A 184      -9.707  33.859  13.814  1.00  0.26           C  
ATOM   1382  C   THR A 184      -8.302  33.431  14.227  1.00  0.24           C  
ATOM   1383  CB  THR A 184     -10.343  34.695  14.941  1.00  0.21           C  
ATOM   1384  O   THR A 184      -7.381  34.249  14.254  1.00  0.23           O  
ATOM   1385  CG2 THR A 184     -11.458  35.585  14.402  1.00  0.09           C  
ATOM   1386  OG1 THR A 184     -10.887  33.814  15.932  1.00  0.12           O  
ATOM   1387  N   GLY A 185      -7.918  32.162  13.974  1.00  0.27           N  
ATOM   1388  CA  GLY A 185      -6.680  32.210  14.736  1.00  0.27           C  
ATOM   1389  C   GLY A 185      -5.627  31.245  14.224  1.00  0.27           C  
ATOM   1390  O   GLY A 185      -4.472  31.293  14.654  1.00  0.26           O  
ATOM   1391  N   LEU A 186      -5.639  30.813  12.902  1.00  0.27           N  
ATOM   1392  CA  LEU A 186      -4.504  30.009  12.462  1.00  0.29           C  
ATOM   1393  C   LEU A 186      -3.814  30.652  11.264  1.00  0.27           C  
ATOM   1394  CB  LEU A 186      -4.958  28.591  12.105  1.00  0.26           C  
ATOM   1395  O   LEU A 186      -4.414  30.785  10.195  1.00  0.27           O  
ATOM   1396  CG  LEU A 186      -5.241  27.653  13.279  1.00  0.25           C  
ATOM   1397  CD1 LEU A 186      -6.177  26.530  12.847  1.00  0.22           C  
ATOM   1398  CD2 LEU A 186      -3.940  27.086  13.837  1.00  0.23           C  
ATOM   1399  N   LYS A 187      -2.935  31.681  11.461  1.00  0.27           N  
ATOM   1400  CA  LYS A 187      -1.884  32.409  10.757  1.00  0.28           C  
ATOM   1401  C   LYS A 187      -0.522  31.756  10.973  1.00  0.27           C  
ATOM   1402  CB  LYS A 187      -1.844  33.869  11.212  1.00  0.25           C  
ATOM   1403  O   LYS A 187       0.106  31.950  12.016  1.00  0.26           O  
ATOM   1404  CG  LYS A 187      -2.901  34.749  10.562  1.00  0.24           C  
ATOM   1405  CD  LYS A 187      -2.712  36.215  10.933  1.00  0.26           C  
ATOM   1406  CE  LYS A 187      -3.797  37.091  10.321  1.00  0.19           C  
ATOM   1407  NZ  LYS A 187      -3.624  38.527  10.693  1.00  0.16           N  
ATOM   1408  N   GLY A 188      -0.315  30.490  10.779  1.00  0.30           N  
ATOM   1409  CA  GLY A 188       1.080  30.267  10.434  1.00  0.30           C  
ATOM   1410  C   GLY A 188       1.354  30.387   8.947  1.00  0.30           C  
ATOM   1411  O   GLY A 188       0.599  29.861   8.127  1.00  0.29           O  
ATOM   1412  N   ILE A 189       1.527  31.543   8.424  1.00  0.28           N  
ATOM   1413  CA  ILE A 189       1.955  32.128   7.158  1.00  0.30           C  
ATOM   1414  C   ILE A 189       3.111  31.316   6.579  1.00  0.28           C  
ATOM   1415  CB  ILE A 189       2.370  33.606   7.330  1.00  0.25           C  
ATOM   1416  O   ILE A 189       4.162  31.184   7.210  1.00  0.27           O  
ATOM   1417  CG1 ILE A 189       1.218  34.418   7.932  1.00  0.16           C  
ATOM   1418  CG2 ILE A 189       2.818  34.200   5.991  1.00  0.22           C  
ATOM   1419  CD1 ILE A 189       1.584  35.857   8.268  1.00  0.21           C  
ATOM   1420  N   ILE A 190       2.891  30.276   5.702  1.00  0.31           N  
ATOM   1421  CA  ILE A 190       3.861  29.742   4.752  1.00  0.32           C  
ATOM   1422  C   ILE A 190       4.003  30.696   3.568  1.00  0.32           C  
ATOM   1423  CB  ILE A 190       3.455  28.335   4.261  1.00  0.30           C  
ATOM   1424  O   ILE A 190       3.016  31.023   2.905  1.00  0.31           O  
ATOM   1425  CG1 ILE A 190       3.231  27.397   5.453  1.00  0.28           C  
ATOM   1426  CG2 ILE A 190       4.514  27.768   3.311  1.00  0.28           C  
ATOM   1427  CD1 ILE A 190       2.692  26.026   5.070  1.00  0.26           C  
ATOM   1428  N   GLY A 191       4.836  31.760   3.693  1.00  0.30           N  
ATOM   1429  CA  GLY A 191       5.192  33.017   3.053  1.00  0.30           C  
ATOM   1430  C   GLY A 191       5.795  32.833   1.673  1.00  0.30           C  
ATOM   1431  O   GLY A 191       5.929  33.796   0.915  1.00  0.28           O  
ATOM   1432  N   SER A 192       5.475  31.861   0.805  1.00  0.28           N  
ATOM   1433  CA  SER A 192       5.899  32.179  -0.554  1.00  0.30           C  
ATOM   1434  C   SER A 192       5.431  31.117  -1.543  1.00  0.28           C  
ATOM   1435  CB  SER A 192       7.421  32.316  -0.623  1.00  0.26           C  
ATOM   1436  O   SER A 192       5.335  29.938  -1.196  1.00  0.28           O  
ATOM   1437  OG  SER A 192       8.045  31.050  -0.506  1.00  0.17           O  
ATOM   1438  N   THR A 193       4.653  31.769  -2.563  1.00  0.28           N  
ATOM   1439  CA  THR A 193       4.000  31.794  -3.868  1.00  0.29           C  
ATOM   1440  C   THR A 193       3.880  30.384  -4.439  1.00  0.28           C  
ATOM   1441  CB  THR A 193       4.767  32.689  -4.859  1.00  0.26           C  
ATOM   1442  O   THR A 193       2.967  30.100  -5.217  1.00  0.27           O  
ATOM   1443  CG2 THR A 193       4.492  34.165  -4.593  1.00  0.23           C  
ATOM   1444  OG1 THR A 193       6.173  32.445  -4.725  1.00  0.19           O  
ATOM   1445  N   TRP A 194       4.695  29.400  -4.014  1.00  0.23           N  
ATOM   1446  CA  TRP A 194       4.871  28.239  -4.879  1.00  0.31           C  
ATOM   1447  C   TRP A 194       4.870  26.949  -4.066  1.00  0.28           C  
ATOM   1448  CB  TRP A 194       6.173  28.354  -5.677  1.00  0.27           C  
ATOM   1449  O   TRP A 194       5.578  26.841  -3.062  1.00  0.25           O  
ATOM   1450  CG  TRP A 194       6.120  29.360  -6.787  1.00  0.25           C  
ATOM   1451  CD1 TRP A 194       6.251  30.717  -6.675  1.00  0.07           C  
ATOM   1452  CD2 TRP A 194       5.918  29.089  -8.177  1.00  0.07           C  
ATOM   1453  CE2 TRP A 194       5.938  30.330  -8.852  1.00  0.07           C  
ATOM   1454  CE3 TRP A 194       5.722  27.916  -8.918  1.00  0.16           C  
ATOM   1455  NE1 TRP A 194       6.142  31.306  -7.914  1.00  0.17           N  
ATOM   1456  CH2 TRP A 194       5.579  29.268 -10.936  1.00  0.13           C  
ATOM   1457  CZ2 TRP A 194       5.769  30.430 -10.235  1.00  0.15           C  
ATOM   1458  CZ3 TRP A 194       5.554  28.018 -10.295  1.00  0.14           C  
ATOM   1459  N   THR A 195       3.613  26.261  -3.851  1.00  0.33           N  
ATOM   1460  CA  THR A 195       3.170  24.873  -3.901  1.00  0.34           C  
ATOM   1461  C   THR A 195       3.276  24.220  -2.526  1.00  0.33           C  
ATOM   1462  CB  THR A 195       3.988  24.061  -4.922  1.00  0.31           C  
ATOM   1463  O   THR A 195       4.353  23.770  -2.128  1.00  0.32           O  
ATOM   1464  CG2 THR A 195       3.159  23.739  -6.161  1.00  0.28           C  
ATOM   1465  OG1 THR A 195       5.139  24.820  -5.315  1.00  0.27           O  
ATOM   1466  N   PRO A 196       2.519  24.761  -1.370  1.00  0.34           N  
ATOM   1467  CA  PRO A 196       2.396  23.994  -0.128  1.00  0.34           C  
ATOM   1468  C   PRO A 196       2.334  22.487  -0.369  1.00  0.34           C  
ATOM   1469  CB  PRO A 196       1.085  24.506   0.474  1.00  0.32           C  
ATOM   1470  O   PRO A 196       2.394  21.704   0.582  1.00  0.33           O  
ATOM   1471  CG  PRO A 196       0.423  25.258  -0.635  1.00  0.30           C  
ATOM   1472  CD  PRO A 196       1.425  25.468  -1.734  1.00  0.33           C  
ATOM   1473  N   SER A 197       2.053  22.078  -1.707  1.00  0.33           N  
ATOM   1474  CA  SER A 197       1.806  20.696  -2.106  1.00  0.34           C  
ATOM   1475  C   SER A 197       2.966  19.790  -1.709  1.00  0.34           C  
ATOM   1476  CB  SER A 197       1.572  20.607  -3.615  1.00  0.31           C  
ATOM   1477  O   SER A 197       2.808  18.571  -1.625  1.00  0.32           O  
ATOM   1478  OG  SER A 197       2.566  21.330  -4.321  1.00  0.23           O  
ATOM   1479  N   LEU A 198       4.053  20.337  -1.086  1.00  0.38           N  
ATOM   1480  CA  LEU A 198       5.254  19.530  -0.896  1.00  0.38           C  
ATOM   1481  C   LEU A 198       5.803  19.697   0.517  1.00  0.38           C  
ATOM   1482  CB  LEU A 198       6.325  19.913  -1.921  1.00  0.35           C  
ATOM   1483  O   LEU A 198       6.930  20.163   0.698  1.00  0.36           O  
ATOM   1484  CG  LEU A 198       5.962  19.701  -3.392  1.00  0.33           C  
ATOM   1485  CD1 LEU A 198       7.020  20.328  -4.294  1.00  0.29           C  
ATOM   1486  CD2 LEU A 198       5.806  18.215  -3.695  1.00  0.30           C  
ATOM   1487  N   SER A 199       4.934  19.679   1.532  1.00  0.51           N  
ATOM   1488  CA  SER A 199       5.068  19.673   2.985  1.00  0.51           C  
ATOM   1489  C   SER A 199       4.646  18.331   3.574  1.00  0.51           C  
ATOM   1490  CB  SER A 199       4.233  20.795   3.605  1.00  0.49           C  
ATOM   1491  O   SER A 199       3.954  17.550   2.919  1.00  0.49           O  
ATOM   1492  OG  SER A 199       2.858  20.621   3.310  1.00  0.45           O  
ATOM   1493  N   CYS A 200       5.301  17.985   4.618  1.00  0.54           N  
ATOM   1494  CA  CYS A 200       4.872  16.934   5.533  1.00  0.56           C  
ATOM   1495  C   CYS A 200       4.455  17.517   6.878  1.00  0.55           C  
ATOM   1496  CB  CYS A 200       5.990  15.911   5.735  1.00  0.54           C  
ATOM   1497  O   CYS A 200       5.114  18.418   7.399  1.00  0.54           O  
ATOM   1498  SG  CYS A 200       5.702  14.781   7.114  1.00  0.55           S  
ATOM   1499  N   VAL A 201       3.338  17.131   7.332  1.00  0.56           N  
ATOM   1500  CA  VAL A 201       2.883  17.424   8.687  1.00  0.56           C  
ATOM   1501  C   VAL A 201       2.911  16.150   9.529  1.00  0.56           C  
ATOM   1502  CB  VAL A 201       1.463  18.033   8.690  1.00  0.55           C  
ATOM   1503  O   VAL A 201       2.430  15.101   9.093  1.00  0.55           O  
ATOM   1504  CG1 VAL A 201       1.019  18.364  10.114  1.00  0.52           C  
ATOM   1505  CG2 VAL A 201       1.416  19.281   7.809  1.00  0.53           C  
ATOM   1506  N   LEU A 202       3.438  16.205  10.699  1.00  0.57           N  
ATOM   1507  CA  LEU A 202       3.513  15.111  11.661  1.00  0.58           C  
ATOM   1508  C   LEU A 202       2.910  15.521  13.000  1.00  0.58           C  
ATOM   1509  CB  LEU A 202       4.965  14.667  11.856  1.00  0.57           C  
ATOM   1510  O   LEU A 202       3.053  16.671  13.424  1.00  0.57           O  
ATOM   1511  CG  LEU A 202       5.705  14.197  10.603  1.00  0.56           C  
ATOM   1512  CD1 LEU A 202       7.131  14.736  10.596  1.00  0.53           C  
ATOM   1513  CD2 LEU A 202       5.703  12.674  10.520  1.00  0.53           C  
ATOM   1514  N   ALA A 203       2.162  14.547  13.670  1.00  0.55           N  
ATOM   1515  CA  ALA A 203       1.812  14.639  15.085  1.00  0.54           C  
ATOM   1516  C   ALA A 203       2.857  13.944  15.954  1.00  0.55           C  
ATOM   1517  CB  ALA A 203       0.432  14.036  15.333  1.00  0.53           C  
ATOM   1518  O   ALA A 203       3.220  12.793  15.698  1.00  0.54           O  
ATOM   1519  N   HIS A 204       3.489  14.690  16.966  1.00  0.63           N  
ATOM   1520  CA  HIS A 204       4.439  14.142  17.928  1.00  0.63           C  
ATOM   1521  C   HIS A 204       4.202  14.713  19.322  1.00  0.63           C  
ATOM   1522  CB  HIS A 204       5.875  14.422  17.483  1.00  0.61           C  
ATOM   1523  O   HIS A 204       4.161  15.932  19.499  1.00  0.62           O  
ATOM   1524  CG  HIS A 204       6.909  13.797  18.364  1.00  0.57           C  
ATOM   1525  CD2 HIS A 204       7.748  14.343  19.275  1.00  0.57           C  
ATOM   1526  ND1 HIS A 204       7.171  12.444  18.360  1.00  0.64           N  
ATOM   1527  CE1 HIS A 204       8.129  12.185  19.234  1.00  0.58           C  
ATOM   1528  NE2 HIS A 204       8.496  13.320  19.803  1.00  0.51           N  
ATOM   1529  N   LYS A 205       3.787  13.793  20.302  1.00  0.58           N  
ATOM   1530  CA  LYS A 205       3.542  14.075  21.713  1.00  0.57           C  
ATOM   1531  C   LYS A 205       2.560  15.231  21.880  1.00  0.57           C  
ATOM   1532  CB  LYS A 205       4.853  14.393  22.433  1.00  0.56           C  
ATOM   1533  O   LYS A 205       2.808  16.156  22.657  1.00  0.55           O  
ATOM   1534  CG  LYS A 205       5.771  13.192  22.608  1.00  0.53           C  
ATOM   1535  CD  LYS A 205       7.031  13.559  23.381  1.00  0.54           C  
ATOM   1536  CE  LYS A 205       7.908  12.341  23.632  1.00  0.54           C  
ATOM   1537  NZ  LYS A 205       9.219  12.718  24.241  1.00  0.53           N  
ATOM   1538  N   GLY A 206       1.530  15.144  21.125  1.00  0.53           N  
ATOM   1539  CA  GLY A 206       0.428  16.080  21.282  1.00  0.52           C  
ATOM   1540  C   GLY A 206       0.644  17.386  20.540  1.00  0.53           C  
ATOM   1541  O   GLY A 206      -0.169  18.306  20.643  1.00  0.51           O  
ATOM   1542  N   SER A 207       1.641  17.519  19.727  1.00  0.60           N  
ATOM   1543  CA  SER A 207       1.952  18.699  18.925  1.00  0.60           C  
ATOM   1544  C   SER A 207       2.031  18.354  17.442  1.00  0.60           C  
ATOM   1545  CB  SER A 207       3.269  19.326  19.382  1.00  0.58           C  
ATOM   1546  O   SER A 207       2.405  17.237  17.078  1.00  0.59           O  
ATOM   1547  OG  SER A 207       3.187  19.739  20.736  1.00  0.58           O  
ATOM   1548  N   LEU A 208       1.618  19.188  16.560  1.00  0.57           N  
ATOM   1549  CA  LEU A 208       1.800  19.062  15.118  1.00  0.57           C  
ATOM   1550  C   LEU A 208       3.078  19.763  14.668  1.00  0.57           C  
ATOM   1551  CB  LEU A 208       0.596  19.641  14.372  1.00  0.56           C  
ATOM   1552  O   LEU A 208       3.356  20.887  15.092  1.00  0.56           O  
ATOM   1553  CG  LEU A 208      -0.733  18.908  14.557  1.00  0.55           C  
ATOM   1554  CD1 LEU A 208      -1.863  19.681  13.885  1.00  0.52           C  
ATOM   1555  CD2 LEU A 208      -0.644  17.491  14.002  1.00  0.52           C  
ATOM   1556  N   TYR A 209       3.841  19.025  13.928  1.00  0.63           N  
ATOM   1557  CA  TYR A 209       5.046  19.548  13.294  1.00  0.62           C  
ATOM   1558  C   TYR A 209       4.891  19.590  11.778  1.00  0.63           C  
ATOM   1559  CB  TYR A 209       6.263  18.698  13.671  1.00  0.61           C  
ATOM   1560  O   TYR A 209       4.511  18.593  11.159  1.00  0.61           O  
ATOM   1561  CG  TYR A 209       6.605  18.746  15.140  1.00  0.59           C  
ATOM   1562  CD1 TYR A 209       7.531  19.664  15.630  1.00  0.59           C  
ATOM   1563  CD2 TYR A 209       6.004  17.873  16.041  1.00  0.59           C  
ATOM   1564  CE1 TYR A 209       7.851  19.711  16.983  1.00  0.58           C  
ATOM   1565  CE2 TYR A 209       6.317  17.911  17.396  1.00  0.56           C  
ATOM   1566  OH  TYR A 209       7.552  18.873  19.197  1.00  0.62           O  
ATOM   1567  CZ  TYR A 209       7.239  18.832  17.857  1.00  0.60           C  
ATOM   1568  N   HIS A 210       5.112  20.702  11.182  1.00  0.59           N  
ATOM   1569  CA  HIS A 210       5.023  20.929   9.744  1.00  0.59           C  
ATOM   1570  C   HIS A 210       6.404  21.143   9.133  1.00  0.59           C  
ATOM   1571  CB  HIS A 210       4.125  22.131   9.446  1.00  0.57           C  
ATOM   1572  O   HIS A 210       7.091  22.110   9.467  1.00  0.58           O  
ATOM   1573  CG  HIS A 210       3.994  22.435   7.987  1.00  0.55           C  
ATOM   1574  CD2 HIS A 210       3.948  21.617   6.909  1.00  0.53           C  
ATOM   1575  ND1 HIS A 210       3.896  23.720   7.501  1.00  0.53           N  
ATOM   1576  CE1 HIS A 210       3.794  23.679   6.183  1.00  0.50           C  
ATOM   1577  NE2 HIS A 210       3.823  22.415   5.799  1.00  0.45           N  
ATOM   1578  N   PHE A 211       6.773  20.208   8.338  1.00  0.62           N  
ATOM   1579  CA  PHE A 211       7.980  20.316   7.527  1.00  0.62           C  
ATOM   1580  C   PHE A 211       7.657  20.876   6.147  1.00  0.62           C  
ATOM   1581  CB  PHE A 211       8.663  18.951   7.392  1.00  0.60           C  
ATOM   1582  O   PHE A 211       6.835  20.315   5.420  1.00  0.60           O  
ATOM   1583  CG  PHE A 211       9.078  18.348   8.707  1.00  0.58           C  
ATOM   1584  CD1 PHE A 211      10.370  18.521   9.190  1.00  0.57           C  
ATOM   1585  CD2 PHE A 211       8.177  17.608   9.461  1.00  0.57           C  
ATOM   1586  CE1 PHE A 211      10.757  17.964  10.407  1.00  0.56           C  
ATOM   1587  CE2 PHE A 211       8.556  17.049  10.678  1.00  0.54           C  
ATOM   1588  CZ  PHE A 211       9.847  17.227  11.148  1.00  0.57           C  
ATOM   1589  N   HIS A 212       8.149  22.005   5.785  1.00  0.56           N  
ATOM   1590  CA  HIS A 212       7.964  22.595   4.464  1.00  0.56           C  
ATOM   1591  C   HIS A 212       9.240  23.277   3.981  1.00  0.56           C  
ATOM   1592  CB  HIS A 212       6.807  23.596   4.481  1.00  0.54           C  
ATOM   1593  O   HIS A 212      10.163  23.504   4.767  1.00  0.53           O  
ATOM   1594  CG  HIS A 212       7.038  24.763   5.387  1.00  0.52           C  
ATOM   1595  CD2 HIS A 212       6.817  24.915   6.714  1.00  0.49           C  
ATOM   1596  ND1 HIS A 212       7.556  25.960   4.942  1.00  0.51           N  
ATOM   1597  CE1 HIS A 212       7.645  26.800   5.960  1.00  0.48           C  
ATOM   1598  NE2 HIS A 212       7.202  26.191   7.046  1.00  0.40           N  
ATOM   1599  N   TYR A 213       9.311  23.601   2.744  1.00  0.53           N  
ATOM   1600  CA  TYR A 213      10.366  24.423   2.160  1.00  0.53           C  
ATOM   1601  C   TYR A 213       9.990  25.899   2.196  1.00  0.52           C  
ATOM   1602  CB  TYR A 213      10.648  23.990   0.718  1.00  0.51           C  
ATOM   1603  O   TYR A 213       8.840  26.260   1.935  1.00  0.51           O  
ATOM   1604  CG  TYR A 213      11.335  22.650   0.610  1.00  0.50           C  
ATOM   1605  CD1 TYR A 213      12.714  22.537   0.772  1.00  0.47           C  
ATOM   1606  CD2 TYR A 213      10.606  21.496   0.344  1.00  0.48           C  
ATOM   1607  CE1 TYR A 213      13.351  21.304   0.671  1.00  0.45           C  
ATOM   1608  CE2 TYR A 213      11.233  20.258   0.241  1.00  0.45           C  
ATOM   1609  OH  TYR A 213      13.228  18.950   0.305  1.00  0.34           O  
ATOM   1610  CZ  TYR A 213      12.603  20.173   0.406  1.00  0.48           C  
ATOM   1611  N   ASN A 214      10.898  26.775   2.520  1.00  0.45           N  
ATOM   1612  CA  ASN A 214      10.897  28.211   2.262  1.00  0.45           C  
ATOM   1613  C   ASN A 214      11.619  28.548   0.961  1.00  0.45           C  
ATOM   1614  CB  ASN A 214      11.529  28.968   3.432  1.00  0.44           C  
ATOM   1615  O   ASN A 214      12.810  28.264   0.815  1.00  0.42           O  
ATOM   1616  CG  ASN A 214      11.336  30.468   3.330  1.00  0.41           C  
ATOM   1617  ND2 ASN A 214      11.653  31.181   4.404  1.00  0.33           N  
ATOM   1618  OD1 ASN A 214      10.905  30.982   2.294  1.00  0.40           O  
ATOM   1619  N   LEU A 215      10.893  28.905  -0.167  1.00  0.39           N  
ATOM   1620  CA  LEU A 215      11.407  29.413  -1.434  1.00  0.40           C  
ATOM   1621  C   LEU A 215      11.725  30.901  -1.334  1.00  0.39           C  
ATOM   1622  CB  LEU A 215      10.398  29.169  -2.559  1.00  0.38           C  
ATOM   1623  O   LEU A 215      12.019  31.547  -2.343  1.00  0.37           O  
ATOM   1624  CG  LEU A 215      10.197  27.714  -2.985  1.00  0.36           C  
ATOM   1625  CD1 LEU A 215       8.974  27.591  -3.889  1.00  0.33           C  
ATOM   1626  CD2 LEU A 215      11.442  27.184  -3.687  1.00  0.34           C  
ATOM   1627  N   ASN A 216      11.626  31.596  -0.146  1.00  0.33           N  
ATOM   1628  CA  ASN A 216      11.707  33.052  -0.103  1.00  0.35           C  
ATOM   1629  C   ASN A 216      12.899  33.571  -0.903  1.00  0.33           C  
ATOM   1630  CB  ASN A 216      11.784  33.544   1.344  1.00  0.31           C  
ATOM   1631  O   ASN A 216      12.929  34.740  -1.292  1.00  0.31           O  
ATOM   1632  CG  ASN A 216      10.424  33.894   1.915  1.00  0.29           C  
ATOM   1633  ND2 ASN A 216      10.361  34.078   3.228  1.00  0.20           N  
ATOM   1634  OD1 ASN A 216       9.437  33.999   1.181  1.00  0.28           O  
ATOM   1635  N   ASP A 217      13.823  32.713  -1.566  1.00  0.29           N  
ATOM   1636  CA  ASP A 217      14.872  33.400  -2.313  1.00  0.32           C  
ATOM   1637  C   ASP A 217      14.517  33.499  -3.794  1.00  0.29           C  
ATOM   1638  CB  ASP A 217      16.212  32.682  -2.140  1.00  0.27           C  
ATOM   1639  O   ASP A 217      14.126  32.506  -4.412  1.00  0.28           O  
ATOM   1640  CG  ASP A 217      17.377  33.449  -2.740  1.00  0.26           C  
ATOM   1641  OD1 ASP A 217      17.152  34.498  -3.381  1.00  0.12           O  
ATOM   1642  OD2 ASP A 217      18.532  32.999  -2.573  1.00  0.13           O  
ATOM   1643  N   THR A 218      13.748  34.554  -4.152  1.00  0.30           N  
ATOM   1644  CA  THR A 218      13.576  35.088  -5.499  1.00  0.31           C  
ATOM   1645  C   THR A 218      14.683  34.590  -6.424  1.00  0.30           C  
ATOM   1646  CB  THR A 218      13.563  36.628  -5.492  1.00  0.27           C  
ATOM   1647  O   THR A 218      14.527  34.598  -7.647  1.00  0.28           O  
ATOM   1648  CG2 THR A 218      12.239  37.164  -4.959  1.00  0.22           C  
ATOM   1649  OG1 THR A 218      14.628  37.104  -4.660  1.00  0.16           O  
ATOM   1650  N   GLN A 219      15.855  34.140  -5.871  1.00  0.27           N  
ATOM   1651  CA  GLN A 219      16.934  33.786  -6.787  1.00  0.29           C  
ATOM   1652  C   GLN A 219      17.073  32.271  -6.913  1.00  0.27           C  
ATOM   1653  CB  GLN A 219      18.256  34.398  -6.323  1.00  0.24           C  
ATOM   1654  O   GLN A 219      17.843  31.780  -7.742  1.00  0.25           O  
ATOM   1655  CG  GLN A 219      18.316  35.913  -6.465  1.00  0.23           C  
ATOM   1656  CD  GLN A 219      19.736  36.436  -6.577  1.00  0.15           C  
ATOM   1657  NE2 GLN A 219      19.872  37.714  -6.915  1.00  0.10           N  
ATOM   1658  OE1 GLN A 219      20.703  35.698  -6.360  1.00  0.11           O  
ATOM   1659  N   GLY A 220      15.932  31.520  -6.375  1.00  0.31           N  
ATOM   1660  CA  GLY A 220      15.939  30.108  -6.720  1.00  0.31           C  
ATOM   1661  C   GLY A 220      17.150  29.369  -6.184  1.00  0.31           C  
ATOM   1662  O   GLY A 220      17.426  28.239  -6.593  1.00  0.29           O  
ATOM   1663  N   VAL A 221      17.981  29.938  -5.279  1.00  0.30           N  
ATOM   1664  CA  VAL A 221      19.299  29.366  -5.025  1.00  0.31           C  
ATOM   1665  C   VAL A 221      19.308  28.672  -3.665  1.00  0.30           C  
ATOM   1666  CB  VAL A 221      20.406  30.443  -5.081  1.00  0.28           C  
ATOM   1667  O   VAL A 221      20.066  27.723  -3.450  1.00  0.28           O  
ATOM   1668  CG1 VAL A 221      21.773  29.801  -5.307  1.00  0.20           C  
ATOM   1669  CG2 VAL A 221      20.103  31.463  -6.177  1.00  0.25           C  
ATOM   1670  N   ALA A 222      18.291  28.904  -2.672  1.00  0.33           N  
ATOM   1671  CA  ALA A 222      18.469  28.333  -1.339  1.00  0.34           C  
ATOM   1672  C   ALA A 222      17.167  27.724  -0.825  1.00  0.33           C  
ATOM   1673  CB  ALA A 222      18.975  29.397  -0.368  1.00  0.30           C  
ATOM   1674  O   ALA A 222      16.126  28.386  -0.816  1.00  0.31           O  
ATOM   1675  N   LEU A 223      16.959  26.385  -0.935  1.00  0.39           N  
ATOM   1676  CA  LEU A 223      15.902  25.583  -0.328  1.00  0.40           C  
ATOM   1677  C   LEU A 223      16.163  25.377   1.160  1.00  0.39           C  
ATOM   1678  CB  LEU A 223      15.788  24.227  -1.030  1.00  0.37           C  
ATOM   1679  O   LEU A 223      17.266  24.992   1.554  1.00  0.37           O  
ATOM   1680  CG  LEU A 223      14.999  24.206  -2.341  1.00  0.34           C  
ATOM   1681  CD1 LEU A 223      15.517  23.100  -3.254  1.00  0.32           C  
ATOM   1682  CD2 LEU A 223      13.510  24.027  -2.067  1.00  0.34           C  
ATOM   1683  N   SER A 224      15.436  26.024   2.059  1.00  0.44           N  
ATOM   1684  CA  SER A 224      15.363  25.658   3.470  1.00  0.45           C  
ATOM   1685  C   SER A 224      14.193  24.718   3.737  1.00  0.44           C  
ATOM   1686  CB  SER A 224      15.233  26.908   4.342  1.00  0.42           C  
ATOM   1687  O   SER A 224      13.137  24.838   3.111  1.00  0.41           O  
ATOM   1688  OG  SER A 224      14.189  27.743   3.872  1.00  0.33           O  
ATOM   1689  N   ILE A 225      14.525  23.590   4.414  1.00  0.54           N  
ATOM   1690  CA  ILE A 225      13.443  22.899   5.105  1.00  0.53           C  
ATOM   1691  C   ILE A 225      13.176  23.573   6.449  1.00  0.54           C  
ATOM   1692  CB  ILE A 225      13.769  21.402   5.312  1.00  0.52           C  
ATOM   1693  O   ILE A 225      14.095  23.762   7.250  1.00  0.52           O  
ATOM   1694  CG1 ILE A 225      13.988  20.712   3.961  1.00  0.46           C  
ATOM   1695  CG2 ILE A 225      12.656  20.712   6.106  1.00  0.48           C  
ATOM   1696  CD1 ILE A 225      14.417  19.256   4.072  1.00  0.46           C  
ATOM   1697  N   VAL A 226      11.958  24.079   6.640  1.00  0.53           N  
ATOM   1698  CA  VAL A 226      11.452  24.658   7.880  1.00  0.53           C  
ATOM   1699  C   VAL A 226      10.550  23.652   8.590  1.00  0.53           C  
ATOM   1700  CB  VAL A 226      10.683  25.973   7.620  1.00  0.52           C  
ATOM   1701  O   VAL A 226       9.774  22.941   7.946  1.00  0.51           O  
ATOM   1702  CG1 VAL A 226      10.302  26.645   8.938  1.00  0.48           C  
ATOM   1703  CG2 VAL A 226      11.518  26.917   6.757  1.00  0.50           C  
ATOM   1704  N   VAL A 227      10.780  23.506   9.915  1.00  0.55           N  
ATOM   1705  CA  VAL A 227       9.867  22.771  10.784  1.00  0.53           C  
ATOM   1706  C   VAL A 227       9.115  23.746  11.687  1.00  0.55           C  
ATOM   1707  CB  VAL A 227      10.615  21.723  11.637  1.00  0.52           C  
ATOM   1708  O   VAL A 227       9.722  24.433  12.512  1.00  0.53           O  
ATOM   1709  CG1 VAL A 227       9.630  20.883  12.448  1.00  0.46           C  
ATOM   1710  CG2 VAL A 227      11.478  20.829  10.748  1.00  0.48           C  
ATOM   1711  N   ASP A 228       7.811  23.836  11.422  1.00  0.53           N  
ATOM   1712  CA  ASP A 228       6.918  24.575  12.310  1.00  0.53           C  
ATOM   1713  C   ASP A 228       6.258  23.644  13.324  1.00  0.53           C  
ATOM   1714  CB  ASP A 228       5.850  25.316  11.502  1.00  0.52           C  
ATOM   1715  O   ASP A 228       5.721  22.597  12.956  1.00  0.52           O  
ATOM   1716  CG  ASP A 228       6.428  26.400  10.609  1.00  0.51           C  
ATOM   1717  OD1 ASP A 228       7.384  27.088  11.026  1.00  0.50           O  
ATOM   1718  OD2 ASP A 228       5.920  26.569   9.479  1.00  0.51           O  
ATOM   1719  N   LYS A 229       6.616  23.765  14.660  1.00  0.55           N  
ATOM   1720  CA  LYS A 229       5.808  23.144  15.706  1.00  0.53           C  
ATOM   1721  C   LYS A 229       4.490  23.889  15.897  1.00  0.55           C  
ATOM   1722  CB  LYS A 229       6.581  23.100  17.025  1.00  0.52           C  
ATOM   1723  O   LYS A 229       4.484  25.085  16.192  1.00  0.52           O  
ATOM   1724  CG  LYS A 229       5.882  22.314  18.125  1.00  0.47           C  
ATOM   1725  CD  LYS A 229       6.698  22.306  19.411  1.00  0.46           C  
ATOM   1726  CE  LYS A 229       5.978  21.562  20.527  1.00  0.44           C  
ATOM   1727  NZ  LYS A 229       6.728  21.636  21.817  1.00  0.43           N  
ATOM   1728  N   MET A 230       3.465  23.188  15.575  1.00  0.45           N  
ATOM   1729  CA  MET A 230       2.111  23.649  15.869  1.00  0.47           C  
ATOM   1730  C   MET A 230       1.729  23.332  17.311  1.00  0.45           C  
ATOM   1731  CB  MET A 230       1.105  23.010  14.910  1.00  0.44           C  
ATOM   1732  O   MET A 230       1.753  22.171  17.723  1.00  0.44           O  
ATOM   1733  CG  MET A 230       1.274  23.447  13.464  1.00  0.43           C  
ATOM   1734  SD  MET A 230      -0.211  23.097  12.445  1.00  0.44           S  
ATOM   1735  CE  MET A 230       0.208  21.443  11.827  1.00  0.38           C  
ATOM   1736  N   GLU A 231       1.990  24.127  18.228  1.00  0.40           N  
ATOM   1737  CA  GLU A 231       1.493  24.048  19.599  1.00  0.40           C  
ATOM   1738  C   GLU A 231      -0.028  24.162  19.642  1.00  0.40           C  
ATOM   1739  CB  GLU A 231       2.128  25.140  20.465  1.00  0.37           C  
ATOM   1740  O   GLU A 231      -0.639  24.734  18.737  1.00  0.38           O  
ATOM   1741  CG  GLU A 231       3.619  24.949  20.700  1.00  0.34           C  
ATOM   1742  CD  GLU A 231       4.184  25.886  21.756  1.00  0.37           C  
ATOM   1743  OE1 GLU A 231       3.473  26.826  22.177  1.00  0.36           O  
ATOM   1744  OE2 GLU A 231       5.349  25.679  22.164  1.00  0.36           O  
ATOM   1745  N   THR A 232      -0.634  23.148  20.418  1.00  0.35           N  
ATOM   1746  CA  THR A 232      -2.011  23.258  20.885  1.00  0.36           C  
ATOM   1747  C   THR A 232      -2.458  24.717  20.914  1.00  0.35           C  
ATOM   1748  CB  THR A 232      -2.177  22.640  22.286  1.00  0.33           C  
ATOM   1749  O   THR A 232      -1.726  25.586  21.394  1.00  0.33           O  
ATOM   1750  CG2 THR A 232      -2.947  21.325  22.219  1.00  0.29           C  
ATOM   1751  OG1 THR A 232      -0.883  22.395  22.850  1.00  0.25           O  
ATOM   1752  N   TYR A 233      -3.330  25.028  19.928  1.00  0.29           N  
ATOM   1753  CA  TYR A 233      -4.160  26.227  19.946  1.00  0.33           C  
ATOM   1754  C   TYR A 233      -4.697  26.498  21.346  1.00  0.29           C  
ATOM   1755  CB  TYR A 233      -5.322  26.092  18.958  1.00  0.28           C  
ATOM   1756  O   TYR A 233      -5.412  25.669  21.915  1.00  0.28           O  
ATOM   1757  CG  TYR A 233      -6.013  27.398  18.651  1.00  0.28           C  
ATOM   1758  CD1 TYR A 233      -7.176  27.768  19.323  1.00  0.27           C  
ATOM   1759  CD2 TYR A 233      -5.506  28.264  17.688  1.00  0.29           C  
ATOM   1760  CE1 TYR A 233      -7.818  28.970  19.042  1.00  0.28           C  
ATOM   1761  CE2 TYR A 233      -6.140  29.468  17.399  1.00  0.30           C  
ATOM   1762  OH  TYR A 233      -7.924  31.003  17.798  1.00  0.12           O  
ATOM   1763  CZ  TYR A 233      -7.293  29.812  18.081  1.00  0.28           C  
ATOM   1764  N   THR A 234      -3.899  27.301  22.038  1.00  0.28           N  
ATOM   1765  CA  THR A 234      -4.468  27.824  23.275  1.00  0.29           C  
ATOM   1766  C   THR A 234      -5.186  29.147  23.023  1.00  0.28           C  
ATOM   1767  CB  THR A 234      -3.383  28.022  24.350  1.00  0.25           C  
ATOM   1768  O   THR A 234      -5.549  29.852  23.968  1.00  0.26           O  
ATOM   1769  CG2 THR A 234      -2.806  26.684  24.801  1.00  0.24           C  
ATOM   1770  OG1 THR A 234      -2.328  28.828  23.812  1.00  0.21           O  
ATOM   1771  N   GLY A 235      -5.917  29.463  21.828  1.00  0.27           N  
ATOM   1772  CA  GLY A 235      -6.686  30.692  21.725  1.00  0.27           C  
ATOM   1773  C   GLY A 235      -5.833  31.905  21.404  1.00  0.27           C  
ATOM   1774  O   GLY A 235      -6.359  32.981  21.113  1.00  0.25           O  
ATOM   1775  N   ASN A 236      -4.419  31.801  21.413  1.00  0.23           N  
ATOM   1776  CA  ASN A 236      -3.598  32.985  21.186  1.00  0.26           C  
ATOM   1777  C   ASN A 236      -2.757  32.850  19.919  1.00  0.23           C  
ATOM   1778  CB  ASN A 236      -2.698  33.253  22.394  1.00  0.21           C  
ATOM   1779  O   ASN A 236      -1.907  31.963  19.825  1.00  0.22           O  
ATOM   1780  CG  ASN A 236      -2.197  34.684  22.443  1.00  0.18           C  
ATOM   1781  ND2 ASN A 236      -1.594  35.063  23.564  1.00  0.11           N  
ATOM   1782  OD1 ASN A 236      -2.352  35.442  21.482  1.00  0.10           O  
ATOM   1783  N   PRO A 237      -3.175  33.348  18.708  1.00  0.24           N  
ATOM   1784  CA  PRO A 237      -2.523  33.394  17.397  1.00  0.26           C  
ATOM   1785  C   PRO A 237      -1.028  33.691  17.492  1.00  0.24           C  
ATOM   1786  CB  PRO A 237      -3.260  34.525  16.676  1.00  0.22           C  
ATOM   1787  O   PRO A 237      -0.262  33.311  16.603  1.00  0.23           O  
ATOM   1788  CG  PRO A 237      -4.076  35.188  17.739  1.00  0.22           C  
ATOM   1789  CD  PRO A 237      -4.066  34.316  18.961  1.00  0.26           C  
ATOM   1790  N   ALA A 238      -0.522  34.382  18.401  1.00  0.23           N  
ATOM   1791  CA  ALA A 238       0.838  34.909  18.479  1.00  0.24           C  
ATOM   1792  C   ALA A 238       1.822  33.827  18.915  1.00  0.23           C  
ATOM   1793  CB  ALA A 238       0.896  36.095  19.439  1.00  0.21           C  
ATOM   1794  O   ALA A 238       3.017  33.910  18.618  1.00  0.22           O  
ATOM   1795  N   SER A 239       1.290  32.751  19.414  1.00  0.24           N  
ATOM   1796  CA  SER A 239       2.187  31.775  20.023  1.00  0.26           C  
ATOM   1797  C   SER A 239       2.245  30.490  19.203  1.00  0.24           C  
ATOM   1798  CB  SER A 239       1.745  31.457  21.452  1.00  0.21           C  
ATOM   1799  O   SER A 239       3.010  29.578  19.521  1.00  0.23           O  
ATOM   1800  OG  SER A 239       0.486  30.806  21.456  1.00  0.11           O  
ATOM   1801  N   ALA A 240       1.628  30.467  18.020  1.00  0.25           N  
ATOM   1802  CA  ALA A 240       1.146  29.148  17.620  1.00  0.27           C  
ATOM   1803  C   ALA A 240       2.062  28.525  16.570  1.00  0.26           C  
ATOM   1804  CB  ALA A 240      -0.282  29.242  17.087  1.00  0.23           C  
ATOM   1805  O   ALA A 240       2.003  27.318  16.324  1.00  0.24           O  
ATOM   1806  N   ALA A 241       3.353  29.096  16.200  1.00  0.30           N  
ATOM   1807  CA  ALA A 241       4.336  28.276  15.496  1.00  0.31           C  
ATOM   1808  C   ALA A 241       5.741  28.514  16.042  1.00  0.30           C  
ATOM   1809  CB  ALA A 241       4.295  28.565  13.998  1.00  0.28           C  
ATOM   1810  O   ALA A 241       6.247  29.638  16.004  1.00  0.29           O  
ATOM   1811  N   THR A 242       6.055  27.923  17.178  1.00  0.26           N  
ATOM   1812  CA  THR A 242       7.475  27.836  17.502  1.00  0.29           C  
ATOM   1813  C   THR A 242       8.205  26.946  16.500  1.00  0.26           C  
ATOM   1814  CB  THR A 242       7.690  27.293  18.927  1.00  0.25           C  
ATOM   1815  O   THR A 242       7.831  25.788  16.304  1.00  0.25           O  
ATOM   1816  CG2 THR A 242       8.921  27.919  19.574  1.00  0.23           C  
ATOM   1817  OG1 THR A 242       6.539  27.594  19.726  1.00  0.16           O  
ATOM   1818  N   GLN A 243       8.848  27.614  15.493  1.00  0.26           N  
ATOM   1819  CA  GLN A 243       9.819  26.991  14.600  1.00  0.30           C  
ATOM   1820  C   GLN A 243      10.845  26.179  15.384  1.00  0.26           C  
ATOM   1821  CB  GLN A 243      10.525  28.049  13.751  1.00  0.25           C  
ATOM   1822  O   GLN A 243      11.443  26.680  16.339  1.00  0.25           O  
ATOM   1823  CG  GLN A 243      10.289  27.895  12.255  1.00  0.25           C  
ATOM   1824  CD  GLN A 243      11.038  28.928  11.433  1.00  0.33           C  
ATOM   1825  NE2 GLN A 243      11.032  28.755  10.116  1.00  0.28           N  
ATOM   1826  OE1 GLN A 243      11.615  29.874  11.978  1.00  0.41           O  
ATOM   1827  N   LEU A 244      10.711  24.870  15.375  1.00  0.22           N  
ATOM   1828  CA  LEU A 244      11.579  23.964  16.119  1.00  0.24           C  
ATOM   1829  C   LEU A 244      12.976  23.926  15.508  1.00  0.22           C  
ATOM   1830  CB  LEU A 244      10.984  22.554  16.147  1.00  0.22           C  
ATOM   1831  O   LEU A 244      13.975  23.932  16.231  1.00  0.21           O  
ATOM   1832  CG  LEU A 244       9.994  22.258  17.275  1.00  0.22           C  
ATOM   1833  CD1 LEU A 244       9.031  21.152  16.859  1.00  0.18           C  
ATOM   1834  CD2 LEU A 244      10.735  21.877  18.551  1.00  0.20           C  
ATOM   1835  N   LEU A 245      13.116  23.737  14.194  1.00  0.24           N  
ATOM   1836  CA  LEU A 245      14.386  23.666  13.480  1.00  0.25           C  
ATOM   1837  C   LEU A 245      14.525  24.829  12.503  1.00  0.24           C  
ATOM   1838  CB  LEU A 245      14.506  22.337  12.730  1.00  0.23           C  
ATOM   1839  O   LEU A 245      13.659  25.035  11.649  1.00  0.23           O  
ATOM   1840  CG  LEU A 245      14.875  21.115  13.571  1.00  0.22           C  
ATOM   1841  CD1 LEU A 245      14.270  19.852  12.966  1.00  0.19           C  
ATOM   1842  CD2 LEU A 245      16.390  20.984  13.689  1.00  0.20           C  
ATOM   1843  N   GLY A 246      15.032  25.922  12.896  1.00  0.26           N  
ATOM   1844  CA  GLY A 246      15.833  26.956  12.260  1.00  0.27           C  
ATOM   1845  C   GLY A 246      17.290  26.568  12.097  1.00  0.26           C  
ATOM   1846  O   GLY A 246      17.925  26.107  13.049  1.00  0.25           O  
ATOM   1847  N   TRP A 247      17.602  25.896  10.958  1.00  0.07           N  
ATOM   1848  CA  TRP A 247      18.968  25.659  10.503  1.00  0.22           C  
ATOM   1849  C   TRP A 247      19.688  26.976  10.235  1.00  0.11           C  
ATOM   1850  CB  TRP A 247      18.972  24.794   9.240  1.00  0.07           C  
ATOM   1851  O   TRP A 247      19.152  27.858   9.559  1.00  0.10           O  
ATOM   1852  CG  TRP A 247      18.292  23.469   9.407  1.00  0.11           C  
ATOM   1853  CD1 TRP A 247      17.110  23.225  10.050  1.00  0.08           C  
ATOM   1854  CD2 TRP A 247      18.756  22.203   8.928  1.00  0.07           C  
ATOM   1855  CE2 TRP A 247      17.805  21.234   9.315  1.00  0.08           C  
ATOM   1856  CE3 TRP A 247      19.886  21.794   8.206  1.00  0.18           C  
ATOM   1857  NE1 TRP A 247      16.811  21.883   9.998  1.00  0.18           N  
ATOM   1858  CH2 TRP A 247      19.063  19.507   8.298  1.00  0.15           C  
ATOM   1859  CZ2 TRP A 247      17.949  19.880   9.005  1.00  0.15           C  
ATOM   1860  CZ3 TRP A 247      20.027  20.446   7.898  1.00  0.15           C  
ATOM   1861  N   THR A 248      20.589  27.505  11.094  1.00  0.22           N  
ATOM   1862  CA  THR A 248      21.633  28.513  10.946  1.00  0.26           C  
ATOM   1863  C   THR A 248      22.632  28.101   9.867  1.00  0.22           C  
ATOM   1864  CB  THR A 248      22.376  28.747  12.274  1.00  0.20           C  
ATOM   1865  O   THR A 248      23.163  26.990   9.898  1.00  0.21           O  
ATOM   1866  CG2 THR A 248      21.519  29.547  13.249  1.00  0.09           C  
ATOM   1867  OG1 THR A 248      22.698  27.482  12.865  1.00  0.13           O  
ATOM   1868  N   GLY A 249      22.573  28.516   8.717  1.00  0.24           N  
ATOM   1869  CA  GLY A 249      23.669  28.602   7.765  1.00  0.25           C  
ATOM   1870  C   GLY A 249      23.796  29.971   7.123  1.00  0.24           C  
ATOM   1871  O   GLY A 249      22.953  30.844   7.339  1.00  0.23           O  
ATOM   1872  N   LYS A 250      24.901  30.461   6.907  1.00  0.26           N  
ATOM   1873  CA  LYS A 250      25.416  31.547   6.078  1.00  0.27           C  
ATOM   1874  C   LYS A 250      24.957  31.400   4.631  1.00  0.25           C  
ATOM   1875  CB  LYS A 250      26.944  31.592   6.142  1.00  0.23           C  
ATOM   1876  O   LYS A 250      24.797  30.282   4.135  1.00  0.24           O  
ATOM   1877  CG  LYS A 250      27.495  32.015   7.496  1.00  0.23           C  
ATOM   1878  CD  LYS A 250      29.012  32.144   7.466  1.00  0.26           C  
ATOM   1879  CE  LYS A 250      29.567  32.550   8.825  1.00  0.25           C  
ATOM   1880  NZ  LYS A 250      31.051  32.712   8.792  1.00  0.21           N  
ATOM   1881  N   ASP A 251      24.260  32.469   4.096  1.00  0.22           N  
ATOM   1882  CA  ASP A 251      24.086  32.662   2.660  1.00  0.25           C  
ATOM   1883  C   ASP A 251      25.365  32.317   1.901  1.00  0.22           C  
ATOM   1884  CB  ASP A 251      23.669  34.104   2.359  1.00  0.20           C  
ATOM   1885  O   ASP A 251      26.362  31.913   2.504  1.00  0.20           O  
ATOM   1886  CG  ASP A 251      24.803  35.098   2.534  1.00  0.21           C  
ATOM   1887  OD1 ASP A 251      25.949  34.676   2.800  1.00  0.12           O  
ATOM   1888  OD2 ASP A 251      24.548  36.315   2.408  1.00  0.13           O  
ATOM   1889  N   ILE A 252      25.162  32.061   0.618  1.00  0.21           N  
ATOM   1890  CA  ILE A 252      26.145  31.926  -0.451  1.00  0.25           C  
ATOM   1891  C   ILE A 252      27.172  33.052  -0.353  1.00  0.21           C  
ATOM   1892  CB  ILE A 252      25.472  31.935  -1.842  1.00  0.20           C  
ATOM   1893  O   ILE A 252      28.268  32.952  -0.910  1.00  0.19           O  
ATOM   1894  CG1 ILE A 252      24.718  33.251  -2.063  1.00  0.13           C  
ATOM   1895  CG2 ILE A 252      24.535  30.733  -1.996  1.00  0.16           C  
ATOM   1896  CD1 ILE A 252      24.278  33.478  -3.502  1.00  0.19           C  
ATOM   1897  N   HIS A 253      26.871  33.997   0.336  1.00  0.18           N  
ATOM   1898  CA  HIS A 253      27.826  35.087   0.496  1.00  0.23           C  
ATOM   1899  C   HIS A 253      28.445  35.078   1.890  1.00  0.17           C  
ATOM   1900  CB  HIS A 253      27.152  36.434   0.230  1.00  0.16           C  
ATOM   1901  O   HIS A 253      29.324  35.888   2.189  1.00  0.16           O  
ATOM   1902  CG  HIS A 253      26.613  36.572  -1.159  1.00  0.16           C  
ATOM   1903  CD2 HIS A 253      25.343  36.693  -1.611  1.00  0.08           C  
ATOM   1904  ND1 HIS A 253      27.423  36.591  -2.273  1.00  0.12           N  
ATOM   1905  CE1 HIS A 253      26.672  36.720  -3.354  1.00  0.08           C  
ATOM   1906  NE2 HIS A 253      25.406  36.784  -2.980  1.00  0.08           N  
ATOM   1907  N   GLY A 254      28.399  33.837   2.672  1.00  0.26           N  
ATOM   1908  CA  GLY A 254      29.032  33.927   3.978  1.00  0.26           C  
ATOM   1909  C   GLY A 254      28.237  34.755   4.970  1.00  0.26           C  
ATOM   1910  O   GLY A 254      28.597  34.838   6.146  1.00  0.24           O  
ATOM   1911  N   ASN A 255      27.127  35.443   4.437  1.00  0.20           N  
ATOM   1912  CA  ASN A 255      26.393  36.251   5.405  1.00  0.24           C  
ATOM   1913  C   ASN A 255      25.508  35.387   6.299  1.00  0.18           C  
ATOM   1914  CB  ASN A 255      25.553  37.312   4.692  1.00  0.18           C  
ATOM   1915  O   ASN A 255      24.831  34.477   5.816  1.00  0.18           O  
ATOM   1916  CG  ASN A 255      26.395  38.273   3.876  1.00  0.15           C  
ATOM   1917  ND2 ASN A 255      25.935  38.588   2.671  1.00  0.11           N  
ATOM   1918  OD1 ASN A 255      27.451  38.727   4.324  1.00  0.09           O  
ATOM   1919  N   GLN A 256      25.926  35.223   7.555  1.00  0.23           N  
ATOM   1920  CA  GLN A 256      25.060  34.908   8.686  1.00  0.25           C  
ATOM   1921  C   GLN A 256      23.685  35.550   8.520  1.00  0.22           C  
ATOM   1922  CB  GLN A 256      25.699  35.368   9.997  1.00  0.21           C  
ATOM   1923  O   GLN A 256      23.580  36.759   8.304  1.00  0.21           O  
ATOM   1924  CG  GLN A 256      25.941  34.241  10.992  1.00  0.21           C  
ATOM   1925  CD  GLN A 256      26.691  34.700  12.228  1.00  0.14           C  
ATOM   1926  NE2 GLN A 256      26.902  33.785  13.168  1.00  0.11           N  
ATOM   1927  OE1 GLN A 256      27.080  35.868  12.337  1.00  0.15           O  
ATOM   1928  N   PHE A 257      22.748  34.867   7.941  1.00  0.24           N  
ATOM   1929  CA  PHE A 257      21.450  35.381   8.360  1.00  0.25           C  
ATOM   1930  C   PHE A 257      21.407  35.574   9.872  1.00  0.23           C  
ATOM   1931  CB  PHE A 257      20.328  34.436   7.920  1.00  0.22           C  
ATOM   1932  O   PHE A 257      21.698  34.647  10.630  1.00  0.22           O  
ATOM   1933  CG  PHE A 257      20.100  34.417   6.432  1.00  0.22           C  
ATOM   1934  CD1 PHE A 257      19.343  35.407   5.818  1.00  0.23           C  
ATOM   1935  CD2 PHE A 257      20.643  33.408   5.648  1.00  0.25           C  
ATOM   1936  CE1 PHE A 257      19.130  35.392   4.442  1.00  0.24           C  
ATOM   1937  CE2 PHE A 257      20.435  33.386   4.271  1.00  0.27           C  
ATOM   1938  CZ  PHE A 257      19.677  34.378   3.671  1.00  0.24           C  
ATOM   1939  N   ASN A 258      21.705  36.672  10.416  1.00  0.23           N  
ATOM   1940  CA  ASN A 258      21.540  37.328  11.709  1.00  0.23           C  
ATOM   1941  C   ASN A 258      20.146  37.931  11.857  1.00  0.23           C  
ATOM   1942  CB  ASN A 258      22.609  38.405  11.905  1.00  0.21           C  
ATOM   1943  O   ASN A 258      19.681  38.164  12.974  1.00  0.22           O  
ATOM   1944  CG  ASN A 258      23.967  37.825  12.248  1.00  0.21           C  
ATOM   1945  ND2 ASN A 258      25.014  38.622  12.072  1.00  0.13           N  
ATOM   1946  OD1 ASN A 258      24.074  36.670  12.668  1.00  0.12           O  
ATOM   1947  N   SER A 259      19.041  37.230  11.013  1.00  0.22           N  
ATOM   1948  CA  SER A 259      17.849  37.998  11.361  1.00  0.22           C  
ATOM   1949  C   SER A 259      16.877  38.070  10.188  1.00  0.22           C  
ATOM   1950  CB  SER A 259      18.231  39.410  11.805  1.00  0.20           C  
ATOM   1951  O   SER A 259      17.288  38.285   9.046  1.00  0.22           O  
ATOM   1952  OG  SER A 259      18.818  40.132  10.736  1.00  0.12           O  
ATOM   1953  N   TRP A 260      15.895  36.849  10.114  1.00  0.09           N  
ATOM   1954  CA  TRP A 260      14.503  36.585   9.767  1.00  0.24           C  
ATOM   1955  C   TRP A 260      14.405  35.522   8.678  1.00  0.19           C  
ATOM   1956  CB  TRP A 260      13.810  37.870   9.307  1.00  0.09           C  
ATOM   1957  O   TRP A 260      15.068  35.621   7.643  1.00  0.13           O  
ATOM   1958  CG  TRP A 260      13.712  38.923  10.369  1.00  0.06           C  
ATOM   1959  CD1 TRP A 260      14.669  39.835  10.716  1.00  0.07           C  
ATOM   1960  CD2 TRP A 260      12.593  39.170  11.227  1.00  0.07           C  
ATOM   1961  CE2 TRP A 260      12.942  40.248  12.070  1.00  0.07           C  
ATOM   1962  CE3 TRP A 260      11.327  38.584  11.363  1.00  0.16           C  
ATOM   1963  NE1 TRP A 260      14.213  40.635  11.739  1.00  0.17           N  
ATOM   1964  CH2 TRP A 260      10.838  40.160  13.150  1.00  0.13           C  
ATOM   1965  CZ2 TRP A 260      12.070  40.752  13.038  1.00  0.15           C  
ATOM   1966  CZ3 TRP A 260      10.461  39.087  12.327  1.00  0.14           C  
ATOM   1967  N   ASP A 261      14.350  34.109   9.123  1.00  0.21           N  
ATOM   1968  CA  ASP A 261      13.428  33.050   8.724  1.00  0.23           C  
ATOM   1969  C   ASP A 261      13.915  32.347   7.459  1.00  0.22           C  
ATOM   1970  CB  ASP A 261      12.023  33.616   8.504  1.00  0.20           C  
ATOM   1971  O   ASP A 261      13.565  32.747   6.346  1.00  0.22           O  
ATOM   1972  CG  ASP A 261      11.332  34.006   9.798  1.00  0.20           C  
ATOM   1973  OD1 ASP A 261      11.624  33.402  10.853  1.00  0.14           O  
ATOM   1974  OD2 ASP A 261      10.485  34.925   9.763  1.00  0.13           O  
ATOM   1975  N   ALA A 262      15.097  31.868   7.094  1.00  0.23           N  
ATOM   1976  CA  ALA A 262      15.616  31.295   5.855  1.00  0.23           C  
ATOM   1977  C   ALA A 262      17.011  30.711   6.063  1.00  0.23           C  
ATOM   1978  CB  ALA A 262      15.643  32.350   4.751  1.00  0.21           C  
ATOM   1979  O   ALA A 262      17.894  31.377   6.607  1.00  0.22           O  
ATOM   1980  N   ILE A 263      17.162  29.415   6.288  1.00  0.21           N  
ATOM   1981  CA  ILE A 263      18.426  28.692   6.196  1.00  0.23           C  
ATOM   1982  C   ILE A 263      18.471  27.896   4.893  1.00  0.21           C  
ATOM   1983  CB  ILE A 263      18.630  27.752   7.405  1.00  0.20           C  
ATOM   1984  O   ILE A 263      17.516  27.193   4.555  1.00  0.21           O  
ATOM   1985  CG1 ILE A 263      18.556  28.545   8.715  1.00  0.12           C  
ATOM   1986  CG2 ILE A 263      19.963  27.006   7.291  1.00  0.10           C  
ATOM   1987  CD1 ILE A 263      18.600  27.678   9.966  1.00  0.13           C  
ATOM   1988  N   ALA A 264      19.342  28.317   3.831  1.00  0.23           N  
ATOM   1989  CA  ALA A 264      20.063  28.085   2.582  1.00  0.23           C  
ATOM   1990  C   ALA A 264      20.844  26.775   2.635  1.00  0.23           C  
ATOM   1991  CB  ALA A 264      21.005  29.250   2.287  1.00  0.21           C  
ATOM   1992  O   ALA A 264      21.638  26.555   3.552  1.00  0.22           O  
ATOM   1993  N   VAL A 265      20.467  25.588   2.209  1.00  0.25           N  
ATOM   1994  CA  VAL A 265      21.319  24.564   1.615  1.00  0.27           C  
ATOM   1995  C   VAL A 265      22.183  25.182   0.518  1.00  0.25           C  
ATOM   1996  CB  VAL A 265      20.487  23.395   1.043  1.00  0.23           C  
ATOM   1997  O   VAL A 265      21.673  25.585  -0.530  1.00  0.23           O  
ATOM   1998  CG1 VAL A 265      21.393  22.228   0.651  1.00  0.23           C  
ATOM   1999  CG2 VAL A 265      19.436  22.942   2.055  1.00  0.23           C  
ATOM   2000  N   SER A 266      23.014  26.126   0.606  1.00  0.23           N  
ATOM   2001  CA  SER A 266      23.905  26.981  -0.171  1.00  0.24           C  
ATOM   2002  C   SER A 266      25.361  26.555  -0.008  1.00  0.23           C  
ATOM   2003  CB  SER A 266      23.744  28.444   0.245  1.00  0.21           C  
ATOM   2004  O   SER A 266      25.945  26.720   1.065  1.00  0.22           O  
ATOM   2005  OG  SER A 266      24.367  28.682   1.496  1.00  0.14           O  
ATOM   2006  N   LYS A 267      25.957  25.392  -0.627  1.00  0.23           N  
ATOM   2007  CA  LYS A 267      27.334  25.492  -1.100  1.00  0.24           C  
ATOM   2008  C   LYS A 267      27.516  24.756  -2.424  1.00  0.23           C  
ATOM   2009  CB  LYS A 267      28.302  24.936  -0.054  1.00  0.22           C  
ATOM   2010  O   LYS A 267      27.478  23.525  -2.466  1.00  0.23           O  
ATOM   2011  CG  LYS A 267      29.413  25.901   0.335  1.00  0.22           C  
ATOM   2012  CD  LYS A 267      30.363  25.278   1.351  1.00  0.25           C  
ATOM   2013  CE  LYS A 267      31.492  26.231   1.719  1.00  0.21           C  
ATOM   2014  NZ  LYS A 267      32.438  25.617   2.698  1.00  0.21           N  
ATOM   2015  N   TYR A 268      27.045  25.087  -3.442  1.00  0.23           N  
ATOM   2016  CA  TYR A 268      27.170  24.574  -4.802  1.00  0.26           C  
ATOM   2017  C   TYR A 268      27.575  25.680  -5.768  1.00  0.24           C  
ATOM   2018  CB  TYR A 268      25.855  23.936  -5.259  1.00  0.23           C  
ATOM   2019  O   TYR A 268      26.835  26.649  -5.957  1.00  0.23           O  
ATOM   2020  CG  TYR A 268      25.477  22.699  -4.482  1.00  0.23           C  
ATOM   2021  CD1 TYR A 268      26.045  21.463  -4.783  1.00  0.22           C  
ATOM   2022  CD2 TYR A 268      24.552  22.762  -3.445  1.00  0.24           C  
ATOM   2023  CE1 TYR A 268      25.699  20.319  -4.071  1.00  0.24           C  
ATOM   2024  CE2 TYR A 268      24.198  21.625  -2.726  1.00  0.26           C  
ATOM   2025  OH  TYR A 268      24.430  19.282  -2.337  1.00  0.15           O  
ATOM   2026  CZ  TYR A 268      24.776  20.410  -3.046  1.00  0.24           C  
ATOM   2027  N   TYR A 269      28.807  26.194  -5.578  1.00  0.21           N  
ATOM   2028  CA  TYR A 269      29.562  26.964  -6.560  1.00  0.25           C  
ATOM   2029  C   TYR A 269      30.720  27.702  -5.901  1.00  0.21           C  
ATOM   2030  CB  TYR A 269      28.649  27.961  -7.279  1.00  0.20           C  
ATOM   2031  O   TYR A 269      30.531  28.401  -4.903  1.00  0.21           O  
ATOM   2032  CG  TYR A 269      27.637  27.310  -8.190  1.00  0.21           C  
ATOM   2033  CD1 TYR A 269      27.952  27.013  -9.514  1.00  0.19           C  
ATOM   2034  CD2 TYR A 269      26.364  26.991  -7.730  1.00  0.19           C  
ATOM   2035  CE1 TYR A 269      27.022  26.415 -10.358  1.00  0.15           C  
ATOM   2036  CE2 TYR A 269      25.426  26.392  -8.565  1.00  0.17           C  
ATOM   2037  OH  TYR A 269      24.839  25.516 -10.706  1.00  0.09           O  
ATOM   2038  CZ  TYR A 269      25.764  26.108  -9.875  1.00  0.22           C  
ATOM   2039  N   THR A 270      32.006  27.205  -5.889  1.00  0.21           N  
ATOM   2040  CA  THR A 270      33.206  27.987  -6.165  1.00  0.22           C  
ATOM   2041  C   THR A 270      34.458  27.227  -5.736  1.00  0.21           C  
ATOM   2042  CB  THR A 270      33.161  29.350  -5.452  1.00  0.20           C  
ATOM   2043  O   THR A 270      34.505  26.666  -4.639  1.00  0.21           O  
ATOM   2044  CG2 THR A 270      32.098  30.257  -6.064  1.00  0.15           C  
ATOM   2045  OG1 THR A 270      32.859  29.148  -4.065  1.00  0.15           O  
ATOM   2046  N   THR A 271      35.280  26.652  -6.694  1.00  0.20           N  
ATOM   2047  CA  THR A 271      36.696  26.885  -6.959  1.00  0.21           C  
ATOM   2048  C   THR A 271      37.516  26.736  -5.680  1.00  0.20           C  
ATOM   2049  CB  THR A 271      36.929  28.282  -7.562  1.00  0.18           C  
ATOM   2050  O   THR A 271      37.296  27.460  -4.707  1.00  0.19           O  
ATOM   2051  CG2 THR A 271      36.403  28.359  -8.991  1.00  0.10           C  
ATOM   2052  OG1 THR A 271      36.254  29.260  -6.762  1.00  0.13           O  
ATOM   2053  N   GLY A 272      38.106  25.593  -5.278  1.00  0.23           N  
ATOM   2054  CA  GLY A 272      39.448  25.513  -4.725  1.00  0.21           C  
ATOM   2055  C   GLY A 272      39.622  24.369  -3.744  1.00  0.23           C  
ATOM   2056  O   GLY A 272      38.976  24.341  -2.694  1.00  0.22           O  
ATOM   2057  N   VAL A 273      40.078  23.265  -4.293  1.00  0.18           N  
ATOM   2058  CA  VAL A 273      40.813  22.066  -3.903  1.00  0.21           C  
ATOM   2059  C   VAL A 273      42.143  22.460  -3.264  1.00  0.19           C  
ATOM   2060  CB  VAL A 273      41.056  21.132  -5.109  1.00  0.18           C  
ATOM   2061  O   VAL A 273      43.043  22.954  -3.946  1.00  0.19           O  
ATOM   2062  CG1 VAL A 273      41.624  19.791  -4.647  1.00  0.17           C  
ATOM   2063  CG2 VAL A 273      39.762  20.926  -5.894  1.00  0.19           C  
ATOM   2064  N   PRO A 274      42.221  22.501  -1.762  1.00  0.22           N  
ATOM   2065  CA  PRO A 274      43.274  22.068  -0.842  1.00  0.22           C  
ATOM   2066  C   PRO A 274      42.922  22.326   0.622  1.00  0.22           C  
ATOM   2067  CB  PRO A 274      44.483  22.905  -1.268  1.00  0.20           C  
ATOM   2068  O   PRO A 274      42.557  23.447   0.984  1.00  0.21           O  
ATOM   2069  CG  PRO A 274      44.042  23.604  -2.514  1.00  0.21           C  
ATOM   2070  CD  PRO A 274      42.551  23.474  -2.632  1.00  0.24           C  
ATOM   2071  N   GLY A 275      42.556  21.295   1.403  1.00  0.23           N  
ATOM   2072  CA  GLY A 275      42.983  21.338   2.793  1.00  0.22           C  
ATOM   2073  C   GLY A 275      41.828  21.477   3.768  1.00  0.23           C  
ATOM   2074  O   GLY A 275      41.943  22.172   4.779  1.00  0.22           O  
ATOM   2075  N   LEU A 276      40.618  20.927   3.533  1.00  0.18           N  
ATOM   2076  CA  LEU A 276      39.288  21.054   4.120  1.00  0.21           C  
ATOM   2077  C   LEU A 276      39.161  20.191   5.371  1.00  0.18           C  
ATOM   2078  CB  LEU A 276      38.214  20.660   3.103  1.00  0.18           C  
ATOM   2079  O   LEU A 276      39.155  18.961   5.284  1.00  0.18           O  
ATOM   2080  CG  LEU A 276      37.910  21.682   2.007  1.00  0.20           C  
ATOM   2081  CD1 LEU A 276      37.112  21.032   0.882  1.00  0.18           C  
ATOM   2082  CD2 LEU A 276      37.156  22.876   2.583  1.00  0.19           C  
ATOM   2083  N   GLY A 277      39.657  20.646   6.500  1.00  0.21           N  
ATOM   2084  CA  GLY A 277      39.515  21.325   7.778  1.00  0.21           C  
ATOM   2085  C   GLY A 277      38.116  21.862   8.016  1.00  0.21           C  
ATOM   2086  O   GLY A 277      37.496  22.418   7.107  1.00  0.21           O  
ATOM   2087  N   ASN A 278      37.500  21.190   9.116  1.00  0.13           N  
ATOM   2088  CA  ASN A 278      36.872  21.384  10.418  1.00  0.21           C  
ATOM   2089  C   ASN A 278      35.356  21.228  10.338  1.00  0.14           C  
ATOM   2090  CB  ASN A 278      37.235  22.756  10.990  1.00  0.12           C  
ATOM   2091  O   ASN A 278      34.701  21.890   9.531  1.00  0.14           O  
ATOM   2092  CG  ASN A 278      38.619  22.784  11.608  1.00  0.07           C  
ATOM   2093  ND2 ASN A 278      39.140  23.983  11.841  1.00  0.10           N  
ATOM   2094  OD1 ASN A 278      39.215  21.737  11.872  1.00  0.09           O  
ATOM   2095  N   ASP A 279      34.765  19.999  10.117  1.00  0.12           N  
ATOM   2096  CA  ASP A 279      33.577  19.415  10.730  1.00  0.19           C  
ATOM   2097  C   ASP A 279      32.349  19.606   9.842  1.00  0.13           C  
ATOM   2098  CB  ASP A 279      33.328  20.029  12.110  1.00  0.10           C  
ATOM   2099  O   ASP A 279      31.806  20.709   9.755  1.00  0.13           O  
ATOM   2100  CG  ASP A 279      34.342  19.583  13.149  1.00  0.06           C  
ATOM   2101  OD1 ASP A 279      34.963  18.513  12.974  1.00  0.09           O  
ATOM   2102  OD2 ASP A 279      34.519  20.308  14.152  1.00  0.09           O  
ATOM   2103  N   SER A 280      32.358  19.082   8.549  1.00  0.20           N  
ATOM   2104  CA  SER A 280      31.179  19.193   7.696  1.00  0.21           C  
ATOM   2105  C   SER A 280      31.335  18.363   6.426  1.00  0.20           C  
ATOM   2106  CB  SER A 280      30.918  20.655   7.330  1.00  0.18           C  
ATOM   2107  O   SER A 280      32.351  18.460   5.735  1.00  0.19           O  
ATOM   2108  OG  SER A 280      31.838  21.510   7.985  1.00  0.11           O  
ATOM   2109  N   VAL A 281      31.114  17.044   6.488  1.00  0.19           N  
ATOM   2110  CA  VAL A 281      30.975  16.012   5.466  1.00  0.21           C  
ATOM   2111  C   VAL A 281      30.473  16.637   4.166  1.00  0.18           C  
ATOM   2112  CB  VAL A 281      30.017  14.888   5.921  1.00  0.17           C  
ATOM   2113  O   VAL A 281      29.349  17.139   4.105  1.00  0.18           O  
ATOM   2114  CG1 VAL A 281      29.977  13.762   4.889  1.00  0.10           C  
ATOM   2115  CG2 VAL A 281      30.438  14.350   7.287  1.00  0.09           C  
ATOM   2116  N   TYR A 282      31.299  17.471   3.414  1.00  0.21           N  
ATOM   2117  CA  TYR A 282      31.525  18.094   2.114  1.00  0.24           C  
ATOM   2118  C   TYR A 282      31.576  17.045   1.009  1.00  0.21           C  
ATOM   2119  CB  TYR A 282      32.824  18.905   2.125  1.00  0.20           C  
ATOM   2120  O   TYR A 282      32.243  16.017   1.150  1.00  0.20           O  
ATOM   2121  CG  TYR A 282      32.772  20.122   3.016  1.00  0.20           C  
ATOM   2122  CD1 TYR A 282      32.315  21.345   2.532  1.00  0.13           C  
ATOM   2123  CD2 TYR A 282      33.181  20.051   4.343  1.00  0.13           C  
ATOM   2124  CE1 TYR A 282      32.267  22.470   3.349  1.00  0.09           C  
ATOM   2125  CE2 TYR A 282      33.137  21.170   5.170  1.00  0.11           C  
ATOM   2126  OH  TYR A 282      32.634  23.482   5.478  1.00  0.08           O  
ATOM   2127  CZ  TYR A 282      32.679  22.372   4.664  1.00  0.14           C  
ATOM   2128  N   PHE A 283      30.548  16.838   0.310  1.00  0.22           N  
ATOM   2129  CA  PHE A 283      30.602  16.117  -0.957  1.00  0.26           C  
ATOM   2130  C   PHE A 283      31.071  17.033  -2.081  1.00  0.22           C  
ATOM   2131  CB  PHE A 283      29.231  15.525  -1.298  1.00  0.22           C  
ATOM   2132  O   PHE A 283      30.520  18.119  -2.275  1.00  0.22           O  
ATOM   2133  CG  PHE A 283      28.816  14.394  -0.397  1.00  0.22           C  
ATOM   2134  CD1 PHE A 283      29.211  13.090  -0.668  1.00  0.21           C  
ATOM   2135  CD2 PHE A 283      28.031  14.636   0.723  1.00  0.22           C  
ATOM   2136  CE1 PHE A 283      28.828  12.041   0.165  1.00  0.20           C  
ATOM   2137  CE2 PHE A 283      27.644  13.593   1.560  1.00  0.23           C  
ATOM   2138  CZ  PHE A 283      28.043  12.296   1.279  1.00  0.23           C  
ATOM   2139  N   GLU A 284      32.394  17.007  -2.408  1.00  0.20           N  
ATOM   2140  CA  GLU A 284      33.402  17.377  -3.398  1.00  0.22           C  
ATOM   2141  C   GLU A 284      32.880  17.181  -4.818  1.00  0.20           C  
ATOM   2142  CB  GLU A 284      34.683  16.565  -3.191  1.00  0.18           C  
ATOM   2143  O   GLU A 284      32.472  16.078  -5.188  1.00  0.20           O  
ATOM   2144  CG  GLU A 284      35.943  17.414  -3.106  1.00  0.17           C  
ATOM   2145  CD  GLU A 284      37.207  16.593  -2.909  1.00  0.10           C  
ATOM   2146  OE1 GLU A 284      37.108  15.355  -2.746  1.00  0.12           O  
ATOM   2147  OE2 GLU A 284      38.306  17.192  -2.918  1.00  0.12           O  
ATOM   2148  N   TRP A 285      32.181  18.214  -5.457  1.00  0.10           N  
ATOM   2149  CA  TRP A 285      31.813  18.412  -6.856  1.00  0.22           C  
ATOM   2150  C   TRP A 285      32.785  19.364  -7.545  1.00  0.14           C  
ATOM   2151  CB  TRP A 285      30.385  18.953  -6.965  1.00  0.10           C  
ATOM   2152  O   TRP A 285      32.896  20.531  -7.164  1.00  0.13           O  
ATOM   2153  CG  TRP A 285      29.323  17.925  -6.713  1.00  0.12           C  
ATOM   2154  CD1 TRP A 285      28.968  17.385  -5.508  1.00  0.08           C  
ATOM   2155  CD2 TRP A 285      28.480  17.310  -7.692  1.00  0.07           C  
ATOM   2156  CE2 TRP A 285      27.637  16.406  -7.009  1.00  0.07           C  
ATOM   2157  CE3 TRP A 285      28.356  17.437  -9.082  1.00  0.17           C  
ATOM   2158  NE1 TRP A 285      27.955  16.471  -5.679  1.00  0.17           N  
ATOM   2159  CH2 TRP A 285      26.580  15.775  -9.031  1.00  0.14           C  
ATOM   2160  CZ2 TRP A 285      26.681  15.632  -7.671  1.00  0.15           C  
ATOM   2161  CZ3 TRP A 285      27.404  16.665  -9.739  1.00  0.15           C  
ATOM   2162  N   THR A 286      33.760  18.891  -8.215  1.00  0.20           N  
ATOM   2163  CA  THR A 286      34.807  19.502  -9.026  1.00  0.23           C  
ATOM   2164  C   THR A 286      34.245  19.984 -10.361  1.00  0.19           C  
ATOM   2165  CB  THR A 286      35.965  18.519  -9.278  1.00  0.18           C  
ATOM   2166  O   THR A 286      34.864  20.804 -11.041  1.00  0.18           O  
ATOM   2167  CG2 THR A 286      36.859  18.395  -8.049  1.00  0.09           C  
ATOM   2168  OG1 THR A 286      35.428  17.229  -9.596  1.00  0.12           O  
ATOM   2169  N   ASP A 287      32.883  20.153 -10.779  1.00  0.20           N  
ATOM   2170  CA  ASP A 287      32.758  20.637 -12.150  1.00  0.25           C  
ATOM   2171  C   ASP A 287      31.602  21.625 -12.281  1.00  0.20           C  
ATOM   2172  CB  ASP A 287      32.562  19.467 -13.116  1.00  0.19           C  
ATOM   2173  O   ASP A 287      30.528  21.412 -11.714  1.00  0.20           O  
ATOM   2174  CG  ASP A 287      33.803  18.604 -13.263  1.00  0.17           C  
ATOM   2175  OD1 ASP A 287      34.919  19.086 -12.973  1.00  0.09           O  
ATOM   2176  OD2 ASP A 287      33.663  17.432 -13.675  1.00  0.10           O  
ATOM   2177  N   ASN A 288      31.832  22.949 -12.466  1.00  0.24           N  
ATOM   2178  CA  ASN A 288      31.419  24.195 -13.103  1.00  0.26           C  
ATOM   2179  C   ASN A 288      29.964  24.135 -13.561  1.00  0.24           C  
ATOM   2180  CB  ASN A 288      32.334  24.524 -14.285  1.00  0.22           C  
ATOM   2181  O   ASN A 288      29.653  23.506 -14.574  1.00  0.23           O  
ATOM   2182  CG  ASN A 288      33.696  25.026 -13.846  1.00  0.22           C  
ATOM   2183  ND2 ASN A 288      34.718  24.742 -14.645  1.00  0.14           N  
ATOM   2184  OD1 ASN A 288      33.828  25.664 -12.799  1.00  0.15           O  
ATOM   2185  N   LEU A 289      28.922  24.373 -12.739  1.00  0.27           N  
ATOM   2186  CA  LEU A 289      27.521  24.680 -13.006  1.00  0.29           C  
ATOM   2187  C   LEU A 289      27.367  26.105 -13.526  1.00  0.27           C  
ATOM   2188  CB  LEU A 289      26.680  24.493 -11.740  1.00  0.26           C  
ATOM   2189  O   LEU A 289      28.023  27.025 -13.033  1.00  0.26           O  
ATOM   2190  CG  LEU A 289      26.485  23.053 -11.263  1.00  0.26           C  
ATOM   2191  CD1 LEU A 289      25.885  23.036  -9.861  1.00  0.24           C  
ATOM   2192  CD2 LEU A 289      25.602  22.281 -12.238  1.00  0.27           C  
ATOM   2193  N   PRO A 290      26.711  26.308 -14.754  1.00  0.25           N  
ATOM   2194  CA  PRO A 290      26.372  27.672 -15.166  1.00  0.28           C  
ATOM   2195  C   PRO A 290      25.431  28.367 -14.186  1.00  0.25           C  
ATOM   2196  CB  PRO A 290      25.695  27.471 -16.525  1.00  0.23           C  
ATOM   2197  O   PRO A 290      24.534  27.730 -13.628  1.00  0.24           O  
ATOM   2198  CG  PRO A 290      25.561  25.990 -16.670  1.00  0.23           C  
ATOM   2199  CD  PRO A 290      26.273  25.332 -15.523  1.00  0.27           C  
ATOM   2200  N   ALA A 291      25.796  29.588 -13.516  1.00  0.25           N  
ATOM   2201  CA  ALA A 291      25.188  30.672 -12.748  1.00  0.26           C  
ATOM   2202  C   ALA A 291      23.697  30.791 -13.053  1.00  0.25           C  
ATOM   2203  CB  ALA A 291      25.895  31.993 -13.041  1.00  0.22           C  
ATOM   2204  O   ALA A 291      22.935  31.336 -12.251  1.00  0.23           O  
ATOM   2205  N   THR A 292      23.118  30.186 -14.119  1.00  0.22           N  
ATOM   2206  CA  THR A 292      21.802  30.435 -14.696  1.00  0.26           C  
ATOM   2207  C   THR A 292      20.921  29.193 -14.590  1.00  0.22           C  
ATOM   2208  CB  THR A 292      21.911  30.865 -16.171  1.00  0.20           C  
ATOM   2209  O   THR A 292      19.904  29.086 -15.280  1.00  0.21           O  
ATOM   2210  CG2 THR A 292      22.523  32.257 -16.293  1.00  0.09           C  
ATOM   2211  OG1 THR A 292      22.735  29.929 -16.876  1.00  0.12           O  
ATOM   2212  N   ALA A 293      21.162  28.214 -13.667  1.00  0.26           N  
ATOM   2213  CA  ALA A 293      20.325  27.018 -13.698  1.00  0.27           C  
ATOM   2214  C   ALA A 293      19.240  27.079 -12.626  1.00  0.26           C  
ATOM   2215  CB  ALA A 293      21.179  25.766 -13.516  1.00  0.24           C  
ATOM   2216  O   ALA A 293      19.541  27.089 -11.430  1.00  0.25           O  
ATOM   2217  N   PRO A 294      18.092  27.878 -12.834  1.00  0.26           N  
ATOM   2218  CA  PRO A 294      16.918  27.803 -11.961  1.00  0.27           C  
ATOM   2219  C   PRO A 294      16.595  26.376 -11.527  1.00  0.26           C  
ATOM   2220  CB  PRO A 294      15.795  28.377 -12.829  1.00  0.24           C  
ATOM   2221  O   PRO A 294      16.571  25.464 -12.358  1.00  0.25           O  
ATOM   2222  CG  PRO A 294      16.287  28.234 -14.234  1.00  0.23           C  
ATOM   2223  CD  PRO A 294      17.785  28.132 -14.206  1.00  0.24           C  
ATOM   2224  N   MET A 295      16.859  25.962 -10.275  1.00  0.24           N  
ATOM   2225  CA  MET A 295      16.269  24.840  -9.551  1.00  0.27           C  
ATOM   2226  C   MET A 295      14.746  24.911  -9.584  1.00  0.24           C  
ATOM   2227  CB  MET A 295      16.760  24.817  -8.102  1.00  0.23           C  
ATOM   2228  O   MET A 295      14.156  25.890  -9.124  1.00  0.24           O  
ATOM   2229  CG  MET A 295      17.986  23.946  -7.885  1.00  0.23           C  
ATOM   2230  SD  MET A 295      18.358  23.687  -6.106  1.00  0.17           S  
ATOM   2231  CE  MET A 295      17.149  22.393  -5.712  1.00  0.12           C  
ATOM   2232  N   ILE A 296      14.144  24.462 -10.592  1.00  0.28           N  
ATOM   2233  CA  ILE A 296      12.758  24.600 -11.028  1.00  0.29           C  
ATOM   2234  C   ILE A 296      11.832  23.911 -10.028  1.00  0.28           C  
ATOM   2235  CB  ILE A 296      12.550  24.016 -12.443  1.00  0.26           C  
ATOM   2236  O   ILE A 296      10.679  24.317  -9.859  1.00  0.26           O  
ATOM   2237  CG1 ILE A 296      13.454  24.730 -13.454  1.00  0.21           C  
ATOM   2238  CG2 ILE A 296      11.079  24.117 -12.857  1.00  0.23           C  
ATOM   2239  CD1 ILE A 296      13.368  24.169 -14.866  1.00  0.21           C  
ATOM   2240  N   GLN A 297      12.226  23.194  -8.884  1.00  0.27           N  
ATOM   2241  CA  GLN A 297      11.026  22.724  -8.201  1.00  0.32           C  
ATOM   2242  C   GLN A 297      11.381  21.953  -6.933  1.00  0.28           C  
ATOM   2243  CB  GLN A 297      10.187  21.846  -9.132  1.00  0.26           C  
ATOM   2244  O   GLN A 297      12.383  21.235  -6.896  1.00  0.27           O  
ATOM   2245  CG  GLN A 297       9.430  22.627 -10.197  1.00  0.26           C  
ATOM   2246  CD  GLN A 297       8.286  21.836 -10.803  1.00  0.29           C  
ATOM   2247  NE2 GLN A 297       7.453  22.507 -11.591  1.00  0.22           N  
ATOM   2248  OE1 GLN A 297       8.153  20.631 -10.566  1.00  0.32           O  
ATOM   2249  N   PRO A 298      10.732  22.365  -5.724  1.00  0.34           N  
ATOM   2250  CA  PRO A 298      10.839  21.916  -4.334  1.00  0.35           C  
ATOM   2251  C   PRO A 298      10.633  20.410  -4.183  1.00  0.34           C  
ATOM   2252  CB  PRO A 298       9.727  22.693  -3.626  1.00  0.32           C  
ATOM   2253  O   PRO A 298       9.843  19.815  -4.921  1.00  0.33           O  
ATOM   2254  CG  PRO A 298       8.886  23.249  -4.729  1.00  0.30           C  
ATOM   2255  CD  PRO A 298       9.626  23.077  -6.025  1.00  0.33           C  
ATOM   2256  N   PRO A 299      11.512  19.677  -3.665  1.00  0.39           N  
ATOM   2257  CA  PRO A 299      11.541  18.263  -3.284  1.00  0.39           C  
ATOM   2258  C   PRO A 299      10.316  17.845  -2.473  1.00  0.39           C  
ATOM   2259  CB  PRO A 299      12.816  18.150  -2.444  1.00  0.37           C  
ATOM   2260  O   PRO A 299       9.631  18.696  -1.900  1.00  0.38           O  
ATOM   2261  CG  PRO A 299      13.076  19.539  -1.956  1.00  0.34           C  
ATOM   2262  CD  PRO A 299      12.383  20.505  -2.874  1.00  0.37           C  
ATOM   2263  N   SER A 300       9.630  16.737  -2.628  1.00  0.45           N  
ATOM   2264  CA  SER A 300       8.804  16.072  -1.625  1.00  0.45           C  
ATOM   2265  C   SER A 300       9.603  15.772  -0.361  1.00  0.45           C  
ATOM   2266  CB  SER A 300       8.218  14.776  -2.187  1.00  0.44           C  
ATOM   2267  O   SER A 300      10.787  15.438  -0.434  1.00  0.44           O  
ATOM   2268  OG  SER A 300       9.244  13.839  -2.466  1.00  0.35           O  
ATOM   2269  N   ILE A 301       9.184  16.288   0.861  1.00  0.55           N  
ATOM   2270  CA  ILE A 301       9.665  15.905   2.184  1.00  0.54           C  
ATOM   2271  C   ILE A 301       8.786  14.790   2.749  1.00  0.55           C  
ATOM   2272  CB  ILE A 301       9.686  17.111   3.150  1.00  0.53           C  
ATOM   2273  O   ILE A 301       7.557  14.873   2.696  1.00  0.53           O  
ATOM   2274  CG1 ILE A 301      10.646  18.190   2.634  1.00  0.49           C  
ATOM   2275  CG2 ILE A 301      10.072  16.665   4.563  1.00  0.50           C  
ATOM   2276  CD1 ILE A 301      10.602  19.488   3.429  1.00  0.48           C  
ATOM   2277  N   HIS A 302       9.433  13.725   3.123  1.00  0.52           N  
ATOM   2278  CA  HIS A 302       8.851  12.656   3.928  1.00  0.53           C  
ATOM   2279  C   HIS A 302       9.553  12.539   5.277  1.00  0.52           C  
ATOM   2280  CB  HIS A 302       8.924  11.323   3.181  1.00  0.52           C  
ATOM   2281  O   HIS A 302      10.783  12.574   5.347  1.00  0.52           O  
ATOM   2282  CG  HIS A 302       8.112  10.237   3.812  1.00  0.52           C  
ATOM   2283  CD2 HIS A 302       6.913   9.710   3.469  1.00  0.49           C  
ATOM   2284  ND1 HIS A 302       8.520   9.565   4.944  1.00  0.44           N  
ATOM   2285  CE1 HIS A 302       7.604   8.667   5.269  1.00  0.44           C  
ATOM   2286  NE2 HIS A 302       6.619   8.735   4.390  1.00  0.43           N  
ATOM   2287  N   ALA A 303       8.787  12.460   6.324  1.00  0.59           N  
ATOM   2288  CA  ALA A 303       9.312  12.236   7.669  1.00  0.58           C  
ATOM   2289  C   ALA A 303       8.954  10.840   8.172  1.00  0.59           C  
ATOM   2290  CB  ALA A 303       8.782  13.297   8.631  1.00  0.57           C  
ATOM   2291  O   ALA A 303       7.803  10.411   8.064  1.00  0.57           O  
ATOM   2292  N   THR A 304       9.892  10.049   8.587  1.00  0.55           N  
ATOM   2293  CA  THR A 304       9.727   8.771   9.271  1.00  0.55           C  
ATOM   2294  C   THR A 304      10.210   8.865  10.716  1.00  0.55           C  
ATOM   2295  CB  THR A 304      10.487   7.646   8.545  1.00  0.54           C  
ATOM   2296  O   THR A 304      11.305   9.366  10.978  1.00  0.55           O  
ATOM   2297  CG2 THR A 304      10.303   6.310   9.257  1.00  0.53           C  
ATOM   2298  OG1 THR A 304       9.993   7.532   7.204  1.00  0.50           O  
ATOM   2299  N   PHE A 305       9.417   8.285  11.665  1.00  0.55           N  
ATOM   2300  CA  PHE A 305       9.836   8.153  13.055  1.00  0.54           C  
ATOM   2301  C   PHE A 305      10.991   7.167  13.181  1.00  0.56           C  
ATOM   2302  CB  PHE A 305       8.662   7.701  13.930  1.00  0.52           C  
ATOM   2303  O   PHE A 305      10.936   6.065  12.633  1.00  0.54           O  
ATOM   2304  CG  PHE A 305       9.022   7.514  15.379  1.00  0.49           C  
ATOM   2305  CD1 PHE A 305       9.182   8.611  16.217  1.00  0.45           C  
ATOM   2306  CD2 PHE A 305       9.201   6.240  15.904  1.00  0.46           C  
ATOM   2307  CE1 PHE A 305       9.516   8.441  17.559  1.00  0.46           C  
ATOM   2308  CE2 PHE A 305       9.535   6.063  17.244  1.00  0.45           C  
ATOM   2309  CZ  PHE A 305       9.692   7.164  18.069  1.00  0.45           C  
ATOM   2310  N   LEU A 306      12.074   7.546  13.765  1.00  0.59           N  
ATOM   2311  CA  LEU A 306      13.160   6.628  14.087  1.00  0.59           C  
ATOM   2312  C   LEU A 306      13.035   6.118  15.519  1.00  0.58           C  
ATOM   2313  CB  LEU A 306      14.516   7.312  13.893  1.00  0.56           C  
ATOM   2314  O   LEU A 306      12.701   4.952  15.740  1.00  0.55           O  
ATOM   2315  CG  LEU A 306      14.900   7.659  12.454  1.00  0.53           C  
ATOM   2316  CD1 LEU A 306      16.278   8.311  12.416  1.00  0.53           C  
ATOM   2317  CD2 LEU A 306      14.869   6.413  11.576  1.00  0.54           C  
ATOM   2318  N   SER A 307      13.238   6.832  16.519  1.00  0.63           N  
ATOM   2319  CA  SER A 307      13.162   6.539  17.946  1.00  0.63           C  
ATOM   2320  C   SER A 307      13.108   7.821  18.771  1.00  0.64           C  
ATOM   2321  CB  SER A 307      14.356   5.690  18.385  1.00  0.60           C  
ATOM   2322  O   SER A 307      13.630   8.856  18.353  1.00  0.65           O  
ATOM   2323  OG  SER A 307      15.571   6.393  18.189  1.00  0.62           O  
ATOM   2324  N   GLY A 308      12.452   7.721  19.922  1.00  0.68           N  
ATOM   2325  CA  GLY A 308      12.303   8.848  20.829  1.00  0.68           C  
ATOM   2326  C   GLY A 308      11.635  10.048  20.185  1.00  0.66           C  
ATOM   2327  O   GLY A 308      10.440  10.013  19.885  1.00  0.60           O  
ATOM   2328  N   ASP A 309      12.436  11.045  19.951  1.00  0.73           N  
ATOM   2329  CA  ASP A 309      11.976  12.296  19.356  1.00  0.74           C  
ATOM   2330  C   ASP A 309      12.678  12.564  18.027  1.00  0.73           C  
ATOM   2331  CB  ASP A 309      12.208  13.464  20.318  1.00  0.71           C  
ATOM   2332  O   ASP A 309      12.694  13.698  17.544  1.00  0.72           O  
ATOM   2333  CG  ASP A 309      11.468  13.304  21.634  1.00  0.70           C  
ATOM   2334  OD1 ASP A 309      10.244  13.047  21.619  1.00  0.71           O  
ATOM   2335  OD2 ASP A 309      12.113  13.440  22.696  1.00  0.73           O  
ATOM   2336  N   THR A 310      13.200  11.483  17.571  1.00  0.72           N  
ATOM   2337  CA  THR A 310      13.982  11.612  16.346  1.00  0.72           C  
ATOM   2338  C   THR A 310      13.205  11.069  15.150  1.00  0.72           C  
ATOM   2339  CB  THR A 310      15.330  10.876  16.463  1.00  0.70           C  
ATOM   2340  O   THR A 310      12.669   9.960  15.202  1.00  0.70           O  
ATOM   2341  CG2 THR A 310      16.177  11.078  15.211  1.00  0.69           C  
ATOM   2342  OG1 THR A 310      16.045  11.381  17.597  1.00  0.70           O  
ATOM   2343  N   TYR A 311      13.166  11.937  14.160  1.00  0.69           N  
ATOM   2344  CA  TYR A 311      12.636  11.578  12.850  1.00  0.68           C  
ATOM   2345  C   TYR A 311      13.724  11.642  11.785  1.00  0.69           C  
ATOM   2346  CB  TYR A 311      11.476  12.503  12.467  1.00  0.67           C  
ATOM   2347  O   TYR A 311      14.622  12.485  11.856  1.00  0.67           O  
ATOM   2348  CG  TYR A 311      10.210  12.244  13.248  1.00  0.65           C  
ATOM   2349  CD1 TYR A 311       9.156  11.528  12.685  1.00  0.64           C  
ATOM   2350  CD2 TYR A 311      10.065  12.715  14.548  1.00  0.64           C  
ATOM   2351  CE1 TYR A 311       7.987  11.288  13.400  1.00  0.64           C  
ATOM   2352  CE2 TYR A 311       8.901  12.481  15.272  1.00  0.60           C  
ATOM   2353  OH  TYR A 311       6.714  11.533  15.403  1.00  0.63           O  
ATOM   2354  CZ  TYR A 311       7.869  11.767  14.691  1.00  0.64           C  
ATOM   2355  N   ARG A 312      13.633  10.740  10.864  1.00  0.70           N  
ATOM   2356  CA  ARG A 312      14.396  10.861   9.627  1.00  0.69           C  
ATOM   2357  C   ARG A 312      13.572  11.544   8.540  1.00  0.69           C  
ATOM   2358  CB  ARG A 312      14.862   9.485   9.145  1.00  0.67           C  
ATOM   2359  O   ARG A 312      12.473  11.093   8.212  1.00  0.67           O  
ATOM   2360  CG  ARG A 312      15.688   9.526   7.869  1.00  0.67           C  
ATOM   2361  CD  ARG A 312      16.549   8.280   7.714  1.00  0.67           C  
ATOM   2362  NE  ARG A 312      17.599   8.221   8.727  1.00  0.63           N  
ATOM   2363  NH1 ARG A 312      18.096   5.992   8.379  1.00  0.68           N  
ATOM   2364  NH2 ARG A 312      19.241   7.193   9.960  1.00  0.64           N  
ATOM   2365  CZ  ARG A 312      18.310   7.136   9.020  1.00  0.65           C  
ATOM   2366  N   LEU A 313      14.017  12.699   8.052  1.00  0.65           N  
ATOM   2367  CA  LEU A 313      13.457  13.360   6.878  1.00  0.64           C  
ATOM   2368  C   LEU A 313      14.159  12.895   5.607  1.00  0.64           C  
ATOM   2369  CB  LEU A 313      13.573  14.881   7.013  1.00  0.63           C  
ATOM   2370  O   LEU A 313      15.388  12.803   5.569  1.00  0.62           O  
ATOM   2371  CG  LEU A 313      13.030  15.491   8.306  1.00  0.61           C  
ATOM   2372  CD1 LEU A 313      13.199  17.006   8.289  1.00  0.59           C  
ATOM   2373  CD2 LEU A 313      11.566  15.113   8.501  1.00  0.59           C  
ATOM   2374  N   PHE A 314      13.335  12.587   4.734  1.00  0.57           N  
ATOM   2375  CA  PHE A 314      13.764  12.304   3.370  1.00  0.57           C  
ATOM   2376  C   PHE A 314      13.309  13.405   2.420  1.00  0.57           C  
ATOM   2377  CB  PHE A 314      13.218  10.950   2.904  1.00  0.56           C  
ATOM   2378  O   PHE A 314      12.149  13.823   2.455  1.00  0.56           O  
ATOM   2379  CG  PHE A 314      13.631   9.796   3.777  1.00  0.55           C  
ATOM   2380  CD1 PHE A 314      14.787   9.077   3.501  1.00  0.52           C  
ATOM   2381  CD2 PHE A 314      12.863   9.431   4.875  1.00  0.52           C  
ATOM   2382  CE1 PHE A 314      15.172   8.008   4.308  1.00  0.48           C  
ATOM   2383  CE2 PHE A 314      13.240   8.365   5.685  1.00  0.48           C  
ATOM   2384  CZ  PHE A 314      14.395   7.654   5.400  1.00  0.53           C  
ATOM   2385  N   PHE A 315      14.237  13.869   1.609  1.00  0.54           N  
ATOM   2386  CA  PHE A 315      13.865  14.768   0.523  1.00  0.54           C  
ATOM   2387  C   PHE A 315      14.695  14.485  -0.723  1.00  0.54           C  
ATOM   2388  CB  PHE A 315      14.040  16.229   0.950  1.00  0.53           C  
ATOM   2389  O   PHE A 315      15.829  14.012  -0.626  1.00  0.52           O  
ATOM   2390  CG  PHE A 315      15.420  16.552   1.457  1.00  0.51           C  
ATOM   2391  CD1 PHE A 315      15.768  16.294   2.777  1.00  0.49           C  
ATOM   2392  CD2 PHE A 315      16.369  17.114   0.613  1.00  0.49           C  
ATOM   2393  CE1 PHE A 315      17.044  16.592   3.249  1.00  0.47           C  
ATOM   2394  CE2 PHE A 315      17.646  17.414   1.077  1.00  0.45           C  
ATOM   2395  CZ  PHE A 315      17.981  17.153   2.396  1.00  0.50           C  
ATOM   2396  N   VAL A 316      14.042  14.437  -1.789  1.00  0.50           N  
ATOM   2397  CA  VAL A 316      14.622  14.417  -3.127  1.00  0.50           C  
ATOM   2398  C   VAL A 316      14.528  15.807  -3.753  1.00  0.50           C  
ATOM   2399  CB  VAL A 316      13.926  13.376  -4.032  1.00  0.49           C  
ATOM   2400  O   VAL A 316      13.478  16.451  -3.693  1.00  0.48           O  
ATOM   2401  CG1 VAL A 316      14.557  13.362  -5.423  1.00  0.46           C  
ATOM   2402  CG2 VAL A 316      13.992  11.989  -3.397  1.00  0.47           C  
ATOM   2403  N   HIS A 317      15.649  16.340  -4.126  1.00  0.48           N  
ATOM   2404  CA  HIS A 317      15.716  17.558  -4.925  1.00  0.49           C  
ATOM   2405  C   HIS A 317      16.396  17.302  -6.266  1.00  0.48           C  
ATOM   2406  CB  HIS A 317      16.456  18.659  -4.163  1.00  0.47           C  
ATOM   2407  O   HIS A 317      17.102  16.304  -6.427  1.00  0.45           O  
ATOM   2408  CG  HIS A 317      17.910  18.375  -3.961  1.00  0.45           C  
ATOM   2409  CD2 HIS A 317      18.553  17.663  -3.006  1.00  0.43           C  
ATOM   2410  ND1 HIS A 317      18.886  18.854  -4.807  1.00  0.48           N  
ATOM   2411  CE1 HIS A 317      20.070  18.447  -4.380  1.00  0.42           C  
ATOM   2412  NE2 HIS A 317      19.895  17.722  -3.288  1.00  0.36           N  
ATOM   2413  N   GLU A 318      16.050  18.075  -7.289  1.00  0.45           N  
ATOM   2414  CA  GLU A 318      16.739  18.180  -8.572  1.00  0.46           C  
ATOM   2415  C   GLU A 318      18.005  19.023  -8.451  1.00  0.45           C  
ATOM   2416  CB  GLU A 318      15.811  18.774  -9.634  1.00  0.45           C  
ATOM   2417  O   GLU A 318      17.997  20.077  -7.813  1.00  0.43           O  
ATOM   2418  CG  GLU A 318      14.760  17.800 -10.147  1.00  0.44           C  
ATOM   2419  CD  GLU A 318      13.925  18.363 -11.286  1.00  0.47           C  
ATOM   2420  OE1 GLU A 318      13.894  19.602 -11.461  1.00  0.45           O  
ATOM   2421  OE2 GLU A 318      13.296  17.558 -12.009  1.00  0.44           O  
ATOM   2422  N   GLN A 319      19.059  18.422  -9.049  1.00  0.45           N  
ATOM   2423  CA  GLN A 319      20.376  19.028  -9.208  1.00  0.46           C  
ATOM   2424  C   GLN A 319      20.771  19.109 -10.680  1.00  0.44           C  
ATOM   2425  CB  GLN A 319      21.428  18.241  -8.425  1.00  0.44           C  
ATOM   2426  O   GLN A 319      20.565  18.157 -11.436  1.00  0.42           O  
ATOM   2427  CG  GLN A 319      22.810  18.879  -8.439  1.00  0.43           C  
ATOM   2428  CD  GLN A 319      23.801  18.153  -7.548  1.00  0.44           C  
ATOM   2429  NE2 GLN A 319      25.062  18.569  -7.601  1.00  0.38           N  
ATOM   2430  OE1 GLN A 319      23.436  17.226  -6.818  1.00  0.43           O  
ATOM   2431  N   TRP A 320      21.222  20.265 -11.227  1.00  0.39           N  
ATOM   2432  CA  TRP A 320      22.007  20.405 -12.449  1.00  0.43           C  
ATOM   2433  C   TRP A 320      23.456  19.991 -12.216  1.00  0.39           C  
ATOM   2434  CB  TRP A 320      21.951  21.847 -12.962  1.00  0.40           C  
ATOM   2435  O   TRP A 320      24.103  20.471 -11.282  1.00  0.37           O  
ATOM   2436  CG  TRP A 320      20.619  22.242 -13.524  1.00  0.39           C  
ATOM   2437  CD1 TRP A 320      19.596  22.862 -12.862  1.00  0.38           C  
ATOM   2438  CD2 TRP A 320      20.163  22.038 -14.865  1.00  0.38           C  
ATOM   2439  CE2 TRP A 320      18.854  22.561 -14.946  1.00  0.33           C  
ATOM   2440  CE3 TRP A 320      20.737  21.464 -16.008  1.00  0.23           C  
ATOM   2441  NE1 TRP A 320      18.532  23.057 -13.712  1.00  0.22           N  
ATOM   2442  CH2 TRP A 320      18.692  21.960 -17.229  1.00  0.20           C  
ATOM   2443  CZ2 TRP A 320      18.108  22.527 -16.126  1.00  0.19           C  
ATOM   2444  CZ3 TRP A 320      19.992  21.431 -17.182  1.00  0.21           C  
ATOM   2445  N   VAL A 321      23.862  19.034 -12.957  1.00  0.42           N  
ATOM   2446  CA  VAL A 321      25.265  18.651 -13.082  1.00  0.42           C  
ATOM   2447  C   VAL A 321      25.797  19.077 -14.449  1.00  0.42           C  
ATOM   2448  CB  VAL A 321      25.459  17.131 -12.884  1.00  0.41           C  
ATOM   2449  O   VAL A 321      25.224  18.723 -15.482  1.00  0.40           O  
ATOM   2450  CG1 VAL A 321      26.941  16.765 -12.931  1.00  0.37           C  
ATOM   2451  CG2 VAL A 321      24.835  16.682 -11.564  1.00  0.37           C  
ATOM   2452  N   SER A 322      26.769  20.046 -14.531  1.00  0.41           N  
ATOM   2453  CA  SER A 322      27.551  20.324 -15.732  1.00  0.42           C  
ATOM   2454  C   SER A 322      28.534  19.196 -16.025  1.00  0.41           C  
ATOM   2455  CB  SER A 322      28.307  21.645 -15.586  1.00  0.41           C  
ATOM   2456  O   SER A 322      29.293  18.783 -15.146  1.00  0.40           O  
ATOM   2457  OG  SER A 322      27.412  22.744 -15.623  1.00  0.33           O  
ATOM   2458  N   LEU A 323      28.420  18.576 -17.154  1.00  0.38           N  
ATOM   2459  CA  LEU A 323      29.402  17.657 -17.721  1.00  0.39           C  
ATOM   2460  C   LEU A 323      30.623  18.414 -18.231  1.00  0.38           C  
ATOM   2461  CB  LEU A 323      28.779  16.843 -18.858  1.00  0.38           C  
ATOM   2462  O   LEU A 323      30.551  19.618 -18.488  1.00  0.36           O  
ATOM   2463  CG  LEU A 323      27.556  15.999 -18.497  1.00  0.36           C  
ATOM   2464  CD1 LEU A 323      27.032  15.271 -19.731  1.00  0.35           C  
ATOM   2465  CD2 LEU A 323      27.898  15.008 -17.390  1.00  0.37           C  
ATOM   2466  N   ALA A 324      31.738  17.636 -18.111  1.00  0.39           N  
ATOM   2467  CA  ALA A 324      33.002  18.149 -18.632  1.00  0.40           C  
ATOM   2468  C   ALA A 324      32.845  18.639 -20.069  1.00  0.38           C  
ATOM   2469  CB  ALA A 324      34.085  17.076 -18.555  1.00  0.38           C  
ATOM   2470  O   ALA A 324      33.585  19.519 -20.516  1.00  0.37           O  
ATOM   2471  N   SER A 325      31.802  18.096 -20.888  1.00  0.35           N  
ATOM   2472  CA  SER A 325      31.525  18.550 -22.246  1.00  0.38           C  
ATOM   2473  C   SER A 325      30.920  19.950 -22.249  1.00  0.35           C  
ATOM   2474  CB  SER A 325      30.581  17.577 -22.955  1.00  0.34           C  
ATOM   2475  O   SER A 325      30.705  20.537 -23.311  1.00  0.33           O  
ATOM   2476  OG  SER A 325      29.337  17.502 -22.281  1.00  0.29           O  
ATOM   2477  N   GLY A 326      30.653  20.586 -21.122  1.00  0.41           N  
ATOM   2478  CA  GLY A 326      29.858  21.801 -21.054  1.00  0.41           C  
ATOM   2479  C   GLY A 326      28.367  21.534 -20.972  1.00  0.41           C  
ATOM   2480  O   GLY A 326      27.583  22.443 -20.690  1.00  0.38           O  
ATOM   2481  N   ALA A 327      27.945  20.232 -21.216  1.00  0.39           N  
ATOM   2482  CA  ALA A 327      26.529  19.898 -21.085  1.00  0.40           C  
ATOM   2483  C   ALA A 327      26.123  19.795 -19.618  1.00  0.39           C  
ATOM   2484  CB  ALA A 327      26.221  18.590 -21.812  1.00  0.37           C  
ATOM   2485  O   ALA A 327      26.943  19.450 -18.763  1.00  0.37           O  
ATOM   2486  N   SER A 328      25.077  20.446 -19.191  1.00  0.41           N  
ATOM   2487  CA  SER A 328      24.451  20.356 -17.876  1.00  0.42           C  
ATOM   2488  C   SER A 328      23.330  19.323 -17.867  1.00  0.41           C  
ATOM   2489  CB  SER A 328      23.904  21.719 -17.448  1.00  0.40           C  
ATOM   2490  O   SER A 328      22.510  19.281 -18.786  1.00  0.39           O  
ATOM   2491  OG  SER A 328      24.937  22.688 -17.415  1.00  0.33           O  
ATOM   2492  N   ILE A 329      23.545  18.348 -16.987  1.00  0.41           N  
ATOM   2493  CA  ILE A 329      22.488  17.366 -16.773  1.00  0.41           C  
ATOM   2494  C   ILE A 329      21.833  17.601 -15.414  1.00  0.41           C  
ATOM   2495  CB  ILE A 329      23.032  15.922 -16.864  1.00  0.40           C  
ATOM   2496  O   ILE A 329      22.456  18.155 -14.505  1.00  0.39           O  
ATOM   2497  CG1 ILE A 329      24.111  15.690 -15.800  1.00  0.35           C  
ATOM   2498  CG2 ILE A 329      23.575  15.637 -18.267  1.00  0.36           C  
ATOM   2499  CD1 ILE A 329      24.555  14.239 -15.675  1.00  0.36           C  
ATOM   2500  N   ARG A 330      20.514  17.385 -15.367  1.00  0.43           N  
ATOM   2501  CA  ARG A 330      19.721  17.384 -14.142  1.00  0.43           C  
ATOM   2502  C   ARG A 330      19.750  16.015 -13.472  1.00  0.43           C  
ATOM   2503  CB  ARG A 330      18.276  17.794 -14.436  1.00  0.42           C  
ATOM   2504  O   ARG A 330      19.458  15.000 -14.109  1.00  0.41           O  
ATOM   2505  CG  ARG A 330      18.123  19.244 -14.867  1.00  0.40           C  
ATOM   2506  CD  ARG A 330      16.667  19.603 -15.130  1.00  0.41           C  
ATOM   2507  NE  ARG A 330      16.543  20.887 -15.813  1.00  0.44           N  
ATOM   2508  NH1 ARG A 330      14.233  20.898 -15.816  1.00  0.38           N  
ATOM   2509  NH2 ARG A 330      15.393  22.643 -16.745  1.00  0.34           N  
ATOM   2510  CZ  ARG A 330      15.390  21.473 -16.123  1.00  0.44           C  
ATOM   2511  N   VAL A 331      20.387  16.036 -12.249  1.00  0.43           N  
ATOM   2512  CA  VAL A 331      20.376  14.831 -11.425  1.00  0.43           C  
ATOM   2513  C   VAL A 331      19.443  15.029 -10.232  1.00  0.43           C  
ATOM   2514  CB  VAL A 331      21.795  14.465 -10.936  1.00  0.43           C  
ATOM   2515  O   VAL A 331      19.299  16.145  -9.727  1.00  0.41           O  
ATOM   2516  CG1 VAL A 331      22.658  13.979 -12.098  1.00  0.37           C  
ATOM   2517  CG2 VAL A 331      22.447  15.663 -10.247  1.00  0.39           C  
ATOM   2518  N   GLN A 332      18.601  14.047  -9.918  1.00  0.44           N  
ATOM   2519  CA  GLN A 332      17.886  13.986  -8.647  1.00  0.45           C  
ATOM   2520  C   GLN A 332      18.787  13.460  -7.534  1.00  0.44           C  
ATOM   2521  CB  GLN A 332      16.640  13.108  -8.773  1.00  0.44           C  
ATOM   2522  O   GLN A 332      19.458  12.440  -7.701  1.00  0.43           O  
ATOM   2523  CG  GLN A 332      15.479  13.787  -9.488  1.00  0.43           C  
ATOM   2524  CD  GLN A 332      14.218  12.943  -9.491  1.00  0.47           C  
ATOM   2525  NE2 GLN A 332      13.100  13.549  -9.876  1.00  0.40           N  
ATOM   2526  OE1 GLN A 332      14.249  11.756  -9.151  1.00  0.45           O  
ATOM   2527  N   VAL A 333      18.959  14.276  -6.483  1.00  0.47           N  
ATOM   2528  CA  VAL A 333      19.670  13.921  -5.260  1.00  0.47           C  
ATOM   2529  C   VAL A 333      18.669  13.689  -4.130  1.00  0.47           C  
ATOM   2530  CB  VAL A 333      20.686  15.012  -4.856  1.00  0.47           C  
ATOM   2531  O   VAL A 333      17.812  14.536  -3.868  1.00  0.45           O  
ATOM   2532  CG1 VAL A 333      21.515  14.561  -3.655  1.00  0.42           C  
ATOM   2533  CG2 VAL A 333      21.593  15.359  -6.035  1.00  0.44           C  
ATOM   2534  N   SER A 334      18.559  12.442  -3.690  1.00  0.50           N  
ATOM   2535  CA  SER A 334      17.863  12.135  -2.445  1.00  0.50           C  
ATOM   2536  C   SER A 334      18.754  12.393  -1.235  1.00  0.50           C  
ATOM   2537  CB  SER A 334      17.390  10.681  -2.439  1.00  0.49           C  
ATOM   2538  O   SER A 334      19.953  12.109  -1.269  1.00  0.49           O  
ATOM   2539  OG  SER A 334      18.494   9.793  -2.468  1.00  0.46           O  
ATOM   2540  N   ARG A 335      18.259  13.117  -0.157  1.00  0.54           N  
ATOM   2541  CA  ARG A 335      18.924  13.442   1.100  1.00  0.55           C  
ATOM   2542  C   ARG A 335      18.135  12.908   2.291  1.00  0.54           C  
ATOM   2543  CB  ARG A 335      19.112  14.955   1.233  1.00  0.54           C  
ATOM   2544  O   ARG A 335      16.922  12.709   2.200  1.00  0.53           O  
ATOM   2545  CG  ARG A 335      19.961  15.570   0.132  1.00  0.53           C  
ATOM   2546  CD  ARG A 335      21.445  15.314   0.354  1.00  0.53           C  
ATOM   2547  NE  ARG A 335      22.270  16.098  -0.560  1.00  0.50           N  
ATOM   2548  NH1 ARG A 335      23.991  14.560  -0.657  1.00  0.42           N  
ATOM   2549  NH2 ARG A 335      24.126  16.514  -1.847  1.00  0.37           N  
ATOM   2550  CZ  ARG A 335      23.460  15.723  -1.019  1.00  0.53           C  
ATOM   2551  N   GLN A 336      18.947  12.522   3.307  1.00  0.59           N  
ATOM   2552  CA  GLN A 336      18.393  12.102   4.590  1.00  0.59           C  
ATOM   2553  C   GLN A 336      19.005  12.898   5.740  1.00  0.59           C  
ATOM   2554  CB  GLN A 336      18.619  10.605   4.809  1.00  0.58           C  
ATOM   2555  O   GLN A 336      20.216  13.127   5.768  1.00  0.58           O  
ATOM   2556  CG  GLN A 336      18.005   9.727   3.727  1.00  0.57           C  
ATOM   2557  CD  GLN A 336      18.371   8.263   3.883  1.00  0.57           C  
ATOM   2558  NE2 GLN A 336      18.285   7.511   2.791  1.00  0.47           N  
ATOM   2559  OE1 GLN A 336      18.729   7.811   4.975  1.00  0.56           O  
ATOM   2560  N   VAL A 337      18.167  13.297   6.545  1.00  0.63           N  
ATOM   2561  CA  VAL A 337      18.620  13.969   7.758  1.00  0.64           C  
ATOM   2562  C   VAL A 337      17.803  13.483   8.954  1.00  0.64           C  
ATOM   2563  CB  VAL A 337      18.515  15.505   7.630  1.00  0.62           C  
ATOM   2564  O   VAL A 337      16.578  13.369   8.872  1.00  0.63           O  
ATOM   2565  CG1 VAL A 337      17.059  15.935   7.463  1.00  0.59           C  
ATOM   2566  CG2 VAL A 337      19.140  16.185   8.846  1.00  0.60           C  
ATOM   2567  N   ASP A 338      18.502  12.953   9.982  1.00  0.68           N  
ATOM   2568  CA  ASP A 338      17.847  12.676  11.257  1.00  0.68           C  
ATOM   2569  C   ASP A 338      17.643  13.959  12.060  1.00  0.68           C  
ATOM   2570  CB  ASP A 338      18.663  11.670  12.072  1.00  0.66           C  
ATOM   2571  O   ASP A 338      18.591  14.714  12.285  1.00  0.68           O  
ATOM   2572  CG  ASP A 338      18.695  10.287  11.446  1.00  0.65           C  
ATOM   2573  OD1 ASP A 338      17.912  10.024  10.507  1.00  0.68           O  
ATOM   2574  OD2 ASP A 338      19.507   9.451  11.898  1.00  0.65           O  
ATOM   2575  N   VAL A 339      16.373  14.193  12.334  1.00  0.71           N  
ATOM   2576  CA  VAL A 339      16.008  15.396  13.075  1.00  0.71           C  
ATOM   2577  C   VAL A 339      15.410  15.011  14.426  1.00  0.71           C  
ATOM   2578  CB  VAL A 339      15.011  16.270  12.281  1.00  0.69           C  
ATOM   2579  O   VAL A 339      14.480  14.204  14.493  1.00  0.70           O  
ATOM   2580  CG1 VAL A 339      14.683  17.549  13.050  1.00  0.65           C  
ATOM   2581  CG2 VAL A 339      15.575  16.603  10.901  1.00  0.65           C  
ATOM   2582  N   ASN A 340      15.980  15.495  15.584  1.00  0.75           N  
ATOM   2583  CA  ASN A 340      15.361  15.415  16.903  1.00  0.76           C  
ATOM   2584  C   ASN A 340      14.469  16.622  17.177  1.00  0.75           C  
ATOM   2585  CB  ASN A 340      16.430  15.287  17.990  1.00  0.74           C  
ATOM   2586  O   ASN A 340      14.939  17.761  17.172  1.00  0.74           O  
ATOM   2587  CG  ASN A 340      15.837  15.058  19.367  1.00  0.73           C  
ATOM   2588  ND2 ASN A 340      16.095  13.887  19.936  1.00  0.77           N  
ATOM   2589  OD1 ASN A 340      15.153  15.927  19.914  1.00  0.75           O  
ATOM   2590  N   LEU A 341      13.208  16.321  17.348  1.00  0.70           N  
ATOM   2591  CA  LEU A 341      12.221  17.393  17.398  1.00  0.69           C  
ATOM   2592  C   LEU A 341      12.289  18.134  18.729  1.00  0.69           C  
ATOM   2593  CB  LEU A 341      10.812  16.835  17.182  1.00  0.68           C  
ATOM   2594  O   LEU A 341      11.873  19.290  18.823  1.00  0.67           O  
ATOM   2595  CG  LEU A 341      10.530  16.215  15.813  1.00  0.67           C  
ATOM   2596  CD1 LEU A 341       9.082  15.742  15.733  1.00  0.66           C  
ATOM   2597  CD2 LEU A 341      10.834  17.213  14.701  1.00  0.66           C  
ATOM   2598  N   ILE A 342      12.954  17.538  19.791  1.00  0.69           N  
ATOM   2599  CA  ILE A 342      13.032  18.115  21.128  1.00  0.69           C  
ATOM   2600  C   ILE A 342      14.365  18.839  21.302  1.00  0.68           C  
ATOM   2601  CB  ILE A 342      12.862  17.035  22.221  1.00  0.67           C  
ATOM   2602  O   ILE A 342      14.396  20.011  21.684  1.00  0.67           O  
ATOM   2603  CG1 ILE A 342      11.485  16.371  22.106  1.00  0.63           C  
ATOM   2604  CG2 ILE A 342      13.065  17.640  23.613  1.00  0.64           C  
ATOM   2605  CD1 ILE A 342      10.318  17.334  22.278  1.00  0.62           C  
ATOM   2606  N   THR A 343      15.445  18.157  20.894  1.00  0.67           N  
ATOM   2607  CA  THR A 343      16.764  18.761  21.045  1.00  0.67           C  
ATOM   2608  C   THR A 343      17.047  19.733  19.903  1.00  0.65           C  
ATOM   2609  CB  THR A 343      17.868  17.688  21.094  1.00  0.64           C  
ATOM   2610  O   THR A 343      17.989  20.526  19.974  1.00  0.64           O  
ATOM   2611  CG2 THR A 343      17.627  16.704  22.235  1.00  0.63           C  
ATOM   2612  OG1 THR A 343      17.884  16.970  19.854  1.00  0.64           O  
ATOM   2613  N   LYS A 344      16.108  19.707  18.895  1.00  0.61           N  
ATOM   2614  CA  LYS A 344      16.236  20.550  17.710  1.00  0.60           C  
ATOM   2615  C   LYS A 344      17.583  20.337  17.026  1.00  0.60           C  
ATOM   2616  CB  LYS A 344      16.062  22.025  18.078  1.00  0.58           C  
ATOM   2617  O   LYS A 344      18.181  21.285  16.513  1.00  0.59           O  
ATOM   2618  CG  LYS A 344      14.734  22.342  18.751  1.00  0.57           C  
ATOM   2619  CD  LYS A 344      14.580  23.837  19.004  1.00  0.57           C  
ATOM   2620  CE  LYS A 344      13.277  24.150  19.728  1.00  0.54           C  
ATOM   2621  NZ  LYS A 344      13.064  25.621  19.873  1.00  0.50           N  
ATOM   2622  N   THR A 345      18.028  19.133  17.155  1.00  0.66           N  
ATOM   2623  CA  THR A 345      19.285  18.756  16.518  1.00  0.65           C  
ATOM   2624  C   THR A 345      19.029  17.900  15.281  1.00  0.65           C  
ATOM   2625  CB  THR A 345      20.199  17.992  17.494  1.00  0.63           C  
ATOM   2626  O   THR A 345      17.983  17.257  15.170  1.00  0.64           O  
ATOM   2627  CG2 THR A 345      20.533  18.844  18.715  1.00  0.64           C  
ATOM   2628  OG1 THR A 345      19.535  16.798  17.925  1.00  0.63           O  
ATOM   2629  N   PHE A 346      19.862  17.949  14.291  1.00  0.60           N  
ATOM   2630  CA  PHE A 346      19.795  17.084  13.119  1.00  0.60           C  
ATOM   2631  C   PHE A 346      21.160  16.480  12.813  1.00  0.60           C  
ATOM   2632  CB  PHE A 346      19.281  17.862  11.904  1.00  0.58           C  
ATOM   2633  O   PHE A 346      22.192  17.056  13.163  1.00  0.58           O  
ATOM   2634  CG  PHE A 346      20.216  18.944  11.436  1.00  0.56           C  
ATOM   2635  CD1 PHE A 346      20.138  20.226  11.966  1.00  0.53           C  
ATOM   2636  CD2 PHE A 346      21.173  18.679  10.465  1.00  0.53           C  
ATOM   2637  CE1 PHE A 346      21.002  21.230  11.534  1.00  0.50           C  
ATOM   2638  CE2 PHE A 346      22.040  19.677  10.029  1.00  0.49           C  
ATOM   2639  CZ  PHE A 346      21.952  20.952  10.564  1.00  0.51           C  
ATOM   2640  N   THR A 347      21.115  15.385  12.261  1.00  0.65           N  
ATOM   2641  CA  THR A 347      22.300  14.682  11.782  1.00  0.64           C  
ATOM   2642  C   THR A 347      22.103  14.205  10.346  1.00  0.64           C  
ATOM   2643  CB  THR A 347      22.639  13.480  12.684  1.00  0.63           C  
ATOM   2644  O   THR A 347      21.166  13.458  10.058  1.00  0.63           O  
ATOM   2645  CG2 THR A 347      23.924  12.797  12.229  1.00  0.62           C  
ATOM   2646  OG1 THR A 347      22.803  13.933  14.033  1.00  0.62           O  
ATOM   2647  N   TRP A 348      22.876  14.801   9.387  1.00  0.55           N  
ATOM   2648  CA  TRP A 348      22.881  14.303   8.015  1.00  0.58           C  
ATOM   2649  C   TRP A 348      23.266  12.829   7.972  1.00  0.55           C  
ATOM   2650  CB  TRP A 348      23.845  15.121   7.150  1.00  0.54           C  
ATOM   2651  O   TRP A 348      24.231  12.413   8.619  1.00  0.54           O  
ATOM   2652  CG  TRP A 348      23.382  16.521   6.879  1.00  0.53           C  
ATOM   2653  CD1 TRP A 348      23.863  17.671   7.440  1.00  0.49           C  
ATOM   2654  CD2 TRP A 348      22.341  16.917   5.981  1.00  0.49           C  
ATOM   2655  CE2 TRP A 348      22.245  18.325   6.048  1.00  0.47           C  
ATOM   2656  CE3 TRP A 348      21.479  16.218   5.125  1.00  0.51           C  
ATOM   2657  NE1 TRP A 348      23.183  18.760   6.944  1.00  0.50           N  
ATOM   2658  CH2 TRP A 348      20.490  18.339   4.460  1.00  0.47           C  
ATOM   2659  CZ2 TRP A 348      21.320  19.047   5.289  1.00  0.54           C  
ATOM   2660  CZ3 TRP A 348      20.560  16.939   4.371  1.00  0.44           C  
ATOM   2661  N   GLN A 349      22.391  12.131   7.341  1.00  0.56           N  
ATOM   2662  CA  GLN A 349      22.736  10.744   7.045  1.00  0.55           C  
ATOM   2663  C   GLN A 349      23.535  10.641   5.749  1.00  0.55           C  
ATOM   2664  CB  GLN A 349      21.474   9.885   6.953  1.00  0.53           C  
ATOM   2665  O   GLN A 349      23.354  11.450   4.836  1.00  0.53           O  
ATOM   2666  CG  GLN A 349      20.679   9.820   8.249  1.00  0.50           C  
ATOM   2667  CD  GLN A 349      21.471   9.218   9.395  1.00  0.49           C  
ATOM   2668  NE2 GLN A 349      21.354   9.817  10.575  1.00  0.45           N  
ATOM   2669  OE1 GLN A 349      22.181   8.222   9.220  1.00  0.52           O  
ATOM   2670  N   PRO A 350      24.639   9.840   5.749  1.00  0.43           N  
ATOM   2671  CA  PRO A 350      25.373   9.568   4.511  1.00  0.43           C  
ATOM   2672  C   PRO A 350      24.461   9.120   3.371  1.00  0.43           C  
ATOM   2673  CB  PRO A 350      26.336   8.447   4.911  1.00  0.41           C  
ATOM   2674  O   PRO A 350      23.455   8.447   3.608  1.00  0.41           O  
ATOM   2675  CG  PRO A 350      26.101   8.245   6.373  1.00  0.38           C  
ATOM   2676  CD  PRO A 350      24.906   9.059   6.781  1.00  0.39           C  
ATOM   2677  N   ASN A 351      24.377   9.746   2.123  1.00  0.36           N  
ATOM   2678  CA  ASN A 351      23.587   9.628   0.902  1.00  0.36           C  
ATOM   2679  C   ASN A 351      23.199   8.179   0.623  1.00  0.36           C  
ATOM   2680  CB  ASN A 351      24.349  10.213  -0.289  1.00  0.33           C  
ATOM   2681  O   ASN A 351      24.056   7.293   0.614  1.00  0.34           O  
ATOM   2682  CG  ASN A 351      24.417  11.727  -0.253  1.00  0.30           C  
ATOM   2683  ND2 ASN A 351      25.370  12.295  -0.982  1.00  0.26           N  
ATOM   2684  OD1 ASN A 351      23.620  12.380   0.426  1.00  0.30           O  
ATOM   2685  N   SER A 352      22.034   7.678   0.979  1.00  0.32           N  
ATOM   2686  CA  SER A 352      21.653   6.269   0.971  1.00  0.32           C  
ATOM   2687  C   SER A 352      21.147   5.842  -0.403  1.00  0.32           C  
ATOM   2688  CB  SER A 352      20.580   5.998   2.026  1.00  0.29           C  
ATOM   2689  O   SER A 352      21.207   4.661  -0.752  1.00  0.31           O  
ATOM   2690  OG  SER A 352      19.410   6.753   1.759  1.00  0.27           O  
ATOM   2691  N   LEU A 353      20.892   6.695  -1.346  1.00  0.29           N  
ATOM   2692  CA  LEU A 353      20.234   6.197  -2.549  1.00  0.30           C  
ATOM   2693  C   LEU A 353      20.956   6.678  -3.803  1.00  0.30           C  
ATOM   2694  CB  LEU A 353      18.771   6.648  -2.584  1.00  0.28           C  
ATOM   2695  O   LEU A 353      21.187   7.878  -3.970  1.00  0.29           O  
ATOM   2696  CG  LEU A 353      17.817   5.930  -1.629  1.00  0.26           C  
ATOM   2697  CD1 LEU A 353      16.531   6.733  -1.460  1.00  0.23           C  
ATOM   2698  CD2 LEU A 353      17.512   4.523  -2.133  1.00  0.25           C  
ATOM   2699  N   GLY A 354      21.917   5.723  -4.354  1.00  0.29           N  
ATOM   2700  CA  GLY A 354      22.665   5.324  -5.536  1.00  0.29           C  
ATOM   2701  C   GLY A 354      23.943   6.117  -5.729  1.00  0.29           C  
ATOM   2702  O   GLY A 354      24.034   7.272  -5.307  1.00  0.28           O  
ATOM   2703  N   PRO A 355      25.039   5.307  -5.663  1.00  0.26           N  
ATOM   2704  CA  PRO A 355      26.221   6.018  -6.156  1.00  0.27           C  
ATOM   2705  C   PRO A 355      25.865   7.227  -7.019  1.00  0.26           C  
ATOM   2706  CB  PRO A 355      26.954   4.956  -6.980  1.00  0.24           C  
ATOM   2707  O   PRO A 355      25.016   7.126  -7.908  1.00  0.25           O  
ATOM   2708  CG  PRO A 355      25.938   3.884  -7.211  1.00  0.23           C  
ATOM   2709  CD  PRO A 355      24.807   4.082  -6.243  1.00  0.21           C  
ATOM   2710  N   THR A 356      25.640   8.444  -6.479  1.00  0.26           N  
ATOM   2711  CA  THR A 356      26.177   9.631  -7.134  1.00  0.26           C  
ATOM   2712  C   THR A 356      27.455   9.295  -7.898  1.00  0.26           C  
ATOM   2713  CB  THR A 356      26.464  10.750  -6.116  1.00  0.24           C  
ATOM   2714  O   THR A 356      28.489   9.006  -7.292  1.00  0.25           O  
ATOM   2715  CG2 THR A 356      25.329  11.768  -6.083  1.00  0.23           C  
ATOM   2716  OG1 THR A 356      26.613  10.174  -4.812  1.00  0.18           O  
ATOM   2717  N   GLN A 357      27.469   7.958  -8.543  1.00  0.24           N  
ATOM   2718  CA  GLN A 357      28.717   7.738  -9.267  1.00  0.25           C  
ATOM   2719  C   GLN A 357      28.710   8.465 -10.609  1.00  0.24           C  
ATOM   2720  CB  GLN A 357      28.957   6.243  -9.482  1.00  0.22           C  
ATOM   2721  O   GLN A 357      27.724   8.407 -11.348  1.00  0.22           O  
ATOM   2722  CG  GLN A 357      29.750   5.581  -8.363  1.00  0.20           C  
ATOM   2723  CD  GLN A 357      30.060   4.123  -8.647  1.00  0.09           C  
ATOM   2724  NE2 GLN A 357      30.814   3.492  -7.753  1.00  0.11           N  
ATOM   2725  OE1 GLN A 357      29.625   3.568  -9.661  1.00  0.11           O  
ATOM   2726  N   ALA A 358      29.341   9.638 -10.613  1.00  0.24           N  
ATOM   2727  CA  ALA A 358      30.124  10.403 -11.580  1.00  0.24           C  
ATOM   2728  C   ALA A 358      29.820   9.957 -13.007  1.00  0.24           C  
ATOM   2729  CB  ALA A 358      31.616  10.262 -11.287  1.00  0.22           C  
ATOM   2730  O   ALA A 358      29.917   8.770 -13.327  1.00  0.23           O  
ATOM   2731  N   VAL A 359      28.749  10.402 -13.723  1.00  0.25           N  
ATOM   2732  CA  VAL A 359      28.590  10.706 -15.141  1.00  0.26           C  
ATOM   2733  C   VAL A 359      29.931  11.137 -15.731  1.00  0.25           C  
ATOM   2734  CB  VAL A 359      27.529  11.806 -15.370  1.00  0.23           C  
ATOM   2735  O   VAL A 359      30.452  12.202 -15.392  1.00  0.24           O  
ATOM   2736  CG1 VAL A 359      27.207  11.944 -16.857  1.00  0.23           C  
ATOM   2737  CG2 VAL A 359      26.264  11.501 -14.572  1.00  0.23           C  
ATOM   2738  N   GLY A 360      30.841  10.268 -15.719  1.00  0.24           N  
ATOM   2739  CA  GLY A 360      32.094  10.446 -16.436  1.00  0.24           C  
ATOM   2740  C   GLY A 360      32.290   9.439 -17.554  1.00  0.24           C  
ATOM   2741  O   GLY A 360      32.474   8.248 -17.298  1.00  0.23           O  
ATOM   2742  N   ASP A 361      31.653   9.549 -18.799  1.00  0.22           N  
ATOM   2743  CA  ASP A 361      32.317   9.322 -20.079  1.00  0.24           C  
ATOM   2744  C   ASP A 361      31.906  10.375 -21.105  1.00  0.22           C  
ATOM   2745  CB  ASP A 361      32.001   7.921 -20.607  1.00  0.21           C  
ATOM   2746  O   ASP A 361      30.721  10.685 -21.244  1.00  0.21           O  
ATOM   2747  CG  ASP A 361      33.157   7.302 -21.372  1.00  0.19           C  
ATOM   2748  OD1 ASP A 361      34.114   8.025 -21.722  1.00  0.10           O  
ATOM   2749  OD2 ASP A 361      33.109   6.079 -21.630  1.00  0.10           O  
ATOM   2750  N   THR A 362      32.780  11.341 -21.450  1.00  0.22           N  
ATOM   2751  CA  THR A 362      33.353  12.240 -22.446  1.00  0.23           C  
ATOM   2752  C   THR A 362      32.756  11.970 -23.825  1.00  0.22           C  
ATOM   2753  CB  THR A 362      34.885  12.098 -22.511  1.00  0.20           C  
ATOM   2754  O   THR A 362      32.872  12.799 -24.730  1.00  0.21           O  
ATOM   2755  CG2 THR A 362      35.550  12.761 -21.309  1.00  0.10           C  
ATOM   2756  OG1 THR A 362      35.230  10.708 -22.527  1.00  0.12           O  
ATOM   2757  N   ASN A 363      31.661  11.138 -24.048  1.00  0.20           N  
ATOM   2758  CA  ASN A 363      31.065  11.036 -25.376  1.00  0.22           C  
ATOM   2759  C   ASN A 363      29.552  11.230 -25.328  1.00  0.19           C  
ATOM   2760  CB  ASN A 363      31.408   9.690 -26.017  1.00  0.18           C  
ATOM   2761  O   ASN A 363      28.863  10.575 -24.543  1.00  0.19           O  
ATOM   2762  CG  ASN A 363      32.744   9.708 -26.735  1.00  0.13           C  
ATOM   2763  ND2 ASN A 363      33.383   8.548 -26.827  1.00  0.11           N  
ATOM   2764  OD1 ASN A 363      33.197  10.756 -27.202  1.00  0.09           O  
ATOM   2765  N   ALA A 364      29.053  12.531 -25.231  1.00  0.23           N  
ATOM   2766  CA  ALA A 364      27.769  13.205 -25.406  1.00  0.24           C  
ATOM   2767  C   ALA A 364      26.677  12.211 -25.792  1.00  0.23           C  
ATOM   2768  CB  ALA A 364      27.883  14.302 -26.461  1.00  0.21           C  
ATOM   2769  O   ALA A 364      25.487  12.511 -25.675  1.00  0.22           O  
ATOM   2770  N   ASN A 365      26.907  10.796 -25.785  1.00  0.19           N  
ATOM   2771  CA  ASN A 365      26.201   9.708 -26.454  1.00  0.22           C  
ATOM   2772  C   ASN A 365      26.231   8.427 -25.625  1.00  0.19           C  
ATOM   2773  CB  ASN A 365      26.794   9.456 -27.842  1.00  0.17           C  
ATOM   2774  O   ASN A 365      25.567   7.447 -25.966  1.00  0.18           O  
ATOM   2775  CG  ASN A 365      26.536  10.600 -28.803  1.00  0.11           C  
ATOM   2776  ND2 ASN A 365      27.445  10.794 -29.751  1.00  0.11           N  
ATOM   2777  OD1 ASN A 365      25.528  11.304 -28.694  1.00  0.09           O  
ATOM   2778  N   SER A 366      26.589   8.318 -24.213  1.00  0.22           N  
ATOM   2779  CA  SER A 366      26.741   7.125 -23.388  1.00  0.22           C  
ATOM   2780  C   SER A 366      26.608   7.457 -21.905  1.00  0.22           C  
ATOM   2781  CB  SER A 366      28.093   6.459 -23.650  1.00  0.19           C  
ATOM   2782  O   SER A 366      27.359   8.281 -21.379  1.00  0.21           O  
ATOM   2783  OG  SER A 366      29.117   7.431 -23.772  1.00  0.11           O  
ATOM   2784  N   ILE A 367      25.398   7.742 -21.411  1.00  0.24           N  
ATOM   2785  CA  ILE A 367      25.214   7.691 -19.965  1.00  0.25           C  
ATOM   2786  C   ILE A 367      25.614   6.314 -19.442  1.00  0.24           C  
ATOM   2787  CB  ILE A 367      23.755   8.012 -19.569  1.00  0.22           C  
ATOM   2788  O   ILE A 367      24.949   5.316 -19.730  1.00  0.23           O  
ATOM   2789  CG1 ILE A 367      23.345   9.386 -20.110  1.00  0.18           C  
ATOM   2790  CG2 ILE A 367      23.582   7.948 -18.049  1.00  0.22           C  
ATOM   2791  CD1 ILE A 367      21.884   9.738 -19.863  1.00  0.21           C  
ATOM   2792  N   VAL A 368      26.911   5.933 -19.572  1.00  0.23           N  
ATOM   2793  CA  VAL A 368      27.498   4.926 -18.694  1.00  0.22           C  
ATOM   2794  C   VAL A 368      27.484   5.427 -17.251  1.00  0.22           C  
ATOM   2795  CB  VAL A 368      28.940   4.571 -19.121  1.00  0.20           C  
ATOM   2796  O   VAL A 368      28.075   6.464 -16.942  1.00  0.21           O  
ATOM   2797  CG1 VAL A 368      29.490   3.430 -18.268  1.00  0.12           C  
ATOM   2798  CG2 VAL A 368      28.981   4.202 -20.603  1.00  0.12           C  
ATOM   2799  N   ILE A 369      26.349   5.455 -16.552  1.00  0.24           N  
ATOM   2800  CA  ILE A 369      26.384   5.359 -15.097  1.00  0.25           C  
ATOM   2801  C   ILE A 369      27.469   4.372 -14.671  1.00  0.24           C  
ATOM   2802  CB  ILE A 369      25.015   4.930 -14.525  1.00  0.23           C  
ATOM   2803  O   ILE A 369      27.370   3.174 -14.946  1.00  0.23           O  
ATOM   2804  CG1 ILE A 369      23.910   5.867 -15.024  1.00  0.24           C  
ATOM   2805  CG2 ILE A 369      25.055   4.897 -12.994  1.00  0.23           C  
ATOM   2806  CD1 ILE A 369      22.512   5.477 -14.565  1.00  0.21           C  
ATOM   2807  N   ASN A 370      28.749   4.556 -14.953  1.00  0.20           N  
ATOM   2808  CA  ASN A 370      29.944   3.904 -14.428  1.00  0.20           C  
ATOM   2809  C   ASN A 370      29.719   3.376 -13.014  1.00  0.20           C  
ATOM   2810  CB  ASN A 370      31.135   4.865 -14.453  1.00  0.18           C  
ATOM   2811  O   ASN A 370      29.489   4.153 -12.086  1.00  0.20           O  
ATOM   2812  CG  ASN A 370      31.885   4.831 -15.770  1.00  0.12           C  
ATOM   2813  ND2 ASN A 370      32.603   5.907 -16.071  1.00  0.10           N  
ATOM   2814  OD1 ASN A 370      31.819   3.846 -16.510  1.00  0.09           O  
ATOM   2815  N   GLY A 371      29.209   2.157 -12.908  1.00  0.21           N  
ATOM   2816  CA  GLY A 371      29.143   0.928 -12.133  1.00  0.20           C  
ATOM   2817  C   GLY A 371      28.061  -0.022 -12.611  1.00  0.21           C  
ATOM   2818  O   GLY A 371      27.979  -1.161 -12.149  1.00  0.20           O  
ATOM   2819  N   LEU A 372      27.496   0.392 -13.898  1.00  0.22           N  
ATOM   2820  CA  LEU A 372      26.776  -0.464 -14.835  1.00  0.21           C  
ATOM   2821  C   LEU A 372      27.580  -0.667 -16.114  1.00  0.22           C  
ATOM   2822  CB  LEU A 372      25.408   0.137 -15.168  1.00  0.20           C  
ATOM   2823  O   LEU A 372      27.578   0.194 -16.997  1.00  0.21           O  
ATOM   2824  CG  LEU A 372      24.377   0.144 -14.038  1.00  0.20           C  
ATOM   2825  CD1 LEU A 372      23.216   1.069 -14.386  1.00  0.18           C  
ATOM   2826  CD2 LEU A 372      23.877  -1.270 -13.761  1.00  0.20           C  
ATOM   2827  N   ALA A 373      28.856  -0.755 -16.106  1.00  0.20           N  
ATOM   2828  CA  ALA A 373      29.940  -0.926 -17.070  1.00  0.19           C  
ATOM   2829  C   ALA A 373      29.487  -1.766 -18.261  1.00  0.20           C  
ATOM   2830  CB  ALA A 373      31.152  -1.568 -16.400  1.00  0.19           C  
ATOM   2831  O   ALA A 373      30.073  -1.686 -19.343  1.00  0.19           O  
ATOM   2832  N   SER A 374      28.250  -2.281 -18.263  1.00  0.20           N  
ATOM   2833  CA  SER A 374      28.170  -3.191 -19.400  1.00  0.20           C  
ATOM   2834  C   SER A 374      27.155  -2.702 -20.429  1.00  0.20           C  
ATOM   2835  CB  SER A 374      27.798  -4.600 -18.936  1.00  0.18           C  
ATOM   2836  O   SER A 374      25.956  -2.954 -20.294  1.00  0.19           O  
ATOM   2837  OG  SER A 374      27.049  -4.551 -17.733  1.00  0.12           O  
ATOM   2838  N   TYR A 375      27.092  -1.256 -20.766  1.00  0.21           N  
ATOM   2839  CA  TYR A 375      26.372  -0.657 -21.884  1.00  0.22           C  
ATOM   2840  C   TYR A 375      27.257  -0.576 -23.123  1.00  0.21           C  
ATOM   2841  CB  TYR A 375      25.865   0.739 -21.512  1.00  0.21           C  
ATOM   2842  O   TYR A 375      28.235   0.174 -23.145  1.00  0.21           O  
ATOM   2843  CG  TYR A 375      24.671   0.726 -20.589  1.00  0.21           C  
ATOM   2844  CD1 TYR A 375      23.377   0.620 -21.094  1.00  0.20           C  
ATOM   2845  CD2 TYR A 375      24.834   0.820 -19.211  1.00  0.22           C  
ATOM   2846  CE1 TYR A 375      22.273   0.609 -20.247  1.00  0.23           C  
ATOM   2847  CE2 TYR A 375      23.737   0.810 -18.355  1.00  0.25           C  
ATOM   2848  OH  TYR A 375      21.374   0.693 -18.039  1.00  0.14           O  
ATOM   2849  CZ  TYR A 375      22.463   0.703 -18.882  1.00  0.23           C  
ATOM   2850  N   PRO A 376      27.153  -1.585 -24.059  1.00  0.20           N  
ATOM   2851  CA  PRO A 376      27.660  -1.366 -25.416  1.00  0.21           C  
ATOM   2852  C   PRO A 376      26.710  -0.534 -26.274  1.00  0.19           C  
ATOM   2853  CB  PRO A 376      27.798  -2.785 -25.973  1.00  0.18           C  
ATOM   2854  O   PRO A 376      25.495  -0.744 -26.237  1.00  0.19           O  
ATOM   2855  CG  PRO A 376      27.027  -3.645 -25.025  1.00  0.16           C  
ATOM   2856  CD  PRO A 376      26.746  -2.851 -23.782  1.00  0.09           C  
ATOM   2857  N   ASP A 377      26.919   0.924 -26.499  1.00  0.15           N  
ATOM   2858  CA  ASP A 377      27.133   1.742 -27.689  1.00  0.19           C  
ATOM   2859  C   ASP A 377      25.805   2.116 -28.344  1.00  0.15           C  
ATOM   2860  CB  ASP A 377      28.026   1.008 -28.691  1.00  0.13           C  
ATOM   2861  O   ASP A 377      25.758   2.999 -29.204  1.00  0.15           O  
ATOM   2862  CG  ASP A 377      29.504   1.119 -28.360  1.00  0.08           C  
ATOM   2863  OD1 ASP A 377      29.900   2.067 -27.647  1.00  0.09           O  
ATOM   2864  OD2 ASP A 377      30.280   0.254 -28.819  1.00  0.09           O  
ATOM   2865  N   THR A 378      24.526   2.279 -27.784  1.00  0.19           N  
ATOM   2866  CA  THR A 378      23.535   2.806 -28.715  1.00  0.19           C  
ATOM   2867  C   THR A 378      22.323   3.350 -27.965  1.00  0.18           C  
ATOM   2868  CB  THR A 378      23.081   1.729 -29.717  1.00  0.17           C  
ATOM   2869  O   THR A 378      21.379   2.609 -27.679  1.00  0.18           O  
ATOM   2870  CG2 THR A 378      24.038   1.641 -30.902  1.00  0.08           C  
ATOM   2871  OG1 THR A 378      23.038   0.458 -29.057  1.00  0.12           O  
ATOM   2872  N   VAL A 379      22.498   4.166 -26.737  1.00  0.21           N  
ATOM   2873  CA  VAL A 379      21.334   4.716 -26.050  1.00  0.21           C  
ATOM   2874  C   VAL A 379      21.294   6.232 -26.232  1.00  0.21           C  
ATOM   2875  CB  VAL A 379      21.341   4.360 -24.547  1.00  0.19           C  
ATOM   2876  O   VAL A 379      22.183   6.944 -25.760  1.00  0.20           O  
ATOM   2877  CG1 VAL A 379      20.034   4.791 -23.883  1.00  0.19           C  
ATOM   2878  CG2 VAL A 379      21.573   2.862 -24.355  1.00  0.20           C  
ATOM   2879  N   LYS A 380      20.845   6.942 -27.244  1.00  0.18           N  
ATOM   2880  CA  LYS A 380      20.661   8.193 -27.974  1.00  0.20           C  
ATOM   2881  C   LYS A 380      19.472   8.978 -27.429  1.00  0.18           C  
ATOM   2882  CB  LYS A 380      20.470   7.921 -29.467  1.00  0.17           C  
ATOM   2883  O   LYS A 380      18.323   8.557 -27.579  1.00  0.18           O  
ATOM   2884  CG  LYS A 380      21.772   7.780 -30.242  1.00  0.16           C  
ATOM   2885  CD  LYS A 380      21.518   7.626 -31.737  1.00  0.09           C  
ATOM   2886  CE  LYS A 380      22.816   7.418 -32.506  1.00  0.12           C  
ATOM   2887  NZ  LYS A 380      22.569   7.227 -33.967  1.00  0.10           N  
ATOM   2888  N   TYR A 381      19.385   9.574 -26.141  1.00  0.21           N  
ATOM   2889  CA  TYR A 381      18.294  10.539 -26.063  1.00  0.23           C  
ATOM   2890  C   TYR A 381      18.423  11.409 -24.818  1.00  0.21           C  
ATOM   2891  CB  TYR A 381      16.941   9.822 -26.061  1.00  0.20           C  
ATOM   2892  O   TYR A 381      18.733  10.909 -23.734  1.00  0.21           O  
ATOM   2893  CG  TYR A 381      16.675   9.024 -27.314  1.00  0.18           C  
ATOM   2894  CD1 TYR A 381      16.293   9.653 -28.497  1.00  0.08           C  
ATOM   2895  CD2 TYR A 381      16.804   7.639 -27.318  1.00  0.09           C  
ATOM   2896  CE1 TYR A 381      16.045   8.921 -29.654  1.00  0.08           C  
ATOM   2897  CE2 TYR A 381      16.558   6.897 -28.469  1.00  0.08           C  
ATOM   2898  OH  TYR A 381      15.936   6.817 -30.772  1.00  0.07           O  
ATOM   2899  CZ  TYR A 381      16.180   7.546 -29.630  1.00  0.07           C  
ATOM   2900  N   GLY A 382      18.605  12.809 -24.956  1.00  0.22           N  
ATOM   2901  CA  GLY A 382      18.575  14.198 -24.525  1.00  0.21           C  
ATOM   2902  C   GLY A 382      17.901  14.390 -23.180  1.00  0.21           C  
ATOM   2903  O   GLY A 382      16.775  13.933 -22.972  1.00  0.21           O  
ATOM   2904  N   LEU A 383      18.381  14.304 -21.997  1.00  0.21           N  
ATOM   2905  CA  LEU A 383      18.321  14.643 -20.579  1.00  0.21           C  
ATOM   2906  C   LEU A 383      17.897  16.095 -20.385  1.00  0.21           C  
ATOM   2907  CB  LEU A 383      19.677  14.402 -19.912  1.00  0.20           C  
ATOM   2908  O   LEU A 383      17.937  16.614 -19.267  1.00  0.20           O  
ATOM   2909  CG  LEU A 383      20.113  12.942 -19.770  1.00  0.20           C  
ATOM   2910  CD1 LEU A 383      21.586  12.864 -19.384  1.00  0.16           C  
ATOM   2911  CD2 LEU A 383      19.246  12.223 -18.742  1.00  0.16           C  
ATOM   2912  N   SER A 384      17.100  16.774 -21.172  1.00  0.18           N  
ATOM   2913  CA  SER A 384      16.730  18.184 -21.092  1.00  0.20           C  
ATOM   2914  C   SER A 384      15.282  18.351 -20.643  1.00  0.18           C  
ATOM   2915  CB  SER A 384      16.936  18.870 -22.442  1.00  0.15           C  
ATOM   2916  O   SER A 384      14.355  18.030 -21.389  1.00  0.17           O  
ATOM   2917  OG  SER A 384      16.130  18.268 -23.441  1.00  0.09           O  
ATOM   2918  N   GLY A 385      14.727  17.642 -19.565  1.00  0.21           N  
ATOM   2919  CA  GLY A 385      13.463  17.999 -18.941  1.00  0.20           C  
ATOM   2920  C   GLY A 385      13.043  17.033 -17.849  1.00  0.20           C  
ATOM   2921  O   GLY A 385      12.508  15.960 -18.134  1.00  0.19           O  
ATOM   2922  N   LEU A 386      13.840  16.572 -17.015  1.00  0.22           N  
ATOM   2923  CA  LEU A 386      13.561  15.922 -15.739  1.00  0.22           C  
ATOM   2924  C   LEU A 386      12.501  16.691 -14.957  1.00  0.22           C  
ATOM   2925  CB  LEU A 386      14.840  15.804 -14.906  1.00  0.20           C  
ATOM   2926  O   LEU A 386      12.601  16.826 -13.736  1.00  0.21           O  
ATOM   2927  CG  LEU A 386      15.896  14.824 -15.421  1.00  0.20           C  
ATOM   2928  CD1 LEU A 386      17.204  15.004 -14.657  1.00  0.13           C  
ATOM   2929  CD2 LEU A 386      15.396  13.388 -15.303  1.00  0.13           C  
ATOM   2930  N   GLY A 387      11.641  17.442 -15.604  1.00  0.21           N  
ATOM   2931  CA  GLY A 387      10.556  18.278 -15.116  1.00  0.22           C  
ATOM   2932  C   GLY A 387       9.444  17.486 -14.454  1.00  0.21           C  
ATOM   2933  O   GLY A 387       8.976  16.486 -15.001  1.00  0.21           O  
ATOM   2934  N   ASN A 388       9.503  17.224 -13.090  1.00  0.21           N  
ATOM   2935  CA  ASN A 388       8.591  17.124 -11.954  1.00  0.23           C  
ATOM   2936  C   ASN A 388       8.560  15.710 -11.383  1.00  0.21           C  
ATOM   2937  CB  ASN A 388       7.183  17.566 -12.356  1.00  0.20           C  
ATOM   2938  O   ASN A 388       7.601  14.968 -11.603  1.00  0.20           O  
ATOM   2939  CG  ASN A 388       7.057  19.071 -12.488  1.00  0.19           C  
ATOM   2940  ND2 ASN A 388       6.132  19.518 -13.329  1.00  0.12           N  
ATOM   2941  OD1 ASN A 388       7.787  19.826 -11.839  1.00  0.11           O  
ATOM   2942  N   VAL A 389       9.711  15.036 -11.306  1.00  0.25           N  
ATOM   2943  CA  VAL A 389       9.959  13.794 -10.581  1.00  0.26           C  
ATOM   2944  C   VAL A 389       9.841  14.040  -9.079  1.00  0.25           C  
ATOM   2945  CB  VAL A 389      11.349  13.208 -10.918  1.00  0.23           C  
ATOM   2946  O   VAL A 389      10.529  14.903  -8.529  1.00  0.24           O  
ATOM   2947  CG1 VAL A 389      11.425  11.736 -10.518  1.00  0.16           C  
ATOM   2948  CG2 VAL A 389      11.653  13.378 -12.405  1.00  0.21           C  
ATOM   2949  N   ARG A 390       8.607  13.826  -8.540  1.00  0.27           N  
ATOM   2950  CA  ARG A 390       8.288  13.841  -7.116  1.00  0.28           C  
ATOM   2951  C   ARG A 390       8.485  12.461  -6.496  1.00  0.27           C  
ATOM   2952  CB  ARG A 390       6.851  14.316  -6.891  1.00  0.26           C  
ATOM   2953  O   ARG A 390       7.812  11.501  -6.879  1.00  0.26           O  
ATOM   2954  CG  ARG A 390       6.599  15.747  -7.338  1.00  0.25           C  
ATOM   2955  CD  ARG A 390       5.214  16.230  -6.931  1.00  0.27           C  
ATOM   2956  NE  ARG A 390       4.912  17.542  -7.496  1.00  0.23           N  
ATOM   2957  NH1 ARG A 390       2.926  17.809  -6.346  1.00  0.22           N  
ATOM   2958  NH2 ARG A 390       3.657  19.444  -7.777  1.00  0.19           N  
ATOM   2959  CZ  ARG A 390       3.833  18.262  -7.205  1.00  0.22           C  
ATOM   2960  N   PRO A 391       9.768  12.163  -5.969  1.00  0.30           N  
ATOM   2961  CA  PRO A 391       9.899  10.900  -5.240  1.00  0.30           C  
ATOM   2962  C   PRO A 391       8.775  10.682  -4.230  1.00  0.30           C  
ATOM   2963  CB  PRO A 391      11.249  11.039  -4.532  1.00  0.28           C  
ATOM   2964  O   PRO A 391       8.276  11.644  -3.639  1.00  0.29           O  
ATOM   2965  CG  PRO A 391      11.529  12.507  -4.529  1.00  0.27           C  
ATOM   2966  CD  PRO A 391      10.654  13.162  -5.559  1.00  0.30           C  
ATOM   2967  N   SER A 392       7.968   9.676  -4.420  1.00  0.30           N  
ATOM   2968  CA  SER A 392       7.152   9.107  -3.352  1.00  0.31           C  
ATOM   2969  C   SER A 392       7.951   8.113  -2.516  1.00  0.30           C  
ATOM   2970  CB  SER A 392       5.914   8.421  -3.931  1.00  0.28           C  
ATOM   2971  O   SER A 392       8.809   7.401  -3.041  1.00  0.28           O  
ATOM   2972  OG  SER A 392       6.259   7.182  -4.528  1.00  0.25           O  
ATOM   2973  N   PHE A 393       8.110   8.476  -1.182  1.00  0.31           N  
ATOM   2974  CA  PHE A 393       8.660   7.629  -0.131  1.00  0.32           C  
ATOM   2975  C   PHE A 393       7.546   6.959   0.663  1.00  0.31           C  
ATOM   2976  CB  PHE A 393       9.555   8.446   0.807  1.00  0.29           C  
ATOM   2977  O   PHE A 393       6.504   7.568   0.917  1.00  0.30           O  
ATOM   2978  CG  PHE A 393      10.746   9.062   0.125  1.00  0.28           C  
ATOM   2979  CD1 PHE A 393      11.940   8.361   0.012  1.00  0.26           C  
ATOM   2980  CD2 PHE A 393      10.672  10.344  -0.404  1.00  0.28           C  
ATOM   2981  CE1 PHE A 393      13.045   8.929  -0.618  1.00  0.27           C  
ATOM   2982  CE2 PHE A 393      11.772  10.918  -1.036  1.00  0.29           C  
ATOM   2983  CZ  PHE A 393      12.957  10.209  -1.141  1.00  0.27           C  
ATOM   2984  N   GLY A 394       7.578   5.710   0.781  1.00  0.34           N  
ATOM   2985  CA  GLY A 394       6.817   4.955   1.763  1.00  0.34           C  
ATOM   2986  C   GLY A 394       7.659   3.954   2.530  1.00  0.34           C  
ATOM   2987  O   GLY A 394       8.632   3.416   1.997  1.00  0.33           O  
ATOM   2988  N   ARG A 395       7.634   3.975   3.841  1.00  0.33           N  
ATOM   2989  CA  ARG A 395       8.080   2.881   4.699  1.00  0.34           C  
ATOM   2990  C   ARG A 395       7.089   1.723   4.668  1.00  0.33           C  
ATOM   2991  CB  ARG A 395       8.272   3.369   6.136  1.00  0.31           C  
ATOM   2992  O   ARG A 395       5.900   1.909   4.933  1.00  0.31           O  
ATOM   2993  CG  ARG A 395       9.093   2.427   7.002  1.00  0.30           C  
ATOM   2994  CD  ARG A 395       9.341   3.006   8.388  1.00  0.33           C  
ATOM   2995  NE  ARG A 395      10.145   2.108   9.211  1.00  0.32           N  
ATOM   2996  NH1 ARG A 395       9.733   3.221  11.193  1.00  0.28           N  
ATOM   2997  NH2 ARG A 395      11.067   1.357  11.176  1.00  0.24           N  
ATOM   2998  CZ  ARG A 395      10.313   2.231  10.525  1.00  0.30           C  
ATOM   2999  N   CYS A 396       7.536   0.603   4.186  1.00  0.30           N  
ATOM   3000  CA  CYS A 396       6.843  -0.651   4.457  1.00  0.33           C  
ATOM   3001  C   CYS A 396       6.597  -0.827   5.951  1.00  0.30           C  
ATOM   3002  CB  CYS A 396       7.646  -1.835   3.920  1.00  0.29           C  
ATOM   3003  O   CYS A 396       7.543  -0.864   6.740  1.00  0.29           O  
ATOM   3004  SG  CYS A 396       6.861  -3.436   4.203  1.00  0.28           S  
ATOM   3005  N   PRO A 397       5.374  -0.434   6.414  1.00  0.31           N  
ATOM   3006  CA  PRO A 397       5.153  -0.656   7.845  1.00  0.32           C  
ATOM   3007  C   PRO A 397       5.683  -2.007   8.321  1.00  0.31           C  
ATOM   3008  CB  PRO A 397       3.630  -0.588   7.982  1.00  0.30           C  
ATOM   3009  O   PRO A 397       5.928  -2.192   9.516  1.00  0.30           O  
ATOM   3010  CG  PRO A 397       3.114  -0.742   6.588  1.00  0.29           C  
ATOM   3011  CD  PRO A 397       4.227  -0.426   5.630  1.00  0.32           C  
ATOM   3012  N   ARG A 398       5.830  -3.003   7.457  1.00  0.27           N  
ATOM   3013  CA  ARG A 398       6.268  -4.299   7.965  1.00  0.29           C  
ATOM   3014  C   ARG A 398       7.784  -4.437   7.880  1.00  0.27           C  
ATOM   3015  CB  ARG A 398       5.595  -5.435   7.191  1.00  0.25           C  
ATOM   3016  O   ARG A 398       8.435  -4.805   8.860  1.00  0.25           O  
ATOM   3017  CG  ARG A 398       4.766  -6.367   8.061  1.00  0.24           C  
ATOM   3018  CD  ARG A 398       4.161  -7.505   7.251  1.00  0.27           C  
ATOM   3019  NE  ARG A 398       3.825  -8.648   8.096  1.00  0.24           N  
ATOM   3020  NH1 ARG A 398       3.016  -9.950   6.368  1.00  0.26           N  
ATOM   3021  NH2 ARG A 398       3.022 -10.759   8.512  1.00  0.23           N  
ATOM   3022  CZ  ARG A 398       3.288  -9.783   7.657  1.00  0.26           C  
ATOM   3023  N   THR A 399       8.330  -4.231   6.625  1.00  0.29           N  
ATOM   3024  CA  THR A 399       9.762  -4.482   6.508  1.00  0.31           C  
ATOM   3025  C   THR A 399      10.564  -3.322   7.090  1.00  0.29           C  
ATOM   3026  CB  THR A 399      10.172  -4.708   5.041  1.00  0.27           C  
ATOM   3027  O   THR A 399      11.763  -3.455   7.346  1.00  0.27           O  
ATOM   3028  CG2 THR A 399       9.426  -5.894   4.438  1.00  0.25           C  
ATOM   3029  OG1 THR A 399       9.871  -3.532   4.280  1.00  0.20           O  
ATOM   3030  N   LYS A 400       9.923  -2.215   7.529  1.00  0.30           N  
ATOM   3031  CA  LYS A 400      10.580  -0.972   7.925  1.00  0.34           C  
ATOM   3032  C   LYS A 400      11.479  -0.447   6.810  1.00  0.30           C  
ATOM   3033  CB  LYS A 400      11.395  -1.178   9.202  1.00  0.29           C  
ATOM   3034  O   LYS A 400      12.295   0.450   7.034  1.00  0.29           O  
ATOM   3035  CG  LYS A 400      10.592  -1.744  10.364  1.00  0.28           C  
ATOM   3036  CD  LYS A 400       9.646  -0.703  10.949  1.00  0.33           C  
ATOM   3037  CE  LYS A 400       8.950  -1.219  12.201  1.00  0.30           C  
ATOM   3038  NZ  LYS A 400       7.909  -0.265  12.690  1.00  0.33           N  
ATOM   3039  N   GLU A 401      11.310  -1.002   5.615  1.00  0.30           N  
ATOM   3040  CA  GLU A 401      12.053  -0.497   4.464  1.00  0.32           C  
ATOM   3041  C   GLU A 401      11.402   0.760   3.895  1.00  0.30           C  
ATOM   3042  CB  GLU A 401      12.159  -1.572   3.379  1.00  0.28           C  
ATOM   3043  O   GLU A 401      10.178   0.903   3.933  1.00  0.29           O  
ATOM   3044  CG  GLU A 401      13.076  -2.730   3.748  1.00  0.27           C  
ATOM   3045  CD  GLU A 401      13.043  -3.866   2.738  1.00  0.30           C  
ATOM   3046  OE1 GLU A 401      12.078  -3.945   1.945  1.00  0.35           O  
ATOM   3047  OE2 GLU A 401      13.990  -4.684   2.741  1.00  0.32           O  
ATOM   3048  N   VAL A 402      12.185   1.889   3.773  1.00  0.34           N  
ATOM   3049  CA  VAL A 402      11.875   3.103   3.024  1.00  0.34           C  
ATOM   3050  C   VAL A 402      12.176   2.887   1.542  1.00  0.34           C  
ATOM   3051  CB  VAL A 402      12.668   4.317   3.558  1.00  0.32           C  
ATOM   3052  O   VAL A 402      13.287   2.495   1.179  1.00  0.32           O  
ATOM   3053  CG1 VAL A 402      12.309   5.581   2.778  1.00  0.29           C  
ATOM   3054  CG2 VAL A 402      12.403   4.512   5.049  1.00  0.30           C  
ATOM   3055  N   LEU A 403      11.181   2.732   0.803  1.00  0.29           N  
ATOM   3056  CA  LEU A 403      11.269   2.680  -0.653  1.00  0.31           C  
ATOM   3057  C   LEU A 403      11.104   4.071  -1.257  1.00  0.29           C  
ATOM   3058  CB  LEU A 403      10.206   1.736  -1.220  1.00  0.27           C  
ATOM   3059  O   LEU A 403      10.217   4.827  -0.853  1.00  0.28           O  
ATOM   3060  CG  LEU A 403      10.408   0.245  -0.945  1.00  0.26           C  
ATOM   3061  CD1 LEU A 403       9.067  -0.481  -0.947  1.00  0.26           C  
ATOM   3062  CD2 LEU A 403      11.354  -0.366  -1.974  1.00  0.28           C  
ATOM   3063  N   THR A 404      12.221   4.547  -1.945  1.00  0.30           N  
ATOM   3064  CA  THR A 404      12.314   5.722  -2.805  1.00  0.32           C  
ATOM   3065  C   THR A 404      12.052   5.349  -4.261  1.00  0.30           C  
ATOM   3066  CB  THR A 404      13.694   6.394  -2.685  1.00  0.28           C  
ATOM   3067  O   THR A 404      12.535   4.321  -4.741  1.00  0.28           O  
ATOM   3068  CG2 THR A 404      14.025   6.715  -1.231  1.00  0.26           C  
ATOM   3069  OG1 THR A 404      14.695   5.513  -3.209  1.00  0.25           O  
ATOM   3070  N   GLN A 405      10.953   5.779  -4.860  1.00  0.28           N  
ATOM   3071  CA  GLN A 405      10.826   5.887  -6.310  1.00  0.30           C  
ATOM   3072  C   GLN A 405      11.291   7.254  -6.803  1.00  0.28           C  
ATOM   3073  CB  GLN A 405       9.380   5.637  -6.742  1.00  0.26           C  
ATOM   3074  O   GLN A 405      10.839   8.287  -6.303  1.00  0.27           O  
ATOM   3075  CG  GLN A 405       9.223   5.360  -8.231  1.00  0.25           C  
ATOM   3076  CD  GLN A 405       7.781   5.108  -8.632  1.00  0.27           C  
ATOM   3077  NE2 GLN A 405       7.554   4.894  -9.924  1.00  0.23           N  
ATOM   3078  OE1 GLN A 405       6.880   5.104  -7.788  1.00  0.31           O  
ATOM   3079  N   THR A 406      12.517   7.268  -7.433  1.00  0.27           N  
ATOM   3080  CA  THR A 406      13.093   8.328  -8.254  1.00  0.29           C  
ATOM   3081  C   THR A 406      12.764   8.108  -9.728  1.00  0.27           C  
ATOM   3082  CB  THR A 406      14.620   8.407  -8.072  1.00  0.25           C  
ATOM   3083  O   THR A 406      12.878   6.991 -10.236  1.00  0.25           O  
ATOM   3084  CG2 THR A 406      14.984   8.813  -6.648  1.00  0.23           C  
ATOM   3085  OG1 THR A 406      15.196   7.126  -8.354  1.00  0.18           O  
ATOM   3086  N   ASN A 407      11.726   8.838 -10.352  1.00  0.25           N  
ATOM   3087  CA  ASN A 407      11.548   9.116 -11.773  1.00  0.26           C  
ATOM   3088  C   ASN A 407      12.740   9.873 -12.350  1.00  0.25           C  
ATOM   3089  CB  ASN A 407      10.256   9.900 -12.009  1.00  0.24           C  
ATOM   3090  O   ASN A 407      13.217  10.838 -11.750  1.00  0.24           O  
ATOM   3091  CG  ASN A 407       9.025   9.014 -12.003  1.00  0.23           C  
ATOM   3092  ND2 ASN A 407       7.869   9.608 -11.733  1.00  0.17           N  
ATOM   3093  OD1 ASN A 407       9.114   7.806 -12.239  1.00  0.23           O  
ATOM   3094  N   SER A 408      13.615   9.231 -13.063  1.00  0.25           N  
ATOM   3095  CA  SER A 408      14.374   9.906 -14.111  1.00  0.26           C  
ATOM   3096  C   SER A 408      13.550  10.046 -15.387  1.00  0.25           C  
ATOM   3097  CB  SER A 408      15.667   9.146 -14.411  1.00  0.23           C  
ATOM   3098  O   SER A 408      13.023   9.059 -15.904  1.00  0.24           O  
ATOM   3099  OG  SER A 408      15.391   7.799 -14.757  1.00  0.17           O  
ATOM   3100  N   VAL A 409      12.593  11.002 -15.532  1.00  0.24           N  
ATOM   3101  CA  VAL A 409      12.122  11.433 -16.845  1.00  0.24           C  
ATOM   3102  C   VAL A 409      13.304  11.901 -17.690  1.00  0.24           C  
ATOM   3103  CB  VAL A 409      11.070  12.559 -16.729  1.00  0.22           C  
ATOM   3104  O   VAL A 409      14.044  12.802 -17.289  1.00  0.23           O  
ATOM   3105  CG1 VAL A 409      10.480  12.889 -18.099  1.00  0.18           C  
ATOM   3106  CG2 VAL A 409       9.967  12.159 -15.750  1.00  0.21           C  
ATOM   3107  N   VAL A 410      13.964  10.999 -18.535  1.00  0.23           N  
ATOM   3108  CA  VAL A 410      14.851  11.319 -19.648  1.00  0.23           C  
ATOM   3109  C   VAL A 410      14.026  11.729 -20.866  1.00  0.23           C  
ATOM   3110  CB  VAL A 410      15.769  10.128 -20.003  1.00  0.22           C  
ATOM   3111  O   VAL A 410      13.101  11.018 -21.264  1.00  0.22           O  
ATOM   3112  CG1 VAL A 410      16.786  10.529 -21.070  1.00  0.19           C  
ATOM   3113  CG2 VAL A 410      16.478   9.611 -18.752  1.00  0.21           C  
ATOM   3114  N   TYR A 411      13.719  13.043 -21.020  1.00  0.21           N  
ATOM   3115  CA  TYR A 411      13.523  13.525 -22.382  1.00  0.23           C  
ATOM   3116  C   TYR A 411      14.459  12.815 -23.352  1.00  0.21           C  
ATOM   3117  CB  TYR A 411      13.746  15.039 -22.455  1.00  0.20           C  
ATOM   3118  O   TYR A 411      15.675  12.794 -23.148  1.00  0.21           O  
ATOM   3119  CG  TYR A 411      12.479  15.847 -22.312  1.00  0.19           C  
ATOM   3120  CD1 TYR A 411      11.698  16.155 -23.424  1.00  0.11           C  
ATOM   3121  CD2 TYR A 411      12.062  16.305 -21.067  1.00  0.11           C  
ATOM   3122  CE1 TYR A 411      10.530  16.901 -23.297  1.00  0.09           C  
ATOM   3123  CE2 TYR A 411      10.896  17.052 -20.929  1.00  0.10           C  
ATOM   3124  OH  TYR A 411       8.984  18.083 -21.917  1.00  0.08           O  
ATOM   3125  CZ  TYR A 411      10.138  17.344 -22.048  1.00  0.10           C  
ATOM   3126  N   GLY A 412      13.965  11.689 -24.185  1.00  0.21           N  
ATOM   3127  CA  GLY A 412      14.249  11.175 -25.515  1.00  0.20           C  
ATOM   3128  C   GLY A 412      14.288   9.660 -25.574  1.00  0.21           C  
ATOM   3129  O   GLY A 412      14.802   9.011 -24.661  1.00  0.20           O  
ATOM   3130  N   THR A 413      13.073   9.070 -25.999  1.00  0.19           N  
ATOM   3131  CA  THR A 413      12.571   7.815 -26.547  1.00  0.22           C  
ATOM   3132  C   THR A 413      12.872   6.654 -25.604  1.00  0.19           C  
ATOM   3133  CB  THR A 413      13.182   7.527 -27.931  1.00  0.17           C  
ATOM   3134  O   THR A 413      12.296   5.573 -25.738  1.00  0.18           O  
ATOM   3135  CG2 THR A 413      12.578   8.433 -28.998  1.00  0.08           C  
ATOM   3136  OG1 THR A 413      14.597   7.746 -27.878  1.00  0.12           O  
ATOM   3137  N   SER A 414      13.596   6.818 -24.373  1.00  0.23           N  
ATOM   3138  CA  SER A 414      14.009   5.728 -23.495  1.00  0.23           C  
ATOM   3139  C   SER A 414      14.048   6.175 -22.038  1.00  0.23           C  
ATOM   3140  CB  SER A 414      15.382   5.197 -23.911  1.00  0.21           C  
ATOM   3141  O   SER A 414      14.835   7.052 -21.673  1.00  0.22           O  
ATOM   3142  OG  SER A 414      16.343   6.238 -23.919  1.00  0.17           O  
ATOM   3143  N   GLN A 415      12.926   6.587 -21.362  1.00  0.24           N  
ATOM   3144  CA  GLN A 415      12.608   6.851 -19.962  1.00  0.26           C  
ATOM   3145  C   GLN A 415      12.948   5.650 -19.085  1.00  0.24           C  
ATOM   3146  CB  GLN A 415      11.130   7.213 -19.807  1.00  0.23           C  
ATOM   3147  O   GLN A 415      12.515   4.529 -19.363  1.00  0.24           O  
ATOM   3148  CG  GLN A 415      10.765   8.572 -20.391  1.00  0.23           C  
ATOM   3149  CD  GLN A 415       9.329   8.967 -20.104  1.00  0.24           C  
ATOM   3150  NE2 GLN A 415       8.965  10.189 -20.476  1.00  0.23           N  
ATOM   3151  OE1 GLN A 415       8.552   8.179 -19.555  1.00  0.31           O  
ATOM   3152  N   GLN A 416      14.181   5.578 -18.508  1.00  0.25           N  
ATOM   3153  CA  GLN A 416      14.763   4.641 -17.553  1.00  0.27           C  
ATOM   3154  C   GLN A 416      14.353   4.986 -16.124  1.00  0.25           C  
ATOM   3155  CB  GLN A 416      16.288   4.628 -17.674  1.00  0.23           C  
ATOM   3156  O   GLN A 416      14.310   6.160 -15.752  1.00  0.24           O  
ATOM   3157  CG  GLN A 416      16.798   3.992 -18.959  1.00  0.23           C  
ATOM   3158  CD  GLN A 416      18.312   3.910 -19.014  1.00  0.24           C  
ATOM   3159  NE2 GLN A 416      18.833   3.218 -20.021  1.00  0.21           N  
ATOM   3160  OE1 GLN A 416      19.008   4.465 -18.158  1.00  0.30           O  
ATOM   3161  N   GLN A 417      13.477   4.205 -15.446  1.00  0.26           N  
ATOM   3162  CA  GLN A 417      13.020   4.206 -14.061  1.00  0.28           C  
ATOM   3163  C   GLN A 417      13.954   3.390 -13.173  1.00  0.26           C  
ATOM   3164  CB  GLN A 417      11.594   3.659 -13.965  1.00  0.25           C  
ATOM   3165  O   GLN A 417      14.368   2.289 -13.544  1.00  0.25           O  
ATOM   3166  CG  GLN A 417      10.536   4.601 -14.523  1.00  0.24           C  
ATOM   3167  CD  GLN A 417       9.123   4.094 -14.302  1.00  0.25           C  
ATOM   3168  NE2 GLN A 417       8.137   4.914 -14.650  1.00  0.27           N  
ATOM   3169  OE1 GLN A 417       8.920   2.974 -13.822  1.00  0.32           O  
ATOM   3170  N   TYR A 418      14.588   4.114 -12.205  1.00  0.26           N  
ATOM   3171  CA  TYR A 418      15.249   3.536 -11.040  1.00  0.29           C  
ATOM   3172  C   TYR A 418      14.291   3.446  -9.858  1.00  0.26           C  
ATOM   3173  CB  TYR A 418      16.478   4.365 -10.653  1.00  0.25           C  
ATOM   3174  O   TYR A 418      13.646   4.433  -9.496  1.00  0.25           O  
ATOM   3175  CG  TYR A 418      17.543   4.405 -11.722  1.00  0.24           C  
ATOM   3176  CD1 TYR A 418      18.566   3.460 -11.749  1.00  0.24           C  
ATOM   3177  CD2 TYR A 418      17.530   5.388 -12.706  1.00  0.26           C  
ATOM   3178  CE1 TYR A 418      19.552   3.494 -12.730  1.00  0.24           C  
ATOM   3179  CE2 TYR A 418      18.510   5.431 -13.692  1.00  0.26           C  
ATOM   3180  OH  TYR A 418      20.487   4.520 -14.670  1.00  0.14           O  
ATOM   3181  CZ  TYR A 418      19.515   4.481 -13.696  1.00  0.26           C  
ATOM   3182  N   LEU A 419      13.642   2.260  -9.564  1.00  0.25           N  
ATOM   3183  CA  LEU A 419      13.202   1.887  -8.224  1.00  0.27           C  
ATOM   3184  C   LEU A 419      14.386   1.467  -7.361  1.00  0.25           C  
ATOM   3185  CB  LEU A 419      12.177   0.751  -8.293  1.00  0.24           C  
ATOM   3186  O   LEU A 419      15.158   0.585  -7.745  1.00  0.25           O  
ATOM   3187  CG  LEU A 419      10.770   1.076  -7.790  1.00  0.24           C  
ATOM   3188  CD1 LEU A 419       9.741   0.814  -8.885  1.00  0.23           C  
ATOM   3189  CD2 LEU A 419      10.448   0.264  -6.541  1.00  0.24           C  
ATOM   3190  N   GLY A 420      14.998   2.418  -6.597  1.00  0.26           N  
ATOM   3191  CA  GLY A 420      15.798   2.043  -5.442  1.00  0.26           C  
ATOM   3192  C   GLY A 420      14.969   1.507  -4.291  1.00  0.26           C  
ATOM   3193  O   GLY A 420      13.922   2.067  -3.959  1.00  0.24           O  
ATOM   3194  N   VAL A 421      14.758   0.202  -4.174  1.00  0.24           N  
ATOM   3195  CA  VAL A 421      14.494  -0.381  -2.863  1.00  0.25           C  
ATOM   3196  C   VAL A 421      15.796  -0.486  -2.072  1.00  0.24           C  
ATOM   3197  CB  VAL A 421      13.831  -1.771  -2.983  1.00  0.22           C  
ATOM   3198  O   VAL A 421      16.787  -1.030  -2.564  1.00  0.23           O  
ATOM   3199  CG1 VAL A 421      13.445  -2.307  -1.606  1.00  0.16           C  
ATOM   3200  CG2 VAL A 421      12.607  -1.701  -3.895  1.00  0.21           C  
ATOM   3201  N   VAL A 422      15.978   0.342  -1.138  1.00  0.24           N  
ATOM   3202  CA  VAL A 422      17.003   0.222  -0.107  1.00  0.25           C  
ATOM   3203  C   VAL A 422      16.472  -0.614   1.055  1.00  0.24           C  
ATOM   3204  CB  VAL A 422      17.464   1.607   0.400  1.00  0.22           C  
ATOM   3205  O   VAL A 422      15.499  -0.231   1.710  1.00  0.23           O  
ATOM   3206  CG1 VAL A 422      18.684   1.470   1.310  1.00  0.21           C  
ATOM   3207  CG2 VAL A 422      17.773   2.529  -0.777  1.00  0.22           C  
ATOM   3208  N   PRO A 423      16.735  -1.936   1.160  1.00  0.25           N  
ATOM   3209  CA  PRO A 423      16.463  -2.699   2.380  1.00  0.25           C  
ATOM   3210  C   PRO A 423      16.876  -1.954   3.647  1.00  0.25           C  
ATOM   3211  CB  PRO A 423      17.298  -3.968   2.195  1.00  0.23           C  
ATOM   3212  O   PRO A 423      17.839  -1.184   3.628  1.00  0.24           O  
ATOM   3213  CG  PRO A 423      17.828  -3.877   0.800  1.00  0.23           C  
ATOM   3214  CD  PRO A 423      17.644  -2.470   0.311  1.00  0.26           C  
ATOM   3215  N   ASP A 424      15.999  -1.902   4.703  1.00  0.18           N  
ATOM   3216  CA  ASP A 424      16.501  -1.401   5.979  1.00  0.22           C  
ATOM   3217  C   ASP A 424      17.974  -1.755   6.167  1.00  0.18           C  
ATOM   3218  CB  ASP A 424      15.673  -1.961   7.138  1.00  0.17           C  
ATOM   3219  O   ASP A 424      18.783  -0.896   6.525  1.00  0.17           O  
ATOM   3220  CG  ASP A 424      14.670  -0.962   7.687  1.00  0.17           C  
ATOM   3221  OD1 ASP A 424      14.624   0.188   7.198  1.00  0.10           O  
ATOM   3222  OD2 ASP A 424      13.921  -1.326   8.619  1.00  0.11           O  
ATOM   3223  N   ALA A 425      18.309  -3.135   6.018  1.00  0.19           N  
ATOM   3224  CA  ALA A 425      19.677  -3.498   6.380  1.00  0.21           C  
ATOM   3225  C   ALA A 425      20.690  -2.638   5.628  1.00  0.19           C  
ATOM   3226  CB  ALA A 425      19.928  -4.977   6.099  1.00  0.17           C  
ATOM   3227  O   ALA A 425      21.739  -2.286   6.171  1.00  0.18           O  
ATOM   3228  N   VAL A 426      20.419  -2.202   4.432  1.00  0.21           N  
ATOM   3229  CA  VAL A 426      21.312  -1.216   3.833  1.00  0.23           C  
ATOM   3230  C   VAL A 426      20.940   0.182   4.323  1.00  0.21           C  
ATOM   3231  CB  VAL A 426      21.264  -1.270   2.290  1.00  0.19           C  
ATOM   3232  O   VAL A 426      21.806   1.051   4.455  1.00  0.19           O  
ATOM   3233  CG1 VAL A 426      22.296  -0.319   1.684  1.00  0.10           C  
ATOM   3234  CG2 VAL A 426      21.496  -2.698   1.799  1.00  0.09           C  
ATOM   3235  N   TRP A 427      19.657   0.476   4.665  1.00  0.13           N  
ATOM   3236  CA  TRP A 427      19.176   1.730   5.235  1.00  0.24           C  
ATOM   3237  C   TRP A 427      19.721   1.933   6.644  1.00  0.16           C  
ATOM   3238  CB  TRP A 427      17.645   1.759   5.258  1.00  0.15           C  
ATOM   3239  O   TRP A 427      20.079   3.051   7.023  1.00  0.14           O  
ATOM   3240  CG  TRP A 427      17.022   2.102   3.938  1.00  0.18           C  
ATOM   3241  CD1 TRP A 427      16.594   1.230   2.976  1.00  0.08           C  
ATOM   3242  CD2 TRP A 427      16.762   3.415   3.432  1.00  0.08           C  
ATOM   3243  CE2 TRP A 427      16.174   3.264   2.157  1.00  0.08           C  
ATOM   3244  CE3 TRP A 427      16.969   4.707   3.935  1.00  0.17           C  
ATOM   3245  NE1 TRP A 427      16.083   1.922   1.903  1.00  0.18           N  
ATOM   3246  CH2 TRP A 427      16.004   5.609   1.892  1.00  0.15           C  
ATOM   3247  CZ2 TRP A 427      15.790   4.357   1.377  1.00  0.15           C  
ATOM   3248  CZ3 TRP A 427      16.586   5.794   3.157  1.00  0.15           C  
ATOM   3249  N   LEU A 428      19.744   0.883   7.428  1.00  0.22           N  
ATOM   3250  CA  LEU A 428      20.059   1.102   8.835  1.00  0.24           C  
ATOM   3251  C   LEU A 428      21.498   0.699   9.139  1.00  0.22           C  
ATOM   3252  CB  LEU A 428      19.096   0.316   9.729  1.00  0.20           C  
ATOM   3253  O   LEU A 428      22.098   1.198  10.094  1.00  0.20           O  
ATOM   3254  CG  LEU A 428      17.657   0.830   9.793  1.00  0.21           C  
ATOM   3255  CD1 LEU A 428      16.764  -0.182  10.503  1.00  0.19           C  
ATOM   3256  CD2 LEU A 428      17.603   2.183  10.494  1.00  0.20           C  
ATOM   3257  N   ASP A 429      22.115  -0.121   8.155  1.00  0.21           N  
ATOM   3258  CA  ASP A 429      23.507  -0.409   8.487  1.00  0.24           C  
ATOM   3259  C   ASP A 429      24.456   0.236   7.479  1.00  0.21           C  
ATOM   3260  CB  ASP A 429      23.745  -1.919   8.542  1.00  0.20           C  
ATOM   3261  O   ASP A 429      24.498  -0.165   6.314  1.00  0.20           O  
ATOM   3262  CG  ASP A 429      25.128  -2.283   9.053  1.00  0.20           C  
ATOM   3263  OD1 ASP A 429      25.970  -1.377   9.233  1.00  0.11           O  
ATOM   3264  OD2 ASP A 429      25.379  -3.488   9.275  1.00  0.12           O  
ATOM   3265  N   PRO A 430      24.920   1.537   7.670  1.00  0.20           N  
ATOM   3266  CA  PRO A 430      25.973   2.175   6.877  1.00  0.21           C  
ATOM   3267  C   PRO A 430      27.079   1.203   6.473  1.00  0.20           C  
ATOM   3268  CB  PRO A 430      26.513   3.257   7.815  1.00  0.18           C  
ATOM   3269  O   PRO A 430      27.782   1.437   5.487  1.00  0.19           O  
ATOM   3270  CG  PRO A 430      25.827   3.010   9.120  1.00  0.18           C  
ATOM   3271  CD  PRO A 430      24.775   1.958   8.913  1.00  0.12           C  
ATOM   3272  N   LYS A 431      27.219   0.103   7.013  1.00  0.18           N  
ATOM   3273  CA  LYS A 431      28.336  -0.789   6.717  1.00  0.20           C  
ATOM   3274  C   LYS A 431      27.937  -1.850   5.695  1.00  0.18           C  
ATOM   3275  CB  LYS A 431      28.842  -1.458   7.996  1.00  0.16           C  
ATOM   3276  O   LYS A 431      28.782  -2.351   4.950  1.00  0.17           O  
ATOM   3277  CG  LYS A 431      29.486  -0.497   8.984  1.00  0.14           C  
ATOM   3278  CD  LYS A 431      30.022  -1.229  10.208  1.00  0.08           C  
ATOM   3279  CE  LYS A 431      30.651  -0.266  11.206  1.00  0.08           C  
ATOM   3280  NZ  LYS A 431      31.111  -0.969  12.441  1.00  0.08           N  
ATOM   3281  N   GLN A 432      26.679  -2.271   5.497  1.00  0.21           N  
ATOM   3282  CA  GLN A 432      26.241  -3.225   4.484  1.00  0.23           C  
ATOM   3283  C   GLN A 432      26.013  -2.536   3.141  1.00  0.21           C  
ATOM   3284  CB  GLN A 432      24.963  -3.936   4.932  1.00  0.19           C  
ATOM   3285  O   GLN A 432      25.645  -3.184   2.159  1.00  0.19           O  
ATOM   3286  CG  GLN A 432      25.173  -4.910   6.083  1.00  0.16           C  
ATOM   3287  CD  GLN A 432      24.121  -6.003   6.127  1.00  0.08           C  
ATOM   3288  NE2 GLN A 432      24.299  -6.961   7.030  1.00  0.08           N  
ATOM   3289  OE1 GLN A 432      23.157  -5.986   5.355  1.00  0.10           O  
ATOM   3290  N   ARG A 433      26.539  -1.353   3.006  1.00  0.20           N  
ATOM   3291  CA  ARG A 433      26.450  -0.227   2.082  1.00  0.21           C  
ATOM   3292  C   ARG A 433      27.454  -0.372   0.943  1.00  0.20           C  
ATOM   3293  CB  ARG A 433      26.683   1.094   2.820  1.00  0.19           C  
ATOM   3294  O   ARG A 433      28.077   0.608   0.529  1.00  0.20           O  
ATOM   3295  CG  ARG A 433      25.543   1.491   3.745  1.00  0.20           C  
ATOM   3296  CD  ARG A 433      25.782   2.854   4.380  1.00  0.20           C  
ATOM   3297  NE  ARG A 433      25.002   3.023   5.603  1.00  0.09           N  
ATOM   3298  NH1 ARG A 433      25.468   5.274   5.835  1.00  0.11           N  
ATOM   3299  NH2 ARG A 433      24.137   4.210   7.368  1.00  0.09           N  
ATOM   3300  CZ  ARG A 433      24.871   4.169   6.266  1.00  0.17           C  
ATOM   3301  N   ASN A 434      28.018  -1.617   0.803  1.00  0.21           N  
ATOM   3302  CA  ASN A 434      28.862  -1.884  -0.357  1.00  0.23           C  
ATOM   3303  C   ASN A 434      28.029  -2.189  -1.599  1.00  0.21           C  
ATOM   3304  CB  ASN A 434      29.825  -3.038  -0.066  1.00  0.19           C  
ATOM   3305  O   ASN A 434      27.388  -3.238  -1.678  1.00  0.20           O  
ATOM   3306  CG  ASN A 434      31.201  -2.559   0.350  1.00  0.14           C  
ATOM   3307  ND2 ASN A 434      31.984  -3.450   0.947  1.00  0.10           N  
ATOM   3308  OD1 ASN A 434      31.559  -1.397   0.138  1.00  0.09           O  
ATOM   3309  N   PHE A 435      27.203  -1.280  -1.953  1.00  0.21           N  
ATOM   3310  CA  PHE A 435      26.727  -1.310  -3.331  1.00  0.23           C  
ATOM   3311  C   PHE A 435      27.892  -1.466  -4.302  1.00  0.21           C  
ATOM   3312  CB  PHE A 435      25.939  -0.038  -3.657  1.00  0.20           C  
ATOM   3313  O   PHE A 435      27.865  -0.914  -5.405  1.00  0.20           O  
ATOM   3314  CG  PHE A 435      24.569   0.003  -3.035  1.00  0.21           C  
ATOM   3315  CD1 PHE A 435      23.492  -0.624  -3.650  1.00  0.19           C  
ATOM   3316  CD2 PHE A 435      24.358   0.669  -1.834  1.00  0.19           C  
ATOM   3317  CE1 PHE A 435      22.223  -0.587  -3.076  1.00  0.15           C  
ATOM   3318  CE2 PHE A 435      23.093   0.710  -1.255  1.00  0.18           C  
ATOM   3319  CZ  PHE A 435      22.027   0.082  -1.878  1.00  0.22           C  
ATOM   3320  N   SER A 436      29.017  -1.889  -3.868  1.00  0.20           N  
ATOM   3321  CA  SER A 436      29.979  -2.338  -4.870  1.00  0.20           C  
ATOM   3322  C   SER A 436      29.412  -3.478  -5.710  1.00  0.20           C  
ATOM   3323  CB  SER A 436      31.280  -2.785  -4.202  1.00  0.17           C  
ATOM   3324  O   SER A 436      29.879  -3.727  -6.823  1.00  0.19           O  
ATOM   3325  OG  SER A 436      31.062  -3.925  -3.388  1.00  0.09           O  
ATOM   3326  N   GLY A 437      28.135  -3.779  -5.480  1.00  0.20           N  
ATOM   3327  CA  GLY A 437      27.487  -4.883  -6.170  1.00  0.19           C  
ATOM   3328  C   GLY A 437      26.148  -4.505  -6.775  1.00  0.20           C  
ATOM   3329  O   GLY A 437      25.370  -3.770  -6.164  1.00  0.19           O  
ATOM   3330  N   LYS A 438      26.179  -3.610  -7.979  1.00  0.22           N  
ATOM   3331  CA  LYS A 438      25.113  -3.358  -8.944  1.00  0.22           C  
ATOM   3332  C   LYS A 438      23.773  -3.151  -8.242  1.00  0.22           C  
ATOM   3333  CB  LYS A 438      25.009  -4.511  -9.943  1.00  0.20           C  
ATOM   3334  O   LYS A 438      23.391  -3.943  -7.378  1.00  0.21           O  
ATOM   3335  CG  LYS A 438      26.150  -4.565 -10.948  1.00  0.19           C  
ATOM   3336  CD  LYS A 438      25.938  -5.668 -11.976  1.00  0.14           C  
ATOM   3337  CE  LYS A 438      27.109  -5.763 -12.945  1.00  0.14           C  
ATOM   3338  NZ  LYS A 438      26.931  -6.879 -13.922  1.00  0.11           N  
ATOM   3339  N   PRO A 439      23.455  -1.798  -7.806  1.00  0.24           N  
ATOM   3340  CA  PRO A 439      22.168  -1.730  -7.109  1.00  0.24           C  
ATOM   3341  C   PRO A 439      21.346  -3.007  -7.263  1.00  0.24           C  
ATOM   3342  CB  PRO A 439      21.467  -0.545  -7.779  1.00  0.23           C  
ATOM   3343  O   PRO A 439      21.292  -3.583  -8.353  1.00  0.23           O  
ATOM   3344  CG  PRO A 439      22.357  -0.169  -8.919  1.00  0.23           C  
ATOM   3345  CD  PRO A 439      23.603  -1.005  -8.848  1.00  0.25           C  
ATOM   3346  N   PRO A 440      21.480  -3.817  -6.328  1.00  0.22           N  
ATOM   3347  CA  PRO A 440      20.851  -5.103  -6.638  1.00  0.22           C  
ATOM   3348  C   PRO A 440      19.603  -4.956  -7.505  1.00  0.21           C  
ATOM   3349  CB  PRO A 440      20.493  -5.662  -5.258  1.00  0.20           C  
ATOM   3350  O   PRO A 440      19.239  -5.884  -8.233  1.00  0.21           O  
ATOM   3351  CG  PRO A 440      20.585  -4.489  -4.336  1.00  0.19           C  
ATOM   3352  CD  PRO A 440      21.384  -3.412  -5.012  1.00  0.11           C  
ATOM   3353  N   TYR A 441      19.123  -3.696  -7.872  1.00  0.22           N  
ATOM   3354  CA  TYR A 441      17.904  -3.633  -8.670  1.00  0.24           C  
ATOM   3355  C   TYR A 441      17.899  -2.397  -9.563  1.00  0.22           C  
ATOM   3356  CB  TYR A 441      16.668  -3.627  -7.766  1.00  0.21           C  
ATOM   3357  O   TYR A 441      17.665  -1.283  -9.089  1.00  0.21           O  
ATOM   3358  CG  TYR A 441      16.606  -4.798  -6.815  1.00  0.21           C  
ATOM   3359  CD1 TYR A 441      16.144  -6.042  -7.239  1.00  0.19           C  
ATOM   3360  CD2 TYR A 441      17.010  -4.663  -5.491  1.00  0.20           C  
ATOM   3361  CE1 TYR A 441      16.084  -7.123  -6.366  1.00  0.18           C  
ATOM   3362  CE2 TYR A 441      16.954  -5.738  -4.609  1.00  0.21           C  
ATOM   3363  OH  TYR A 441      16.434  -8.029  -4.187  1.00  0.11           O  
ATOM   3364  CZ  TYR A 441      16.491  -6.962  -5.055  1.00  0.21           C  
ATOM   3365  N   ALA A 442      18.879  -2.071 -10.385  1.00  0.23           N  
ATOM   3366  CA  ALA A 442      18.844  -1.316 -11.635  1.00  0.22           C  
ATOM   3367  C   ALA A 442      18.074  -2.073 -12.713  1.00  0.23           C  
ATOM   3368  CB  ALA A 442      20.262  -1.012 -12.113  1.00  0.22           C  
ATOM   3369  O   ALA A 442      18.496  -3.148 -13.147  1.00  0.22           O  
ATOM   3370  N   TYR A 443      16.700  -2.344 -12.495  1.00  0.20           N  
ATOM   3371  CA  TYR A 443      16.030  -2.894 -13.668  1.00  0.23           C  
ATOM   3372  C   TYR A 443      15.963  -1.865 -14.790  1.00  0.20           C  
ATOM   3373  CB  TYR A 443      14.618  -3.367 -13.308  1.00  0.19           C  
ATOM   3374  O   TYR A 443      15.591  -0.712 -14.562  1.00  0.20           O  
ATOM   3375  CG  TYR A 443      14.249  -4.696 -13.921  1.00  0.19           C  
ATOM   3376  CD1 TYR A 443      13.570  -4.760 -15.136  1.00  0.13           C  
ATOM   3377  CD2 TYR A 443      14.577  -5.889 -13.287  1.00  0.12           C  
ATOM   3378  CE1 TYR A 443      13.225  -5.982 -15.704  1.00  0.10           C  
ATOM   3379  CE2 TYR A 443      14.237  -7.117 -13.846  1.00  0.10           C  
ATOM   3380  OH  TYR A 443      13.225  -8.367 -15.610  1.00  0.08           O  
ATOM   3381  CZ  TYR A 443      13.563  -7.154 -15.053  1.00  0.14           C  
ATOM   3382  N   LYS A 444      16.699  -2.030 -15.843  1.00  0.21           N  
ATOM   3383  CA  LYS A 444      16.968  -1.817 -17.263  1.00  0.21           C  
ATOM   3384  C   LYS A 444      15.781  -2.251 -18.118  1.00  0.21           C  
ATOM   3385  CB  LYS A 444      18.226  -2.575 -17.690  1.00  0.20           C  
ATOM   3386  O   LYS A 444      15.450  -3.437 -18.174  1.00  0.21           O  
ATOM   3387  CG  LYS A 444      19.484  -1.719 -17.716  1.00  0.20           C  
ATOM   3388  CD  LYS A 444      20.684  -2.505 -18.231  1.00  0.21           C  
ATOM   3389  CE  LYS A 444      21.950  -1.659 -18.228  1.00  0.18           C  
ATOM   3390  NZ  LYS A 444      23.129  -2.426 -18.730  1.00  0.16           N  
ATOM   3391  N   GLY A 445      14.683  -1.407 -18.249  1.00  0.23           N  
ATOM   3392  CA  GLY A 445      13.898  -1.518 -19.468  1.00  0.22           C  
ATOM   3393  C   GLY A 445      13.854  -0.229 -20.268  1.00  0.23           C  
ATOM   3394  O   GLY A 445      13.799   0.861 -19.696  1.00  0.22           O  
ATOM   3395  N   ASN A 446      14.632   0.051 -21.336  1.00  0.22           N  
ATOM   3396  CA  ASN A 446      14.550   0.873 -22.539  1.00  0.23           C  
ATOM   3397  C   ASN A 446      13.113   0.995 -23.037  1.00  0.22           C  
ATOM   3398  CB  ASN A 446      15.448   0.305 -23.640  1.00  0.21           C  
ATOM   3399  O   ASN A 446      12.548   0.031 -23.559  1.00  0.22           O  
ATOM   3400  CG  ASN A 446      16.917   0.597 -23.404  1.00  0.21           C  
ATOM   3401  ND2 ASN A 446      17.785  -0.210 -24.003  1.00  0.14           N  
ATOM   3402  OD1 ASN A 446      17.268   1.539 -22.689  1.00  0.13           O  
ATOM   3403  N   TYR A 447      12.190   1.946 -22.368  1.00  0.22           N  
ATOM   3404  CA  TYR A 447      10.871   2.078 -22.976  1.00  0.24           C  
ATOM   3405  C   TYR A 447      10.422   3.534 -22.995  1.00  0.22           C  
ATOM   3406  CB  TYR A 447       9.845   1.225 -22.223  1.00  0.22           C  
ATOM   3407  O   TYR A 447      10.539   4.240 -21.991  1.00  0.22           O  
ATOM   3408  CG  TYR A 447      10.082  -0.260 -22.346  1.00  0.22           C  
ATOM   3409  CD1 TYR A 447       9.619  -0.970 -23.452  1.00  0.20           C  
ATOM   3410  CD2 TYR A 447      10.769  -0.957 -21.357  1.00  0.20           C  
ATOM   3411  CE1 TYR A 447       9.834  -2.339 -23.568  1.00  0.17           C  
ATOM   3412  CE2 TYR A 447      10.989  -2.326 -21.464  1.00  0.21           C  
ATOM   3413  OH  TYR A 447      10.735  -4.363 -22.682  1.00  0.12           O  
ATOM   3414  CZ  TYR A 447      10.519  -3.007 -22.571  1.00  0.21           C  
ATOM   3415  N   PRO A 448      10.245   4.105 -24.233  1.00  0.22           N  
ATOM   3416  CA  PRO A 448       9.628   5.416 -24.446  1.00  0.22           C  
ATOM   3417  C   PRO A 448       8.336   5.596 -23.651  1.00  0.22           C  
ATOM   3418  CB  PRO A 448       9.350   5.435 -25.951  1.00  0.21           C  
ATOM   3419  O   PRO A 448       7.858   6.722 -23.491  1.00  0.22           O  
ATOM   3420  CG  PRO A 448       9.340   3.996 -26.356  1.00  0.21           C  
ATOM   3421  CD  PRO A 448      10.114   3.209 -25.338  1.00  0.23           C  
ATOM   3422  N   THR A 449       7.719   4.687 -22.886  1.00  0.21           N  
ATOM   3423  CA  THR A 449       6.429   4.658 -22.204  1.00  0.22           C  
ATOM   3424  C   THR A 449       6.550   3.969 -20.848  1.00  0.21           C  
ATOM   3425  CB  THR A 449       5.364   3.942 -23.055  1.00  0.20           C  
ATOM   3426  O   THR A 449       7.014   2.830 -20.764  1.00  0.21           O  
ATOM   3427  CG2 THR A 449       4.027   4.673 -22.992  1.00  0.14           C  
ATOM   3428  OG1 THR A 449       5.805   3.890 -24.417  1.00  0.15           O  
ATOM   3429  N   PRO A 450       6.840   4.744 -19.746  1.00  0.22           N  
ATOM   3430  CA  PRO A 450       7.007   4.358 -18.343  1.00  0.22           C  
ATOM   3431  C   PRO A 450       6.167   3.141 -17.962  1.00  0.22           C  
ATOM   3432  CB  PRO A 450       6.545   5.601 -17.578  1.00  0.20           C  
ATOM   3433  O   PRO A 450       4.973   3.090 -18.269  1.00  0.21           O  
ATOM   3434  CG  PRO A 450       5.933   6.484 -18.618  1.00  0.20           C  
ATOM   3435  CD  PRO A 450       6.202   5.887 -19.969  1.00  0.21           C  
ATOM   3436  N   LEU A 451       6.714   1.847 -17.889  1.00  0.21           N  
ATOM   3437  CA  LEU A 451       6.353   0.566 -17.291  1.00  0.21           C  
ATOM   3438  C   LEU A 451       6.440   0.631 -15.770  1.00  0.21           C  
ATOM   3439  CB  LEU A 451       7.262  -0.547 -17.819  1.00  0.20           C  
ATOM   3440  O   LEU A 451       7.438   1.104 -15.221  1.00  0.21           O  
ATOM   3441  CG  LEU A 451       6.589  -1.629 -18.665  1.00  0.20           C  
ATOM   3442  CD1 LEU A 451       7.282  -1.752 -20.018  1.00  0.17           C  
ATOM   3443  CD2 LEU A 451       6.597  -2.965 -17.931  1.00  0.17           C  
ATOM   3444  N   THR A 452       5.241   0.780 -15.164  1.00  0.22           N  
ATOM   3445  CA  THR A 452       5.107   0.320 -13.787  1.00  0.22           C  
ATOM   3446  C   THR A 452       5.526  -1.142 -13.661  1.00  0.22           C  
ATOM   3447  CB  THR A 452       3.663   0.488 -13.279  1.00  0.21           C  
ATOM   3448  O   THR A 452       5.003  -2.006 -14.368  1.00  0.21           O  
ATOM   3449  CG2 THR A 452       3.638   0.810 -11.788  1.00  0.20           C  
ATOM   3450  OG1 THR A 452       3.032   1.555 -13.997  1.00  0.18           O  
ATOM   3451  N   VAL A 453       6.927  -1.385 -13.327  1.00  0.22           N  
ATOM   3452  CA  VAL A 453       7.417  -2.628 -12.740  1.00  0.21           C  
ATOM   3453  C   VAL A 453       6.971  -2.723 -11.283  1.00  0.22           C  
ATOM   3454  CB  VAL A 453       8.956  -2.732 -12.833  1.00  0.21           C  
ATOM   3455  O   VAL A 453       7.257  -1.832 -10.480  1.00  0.21           O  
ATOM   3456  CG1 VAL A 453       9.438  -4.087 -12.317  1.00  0.17           C  
ATOM   3457  CG2 VAL A 453       9.419  -2.509 -14.272  1.00  0.19           C  
ATOM   3458  N   SER A 454       5.740  -3.194 -11.012  1.00  0.22           N  
ATOM   3459  CA  SER A 454       5.473  -3.754  -9.692  1.00  0.23           C  
ATOM   3460  C   SER A 454       6.313  -5.002  -9.440  1.00  0.22           C  
ATOM   3461  CB  SER A 454       3.988  -4.090  -9.542  1.00  0.21           C  
ATOM   3462  O   SER A 454       6.210  -5.985 -10.177  1.00  0.22           O  
ATOM   3463  OG  SER A 454       3.204  -2.909  -9.529  1.00  0.22           O  
ATOM   3464  N   ILE A 455       7.685  -4.861  -9.106  1.00  0.22           N  
ATOM   3465  CA  ILE A 455       8.596  -5.885  -8.605  1.00  0.21           C  
ATOM   3466  C   ILE A 455       8.315  -6.148  -7.128  1.00  0.22           C  
ATOM   3467  CB  ILE A 455      10.072  -5.474  -8.805  1.00  0.20           C  
ATOM   3468  O   ILE A 455       8.250  -5.213  -6.326  1.00  0.21           O  
ATOM   3469  CG1 ILE A 455      10.339  -5.138 -10.277  1.00  0.15           C  
ATOM   3470  CG2 ILE A 455      11.012  -6.581  -8.317  1.00  0.18           C  
ATOM   3471  CD1 ILE A 455      11.744  -4.618 -10.548  1.00  0.17           C  
ATOM   3472  N   ARG A 456       7.611  -7.305  -6.944  1.00  0.23           N  
ATOM   3473  CA  ARG A 456       7.619  -8.010  -5.666  1.00  0.22           C  
ATOM   3474  C   ARG A 456       8.953  -8.711  -5.436  1.00  0.23           C  
ATOM   3475  CB  ARG A 456       6.476  -9.024  -5.604  1.00  0.21           C  
ATOM   3476  O   ARG A 456       9.364  -9.554  -6.237  1.00  0.22           O  
ATOM   3477  CG  ARG A 456       5.188  -8.466  -5.020  1.00  0.21           C  
ATOM   3478  CD  ARG A 456       4.118  -9.541  -4.886  1.00  0.21           C  
ATOM   3479  NE  ARG A 456       2.834  -8.975  -4.482  1.00  0.20           N  
ATOM   3480  NH1 ARG A 456       1.850 -11.011  -4.012  1.00  0.18           N  
ATOM   3481  NH2 ARG A 456       0.665  -9.069  -3.731  1.00  0.13           N  
ATOM   3482  CZ  ARG A 456       1.786  -9.686  -4.076  1.00  0.18           C  
ATOM   3483  N   ILE A 457       9.869  -8.059  -4.681  1.00  0.22           N  
ATOM   3484  CA  ILE A 457      11.133  -8.581  -4.174  1.00  0.22           C  
ATOM   3485  C   ILE A 457      10.912  -9.238  -2.813  1.00  0.22           C  
ATOM   3486  CB  ILE A 457      12.201  -7.469  -4.065  1.00  0.21           C  
ATOM   3487  O   ILE A 457      10.560  -8.564  -1.842  1.00  0.21           O  
ATOM   3488  CG1 ILE A 457      12.340  -6.731  -5.401  1.00  0.18           C  
ATOM   3489  CG2 ILE A 457      13.545  -8.053  -3.619  1.00  0.20           C  
ATOM   3490  CD1 ILE A 457      13.318  -5.565  -5.365  1.00  0.18           C  
ATOM   3491  N   PRO A 458      10.625 -10.649  -2.818  1.00  0.24           N  
ATOM   3492  CA  PRO A 458      10.740 -11.456  -1.601  1.00  0.23           C  
ATOM   3493  C   PRO A 458      12.103 -11.316  -0.927  1.00  0.24           C  
ATOM   3494  CB  PRO A 458      10.524 -12.886  -2.104  1.00  0.22           C  
ATOM   3495  O   PRO A 458      13.120 -11.166  -1.608  1.00  0.23           O  
ATOM   3496  CG  PRO A 458      10.430 -12.757  -3.590  1.00  0.22           C  
ATOM   3497  CD  PRO A 458      10.555 -11.305  -3.952  1.00  0.23           C  
ATOM   3498  N   LYS A 459      12.150 -10.791   0.340  1.00  0.21           N  
ATOM   3499  CA  LYS A 459      13.319 -10.640   1.202  1.00  0.20           C  
ATOM   3500  C   LYS A 459      14.272 -11.822   1.048  1.00  0.21           C  
ATOM   3501  CB  LYS A 459      12.893 -10.499   2.664  1.00  0.20           C  
ATOM   3502  O   LYS A 459      15.479 -11.684   1.255  1.00  0.20           O  
ATOM   3503  CG  LYS A 459      13.099  -9.104   3.237  1.00  0.19           C  
ATOM   3504  CD  LYS A 459      12.734  -9.046   4.714  1.00  0.20           C  
ATOM   3505  CE  LYS A 459      12.962  -7.657   5.294  1.00  0.18           C  
ATOM   3506  NZ  LYS A 459      12.590  -7.592   6.739  1.00  0.14           N  
ATOM   3507  N   VAL A 460      13.791 -12.990   0.515  1.00  0.19           N  
ATOM   3508  CA  VAL A 460      14.449 -14.232   0.122  1.00  0.21           C  
ATOM   3509  C   VAL A 460      13.986 -14.643  -1.274  1.00  0.19           C  
ATOM   3510  CB  VAL A 460      14.169 -15.367   1.133  1.00  0.16           C  
ATOM   3511  O   VAL A 460      12.785 -14.773  -1.523  1.00  0.18           O  
ATOM   3512  CG1 VAL A 460      15.131 -16.533   0.915  1.00  0.09           C  
ATOM   3513  CG2 VAL A 460      14.274 -14.844   2.564  1.00  0.08           C  
ATOM   3514  N   LEU A 461      14.392 -13.904  -2.346  1.00  0.22           N  
ATOM   3515  CA  LEU A 461      14.377 -14.698  -3.569  1.00  0.21           C  
ATOM   3516  C   LEU A 461      14.388 -16.189  -3.249  1.00  0.22           C  
ATOM   3517  CB  LEU A 461      15.577 -14.345  -4.452  1.00  0.20           C  
ATOM   3518  O   LEU A 461      15.351 -16.697  -2.670  1.00  0.21           O  
ATOM   3519  CG  LEU A 461      15.542 -12.972  -5.125  1.00  0.20           C  
ATOM   3520  CD1 LEU A 461      16.922 -12.613  -5.667  1.00  0.17           C  
ATOM   3521  CD2 LEU A 461      14.502 -12.948  -6.239  1.00  0.18           C  
ATOM   3522  N   ALA A 462      13.417 -16.643  -2.479  1.00  0.21           N  
ATOM   3523  CA  ALA A 462      13.303 -18.097  -2.572  1.00  0.21           C  
ATOM   3524  C   ALA A 462      13.661 -18.586  -3.973  1.00  0.21           C  
ATOM   3525  CB  ALA A 462      11.892 -18.545  -2.200  1.00  0.19           C  
ATOM   3526  O   ALA A 462      13.310 -17.948  -4.968  1.00  0.20           O  
ATOM   3527  N   LYS A 463      15.066 -18.845  -4.092  1.00  0.21           N  
ATOM   3528  CA  LYS A 463      15.654 -19.646  -5.162  1.00  0.22           C  
ATOM   3529  C   LYS A 463      14.640 -19.912  -6.270  1.00  0.21           C  
ATOM   3530  CB  LYS A 463      16.187 -20.969  -4.610  1.00  0.19           C  
ATOM   3531  O   LYS A 463      15.015 -20.122  -7.425  1.00  0.20           O  
ATOM   3532  CG  LYS A 463      17.588 -20.876  -4.023  1.00  0.18           C  
ATOM   3533  CD  LYS A 463      18.121 -22.248  -3.630  1.00  0.09           C  
ATOM   3534  CE  LYS A 463      19.531 -22.158  -3.062  1.00  0.11           C  
ATOM   3535  NZ  LYS A 463      20.062 -23.501  -2.682  1.00  0.10           N  
ATOM   3536  N   ASP A 464      13.343 -19.568  -6.064  1.00  0.21           N  
ATOM   3537  CA  ASP A 464      12.280 -20.213  -6.828  1.00  0.22           C  
ATOM   3538  C   ASP A 464      11.146 -19.235  -7.125  1.00  0.22           C  
ATOM   3539  CB  ASP A 464      11.740 -21.431  -6.075  1.00  0.19           C  
ATOM   3540  O   ASP A 464      10.566 -18.650  -6.207  1.00  0.21           O  
ATOM   3541  CG  ASP A 464      12.818 -22.446  -5.739  1.00  0.16           C  
ATOM   3542  OD1 ASP A 464      13.791 -22.581  -6.512  1.00  0.10           O  
ATOM   3543  OD2 ASP A 464      12.692 -23.121  -4.694  1.00  0.11           O  
ATOM   3544  N   LYS A 465      11.330 -18.183  -8.023  1.00  0.23           N  
ATOM   3545  CA  LYS A 465      10.520 -17.534  -9.051  1.00  0.23           C  
ATOM   3546  C   LYS A 465      10.183 -16.098  -8.660  1.00  0.23           C  
ATOM   3547  CB  LYS A 465       9.234 -18.325  -9.300  1.00  0.22           C  
ATOM   3548  O   LYS A 465       9.682 -15.850  -7.561  1.00  0.22           O  
ATOM   3549  CG  LYS A 465       9.466 -19.733  -9.827  1.00  0.21           C  
ATOM   3550  CD  LYS A 465       8.187 -20.335 -10.395  1.00  0.22           C  
ATOM   3551  CE  LYS A 465       8.407 -21.762 -10.879  1.00  0.17           C  
ATOM   3552  NZ  LYS A 465       7.179 -22.326 -11.516  1.00  0.14           N  
ATOM   3553  N   LEU A 466      10.953 -15.072  -9.018  1.00  0.22           N  
ATOM   3554  CA  LEU A 466      10.543 -13.700  -9.299  1.00  0.22           C  
ATOM   3555  C   LEU A 466       9.602 -13.648 -10.498  1.00  0.22           C  
ATOM   3556  CB  LEU A 466      11.767 -12.817  -9.557  1.00  0.20           C  
ATOM   3557  O   LEU A 466       9.901 -14.213 -11.552  1.00  0.21           O  
ATOM   3558  CG  LEU A 466      11.721 -11.406  -8.969  1.00  0.20           C  
ATOM   3559  CD1 LEU A 466      12.747 -11.264  -7.849  1.00  0.16           C  
ATOM   3560  CD2 LEU A 466      11.963 -10.365 -10.057  1.00  0.15           C  
ATOM   3561  N   ARG A 467       8.265 -13.604 -10.231  1.00  0.23           N  
ATOM   3562  CA  ARG A 467       7.380 -13.180 -11.311  1.00  0.22           C  
ATOM   3563  C   ARG A 467       7.180 -11.668 -11.294  1.00  0.23           C  
ATOM   3564  CB  ARG A 467       6.028 -13.889 -11.207  1.00  0.21           C  
ATOM   3565  O   ARG A 467       6.752 -11.105 -10.284  1.00  0.22           O  
ATOM   3566  CG  ARG A 467       5.737 -14.833 -12.363  1.00  0.21           C  
ATOM   3567  CD  ARG A 467       4.347 -15.444 -12.255  1.00  0.21           C  
ATOM   3568  NE  ARG A 467       4.096 -16.404 -13.327  1.00  0.15           N  
ATOM   3569  NH1 ARG A 467       1.861 -16.696 -12.822  1.00  0.14           N  
ATOM   3570  NH2 ARG A 467       2.803 -17.836 -14.574  1.00  0.14           N  
ATOM   3571  CZ  ARG A 467       2.920 -16.976 -13.572  1.00  0.17           C  
ATOM   3572  N   VAL A 468       7.827 -10.890 -12.170  1.00  0.23           N  
ATOM   3573  CA  VAL A 468       7.635  -9.533 -12.671  1.00  0.23           C  
ATOM   3574  C   VAL A 468       6.633  -9.545 -13.823  1.00  0.23           C  
ATOM   3575  CB  VAL A 468       8.969  -8.904 -13.132  1.00  0.22           C  
ATOM   3576  O   VAL A 468       6.782 -10.313 -14.777  1.00  0.22           O  
ATOM   3577  CG1 VAL A 468       8.772  -7.437 -13.509  1.00  0.21           C  
ATOM   3578  CG2 VAL A 468      10.028  -9.041 -12.040  1.00  0.21           C  
ATOM   3579  N   SER A 469       5.339  -9.419 -13.585  1.00  0.23           N  
ATOM   3580  CA  SER A 469       4.402  -9.064 -14.645  1.00  0.24           C  
ATOM   3581  C   SER A 469       4.707  -7.682 -15.213  1.00  0.23           C  
ATOM   3582  CB  SER A 469       2.964  -9.104 -14.125  1.00  0.21           C  
ATOM   3583  O   SER A 469       4.974  -6.741 -14.462  1.00  0.22           O  
ATOM   3584  OG  SER A 469       2.755  -8.100 -13.147  1.00  0.15           O  
ATOM   3585  N   PHE A 470       5.330  -7.550 -16.408  1.00  0.24           N  
ATOM   3586  CA  PHE A 470       5.467  -6.474 -17.383  1.00  0.24           C  
ATOM   3587  C   PHE A 470       4.134  -6.186 -18.062  1.00  0.24           C  
ATOM   3588  CB  PHE A 470       6.525  -6.831 -18.433  1.00  0.23           C  
ATOM   3589  O   PHE A 470       3.488  -7.096 -18.586  1.00  0.23           O  
ATOM   3590  CG  PHE A 470       7.883  -7.120 -17.853  1.00  0.22           C  
ATOM   3591  CD1 PHE A 470       8.802  -6.096 -17.657  1.00  0.21           C  
ATOM   3592  CD2 PHE A 470       8.240  -8.415 -17.504  1.00  0.22           C  
ATOM   3593  CE1 PHE A 470      10.060  -6.361 -17.120  1.00  0.19           C  
ATOM   3594  CE2 PHE A 470       9.496  -8.687 -16.967  1.00  0.22           C  
ATOM   3595  CZ  PHE A 470      10.404  -7.659 -16.776  1.00  0.21           C  
ATOM   3596  N   ASP A 471       3.333  -5.278 -17.576  1.00  0.21           N  
ATOM   3597  CA  ASP A 471       2.245  -4.744 -18.390  1.00  0.23           C  
ATOM   3598  C   ASP A 471       2.769  -3.742 -19.417  1.00  0.21           C  
ATOM   3599  CB  ASP A 471       1.185  -4.085 -17.505  1.00  0.20           C  
ATOM   3600  O   ASP A 471       3.423  -2.761 -19.057  1.00  0.21           O  
ATOM   3601  CG  ASP A 471      -0.226  -4.264 -18.036  1.00  0.20           C  
ATOM   3602  OD1 ASP A 471      -0.390  -4.674 -19.206  1.00  0.19           O  
ATOM   3603  OD2 ASP A 471      -1.183  -3.990 -17.280  1.00  0.14           O  
ATOM   3604  N   GLY A 472       3.426  -4.234 -20.553  1.00  0.23           N  
ATOM   3605  CA  GLY A 472       3.757  -3.732 -21.877  1.00  0.22           C  
ATOM   3606  C   GLY A 472       2.818  -2.640 -22.352  1.00  0.23           C  
ATOM   3607  O   GLY A 472       1.658  -2.907 -22.673  1.00  0.22           O  
ATOM   3608  N   GLY A 473       2.947  -1.431 -22.016  1.00  0.23           N  
ATOM   3609  CA  GLY A 473       2.590  -0.255 -22.794  1.00  0.21           C  
ATOM   3610  C   GLY A 473       3.380  -0.129 -24.082  1.00  0.23           C  
ATOM   3611  O   GLY A 473       4.487  -0.661 -24.192  1.00  0.22           O  
ATOM   3612  N   GLN A 474       2.694  -0.036 -25.208  1.00  0.21           N  
ATOM   3613  CA  GLN A 474       3.015   0.390 -26.566  1.00  0.21           C  
ATOM   3614  C   GLN A 474       4.324   1.173 -26.601  1.00  0.21           C  
ATOM   3615  CB  GLN A 474       1.881   1.236 -27.145  1.00  0.20           C  
ATOM   3616  O   GLN A 474       4.418   2.262 -26.030  1.00  0.20           O  
ATOM   3617  CG  GLN A 474       0.782   0.419 -27.812  1.00  0.19           C  
ATOM   3618  CD  GLN A 474      -0.247   1.283 -28.515  1.00  0.19           C  
ATOM   3619  NE2 GLN A 474      -1.152   0.647 -29.251  1.00  0.15           N  
ATOM   3620  OE1 GLN A 474      -0.230   2.512 -28.398  1.00  0.26           O  
ATOM   3621  N   ALA A 475       5.527   0.476 -26.453  1.00  0.21           N  
ATOM   3622  CA  ALA A 475       6.713   1.098 -27.036  1.00  0.21           C  
ATOM   3623  C   ALA A 475       7.514   0.091 -27.857  1.00  0.21           C  
ATOM   3624  CB  ALA A 475       7.589   1.703 -25.941  1.00  0.20           C  
ATOM   3625  O   ALA A 475       7.712  -1.049 -27.430  1.00  0.20           O  
ATOM   3626  N   ASN A 476       7.523   0.122 -29.166  1.00  0.19           N  
ATOM   3627  CA  ASN A 476       8.574  -0.354 -30.059  1.00  0.21           C  
ATOM   3628  C   ASN A 476       9.861  -0.659 -29.298  1.00  0.19           C  
ATOM   3629  CB  ASN A 476       8.841   0.669 -31.166  1.00  0.17           C  
ATOM   3630  O   ASN A 476      10.459   0.236 -28.698  1.00  0.18           O  
ATOM   3631  CG  ASN A 476       7.858   0.557 -32.315  1.00  0.12           C  
ATOM   3632  ND2 ASN A 476       7.699   1.640 -33.066  1.00  0.11           N  
ATOM   3633  OD1 ASN A 476       7.246  -0.494 -32.524  1.00  0.10           O  
ATOM   3634  N   ILE A 477      10.143  -1.823 -28.721  1.00  0.20           N  
ATOM   3635  CA  ILE A 477      11.342  -2.538 -28.297  1.00  0.20           C  
ATOM   3636  C   ILE A 477      12.328  -2.626 -29.459  1.00  0.20           C  
ATOM   3637  CB  ILE A 477      11.002  -3.951 -27.774  1.00  0.19           C  
ATOM   3638  O   ILE A 477      12.125  -3.402 -30.396  1.00  0.19           O  
ATOM   3639  CG1 ILE A 477       9.948  -3.871 -26.663  1.00  0.15           C  
ATOM   3640  CG2 ILE A 477      12.265  -4.663 -27.281  1.00  0.18           C  
ATOM   3641  CD1 ILE A 477       9.465  -5.227 -26.169  1.00  0.17           C  
ATOM   3642  N   THR A 478      12.835  -1.576 -30.049  1.00  0.18           N  
ATOM   3643  CA  THR A 478      14.052  -1.658 -30.850  1.00  0.20           C  
ATOM   3644  C   THR A 478      15.279  -1.340 -30.001  1.00  0.17           C  
ATOM   3645  CB  THR A 478      13.994  -0.699 -32.053  1.00  0.16           C  
ATOM   3646  O   THR A 478      15.409  -0.231 -29.478  1.00  0.17           O  
ATOM   3647  CG2 THR A 478      13.465  -1.408 -33.296  1.00  0.08           C  
ATOM   3648  OG1 THR A 478      13.129   0.400 -31.740  1.00  0.12           O  
ATOM   3649  N   GLY A 479      15.898  -2.387 -29.216  1.00  0.21           N  
ATOM   3650  CA  GLY A 479      17.315  -2.362 -28.889  1.00  0.20           C  
ATOM   3651  C   GLY A 479      17.601  -2.733 -27.446  1.00  0.21           C  
ATOM   3652  O   GLY A 479      18.194  -1.948 -26.704  1.00  0.20           O  
ATOM   3653  N   ILE A 480      16.988  -3.759 -26.851  1.00  0.22           N  
ATOM   3654  CA  ILE A 480      17.540  -4.418 -25.672  1.00  0.22           C  
ATOM   3655  C   ILE A 480      18.511  -5.516 -26.102  1.00  0.22           C  
ATOM   3656  CB  ILE A 480      16.424  -5.008 -24.781  1.00  0.21           C  
ATOM   3657  O   ILE A 480      18.151  -6.402 -26.880  1.00  0.21           O  
ATOM   3658  CG1 ILE A 480      15.413  -3.921 -24.400  1.00  0.21           C  
ATOM   3659  CG2 ILE A 480      17.021  -5.663 -23.532  1.00  0.21           C  
ATOM   3660  CD1 ILE A 480      14.225  -4.433 -23.598  1.00  0.19           C  
ATOM   3661  N   ASN A 481      19.802  -5.222 -26.292  1.00  0.19           N  
ATOM   3662  CA  ASN A 481      20.876  -6.205 -26.198  1.00  0.21           C  
ATOM   3663  C   ASN A 481      20.858  -6.930 -24.855  1.00  0.19           C  
ATOM   3664  CB  ASN A 481      22.235  -5.539 -26.423  1.00  0.17           C  
ATOM   3665  O   ASN A 481      21.092  -6.318 -23.812  1.00  0.18           O  
ATOM   3666  CG  ASN A 481      22.798  -5.811 -27.804  1.00  0.13           C  
ATOM   3667  ND2 ASN A 481      23.646  -4.910 -28.287  1.00  0.11           N  
ATOM   3668  OD1 ASN A 481      22.472  -6.821 -28.433  1.00  0.10           O  
ATOM   3669  N   TYR A 482      19.987  -8.042 -24.570  1.00  0.22           N  
ATOM   3670  CA  TYR A 482      19.680  -9.116 -23.632  1.00  0.25           C  
ATOM   3671  C   TYR A 482      20.906  -9.982 -23.374  1.00  0.22           C  
ATOM   3672  CB  TYR A 482      18.532  -9.981 -24.163  1.00  0.21           C  
ATOM   3673  O   TYR A 482      20.812 -11.023 -22.719  1.00  0.21           O  
ATOM   3674  CG  TYR A 482      17.190  -9.291 -24.136  1.00  0.21           C  
ATOM   3675  CD1 TYR A 482      16.432  -9.244 -22.968  1.00  0.20           C  
ATOM   3676  CD2 TYR A 482      16.676  -8.687 -25.279  1.00  0.22           C  
ATOM   3677  CE1 TYR A 482      15.194  -8.611 -22.939  1.00  0.22           C  
ATOM   3678  CE2 TYR A 482      15.439  -8.052 -25.261  1.00  0.25           C  
ATOM   3679  OH  TYR A 482      13.481  -7.391 -24.066  1.00  0.12           O  
ATOM   3680  CZ  TYR A 482      14.706  -8.019 -24.089  1.00  0.24           C  
ATOM   3681  N   ASN A 483      22.213  -9.496 -23.671  1.00  0.20           N  
ATOM   3682  CA  ASN A 483      23.446 -10.230 -23.408  1.00  0.24           C  
ATOM   3683  C   ASN A 483      24.084  -9.801 -22.090  1.00  0.20           C  
ATOM   3684  CB  ASN A 483      24.436 -10.049 -24.561  1.00  0.19           C  
ATOM   3685  O   ASN A 483      25.245 -10.118 -21.825  1.00  0.19           O  
ATOM   3686  CG  ASN A 483      24.057 -10.855 -25.788  1.00  0.19           C  
ATOM   3687  ND2 ASN A 483      24.594 -10.470 -26.939  1.00  0.11           N  
ATOM   3688  OD1 ASN A 483      23.288 -11.815 -25.702  1.00  0.10           O  
ATOM   3689  N   ASP A 484      23.378  -9.289 -21.046  1.00  0.20           N  
ATOM   3690  CA  ASP A 484      24.212  -8.798 -19.953  1.00  0.23           C  
ATOM   3691  C   ASP A 484      23.880  -9.513 -18.645  1.00  0.20           C  
ATOM   3692  CB  ASP A 484      24.041  -7.287 -19.785  1.00  0.19           C  
ATOM   3693  O   ASP A 484      22.714  -9.588 -18.252  1.00  0.19           O  
ATOM   3694  CG  ASP A 484      24.943  -6.482 -20.704  1.00  0.18           C  
ATOM   3695  OD1 ASP A 484      25.950  -7.029 -21.203  1.00  0.10           O  
ATOM   3696  OD2 ASP A 484      24.645  -5.289 -20.930  1.00  0.11           O  
ATOM   3697  N   THR A 485      24.550 -10.690 -18.199  1.00  0.22           N  
ATOM   3698  CA  THR A 485      24.868 -11.503 -17.030  1.00  0.23           C  
ATOM   3699  C   THR A 485      24.899 -10.645 -15.768  1.00  0.22           C  
ATOM   3700  CB  THR A 485      26.220 -12.221 -17.199  1.00  0.20           C  
ATOM   3701  O   THR A 485      25.748  -9.762 -15.632  1.00  0.21           O  
ATOM   3702  CG2 THR A 485      26.046 -13.559 -17.909  1.00  0.19           C  
ATOM   3703  OG1 THR A 485      27.100 -11.394 -17.970  1.00  0.16           O  
ATOM   3704  N   THR A 486      23.781 -10.281 -15.104  1.00  0.27           N  
ATOM   3705  CA  THR A 486      23.746  -9.716 -13.760  1.00  0.30           C  
ATOM   3706  C   THR A 486      24.050 -10.785 -12.715  1.00  0.27           C  
ATOM   3707  CB  THR A 486      22.379  -9.074 -13.460  1.00  0.25           C  
ATOM   3708  O   THR A 486      23.433 -11.853 -12.715  1.00  0.26           O  
ATOM   3709  CG2 THR A 486      22.428  -8.252 -12.176  1.00  0.25           C  
ATOM   3710  OG1 THR A 486      22.011  -8.217 -14.548  1.00  0.27           O  
ATOM   3711  N   VAL A 487      25.376 -10.821 -12.118  1.00  0.27           N  
ATOM   3712  CA  VAL A 487      25.867 -11.579 -10.971  1.00  0.26           C  
ATOM   3713  C   VAL A 487      25.238 -11.040  -9.688  1.00  0.27           C  
ATOM   3714  CB  VAL A 487      27.408 -11.526 -10.873  1.00  0.25           C  
ATOM   3715  O   VAL A 487      25.347  -9.849  -9.389  1.00  0.26           O  
ATOM   3716  CG1 VAL A 487      27.904 -12.374  -9.703  1.00  0.25           C  
ATOM   3717  CG2 VAL A 487      28.042 -11.992 -12.182  1.00  0.24           C  
ATOM   3718  N   PHE A 488      24.319 -11.755  -9.027  1.00  0.27           N  
ATOM   3719  CA  PHE A 488      23.731 -11.601  -7.701  1.00  0.31           C  
ATOM   3720  C   PHE A 488      24.543 -12.358  -6.657  1.00  0.27           C  
ATOM   3721  CB  PHE A 488      22.280 -12.092  -7.696  1.00  0.26           C  
ATOM   3722  O   PHE A 488      24.855 -13.536  -6.841  1.00  0.26           O  
ATOM   3723  CG  PHE A 488      21.346 -11.235  -8.507  1.00  0.25           C  
ATOM   3724  CD1 PHE A 488      20.721 -10.132  -7.938  1.00  0.27           C  
ATOM   3725  CD2 PHE A 488      21.093 -11.533  -9.840  1.00  0.30           C  
ATOM   3726  CE1 PHE A 488      19.856  -9.337  -8.687  1.00  0.32           C  
ATOM   3727  CE2 PHE A 488      20.230 -10.744 -10.595  1.00  0.33           C  
ATOM   3728  CZ  PHE A 488      19.612  -9.647 -10.016  1.00  0.32           C  
ATOM   3729  N   ASN A 489      25.171 -11.563  -5.700  1.00  0.27           N  
ATOM   3730  CA  ASN A 489      25.773 -12.076  -4.474  1.00  0.29           C  
ATOM   3731  C   ASN A 489      24.730 -12.278  -3.379  1.00  0.27           C  
ATOM   3732  CB  ASN A 489      26.881 -11.139  -3.986  1.00  0.26           C  
ATOM   3733  O   ASN A 489      24.047 -11.331  -2.984  1.00  0.26           O  
ATOM   3734  CG  ASN A 489      28.050 -11.068  -4.948  1.00  0.26           C  
ATOM   3735  ND2 ASN A 489      28.529  -9.857  -5.210  1.00  0.29           N  
ATOM   3736  OD1 ASN A 489      28.520 -12.091  -5.451  1.00  0.30           O  
ATOM   3737  N   TYR A 490      24.314 -13.545  -3.084  1.00  0.29           N  
ATOM   3738  CA  TYR A 490      23.472 -13.983  -1.976  1.00  0.33           C  
ATOM   3739  C   TYR A 490      24.233 -13.928  -0.657  1.00  0.29           C  
ATOM   3740  CB  TYR A 490      22.956 -15.403  -2.222  1.00  0.28           C  
ATOM   3741  O   TYR A 490      25.467 -13.946  -0.644  1.00  0.28           O  
ATOM   3742  CG  TYR A 490      22.045 -15.519  -3.420  1.00  0.28           C  
ATOM   3743  CD1 TYR A 490      20.709 -15.129  -3.345  1.00  0.28           C  
ATOM   3744  CD2 TYR A 490      22.516 -16.020  -4.629  1.00  0.32           C  
ATOM   3745  CE1 TYR A 490      19.866 -15.236  -4.445  1.00  0.34           C  
ATOM   3746  CE2 TYR A 490      21.682 -16.131  -5.736  1.00  0.35           C  
ATOM   3747  OH  TYR A 490      19.530 -15.844  -6.728  1.00  0.27           O  
ATOM   3748  CZ  TYR A 490      20.360 -15.737  -5.635  1.00  0.33           C  
ATOM   3749  N   PRO A 491      23.390 -13.458   0.395  1.00  0.27           N  
ATOM   3750  CA  PRO A 491      24.040 -13.300   1.698  1.00  0.28           C  
ATOM   3751  C   PRO A 491      24.858 -14.524   2.102  1.00  0.27           C  
ATOM   3752  CB  PRO A 491      22.864 -13.090   2.655  1.00  0.26           C  
ATOM   3753  O   PRO A 491      25.771 -14.417   2.925  1.00  0.26           O  
ATOM   3754  CG  PRO A 491      21.713 -12.726   1.773  1.00  0.26           C  
ATOM   3755  CD  PRO A 491      22.005 -13.215   0.383  1.00  0.31           C  
ATOM   3756  N   ASP A 492      24.511 -15.857   1.397  1.00  0.24           N  
ATOM   3757  CA  ASP A 492      25.399 -16.974   1.703  1.00  0.26           C  
ATOM   3758  C   ASP A 492      26.672 -16.911   0.861  1.00  0.24           C  
ATOM   3759  CB  ASP A 492      24.683 -18.307   1.475  1.00  0.23           C  
ATOM   3760  O   ASP A 492      27.511 -17.811   0.927  1.00  0.23           O  
ATOM   3761  CG  ASP A 492      24.328 -18.547   0.018  1.00  0.24           C  
ATOM   3762  OD1 ASP A 492      24.540 -17.643  -0.819  1.00  0.29           O  
ATOM   3763  OD2 ASP A 492      23.828 -19.649  -0.295  1.00  0.33           O  
ATOM   3764  N   GLY A 493      27.072 -15.681   0.384  1.00  0.28           N  
ATOM   3765  CA  GLY A 493      28.259 -15.683  -0.456  1.00  0.28           C  
ATOM   3766  C   GLY A 493      28.034 -16.336  -1.806  1.00  0.28           C  
ATOM   3767  O   GLY A 493      28.897 -16.274  -2.684  1.00  0.26           O  
ATOM   3768  N   THR A 494      26.814 -17.012  -1.993  1.00  0.24           N  
ATOM   3769  CA  THR A 494      26.590 -17.511  -3.345  1.00  0.28           C  
ATOM   3770  C   THR A 494      26.219 -16.370  -4.288  1.00  0.24           C  
ATOM   3771  CB  THR A 494      25.484 -18.582  -3.369  1.00  0.23           C  
ATOM   3772  O   THR A 494      25.599 -15.390  -3.871  1.00  0.23           O  
ATOM   3773  CG2 THR A 494      25.931 -19.852  -2.653  1.00  0.23           C  
ATOM   3774  OG1 THR A 494      24.314 -18.067  -2.720  1.00  0.19           O  
ATOM   3775  N   THR A 495      27.013 -16.123  -5.309  1.00  0.26           N  
ATOM   3776  CA  THR A 495      26.799 -15.295  -6.491  1.00  0.26           C  
ATOM   3777  C   THR A 495      25.939 -16.029  -7.517  1.00  0.25           C  
ATOM   3778  CB  THR A 495      28.136 -14.886  -7.136  1.00  0.24           C  
ATOM   3779  O   THR A 495      26.098 -17.234  -7.719  1.00  0.24           O  
ATOM   3780  CG2 THR A 495      28.861 -13.846  -6.288  1.00  0.24           C  
ATOM   3781  OG1 THR A 495      28.970 -16.044  -7.268  1.00  0.26           O  
ATOM   3782  N   SER A 496      24.766 -15.554  -7.881  1.00  0.24           N  
ATOM   3783  CA  SER A 496      24.053 -15.983  -9.079  1.00  0.27           C  
ATOM   3784  C   SER A 496      24.179 -14.954 -10.197  1.00  0.24           C  
ATOM   3785  CB  SER A 496      22.576 -16.228  -8.765  1.00  0.23           C  
ATOM   3786  O   SER A 496      24.129 -13.748  -9.946  1.00  0.23           O  
ATOM   3787  OG  SER A 496      21.918 -15.011  -8.459  1.00  0.23           O  
ATOM   3788  N   THR A 497      24.862 -15.319 -11.248  1.00  0.25           N  
ATOM   3789  CA  THR A 497      24.927 -14.721 -12.577  1.00  0.25           C  
ATOM   3790  C   THR A 497      23.623 -14.949 -13.337  1.00  0.25           C  
ATOM   3791  CB  THR A 497      26.104 -15.290 -13.390  1.00  0.23           C  
ATOM   3792  O   THR A 497      23.159 -16.085 -13.456  1.00  0.24           O  
ATOM   3793  CG2 THR A 497      27.194 -14.242 -13.587  1.00  0.22           C  
ATOM   3794  OG1 THR A 497      26.658 -16.414 -12.694  1.00  0.20           O  
ATOM   3795  N   TRP A 498      22.638 -13.919 -13.394  1.00  0.10           N  
ATOM   3796  CA  TRP A 498      21.433 -13.786 -14.206  1.00  0.25           C  
ATOM   3797  C   TRP A 498      21.786 -13.480 -15.658  1.00  0.14           C  
ATOM   3798  CB  TRP A 498      20.526 -12.687 -13.646  1.00  0.10           C  
ATOM   3799  O   TRP A 498      22.411 -12.457 -15.949  1.00  0.13           O  
ATOM   3800  CG  TRP A 498      19.984 -12.983 -12.279  1.00  0.12           C  
ATOM   3801  CD1 TRP A 498      20.693 -13.377 -11.179  1.00  0.08           C  
ATOM   3802  CD2 TRP A 498      18.614 -12.914 -11.871  1.00  0.07           C  
ATOM   3803  CE2 TRP A 498      18.566 -13.278 -10.507  1.00  0.08           C  
ATOM   3804  CE3 TRP A 498      17.422 -12.577 -12.526  1.00  0.18           C  
ATOM   3805  NE1 TRP A 498      19.846 -13.556 -10.109  1.00  0.18           N  
ATOM   3806  CH2 TRP A 498      16.219 -12.982 -10.450  1.00  0.15           C  
ATOM   3807  CZ2 TRP A 498      17.370 -13.315  -9.785  1.00  0.15           C  
ATOM   3808  CZ3 TRP A 498      16.233 -12.615 -11.806  1.00  0.16           C  
ATOM   3809  N   ALA A 499      22.024 -14.385 -16.443  1.00  0.23           N  
ATOM   3810  CA  ALA A 499      21.827 -14.331 -17.889  1.00  0.22           C  
ATOM   3811  C   ALA A 499      20.361 -14.546 -18.252  1.00  0.23           C  
ATOM   3812  CB  ALA A 499      22.702 -15.372 -18.585  1.00  0.21           C  
ATOM   3813  O   ALA A 499      19.750 -15.533 -17.835  1.00  0.22           O  
ATOM   3814  N   LEU A 500      19.446 -13.457 -18.104  1.00  0.25           N  
ATOM   3815  CA  LEU A 500      18.302 -13.595 -18.999  1.00  0.26           C  
ATOM   3816  C   LEU A 500      18.681 -14.381 -20.249  1.00  0.25           C  
ATOM   3817  CB  LEU A 500      17.761 -12.218 -19.392  1.00  0.24           C  
ATOM   3818  O   LEU A 500      19.574 -13.976 -20.996  1.00  0.24           O  
ATOM   3819  CG  LEU A 500      16.370 -11.860 -18.867  1.00  0.23           C  
ATOM   3820  CD1 LEU A 500      16.421 -10.558 -18.076  1.00  0.22           C  
ATOM   3821  CD2 LEU A 500      15.374 -11.755 -20.017  1.00  0.24           C  
ATOM   3822  N   ASP A 501      18.839 -15.638 -20.145  1.00  0.20           N  
ATOM   3823  CA  ASP A 501      18.863 -16.382 -21.401  1.00  0.21           C  
ATOM   3824  C   ASP A 501      17.913 -15.765 -22.424  1.00  0.20           C  
ATOM   3825  CB  ASP A 501      18.498 -17.849 -21.162  1.00  0.18           C  
ATOM   3826  O   ASP A 501      16.701 -15.717 -22.205  1.00  0.19           O  
ATOM   3827  CG  ASP A 501      19.053 -18.779 -22.227  1.00  0.11           C  
ATOM   3828  OD1 ASP A 501      19.676 -18.294 -23.196  1.00  0.09           O  
ATOM   3829  OD2 ASP A 501      18.864 -20.008 -22.097  1.00  0.09           O  
ATOM   3830  N   THR A 502      18.269 -14.525 -22.966  1.00  0.21           N  
ATOM   3831  CA  THR A 502      18.257 -13.807 -24.236  1.00  0.21           C  
ATOM   3832  C   THR A 502      18.420 -14.774 -25.405  1.00  0.21           C  
ATOM   3833  CB  THR A 502      19.369 -12.743 -24.287  1.00  0.19           C  
ATOM   3834  O   THR A 502      19.507 -14.889 -25.975  1.00  0.20           O  
ATOM   3835  CG2 THR A 502      19.104 -11.622 -23.288  1.00  0.10           C  
ATOM   3836  OG1 THR A 502      20.625 -13.358 -23.976  1.00  0.13           O  
ATOM   3837  N   GLY A 503      17.678 -15.920 -25.370  1.00  0.22           N  
ATOM   3838  CA  GLY A 503      17.707 -16.666 -26.618  1.00  0.21           C  
ATOM   3839  C   GLY A 503      16.903 -16.009 -27.724  1.00  0.22           C  
ATOM   3840  O   GLY A 503      15.727 -15.690 -27.539  1.00  0.21           O  
ATOM   3841  N   ARG A 504      17.387 -14.780 -28.236  1.00  0.21           N  
ATOM   3842  CA  ARG A 504      17.294 -14.434 -29.651  1.00  0.21           C  
ATOM   3843  C   ARG A 504      16.863 -12.983 -29.832  1.00  0.21           C  
ATOM   3844  CB  ARG A 504      16.315 -15.365 -30.370  1.00  0.19           C  
ATOM   3845  O   ARG A 504      15.846 -12.558 -29.280  1.00  0.20           O  
ATOM   3846  CG  ARG A 504      16.977 -16.563 -31.031  1.00  0.16           C  
ATOM   3847  CD  ARG A 504      15.980 -17.386 -31.835  1.00  0.09           C  
ATOM   3848  NE  ARG A 504      16.610 -18.554 -32.443  1.00  0.08           N  
ATOM   3849  NH1 ARG A 504      14.831 -19.051 -33.830  1.00  0.08           N  
ATOM   3850  NH2 ARG A 504      16.714 -20.358 -33.860  1.00  0.06           N  
ATOM   3851  CZ  ARG A 504      16.050 -19.319 -33.376  1.00  0.09           C  
ATOM   3852  N   GLU A 505      17.790 -11.871 -29.805  1.00  0.21           N  
ATOM   3853  CA  GLU A 505      17.819 -10.668 -30.632  1.00  0.21           C  
ATOM   3854  C   GLU A 505      16.420 -10.298 -31.117  1.00  0.20           C  
ATOM   3855  CB  GLU A 505      18.757 -10.858 -31.827  1.00  0.19           C  
ATOM   3856  O   GLU A 505      15.757 -11.097 -31.783  1.00  0.20           O  
ATOM   3857  CG  GLU A 505      20.218 -10.576 -31.513  1.00  0.17           C  
ATOM   3858  CD  GLU A 505      21.126 -10.690 -32.727  1.00  0.11           C  
ATOM   3859  OE1 GLU A 505      20.647 -11.108 -33.806  1.00  0.13           O  
ATOM   3860  OE2 GLU A 505      22.326 -10.359 -32.598  1.00  0.12           O  
ATOM   3861  N   ALA A 506      15.525  -9.678 -30.353  1.00  0.22           N  
ATOM   3862  CA  ALA A 506      14.323  -9.057 -30.904  1.00  0.21           C  
ATOM   3863  C   ALA A 506      14.677  -8.042 -31.987  1.00  0.22           C  
ATOM   3864  CB  ALA A 506      13.514  -8.388 -29.795  1.00  0.21           C  
ATOM   3865  O   ALA A 506      15.088  -6.919 -31.684  1.00  0.21           O  
ATOM   3866  N   THR A 507      15.431  -8.322 -32.933  1.00  0.18           N  
ATOM   3867  CA  THR A 507      15.549  -7.755 -34.272  1.00  0.19           C  
ATOM   3868  C   THR A 507      14.376  -8.187 -35.147  1.00  0.18           C  
ATOM   3869  CB  THR A 507      16.872  -8.173 -34.940  1.00  0.15           C  
ATOM   3870  O   THR A 507      14.193  -9.378 -35.406  1.00  0.17           O  
ATOM   3871  CG2 THR A 507      18.013  -7.247 -34.529  1.00  0.08           C  
ATOM   3872  OG1 THR A 507      17.196  -9.513 -34.551  1.00  0.11           O  
ATOM   3873  N   GLY A 508      13.046  -7.648 -34.913  1.00  0.20           N  
ATOM   3874  CA  GLY A 508      12.117  -7.737 -36.029  1.00  0.19           C  
ATOM   3875  C   GLY A 508      10.699  -8.066 -35.599  1.00  0.20           C  
ATOM   3876  O   GLY A 508      10.465  -9.080 -34.939  1.00  0.19           O  
ATOM   3877  N   GLY A 509       9.907  -7.026 -34.887  1.00  0.21           N  
ATOM   3878  CA  GLY A 509       8.464  -7.174 -34.985  1.00  0.20           C  
ATOM   3879  C   GLY A 509       7.960  -8.493 -34.431  1.00  0.21           C  
ATOM   3880  O   GLY A 509       6.817  -8.881 -34.679  1.00  0.20           O  
ATOM   3881  N   MET A 510       8.595  -9.099 -33.562  1.00  0.20           N  
ATOM   3882  CA  MET A 510       8.104 -10.368 -33.033  1.00  0.21           C  
ATOM   3883  C   MET A 510       7.867 -10.277 -31.530  1.00  0.21           C  
ATOM   3884  CB  MET A 510       9.091 -11.497 -33.339  1.00  0.18           C  
ATOM   3885  O   MET A 510       8.702  -9.746 -30.796  1.00  0.20           O  
ATOM   3886  CG  MET A 510       8.851 -12.174 -34.679  1.00  0.09           C  
ATOM   3887  SD  MET A 510       9.703 -13.794 -34.809  1.00  0.12           S  
ATOM   3888  CE  MET A 510      11.187 -13.302 -35.730  1.00  0.07           C  
ATOM   3889  N   GLU A 511       6.465  -9.998 -31.198  1.00  0.21           N  
ATOM   3890  CA  GLU A 511       5.429 -10.444 -30.271  1.00  0.21           C  
ATOM   3891  C   GLU A 511       5.844 -10.203 -28.822  1.00  0.21           C  
ATOM   3892  CB  GLU A 511       5.115 -11.927 -30.488  1.00  0.19           C  
ATOM   3893  O   GLU A 511       6.792 -10.820 -28.331  1.00  0.20           O  
ATOM   3894  CG  GLU A 511       4.212 -12.195 -31.683  1.00  0.16           C  
ATOM   3895  CD  GLU A 511       3.919 -13.672 -31.895  1.00  0.08           C  
ATOM   3896  OE1 GLU A 511       4.485 -14.514 -31.160  1.00  0.11           O  
ATOM   3897  OE2 GLU A 511       3.119 -13.990 -32.802  1.00  0.11           O  
ATOM   3898  N   THR A 512       6.246  -8.874 -28.464  1.00  0.22           N  
ATOM   3899  CA  THR A 512       6.325  -8.550 -27.043  1.00  0.22           C  
ATOM   3900  C   THR A 512       5.129  -9.125 -26.290  1.00  0.22           C  
ATOM   3901  CB  THR A 512       6.393  -7.028 -26.820  1.00  0.20           C  
ATOM   3902  O   THR A 512       4.024  -8.584 -26.365  1.00  0.21           O  
ATOM   3903  CG2 THR A 512       7.811  -6.504 -27.025  1.00  0.11           C  
ATOM   3904  OG1 THR A 512       5.516  -6.376 -27.747  1.00  0.14           O  
ATOM   3905  N   SER A 513       4.634 -10.377 -26.636  1.00  0.22           N  
ATOM   3906  CA  SER A 513       3.940 -11.317 -25.763  1.00  0.22           C  
ATOM   3907  C   SER A 513       4.274 -11.061 -24.297  1.00  0.22           C  
ATOM   3908  CB  SER A 513       4.299 -12.757 -26.132  1.00  0.20           C  
ATOM   3909  O   SER A 513       5.434 -10.829 -23.951  1.00  0.21           O  
ATOM   3910  OG  SER A 513       5.686 -12.990 -25.959  1.00  0.11           O  
ATOM   3911  N   ARG A 514       3.612  -9.988 -23.779  1.00  0.23           N  
ATOM   3912  CA  ARG A 514       3.379  -9.782 -22.353  1.00  0.22           C  
ATOM   3913  C   ARG A 514       4.102 -10.837 -21.522  1.00  0.23           C  
ATOM   3914  CB  ARG A 514       1.881  -9.807 -22.044  1.00  0.22           C  
ATOM   3915  O   ARG A 514       3.835 -12.033 -21.660  1.00  0.23           O  
ATOM   3916  CG  ARG A 514       1.188  -8.469 -22.246  1.00  0.22           C  
ATOM   3917  CD  ARG A 514      -0.277  -8.525 -21.836  1.00  0.23           C  
ATOM   3918  NE  ARG A 514      -0.949  -7.248 -22.060  1.00  0.18           N  
ATOM   3919  NH1 ARG A 514      -3.006  -7.958 -21.285  1.00  0.16           N  
ATOM   3920  NH2 ARG A 514      -2.738  -5.808 -22.036  1.00  0.14           N  
ATOM   3921  CZ  ARG A 514      -2.229  -7.008 -21.793  1.00  0.17           C  
ATOM   3922  N   MET A 515       5.495 -10.748 -21.595  1.00  0.19           N  
ATOM   3923  CA  MET A 515       6.444 -11.560 -20.838  1.00  0.22           C  
ATOM   3924  C   MET A 515       5.989 -11.721 -19.391  1.00  0.19           C  
ATOM   3925  CB  MET A 515       7.840 -10.936 -20.880  1.00  0.17           C  
ATOM   3926  O   MET A 515       5.864 -10.736 -18.662  1.00  0.18           O  
ATOM   3927  CG  MET A 515       8.678 -11.389 -22.065  1.00  0.13           C  
ATOM   3928  SD  MET A 515      10.458 -10.995 -21.859  1.00  0.16           S  
ATOM   3929  CE  MET A 515      10.930 -10.731 -23.590  1.00  0.11           C  
ATOM   3930  N   LEU A 516       4.731 -12.281 -19.102  1.00  0.23           N  
ATOM   3931  CA  LEU A 516       4.778 -13.139 -17.923  1.00  0.23           C  
ATOM   3932  C   LEU A 516       6.076 -13.938 -17.883  1.00  0.23           C  
ATOM   3933  CB  LEU A 516       3.579 -14.091 -17.905  1.00  0.21           C  
ATOM   3934  O   LEU A 516       6.326 -14.769 -18.759  1.00  0.22           O  
ATOM   3935  CG  LEU A 516       2.380 -13.655 -17.060  1.00  0.21           C  
ATOM   3936  CD1 LEU A 516       1.076 -14.014 -17.765  1.00  0.18           C  
ATOM   3937  CD2 LEU A 516       2.440 -14.295 -15.677  1.00  0.17           C  
ATOM   3938  N   THR A 517       7.190 -13.258 -17.988  1.00  0.22           N  
ATOM   3939  CA  THR A 517       8.335 -14.086 -17.627  1.00  0.23           C  
ATOM   3940  C   THR A 517       8.052 -14.875 -16.352  1.00  0.21           C  
ATOM   3941  CB  THR A 517       9.602 -13.232 -17.434  1.00  0.19           C  
ATOM   3942  O   THR A 517       7.752 -14.292 -15.308  1.00  0.20           O  
ATOM   3943  CG2 THR A 517      10.859 -14.032 -17.762  1.00  0.09           C  
ATOM   3944  OG1 THR A 517       9.538 -12.090 -18.297  1.00  0.12           O  
ATOM   3945  N   GLU A 518       7.263 -15.996 -16.469  1.00  0.19           N  
ATOM   3946  CA  GLU A 518       7.346 -17.158 -15.590  1.00  0.21           C  
ATOM   3947  C   GLU A 518       8.739 -17.779 -15.626  1.00  0.19           C  
ATOM   3948  CB  GLU A 518       6.295 -18.202 -15.978  1.00  0.16           C  
ATOM   3949  O   GLU A 518       9.224 -18.169 -16.691  1.00  0.18           O  
ATOM   3950  CG  GLU A 518       5.242 -18.442 -14.906  1.00  0.11           C  
ATOM   3951  CD  GLU A 518       4.207 -19.482 -15.304  1.00  0.08           C  
ATOM   3952  OE1 GLU A 518       4.168 -19.876 -16.491  1.00  0.11           O  
ATOM   3953  OE2 GLU A 518       3.427 -19.905 -14.421  1.00  0.11           O  
ATOM   3954  N   ILE A 519       9.624 -17.337 -14.787  1.00  0.22           N  
ATOM   3955  CA  ILE A 519      10.826 -18.058 -14.384  1.00  0.22           C  
ATOM   3956  C   ILE A 519      10.440 -19.306 -13.594  1.00  0.22           C  
ATOM   3957  CB  ILE A 519      11.767 -17.163 -13.545  1.00  0.21           C  
ATOM   3958  O   ILE A 519       9.756 -19.215 -12.572  1.00  0.21           O  
ATOM   3959  CG1 ILE A 519      12.087 -15.869 -14.302  1.00  0.16           C  
ATOM   3960  CG2 ILE A 519      13.050 -17.918 -13.184  1.00  0.19           C  
ATOM   3961  CD1 ILE A 519      12.922 -14.876 -13.505  1.00  0.17           C  
ATOM   3962  N   ASP A 520      10.185 -20.400 -14.388  1.00  0.19           N  
ATOM   3963  CA  ASP A 520      10.235 -21.783 -13.925  1.00  0.19           C  
ATOM   3964  C   ASP A 520      11.398 -21.998 -12.960  1.00  0.18           C  
ATOM   3965  CB  ASP A 520      10.352 -22.742 -15.112  1.00  0.17           C  
ATOM   3966  O   ASP A 520      12.366 -21.235 -12.966  1.00  0.17           O  
ATOM   3967  CG  ASP A 520       9.993 -24.174 -14.755  1.00  0.12           C  
ATOM   3968  OD1 ASP A 520       9.905 -24.499 -13.551  1.00  0.10           O  
ATOM   3969  OD2 ASP A 520       9.800 -24.986 -15.685  1.00  0.11           O  
ATOM   3970  N   VAL A 521      11.091 -22.776 -11.818  1.00  0.17           N  
ATOM   3971  CA  VAL A 521      11.795 -23.450 -10.733  1.00  0.18           C  
ATOM   3972  C   VAL A 521      13.244 -23.709 -11.139  1.00  0.16           C  
ATOM   3973  CB  VAL A 521      11.105 -24.778 -10.347  1.00  0.14           C  
ATOM   3974  O   VAL A 521      14.138 -23.739 -10.289  1.00  0.15           O  
ATOM   3975  CG1 VAL A 521      10.924 -24.872  -8.833  1.00  0.10           C  
ATOM   3976  CG2 VAL A 521       9.759 -24.905 -11.058  1.00  0.08           C  
ATOM   3977  N   ASN A 522      13.476 -23.846 -12.424  1.00  0.17           N  
ATOM   3978  CA  ASN A 522      14.792 -24.181 -12.958  1.00  0.19           C  
ATOM   3979  C   ASN A 522      15.438 -22.985 -13.650  1.00  0.15           C  
ATOM   3980  CB  ASN A 522      14.693 -25.364 -13.924  1.00  0.14           C  
ATOM   3981  O   ASN A 522      16.515 -23.108 -14.235  1.00  0.14           O  
ATOM   3982  CG  ASN A 522      14.445 -26.680 -13.214  1.00  0.09           C  
ATOM   3983  ND2 ASN A 522      13.677 -27.559 -13.846  1.00  0.11           N  
ATOM   3984  OD1 ASN A 522      14.939 -26.904 -12.106  1.00  0.09           O  
ATOM   3985  N   PHE A 523      15.140 -21.765 -13.267  1.00  0.18           N  
ATOM   3986  CA  PHE A 523      15.737 -20.540 -13.786  1.00  0.18           C  
ATOM   3987  C   PHE A 523      15.672 -20.509 -15.308  1.00  0.17           C  
ATOM   3988  CB  PHE A 523      17.190 -20.408 -13.319  1.00  0.16           C  
ATOM   3989  O   PHE A 523      16.527 -19.904 -15.959  1.00  0.17           O  
ATOM   3990  CG  PHE A 523      17.342 -20.331 -11.824  1.00  0.12           C  
ATOM   3991  CD1 PHE A 523      17.111 -19.139 -11.148  1.00  0.08           C  
ATOM   3992  CD2 PHE A 523      17.717 -21.451 -11.094  1.00  0.09           C  
ATOM   3993  CE1 PHE A 523      17.251 -19.065  -9.764  1.00  0.08           C  
ATOM   3994  CE2 PHE A 523      17.860 -21.385  -9.710  1.00  0.09           C  
ATOM   3995  CZ  PHE A 523      17.627 -20.190  -9.048  1.00  0.08           C  
ATOM   3996  N   ASN A 524      14.568 -21.369 -15.844  1.00  0.17           N  
ATOM   3997  CA  ASN A 524      14.218 -21.325 -17.259  1.00  0.18           C  
ATOM   3998  C   ASN A 524      13.230 -20.201 -17.558  1.00  0.16           C  
ATOM   3999  CB  ASN A 524      13.646 -22.670 -17.712  1.00  0.13           C  
ATOM   4000  O   ASN A 524      12.161 -20.131 -16.949  1.00  0.15           O  
ATOM   4001  CG  ASN A 524      14.688 -23.771 -17.734  1.00  0.07           C  
ATOM   4002  ND2 ASN A 524      14.321 -24.945 -17.236  1.00  0.11           N  
ATOM   4003  OD1 ASN A 524      15.815 -23.567 -18.195  1.00  0.09           O  
ATOM   4004  N   VAL A 525      13.719 -18.917 -17.664  1.00  0.21           N  
ATOM   4005  CA  VAL A 525      12.904 -18.020 -18.476  1.00  0.21           C  
ATOM   4006  C   VAL A 525      12.025 -18.834 -19.423  1.00  0.20           C  
ATOM   4007  CB  VAL A 525      13.778 -17.030 -19.278  1.00  0.19           C  
ATOM   4008  O   VAL A 525      12.533 -19.587 -20.257  1.00  0.20           O  
ATOM   4009  CG1 VAL A 525      12.905 -16.050 -20.060  1.00  0.11           C  
ATOM   4010  CG2 VAL A 525      14.726 -16.279 -18.345  1.00  0.09           C  
ATOM   4011  N   ARG A 526      10.978 -19.416 -18.800  1.00  0.20           N  
ATOM   4012  CA  ARG A 526       9.971 -19.927 -19.723  1.00  0.19           C  
ATOM   4013  C   ARG A 526       9.035 -18.815 -20.185  1.00  0.19           C  
ATOM   4014  CB  ARG A 526       9.165 -21.053 -19.070  1.00  0.18           C  
ATOM   4015  O   ARG A 526       8.400 -18.150 -19.363  1.00  0.19           O  
ATOM   4016  CG  ARG A 526       9.622 -22.447 -19.466  1.00  0.12           C  
ATOM   4017  CD  ARG A 526       8.722 -23.524 -18.876  1.00  0.08           C  
ATOM   4018  NE  ARG A 526       9.191 -24.865 -19.216  1.00  0.08           N  
ATOM   4019  NH1 ARG A 526       7.367 -25.957 -18.314  1.00  0.07           N  
ATOM   4020  NH2 ARG A 526       9.056 -27.156 -19.296  1.00  0.05           N  
ATOM   4021  CZ  ARG A 526       8.537 -25.989 -18.941  1.00  0.08           C  
ATOM   4022  N   LEU A 527       9.451 -18.078 -21.289  1.00  0.21           N  
ATOM   4023  CA  LEU A 527       8.579 -17.572 -22.344  1.00  0.20           C  
ATOM   4024  C   LEU A 527       7.360 -18.471 -22.520  1.00  0.21           C  
ATOM   4025  CB  LEU A 527       9.344 -17.465 -23.666  1.00  0.19           C  
ATOM   4026  O   LEU A 527       7.497 -19.654 -22.841  1.00  0.20           O  
ATOM   4027  CG  LEU A 527      10.350 -16.318 -23.776  1.00  0.18           C  
ATOM   4028  CD1 LEU A 527      11.410 -16.641 -24.824  1.00  0.13           C  
ATOM   4029  CD2 LEU A 527       9.638 -15.013 -24.114  1.00  0.13           C  
ATOM   4030  N   SER A 528       6.436 -18.642 -21.551  1.00  0.20           N  
ATOM   4031  CA  SER A 528       5.266 -19.333 -22.081  1.00  0.21           C  
ATOM   4032  C   SER A 528       4.401 -18.395 -22.917  1.00  0.20           C  
ATOM   4033  CB  SER A 528       4.434 -19.929 -20.944  1.00  0.18           C  
ATOM   4034  O   SER A 528       3.965 -17.348 -22.433  1.00  0.19           O  
ATOM   4035  OG  SER A 528       3.568 -18.953 -20.390  1.00  0.11           O  
ATOM   4036  N   ASN A 529       4.788 -18.064 -24.085  1.00  0.21           N  
ATOM   4037  CA  ASN A 529       3.999 -17.922 -25.304  1.00  0.21           C  
ATOM   4038  C   ASN A 529       2.730 -18.769 -25.252  1.00  0.21           C  
ATOM   4039  CB  ASN A 529       4.834 -18.292 -26.531  1.00  0.19           C  
ATOM   4040  O   ASN A 529       2.788 -19.991 -25.397  1.00  0.20           O  
ATOM   4041  CG  ASN A 529       5.730 -17.159 -26.991  1.00  0.18           C  
ATOM   4042  ND2 ASN A 529       6.687 -17.473 -27.856  1.00  0.12           N  
ATOM   4043  OD1 ASN A 529       5.564 -16.011 -26.571  1.00  0.11           O  
ATOM   4044  N   THR A 530       1.799 -18.656 -24.231  1.00  0.20           N  
ATOM   4045  CA  THR A 530       0.536 -19.290 -24.591  1.00  0.22           C  
ATOM   4046  C   THR A 530      -0.606 -18.278 -24.558  1.00  0.20           C  
ATOM   4047  CB  THR A 530       0.212 -20.464 -23.649  1.00  0.19           C  
ATOM   4048  O   THR A 530      -1.009 -17.823 -23.486  1.00  0.20           O  
ATOM   4049  CG2 THR A 530       0.117 -21.777 -24.419  1.00  0.10           C  
ATOM   4050  OG1 THR A 530       1.245 -20.576 -22.662  1.00  0.12           O  
ATOM   4051  N   PHE A 531      -0.758 -17.275 -25.535  1.00  0.22           N  
ATOM   4052  CA  PHE A 531      -1.880 -17.005 -26.426  1.00  0.23           C  
ATOM   4053  C   PHE A 531      -1.592 -17.521 -27.831  1.00  0.22           C  
ATOM   4054  CB  PHE A 531      -2.185 -15.505 -26.470  1.00  0.21           C  
ATOM   4055  O   PHE A 531      -0.764 -16.955 -28.548  1.00  0.21           O  
ATOM   4056  CG  PHE A 531      -2.813 -14.976 -25.208  1.00  0.21           C  
ATOM   4057  CD1 PHE A 531      -4.185 -15.064 -25.009  1.00  0.19           C  
ATOM   4058  CD2 PHE A 531      -2.030 -14.392 -24.221  1.00  0.20           C  
ATOM   4059  CE1 PHE A 531      -4.769 -14.575 -23.842  1.00  0.18           C  
ATOM   4060  CE2 PHE A 531      -2.606 -13.901 -23.053  1.00  0.21           C  
ATOM   4061  CZ  PHE A 531      -3.976 -13.993 -22.866  1.00  0.20           C  
ATOM   4062  N   THR A 532      -1.246 -18.779 -27.990  1.00  0.18           N  
ATOM   4063  CA  THR A 532      -1.574 -19.466 -29.234  1.00  0.20           C  
ATOM   4064  C   THR A 532      -3.086 -19.585 -29.405  1.00  0.19           C  
ATOM   4065  CB  THR A 532      -0.938 -20.868 -29.282  1.00  0.17           C  
ATOM   4066  O   THR A 532      -3.775 -20.110 -28.528  1.00  0.18           O  
ATOM   4067  CG2 THR A 532       0.322 -20.871 -30.141  1.00  0.08           C  
ATOM   4068  OG1 THR A 532      -0.597 -21.277 -27.952  1.00  0.12           O  
ATOM   4069  N   ARG A 533      -3.676 -18.614 -30.158  1.00  0.20           N  
ATOM   4070  CA  ARG A 533      -4.624 -18.830 -31.246  1.00  0.21           C  
ATOM   4071  C   ARG A 533      -4.708 -17.606 -32.151  1.00  0.20           C  
ATOM   4072  CB  ARG A 533      -6.010 -19.169 -30.693  1.00  0.18           C  
ATOM   4073  O   ARG A 533      -4.921 -16.489 -31.675  1.00  0.19           O  
ATOM   4074  CG  ARG A 533      -6.637 -20.405 -31.318  1.00  0.16           C  
ATOM   4075  CD  ARG A 533      -8.038 -20.660 -30.778  1.00  0.08           C  
ATOM   4076  NE  ARG A 533      -8.623 -21.869 -31.350  1.00  0.08           N  
ATOM   4077  NH1 ARG A 533     -10.724 -21.525 -30.452  1.00  0.07           N  
ATOM   4078  NH2 ARG A 533     -10.315 -23.371 -31.748  1.00  0.05           N  
ATOM   4079  CZ  ARG A 533      -9.886 -22.252 -31.182  1.00  0.07           C  
ATOM   4080  N   ASP A 534      -4.145 -17.597 -33.235  1.00  0.19           N  
ATOM   4081  CA  ASP A 534      -4.615 -17.624 -34.616  1.00  0.20           C  
ATOM   4082  C   ASP A 534      -5.622 -16.506 -34.876  1.00  0.18           C  
ATOM   4083  CB  ASP A 534      -5.239 -18.982 -34.945  1.00  0.17           C  
ATOM   4084  O   ASP A 534      -6.716 -16.505 -34.307  1.00  0.18           O  
ATOM   4085  CG  ASP A 534      -4.220 -20.107 -34.990  1.00  0.14           C  
ATOM   4086  OD1 ASP A 534      -3.038 -19.848 -35.300  1.00  0.10           O  
ATOM   4087  OD2 ASP A 534      -4.605 -21.265 -34.715  1.00  0.10           O  
ATOM   4088  N   ALA A 535      -5.231 -15.081 -34.972  1.00  0.22           N  
ATOM   4089  CA  ALA A 535      -5.861 -14.431 -36.118  1.00  0.22           C  
ATOM   4090  C   ALA A 535      -4.874 -13.521 -36.844  1.00  0.22           C  
ATOM   4091  CB  ALA A 535      -7.085 -13.635 -35.672  1.00  0.20           C  
ATOM   4092  O   ALA A 535      -4.198 -12.703 -36.216  1.00  0.21           O  
ATOM   4093  N   PRO A 536      -4.625 -13.826 -38.050  1.00  0.21           N  
ATOM   4094  CA  PRO A 536      -4.399 -13.362 -39.421  1.00  0.22           C  
ATOM   4095  C   PRO A 536      -4.869 -11.926 -39.642  1.00  0.21           C  
ATOM   4096  CB  PRO A 536      -5.220 -14.341 -40.265  1.00  0.19           C  
ATOM   4097  O   PRO A 536      -5.924 -11.533 -39.138  1.00  0.20           O  
ATOM   4098  CG  PRO A 536      -5.984 -15.155 -39.271  1.00  0.19           C  
ATOM   4099  CD  PRO A 536      -5.501 -14.801 -37.893  1.00  0.12           C  
ATOM   4100  N   SER A 537      -3.931 -10.893 -39.950  1.00  0.19           N  
ATOM   4101  CA  SER A 537      -3.633 -10.131 -41.158  1.00  0.20           C  
ATOM   4102  C   SER A 537      -4.409  -8.819 -41.190  1.00  0.19           C  
ATOM   4103  CB  SER A 537      -3.956 -10.955 -42.405  1.00  0.17           C  
ATOM   4104  O   SER A 537      -5.629  -8.809 -41.017  1.00  0.19           O  
ATOM   4105  OG  SER A 537      -5.347 -11.209 -42.493  1.00  0.10           O  
ATOM   4106  N   GLY A 538      -3.797  -7.554 -40.590  1.00  0.20           N  
ATOM   4107  CA  GLY A 538      -3.875  -6.341 -41.388  1.00  0.19           C  
ATOM   4108  C   GLY A 538      -4.339  -5.133 -40.596  1.00  0.20           C  
ATOM   4109  O   GLY A 538      -5.290  -5.224 -39.816  1.00  0.20           O  
ATOM   4110  N   SER A 539      -3.358  -4.126 -39.988  1.00  0.17           N  
ATOM   4111  CA  SER A 539      -3.104  -2.691 -39.921  1.00  0.20           C  
ATOM   4112  C   SER A 539      -2.915  -2.229 -38.480  1.00  0.16           C  
ATOM   4113  CB  SER A 539      -4.251  -1.912 -40.567  1.00  0.15           C  
ATOM   4114  O   SER A 539      -3.691  -2.600 -37.597  1.00  0.16           O  
ATOM   4115  OG  SER A 539      -5.371  -1.855 -39.701  1.00  0.10           O  
ATOM   4116  N   SER A 540      -1.545  -1.997 -38.002  1.00  0.19           N  
ATOM   4117  CA  SER A 540      -0.571  -1.121 -37.359  1.00  0.19           C  
ATOM   4118  C   SER A 540      -1.228  -0.253 -36.291  1.00  0.19           C  
ATOM   4119  CB  SER A 540       0.118  -0.233 -38.396  1.00  0.17           C  
ATOM   4120  O   SER A 540      -2.126   0.535 -36.591  1.00  0.19           O  
ATOM   4121  OG  SER A 540      -0.834   0.528 -39.118  1.00  0.11           O  
ATOM   4122  N   ASN A 541      -1.797  -0.805 -35.182  1.00  0.19           N  
ATOM   4123  CA  ASN A 541      -2.129  -0.084 -33.958  1.00  0.20           C  
ATOM   4124  C   ASN A 541      -3.190  -0.821 -33.145  1.00  0.19           C  
ATOM   4125  CB  ASN A 541      -2.599   1.336 -34.281  1.00  0.17           C  
ATOM   4126  O   ASN A 541      -3.381  -0.534 -31.962  1.00  0.18           O  
ATOM   4127  CG  ASN A 541      -1.456   2.256 -34.663  1.00  0.11           C  
ATOM   4128  ND2 ASN A 541      -1.775   3.339 -35.361  1.00  0.11           N  
ATOM   4129  OD1 ASN A 541      -0.296   1.995 -34.333  1.00  0.09           O  
ATOM   4130  N   LEU A 542      -2.957  -2.125 -32.949  1.00  0.21           N  
ATOM   4131  CA  LEU A 542      -3.680  -2.972 -32.007  1.00  0.22           C  
ATOM   4132  C   LEU A 542      -3.488  -4.447 -32.343  1.00  0.21           C  
ATOM   4133  CB  LEU A 542      -5.172  -2.627 -32.010  1.00  0.21           C  
ATOM   4134  O   LEU A 542      -3.846  -5.321 -31.551  1.00  0.20           O  
ATOM   4135  CG  LEU A 542      -5.566  -1.319 -31.322  1.00  0.20           C  
ATOM   4136  CD1 LEU A 542      -6.965  -0.894 -31.754  1.00  0.18           C  
ATOM   4137  CD2 LEU A 542      -5.490  -1.467 -29.807  1.00  0.20           C  
ATOM   4138  N   ASP A 543      -2.873  -4.802 -33.432  1.00  0.21           N  
ATOM   4139  CA  ASP A 543      -2.431  -6.166 -33.709  1.00  0.21           C  
ATOM   4140  C   ASP A 543      -1.440  -6.647 -32.652  1.00  0.21           C  
ATOM   4141  CB  ASP A 543      -1.801  -6.253 -35.100  1.00  0.19           C  
ATOM   4142  O   ASP A 543      -1.323  -7.849 -32.405  1.00  0.20           O  
ATOM   4143  CG  ASP A 543      -2.812  -6.087 -36.221  1.00  0.18           C  
ATOM   4144  OD1 ASP A 543      -4.027  -6.246 -35.975  1.00  0.11           O  
ATOM   4145  OD2 ASP A 543      -2.389  -5.797 -37.361  1.00  0.12           O  
ATOM   4146  N   GLN A 544      -0.849  -5.671 -31.869  1.00  0.21           N  
ATOM   4147  CA  GLN A 544       0.173  -6.068 -30.906  1.00  0.22           C  
ATOM   4148  C   GLN A 544      -0.447  -6.788 -29.712  1.00  0.20           C  
ATOM   4149  CB  GLN A 544       0.965  -4.849 -30.432  1.00  0.19           C  
ATOM   4150  O   GLN A 544       0.258  -7.441 -28.940  1.00  0.19           O  
ATOM   4151  CG  GLN A 544       1.544  -4.012 -31.565  1.00  0.17           C  
ATOM   4152  CD  GLN A 544       2.451  -2.901 -31.070  1.00  0.09           C  
ATOM   4153  NE2 GLN A 544       3.077  -2.189 -32.000  1.00  0.10           N  
ATOM   4154  OE1 GLN A 544       2.587  -2.685 -29.861  1.00  0.11           O  
ATOM   4155  N   TYR A 545      -1.890  -6.917 -29.676  1.00  0.23           N  
ATOM   4156  CA  TYR A 545      -2.591  -7.547 -28.562  1.00  0.24           C  
ATOM   4157  C   TYR A 545      -3.259  -8.844 -29.002  1.00  0.23           C  
ATOM   4158  CB  TYR A 545      -3.637  -6.593 -27.977  1.00  0.22           C  
ATOM   4159  O   TYR A 545      -3.957  -9.487 -28.215  1.00  0.22           O  
ATOM   4160  CG  TYR A 545      -3.056  -5.303 -27.451  1.00  0.21           C  
ATOM   4161  CD1 TYR A 545      -2.355  -5.272 -26.248  1.00  0.20           C  
ATOM   4162  CD2 TYR A 545      -3.207  -4.113 -28.156  1.00  0.22           C  
ATOM   4163  CE1 TYR A 545      -1.819  -4.085 -25.758  1.00  0.20           C  
ATOM   4164  CE2 TYR A 545      -2.676  -2.921 -27.676  1.00  0.24           C  
ATOM   4165  OH  TYR A 545      -1.456  -1.739 -25.998  1.00  0.12           O  
ATOM   4166  CZ  TYR A 545      -1.984  -2.917 -26.478  1.00  0.23           C  
ATOM   4167  N   GLY A 546      -2.852  -9.484 -30.139  1.00  0.23           N  
ATOM   4168  CA  GLY A 546      -3.548 -10.686 -30.569  1.00  0.22           C  
ATOM   4169  C   GLY A 546      -5.048 -10.496 -30.690  1.00  0.23           C  
ATOM   4170  O   GLY A 546      -5.791 -11.466 -30.855  1.00  0.21           O  
ATOM   4171  N   ILE A 547      -5.590  -9.200 -30.602  1.00  0.22           N  
ATOM   4172  CA  ILE A 547      -6.959  -8.894 -31.004  1.00  0.23           C  
ATOM   4173  C   ILE A 547      -6.947  -8.051 -32.277  1.00  0.22           C  
ATOM   4174  CB  ILE A 547      -7.726  -8.159 -29.882  1.00  0.20           C  
ATOM   4175  O   ILE A 547      -6.397  -6.947 -32.293  1.00  0.21           O  
ATOM   4176  CG1 ILE A 547      -7.669  -8.966 -28.579  1.00  0.13           C  
ATOM   4177  CG2 ILE A 547      -9.175  -7.897 -30.301  1.00  0.16           C  
ATOM   4178  CD1 ILE A 547      -8.284  -8.253 -27.383  1.00  0.18           C  
ATOM   4179  N   GLY A 548      -6.820  -8.554 -33.446  1.00  0.23           N  
ATOM   4180  CA  GLY A 548      -7.110  -8.036 -34.774  1.00  0.22           C  
ATOM   4181  C   GLY A 548      -8.168  -6.949 -34.773  1.00  0.23           C  
ATOM   4182  O   GLY A 548      -9.078  -6.962 -33.941  1.00  0.22           O  
ATOM   4183  N   THR A 549      -7.962  -5.634 -35.115  1.00  0.21           N  
ATOM   4184  CA  THR A 549      -8.785  -4.498 -35.513  1.00  0.22           C  
ATOM   4185  C   THR A 549     -10.169  -4.962 -35.960  1.00  0.21           C  
ATOM   4186  CB  THR A 549      -8.120  -3.695 -36.647  1.00  0.19           C  
ATOM   4187  O   THR A 549     -11.144  -4.216 -35.854  1.00  0.19           O  
ATOM   4188  CG2 THR A 549      -6.910  -2.920 -36.136  1.00  0.10           C  
ATOM   4189  OG1 THR A 549      -7.695  -4.597 -37.677  1.00  0.13           O  
ATOM   4190  N   ASN A 550     -10.462  -6.308 -36.208  1.00  0.20           N  
ATOM   4191  CA  ASN A 550     -11.677  -6.694 -36.916  1.00  0.23           C  
ATOM   4192  C   ASN A 550     -12.385  -7.855 -36.224  1.00  0.20           C  
ATOM   4193  CB  ASN A 550     -11.361  -7.055 -38.369  1.00  0.18           C  
ATOM   4194  O   ASN A 550     -13.324  -8.433 -36.774  1.00  0.19           O  
ATOM   4195  CG  ASN A 550     -11.047  -5.839 -39.218  1.00  0.16           C  
ATOM   4196  ND2 ASN A 550     -10.371  -6.057 -40.339  1.00  0.11           N  
ATOM   4197  OD1 ASN A 550     -11.409  -4.713 -38.868  1.00  0.09           O  
ATOM   4198  N   ASP A 551     -12.170  -8.168 -34.896  1.00  0.22           N  
ATOM   4199  CA  ASP A 551     -13.085  -9.203 -34.424  1.00  0.23           C  
ATOM   4200  C   ASP A 551     -14.263  -8.590 -33.669  1.00  0.21           C  
ATOM   4201  CB  ASP A 551     -12.350 -10.203 -33.530  1.00  0.20           C  
ATOM   4202  O   ASP A 551     -14.087  -8.019 -32.591  1.00  0.20           O  
ATOM   4203  CG  ASP A 551     -12.470 -11.636 -34.020  1.00  0.19           C  
ATOM   4204  OD1 ASP A 551     -13.371 -11.928 -34.835  1.00  0.12           O  
ATOM   4205  OD2 ASP A 551     -11.658 -12.480 -33.584  1.00  0.13           O  
ATOM   4206  N   THR A 552     -15.194  -7.793 -34.312  1.00  0.22           N  
ATOM   4207  CA  THR A 552     -16.590  -7.467 -34.042  1.00  0.23           C  
ATOM   4208  C   THR A 552     -17.282  -8.614 -33.310  1.00  0.22           C  
ATOM   4209  CB  THR A 552     -17.352  -7.151 -35.342  1.00  0.20           C  
ATOM   4210  O   THR A 552     -18.356  -8.431 -32.734  1.00  0.20           O  
ATOM   4211  CG2 THR A 552     -16.984  -5.769 -35.873  1.00  0.10           C  
ATOM   4212  OG1 THR A 552     -17.023  -8.134 -36.332  1.00  0.13           O  
ATOM   4213  N   THR A 553     -16.661  -9.805 -33.004  1.00  0.23           N  
ATOM   4214  CA  THR A 553     -17.487 -10.900 -32.507  1.00  0.24           C  
ATOM   4215  C   THR A 553     -16.835 -11.564 -31.298  1.00  0.22           C  
ATOM   4216  CB  THR A 553     -17.737 -11.954 -33.602  1.00  0.20           C  
ATOM   4217  O   THR A 553     -15.788 -12.203 -31.423  1.00  0.21           O  
ATOM   4218  CG2 THR A 553     -19.217 -12.039 -33.956  1.00  0.12           C  
ATOM   4219  OG1 THR A 553     -16.995 -11.599 -34.776  1.00  0.14           O  
ATOM   4220  N   VAL A 554     -16.549 -10.846 -30.195  1.00  0.26           N  
ATOM   4221  CA  VAL A 554     -16.628 -11.630 -28.967  1.00  0.27           C  
ATOM   4222  C   VAL A 554     -18.089 -11.936 -28.642  1.00  0.26           C  
ATOM   4223  CB  VAL A 554     -15.961 -10.897 -27.782  1.00  0.24           C  
ATOM   4224  O   VAL A 554     -18.869 -11.028 -28.347  1.00  0.25           O  
ATOM   4225  CG1 VAL A 554     -15.910 -11.798 -26.549  1.00  0.25           C  
ATOM   4226  CG2 VAL A 554     -14.558 -10.431 -28.165  1.00  0.24           C  
ATOM   4227  N   THR A 555     -18.709 -12.794 -29.406  1.00  0.26           N  
ATOM   4228  CA  THR A 555     -19.967 -13.444 -29.056  1.00  0.27           C  
ATOM   4229  C   THR A 555     -19.967 -13.865 -27.589  1.00  0.26           C  
ATOM   4230  CB  THR A 555     -20.227 -14.674 -29.946  1.00  0.24           C  
ATOM   4231  O   THR A 555     -18.915 -13.900 -26.947  1.00  0.25           O  
ATOM   4232  CG2 THR A 555     -20.400 -14.269 -31.406  1.00  0.23           C  
ATOM   4233  OG1 THR A 555     -19.119 -15.577 -29.839  1.00  0.18           O  
ATOM   4234  N   ALA A 556     -21.105 -13.698 -26.894  1.00  0.28           N  
ATOM   4235  CA  ALA A 556     -21.405 -14.459 -25.685  1.00  0.31           C  
ATOM   4236  C   ALA A 556     -20.519 -15.698 -25.583  1.00  0.28           C  
ATOM   4237  CB  ALA A 556     -22.878 -14.859 -25.659  1.00  0.27           C  
ATOM   4238  O   ALA A 556     -19.989 -16.003 -24.512  1.00  0.26           O  
ATOM   4239  N   ALA A 557     -20.116 -16.333 -26.764  1.00  0.30           N  
ATOM   4240  CA  ALA A 557     -19.322 -17.558 -26.803  1.00  0.31           C  
ATOM   4241  C   ALA A 557     -17.849 -17.266 -26.533  1.00  0.30           C  
ATOM   4242  CB  ALA A 557     -19.485 -18.255 -28.152  1.00  0.27           C  
ATOM   4243  O   ALA A 557     -17.156 -18.068 -25.902  1.00  0.27           O  
ATOM   4244  N   VAL A 558     -17.202 -16.171 -26.935  1.00  0.30           N  
ATOM   4245  CA  VAL A 558     -15.832 -15.830 -26.566  1.00  0.31           C  
ATOM   4246  C   VAL A 558     -15.787 -15.368 -25.112  1.00  0.30           C  
ATOM   4247  CB  VAL A 558     -15.250 -14.738 -27.491  1.00  0.28           C  
ATOM   4248  O   VAL A 558     -14.890 -15.752 -24.359  1.00  0.28           O  
ATOM   4249  CG1 VAL A 558     -13.884 -14.275 -26.988  1.00  0.25           C  
ATOM   4250  CG2 VAL A 558     -15.148 -15.252 -28.926  1.00  0.27           C  
ATOM   4251  N   PHE A 559     -16.868 -14.606 -24.594  1.00  0.32           N  
ATOM   4252  CA  PHE A 559     -17.041 -14.350 -23.169  1.00  0.35           C  
ATOM   4253  C   PHE A 559     -17.278 -15.650 -22.411  1.00  0.32           C  
ATOM   4254  CB  PHE A 559     -18.206 -13.384 -22.933  1.00  0.31           C  
ATOM   4255  O   PHE A 559     -16.647 -15.898 -21.381  1.00  0.31           O  
ATOM   4256  CG  PHE A 559     -17.781 -12.036 -22.416  1.00  0.30           C  
ATOM   4257  CD1 PHE A 559     -17.479 -11.855 -21.071  1.00  0.30           C  
ATOM   4258  CD2 PHE A 559     -17.684 -10.949 -23.275  1.00  0.32           C  
ATOM   4259  CE1 PHE A 559     -17.086 -10.609 -20.590  1.00  0.32           C  
ATOM   4260  CE2 PHE A 559     -17.292  -9.700 -22.801  1.00  0.33           C  
ATOM   4261  CZ  PHE A 559     -16.994  -9.532 -21.458  1.00  0.32           C  
ATOM   4262  N   ASP A 560     -18.230 -16.490 -22.934  1.00  0.36           N  
ATOM   4263  CA  ASP A 560     -18.482 -17.825 -22.400  1.00  0.38           C  
ATOM   4264  C   ASP A 560     -17.203 -18.660 -22.383  1.00  0.36           C  
ATOM   4265  CB  ASP A 560     -19.563 -18.535 -23.218  1.00  0.35           C  
ATOM   4266  O   ASP A 560     -16.916 -19.344 -21.399  1.00  0.34           O  
ATOM   4267  CG  ASP A 560     -20.950 -17.958 -22.995  1.00  0.34           C  
ATOM   4268  OD1 ASP A 560     -21.162 -17.252 -21.985  1.00  0.33           O  
ATOM   4269  OD2 ASP A 560     -21.839 -18.214 -23.835  1.00  0.36           O  
ATOM   4270  N   ALA A 561     -16.305 -18.618 -23.452  1.00  0.36           N  
ATOM   4271  CA  ALA A 561     -15.070 -19.394 -23.531  1.00  0.37           C  
ATOM   4272  C   ALA A 561     -14.015 -18.843 -22.576  1.00  0.36           C  
ATOM   4273  CB  ALA A 561     -14.537 -19.402 -24.961  1.00  0.34           C  
ATOM   4274  O   ALA A 561     -13.304 -19.608 -21.919  1.00  0.34           O  
ATOM   4275  N   ILE A 562     -13.925 -17.504 -22.366  1.00  0.36           N  
ATOM   4276  CA  ILE A 562     -13.095 -16.892 -21.334  1.00  0.36           C  
ATOM   4277  C   ILE A 562     -13.682 -17.189 -19.956  1.00  0.36           C  
ATOM   4278  CB  ILE A 562     -12.966 -15.366 -21.543  1.00  0.35           C  
ATOM   4279  O   ILE A 562     -12.967 -17.628 -19.052  1.00  0.34           O  
ATOM   4280  CG1 ILE A 562     -12.149 -15.068 -22.806  1.00  0.33           C  
ATOM   4281  CG2 ILE A 562     -12.337 -14.704 -20.314  1.00  0.32           C  
ATOM   4282  CD1 ILE A 562     -12.193 -13.609 -23.241  1.00  0.32           C  
ATOM   4283  N   GLU A 563     -14.871 -16.862 -19.652  1.00  0.35           N  
ATOM   4284  CA  GLU A 563     -15.543 -17.330 -18.443  1.00  0.37           C  
ATOM   4285  C   GLU A 563     -15.413 -18.843 -18.290  1.00  0.35           C  
ATOM   4286  CB  GLU A 563     -17.020 -16.928 -18.460  1.00  0.34           C  
ATOM   4287  O   GLU A 563     -15.098 -19.337 -17.205  1.00  0.33           O  
ATOM   4288  CG  GLU A 563     -17.664 -16.895 -17.081  1.00  0.33           C  
ATOM   4289  CD  GLU A 563     -19.133 -16.504 -17.114  1.00  0.37           C  
ATOM   4290  OE1 GLU A 563     -19.625 -16.081 -18.185  1.00  0.41           O  
ATOM   4291  OE2 GLU A 563     -19.797 -16.620 -16.060  1.00  0.42           O  
ATOM   4292  N   ALA A 564     -15.778 -19.695 -19.341  1.00  0.39           N  
ATOM   4293  CA  ALA A 564     -15.645 -21.148 -19.286  1.00  0.40           C  
ATOM   4294  C   ALA A 564     -14.200 -21.557 -19.017  1.00  0.39           C  
ATOM   4295  CB  ALA A 564     -16.140 -21.777 -20.586  1.00  0.38           C  
ATOM   4296  O   ALA A 564     -13.940 -22.432 -18.187  1.00  0.36           O  
ATOM   4297  N   SER A 565     -13.141 -20.901 -19.706  1.00  0.33           N  
ATOM   4298  CA  SER A 565     -11.733 -21.153 -19.419  1.00  0.35           C  
ATOM   4299  C   SER A 565     -11.367 -20.702 -18.009  1.00  0.33           C  
ATOM   4300  CB  SER A 565     -10.841 -20.442 -20.438  1.00  0.32           C  
ATOM   4301  O   SER A 565     -10.692 -21.427 -17.275  1.00  0.32           O  
ATOM   4302  OG  SER A 565      -9.731 -21.250 -20.786  1.00  0.27           O  
ATOM   4303  N   ALA A 566     -11.860 -19.465 -17.560  1.00  0.34           N  
ATOM   4304  CA  ALA A 566     -11.742 -19.075 -16.158  1.00  0.35           C  
ATOM   4305  C   ALA A 566     -12.495 -20.046 -15.253  1.00  0.34           C  
ATOM   4306  CB  ALA A 566     -12.261 -17.653 -15.956  1.00  0.33           C  
ATOM   4307  O   ALA A 566     -11.973 -20.473 -14.220  1.00  0.32           O  
ATOM   4308  N   ARG A 567     -13.733 -20.325 -15.566  1.00  0.35           N  
ATOM   4309  CA  ARG A 567     -14.484 -21.370 -14.878  1.00  0.37           C  
ATOM   4310  C   ARG A 567     -13.714 -22.687 -14.876  1.00  0.35           C  
ATOM   4311  CB  ARG A 567     -15.854 -21.566 -15.532  1.00  0.34           C  
ATOM   4312  O   ARG A 567     -13.626 -23.358 -13.846  1.00  0.33           O  
ATOM   4313  CG  ARG A 567     -16.909 -20.580 -15.058  1.00  0.32           C  
ATOM   4314  CD  ARG A 567     -18.262 -20.847 -15.703  1.00  0.34           C  
ATOM   4315  NE  ARG A 567     -19.171 -19.716 -15.538  1.00  0.38           N  
ATOM   4316  NH1 ARG A 567     -20.881 -20.960 -14.610  1.00  0.32           N  
ATOM   4317  NH2 ARG A 567     -21.137 -18.703 -14.919  1.00  0.29           N  
ATOM   4318  CZ  ARG A 567     -20.394 -19.796 -15.023  1.00  0.35           C  
ATOM   4319  N   ALA A 568     -13.278 -23.218 -16.085  1.00  0.33           N  
ATOM   4320  CA  ALA A 568     -12.566 -24.487 -16.204  1.00  0.34           C  
ATOM   4321  C   ALA A 568     -11.244 -24.447 -15.443  1.00  0.33           C  
ATOM   4322  CB  ALA A 568     -12.320 -24.824 -17.673  1.00  0.31           C  
ATOM   4323  O   ALA A 568     -10.894 -25.402 -14.744  1.00  0.31           O  
ATOM   4324  N   GLU A 569     -10.603 -23.201 -15.554  1.00  0.24           N  
ATOM   4325  CA  GLU A 569      -9.336 -23.039 -14.848  1.00  0.27           C  
ATOM   4326  C   GLU A 569      -9.547 -22.994 -13.337  1.00  0.24           C  
ATOM   4327  CB  GLU A 569      -8.617 -21.771 -15.316  1.00  0.22           C  
ATOM   4328  O   GLU A 569      -8.684 -23.425 -12.571  1.00  0.23           O  
ATOM   4329  CG  GLU A 569      -7.558 -22.021 -16.380  1.00  0.22           C  
ATOM   4330  CD  GLU A 569      -6.754 -20.779 -16.730  1.00  0.26           C  
ATOM   4331  OE1 GLU A 569      -7.042 -19.694 -16.177  1.00  0.35           O  
ATOM   4332  OE2 GLU A 569      -5.830 -20.892 -17.567  1.00  0.21           O  
ATOM   4333  N   LEU A 570     -10.703 -22.465 -12.865  1.00  0.27           N  
ATOM   4334  CA  LEU A 570     -11.136 -22.472 -11.472  1.00  0.28           C  
ATOM   4335  C   LEU A 570     -11.798 -23.799 -11.116  1.00  0.27           C  
ATOM   4336  CB  LEU A 570     -12.105 -21.317 -11.205  1.00  0.25           C  
ATOM   4337  O   LEU A 570     -12.287 -23.973  -9.997  1.00  0.25           O  
ATOM   4338  CG  LEU A 570     -11.510 -19.909 -11.252  1.00  0.24           C  
ATOM   4339  CD1 LEU A 570     -12.621 -18.864 -11.250  1.00  0.24           C  
ATOM   4340  CD2 LEU A 570     -10.560 -19.690 -10.079  1.00  0.27           C  
ATOM   4341  N   GLY A 571     -11.621 -24.836 -11.889  1.00  0.27           N  
ATOM   4342  CA  GLY A 571     -11.991 -26.226 -11.672  1.00  0.28           C  
ATOM   4343  C   GLY A 571     -13.468 -26.492 -11.894  1.00  0.27           C  
ATOM   4344  O   GLY A 571     -14.048 -27.372 -11.255  1.00  0.25           O  
ATOM   4345  N   GLY A 572     -14.156 -25.717 -12.898  1.00  0.23           N  
ATOM   4346  CA  GLY A 572     -15.432 -26.141 -13.453  1.00  0.22           C  
ATOM   4347  C   GLY A 572     -16.568 -26.084 -12.449  1.00  0.23           C  
ATOM   4348  O   GLY A 572     -17.740 -26.099 -12.829  1.00  0.21           O  
ATOM   4349  N   VAL A 573     -16.349 -25.746 -11.156  1.00  0.17           N  
ATOM   4350  CA  VAL A 573     -17.437 -25.900 -10.197  1.00  0.23           C  
ATOM   4351  C   VAL A 573     -17.538 -24.651  -9.324  1.00  0.19           C  
ATOM   4352  CB  VAL A 573     -17.242 -27.152  -9.313  1.00  0.17           C  
ATOM   4353  O   VAL A 573     -16.562 -24.251  -8.686  1.00  0.18           O  
ATOM   4354  CG1 VAL A 573     -18.586 -27.665  -8.799  1.00  0.09           C  
ATOM   4355  CG2 VAL A 573     -16.512 -28.245 -10.092  1.00  0.08           C  
ATOM   4356  N   GLY A 574     -18.244 -23.478  -9.848  1.00  0.22           N  
ATOM   4357  CA  GLY A 574     -19.020 -22.552  -9.038  1.00  0.21           C  
ATOM   4358  C   GLY A 574     -19.171 -21.184  -9.675  1.00  0.21           C  
ATOM   4359  O   GLY A 574     -18.273 -20.719 -10.381  1.00  0.21           O  
ATOM   4360  N   THR A 575     -20.412 -20.862 -10.304  1.00  0.22           N  
ATOM   4361  CA  THR A 575     -20.871 -19.487 -10.468  1.00  0.22           C  
ATOM   4362  C   THR A 575     -19.855 -18.505  -9.893  1.00  0.22           C  
ATOM   4363  CB  THR A 575     -22.238 -19.270  -9.793  1.00  0.20           C  
ATOM   4364  O   THR A 575     -19.254 -18.766  -8.849  1.00  0.21           O  
ATOM   4365  CG2 THR A 575     -23.320 -18.971 -10.825  1.00  0.08           C  
ATOM   4366  OG1 THR A 575     -22.599 -20.451  -9.066  1.00  0.12           O  
ATOM   4367  N   ILE A 576     -18.768 -18.136 -10.673  1.00  0.22           N  
ATOM   4368  CA  ILE A 576     -17.889 -17.066 -10.215  1.00  0.22           C  
ATOM   4369  C   ILE A 576     -18.453 -16.446  -8.938  1.00  0.22           C  
ATOM   4370  CB  ILE A 576     -17.706 -15.982 -11.301  1.00  0.20           C  
ATOM   4371  O   ILE A 576     -19.348 -15.600  -8.994  1.00  0.21           O  
ATOM   4372  CG1 ILE A 576     -17.144 -16.602 -12.586  1.00  0.13           C  
ATOM   4373  CG2 ILE A 576     -16.799 -14.857 -10.794  1.00  0.15           C  
ATOM   4374  CD1 ILE A 576     -17.041 -15.627 -13.750  1.00  0.16           C  
ATOM   4375  N   ARG A 577     -19.198 -17.114  -8.130  1.00  0.19           N  
ATOM   4376  CA  ARG A 577     -19.775 -16.739  -6.843  1.00  0.19           C  
ATOM   4377  C   ARG A 577     -18.772 -16.944  -5.713  1.00  0.19           C  
ATOM   4378  CB  ARG A 577     -21.046 -17.545  -6.568  1.00  0.16           C  
ATOM   4379  O   ARG A 577     -18.895 -16.333  -4.649  1.00  0.18           O  
ATOM   4380  CG  ARG A 577     -22.295 -16.964  -7.212  1.00  0.08           C  
ATOM   4381  CD  ARG A 577     -23.552 -17.698  -6.767  1.00  0.07           C  
ATOM   4382  NE  ARG A 577     -24.747 -17.163  -7.414  1.00  0.07           N  
ATOM   4383  NH1 ARG A 577     -26.238 -18.218  -6.000  1.00  0.07           N  
ATOM   4384  NH2 ARG A 577     -27.009 -16.882  -7.696  1.00  0.05           N  
ATOM   4385  CZ  ARG A 577     -25.995 -17.423  -7.035  1.00  0.07           C  
ATOM   4386  N   SER A 578     -17.593 -17.551  -6.060  1.00  0.20           N  
ATOM   4387  CA  SER A 578     -16.764 -17.930  -4.921  1.00  0.19           C  
ATOM   4388  C   SER A 578     -15.301 -17.571  -5.157  1.00  0.20           C  
ATOM   4389  CB  SER A 578     -16.891 -19.428  -4.640  1.00  0.18           C  
ATOM   4390  O   SER A 578     -14.646 -18.153  -6.024  1.00  0.20           O  
ATOM   4391  OG  SER A 578     -16.096 -20.178  -5.543  1.00  0.10           O  
ATOM   4392  N   MET A 579     -15.025 -16.284  -5.573  1.00  0.19           N  
ATOM   4393  CA  MET A 579     -13.794 -15.546  -5.838  1.00  0.19           C  
ATOM   4394  C   MET A 579     -13.297 -14.845  -4.578  1.00  0.18           C  
ATOM   4395  CB  MET A 579     -14.009 -14.523  -6.955  1.00  0.17           C  
ATOM   4396  O   MET A 579     -13.838 -13.810  -4.184  1.00  0.18           O  
ATOM   4397  CG  MET A 579     -14.060 -15.135  -8.345  1.00  0.16           C  
ATOM   4398  SD  MET A 579     -13.989 -13.870  -9.673  1.00  0.17           S  
ATOM   4399  CE  MET A 579     -15.609 -14.130 -10.449  1.00  0.13           C  
ATOM   4400  N   HIS A 580     -12.970 -15.443  -3.570  1.00  0.18           N  
ATOM   4401  CA  HIS A 580     -11.862 -15.170  -2.661  1.00  0.18           C  
ATOM   4402  C   HIS A 580     -10.520 -15.303  -3.372  1.00  0.18           C  
ATOM   4403  CB  HIS A 580     -11.914 -16.112  -1.456  1.00  0.16           C  
ATOM   4404  O   HIS A 580      -9.469 -15.055  -2.775  1.00  0.18           O  
ATOM   4405  CG  HIS A 580     -13.074 -15.860  -0.547  1.00  0.11           C  
ATOM   4406  CD2 HIS A 580     -14.276 -16.474  -0.448  1.00  0.08           C  
ATOM   4407  ND1 HIS A 580     -13.070 -14.864   0.406  1.00  0.12           N  
ATOM   4408  CE1 HIS A 580     -14.223 -14.877   1.053  1.00  0.07           C  
ATOM   4409  NE2 HIS A 580     -14.973 -15.845   0.555  1.00  0.08           N  
ATOM   4410  N   THR A 581     -10.302 -15.326  -4.718  1.00  0.20           N  
ATOM   4411  CA  THR A 581      -9.226 -15.490  -5.689  1.00  0.19           C  
ATOM   4412  C   THR A 581      -9.429 -14.561  -6.883  1.00  0.20           C  
ATOM   4413  CB  THR A 581      -9.131 -16.947  -6.179  1.00  0.19           C  
ATOM   4414  O   THR A 581     -10.428 -14.669  -7.597  1.00  0.20           O  
ATOM   4415  CG2 THR A 581      -7.734 -17.261  -6.704  1.00  0.13           C  
ATOM   4416  OG1 THR A 581      -9.430 -17.830  -5.091  1.00  0.15           O  
ATOM   4417  N   VAL A 582      -9.385 -13.268  -6.653  1.00  0.21           N  
ATOM   4418  CA  VAL A 582      -9.332 -12.194  -7.639  1.00  0.20           C  
ATOM   4419  C   VAL A 582      -8.196 -12.455  -8.626  1.00  0.20           C  
ATOM   4420  CB  VAL A 582      -9.147 -10.815  -6.967  1.00  0.19           C  
ATOM   4421  O   VAL A 582      -7.046 -12.645  -8.223  1.00  0.20           O  
ATOM   4422  CG1 VAL A 582      -9.195  -9.697  -8.006  1.00  0.13           C  
ATOM   4423  CG2 VAL A 582     -10.213 -10.598  -5.894  1.00  0.14           C  
ATOM   4424  N   VAL A 583      -8.382 -13.129  -9.713  1.00  0.21           N  
ATOM   4425  CA  VAL A 583      -7.668 -13.259 -10.978  1.00  0.20           C  
ATOM   4426  C   VAL A 583      -7.580 -11.897 -11.664  1.00  0.21           C  
ATOM   4427  CB  VAL A 583      -8.349 -14.283 -11.912  1.00  0.20           C  
ATOM   4428  O   VAL A 583      -8.588 -11.201 -11.807  1.00  0.21           O  
ATOM   4429  CG1 VAL A 583      -7.509 -14.511 -13.168  1.00  0.15           C  
ATOM   4430  CG2 VAL A 583      -8.585 -15.601 -11.177  1.00  0.17           C  
ATOM   4431  N   ALA A 584      -6.563 -11.142 -11.507  1.00  0.23           N  
ATOM   4432  CA  ALA A 584      -6.154 -10.174 -12.523  1.00  0.22           C  
ATOM   4433  C   ALA A 584      -6.211 -10.788 -13.919  1.00  0.23           C  
ATOM   4434  CB  ALA A 584      -4.748  -9.656 -12.229  1.00  0.22           C  
ATOM   4435  O   ALA A 584      -5.543 -11.788 -14.192  1.00  0.22           O  
ATOM   4436  N   ILE A 585      -7.418 -10.883 -14.489  1.00  0.23           N  
ATOM   4437  CA  ILE A 585      -7.476 -11.009 -15.942  1.00  0.22           C  
ATOM   4438  C   ILE A 585      -6.923  -9.743 -16.592  1.00  0.23           C  
ATOM   4439  CB  ILE A 585      -8.918 -11.276 -16.429  1.00  0.22           C  
ATOM   4440  O   ILE A 585      -7.520  -8.669 -16.480  1.00  0.22           O  
ATOM   4441  CG1 ILE A 585      -9.512 -12.487 -15.701  1.00  0.18           C  
ATOM   4442  CG2 ILE A 585      -8.947 -11.480 -17.946  1.00  0.20           C  
ATOM   4443  CD1 ILE A 585     -10.956 -12.790 -16.080  1.00  0.18           C  
ATOM   4444  N   PRO A 586      -5.579  -9.511 -16.532  1.00  0.25           N  
ATOM   4445  CA  PRO A 586      -4.937  -8.533 -17.414  1.00  0.25           C  
ATOM   4446  C   PRO A 586      -5.590  -8.464 -18.793  1.00  0.25           C  
ATOM   4447  CB  PRO A 586      -3.497  -9.043 -17.517  1.00  0.23           C  
ATOM   4448  O   PRO A 586      -5.858  -9.501 -19.406  1.00  0.24           O  
ATOM   4449  CG  PRO A 586      -3.504 -10.354 -16.801  1.00  0.23           C  
ATOM   4450  CD  PRO A 586      -4.878 -10.584 -16.239  1.00  0.25           C  
ATOM   4451  N   ARG A 587      -6.606  -7.578 -18.884  1.00  0.22           N  
ATOM   4452  CA  ARG A 587      -7.078  -6.926 -20.102  1.00  0.21           C  
ATOM   4453  C   ARG A 587      -7.569  -7.952 -21.117  1.00  0.22           C  
ATOM   4454  CB  ARG A 587      -5.969  -6.069 -20.717  1.00  0.21           C  
ATOM   4455  O   ARG A 587      -6.775  -8.712 -21.674  1.00  0.21           O  
ATOM   4456  CG  ARG A 587      -5.886  -4.664 -20.142  1.00  0.20           C  
ATOM   4457  CD  ARG A 587      -4.874  -3.808 -20.890  1.00  0.21           C  
ATOM   4458  NE  ARG A 587      -4.730  -2.488 -20.282  1.00  0.18           N  
ATOM   4459  NH1 ARG A 587      -3.465  -1.606 -22.002  1.00  0.15           N  
ATOM   4460  NH2 ARG A 587      -3.996  -0.314 -20.184  1.00  0.12           N  
ATOM   4461  CZ  ARG A 587      -4.064  -1.472 -20.824  1.00  0.16           C  
ATOM   4462  N   ILE A 588      -8.659  -8.556 -20.905  1.00  0.23           N  
ATOM   4463  CA  ILE A 588      -9.215  -9.293 -22.035  1.00  0.23           C  
ATOM   4464  C   ILE A 588      -9.823  -8.316 -23.039  1.00  0.23           C  
ATOM   4465  CB  ILE A 588     -10.275 -10.319 -21.576  1.00  0.21           C  
ATOM   4466  O   ILE A 588      -9.691  -8.499 -24.251  1.00  0.21           O  
ATOM   4467  CG1 ILE A 588      -9.640 -11.364 -20.651  1.00  0.17           C  
ATOM   4468  CG2 ILE A 588     -10.939 -10.986 -22.783  1.00  0.20           C  
ATOM   4469  CD1 ILE A 588     -10.632 -12.366 -20.077  1.00  0.18           C  
ATOM   4470  N   LEU A 589     -10.093  -6.919 -22.816  1.00  0.22           N  
ATOM   4471  CA  LEU A 589     -11.000  -6.343 -23.803  1.00  0.22           C  
ATOM   4472  C   LEU A 589     -10.733  -4.852 -23.982  1.00  0.22           C  
ATOM   4473  CB  LEU A 589     -12.456  -6.567 -23.388  1.00  0.20           C  
ATOM   4474  O   LEU A 589     -10.897  -4.071 -23.042  1.00  0.21           O  
ATOM   4475  CG  LEU A 589     -13.002  -7.984 -23.567  1.00  0.20           C  
ATOM   4476  CD1 LEU A 589     -14.196  -8.212 -22.645  1.00  0.17           C  
ATOM   4477  CD2 LEU A 589     -13.388  -8.230 -25.021  1.00  0.17           C  
ATOM   4478  N   THR A 590      -9.716  -4.367 -24.706  1.00  0.23           N  
ATOM   4479  CA  THR A 590      -9.636  -3.111 -25.443  1.00  0.24           C  
ATOM   4480  C   THR A 590     -10.305  -3.241 -26.809  1.00  0.23           C  
ATOM   4481  CB  THR A 590      -8.174  -2.662 -25.625  1.00  0.22           C  
ATOM   4482  O   THR A 590      -9.894  -4.062 -27.631  1.00  0.23           O  
ATOM   4483  CG2 THR A 590      -7.915  -1.335 -24.919  1.00  0.21           C  
ATOM   4484  OG1 THR A 590      -7.303  -3.659 -25.079  1.00  0.21           O  
ATOM   4485  N   LYS A 591     -11.655  -3.282 -26.771  1.00  0.21           N  
ATOM   4486  CA  LYS A 591     -12.388  -3.063 -28.015  1.00  0.23           C  
ATOM   4487  C   LYS A 591     -12.485  -1.575 -28.341  1.00  0.21           C  
ATOM   4488  CB  LYS A 591     -13.788  -3.673 -27.928  1.00  0.20           C  
ATOM   4489  O   LYS A 591     -12.746  -0.756 -27.457  1.00  0.21           O  
ATOM   4490  CG  LYS A 591     -14.081  -4.705 -29.006  1.00  0.20           C  
ATOM   4491  CD  LYS A 591     -15.503  -5.241 -28.896  1.00  0.17           C  
ATOM   4492  CE  LYS A 591     -15.817  -6.230 -30.010  1.00  0.14           C  
ATOM   4493  NZ  LYS A 591     -17.220  -6.733 -29.925  1.00  0.11           N  
ATOM   4494  N   LYS A 592     -12.021  -1.158 -29.630  1.00  0.22           N  
ATOM   4495  CA  LYS A 592     -12.633  -0.150 -30.490  1.00  0.22           C  
ATOM   4496  C   LYS A 592     -14.129  -0.404 -30.656  1.00  0.22           C  
ATOM   4497  CB  LYS A 592     -11.950  -0.126 -31.858  1.00  0.21           C  
ATOM   4498  O   LYS A 592     -14.531  -1.416 -31.235  1.00  0.22           O  
ATOM   4499  CG  LYS A 592     -11.245   1.185 -32.175  1.00  0.20           C  
ATOM   4500  CD  LYS A 592     -10.611   1.158 -33.560  1.00  0.20           C  
ATOM   4501  CE  LYS A 592      -9.917   2.474 -33.883  1.00  0.16           C  
ATOM   4502  NZ  LYS A 592      -9.322   2.464 -35.253  1.00  0.12           N  
ATOM   4503  N   LEU A 593     -14.952  -0.162 -29.579  1.00  0.22           N  
ATOM   4504  CA  LEU A 593     -16.286   0.235 -30.018  1.00  0.22           C  
ATOM   4505  C   LEU A 593     -16.224   1.499 -30.870  1.00  0.22           C  
ATOM   4506  CB  LEU A 593     -17.201   0.463 -28.812  1.00  0.21           C  
ATOM   4507  O   LEU A 593     -15.650   2.507 -30.452  1.00  0.21           O  
ATOM   4508  CG  LEU A 593     -17.731  -0.792 -28.117  1.00  0.21           C  
ATOM   4509  CD1 LEU A 593     -18.188  -0.460 -26.700  1.00  0.18           C  
ATOM   4510  CD2 LEU A 593     -18.871  -1.408 -28.921  1.00  0.19           C  
ATOM   4511  N   ALA A 594     -16.094   1.413 -32.278  1.00  0.21           N  
ATOM   4512  CA  ALA A 594     -16.375   2.493 -33.220  1.00  0.22           C  
ATOM   4513  C   ALA A 594     -16.323   3.852 -32.527  1.00  0.21           C  
ATOM   4514  CB  ALA A 594     -17.738   2.285 -33.876  1.00  0.20           C  
ATOM   4515  O   ALA A 594     -17.125   4.131 -31.634  1.00  0.21           O  
ATOM   4516  N   ASN A 595     -15.131   4.402 -32.383  1.00  0.22           N  
ATOM   4517  CA  ASN A 595     -14.719   5.726 -31.931  1.00  0.23           C  
ATOM   4518  C   ASN A 595     -14.793   5.848 -30.412  1.00  0.22           C  
ATOM   4519  CB  ASN A 595     -15.572   6.810 -32.593  1.00  0.20           C  
ATOM   4520  O   ASN A 595     -14.659   6.944 -29.865  1.00  0.21           O  
ATOM   4521  CG  ASN A 595     -15.344   6.901 -34.089  1.00  0.19           C  
ATOM   4522  ND2 ASN A 595     -16.319   7.446 -34.806  1.00  0.12           N  
ATOM   4523  OD1 ASN A 595     -14.299   6.484 -34.596  1.00  0.11           O  
ATOM   4524  N   LYS A 596     -14.750   4.790 -29.615  1.00  0.22           N  
ATOM   4525  CA  LYS A 596     -14.876   4.641 -28.168  1.00  0.23           C  
ATOM   4526  C   LYS A 596     -13.980   3.519 -27.651  1.00  0.22           C  
ATOM   4527  CB  LYS A 596     -16.330   4.372 -27.780  1.00  0.21           C  
ATOM   4528  O   LYS A 596     -13.861   2.470 -28.288  1.00  0.21           O  
ATOM   4529  CG  LYS A 596     -17.293   5.481 -28.179  1.00  0.20           C  
ATOM   4530  CD  LYS A 596     -18.614   5.371 -27.428  1.00  0.22           C  
ATOM   4531  CE  LYS A 596     -19.587   6.466 -27.843  1.00  0.19           C  
ATOM   4532  NZ  LYS A 596     -20.850   6.416 -27.048  1.00  0.14           N  
ATOM   4533  N   PHE A 597     -12.834   3.818 -27.102  1.00  0.23           N  
ATOM   4534  CA  PHE A 597     -11.934   2.944 -26.360  1.00  0.24           C  
ATOM   4535  C   PHE A 597     -12.580   2.477 -25.061  1.00  0.23           C  
ATOM   4536  CB  PHE A 597     -10.613   3.660 -26.061  1.00  0.21           C  
ATOM   4537  O   PHE A 597     -13.196   3.272 -24.348  1.00  0.22           O  
ATOM   4538  CG  PHE A 597      -9.769   3.911 -27.281  1.00  0.20           C  
ATOM   4539  CD1 PHE A 597      -8.850   2.963 -27.715  1.00  0.16           C  
ATOM   4540  CD2 PHE A 597      -9.894   5.095 -27.995  1.00  0.14           C  
ATOM   4541  CE1 PHE A 597      -8.067   3.192 -28.845  1.00  0.11           C  
ATOM   4542  CE2 PHE A 597      -9.115   5.332 -29.125  1.00  0.13           C  
ATOM   4543  CZ  PHE A 597      -8.202   4.380 -29.547  1.00  0.14           C  
ATOM   4544  N   VAL A 598     -12.990   1.200 -24.964  1.00  0.23           N  
ATOM   4545  CA  VAL A 598     -13.429   0.413 -23.816  1.00  0.24           C  
ATOM   4546  C   VAL A 598     -12.238  -0.326 -23.210  1.00  0.23           C  
ATOM   4547  CB  VAL A 598     -14.536  -0.592 -24.206  1.00  0.21           C  
ATOM   4548  O   VAL A 598     -11.516  -1.037 -23.914  1.00  0.22           O  
ATOM   4549  CG1 VAL A 598     -15.050  -1.335 -22.975  1.00  0.14           C  
ATOM   4550  CG2 VAL A 598     -15.682   0.127 -24.916  1.00  0.19           C  
ATOM   4551  N   SER A 599     -11.612   0.119 -22.175  1.00  0.25           N  
ATOM   4552  CA  SER A 599     -10.767  -0.656 -21.272  1.00  0.26           C  
ATOM   4553  C   SER A 599     -11.587  -1.280 -20.147  1.00  0.25           C  
ATOM   4554  CB  SER A 599      -9.664   0.224 -20.682  1.00  0.23           C  
ATOM   4555  O   SER A 599     -12.373  -0.594 -19.490  1.00  0.24           O  
ATOM   4556  OG  SER A 599      -8.864  -0.514 -19.774  1.00  0.16           O  
ATOM   4557  N   LEU A 600     -11.926  -2.617 -20.209  1.00  0.24           N  
ATOM   4558  CA  LEU A 600     -12.504  -3.526 -19.226  1.00  0.25           C  
ATOM   4559  C   LEU A 600     -11.442  -4.016 -18.247  1.00  0.24           C  
ATOM   4560  CB  LEU A 600     -13.163  -4.720 -19.922  1.00  0.22           C  
ATOM   4561  O   LEU A 600     -10.477  -4.670 -18.649  1.00  0.23           O  
ATOM   4562  CG  LEU A 600     -14.302  -5.403 -19.163  1.00  0.21           C  
ATOM   4563  CD1 LEU A 600     -15.651  -4.949 -19.711  1.00  0.19           C  
ATOM   4564  CD2 LEU A 600     -14.168  -6.920 -19.249  1.00  0.19           C  
ATOM   4565  N   THR A 601     -11.230  -3.458 -17.153  1.00  0.27           N  
ATOM   4566  CA  THR A 601     -10.612  -4.023 -15.959  1.00  0.27           C  
ATOM   4567  C   THR A 601     -11.660  -4.685 -15.069  1.00  0.27           C  
ATOM   4568  CB  THR A 601      -9.861  -2.945 -15.156  1.00  0.25           C  
ATOM   4569  O   THR A 601     -12.628  -4.043 -14.657  1.00  0.26           O  
ATOM   4570  CG2 THR A 601      -9.124  -3.557 -13.968  1.00  0.24           C  
ATOM   4571  OG1 THR A 601      -8.911  -2.297 -16.010  1.00  0.27           O  
ATOM   4572  N   LEU A 602     -11.919  -6.025 -15.269  1.00  0.24           N  
ATOM   4573  CA  LEU A 602     -12.737  -6.874 -14.411  1.00  0.25           C  
ATOM   4574  C   LEU A 602     -12.171  -6.924 -12.996  1.00  0.24           C  
ATOM   4575  CB  LEU A 602     -12.828  -8.290 -14.987  1.00  0.22           C  
ATOM   4576  O   LEU A 602     -11.033  -7.354 -12.793  1.00  0.23           O  
ATOM   4577  CG  LEU A 602     -14.079  -9.091 -14.623  1.00  0.21           C  
ATOM   4578  CD1 LEU A 602     -15.118  -8.985 -15.733  1.00  0.19           C  
ATOM   4579  CD2 LEU A 602     -13.720 -10.549 -14.356  1.00  0.20           C  
ATOM   4580  N   ILE A 603     -12.590  -6.141 -12.117  1.00  0.26           N  
ATOM   4581  CA  ILE A 603     -12.477  -6.277 -10.669  1.00  0.26           C  
ATOM   4582  C   ILE A 603     -13.613  -7.151 -10.142  1.00  0.26           C  
ATOM   4583  CB  ILE A 603     -12.492  -4.899  -9.969  1.00  0.24           C  
ATOM   4584  O   ILE A 603     -14.789  -6.825 -10.319  1.00  0.25           O  
ATOM   4585  CG1 ILE A 603     -11.391  -3.998 -10.540  1.00  0.24           C  
ATOM   4586  CG2 ILE A 603     -12.337  -5.061  -8.454  1.00  0.23           C  
ATOM   4587  CD1 ILE A 603     -11.404  -2.579  -9.988  1.00  0.22           C  
ATOM   4588  N   ILE A 604     -13.404  -8.524 -10.051  1.00  0.23           N  
ATOM   4589  CA  ILE A 604     -14.337  -9.455  -9.426  1.00  0.23           C  
ATOM   4590  C   ILE A 604     -14.148  -9.435  -7.911  1.00  0.23           C  
ATOM   4591  CB  ILE A 604     -14.154 -10.890  -9.970  1.00  0.21           C  
ATOM   4592  O   ILE A 604     -13.053  -9.703  -7.412  1.00  0.21           O  
ATOM   4593  CG1 ILE A 604     -14.287 -10.902 -11.497  1.00  0.18           C  
ATOM   4594  CG2 ILE A 604     -15.162 -11.845  -9.324  1.00  0.20           C  
ATOM   4595  CD1 ILE A 604     -14.048 -12.267 -12.128  1.00  0.20           C  
ATOM   4596  N   MET A 605     -15.014  -8.778  -7.167  1.00  0.21           N  
ATOM   4597  CA  MET A 605     -15.209  -8.645  -5.726  1.00  0.21           C  
ATOM   4598  C   MET A 605     -16.082  -9.774  -5.189  1.00  0.20           C  
ATOM   4599  CB  MET A 605     -15.839  -7.292  -5.390  1.00  0.19           C  
ATOM   4600  O   MET A 605     -16.962 -10.273  -5.893  1.00  0.20           O  
ATOM   4601  CG  MET A 605     -14.959  -6.103  -5.741  1.00  0.19           C  
ATOM   4602  SD  MET A 605     -15.191  -4.694  -4.588  1.00  0.17           S  
ATOM   4603  CE  MET A 605     -16.869  -4.178  -5.046  1.00  0.18           C  
ATOM   4604  N   GLY A 606     -15.492 -10.503  -4.127  1.00  0.21           N  
ATOM   4605  CA  GLY A 606     -15.807 -11.562  -3.182  1.00  0.20           C  
ATOM   4606  C   GLY A 606     -17.295 -11.826  -3.053  1.00  0.21           C  
ATOM   4607  O   GLY A 606     -17.708 -12.945  -2.744  1.00  0.19           O  
ATOM   4608  N   ASP A 607     -18.189 -10.925  -3.371  1.00  0.17           N  
ATOM   4609  CA  ASP A 607     -19.608 -11.264  -3.329  1.00  0.20           C  
ATOM   4610  C   ASP A 607     -20.173 -11.438  -4.737  1.00  0.16           C  
ATOM   4611  CB  ASP A 607     -20.395 -10.190  -2.576  1.00  0.13           C  
ATOM   4612  O   ASP A 607     -21.362 -11.721  -4.905  1.00  0.15           O  
ATOM   4613  CG  ASP A 607     -20.080  -8.782  -3.051  1.00  0.09           C  
ATOM   4614  OD1 ASP A 607     -19.197  -8.614  -3.919  1.00  0.09           O  
ATOM   4615  OD2 ASP A 607     -20.719  -7.831  -2.549  1.00  0.10           O  
ATOM   4616  N   GLY A 608     -19.315 -11.890  -5.751  1.00  0.21           N  
ATOM   4617  CA  GLY A 608     -19.961 -11.846  -7.054  1.00  0.20           C  
ATOM   4618  C   GLY A 608     -20.257 -10.435  -7.526  1.00  0.21           C  
ATOM   4619  O   GLY A 608     -20.789 -10.240  -8.621  1.00  0.20           O  
ATOM   4620  N   ALA A 609     -19.927  -9.362  -6.761  1.00  0.21           N  
ATOM   4621  CA  ALA A 609     -19.980  -8.037  -7.373  1.00  0.20           C  
ATOM   4622  C   ALA A 609     -18.800  -7.821  -8.316  1.00  0.20           C  
ATOM   4623  CB  ALA A 609     -20.004  -6.954  -6.297  1.00  0.18           C  
ATOM   4624  O   ALA A 609     -17.648  -7.772  -7.877  1.00  0.19           O  
ATOM   4625  N   GLY A 610     -18.392  -8.692  -9.283  1.00  0.24           N  
ATOM   4626  CA  GLY A 610     -17.613  -8.319 -10.454  1.00  0.22           C  
ATOM   4627  C   GLY A 610     -17.867  -6.895 -10.910  1.00  0.24           C  
ATOM   4628  O   GLY A 610     -19.016  -6.451 -10.967  1.00  0.23           O  
ATOM   4629  N   PHE A 611     -17.158  -5.964 -10.354  1.00  0.23           N  
ATOM   4630  CA  PHE A 611     -17.169  -4.655 -10.996  1.00  0.24           C  
ATOM   4631  C   PHE A 611     -16.091  -4.569 -12.069  1.00  0.23           C  
ATOM   4632  CB  PHE A 611     -16.969  -3.545  -9.959  1.00  0.21           C  
ATOM   4633  O   PHE A 611     -14.965  -5.025 -11.863  1.00  0.22           O  
ATOM   4634  CG  PHE A 611     -18.054  -3.482  -8.919  1.00  0.20           C  
ATOM   4635  CD1 PHE A 611     -19.192  -2.712  -9.128  1.00  0.15           C  
ATOM   4636  CD2 PHE A 611     -17.937  -4.193  -7.732  1.00  0.14           C  
ATOM   4637  CE1 PHE A 611     -20.199  -2.652  -8.166  1.00  0.11           C  
ATOM   4638  CE2 PHE A 611     -18.938  -4.138  -6.767  1.00  0.13           C  
ATOM   4639  CZ  PHE A 611     -20.068  -3.366  -6.986  1.00  0.14           C  
ATOM   4640  N   SER A 612     -16.493  -4.558 -13.314  1.00  0.23           N  
ATOM   4641  CA  SER A 612     -15.949  -4.079 -14.580  1.00  0.24           C  
ATOM   4642  C   SER A 612     -15.754  -2.566 -14.561  1.00  0.23           C  
ATOM   4643  CB  SER A 612     -16.867  -4.468 -15.740  1.00  0.21           C  
ATOM   4644  O   SER A 612     -16.622  -1.829 -14.089  1.00  0.22           O  
ATOM   4645  OG  SER A 612     -17.807  -5.447 -15.330  1.00  0.14           O  
ATOM   4646  N   PHE A 613     -14.520  -2.113 -14.294  1.00  0.26           N  
ATOM   4647  CA  PHE A 613     -14.160  -0.786 -14.779  1.00  0.27           C  
ATOM   4648  C   PHE A 613     -14.208  -0.735 -16.302  1.00  0.26           C  
ATOM   4649  CB  PHE A 613     -12.766  -0.390 -14.284  1.00  0.24           C  
ATOM   4650  O   PHE A 613     -13.575  -1.550 -16.976  1.00  0.25           O  
ATOM   4651  CG  PHE A 613     -12.696  -0.139 -12.802  1.00  0.23           C  
ATOM   4652  CD1 PHE A 613     -12.921   1.132 -12.287  1.00  0.22           C  
ATOM   4653  CD2 PHE A 613     -12.406  -1.174 -11.923  1.00  0.23           C  
ATOM   4654  CE1 PHE A 613     -12.858   1.368 -10.916  1.00  0.21           C  
ATOM   4655  CE2 PHE A 613     -12.341  -0.946 -10.551  1.00  0.24           C  
ATOM   4656  CZ  PHE A 613     -12.567   0.326 -10.050  1.00  0.23           C  
ATOM   4657  N   LEU A 614     -15.351  -0.290 -16.851  1.00  0.23           N  
ATOM   4658  CA  LEU A 614     -15.573   0.314 -18.161  1.00  0.24           C  
ATOM   4659  C   LEU A 614     -15.135   1.774 -18.168  1.00  0.23           C  
ATOM   4660  CB  LEU A 614     -17.048   0.209 -18.557  1.00  0.21           C  
ATOM   4661  O   LEU A 614     -15.703   2.600 -17.450  1.00  0.22           O  
ATOM   4662  CG  LEU A 614     -17.336  -0.017 -20.042  1.00  0.21           C  
ATOM   4663  CD1 LEU A 614     -17.812  -1.446 -20.279  1.00  0.19           C  
ATOM   4664  CD2 LEU A 614     -18.370   0.986 -20.545  1.00  0.19           C  
ATOM   4665  N   THR A 615     -13.824   2.086 -18.241  1.00  0.23           N  
ATOM   4666  CA  THR A 615     -13.464   3.432 -18.672  1.00  0.24           C  
ATOM   4667  C   THR A 615     -13.512   3.543 -20.193  1.00  0.23           C  
ATOM   4668  CB  THR A 615     -12.061   3.823 -18.171  1.00  0.21           C  
ATOM   4669  O   THR A 615     -12.927   2.720 -20.900  1.00  0.22           O  
ATOM   4670  CG2 THR A 615     -12.143   4.893 -17.087  1.00  0.19           C  
ATOM   4671  OG1 THR A 615     -11.412   2.664 -17.633  1.00  0.16           O  
ATOM   4672  N   MET A 616     -14.620   4.049 -20.728  1.00  0.20           N  
ATOM   4673  CA  MET A 616     -14.944   4.501 -22.078  1.00  0.21           C  
ATOM   4674  C   MET A 616     -14.555   5.963 -22.271  1.00  0.19           C  
ATOM   4675  CB  MET A 616     -16.435   4.315 -22.365  1.00  0.18           C  
ATOM   4676  O   MET A 616     -14.862   6.808 -21.427  1.00  0.19           O  
ATOM   4677  CG  MET A 616     -16.840   2.867 -22.592  1.00  0.17           C  
ATOM   4678  SD  MET A 616     -18.489   2.714 -23.382  1.00  0.16           S  
ATOM   4679  CE  MET A 616     -19.540   3.370 -22.057  1.00  0.14           C  
ATOM   4680  N   GLY A 617     -13.527   6.392 -23.057  1.00  0.23           N  
ATOM   4681  CA  GLY A 617     -13.222   7.656 -23.708  1.00  0.23           C  
ATOM   4682  C   GLY A 617     -13.377   7.602 -25.216  1.00  0.23           C  
ATOM   4683  O   GLY A 617     -13.092   6.577 -25.839  1.00  0.22           O  
ATOM   4684  N   ASP A 618     -14.260   8.457 -25.710  1.00  0.22           N  
ATOM   4685  CA  ASP A 618     -14.393   8.994 -27.060  1.00  0.23           C  
ATOM   4686  C   ASP A 618     -13.058   9.530 -27.573  1.00  0.21           C  
ATOM   4687  CB  ASP A 618     -15.452  10.099 -27.096  1.00  0.20           C  
ATOM   4688  O   ASP A 618     -12.336  10.212 -26.843  1.00  0.20           O  
ATOM   4689  CG  ASP A 618     -16.230  10.132 -28.399  1.00  0.19           C  
ATOM   4690  OD1 ASP A 618     -15.806   9.484 -29.380  1.00  0.11           O  
ATOM   4691  OD2 ASP A 618     -17.277  10.815 -28.447  1.00  0.12           O  
ATOM   4692  N   LYS A 619     -12.372   8.929 -28.553  1.00  0.21           N  
ATOM   4693  CA  LYS A 619     -11.419   9.432 -29.539  1.00  0.21           C  
ATOM   4694  C   LYS A 619     -11.916  10.729 -30.172  1.00  0.21           C  
ATOM   4695  CB  LYS A 619     -11.165   8.384 -30.623  1.00  0.20           C  
ATOM   4696  O   LYS A 619     -11.147  11.447 -30.814  1.00  0.20           O  
ATOM   4697  CG  LYS A 619      -9.799   7.720 -30.533  1.00  0.20           C  
ATOM   4698  CD  LYS A 619      -9.526   6.836 -31.743  1.00  0.21           C  
ATOM   4699  CE  LYS A 619      -8.129   6.231 -31.691  1.00  0.18           C  
ATOM   4700  NZ  LYS A 619      -7.856   5.366 -32.878  1.00  0.13           N  
ATOM   4701  N   THR A 620     -13.146  11.175 -29.862  1.00  0.21           N  
ATOM   4702  CA  THR A 620     -13.521  12.252 -30.772  1.00  0.21           C  
ATOM   4703  C   THR A 620     -13.100  13.606 -30.211  1.00  0.21           C  
ATOM   4704  CB  THR A 620     -15.038  12.253 -31.039  1.00  0.19           C  
ATOM   4705  O   THR A 620     -13.554  14.008 -29.137  1.00  0.20           O  
ATOM   4706  CG2 THR A 620     -15.416  11.196 -32.072  1.00  0.09           C  
ATOM   4707  OG1 THR A 620     -15.733  11.981 -29.816  1.00  0.12           O  
ATOM   4708  N   GLY A 621     -11.736  13.827 -29.723  1.00  0.22           N  
ATOM   4709  CA  GLY A 621     -11.115  15.138 -29.827  1.00  0.19           C  
ATOM   4710  C   GLY A 621     -10.217  15.468 -28.649  1.00  0.21           C  
ATOM   4711  O   GLY A 621     -10.534  15.131 -27.506  1.00  0.20           O  
ATOM   4712  N   TRP A 622      -8.789  15.259 -28.473  1.00  0.07           N  
ATOM   4713  CA  TRP A 622      -7.601  15.960 -27.998  1.00  0.19           C  
ATOM   4714  C   TRP A 622      -7.978  17.066 -27.017  1.00  0.10           C  
ATOM   4715  CB  TRP A 622      -6.817  16.549 -29.174  1.00  0.05           C  
ATOM   4716  O   TRP A 622      -7.248  17.330 -26.059  1.00  0.10           O  
ATOM   4717  CG  TRP A 622      -6.167  15.519 -30.048  1.00  0.06           C  
ATOM   4718  CD1 TRP A 622      -6.706  14.915 -31.150  1.00  0.07           C  
ATOM   4719  CD2 TRP A 622      -4.856  14.969 -29.890  1.00  0.07           C  
ATOM   4720  CE2 TRP A 622      -4.665  14.036 -30.934  1.00  0.07           C  
ATOM   4721  CE3 TRP A 622      -3.822  15.175 -28.967  1.00  0.17           C  
ATOM   4722  NE1 TRP A 622      -5.808  14.022 -31.687  1.00  0.17           N  
ATOM   4723  CH2 TRP A 622      -2.485  13.531 -30.163  1.00  0.14           C  
ATOM   4724  CZ2 TRP A 622      -3.481  13.310 -31.079  1.00  0.15           C  
ATOM   4725  CZ3 TRP A 622      -2.644  14.452 -29.114  1.00  0.15           C  
ATOM   4726  N   SER A 623      -9.230  17.641 -26.968  1.00  0.18           N  
ATOM   4727  CA  SER A 623      -9.953  18.791 -26.435  1.00  0.19           C  
ATOM   4728  C   SER A 623     -11.411  18.444 -26.153  1.00  0.18           C  
ATOM   4729  CB  SER A 623      -9.880  19.969 -27.408  1.00  0.15           C  
ATOM   4730  O   SER A 623     -12.133  17.996 -27.046  1.00  0.17           O  
ATOM   4731  OG  SER A 623     -10.499  19.642 -28.640  1.00  0.10           O  
ATOM   4732  N   GLY A 624     -11.811  17.806 -25.030  1.00  0.21           N  
ATOM   4733  CA  GLY A 624     -13.200  17.943 -24.623  1.00  0.19           C  
ATOM   4734  C   GLY A 624     -13.965  16.633 -24.662  1.00  0.21           C  
ATOM   4735  O   GLY A 624     -15.194  16.628 -24.748  1.00  0.20           O  
ATOM   4736  N   GLY A 625     -13.304  15.465 -24.524  1.00  0.21           N  
ATOM   4737  CA  GLY A 625     -14.230  14.348 -24.427  1.00  0.20           C  
ATOM   4738  C   GLY A 625     -14.491  13.911 -22.998  1.00  0.21           C  
ATOM   4739  O   GLY A 625     -13.573  13.878 -22.176  1.00  0.20           O  
ATOM   4740  N   THR A 626     -15.661  14.486 -22.384  1.00  0.21           N  
ATOM   4741  CA  THR A 626     -16.472  14.035 -21.259  1.00  0.21           C  
ATOM   4742  C   THR A 626     -16.227  12.556 -20.974  1.00  0.20           C  
ATOM   4743  CB  THR A 626     -17.971  14.268 -21.522  1.00  0.18           C  
ATOM   4744  O   THR A 626     -16.331  11.719 -21.873  1.00  0.20           O  
ATOM   4745  CG2 THR A 626     -18.609  15.074 -20.395  1.00  0.09           C  
ATOM   4746  OG1 THR A 626     -18.128  14.983 -22.754  1.00  0.12           O  
ATOM   4747  N   LEU A 627     -15.144  12.243 -20.157  1.00  0.21           N  
ATOM   4748  CA  LEU A 627     -14.959  10.884 -19.660  1.00  0.23           C  
ATOM   4749  C   LEU A 627     -15.988  10.554 -18.584  1.00  0.21           C  
ATOM   4750  CB  LEU A 627     -13.544  10.706 -19.101  1.00  0.20           C  
ATOM   4751  O   LEU A 627     -16.188  11.333 -17.650  1.00  0.21           O  
ATOM   4752  CG  LEU A 627     -12.510  10.106 -20.054  1.00  0.21           C  
ATOM   4753  CD1 LEU A 627     -11.169  10.815 -19.895  1.00  0.20           C  
ATOM   4754  CD2 LEU A 627     -12.361   8.609 -19.810  1.00  0.20           C  
ATOM   4755  N   SER A 628     -17.077   9.783 -18.990  1.00  0.21           N  
ATOM   4756  CA  SER A 628     -18.166   9.117 -18.283  1.00  0.21           C  
ATOM   4757  C   SER A 628     -17.678   7.856 -17.577  1.00  0.21           C  
ATOM   4758  CB  SER A 628     -19.297   8.765 -19.250  1.00  0.19           C  
ATOM   4759  O   SER A 628     -17.058   6.991 -18.198  1.00  0.20           O  
ATOM   4760  OG  SER A 628     -18.978   9.176 -20.568  1.00  0.11           O  
ATOM   4761  N   ALA A 629     -17.021   7.962 -16.353  1.00  0.23           N  
ATOM   4762  CA  ALA A 629     -17.115   6.818 -15.451  1.00  0.23           C  
ATOM   4763  C   ALA A 629     -18.499   6.179 -15.517  1.00  0.23           C  
ATOM   4764  CB  ALA A 629     -16.795   7.241 -14.020  1.00  0.22           C  
ATOM   4765  O   ALA A 629     -19.515   6.877 -15.466  1.00  0.22           O  
ATOM   4766  N   VAL A 630     -18.581   5.087 -16.300  1.00  0.22           N  
ATOM   4767  CA  VAL A 630     -19.719   4.177 -16.218  1.00  0.23           C  
ATOM   4768  C   VAL A 630     -19.698   3.441 -14.881  1.00  0.22           C  
ATOM   4769  CB  VAL A 630     -19.721   3.163 -17.385  1.00  0.20           C  
ATOM   4770  O   VAL A 630     -18.680   2.855 -14.504  1.00  0.21           O  
ATOM   4771  CG1 VAL A 630     -20.975   2.293 -17.342  1.00  0.12           C  
ATOM   4772  CG2 VAL A 630     -19.616   3.891 -18.724  1.00  0.11           C  
ATOM   4773  N   SER A 631     -20.538   3.910 -13.937  1.00  0.21           N  
ATOM   4774  CA  SER A 631     -21.276   3.243 -12.870  1.00  0.22           C  
ATOM   4775  C   SER A 631     -21.937   1.963 -13.371  1.00  0.21           C  
ATOM   4776  CB  SER A 631     -22.335   4.178 -12.285  1.00  0.20           C  
ATOM   4777  O   SER A 631     -22.679   1.986 -14.355  1.00  0.21           O  
ATOM   4778  OG  SER A 631     -23.545   3.479 -12.043  1.00  0.13           O  
ATOM   4779  N   ILE A 632     -21.206   0.775 -13.569  1.00  0.22           N  
ATOM   4780  CA  ILE A 632     -22.029  -0.419 -13.729  1.00  0.22           C  
ATOM   4781  C   ILE A 632     -22.133  -1.158 -12.397  1.00  0.22           C  
ATOM   4782  CB  ILE A 632     -21.459  -1.356 -14.818  1.00  0.20           C  
ATOM   4783  O   ILE A 632     -21.117  -1.524 -11.802  1.00  0.21           O  
ATOM   4784  CG1 ILE A 632     -21.311  -0.604 -16.146  1.00  0.15           C  
ATOM   4785  CG2 ILE A 632     -22.346  -2.593 -14.985  1.00  0.19           C  
ATOM   4786  CD1 ILE A 632     -20.683  -1.431 -17.259  1.00  0.18           C  
ATOM   4787  N   THR A 633     -23.150  -0.892 -11.611  1.00  0.22           N  
ATOM   4788  CA  THR A 633     -23.894  -1.709 -10.659  1.00  0.20           C  
ATOM   4789  C   THR A 633     -24.180  -3.091 -11.242  1.00  0.21           C  
ATOM   4790  CB  THR A 633     -25.218  -1.034 -10.258  1.00  0.19           C  
ATOM   4791  O   THR A 633     -24.349  -3.236 -12.454  1.00  0.21           O  
ATOM   4792  CG2 THR A 633     -25.055  -0.219  -8.979  1.00  0.14           C  
ATOM   4793  OG1 THR A 633     -25.643  -0.164 -11.314  1.00  0.15           O  
ATOM   4794  N   GLN A 634     -23.578  -4.280 -10.784  1.00  0.19           N  
ATOM   4795  CA  GLN A 634     -24.086  -5.592 -11.170  1.00  0.20           C  
ATOM   4796  C   GLN A 634     -25.285  -5.465 -12.106  1.00  0.18           C  
ATOM   4797  CB  GLN A 634     -24.471  -6.406  -9.933  1.00  0.16           C  
ATOM   4798  O   GLN A 634     -25.405  -6.216 -13.076  1.00  0.17           O  
ATOM   4799  CG  GLN A 634     -23.904  -7.819  -9.926  1.00  0.13           C  
ATOM   4800  CD  GLN A 634     -24.328  -8.615  -8.706  1.00  0.08           C  
ATOM   4801  NE2 GLN A 634     -23.997  -9.902  -8.693  1.00  0.08           N  
ATOM   4802  OE1 GLN A 634     -24.949  -8.078  -7.783  1.00  0.11           O  
ATOM   4803  N   LYS A 635     -26.151  -4.613 -11.677  1.00  0.19           N  
ATOM   4804  CA  LYS A 635     -27.370  -4.620 -12.480  1.00  0.20           C  
ATOM   4805  C   LYS A 635     -27.111  -4.068 -13.878  1.00  0.19           C  
ATOM   4806  CB  LYS A 635     -28.471  -3.810 -11.792  1.00  0.17           C  
ATOM   4807  O   LYS A 635     -27.794  -4.439 -14.835  1.00  0.18           O  
ATOM   4808  CG  LYS A 635     -29.401  -4.643 -10.922  1.00  0.09           C  
ATOM   4809  CD  LYS A 635     -30.541  -3.804 -10.360  1.00  0.07           C  
ATOM   4810  CE  LYS A 635     -31.460  -4.632  -9.472  1.00  0.07           C  
ATOM   4811  NZ  LYS A 635     -32.575  -3.811  -8.911  1.00  0.07           N  
ATOM   4812  N   ARG A 636     -25.971  -3.525 -14.046  1.00  0.20           N  
ATOM   4813  CA  ARG A 636     -25.950  -3.011 -15.412  1.00  0.20           C  
ATOM   4814  C   ARG A 636     -24.961  -3.787 -16.274  1.00  0.19           C  
ATOM   4815  CB  ARG A 636     -25.598  -1.522 -15.421  1.00  0.17           C  
ATOM   4816  O   ARG A 636     -25.067  -3.787 -17.502  1.00  0.18           O  
ATOM   4817  CG  ARG A 636     -26.791  -0.608 -15.650  1.00  0.12           C  
ATOM   4818  CD  ARG A 636     -26.380   0.857 -15.694  1.00  0.08           C  
ATOM   4819  NE  ARG A 636     -27.527   1.733 -15.914  1.00  0.07           N  
ATOM   4820  NH1 ARG A 636     -26.288   3.681 -15.985  1.00  0.07           N  
ATOM   4821  NH2 ARG A 636     -28.565   3.755 -16.244  1.00  0.05           N  
ATOM   4822  CZ  ARG A 636     -27.457   3.054 -16.047  1.00  0.07           C  
ATOM   4823  N   LEU A 637     -24.118  -4.696 -15.742  1.00  0.20           N  
ATOM   4824  CA  LEU A 637     -23.522  -5.621 -16.700  1.00  0.21           C  
ATOM   4825  C   LEU A 637     -24.548  -6.642 -17.180  1.00  0.20           C  
ATOM   4826  CB  LEU A 637     -22.323  -6.341 -16.075  1.00  0.19           C  
ATOM   4827  O   LEU A 637     -24.635  -6.926 -18.377  1.00  0.19           O  
ATOM   4828  CG  LEU A 637     -20.953  -6.019 -16.673  1.00  0.18           C  
ATOM   4829  CD1 LEU A 637     -19.980  -5.602 -15.575  1.00  0.16           C  
ATOM   4830  CD2 LEU A 637     -20.412  -7.216 -17.447  1.00  0.16           C  
ATOM   4831  N   SER A 638     -25.327  -7.281 -16.256  1.00  0.16           N  
ATOM   4832  CA  SER A 638     -26.296  -8.230 -16.795  1.00  0.19           C  
ATOM   4833  C   SER A 638     -27.302  -7.535 -17.708  1.00  0.16           C  
ATOM   4834  CB  SER A 638     -27.033  -8.946 -15.663  1.00  0.13           C  
ATOM   4835  O   SER A 638     -27.676  -8.073 -18.752  1.00  0.15           O  
ATOM   4836  OG  SER A 638     -27.574  -8.011 -14.745  1.00  0.09           O  
ATOM   4837  N   ALA A 639     -27.522  -6.335 -17.565  1.00  0.18           N  
ATOM   4838  CA  ALA A 639     -28.529  -5.807 -18.482  1.00  0.19           C  
ATOM   4839  C   ALA A 639     -27.876  -5.167 -19.704  1.00  0.17           C  
ATOM   4840  CB  ALA A 639     -29.421  -4.795 -17.768  1.00  0.15           C  
ATOM   4841  O   ALA A 639     -28.403  -5.256 -20.815  1.00  0.16           O  
ATOM   4842  N   GLN A 640     -26.669  -4.821 -19.703  1.00  0.19           N  
ATOM   4843  CA  GLN A 640     -26.104  -4.241 -20.916  1.00  0.20           C  
ATOM   4844  C   GLN A 640     -25.180  -5.230 -21.620  1.00  0.19           C  
ATOM   4845  CB  GLN A 640     -25.345  -2.953 -20.593  1.00  0.17           C  
ATOM   4846  O   GLN A 640     -24.985  -5.149 -22.835  1.00  0.18           O  
ATOM   4847  CG  GLN A 640     -26.209  -1.700 -20.647  1.00  0.16           C  
ATOM   4848  CD  GLN A 640     -25.406  -0.425 -20.467  1.00  0.10           C  
ATOM   4849  NE2 GLN A 640     -26.024   0.712 -20.767  1.00  0.10           N  
ATOM   4850  OE1 GLN A 640     -24.239  -0.462 -20.062  1.00  0.12           O  
ATOM   4851  N   VAL A 641     -24.678  -6.318 -21.048  1.00  0.20           N  
ATOM   4852  CA  VAL A 641     -24.173  -7.456 -21.809  1.00  0.20           C  
ATOM   4853  C   VAL A 641     -25.335  -8.187 -22.478  1.00  0.20           C  
ATOM   4854  CB  VAL A 641     -23.376  -8.430 -20.912  1.00  0.19           C  
ATOM   4855  O   VAL A 641     -25.214  -8.649 -23.615  1.00  0.19           O  
ATOM   4856  CG1 VAL A 641     -22.815  -9.587 -21.737  1.00  0.13           C  
ATOM   4857  CG2 VAL A 641     -22.252  -7.691 -20.189  1.00  0.16           C  
ATOM   4858  N   ALA A 642     -26.562  -8.136 -21.836  1.00  0.19           N  
ATOM   4859  CA  ALA A 642     -27.652  -8.888 -22.453  1.00  0.18           C  
ATOM   4860  C   ALA A 642     -28.241  -8.129 -23.638  1.00  0.18           C  
ATOM   4861  CB  ALA A 642     -28.739  -9.189 -21.424  1.00  0.17           C  
ATOM   4862  O   ALA A 642     -28.687  -8.737 -24.613  1.00  0.17           O  
ATOM   4863  N   THR A 643     -28.036  -6.848 -23.710  1.00  0.13           N  
ATOM   4864  CA  THR A 643     -28.710  -6.197 -24.828  1.00  0.19           C  
ATOM   4865  C   THR A 643     -27.695  -5.667 -25.837  1.00  0.12           C  
ATOM   4866  CB  THR A 643     -29.608  -5.043 -24.344  1.00  0.10           C  
ATOM   4867  O   THR A 643     -28.060  -5.288 -26.952  1.00  0.11           O  
ATOM   4868  CG2 THR A 643     -30.794  -5.569 -23.542  1.00  0.07           C  
ATOM   4869  OG1 THR A 643     -28.838  -4.162 -23.517  1.00  0.11           O  
ATOM   4870  N   GLY A 644     -26.401  -6.172 -25.804  1.00  0.21           N  
ATOM   4871  CA  GLY A 644     -25.469  -5.676 -26.804  1.00  0.20           C  
ATOM   4872  C   GLY A 644     -25.308  -4.168 -26.774  1.00  0.21           C  
ATOM   4873  O   GLY A 644     -24.470  -3.614 -27.489  1.00  0.20           O  
ATOM   4874  N   VAL A 645     -26.084  -3.357 -25.817  1.00  0.19           N  
ATOM   4875  CA  VAL A 645     -26.123  -1.908 -25.648  1.00  0.20           C  
ATOM   4876  C   VAL A 645     -25.681  -1.540 -24.234  1.00  0.19           C  
ATOM   4877  CB  VAL A 645     -27.533  -1.342 -25.930  1.00  0.17           C  
ATOM   4878  O   VAL A 645     -26.355  -1.878 -23.258  1.00  0.18           O  
ATOM   4879  CG1 VAL A 645     -27.531   0.183 -25.837  1.00  0.09           C  
ATOM   4880  CG2 VAL A 645     -28.025  -1.795 -27.304  1.00  0.08           C  
ATOM   4881  N   ILE A 646     -24.369  -1.456 -23.939  1.00  0.20           N  
ATOM   4882  CA  ILE A 646     -23.748  -0.763 -22.815  1.00  0.21           C  
ATOM   4883  C   ILE A 646     -24.081   0.726 -22.880  1.00  0.20           C  
ATOM   4884  CB  ILE A 646     -22.217  -0.970 -22.798  1.00  0.19           C  
ATOM   4885  O   ILE A 646     -23.678   1.418 -23.818  1.00  0.19           O  
ATOM   4886  CG1 ILE A 646     -21.881  -2.465 -22.777  1.00  0.12           C  
ATOM   4887  CG2 ILE A 646     -21.588  -0.250 -21.602  1.00  0.14           C  
ATOM   4888  CD1 ILE A 646     -20.391  -2.765 -22.859  1.00  0.17           C  
ATOM   4889  N   SER A 647     -25.304   1.243 -22.576  1.00  0.18           N  
ATOM   4890  CA  SER A 647     -25.676   2.647 -22.436  1.00  0.20           C  
ATOM   4891  C   SER A 647     -24.821   3.343 -21.383  1.00  0.17           C  
ATOM   4892  CB  SER A 647     -27.156   2.776 -22.070  1.00  0.15           C  
ATOM   4893  O   SER A 647     -24.630   2.818 -20.284  1.00  0.17           O  
ATOM   4894  OG  SER A 647     -27.657   1.551 -21.561  1.00  0.09           O  
ATOM   4895  N   VAL A 648     -23.724   4.108 -21.751  1.00  0.20           N  
ATOM   4896  CA  VAL A 648     -22.871   5.223 -21.353  1.00  0.20           C  
ATOM   4897  C   VAL A 648     -23.716   6.312 -20.696  1.00  0.19           C  
ATOM   4898  CB  VAL A 648     -22.097   5.803 -22.558  1.00  0.18           C  
ATOM   4899  O   VAL A 648     -24.650   6.836 -21.309  1.00  0.19           O  
ATOM   4900  CG1 VAL A 648     -21.084   6.849 -22.096  1.00  0.12           C  
ATOM   4901  CG2 VAL A 648     -21.400   4.686 -23.332  1.00  0.11           C  
ATOM   4902  N   VAL A 649     -24.052   6.101 -19.441  1.00  0.18           N  
ATOM   4903  CA  VAL A 649     -24.569   7.350 -18.891  1.00  0.19           C  
ATOM   4904  C   VAL A 649     -23.425   8.344 -18.702  1.00  0.17           C  
ATOM   4905  CB  VAL A 649     -25.302   7.120 -17.551  1.00  0.15           C  
ATOM   4906  O   VAL A 649     -22.413   8.023 -18.074  1.00  0.16           O  
ATOM   4907  CG1 VAL A 649     -26.001   8.398 -17.092  1.00  0.09           C  
ATOM   4908  CG2 VAL A 649     -26.305   5.976 -17.681  1.00  0.08           C  
ATOM   4909  N   ASN A 650     -23.013   9.177 -19.662  1.00  0.14           N  
ATOM   4910  CA  ASN A 650     -22.458  10.526 -19.684  1.00  0.19           C  
ATOM   4911  C   ASN A 650     -22.477  11.163 -18.297  1.00  0.15           C  
ATOM   4912  CB  ASN A 650     -23.217  11.404 -20.681  1.00  0.11           C  
ATOM   4913  O   ASN A 650     -23.547  11.447 -17.755  1.00  0.15           O  
ATOM   4914  CG  ASN A 650     -22.304  12.048 -21.706  1.00  0.06           C  
ATOM   4915  ND2 ASN A 650     -22.868  12.430 -22.845  1.00  0.10           N  
ATOM   4916  OD1 ASN A 650     -21.102  12.200 -21.475  1.00  0.09           O  
ATOM   4917  N   VAL A 651     -21.628  10.686 -17.325  1.00  0.18           N  
ATOM   4918  CA  VAL A 651     -21.413  11.498 -16.131  1.00  0.19           C  
ATOM   4919  C   VAL A 651     -20.431  12.625 -16.442  1.00  0.17           C  
ATOM   4920  CB  VAL A 651     -20.892  10.647 -14.952  1.00  0.16           C  
ATOM   4921  O   VAL A 651     -19.291  12.371 -16.840  1.00  0.17           O  
ATOM   4922  CG1 VAL A 651     -21.157  11.349 -13.621  1.00  0.10           C  
ATOM   4923  CG2 VAL A 651     -21.538   9.262 -14.967  1.00  0.09           C  
ATOM   4924  N   GLY A 652     -20.661  13.648 -17.250  1.00  0.18           N  
ATOM   4925  CA  GLY A 652     -20.262  15.013 -17.550  1.00  0.17           C  
ATOM   4926  C   GLY A 652     -18.802  15.290 -17.245  1.00  0.16           C  
ATOM   4927  O   GLY A 652     -18.229  14.692 -16.332  1.00  0.15           O  
ATOM   4928  N   ALA A 653     -18.009  15.866 -18.270  1.00  0.15           N  
ATOM   4929  CA  ALA A 653     -16.868  16.714 -18.606  1.00  0.17           C  
ATOM   4930  C   ALA A 653     -16.191  17.246 -17.346  1.00  0.15           C  
ATOM   4931  CB  ALA A 653     -17.310  17.871 -19.498  1.00  0.12           C  
ATOM   4932  O   ALA A 653     -16.742  18.105 -16.654  1.00  0.14           O  
ATOM   4933  N   GLY A 654     -15.897  16.473 -16.374  1.00  0.18           N  
ATOM   4934  CA  GLY A 654     -15.254  17.067 -15.213  1.00  0.19           C  
ATOM   4935  C   GLY A 654     -14.439  16.072 -14.408  1.00  0.17           C  
ATOM   4936  O   GLY A 654     -14.935  15.001 -14.051  1.00  0.17           O  
ATOM   4937  N   GLY A 655     -13.058  15.820 -14.818  1.00  0.20           N  
ATOM   4938  CA  GLY A 655     -11.860  15.452 -14.081  1.00  0.18           C
[truncated: 144,860 more chars]
