# Supplementary material for: DepoScope: Accurate phage depolymerase annotation and domain delineation using large language models
Source: PLoS Comput Biol. 2024 Aug 5;20(8):e1011831. doi: 10.1371/journal.pcbi.1011831 (PMC11326577; doi:10.1371/journal.pcbi.1011831)
Supplement: S1 Data — (ZIP) [file pcbi.1011831.s003.zip › FN_FP_deposcope_032024/False_positives/NC_023610.1__YP_009010284.pdb]

PARENT N/A
ATOM      1  N   MET A   1      -0.690 -46.621 -44.248  1.00  0.43           N  
ATOM      2  CA  MET A   1      -0.452 -45.268 -44.740  1.00  0.51           C  
ATOM      3  C   MET A   1      -0.686 -44.239 -43.639  1.00  0.45           C  
ATOM      4  CB  MET A   1      -1.352 -44.965 -45.939  1.00  0.41           C  
ATOM      5  O   MET A   1      -1.730 -44.251 -42.985  1.00  0.43           O  
ATOM      6  CG  MET A   1      -0.776 -45.422 -47.270  1.00  0.44           C  
ATOM      7  SD  MET A   1      -1.962 -45.222 -48.655  1.00  0.46           S  
ATOM      8  CE  MET A   1      -0.845 -45.447 -50.068  1.00  0.43           C  
ATOM      9  N   SER A   2       0.407 -43.736 -42.889  1.00  0.57           N  
ATOM     10  CA  SER A   2       0.250 -42.972 -41.656  1.00  0.59           C  
ATOM     11  C   SER A   2      -0.931 -42.011 -41.746  1.00  0.59           C  
ATOM     12  CB  SER A   2       1.529 -42.193 -41.342  1.00  0.53           C  
ATOM     13  O   SER A   2      -1.085 -41.301 -42.741  1.00  0.55           O  
ATOM     14  OG  SER A   2       1.902 -41.377 -42.439  1.00  0.54           O  
ATOM     15  N   ASP A   3      -2.152 -42.194 -41.219  1.00  0.59           N  
ATOM     16  CA  ASP A   3      -3.081 -41.126 -40.859  1.00  0.59           C  
ATOM     17  C   ASP A   3      -2.376 -39.771 -40.833  1.00  0.59           C  
ATOM     18  CB  ASP A   3      -3.726 -41.410 -39.501  1.00  0.54           C  
ATOM     19  O   ASP A   3      -1.378 -39.599 -40.131  1.00  0.56           O  
ATOM     20  CG  ASP A   3      -4.856 -42.421 -39.582  1.00  0.50           C  
ATOM     21  OD1 ASP A   3      -5.423 -42.617 -40.679  1.00  0.52           O  
ATOM     22  OD2 ASP A   3      -5.186 -43.025 -38.538  1.00  0.60           O  
ATOM     23  N   PHE A   4      -2.191 -39.113 -42.095  1.00  0.65           N  
ATOM     24  CA  PHE A   4      -1.897 -37.687 -42.155  1.00  0.65           C  
ATOM     25  C   PHE A   4      -2.252 -37.005 -40.840  1.00  0.65           C  
ATOM     26  CB  PHE A   4      -2.657 -37.027 -43.310  1.00  0.60           C  
ATOM     27  O   PHE A   4      -3.426 -36.752 -40.562  1.00  0.61           O  
ATOM     28  CG  PHE A   4      -1.820 -36.078 -44.124  1.00  0.58           C  
ATOM     29  CD1 PHE A   4      -1.786 -34.723 -43.818  1.00  0.54           C  
ATOM     30  CD2 PHE A   4      -1.067 -36.540 -45.195  1.00  0.55           C  
ATOM     31  CE1 PHE A   4      -1.012 -33.841 -44.570  1.00  0.51           C  
ATOM     32  CE2 PHE A   4      -0.291 -35.666 -45.951  1.00  0.54           C  
ATOM     33  CZ  PHE A   4      -0.266 -34.316 -45.637  1.00  0.50           C  
ATOM     34  N   ASP A   5      -1.471 -37.090 -39.885  1.00  0.64           N  
ATOM     35  CA  ASP A   5      -1.675 -36.307 -38.671  1.00  0.64           C  
ATOM     36  C   ASP A   5      -1.650 -34.810 -38.972  1.00  0.65           C  
ATOM     37  CB  ASP A   5      -0.613 -36.651 -37.625  1.00  0.60           C  
ATOM     38  O   ASP A   5      -0.578 -34.216 -39.105  1.00  0.62           O  
ATOM     39  CG  ASP A   5      -0.831 -35.940 -36.301  1.00  0.56           C  
ATOM     40  OD1 ASP A   5      -1.873 -35.270 -36.133  1.00  0.60           O  
ATOM     41  OD2 ASP A   5       0.048 -36.048 -35.419  1.00  0.67           O  
ATOM     42  N   LEU A   6      -2.758 -34.304 -39.493  1.00  0.65           N  
ATOM     43  CA  LEU A   6      -3.033 -32.894 -39.746  1.00  0.66           C  
ATOM     44  C   LEU A   6      -2.476 -32.022 -38.626  1.00  0.66           C  
ATOM     45  CB  LEU A   6      -4.539 -32.659 -39.891  1.00  0.63           C  
ATOM     46  O   LEU A   6      -2.069 -30.883 -38.864  1.00  0.64           O  
ATOM     47  CG  LEU A   6      -4.959 -31.481 -40.771  1.00  0.60           C  
ATOM     48  CD1 LEU A   6      -5.356 -31.972 -42.160  1.00  0.56           C  
ATOM     49  CD2 LEU A   6      -6.105 -30.712 -40.123  1.00  0.57           C  
ATOM     50  N   THR A   7      -2.406 -32.596 -37.430  1.00  0.66           N  
ATOM     51  CA  THR A   7      -1.884 -31.820 -36.310  1.00  0.67           C  
ATOM     52  C   THR A   7      -0.384 -31.590 -36.464  1.00  0.67           C  
ATOM     53  CB  THR A   7      -2.164 -32.520 -34.967  1.00  0.63           C  
ATOM     54  O   THR A   7       0.087 -30.454 -36.375  1.00  0.66           O  
ATOM     55  CG2 THR A   7      -1.990 -31.557 -33.798  1.00  0.56           C  
ATOM     56  OG1 THR A   7      -3.507 -33.019 -34.965  1.00  0.62           O  
ATOM     57  N   THR A   8       0.445 -32.599 -36.623  1.00  0.70           N  
ATOM     58  CA  THR A   8       1.884 -32.478 -36.828  1.00  0.70           C  
ATOM     59  C   THR A   8       2.187 -31.558 -38.008  1.00  0.70           C  
ATOM     60  CB  THR A   8       2.532 -33.854 -37.067  1.00  0.67           C  
ATOM     61  O   THR A   8       3.104 -30.738 -37.943  1.00  0.68           O  
ATOM     62  CG2 THR A   8       4.050 -33.740 -37.152  1.00  0.62           C  
ATOM     63  OG1 THR A   8       2.189 -34.731 -35.987  1.00  0.65           O  
ATOM     64  N   LEU A   9       1.340 -31.568 -39.072  1.00  0.69           N  
ATOM     65  CA  LEU A   9       1.529 -30.751 -40.266  1.00  0.69           C  
ATOM     66  C   LEU A   9       1.247 -29.282 -39.969  1.00  0.69           C  
ATOM     67  CB  LEU A   9       0.621 -31.239 -41.398  1.00  0.65           C  
ATOM     68  O   LEU A   9       1.989 -28.402 -40.412  1.00  0.66           O  
ATOM     69  CG  LEU A   9       1.240 -32.231 -42.384  1.00  0.63           C  
ATOM     70  CD1 LEU A   9       0.166 -33.155 -42.949  1.00  0.60           C  
ATOM     71  CD2 LEU A   9       1.961 -31.491 -43.505  1.00  0.60           C  
ATOM     72  N   MET A  10       0.138 -29.054 -39.186  1.00  0.62           N  
ATOM     73  CA  MET A  10      -0.178 -27.696 -38.751  1.00  0.63           C  
ATOM     74  C   MET A  10       0.928 -27.139 -37.860  1.00  0.63           C  
ATOM     75  CB  MET A  10      -1.514 -27.666 -38.008  1.00  0.60           C  
ATOM     76  O   MET A  10       1.328 -25.983 -38.009  1.00  0.62           O  
ATOM     77  CG  MET A  10      -2.723 -27.845 -38.912  1.00  0.58           C  
ATOM     78  SD  MET A  10      -4.265 -27.194 -38.161  1.00  0.55           S  
ATOM     79  CE  MET A  10      -4.056 -25.421 -38.488  1.00  0.52           C  
ATOM     80  N   GLU A  11       1.593 -28.069 -37.008  1.00  0.67           N  
ATOM     81  CA  GLU A  11       2.704 -27.627 -36.170  1.00  0.67           C  
ATOM     82  C   GLU A  11       3.922 -27.264 -37.015  1.00  0.67           C  
ATOM     83  CB  GLU A  11       3.073 -28.708 -35.152  1.00  0.64           C  
ATOM     84  O   GLU A  11       4.590 -26.262 -36.753  1.00  0.66           O  
ATOM     85  CG  GLU A  11       2.102 -28.811 -33.984  1.00  0.61           C  
ATOM     86  CD  GLU A  11       2.499 -29.868 -32.966  1.00  0.60           C  
ATOM     87  OE1 GLU A  11       3.476 -30.611 -33.211  1.00  0.63           O  
ATOM     88  OE2 GLU A  11       1.826 -29.953 -31.914  1.00  0.58           O  
ATOM     89  N   GLN A  12       4.220 -28.067 -38.007  1.00  0.68           N  
ATOM     90  CA  GLN A  12       5.344 -27.833 -38.906  1.00  0.68           C  
ATOM     91  C   GLN A  12       5.075 -26.646 -39.827  1.00  0.68           C  
ATOM     92  CB  GLN A  12       5.639 -29.084 -39.736  1.00  0.65           C  
ATOM     93  O   GLN A  12       5.959 -25.819 -40.057  1.00  0.65           O  
ATOM     94  CG  GLN A  12       6.376 -30.172 -38.967  1.00  0.63           C  
ATOM     95  CD  GLN A  12       6.658 -31.400 -39.812  1.00  0.62           C  
ATOM     96  NE2 GLN A  12       7.315 -32.391 -39.219  1.00  0.58           N  
ATOM     97  OE1 GLN A  12       6.288 -31.458 -40.989  1.00  0.64           O  
ATOM     98  N   ALA A  13       3.797 -26.424 -40.207  1.00  0.67           N  
ATOM     99  CA  ALA A  13       3.343 -25.332 -41.064  1.00  0.67           C  
ATOM    100  C   ALA A  13       3.498 -23.984 -40.365  1.00  0.67           C  
ATOM    101  CB  ALA A  13       1.889 -25.549 -41.478  1.00  0.63           C  
ATOM    102  O   ALA A  13       3.930 -23.006 -40.979  1.00  0.64           O  
ATOM    103  N   VAL A  14       3.203 -23.958 -39.063  1.00  0.65           N  
ATOM    104  CA  VAL A  14       3.354 -22.766 -38.235  1.00  0.65           C  
ATOM    105  C   VAL A  14       4.829 -22.382 -38.145  1.00  0.66           C  
ATOM    106  CB  VAL A  14       2.771 -22.980 -36.820  1.00  0.62           C  
ATOM    107  O   VAL A  14       5.168 -21.197 -38.110  1.00  0.64           O  
ATOM    108  CG1 VAL A  14       3.105 -21.796 -35.914  1.00  0.58           C  
ATOM    109  CG2 VAL A  14       1.260 -23.192 -36.892  1.00  0.60           C  
ATOM    110  N   ARG A  15       5.781 -23.372 -38.143  1.00  0.66           N  
ATOM    111  CA  ARG A  15       7.215 -23.129 -38.016  1.00  0.65           C  
ATOM    112  C   ARG A  15       7.839 -22.811 -39.371  1.00  0.66           C  
ATOM    113  CB  ARG A  15       7.912 -24.338 -37.388  1.00  0.63           C  
ATOM    114  O   ARG A  15       8.845 -22.104 -39.446  1.00  0.66           O  
ATOM    115  CG  ARG A  15       7.574 -24.551 -35.922  1.00  0.61           C  
ATOM    116  CD  ARG A  15       8.286 -25.769 -35.350  1.00  0.60           C  
ATOM    117  NE  ARG A  15       7.845 -26.062 -33.989  1.00  0.52           N  
ATOM    118  NH1 ARG A  15       9.427 -27.702 -33.608  1.00  0.44           N  
ATOM    119  NH2 ARG A  15       7.916 -27.158 -31.972  1.00  0.41           N  
ATOM    120  CZ  ARG A  15       8.397 -26.973 -33.193  1.00  0.59           C  
ATOM    121  N   ASN A  16       7.250 -23.248 -40.483  1.00  0.73           N  
ATOM    122  CA  ASN A  16       7.902 -23.147 -41.784  1.00  0.73           C  
ATOM    123  C   ASN A  16       6.883 -23.080 -42.918  1.00  0.73           C  
ATOM    124  CB  ASN A  16       8.859 -24.321 -41.998  1.00  0.69           C  
ATOM    125  O   ASN A  16       6.354 -24.109 -43.345  1.00  0.69           O  
ATOM    126  CG  ASN A  16       9.641 -24.208 -43.292  1.00  0.67           C  
ATOM    127  ND2 ASN A  16      10.490 -25.193 -43.559  1.00  0.66           N  
ATOM    128  OD1 ASN A  16       9.484 -23.243 -44.045  1.00  0.66           O  
ATOM    129  N   PRO A  17       6.477 -21.747 -43.365  1.00  0.67           N  
ATOM    130  CA  PRO A  17       5.546 -21.636 -44.491  1.00  0.68           C  
ATOM    131  C   PRO A  17       5.915 -22.554 -45.654  1.00  0.69           C  
ATOM    132  CB  PRO A  17       5.660 -20.165 -44.898  1.00  0.65           C  
ATOM    133  O   PRO A  17       5.031 -23.075 -46.338  1.00  0.69           O  
ATOM    134  CG  PRO A  17       6.349 -19.502 -43.749  1.00  0.64           C  
ATOM    135  CD  PRO A  17       7.073 -20.552 -42.957  1.00  0.64           C  
ATOM    136  N   ALA A  18       7.236 -22.759 -45.848  1.00  0.74           N  
ATOM    137  CA  ALA A  18       7.692 -23.676 -46.889  1.00  0.75           C  
ATOM    138  C   ALA A  18       7.198 -25.095 -46.624  1.00  0.74           C  
ATOM    139  CB  ALA A  18       9.216 -23.656 -46.985  1.00  0.71           C  
ATOM    140  O   ALA A  18       6.885 -25.835 -47.560  1.00  0.71           O  
ATOM    141  N   GLY A  19       7.010 -25.410 -45.325  1.00  0.74           N  
ATOM    142  CA  GLY A  19       6.400 -26.677 -44.955  1.00  0.74           C  
ATOM    143  C   GLY A  19       4.957 -26.799 -45.405  1.00  0.74           C  
ATOM    144  O   GLY A  19       4.546 -27.844 -45.915  1.00  0.72           O  
ATOM    145  N   LEU A  20       4.090 -25.642 -45.365  1.00  0.74           N  
ATOM    146  CA  LEU A  20       2.716 -25.659 -45.854  1.00  0.75           C  
ATOM    147  C   LEU A  20       2.678 -25.874 -47.363  1.00  0.75           C  
ATOM    148  CB  LEU A  20       2.003 -24.352 -45.495  1.00  0.73           C  
ATOM    149  O   LEU A  20       1.814 -26.593 -47.871  1.00  0.74           O  
ATOM    150  CG  LEU A  20       1.249 -24.335 -44.165  1.00  0.69           C  
ATOM    151  CD1 LEU A  20       1.196 -22.917 -43.605  1.00  0.64           C  
ATOM    152  CD2 LEU A  20      -0.156 -24.900 -44.338  1.00  0.65           C  
ATOM    153  N   GLN A  21       3.623 -25.280 -47.998  1.00  0.81           N  
ATOM    154  CA  GLN A  21       3.694 -25.434 -49.447  1.00  0.81           C  
ATOM    155  C   GLN A  21       4.029 -26.873 -49.831  1.00  0.81           C  
ATOM    156  CB  GLN A  21       4.730 -24.478 -50.040  1.00  0.79           C  
ATOM    157  O   GLN A  21       3.364 -27.464 -50.685  1.00  0.79           O  
ATOM    158  CG  GLN A  21       4.832 -24.545 -51.557  1.00  0.76           C  
ATOM    159  CD  GLN A  21       5.908 -23.632 -52.114  1.00  0.75           C  
ATOM    160  NE2 GLN A  21       6.034 -23.601 -53.437  1.00  0.71           N  
ATOM    161  OE1 GLN A  21       6.620 -22.958 -51.362  1.00  0.75           O  
ATOM    162  N   THR A  22       5.146 -27.409 -49.088  1.00  0.78           N  
ATOM    163  CA  THR A  22       5.521 -28.797 -49.335  1.00  0.79           C  
ATOM    164  C   THR A  22       4.348 -29.732 -49.053  1.00  0.78           C  
ATOM    165  CB  THR A  22       6.729 -29.211 -48.475  1.00  0.77           C  
ATOM    166  O   THR A  22       3.989 -30.558 -49.894  1.00  0.76           O  
ATOM    167  CG2 THR A  22       7.190 -30.624 -48.818  1.00  0.72           C  
ATOM    168  OG1 THR A  22       7.809 -28.299 -48.709  1.00  0.75           O  
ATOM    169  N   VAL A  23       3.609 -29.469 -47.988  1.00  0.75           N  
ATOM    170  CA  VAL A  23       2.454 -30.281 -47.620  1.00  0.76           C  
ATOM    171  C   VAL A  23       1.349 -30.109 -48.659  1.00  0.75           C  
ATOM    172  CB  VAL A  23       1.927 -29.914 -46.215  1.00  0.74           C  
ATOM    173  O   VAL A  23       0.675 -31.076 -49.024  1.00  0.74           O  
ATOM    174  CG1 VAL A  23       0.594 -30.608 -45.940  1.00  0.71           C  
ATOM    175  CG2 VAL A  23       2.955 -30.282 -45.146  1.00  0.71           C  
ATOM    176  N   ALA A  24       1.051 -28.906 -49.139  1.00  0.77           N  
ATOM    177  CA  ALA A  24       0.034 -28.660 -50.158  1.00  0.78           C  
ATOM    178  C   ALA A  24       0.399 -29.344 -51.473  1.00  0.78           C  
ATOM    179  CB  ALA A  24      -0.149 -27.159 -50.376  1.00  0.76           C  
ATOM    180  O   ALA A  24      -0.456 -29.955 -52.119  1.00  0.77           O  
ATOM    181  N   ILE A  25       1.694 -29.362 -51.845  1.00  0.79           N  
ATOM    182  CA  ILE A  25       2.184 -30.005 -53.059  1.00  0.80           C  
ATOM    183  C   ILE A  25       2.090 -31.523 -52.913  1.00  0.79           C  
ATOM    184  CB  ILE A  25       3.637 -29.586 -53.375  1.00  0.78           C  
ATOM    185  O   ILE A  25       1.534 -32.203 -53.777  1.00  0.78           O  
ATOM    186  CG1 ILE A  25       3.684 -28.123 -53.830  1.00  0.78           C  
ATOM    187  CG2 ILE A  25       4.248 -30.509 -54.434  1.00  0.77           C  
ATOM    188  CD1 ILE A  25       5.086 -27.530 -53.864  1.00  0.76           C  
ATOM    189  N   ASP A  26       2.548 -32.069 -51.700  1.00  0.78           N  
ATOM    190  CA  ASP A  26       2.480 -33.500 -51.423  1.00  0.78           C  
ATOM    191  C   ASP A  26       1.035 -33.995 -51.441  1.00  0.78           C  
ATOM    192  CB  ASP A  26       3.127 -33.817 -50.073  1.00  0.77           C  
ATOM    193  O   ASP A  26       0.743 -35.053 -52.002  1.00  0.76           O  
ATOM    194  CG  ASP A  26       4.637 -33.654 -50.087  1.00  0.74           C  
ATOM    195  OD1 ASP A  26       5.234 -33.592 -51.183  1.00  0.75           O  
ATOM    196  OD2 ASP A  26       5.235 -33.590 -48.991  1.00  0.76           O  
ATOM    197  N   TYR A  27       0.051 -33.235 -50.882  1.00  0.77           N  
ATOM    198  CA  TYR A  27      -1.369 -33.567 -50.878  1.00  0.78           C  
ATOM    199  C   TYR A  27      -1.929 -33.587 -52.296  1.00  0.77           C  
ATOM    200  CB  TYR A  27      -2.153 -32.569 -50.021  1.00  0.76           C  
ATOM    201  O   TYR A  27      -2.679 -34.494 -52.661  1.00  0.77           O  
ATOM    202  CG  TYR A  27      -3.632 -32.861 -49.949  1.00  0.74           C  
ATOM    203  CD1 TYR A  27      -4.130 -33.822 -49.071  1.00  0.73           C  
ATOM    204  CD2 TYR A  27      -4.535 -32.180 -50.758  1.00  0.74           C  
ATOM    205  CE1 TYR A  27      -5.491 -34.096 -49.001  1.00  0.73           C  
ATOM    206  CE2 TYR A  27      -5.899 -32.446 -50.697  1.00  0.73           C  
ATOM    207  OH  TYR A  27      -7.716 -33.672 -49.752  1.00  0.69           O  
ATOM    208  CZ  TYR A  27      -6.367 -33.404 -49.817  1.00  0.70           C  
ATOM    209  N   VAL A  28      -1.620 -32.650 -53.153  1.00  0.78           N  
ATOM    210  CA  VAL A  28      -2.109 -32.579 -54.526  1.00  0.78           C  
ATOM    211  C   VAL A  28      -1.495 -33.707 -55.352  1.00  0.77           C  
ATOM    212  CB  VAL A  28      -1.791 -31.212 -55.172  1.00  0.77           C  
ATOM    213  O   VAL A  28      -2.194 -34.374 -56.120  1.00  0.75           O  
ATOM    214  CG1 VAL A  28      -2.069 -31.246 -56.674  1.00  0.75           C  
ATOM    215  CG2 VAL A  28      -2.600 -30.104 -54.500  1.00  0.74           C  
ATOM    216  N   GLN A  29      -0.217 -34.071 -55.078  1.00  0.78           N  
ATOM    217  CA  GLN A  29       0.416 -35.209 -55.736  1.00  0.79           C  
ATOM    218  C   GLN A  29      -0.245 -36.521 -55.324  1.00  0.78           C  
ATOM    219  CB  GLN A  29       1.911 -35.251 -55.415  1.00  0.77           C  
ATOM    220  O   GLN A  29      -0.480 -37.394 -56.162  1.00  0.76           O  
ATOM    221  CG  GLN A  29       2.724 -34.181 -56.131  1.00  0.73           C  
ATOM    222  CD  GLN A  29       4.196 -34.220 -55.765  1.00  0.72           C  
ATOM    223  NE2 GLN A  29       5.026 -33.570 -56.575  1.00  0.69           N  
ATOM    224  OE1 GLN A  29       4.585 -34.827 -54.762  1.00  0.73           O  
ATOM    225  N   TRP A  30      -0.563 -36.573 -53.997  1.00  0.76           N  
ATOM    226  CA  TRP A  30      -1.220 -37.751 -53.441  1.00  0.78           C  
ATOM    227  C   TRP A  30      -2.642 -37.885 -53.975  1.00  0.76           C  
ATOM    228  CB  TRP A  30      -1.239 -37.685 -51.911  1.00  0.74           C  
ATOM    229  O   TRP A  30      -3.107 -38.993 -54.252  1.00  0.72           O  
ATOM    230  CG  TRP A  30      -2.047 -38.769 -51.265  1.00  0.68           C  
ATOM    231  CD1 TRP A  30      -1.736 -40.099 -51.195  1.00  0.62           C  
ATOM    232  CD2 TRP A  30      -3.305 -38.617 -50.600  1.00  0.66           C  
ATOM    233  CE2 TRP A  30      -3.699 -39.897 -50.151  1.00  0.64           C  
ATOM    234  CE3 TRP A  30      -4.139 -37.521 -50.341  1.00  0.72           C  
ATOM    235  NE1 TRP A  30      -2.725 -40.782 -50.526  1.00  0.73           N  
ATOM    236  CH2 TRP A  30      -5.688 -39.021 -49.214  1.00  0.68           C  
ATOM    237  CZ2 TRP A  30      -4.891 -40.110 -49.455  1.00  0.71           C  
ATOM    238  CZ3 TRP A  30      -5.325 -37.735 -49.648  1.00  0.69           C  
ATOM    239  N   ARG A  31      -3.551 -36.768 -54.116  1.00  0.78           N  
ATOM    240  CA  ARG A  31      -4.937 -36.774 -54.575  1.00  0.78           C  
ATOM    241  C   ARG A  31      -5.011 -36.924 -56.091  1.00  0.78           C  
ATOM    242  CB  ARG A  31      -5.654 -35.494 -54.139  1.00  0.76           C  
ATOM    243  O   ARG A  31      -6.012 -37.408 -56.624  1.00  0.76           O  
ATOM    244  CG  ARG A  31      -6.139 -35.520 -52.699  1.00  0.72           C  
ATOM    245  CD  ARG A  31      -7.289 -36.498 -52.508  1.00  0.70           C  
ATOM    246  NE  ARG A  31      -7.959 -36.300 -51.226  1.00  0.61           N  
ATOM    247  NH1 ARG A  31      -9.744 -37.684 -51.709  1.00  0.52           N  
ATOM    248  NH2 ARG A  31      -9.630 -36.618 -49.683  1.00  0.48           N  
ATOM    249  CZ  ARG A  31      -9.110 -36.868 -50.876  1.00  0.65           C  
ATOM    250  N   LEU A  32      -4.110 -36.357 -56.793  1.00  0.76           N  
ATOM    251  CA  LEU A  32      -4.076 -36.362 -58.251  1.00  0.76           C  
ATOM    252  C   LEU A  32      -3.035 -37.349 -58.768  1.00  0.75           C  
ATOM    253  CB  LEU A  32      -3.775 -34.959 -58.785  1.00  0.73           C  
ATOM    254  O   LEU A  32      -1.868 -36.992 -58.943  1.00  0.71           O  
ATOM    255  CG  LEU A  32      -4.810 -33.877 -58.471  1.00  0.71           C  
ATOM    256  CD1 LEU A  32      -4.328 -32.520 -58.973  1.00  0.68           C  
ATOM    257  CD2 LEU A  32      -6.159 -34.233 -59.087  1.00  0.70           C  
ATOM    258  N   ASP A  33      -3.382 -38.756 -58.630  1.00  0.73           N  
ATOM    259  CA  ASP A  33      -2.591 -39.827 -59.227  1.00  0.74           C  
ATOM    260  C   ASP A  33      -2.090 -39.432 -60.614  1.00  0.72           C  
ATOM    261  CB  ASP A  33      -3.411 -41.117 -59.311  1.00  0.68           C  
ATOM    262  O   ASP A  33      -2.886 -39.113 -61.500  1.00  0.68           O  
ATOM    263  CG  ASP A  33      -3.053 -42.119 -58.228  1.00  0.64           C  
ATOM    264  OD1 ASP A  33      -2.043 -41.916 -57.519  1.00  0.63           O  
ATOM    265  OD2 ASP A  33      -3.785 -43.121 -58.083  1.00  0.68           O  
ATOM    266  N   GLY A  34      -0.775 -39.272 -60.779  1.00  0.71           N  
ATOM    267  CA  GLY A  34      -0.098 -39.017 -62.041  1.00  0.71           C  
ATOM    268  C   GLY A  34       0.348 -37.576 -62.199  1.00  0.71           C  
ATOM    269  O   GLY A  34       0.861 -37.191 -63.252  1.00  0.68           O  
ATOM    270  N   LEU A  35      -0.036 -36.715 -61.324  1.00  0.71           N  
ATOM    271  CA  LEU A  35       0.542 -35.378 -61.419  1.00  0.72           C  
ATOM    272  C   LEU A  35       2.010 -35.390 -61.007  1.00  0.70           C  
ATOM    273  CB  LEU A  35      -0.239 -34.394 -60.543  1.00  0.67           C  
ATOM    274  O   LEU A  35       2.331 -35.645 -59.844  1.00  0.66           O  
ATOM    275  CG  LEU A  35      -0.923 -33.235 -61.270  1.00  0.64           C  
ATOM    276  CD1 LEU A  35      -2.391 -33.149 -60.866  1.00  0.60           C  
ATOM    277  CD2 LEU A  35      -0.204 -31.922 -60.979  1.00  0.62           C  
ATOM    278  N   THR A  36       3.117 -35.456 -62.002  1.00  0.70           N  
ATOM    279  CA  THR A  36       4.521 -35.094 -61.840  1.00  0.70           C  
ATOM    280  C   THR A  36       4.655 -33.757 -61.115  1.00  0.69           C  
ATOM    281  CB  THR A  36       5.239 -35.017 -63.200  1.00  0.65           C  
ATOM    282  O   THR A  36       3.858 -32.843 -61.336  1.00  0.65           O  
ATOM    283  CG2 THR A  36       5.790 -36.380 -63.608  1.00  0.58           C  
ATOM    284  OG1 THR A  36       4.313 -34.570 -64.198  1.00  0.62           O  
ATOM    285  N   VAL A  37       5.604 -33.635 -60.030  1.00  0.68           N  
ATOM    286  CA  VAL A  37       5.842 -32.394 -59.301  1.00  0.68           C  
ATOM    287  C   VAL A  37       5.490 -31.199 -60.186  1.00  0.69           C  
ATOM    288  CB  VAL A  37       7.307 -32.288 -58.823  1.00  0.62           C  
ATOM    289  O   VAL A  37       6.057 -31.032 -61.268  1.00  0.66           O  
ATOM    290  CG1 VAL A  37       7.513 -31.027 -57.986  1.00  0.54           C  
ATOM    291  CG2 VAL A  37       7.698 -33.532 -58.026  1.00  0.54           C  
ATOM    292  N   PRO A  38       4.452 -30.442 -59.988  1.00  0.65           N  
ATOM    293  CA  PRO A  38       4.291 -29.228 -60.791  1.00  0.66           C  
ATOM    294  C   PRO A  38       5.546 -28.358 -60.802  1.00  0.69           C  
ATOM    295  CB  PRO A  38       3.130 -28.504 -60.107  1.00  0.60           C  
ATOM    296  O   PRO A  38       6.218 -28.224 -59.776  1.00  0.65           O  
ATOM    297  CG  PRO A  38       3.064 -29.096 -58.736  1.00  0.58           C  
ATOM    298  CD  PRO A  38       3.752 -30.431 -58.760  1.00  0.60           C  
ATOM    299  N   ASP A  39       6.207 -27.979 -62.061  1.00  0.78           N  
ATOM    300  CA  ASP A  39       7.220 -26.946 -62.254  1.00  0.80           C  
ATOM    301  C   ASP A  39       7.045 -25.811 -61.247  1.00  0.81           C  
ATOM    302  CB  ASP A  39       7.161 -26.397 -63.681  1.00  0.76           C  
ATOM    303  O   ASP A  39       5.948 -25.270 -61.098  1.00  0.78           O  
ATOM    304  CG  ASP A  39       8.289 -25.427 -63.990  1.00  0.74           C  
ATOM    305  OD1 ASP A  39       8.893 -24.875 -63.046  1.00  0.76           O  
ATOM    306  OD2 ASP A  39       8.573 -25.212 -65.188  1.00  0.80           O  
ATOM    307  N   PRO A  40       8.181 -25.463 -60.393  1.00  0.76           N  
ATOM    308  CA  PRO A  40       8.031 -24.300 -59.516  1.00  0.78           C  
ATOM    309  C   PRO A  40       7.474 -23.079 -60.245  1.00  0.79           C  
ATOM    310  CB  PRO A  40       9.459 -24.040 -59.028  1.00  0.75           C  
ATOM    311  O   PRO A  40       6.918 -22.178 -59.612  1.00  0.79           O  
ATOM    312  CG  PRO A  40      10.143 -25.365 -59.128  1.00  0.74           C  
ATOM    313  CD  PRO A  40       9.569 -26.112 -60.298  1.00  0.76           C  
ATOM    314  N   LEU A  41       7.457 -22.954 -61.619  1.00  0.80           N  
ATOM    315  CA  LEU A  41       6.992 -21.825 -62.419  1.00  0.83           C  
ATOM    316  C   LEU A  41       5.546 -22.029 -62.858  1.00  0.80           C  
ATOM    317  CB  LEU A  41       7.888 -21.633 -63.646  1.00  0.77           C  
ATOM    318  O   LEU A  41       4.965 -21.164 -63.517  1.00  0.77           O  
ATOM    319  CG  LEU A  41       9.357 -21.309 -63.369  1.00  0.72           C  
ATOM    320  CD1 LEU A  41      10.137 -21.228 -64.677  1.00  0.69           C  
ATOM    321  CD2 LEU A  41       9.479 -20.007 -62.585  1.00  0.71           C  
ATOM    322  N   SER A  42       4.946 -23.163 -62.596  1.00  0.82           N  
ATOM    323  CA  SER A  42       3.549 -23.375 -62.959  1.00  0.84           C  
ATOM    324  C   SER A  42       2.627 -22.443 -62.180  1.00  0.84           C  
ATOM    325  CB  SER A  42       3.145 -24.829 -62.712  1.00  0.81           C  
ATOM    326  O   SER A  42       2.797 -22.259 -60.973  1.00  0.83           O  
ATOM    327  OG  SER A  42       2.182 -24.914 -61.675  1.00  0.75           O  
ATOM    328  N   PRO A  43       1.558 -21.719 -62.866  1.00  0.83           N  
ATOM    329  CA  PRO A  43       0.595 -20.886 -62.143  1.00  0.85           C  
ATOM    330  C   PRO A  43      -0.035 -21.609 -60.955  1.00  0.84           C  
ATOM    331  CB  PRO A  43      -0.459 -20.562 -63.206  1.00  0.83           C  
ATOM    332  O   PRO A  43      -0.393 -20.974 -59.960  1.00  0.83           O  
ATOM    333  CG  PRO A  43       0.274 -20.639 -64.506  1.00  0.81           C  
ATOM    334  CD  PRO A  43       1.290 -21.741 -64.417  1.00  0.81           C  
ATOM    335  N   MET A  44      -0.116 -22.893 -61.033  1.00  0.81           N  
ATOM    336  CA  MET A  44      -0.718 -23.670 -59.953  1.00  0.83           C  
ATOM    337  C   MET A  44       0.170 -23.658 -58.713  1.00  0.82           C  
ATOM    338  CB  MET A  44      -0.970 -25.110 -60.402  1.00  0.79           C  
ATOM    339  O   MET A  44      -0.310 -23.419 -57.604  1.00  0.80           O  
ATOM    340  CG  MET A  44      -1.719 -25.949 -59.380  1.00  0.73           C  
ATOM    341  SD  MET A  44      -2.175 -27.605 -60.027  1.00  0.72           S  
ATOM    342  CE  MET A  44      -2.143 -28.569 -58.490  1.00  0.64           C  
ATOM    343  N   VAL A  45       1.535 -23.898 -58.790  1.00  0.82           N  
ATOM    344  CA  VAL A  45       2.482 -23.837 -57.681  1.00  0.83           C  
ATOM    345  C   VAL A  45       2.513 -22.423 -57.105  1.00  0.84           C  
ATOM    346  CB  VAL A  45       3.900 -24.264 -58.122  1.00  0.81           C  
ATOM    347  O   VAL A  45       2.461 -22.242 -55.886  1.00  0.83           O  
ATOM    348  CG1 VAL A  45       4.901 -24.067 -56.986  1.00  0.78           C  
ATOM    349  CG2 VAL A  45       3.897 -25.718 -58.591  1.00  0.77           C  
ATOM    350  N   GLN A  46       2.417 -21.404 -57.995  1.00  0.84           N  
ATOM    351  CA  GLN A  46       2.420 -20.016 -57.545  1.00  0.87           C  
ATOM    352  C   GLN A  46       1.175 -19.702 -56.720  1.00  0.86           C  
ATOM    353  CB  GLN A  46       2.512 -19.064 -58.738  1.00  0.84           C  
ATOM    354  O   GLN A  46       1.259 -19.027 -55.692  1.00  0.85           O  
ATOM    355  CG  GLN A  46       3.845 -19.125 -59.472  1.00  0.79           C  
ATOM    356  CD  GLN A  46       3.914 -18.166 -60.645  1.00  0.77           C  
ATOM    357  NE2 GLN A  46       5.031 -18.186 -61.364  1.00  0.83           N  
ATOM    358  OE1 GLN A  46       2.970 -17.412 -60.904  1.00  0.84           O  
ATOM    359  N   ILE A  47      -0.024 -20.220 -57.143  1.00  0.85           N  
ATOM    360  CA  ILE A  47      -1.255 -20.048 -56.379  1.00  0.86           C  
ATOM    361  C   ILE A  47      -1.150 -20.801 -55.055  1.00  0.85           C  
ATOM    362  CB  ILE A  47      -2.487 -20.534 -57.176  1.00  0.84           C  
ATOM    363  O   ILE A  47      -1.568 -20.295 -54.011  1.00  0.83           O  
ATOM    364  CG1 ILE A  47      -2.787 -19.574 -58.333  1.00  0.83           C  
ATOM    365  CG2 ILE A  47      -3.702 -20.679 -56.256  1.00  0.82           C  
ATOM    366  CD1 ILE A  47      -3.741 -20.141 -59.376  1.00  0.80           C  
ATOM    367  N   MET A  48      -0.480 -21.908 -55.048  1.00  0.82           N  
ATOM    368  CA  MET A  48      -0.289 -22.681 -53.824  1.00  0.83           C  
ATOM    369  C   MET A  48       0.709 -21.994 -52.897  1.00  0.83           C  
ATOM    370  CB  MET A  48       0.189 -24.097 -54.150  1.00  0.81           C  
ATOM    371  O   MET A  48       0.522 -21.979 -51.679  1.00  0.81           O  
ATOM    372  CG  MET A  48      -0.884 -24.980 -54.765  1.00  0.75           C  
ATOM    373  SD  MET A  48      -0.291 -26.686 -55.088  1.00  0.74           S  
ATOM    374  CE  MET A  48       0.230 -26.521 -56.818  1.00  0.68           C  
ATOM    375  N   GLU A  49       1.750 -21.417 -53.516  1.00  0.82           N  
ATOM    376  CA  GLU A  49       2.723 -20.635 -52.759  1.00  0.84           C  
ATOM    377  C   GLU A  49       2.062 -19.437 -52.084  1.00  0.84           C  
ATOM    378  CB  GLU A  49       3.860 -20.165 -53.670  1.00  0.81           C  
ATOM    379  O   GLU A  49       2.193 -19.250 -50.872  1.00  0.84           O  
ATOM    380  CG  GLU A  49       4.985 -19.454 -52.931  1.00  0.75           C  
ATOM    381  CD  GLU A  49       6.151 -19.079 -53.832  1.00  0.72           C  
ATOM    382  OE1 GLU A  49       6.102 -19.382 -55.046  1.00  0.75           O  
ATOM    383  OE2 GLU A  49       7.122 -18.479 -53.320  1.00  0.71           O  
ATOM    384  N   VAL A  50       1.258 -18.653 -52.889  1.00  0.84           N  
ATOM    385  CA  VAL A  50       0.548 -17.500 -52.345  1.00  0.86           C  
ATOM    386  C   VAL A  50      -0.460 -17.962 -51.296  1.00  0.85           C  
ATOM    387  CB  VAL A  50      -0.167 -16.698 -53.456  1.00  0.84           C  
ATOM    388  O   VAL A  50      -0.530 -17.397 -50.202  1.00  0.84           O  
ATOM    389  CG1 VAL A  50      -1.079 -15.633 -52.851  1.00  0.83           C  
ATOM    390  CG2 VAL A  50       0.855 -16.060 -54.395  1.00  0.82           C  
ATOM    391  N   GLY A  51      -1.203 -19.086 -51.591  1.00  0.82           N  
ATOM    392  CA  GLY A  51      -2.166 -19.635 -50.649  1.00  0.83           C  
ATOM    393  C   GLY A  51      -1.524 -20.166 -49.381  1.00  0.83           C  
ATOM    394  O   GLY A  51      -2.002 -19.895 -48.277  1.00  0.81           O  
ATOM    395  N   SER A  52      -0.366 -20.830 -49.489  1.00  0.80           N  
ATOM    396  CA  SER A  52       0.380 -21.349 -48.347  1.00  0.81           C  
ATOM    397  C   SER A  52       0.959 -20.217 -47.505  1.00  0.81           C  
ATOM    398  CB  SER A  52       1.504 -22.273 -48.816  1.00  0.79           C  
ATOM    399  O   SER A  52       0.886 -20.251 -46.275  1.00  0.80           O  
ATOM    400  OG  SER A  52       2.359 -21.604 -49.727  1.00  0.73           O  
ATOM    401  N   THR A  53       1.495 -19.160 -48.217  1.00  0.80           N  
ATOM    402  CA  THR A  53       2.041 -17.990 -47.539  1.00  0.81           C  
ATOM    403  C   THR A  53       0.946 -17.247 -46.778  1.00  0.82           C  
ATOM    404  CB  THR A  53       2.717 -17.031 -48.536  1.00  0.80           C  
ATOM    405  O   THR A  53       1.116 -16.916 -45.602  1.00  0.81           O  
ATOM    406  CG2 THR A  53       3.290 -15.810 -47.823  1.00  0.77           C  
ATOM    407  OG1 THR A  53       3.779 -17.720 -49.207  1.00  0.81           O  
ATOM    408  N   GLN A  54      -0.264 -17.047 -47.429  1.00  0.83           N  
ATOM    409  CA  GLN A  54      -1.390 -16.390 -46.775  1.00  0.84           C  
ATOM    410  C   GLN A  54      -1.914 -17.225 -45.610  1.00  0.83           C  
ATOM    411  CB  GLN A  54      -2.514 -16.125 -47.778  1.00  0.82           C  
ATOM    412  O   GLN A  54      -2.221 -16.688 -44.544  1.00  0.82           O  
ATOM    413  CG  GLN A  54      -2.198 -15.023 -48.780  1.00  0.76           C  
ATOM    414  CD  GLN A  54      -1.969 -13.677 -48.120  1.00  0.74           C  
ATOM    415  NE2 GLN A  54      -1.121 -12.855 -48.727  1.00  0.76           N  
ATOM    416  OE1 GLN A  54      -2.551 -13.378 -47.072  1.00  0.79           O  
ATOM    417  N   THR A  55      -1.902 -18.524 -45.777  1.00  0.81           N  
ATOM    418  CA  THR A  55      -2.324 -19.438 -44.722  1.00  0.82           C  
ATOM    419  C   THR A  55      -1.325 -19.429 -43.568  1.00  0.81           C  
ATOM    420  CB  THR A  55      -2.482 -20.874 -45.256  1.00  0.80           C  
ATOM    421  O   THR A  55      -1.717 -19.355 -42.401  1.00  0.80           O  
ATOM    422  CG2 THR A  55      -2.939 -21.823 -44.154  1.00  0.77           C  
ATOM    423  OG1 THR A  55      -3.452 -20.881 -46.310  1.00  0.81           O  
ATOM    424  N   ALA A  56      -0.018 -19.395 -43.814  1.00  0.79           N  
ATOM    425  CA  ALA A  56       1.032 -19.298 -42.803  1.00  0.79           C  
ATOM    426  C   ALA A  56       0.933 -17.983 -42.034  1.00  0.80           C  
ATOM    427  CB  ALA A  56       2.408 -19.430 -43.450  1.00  0.78           C  
ATOM    428  O   ALA A  56       1.070 -17.961 -40.809  1.00  0.79           O  
ATOM    429  N   ILE A  57       0.643 -16.873 -42.777  1.00  0.81           N  
ATOM    430  CA  ILE A  57       0.438 -15.573 -42.149  1.00  0.82           C  
ATOM    431  C   ILE A  57      -0.794 -15.623 -41.248  1.00  0.82           C  
ATOM    432  CB  ILE A  57       0.286 -14.453 -43.203  1.00  0.81           C  
ATOM    433  O   ILE A  57      -0.742 -15.201 -40.091  1.00  0.81           O  
ATOM    434  CG1 ILE A  57       1.627 -14.190 -43.900  1.00  0.82           C  
ATOM    435  CG2 ILE A  57      -0.256 -13.174 -42.559  1.00  0.81           C  
ATOM    436  CD1 ILE A  57       1.511 -13.357 -45.169  1.00  0.80           C  
ATOM    437  N   ALA A  58      -1.929 -16.229 -41.746  1.00  0.83           N  
ATOM    438  CA  ALA A  58      -3.164 -16.323 -40.973  1.00  0.84           C  
ATOM    439  C   ALA A  58      -2.975 -17.202 -39.740  1.00  0.83           C  
ATOM    440  CB  ALA A  58      -4.295 -16.867 -41.842  1.00  0.82           C  
ATOM    441  O   ALA A  58      -3.440 -16.862 -38.650  1.00  0.82           O  
ATOM    442  N   ILE A  59      -2.211 -18.300 -39.812  1.00  0.81           N  
ATOM    443  CA  ILE A  59      -1.894 -19.183 -38.695  1.00  0.81           C  
ATOM    444  C   ILE A  59      -0.983 -18.458 -37.707  1.00  0.81           C  
ATOM    445  CB  ILE A  59      -1.227 -20.490 -39.179  1.00  0.79           C  
ATOM    446  O   ILE A  59      -1.227 -18.480 -36.498  1.00  0.79           O  
ATOM    447  CG1 ILE A  59      -2.246 -21.369 -39.914  1.00  0.78           C  
ATOM    448  CG2 ILE A  59      -0.601 -21.244 -38.002  1.00  0.77           C  
ATOM    449  CD1 ILE A  59      -1.622 -22.513 -40.701  1.00  0.75           C  
ATOM    450  N   ASN A  60       0.035 -17.726 -38.164  1.00  0.79           N  
ATOM    451  CA  ASN A  60       0.944 -16.962 -37.317  1.00  0.80           C  
ATOM    452  C   ASN A  60       0.213 -15.851 -36.569  1.00  0.80           C  
ATOM    453  CB  ASN A  60       2.089 -16.378 -38.148  1.00  0.78           C  
ATOM    454  O   ASN A  60       0.466 -15.623 -35.384  1.00  0.78           O  
ATOM    455  CG  ASN A  60       3.182 -17.390 -38.429  1.00  0.73           C  
ATOM    456  ND2 ASN A  60       3.809 -17.277 -39.594  1.00  0.70           N  
ATOM    457  OD1 ASN A  60       3.459 -18.267 -37.607  1.00  0.70           O  
ATOM    458  N   GLN A  61      -0.754 -15.185 -37.269  1.00  0.82           N  
ATOM    459  CA  GLN A  61      -1.606 -14.175 -36.651  1.00  0.83           C  
ATOM    460  C   GLN A  61      -2.533 -14.798 -35.611  1.00  0.83           C  
ATOM    461  CB  GLN A  61      -2.427 -13.442 -37.713  1.00  0.82           C  
ATOM    462  O   GLN A  61      -2.694 -14.260 -34.513  1.00  0.81           O  
ATOM    463  CG  GLN A  61      -1.619 -12.448 -38.537  1.00  0.79           C  
ATOM    464  CD  GLN A  61      -2.423 -11.832 -39.666  1.00  0.78           C  
ATOM    465  NE2 GLN A  61      -1.899 -10.761 -40.252  1.00  0.81           N  
ATOM    466  OE1 GLN A  61      -3.506 -12.316 -40.011  1.00  0.82           O  
ATOM    467  N   ALA A  62      -3.074 -16.003 -35.951  1.00  0.83           N  
ATOM    468  CA  ALA A  62      -3.899 -16.735 -34.993  1.00  0.83           C  
ATOM    469  C   ALA A  62      -3.080 -17.166 -33.780  1.00  0.83           C  
ATOM    470  CB  ALA A  62      -4.536 -17.952 -35.661  1.00  0.82           C  
ATOM    471  O   ALA A  62      -3.503 -16.971 -32.638  1.00  0.81           O  
ATOM    472  N   LEU A  63      -1.811 -17.643 -33.916  1.00  0.80           N  
ATOM    473  CA  LEU A  63      -0.898 -18.036 -32.848  1.00  0.80           C  
ATOM    474  C   LEU A  63      -0.466 -16.824 -32.030  1.00  0.80           C  
ATOM    475  CB  LEU A  63       0.332 -18.741 -33.427  1.00  0.79           C  
ATOM    476  O   LEU A  63      -0.341 -16.909 -30.806  1.00  0.79           O  
ATOM    477  CG  LEU A  63       0.106 -20.146 -33.987  1.00  0.76           C  
ATOM    478  CD1 LEU A  63       1.367 -20.647 -34.684  1.00  0.74           C  
ATOM    479  CD2 LEU A  63      -0.314 -21.104 -32.878  1.00  0.74           C  
ATOM    480  N   ALA A  64      -0.237 -15.688 -32.716  1.00  0.81           N  
ATOM    481  CA  ALA A  64       0.086 -14.450 -32.011  1.00  0.81           C  
ATOM    482  C   ALA A  64      -1.088 -13.983 -31.155  1.00  0.81           C  
ATOM    483  CB  ALA A  64       0.483 -13.360 -33.004  1.00  0.79           C  
ATOM    484  O   ALA A  64      -0.898 -13.534 -30.023  1.00  0.79           O  
ATOM    485  N   LEU A  65      -2.312 -14.180 -31.724  1.00  0.82           N  
ATOM    486  CA  LEU A  65      -3.527 -13.872 -30.978  1.00  0.82           C  
ATOM    487  C   LEU A  65      -3.716 -14.846 -29.820  1.00  0.81           C  
ATOM    488  CB  LEU A  65      -4.748 -13.916 -31.901  1.00  0.79           C  
ATOM    489  O   LEU A  65      -4.055 -14.437 -28.708  1.00  0.80           O  
ATOM    490  CG  LEU A  65      -4.919 -12.732 -32.855  1.00  0.73           C  
ATOM    491  CD1 LEU A  65      -5.987 -13.043 -33.899  1.00  0.69           C  
ATOM    492  CD2 LEU A  65      -5.273 -11.468 -32.080  1.00  0.69           C  
ATOM    493  N   ASP A  66      -3.397 -16.159 -29.995  1.00  0.82           N  
ATOM    494  CA  ASP A  66      -3.476 -17.158 -28.933  1.00  0.82           C  
ATOM    495  C   ASP A  66      -2.445 -16.882 -27.841  1.00  0.82           C  
ATOM    496  CB  ASP A  66      -3.276 -18.564 -29.503  1.00  0.80           C  
ATOM    497  O   ASP A  66      -2.769 -16.910 -26.652  1.00  0.80           O  
ATOM    498  CG  ASP A  66      -4.522 -19.115 -30.173  1.00  0.77           C  
ATOM    499  OD1 ASP A  66      -5.619 -18.548 -29.982  1.00  0.77           O  
ATOM    500  OD2 ASP A  66      -4.407 -20.128 -30.896  1.00  0.80           O  
ATOM    501  N   ARG A  67      -1.212 -16.475 -28.142  1.00  0.82           N  
ATOM    502  CA  ARG A  67      -0.161 -16.112 -27.197  1.00  0.82           C  
ATOM    503  C   ARG A  67      -0.574 -14.910 -26.354  1.00  0.81           C  
ATOM    504  CB  ARG A  67       1.145 -15.811 -27.935  1.00  0.80           C  
ATOM    505  O   ARG A  67      -0.292 -14.859 -25.155  1.00  0.78           O  
ATOM    506  CG  ARG A  67       1.842 -17.046 -28.482  1.00  0.79           C  
ATOM    507  CD  ARG A  67       3.093 -16.685 -29.271  1.00  0.78           C  
ATOM    508  NE  ARG A  67       3.594 -17.822 -30.038  1.00  0.74           N  
ATOM    509  NH1 ARG A  67       5.205 -16.614 -31.170  1.00  0.68           N  
ATOM    510  NH2 ARG A  67       4.962 -18.859 -31.563  1.00  0.65           N  
ATOM    511  CZ  ARG A  67       4.586 -17.762 -30.922  1.00  0.75           C  
ATOM    512  N   ARG A  68      -1.338 -14.028 -26.955  1.00  0.81           N  
ATOM    513  CA  ARG A  68      -1.816 -12.825 -26.280  1.00  0.80           C  
ATOM    514  C   ARG A  68      -3.041 -13.127 -25.424  1.00  0.78           C  
ATOM    515  CB  ARG A  68      -2.146 -11.732 -27.299  1.00  0.79           C  
ATOM    516  O   ARG A  68      -3.350 -12.386 -24.489  1.00  0.74           O  
ATOM    517  CG  ARG A  68      -0.921 -11.085 -27.926  1.00  0.79           C  
ATOM    518  CD  ARG A  68      -1.303 -10.078 -29.002  1.00  0.78           C  
ATOM    519  NE  ARG A  68      -0.125  -9.502 -29.645  1.00  0.75           N  
ATOM    520  NH1 ARG A  68      -1.309  -7.980 -30.918  1.00  0.71           N  
ATOM    521  NH2 ARG A  68       0.977  -8.071 -31.063  1.00  0.69           N  
ATOM    522  CZ  ARG A  68      -0.155  -8.519 -30.540  1.00  0.79           C  
ATOM    523  N   ARG A  69      -3.727 -14.219 -25.796  1.00  0.82           N  
ATOM    524  CA  ARG A  69      -4.935 -14.602 -25.073  1.00  0.81           C  
ATOM    525  C   ARG A  69      -4.602 -15.499 -23.886  1.00  0.80           C  
ATOM    526  CB  ARG A  69      -5.918 -15.311 -26.006  1.00  0.78           C  
ATOM    527  O   ARG A  69      -5.239 -15.408 -22.834  1.00  0.77           O  
ATOM    528  CG  ARG A  69      -7.295 -15.532 -25.399  1.00  0.72           C  
ATOM    529  CD  ARG A  69      -8.283 -16.070 -26.423  1.00  0.70           C  
ATOM    530  NE  ARG A  69      -9.609 -16.263 -25.843  1.00  0.65           N  
ATOM    531  NH1 ARG A  69     -10.592 -16.977 -27.808  1.00  0.57           N  
ATOM    532  NH2 ARG A  69     -11.834 -16.830 -25.887  1.00  0.53           N  
ATOM    533  CZ  ARG A  69     -10.676 -16.690 -26.514  1.00  0.67           C  
ATOM    534  N   TYR A  70      -3.625 -16.407 -24.072  1.00  0.82           N  
ATOM    535  CA  TYR A  70      -3.263 -17.401 -23.068  1.00  0.83           C  
ATOM    536  C   TYR A  70      -1.879 -17.122 -22.496  1.00  0.83           C  
ATOM    537  CB  TYR A  70      -3.306 -18.810 -23.667  1.00  0.81           C  
ATOM    538  O   TYR A  70      -0.866 -17.375 -23.154  1.00  0.81           O  
ATOM    539  CG  TYR A  70      -4.669 -19.213 -24.175  1.00  0.78           C  
ATOM    540  CD1 TYR A  70      -5.710 -19.487 -23.291  1.00  0.76           C  
ATOM    541  CD2 TYR A  70      -4.919 -19.322 -25.539  1.00  0.76           C  
ATOM    542  CE1 TYR A  70      -6.968 -19.860 -23.754  1.00  0.77           C  
ATOM    543  CE2 TYR A  70      -6.172 -19.694 -26.013  1.00  0.76           C  
ATOM    544  OH  TYR A  70      -8.431 -20.330 -25.579  1.00  0.72           O  
ATOM    545  CZ  TYR A  70      -7.189 -19.960 -25.115  1.00  0.76           C  
ATOM    546  N   GLY A  71      -1.764 -16.694 -21.334  1.00  0.81           N  
ATOM    547  CA  GLY A  71      -0.513 -16.380 -20.662  1.00  0.83           C  
ATOM    548  C   GLY A  71       0.492 -17.515 -20.711  1.00  0.83           C  
ATOM    549  O   GLY A  71       1.695 -17.280 -20.839  1.00  0.82           O  
ATOM    550  N   LEU A  72      -0.037 -18.826 -20.774  1.00  0.83           N  
ATOM    551  CA  LEU A  72       0.840 -19.989 -20.864  1.00  0.85           C  
ATOM    552  C   LEU A  72       1.631 -19.974 -22.167  1.00  0.84           C  
ATOM    553  CB  LEU A  72       0.026 -21.283 -20.762  1.00  0.81           C  
ATOM    554  O   LEU A  72       2.757 -20.475 -22.221  1.00  0.82           O  
ATOM    555  CG  LEU A  72       0.828 -22.580 -20.650  1.00  0.72           C  
ATOM    556  CD1 LEU A  72       1.483 -22.681 -19.276  1.00  0.67           C  
ATOM    557  CD2 LEU A  72      -0.068 -23.787 -20.910  1.00  0.68           C  
ATOM    558  N   LEU A  73       1.052 -19.334 -23.128  1.00  0.84           N  
ATOM    559  CA  LEU A  73       1.664 -19.348 -24.452  1.00  0.85           C  
ATOM    560  C   LEU A  73       2.457 -18.069 -24.698  1.00  0.84           C  
ATOM    561  CB  LEU A  73       0.594 -19.515 -25.535  1.00  0.82           C  
ATOM    562  O   LEU A  73       3.093 -17.919 -25.744  1.00  0.82           O  
ATOM    563  CG  LEU A  73      -0.242 -20.794 -25.471  1.00  0.79           C  
ATOM    564  CD1 LEU A  73      -1.259 -20.820 -26.607  1.00  0.77           C  
ATOM    565  CD2 LEU A  73       0.658 -22.024 -25.523  1.00  0.78           C  
ATOM    566  N   ALA A  74       2.413 -17.095 -23.819  1.00  0.83           N  
ATOM    567  CA  ALA A  74       3.177 -15.861 -23.980  1.00  0.84           C  
ATOM    568  C   ALA A  74       4.676 -16.146 -24.030  1.00  0.83           C  
ATOM    569  CB  ALA A  74       2.861 -14.887 -22.848  1.00  0.81           C  
ATOM    570  O   ALA A  74       5.202 -16.880 -23.190  1.00  0.82           O  
ATOM    571  N   THR A  75       5.533 -15.654 -25.033  1.00  0.82           N  
ATOM    572  CA  THR A  75       6.976 -15.797 -25.192  1.00  0.82           C  
ATOM    573  C   THR A  75       7.669 -14.442 -25.085  1.00  0.81           C  
ATOM    574  CB  THR A  75       7.327 -16.451 -26.541  1.00  0.80           C  
ATOM    575  O   THR A  75       8.890 -14.373 -24.936  1.00  0.79           O  
ATOM    576  CG2 THR A  75       6.838 -17.895 -26.597  1.00  0.77           C  
ATOM    577  OG1 THR A  75       6.711 -15.709 -27.601  1.00  0.81           O  
ATOM    578  N   THR A  76       6.913 -13.415 -25.192  1.00  0.81           N  
ATOM    579  CA  THR A  76       7.465 -12.065 -25.133  1.00  0.81           C  
ATOM    580  C   THR A  76       6.715 -11.219 -24.109  1.00  0.81           C  
ATOM    581  CB  THR A  76       7.408 -11.378 -26.511  1.00  0.79           C  
ATOM    582  O   THR A  76       5.600 -11.562 -23.709  1.00  0.79           O  
ATOM    583  CG2 THR A  76       8.062 -12.243 -27.583  1.00  0.76           C  
ATOM    584  OG1 THR A  76       6.040 -11.147 -26.867  1.00  0.78           O  
ATOM    585  N   TRP A  77       7.202 -10.025 -23.592  1.00  0.78           N  
ATOM    586  CA  TRP A  77       6.499  -9.091 -22.719  1.00  0.80           C  
ATOM    587  C   TRP A  77       5.256  -8.535 -23.405  1.00  0.77           C  
ATOM    588  CB  TRP A  77       7.424  -7.944 -22.303  1.00  0.75           C  
ATOM    589  O   TRP A  77       4.222  -8.337 -22.763  1.00  0.73           O  
ATOM    590  CG  TRP A  77       8.330  -8.278 -21.155  1.00  0.70           C  
ATOM    591  CD1 TRP A  77       9.676  -8.508 -21.209  1.00  0.66           C  
ATOM    592  CD2 TRP A  77       7.952  -8.423 -19.783  1.00  0.69           C  
ATOM    593  CE2 TRP A  77       9.122  -8.741 -19.059  1.00  0.68           C  
ATOM    594  CE3 TRP A  77       6.736  -8.314 -19.095  1.00  0.75           C  
ATOM    595  NE1 TRP A  77      10.159  -8.787 -19.951  1.00  0.74           N  
ATOM    596  CH2 TRP A  77       7.908  -8.839 -17.029  1.00  0.72           C  
ATOM    597  CZ2 TRP A  77       9.111  -8.952 -17.678  1.00  0.73           C  
ATOM    598  CZ3 TRP A  77       6.727  -8.524 -17.721  1.00  0.73           C  
ATOM    599  N   GLU A  78       5.309  -8.390 -24.668  1.00  0.75           N  
ATOM    600  CA  GLU A  78       4.186  -7.868 -25.441  1.00  0.76           C  
ATOM    601  C   GLU A  78       2.992  -8.818 -25.390  1.00  0.75           C  
ATOM    602  CB  GLU A  78       4.601  -7.623 -26.894  1.00  0.73           C  
ATOM    603  O   GLU A  78       1.857  -8.385 -25.184  1.00  0.73           O  
ATOM    604  CG  GLU A  78       4.172  -6.267 -27.436  1.00  0.67           C  
ATOM    605  CD  GLU A  78       4.828  -5.915 -28.761  1.00  0.65           C  
ATOM    606  OE1 GLU A  78       5.761  -6.634 -29.186  1.00  0.64           O  
ATOM    607  OE2 GLU A  78       4.407  -4.912 -29.379  1.00  0.60           O  
ATOM    608  N   ASP A  79       3.272 -10.180 -25.509  1.00  0.79           N  
ATOM    609  CA  ASP A  79       2.234 -11.194 -25.353  1.00  0.80           C  
ATOM    610  C   ASP A  79       1.675 -11.194 -23.932  1.00  0.79           C  
ATOM    611  CB  ASP A  79       2.780 -12.580 -25.704  1.00  0.77           C  
ATOM    612  O   ASP A  79       0.459 -11.243 -23.738  1.00  0.76           O  
ATOM    613  CG  ASP A  79       3.212 -12.697 -27.155  1.00  0.73           C  
ATOM    614  OD1 ASP A  79       2.610 -12.034 -28.027  1.00  0.76           O  
ATOM    615  OD2 ASP A  79       4.162 -13.462 -27.430  1.00  0.78           O  
ATOM    616  N   LEU A  80       2.605 -11.040 -22.972  1.00  0.82           N  
ATOM    617  CA  LEU A  80       2.255 -11.096 -21.557  1.00  0.82           C  
ATOM    618  C   LEU A  80       1.524  -9.828 -21.128  1.00  0.81           C  
ATOM    619  CB  LEU A  80       3.511 -11.289 -20.702  1.00  0.81           C  
ATOM    620  O   LEU A  80       0.544  -9.895 -20.381  1.00  0.78           O  
ATOM    621  CG  LEU A  80       3.283 -11.531 -19.209  1.00  0.80           C  
ATOM    622  CD1 LEU A  80       2.470 -12.803 -18.996  1.00  0.77           C  
ATOM    623  CD2 LEU A  80       4.615 -11.612 -18.471  1.00  0.78           C  
ATOM    624  N   TYR A  81       1.837  -8.616 -21.663  1.00  0.77           N  
ATOM    625  CA  TYR A  81       1.141  -7.370 -21.361  1.00  0.77           C  
ATOM    626  C   TYR A  81      -0.301  -7.417 -21.852  1.00  0.75           C  
ATOM    627  CB  TYR A  81       1.870  -6.180 -21.995  1.00  0.74           C  
ATOM    628  O   TYR A  81      -1.207  -6.913 -21.185  1.00  0.72           O  
ATOM    629  CG  TYR A  81       3.095  -5.742 -21.231  1.00  0.70           C  
ATOM    630  CD1 TYR A  81       3.026  -5.457 -19.869  1.00  0.66           C  
ATOM    631  CD2 TYR A  81       4.324  -5.610 -21.868  1.00  0.67           C  
ATOM    632  CE1 TYR A  81       4.152  -5.051 -19.161  1.00  0.64           C  
ATOM    633  CE2 TYR A  81       5.457  -5.205 -21.170  1.00  0.62           C  
ATOM    634  OH  TYR A  81       6.479  -4.526 -19.123  1.00  0.56           O  
ATOM    635  CZ  TYR A  81       5.361  -4.928 -19.819  1.00  0.63           C  
ATOM    636  N   ALA A  82      -0.527  -7.988 -23.001  1.00  0.75           N  
ATOM    637  CA  ALA A  82      -1.884  -8.139 -23.522  1.00  0.75           C  
ATOM    638  C   ALA A  82      -2.739  -8.988 -22.585  1.00  0.74           C  
ATOM    639  CB  ALA A  82      -1.852  -8.758 -24.917  1.00  0.73           C  
ATOM    640  O   ALA A  82      -3.857  -8.602 -22.235  1.00  0.71           O  
ATOM    641  N   VAL A  83      -2.117 -10.144 -21.995  1.00  0.80           N  
ATOM    642  CA  VAL A  83      -2.768 -11.009 -21.016  1.00  0.80           C  
ATOM    643  C   VAL A  83      -2.830 -10.303 -19.663  1.00  0.79           C  
ATOM    644  CB  VAL A  83      -2.035 -12.362 -20.878  1.00  0.78           C  
ATOM    645  O   VAL A  83      -3.817 -10.431 -18.934  1.00  0.76           O  
ATOM    646  CG1 VAL A  83      -2.763 -13.272 -19.891  1.00  0.78           C  
ATOM    647  CG2 VAL A  83      -1.908 -13.040 -22.241  1.00  0.77           C  
ATOM    648  N   MET A  84      -1.817  -9.476 -19.326  1.00  0.77           N  
ATOM    649  CA  MET A  84      -1.790  -8.703 -18.088  1.00  0.77           C  
ATOM    650  C   MET A  84      -2.905  -7.663 -18.071  1.00  0.76           C  
ATOM    651  CB  MET A  84      -0.434  -8.018 -17.911  1.00  0.75           C  
ATOM    652  O   MET A  84      -3.617  -7.525 -17.075  1.00  0.73           O  
ATOM    653  CG  MET A  84       0.683  -8.966 -17.505  1.00  0.73           C  
ATOM    654  SD  MET A  84       2.312  -8.128 -17.397  1.00  0.74           S  
ATOM    655  CE  MET A  84       3.262  -9.390 -16.504  1.00  0.67           C  
ATOM    656  N   THR A  85      -3.035  -6.871 -19.124  1.00  0.66           N  
ATOM    657  CA  THR A  85      -4.090  -5.881 -19.308  1.00  0.65           C  
ATOM    658  C   THR A  85      -5.467  -6.530 -19.198  1.00  0.65           C  
ATOM    659  CB  THR A  85      -3.961  -5.173 -20.670  1.00  0.63           C  
ATOM    660  O   THR A  85      -6.337  -6.035 -18.478  1.00  0.63           O  
ATOM    661  CG2 THR A  85      -5.031  -4.099 -20.835  1.00  0.58           C  
ATOM    662  OG1 THR A  85      -2.668  -4.562 -20.764  1.00  0.60           O  
ATOM    663  N   ASP A  86      -5.647  -7.683 -19.849  1.00  0.65           N  
ATOM    664  CA  ASP A  86      -6.933  -8.371 -19.797  1.00  0.65           C  
ATOM    665  C   ASP A  86      -7.254  -8.828 -18.376  1.00  0.63           C  
ATOM    666  CB  ASP A  86      -6.941  -9.569 -20.749  1.00  0.62           C  
ATOM    667  O   ASP A  86      -8.421  -9.028 -18.031  1.00  0.61           O  
ATOM    668  CG  ASP A  86      -7.041  -9.165 -22.209  1.00  0.59           C  
ATOM    669  OD1 ASP A  86      -7.293  -7.975 -22.497  1.00  0.60           O  
ATOM    670  OD2 ASP A  86      -6.869 -10.046 -23.080  1.00  0.64           O  
ATOM    671  N   ARG A  87      -6.201  -8.945 -17.558  1.00  0.64           N  
ATOM    672  CA  ARG A  87      -6.328  -9.480 -16.206  1.00  0.63           C  
ATOM    673  C   ARG A  87      -6.074  -8.397 -15.163  1.00  0.63           C  
ATOM    674  CB  ARG A  87      -5.360 -10.647 -15.997  1.00  0.61           C  
ATOM    675  O   ARG A  87      -5.898  -8.697 -13.980  1.00  0.60           O  
ATOM    676  CG  ARG A  87      -5.691 -11.878 -16.824  1.00  0.58           C  
ATOM    677  CD  ARG A  87      -4.873 -13.086 -16.390  1.00  0.58           C  
ATOM    678  NE  ARG A  87      -5.302 -14.302 -17.075  1.00  0.47           N  
ATOM    679  NH1 ARG A  87      -3.947 -15.717 -15.851  1.00  0.39           N  
ATOM    680  NH2 ARG A  87      -5.311 -16.561 -17.489  1.00  0.35           N  
ATOM    681  CZ  ARG A  87      -4.852 -15.524 -16.804  1.00  0.56           C  
ATOM    682  N   ASP A  88      -6.086  -7.080 -15.557  1.00  0.52           N  
ATOM    683  CA  ASP A  88      -5.753  -5.926 -14.728  1.00  0.52           C  
ATOM    684  C   ASP A  88      -4.451  -6.155 -13.964  1.00  0.52           C  
ATOM    685  CB  ASP A  88      -6.889  -5.621 -13.751  1.00  0.50           C  
ATOM    686  O   ASP A  88      -4.364  -5.858 -12.771  1.00  0.51           O  
ATOM    687  CG  ASP A  88      -8.106  -5.013 -14.426  1.00  0.48           C  
ATOM    688  OD1 ASP A  88      -7.947  -4.300 -15.441  1.00  0.48           O  
ATOM    689  OD2 ASP A  88      -9.233  -5.247 -13.939  1.00  0.48           O  
ATOM    690  N   PHE A  89      -3.438  -6.881 -14.526  1.00  0.61           N  
ATOM    691  CA  PHE A  89      -2.146  -7.125 -13.896  1.00  0.60           C  
ATOM    692  C   PHE A  89      -1.136  -6.057 -14.298  1.00  0.60           C  
ATOM    693  CB  PHE A  89      -1.618  -8.514 -14.269  1.00  0.56           C  
ATOM    694  O   PHE A  89      -0.794  -5.931 -15.476  1.00  0.57           O  
ATOM    695  CG  PHE A  89      -0.378  -8.915 -13.516  1.00  0.52           C  
ATOM    696  CD1 PHE A  89      -0.470  -9.506 -12.262  1.00  0.48           C  
ATOM    697  CD2 PHE A  89       0.880  -8.700 -14.063  1.00  0.50           C  
ATOM    698  CE1 PHE A  89       0.676  -9.878 -11.563  1.00  0.50           C  
ATOM    699  CE2 PHE A  89       2.030  -9.069 -13.370  1.00  0.52           C  
ATOM    700  CZ  PHE A  89       1.926  -9.657 -12.120  1.00  0.46           C  
ATOM    701  N   LEU A  90      -0.740  -5.257 -13.298  1.00  0.52           N  
ATOM    702  CA  LEU A  90       0.331  -4.276 -13.436  1.00  0.52           C  
ATOM    703  C   LEU A  90       1.691  -4.914 -13.173  1.00  0.52           C  
ATOM    704  CB  LEU A  90       0.111  -3.104 -12.477  1.00  0.48           C  
ATOM    705  O   LEU A  90       1.883  -5.577 -12.151  1.00  0.51           O  
ATOM    706  CG  LEU A  90      -1.125  -2.239 -12.735  1.00  0.46           C  
ATOM    707  CD1 LEU A  90      -1.337  -1.261 -11.584  1.00  0.43           C  
ATOM    708  CD2 LEU A  90      -0.989  -1.494 -14.058  1.00  0.44           C  
ATOM    709  N   ASN A  91       2.578  -5.070 -14.142  1.00  0.59           N  
ATOM    710  CA  ASN A  91       3.960  -5.498 -13.954  1.00  0.59           C  
ATOM    711  C   ASN A  91       4.580  -4.862 -12.713  1.00  0.59           C  
ATOM    712  CB  ASN A  91       4.797  -5.170 -15.193  1.00  0.53           C  
ATOM    713  O   ASN A  91       4.384  -3.673 -12.455  1.00  0.55           O  
ATOM    714  CG  ASN A  91       6.141  -5.870 -15.191  1.00  0.48           C  
ATOM    715  ND2 ASN A  91       6.993  -5.520 -16.147  1.00  0.45           N  
ATOM    716  OD1 ASN A  91       6.412  -6.720 -14.339  1.00  0.50           O  
ATOM    717  N   ARG A  92       5.088  -5.775 -11.863  1.00  0.57           N  
ATOM    718  CA  ARG A  92       5.907  -5.372 -10.725  1.00  0.57           C  
ATOM    719  C   ARG A  92       7.314  -4.989 -11.171  1.00  0.59           C  
ATOM    720  CB  ARG A  92       5.974  -6.494  -9.686  1.00  0.51           C  
ATOM    721  O   ARG A  92       8.137  -5.859 -11.462  1.00  0.56           O  
ATOM    722  CG  ARG A  92       4.634  -6.823  -9.047  1.00  0.47           C  
ATOM    723  CD  ARG A  92       4.779  -7.846  -7.929  1.00  0.50           C  
ATOM    724  NE  ARG A  92       3.489  -8.172  -7.327  1.00  0.38           N  
ATOM    725  NH1 ARG A  92       4.372  -9.497  -5.653  1.00  0.30           N  
ATOM    726  NH2 ARG A  92       2.106  -9.180  -5.795  1.00  0.26           N  
ATOM    727  CZ  ARG A  92       3.325  -8.949  -6.260  1.00  0.42           C  
ATOM    728  N   PHE A  93       7.606  -3.717 -11.432  1.00  0.70           N  
ATOM    729  CA  PHE A  93       8.944  -3.150 -11.548  1.00  0.70           C  
ATOM    730  C   PHE A  93       9.692  -3.250 -10.224  1.00  0.71           C  
ATOM    731  CB  PHE A  93       8.872  -1.688 -12.001  1.00  0.66           C  
ATOM    732  O   PHE A  93       9.094  -3.552  -9.189  1.00  0.67           O  
ATOM    733  CG  PHE A  93       8.171  -1.495 -13.319  1.00  0.65           C  
ATOM    734  CD1 PHE A  93       8.694  -2.037 -14.486  1.00  0.64           C  
ATOM    735  CD2 PHE A  93       6.988  -0.771 -13.389  1.00  0.66           C  
ATOM    736  CE1 PHE A  93       8.047  -1.860 -15.707  1.00  0.63           C  
ATOM    737  CE2 PHE A  93       6.336  -0.590 -14.606  1.00  0.61           C  
ATOM    738  CZ  PHE A  93       6.867  -1.134 -15.764  1.00  0.62           C  
ATOM    739  N   SER A  94      10.968  -3.284 -10.326  1.00  0.79           N  
ATOM    740  CA  SER A  94      11.837  -3.398  -9.159  1.00  0.80           C  
ATOM    741  C   SER A  94      11.409  -2.436  -8.056  1.00  0.79           C  
ATOM    742  CB  SER A  94      13.292  -3.130  -9.545  1.00  0.77           C  
ATOM    743  O   SER A  94      11.060  -1.286  -8.328  1.00  0.76           O  
ATOM    744  OG  SER A  94      13.728  -4.048 -10.533  1.00  0.73           O  
ATOM    745  N   LYS A  95      11.246  -2.894  -6.881  1.00  0.74           N  
ATOM    746  CA  LYS A  95      11.058  -2.030  -5.719  1.00  0.75           C  
ATOM    747  C   LYS A  95      12.397  -1.530  -5.183  1.00  0.76           C  
ATOM    748  CB  LYS A  95      10.296  -2.769  -4.618  1.00  0.72           C  
ATOM    749  O   LYS A  95      13.347  -2.304  -5.052  1.00  0.76           O  
ATOM    750  CG  LYS A  95       8.870  -3.143  -4.996  1.00  0.68           C  
ATOM    751  CD  LYS A  95       8.144  -3.818  -3.840  1.00  0.67           C  
ATOM    752  CE  LYS A  95       6.728  -4.223  -4.228  1.00  0.62           C  
ATOM    753  NZ  LYS A  95       6.015  -4.893  -3.100  1.00  0.57           N  
ATOM    754  N   PRO A  96      12.429  -0.265  -4.889  1.00  0.80           N  
ATOM    755  CA  PRO A  96      13.677   0.261  -4.331  1.00  0.81           C  
ATOM    756  C   PRO A  96      13.921  -0.199  -2.896  1.00  0.81           C  
ATOM    757  CB  PRO A  96      13.480   1.777  -4.393  1.00  0.79           C  
ATOM    758  O   PRO A  96      12.970  -0.391  -2.135  1.00  0.78           O  
ATOM    759  CG  PRO A  96      12.005   1.977  -4.249  1.00  0.78           C  
ATOM    760  CD  PRO A  96      11.302   0.811  -4.883  1.00  0.78           C  
ATOM    761  N   ALA A  97      15.159  -0.442  -2.589  1.00  0.81           N  
ATOM    762  CA  ALA A  97      15.586  -0.613  -1.203  1.00  0.81           C  
ATOM    763  C   ALA A  97      15.378   0.669  -0.403  1.00  0.80           C  
ATOM    764  CB  ALA A  97      17.051  -1.041  -1.147  1.00  0.79           C  
ATOM    765  O   ALA A  97      15.429   1.770  -0.957  1.00  0.78           O  
ATOM    766  N   GLY A  98      14.968   0.513   0.925  1.00  0.76           N  
ATOM    767  CA  GLY A  98      14.828   1.619   1.858  1.00  0.76           C  
ATOM    768  C   GLY A  98      16.044   1.809   2.745  1.00  0.75           C  
ATOM    769  O   GLY A  98      16.756   0.848   3.045  1.00  0.73           O  
ATOM    770  N   MET A  99      16.219   3.029   3.093  1.00  0.75           N  
ATOM    771  CA  MET A  99      17.251   3.377   4.066  1.00  0.74           C  
ATOM    772  C   MET A  99      16.712   4.354   5.105  1.00  0.74           C  
ATOM    773  CB  MET A  99      18.471   3.978   3.365  1.00  0.72           C  
ATOM    774  O   MET A  99      16.282   5.456   4.762  1.00  0.71           O  
ATOM    775  CG  MET A  99      19.637   4.258   4.299  1.00  0.69           C  
ATOM    776  SD  MET A  99      21.123   4.861   3.406  1.00  0.69           S  
ATOM    777  CE  MET A  99      20.583   6.541   2.984  1.00  0.61           C  
ATOM    778  N   PRO A 100      16.623   3.876   6.395  1.00  0.67           N  
ATOM    779  CA  PRO A 100      16.481   4.915   7.417  1.00  0.66           C  
ATOM    780  C   PRO A 100      17.711   5.815   7.519  1.00  0.67           C  
ATOM    781  CB  PRO A 100      16.282   4.116   8.708  1.00  0.64           C  
ATOM    782  O   PRO A 100      18.833   5.320   7.651  1.00  0.65           O  
ATOM    783  CG  PRO A 100      17.069   2.862   8.505  1.00  0.62           C  
ATOM    784  CD  PRO A 100      17.093   2.544   7.038  1.00  0.62           C  
ATOM    785  N   LEU A 101      17.464   7.120   7.332  1.00  0.67           N  
ATOM    786  CA  LEU A 101      18.505   8.135   7.453  1.00  0.67           C  
ATOM    787  C   LEU A 101      18.143   9.161   8.520  1.00  0.67           C  
ATOM    788  CB  LEU A 101      18.730   8.835   6.110  1.00  0.65           C  
ATOM    789  O   LEU A 101      17.020   9.670   8.542  1.00  0.65           O  
ATOM    790  CG  LEU A 101      19.973   9.721   6.007  1.00  0.63           C  
ATOM    791  CD1 LEU A 101      21.211   8.868   5.751  1.00  0.59           C  
ATOM    792  CD2 LEU A 101      19.798  10.763   4.907  1.00  0.59           C  
ATOM    793  N   SER A 102      19.080   9.473   9.397  1.00  0.66           N  
ATOM    794  CA  SER A 102      19.011  10.638  10.272  1.00  0.65           C  
ATOM    795  C   SER A 102      19.810  11.806   9.703  1.00  0.66           C  
ATOM    796  CB  SER A 102      19.526  10.291  11.670  1.00  0.64           C  
ATOM    797  O   SER A 102      21.015  11.686   9.473  1.00  0.64           O  
ATOM    798  OG  SER A 102      18.652   9.381  12.315  1.00  0.62           O  
ATOM    799  N   ILE A 103      19.130  12.836   9.369  1.00  0.69           N  
ATOM    800  CA  ILE A 103      19.720  14.095   8.928  1.00  0.68           C  
ATOM    801  C   ILE A 103      19.838  15.053  10.111  1.00  0.69           C  
ATOM    802  CB  ILE A 103      18.890  14.742   7.796  1.00  0.67           C  
ATOM    803  O   ILE A 103      18.845  15.349  10.780  1.00  0.66           O  
ATOM    804  CG1 ILE A 103      18.689  13.747   6.646  1.00  0.64           C  
ATOM    805  CG2 ILE A 103      19.562  16.025   7.298  1.00  0.64           C  
ATOM    806  CD1 ILE A 103      17.764  14.251   5.547  1.00  0.63           C  
ATOM    807  N   TRP A 104      21.066  15.424  10.418  1.00  0.66           N  
ATOM    808  CA  TRP A 104      21.364  16.407  11.455  1.00  0.67           C  
ATOM    809  C   TRP A 104      21.666  17.770  10.842  1.00  0.65           C  
ATOM    810  CB  TRP A 104      22.546  15.944  12.310  1.00  0.63           C  
ATOM    811  O   TRP A 104      22.616  17.913  10.068  1.00  0.62           O  
ATOM    812  CG  TRP A 104      22.283  14.688  13.085  1.00  0.59           C  
ATOM    813  CD1 TRP A 104      22.257  13.410  12.599  1.00  0.54           C  
ATOM    814  CD2 TRP A 104      22.002  14.590  14.485  1.00  0.55           C  
ATOM    815  CE2 TRP A 104      21.818  13.221  14.779  1.00  0.53           C  
ATOM    816  CE3 TRP A 104      21.890  15.528  15.519  1.00  0.59           C  
ATOM    817  NE1 TRP A 104      21.978  12.523  13.613  1.00  0.58           N  
ATOM    818  CH2 TRP A 104      21.422  13.706  17.062  1.00  0.56           C  
ATOM    819  CZ2 TRP A 104      21.526  12.767  16.068  1.00  0.60           C  
ATOM    820  CZ3 TRP A 104      21.600  15.075  16.801  1.00  0.53           C  
ATOM    821  N   VAL A 105      20.890  18.734  11.128  1.00  0.72           N  
ATOM    822  CA  VAL A 105      21.046  20.088  10.606  1.00  0.72           C  
ATOM    823  C   VAL A 105      21.318  21.057  11.754  1.00  0.71           C  
ATOM    824  CB  VAL A 105      19.798  20.537   9.813  1.00  0.70           C  
ATOM    825  O   VAL A 105      20.687  20.971  12.810  1.00  0.69           O  
ATOM    826  CG1 VAL A 105      20.107  21.777   8.976  1.00  0.65           C  
ATOM    827  CG2 VAL A 105      19.292  19.402   8.925  1.00  0.65           C  
ATOM    828  N   GLU A 106      22.412  21.864  11.742  1.00  0.73           N  
ATOM    829  CA  GLU A 106      22.720  22.867  12.757  1.00  0.73           C  
ATOM    830  C   GLU A 106      21.556  23.835  12.948  1.00  0.73           C  
ATOM    831  CB  GLU A 106      23.989  23.637  12.384  1.00  0.71           C  
ATOM    832  O   GLU A 106      21.080  24.439  11.985  1.00  0.71           O  
ATOM    833  CG  GLU A 106      24.539  24.499  13.512  1.00  0.67           C  
ATOM    834  CD  GLU A 106      25.819  25.230  13.139  1.00  0.65           C  
ATOM    835  OE1 GLU A 106      26.439  24.881  12.108  1.00  0.64           O  
ATOM    836  OE2 GLU A 106      26.206  26.158  13.884  1.00  0.61           O  
ATOM    837  N   ARG A 107      21.063  23.972  14.122  1.00  0.71           N  
ATOM    838  CA  ARG A 107      19.900  24.787  14.456  1.00  0.71           C  
ATOM    839  C   ARG A 107      20.102  26.234  14.021  1.00  0.71           C  
ATOM    840  CB  ARG A 107      19.614  24.726  15.958  1.00  0.69           C  
ATOM    841  O   ARG A 107      19.202  26.845  13.440  1.00  0.69           O  
ATOM    842  CG  ARG A 107      18.429  25.574  16.394  1.00  0.66           C  
ATOM    843  CD  ARG A 107      18.191  25.481  17.895  1.00  0.66           C  
ATOM    844  NE  ARG A 107      17.126  26.381  18.328  1.00  0.57           N  
ATOM    845  NH1 ARG A 107      18.162  26.993  20.300  1.00  0.54           N  
ATOM    846  NH2 ARG A 107      16.114  27.867  19.757  1.00  0.51           N  
ATOM    847  CZ  ARG A 107      17.137  27.078  19.461  1.00  0.63           C  
ATOM    848  N   ASP A 108      21.332  26.787  14.258  1.00  0.73           N  
ATOM    849  CA  ASP A 108      21.577  28.197  13.972  1.00  0.73           C  
ATOM    850  C   ASP A 108      21.639  28.449  12.467  1.00  0.73           C  
ATOM    851  CB  ASP A 108      22.874  28.663  14.636  1.00  0.71           C  
ATOM    852  O   ASP A 108      21.168  29.482  11.985  1.00  0.72           O  
ATOM    853  CG  ASP A 108      22.801  28.651  16.153  1.00  0.69           C  
ATOM    854  OD1 ASP A 108      21.683  28.585  16.709  1.00  0.72           O  
ATOM    855  OD2 ASP A 108      23.870  28.711  16.798  1.00  0.71           O  
ATOM    856  N   THR A 109      22.025  27.443  11.758  1.00  0.75           N  
ATOM    857  CA  THR A 109      22.024  27.502  10.301  1.00  0.74           C  
ATOM    858  C   THR A 109      20.599  27.453   9.758  1.00  0.74           C  
ATOM    859  CB  THR A 109      22.848  26.350   9.695  1.00  0.73           C  
ATOM    860  O   THR A 109      20.218  28.276   8.923  1.00  0.72           O  
ATOM    861  CG2 THR A 109      22.958  26.491   8.180  1.00  0.69           C  
ATOM    862  OG1 THR A 109      24.164  26.362  10.262  1.00  0.71           O  
ATOM    863  N   VAL A 110      19.722  26.673  10.413  1.00  0.73           N  
ATOM    864  CA  VAL A 110      18.311  26.611  10.045  1.00  0.73           C  
ATOM    865  C   VAL A 110      17.629  27.933  10.390  1.00  0.73           C  
ATOM    866  CB  VAL A 110      17.592  25.440  10.751  1.00  0.71           C  
ATOM    867  O   VAL A 110      16.927  28.512   9.557  1.00  0.71           O  
ATOM    868  CG1 VAL A 110      16.083  25.518  10.525  1.00  0.68           C  
ATOM    869  CG2 VAL A 110      18.140  24.102  10.258  1.00  0.68           C  
ATOM    870  N   LEU A 111      17.947  28.505  11.508  1.00  0.72           N  
ATOM    871  CA  LEU A 111      17.354  29.771  11.927  1.00  0.72           C  
ATOM    872  C   LEU A 111      17.857  30.920  11.059  1.00  0.72           C  
ATOM    873  CB  LEU A 111      17.672  30.050  13.398  1.00  0.70           C  
ATOM    874  O   LEU A 111      17.083  31.803  10.682  1.00  0.71           O  
ATOM    875  CG  LEU A 111      16.944  29.182  14.425  1.00  0.68           C  
ATOM    876  CD1 LEU A 111      17.440  29.498  15.833  1.00  0.68           C  
ATOM    877  CD2 LEU A 111      15.436  29.385  14.326  1.00  0.68           C  
ATOM    878  N   SER A 112      19.183  30.848  10.681  1.00  0.74           N  
ATOM    879  CA  SER A 112      19.757  31.868   9.810  1.00  0.74           C  
ATOM    880  C   SER A 112      19.152  31.806   8.412  1.00  0.73           C  
ATOM    881  CB  SER A 112      21.276  31.707   9.725  1.00  0.72           C  
ATOM    882  O   SER A 112      18.756  32.832   7.856  1.00  0.71           O  
ATOM    883  OG  SER A 112      21.846  32.729   8.926  1.00  0.68           O  
ATOM    884  N   LEU A 113      18.945  30.612   7.909  1.00  0.72           N  
ATOM    885  CA  LEU A 113      18.350  30.399   6.595  1.00  0.72           C  
ATOM    886  C   LEU A 113      16.873  30.778   6.599  1.00  0.71           C  
ATOM    887  CB  LEU A 113      18.513  28.939   6.163  1.00  0.70           C  
ATOM    888  O   LEU A 113      16.402  31.466   5.690  1.00  0.68           O  
ATOM    889  CG  LEU A 113      19.907  28.523   5.690  1.00  0.66           C  
ATOM    890  CD1 LEU A 113      19.998  27.005   5.581  1.00  0.63           C  
ATOM    891  CD2 LEU A 113      20.236  29.181   4.354  1.00  0.64           C  
ATOM    892  N   MET A 114      16.175  30.522   7.656  1.00  0.71           N  
ATOM    893  CA  MET A 114      14.773  30.898   7.818  1.00  0.71           C  
ATOM    894  C   MET A 114      14.629  32.409   7.965  1.00  0.70           C  
ATOM    895  CB  MET A 114      14.164  30.195   9.031  1.00  0.69           C  
ATOM    896  O   MET A 114      13.640  32.989   7.514  1.00  0.68           O  
ATOM    897  CG  MET A 114      13.920  28.709   8.820  1.00  0.65           C  
ATOM    898  SD  MET A 114      13.142  27.910  10.277  1.00  0.60           S  
ATOM    899  CE  MET A 114      11.411  28.388  10.017  1.00  0.58           C  
ATOM    900  N   ALA A 115      15.610  33.066   8.601  1.00  0.69           N  
ATOM    901  CA  ALA A 115      15.603  34.519   8.749  1.00  0.69           C  
ATOM    902  C   ALA A 115      15.753  35.209   7.396  1.00  0.69           C  
ATOM    903  CB  ALA A 115      16.716  34.963   9.695  1.00  0.67           C  
ATOM    904  O   ALA A 115      15.231  36.308   7.191  1.00  0.67           O  
ATOM    905  N   SER A 116      16.412  34.467   6.521  1.00  0.63           N  
ATOM    906  CA  SER A 116      16.641  35.019   5.190  1.00  0.62           C  
ATOM    907  C   SER A 116      15.407  34.864   4.308  1.00  0.62           C  
ATOM    908  CB  SER A 116      17.840  34.339   4.527  1.00  0.60           C  
ATOM    909  O   SER A 116      15.256  35.576   3.312  1.00  0.60           O  
ATOM    910  OG  SER A 116      17.555  32.980   4.243  1.00  0.60           O  
ATOM    911  N   VAL A 117      14.418  34.029   4.725  1.00  0.58           N  
ATOM    912  CA  VAL A 117      13.148  33.833   4.034  1.00  0.58           C  
ATOM    913  C   VAL A 117      12.165  34.930   4.438  1.00  0.58           C  
ATOM    914  CB  VAL A 117      12.548  32.442   4.334  1.00  0.55           C  
ATOM    915  O   VAL A 117      11.818  35.058   5.615  1.00  0.56           O  
ATOM    916  CG1 VAL A 117      11.293  32.203   3.496  1.00  0.51           C  
ATOM    917  CG2 VAL A 117      13.582  31.348   4.076  1.00  0.52           C  
ATOM    918  N   GLY A 118      12.229  36.133   3.759  1.00  0.51           N  
ATOM    919  CA  GLY A 118      11.376  37.306   3.869  1.00  0.51           C  
ATOM    920  C   GLY A 118      10.004  36.995   4.436  1.00  0.51           C  
ATOM    921  O   GLY A 118       9.618  35.828   4.537  1.00  0.49           O  
ATOM    922  N   ASN A 119       9.263  37.891   5.316  1.00  0.40           N  
ATOM    923  CA  ASN A 119       8.132  38.070   6.221  1.00  0.42           C  
ATOM    924  C   ASN A 119       7.043  37.032   5.969  1.00  0.40           C  
ATOM    925  CB  ASN A 119       7.560  39.483   6.090  1.00  0.35           C  
ATOM    926  O   ASN A 119       6.012  37.031   6.645  1.00  0.38           O  
ATOM    927  CG  ASN A 119       8.414  40.526   6.784  1.00  0.33           C  
ATOM    928  ND2 ASN A 119       8.222  41.788   6.419  1.00  0.29           N  
ATOM    929  OD1 ASN A 119       9.240  40.200   7.641  1.00  0.34           O  
ATOM    930  N   GLY A 120       7.199  36.045   5.164  1.00  0.44           N  
ATOM    931  CA  GLY A 120       6.270  34.936   5.021  1.00  0.44           C  
ATOM    932  C   GLY A 120       6.559  33.789   5.971  1.00  0.44           C  
ATOM    933  O   GLY A 120       7.372  33.926   6.888  1.00  0.43           O  
ATOM    934  N   SER A 121       5.665  32.908   6.284  1.00  0.48           N  
ATOM    935  CA  SER A 121       5.817  31.674   7.047  1.00  0.48           C  
ATOM    936  C   SER A 121       7.245  31.144   6.962  1.00  0.48           C  
ATOM    937  CB  SER A 121       4.839  30.610   6.546  1.00  0.44           C  
ATOM    938  O   SER A 121       7.720  30.795   5.879  1.00  0.47           O  
ATOM    939  OG  SER A 121       4.965  30.431   5.145  1.00  0.39           O  
ATOM    940  N   LYS A 122       8.206  31.644   7.868  1.00  0.58           N  
ATOM    941  CA  LYS A 122       9.541  31.080   8.048  1.00  0.57           C  
ATOM    942  C   LYS A 122       9.517  29.559   7.925  1.00  0.59           C  
ATOM    943  CB  LYS A 122      10.117  31.487   9.405  1.00  0.53           C  
ATOM    944  O   LYS A 122       9.417  28.852   8.929  1.00  0.56           O  
ATOM    945  CG  LYS A 122      10.329  32.986   9.563  1.00  0.50           C  
ATOM    946  CD  LYS A 122      10.984  33.320  10.897  1.00  0.51           C  
ATOM    947  CE  LYS A 122      11.163  34.822  11.072  1.00  0.43           C  
ATOM    948  NZ  LYS A 122      11.865  35.151  12.349  1.00  0.38           N  
ATOM    949  N   LYS A 123       9.202  29.202   6.657  1.00  0.65           N  
ATOM    950  CA  LYS A 123       9.179  27.788   6.296  1.00  0.65           C  
ATOM    951  C   LYS A 123      10.357  27.432   5.393  1.00  0.65           C  
ATOM    952  CB  LYS A 123       7.863  27.431   5.604  1.00  0.63           C  
ATOM    953  O   LYS A 123      10.605  28.107   4.392  1.00  0.63           O  
ATOM    954  CG  LYS A 123       7.747  25.965   5.211  1.00  0.61           C  
ATOM    955  CD  LYS A 123       6.434  25.681   4.494  1.00  0.60           C  
ATOM    956  CE  LYS A 123       6.382  24.253   3.966  1.00  0.54           C  
ATOM    957  NZ  LYS A 123       5.054  23.934   3.362  1.00  0.49           N  
ATOM    958  N   LEU A 124      11.135  26.386   5.854  1.00  0.68           N  
ATOM    959  CA  LEU A 124      12.120  25.707   5.020  1.00  0.68           C  
ATOM    960  C   LEU A 124      11.589  24.361   4.538  1.00  0.68           C  
ATOM    961  CB  LEU A 124      13.428  25.507   5.790  1.00  0.66           C  
ATOM    962  O   LEU A 124      11.116  23.552   5.340  1.00  0.66           O  
ATOM    963  CG  LEU A 124      14.559  24.807   5.035  1.00  0.64           C  
ATOM    964  CD1 LEU A 124      15.146  25.737   3.977  1.00  0.60           C  
ATOM    965  CD2 LEU A 124      15.641  24.341   6.003  1.00  0.60           C  
ATOM    966  N   THR A 125      11.553  24.189   3.215  1.00  0.67           N  
ATOM    967  CA  THR A 125      11.128  22.924   2.625  1.00  0.67           C  
ATOM    968  C   THR A 125      12.299  22.228   1.938  1.00  0.67           C  
ATOM    969  CB  THR A 125       9.987  23.135   1.613  1.00  0.65           C  
ATOM    970  O   THR A 125      12.945  22.807   1.062  1.00  0.66           O  
ATOM    971  CG2 THR A 125       9.473  21.803   1.078  1.00  0.62           C  
ATOM    972  OG1 THR A 125       8.908  23.827   2.255  1.00  0.65           O  
ATOM    973  N   ILE A 126      12.668  21.009   2.333  1.00  0.70           N  
ATOM    974  CA  ILE A 126      13.437  20.081   1.512  1.00  0.70           C  
ATOM    975  C   ILE A 126      12.516  19.400   0.502  1.00  0.70           C  
ATOM    976  CB  ILE A 126      14.157  19.023   2.378  1.00  0.68           C  
ATOM    977  O   ILE A 126      11.576  18.699   0.884  1.00  0.69           O  
ATOM    978  CG1 ILE A 126      14.985  19.705   3.474  1.00  0.67           C  
ATOM    979  CG2 ILE A 126      15.037  18.121   1.508  1.00  0.67           C  
ATOM    980  CD1 ILE A 126      15.672  18.734   4.425  1.00  0.65           C  
ATOM    981  N   PRO A 127      12.659  19.779  -0.830  1.00  0.66           N  
ATOM    982  CA  PRO A 127      11.683  19.254  -1.788  1.00  0.66           C  
ATOM    983  C   PRO A 127      11.744  17.734  -1.920  1.00  0.66           C  
ATOM    984  CB  PRO A 127      12.079  19.932  -3.103  1.00  0.64           C  
ATOM    985  O   PRO A 127      12.782  17.128  -1.641  1.00  0.65           O  
ATOM    986  CG  PRO A 127      13.533  20.242  -2.949  1.00  0.63           C  
ATOM    987  CD  PRO A 127      13.827  20.443  -1.491  1.00  0.61           C  
ATOM    988  N   ARG A 128      10.557  17.196  -2.350  1.00  0.64           N  
ATOM    989  CA  ARG A 128      10.481  15.824  -2.841  1.00  0.64           C  
ATOM    990  C   ARG A 128      11.481  15.588  -3.968  1.00  0.64           C  
ATOM    991  CB  ARG A 128       9.064  15.503  -3.323  1.00  0.63           C  
ATOM    992  O   ARG A 128      11.754  16.491  -4.762  1.00  0.62           O  
ATOM    993  CG  ARG A 128       8.935  14.146  -3.996  1.00  0.61           C  
ATOM    994  CD  ARG A 128       7.499  13.856  -4.411  1.00  0.60           C  
ATOM    995  NE  ARG A 128       7.379  12.558  -5.069  1.00  0.54           N  
ATOM    996  NH1 ARG A 128       5.146  12.805  -5.605  1.00  0.45           N  
ATOM    997  NH2 ARG A 128       6.267  10.894  -6.194  1.00  0.40           N  
ATOM    998  CZ  ARG A 128       6.264  12.089  -5.621  1.00  0.56           C  
ATOM    999  N   TYR A 129      12.081  14.320  -3.986  1.00  0.69           N  
ATOM   1000  CA  TYR A 129      13.039  13.780  -4.945  1.00  0.68           C  
ATOM   1001  C   TYR A 129      14.413  14.412  -4.757  1.00  0.69           C  
ATOM   1002  CB  TYR A 129      12.552  14.008  -6.379  1.00  0.66           C  
ATOM   1003  O   TYR A 129      15.268  14.329  -5.642  1.00  0.66           O  
ATOM   1004  CG  TYR A 129      11.176  13.448  -6.649  1.00  0.64           C  
ATOM   1005  CD1 TYR A 129      10.909  12.092  -6.474  1.00  0.61           C  
ATOM   1006  CD2 TYR A 129      10.142  14.272  -7.079  1.00  0.61           C  
ATOM   1007  CE1 TYR A 129       9.644  11.570  -6.724  1.00  0.58           C  
ATOM   1008  CE2 TYR A 129       8.873  13.762  -7.332  1.00  0.57           C  
ATOM   1009  OH  TYR A 129       7.380  11.901  -7.399  1.00  0.55           O  
ATOM   1010  CZ  TYR A 129       8.634  12.412  -7.151  1.00  0.58           C  
ATOM   1011  N   THR A 130      14.627  15.036  -3.701  1.00  0.73           N  
ATOM   1012  CA  THR A 130      15.997  15.354  -3.314  1.00  0.73           C  
ATOM   1013  C   THR A 130      16.838  14.085  -3.210  1.00  0.73           C  
ATOM   1014  CB  THR A 130      16.037  16.111  -1.973  1.00  0.71           C  
ATOM   1015  O   THR A 130      16.443  13.125  -2.544  1.00  0.72           O  
ATOM   1016  CG2 THR A 130      17.467  16.482  -1.594  1.00  0.69           C  
ATOM   1017  OG1 THR A 130      15.258  17.308  -2.084  1.00  0.70           O  
ATOM   1018  N   GLU A 131      17.944  14.052  -3.951  1.00  0.77           N  
ATOM   1019  CA  GLU A 131      18.835  12.896  -3.998  1.00  0.76           C  
ATOM   1020  C   GLU A 131      19.964  13.028  -2.980  1.00  0.76           C  
ATOM   1021  CB  GLU A 131      19.413  12.719  -5.404  1.00  0.75           C  
ATOM   1022  O   GLU A 131      20.549  14.103  -2.829  1.00  0.74           O  
ATOM   1023  CG  GLU A 131      18.377  12.335  -6.451  1.00  0.73           C  
ATOM   1024  CD  GLU A 131      18.980  12.058  -7.818  1.00  0.72           C  
ATOM   1025  OE1 GLU A 131      20.180  12.350  -8.023  1.00  0.71           O  
ATOM   1026  OE2 GLU A 131      18.246  11.545  -8.693  1.00  0.68           O  
ATOM   1027  N   PHE A 132      20.205  11.979  -2.294  1.00  0.76           N  
ATOM   1028  CA  PHE A 132      21.307  11.782  -1.360  1.00  0.76           C  
ATOM   1029  C   PHE A 132      22.234  10.673  -1.842  1.00  0.76           C  
ATOM   1030  CB  PHE A 132      20.776  11.452   0.039  1.00  0.74           C  
ATOM   1031  O   PHE A 132      21.798   9.538  -2.046  1.00  0.74           O  
ATOM   1032  CG  PHE A 132      19.919  12.537   0.634  1.00  0.72           C  
ATOM   1033  CD1 PHE A 132      20.477  13.510   1.455  1.00  0.70           C  
ATOM   1034  CD2 PHE A 132      18.556  12.583   0.373  1.00  0.71           C  
ATOM   1035  CE1 PHE A 132      19.686  14.515   2.008  1.00  0.68           C  
ATOM   1036  CE2 PHE A 132      17.760  13.585   0.922  1.00  0.67           C  
ATOM   1037  CZ  PHE A 132      18.327  14.549   1.740  1.00  0.66           C  
ATOM   1038  N   THR A 133      23.447  11.013  -2.193  1.00  0.75           N  
ATOM   1039  CA  THR A 133      24.421  10.008  -2.602  1.00  0.75           C  
ATOM   1040  C   THR A 133      25.250   9.540  -1.409  1.00  0.75           C  
ATOM   1041  CB  THR A 133      25.356  10.551  -3.699  1.00  0.73           C  
ATOM   1042  O   THR A 133      25.858  10.355  -0.712  1.00  0.72           O  
ATOM   1043  CG2 THR A 133      26.272   9.454  -4.233  1.00  0.68           C  
ATOM   1044  OG1 THR A 133      24.568  11.067  -4.778  1.00  0.70           O  
ATOM   1045  N   VAL A 134      25.153   8.315  -1.169  1.00  0.71           N  
ATOM   1046  CA  VAL A 134      25.900   7.621  -0.125  1.00  0.71           C  
ATOM   1047  C   VAL A 134      26.995   6.764  -0.755  1.00  0.71           C  
ATOM   1048  CB  VAL A 134      24.974   6.744   0.748  1.00  0.69           C  
ATOM   1049  O   VAL A 134      26.739   6.014  -1.701  1.00  0.68           O  
ATOM   1050  CG1 VAL A 134      25.761   6.090   1.882  1.00  0.64           C  
ATOM   1051  CG2 VAL A 134      23.821   7.578   1.305  1.00  0.65           C  
ATOM   1052  N   SER A 135      28.257   6.906  -0.357  1.00  0.63           N  
ATOM   1053  CA  SER A 135      29.486   6.232  -0.763  1.00  0.63           C  
ATOM   1054  C   SER A 135      29.758   6.427  -2.251  1.00  0.64           C  
ATOM   1055  CB  SER A 135      29.410   4.739  -0.441  1.00  0.59           C  
ATOM   1056  O   SER A 135      30.231   5.510  -2.926  1.00  0.62           O  
ATOM   1057  OG  SER A 135      29.068   4.534   0.919  1.00  0.57           O  
ATOM   1058  N   ASN A 136      29.421   7.567  -2.894  1.00  0.67           N  
ATOM   1059  CA  ASN A 136      29.516   7.806  -4.330  1.00  0.66           C  
ATOM   1060  C   ASN A 136      28.920   6.651  -5.131  1.00  0.68           C  
ATOM   1061  CB  ASN A 136      30.970   8.042  -4.741  1.00  0.62           C  
ATOM   1062  O   ASN A 136      29.113   6.568  -6.345  1.00  0.66           O  
ATOM   1063  CG  ASN A 136      31.550   9.306  -4.136  1.00  0.59           C  
ATOM   1064  ND2 ASN A 136      32.857   9.306  -3.902  1.00  0.59           N  
ATOM   1065  OD1 ASN A 136      30.829  10.274  -3.881  1.00  0.62           O  
ATOM   1066  N   GLN A 137      28.213   5.762  -4.443  1.00  0.76           N  
ATOM   1067  CA  GLN A 137      27.754   4.554  -5.120  1.00  0.76           C  
ATOM   1068  C   GLN A 137      26.230   4.485  -5.150  1.00  0.76           C  
ATOM   1069  CB  GLN A 137      28.323   3.308  -4.439  1.00  0.73           C  
ATOM   1070  O   GLN A 137      25.644   3.988  -6.114  1.00  0.74           O  
ATOM   1071  CG  GLN A 137      29.829   3.152  -4.601  1.00  0.69           C  
ATOM   1072  CD  GLN A 137      30.351   1.856  -4.008  1.00  0.67           C  
ATOM   1073  NE2 GLN A 137      31.623   1.562  -4.256  1.00  0.59           N  
ATOM   1074  OE1 GLN A 137      29.618   1.127  -3.333  1.00  0.66           O  
ATOM   1075  N   TYR A 138      25.606   4.946  -4.141  1.00  0.81           N  
ATOM   1076  CA  TYR A 138      24.162   4.781  -4.015  1.00  0.81           C  
ATOM   1077  C   TYR A 138      23.467   6.132  -3.896  1.00  0.81           C  
ATOM   1078  CB  TYR A 138      23.825   3.911  -2.800  1.00  0.80           C  
ATOM   1079  O   TYR A 138      23.838   6.956  -3.058  1.00  0.79           O  
ATOM   1080  CG  TYR A 138      24.499   2.561  -2.814  1.00  0.80           C  
ATOM   1081  CD1 TYR A 138      24.065   1.552  -3.671  1.00  0.79           C  
ATOM   1082  CD2 TYR A 138      25.571   2.291  -1.971  1.00  0.79           C  
ATOM   1083  CE1 TYR A 138      24.682   0.306  -3.686  1.00  0.79           C  
ATOM   1084  CE2 TYR A 138      26.196   1.048  -1.977  1.00  0.78           C  
ATOM   1085  OH  TYR A 138      26.360  -1.169  -2.848  1.00  0.75           O  
ATOM   1086  CZ  TYR A 138      25.746   0.064  -2.837  1.00  0.76           C  
ATOM   1087  N   THR A 139      22.563   6.293  -4.788  1.00  0.82           N  
ATOM   1088  CA  THR A 139      21.699   7.466  -4.710  1.00  0.82           C  
ATOM   1089  C   THR A 139      20.376   7.119  -4.034  1.00  0.82           C  
ATOM   1090  CB  THR A 139      21.426   8.051  -6.108  1.00  0.81           C  
ATOM   1091  O   THR A 139      19.708   6.158  -4.420  1.00  0.81           O  
ATOM   1092  CG2 THR A 139      20.631   9.349  -6.015  1.00  0.79           C  
ATOM   1093  OG1 THR A 139      22.673   8.313  -6.762  1.00  0.79           O  
ATOM   1094  N   PHE A 140      20.018   7.881  -3.001  1.00  0.80           N  
ATOM   1095  CA  PHE A 140      18.755   7.763  -2.282  1.00  0.80           C  
ATOM   1096  C   PHE A 140      17.926   9.033  -2.434  1.00  0.80           C  
ATOM   1097  CB  PHE A 140      19.004   7.473  -0.799  1.00  0.79           C  
ATOM   1098  O   PHE A 140      18.462  10.142  -2.368  1.00  0.78           O  
ATOM   1099  CG  PHE A 140      19.635   6.131  -0.541  1.00  0.77           C  
ATOM   1100  CD1 PHE A 140      18.847   5.009  -0.314  1.00  0.75           C  
ATOM   1101  CD2 PHE A 140      21.016   5.992  -0.526  1.00  0.76           C  
ATOM   1102  CE1 PHE A 140      19.428   3.766  -0.074  1.00  0.74           C  
ATOM   1103  CE2 PHE A 140      21.605   4.753  -0.288  1.00  0.74           C  
ATOM   1104  CZ  PHE A 140      20.809   3.642  -0.061  1.00  0.71           C  
ATOM   1105  N   THR A 141      16.681   8.850  -2.630  1.00  0.79           N  
ATOM   1106  CA  THR A 141      15.799   9.959  -2.980  1.00  0.79           C  
ATOM   1107  C   THR A 141      14.713  10.140  -1.923  1.00  0.79           C  
ATOM   1108  CB  THR A 141      15.146   9.740  -4.357  1.00  0.78           C  
ATOM   1109  O   THR A 141      14.094   9.166  -1.488  1.00  0.77           O  
ATOM   1110  CG2 THR A 141      14.228  10.902  -4.721  1.00  0.76           C  
ATOM   1111  OG1 THR A 141      16.172   9.627  -5.352  1.00  0.76           O  
ATOM   1112  N   LEU A 142      14.498  11.393  -1.490  1.00  0.73           N  
ATOM   1113  CA  LEU A 142      13.408  11.793  -0.606  1.00  0.73           C  
ATOM   1114  C   LEU A 142      12.065  11.697  -1.322  1.00  0.73           C  
ATOM   1115  CB  LEU A 142      13.627  13.219  -0.096  1.00  0.71           C  
ATOM   1116  O   LEU A 142      11.811  12.436  -2.277  1.00  0.70           O  
ATOM   1117  CG  LEU A 142      12.708  13.684   1.035  1.00  0.67           C  
ATOM   1118  CD1 LEU A 142      13.057  12.961   2.332  1.00  0.64           C  
ATOM   1119  CD2 LEU A 142      12.803  15.195   1.216  1.00  0.64           C  
ATOM   1120  N   LEU A 143      11.144  10.835  -0.871  1.00  0.63           N  
ATOM   1121  CA  LEU A 143       9.863  10.651  -1.544  1.00  0.62           C  
ATOM   1122  C   LEU A 143       8.912  11.801  -1.227  1.00  0.62           C  
ATOM   1123  CB  LEU A 143       9.228   9.320  -1.135  1.00  0.60           C  
ATOM   1124  O   LEU A 143       8.042  12.133  -2.035  1.00  0.60           O  
ATOM   1125  CG  LEU A 143       9.846   8.059  -1.740  1.00  0.58           C  
ATOM   1126  CD1 LEU A 143       9.119   6.817  -1.236  1.00  0.55           C  
ATOM   1127  CD2 LEU A 143       9.811   8.125  -3.263  1.00  0.55           C  
ATOM   1128  N   TYR A 144       9.172  12.342  -0.106  1.00  0.61           N  
ATOM   1129  CA  TYR A 144       8.253  13.364   0.384  1.00  0.61           C  
ATOM   1130  C   TYR A 144       9.006  14.625   0.790  1.00  0.61           C  
ATOM   1131  CB  TYR A 144       7.444  12.834   1.572  1.00  0.58           C  
ATOM   1132  O   TYR A 144      10.110  14.549   1.334  1.00  0.59           O  
ATOM   1133  CG  TYR A 144       6.675  11.571   1.268  1.00  0.56           C  
ATOM   1134  CD1 TYR A 144       5.499  11.610   0.522  1.00  0.54           C  
ATOM   1135  CD2 TYR A 144       7.123  10.336   1.725  1.00  0.54           C  
ATOM   1136  CE1 TYR A 144       4.787  10.448   0.241  1.00  0.51           C  
ATOM   1137  CE2 TYR A 144       6.419   9.168   1.450  1.00  0.50           C  
ATOM   1138  OH  TYR A 144       4.553   8.082   0.433  1.00  0.46           O  
ATOM   1139  CZ  TYR A 144       5.254   9.234   0.708  1.00  0.55           C  
ATOM   1140  N   PRO A 145       8.397  15.800   0.463  1.00  0.66           N  
ATOM   1141  CA  PRO A 145       9.088  16.995   0.953  1.00  0.65           C  
ATOM   1142  C   PRO A 145       9.155  17.056   2.477  1.00  0.66           C  
ATOM   1143  CB  PRO A 145       8.242  18.144   0.397  1.00  0.64           C  
ATOM   1144  O   PRO A 145       8.211  16.645   3.157  1.00  0.64           O  
ATOM   1145  CG  PRO A 145       6.857  17.590   0.310  1.00  0.62           C  
ATOM   1146  CD  PRO A 145       6.948  16.120   0.018  1.00  0.61           C  
ATOM   1147  N   ILE A 146      10.255  17.532   3.023  1.00  0.69           N  
ATOM   1148  CA  ILE A 146      10.396  17.875   4.434  1.00  0.68           C  
ATOM   1149  C   ILE A 146      10.249  19.384   4.615  1.00  0.68           C  
ATOM   1150  CB  ILE A 146      11.753  17.398   4.998  1.00  0.66           C  
ATOM   1151  O   ILE A 146      10.987  20.164   4.009  1.00  0.66           O  
ATOM   1152  CG1 ILE A 146      11.901  15.882   4.822  1.00  0.64           C  
ATOM   1153  CG2 ILE A 146      11.896  17.794   6.470  1.00  0.64           C  
ATOM   1154  CD1 ILE A 146      13.274  15.346   5.202  1.00  0.63           C  
ATOM   1155  N   GLU A 147       9.184  19.775   5.405  1.00  0.67           N  
ATOM   1156  CA  GLU A 147       8.983  21.178   5.755  1.00  0.66           C  
ATOM   1157  C   GLU A 147       9.496  21.475   7.161  1.00  0.66           C  
ATOM   1158  CB  GLU A 147       7.503  21.553   5.645  1.00  0.65           C  
ATOM   1159  O   GLU A 147       9.085  20.830   8.127  1.00  0.64           O  
ATOM   1160  CG  GLU A 147       6.949  21.462   4.230  1.00  0.63           C  
ATOM   1161  CD  GLU A 147       5.572  22.089   4.084  1.00  0.62           C  
ATOM   1162  OE1 GLU A 147       4.892  22.308   5.112  1.00  0.60           O  
ATOM   1163  OE2 GLU A 147       5.170  22.363   2.931  1.00  0.58           O  
ATOM   1164  N   ILE A 148      10.439  22.374   7.292  1.00  0.69           N  
ATOM   1165  CA  ILE A 148      10.934  22.955   8.535  1.00  0.69           C  
ATOM   1166  C   ILE A 148      10.356  24.356   8.716  1.00  0.69           C  
ATOM   1167  CB  ILE A 148      12.478  23.004   8.561  1.00  0.67           C  
ATOM   1168  O   ILE A 148      10.547  25.227   7.863  1.00  0.66           O  
ATOM   1169  CG1 ILE A 148      13.062  21.634   8.197  1.00  0.65           C  
ATOM   1170  CG2 ILE A 148      12.981  23.467   9.932  1.00  0.66           C  
ATOM   1171  CD1 ILE A 148      14.579  21.623   8.062  1.00  0.64           C  
ATOM   1172  N   ARG A 149       9.469  24.569   9.805  1.00  0.65           N  
ATOM   1173  CA  ARG A 149       8.834  25.841  10.134  1.00  0.64           C  
ATOM   1174  C   ARG A 149       9.310  26.357  11.488  1.00  0.64           C  
ATOM   1175  CB  ARG A 149       7.310  25.697  10.134  1.00  0.62           C  
ATOM   1176  O   ARG A 149       9.427  25.588  12.444  1.00  0.62           O  
ATOM   1177  CG  ARG A 149       6.733  25.250   8.800  1.00  0.61           C  
ATOM   1178  CD  ARG A 149       5.214  25.173   8.840  1.00  0.60           C  
ATOM   1179  NE  ARG A 149       4.666  24.666   7.585  1.00  0.55           N  
ATOM   1180  NH1 ARG A 149       2.486  25.270   8.052  1.00  0.49           N  
ATOM   1181  NH2 ARG A 149       2.994  24.232   6.072  1.00  0.44           N  
ATOM   1182  CZ  ARG A 149       3.383  24.724   7.239  1.00  0.58           C  
ATOM   1183  N   GLN A 150       9.617  27.590  11.653  1.00  0.67           N  
ATOM   1184  CA  GLN A 150       9.699  28.283  12.934  1.00  0.66           C  
ATOM   1185  C   GLN A 150       8.325  28.773  13.384  1.00  0.66           C  
ATOM   1186  CB  GLN A 150      10.673  29.460  12.847  1.00  0.64           C  
ATOM   1187  O   GLN A 150       7.647  29.495  12.650  1.00  0.64           O  
ATOM   1188  CG  GLN A 150      11.024  30.069  14.198  1.00  0.62           C  
ATOM   1189  CD  GLN A 150      12.051  31.180  14.092  1.00  0.61           C  
ATOM   1190  NE2 GLN A 150      12.639  31.555  15.223  1.00  0.55           N  
ATOM   1191  OE1 GLN A 150      12.316  31.697  13.001  1.00  0.63           O  
ATOM   1192  N   LEU A 151       7.863  28.280  14.478  1.00  0.55           N  
ATOM   1193  CA  LEU A 151       6.656  28.715  15.172  1.00  0.55           C  
ATOM   1194  C   LEU A 151       6.866  30.077  15.826  1.00  0.55           C  
ATOM   1195  CB  LEU A 151       6.245  27.687  16.229  1.00  0.53           C  
ATOM   1196  O   LEU A 151       8.004  30.523  15.991  1.00  0.54           O  
ATOM   1197  CG  LEU A 151       5.946  26.275  15.721  1.00  0.51           C  
ATOM   1198  CD1 LEU A 151       5.540  25.370  16.879  1.00  0.49           C  
ATOM   1199  CD2 LEU A 151       4.857  26.310  14.655  1.00  0.50           C  
ATOM   1200  N   GLN A 152       5.807  30.806  16.094  1.00  0.51           N  
ATOM   1201  CA  GLN A 152       5.793  32.152  16.656  1.00  0.51           C  
ATOM   1202  C   GLN A 152       6.620  32.223  17.937  1.00  0.51           C  
ATOM   1203  CB  GLN A 152       4.358  32.604  16.932  1.00  0.48           C  
ATOM   1204  O   GLN A 152       7.212  33.259  18.243  1.00  0.49           O  
ATOM   1205  CG  GLN A 152       3.544  32.870  15.673  1.00  0.46           C  
ATOM   1206  CD  GLN A 152       2.157  33.406  15.974  1.00  0.49           C  
ATOM   1207  NE2 GLN A 152       1.487  33.925  14.950  1.00  0.41           N  
ATOM   1208  OE1 GLN A 152       1.690  33.354  17.116  1.00  0.52           O  
ATOM   1209  N   HIS A 153       6.750  31.151  18.671  1.00  0.39           N  
ATOM   1210  CA  HIS A 153       7.503  31.129  19.920  1.00  0.42           C  
ATOM   1211  C   HIS A 153       8.955  30.731  19.682  1.00  0.39           C  
ATOM   1212  CB  HIS A 153       6.853  30.169  20.919  1.00  0.37           C  
ATOM   1213  O   HIS A 153       9.679  30.412  20.628  1.00  0.37           O  
ATOM   1214  CG  HIS A 153       6.562  28.817  20.350  1.00  0.36           C  
ATOM   1215  CD2 HIS A 153       6.773  27.577  20.852  1.00  0.37           C  
ATOM   1216  ND1 HIS A 153       5.986  28.639  19.111  1.00  0.44           N  
ATOM   1217  CE1 HIS A 153       5.853  27.345  18.876  1.00  0.37           C  
ATOM   1218  NE2 HIS A 153       6.323  26.678  19.917  1.00  0.37           N  
ATOM   1219  N   GLY A 154       9.505  30.695  18.488  1.00  0.56           N  
ATOM   1220  CA  GLY A 154      10.875  30.336  18.158  1.00  0.55           C  
ATOM   1221  C   GLY A 154      11.098  28.838  18.081  1.00  0.56           C  
ATOM   1222  O   GLY A 154      12.204  28.384  17.783  1.00  0.54           O  
ATOM   1223  N   ALA A 155      10.026  28.070  18.384  1.00  0.53           N  
ATOM   1224  CA  ALA A 155      10.175  26.630  18.191  1.00  0.54           C  
ATOM   1225  C   ALA A 155      10.257  26.281  16.707  1.00  0.54           C  
ATOM   1226  CB  ALA A 155       9.016  25.882  18.847  1.00  0.51           C  
ATOM   1227  O   ALA A 155       9.642  26.947  15.872  1.00  0.52           O  
ATOM   1228  N   ILE A 156      11.116  25.419  16.286  1.00  0.61           N  
ATOM   1229  CA  ILE A 156      11.185  24.819  14.958  1.00  0.60           C  
ATOM   1230  C   ILE A 156      10.295  23.580  14.904  1.00  0.61           C  
ATOM   1231  CB  ILE A 156      12.638  24.453  14.578  1.00  0.59           C  
ATOM   1232  O   ILE A 156      10.407  22.690  15.751  1.00  0.59           O  
ATOM   1233  CG1 ILE A 156      13.518  25.707  14.561  1.00  0.54           C  
ATOM   1234  CG2 ILE A 156      12.678  23.737  13.225  1.00  0.55           C  
ATOM   1235  CD1 ILE A 156      14.974  25.437  14.206  1.00  0.54           C  
ATOM   1236  N   GLN A 157       9.365  23.651  14.030  1.00  0.58           N  
ATOM   1237  CA  GLN A 157       8.535  22.518  13.636  1.00  0.58           C  
ATOM   1238  C   GLN A 157       9.036  21.893  12.337  1.00  0.58           C  
ATOM   1239  CB  GLN A 157       7.075  22.950  13.481  1.00  0.56           C  
ATOM   1240  O   GLN A 157       9.289  22.600  11.359  1.00  0.57           O  
ATOM   1241  CG  GLN A 157       6.118  21.796  13.216  1.00  0.54           C  
ATOM   1242  CD  GLN A 157       4.679  22.253  13.055  1.00  0.55           C  
ATOM   1243  NE2 GLN A 157       3.738  21.367  13.364  1.00  0.44           N  
ATOM   1244  OE1 GLN A 157       4.416  23.392  12.659  1.00  0.54           O  
ATOM   1245  N   ILE A 158       9.301  20.580  12.331  1.00  0.59           N  
ATOM   1246  CA  ILE A 158       9.577  19.753  11.162  1.00  0.58           C  
ATOM   1247  C   ILE A 158       8.345  18.918  10.818  1.00  0.58           C  
ATOM   1248  CB  ILE A 158      10.798  18.835  11.394  1.00  0.56           C  
ATOM   1249  O   ILE A 158       7.833  18.179  11.662  1.00  0.56           O  
ATOM   1250  CG1 ILE A 158      12.019  19.665  11.808  1.00  0.51           C  
ATOM   1251  CG2 ILE A 158      11.099  18.008  10.140  1.00  0.52           C  
ATOM   1252  CD1 ILE A 158      13.237  18.831  12.179  1.00  0.50           C  
ATOM   1253  N   GLY A 159       7.660  19.268   9.795  1.00  0.52           N  
ATOM   1254  CA  GLY A 159       6.667  18.444   9.124  1.00  0.50           C  
ATOM   1255  C   GLY A 159       7.270  17.494   8.107  1.00  0.52           C  
ATOM   1256  O   GLY A 159       7.993  17.920   7.204  1.00  0.50           O  
ATOM   1257  N   TYR A 160       7.506  16.176   8.540  1.00  0.49           N  
ATOM   1258  CA  TYR A 160       7.576  15.053   7.611  1.00  0.49           C  
ATOM   1259  C   TYR A 160       6.198  14.724   7.049  1.00  0.49           C  
ATOM   1260  CB  TYR A 160       8.166  13.820   8.302  1.00  0.45           C  
ATOM   1261  O   TYR A 160       5.261  14.453   7.804  1.00  0.47           O  
ATOM   1262  CG  TYR A 160       9.080  13.008   7.416  1.00  0.43           C  
ATOM   1263  CD1 TYR A 160       8.611  11.882   6.744  1.00  0.39           C  
ATOM   1264  CD2 TYR A 160      10.414  13.365   7.251  1.00  0.40           C  
ATOM   1265  CE1 TYR A 160       9.450  11.130   5.929  1.00  0.37           C  
ATOM   1266  CE2 TYR A 160      11.262  12.620   6.439  1.00  0.41           C  
ATOM   1267  OH  TYR A 160      11.607  10.765   4.976  1.00  0.26           O  
ATOM   1268  CZ  TYR A 160      10.772  11.506   5.782  1.00  0.36           C  
ATOM   1269  N   ASN A 161       5.828  15.404   6.141  1.00  0.35           N  
ATOM   1270  CA  ASN A 161       4.568  15.053   5.495  1.00  0.35           C  
ATOM   1271  C   ASN A 161       4.544  13.587   5.072  1.00  0.36           C  
ATOM   1272  CB  ASN A 161       4.313  15.958   4.288  1.00  0.32           C  
ATOM   1273  O   ASN A 161       4.929  13.254   3.950  1.00  0.34           O  
ATOM   1274  CG  ASN A 161       2.836  16.168   4.017  1.00  0.30           C  
ATOM   1275  ND2 ASN A 161       2.520  17.155   3.186  1.00  0.30           N  
ATOM   1276  OD1 ASN A 161       1.986  15.451   4.551  1.00  0.32           O  
ATOM   1277  N   SER A 162       4.852  12.651   5.917  1.00  0.32           N  
ATOM   1278  CA  SER A 162       4.459  11.308   5.501  1.00  0.32           C  
ATOM   1279  C   SER A 162       2.944  11.191   5.371  1.00  0.32           C  
ATOM   1280  CB  SER A 162       4.976  10.266   6.494  1.00  0.29           C  
ATOM   1281  O   SER A 162       2.444  10.403   4.566  1.00  0.30           O  
ATOM   1282  OG  SER A 162       4.485  10.527   7.797  1.00  0.29           O  
ATOM   1283  N   ASP A 163       2.256  12.005   6.039  1.00  0.29           N  
ATOM   1284  CA  ASP A 163       0.869  11.663   6.340  1.00  0.30           C  
ATOM   1285  C   ASP A 163      -0.084  12.749   5.847  1.00  0.29           C  
ATOM   1286  CB  ASP A 163       0.685  11.444   7.843  1.00  0.26           C  
ATOM   1287  O   ASP A 163      -1.278  12.501   5.669  1.00  0.27           O  
ATOM   1288  CG  ASP A 163       1.400  10.206   8.354  1.00  0.25           C  
ATOM   1289  OD1 ASP A 163       1.618   9.259   7.568  1.00  0.28           O  
ATOM   1290  OD2 ASP A 163       1.746  10.175   9.555  1.00  0.28           O  
ATOM   1291  N   LYS A 164       0.432  13.851   4.988  1.00  0.27           N  
ATOM   1292  CA  LYS A 164      -0.555  14.914   4.818  1.00  0.26           C  
ATOM   1293  C   LYS A 164      -0.286  15.717   3.549  1.00  0.27           C  
ATOM   1294  CB  LYS A 164      -0.559  15.841   6.034  1.00  0.25           C  
ATOM   1295  O   LYS A 164       0.781  16.317   3.402  1.00  0.26           O  
ATOM   1296  CG  LYS A 164      -1.019  15.173   7.321  1.00  0.24           C  
ATOM   1297  CD  LYS A 164      -1.280  16.195   8.420  1.00  0.26           C  
ATOM   1298  CE  LYS A 164      -1.689  15.524   9.724  1.00  0.21           C  
ATOM   1299  NZ  LYS A 164      -1.983  16.524  10.794  1.00  0.20           N  
ATOM   1300  N   LEU A 165      -0.254  15.195   2.438  1.00  0.27           N  
ATOM   1301  CA  LEU A 165      -0.576  15.934   1.222  1.00  0.27           C  
ATOM   1302  C   LEU A 165      -1.552  17.067   1.518  1.00  0.27           C  
ATOM   1303  CB  LEU A 165      -1.167  14.997   0.166  1.00  0.24           C  
ATOM   1304  O   LEU A 165      -2.085  17.690   0.596  1.00  0.25           O  
ATOM   1305  CG  LEU A 165      -0.192  14.025  -0.501  1.00  0.23           C  
ATOM   1306  CD1 LEU A 165      -0.956  12.908  -1.205  1.00  0.21           C  
ATOM   1307  CD2 LEU A 165       0.712  14.763  -1.482  1.00  0.23           C  
ATOM   1308  N   THR A 166      -1.704  17.659   2.693  1.00  0.24           N  
ATOM   1309  CA  THR A 166      -2.245  18.969   3.036  1.00  0.25           C  
ATOM   1310  C   THR A 166      -1.177  19.842   3.689  1.00  0.24           C  
ATOM   1311  CB  THR A 166      -3.456  18.843   3.980  1.00  0.23           C  
ATOM   1312  O   THR A 166      -0.440  19.381   4.563  1.00  0.23           O  
ATOM   1313  CG2 THR A 166      -4.674  19.563   3.411  1.00  0.21           C  
ATOM   1314  OG1 THR A 166      -3.773  17.457   4.158  1.00  0.17           O  
ATOM   1315  N   PRO A 167      -0.646  20.892   2.853  1.00  0.25           N  
ATOM   1316  CA  PRO A 167      -0.058  21.998   3.612  1.00  0.25           C  
ATOM   1317  C   PRO A 167      -0.517  22.024   5.068  1.00  0.25           C  
ATOM   1318  CB  PRO A 167      -0.546  23.240   2.863  1.00  0.23           C  
ATOM   1319  O   PRO A 167      -1.665  21.680   5.363  1.00  0.24           O  
ATOM   1320  CG  PRO A 167      -1.468  22.713   1.811  1.00  0.23           C  
ATOM   1321  CD  PRO A 167      -1.494  21.215   1.906  1.00  0.25           C  
ATOM   1322  N   LEU A 168       0.253  21.407   6.043  1.00  0.24           N  
ATOM   1323  CA  LEU A 168       0.211  21.823   7.440  1.00  0.24           C  
ATOM   1324  C   LEU A 168      -0.917  22.822   7.676  1.00  0.24           C  
ATOM   1325  CB  LEU A 168       1.549  22.440   7.857  1.00  0.22           C  
ATOM   1326  O   LEU A 168      -0.844  23.966   7.223  1.00  0.23           O  
ATOM   1327  CG  LEU A 168       2.680  21.458   8.167  1.00  0.22           C  
ATOM   1328  CD1 LEU A 168       4.035  22.131   7.971  1.00  0.20           C  
ATOM   1329  CD2 LEU A 168       2.546  20.918   9.586  1.00  0.22           C  
ATOM   1330  N   GLN A 169      -1.992  22.557   7.210  1.00  0.23           N  
ATOM   1331  CA  GLN A 169      -3.013  23.570   7.456  1.00  0.24           C  
ATOM   1332  C   GLN A 169      -3.360  23.653   8.940  1.00  0.23           C  
ATOM   1333  CB  GLN A 169      -4.271  23.275   6.638  1.00  0.21           C  
ATOM   1334  O   GLN A 169      -3.847  24.682   9.412  1.00  0.22           O  
ATOM   1335  CG  GLN A 169      -4.163  23.683   5.175  1.00  0.21           C  
ATOM   1336  CD  GLN A 169      -5.481  23.559   4.433  1.00  0.23           C  
ATOM   1337  NE2 GLN A 169      -5.519  24.064   3.204  1.00  0.17           N  
ATOM   1338  OE1 GLN A 169      -6.456  23.013   4.958  1.00  0.29           O  
ATOM   1339  N   THR A 170      -2.660  22.910   9.847  1.00  0.24           N  
ATOM   1340  CA  THR A 170      -3.007  23.172  11.239  1.00  0.25           C  
ATOM   1341  C   THR A 170      -1.885  22.721  12.170  1.00  0.24           C  
ATOM   1342  CB  THR A 170      -4.318  22.466  11.630  1.00  0.22           C  
ATOM   1343  O   THR A 170      -1.370  21.610  12.037  1.00  0.23           O  
ATOM   1344  CG2 THR A 170      -5.510  23.409  11.506  1.00  0.17           C  
ATOM   1345  OG1 THR A 170      -4.523  21.339  10.769  1.00  0.15           O  
ATOM   1346  N   LEU A 171      -0.875  23.688  12.481  1.00  0.24           N  
ATOM   1347  CA  LEU A 171       0.191  24.186  13.343  1.00  0.25           C  
ATOM   1348  C   LEU A 171       0.382  23.278  14.553  1.00  0.24           C  
ATOM   1349  CB  LEU A 171      -0.116  25.613  13.805  1.00  0.22           C  
ATOM   1350  O   LEU A 171       1.430  23.312  15.201  1.00  0.23           O  
ATOM   1351  CG  LEU A 171       0.103  26.722  12.774  1.00  0.22           C  
ATOM   1352  CD1 LEU A 171      -0.617  27.995  13.204  1.00  0.19           C  
ATOM   1353  CD2 LEU A 171       1.592  26.984  12.579  1.00  0.20           C  
ATOM   1354  N   THR A 172      -0.217  22.119  14.654  1.00  0.25           N  
ATOM   1355  CA  THR A 172      -0.129  21.633  16.026  1.00  0.26           C  
ATOM   1356  C   THR A 172       0.067  20.119  16.053  1.00  0.25           C  
ATOM   1357  CB  THR A 172      -1.388  22.004  16.832  1.00  0.23           C  
ATOM   1358  O   THR A 172       0.466  19.557  17.075  1.00  0.24           O  
ATOM   1359  CG2 THR A 172      -1.296  23.428  17.370  1.00  0.23           C  
ATOM   1360  OG1 THR A 172      -2.539  21.898  15.985  1.00  0.25           O  
ATOM   1361  N   ASP A 173       0.194  19.339  15.013  1.00  0.28           N  
ATOM   1362  CA  ASP A 173       0.086  17.889  15.139  1.00  0.29           C  
ATOM   1363  C   ASP A 173       1.018  17.181  14.159  1.00  0.28           C  
ATOM   1364  CB  ASP A 173      -1.358  17.437  14.911  1.00  0.26           C  
ATOM   1365  O   ASP A 173       0.828  17.263  12.944  1.00  0.27           O  
ATOM   1366  CG  ASP A 173      -2.334  18.046  15.902  1.00  0.25           C  
ATOM   1367  OD1 ASP A 173      -1.932  18.349  17.047  1.00  0.28           O  
ATOM   1368  OD2 ASP A 173      -3.516  18.223  15.537  1.00  0.26           O  
ATOM   1369  N   ASN A 174       2.307  17.350  14.266  1.00  0.30           N  
ATOM   1370  CA  ASN A 174       3.510  16.623  13.875  1.00  0.31           C  
ATOM   1371  C   ASN A 174       4.771  17.298  14.407  1.00  0.30           C  
ATOM   1372  CB  ASN A 174       3.583  16.485  12.353  1.00  0.28           C  
ATOM   1373  O   ASN A 174       5.544  17.872  13.638  1.00  0.29           O  
ATOM   1374  CG  ASN A 174       2.537  15.536  11.802  1.00  0.26           C  
ATOM   1375  ND2 ASN A 174       2.004  15.857  10.629  1.00  0.26           N  
ATOM   1376  OD1 ASN A 174       2.212  14.522  12.425  1.00  0.29           O  
ATOM   1377  N   VAL A 175       4.766  17.613  15.764  1.00  0.30           N  
ATOM   1378  CA  VAL A 175       6.000  17.916  16.481  1.00  0.31           C  
ATOM   1379  C   VAL A 175       6.744  16.621  16.800  1.00  0.30           C  
ATOM   1380  CB  VAL A 175       5.723  18.705  17.780  1.00  0.28           C  
ATOM   1381  O   VAL A 175       6.206  15.740  17.476  1.00  0.29           O  
ATOM   1382  CG1 VAL A 175       7.032  19.143  18.435  1.00  0.27           C  
ATOM   1383  CG2 VAL A 175       4.837  19.915  17.490  1.00  0.27           C  
ATOM   1384  N   ILE A 176       7.549  16.064  16.005  1.00  0.35           N  
ATOM   1385  CA  ILE A 176       8.660  15.288  16.544  1.00  0.35           C  
ATOM   1386  C   ILE A 176       9.270  16.021  17.737  1.00  0.35           C  
ATOM   1387  CB  ILE A 176       9.738  15.023  15.470  1.00  0.33           C  
ATOM   1388  O   ILE A 176       9.761  17.144  17.599  1.00  0.34           O  
ATOM   1389  CG1 ILE A 176       9.116  14.342  14.245  1.00  0.31           C  
ATOM   1390  CG2 ILE A 176      10.879  14.178  16.046  1.00  0.31           C  
ATOM   1391  CD1 ILE A 176      10.093  14.115  13.100  1.00  0.28           C  
ATOM   1392  N   PRO A 177       8.804  15.795  19.046  1.00  0.34           N  
ATOM   1393  CA  PRO A 177       9.588  16.330  20.162  1.00  0.33           C  
ATOM   1394  C   PRO A 177      11.092  16.154  19.964  1.00  0.34           C  
ATOM   1395  CB  PRO A 177       9.096  15.515  21.361  1.00  0.31           C  
ATOM   1396  O   PRO A 177      11.546  15.070  19.588  1.00  0.32           O  
ATOM   1397  CG  PRO A 177       8.340  14.373  20.762  1.00  0.29           C  
ATOM   1398  CD  PRO A 177       8.092  14.673  19.312  1.00  0.31           C  
ATOM   1399  N   TRP A 178      11.835  17.109  19.554  1.00  0.18           N  
ATOM   1400  CA  TRP A 178      13.190  17.612  19.354  1.00  0.38           C  
ATOM   1401  C   TRP A 178      14.131  17.087  20.433  1.00  0.21           C  
ATOM   1402  CB  TRP A 178      13.199  19.143  19.351  1.00  0.23           C  
ATOM   1403  O   TRP A 178      13.829  17.176  21.625  1.00  0.21           O  
ATOM   1404  CG  TRP A 178      12.656  19.754  18.094  1.00  0.27           C  
ATOM   1405  CD1 TRP A 178      11.370  19.686  17.635  1.00  0.27           C  
ATOM   1406  CD2 TRP A 178      13.385  20.522  17.132  1.00  0.25           C  
ATOM   1407  CE2 TRP A 178      12.477  20.889  16.115  1.00  0.11           C  
ATOM   1408  CE3 TRP A 178      14.720  20.936  17.033  1.00  0.20           C  
ATOM   1409  NE1 TRP A 178      11.256  20.367  16.445  1.00  0.20           N  
ATOM   1410  CH2 TRP A 178      14.174  22.044  14.937  1.00  0.20           C  
ATOM   1411  CZ2 TRP A 178      12.863  21.652  15.010  1.00  0.19           C  
ATOM   1412  CZ3 TRP A 178      15.102  21.696  15.933  1.00  0.19           C  
ATOM   1413  N   TRP A 179      15.041  16.301  20.035  1.00  0.10           N  
ATOM   1414  CA  TRP A 179      16.345  16.097  20.657  1.00  0.37           C  
ATOM   1415  C   TRP A 179      17.379  17.059  20.083  1.00  0.18           C  
ATOM   1416  CB  TRP A 179      16.812  14.651  20.464  1.00  0.15           C  
ATOM   1417  O   TRP A 179      17.559  17.133  18.865  1.00  0.17           O  
ATOM   1418  CG  TRP A 179      16.142  13.668  21.377  1.00  0.23           C  
ATOM   1419  CD1 TRP A 179      14.933  13.059  21.186  1.00  0.08           C  
ATOM   1420  CD2 TRP A 179      16.643  13.184  22.627  1.00  0.08           C  
ATOM   1421  CE2 TRP A 179      15.684  12.283  23.140  1.00  0.08           C  
ATOM   1422  CE3 TRP A 179      17.811  13.425  23.363  1.00  0.18           C  
ATOM   1423  NE1 TRP A 179      14.652  12.224  22.243  1.00  0.18           N  
ATOM   1424  CH2 TRP A 179      17.010  11.875  25.058  1.00  0.15           C  
ATOM   1425  CZ2 TRP A 179      15.859  11.621  24.358  1.00  0.16           C  
ATOM   1426  CZ3 TRP A 179      17.982  12.766  24.574  1.00  0.16           C  
ATOM   1427  N   SER A 180      17.601  18.284  20.608  1.00  0.45           N  
ATOM   1428  CA  SER A 180      18.895  18.956  20.663  1.00  0.45           C  
ATOM   1429  C   SER A 180      19.944  18.082  21.343  1.00  0.45           C  
ATOM   1430  CB  SER A 180      18.776  20.290  21.402  1.00  0.40           C  
ATOM   1431  O   SER A 180      19.787  17.706  22.506  1.00  0.43           O  
ATOM   1432  OG  SER A 180      19.405  20.221  22.670  1.00  0.35           O  
ATOM   1433  N   SER A 181      20.528  17.194  20.575  1.00  0.42           N  
ATOM   1434  CA  SER A 181      21.843  16.856  21.110  1.00  0.41           C  
ATOM   1435  C   SER A 181      22.839  17.989  20.888  1.00  0.42           C  
ATOM   1436  CB  SER A 181      22.369  15.571  20.468  1.00  0.37           C  
ATOM   1437  O   SER A 181      22.905  18.560  19.797  1.00  0.40           O  
ATOM   1438  OG  SER A 181      23.124  15.863  19.304  1.00  0.35           O  
ATOM   1439  N   ARG A 182      23.056  18.772  21.889  1.00  0.44           N  
ATOM   1440  CA  ARG A 182      24.430  19.264  21.932  1.00  0.41           C  
ATOM   1441  C   ARG A 182      25.417  18.161  21.567  1.00  0.44           C  
ATOM   1442  CB  ARG A 182      24.758  19.824  23.318  1.00  0.38           C  
ATOM   1443  O   ARG A 182      25.456  17.115  22.217  1.00  0.41           O  
ATOM   1444  CG  ARG A 182      25.812  20.918  23.306  1.00  0.34           C  
ATOM   1445  CD  ARG A 182      26.072  21.467  24.702  1.00  0.36           C  
ATOM   1446  NE  ARG A 182      26.776  22.746  24.657  1.00  0.30           N  
ATOM   1447  NH1 ARG A 182      26.928  22.978  26.950  1.00  0.23           N  
ATOM   1448  NH2 ARG A 182      27.800  24.587  25.570  1.00  0.19           N  
ATOM   1449  CZ  ARG A 182      27.166  23.434  25.725  1.00  0.28           C  
ATOM   1450  N   ASP A 183      25.834  18.138  20.239  1.00  0.42           N  
ATOM   1451  CA  ASP A 183      27.058  17.373  20.024  1.00  0.44           C  
ATOM   1452  C   ASP A 183      28.184  17.874  20.926  1.00  0.43           C  
ATOM   1453  CB  ASP A 183      27.487  17.447  18.558  1.00  0.39           C  
ATOM   1454  O   ASP A 183      28.004  18.834  21.679  1.00  0.42           O  
ATOM   1455  CG  ASP A 183      27.650  18.872  18.059  1.00  0.38           C  
ATOM   1456  OD1 ASP A 183      27.513  19.819  18.862  1.00  0.40           O  
ATOM   1457  OD2 ASP A 183      27.915  19.049  16.850  1.00  0.42           O  
ATOM   1458  N   ASP A 184      29.120  17.046  21.189  1.00  0.41           N  
ATOM   1459  CA  ASP A 184      30.369  17.276  21.907  1.00  0.41           C  
ATOM   1460  C   ASP A 184      30.943  18.654  21.584  1.00  0.41           C  
ATOM   1461  CB  ASP A 184      31.391  16.188  21.568  1.00  0.37           C  
ATOM   1462  O   ASP A 184      31.703  19.216  22.376  1.00  0.39           O  
ATOM   1463  CG  ASP A 184      30.953  14.804  22.015  1.00  0.35           C  
ATOM   1464  OD1 ASP A 184      30.216  14.691  23.017  1.00  0.39           O  
ATOM   1465  OD2 ASP A 184      31.353  13.817  21.360  1.00  0.44           O  
ATOM   1466  N   GLU A 185      30.524  19.182  20.426  1.00  0.48           N  
ATOM   1467  CA  GLU A 185      31.076  20.460  19.985  1.00  0.49           C  
ATOM   1468  C   GLU A 185      30.207  21.625  20.447  1.00  0.49           C  
ATOM   1469  CB  GLU A 185      31.222  20.485  18.461  1.00  0.45           C  
ATOM   1470  O   GLU A 185      30.522  22.787  20.178  1.00  0.47           O  
ATOM   1471  CG  GLU A 185      32.221  19.470  17.923  1.00  0.43           C  
ATOM   1472  CD  GLU A 185      32.441  19.583  16.423  1.00  0.46           C  
ATOM   1473  OE1 GLU A 185      31.717  20.360  15.760  1.00  0.52           O  
ATOM   1474  OE2 GLU A 185      33.343  18.888  15.906  1.00  0.46           O  
ATOM   1475  N   GLY A 186      29.196  21.380  21.302  1.00  0.52           N  
ATOM   1476  CA  GLY A 186      28.301  22.406  21.813  1.00  0.51           C  
ATOM   1477  C   GLY A 186      27.309  22.902  20.779  1.00  0.52           C  
ATOM   1478  O   GLY A 186      26.594  23.879  21.015  1.00  0.51           O  
ATOM   1479  N   VAL A 187      27.296  22.371  19.577  1.00  0.64           N  
ATOM   1480  CA  VAL A 187      26.464  22.874  18.489  1.00  0.64           C  
ATOM   1481  C   VAL A 187      25.084  22.223  18.549  1.00  0.64           C  
ATOM   1482  CB  VAL A 187      27.115  22.617  17.112  1.00  0.60           C  
ATOM   1483  O   VAL A 187      24.972  20.996  18.611  1.00  0.60           O  
ATOM   1484  CG1 VAL A 187      26.293  23.261  15.997  1.00  0.54           C  
ATOM   1485  CG2 VAL A 187      28.549  23.142  17.093  1.00  0.55           C  
ATOM   1486  N   ASN A 188      24.109  23.029  18.718  1.00  0.64           N  
ATOM   1487  CA  ASN A 188      22.721  22.579  18.725  1.00  0.64           C  
ATOM   1488  C   ASN A 188      22.275  22.116  17.341  1.00  0.65           C  
ATOM   1489  CB  ASN A 188      21.799  23.688  19.236  1.00  0.61           C  
ATOM   1490  O   ASN A 188      22.254  22.904  16.394  1.00  0.63           O  
ATOM   1491  CG  ASN A 188      22.008  23.989  20.707  1.00  0.58           C  
ATOM   1492  ND2 ASN A 188      22.096  25.271  21.043  1.00  0.56           N  
ATOM   1493  OD1 ASN A 188      22.089  23.078  21.534  1.00  0.58           O  
ATOM   1494  N   ARG A 189      21.987  20.869  17.117  1.00  0.66           N  
ATOM   1495  CA  ARG A 189      21.557  20.311  15.839  1.00  0.66           C  
ATOM   1496  C   ARG A 189      20.139  19.760  15.932  1.00  0.66           C  
ATOM   1497  CB  ARG A 189      22.518  19.212  15.382  1.00  0.64           C  
ATOM   1498  O   ARG A 189      19.723  19.275  16.986  1.00  0.64           O  
ATOM   1499  CG  ARG A 189      23.923  19.708  15.080  1.00  0.63           C  
ATOM   1500  CD  ARG A 189      24.808  18.597  14.531  1.00  0.62           C  
ATOM   1501  NE  ARG A 189      26.129  19.094  14.158  1.00  0.54           N  
ATOM   1502  NH1 ARG A 189      27.151  17.023  14.209  1.00  0.53           N  
ATOM   1503  NH2 ARG A 189      28.364  18.892  13.671  1.00  0.50           N  
ATOM   1504  CZ  ARG A 189      27.212  18.335  14.014  1.00  0.61           C  
ATOM   1505  N   ILE A 190      19.505  19.921  14.840  1.00  0.68           N  
ATOM   1506  CA  ILE A 190      18.206  19.300  14.599  1.00  0.68           C  
ATOM   1507  C   ILE A 190      18.399  17.945  13.922  1.00  0.69           C  
ATOM   1508  CB  ILE A 190      17.298  20.206  13.737  1.00  0.67           C  
ATOM   1509  O   ILE A 190      19.071  17.849  12.893  1.00  0.67           O  
ATOM   1510  CG1 ILE A 190      17.151  21.587  14.385  1.00  0.63           C  
ATOM   1511  CG2 ILE A 190      15.930  19.552  13.525  1.00  0.64           C  
ATOM   1512  CD1 ILE A 190      16.502  22.628  13.484  1.00  0.61           C  
ATOM   1513  N   ARG A 191      17.890  16.846  14.639  1.00  0.65           N  
ATOM   1514  CA  ARG A 191      17.843  15.520  14.033  1.00  0.64           C  
ATOM   1515  C   ARG A 191      16.540  15.313  13.269  1.00  0.65           C  
ATOM   1516  CB  ARG A 191      18.002  14.435  15.100  1.00  0.62           C  
ATOM   1517  O   ARG A 191      15.453  15.454  13.834  1.00  0.63           O  
ATOM   1518  CG  ARG A 191      18.022  13.020  14.543  1.00  0.60           C  
ATOM   1519  CD  ARG A 191      18.223  11.984  15.640  1.00  0.60           C  
ATOM   1520  NE  ARG A 191      17.987  10.629  15.151  1.00  0.52           N  
ATOM   1521  NH1 ARG A 191      18.648   9.587  17.104  1.00  0.54           N  
ATOM   1522  NH2 ARG A 191      17.946   8.338  15.315  1.00  0.50           N  
ATOM   1523  CZ  ARG A 191      18.194   9.521  15.858  1.00  0.61           C  
ATOM   1524  N   LEU A 192      16.699  14.992  11.973  1.00  0.68           N  
ATOM   1525  CA  LEU A 192      15.617  14.561  11.094  1.00  0.67           C  
ATOM   1526  C   LEU A 192      15.779  13.094  10.712  1.00  0.68           C  
ATOM   1527  CB  LEU A 192      15.575  15.428   9.832  1.00  0.66           C  
ATOM   1528  O   LEU A 192      16.718  12.734   9.998  1.00  0.66           O  
ATOM   1529  CG  LEU A 192      15.539  16.941  10.050  1.00  0.63           C  
ATOM   1530  CD1 LEU A 192      15.739  17.672   8.727  1.00  0.60           C  
ATOM   1531  CD2 LEU A 192      14.226  17.357  10.704  1.00  0.60           C  
ATOM   1532  N   ASP A 193      14.876  12.191  11.342  1.00  0.62           N  
ATOM   1533  CA  ASP A 193      14.828  10.794  10.921  1.00  0.61           C  
ATOM   1534  C   ASP A 193      13.917  10.616   9.709  1.00  0.62           C  
ATOM   1535  CB  ASP A 193      14.353   9.903  12.071  1.00  0.59           C  
ATOM   1536  O   ASP A 193      12.712  10.865   9.789  1.00  0.60           O  
ATOM   1537  CG  ASP A 193      15.275   9.950  13.277  1.00  0.57           C  
ATOM   1538  OD1 ASP A 193      16.506  10.068  13.099  1.00  0.57           O  
ATOM   1539  OD2 ASP A 193      14.765   9.866  14.415  1.00  0.59           O  
ATOM   1540  N   VAL A 194      14.568  10.313   8.549  1.00  0.67           N  
ATOM   1541  CA  VAL A 194      13.854  10.172   7.284  1.00  0.66           C  
ATOM   1542  C   VAL A 194      14.114   8.787   6.696  1.00  0.67           C  
ATOM   1543  CB  VAL A 194      14.267  11.266   6.275  1.00  0.65           C  
ATOM   1544  O   VAL A 194      15.221   8.256   6.808  1.00  0.65           O  
ATOM   1545  CG1 VAL A 194      13.796  12.641   6.746  1.00  0.61           C  
ATOM   1546  CG2 VAL A 194      15.780  11.258   6.069  1.00  0.61           C  
ATOM   1547  N   ASN A 195      12.996   8.103   6.138  1.00  0.65           N  
ATOM   1548  CA  ASN A 195      13.190   6.934   5.287  1.00  0.65           C  
ATOM   1549  C   ASN A 195      13.353   7.328   3.822  1.00  0.65           C  
ATOM   1550  CB  ASN A 195      12.025   5.954   5.447  1.00  0.62           C  
ATOM   1551  O   ASN A 195      12.441   7.902   3.224  1.00  0.63           O  
ATOM   1552  CG  ASN A 195      12.168   5.072   6.672  1.00  0.60           C  
ATOM   1553  ND2 ASN A 195      11.042   4.665   7.245  1.00  0.53           N  
ATOM   1554  OD1 ASN A 195      13.282   4.761   7.101  1.00  0.56           O  
ATOM   1555  N   LEU A 196      14.568   7.094   3.191  1.00  0.76           N  
ATOM   1556  CA  LEU A 196      14.853   7.330   1.779  1.00  0.76           C  
ATOM   1557  C   LEU A 196      14.749   6.036   0.980  1.00  0.76           C  
ATOM   1558  CB  LEU A 196      16.246   7.940   1.608  1.00  0.74           C  
ATOM   1559  O   LEU A 196      14.970   4.949   1.520  1.00  0.75           O  
ATOM   1560  CG  LEU A 196      16.503   9.260   2.336  1.00  0.71           C  
ATOM   1561  CD1 LEU A 196      17.929   9.737   2.082  1.00  0.68           C  
ATOM   1562  CD2 LEU A 196      15.495  10.317   1.899  1.00  0.68           C  
ATOM   1563  N   LEU A 197      14.406   6.163  -0.266  1.00  0.79           N  
ATOM   1564  CA  LEU A 197      14.420   5.043  -1.201  1.00  0.80           C  
ATOM   1565  C   LEU A 197      15.616   5.136  -2.143  1.00  0.80           C  
ATOM   1566  CB  LEU A 197      13.121   5.004  -2.011  1.00  0.78           C  
ATOM   1567  O   LEU A 197      15.996   6.231  -2.564  1.00  0.80           O  
ATOM   1568  CG  LEU A 197      11.834   4.780  -1.216  1.00  0.75           C  
ATOM   1569  CD1 LEU A 197      10.633   4.727  -2.155  1.00  0.72           C  
ATOM   1570  CD2 LEU A 197      11.930   3.502  -0.390  1.00  0.73           C  
ATOM   1571  N   GLN A 198      16.273   4.036  -2.434  1.00  0.84           N  
ATOM   1572  CA  GLN A 198      17.333   3.993  -3.436  1.00  0.85           C  
ATOM   1573  C   GLN A 198      16.772   4.201  -4.840  1.00  0.85           C  
ATOM   1574  CB  GLN A 198      18.086   2.663  -3.364  1.00  0.83           C  
ATOM   1575  O   GLN A 198      16.430   3.237  -5.527  1.00  0.83           O  
ATOM   1576  CG  GLN A 198      19.374   2.642  -4.176  1.00  0.80           C  
ATOM   1577  CD  GLN A 198      19.151   2.239  -5.622  1.00  0.78           C  
ATOM   1578  NE2 GLN A 198      19.828   2.921  -6.539  1.00  0.74           N  
ATOM   1579  OE1 GLN A 198      18.376   1.322  -5.911  1.00  0.78           O  
ATOM   1580  N   LEU A 199      16.573   5.350  -5.104  1.00  0.84           N  
ATOM   1581  CA  LEU A 199      16.149   5.776  -6.434  1.00  0.84           C  
ATOM   1582  C   LEU A 199      17.185   6.701  -7.064  1.00  0.84           C  
ATOM   1583  CB  LEU A 199      14.793   6.483  -6.364  1.00  0.83           C  
ATOM   1584  O   LEU A 199      17.646   7.650  -6.426  1.00  0.82           O  
ATOM   1585  CG  LEU A 199      13.619   5.646  -5.853  1.00  0.80           C  
ATOM   1586  CD1 LEU A 199      12.365   6.507  -5.740  1.00  0.77           C  
ATOM   1587  CD2 LEU A 199      13.373   4.453  -6.769  1.00  0.77           C  
ATOM   1588  N   LYS A 200      17.578   6.390  -8.276  1.00  0.85           N  
ATOM   1589  CA  LYS A 200      18.378   7.263  -9.131  1.00  0.86           C  
ATOM   1590  C   LYS A 200      17.533   7.858 -10.254  1.00  0.86           C  
ATOM   1591  CB  LYS A 200      19.566   6.499  -9.717  1.00  0.85           C  
ATOM   1592  O   LYS A 200      16.878   7.126 -11.000  1.00  0.85           O  
ATOM   1593  CG  LYS A 200      20.524   7.366 -10.520  1.00  0.83           C  
ATOM   1594  CD  LYS A 200      21.686   6.550 -11.073  1.00  0.82           C  
ATOM   1595  CE  LYS A 200      22.621   7.408 -11.915  1.00  0.79           C  
ATOM   1596  NZ  LYS A 200      23.708   6.594 -12.538  1.00  0.78           N  
ATOM   1597  N   ARG A 201      17.539   9.136 -10.390  1.00  0.84           N  
ATOM   1598  CA  ARG A 201      16.864   9.844 -11.473  1.00  0.84           C  
ATOM   1599  C   ARG A 201      17.774   9.977 -12.690  1.00  0.84           C  
ATOM   1600  CB  ARG A 201      16.406  11.228 -11.008  1.00  0.83           C  
ATOM   1601  O   ARG A 201      18.893  10.483 -12.583  1.00  0.83           O  
ATOM   1602  CG  ARG A 201      15.590  11.987 -12.043  1.00  0.81           C  
ATOM   1603  CD  ARG A 201      15.193  13.370 -11.545  1.00  0.80           C  
ATOM   1604  NE  ARG A 201      14.508  14.139 -12.579  1.00  0.74           N  
ATOM   1605  NH1 ARG A 201      15.005  16.202 -11.665  1.00  0.72           N  
ATOM   1606  NH2 ARG A 201      13.786  16.065 -13.601  1.00  0.71           N  
ATOM   1607  CZ  ARG A 201      14.435  15.467 -12.613  1.00  0.75           C  
ATOM   1608  N   VAL A 202      17.291   9.634 -13.831  1.00  0.86           N  
ATOM   1609  CA  VAL A 202      17.860   9.906 -15.147  1.00  0.87           C  
ATOM   1610  C   VAL A 202      16.867  10.709 -15.984  1.00  0.87           C  
ATOM   1611  CB  VAL A 202      18.243   8.602 -15.881  1.00  0.85           C  
ATOM   1612  O   VAL A 202      15.686  10.362 -16.059  1.00  0.86           O  
ATOM   1613  CG1 VAL A 202      18.955   8.912 -17.197  1.00  0.80           C  
ATOM   1614  CG2 VAL A 202      19.121   7.726 -14.989  1.00  0.79           C  
ATOM   1615  N   TYR A 203      17.263  11.797 -16.549  1.00  0.84           N  
ATOM   1616  CA  TYR A 203      16.332  12.570 -17.363  1.00  0.85           C  
ATOM   1617  C   TYR A 203      16.938  12.897 -18.722  1.00  0.85           C  
ATOM   1618  CB  TYR A 203      15.935  13.863 -16.643  1.00  0.82           C  
ATOM   1619  O   TYR A 203      18.161  12.972 -18.862  1.00  0.83           O  
ATOM   1620  CG  TYR A 203      17.021  14.912 -16.637  1.00  0.77           C  
ATOM   1621  CD1 TYR A 203      18.036  14.885 -15.683  1.00  0.73           C  
ATOM   1622  CD2 TYR A 203      17.034  15.931 -17.583  1.00  0.73           C  
ATOM   1623  CE1 TYR A 203      19.038  15.850 -15.671  1.00  0.71           C  
ATOM   1624  CE2 TYR A 203      18.031  16.901 -17.581  1.00  0.71           C  
ATOM   1625  OH  TYR A 203      20.016  17.810 -16.616  1.00  0.56           O  
ATOM   1626  CZ  TYR A 203      19.027  16.852 -16.623  1.00  0.69           C  
ATOM   1627  N   GLN A 204      16.119  13.151 -19.738  1.00  0.88           N  
ATOM   1628  CA  GLN A 204      16.477  13.564 -21.091  1.00  0.89           C  
ATOM   1629  C   GLN A 204      15.428  14.508 -21.674  1.00  0.89           C  
ATOM   1630  CB  GLN A 204      16.647  12.344 -21.998  1.00  0.87           C  
ATOM   1631  O   GLN A 204      14.239  14.382 -21.376  1.00  0.88           O  
ATOM   1632  CG  GLN A 204      17.226  12.673 -23.368  1.00  0.81           C  
ATOM   1633  CD  GLN A 204      17.610  11.434 -24.155  1.00  0.78           C  
ATOM   1634  NE2 GLN A 204      18.025  11.628 -25.402  1.00  0.76           N  
ATOM   1635  OE1 GLN A 204      17.536  10.311 -23.645  1.00  0.79           O  
ATOM   1636  N   LEU A 205      15.893  15.546 -22.409  1.00  0.87           N  
ATOM   1637  CA  LEU A 205      15.047  16.485 -23.136  1.00  0.88           C  
ATOM   1638  C   LEU A 205      14.889  16.059 -24.592  1.00  0.87           C  
ATOM   1639  CB  LEU A 205      15.631  17.898 -23.066  1.00  0.85           C  
ATOM   1640  O   LEU A 205      15.873  15.728 -25.257  1.00  0.85           O  
ATOM   1641  CG  LEU A 205      15.755  18.513 -21.671  1.00  0.81           C  
ATOM   1642  CD1 LEU A 205      16.433  19.876 -21.751  1.00  0.77           C  
ATOM   1643  CD2 LEU A 205      14.383  18.629 -21.014  1.00  0.78           C  
ATOM   1644  N   PHE A 206      13.697  16.094 -25.002  1.00  0.88           N  
ATOM   1645  CA  PHE A 206      13.349  15.806 -26.388  1.00  0.89           C  
ATOM   1646  C   PHE A 206      12.575  16.965 -27.004  1.00  0.87           C  
ATOM   1647  CB  PHE A 206      12.528  14.517 -26.481  1.00  0.87           C  
ATOM   1648  O   PHE A 206      11.675  17.523 -26.372  1.00  0.85           O  
ATOM   1649  CG  PHE A 206      13.218  13.313 -25.898  1.00  0.86           C  
ATOM   1650  CD1 PHE A 206      14.121  12.578 -26.655  1.00  0.83           C  
ATOM   1651  CD2 PHE A 206      12.963  12.917 -24.592  1.00  0.84           C  
ATOM   1652  CE1 PHE A 206      14.762  11.464 -26.118  1.00  0.85           C  
ATOM   1653  CE2 PHE A 206      13.599  11.805 -24.048  1.00  0.86           C  
ATOM   1654  CZ  PHE A 206      14.497  11.079 -24.813  1.00  0.83           C  
ATOM   1655  N   SER A 207      12.934  17.395 -28.139  1.00  0.85           N  
ATOM   1656  CA  SER A 207      12.203  18.379 -28.931  1.00  0.84           C  
ATOM   1657  C   SER A 207      11.365  17.706 -30.013  1.00  0.83           C  
ATOM   1658  CB  SER A 207      13.170  19.377 -29.571  1.00  0.82           C  
ATOM   1659  O   SER A 207      11.908  17.112 -30.947  1.00  0.79           O  
ATOM   1660  OG  SER A 207      12.465  20.475 -30.125  1.00  0.77           O  
ATOM   1661  N   PRO A 208      10.019  17.714 -29.736  1.00  0.79           N  
ATOM   1662  CA  PRO A 208       9.187  17.118 -30.785  1.00  0.79           C  
ATOM   1663  C   PRO A 208       9.268  17.879 -32.106  1.00  0.76           C  
ATOM   1664  CB  PRO A 208       7.775  17.190 -30.199  1.00  0.75           C  
ATOM   1665  O   PRO A 208       8.806  17.384 -33.137  1.00  0.72           O  
ATOM   1666  CG  PRO A 208       7.824  18.321 -29.222  1.00  0.73           C  
ATOM   1667  CD  PRO A 208       9.219  18.416 -28.673  1.00  0.73           C  
ATOM   1668  N   MET A 209       9.807  19.170 -32.023  1.00  0.65           N  
ATOM   1669  CA  MET A 209       9.888  20.063 -33.176  1.00  0.64           C  
ATOM   1670  C   MET A 209      11.045  19.670 -34.088  1.00  0.63           C  
ATOM   1671  CB  MET A 209      10.049  21.515 -32.722  1.00  0.57           C  
ATOM   1672  O   MET A 209      12.208  19.915 -33.763  1.00  0.58           O  
ATOM   1673  CG  MET A 209       8.822  22.079 -32.024  1.00  0.54           C  
ATOM   1674  SD  MET A 209       8.787  23.913 -32.039  1.00  0.57           S  
ATOM   1675  CE  MET A 209       7.514  24.198 -33.301  1.00  0.47           C  
ATOM   1676  N   GLY A 210      11.001  18.415 -34.707  1.00  0.56           N  
ATOM   1677  CA  GLY A 210      11.912  18.050 -35.780  1.00  0.56           C  
ATOM   1678  C   GLY A 210      11.394  16.914 -36.642  1.00  0.56           C  
ATOM   1679  O   GLY A 210      12.119  16.391 -37.490  1.00  0.54           O  
ATOM   1680  N   GLY A 211       9.984  16.715 -36.728  1.00  0.53           N  
ATOM   1681  CA  GLY A 211       9.155  16.026 -37.704  1.00  0.53           C  
ATOM   1682  C   GLY A 211       9.330  14.519 -37.677  1.00  0.53           C  
ATOM   1683  O   GLY A 211       8.576  13.790 -38.324  1.00  0.49           O  
ATOM   1684  N   SER A 212      10.253  13.858 -36.890  1.00  0.47           N  
ATOM   1685  CA  SER A 212      10.238  12.434 -37.206  1.00  0.48           C  
ATOM   1686  C   SER A 212      10.422  11.587 -35.951  1.00  0.47           C  
ATOM   1687  CB  SER A 212      11.331  12.098 -38.222  1.00  0.40           C  
ATOM   1688  O   SER A 212      10.215  10.372 -35.980  1.00  0.44           O  
ATOM   1689  OG  SER A 212      12.549  12.737 -37.880  1.00  0.36           O  
ATOM   1690  N   ALA A 213      10.220  12.034 -34.769  1.00  0.70           N  
ATOM   1691  CA  ALA A 213      10.273  10.988 -33.751  1.00  0.70           C  
ATOM   1692  C   ALA A 213       9.337  11.305 -32.589  1.00  0.70           C  
ATOM   1693  CB  ALA A 213      11.703  10.810 -33.245  1.00  0.62           C  
ATOM   1694  O   ALA A 213       9.633  12.173 -31.764  1.00  0.64           O  
ATOM   1695  N   ASN A 214       8.043  10.835 -32.790  1.00  0.82           N  
ATOM   1696  CA  ASN A 214       7.081  10.705 -31.700  1.00  0.85           C  
ATOM   1697  C   ASN A 214       7.516   9.646 -30.692  1.00  0.85           C  
ATOM   1698  CB  ASN A 214       5.690  10.377 -32.248  1.00  0.80           C  
ATOM   1699  O   ASN A 214       6.807   9.379 -29.720  1.00  0.82           O  
ATOM   1700  CG  ASN A 214       5.661   9.074 -33.024  1.00  0.71           C  
ATOM   1701  ND2 ASN A 214       4.500   8.430 -33.056  1.00  0.67           N  
ATOM   1702  OD1 ASN A 214       6.672   8.651 -33.589  1.00  0.65           O  
ATOM   1703  N   SER A 215       8.541   9.026 -31.034  1.00  0.86           N  
ATOM   1704  CA  SER A 215       9.081   7.970 -30.183  1.00  0.87           C  
ATOM   1705  C   SER A 215      10.539   8.238 -29.828  1.00  0.87           C  
ATOM   1706  CB  SER A 215       8.956   6.611 -30.872  1.00  0.85           C  
ATOM   1707  O   SER A 215      11.360   8.500 -30.710  1.00  0.85           O  
ATOM   1708  OG  SER A 215       9.346   5.566 -29.997  1.00  0.79           O  
ATOM   1709  N   PHE A 216      10.784   8.166 -28.577  1.00  0.89           N  
ATOM   1710  CA  PHE A 216      12.089   8.418 -27.978  1.00  0.89           C  
ATOM   1711  C   PHE A 216      12.531   7.235 -27.125  1.00  0.89           C  
ATOM   1712  CB  PHE A 216      12.056   9.693 -27.130  1.00  0.87           C  
ATOM   1713  O   PHE A 216      11.721   6.642 -26.410  1.00  0.88           O  
ATOM   1714  CG  PHE A 216      11.313  10.832 -27.775  1.00  0.79           C  
ATOM   1715  CD1 PHE A 216      11.921  11.612 -28.752  1.00  0.73           C  
ATOM   1716  CD2 PHE A 216      10.007  11.123 -27.405  1.00  0.74           C  
ATOM   1717  CE1 PHE A 216      11.236  12.667 -29.351  1.00  0.70           C  
ATOM   1718  CE2 PHE A 216       9.316  12.175 -27.999  1.00  0.73           C  
ATOM   1719  CZ  PHE A 216       9.932  12.947 -28.971  1.00  0.69           C  
ATOM   1720  N   VAL A 217      13.868   6.898 -27.216  1.00  0.89           N  
ATOM   1721  CA  VAL A 217      14.439   5.839 -26.391  1.00  0.90           C  
ATOM   1722  C   VAL A 217      15.439   6.436 -25.403  1.00  0.89           C  
ATOM   1723  CB  VAL A 217      15.124   4.755 -27.253  1.00  0.88           C  
ATOM   1724  O   VAL A 217      16.375   7.133 -25.801  1.00  0.88           O  
ATOM   1725  CG1 VAL A 217      15.658   3.625 -26.375  1.00  0.86           C  
ATOM   1726  CG2 VAL A 217      14.151   4.211 -28.297  1.00  0.85           C  
ATOM   1727  N   MET A 218      15.196   6.130 -24.133  1.00  0.91           N  
ATOM   1728  CA  MET A 218      16.117   6.441 -23.044  1.00  0.91           C  
ATOM   1729  C   MET A 218      16.744   5.169 -22.482  1.00  0.90           C  
ATOM   1730  CB  MET A 218      15.397   7.204 -21.931  1.00  0.89           C  
ATOM   1731  O   MET A 218      16.038   4.204 -22.183  1.00  0.89           O  
ATOM   1732  CG  MET A 218      14.934   8.593 -22.341  1.00  0.81           C  
ATOM   1733  SD  MET A 218      14.124   9.499 -20.966  1.00  0.79           S  
ATOM   1734  CE  MET A 218      15.564   9.843 -19.918  1.00  0.73           C  
ATOM   1735  N   THR A 219      18.082   5.171 -22.382  1.00  0.92           N  
ATOM   1736  CA  THR A 219      18.779   4.044 -21.773  1.00  0.92           C  
ATOM   1737  C   THR A 219      19.177   4.366 -20.336  1.00  0.91           C  
ATOM   1738  CB  THR A 219      20.032   3.659 -22.582  1.00  0.90           C  
ATOM   1739  O   THR A 219      19.467   5.519 -20.010  1.00  0.90           O  
ATOM   1740  CG2 THR A 219      19.658   3.172 -23.978  1.00  0.84           C  
ATOM   1741  OG1 THR A 219      20.887   4.803 -22.700  1.00  0.87           O  
ATOM   1742  N   PHE A 220      19.066   3.405 -19.490  1.00  0.89           N  
ATOM   1743  CA  PHE A 220      19.483   3.455 -18.094  1.00  0.89           C  
ATOM   1744  C   PHE A 220      20.120   2.136 -17.672  1.00  0.87           C  
ATOM   1745  CB  PHE A 220      18.291   3.776 -17.186  1.00  0.88           C  
ATOM   1746  O   PHE A 220      19.867   1.095 -18.282  1.00  0.84           O  
ATOM   1747  CG  PHE A 220      17.065   2.954 -17.480  1.00  0.86           C  
ATOM   1748  CD1 PHE A 220      16.086   3.426 -18.345  1.00  0.82           C  
ATOM   1749  CD2 PHE A 220      16.893   1.709 -16.891  1.00  0.83           C  
ATOM   1750  CE1 PHE A 220      14.950   2.667 -18.619  1.00  0.84           C  
ATOM   1751  CE2 PHE A 220      15.761   0.945 -17.159  1.00  0.84           C  
ATOM   1752  CZ  PHE A 220      14.790   1.426 -18.023  1.00  0.82           C  
ATOM   1753  N   GLU A 221      21.021   2.202 -16.624  1.00  0.89           N  
ATOM   1754  CA  GLU A 221      21.841   1.072 -16.194  1.00  0.89           C  
ATOM   1755  C   GLU A 221      21.111   0.226 -15.155  1.00  0.88           C  
ATOM   1756  CB  GLU A 221      23.177   1.562 -15.630  1.00  0.87           C  
ATOM   1757  O   GLU A 221      21.232  -1.001 -15.151  1.00  0.85           O  
ATOM   1758  CG  GLU A 221      24.079   2.216 -16.666  1.00  0.82           C  
ATOM   1759  CD  GLU A 221      25.398   2.705 -16.090  1.00  0.79           C  
ATOM   1760  OE1 GLU A 221      25.593   2.614 -14.857  1.00  0.80           O  
ATOM   1761  OE2 GLU A 221      26.244   3.185 -16.878  1.00  0.78           O  
ATOM   1762  N   ASP A 222      20.263   0.839 -14.333  1.00  0.89           N  
ATOM   1763  CA  ASP A 222      19.580   0.186 -13.221  1.00  0.89           C  
ATOM   1764  C   ASP A 222      18.165  -0.233 -13.616  1.00  0.89           C  
ATOM   1765  CB  ASP A 222      19.533   1.110 -12.003  1.00  0.88           C  
ATOM   1766  O   ASP A 222      17.691   0.110 -14.701  1.00  0.87           O  
ATOM   1767  CG  ASP A 222      20.905   1.377 -11.408  1.00  0.87           C  
ATOM   1768  OD1 ASP A 222      21.769   0.475 -11.440  1.00  0.85           O  
ATOM   1769  OD2 ASP A 222      21.122   2.498 -10.900  1.00  0.86           O  
ATOM   1770  N   SER A 223      17.490  -0.968 -12.803  1.00  0.86           N  
ATOM   1771  CA  SER A 223      16.139  -1.438 -13.092  1.00  0.87           C  
ATOM   1772  C   SER A 223      15.135  -0.290 -13.060  1.00  0.87           C  
ATOM   1773  CB  SER A 223      15.722  -2.519 -12.095  1.00  0.85           C  
ATOM   1774  O   SER A 223      15.199   0.572 -12.181  1.00  0.86           O  
ATOM   1775  OG  SER A 223      16.596  -3.633 -12.165  1.00  0.81           O  
ATOM   1776  N   TYR A 224      14.214  -0.297 -13.974  1.00  0.83           N  
ATOM   1777  CA  TYR A 224      13.127   0.673 -14.046  1.00  0.84           C  
ATOM   1778  C   TYR A 224      12.266   0.621 -12.790  1.00  0.83           C  
ATOM   1779  CB  TYR A 224      12.260   0.419 -15.283  1.00  0.82           C  
ATOM   1780  O   TYR A 224      11.875  -0.459 -12.341  1.00  0.81           O  
ATOM   1781  CG  TYR A 224      11.081   1.353 -15.401  1.00  0.83           C  
ATOM   1782  CD1 TYR A 224      11.228   2.628 -15.944  1.00  0.81           C  
ATOM   1783  CD2 TYR A 224       9.817   0.965 -14.969  1.00  0.82           C  
ATOM   1784  CE1 TYR A 224      10.145   3.493 -16.052  1.00  0.84           C  
ATOM   1785  CE2 TYR A 224       8.727   1.822 -15.072  1.00  0.83           C  
ATOM   1786  OH  TYR A 224       7.824   3.934 -15.719  1.00  0.78           O  
ATOM   1787  CZ  TYR A 224       8.900   3.082 -15.615  1.00  0.84           C  
ATOM   1788  N   PHE A 225      11.978   1.815 -12.250  1.00  0.81           N  
ATOM   1789  CA  PHE A 225      11.034   1.952 -11.147  1.00  0.81           C  
ATOM   1790  C   PHE A 225       9.789   2.711 -11.591  1.00  0.80           C  
ATOM   1791  CB  PHE A 225      11.690   2.668  -9.962  1.00  0.80           C  
ATOM   1792  O   PHE A 225       8.673   2.197 -11.489  1.00  0.77           O  
ATOM   1793  CG  PHE A 225      10.728   3.032  -8.864  1.00  0.79           C  
ATOM   1794  CD1 PHE A 225      10.210   2.054  -8.023  1.00  0.77           C  
ATOM   1795  CD2 PHE A 225      10.341   4.352  -8.673  1.00  0.78           C  
ATOM   1796  CE1 PHE A 225       9.319   2.388  -7.005  1.00  0.77           C  
ATOM   1797  CE2 PHE A 225       9.451   4.693  -7.658  1.00  0.77           C  
ATOM   1798  CZ  PHE A 225       8.941   3.709  -6.826  1.00  0.76           C  
ATOM   1799  N   SER A 226      10.016   3.908 -12.090  1.00  0.81           N  
ATOM   1800  CA  SER A 226       8.936   4.743 -12.605  1.00  0.82           C  
ATOM   1801  C   SER A 226       9.462   5.784 -13.587  1.00  0.82           C  
ATOM   1802  CB  SER A 226       8.201   5.437 -11.458  1.00  0.80           C  
ATOM   1803  O   SER A 226      10.664   6.054 -13.628  1.00  0.82           O  
ATOM   1804  OG  SER A 226       9.064   6.328 -10.774  1.00  0.75           O  
ATOM   1805  N   ALA A 227       8.654   6.320 -14.325  1.00  0.84           N  
ATOM   1806  CA  ALA A 227       9.006   7.450 -15.181  1.00  0.85           C  
ATOM   1807  C   ALA A 227       7.921   8.522 -15.148  1.00  0.84           C  
ATOM   1808  CB  ALA A 227       9.241   6.978 -16.614  1.00  0.83           C  
ATOM   1809  O   ALA A 227       6.737   8.211 -15.001  1.00  0.82           O  
ATOM   1810  N   ARG A 228       8.311   9.728 -15.241  1.00  0.82           N  
ATOM   1811  CA  ARG A 228       7.472  10.907 -15.428  1.00  0.82           C  
ATOM   1812  C   ARG A 228       7.816  11.624 -16.729  1.00  0.83           C  
ATOM   1813  CB  ARG A 228       7.622  11.867 -14.246  1.00  0.81           C  
ATOM   1814  O   ARG A 228       8.992  11.782 -17.065  1.00  0.82           O  
ATOM   1815  CG  ARG A 228       7.236  11.260 -12.906  1.00  0.80           C  
ATOM   1816  CD  ARG A 228       7.528  12.209 -11.752  1.00  0.80           C  
ATOM   1817  NE  ARG A 228       6.615  13.349 -11.747  1.00  0.75           N  
ATOM   1818  NH1 ARG A 228       8.039  14.747 -10.583  1.00  0.74           N  
ATOM   1819  NH2 ARG A 228       5.977  15.497 -11.245  1.00  0.72           N  
ATOM   1820  CZ  ARG A 228       6.879  14.528 -11.192  1.00  0.76           C  
ATOM   1821  N   VAL A 229       6.803  12.024 -17.362  1.00  0.86           N  
ATOM   1822  CA  VAL A 229       6.959  12.748 -18.620  1.00  0.87           C  
ATOM   1823  C   VAL A 229       6.362  14.147 -18.489  1.00  0.86           C  
ATOM   1824  CB  VAL A 229       6.298  11.994 -19.795  1.00  0.86           C  
ATOM   1825  O   VAL A 229       5.240  14.307 -18.003  1.00  0.84           O  
ATOM   1826  CG1 VAL A 229       6.591  12.696 -21.120  1.00  0.86           C  
ATOM   1827  CG2 VAL A 229       6.779  10.545 -19.837  1.00  0.85           C  
ATOM   1828  N   PHE A 230       7.123  15.161 -18.842  1.00  0.85           N  
ATOM   1829  CA  PHE A 230       6.706  16.558 -18.812  1.00  0.86           C  
ATOM   1830  C   PHE A 230       6.721  17.158 -20.213  1.00  0.86           C  
ATOM   1831  CB  PHE A 230       7.614  17.372 -17.883  1.00  0.85           C  
ATOM   1832  O   PHE A 230       7.609  16.857 -21.013  1.00  0.84           O  
ATOM   1833  CG  PHE A 230       7.649  16.860 -16.469  1.00  0.83           C  
ATOM   1834  CD1 PHE A 230       6.812  17.398 -15.499  1.00  0.81           C  
ATOM   1835  CD2 PHE A 230       8.520  15.840 -16.108  1.00  0.81           C  
ATOM   1836  CE1 PHE A 230       6.843  16.926 -14.188  1.00  0.82           C  
ATOM   1837  CE2 PHE A 230       8.557  15.363 -14.801  1.00  0.82           C  
ATOM   1838  CZ  PHE A 230       7.718  15.908 -13.842  1.00  0.80           C  
ATOM   1839  N   ARG A 231       5.787  18.060 -20.452  1.00  0.87           N  
ATOM   1840  CA  ARG A 231       5.805  18.932 -21.622  1.00  0.88           C  
ATOM   1841  C   ARG A 231       5.986  20.390 -21.215  1.00  0.87           C  
ATOM   1842  CB  ARG A 231       4.517  18.770 -22.433  1.00  0.87           C  
ATOM   1843  O   ARG A 231       5.482  20.817 -20.174  1.00  0.85           O  
ATOM   1844  CG  ARG A 231       3.263  19.206 -21.691  1.00  0.86           C  
ATOM   1845  CD  ARG A 231       2.007  18.963 -22.516  1.00  0.86           C  
ATOM   1846  NE  ARG A 231       0.809  19.429 -21.824  1.00  0.84           N  
ATOM   1847  NH1 ARG A 231      -0.668  18.640 -23.416  1.00  0.81           N  
ATOM   1848  NH2 ARG A 231      -1.452  19.729 -21.557  1.00  0.80           N  
ATOM   1849  CZ  ARG A 231      -0.434  19.265 -22.267  1.00  0.84           C  
ATOM   1850  N   LYS A 232       6.622  21.138 -21.979  1.00  0.87           N  
ATOM   1851  CA  LYS A 232       6.826  22.566 -21.754  1.00  0.87           C  
ATOM   1852  C   LYS A 232       5.691  23.386 -22.363  1.00  0.86           C  
ATOM   1853  CB  LYS A 232       8.167  23.015 -22.335  1.00  0.86           C  
ATOM   1854  O   LYS A 232       5.482  23.358 -23.578  1.00  0.84           O  
ATOM   1855  CG  LYS A 232       8.649  24.360 -21.812  1.00  0.83           C  
ATOM   1856  CD  LYS A 232      10.050  24.686 -22.315  1.00  0.82           C  
ATOM   1857  CE  LYS A 232      10.586  25.966 -21.688  1.00  0.80           C  
ATOM   1858  NZ  LYS A 232      12.013  26.209 -22.058  1.00  0.80           N  
ATOM   1859  N   ILE A 233       4.914  24.099 -21.465  1.00  0.86           N  
ATOM   1860  CA  ILE A 233       3.863  25.045 -21.824  1.00  0.86           C  
ATOM   1861  C   ILE A 233       4.206  26.429 -21.279  1.00  0.83           C  
ATOM   1862  CB  ILE A 233       2.485  24.587 -21.297  1.00  0.84           C  
ATOM   1863  O   ILE A 233       4.445  26.589 -20.079  1.00  0.81           O  
ATOM   1864  CG1 ILE A 233       2.165  23.173 -21.796  1.00  0.83           C  
ATOM   1865  CG2 ILE A 233       1.392  25.575 -21.712  1.00  0.82           C  
ATOM   1866  CD1 ILE A 233       0.820  22.639 -21.323  1.00  0.81           C  
ATOM   1867  N   ASN A 234       4.242  27.462 -22.031  1.00  0.81           N  
ATOM   1868  CA  ASN A 234       4.511  28.845 -21.651  1.00  0.81           C  
ATOM   1869  C   ASN A 234       5.700  28.944 -20.699  1.00  0.78           C  
ATOM   1870  CB  ASN A 234       3.270  29.479 -21.019  1.00  0.77           C  
ATOM   1871  O   ASN A 234       5.620  29.613 -19.668  1.00  0.74           O  
ATOM   1872  CG  ASN A 234       2.080  29.494 -21.957  1.00  0.76           C  
ATOM   1873  ND2 ASN A 234       0.882  29.367 -21.398  1.00  0.81           N  
ATOM   1874  OD1 ASN A 234       2.235  29.619 -23.174  1.00  0.78           O  
ATOM   1875  N   ASN A 235       6.747  28.180 -20.944  1.00  0.77           N  
ATOM   1876  CA  ASN A 235       8.000  28.110 -20.200  1.00  0.77           C  
ATOM   1877  C   ASN A 235       7.821  27.385 -18.869  1.00  0.75           C  
ATOM   1878  CB  ASN A 235       8.566  29.512 -19.968  1.00  0.72           C  
ATOM   1879  O   ASN A 235       8.777  27.231 -18.108  1.00  0.72           O  
ATOM   1880  CG  ASN A 235       9.060  30.161 -21.246  1.00  0.69           C  
ATOM   1881  ND2 ASN A 235       9.037  31.488 -21.284  1.00  0.68           N  
ATOM   1882  OD1 ASN A 235       9.457  29.475 -22.192  1.00  0.67           O  
ATOM   1883  N   ALA A 236       6.660  26.839 -18.723  1.00  0.75           N  
ATOM   1884  CA  ALA A 236       6.438  26.012 -17.539  1.00  0.76           C  
ATOM   1885  C   ALA A 236       6.387  24.532 -17.906  1.00  0.77           C  
ATOM   1886  CB  ALA A 236       5.149  26.427 -16.834  1.00  0.74           C  
ATOM   1887  O   ALA A 236       5.842  24.163 -18.949  1.00  0.77           O  
ATOM   1888  N   TRP A 237       6.920  23.632 -17.180  1.00  0.80           N  
ATOM   1889  CA  TRP A 237       6.852  22.181 -17.310  1.00  0.82           C  
ATOM   1890  C   TRP A 237       5.561  21.639 -16.706  1.00  0.80           C  
ATOM   1891  CB  TRP A 237       8.060  21.523 -16.636  1.00  0.78           C  
ATOM   1892  O   TRP A 237       5.303  21.818 -15.513  1.00  0.76           O  
ATOM   1893  CG  TRP A 237       9.365  21.799 -17.322  1.00  0.74           C  
ATOM   1894  CD1 TRP A 237      10.374  22.608 -16.879  1.00  0.71           C  
ATOM   1895  CD2 TRP A 237       9.798  21.269 -18.579  1.00  0.74           C  
ATOM   1896  CE2 TRP A 237      11.082  21.798 -18.836  1.00  0.75           C  
ATOM   1897  CE3 TRP A 237       9.225  20.395 -19.513  1.00  0.77           C  
ATOM   1898  NE1 TRP A 237      11.410  22.611 -17.784  1.00  0.76           N  
ATOM   1899  CH2 TRP A 237      11.219  20.626 -20.887  1.00  0.75           C  
ATOM   1900  CZ2 TRP A 237      11.803  21.482 -19.990  1.00  0.75           C  
ATOM   1901  CZ3 TRP A 237       9.944  20.082 -20.661  1.00  0.76           C  
ATOM   1902  N   VAL A 238       4.833  21.107 -17.408  1.00  0.81           N  
ATOM   1903  CA  VAL A 238       3.577  20.485 -17.002  1.00  0.82           C  
ATOM   1904  C   VAL A 238       3.673  18.970 -17.170  1.00  0.82           C  
ATOM   1905  CB  VAL A 238       2.382  21.036 -17.811  1.00  0.80           C  
ATOM   1906  O   VAL A 238       3.964  18.478 -18.263  1.00  0.82           O  
ATOM   1907  CG1 VAL A 238       1.075  20.394 -17.351  1.00  0.79           C  
ATOM   1908  CG2 VAL A 238       2.308  22.557 -17.683  1.00  0.79           C  
ATOM   1909  N   GLU A 239       3.424  18.178 -16.114  1.00  0.78           N  
ATOM   1910  CA  GLU A 239       3.433  16.719 -16.169  1.00  0.80           C  
ATOM   1911  C   GLU A 239       2.337  16.195 -17.092  1.00  0.80           C  
ATOM   1912  CB  GLU A 239       3.268  16.127 -14.767  1.00  0.77           C  
ATOM   1913  O   GLU A 239       1.203  16.675 -17.053  1.00  0.79           O  
ATOM   1914  CG  GLU A 239       3.516  14.627 -14.700  1.00  0.75           C  
ATOM   1915  CD  GLU A 239       3.617  14.099 -13.278  1.00  0.75           C  
ATOM   1916  OE1 GLU A 239       3.366  14.871 -12.324  1.00  0.78           O  
ATOM   1917  OE2 GLU A 239       3.951  12.904 -13.115  1.00  0.76           O  
ATOM   1918  N   MET A 240       2.717  15.254 -17.873  1.00  0.84           N  
ATOM   1919  CA  MET A 240       1.818  14.512 -18.753  1.00  0.84           C  
ATOM   1920  C   MET A 240       1.338  13.229 -18.084  1.00  0.82           C  
ATOM   1921  CB  MET A 240       2.511  14.184 -20.077  1.00  0.83           C  
ATOM   1922  O   MET A 240       2.039  12.661 -17.244  1.00  0.79           O  
ATOM   1923  CG  MET A 240       2.876  15.410 -20.898  1.00  0.82           C  
ATOM   1924  SD  MET A 240       3.829  14.986 -22.408  1.00  0.89           S  
ATOM   1925  CE  MET A 240       2.637  13.905 -23.247  1.00  0.82           C  
ATOM   1926  N   LYS A 241       0.162  12.741 -18.434  1.00  0.75           N  
ATOM   1927  CA  LYS A 241      -0.205  11.370 -18.091  1.00  0.77           C  
ATOM   1928  C   LYS A 241       0.686  10.365 -18.814  1.00  0.75           C  
ATOM   1929  CB  LYS A 241      -1.673  11.107 -18.429  1.00  0.73           C  
ATOM   1930  O   LYS A 241       1.082  10.590 -19.960  1.00  0.75           O  
ATOM   1931  CG  LYS A 241      -2.656  11.876 -17.559  1.00  0.68           C  
ATOM   1932  CD  LYS A 241      -4.091  11.427 -17.805  1.00  0.67           C  
ATOM   1933  CE  LYS A 241      -5.075  12.197 -16.936  1.00  0.64           C  
ATOM   1934  NZ  LYS A 241      -6.489  11.809 -17.222  1.00  0.60           N  
ATOM   1935  N   THR A 242       0.893   9.245 -18.155  1.00  0.78           N  
ATOM   1936  CA  THR A 242       1.659   8.148 -18.734  1.00  0.78           C  
ATOM   1937  C   THR A 242       0.856   6.851 -18.701  1.00  0.76           C  
ATOM   1938  CB  THR A 242       2.994   7.946 -17.993  1.00  0.75           C  
ATOM   1939  O   THR A 242       0.047   6.638 -17.795  1.00  0.71           O  
ATOM   1940  CG2 THR A 242       3.898   9.165 -18.148  1.00  0.73           C  
ATOM   1941  OG1 THR A 242       2.733   7.732 -16.601  1.00  0.78           O  
ATOM   1942  N   THR A 243       1.047   6.085 -19.665  1.00  0.73           N  
ATOM   1943  CA  THR A 243       0.450   4.756 -19.741  1.00  0.73           C  
ATOM   1944  C   THR A 243       1.430   3.756 -20.347  1.00  0.72           C  
ATOM   1945  CB  THR A 243      -0.848   4.774 -20.571  1.00  0.71           C  
ATOM   1946  O   THR A 243       2.335   4.139 -21.092  1.00  0.70           O  
ATOM   1947  CG2 THR A 243      -0.568   5.156 -22.021  1.00  0.65           C  
ATOM   1948  OG1 THR A 243      -1.447   3.473 -20.538  1.00  0.69           O  
ATOM   1949  N   HIS A 244       1.288   2.405 -19.963  1.00  0.67           N  
ATOM   1950  CA  HIS A 244       2.015   1.299 -20.576  1.00  0.66           C  
ATOM   1951  C   HIS A 244       1.184   0.629 -21.664  1.00  0.65           C  
ATOM   1952  CB  HIS A 244       2.420   0.273 -19.516  1.00  0.62           C  
ATOM   1953  O   HIS A 244       1.585  -0.401 -22.212  1.00  0.62           O  
ATOM   1954  CG  HIS A 244       3.393   0.800 -18.511  1.00  0.59           C  
ATOM   1955  CD2 HIS A 244       3.216   1.215 -17.234  1.00  0.59           C  
ATOM   1956  ND1 HIS A 244       4.736   0.950 -18.782  1.00  0.62           N  
ATOM   1957  CE1 HIS A 244       5.344   1.435 -17.713  1.00  0.57           C  
ATOM   1958  NE2 HIS A 244       4.443   1.605 -16.759  1.00  0.52           N  
ATOM   1959  N   SER A 245       0.010   1.128 -21.937  1.00  0.63           N  
ATOM   1960  CA  SER A 245      -0.861   0.603 -22.984  1.00  0.64           C  
ATOM   1961  C   SER A 245      -1.113   1.645 -24.068  1.00  0.63           C  
ATOM   1962  CB  SER A 245      -2.193   0.141 -22.391  1.00  0.60           C  
ATOM   1963  O   SER A 245      -1.620   2.733 -23.786  1.00  0.62           O  
ATOM   1964  OG  SER A 245      -3.046  -0.364 -23.403  1.00  0.59           O  
ATOM   1965  N   GLU A 246      -0.868   1.205 -25.257  1.00  0.61           N  
ATOM   1966  CA  GLU A 246      -1.143   2.050 -26.416  1.00  0.62           C  
ATOM   1967  C   GLU A 246      -2.636   2.335 -26.549  1.00  0.61           C  
ATOM   1968  CB  GLU A 246      -0.615   1.397 -27.696  1.00  0.58           C  
ATOM   1969  O   GLU A 246      -3.034   3.292 -27.216  1.00  0.59           O  
ATOM   1970  CG  GLU A 246       0.903   1.371 -27.792  1.00  0.56           C  
ATOM   1971  CD  GLU A 246       1.410   0.897 -29.145  1.00  0.56           C  
ATOM   1972  OE1 GLU A 246       0.586   0.485 -29.992  1.00  0.58           O  
ATOM   1973  OE2 GLU A 246       2.642   0.937 -29.359  1.00  0.55           O  
ATOM   1974  N   GLN A 247      -3.321   1.461 -25.925  1.00  0.50           N  
ATOM   1975  CA  GLN A 247      -4.764   1.504 -26.138  1.00  0.50           C  
ATOM   1976  C   GLN A 247      -5.447   2.396 -25.105  1.00  0.49           C  
ATOM   1977  CB  GLN A 247      -5.357   0.094 -26.088  1.00  0.45           C  
ATOM   1978  O   GLN A 247      -6.613   2.761 -25.267  1.00  0.47           O  
ATOM   1979  CG  GLN A 247      -4.808  -0.842 -27.156  1.00  0.42           C  
ATOM   1980  CD  GLN A 247      -5.450  -2.216 -27.119  1.00  0.46           C  
ATOM   1981  NE2 GLN A 247      -5.110  -3.056 -28.090  1.00  0.40           N  
ATOM   1982  OE1 GLN A 247      -6.246  -2.520 -26.225  1.00  0.53           O  
ATOM   1983  N   ILE A 248      -4.715   2.749 -24.072  1.00  0.40           N  
ATOM   1984  CA  ILE A 248      -5.268   3.497 -22.949  1.00  0.41           C  
ATOM   1985  C   ILE A 248      -4.718   4.922 -22.956  1.00  0.40           C  
ATOM   1986  CB  ILE A 248      -4.955   2.808 -21.602  1.00  0.37           C  
ATOM   1987  O   ILE A 248      -3.682   5.196 -22.347  1.00  0.39           O  
ATOM   1988  CG1 ILE A 248      -5.480   1.368 -21.604  1.00  0.30           C  
ATOM   1989  CG2 ILE A 248      -5.549   3.606 -20.437  1.00  0.29           C  
ATOM   1990  CD1 ILE A 248      -5.157   0.590 -20.336  1.00  0.27           C  
ATOM   1991  N   HIS A 249      -5.350   5.798 -23.755  1.00  0.52           N  
ATOM   1992  CA  HIS A 249      -5.077   7.230 -23.712  1.00  0.53           C  
ATOM   1993  C   HIS A 249      -6.323   8.038 -24.056  1.00  0.52           C  
ATOM   1994  CB  HIS A 249      -3.938   7.588 -24.669  1.00  0.46           C  
ATOM   1995  O   HIS A 249      -7.154   7.598 -24.855  1.00  0.49           O  
ATOM   1996  CG  HIS A 249      -4.254   7.315 -26.105  1.00  0.44           C  
ATOM   1997  CD2 HIS A 249      -4.636   8.145 -27.104  1.00  0.45           C  
ATOM   1998  ND1 HIS A 249      -4.193   6.052 -26.654  1.00  0.55           N  
ATOM   1999  CE1 HIS A 249      -4.525   6.118 -27.933  1.00  0.45           C  
ATOM   2000  NE2 HIS A 249      -4.798   7.377 -28.231  1.00  0.40           N  
ATOM   2001  N   ASP A 250      -6.519   9.173 -23.249  1.00  0.56           N  
ATOM   2002  CA  ASP A 250      -7.493  10.223 -23.529  1.00  0.60           C  
ATOM   2003  C   ASP A 250      -6.987  11.165 -24.620  1.00  0.58           C  
ATOM   2004  CB  ASP A 250      -7.812  11.012 -22.258  1.00  0.52           C  
ATOM   2005  O   ASP A 250      -5.948  11.807 -24.459  1.00  0.57           O  
ATOM   2006  CG  ASP A 250      -8.823  12.122 -22.487  1.00  0.48           C  
ATOM   2007  OD1 ASP A 250      -9.240  12.337 -23.645  1.00  0.52           O  
ATOM   2008  OD2 ASP A 250      -9.204  12.789 -21.501  1.00  0.66           O  
ATOM   2009  N   PRO A 251      -7.698  11.287 -25.770  1.00  0.66           N  
ATOM   2010  CA  PRO A 251      -7.260  12.196 -26.832  1.00  0.67           C  
ATOM   2011  C   PRO A 251      -7.204  13.653 -26.376  1.00  0.67           C  
ATOM   2012  CB  PRO A 251      -8.319  12.005 -27.920  1.00  0.62           C  
ATOM   2013  O   PRO A 251      -6.613  14.495 -27.057  1.00  0.66           O  
ATOM   2014  CG  PRO A 251      -9.539  11.546 -27.189  1.00  0.61           C  
ATOM   2015  CD  PRO A 251      -9.106  10.760 -25.985  1.00  0.63           C  
ATOM   2016  N   GLN A 252      -7.851  13.984 -25.308  1.00  0.68           N  
ATOM   2017  CA  GLN A 252      -7.914  15.359 -24.825  1.00  0.72           C  
ATOM   2018  C   GLN A 252      -6.817  15.633 -23.801  1.00  0.67           C  
ATOM   2019  CB  GLN A 252      -9.286  15.652 -24.215  1.00  0.65           C  
ATOM   2020  O   GLN A 252      -6.494  16.790 -23.523  1.00  0.65           O  
ATOM   2021  CG  GLN A 252     -10.440  15.505 -25.197  1.00  0.59           C  
ATOM   2022  CD  GLN A 252     -11.764  15.974 -24.623  1.00  0.60           C  
ATOM   2023  NE2 GLN A 252     -12.759  16.142 -25.487  1.00  0.59           N  
ATOM   2024  OE1 GLN A 252     -11.891  16.183 -23.412  1.00  0.69           O  
ATOM   2025  N   THR A 253      -6.304  14.600 -23.297  1.00  0.77           N  
ATOM   2026  CA  THR A 253      -5.286  14.745 -22.262  1.00  0.80           C  
ATOM   2027  C   THR A 253      -3.947  14.190 -22.738  1.00  0.79           C  
ATOM   2028  CB  THR A 253      -5.706  14.034 -20.962  1.00  0.75           C  
ATOM   2029  O   THR A 253      -3.835  13.001 -23.043  1.00  0.77           O  
ATOM   2030  CG2 THR A 253      -4.665  14.233 -19.865  1.00  0.64           C  
ATOM   2031  OG1 THR A 253      -6.960  14.565 -20.517  1.00  0.70           O  
ATOM   2032  N   ALA A 254      -2.989  15.070 -22.825  1.00  0.83           N  
ATOM   2033  CA  ALA A 254      -1.672  14.628 -23.279  1.00  0.84           C  
ATOM   2034  C   ALA A 254      -1.171  13.452 -22.446  1.00  0.82           C  
ATOM   2035  CB  ALA A 254      -0.674  15.782 -23.220  1.00  0.81           C  
ATOM   2036  O   ALA A 254      -0.933  13.591 -21.244  1.00  0.79           O  
ATOM   2037  N   THR A 255      -1.069  12.349 -23.049  1.00  0.82           N  
ATOM   2038  CA  THR A 255      -0.622  11.097 -22.450  1.00  0.83           C  
ATOM   2039  C   THR A 255       0.566  10.523 -23.217  1.00  0.83           C  
ATOM   2040  CB  THR A 255      -1.759  10.059 -22.409  1.00  0.80           C  
ATOM   2041  O   THR A 255       0.556  10.486 -24.449  1.00  0.81           O  
ATOM   2042  CG2 THR A 255      -1.308   8.775 -21.721  1.00  0.74           C  
ATOM   2043  OG1 THR A 255      -2.872  10.607 -21.691  1.00  0.79           O  
ATOM   2044  N   ALA A 256       1.585  10.127 -22.542  1.00  0.85           N  
ATOM   2045  CA  ALA A 256       2.745   9.448 -23.114  1.00  0.86           C  
ATOM   2046  C   ALA A 256       2.650   7.938 -22.917  1.00  0.85           C  
ATOM   2047  CB  ALA A 256       4.034   9.983 -22.495  1.00  0.84           C  
ATOM   2048  O   ALA A 256       2.291   7.469 -21.835  1.00  0.82           O  
ATOM   2049  N   PHE A 257       2.954   7.217 -23.910  1.00  0.83           N  
ATOM   2050  CA  PHE A 257       3.070   5.764 -23.847  1.00  0.83           C  
ATOM   2051  C   PHE A 257       4.488   5.350 -23.473  1.00  0.84           C  
ATOM   2052  CB  PHE A 257       2.675   5.134 -25.186  1.00  0.80           C  
ATOM   2053  O   PHE A 257       5.456   5.806 -24.086  1.00  0.82           O  
ATOM   2054  CG  PHE A 257       2.980   3.663 -25.278  1.00  0.71           C  
ATOM   2055  CD1 PHE A 257       4.077   3.210 -26.000  1.00  0.65           C  
ATOM   2056  CD2 PHE A 257       2.168   2.733 -24.642  1.00  0.65           C  
ATOM   2057  CE1 PHE A 257       4.362   1.849 -26.086  1.00  0.60           C  
ATOM   2058  CE2 PHE A 257       2.447   1.371 -24.724  1.00  0.59           C  
ATOM   2059  CZ  PHE A 257       3.543   0.932 -25.447  1.00  0.61           C  
ATOM   2060  N   LEU A 258       4.529   4.502 -22.449  1.00  0.83           N  
ATOM   2061  CA  LEU A 258       5.804   4.007 -21.941  1.00  0.83           C  
ATOM   2062  C   LEU A 258       5.974   2.524 -22.253  1.00  0.81           C  
ATOM   2063  CB  LEU A 258       5.906   4.239 -20.432  1.00  0.81           C  
ATOM   2064  O   LEU A 258       5.146   1.703 -21.854  1.00  0.78           O  
ATOM   2065  CG  LEU A 258       5.691   5.674 -19.949  1.00  0.82           C  
ATOM   2066  CD1 LEU A 258       5.903   5.764 -18.442  1.00  0.80           C  
ATOM   2067  CD2 LEU A 258       6.624   6.630 -20.684  1.00  0.81           C  
ATOM   2068  N   GLU A 259       7.039   2.204 -22.968  1.00  0.82           N  
ATOM   2069  CA  GLU A 259       7.511   0.838 -23.172  1.00  0.82           C  
ATOM   2070  C   GLU A 259       8.852   0.609 -22.481  1.00  0.82           C  
ATOM   2071  CB  GLU A 259       7.629   0.527 -24.666  1.00  0.80           C  
ATOM   2072  O   GLU A 259       9.834   1.293 -22.776  1.00  0.80           O  
ATOM   2073  CG  GLU A 259       7.912  -0.938 -24.969  1.00  0.74           C  
ATOM   2074  CD  GLU A 259       7.982  -1.240 -26.457  1.00  0.72           C  
ATOM   2075  OE1 GLU A 259       7.968  -0.288 -27.271  1.00  0.70           O  
ATOM   2076  OE2 GLU A 259       8.051  -2.437 -26.813  1.00  0.67           O  
ATOM   2077  N   VAL A 260       8.777  -0.305 -21.461  1.00  0.82           N  
ATOM   2078  CA  VAL A 260       9.968  -0.587 -20.666  1.00  0.82           C  
ATOM   2079  C   VAL A 260      10.627  -1.873 -21.161  1.00  0.80           C  
ATOM   2080  CB  VAL A 260       9.632  -0.704 -19.163  1.00  0.80           C  
ATOM   2081  O   VAL A 260      10.036  -2.952 -21.077  1.00  0.78           O  
ATOM   2082  CG1 VAL A 260      10.904  -0.899 -18.339  1.00  0.79           C  
ATOM   2083  CG2 VAL A 260       8.869   0.531 -18.689  1.00  0.78           C  
ATOM   2084  N   ASP A 261      11.804  -1.703 -21.737  1.00  0.79           N  
ATOM   2085  CA  ASP A 261      12.715  -2.800 -22.053  1.00  0.79           C  
ATOM   2086  C   ASP A 261      13.836  -2.897 -21.021  1.00  0.79           C  
ATOM   2087  CB  ASP A 261      13.303  -2.622 -23.454  1.00  0.77           C  
ATOM   2088  O   ASP A 261      13.979  -2.019 -20.167  1.00  0.77           O  
ATOM   2089  CG  ASP A 261      12.274  -2.803 -24.556  1.00  0.72           C  
ATOM   2090  OD1 ASP A 261      11.457  -3.746 -24.479  1.00  0.69           O  
ATOM   2091  OD2 ASP A 261      12.283  -1.999 -25.513  1.00  0.71           O  
ATOM   2092  N   GLU A 262      14.593  -3.988 -21.086  1.00  0.74           N  
ATOM   2093  CA  GLU A 262      15.730  -4.098 -20.177  1.00  0.74           C  
ATOM   2094  C   GLU A 262      16.726  -2.963 -20.398  1.00  0.76           C  
ATOM   2095  CB  GLU A 262      16.427  -5.450 -20.350  1.00  0.71           C  
ATOM   2096  O   GLU A 262      17.330  -2.859 -21.467  1.00  0.74           O  
ATOM   2097  CG  GLU A 262      17.437  -5.766 -19.256  1.00  0.67           C  
ATOM   2098  CD  GLU A 262      18.011  -7.170 -19.356  1.00  0.66           C  
ATOM   2099  OE1 GLU A 262      17.661  -7.902 -20.310  1.00  0.66           O  
ATOM   2100  OE2 GLU A 262      18.815  -7.542 -18.473  1.00  0.62           O  
ATOM   2101  N   GLY A 263      16.718  -2.082 -19.484  1.00  0.79           N  
ATOM   2102  CA  GLY A 263      17.663  -0.978 -19.488  1.00  0.81           C  
ATOM   2103  C   GLY A 263      17.260   0.150 -20.419  1.00  0.82           C  
ATOM   2104  O   GLY A 263      18.041   1.072 -20.661  1.00  0.82           O  
ATOM   2105  N   ALA A 264      16.109   0.051 -20.935  1.00  0.87           N  
ATOM   2106  CA  ALA A 264      15.692   1.119 -21.840  1.00  0.88           C  
ATOM   2107  C   ALA A 264      14.220   1.466 -21.638  1.00  0.87           C  
ATOM   2108  CB  ALA A 264      15.946   0.718 -23.291  1.00  0.86           C  
ATOM   2109  O   ALA A 264      13.408   0.594 -21.318  1.00  0.86           O  
ATOM   2110  N   LEU A 265      13.903   2.693 -21.780  1.00  0.88           N  
ATOM   2111  CA  LEU A 265      12.530   3.185 -21.830  1.00  0.89           C  
ATOM   2112  C   LEU A 265      12.235   3.834 -23.178  1.00  0.89           C  
ATOM   2113  CB  LEU A 265      12.279   4.188 -20.702  1.00  0.88           C  
ATOM   2114  O   LEU A 265      12.870   4.825 -23.548  1.00  0.88           O  
ATOM   2115  CG  LEU A 265      10.876   4.793 -20.633  1.00  0.88           C  
ATOM   2116  CD1 LEU A 265       9.866   3.741 -20.185  1.00  0.87           C  
ATOM   2117  CD2 LEU A 265      10.857   5.994 -19.693  1.00  0.87           C  
ATOM   2118  N   ARG A 266      11.349   3.266 -23.839  1.00  0.87           N  
ATOM   2119  CA  ARG A 266      10.786   3.919 -25.017  1.00  0.88           C  
ATOM   2120  C   ARG A 266       9.553   4.738 -24.651  1.00  0.88           C  
ATOM   2121  CB  ARG A 266      10.430   2.885 -26.087  1.00  0.86           C  
ATOM   2122  O   ARG A 266       8.606   4.214 -24.061  1.00  0.87           O  
ATOM   2123  CG  ARG A 266       9.942   3.493 -27.392  1.00  0.83           C  
ATOM   2124  CD  ARG A 266       9.537   2.423 -28.396  1.00  0.83           C  
ATOM   2125  NE  ARG A 266      10.643   1.517 -28.694  1.00  0.79           N  
ATOM   2126  NH1 ARG A 266      11.175   2.500 -30.717  1.00  0.74           N  
ATOM   2127  NH2 ARG A 266      12.377   0.700 -29.960  1.00  0.72           N  
ATOM   2128  CZ  ARG A 266      11.396   1.574 -29.790  1.00  0.77           C  
ATOM   2129  N   VAL A 267       9.574   5.970 -24.947  1.00  0.90           N  
ATOM   2130  CA  VAL A 267       8.464   6.897 -24.757  1.00  0.90           C  
ATOM   2131  C   VAL A 267       7.870   7.278 -26.112  1.00  0.89           C  
ATOM   2132  CB  VAL A 267       8.907   8.166 -23.994  1.00  0.89           C  
ATOM   2133  O   VAL A 267       8.567   7.824 -26.970  1.00  0.88           O  
ATOM   2134  CG1 VAL A 267       7.711   9.073 -23.714  1.00  0.89           C  
ATOM   2135  CG2 VAL A 267       9.610   7.786 -22.692  1.00  0.88           C  
ATOM   2136  N   THR A 268       6.637   6.975 -26.314  1.00  0.87           N  
ATOM   2137  CA  THR A 268       5.924   7.309 -27.542  1.00  0.88           C  
ATOM   2138  C   THR A 268       4.817   8.321 -27.266  1.00  0.87           C  
ATOM   2139  CB  THR A 268       5.323   6.052 -28.199  1.00  0.86           C  
ATOM   2140  O   THR A 268       4.006   8.131 -26.357  1.00  0.86           O  
ATOM   2141  CG2 THR A 268       4.661   6.391 -29.530  1.00  0.84           C  
ATOM   2142  OG1 THR A 268       6.365   5.094 -28.426  1.00  0.86           O  
ATOM   2143  N   ILE A 269       4.811   9.424 -27.929  1.00  0.89           N  
ATOM   2144  CA  ILE A 269       3.735  10.410 -27.915  1.00  0.89           C  
ATOM   2145  C   ILE A 269       2.786  10.154 -29.084  1.00  0.88           C  
ATOM   2146  CB  ILE A 269       4.289  11.851 -27.980  1.00  0.88           C  
ATOM   2147  O   ILE A 269       3.189  10.228 -30.247  1.00  0.86           O  
ATOM   2148  CG1 ILE A 269       5.329  12.074 -26.876  1.00  0.86           C  
ATOM   2149  CG2 ILE A 269       3.152  12.871 -27.875  1.00  0.85           C  
ATOM   2150  CD1 ILE A 269       4.792  11.858 -25.467  1.00  0.83           C  
ATOM   2151  N   PRO A 270       1.486   9.886 -28.804  1.00  0.83           N  
ATOM   2152  CA  PRO A 270       0.552   9.733 -29.922  1.00  0.84           C  
ATOM   2153  C   PRO A 270       0.512  10.961 -30.829  1.00  0.83           C  
ATOM   2154  CB  PRO A 270      -0.796   9.522 -29.229  1.00  0.82           C  
ATOM   2155  O   PRO A 270       0.433  12.091 -30.342  1.00  0.82           O  
ATOM   2156  CG  PRO A 270      -0.453   8.934 -27.898  1.00  0.81           C  
ATOM   2157  CD  PRO A 270       0.819   9.566 -27.411  1.00  0.82           C  
ATOM   2158  N   PRO A 271       0.518  10.724 -32.162  1.00  0.83           N  
ATOM   2159  CA  PRO A 271       0.565  11.844 -33.105  1.00  0.84           C  
ATOM   2160  C   PRO A 271      -0.596  12.819 -32.922  1.00  0.84           C  
ATOM   2161  CB  PRO A 271       0.491  11.158 -34.472  1.00  0.82           C  
ATOM   2162  O   PRO A 271      -0.468  14.003 -33.242  1.00  0.82           O  
ATOM   2163  CG  PRO A 271       1.084   9.803 -34.252  1.00  0.80           C  
ATOM   2164  CD  PRO A 271       0.738   9.351 -32.862  1.00  0.80           C  
ATOM   2165  N   ILE A 272      -1.617  12.315 -32.397  1.00  0.78           N  
ATOM   2166  CA  ILE A 272      -2.811  13.132 -32.214  1.00  0.80           C  
ATOM   2167  C   ILE A 272      -2.500  14.299 -31.279  1.00  0.79           C  
ATOM   2168  CB  ILE A 272      -3.988  12.299 -31.658  1.00  0.77           C  
ATOM   2169  O   ILE A 272      -2.978  15.416 -31.490  1.00  0.77           O  
ATOM   2170  CG1 ILE A 272      -5.287  13.111 -31.704  1.00  0.73           C  
ATOM   2171  CG2 ILE A 272      -3.688  11.825 -30.233  1.00  0.71           C  
ATOM   2172  CD1 ILE A 272      -6.542  12.285 -31.462  1.00  0.71           C  
ATOM   2173  N   TYR A 273      -1.625  14.179 -30.266  1.00  0.84           N  
ATOM   2174  CA  TYR A 273      -1.323  15.235 -29.307  1.00  0.85           C  
ATOM   2175  C   TYR A 273      -0.406  16.286 -29.923  1.00  0.83           C  
ATOM   2176  CB  TYR A 273      -0.675  14.650 -28.049  1.00  0.83           C  
ATOM   2177  O   TYR A 273      -0.486  17.467 -29.579  1.00  0.80           O  
ATOM   2178  CG  TYR A 273      -1.547  13.653 -27.324  1.00  0.83           C  
ATOM   2179  CD1 TYR A 273      -2.869  13.956 -27.006  1.00  0.81           C  
ATOM   2180  CD2 TYR A 273      -1.051  12.407 -26.956  1.00  0.83           C  
ATOM   2181  CE1 TYR A 273      -3.675  13.042 -26.337  1.00  0.85           C  
ATOM   2182  CE2 TYR A 273      -1.848  11.485 -26.286  1.00  0.86           C  
ATOM   2183  OH  TYR A 273      -3.951  10.902 -25.320  1.00  0.75           O  
ATOM   2184  CZ  TYR A 273      -3.157  11.811 -25.982  1.00  0.82           C  
ATOM   2185  N   LEU A 274       0.435  15.853 -30.873  1.00  0.86           N  
ATOM   2186  CA  LEU A 274       1.291  16.765 -31.624  1.00  0.86           C  
ATOM   2187  C   LEU A 274       0.481  17.548 -32.652  1.00  0.85           C  
ATOM   2188  CB  LEU A 274       2.414  15.994 -32.322  1.00  0.85           C  
ATOM   2189  O   LEU A 274       0.602  18.772 -32.743  1.00  0.82           O  
ATOM   2190  CG  LEU A 274       3.374  15.224 -31.414  1.00  0.84           C  
ATOM   2191  CD1 LEU A 274       4.366  14.422 -32.250  1.00  0.82           C  
ATOM   2192  CD2 LEU A 274       4.106  16.180 -30.478  1.00  0.82           C  
ATOM   2193  N   THR A 275      -0.485  16.849 -33.309  1.00  0.81           N  
ATOM   2194  CA  THR A 275      -1.334  17.426 -34.345  1.00  0.82           C  
ATOM   2195  C   THR A 275      -2.333  18.409 -33.740  1.00  0.81           C  
ATOM   2196  CB  THR A 275      -2.092  16.332 -35.120  1.00  0.80           C  
ATOM   2197  O   THR A 275      -2.597  19.466 -34.316  1.00  0.79           O  
ATOM   2198  CG2 THR A 275      -2.881  16.927 -36.282  1.00  0.72           C  
ATOM   2199  OG1 THR A 275      -1.153  15.379 -35.632  1.00  0.79           O  
ATOM   2200  N   ASN A 276      -2.841  18.163 -32.564  1.00  0.78           N  
ATOM   2201  CA  ASN A 276      -3.811  19.000 -31.865  1.00  0.80           C  
ATOM   2202  C   ASN A 276      -3.127  20.123 -31.090  1.00  0.77           C  
ATOM   2203  CB  ASN A 276      -4.671  18.153 -30.925  1.00  0.76           C  
ATOM   2204  O   ASN A 276      -3.792  20.912 -30.417  1.00  0.74           O  
ATOM   2205  CG  ASN A 276      -5.619  17.233 -31.669  1.00  0.73           C  
ATOM   2206  ND2 ASN A 276      -6.204  16.280 -30.954  1.00  0.80           N  
ATOM   2207  OD1 ASN A 276      -5.822  17.378 -32.878  1.00  0.75           O  
ATOM   2208  N   GLY A 277      -1.808  20.268 -31.126  1.00  0.77           N  
ATOM   2209  CA  GLY A 277      -1.044  21.295 -30.436  1.00  0.79           C  
ATOM   2210  C   GLY A 277      -1.038  21.123 -28.929  1.00  0.77           C  
ATOM   2211  O   GLY A 277      -0.817  22.085 -28.190  1.00  0.75           O  
ATOM   2212  N   LEU A 278      -1.280  19.928 -28.470  1.00  0.79           N  
ATOM   2213  CA  LEU A 278      -1.341  19.704 -27.029  1.00  0.83           C  
ATOM   2214  C   LEU A 278       0.060  19.641 -26.429  1.00  0.80           C  
ATOM   2215  CB  LEU A 278      -2.100  18.411 -26.719  1.00  0.79           C  
ATOM   2216  O   LEU A 278       0.230  19.813 -25.220  1.00  0.79           O  
ATOM   2217  CG  LEU A 278      -3.595  18.409 -27.044  1.00  0.75           C  
ATOM   2218  CD1 LEU A 278      -4.216  17.066 -26.673  1.00  0.72           C  
ATOM   2219  CD2 LEU A 278      -4.302  19.549 -26.319  1.00  0.74           C  
ATOM   2220  N   ILE A 279       1.080  19.501 -27.171  1.00  0.81           N  
ATOM   2221  CA  ILE A 279       2.497  19.527 -26.822  1.00  0.83           C  
ATOM   2222  C   ILE A 279       3.213  20.592 -27.650  1.00  0.81           C  
ATOM   2223  CB  ILE A 279       3.157  18.147 -27.037  1.00  0.80           C  
ATOM   2224  O   ILE A 279       3.808  20.285 -28.685  1.00  0.77           O  
ATOM   2225  CG1 ILE A 279       2.369  17.057 -26.301  1.00  0.81           C  
ATOM   2226  CG2 ILE A 279       4.618  18.170 -26.579  1.00  0.78           C  
ATOM   2227  CD1 ILE A 279       2.968  15.664 -26.433  1.00  0.79           C  
ATOM   2228  N   PRO A 280       3.216  21.831 -27.157  1.00  0.83           N  
ATOM   2229  CA  PRO A 280       3.751  22.939 -27.952  1.00  0.84           C  
ATOM   2230  C   PRO A 280       5.264  23.090 -27.811  1.00  0.82           C  
ATOM   2231  CB  PRO A 280       3.025  24.162 -27.386  1.00  0.80           C  
ATOM   2232  O   PRO A 280       5.868  23.935 -28.476  1.00  0.77           O  
ATOM   2233  CG  PRO A 280       2.767  23.824 -25.953  1.00  0.80           C  
ATOM   2234  CD  PRO A 280       2.474  22.354 -25.855  1.00  0.79           C  
ATOM   2235  N   GLY A 281       5.884  22.409 -26.993  1.00  0.83           N  
ATOM   2236  CA  GLY A 281       7.294  22.611 -26.697  1.00  0.84           C  
ATOM   2237  C   GLY A 281       8.020  21.326 -26.346  1.00  0.85           C  
ATOM   2238  O   GLY A 281       7.574  20.236 -26.710  1.00  0.83           O  
ATOM   2239  N   ASP A 282       9.190  21.420 -25.780  1.00  0.88           N  
ATOM   2240  CA  ASP A 282      10.085  20.315 -25.448  1.00  0.88           C  
ATOM   2241  C   ASP A 282       9.414  19.334 -24.490  1.00  0.89           C  
ATOM   2242  CB  ASP A 282      11.385  20.842 -24.837  1.00  0.87           C  
ATOM   2243  O   ASP A 282       8.541  19.719 -23.709  1.00  0.88           O  
ATOM   2244  CG  ASP A 282      12.138  21.781 -25.762  1.00  0.83           C  
ATOM   2245  OD1 ASP A 282      12.076  21.599 -26.998  1.00  0.83           O  
ATOM   2246  OD2 ASP A 282      12.802  22.709 -25.252  1.00  0.85           O  
ATOM   2247  N   ILE A 283       9.832  18.108 -24.581  1.00  0.89           N  
ATOM   2248  CA  ILE A 283       9.432  17.027 -23.687  1.00  0.90           C  
ATOM   2249  C   ILE A 283      10.608  16.629 -22.799  1.00  0.90           C  
ATOM   2250  CB  ILE A 283       8.917  15.803 -24.476  1.00  0.89           C  
ATOM   2251  O   ILE A 283      11.707  16.367 -23.294  1.00  0.89           O  
ATOM   2252  CG1 ILE A 283       7.702  16.188 -25.327  1.00  0.87           C  
ATOM   2253  CG2 ILE A 283       8.578  14.651 -23.525  1.00  0.87           C  
ATOM   2254  CD1 ILE A 283       7.247  15.096 -26.286  1.00  0.85           C  
ATOM   2255  N   ARG A 284      10.330  16.600 -21.599  1.00  0.88           N  
ATOM   2256  CA  ARG A 284      11.273  16.070 -20.618  1.00  0.88           C  
ATOM   2257  C   ARG A 284      10.793  14.732 -20.065  1.00  0.88           C  
ATOM   2258  CB  ARG A 284      11.476  17.067 -19.475  1.00  0.87           C  
ATOM   2259  O   ARG A 284       9.665  14.624 -19.579  1.00  0.87           O  
ATOM   2260  CG  ARG A 284      12.571  16.668 -18.498  1.00  0.85           C  
ATOM   2261  CD  ARG A 284      12.763  17.714 -17.409  1.00  0.85           C  
ATOM   2262  NE  ARG A 284      11.762  17.584 -16.354  1.00  0.81           N  
ATOM   2263  NH1 ARG A 284      12.445  19.459 -15.189  1.00  0.79           N  
ATOM   2264  NH2 ARG A 284      10.688  18.204 -14.420  1.00  0.78           N  
ATOM   2265  CZ  ARG A 284      11.634  18.416 -15.323  1.00  0.81           C  
ATOM   2266  N   VAL A 285      11.655  13.752 -20.039  1.00  0.89           N  
ATOM   2267  CA  VAL A 285      11.392  12.446 -19.444  1.00  0.89           C  
ATOM   2268  C   VAL A 285      12.327  12.221 -18.258  1.00  0.89           C  
ATOM   2269  CB  VAL A 285      11.557  11.309 -20.476  1.00  0.89           C  
ATOM   2270  O   VAL A 285      13.551  12.255 -18.409  1.00  0.88           O  
ATOM   2271  CG1 VAL A 285      11.164   9.965 -19.866  1.00  0.88           C  
ATOM   2272  CG2 VAL A 285      10.723  11.596 -21.724  1.00  0.88           C  
ATOM   2273  N   ASP A 286      11.695  12.081 -17.128  1.00  0.86           N  
ATOM   2274  CA  ASP A 286      12.369  11.694 -15.893  1.00  0.86           C  
ATOM   2275  C   ASP A 286      12.143  10.216 -15.583  1.00  0.86           C  
ATOM   2276  CB  ASP A 286      11.886  12.556 -14.724  1.00  0.85           C  
ATOM   2277  O   ASP A 286      11.019   9.802 -15.291  1.00  0.85           O  
ATOM   2278  CG  ASP A 286      12.344  14.000 -14.823  1.00  0.82           C  
ATOM   2279  OD1 ASP A 286      12.990  14.368 -15.829  1.00  0.82           O  
ATOM   2280  OD2 ASP A 286      12.060  14.777 -13.886  1.00  0.82           O  
ATOM   2281  N   VAL A 287      13.192   9.410 -15.643  1.00  0.88           N  
ATOM   2282  CA  VAL A 287      13.128   7.997 -15.286  1.00  0.88           C  
ATOM   2283  C   VAL A 287      13.779   7.778 -13.922  1.00  0.87           C  
ATOM   2284  CB  VAL A 287      13.810   7.110 -16.351  1.00  0.87           C  
ATOM   2285  O   VAL A 287      14.920   8.191 -13.699  1.00  0.86           O  
ATOM   2286  CG1 VAL A 287      13.643   5.630 -16.009  1.00  0.84           C  
ATOM   2287  CG2 VAL A 287      13.242   7.409 -17.737  1.00  0.84           C  
ATOM   2288  N   TYR A 288      13.057   7.154 -13.091  1.00  0.85           N  
ATOM   2289  CA  TYR A 288      13.553   6.692 -11.799  1.00  0.85           C  
ATOM   2290  C   TYR A 288      13.907   5.211 -11.850  1.00  0.85           C  
ATOM   2291  CB  TYR A 288      12.513   6.943 -10.703  1.00  0.84           C  
ATOM   2292  O   TYR A 288      13.063   4.375 -12.182  1.00  0.84           O  
ATOM   2293  CG  TYR A 288      12.147   8.397 -10.535  1.00  0.81           C  
ATOM   2294  CD1 TYR A 288      12.876   9.225  -9.683  1.00  0.79           C  
ATOM   2295  CD2 TYR A 288      11.072   8.947 -11.225  1.00  0.79           C  
ATOM   2296  CE1 TYR A 288      12.542  10.566  -9.523  1.00  0.79           C  
ATOM   2297  CE2 TYR A 288      10.729  10.286 -11.073  1.00  0.79           C  
ATOM   2298  OH  TYR A 288      11.133  12.413 -10.067  1.00  0.71           O  
ATOM   2299  CZ  TYR A 288      11.468  11.086 -10.221  1.00  0.76           C  
ATOM   2300  N   THR A 289      15.163   4.950 -11.483  1.00  0.88           N  
ATOM   2301  CA  THR A 289      15.683   3.588 -11.531  1.00  0.88           C  
ATOM   2302  C   THR A 289      16.119   3.126 -10.143  1.00  0.88           C  
ATOM   2303  CB  THR A 289      16.869   3.477 -12.508  1.00  0.87           C  
ATOM   2304  O   THR A 289      16.365   3.949  -9.258  1.00  0.87           O  
ATOM   2305  CG2 THR A 289      16.470   3.928 -13.909  1.00  0.86           C  
ATOM   2306  OG1 THR A 289      17.944   4.301 -12.040  1.00  0.86           O  
ATOM   2307  N   THR A 290      16.051   1.859  -9.935  1.00  0.87           N  
ATOM   2308  CA  THR A 290      16.487   1.257  -8.680  1.00  0.87           C  
ATOM   2309  C   THR A 290      17.364   0.035  -8.942  1.00  0.87           C  
ATOM   2310  CB  THR A 290      15.285   0.852  -7.807  1.00  0.85           C  
ATOM   2311  O   THR A 290      17.184  -0.661  -9.944  1.00  0.85           O  
ATOM   2312  CG2 THR A 290      14.416  -0.183  -8.514  1.00  0.80           C  
ATOM   2313  OG1 THR A 290      15.762   0.297  -6.575  1.00  0.82           O  
ATOM   2314  N   LYS A 291      18.333  -0.257  -8.048  1.00  0.87           N  
ATOM   2315  CA  LYS A 291      19.142  -1.472  -8.091  1.00  0.87           C  
ATOM   2316  C   LYS A 291      18.355  -2.675  -7.578  1.00  0.86           C  
ATOM   2317  CB  LYS A 291      20.422  -1.295  -7.272  1.00  0.85           C  
ATOM   2318  O   LYS A 291      18.838  -3.808  -7.631  1.00  0.83           O  
ATOM   2319  CG  LYS A 291      21.423  -0.330  -7.890  1.00  0.83           C  
ATOM   2320  CD  LYS A 291      22.751  -0.350  -7.144  1.00  0.82           C  
ATOM   2321  CE  LYS A 291      23.802   0.496  -7.850  1.00  0.80           C  
ATOM   2322  NZ  LYS A 291      25.143   0.365  -7.205  1.00  0.77           N  
ATOM   2323  N   GLY A 292      17.070  -2.514  -7.111  1.00  0.83           N  
ATOM   2324  CA  GLY A 292      16.269  -3.572  -6.516  1.00  0.83           C  
ATOM   2325  C   GLY A 292      16.653  -3.875  -5.080  1.00  0.83           C  
ATOM   2326  O   GLY A 292      16.570  -3.004  -4.212  1.00  0.79           O  
ATOM   2327  N   THR A 293      16.993  -5.107  -4.913  1.00  0.82           N  
ATOM   2328  CA  THR A 293      17.429  -5.530  -3.586  1.00  0.82           C  
ATOM   2329  C   THR A 293      18.829  -5.003  -3.284  1.00  0.81           C  
ATOM   2330  CB  THR A 293      17.417  -7.065  -3.457  1.00  0.80           C  
ATOM   2331  O   THR A 293      19.765  -5.236  -4.051  1.00  0.79           O  
ATOM   2332  CG2 THR A 293      17.756  -7.500  -2.035  1.00  0.75           C  
ATOM   2333  OG1 THR A 293      16.114  -7.556  -3.797  1.00  0.78           O  
ATOM   2334  N   LEU A 294      18.854  -4.309  -2.220  1.00  0.84           N  
ATOM   2335  CA  LEU A 294      20.127  -3.840  -1.684  1.00  0.84           C  
ATOM   2336  C   LEU A 294      20.249  -4.175  -0.201  1.00  0.82           C  
ATOM   2337  CB  LEU A 294      20.274  -2.331  -1.892  1.00  0.81           C  
ATOM   2338  O   LEU A 294      19.298  -3.987   0.562  1.00  0.78           O  
ATOM   2339  CG  LEU A 294      20.483  -1.862  -3.333  1.00  0.78           C  
ATOM   2340  CD1 LEU A 294      20.512  -0.339  -3.396  1.00  0.74           C  
ATOM   2341  CD2 LEU A 294      21.767  -2.451  -3.907  1.00  0.74           C  
ATOM   2342  N   GLU A 295      21.448  -4.799   0.136  1.00  0.78           N  
ATOM   2343  CA  GLU A 295      21.936  -4.989   1.499  1.00  0.78           C  
ATOM   2344  C   GLU A 295      23.310  -4.352   1.686  1.00  0.75           C  
ATOM   2345  CB  GLU A 295      21.996  -6.479   1.846  1.00  0.73           C  
ATOM   2346  O   GLU A 295      24.323  -4.912   1.264  1.00  0.72           O  
ATOM   2347  CG  GLU A 295      20.629  -7.138   1.964  1.00  0.68           C  
ATOM   2348  CD  GLU A 295      20.694  -8.567   2.480  1.00  0.66           C  
ATOM   2349  OE1 GLU A 295      21.814  -9.087   2.684  1.00  0.68           O  
ATOM   2350  OE2 GLU A 295      19.617  -9.170   2.680  1.00  0.65           O  
ATOM   2351  N   VAL A 296      23.279  -3.158   2.143  1.00  0.78           N  
ATOM   2352  CA  VAL A 296      24.535  -2.447   2.364  1.00  0.78           C  
ATOM   2353  C   VAL A 296      24.742  -2.217   3.859  1.00  0.77           C  
ATOM   2354  CB  VAL A 296      24.565  -1.100   1.608  1.00  0.76           C  
ATOM   2355  O   VAL A 296      23.929  -1.557   4.510  1.00  0.74           O  
ATOM   2356  CG1 VAL A 296      25.924  -0.421   1.769  1.00  0.77           C  
ATOM   2357  CG2 VAL A 296      24.241  -1.310   0.130  1.00  0.76           C  
ATOM   2358  N   PRO A 297      25.706  -2.968   4.406  1.00  0.72           N  
ATOM   2359  CA  PRO A 297      25.990  -2.790   5.832  1.00  0.71           C  
ATOM   2360  C   PRO A 297      26.369  -1.352   6.183  1.00  0.71           C  
ATOM   2361  CB  PRO A 297      27.165  -3.739   6.079  1.00  0.69           C  
ATOM   2362  O   PRO A 297      26.982  -0.656   5.370  1.00  0.68           O  
ATOM   2363  CG  PRO A 297      27.855  -3.845   4.757  1.00  0.68           C  
ATOM   2364  CD  PRO A 297      26.835  -3.661   3.671  1.00  0.69           C  
ATOM   2365  N   LEU A 298      26.077  -0.936   7.437  1.00  0.61           N  
ATOM   2366  CA  LEU A 298      26.320   0.407   7.951  1.00  0.61           C  
ATOM   2367  C   LEU A 298      27.782   0.802   7.773  1.00  0.60           C  
ATOM   2368  CB  LEU A 298      25.932   0.493   9.430  1.00  0.57           C  
ATOM   2369  O   LEU A 298      28.088   1.970   7.522  1.00  0.59           O  
ATOM   2370  CG  LEU A 298      24.611   1.197   9.745  1.00  0.54           C  
ATOM   2371  CD1 LEU A 298      23.669   0.250  10.482  1.00  0.49           C  
ATOM   2372  CD2 LEU A 298      24.859   2.458  10.565  1.00  0.51           C  
ATOM   2373  N   SER A 299      28.738  -0.096   7.823  1.00  0.63           N  
ATOM   2374  CA  SER A 299      30.173   0.153   7.732  1.00  0.62           C  
ATOM   2375  C   SER A 299      30.556   0.680   6.353  1.00  0.62           C  
ATOM   2376  CB  SER A 299      30.959  -1.124   8.035  1.00  0.58           C  
ATOM   2377  O   SER A 299      31.653   1.213   6.169  1.00  0.61           O  
ATOM   2378  OG  SER A 299      30.553  -2.179   7.180  1.00  0.61           O  
ATOM   2379  N   GLN A 300      29.676   0.474   5.383  1.00  0.65           N  
ATOM   2380  CA  GLN A 300      29.962   0.893   4.015  1.00  0.64           C  
ATOM   2381  C   GLN A 300      29.236   2.192   3.674  1.00  0.64           C  
ATOM   2382  CB  GLN A 300      29.570  -0.203   3.023  1.00  0.61           C  
ATOM   2383  O   GLN A 300      29.411   2.739   2.583  1.00  0.61           O  
ATOM   2384  CG  GLN A 300      30.416  -1.465   3.136  1.00  0.58           C  
ATOM   2385  CD  GLN A 300      30.067  -2.501   2.084  1.00  0.58           C  
ATOM   2386  NE2 GLN A 300      30.850  -3.573   2.025  1.00  0.52           N  
ATOM   2387  OE1 GLN A 300      29.102  -2.339   1.330  1.00  0.64           O  
ATOM   2388  N   LEU A 301      28.383   2.581   4.608  1.00  0.61           N  
ATOM   2389  CA  LEU A 301      27.728   3.877   4.467  1.00  0.60           C  
ATOM   2390  C   LEU A 301      28.543   4.974   5.144  1.00  0.60           C  
ATOM   2391  CB  LEU A 301      26.318   3.832   5.063  1.00  0.56           C  
ATOM   2392  O   LEU A 301      28.608   5.036   6.373  1.00  0.56           O  
ATOM   2393  CG  LEU A 301      25.360   2.804   4.459  1.00  0.52           C  
ATOM   2394  CD1 LEU A 301      24.021   2.834   5.189  1.00  0.50           C  
ATOM   2395  CD2 LEU A 301      25.168   3.062   2.968  1.00  0.52           C  
ATOM   2396  N   ASP A 302      29.790   5.255   4.560  1.00  0.57           N  
ATOM   2397  CA  ASP A 302      30.551   6.455   4.893  1.00  0.56           C  
ATOM   2398  C   ASP A 302      29.647   7.686   4.929  1.00  0.56           C  
ATOM   2399  CB  ASP A 302      31.687   6.666   3.891  1.00  0.51           C  
ATOM   2400  O   ASP A 302      28.451   7.593   4.647  1.00  0.53           O  
ATOM   2401  CG  ASP A 302      32.848   5.710   4.102  1.00  0.48           C  
ATOM   2402  OD1 ASP A 302      33.036   5.218   5.235  1.00  0.48           O  
ATOM   2403  OD2 ASP A 302      33.585   5.449   3.126  1.00  0.49           O  
ATOM   2404  N   SER A 303      30.205   8.805   5.553  1.00  0.54           N  
ATOM   2405  CA  SER A 303      29.560  10.112   5.483  1.00  0.52           C  
ATOM   2406  C   SER A 303      28.871  10.316   4.138  1.00  0.54           C  
ATOM   2407  CB  SER A 303      30.579  11.227   5.717  1.00  0.50           C  
ATOM   2408  O   SER A 303      29.486  10.135   3.085  1.00  0.52           O  
ATOM   2409  OG  SER A 303      31.601  11.189   4.736  1.00  0.48           O  
ATOM   2410  N   ALA A 304      27.600  10.050   4.101  1.00  0.54           N  
ATOM   2411  CA  ALA A 304      26.760  10.474   2.983  1.00  0.54           C  
ATOM   2412  C   ALA A 304      27.141  11.875   2.512  1.00  0.55           C  
ATOM   2413  CB  ALA A 304      25.286  10.431   3.379  1.00  0.50           C  
ATOM   2414  O   ALA A 304      27.199  12.811   3.313  1.00  0.53           O  
ATOM   2415  N   ALA A 305      28.030  11.843   1.394  1.00  0.54           N  
ATOM   2416  CA  ALA A 305      27.967  13.085   0.628  1.00  0.52           C  
ATOM   2417  C   ALA A 305      26.591  13.270  -0.005  1.00  0.54           C  
ATOM   2418  CB  ALA A 305      29.051  13.102  -0.447  1.00  0.50           C  
ATOM   2419  O   ALA A 305      26.012  12.320  -0.536  1.00  0.51           O  
ATOM   2420  N   TYR A 306      25.949  14.174   0.330  1.00  0.55           N  
ATOM   2421  CA  TYR A 306      24.742  14.560  -0.391  1.00  0.56           C  
ATOM   2422  C   TYR A 306      25.073  15.495  -1.549  1.00  0.56           C  
ATOM   2423  CB  TYR A 306      23.743  15.234   0.554  1.00  0.51           C  
ATOM   2424  O   TYR A 306      25.996  16.307  -1.454  1.00  0.54           O  
ATOM   2425  CG  TYR A 306      24.267  16.499   1.191  1.00  0.49           C  
ATOM   2426  CD1 TYR A 306      24.983  16.455   2.385  1.00  0.44           C  
ATOM   2427  CD2 TYR A 306      24.048  17.738   0.600  1.00  0.46           C  
ATOM   2428  CE1 TYR A 306      25.467  17.618   2.976  1.00  0.41           C  
ATOM   2429  CE2 TYR A 306      24.527  18.907   1.182  1.00  0.44           C  
ATOM   2430  OH  TYR A 306      25.711  19.991   2.949  1.00  0.33           O  
ATOM   2431  CZ  TYR A 306      25.235  18.837   2.368  1.00  0.41           C  
ATOM   2432  N   SER A 307      24.827  15.091  -2.723  1.00  0.51           N  
ATOM   2433  CA  SER A 307      24.692  15.976  -3.876  1.00  0.50           C  
ATOM   2434  C   SER A 307      23.233  16.349  -4.118  1.00  0.51           C  
ATOM   2435  CB  SER A 307      25.273  15.318  -5.128  1.00  0.48           C  
ATOM   2436  O   SER A 307      22.334  15.533  -3.903  1.00  0.49           O  
ATOM   2437  OG  SER A 307      24.298  14.519  -5.775  1.00  0.47           O  
ATOM   2438  N   TRP A 308      23.063  17.662  -4.137  1.00  0.37           N  
ATOM   2439  CA  TRP A 308      21.783  18.287  -4.456  1.00  0.52           C  
ATOM   2440  C   TRP A 308      21.682  18.591  -5.947  1.00  0.40           C  
ATOM   2441  CB  TRP A 308      21.595  19.572  -3.646  1.00  0.42           C  
ATOM   2442  O   TRP A 308      22.442  19.407  -6.474  1.00  0.39           O  
ATOM   2443  CG  TRP A 308      21.064  19.348  -2.262  1.00  0.44           C  
ATOM   2444  CD1 TRP A 308      21.720  18.769  -1.212  1.00  0.43           C  
ATOM   2445  CD2 TRP A 308      19.763  19.697  -1.780  1.00  0.43           C  
ATOM   2446  CE2 TRP A 308      19.698  19.299  -0.426  1.00  0.39           C  
ATOM   2447  CE3 TRP A 308      18.644  20.308  -2.362  1.00  0.33           C  
ATOM   2448  NE1 TRP A 308      20.904  18.736  -0.104  1.00  0.30           N  
ATOM   2449  CH2 TRP A 308      17.477  20.093  -0.238  1.00  0.25           C  
ATOM   2450  CZ2 TRP A 308      18.557  19.493   0.356  1.00  0.26           C  
ATOM   2451  CZ3 TRP A 308      17.509  20.500  -1.582  1.00  0.27           C  
ATOM   2452  N   GLU A 309      21.234  17.799  -6.849  1.00  0.47           N  
ATOM   2453  CA  GLU A 309      20.777  18.215  -8.172  1.00  0.47           C  
ATOM   2454  C   GLU A 309      19.277  18.496  -8.173  1.00  0.47           C  
ATOM   2455  CB  GLU A 309      21.113  17.149  -9.217  1.00  0.44           C  
ATOM   2456  O   GLU A 309      18.481  17.650  -7.761  1.00  0.45           O  
ATOM   2457  CG  GLU A 309      22.564  17.175  -9.677  1.00  0.42           C  
ATOM   2458  CD  GLU A 309      22.854  16.197 -10.805  1.00  0.43           C  
ATOM   2459  OE1 GLU A 309      21.933  15.455 -11.216  1.00  0.44           O  
ATOM   2460  OE2 GLU A 309      24.011  16.171 -11.280  1.00  0.40           O  
ATOM   2461  N   PHE A 310      18.859  19.821  -7.906  1.00  0.45           N  
ATOM   2462  CA  PHE A 310      17.522  20.355  -8.137  1.00  0.46           C  
ATOM   2463  C   PHE A 310      17.044  20.028  -9.546  1.00  0.45           C  
ATOM   2464  CB  PHE A 310      17.502  21.871  -7.914  1.00  0.42           C  
ATOM   2465  O   PHE A 310      17.729  20.330 -10.526  1.00  0.43           O  
ATOM   2466  CG  PHE A 310      17.597  22.273  -6.467  1.00  0.40           C  
ATOM   2467  CD1 PHE A 310      16.473  22.253  -5.651  1.00  0.37           C  
ATOM   2468  CD2 PHE A 310      18.811  22.672  -5.924  1.00  0.38           C  
ATOM   2469  CE1 PHE A 310      16.558  22.625  -4.311  1.00  0.38           C  
ATOM   2470  CE2 PHE A 310      18.904  23.045  -4.586  1.00  0.39           C  
ATOM   2471  CZ  PHE A 310      17.776  23.022  -3.781  1.00  0.36           C  
ATOM   2472  N   GLY A 311      16.042  19.199  -9.665  1.00  0.44           N  
ATOM   2473  CA  GLY A 311      15.134  19.276 -10.798  1.00  0.43           C  
ATOM   2474  C   GLY A 311      14.374  20.587 -10.866  1.00  0.44           C  
ATOM   2475  O   GLY A 311      14.059  21.182  -9.834  1.00  0.42           O  
ATOM   2476  N   GLU A 312      14.762  21.522 -11.768  1.00  0.42           N  
ATOM   2477  CA  GLU A 312      14.520  22.760 -12.503  1.00  0.42           C  
ATOM   2478  C   GLU A 312      13.243  23.445 -12.024  1.00  0.42           C  
ATOM   2479  CB  GLU A 312      14.437  22.486 -14.007  1.00  0.37           C  
ATOM   2480  O   GLU A 312      13.045  24.638 -12.265  1.00  0.39           O  
ATOM   2481  CG  GLU A 312      15.785  22.205 -14.656  1.00  0.34           C  
ATOM   2482  CD  GLU A 312      15.705  22.060 -16.167  1.00  0.37           C  
ATOM   2483  OE1 GLU A 312      14.579  22.038 -16.716  1.00  0.35           O  
ATOM   2484  OE2 GLU A 312      16.775  21.967 -16.807  1.00  0.33           O  
ATOM   2485  N   ASP A 313      12.434  22.810 -11.069  1.00  0.44           N  
ATOM   2486  CA  ASP A 313      11.234  23.612 -10.849  1.00  0.45           C  
ATOM   2487  C   ASP A 313      11.559  24.887 -10.074  1.00  0.45           C  
ATOM   2488  CB  ASP A 313      10.174  22.799 -10.103  1.00  0.40           C  
ATOM   2489  O   ASP A 313      10.795  25.300  -9.200  1.00  0.42           O  
ATOM   2490  CG  ASP A 313       9.349  21.915 -11.023  1.00  0.38           C  
ATOM   2491  OD1 ASP A 313       9.197  22.251 -12.217  1.00  0.39           O  
ATOM   2492  OD2 ASP A 313       8.845  20.875 -10.548  1.00  0.39           O  
ATOM   2493  N   LEU A 314      12.838  25.390 -10.205  1.00  0.40           N  
ATOM   2494  CA  LEU A 314      13.276  26.619  -9.553  1.00  0.41           C  
ATOM   2495  C   LEU A 314      12.914  27.839 -10.393  1.00  0.41           C  
ATOM   2496  CB  LEU A 314      14.787  26.585  -9.305  1.00  0.37           C  
ATOM   2497  O   LEU A 314      13.410  28.940 -10.142  1.00  0.39           O  
ATOM   2498  CG  LEU A 314      15.279  25.593  -8.250  1.00  0.35           C  
ATOM   2499  CD1 LEU A 314      16.803  25.532  -8.250  1.00  0.32           C  
ATOM   2500  CD2 LEU A 314      14.753  25.974  -6.871  1.00  0.35           C  
ATOM   2501  N   ASP A 315      12.136  27.641 -11.484  1.00  0.41           N  
ATOM   2502  CA  ASP A 315      11.839  28.879 -12.200  1.00  0.42           C  
ATOM   2503  C   ASP A 315      10.966  29.805 -11.356  1.00  0.41           C  
ATOM   2504  CB  ASP A 315      11.150  28.576 -13.532  1.00  0.38           C  
ATOM   2505  O   ASP A 315      10.726  30.954 -11.733  1.00  0.39           O  
ATOM   2506  CG  ASP A 315      12.106  28.049 -14.588  1.00  0.37           C  
ATOM   2507  OD1 ASP A 315      13.321  28.334 -14.508  1.00  0.38           O  
ATOM   2508  OD2 ASP A 315      11.641  27.345 -15.509  1.00  0.39           O  
ATOM   2509  N   ASP A 316      10.670  29.429  -9.989  1.00  0.45           N  
ATOM   2510  CA  ASP A 316      10.179  30.492  -9.117  1.00  0.46           C  
ATOM   2511  C   ASP A 316      11.332  31.185  -8.394  1.00  0.46           C  
ATOM   2512  CB  ASP A 316       9.181  29.933  -8.100  1.00  0.43           C  
ATOM   2513  O   ASP A 316      11.936  30.612  -7.485  1.00  0.45           O  
ATOM   2514  CG  ASP A 316       8.523  31.014  -7.260  1.00  0.42           C  
ATOM   2515  OD1 ASP A 316       8.956  32.184  -7.324  1.00  0.44           O  
ATOM   2516  OD2 ASP A 316       7.565  30.690  -6.525  1.00  0.48           O  
ATOM   2517  N   PRO A 317      11.921  32.191  -9.025  1.00  0.45           N  
ATOM   2518  CA  PRO A 317      12.992  32.965  -8.393  1.00  0.44           C  
ATOM   2519  C   PRO A 317      12.761  33.183  -6.900  1.00  0.45           C  
ATOM   2520  CB  PRO A 317      12.961  34.295  -9.150  1.00  0.42           C  
ATOM   2521  O   PRO A 317      13.718  33.364  -6.143  1.00  0.43           O  
ATOM   2522  CG  PRO A 317      11.919  34.109 -10.205  1.00  0.40           C  
ATOM   2523  CD  PRO A 317      11.249  32.783  -9.987  1.00  0.41           C  
ATOM   2524  N   SER A 318      11.476  33.325  -6.427  1.00  0.41           N  
ATOM   2525  CA  SER A 318      11.225  33.489  -4.999  1.00  0.41           C  
ATOM   2526  C   SER A 318      11.647  32.249  -4.217  1.00  0.40           C  
ATOM   2527  CB  SER A 318       9.746  33.783  -4.745  1.00  0.38           C  
ATOM   2528  O   SER A 318      12.062  32.349  -3.061  1.00  0.38           O  
ATOM   2529  OG  SER A 318       8.964  32.614  -4.917  1.00  0.38           O  
ATOM   2530  N   GLN A 319      11.728  31.120  -4.818  1.00  0.45           N  
ATOM   2531  CA  GLN A 319      12.169  29.864  -4.221  1.00  0.46           C  
ATOM   2532  C   GLN A 319      13.650  29.615  -4.493  1.00  0.45           C  
ATOM   2533  CB  GLN A 319      11.335  28.696  -4.749  1.00  0.45           C  
ATOM   2534  O   GLN A 319      14.350  29.032  -3.663  1.00  0.44           O  
ATOM   2535  CG  GLN A 319       9.878  28.732  -4.309  1.00  0.44           C  
ATOM   2536  CD  GLN A 319       9.368  27.379  -3.851  1.00  0.47           C  
ATOM   2537  NE2 GLN A 319       8.122  27.338  -3.393  1.00  0.40           N  
ATOM   2538  OE1 GLN A 319      10.089  26.377  -3.910  1.00  0.49           O  
ATOM   2539  N   ALA A 320      14.283  30.128  -5.567  1.00  0.47           N  
ATOM   2540  CA  ALA A 320      15.694  29.960  -5.906  1.00  0.46           C  
ATOM   2541  C   ALA A 320      16.591  30.599  -4.850  1.00  0.46           C  
ATOM   2542  CB  ALA A 320      15.985  30.557  -7.280  1.00  0.43           C  
ATOM   2543  O   ALA A 320      17.636  30.047  -4.497  1.00  0.44           O  
ATOM   2544  N   ALA A 321      16.282  31.921  -4.424  1.00  0.43           N  
ATOM   2545  CA  ALA A 321      17.079  32.563  -3.382  1.00  0.42           C  
ATOM   2546  C   ALA A 321      17.067  31.740  -2.097  1.00  0.43           C  
ATOM   2547  CB  ALA A 321      16.563  33.974  -3.111  1.00  0.39           C  
ATOM   2548  O   ALA A 321      18.087  31.633  -1.412  1.00  0.40           O  
ATOM   2549  N   PHE A 322      15.990  31.100  -1.745  1.00  0.43           N  
ATOM   2550  CA  PHE A 322      15.766  30.170  -0.645  1.00  0.45           C  
ATOM   2551  C   PHE A 322      16.662  28.945  -0.780  1.00  0.43           C  
ATOM   2552  CB  PHE A 322      14.296  29.741  -0.592  1.00  0.41           C  
ATOM   2553  O   PHE A 322      17.380  28.588   0.157  1.00  0.42           O  
ATOM   2554  CG  PHE A 322      13.981  28.789   0.529  1.00  0.40           C  
ATOM   2555  CD1 PHE A 322      13.691  29.264   1.803  1.00  0.37           C  
ATOM   2556  CD2 PHE A 322      13.975  27.417   0.310  1.00  0.39           C  
ATOM   2557  CE1 PHE A 322      13.400  28.384   2.843  1.00  0.37           C  
ATOM   2558  CE2 PHE A 322      13.684  26.532   1.345  1.00  0.39           C  
ATOM   2559  CZ  PHE A 322      13.398  27.018   2.611  1.00  0.36           C  
ATOM   2560  N   TRP A 323      16.600  28.363  -1.844  1.00  0.44           N  
ATOM   2561  CA  TRP A 323      17.220  27.066  -2.099  1.00  0.53           C  
ATOM   2562  C   TRP A 323      18.731  27.205  -2.246  1.00  0.46           C  
ATOM   2563  CB  TRP A 323      16.628  26.426  -3.358  1.00  0.45           C  
ATOM   2564  O   TRP A 323      19.478  26.270  -1.950  1.00  0.45           O  
ATOM   2565  CG  TRP A 323      15.163  26.124  -3.257  1.00  0.46           C  
ATOM   2566  CD1 TRP A 323      14.147  26.737  -3.937  1.00  0.42           C  
ATOM   2567  CD2 TRP A 323      14.550  25.136  -2.423  1.00  0.43           C  
ATOM   2568  CE2 TRP A 323      13.158  25.205  -2.649  1.00  0.42           C  
ATOM   2569  CE3 TRP A 323      15.044  24.198  -1.507  1.00  0.38           C  
ATOM   2570  NE1 TRP A 323      12.938  26.188  -3.575  1.00  0.36           N  
ATOM   2571  CH2 TRP A 323      12.762  23.461  -1.098  1.00  0.28           C  
ATOM   2572  CZ2 TRP A 323      12.253  24.369  -1.990  1.00  0.30           C  
ATOM   2573  CZ3 TRP A 323      14.142  23.368  -0.852  1.00  0.30           C  
ATOM   2574  N   LYS A 324      19.235  28.502  -2.564  1.00  0.47           N  
ATOM   2575  CA  LYS A 324      20.661  28.788  -2.695  1.00  0.46           C  
ATOM   2576  C   LYS A 324      21.371  28.668  -1.349  1.00  0.47           C  
ATOM   2577  CB  LYS A 324      20.877  30.185  -3.279  1.00  0.42           C  
ATOM   2578  O   LYS A 324      22.570  28.386  -1.297  1.00  0.44           O  
ATOM   2579  CG  LYS A 324      21.119  30.197  -4.781  1.00  0.39           C  
ATOM   2580  CD  LYS A 324      21.391  31.605  -5.292  1.00  0.41           C  
ATOM   2581  CE  LYS A 324      21.597  31.624  -6.801  1.00  0.33           C  
ATOM   2582  NZ  LYS A 324      21.824  33.009  -7.312  1.00  0.33           N  
ATOM   2583  N   GLY A 325      20.549  28.783  -0.221  1.00  0.50           N  
ATOM   2584  CA  GLY A 325      21.183  28.685   1.085  1.00  0.49           C  
ATOM   2585  C   GLY A 325      21.297  27.259   1.587  1.00  0.50           C  
ATOM   2586  O   GLY A 325      22.027  26.988   2.543  1.00  0.48           O  
ATOM   2587  N   LEU A 326      20.676  26.303   0.938  1.00  0.50           N  
ATOM   2588  CA  LEU A 326      20.669  24.946   1.474  1.00  0.51           C  
ATOM   2589  C   LEU A 326      22.032  24.285   1.299  1.00  0.51           C  
ATOM   2590  CB  LEU A 326      19.590  24.105   0.787  1.00  0.48           C  
ATOM   2591  O   LEU A 326      22.438  23.462   2.123  1.00  0.50           O  
ATOM   2592  CG  LEU A 326      18.199  24.135   1.423  1.00  0.47           C  
ATOM   2593  CD1 LEU A 326      17.150  23.658   0.425  1.00  0.43           C  
ATOM   2594  CD2 LEU A 326      18.170  23.282   2.686  1.00  0.44           C  
ATOM   2595  N   PRO A 327      22.782  24.661   0.199  1.00  0.52           N  
ATOM   2596  CA  PRO A 327      24.160  24.164   0.204  1.00  0.51           C  
ATOM   2597  C   PRO A 327      24.924  24.556   1.466  1.00  0.53           C  
ATOM   2598  CB  PRO A 327      24.777  24.820  -1.034  1.00  0.49           C  
ATOM   2599  O   PRO A 327      25.847  23.848   1.879  1.00  0.51           O  
ATOM   2600  CG  PRO A 327      23.633  25.501  -1.715  1.00  0.46           C  
ATOM   2601  CD  PRO A 327      22.452  25.492  -0.787  1.00  0.48           C  
ATOM   2602  N   ASP A 328      24.460  25.612   2.093  1.00  0.51           N  
ATOM   2603  CA  ASP A 328      25.119  26.091   3.303  1.00  0.50           C  
ATOM   2604  C   ASP A 328      24.626  25.333   4.534  1.00  0.52           C  
ATOM   2605  CB  ASP A 328      24.887  27.593   3.483  1.00  0.48           C  
ATOM   2606  O   ASP A 328      25.145  25.523   5.636  1.00  0.50           O  
ATOM   2607  CG  ASP A 328      25.482  28.423   2.359  1.00  0.46           C  
ATOM   2608  OD1 ASP A 328      26.515  28.019   1.784  1.00  0.48           O  
ATOM   2609  OD2 ASP A 328      24.913  29.492   2.048  1.00  0.53           O  
ATOM   2610  N   LEU A 329      23.583  24.387   4.366  1.00  0.58           N  
ATOM   2611  CA  LEU A 329      23.138  23.551   5.476  1.00  0.57           C  
ATOM   2612  C   LEU A 329      24.162  22.463   5.782  1.00  0.58           C  
ATOM   2613  CB  LEU A 329      21.781  22.917   5.158  1.00  0.55           C  
ATOM   2614  O   LEU A 329      24.329  21.525   5.000  1.00  0.57           O  
ATOM   2615  CG  LEU A 329      20.562  23.556   5.825  1.00  0.53           C  
ATOM   2616  CD1 LEU A 329      19.355  23.492   4.894  1.00  0.48           C  
ATOM   2617  CD2 LEU A 329      20.257  22.869   7.152  1.00  0.49           C  
ATOM   2618  N   SER A 330      25.090  22.845   6.700  1.00  0.53           N  
ATOM   2619  CA  SER A 330      25.926  21.780   7.244  1.00  0.52           C  
ATOM   2620  C   SER A 330      25.078  20.644   7.806  1.00  0.53           C  
ATOM   2621  CB  SER A 330      26.848  22.326   8.335  1.00  0.48           C  
ATOM   2622  O   SER A 330      24.458  20.788   8.862  1.00  0.50           O  
ATOM   2623  OG  SER A 330      27.488  21.268   9.029  1.00  0.44           O  
ATOM   2624  N   MET A 331      24.739  19.711   6.967  1.00  0.59           N  
ATOM   2625  CA  MET A 331      24.021  18.498   7.351  1.00  0.59           C  
ATOM   2626  C   MET A 331      24.991  17.344   7.587  1.00  0.60           C  
ATOM   2627  CB  MET A 331      23.001  18.113   6.278  1.00  0.56           C  
ATOM   2628  O   MET A 331      25.895  17.114   6.782  1.00  0.58           O  
ATOM   2629  CG  MET A 331      21.893  19.137   6.091  1.00  0.53           C  
ATOM   2630  SD  MET A 331      20.598  18.565   4.923  1.00  0.50           S  
ATOM   2631  CE  MET A 331      21.628  17.707   3.699  1.00  0.43           C  
ATOM   2632  N   ALA A 332      24.913  16.920   8.822  1.00  0.58           N  
ATOM   2633  CA  ALA A 332      25.451  15.586   9.079  1.00  0.57           C  
ATOM   2634  C   ALA A 332      24.396  14.512   8.829  1.00  0.58           C  
ATOM   2635  CB  ALA A 332      25.974  15.490  10.510  1.00  0.54           C  
ATOM   2636  O   ALA A 332      23.281  14.595   9.349  1.00  0.56           O  
ATOM   2637  N   VAL A 333      24.546  13.697   7.846  1.00  0.61           N  
ATOM   2638  CA  VAL A 333      23.689  12.577   7.472  1.00  0.60           C  
ATOM   2639  C   VAL A 333      24.288  11.272   7.992  1.00  0.62           C  
ATOM   2640  CB  VAL A 333      23.492  12.501   5.941  1.00  0.58           C  
ATOM   2641  O   VAL A 333      25.445  10.956   7.706  1.00  0.59           O  
ATOM   2642  CG1 VAL A 333      22.452  11.440   5.583  1.00  0.51           C  
ATOM   2643  CG2 VAL A 333      23.082  13.864   5.388  1.00  0.52           C  
ATOM   2644  N   PHE A 334      23.549  10.700   8.899  1.00  0.58           N  
ATOM   2645  CA  PHE A 334      23.904   9.398   9.453  1.00  0.57           C  
ATOM   2646  C   PHE A 334      22.899   8.336   9.026  1.00  0.58           C  
ATOM   2647  CB  PHE A 334      23.981   9.465  10.981  1.00  0.54           C  
ATOM   2648  O   PHE A 334      21.688   8.546   9.120  1.00  0.55           O  
ATOM   2649  CG  PHE A 334      25.027  10.417  11.496  1.00  0.51           C  
ATOM   2650  CD1 PHE A 334      26.333   9.990  11.703  1.00  0.46           C  
ATOM   2651  CD2 PHE A 334      24.704  11.739  11.772  1.00  0.48           C  
ATOM   2652  CE1 PHE A 334      27.304  10.868  12.179  1.00  0.46           C  
ATOM   2653  CE2 PHE A 334      25.669  12.622  12.248  1.00  0.48           C  
ATOM   2654  CZ  PHE A 334      26.967  12.185  12.452  1.00  0.44           C  
ATOM   2655  N   SER A 335      23.312   7.222   8.500  1.00  0.59           N  
ATOM   2656  CA  SER A 335      22.515   6.003   8.416  1.00  0.59           C  
ATOM   2657  C   SER A 335      22.366   5.344   9.784  1.00  0.60           C  
ATOM   2658  CB  SER A 335      23.145   5.016   7.432  1.00  0.55           C  
ATOM   2659  O   SER A 335      23.359   5.092  10.468  1.00  0.58           O  
ATOM   2660  OG  SER A 335      23.677   3.894   8.116  1.00  0.54           O  
ATOM   2661  N   GLU A 336      21.105   5.234  10.197  1.00  0.52           N  
ATOM   2662  CA  GLU A 336      20.820   4.538  11.448  1.00  0.51           C  
ATOM   2663  C   GLU A 336      20.539   3.058  11.205  1.00  0.52           C  
ATOM   2664  CB  GLU A 336      19.635   5.187  12.167  1.00  0.48           C  
ATOM   2665  O   GLU A 336      20.461   2.272  12.151  1.00  0.50           O  
ATOM   2666  CG  GLU A 336      19.938   6.568  12.731  1.00  0.46           C  
ATOM   2667  CD  GLU A 336      18.884   7.062  13.709  1.00  0.49           C  
ATOM   2668  OE1 GLU A 336      17.809   6.429  13.813  1.00  0.54           O  
ATOM   2669  OE2 GLU A 336      19.136   8.091  14.375  1.00  0.49           O  
ATOM   2670  N   GLY A 337      20.501   2.695   9.961  1.00  0.58           N  
ATOM   2671  CA  GLY A 337      20.161   1.306   9.692  1.00  0.57           C  
ATOM   2672  C   GLY A 337      20.740   0.792   8.388  1.00  0.59           C  
ATOM   2673  O   GLY A 337      21.349   1.551   7.631  1.00  0.57           O  
ATOM   2674  N   ILE A 338      20.767  -0.524   8.268  1.00  0.59           N  
ATOM   2675  CA  ILE A 338      21.159  -1.193   7.032  1.00  0.60           C  
ATOM   2676  C   ILE A 338      20.259  -0.732   5.888  1.00  0.61           C  
ATOM   2677  CB  ILE A 338      21.094  -2.730   7.178  1.00  0.53           C  
ATOM   2678  O   ILE A 338      19.045  -0.598   6.059  1.00  0.58           O  
ATOM   2679  CG1 ILE A 338      21.912  -3.187   8.391  1.00  0.43           C  
ATOM   2680  CG2 ILE A 338      21.585  -3.415   5.898  1.00  0.43           C  
ATOM   2681  CD1 ILE A 338      21.736  -4.659   8.738  1.00  0.43           C  
ATOM   2682  N   ILE A 339      20.795  -0.323   4.868  1.00  0.73           N  
ATOM   2683  CA  ILE A 339      20.029  -0.383   3.628  1.00  0.74           C  
ATOM   2684  C   ILE A 339      19.487  -1.796   3.424  1.00  0.74           C  
ATOM   2685  CB  ILE A 339      20.885   0.043   2.414  1.00  0.71           C  
ATOM   2686  O   ILE A 339      20.257  -2.756   3.332  1.00  0.72           O  
ATOM   2687  CG1 ILE A 339      21.499   1.427   2.653  1.00  0.68           C  
ATOM   2688  CG2 ILE A 339      20.047   0.029   1.132  1.00  0.68           C  
ATOM   2689  CD1 ILE A 339      22.491   1.858   1.581  1.00  0.66           C  
ATOM   2690  N   SER A 340      18.248  -1.874   3.577  1.00  0.70           N  
ATOM   2691  CA  SER A 340      17.637  -3.183   3.371  1.00  0.71           C  
ATOM   2692  C   SER A 340      16.329  -3.068   2.596  1.00  0.71           C  
ATOM   2693  CB  SER A 340      17.386  -3.875   4.712  1.00  0.66           C  
ATOM   2694  O   SER A 340      15.728  -1.993   2.540  1.00  0.69           O  
ATOM   2695  OG  SER A 340      16.467  -3.134   5.496  1.00  0.67           O  
ATOM   2696  N   GLY A 341      16.088  -4.067   2.019  1.00  0.70           N  
ATOM   2697  CA  GLY A 341      14.852  -4.286   1.284  1.00  0.71           C  
ATOM   2698  C   GLY A 341      15.011  -4.113  -0.214  1.00  0.72           C  
ATOM   2699  O   GLY A 341      16.091  -4.345  -0.760  1.00  0.70           O  
ATOM   2700  N   GLY A 342      13.895  -3.892  -0.804  1.00  0.77           N  
ATOM   2701  CA  GLY A 342      13.762  -3.887  -2.252  1.00  0.77           C  
ATOM   2702  C   GLY A 342      13.422  -5.249  -2.826  1.00  0.75           C  
ATOM   2703  O   GLY A 342      13.517  -6.262  -2.130  1.00  0.72           O  
ATOM   2704  N   THR A 343      12.933  -5.213  -3.933  1.00  0.76           N  
ATOM   2705  CA  THR A 343      12.670  -6.404  -4.732  1.00  0.78           C  
ATOM   2706  C   THR A 343      13.096  -6.188  -6.182  1.00  0.77           C  
ATOM   2707  CB  THR A 343      11.180  -6.790  -4.685  1.00  0.74           C  
ATOM   2708  O   THR A 343      12.793  -5.151  -6.775  1.00  0.76           O  
ATOM   2709  CG2 THR A 343      10.951  -8.173  -5.286  1.00  0.66           C  
ATOM   2710  OG1 THR A 343      10.736  -6.794  -3.322  1.00  0.68           O  
ATOM   2711  N   PRO A 344      13.931  -7.106  -6.740  1.00  0.77           N  
ATOM   2712  CA  PRO A 344      14.152  -7.017  -8.185  1.00  0.77           C  
ATOM   2713  C   PRO A 344      12.848  -6.986  -8.980  1.00  0.77           C  
ATOM   2714  CB  PRO A 344      14.951  -8.285  -8.499  1.00  0.75           C  
ATOM   2715  O   PRO A 344      11.786  -7.311  -8.444  1.00  0.75           O  
ATOM   2716  CG  PRO A 344      14.465  -9.297  -7.512  1.00  0.76           C  
ATOM   2717  CD  PRO A 344      14.113  -8.588  -6.236  1.00  0.76           C  
ATOM   2718  N   GLY A 345      12.849  -6.458 -10.129  1.00  0.78           N  
ATOM   2719  CA  GLY A 345      11.756  -6.630 -11.073  1.00  0.78           C  
ATOM   2720  C   GLY A 345      11.413  -8.085 -11.330  1.00  0.78           C  
ATOM   2721  O   GLY A 345      12.251  -8.969 -11.142  1.00  0.76           O  
ATOM   2722  N   LEU A 346      10.094  -8.318 -11.568  1.00  0.77           N  
ATOM   2723  CA  LEU A 346       9.717  -9.669 -11.972  1.00  0.77           C  
ATOM   2724  C   LEU A 346      10.426 -10.068 -13.262  1.00  0.78           C  
ATOM   2725  CB  LEU A 346       8.201  -9.769 -12.158  1.00  0.75           C  
ATOM   2726  O   LEU A 346      10.438  -9.305 -14.231  1.00  0.77           O  
ATOM   2727  CG  LEU A 346       7.351  -9.598 -10.898  1.00  0.72           C  
ATOM   2728  CD1 LEU A 346       5.868  -9.600 -11.254  1.00  0.69           C  
ATOM   2729  CD2 LEU A 346       7.665 -10.696  -9.887  1.00  0.70           C  
ATOM   2730  N   THR A 347      10.913 -11.226 -13.221  1.00  0.79           N  
ATOM   2731  CA  THR A 347      11.338 -11.847 -14.471  1.00  0.80           C  
ATOM   2732  C   THR A 347      10.135 -12.155 -15.358  1.00  0.81           C  
ATOM   2733  CB  THR A 347      12.132 -13.140 -14.210  1.00  0.78           C  
ATOM   2734  O   THR A 347       8.999 -12.190 -14.882  1.00  0.81           O  
ATOM   2735  CG2 THR A 347      13.339 -12.874 -13.318  1.00  0.78           C  
ATOM   2736  OG1 THR A 347      11.279 -14.096 -13.568  1.00  0.80           O  
ATOM   2737  N   PHE A 348      10.356 -12.352 -16.667  1.00  0.83           N  
ATOM   2738  CA  PHE A 348       9.308 -12.686 -17.624  1.00  0.84           C  
ATOM   2739  C   PHE A 348       8.568 -13.948 -17.198  1.00  0.84           C  
ATOM   2740  CB  PHE A 348       9.898 -12.871 -19.026  1.00  0.83           C  
ATOM   2741  O   PHE A 348       7.336 -13.989 -17.220  1.00  0.83           O  
ATOM   2742  CG  PHE A 348       8.905 -13.364 -20.042  1.00  0.84           C  
ATOM   2743  CD1 PHE A 348       8.068 -12.475 -20.705  1.00  0.83           C  
ATOM   2744  CD2 PHE A 348       8.808 -14.718 -20.336  1.00  0.84           C  
ATOM   2745  CE1 PHE A 348       7.147 -12.929 -21.647  1.00  0.85           C  
ATOM   2746  CE2 PHE A 348       7.890 -15.179 -21.275  1.00  0.84           C  
ATOM   2747  CZ  PHE A 348       7.060 -14.283 -21.929  1.00  0.84           C  
ATOM   2748  N   GLU A 349       9.361 -14.913 -16.620  1.00  0.85           N  
ATOM   2749  CA  GLU A 349       8.812 -16.180 -16.146  1.00  0.86           C  
ATOM   2750  C   GLU A 349       7.987 -15.985 -14.877  1.00  0.84           C  
ATOM   2751  CB  GLU A 349       9.934 -17.191 -15.894  1.00  0.83           C  
ATOM   2752  O   GLU A 349       6.848 -16.449 -14.793  1.00  0.82           O  
ATOM   2753  CG  GLU A 349      10.658 -17.635 -17.156  1.00  0.78           C  
ATOM   2754  CD  GLU A 349      11.600 -16.578 -17.710  1.00  0.75           C  
ATOM   2755  OE1 GLU A 349      11.881 -15.584 -17.002  1.00  0.79           O  
ATOM   2756  OE2 GLU A 349      12.060 -16.744 -18.862  1.00  0.77           O  
ATOM   2757  N   GLU A 350       8.518 -15.157 -13.928  1.00  0.82           N  
ATOM   2758  CA  GLU A 350       7.777 -14.828 -12.714  1.00  0.82           C  
ATOM   2759  C   GLU A 350       6.513 -14.035 -13.035  1.00  0.81           C  
ATOM   2760  CB  GLU A 350       8.660 -14.039 -11.742  1.00  0.81           C  
ATOM   2761  O   GLU A 350       5.446 -14.306 -12.480  1.00  0.78           O  
ATOM   2762  CG  GLU A 350       9.750 -14.874 -11.087  1.00  0.78           C  
ATOM   2763  CD  GLU A 350      10.813 -14.035 -10.394  1.00  0.77           C  
ATOM   2764  OE1 GLU A 350      11.018 -12.866 -10.793  1.00  0.79           O  
ATOM   2765  OE2 GLU A 350      11.445 -14.551  -9.446  1.00  0.79           O  
ATOM   2766  N   ALA A 351       6.572 -13.106 -13.950  1.00  0.82           N  
ATOM   2767  CA  ALA A 351       5.424 -12.313 -14.383  1.00  0.82           C  
ATOM   2768  C   ALA A 351       4.394 -13.184 -15.097  1.00  0.82           C  
ATOM   2769  CB  ALA A 351       5.877 -11.175 -15.294  1.00  0.81           C  
ATOM   2770  O   ALA A 351       3.196 -13.095 -14.817  1.00  0.81           O  
ATOM   2771  N   ARG A 352       4.779 -14.098 -15.900  1.00  0.85           N  
ATOM   2772  CA  ARG A 352       3.922 -15.048 -16.600  1.00  0.85           C  
ATOM   2773  C   ARG A 352       3.218 -15.978 -15.617  1.00  0.84           C  
ATOM   2774  CB  ARG A 352       4.735 -15.868 -17.605  1.00  0.85           C  
ATOM   2775  O   ARG A 352       1.994 -16.124 -15.659  1.00  0.82           O  
ATOM   2776  CG  ARG A 352       3.900 -16.830 -18.434  1.00  0.85           C  
ATOM   2777  CD  ARG A 352       4.765 -17.676 -19.358  1.00  0.85           C  
ATOM   2778  NE  ARG A 352       5.614 -18.596 -18.607  1.00  0.83           N  
ATOM   2779  NH1 ARG A 352       6.830 -19.297 -20.442  1.00  0.79           N  
ATOM   2780  NH2 ARG A 352       7.289 -20.149 -18.364  1.00  0.78           N  
ATOM   2781  CZ  ARG A 352       6.576 -19.345 -19.140  1.00  0.85           C  
ATOM   2782  N   ASP A 353       4.000 -16.542 -14.622  1.00  0.84           N  
ATOM   2783  CA  ASP A 353       3.456 -17.443 -13.610  1.00  0.84           C  
ATOM   2784  C   ASP A 353       2.472 -16.714 -12.698  1.00  0.82           C  
ATOM   2785  CB  ASP A 353       4.583 -18.063 -12.781  1.00  0.83           C  
ATOM   2786  O   ASP A 353       1.399 -17.237 -12.389  1.00  0.78           O  
ATOM   2787  CG  ASP A 353       5.406 -19.073 -13.560  1.00  0.81           C  
ATOM   2788  OD1 ASP A 353       4.994 -19.469 -14.672  1.00  0.81           O  
ATOM   2789  OD2 ASP A 353       6.475 -19.480 -13.056  1.00  0.82           O  
ATOM   2790  N   LEU A 354       2.755 -15.432 -12.499  1.00  0.78           N  
ATOM   2791  CA  LEU A 354       1.863 -14.599 -11.700  1.00  0.77           C  
ATOM   2792  C   LEU A 354       0.598 -14.255 -12.479  1.00  0.76           C  
ATOM   2793  CB  LEU A 354       2.574 -13.315 -11.265  1.00  0.75           C  
ATOM   2794  O   LEU A 354      -0.505 -14.290 -11.929  1.00  0.73           O  
ATOM   2795  CG  LEU A 354       3.523 -13.437 -10.071  1.00  0.70           C  
ATOM   2796  CD1 LEU A 354       4.359 -12.170  -9.927  1.00  0.66           C  
ATOM   2797  CD2 LEU A 354       2.741 -13.717  -8.792  1.00  0.66           C  
ATOM   2798  N   VAL A 355       0.683 -13.932 -13.743  1.00  0.80           N  
ATOM   2799  CA  VAL A 355      -0.436 -13.593 -14.615  1.00  0.80           C  
ATOM   2800  C   VAL A 355      -1.302 -14.828 -14.850  1.00  0.79           C  
ATOM   2801  CB  VAL A 355       0.050 -13.018 -15.964  1.00  0.79           C  
ATOM   2802  O   VAL A 355      -2.532 -14.744 -14.836  1.00  0.77           O  
ATOM   2803  CG1 VAL A 355      -1.103 -12.939 -16.964  1.00  0.78           C  
ATOM   2804  CG2 VAL A 355       0.681 -11.642 -15.761  1.00  0.77           C  
ATOM   2805  N   ILE A 356      -0.757 -16.081 -14.885  1.00  0.82           N  
ATOM   2806  CA  ILE A 356      -1.457 -17.351 -15.036  1.00  0.81           C  
ATOM   2807  C   ILE A 356      -2.159 -17.713 -13.729  1.00  0.80           C  
ATOM   2808  CB  ILE A 356      -0.492 -18.482 -15.458  1.00  0.80           C  
ATOM   2809  O   ILE A 356      -3.346 -18.048 -13.726  1.00  0.76           O  
ATOM   2810  CG1 ILE A 356       0.002 -18.256 -16.891  1.00  0.81           C  
ATOM   2811  CG2 ILE A 356      -1.170 -19.849 -15.321  1.00  0.80           C  
ATOM   2812  CD1 ILE A 356       1.234 -19.072 -17.257  1.00  0.78           C  
ATOM   2813  N   SER A 357      -1.377 -17.543 -12.631  1.00  0.76           N  
ATOM   2814  CA  SER A 357      -1.943 -17.827 -11.316  1.00  0.74           C  
ATOM   2815  C   SER A 357      -3.084 -16.869 -10.987  1.00  0.73           C  
ATOM   2816  CB  SER A 357      -0.864 -17.738 -10.236  1.00  0.73           C  
ATOM   2817  O   SER A 357      -4.074 -17.265 -10.369  1.00  0.68           O  
ATOM   2818  OG  SER A 357      -0.407 -16.404 -10.091  1.00  0.68           O  
ATOM   2819  N   ARG A 358      -3.009 -15.602 -11.500  1.00  0.67           N  
ATOM   2820  CA  ARG A 358      -4.031 -14.563 -11.420  1.00  0.66           C  
ATOM   2821  C   ARG A 358      -5.317 -15.007 -12.108  1.00  0.66           C  
ATOM   2822  CB  ARG A 358      -3.525 -13.261 -12.044  1.00  0.64           C  
ATOM   2823  O   ARG A 358      -6.415 -14.756 -11.607  1.00  0.63           O  
ATOM   2824  CG  ARG A 358      -4.204 -12.014 -11.501  1.00  0.61           C  
ATOM   2825  CD  ARG A 358      -3.516 -10.743 -11.981  1.00  0.60           C  
ATOM   2826  NE  ARG A 358      -4.262  -9.548 -11.597  1.00  0.53           N  
ATOM   2827  NH1 ARG A 358      -2.530  -8.079 -12.021  1.00  0.43           N  
ATOM   2828  NH2 ARG A 358      -4.543  -7.295 -11.255  1.00  0.38           N  
ATOM   2829  CZ  ARG A 358      -3.777  -8.310 -11.625  1.00  0.55           C  
ATOM   2830  N   GLY A 359      -5.241 -15.441 -13.308  1.00  0.62           N  
ATOM   2831  CA  GLY A 359      -6.388 -15.915 -14.066  1.00  0.60           C  
ATOM   2832  C   GLY A 359      -7.218 -16.938 -13.314  1.00  0.61           C  
ATOM   2833  O   GLY A 359      -8.441 -16.986 -13.465  1.00  0.58           O  
ATOM   2834  N   SER A 360      -6.633 -17.673 -12.284  1.00  0.59           N  
ATOM   2835  CA  SER A 360      -7.324 -18.695 -11.504  1.00  0.58           C  
ATOM   2836  C   SER A 360      -7.912 -18.109 -10.225  1.00  0.57           C  
ATOM   2837  CB  SER A 360      -6.372 -19.841 -11.159  1.00  0.54           C  
ATOM   2838  O   SER A 360      -8.877 -18.647  -9.677  1.00  0.55           O  
ATOM   2839  OG  SER A 360      -5.261 -19.366 -10.418  1.00  0.54           O  
ATOM   2840  N   SER A 361      -7.333 -16.929  -9.791  1.00  0.51           N  
ATOM   2841  CA  SER A 361      -7.660 -16.427  -8.461  1.00  0.51           C  
ATOM   2842  C   SER A 361      -8.728 -15.340  -8.527  1.00  0.51           C  
ATOM   2843  CB  SER A 361      -6.409 -15.881  -7.771  1.00  0.47           C  
ATOM   2844  O   SER A 361      -9.483 -15.144  -7.572  1.00  0.49           O  
ATOM   2845  OG  SER A 361      -5.823 -14.844  -8.538  1.00  0.44           O  
ATOM   2846  N   ILE A 362      -8.816 -14.569  -9.674  1.00  0.47           N  
ATOM   2847  CA  ILE A 362      -9.631 -13.365  -9.804  1.00  0.46           C  
ATOM   2848  C   ILE A 362     -11.105 -13.749  -9.904  1.00  0.47           C  
ATOM   2849  CB  ILE A 362      -9.210 -12.528 -11.032  1.00  0.42           C  
ATOM   2850  O   ILE A 362     -11.975 -13.035  -9.398  1.00  0.45           O  
ATOM   2851  CG1 ILE A 362      -7.814 -11.931 -10.819  1.00  0.38           C  
ATOM   2852  CG2 ILE A 362     -10.239 -11.429 -11.314  1.00  0.38           C  
ATOM   2853  CD1 ILE A 362      -7.221 -11.285 -12.064  1.00  0.35           C  
ATOM   2854  N   ASP A 363     -11.458 -14.946 -10.564  1.00  0.46           N  
ATOM   2855  CA  ASP A 363     -12.854 -15.104 -10.963  1.00  0.46           C  
ATOM   2856  C   ASP A 363     -13.735 -15.429  -9.759  1.00  0.46           C  
ATOM   2857  CB  ASP A 363     -12.988 -16.198 -12.024  1.00  0.42           C  
ATOM   2858  O   ASP A 363     -14.930 -15.126  -9.759  1.00  0.44           O  
ATOM   2859  CG  ASP A 363     -12.495 -15.762 -13.392  1.00  0.40           C  
ATOM   2860  OD1 ASP A 363     -12.491 -14.545 -13.679  1.00  0.42           O  
ATOM   2861  OD2 ASP A 363     -12.110 -16.642 -14.192  1.00  0.44           O  
ATOM   2862  N   THR A 364     -13.201 -15.587  -8.518  1.00  0.40           N  
ATOM   2863  CA  THR A 364     -13.930 -15.899  -7.294  1.00  0.42           C  
ATOM   2864  C   THR A 364     -13.001 -15.852  -6.084  1.00  0.41           C  
ATOM   2865  CB  THR A 364     -14.598 -17.284  -7.379  1.00  0.38           C  
ATOM   2866  O   THR A 364     -12.627 -16.894  -5.542  1.00  0.39           O  
ATOM   2867  CG2 THR A 364     -16.118 -17.162  -7.372  1.00  0.34           C  
ATOM   2868  OG1 THR A 364     -14.187 -17.933  -8.588  1.00  0.32           O  
ATOM   2869  N   PRO A 365     -12.387 -14.668  -5.837  1.00  0.47           N  
ATOM   2870  CA  PRO A 365     -11.772 -14.720  -4.509  1.00  0.46           C  
ATOM   2871  C   PRO A 365     -12.777 -15.047  -3.406  1.00  0.47           C  
ATOM   2872  CB  PRO A 365     -11.203 -13.311  -4.328  1.00  0.45           C  
ATOM   2873  O   PRO A 365     -13.675 -14.249  -3.128  1.00  0.47           O  
ATOM   2874  CG  PRO A 365     -12.070 -12.437  -5.177  1.00  0.43           C  
ATOM   2875  CD  PRO A 365     -12.611 -13.260  -6.310  1.00  0.47           C  
ATOM   2876  N   ILE A 366     -13.031 -16.194  -3.096  1.00  0.44           N  
ATOM   2877  CA  ILE A 366     -13.934 -16.738  -2.087  1.00  0.44           C  
ATOM   2878  C   ILE A 366     -13.257 -16.708  -0.719  1.00  0.44           C  
ATOM   2879  CB  ILE A 366     -14.372 -18.177  -2.438  1.00  0.41           C  
ATOM   2880  O   ILE A 366     -13.903 -16.431   0.294  1.00  0.42           O  
ATOM   2881  CG1 ILE A 366     -15.006 -18.218  -3.833  1.00  0.36           C  
ATOM   2882  CG2 ILE A 366     -15.339 -18.720  -1.381  1.00  0.37           C  
ATOM   2883  CD1 ILE A 366     -15.326 -19.622  -4.327  1.00  0.35           C  
ATOM   2884  N   THR A 367     -11.822 -16.938  -0.724  1.00  0.45           N  
ATOM   2885  CA  THR A 367     -11.077 -17.117   0.517  1.00  0.45           C  
ATOM   2886  C   THR A 367     -10.297 -15.853   0.867  1.00  0.45           C  
ATOM   2887  CB  THR A 367     -10.108 -18.310   0.420  1.00  0.44           C  
ATOM   2888  O   THR A 367      -9.928 -15.080  -0.020  1.00  0.44           O  
ATOM   2889  CG2 THR A 367     -10.839 -19.578  -0.009  1.00  0.40           C  
ATOM   2890  OG1 THR A 367      -9.087 -18.013  -0.541  1.00  0.39           O  
ATOM   2891  N   PRO A 368     -10.242 -15.482   2.133  1.00  0.45           N  
ATOM   2892  CA  PRO A 368      -9.444 -14.310   2.500  1.00  0.45           C  
ATOM   2893  C   PRO A 368      -8.098 -14.264   1.779  1.00  0.45           C  
ATOM   2894  CB  PRO A 368      -9.249 -14.474   4.009  1.00  0.45           C  
ATOM   2895  O   PRO A 368      -7.700 -13.211   1.274  1.00  0.44           O  
ATOM   2896  CG  PRO A 368     -10.429 -15.271   4.462  1.00  0.44           C  
ATOM   2897  CD  PRO A 368     -10.801 -16.234   3.372  1.00  0.46           C  
ATOM   2898  N   PRO A 369      -7.255 -15.394   1.610  1.00  0.51           N  
ATOM   2899  CA  PRO A 369      -6.025 -15.326   0.817  1.00  0.51           C  
ATOM   2900  C   PRO A 369      -6.280 -14.916  -0.632  1.00  0.51           C  
ATOM   2901  CB  PRO A 369      -5.478 -16.754   0.892  1.00  0.51           C  
ATOM   2902  O   PRO A 369      -5.502 -14.150  -1.207  1.00  0.51           O  
ATOM   2903  CG  PRO A 369      -6.073 -17.326   2.138  1.00  0.50           C  
ATOM   2904  CD  PRO A 369      -7.428 -16.712   2.345  1.00  0.50           C  
ATOM   2905  N   GLN A 370      -7.459 -15.374  -1.227  1.00  0.53           N  
ATOM   2906  CA  GLN A 370      -7.749 -15.000  -2.608  1.00  0.53           C  
ATOM   2907  C   GLN A 370      -8.134 -13.527  -2.709  1.00  0.53           C  
ATOM   2908  CB  GLN A 370      -8.866 -15.875  -3.178  1.00  0.52           C  
ATOM   2909  O   GLN A 370      -7.680 -12.822  -3.613  1.00  0.52           O  
ATOM   2910  CG  GLN A 370      -8.425 -17.293  -3.516  1.00  0.51           C  
ATOM   2911  CD  GLN A 370      -9.586 -18.197  -3.884  1.00  0.50           C  
ATOM   2912  NE2 GLN A 370      -9.299 -19.257  -4.632  1.00  0.46           N  
ATOM   2913  OE1 GLN A 370     -10.732 -17.946  -3.498  1.00  0.54           O  
ATOM   2914  N   VAL A 371      -9.042 -13.047  -1.789  1.00  0.53           N  
ATOM   2915  CA  VAL A 371      -9.372 -11.628  -1.727  1.00  0.52           C  
ATOM   2916  C   VAL A 371      -8.094 -10.805  -1.577  1.00  0.53           C  
ATOM   2917  CB  VAL A 371     -10.343 -11.321  -0.564  1.00  0.51           C  
ATOM   2918  O   VAL A 371      -7.877  -9.844  -2.318  1.00  0.51           O  
ATOM   2919  CG1 VAL A 371     -10.570  -9.817  -0.432  1.00  0.48           C  
ATOM   2920  CG2 VAL A 371     -11.669 -12.050  -0.771  1.00  0.49           C  
ATOM   2921  N   ARG A 372      -7.157 -11.223  -0.657  1.00  0.52           N  
ATOM   2922  CA  ARG A 372      -5.882 -10.539  -0.471  1.00  0.53           C  
ATOM   2923  C   ARG A 372      -5.084 -10.503  -1.770  1.00  0.52           C  
ATOM   2924  CB  ARG A 372      -5.063 -11.218   0.629  1.00  0.52           C  
ATOM   2925  O   ARG A 372      -4.685  -9.432  -2.230  1.00  0.51           O  
ATOM   2926  CG  ARG A 372      -3.763 -10.503   0.960  1.00  0.52           C  
ATOM   2927  CD  ARG A 372      -2.954 -11.258   2.005  1.00  0.53           C  
ATOM   2928  NE  ARG A 372      -3.170 -10.720   3.346  1.00  0.51           N  
ATOM   2929  NH1 ARG A 372      -2.103 -12.454   4.438  1.00  0.42           N  
ATOM   2930  NH2 ARG A 372      -3.011 -10.724   5.637  1.00  0.37           N  
ATOM   2931  CZ  ARG A 372      -2.761 -11.301   4.470  1.00  0.51           C  
ATOM   2932  N   ALA A 373      -4.721 -11.781  -2.208  1.00  0.58           N  
ATOM   2933  CA  ALA A 373      -3.928 -11.883  -3.431  1.00  0.58           C  
ATOM   2934  C   ALA A 373      -4.517 -11.019  -4.541  1.00  0.58           C  
ATOM   2935  CB  ALA A 373      -3.836 -13.338  -3.885  1.00  0.58           C  
ATOM   2936  O   ALA A 373      -3.784 -10.333  -5.258  1.00  0.57           O  
ATOM   2937  N   ASN A 374      -5.942 -10.952  -4.489  1.00  0.56           N  
ATOM   2938  CA  ASN A 374      -6.597 -10.091  -5.467  1.00  0.57           C  
ATOM   2939  C   ASN A 374      -6.338  -8.615  -5.178  1.00  0.56           C  
ATOM   2940  CB  ASN A 374      -8.102 -10.369  -5.504  1.00  0.56           C  
ATOM   2941  O   ASN A 374      -6.077  -7.836  -6.096  1.00  0.55           O  
ATOM   2942  CG  ASN A 374      -8.687 -10.230  -6.896  1.00  0.56           C  
ATOM   2943  ND2 ASN A 374      -9.242 -11.319  -7.416  1.00  0.50           N  
ATOM   2944  OD1 ASN A 374      -8.641  -9.155  -7.498  1.00  0.53           O  
ATOM   2945  N   LEU A 375      -6.325  -8.170  -3.940  1.00  0.51           N  
ATOM   2946  CA  LEU A 375      -6.095  -6.786  -3.540  1.00  0.51           C  
ATOM   2947  C   LEU A 375      -4.628  -6.408  -3.712  1.00  0.51           C  
ATOM   2948  CB  LEU A 375      -6.524  -6.570  -2.087  1.00  0.50           C  
ATOM   2949  O   LEU A 375      -4.316  -5.341  -4.246  1.00  0.50           O  
ATOM   2950  CG  LEU A 375      -8.029  -6.565  -1.817  1.00  0.49           C  
ATOM   2951  CD1 LEU A 375      -8.299  -6.554  -0.316  1.00  0.47           C  
ATOM   2952  CD2 LEU A 375      -8.689  -5.368  -2.493  1.00  0.48           C  
ATOM   2953  N   GLU A 376      -3.603  -7.187  -3.118  1.00  0.55           N  
ATOM   2954  CA  GLU A 376      -2.179  -6.959  -3.347  1.00  0.55           C  
ATOM   2955  C   GLU A 376      -1.875  -6.820  -4.836  1.00  0.55           C  
ATOM   2956  CB  GLU A 376      -1.349  -8.095  -2.745  1.00  0.54           C  
ATOM   2957  O   GLU A 376      -1.097  -5.952  -5.238  1.00  0.54           O  
ATOM   2958  CG  GLU A 376      -1.261  -8.055  -1.226  1.00  0.53           C  
ATOM   2959  CD  GLU A 376      -0.495  -9.229  -0.638  1.00  0.52           C  
ATOM   2960  OE1 GLU A 376      -0.108 -10.144  -1.399  1.00  0.54           O  
ATOM   2961  OE2 GLU A 376      -0.280  -9.234   0.595  1.00  0.51           O  
ATOM   2962  N   LEU A 377      -2.604  -7.590  -5.516  1.00  0.52           N  
ATOM   2963  CA  LEU A 377      -2.407  -7.629  -6.961  1.00  0.54           C  
ATOM   2964  C   LEU A 377      -2.900  -6.341  -7.612  1.00  0.52           C  
ATOM   2965  CB  LEU A 377      -3.133  -8.833  -7.569  1.00  0.52           C  
ATOM   2966  O   LEU A 377      -2.369  -5.918  -8.641  1.00  0.52           O  
ATOM   2967  CG  LEU A 377      -2.382 -10.165  -7.536  1.00  0.52           C  
ATOM   2968  CD1 LEU A 377      -3.363 -11.329  -7.623  1.00  0.50           C  
ATOM   2969  CD2 LEU A 377      -1.362 -10.232  -8.668  1.00  0.50           C  
ATOM   2970  N   GLN A 378      -3.944  -5.694  -7.168  1.00  0.48           N  
ATOM   2971  CA  GLN A 378      -4.424  -4.381  -7.585  1.00  0.49           C  
ATOM   2972  C   GLN A 378      -3.514  -3.272  -7.064  1.00  0.47           C  
ATOM   2973  CB  GLN A 378      -5.858  -4.154  -7.101  1.00  0.48           C  
ATOM   2974  O   GLN A 378      -3.793  -2.088  -7.264  1.00  0.47           O  
ATOM   2975  CG  GLN A 378      -6.881  -5.066  -7.764  1.00  0.48           C  
ATOM   2976  CD  GLN A 378      -8.259  -4.437  -7.851  1.00  0.50           C  
ATOM   2977  NE2 GLN A 378      -9.217  -5.180  -8.394  1.00  0.43           N  
ATOM   2978  OE1 GLN A 378      -8.461  -3.293  -7.432  1.00  0.51           O  
ATOM   2979  N   GLY A 379      -2.249  -3.597  -6.616  1.00  0.46           N  
ATOM   2980  CA  GLY A 379      -1.263  -2.647  -6.127  1.00  0.45           C  
ATOM   2981  C   GLY A 379      -1.479  -2.256  -4.677  1.00  0.46           C  
ATOM   2982  O   GLY A 379      -0.815  -1.350  -4.168  1.00  0.45           O  
ATOM   2983  N   PHE A 380      -2.388  -2.955  -4.019  1.00  0.42           N  
ATOM   2984  CA  PHE A 380      -2.655  -2.690  -2.610  1.00  0.43           C  
ATOM   2985  C   PHE A 380      -1.684  -3.459  -1.722  1.00  0.42           C  
ATOM   2986  CB  PHE A 380      -4.098  -3.062  -2.256  1.00  0.41           C  
ATOM   2987  O   PHE A 380      -1.328  -4.599  -2.024  1.00  0.40           O  
ATOM   2988  CG  PHE A 380      -5.132  -2.252  -2.991  1.00  0.39           C  
ATOM   2989  CD1 PHE A 380      -5.451  -0.965  -2.575  1.00  0.38           C  
ATOM   2990  CD2 PHE A 380      -5.784  -2.778  -4.098  1.00  0.39           C  
ATOM   2991  CE1 PHE A 380      -6.407  -0.213  -3.253  1.00  0.40           C  
ATOM   2992  CE2 PHE A 380      -6.741  -2.032  -4.781  1.00  0.40           C  
ATOM   2993  CZ  PHE A 380      -7.052  -0.750  -4.356  1.00  0.39           C  
ATOM   2994  N   ASN A 381      -0.869  -2.807  -0.884  1.00  0.34           N  
ATOM   2995  CA  ASN A 381      -0.291  -3.449   0.292  1.00  0.36           C  
ATOM   2996  C   ASN A 381      -1.371  -3.896   1.274  1.00  0.34           C  
ATOM   2997  CB  ASN A 381       0.700  -2.511   0.983  1.00  0.33           C  
ATOM   2998  O   ASN A 381      -1.924  -3.077   2.009  1.00  0.33           O  
ATOM   2999  CG  ASN A 381       2.079  -3.124   1.131  1.00  0.32           C  
ATOM   3000  ND2 ASN A 381       3.087  -2.280   1.313  1.00  0.27           N  
ATOM   3001  OD1 ASN A 381       2.236  -4.347   1.082  1.00  0.33           O  
ATOM   3002  N   VAL A 382      -2.055  -5.025   1.006  1.00  0.39           N  
ATOM   3003  CA  VAL A 382      -3.019  -5.652   1.905  1.00  0.39           C  
ATOM   3004  C   VAL A 382      -2.294  -6.232   3.117  1.00  0.39           C  
ATOM   3005  CB  VAL A 382      -3.827  -6.757   1.188  1.00  0.38           C  
ATOM   3006  O   VAL A 382      -1.451  -7.121   2.977  1.00  0.38           O  
ATOM   3007  CG1 VAL A 382      -4.940  -7.285   2.092  1.00  0.36           C  
ATOM   3008  CG2 VAL A 382      -4.406  -6.229  -0.123  1.00  0.37           C  
ATOM   3009  N   LEU A 383      -2.184  -5.484   4.198  1.00  0.31           N  
ATOM   3010  CA  LEU A 383      -1.815  -5.937   5.535  1.00  0.32           C  
ATOM   3011  C   LEU A 383      -2.766  -7.024   6.022  1.00  0.31           C  
ATOM   3012  CB  LEU A 383      -1.817  -4.763   6.518  1.00  0.30           C  
ATOM   3013  O   LEU A 383      -3.985  -6.894   5.888  1.00  0.30           O  
ATOM   3014  CG  LEU A 383      -0.691  -3.741   6.355  1.00  0.29           C  
ATOM   3015  CD1 LEU A 383      -1.048  -2.441   7.069  1.00  0.28           C  
ATOM   3016  CD2 LEU A 383       0.624  -4.304   6.884  1.00  0.29           C  
ATOM   3017  N   LEU A 384      -2.427  -8.321   6.047  1.00  0.31           N  
ATOM   3018  CA  LEU A 384      -2.681  -9.724   6.353  1.00  0.31           C  
ATOM   3019  C   LEU A 384      -4.009  -9.890   7.084  1.00  0.31           C  
ATOM   3020  CB  LEU A 384      -1.544 -10.303   7.199  1.00  0.28           C  
ATOM   3021  O   LEU A 384      -4.332  -9.105   7.978  1.00  0.29           O  
ATOM   3022  CG  LEU A 384      -0.264 -10.676   6.451  1.00  0.27           C  
ATOM   3023  CD1 LEU A 384       0.931 -10.652   7.398  1.00  0.24           C  
ATOM   3024  CD2 LEU A 384      -0.406 -12.047   5.797  1.00  0.27           C  
ATOM   3025  N   GLY A 385      -5.172 -10.420   6.548  1.00  0.27           N  
ATOM   3026  CA  GLY A 385      -6.406 -11.158   6.763  1.00  0.27           C  
ATOM   3027  C   GLY A 385      -6.511 -11.753   8.155  1.00  0.27           C  
ATOM   3028  O   GLY A 385      -5.557 -11.695   8.934  1.00  0.26           O  
ATOM   3029  N   ARG A 386      -7.714 -11.542   8.827  1.00  0.26           N  
ATOM   3030  CA  ARG A 386      -8.259 -12.001  10.101  1.00  0.25           C  
ATOM   3031  C   ARG A 386      -7.259 -12.885  10.838  1.00  0.26           C  
ATOM   3032  CB  ARG A 386      -9.569 -12.761   9.883  1.00  0.23           C  
ATOM   3033  O   ARG A 386      -7.187 -12.859  12.068  1.00  0.24           O  
ATOM   3034  CG  ARG A 386     -10.738 -12.217  10.689  1.00  0.23           C  
ATOM   3035  CD  ARG A 386     -11.998 -13.046  10.485  1.00  0.25           C  
ATOM   3036  NE  ARG A 386     -13.022 -12.723  11.474  1.00  0.21           N  
ATOM   3037  NH1 ARG A 386     -14.556 -14.265  10.694  1.00  0.20           N  
ATOM   3038  NH2 ARG A 386     -15.070 -12.938  12.491  1.00  0.17           N  
ATOM   3039  CZ  ARG A 386     -14.214 -13.310  11.551  1.00  0.21           C  
ATOM   3040  N   ASP A 387      -6.490 -13.741  10.186  1.00  0.24           N  
ATOM   3041  CA  ASP A 387      -5.713 -14.733  10.922  1.00  0.24           C  
ATOM   3042  C   ASP A 387      -4.336 -14.187  11.292  1.00  0.24           C  
ATOM   3043  CB  ASP A 387      -5.566 -16.016  10.102  1.00  0.22           C  
ATOM   3044  O   ASP A 387      -3.799 -14.510  12.354  1.00  0.22           O  
ATOM   3045  CG  ASP A 387      -6.889 -16.725   9.868  1.00  0.21           C  
ATOM   3046  OD1 ASP A 387      -7.827 -16.546  10.674  1.00  0.11           O  
ATOM   3047  OD2 ASP A 387      -6.992 -17.473   8.872  1.00  0.12           O  
ATOM   3048  N   ASP A 388      -3.891 -13.056  10.773  1.00  0.22           N  
ATOM   3049  CA  ASP A 388      -2.645 -12.436  11.214  1.00  0.23           C  
ATOM   3050  C   ASP A 388      -2.879 -10.998  11.672  1.00  0.22           C  
ATOM   3051  CB  ASP A 388      -1.604 -12.468  10.093  1.00  0.20           C  
ATOM   3052  O   ASP A 388      -2.071 -10.440  12.417  1.00  0.21           O  
ATOM   3053  CG  ASP A 388      -0.785 -13.746  10.080  1.00  0.19           C  
ATOM   3054  OD1 ASP A 388      -0.735 -14.448  11.113  1.00  0.10           O  
ATOM   3055  OD2 ASP A 388      -0.182 -14.053   9.029  1.00  0.10           O  
ATOM   3056  N   LEU A 389      -4.079 -10.434  11.536  1.00  0.23           N  
ATOM   3057  CA  LEU A 389      -4.420  -9.089  11.987  1.00  0.23           C  
ATOM   3058  C   LEU A 389      -5.277  -9.140  13.247  1.00  0.23           C  
ATOM   3059  CB  LEU A 389      -5.158  -8.325  10.885  1.00  0.21           C  
ATOM   3060  O   LEU A 389      -5.302  -8.185  14.026  1.00  0.22           O  
ATOM   3061  CG  LEU A 389      -4.295  -7.764   9.754  1.00  0.20           C  
ATOM   3062  CD1 LEU A 389      -5.165  -7.389   8.559  1.00  0.17           C  
ATOM   3063  CD2 LEU A 389      -3.495  -6.560  10.238  1.00  0.16           C  
ATOM   3064  N   THR A 390      -6.098 -10.359  13.670  1.00  0.21           N  
ATOM   3065  CA  THR A 390      -6.264 -10.572  15.103  1.00  0.21           C  
ATOM   3066  C   THR A 390      -4.938 -10.387  15.835  1.00  0.21           C  
ATOM   3067  CB  THR A 390      -6.826 -11.975  15.398  1.00  0.18           C  
ATOM   3068  O   THR A 390      -4.913  -9.933  16.980  1.00  0.19           O  
ATOM   3069  CG2 THR A 390      -8.349 -11.985  15.321  1.00  0.09           C  
ATOM   3070  OG1 THR A 390      -6.303 -12.903  14.440  1.00  0.12           O  
ATOM   3071  N   ASP A 391      -3.915 -10.259  15.122  1.00  0.21           N  
ATOM   3072  CA  ASP A 391      -2.630 -10.338  15.811  1.00  0.22           C  
ATOM   3073  C   ASP A 391      -1.831  -9.049  15.633  1.00  0.22           C  
ATOM   3074  CB  ASP A 391      -1.822 -11.534  15.303  1.00  0.19           C  
ATOM   3075  O   ASP A 391      -1.046  -8.674  16.506  1.00  0.20           O  
ATOM   3076  CG  ASP A 391      -2.349 -12.864  15.809  1.00  0.18           C  
ATOM   3077  OD1 ASP A 391      -3.081 -12.885  16.823  1.00  0.10           O  
ATOM   3078  OD2 ASP A 391      -2.028 -13.902  15.191  1.00  0.11           O  
ATOM   3079  N   ARG A 392      -2.331  -8.038  14.839  1.00  0.22           N  
ATOM   3080  CA  ARG A 392      -1.557  -6.806  14.722  1.00  0.20           C  
ATOM   3081  C   ARG A 392      -2.472  -5.586  14.696  1.00  0.22           C  
ATOM   3082  CB  ARG A 392      -0.687  -6.835  13.464  1.00  0.20           C  
ATOM   3083  O   ARG A 392      -2.005  -4.457  14.529  1.00  0.21           O  
ATOM   3084  CG  ARG A 392       0.457  -7.835  13.529  1.00  0.20           C  
ATOM   3085  CD  ARG A 392       1.401  -7.691  12.343  1.00  0.20           C  
ATOM   3086  NE  ARG A 392       2.462  -8.693  12.374  1.00  0.12           N  
ATOM   3087  NH1 ARG A 392       3.632  -7.809  10.589  1.00  0.12           N  
ATOM   3088  NH2 ARG A 392       4.406  -9.683  11.658  1.00  0.12           N  
ATOM   3089  CZ  ARG A 392       3.498  -8.726  11.540  1.00  0.14           C  
ATOM   3090  N   VAL A 393      -3.777  -5.752  14.890  1.00  0.21           N  
ATOM   3091  CA  VAL A 393      -4.761  -4.759  15.306  1.00  0.20           C  
ATOM   3092  C   VAL A 393      -4.870  -4.746  16.829  1.00  0.21           C  
ATOM   3093  CB  VAL A 393      -6.145  -5.032  14.675  1.00  0.19           C  
ATOM   3094  O   VAL A 393      -5.071  -5.791  17.452  1.00  0.19           O  
ATOM   3095  CG1 VAL A 393      -7.129  -3.918  15.028  1.00  0.11           C  
ATOM   3096  CG2 VAL A 393      -6.020  -5.178  13.160  1.00  0.09           C  
ATOM   3097  N   TYR A 394      -3.963  -4.253  17.506  1.00  0.20           N  
ATOM   3098  CA  TYR A 394      -4.310  -3.692  18.807  1.00  0.20           C  
ATOM   3099  C   TYR A 394      -5.822  -3.631  18.989  1.00  0.20           C  
ATOM   3100  CB  TYR A 394      -3.709  -2.292  18.967  1.00  0.18           C  
ATOM   3101  O   TYR A 394      -6.505  -2.864  18.307  1.00  0.19           O  
ATOM   3102  CG  TYR A 394      -2.202  -2.285  19.052  1.00  0.13           C  
ATOM   3103  CD1 TYR A 394      -1.552  -2.468  20.271  1.00  0.08           C  
ATOM   3104  CD2 TYR A 394      -1.424  -2.094  17.914  1.00  0.09           C  
ATOM   3105  CE1 TYR A 394      -0.164  -2.461  20.354  1.00  0.08           C  
ATOM   3106  CE2 TYR A 394      -0.035  -2.085  17.986  1.00  0.09           C  
ATOM   3107  OH  TYR A 394       1.960  -2.260  19.285  1.00  0.08           O  
ATOM   3108  CZ  TYR A 394       0.585  -2.269  19.208  1.00  0.08           C  
ATOM   3109  N   TYR A 395      -6.619  -4.791  18.777  1.00  0.21           N  
ATOM   3110  CA  TYR A 395      -7.816  -4.711  19.605  1.00  0.19           C  
ATOM   3111  C   TYR A 395      -7.533  -3.962  20.902  1.00  0.20           C  
ATOM   3112  CB  TYR A 395      -8.349  -6.113  19.918  1.00  0.19           C  
ATOM   3113  O   TYR A 395      -6.657  -4.356  21.675  1.00  0.19           O  
ATOM   3114  CG  TYR A 395      -8.906  -6.833  18.713  1.00  0.15           C  
ATOM   3115  CD1 TYR A 395     -10.233  -6.659  18.325  1.00  0.09           C  
ATOM   3116  CD2 TYR A 395      -8.108  -7.689  17.963  1.00  0.10           C  
ATOM   3117  CE1 TYR A 395     -10.750  -7.321  17.217  1.00  0.09           C  
ATOM   3118  CE2 TYR A 395      -8.615  -8.357  16.853  1.00  0.10           C  
ATOM   3119  OH  TYR A 395     -10.442  -8.825  15.391  1.00  0.08           O  
ATOM   3120  CZ  TYR A 395      -9.935  -8.167  16.488  1.00  0.09           C  
ATOM   3121  N   ALA A 396      -7.357  -2.855  20.891  1.00  0.20           N  
ATOM   3122  CA  ALA A 396      -7.800  -2.050  22.026  1.00  0.19           C  
ATOM   3123  C   ALA A 396      -9.180  -2.491  22.506  1.00  0.20           C  
ATOM   3124  CB  ALA A 396      -7.817  -0.570  21.654  1.00  0.18           C  
ATOM   3125  O   ALA A 396      -9.611  -2.122  23.601  1.00  0.19           O  
ATOM   3126  N   THR A 397      -9.665  -3.757  22.150  1.00  0.20           N  
ATOM   3127  CA  THR A 397     -10.815  -4.224  22.916  1.00  0.20           C  
ATOM   3128  C   THR A 397     -10.606  -5.661  23.384  1.00  0.20           C  
ATOM   3129  CB  THR A 397     -12.111  -4.134  22.088  1.00  0.18           C  
ATOM   3130  O   THR A 397     -10.240  -6.531  22.590  1.00  0.19           O  
ATOM   3131  CG2 THR A 397     -12.516  -2.682  21.858  1.00  0.09           C  
ATOM   3132  OG1 THR A 397     -11.906  -4.768  20.820  1.00  0.12           O  
ATOM   3133  N   ARG A 398      -9.983  -5.891  24.575  1.00  0.21           N  
ATOM   3134  CA  ARG A 398     -10.114  -6.963  25.555  1.00  0.20           C  
ATOM   3135  C   ARG A 398     -11.548  -7.479  25.615  1.00  0.21           C  
ATOM   3136  CB  ARG A 398      -9.672  -6.484  26.940  1.00  0.20           C  
ATOM   3137  O   ARG A 398     -12.419  -6.840  26.208  1.00  0.20           O  
ATOM   3138  CG  ARG A 398      -8.299  -6.987  27.356  1.00  0.19           C  
ATOM   3139  CD  ARG A 398      -7.945  -6.554  28.772  1.00  0.18           C  
ATOM   3140  NE  ARG A 398      -6.581  -6.934  29.127  1.00  0.12           N  
ATOM   3141  NH1 ARG A 398      -6.721  -6.189  31.310  1.00  0.12           N  
ATOM   3142  NH2 ARG A 398      -4.781  -7.136  30.539  1.00  0.12           N  
ATOM   3143  CZ  ARG A 398      -6.031  -6.752  30.324  1.00  0.14           C  
ATOM   3144  N   GLY A 399     -12.179  -8.049  24.612  1.00  0.22           N  
ATOM   3145  CA  GLY A 399     -13.117  -9.122  24.904  1.00  0.21           C  
ATOM   3146  C   GLY A 399     -12.768 -10.425  24.210  1.00  0.22           C  
ATOM   3147  O   GLY A 399     -12.533 -10.447  23.000  1.00  0.21           O  
ATOM   3148  N   VAL A 400     -11.761 -11.166  24.550  1.00  0.21           N  
ATOM   3149  CA  VAL A 400     -11.730 -12.618  24.404  1.00  0.20           C  
ATOM   3150  C   VAL A 400     -12.957 -13.085  23.625  1.00  0.21           C  
ATOM   3151  CB  VAL A 400     -11.668 -13.325  25.777  1.00  0.20           C  
ATOM   3152  O   VAL A 400     -14.092 -12.825  24.029  1.00  0.20           O  
ATOM   3153  CG1 VAL A 400     -11.298 -14.797  25.609  1.00  0.14           C  
ATOM   3154  CG2 VAL A 400     -10.672 -12.621  26.695  1.00  0.17           C  
ATOM   3155  N   PRO A 401     -13.082 -13.067  22.277  1.00  0.21           N  
ATOM   3156  CA  PRO A 401     -14.216 -13.763  21.664  1.00  0.20           C  
ATOM   3157  C   PRO A 401     -14.677 -14.971  22.477  1.00  0.20           C  
ATOM   3158  CB  PRO A 401     -13.668 -14.199  20.303  1.00  0.19           C  
ATOM   3159  O   PRO A 401     -15.857 -15.329  22.442  1.00  0.19           O  
ATOM   3160  CG  PRO A 401     -12.295 -13.611  20.238  1.00  0.19           C  
ATOM   3161  CD  PRO A 401     -11.970 -13.010  21.576  1.00  0.20           C  
ATOM   3162  N   ASN A 402     -13.928 -15.405  23.563  1.00  0.17           N  
ATOM   3163  CA  ASN A 402     -14.366 -16.589  24.295  1.00  0.21           C  
ATOM   3164  C   ASN A 402     -14.502 -16.306  25.788  1.00  0.18           C  
ATOM   3165  CB  ASN A 402     -13.399 -17.753  24.061  1.00  0.16           C  
ATOM   3166  O   ASN A 402     -14.680 -17.228  26.585  1.00  0.17           O  
ATOM   3167  CG  ASN A 402     -13.507 -18.329  22.663  1.00  0.09           C  
ATOM   3168  ND2 ASN A 402     -12.468 -19.035  22.232  1.00  0.09           N  
ATOM   3169  OD1 ASN A 402     -14.514 -18.141  21.976  1.00  0.08           O  
ATOM   3170  N   ASN A 403     -14.561 -14.898  26.143  1.00  0.20           N  
ATOM   3171  CA  ASN A 403     -15.151 -14.594  27.442  1.00  0.21           C  
ATOM   3172  C   ASN A 403     -16.292 -13.589  27.319  1.00  0.19           C  
ATOM   3173  CB  ASN A 403     -14.085 -14.072  28.407  1.00  0.18           C  
ATOM   3174  O   ASN A 403     -16.055 -12.393  27.136  1.00  0.19           O  
ATOM   3175  CG  ASN A 403     -14.593 -13.954  29.831  1.00  0.13           C  
ATOM   3176  ND2 ASN A 403     -13.703 -13.604  30.751  1.00  0.11           N  
ATOM   3177  OD1 ASN A 403     -15.776 -14.177  30.101  1.00  0.10           O  
ATOM   3178  N   PRO A 404     -17.496 -13.895  26.795  1.00  0.22           N  
ATOM   3179  CA  PRO A 404     -18.676 -13.055  27.011  1.00  0.22           C  
ATOM   3180  C   PRO A 404     -18.644 -12.326  28.352  1.00  0.22           C  
ATOM   3181  CB  PRO A 404     -19.834 -14.054  26.960  1.00  0.20           C  
ATOM   3182  O   PRO A 404     -19.341 -11.324  28.532  1.00  0.21           O  
ATOM   3183  CG  PRO A 404     -19.198 -15.388  27.186  1.00  0.19           C  
ATOM   3184  CD  PRO A 404     -17.748 -15.295  26.806  1.00  0.11           C  
ATOM   3185  N   ASN A 405     -17.771 -12.651  29.293  1.00  0.20           N  
ATOM   3186  CA  ASN A 405     -17.649 -12.155  30.660  1.00  0.22           C  
ATOM   3187  C   ASN A 405     -16.331 -11.416  30.873  1.00  0.21           C  
ATOM   3188  CB  ASN A 405     -17.782 -13.304  31.662  1.00  0.19           C  
ATOM   3189  O   ASN A 405     -15.964 -11.110  32.008  1.00  0.20           O  
ATOM   3190  CG  ASN A 405     -19.180 -13.889  31.697  1.00  0.13           C  
ATOM   3191  ND2 ASN A 405     -19.275 -15.183  31.979  1.00  0.10           N  
ATOM   3192  OD1 ASN A 405     -20.168 -13.185  31.471  1.00  0.08           O  
ATOM   3193  N   SER A 406     -15.506 -11.102  29.780  1.00  0.22           N  
ATOM   3194  CA  SER A 406     -14.322 -10.274  29.987  1.00  0.22           C  
ATOM   3195  C   SER A 406     -14.604  -8.813  29.654  1.00  0.21           C  
ATOM   3196  CB  SER A 406     -13.157 -10.784  29.138  1.00  0.20           C  
ATOM   3197  O   SER A 406     -15.187  -8.510  28.611  1.00  0.21           O  
ATOM   3198  OG  SER A 406     -13.407 -10.570  27.760  1.00  0.10           O  
ATOM   3199  N   GLU A 407     -15.198  -8.019  30.595  1.00  0.24           N  
ATOM   3200  CA  GLU A 407     -15.332  -6.588  30.851  1.00  0.24           C  
ATOM   3201  C   GLU A 407     -14.885  -5.767  29.645  1.00  0.24           C  
ATOM   3202  CB  GLU A 407     -14.527  -6.185  32.089  1.00  0.22           C  
ATOM   3203  O   GLU A 407     -13.777  -5.954  29.137  1.00  0.23           O  
ATOM   3204  CG  GLU A 407     -15.218  -6.512  33.405  1.00  0.20           C  
ATOM   3205  CD  GLU A 407     -14.422  -6.076  34.625  1.00  0.11           C  
ATOM   3206  OE1 GLU A 407     -13.284  -5.580  34.462  1.00  0.12           O  
ATOM   3207  OE2 GLU A 407     -14.939  -6.234  35.754  1.00  0.11           O  
ATOM   3208  N   PHE A 408     -15.594  -5.863  28.476  1.00  0.22           N  
ATOM   3209  CA  PHE A 408     -15.587  -4.713  27.581  1.00  0.23           C  
ATOM   3210  C   PHE A 408     -15.003  -3.489  28.276  1.00  0.22           C  
ATOM   3211  CB  PHE A 408     -17.004  -4.408  27.084  1.00  0.20           C  
ATOM   3212  O   PHE A 408     -15.655  -2.883  29.129  1.00  0.21           O  
ATOM   3213  CG  PHE A 408     -17.477  -5.332  25.994  1.00  0.20           C  
ATOM   3214  CD1 PHE A 408     -17.110  -5.115  24.672  1.00  0.11           C  
ATOM   3215  CD2 PHE A 408     -18.289  -6.418  26.293  1.00  0.11           C  
ATOM   3216  CE1 PHE A 408     -17.546  -5.968  23.661  1.00  0.09           C  
ATOM   3217  CE2 PHE A 408     -18.729  -7.275  25.288  1.00  0.11           C  
ATOM   3218  CZ  PHE A 408     -18.357  -7.048  23.973  1.00  0.11           C  
ATOM   3219  N   THR A 409     -13.895  -3.475  28.760  1.00  0.21           N  
ATOM   3220  CA  THR A 409     -13.186  -2.265  29.160  1.00  0.21           C  
ATOM   3221  C   THR A 409     -12.862  -1.402  27.944  1.00  0.21           C  
ATOM   3222  CB  THR A 409     -11.887  -2.602  29.915  1.00  0.19           C  
ATOM   3223  O   THR A 409     -12.271  -1.883  26.974  1.00  0.20           O  
ATOM   3224  CG2 THR A 409     -12.070  -2.448  31.421  1.00  0.08           C  
ATOM   3225  OG1 THR A 409     -11.510  -3.954  29.626  1.00  0.11           O  
ATOM   3226  N   THR A 410     -13.910  -0.792  27.213  1.00  0.21           N  
ATOM   3227  CA  THR A 410     -14.100   0.473  26.510  1.00  0.20           C  
ATOM   3228  C   THR A 410     -12.757   1.138  26.222  1.00  0.21           C  
ATOM   3229  CB  THR A 410     -14.988   1.434  27.321  1.00  0.19           C  
ATOM   3230  O   THR A 410     -12.071   1.587  27.142  1.00  0.20           O  
ATOM   3231  CG2 THR A 410     -16.401   1.491  26.750  1.00  0.16           C  
ATOM   3232  OG1 THR A 410     -15.052   0.985  28.681  1.00  0.16           O  
ATOM   3233  N   SER A 411     -11.891   0.567  25.305  1.00  0.20           N  
ATOM   3234  CA  SER A 411     -10.690   1.176  24.743  1.00  0.20           C  
ATOM   3235  C   SER A 411     -10.947   1.709  23.337  1.00  0.20           C  
ATOM   3236  CB  SER A 411      -9.541   0.168  24.713  1.00  0.19           C  
ATOM   3237  O   SER A 411     -11.388   0.967  22.457  1.00  0.20           O  
ATOM   3238  OG  SER A 411      -9.778  -0.836  23.741  1.00  0.13           O  
ATOM   3239  N   ILE A 412     -11.607   2.879  23.106  1.00  0.22           N  
ATOM   3240  CA  ILE A 412     -11.671   3.865  22.032  1.00  0.20           C  
ATOM   3241  C   ILE A 412     -10.257   4.256  21.606  1.00  0.22           C  
ATOM   3242  CB  ILE A 412     -12.467   5.117  22.461  1.00  0.20           C  
ATOM   3243  O   ILE A 412      -9.536   4.915  22.358  1.00  0.21           O  
ATOM   3244  CG1 ILE A 412     -13.867   4.720  22.945  1.00  0.19           C  
ATOM   3245  CG2 ILE A 412     -12.550   6.125  21.311  1.00  0.19           C  
ATOM   3246  CD1 ILE A 412     -14.683   5.881  23.497  1.00  0.16           C  
ATOM   3247  N   SER A 413      -9.533   3.407  20.973  1.00  0.21           N  
ATOM   3248  CA  SER A 413      -8.365   3.649  20.133  1.00  0.19           C  
ATOM   3249  C   SER A 413      -8.766   4.244  18.787  1.00  0.21           C  
ATOM   3250  CB  SER A 413      -7.584   2.353  19.915  1.00  0.20           C  
ATOM   3251  O   SER A 413      -9.755   3.821  18.186  1.00  0.20           O  
ATOM   3252  OG  SER A 413      -8.291   1.478  19.053  1.00  0.16           O  
ATOM   3253  N   SER A 414      -8.877   5.584  18.597  1.00  0.21           N  
ATOM   3254  CA  SER A 414      -9.133   6.193  17.296  1.00  0.20           C  
ATOM   3255  C   SER A 414      -9.336   5.132  16.219  1.00  0.21           C  
ATOM   3256  CB  SER A 414      -7.981   7.118  16.901  1.00  0.20           C  
ATOM   3257  O   SER A 414      -8.366   4.603  15.671  1.00  0.21           O  
ATOM   3258  OG  SER A 414      -6.756   6.405  16.855  1.00  0.16           O  
ATOM   3259  N   GLY A 415      -9.910   4.025  16.551  1.00  0.22           N  
ATOM   3260  CA  GLY A 415     -10.590   3.078  15.682  1.00  0.19           C  
ATOM   3261  C   GLY A 415     -12.102   3.166  15.769  1.00  0.22           C  
ATOM   3262  O   GLY A 415     -12.659   3.293  16.861  1.00  0.21           O  
ATOM   3263  N   ILE A 416     -12.680   4.201  15.316  1.00  0.21           N  
ATOM   3264  CA  ILE A 416     -14.105   3.953  15.127  1.00  0.20           C  
ATOM   3265  C   ILE A 416     -14.393   2.460  15.272  1.00  0.20           C  
ATOM   3266  CB  ILE A 416     -14.590   4.461  13.751  1.00  0.19           C  
ATOM   3267  O   ILE A 416     -14.068   1.670  14.383  1.00  0.20           O  
ATOM   3268  CG1 ILE A 416     -14.284   5.955  13.595  1.00  0.12           C  
ATOM   3269  CG2 ILE A 416     -16.086   4.187  13.570  1.00  0.11           C  
ATOM   3270  CD1 ILE A 416     -14.649   6.523  12.231  1.00  0.11           C  
ATOM   3271  N   VAL A 417     -13.895   1.768  16.215  1.00  0.21           N  
ATOM   3272  CA  VAL A 417     -14.804   0.673  16.539  1.00  0.19           C  
ATOM   3273  C   VAL A 417     -16.238   1.194  16.601  1.00  0.21           C  
ATOM   3274  CB  VAL A 417     -14.425  -0.003  17.876  1.00  0.19           C  
ATOM   3275  O   VAL A 417     -16.520   2.176  17.292  1.00  0.20           O  
ATOM   3276  CG1 VAL A 417     -15.203  -1.304  18.062  1.00  0.12           C  
ATOM   3277  CG2 VAL A 417     -12.921  -0.263  17.934  1.00  0.12           C  
ATOM   3278  N   PRO A 418     -16.975   1.155  15.498  1.00  0.22           N  
ATOM   3279  CA  PRO A 418     -18.339   1.019  16.012  1.00  0.21           C  
ATOM   3280  C   PRO A 418     -18.405   0.201  17.300  1.00  0.22           C  
ATOM   3281  CB  PRO A 418     -19.075   0.306  14.874  1.00  0.20           C  
ATOM   3282  O   PRO A 418     -17.880  -0.914  17.356  1.00  0.21           O  
ATOM   3283  CG  PRO A 418     -17.993  -0.165  13.956  1.00  0.18           C  
ATOM   3284  CD  PRO A 418     -16.700   0.470  14.377  1.00  0.12           C  
ATOM   3285  N   ILE A 419     -17.953   0.670  18.403  1.00  0.22           N  
ATOM   3286  CA  ILE A 419     -18.793   0.161  19.481  1.00  0.20           C  
ATOM   3287  C   ILE A 419     -20.197  -0.124  18.952  1.00  0.21           C  
ATOM   3288  CB  ILE A 419     -18.858   1.154  20.663  1.00  0.20           C  
ATOM   3289  O   ILE A 419     -20.844   0.758  18.383  1.00  0.20           O  
ATOM   3290  CG1 ILE A 419     -17.447   1.472  21.172  1.00  0.13           C  
ATOM   3291  CG2 ILE A 419     -19.733   0.597  21.790  1.00  0.15           C  
ATOM   3292  CD1 ILE A 419     -17.407   2.526  22.270  1.00  0.15           C  
ATOM   3293  N   SER A 420     -20.448  -0.995  17.951  1.00  0.20           N  
ATOM   3294  CA  SER A 420     -21.766  -1.571  18.198  1.00  0.21           C  
ATOM   3295  C   SER A 420     -22.061  -1.655  19.692  1.00  0.20           C  
ATOM   3296  CB  SER A 420     -21.870  -2.961  17.570  1.00  0.17           C  
ATOM   3297  O   SER A 420     -21.347  -2.333  20.433  1.00  0.19           O  
ATOM   3298  OG  SER A 420     -21.326  -3.945  18.433  1.00  0.10           O  
ATOM   3299  N   ILE A 421     -21.951  -0.558  20.507  1.00  0.21           N  
ATOM   3300  CA  ILE A 421     -22.877  -0.633  21.631  1.00  0.20           C  
ATOM   3301  C   ILE A 421     -24.296  -0.866  21.117  1.00  0.21           C  
ATOM   3302  CB  ILE A 421     -22.824   0.648  22.494  1.00  0.19           C  
ATOM   3303  O   ILE A 421     -24.881   0.007  20.472  1.00  0.20           O  
ATOM   3304  CG1 ILE A 421     -21.387   0.926  22.951  1.00  0.13           C  
ATOM   3305  CG2 ILE A 421     -23.768   0.531  23.694  1.00  0.12           C  
ATOM   3306  CD1 ILE A 421     -21.227   2.218  23.740  1.00  0.14           C  
ATOM   3307  N   SER A 422     -24.570  -1.803  20.169  1.00  0.21           N  
ATOM   3308  CA  SER A 422     -25.943  -2.247  20.388  1.00  0.20           C  
ATOM   3309  C   SER A 422     -26.377  -2.010  21.831  1.00  0.20           C  
ATOM   3310  CB  SER A 422     -26.090  -3.728  20.039  1.00  0.18           C  
ATOM   3311  O   SER A 422     -25.576  -2.152  22.757  1.00  0.20           O  
ATOM   3312  OG  SER A 422     -25.965  -4.533  21.199  1.00  0.10           O  
ATOM   3313  N   MET A 423     -26.890  -0.734  22.090  1.00  0.19           N  
ATOM   3314  CA  MET A 423     -27.703  -0.679  23.302  1.00  0.21           C  
ATOM   3315  C   MET A 423     -27.724  -2.032  24.006  1.00  0.18           C  
ATOM   3316  CB  MET A 423     -29.130  -0.238  22.974  1.00  0.17           C  
ATOM   3317  O   MET A 423     -27.836  -2.098  25.231  1.00  0.17           O  
ATOM   3318  CG  MET A 423     -29.274   1.260  22.758  1.00  0.13           C  
ATOM   3319  SD  MET A 423     -30.788   1.941  23.539  1.00  0.14           S  
ATOM   3320  CE  MET A 423     -32.025   0.772  22.913  1.00  0.09           C  
ATOM   3321  N   GLU A 424     -27.123  -3.021  23.410  1.00  0.19           N  
ATOM   3322  CA  GLU A 424     -27.253  -4.321  24.060  1.00  0.20           C  
ATOM   3323  C   GLU A 424     -25.909  -4.807  24.596  1.00  0.19           C  
ATOM   3324  CB  GLU A 424     -27.835  -5.352  23.089  1.00  0.18           C  
ATOM   3325  O   GLU A 424     -25.857  -5.527  25.595  1.00  0.18           O  
ATOM   3326  CG  GLU A 424     -29.344  -5.250  22.917  1.00  0.16           C  
ATOM   3327  CD  GLU A 424     -29.900  -6.235  21.901  1.00  0.08           C  
ATOM   3328  OE1 GLU A 424     -29.108  -6.989  21.290  1.00  0.11           O  
ATOM   3329  OE2 GLU A 424     -31.137  -6.254  21.714  1.00  0.10           O  
ATOM   3330  N   ASN A 425     -24.843  -4.462  24.071  1.00  0.20           N  
ATOM   3331  CA  ASN A 425     -23.677  -4.844  24.861  1.00  0.21           C  
ATOM   3332  C   ASN A 425     -23.473  -3.907  26.048  1.00  0.20           C  
ATOM   3333  CB  ASN A 425     -22.422  -4.873  23.986  1.00  0.18           C  
ATOM   3334  O   ASN A 425     -22.795  -4.262  27.015  1.00  0.19           O  
ATOM   3335  CG  ASN A 425     -22.303  -6.150  23.177  1.00  0.13           C  
ATOM   3336  ND2 ASN A 425     -21.587  -6.080  22.061  1.00  0.11           N  
ATOM   3337  OD1 ASN A 425     -22.850  -7.190  23.552  1.00  0.09           O  
ATOM   3338  N   LEU A 426     -24.288  -2.815  26.109  1.00  0.22           N  
ATOM   3339  CA  LEU A 426     -24.416  -2.154  27.403  1.00  0.22           C  
ATOM   3340  C   LEU A 426     -25.164  -3.039  28.394  1.00  0.22           C  
ATOM   3341  CB  LEU A 426     -25.141  -0.814  27.251  1.00  0.20           C  
ATOM   3342  O   LEU A 426     -24.859  -3.037  29.589  1.00  0.21           O  
ATOM   3343  CG  LEU A 426     -24.279   0.379  26.831  1.00  0.20           C  
ATOM   3344  CD1 LEU A 426     -25.148   1.469  26.214  1.00  0.18           C  
ATOM   3345  CD2 LEU A 426     -23.499   0.921  28.024  1.00  0.19           C  
ATOM   3346  N   ALA A 427     -26.048  -3.885  27.946  1.00  0.22           N  
ATOM   3347  CA  ALA A 427     -26.736  -4.821  28.832  1.00  0.22           C  
ATOM   3348  C   ALA A 427     -25.812  -5.961  29.250  1.00  0.22           C  
ATOM   3349  CB  ALA A 427     -27.986  -5.375  28.152  1.00  0.20           C  
ATOM   3350  O   ALA A 427     -26.060  -6.633  30.254  1.00  0.21           O  
ATOM   3351  N   ARG A 428     -24.476  -5.899  28.817  1.00  0.23           N  
ATOM   3352  CA  ARG A 428     -23.757  -7.037  29.381  1.00  0.22           C  
ATOM   3353  C   ARG A 428     -22.359  -6.632  29.835  1.00  0.23           C  
ATOM   3354  CB  ARG A 428     -23.668  -8.175  28.362  1.00  0.21           C  
ATOM   3355  O   ARG A 428     -21.378  -7.308  29.521  1.00  0.21           O  
ATOM   3356  CG  ARG A 428     -24.952  -8.976  28.219  1.00  0.20           C  
ATOM   3357  CD  ARG A 428     -24.777 -10.158  27.275  1.00  0.22           C  
ATOM   3358  NE  ARG A 428     -25.977 -10.989  27.224  1.00  0.13           N  
ATOM   3359  NH1 ARG A 428     -25.069 -12.575  25.811  1.00  0.13           N  
ATOM   3360  NH2 ARG A 428     -27.226 -12.796  26.554  1.00  0.13           N  
ATOM   3361  CZ  ARG A 428     -26.088 -12.118  26.530  1.00  0.16           C  
ATOM   3362  N   LEU A 429     -22.093  -5.364  30.110  1.00  0.22           N  
ATOM   3363  CA  LEU A 429     -21.016  -5.016  31.030  1.00  0.21           C  
ATOM   3364  C   LEU A 429     -21.314  -5.529  32.435  1.00  0.22           C  
ATOM   3365  CB  LEU A 429     -20.807  -3.500  31.061  1.00  0.21           C  
ATOM   3366  O   LEU A 429     -22.295  -5.114  33.057  1.00  0.21           O  
ATOM   3367  CG  LEU A 429     -20.174  -2.877  29.816  1.00  0.21           C  
ATOM   3368  CD1 LEU A 429     -20.316  -1.359  29.852  1.00  0.19           C  
ATOM   3369  CD2 LEU A 429     -18.708  -3.280  29.702  1.00  0.21           C  
ATOM   3370  N   PRO A 430     -21.087  -6.890  32.711  1.00  0.21           N  
ATOM   3371  CA  PRO A 430     -21.084  -7.096  34.162  1.00  0.21           C  
ATOM   3372  C   PRO A 430     -20.175  -6.112  34.895  1.00  0.22           C  
ATOM   3373  CB  PRO A 430     -20.571  -8.530  34.314  1.00  0.20           C  
ATOM   3374  O   PRO A 430     -18.980  -6.032  34.599  1.00  0.21           O  
ATOM   3375  CG  PRO A 430     -20.224  -8.961  32.925  1.00  0.16           C  
ATOM   3376  CD  PRO A 430     -20.573  -7.848  31.979  1.00  0.08           C  
ATOM   3377  N   GLY A 431     -20.780  -4.960  35.399  1.00  0.20           N  
ATOM   3378  CA  GLY A 431     -20.394  -3.990  36.411  1.00  0.20           C  
ATOM   3379  C   GLY A 431     -20.564  -2.553  35.957  1.00  0.20           C  
ATOM   3380  O   GLY A 431     -20.359  -1.621  36.737  1.00  0.19           O  
ATOM   3381  N   CYS A 432     -21.040  -2.332  34.659  1.00  0.13           N  
ATOM   3382  CA  CYS A 432     -21.607  -0.996  34.511  1.00  0.22           C  
ATOM   3383  C   CYS A 432     -23.059  -0.967  34.973  1.00  0.15           C  
ATOM   3384  CB  CYS A 432     -21.515  -0.532  33.058  1.00  0.11           C  
ATOM   3385  O   CYS A 432     -23.651   0.106  35.108  1.00  0.14           O  
ATOM   3386  SG  CYS A 432     -19.844  -0.080  32.543  1.00  0.17           S  
ATOM   3387  N   TYR A 433     -23.574  -2.051  35.644  1.00  0.23           N  
ATOM   3388  CA  TYR A 433     -24.931  -1.924  36.164  1.00  0.24           C  
ATOM   3389  C   TYR A 433     -25.127  -2.800  37.395  1.00  0.23           C  
ATOM   3390  CB  TYR A 433     -25.956  -2.296  35.089  1.00  0.22           C  
ATOM   3391  O   TYR A 433     -25.112  -4.030  37.298  1.00  0.23           O  
ATOM   3392  CG  TYR A 433     -25.974  -1.349  33.914  1.00  0.22           C  
ATOM   3393  CD1 TYR A 433     -26.648  -0.132  33.986  1.00  0.21           C  
ATOM   3394  CD2 TYR A 433     -25.321  -1.669  32.729  1.00  0.24           C  
ATOM   3395  CE1 TYR A 433     -26.669   0.744  32.906  1.00  0.25           C  
ATOM   3396  CE2 TYR A 433     -25.336  -0.802  31.642  1.00  0.27           C  
ATOM   3397  OH  TYR A 433     -26.030   1.264  30.667  1.00  0.16           O  
ATOM   3398  CZ  TYR A 433     -26.011   0.401  31.740  1.00  0.24           C  
ATOM   3399  N   ASP A 434     -24.664  -2.448  38.550  1.00  0.21           N  
ATOM   3400  CA  ASP A 434     -25.294  -2.928  39.776  1.00  0.24           C  
ATOM   3401  C   ASP A 434     -26.129  -1.830  40.431  1.00  0.21           C  
ATOM   3402  CB  ASP A 434     -24.238  -3.442  40.756  1.00  0.20           C  
ATOM   3403  O   ASP A 434     -26.983  -2.112  41.274  1.00  0.20           O  
ATOM   3404  CG  ASP A 434     -24.110  -4.955  40.750  1.00  0.20           C  
ATOM   3405  OD1 ASP A 434     -25.001  -5.641  40.205  1.00  0.11           O  
ATOM   3406  OD2 ASP A 434     -23.109  -5.467  41.298  1.00  0.11           O  
ATOM   3407  N   ASN A 435     -26.331  -0.661  39.640  1.00  0.19           N  
ATOM   3408  CA  ASN A 435     -27.261   0.051  40.511  1.00  0.24           C  
ATOM   3409  C   ASN A 435     -28.533   0.448  39.768  1.00  0.19           C  
ATOM   3410  CB  ASN A 435     -26.591   1.287  41.116  1.00  0.18           C  
ATOM   3411  O   ASN A 435     -28.923   1.617  39.778  1.00  0.18           O  
ATOM   3412  CG  ASN A 435     -25.524   0.934  42.133  1.00  0.14           C  
ATOM   3413  ND2 ASN A 435     -24.661   1.894  42.445  1.00  0.10           N  
ATOM   3414  OD1 ASN A 435     -25.475  -0.193  42.634  1.00  0.09           O  
ATOM   3415  N   GLY A 436     -29.265  -0.473  38.858  1.00  0.24           N  
ATOM   3416  CA  GLY A 436     -30.653  -0.144  38.574  1.00  0.24           C  
ATOM   3417  C   GLY A 436     -30.823   1.219  37.928  1.00  0.24           C  
ATOM   3418  O   GLY A 436     -31.932   1.595  37.543  1.00  0.23           O  
ATOM   3419  N   ASP A 437     -29.766   1.982  37.511  1.00  0.22           N  
ATOM   3420  CA  ASP A 437     -29.959   3.306  36.928  1.00  0.25           C  
ATOM   3421  C   ASP A 437     -29.750   3.277  35.416  1.00  0.22           C  
ATOM   3422  CB  ASP A 437     -29.009   4.319  37.571  1.00  0.20           C  
ATOM   3423  O   ASP A 437     -28.741   2.757  34.934  1.00  0.22           O  
ATOM   3424  CG  ASP A 437     -29.381   4.653  39.005  1.00  0.17           C  
ATOM   3425  OD1 ASP A 437     -30.565   4.505  39.379  1.00  0.10           O  
ATOM   3426  OD2 ASP A 437     -28.483   5.071  39.768  1.00  0.10           O  
ATOM   3427  N   ARG A 438     -30.739   2.839  34.638  1.00  0.25           N  
ATOM   3428  CA  ARG A 438     -30.991   3.230  33.255  1.00  0.25           C  
ATOM   3429  C   ARG A 438     -30.012   4.308  32.803  1.00  0.25           C  
ATOM   3430  CB  ARG A 438     -32.429   3.727  33.090  1.00  0.23           C  
ATOM   3431  O   ARG A 438     -29.959   5.391  33.389  1.00  0.24           O  
ATOM   3432  CG  ARG A 438     -33.446   2.614  32.888  1.00  0.22           C  
ATOM   3433  CD  ARG A 438     -34.839   3.165  32.618  1.00  0.23           C  
ATOM   3434  NE  ARG A 438     -35.825   2.097  32.486  1.00  0.12           N  
ATOM   3435  NH1 ARG A 438     -37.469   3.444  31.581  1.00  0.13           N  
ATOM   3436  NH2 ARG A 438     -37.868   1.213  31.921  1.00  0.14           N  
ATOM   3437  CZ  ARG A 438     -37.052   2.254  31.996  1.00  0.14           C  
ATOM   3438  N   VAL A 439     -28.822   4.155  32.412  1.00  0.24           N  
ATOM   3439  CA  VAL A 439     -28.176   5.203  31.630  1.00  0.25           C  
ATOM   3440  C   VAL A 439     -29.102   5.652  30.502  1.00  0.24           C  
ATOM   3441  CB  VAL A 439     -26.824   4.727  31.052  1.00  0.22           C  
ATOM   3442  O   VAL A 439     -29.467   4.854  29.635  1.00  0.23           O  
ATOM   3443  CG1 VAL A 439     -26.112   5.871  30.331  1.00  0.12           C  
ATOM   3444  CG2 VAL A 439     -25.941   4.159  32.161  1.00  0.12           C  
ATOM   3445  N   THR A 440     -30.280   6.367  30.678  1.00  0.23           N  
ATOM   3446  CA  THR A 440     -30.861   7.325  29.745  1.00  0.24           C  
ATOM   3447  C   THR A 440     -29.771   8.024  28.938  1.00  0.23           C  
ATOM   3448  CB  THR A 440     -31.712   8.376  30.482  1.00  0.21           C  
ATOM   3449  O   THR A 440     -28.859   8.626  29.509  1.00  0.22           O  
ATOM   3450  CG2 THR A 440     -33.026   8.632  29.750  1.00  0.10           C  
ATOM   3451  OG1 THR A 440     -31.999   7.908  31.805  1.00  0.13           O  
ATOM   3452  N   MET A 441     -29.167   7.420  27.915  1.00  0.24           N  
ATOM   3453  CA  MET A 441     -28.562   8.206  26.844  1.00  0.26           C  
ATOM   3454  C   MET A 441     -29.418   9.423  26.512  1.00  0.24           C  
ATOM   3455  CB  MET A 441     -28.363   7.349  25.593  1.00  0.22           C  
ATOM   3456  O   MET A 441     -30.536   9.283  26.014  1.00  0.23           O  
ATOM   3457  CG  MET A 441     -27.250   6.322  25.723  1.00  0.22           C  
ATOM   3458  SD  MET A 441     -26.832   5.531  24.122  1.00  0.18           S  
ATOM   3459  CE  MET A 441     -26.475   7.002  23.121  1.00  0.21           C  
ATOM   3460  N   THR A 442     -29.539  10.392  27.350  1.00  0.25           N  
ATOM   3461  CA  THR A 442     -29.935  11.734  26.938  1.00  0.26           C  
ATOM   3462  C   THR A 442     -28.981  12.278  25.879  1.00  0.25           C  
ATOM   3463  CB  THR A 442     -29.976  12.698  28.139  1.00  0.22           C  
ATOM   3464  O   THR A 442     -27.766  12.303  26.084  1.00  0.24           O  
ATOM   3465  CG2 THR A 442     -31.037  13.776  27.942  1.00  0.10           C  
ATOM   3466  OG1 THR A 442     -30.278  11.958  29.328  1.00  0.13           O  
ATOM   3467  N   PRO A 443     -29.187  12.135  24.465  1.00  0.28           N  
ATOM   3468  CA  PRO A 443     -28.691  13.036  23.422  1.00  0.28           C  
ATOM   3469  C   PRO A 443     -28.361  14.429  23.953  1.00  0.28           C  
ATOM   3470  CB  PRO A 443     -29.850  13.092  22.424  1.00  0.26           C  
ATOM   3471  O   PRO A 443     -29.235  15.107  24.501  1.00  0.27           O  
ATOM   3472  CG  PRO A 443     -30.946  12.303  23.066  1.00  0.25           C  
ATOM   3473  CD  PRO A 443     -30.449  11.783  24.384  1.00  0.29           C  
ATOM   3474  N   LYS A 444     -27.450  14.624  24.612  1.00  0.28           N  
ATOM   3475  CA  LYS A 444     -27.263  15.893  25.310  1.00  0.29           C  
ATOM   3476  C   LYS A 444     -26.409  16.852  24.486  1.00  0.28           C  
ATOM   3477  CB  LYS A 444     -26.622  15.663  26.679  1.00  0.25           C  
ATOM   3478  O   LYS A 444     -26.263  18.023  24.842  1.00  0.26           O  
ATOM   3479  CG  LYS A 444     -27.571  15.084  27.718  1.00  0.24           C  
ATOM   3480  CD  LYS A 444     -26.990  15.183  29.123  1.00  0.27           C  
ATOM   3481  CE  LYS A 444     -27.930  14.585  30.161  1.00  0.20           C  
ATOM   3482  NZ  LYS A 444     -27.368  14.688  31.541  1.00  0.16           N  
ATOM   3483  N   THR A 445     -25.997  16.833  23.187  1.00  0.30           N  
ATOM   3484  CA  THR A 445     -25.670  18.087  22.517  1.00  0.32           C  
ATOM   3485  C   THR A 445     -26.054  18.029  21.042  1.00  0.30           C  
ATOM   3486  CB  THR A 445     -24.172  18.416  22.648  1.00  0.28           C  
ATOM   3487  O   THR A 445     -25.605  17.142  20.313  1.00  0.29           O  
ATOM   3488  CG2 THR A 445     -23.950  19.916  22.818  1.00  0.26           C  
ATOM   3489  OG1 THR A 445     -23.637  17.734  23.789  1.00  0.22           O  
ATOM   3490  N   LEU A 446     -27.173  18.463  20.544  1.00  0.33           N  
ATOM   3491  CA  LEU A 446     -27.614  19.011  19.265  1.00  0.34           C  
ATOM   3492  C   LEU A 446     -26.754  20.203  18.859  1.00  0.33           C  
ATOM   3493  CB  LEU A 446     -29.085  19.429  19.339  1.00  0.32           C  
ATOM   3494  O   LEU A 446     -26.496  21.093  19.673  1.00  0.32           O  
ATOM   3495  CG  LEU A 446     -30.099  18.447  18.750  1.00  0.32           C  
ATOM   3496  CD1 LEU A 446     -31.351  18.394  19.619  1.00  0.30           C  
ATOM   3497  CD2 LEU A 446     -30.451  18.836  17.319  1.00  0.32           C  
ATOM   3498  N   MET A 447     -25.962  20.089  17.824  1.00  0.33           N  
ATOM   3499  CA  MET A 447     -25.449  21.235  17.078  1.00  0.35           C  
ATOM   3500  C   MET A 447     -26.390  21.607  15.937  1.00  0.33           C  
ATOM   3501  CB  MET A 447     -24.052  20.939  16.530  1.00  0.32           C  
ATOM   3502  O   MET A 447     -27.031  20.736  15.347  1.00  0.32           O  
ATOM   3503  CG  MET A 447     -23.012  20.681  17.608  1.00  0.32           C  
ATOM   3504  SD  MET A 447     -21.317  21.137  17.072  1.00  0.37           S  
ATOM   3505  CE  MET A 447     -21.136  20.055  15.627  1.00  0.32           C  
ATOM   3506  N   ARG A 448     -26.829  22.802  15.820  1.00  0.36           N  
ATOM   3507  CA  ARG A 448     -27.481  23.495  14.714  1.00  0.37           C  
ATOM   3508  C   ARG A 448     -26.455  24.019  13.715  1.00  0.36           C  
ATOM   3509  CB  ARG A 448     -28.342  24.649  15.235  1.00  0.35           C  
ATOM   3510  O   ARG A 448     -25.430  24.581  14.106  1.00  0.35           O  
ATOM   3511  CG  ARG A 448     -29.038  25.441  14.140  1.00  0.35           C  
ATOM   3512  CD  ARG A 448     -29.925  26.537  14.713  1.00  0.38           C  
ATOM   3513  NE  ARG A 448     -30.453  27.407  13.666  1.00  0.37           N  
ATOM   3514  NH1 ARG A 448     -31.645  28.764  15.107  1.00  0.29           N  
ATOM   3515  NH2 ARG A 448     -31.679  29.169  12.851  1.00  0.25           N  
ATOM   3516  CZ  ARG A 448     -31.258  28.444  13.877  1.00  0.35           C  
ATOM   3517  N   ILE A 449     -26.640  23.709  12.382  1.00  0.36           N  
ATOM   3518  CA  ILE A 449     -26.146  24.535  11.286  1.00  0.37           C  
ATOM   3519  C   ILE A 449     -26.939  25.838  11.223  1.00  0.36           C  
ATOM   3520  CB  ILE A 449     -26.232  23.790   9.934  1.00  0.35           C  
ATOM   3521  O   ILE A 449     -28.107  25.843  10.825  1.00  0.36           O  
ATOM   3522  CG1 ILE A 449     -25.448  22.474  10.000  1.00  0.32           C  
ATOM   3523  CG2 ILE A 449     -25.720  24.677   8.796  1.00  0.31           C  
ATOM   3524  CD1 ILE A 449     -25.587  21.608   8.755  1.00  0.30           C  
ATOM   3525  N   GLU A 450     -26.366  26.799  11.902  1.00  0.34           N  
ATOM   3526  CA  GLU A 450     -26.685  28.204  11.670  1.00  0.36           C  
ATOM   3527  C   GLU A 450     -25.566  28.905  10.905  1.00  0.34           C  
ATOM   3528  CB  GLU A 450     -26.946  28.922  12.997  1.00  0.34           C  
ATOM   3529  O   GLU A 450     -24.406  28.867  11.319  1.00  0.34           O  
ATOM   3530  CG  GLU A 450     -28.200  29.785  12.993  1.00  0.35           C  
ATOM   3531  CD  GLU A 450     -28.469  30.458  14.329  1.00  0.41           C  
ATOM   3532  OE1 GLU A 450     -27.630  30.334  15.251  1.00  0.52           O  
ATOM   3533  OE2 GLU A 450     -29.527  31.114  14.456  1.00  0.47           O  
ATOM   3534  N   SER A 451     -25.980  29.601   9.765  1.00  0.28           N  
ATOM   3535  CA  SER A 451     -25.183  30.447   8.883  1.00  0.30           C  
ATOM   3536  C   SER A 451     -23.958  29.702   8.361  1.00  0.28           C  
ATOM   3537  CB  SER A 451     -24.744  31.718   9.612  1.00  0.27           C  
ATOM   3538  O   SER A 451     -22.877  30.282   8.243  1.00  0.27           O  
ATOM   3539  OG  SER A 451     -25.862  32.392  10.165  1.00  0.28           O  
ATOM   3540  N   GLY A 452     -24.308  28.419   7.857  1.00  0.31           N  
ATOM   3541  CA  GLY A 452     -23.276  27.557   7.305  1.00  0.31           C  
ATOM   3542  C   GLY A 452     -22.259  27.106   8.337  1.00  0.31           C  
ATOM   3543  O   GLY A 452     -21.258  26.474   7.995  1.00  0.29           O  
ATOM   3544  N   ARG A 453     -22.578  27.416   9.704  1.00  0.31           N  
ATOM   3545  CA  ARG A 453     -21.757  27.182  10.888  1.00  0.30           C  
ATOM   3546  C   ARG A 453     -22.464  26.254  11.870  1.00  0.31           C  
ATOM   3547  CB  ARG A 453     -21.413  28.506  11.574  1.00  0.28           C  
ATOM   3548  O   ARG A 453     -23.686  26.310  12.016  1.00  0.29           O  
ATOM   3549  CG  ARG A 453     -20.610  29.460  10.704  1.00  0.27           C  
ATOM   3550  CD  ARG A 453     -20.241  30.732  11.454  1.00  0.30           C  
ATOM   3551  NE  ARG A 453     -19.510  31.667  10.603  1.00  0.26           N  
ATOM   3552  NH1 ARG A 453     -19.302  33.301  12.223  1.00  0.22           N  
ATOM   3553  NH2 ARG A 453     -18.426  33.636  10.131  1.00  0.17           N  
ATOM   3554  CZ  ARG A 453     -19.081  32.866  10.988  1.00  0.25           C  
ATOM   3555  N   LEU A 454     -21.836  25.148  12.279  1.00  0.35           N  
ATOM   3556  CA  LEU A 454     -22.276  24.273  13.361  1.00  0.37           C  
ATOM   3557  C   LEU A 454     -22.239  25.003  14.699  1.00  0.35           C  
ATOM   3558  CB  LEU A 454     -21.400  23.019  13.426  1.00  0.34           C  
ATOM   3559  O   LEU A 454     -21.194  25.523  15.099  1.00  0.34           O  
ATOM   3560  CG  LEU A 454     -21.724  21.913  12.420  1.00  0.32           C  
ATOM   3561  CD1 LEU A 454     -20.495  21.044  12.175  1.00  0.31           C  
ATOM   3562  CD2 LEU A 454     -22.894  21.068  12.911  1.00  0.34           C  
ATOM   3563  N   GLN A 455     -23.317  25.312  15.289  1.00  0.37           N  
ATOM   3564  CA  GLN A 455     -23.593  25.897  16.597  1.00  0.38           C  
ATOM   3565  C   GLN A 455     -24.189  24.863  17.548  1.00  0.37           C  
ATOM   3566  CB  GLN A 455     -24.539  27.092  16.462  1.00  0.36           C  
ATOM   3567  O   GLN A 455     -25.069  24.091  17.162  1.00  0.36           O  
ATOM   3568  CG  GLN A 455     -23.868  28.349  15.926  1.00  0.35           C  
ATOM   3569  CD  GLN A 455     -24.753  29.577  16.032  1.00  0.38           C  
ATOM   3570  NE2 GLN A 455     -24.220  30.728  15.636  1.00  0.35           N  
ATOM   3571  OE1 GLN A 455     -25.907  29.492  16.464  1.00  0.44           O  
ATOM   3572  N   VAL A 456     -23.545  24.594  18.651  1.00  0.39           N  
ATOM   3573  CA  VAL A 456     -24.122  23.840  19.759  1.00  0.40           C  
ATOM   3574  C   VAL A 456     -25.464  24.451  20.156  1.00  0.39           C  
ATOM   3575  CB  VAL A 456     -23.172  23.804  20.977  1.00  0.39           C  
ATOM   3576  O   VAL A 456     -25.553  25.653  20.418  1.00  0.38           O  
ATOM   3577  CG1 VAL A 456     -23.783  22.989  22.115  1.00  0.36           C  
ATOM   3578  CG2 VAL A 456     -21.813  23.232  20.576  1.00  0.36           C  
ATOM   3579  N   VAL A 457     -26.589  23.668  19.951  1.00  0.38           N  
ATOM   3580  CA  VAL A 457     -27.901  24.009  20.490  1.00  0.39           C  
ATOM   3581  C   VAL A 457     -27.903  23.815  22.005  1.00  0.38           C  
ATOM   3582  CB  VAL A 457     -29.018  23.161  19.843  1.00  0.37           C  
ATOM   3583  O   VAL A 457     -27.451  22.783  22.506  1.00  0.37           O  
ATOM   3584  CG1 VAL A 457     -30.393  23.624  20.321  1.00  0.35           C  
ATOM   3585  CG2 VAL A 457     -28.927  23.233  18.319  1.00  0.36           C  
ATOM   3586  N   LYS A 458     -28.095  24.998  22.790  1.00  0.39           N  
ATOM   3587  CA  LYS A 458     -28.413  25.058  24.213  1.00  0.38           C  
ATOM   3588  C   LYS A 458     -29.498  24.049  24.578  1.00  0.39           C  
ATOM   3589  CB  LYS A 458     -28.857  26.469  24.605  1.00  0.36           C  
ATOM   3590  O   LYS A 458     -30.467  23.876  23.835  1.00  0.36           O  
ATOM   3591  CG  LYS A 458     -27.772  27.525  24.448  1.00  0.34           C  
ATOM   3592  CD  LYS A 458     -28.284  28.910  24.819  1.00  0.37           C  
ATOM   3593  CE  LYS A 458     -27.235  29.983  24.558  1.00  0.33           C  
ATOM   3594  NZ  LYS A 458     -27.775  31.355  24.794  1.00  0.35           N  
ATOM   3595  N   ALA A 459     -29.333  23.153  25.538  1.00  0.37           N  
ATOM   3596  CA  ALA A 459     -30.450  22.411  26.116  1.00  0.38           C  
ATOM   3597  C   ALA A 459     -31.710  23.270  26.170  1.00  0.37           C  
ATOM   3598  CB  ALA A 459     -30.090  21.911  27.513  1.00  0.36           C  
ATOM   3599  O   ALA A 459     -32.817  22.773  25.949  1.00  0.35           O  
ATOM   3600  N   ALA A 460     -31.477  24.622  26.453  1.00  0.37           N  
ATOM   3601  CA  ALA A 460     -32.607  25.547  26.472  1.00  0.38           C  
ATOM   3602  C   ALA A 460     -33.186  25.733  25.073  1.00  0.37           C  
ATOM   3603  CB  ALA A 460     -32.183  26.893  27.053  1.00  0.34           C  
ATOM   3604  O   ALA A 460     -34.337  26.152  24.921  1.00  0.34           O  
ATOM   3605  N   GLU A 461     -32.464  25.191  24.075  1.00  0.38           N  
ATOM   3606  CA  GLU A 461     -32.927  25.335  22.698  1.00  0.40           C  
ATOM   3607  C   GLU A 461     -33.293  23.982  22.094  1.00  0.38           C  
ATOM   3608  CB  GLU A 461     -31.860  26.022  21.841  1.00  0.37           C  
ATOM   3609  O   GLU A 461     -33.621  23.893  20.909  1.00  0.36           O  
ATOM   3610  CG  GLU A 461     -31.655  27.492  22.175  1.00  0.35           C  
ATOM   3611  CD  GLU A 461     -30.533  28.138  21.378  1.00  0.39           C  
ATOM   3612  OE1 GLU A 461     -29.838  27.424  20.620  1.00  0.44           O  
ATOM   3613  OE2 GLU A 461     -30.348  29.368  21.512  1.00  0.40           O  
ATOM   3614  N   TYR A 462     -33.253  22.925  22.820  1.00  0.42           N  
ATOM   3615  CA  TYR A 462     -33.860  21.680  22.362  1.00  0.43           C  
ATOM   3616  C   TYR A 462     -35.361  21.847  22.159  1.00  0.42           C  
ATOM   3617  CB  TYR A 462     -33.591  20.551  23.361  1.00  0.41           C  
ATOM   3618  O   TYR A 462     -36.033  22.501  22.961  1.00  0.41           O  
ATOM   3619  CG  TYR A 462     -32.170  20.041  23.332  1.00  0.40           C  
ATOM   3620  CD1 TYR A 462     -31.565  19.675  22.132  1.00  0.38           C  
ATOM   3621  CD2 TYR A 462     -31.431  19.922  24.504  1.00  0.40           C  
ATOM   3622  CE1 TYR A 462     -30.257  19.203  22.101  1.00  0.40           C  
ATOM   3623  CE2 TYR A 462     -30.123  19.451  24.485  1.00  0.41           C  
ATOM   3624  OH  TYR A 462     -28.250  18.628  23.255  1.00  0.31           O  
ATOM   3625  CZ  TYR A 462     -29.545  19.095  23.280  1.00  0.39           C  
ATOM   3626  N   PRO A 463     -35.767  21.618  20.901  1.00  0.37           N  
ATOM   3627  CA  PRO A 463     -37.229  21.537  20.893  1.00  0.37           C  
ATOM   3628  C   PRO A 463     -37.777  20.653  22.012  1.00  0.37           C  
ATOM   3629  CB  PRO A 463     -37.542  20.936  19.521  1.00  0.35           C  
ATOM   3630  O   PRO A 463     -37.333  19.514  22.177  1.00  0.36           O  
ATOM   3631  CG  PRO A 463     -36.210  20.554  18.959  1.00  0.34           C  
ATOM   3632  CD  PRO A 463     -35.140  21.059  19.883  1.00  0.38           C  
ATOM   3633  N   ASN A 464     -37.937  21.315  23.262  1.00  0.30           N  
ATOM   3634  CA  ASN A 464     -38.842  20.980  24.357  1.00  0.32           C  
ATOM   3635  C   ASN A 464     -38.077  20.554  25.606  1.00  0.30           C  
ATOM   3636  CB  ASN A 464     -39.817  19.880  23.930  1.00  0.28           C  
ATOM   3637  O   ASN A 464     -37.597  19.423  25.690  1.00  0.29           O  
ATOM   3638  CG  ASN A 464     -40.842  20.366  22.924  1.00  0.27           C  
ATOM   3639  ND2 ASN A 464     -41.339  19.454  22.097  1.00  0.25           N  
ATOM   3640  OD1 ASN A 464     -41.183  21.551  22.891  1.00  0.30           O  
ATOM   3641  N   SER A 465     -37.065  21.435  26.171  1.00  0.30           N  
ATOM   3642  CA  SER A 465     -36.512  21.838  27.460  1.00  0.29           C  
ATOM   3643  C   SER A 465     -37.305  21.235  28.614  1.00  0.30           C  
ATOM   3644  CB  SER A 465     -36.495  23.362  27.583  1.00  0.27           C  
ATOM   3645  O   SER A 465     -36.948  21.414  29.780  1.00  0.28           O  
ATOM   3646  OG  SER A 465     -37.813  23.883  27.565  1.00  0.30           O  
ATOM   3647  N   GLY A 466     -37.870  19.810  28.450  1.00  0.30           N  
ATOM   3648  CA  GLY A 466     -38.326  19.368  29.759  1.00  0.28           C  
ATOM   3649  C   GLY A 466     -38.713  17.901  29.792  1.00  0.30           C  
ATOM   3650  O   GLY A 466     -38.641  17.258  30.841  1.00  0.28           O  
ATOM   3651  N   THR A 467     -38.613  16.953  28.682  1.00  0.30           N  
ATOM   3652  CA  THR A 467     -38.991  15.550  28.551  1.00  0.31           C  
ATOM   3653  C   THR A 467     -38.720  15.047  27.136  1.00  0.30           C  
ATOM   3654  CB  THR A 467     -40.476  15.337  28.899  1.00  0.27           C  
ATOM   3655  O   THR A 467     -39.606  15.079  26.280  1.00  0.28           O  
ATOM   3656  CG2 THR A 467     -40.670  15.169  30.402  1.00  0.26           C  
ATOM   3657  OG1 THR A 467     -41.232  16.471  28.455  1.00  0.28           O  
ATOM   3658  N   ALA A 468     -37.586  15.446  26.490  1.00  0.31           N  
ATOM   3659  CA  ALA A 468     -37.348  14.850  25.178  1.00  0.33           C  
ATOM   3660  C   ALA A 468     -37.357  13.326  25.259  1.00  0.31           C  
ATOM   3661  CB  ALA A 468     -36.022  15.341  24.603  1.00  0.30           C  
ATOM   3662  O   ALA A 468     -36.543  12.731  25.969  1.00  0.31           O  
ATOM   3663  N   THR A 469     -38.560  12.743  25.139  1.00  0.33           N  
ATOM   3664  CA  THR A 469     -38.748  11.330  24.827  1.00  0.33           C  
ATOM   3665  C   THR A 469     -37.960  10.944  23.578  1.00  0.33           C  
ATOM   3666  CB  THR A 469     -40.237  10.997  24.621  1.00  0.31           C  
ATOM   3667  O   THR A 469     -37.580  11.808  22.785  1.00  0.32           O  
ATOM   3668  CG2 THR A 469     -41.018  11.143  25.923  1.00  0.30           C  
ATOM   3669  OG1 THR A 469     -40.790  11.886  23.643  1.00  0.31           O  
ATOM   3670  N   THR A 470     -37.265   9.757  23.431  1.00  0.33           N  
ATOM   3671  CA  THR A 470     -36.674   9.203  22.219  1.00  0.36           C  
ATOM   3672  C   THR A 470     -37.388   9.731  20.978  1.00  0.33           C  
ATOM   3673  CB  THR A 470     -36.724   7.663  22.227  1.00  0.32           C  
ATOM   3674  O   THR A 470     -36.742  10.113  20.000  1.00  0.32           O  
ATOM   3675  CG2 THR A 470     -35.632   7.073  21.340  1.00  0.29           C  
ATOM   3676  OG1 THR A 470     -36.542   7.192  23.567  1.00  0.29           O  
ATOM   3677  N   GLU A 471     -38.734   9.916  20.992  1.00  0.33           N  
ATOM   3678  CA  GLU A 471     -39.581  10.359  19.888  1.00  0.35           C  
ATOM   3679  C   GLU A 471     -39.390  11.847  19.609  1.00  0.33           C  
ATOM   3680  CB  GLU A 471     -41.053  10.065  20.188  1.00  0.31           C  
ATOM   3681  O   GLU A 471     -39.247  12.254  18.454  1.00  0.31           O  
ATOM   3682  CG  GLU A 471     -41.416   8.589  20.100  1.00  0.30           C  
ATOM   3683  CD  GLU A 471     -42.573   8.201  21.006  1.00  0.33           C  
ATOM   3684  OE1 GLU A 471     -43.149   9.092  21.671  1.00  0.43           O  
ATOM   3685  OE2 GLU A 471     -42.906   6.995  21.053  1.00  0.40           O  
ATOM   3686  N   THR A 472     -39.293  12.682  20.611  1.00  0.34           N  
ATOM   3687  CA  THR A 472     -39.155  14.128  20.475  1.00  0.36           C  
ATOM   3688  C   THR A 472     -37.727  14.500  20.086  1.00  0.34           C  
ATOM   3689  CB  THR A 472     -39.540  14.851  21.779  1.00  0.32           C  
ATOM   3690  O   THR A 472     -37.513  15.429  19.304  1.00  0.32           O  
ATOM   3691  CG2 THR A 472     -40.661  15.857  21.539  1.00  0.33           C  
ATOM   3692  OG1 THR A 472     -39.978  13.885  22.742  1.00  0.31           O  
ATOM   3693  N   LEU A 473     -36.864  13.607  20.450  1.00  0.31           N  
ATOM   3694  CA  LEU A 473     -35.477  13.682  20.002  1.00  0.33           C  
ATOM   3695  C   LEU A 473     -35.342  13.192  18.565  1.00  0.31           C  
ATOM   3696  CB  LEU A 473     -34.572  12.858  20.922  1.00  0.30           C  
ATOM   3697  O   LEU A 473     -34.691  13.840  17.742  1.00  0.30           O  
ATOM   3698  CG  LEU A 473     -33.901  13.615  22.069  1.00  0.29           C  
ATOM   3699  CD1 LEU A 473     -33.750  12.708  23.286  1.00  0.31           C  
ATOM   3700  CD2 LEU A 473     -32.547  14.161  21.631  1.00  0.33           C  
ATOM   3701  N   VAL A 474     -35.992  12.110  18.162  1.00  0.34           N  
ATOM   3702  CA  VAL A 474     -36.188  11.644  16.794  1.00  0.35           C  
ATOM   3703  C   VAL A 474     -36.888  12.725  15.974  1.00  0.34           C  
ATOM   3704  CB  VAL A 474     -37.004  10.332  16.752  1.00  0.32           C  
ATOM   3705  O   VAL A 474     -36.468  13.036  14.857  1.00  0.32           O  
ATOM   3706  CG1 VAL A 474     -37.316   9.935  15.310  1.00  0.31           C  
ATOM   3707  CG2 VAL A 474     -36.249   9.212  17.466  1.00  0.31           C  
ATOM   3708  N   ALA A 475     -37.827  13.518  16.529  1.00  0.36           N  
ATOM   3709  CA  ALA A 475     -38.574  14.594  15.884  1.00  0.37           C  
ATOM   3710  C   ALA A 475     -37.719  15.851  15.748  1.00  0.36           C  
ATOM   3711  CB  ALA A 475     -39.847  14.903  16.670  1.00  0.35           C  
ATOM   3712  O   ALA A 475     -37.756  16.526  14.717  1.00  0.34           O  
ATOM   3713  N   ALA A 476     -36.868  16.192  16.779  1.00  0.34           N  
ATOM   3714  CA  ALA A 476     -35.987  17.355  16.720  1.00  0.36           C  
ATOM   3715  C   ALA A 476     -34.821  17.113  15.766  1.00  0.34           C  
ATOM   3716  CB  ALA A 476     -35.468  17.701  18.113  1.00  0.33           C  
ATOM   3717  O   ALA A 476     -34.474  17.985  14.966  1.00  0.32           O  
ATOM   3718  N   VAL A 477     -34.366  15.815  15.692  1.00  0.32           N  
ATOM   3719  CA  VAL A 477     -33.382  15.347  14.721  1.00  0.33           C  
ATOM   3720  C   VAL A 477     -34.020  15.266  13.336  1.00  0.32           C  
ATOM   3721  CB  VAL A 477     -32.800  13.972  15.122  1.00  0.31           C  
ATOM   3722  O   VAL A 477     -33.368  15.549  12.329  1.00  0.31           O  
ATOM   3723  CG1 VAL A 477     -31.807  13.480  14.071  1.00  0.30           C  
ATOM   3724  CG2 VAL A 477     -32.134  14.055  16.494  1.00  0.29           C  
ATOM   3725  N   ASN A 478     -35.307  14.913  13.291  1.00  0.32           N  
ATOM   3726  CA  ASN A 478     -36.114  14.934  12.075  1.00  0.33           C  
ATOM   3727  C   ASN A 478     -36.307  16.356  11.555  1.00  0.32           C  
ATOM   3728  CB  ASN A 478     -37.470  14.270  12.320  1.00  0.31           C  
ATOM   3729  O   ASN A 478     -36.637  16.554  10.385  1.00  0.31           O  
ATOM   3730  CG  ASN A 478     -37.373  12.760  12.413  1.00  0.30           C  
ATOM   3731  ND2 ASN A 478     -38.346  12.142  13.072  1.00  0.31           N  
ATOM   3732  OD1 ASN A 478     -36.431  12.154  11.896  1.00  0.33           O  
ATOM   3733  N   ASN A 479     -35.827  17.454  12.307  1.00  0.30           N  
ATOM   3734  CA  ASN A 479     -35.843  18.852  11.887  1.00  0.32           C  
ATOM   3735  C   ASN A 479     -34.462  19.316  11.432  1.00  0.30           C  
ATOM   3736  CB  ASN A 479     -36.358  19.746  13.016  1.00  0.29           C  
ATOM   3737  O   ASN A 479     -33.470  19.107  12.132  1.00  0.30           O  
ATOM   3738  CG  ASN A 479     -37.442  20.701  12.557  1.00  0.29           C  
ATOM   3739  ND2 ASN A 479     -38.193  21.247  13.506  1.00  0.28           N  
ATOM   3740  OD1 ASN A 479     -37.605  20.945  11.358  1.00  0.32           O  
ATOM   3741  N   THR A 480     -34.227  19.311   9.959  1.00  0.26           N  
ATOM   3742  CA  THR A 480     -33.179  19.746   9.043  1.00  0.29           C  
ATOM   3743  C   THR A 480     -32.254  20.754   9.719  1.00  0.26           C  
ATOM   3744  CB  THR A 480     -33.775  20.369   7.767  1.00  0.24           C  
ATOM   3745  O   THR A 480     -31.160  21.032   9.223  1.00  0.25           O  
ATOM   3746  CG2 THR A 480     -34.201  19.291   6.776  1.00  0.22           C  
ATOM   3747  OG1 THR A 480     -34.918  21.159   8.117  1.00  0.18           O  
ATOM   3748  N   GLU A 481     -32.412  21.177  10.978  1.00  0.28           N  
ATOM   3749  CA  GLU A 481     -31.710  22.280  11.627  1.00  0.30           C  
ATOM   3750  C   GLU A 481     -30.678  21.765  12.627  1.00  0.28           C  
ATOM   3751  CB  GLU A 481     -32.702  23.212  12.328  1.00  0.27           C  
ATOM   3752  O   GLU A 481     -29.738  22.480  12.981  1.00  0.27           O  
ATOM   3753  CG  GLU A 481     -33.351  24.229  11.400  1.00  0.26           C  
ATOM   3754  CD  GLU A 481     -34.245  25.220  12.127  1.00  0.31           C  
ATOM   3755  OE1 GLU A 481     -34.543  25.004  13.324  1.00  0.40           O  
ATOM   3756  OE2 GLU A 481     -34.651  26.221  11.495  1.00  0.34           O  
ATOM   3757  N   TYR A 482     -30.593  20.518  13.007  1.00  0.31           N  
ATOM   3758  CA  TYR A 482     -29.716  20.036  14.068  1.00  0.32           C  
ATOM   3759  C   TYR A 482     -28.759  18.972  13.545  1.00  0.31           C  
ATOM   3760  CB  TYR A 482     -30.540  19.471  15.230  1.00  0.29           C  
ATOM   3761  O   TYR A 482     -29.152  18.108  12.758  1.00  0.29           O  
ATOM   3762  CG  TYR A 482     -31.479  20.475  15.853  1.00  0.28           C  
ATOM   3763  CD1 TYR A 482     -31.026  21.382  16.809  1.00  0.28           C  
ATOM   3764  CD2 TYR A 482     -32.820  20.519  15.488  1.00  0.30           C  
ATOM   3765  CE1 TYR A 482     -31.888  22.308  17.387  1.00  0.29           C  
ATOM   3766  CE2 TYR A 482     -33.691  21.440  16.060  1.00  0.31           C  
ATOM   3767  OH  TYR A 482     -34.075  23.244  17.576  1.00  0.21           O  
ATOM   3768  CZ  TYR A 482     -33.217  22.329  17.007  1.00  0.28           C  
ATOM   3769  N   VAL A 483     -27.432  19.159  13.606  1.00  0.29           N  
ATOM   3770  CA  VAL A 483     -26.292  18.268  13.417  1.00  0.30           C  
ATOM   3771  C   VAL A 483     -25.729  17.853  14.774  1.00  0.29           C  
ATOM   3772  CB  VAL A 483     -25.188  18.932  12.563  1.00  0.27           C  
ATOM   3773  O   VAL A 483     -25.587  18.684  15.675  1.00  0.28           O  
ATOM   3774  CG1 VAL A 483     -24.182  17.890  12.076  1.00  0.25           C  
ATOM   3775  CG2 VAL A 483     -25.805  19.677  11.381  1.00  0.26           C  
ATOM   3776  N   TYR A 484     -25.747  16.518  15.236  1.00  0.26           N  
ATOM   3777  CA  TYR A 484     -25.129  15.725  16.292  1.00  0.29           C  
ATOM   3778  C   TYR A 484     -23.613  15.700  16.140  1.00  0.26           C  
ATOM   3779  CB  TYR A 484     -25.678  14.295  16.282  1.00  0.25           C  
ATOM   3780  O   TYR A 484     -23.096  15.458  15.047  1.00  0.26           O  
ATOM   3781  CG  TYR A 484     -26.242  13.851  17.610  1.00  0.25           C  
ATOM   3782  CD1 TYR A 484     -25.461  13.138  18.517  1.00  0.24           C  
ATOM   3783  CD2 TYR A 484     -27.556  14.143  17.959  1.00  0.26           C  
ATOM   3784  CE1 TYR A 484     -25.977  12.726  19.741  1.00  0.24           C  
ATOM   3785  CE2 TYR A 484     -28.082  13.736  19.181  1.00  0.26           C  
ATOM   3786  OH  TYR A 484     -27.802  12.623  21.274  1.00  0.14           O  
ATOM   3787  CZ  TYR A 484     -27.286  13.029  20.064  1.00  0.26           C  
ATOM   3788  N   SER A 485     -22.738  16.253  17.061  1.00  0.28           N  
ATOM   3789  CA  SER A 485     -21.323  16.047  17.352  1.00  0.29           C  
ATOM   3790  C   SER A 485     -21.057  14.623  17.827  1.00  0.29           C  
ATOM   3791  CB  SER A 485     -20.842  17.044  18.407  1.00  0.27           C  
ATOM   3792  O   SER A 485     -21.732  14.129  18.733  1.00  0.28           O  
ATOM   3793  OG  SER A 485     -19.460  16.870  18.671  1.00  0.26           O  
ATOM   3794  N   PRO A 486     -20.241  13.771  17.099  1.00  0.28           N  
ATOM   3795  CA  PRO A 486     -19.611  12.490  17.429  1.00  0.28           C  
ATOM   3796  C   PRO A 486     -18.824  12.540  18.737  1.00  0.28           C  
ATOM   3797  CB  PRO A 486     -18.679  12.239  16.241  1.00  0.26           C  
ATOM   3798  O   PRO A 486     -18.247  13.576  19.076  1.00  0.27           O  
ATOM   3799  CG  PRO A 486     -18.387  13.598  15.690  1.00  0.25           C  
ATOM   3800  CD  PRO A 486     -19.506  14.521  16.080  1.00  0.27           C  
ATOM   3801  N   PHE A 487     -19.364  11.915  19.867  1.00  0.26           N  
ATOM   3802  CA  PHE A 487     -18.985  11.508  21.215  1.00  0.26           C  
ATOM   3803  C   PHE A 487     -17.509  11.786  21.470  1.00  0.26           C  
ATOM   3804  CB  PHE A 487     -19.284  10.021  21.432  1.00  0.24           C  
ATOM   3805  O   PHE A 487     -16.651  11.394  20.676  1.00  0.25           O  
ATOM   3806  CG  PHE A 487     -20.742   9.671  21.305  1.00  0.24           C  
ATOM   3807  CD1 PHE A 487     -21.627   9.931  22.344  1.00  0.21           C  
ATOM   3808  CD2 PHE A 487     -21.228   9.080  20.146  1.00  0.23           C  
ATOM   3809  CE1 PHE A 487     -22.977   9.608  22.229  1.00  0.22           C  
ATOM   3810  CE2 PHE A 487     -22.575   8.753  20.024  1.00  0.24           C  
ATOM   3811  CZ  PHE A 487     -23.448   9.017  21.067  1.00  0.21           C  
ATOM   3812  N   HIS A 488     -17.159  12.855  22.156  1.00  0.26           N  
ATOM   3813  CA  HIS A 488     -16.056  13.092  23.080  1.00  0.27           C  
ATOM   3814  C   HIS A 488     -16.345  12.487  24.450  1.00  0.26           C  
ATOM   3815  CB  HIS A 488     -15.784  14.591  23.216  1.00  0.25           C  
ATOM   3816  O   HIS A 488     -17.425  12.691  25.008  1.00  0.26           O  
ATOM   3817  CG  HIS A 488     -15.151  15.198  22.004  1.00  0.24           C  
ATOM   3818  CD2 HIS A 488     -15.698  15.704  20.874  1.00  0.23           C  
ATOM   3819  ND1 HIS A 488     -13.786  15.333  21.866  1.00  0.21           N  
ATOM   3820  CE1 HIS A 488     -13.521  15.898  20.700  1.00  0.20           C  
ATOM   3821  NE2 HIS A 488     -14.664  16.132  20.078  1.00  0.22           N  
ATOM   3822  N   TYR A 489     -15.906  11.165  24.667  1.00  0.24           N  
ATOM   3823  CA  TYR A 489     -15.863  10.506  25.968  1.00  0.26           C  
ATOM   3824  C   TYR A 489     -14.868  11.195  26.895  1.00  0.24           C  
ATOM   3825  CB  TYR A 489     -15.492   9.028  25.809  1.00  0.23           C  
ATOM   3826  O   TYR A 489     -13.754  11.527  26.484  1.00  0.24           O  
ATOM   3827  CG  TYR A 489     -16.236   8.332  24.696  1.00  0.23           C  
ATOM   3828  CD1 TYR A 489     -17.452   7.697  24.936  1.00  0.21           C  
ATOM   3829  CD2 TYR A 489     -15.724   8.305  23.404  1.00  0.23           C  
ATOM   3830  CE1 TYR A 489     -18.141   7.052  23.914  1.00  0.21           C  
ATOM   3831  CE2 TYR A 489     -16.403   7.663  22.374  1.00  0.24           C  
ATOM   3832  OH  TYR A 489     -18.287   6.404  21.622  1.00  0.14           O  
ATOM   3833  CZ  TYR A 489     -17.609   7.041  22.638  1.00  0.23           C  
ATOM   3834  N   VAL A 490     -15.303  11.727  27.952  1.00  0.25           N  
ATOM   3835  CA  VAL A 490     -14.554  12.081  29.153  1.00  0.26           C  
ATOM   3836  C   VAL A 490     -14.994  11.197  30.317  1.00  0.25           C  
ATOM   3837  CB  VAL A 490     -14.738  13.572  29.517  1.00  0.23           C  
ATOM   3838  O   VAL A 490     -16.191  10.993  30.532  1.00  0.24           O  
ATOM   3839  CG1 VAL A 490     -13.827  13.960  30.680  1.00  0.23           C  
ATOM   3840  CG2 VAL A 490     -14.463  14.455  28.301  1.00  0.23           C  
ATOM   3841  N   LEU A 491     -14.018  10.273  30.878  1.00  0.23           N  
ATOM   3842  CA  LEU A 491     -13.966   9.669  32.205  1.00  0.24           C  
ATOM   3843  C   LEU A 491     -13.961  10.741  33.290  1.00  0.23           C  
ATOM   3844  CB  LEU A 491     -12.726   8.782  32.342  1.00  0.22           C  
ATOM   3845  O   LEU A 491     -13.098  11.622  33.295  1.00  0.22           O  
ATOM   3846  CG  LEU A 491     -12.901   7.310  31.968  1.00  0.21           C  
ATOM   3847  CD1 LEU A 491     -11.626   6.770  31.329  1.00  0.20           C  
ATOM   3848  CD2 LEU A 491     -13.280   6.487  33.195  1.00  0.21           C  
ATOM   3849  N   ASP A 492     -15.085  11.156  33.731  1.00  0.25           N  
ATOM   3850  CA  ASP A 492     -15.257  11.852  35.002  1.00  0.25           C  
ATOM   3851  C   ASP A 492     -14.828  10.972  36.173  1.00  0.25           C  
ATOM   3852  CB  ASP A 492     -16.712  12.292  35.179  1.00  0.23           C  
ATOM   3853  O   ASP A 492     -15.321   9.853  36.329  1.00  0.24           O  
ATOM   3854  CG  ASP A 492     -16.916  13.197  36.382  1.00  0.23           C  
ATOM   3855  OD1 ASP A 492     -15.945  13.448  37.127  1.00  0.25           O  
ATOM   3856  OD2 ASP A 492     -18.059  13.660  36.588  1.00  0.24           O  
ATOM   3857  N   ALA A 493     -13.537  11.027  36.729  1.00  0.23           N  
ATOM   3858  CA  ALA A 493     -12.884  10.587  37.960  1.00  0.23           C  
ATOM   3859  C   ALA A 493     -13.744  10.904  39.180  1.00  0.22           C  
ATOM   3860  CB  ALA A 493     -11.511  11.239  38.096  1.00  0.21           C  
ATOM   3861  O   ALA A 493     -13.547  10.328  40.253  1.00  0.21           O  
ATOM   3862  N   SER A 494     -14.847  11.724  38.860  1.00  0.24           N  
ATOM   3863  CA  SER A 494     -15.362  12.245  40.122  1.00  0.24           C  
ATOM   3864  C   SER A 494     -16.415  11.315  40.715  1.00  0.24           C  
ATOM   3865  CB  SER A 494     -15.955  13.640  39.924  1.00  0.22           C  
ATOM   3866  O   SER A 494     -16.614  11.289  41.931  1.00  0.22           O  
ATOM   3867  OG  SER A 494     -17.062  13.596  39.039  1.00  0.18           O  
ATOM   3868  N   ASN A 495     -16.749  10.159  39.964  1.00  0.19           N  
ATOM   3869  CA  ASN A 495     -17.809   9.346  40.552  1.00  0.22           C  
ATOM   3870  C   ASN A 495     -17.794   7.923  40.002  1.00  0.19           C  
ATOM   3871  CB  ASN A 495     -19.175   9.993  40.317  1.00  0.17           C  
ATOM   3872  O   ASN A 495     -17.788   7.723  38.786  1.00  0.18           O  
ATOM   3873  CG  ASN A 495     -19.458  11.128  41.281  1.00  0.09           C  
ATOM   3874  ND2 ASN A 495     -20.330  12.045  40.878  1.00  0.10           N  
ATOM   3875  OD1 ASN A 495     -18.897  11.181  42.378  1.00  0.09           O  
ATOM   3876  N   SER A 496     -16.916   6.900  40.563  1.00  0.20           N  
ATOM   3877  CA  SER A 496     -17.109   5.454  40.581  1.00  0.21           C  
ATOM   3878  C   SER A 496     -18.138   5.020  39.542  1.00  0.20           C  
ATOM   3879  CB  SER A 496     -17.549   4.989  41.970  1.00  0.18           C  
ATOM   3880  O   SER A 496     -18.363   3.824  39.346  1.00  0.19           O  
ATOM   3881  OG  SER A 496     -18.232   6.026  42.654  1.00  0.10           O  
ATOM   3882  N   ASN A 497     -18.700   6.003  38.572  1.00  0.22           N  
ATOM   3883  CA  ASN A 497     -19.744   5.859  37.563  1.00  0.22           C  
ATOM   3884  C   ASN A 497     -19.256   6.299  36.186  1.00  0.21           C  
ATOM   3885  CB  ASN A 497     -20.991   6.651  37.963  1.00  0.19           C  
ATOM   3886  O   ASN A 497     -18.628   7.351  36.052  1.00  0.21           O  
ATOM   3887  CG  ASN A 497     -21.704   6.053  39.160  1.00  0.15           C  
ATOM   3888  ND2 ASN A 497     -22.343   6.903  39.954  1.00  0.11           N  
ATOM   3889  OD1 ASN A 497     -21.679   4.838  39.369  1.00  0.10           O  
ATOM   3890  N   PHE A 498     -18.747   5.457  35.336  1.00  0.22           N  
ATOM   3891  CA  PHE A 498     -18.681   5.674  33.896  1.00  0.23           C  
ATOM   3892  C   PHE A 498     -19.823   6.570  33.431  1.00  0.22           C  
ATOM   3893  CB  PHE A 498     -18.724   4.338  33.148  1.00  0.20           C  
ATOM   3894  O   PHE A 498     -20.994   6.205  33.553  1.00  0.21           O  
ATOM   3895  CG  PHE A 498     -17.532   3.457  33.409  1.00  0.19           C  
ATOM   3896  CD1 PHE A 498     -16.375   3.585  32.649  1.00  0.13           C  
ATOM   3897  CD2 PHE A 498     -17.567   2.501  34.416  1.00  0.12           C  
ATOM   3898  CE1 PHE A 498     -15.271   2.771  32.889  1.00  0.10           C  
ATOM   3899  CE2 PHE A 498     -16.467   1.684  34.661  1.00  0.11           C  
ATOM   3900  CZ  PHE A 498     -15.320   1.820  33.896  1.00  0.11           C  
ATOM   3901  N   ALA A 499     -19.922   7.851  33.824  1.00  0.23           N  
ATOM   3902  CA  ALA A 499     -20.899   8.714  33.165  1.00  0.23           C  
ATOM   3903  C   ALA A 499     -20.328   9.308  31.880  1.00  0.23           C  
ATOM   3904  CB  ALA A 499     -21.346   9.828  34.109  1.00  0.21           C  
ATOM   3905  O   ALA A 499     -19.174   9.742  31.849  1.00  0.22           O  
ATOM   3906  N   LEU A 500     -20.572   8.744  30.715  1.00  0.23           N  
ATOM   3907  CA  LEU A 500     -20.685   9.356  29.395  1.00  0.24           C  
ATOM   3908  C   LEU A 500     -21.127  10.811  29.507  1.00  0.23           C  
ATOM   3909  CB  LEU A 500     -21.674   8.575  28.525  1.00  0.22           C  
ATOM   3910  O   LEU A 500     -22.225  11.095  29.992  1.00  0.23           O  
ATOM   3911  CG  LEU A 500     -21.066   7.584  27.532  1.00  0.21           C  
ATOM   3912  CD1 LEU A 500     -21.879   6.293  27.507  1.00  0.19           C  
ATOM   3913  CD2 LEU A 500     -20.990   8.201  26.139  1.00  0.19           C  
ATOM   3914  N   ARG A 501     -20.336  11.657  30.030  1.00  0.24           N  
ATOM   3915  CA  ARG A 501     -20.698  13.062  29.873  1.00  0.23           C  
ATOM   3916  C   ARG A 501     -19.995  13.677  28.668  1.00  0.24           C  
ATOM   3917  CB  ARG A 501     -20.354  13.850  31.139  1.00  0.22           C  
ATOM   3918  O   ARG A 501     -18.796  13.471  28.469  1.00  0.23           O  
ATOM   3919  CG  ARG A 501     -21.320  13.619  32.290  1.00  0.21           C  
ATOM   3920  CD  ARG A 501     -21.031  14.544  33.464  1.00  0.20           C  
ATOM   3921  NE  ARG A 501     -21.893  14.253  34.605  1.00  0.13           N  
ATOM   3922  NH1 ARG A 501     -21.227  16.088  35.840  1.00  0.13           N  
ATOM   3923  NH2 ARG A 501     -22.786  14.636  36.686  1.00  0.13           N  
ATOM   3924  CZ  ARG A 501     -21.967  14.993  35.708  1.00  0.13           C  
ATOM   3925  N   ALA A 502     -20.678  14.084  27.588  1.00  0.25           N  
ATOM   3926  CA  ALA A 502     -20.554  15.225  26.684  1.00  0.25           C  
ATOM   3927  C   ALA A 502     -20.277  16.510  27.459  1.00  0.25           C  
ATOM   3928  CB  ALA A 502     -21.819  15.376  25.843  1.00  0.23           C  
ATOM   3929  O   ALA A 502     -20.849  16.733  28.528  1.00  0.24           O  
ATOM   3930  N   TYR A 503     -18.964  16.826  27.622  1.00  0.24           N  
ATOM   3931  CA  TYR A 503     -18.773  18.177  28.138  1.00  0.26           C  
ATOM   3932  C   TYR A 503     -19.755  19.150  27.496  1.00  0.24           C  
ATOM   3933  CB  TYR A 503     -17.336  18.648  27.892  1.00  0.22           C  
ATOM   3934  O   TYR A 503     -19.967  19.117  26.281  1.00  0.23           O  
ATOM   3935  CG  TYR A 503     -16.587  18.994  29.156  1.00  0.22           C  
ATOM   3936  CD1 TYR A 503     -16.617  20.286  29.675  1.00  0.19           C  
ATOM   3937  CD2 TYR A 503     -15.846  18.030  29.832  1.00  0.16           C  
ATOM   3938  CE1 TYR A 503     -15.926  20.610  30.838  1.00  0.11           C  
ATOM   3939  CE2 TYR A 503     -15.152  18.342  30.996  1.00  0.13           C  
ATOM   3940  OH  TYR A 503     -14.512  19.948  32.642  1.00  0.08           O  
ATOM   3941  CZ  TYR A 503     -15.198  19.633  31.491  1.00  0.17           C  
ATOM   3942  N   TYR A 504     -20.614  19.721  28.244  1.00  0.24           N  
ATOM   3943  CA  TYR A 504     -21.176  21.064  28.344  1.00  0.27           C  
ATOM   3944  C   TYR A 504     -20.137  22.118  27.981  1.00  0.24           C  
ATOM   3945  CB  TYR A 504     -21.708  21.320  29.758  1.00  0.23           C  
ATOM   3946  O   TYR A 504     -19.085  22.208  28.619  1.00  0.23           O  
ATOM   3947  CG  TYR A 504     -23.213  21.270  29.858  1.00  0.22           C  
ATOM   3948  CD1 TYR A 504     -23.983  22.411  29.645  1.00  0.20           C  
ATOM   3949  CD2 TYR A 504     -23.868  20.083  30.166  1.00  0.19           C  
ATOM   3950  CE1 TYR A 504     -25.371  22.370  29.738  1.00  0.14           C  
ATOM   3951  CE2 TYR A 504     -25.255  20.030  30.262  1.00  0.16           C  
ATOM   3952  OH  TYR A 504     -27.369  21.131  30.140  1.00  0.09           O  
ATOM   3953  CZ  TYR A 504     -25.996  21.177  30.046  1.00  0.19           C  
ATOM   3954  N   LEU A 505     -19.634  22.383  26.783  1.00  0.26           N  
ATOM   3955  CA  LEU A 505     -19.248  23.764  26.510  1.00  0.27           C  
ATOM   3956  C   LEU A 505     -20.049  24.733  27.373  1.00  0.26           C  
ATOM   3957  CB  LEU A 505     -19.449  24.094  25.029  1.00  0.25           C  
ATOM   3958  O   LEU A 505     -21.276  24.796  27.267  1.00  0.25           O  
ATOM   3959  CG  LEU A 505     -18.435  23.490  24.056  1.00  0.24           C  
ATOM   3960  CD1 LEU A 505     -19.011  23.458  22.644  1.00  0.23           C  
ATOM   3961  CD2 LEU A 505     -17.128  24.276  24.089  1.00  0.26           C  
ATOM   3962  N   GLU A 506     -19.753  24.778  28.616  1.00  0.25           N  
ATOM   3963  CA  GLU A 506     -20.382  25.786  29.465  1.00  0.26           C  
ATOM   3964  C   GLU A 506     -20.621  27.083  28.697  1.00  0.25           C  
ATOM   3965  CB  GLU A 506     -19.524  26.058  30.703  1.00  0.23           C  
ATOM   3966  O   GLU A 506     -21.554  27.828  29.002  1.00  0.23           O  
ATOM   3967  CG  GLU A 506     -19.844  25.154  31.884  1.00  0.23           C  
ATOM   3968  CD  GLU A 506     -19.059  25.504  33.138  1.00  0.26           C  
ATOM   3969  OE1 GLU A 506     -18.204  26.417  33.083  1.00  0.33           O  
ATOM   3970  OE2 GLU A 506     -19.301  24.861  34.183  1.00  0.25           O  
ATOM   3971  N   ASN A 507     -19.897  27.392  27.543  1.00  0.25           N  
ATOM   3972  CA  ASN A 507     -20.204  28.595  26.776  1.00  0.26           C  
ATOM   3973  C   ASN A 507     -20.545  28.263  25.326  1.00  0.25           C  
ATOM   3974  CB  ASN A 507     -19.035  29.581  26.835  1.00  0.23           C  
ATOM   3975  O   ASN A 507     -19.663  27.912  24.541  1.00  0.24           O  
ATOM   3976  CG  ASN A 507     -19.484  31.025  26.727  1.00  0.23           C  
ATOM   3977  ND2 ASN A 507     -18.594  31.949  27.069  1.00  0.12           N  
ATOM   3978  OD1 ASN A 507     -20.621  31.307  26.340  1.00  0.12           O  
ATOM   3979  N   PRO A 508     -21.813  27.779  25.124  1.00  0.28           N  
ATOM   3980  CA  PRO A 508     -22.420  27.452  23.832  1.00  0.28           C  
ATOM   3981  C   PRO A 508     -22.141  28.509  22.765  1.00  0.28           C  
ATOM   3982  CB  PRO A 508     -23.915  27.381  24.153  1.00  0.25           C  
ATOM   3983  O   PRO A 508     -22.520  28.334  21.604  1.00  0.27           O  
ATOM   3984  CG  PRO A 508     -24.067  28.136  25.434  1.00  0.25           C  
ATOM   3985  CD  PRO A 508     -22.731  28.191  26.117  1.00  0.29           C  
ATOM   3986  N   LYS A 509     -21.472  29.648  23.215  1.00  0.28           N  
ATOM   3987  CA  LYS A 509     -21.251  30.725  22.253  1.00  0.28           C  
ATOM   3988  C   LYS A 509     -19.928  30.542  21.516  1.00  0.28           C  
ATOM   3989  CB  LYS A 509     -21.277  32.084  22.954  1.00  0.25           C  
ATOM   3990  O   LYS A 509     -19.676  31.204  20.508  1.00  0.26           O  
ATOM   3991  CG  LYS A 509     -22.644  32.475  23.496  1.00  0.25           C  
ATOM   3992  CD  LYS A 509     -22.640  33.894  24.052  1.00  0.27           C  
ATOM   3993  CE  LYS A 509     -24.011  34.291  24.582  1.00  0.24           C  
ATOM   3994  NZ  LYS A 509     -24.014  35.685  25.118  1.00  0.24           N  
ATOM   3995  N   MET A 510     -19.045  29.479  21.765  1.00  0.23           N  
ATOM   3996  CA  MET A 510     -17.685  29.425  21.237  1.00  0.27           C  
ATOM   3997  C   MET A 510     -17.500  28.211  20.334  1.00  0.23           C  
ATOM   3998  CB  MET A 510     -16.666  29.389  22.378  1.00  0.22           C  
ATOM   3999  O   MET A 510     -17.889  27.098  20.694  1.00  0.22           O  
ATOM   4000  CG  MET A 510     -15.872  30.675  22.531  1.00  0.22           C  
ATOM   4001  SD  MET A 510     -14.620  30.573  23.869  1.00  0.17           S  
ATOM   4002  CE  MET A 510     -15.597  31.188  25.269  1.00  0.24           C  
ATOM   4003  N   THR A 511     -17.258  28.338  19.045  1.00  0.32           N  
ATOM   4004  CA  THR A 511     -16.746  27.374  18.078  1.00  0.32           C  
ATOM   4005  C   THR A 511     -15.463  26.724  18.589  1.00  0.31           C  
ATOM   4006  CB  THR A 511     -16.479  28.039  16.715  1.00  0.30           C  
ATOM   4007  O   THR A 511     -14.747  27.310  19.404  1.00  0.30           O  
ATOM   4008  CG2 THR A 511     -17.776  28.527  16.077  1.00  0.29           C  
ATOM   4009  OG1 THR A 511     -15.600  29.156  16.898  1.00  0.30           O  
ATOM   4010  N   LEU A 512     -15.221  25.414  18.493  1.00  0.34           N  
ATOM   4011  CA  LEU A 512     -13.915  24.856  18.823  1.00  0.35           C  
ATOM   4012  C   LEU A 512     -12.794  25.763  18.325  1.00  0.34           C  
ATOM   4013  CB  LEU A 512     -13.761  23.458  18.218  1.00  0.33           C  
ATOM   4014  O   LEU A 512     -11.773  25.922  18.998  1.00  0.33           O  
ATOM   4015  CG  LEU A 512     -12.494  22.690  18.597  1.00  0.31           C  
ATOM   4016  CD1 LEU A 512     -12.516  22.331  20.079  1.00  0.30           C  
ATOM   4017  CD2 LEU A 512     -12.351  21.437  17.740  1.00  0.33           C  
ATOM   4018  N   ARG A 513     -12.893  26.458  17.167  1.00  0.32           N  
ATOM   4019  CA  ARG A 513     -11.956  27.518  16.808  1.00  0.33           C  
ATOM   4020  C   ARG A 513     -12.026  28.671  17.804  1.00  0.32           C  
ATOM   4021  CB  ARG A 513     -12.238  28.029  15.394  1.00  0.29           C  
ATOM   4022  O   ARG A 513     -10.995  29.198  18.224  1.00  0.29           O  
ATOM   4023  CG  ARG A 513     -11.027  28.638  14.706  1.00  0.28           C  
ATOM   4024  CD  ARG A 513     -11.361  29.128  13.304  1.00  0.30           C  
ATOM   4025  NE  ARG A 513     -10.160  29.513  12.567  1.00  0.30           N  
ATOM   4026  NH1 ARG A 513     -11.290  30.174  10.664  1.00  0.24           N  
ATOM   4027  NH2 ARG A 513      -9.004  30.320  10.754  1.00  0.21           N  
ATOM   4028  CZ  ARG A 513     -10.154  30.002  11.330  1.00  0.30           C  
ATOM   4029  N   GLU A 514     -13.182  29.125  18.155  1.00  0.30           N  
ATOM   4030  CA  GLU A 514     -13.292  30.181  19.157  1.00  0.30           C  
ATOM   4031  C   GLU A 514     -13.017  29.644  20.558  1.00  0.30           C  
ATOM   4032  CB  GLU A 514     -14.678  30.829  19.105  1.00  0.27           C  
ATOM   4033  O   GLU A 514     -12.258  30.245  21.321  1.00  0.28           O  
ATOM   4034  CG  GLU A 514     -14.860  31.801  17.948  1.00  0.27           C  
ATOM   4035  CD  GLU A 514     -16.312  32.177  17.702  1.00  0.30           C  
ATOM   4036  OE1 GLU A 514     -17.216  31.434  18.150  1.00  0.38           O  
ATOM   4037  OE2 GLU A 514     -16.549  33.221  17.055  1.00  0.33           O  
ATOM   4038  N   PHE A 515     -13.451  28.356  20.769  1.00  0.35           N  
ATOM   4039  CA  PHE A 515     -12.948  27.717  21.979  1.00  0.35           C  
ATOM   4040  C   PHE A 515     -11.439  27.525  21.903  1.00  0.35           C  
ATOM   4041  CB  PHE A 515     -13.639  26.368  22.204  1.00  0.33           C  
ATOM   4042  O   PHE A 515     -10.714  27.881  22.834  1.00  0.32           O  
ATOM   4043  CG  PHE A 515     -13.132  25.620  23.407  1.00  0.30           C  
ATOM   4044  CD1 PHE A 515     -13.624  25.902  24.676  1.00  0.31           C  
ATOM   4045  CD2 PHE A 515     -12.165  24.633  23.269  1.00  0.33           C  
ATOM   4046  CE1 PHE A 515     -13.157  25.211  25.792  1.00  0.34           C  
ATOM   4047  CE2 PHE A 515     -11.693  23.939  24.380  1.00  0.35           C  
ATOM   4048  CZ  PHE A 515     -12.190  24.230  25.640  1.00  0.32           C  
ATOM   4049  N   LEU A 516     -10.842  27.028  20.837  1.00  0.32           N  
ATOM   4050  CA  LEU A 516      -9.392  26.949  20.695  1.00  0.33           C  
ATOM   4051  C   LEU A 516      -8.789  28.334  20.487  1.00  0.32           C  
ATOM   4052  CB  LEU A 516      -9.017  26.035  19.525  1.00  0.30           C  
ATOM   4053  O   LEU A 516      -7.747  28.655  21.062  1.00  0.30           O  
ATOM   4054  CG  LEU A 516      -9.265  24.539  19.727  1.00  0.29           C  
ATOM   4055  CD1 LEU A 516      -9.010  23.781  18.429  1.00  0.29           C  
ATOM   4056  CD2 LEU A 516      -8.387  23.998  20.850  1.00  0.32           C  
ATOM   4057  N   ALA A 517      -9.456  29.247  19.892  1.00  0.30           N  
ATOM   4058  CA  ALA A 517      -9.005  30.633  19.797  1.00  0.31           C  
ATOM   4059  C   ALA A 517      -9.275  31.388  21.095  1.00  0.29           C  
ATOM   4060  CB  ALA A 517      -9.687  31.336  18.625  1.00  0.28           C  
ATOM   4061  O   ALA A 517      -8.399  32.090  21.606  1.00  0.27           O  
ATOM   4062  N   GLU A 518     -10.473  31.339  21.637  1.00  0.27           N  
ATOM   4063  CA  GLU A 518     -10.717  31.992  22.919  1.00  0.29           C  
ATOM   4064  C   GLU A 518     -10.145  31.173  24.073  1.00  0.27           C  
ATOM   4065  CB  GLU A 518     -12.215  32.222  23.129  1.00  0.25           C  
ATOM   4066  O   GLU A 518      -9.685  31.733  25.070  1.00  0.25           O  
ATOM   4067  CG  GLU A 518     -12.654  33.661  22.903  1.00  0.25           C  
ATOM   4068  CD  GLU A 518     -14.145  33.874  23.112  1.00  0.28           C  
ATOM   4069  OE1 GLU A 518     -14.865  32.890  23.394  1.00  0.31           O  
ATOM   4070  OE2 GLU A 518     -14.597  35.035  22.992  1.00  0.19           O  
ATOM   4071  N   ASN A 519     -10.178  29.854  23.889  1.00  0.28           N  
ATOM   4072  CA  ASN A 519      -9.488  29.123  24.947  1.00  0.29           C  
ATOM   4073  C   ASN A 519      -8.051  28.790  24.553  1.00  0.28           C  
ATOM   4074  CB  ASN A 519     -10.250  27.844  25.301  1.00  0.25           C  
ATOM   4075  O   ASN A 519      -7.408  27.951  25.186  1.00  0.26           O  
ATOM   4076  CG  ASN A 519     -11.494  28.116  26.124  1.00  0.24           C  
ATOM   4077  ND2 ASN A 519     -12.622  27.562  25.695  1.00  0.16           N  
ATOM   4078  OD1 ASN A 519     -11.442  28.818  27.137  1.00  0.24           O  
ATOM   4079  N   GLN A 520      -7.470  29.220  23.382  1.00  0.26           N  
ATOM   4080  CA  GLN A 520      -6.032  29.464  23.435  1.00  0.26           C  
ATOM   4081  C   GLN A 520      -5.640  30.161  24.735  1.00  0.26           C  
ATOM   4082  CB  GLN A 520      -5.585  30.301  22.236  1.00  0.24           C  
ATOM   4083  O   GLN A 520      -4.578  29.886  25.297  1.00  0.24           O  
ATOM   4084  CG  GLN A 520      -5.245  29.475  21.002  1.00  0.23           C  
ATOM   4085  CD  GLN A 520      -4.718  30.320  19.858  1.00  0.25           C  
ATOM   4086  NE2 GLN A 520      -4.283  29.663  18.787  1.00  0.22           N  
ATOM   4087  OE1 GLN A 520      -4.702  31.552  19.934  1.00  0.31           O  
ATOM   4088  N   SER A 521      -6.560  30.936  25.331  1.00  0.24           N  
ATOM   4089  CA  SER A 521      -6.394  31.606  26.616  1.00  0.25           C  
ATOM   4090  C   SER A 521      -6.965  30.768  27.755  1.00  0.24           C  
ATOM   4091  CB  SER A 521      -7.065  32.979  26.596  1.00  0.22           C  
ATOM   4092  O   SER A 521      -6.484  30.839  28.887  1.00  0.23           O  
ATOM   4093  OG  SER A 521      -8.460  32.854  26.379  1.00  0.11           O  
ATOM   4094  N   THR A 522      -7.691  29.728  27.662  1.00  0.26           N  
ATOM   4095  CA  THR A 522      -8.143  28.889  28.767  1.00  0.28           C  
ATOM   4096  C   THR A 522      -7.814  27.422  28.502  1.00  0.26           C  
ATOM   4097  CB  THR A 522      -9.656  29.044  29.004  1.00  0.24           C  
ATOM   4098  O   THR A 522      -8.432  26.528  29.084  1.00  0.25           O  
ATOM   4099  CG2 THR A 522      -9.936  29.756  30.323  1.00  0.11           C  
ATOM   4100  OG1 THR A 522     -10.226  29.806  27.932  1.00  0.13           O  
ATOM   4101  N   LEU A 523      -7.061  27.089  27.461  1.00  0.28           N  
ATOM   4102  CA  LEU A 523      -6.331  25.827  27.409  1.00  0.29           C  
ATOM   4103  C   LEU A 523      -4.985  25.949  28.116  1.00  0.28           C  
ATOM   4104  CB  LEU A 523      -6.120  25.389  25.957  1.00  0.26           C  
ATOM   4105  O   LEU A 523      -4.186  26.830  27.792  1.00  0.27           O  
ATOM   4106  CG  LEU A 523      -7.354  24.865  25.221  1.00  0.25           C  
ATOM   4107  CD1 LEU A 523      -7.122  24.887  23.714  1.00  0.24           C  
ATOM   4108  CD2 LEU A 523      -7.702  23.458  25.694  1.00  0.26           C  
ATOM   4109  N   LEU A 524      -4.925  26.004  29.388  1.00  0.27           N  
ATOM   4110  CA  LEU A 524      -3.642  25.774  30.044  1.00  0.30           C  
ATOM   4111  C   LEU A 524      -2.750  24.877  29.193  1.00  0.27           C  
ATOM   4112  CB  LEU A 524      -3.851  25.145  31.424  1.00  0.25           C  
ATOM   4113  O   LEU A 524      -3.082  23.715  28.951  1.00  0.26           O  
ATOM   4114  CG  LEU A 524      -3.550  26.038  32.629  1.00  0.25           C  
ATOM   4115  CD1 LEU A 524      -4.724  26.029  33.602  1.00  0.23           C  
ATOM   4116  CD2 LEU A 524      -2.269  25.585  33.323  1.00  0.24           C  
ATOM   4117  N   SER A 525      -2.305  25.428  28.165  1.00  0.30           N  
ATOM   4118  CA  SER A 525      -1.033  24.773  27.879  1.00  0.32           C  
ATOM   4119  C   SER A 525      -0.051  24.946  29.032  1.00  0.30           C  
ATOM   4120  CB  SER A 525      -0.422  25.326  26.591  1.00  0.29           C  
ATOM   4121  O   SER A 525       0.175  26.064  29.500  1.00  0.29           O  
ATOM   4122  OG  SER A 525       0.534  26.331  26.879  1.00  0.25           O  
ATOM   4123  N   VAL A 526      -0.099  24.031  29.929  1.00  0.31           N  
ATOM   4124  CA  VAL A 526       0.995  23.902  30.885  1.00  0.33           C  
ATOM   4125  C   VAL A 526       2.161  23.157  30.240  1.00  0.32           C  
ATOM   4126  CB  VAL A 526       0.542  23.173  32.171  1.00  0.30           C  
ATOM   4127  O   VAL A 526       1.982  22.066  29.694  1.00  0.31           O  
ATOM   4128  CG1 VAL A 526       1.543  23.403  33.302  1.00  0.29           C  
ATOM   4129  CG2 VAL A 526      -0.853  23.638  32.584  1.00  0.29           C  
ATOM   4130  N   SER A 527       3.119  23.898  29.752  1.00  0.36           N  
ATOM   4131  CA  SER A 527       4.442  23.351  29.472  1.00  0.36           C  
ATOM   4132  C   SER A 527       5.121  22.867  30.749  1.00  0.36           C  
ATOM   4133  CB  SER A 527       5.320  24.396  28.784  1.00  0.34           C  
ATOM   4134  O   SER A 527       5.225  23.613  31.725  1.00  0.35           O  
ATOM   4135  OG  SER A 527       6.109  25.095  29.732  1.00  0.30           O  
ATOM   4136  N   THR A 528       5.085  21.510  30.840  1.00  0.36           N  
ATOM   4137  CA  THR A 528       6.099  21.022  31.768  1.00  0.37           C  
ATOM   4138  C   THR A 528       7.482  21.535  31.378  1.00  0.36           C  
ATOM   4139  CB  THR A 528       6.115  19.483  31.818  1.00  0.35           C  
ATOM   4140  O   THR A 528       7.891  21.414  30.222  1.00  0.36           O  
ATOM   4141  CG2 THR A 528       5.044  18.952  32.765  1.00  0.31           C  
ATOM   4142  OG1 THR A 528       5.874  18.965  30.504  1.00  0.30           O  
ATOM   4143  N   GLN A 529       7.908  22.389  32.163  1.00  0.36           N  
ATOM   4144  CA  GLN A 529       9.315  22.772  32.124  1.00  0.36           C  
ATOM   4145  C   GLN A 529      10.207  21.640  32.625  1.00  0.36           C  
ATOM   4146  CB  GLN A 529       9.553  24.034  32.954  1.00  0.33           C  
ATOM   4147  O   GLN A 529      11.184  21.275  31.968  1.00  0.34           O  
ATOM   4148  CG  GLN A 529       8.921  25.287  32.363  1.00  0.30           C  
ATOM   4149  CD  GLN A 529       9.616  26.560  32.806  1.00  0.36           C  
ATOM   4150  NE2 GLN A 529       9.417  27.637  32.053  1.00  0.31           N  
ATOM   4151  OE1 GLN A 529      10.326  26.576  33.816  1.00  0.43           O  
ATOM   4152  N   THR A 530       9.906  21.095  33.874  1.00  0.41           N  
ATOM   4153  CA  THR A 530      10.663  20.052  34.556  1.00  0.40           C  
ATOM   4154  C   THR A 530       9.727  19.089  35.279  1.00  0.41           C  
ATOM   4155  CB  THR A 530      11.662  20.654  35.561  1.00  0.38           C  
ATOM   4156  O   THR A 530       8.656  19.486  35.743  1.00  0.40           O  
ATOM   4157  CG2 THR A 530      12.696  21.524  34.855  1.00  0.33           C  
ATOM   4158  OG1 THR A 530      10.950  21.454  36.513  1.00  0.35           O  
ATOM   4159  N   PHE A 531       9.977  17.952  35.180  1.00  0.49           N  
ATOM   4160  CA  PHE A 531       9.425  16.823  35.920  1.00  0.51           C  
ATOM   4161  C   PHE A 531      10.500  16.155  36.769  1.00  0.50           C  
ATOM   4162  CB  PHE A 531       8.804  15.802  34.962  1.00  0.46           C  
ATOM   4163  O   PHE A 531      11.599  15.880  36.285  1.00  0.49           O  
ATOM   4164  CG  PHE A 531       8.544  14.460  35.590  1.00  0.45           C  
ATOM   4165  CD1 PHE A 531       9.519  13.469  35.574  1.00  0.42           C  
ATOM   4166  CD2 PHE A 531       7.325  14.188  36.197  1.00  0.44           C  
ATOM   4167  CE1 PHE A 531       9.282  12.225  36.154  1.00  0.40           C  
ATOM   4168  CE2 PHE A 531       7.081  12.947  36.779  1.00  0.43           C  
ATOM   4169  CZ  PHE A 531       8.060  11.967  36.756  1.00  0.41           C  
ATOM   4170  N   ALA A 532      10.287  16.194  38.143  1.00  0.50           N  
ATOM   4171  CA  ALA A 532      11.142  15.478  39.087  1.00  0.49           C  
ATOM   4172  C   ALA A 532      10.326  14.512  39.942  1.00  0.50           C  
ATOM   4173  CB  ALA A 532      11.896  16.464  39.976  1.00  0.48           C  
ATOM   4174  O   ALA A 532       9.205  14.827  40.347  1.00  0.49           O  
ATOM   4175  N   ILE A 533      10.691  13.424  40.004  1.00  0.50           N  
ATOM   4176  CA  ILE A 533      10.233  12.427  40.966  1.00  0.51           C  
ATOM   4177  C   ILE A 533      11.279  12.252  42.065  1.00  0.51           C  
ATOM   4178  CB  ILE A 533       9.943  11.073  40.281  1.00  0.49           C  
ATOM   4179  O   ILE A 533      12.443  11.959  41.781  1.00  0.50           O  
ATOM   4180  CG1 ILE A 533       8.944  11.258  39.133  1.00  0.46           C  
ATOM   4181  CG2 ILE A 533       9.425  10.053  41.299  1.00  0.47           C  
ATOM   4182  CD1 ILE A 533       8.688   9.993  38.325  1.00  0.47           C  
ATOM   4183  N   GLU A 534      10.872  12.578  43.249  1.00  0.52           N  
ATOM   4184  CA  GLU A 534      11.651  12.439  44.475  1.00  0.51           C  
ATOM   4185  C   GLU A 534      11.044  11.386  45.398  1.00  0.52           C  
ATOM   4186  CB  GLU A 534      11.753  13.781  45.204  1.00  0.50           C  
ATOM   4187  O   GLU A 534       9.830  11.365  45.611  1.00  0.50           O  
ATOM   4188  CG  GLU A 534      12.510  14.847  44.425  1.00  0.47           C  
ATOM   4189  CD  GLU A 534      12.606  16.174  45.162  1.00  0.49           C  
ATOM   4190  OE1 GLU A 534      11.984  16.316  46.240  1.00  0.53           O  
ATOM   4191  OE2 GLU A 534      13.308  17.078  44.658  1.00  0.48           O  
ATOM   4192  N   ARG A 535      11.803  10.528  45.805  1.00  0.48           N  
ATOM   4193  CA  ARG A 535      11.431   9.665  46.922  1.00  0.49           C  
ATOM   4194  C   ARG A 535      11.305  10.465  48.214  1.00  0.49           C  
ATOM   4195  CB  ARG A 535      12.456   8.543  47.099  1.00  0.46           C  
ATOM   4196  O   ARG A 535      12.217  11.210  48.580  1.00  0.47           O  
ATOM   4197  CG  ARG A 535      11.994   7.426  48.021  1.00  0.45           C  
ATOM   4198  CD  ARG A 535      12.986   6.271  48.049  1.00  0.47           C  
ATOM   4199  NE  ARG A 535      12.505   5.168  48.877  1.00  0.45           N  
ATOM   4200  NH1 ARG A 535      14.360   3.834  48.539  1.00  0.34           N  
ATOM   4201  NH2 ARG A 535      12.639   3.098  49.862  1.00  0.30           N  
ATOM   4202  CZ  ARG A 535      13.169   4.036  49.091  1.00  0.42           C  
ATOM   4203  N   THR A 536      10.112  10.261  48.965  1.00  0.53           N  
ATOM   4204  CA  THR A 536       9.839  10.719  50.323  1.00  0.52           C  
ATOM   4205  C   THR A 536       9.642   9.534  51.264  1.00  0.53           C  
ATOM   4206  CB  THR A 536       8.596  11.626  50.368  1.00  0.50           C  
ATOM   4207  O   THR A 536       9.601   8.384  50.822  1.00  0.51           O  
ATOM   4208  CG2 THR A 536       8.699  12.753  49.345  1.00  0.47           C  
ATOM   4209  OG1 THR A 536       7.430  10.843  50.084  1.00  0.52           O  
ATOM   4210  N   THR A 537       9.566   9.745  52.624  1.00  0.50           N  
ATOM   4211  CA  THR A 537       9.330   8.772  53.685  1.00  0.47           C  
ATOM   4212  C   THR A 537       8.008   8.043  53.466  1.00  0.50           C  
ATOM   4213  CB  THR A 537       9.325   9.446  55.070  1.00  0.47           C  
ATOM   4214  O   THR A 537       7.857   6.887  53.866  1.00  0.47           O  
ATOM   4215  CG2 THR A 537       9.568   8.426  56.178  1.00  0.42           C  
ATOM   4216  OG1 THR A 537      10.357  10.439  55.115  1.00  0.47           O  
ATOM   4217  N   TYR A 538       7.040   8.681  52.825  1.00  0.52           N  
ATOM   4218  CA  TYR A 538       5.664   8.195  52.827  1.00  0.50           C  
ATOM   4219  C   TYR A 538       5.230   7.781  51.427  1.00  0.51           C  
ATOM   4220  CB  TYR A 538       4.716   9.267  53.372  1.00  0.47           C  
ATOM   4221  O   TYR A 538       4.073   7.412  51.213  1.00  0.48           O  
ATOM   4222  CG  TYR A 538       5.049   9.716  54.775  1.00  0.44           C  
ATOM   4223  CD1 TYR A 538       4.873   8.862  55.861  1.00  0.38           C  
ATOM   4224  CD2 TYR A 538       5.539  10.995  55.016  1.00  0.40           C  
ATOM   4225  CE1 TYR A 538       5.176   9.272  57.155  1.00  0.43           C  
ATOM   4226  CE2 TYR A 538       5.846  11.416  56.306  1.00  0.47           C  
ATOM   4227  OH  TYR A 538       5.964  10.959  58.646  1.00  0.47           O  
ATOM   4228  CZ  TYR A 538       5.662  10.548  57.367  1.00  0.36           C  
ATOM   4229  N   GLY A 539       6.389   7.585  50.435  1.00  0.57           N  
ATOM   4230  CA  GLY A 539       6.178   7.299  49.025  1.00  0.57           C  
ATOM   4231  C   GLY A 539       7.000   8.185  48.107  1.00  0.57           C  
ATOM   4232  O   GLY A 539       8.212   8.318  48.287  1.00  0.53           O  
ATOM   4233  N   TYR A 540       6.502   8.492  47.158  1.00  0.59           N  
ATOM   4234  CA  TYR A 540       7.107   9.353  46.148  1.00  0.59           C  
ATOM   4235  C   TYR A 540       6.375  10.687  46.060  1.00  0.60           C  
ATOM   4236  CB  TYR A 540       7.101   8.663  44.780  1.00  0.56           C  
ATOM   4237  O   TYR A 540       5.145  10.734  46.135  1.00  0.58           O  
ATOM   4238  CG  TYR A 540       7.873   7.366  44.751  1.00  0.54           C  
ATOM   4239  CD1 TYR A 540       9.236   7.351  44.462  1.00  0.51           C  
ATOM   4240  CD2 TYR A 540       7.242   6.155  45.012  1.00  0.51           C  
ATOM   4241  CE1 TYR A 540       9.951   6.158  44.431  1.00  0.49           C  
ATOM   4242  CE2 TYR A 540       7.947   4.956  44.984  1.00  0.50           C  
ATOM   4243  OH  TYR A 540      10.003   3.785  44.666  1.00  0.44           O  
ATOM   4244  CZ  TYR A 540       9.299   4.968  44.694  1.00  0.49           C  
ATOM   4245  N   ARG A 541       7.233  11.601  46.058  1.00  0.64           N  
ATOM   4246  CA  ARG A 541       6.899  12.978  45.707  1.00  0.63           C  
ATOM   4247  C   ARG A 541       7.230  13.267  44.247  1.00  0.64           C  
ATOM   4248  CB  ARG A 541       7.640  13.959  46.617  1.00  0.61           C  
ATOM   4249  O   ARG A 541       8.385  13.152  43.832  1.00  0.62           O  
ATOM   4250  CG  ARG A 541       7.258  15.414  46.395  1.00  0.58           C  
ATOM   4251  CD  ARG A 541       8.009  16.345  47.337  1.00  0.58           C  
ATOM   4252  NE  ARG A 541       8.222  17.660  46.739  1.00  0.48           N  
ATOM   4253  NH1 ARG A 541       9.612  18.426  48.417  1.00  0.42           N  
ATOM   4254  NH2 ARG A 541       9.104  19.778  46.637  1.00  0.38           N  
ATOM   4255  CZ  ARG A 541       8.979  18.618  47.266  1.00  0.57           C  
ATOM   4256  N   ILE A 542       6.189  13.321  43.414  1.00  0.65           N  
ATOM   4257  CA  ILE A 542       6.287  13.810  42.043  1.00  0.65           C  
ATOM   4258  C   ILE A 542       6.099  15.326  42.022  1.00  0.66           C  
ATOM   4259  CB  ILE A 542       5.249  13.129  41.124  1.00  0.63           C  
ATOM   4260  O   ILE A 542       5.063  15.835  42.456  1.00  0.65           O  
ATOM   4261  CG1 ILE A 542       5.374  11.604  41.215  1.00  0.60           C  
ATOM   4262  CG2 ILE A 542       5.412  13.606  39.678  1.00  0.61           C  
ATOM   4263  CD1 ILE A 542       4.225  10.848  40.562  1.00  0.59           C  
ATOM   4264  N   VAL A 543       7.199  15.996  41.540  1.00  0.63           N  
ATOM   4265  CA  VAL A 543       7.177  17.443  41.353  1.00  0.61           C  
ATOM   4266  C   VAL A 543       7.155  17.771  39.862  1.00  0.62           C  
ATOM   4267  CB  VAL A 543       8.390  18.120  42.030  1.00  0.60           C  
ATOM   4268  O   VAL A 543       8.052  17.370  39.118  1.00  0.61           O  
ATOM   4269  CG1 VAL A 543       8.323  19.637  41.864  1.00  0.56           C  
ATOM   4270  CG2 VAL A 543       8.453  17.744  43.510  1.00  0.58           C  
ATOM   4271  N   ILE A 544       6.195  18.361  39.454  1.00  0.62           N  
ATOM   4272  CA  ILE A 544       6.046  18.869  38.095  1.00  0.62           C  
ATOM   4273  C   ILE A 544       6.062  20.396  38.110  1.00  0.62           C  
ATOM   4274  CB  ILE A 544       4.746  18.353  37.437  1.00  0.60           C  
ATOM   4275  O   ILE A 544       5.241  21.025  38.782  1.00  0.62           O  
ATOM   4276  CG1 ILE A 544       4.713  16.820  37.451  1.00  0.58           C  
ATOM   4277  CG2 ILE A 544       4.613  18.891  36.010  1.00  0.59           C  
ATOM   4278  CD1 ILE A 544       3.500  16.221  36.752  1.00  0.57           C  
ATOM   4279  N   ASN A 545       7.088  20.906  37.421  1.00  0.57           N  
ATOM   4280  CA  ASN A 545       7.097  22.335  37.125  1.00  0.56           C  
ATOM   4281  C   ASN A 545       6.384  22.640  35.810  1.00  0.56           C  
ATOM   4282  CB  ASN A 545       8.531  22.866  37.086  1.00  0.54           C  
ATOM   4283  O   ASN A 545       6.784  22.147  34.754  1.00  0.54           O  
ATOM   4284  CG  ASN A 545       9.227  22.766  38.429  1.00  0.51           C  
ATOM   4285  ND2 ASN A 545      10.434  22.211  38.432  1.00  0.53           N  
ATOM   4286  OD1 ASN A 545       8.684  23.182  39.456  1.00  0.55           O  
ATOM   4287  N   CYS A 546       5.396  23.325  35.902  1.00  0.53           N  
ATOM   4288  CA  CYS A 546       4.674  23.732  34.702  1.00  0.56           C  
ATOM   4289  C   CYS A 546       4.456  25.240  34.682  1.00  0.53           C  
ATOM   4290  CB  CYS A 546       3.328  23.012  34.617  1.00  0.53           C  
ATOM   4291  O   CYS A 546       4.367  25.873  35.736  1.00  0.53           O  
ATOM   4292  SG  CYS A 546       2.242  23.328  36.025  1.00  0.60           S  
ATOM   4293  N   LYS A 547       4.626  25.793  33.611  1.00  0.55           N  
ATOM   4294  CA  LYS A 547       4.274  27.186  33.349  1.00  0.54           C  
ATOM   4295  C   LYS A 547       3.001  27.283  32.513  1.00  0.55           C  
ATOM   4296  CB  LYS A 547       5.422  27.906  32.642  1.00  0.52           C  
ATOM   4297  O   LYS A 547       2.950  26.779  31.389  1.00  0.52           O  
ATOM   4298  CG  LYS A 547       5.262  29.418  32.584  1.00  0.49           C  
ATOM   4299  CD  LYS A 547       6.518  30.093  32.048  1.00  0.48           C  
ATOM   4300  CE  LYS A 547       6.390  31.611  32.068  1.00  0.51           C  
ATOM   4301  NZ  LYS A 547       7.688  32.280  31.753  1.00  0.47           N  
ATOM   4302  N   PRO A 548       1.888  27.615  33.072  1.00  0.50           N  
ATOM   4303  CA  PRO A 548       0.726  27.996  32.266  1.00  0.49           C  
ATOM   4304  C   PRO A 548       1.063  29.030  31.195  1.00  0.50           C  
ATOM   4305  CB  PRO A 548      -0.245  28.575  33.298  1.00  0.49           C  
ATOM   4306  O   PRO A 548       1.924  29.888  31.409  1.00  0.49           O  
ATOM   4307  CG  PRO A 548       0.452  28.414  34.610  1.00  0.47           C  
ATOM   4308  CD  PRO A 548       1.856  27.949  34.351  1.00  0.49           C  
ATOM   4309  N   SER A 549       0.708  28.752  30.021  1.00  0.45           N  
ATOM   4310  CA  SER A 549       0.805  29.741  28.952  1.00  0.46           C  
ATOM   4311  C   SER A 549       0.211  31.079  29.381  1.00  0.44           C  
ATOM   4312  CB  SER A 549       0.097  29.240  27.693  1.00  0.43           C  
ATOM   4313  O   SER A 549      -0.610  31.134  30.299  1.00  0.43           O  
ATOM   4314  OG  SER A 549      -1.272  28.982  27.954  1.00  0.38           O  
ATOM   4315  N   THR A 550       0.895  32.279  29.181  1.00  0.40           N  
ATOM   4316  CA  THR A 550       0.579  33.684  29.419  1.00  0.41           C  
ATOM   4317  C   THR A 550      -0.924  33.924  29.319  1.00  0.40           C  
ATOM   4318  CB  THR A 550       1.315  34.598  28.422  1.00  0.36           C  
ATOM   4319  O   THR A 550      -1.584  33.402  28.418  1.00  0.38           O  
ATOM   4320  CG2 THR A 550       2.755  34.844  28.860  1.00  0.33           C  
ATOM   4321  OG1 THR A 550       1.320  33.980  27.129  1.00  0.32           O  
ATOM   4322  N   GLY A 551      -1.566  34.819  30.323  1.00  0.39           N  
ATOM   4323  CA  GLY A 551      -2.868  35.417  30.574  1.00  0.39           C  
ATOM   4324  C   GLY A 551      -3.622  34.750  31.709  1.00  0.39           C  
ATOM   4325  O   GLY A 551      -4.811  35.010  31.908  1.00  0.36           O  
ATOM   4326  N   TYR A 552      -3.045  33.997  32.564  1.00  0.37           N  
ATOM   4327  CA  TYR A 552      -3.778  33.288  33.608  1.00  0.40           C  
ATOM   4328  C   TYR A 552      -3.327  33.738  34.992  1.00  0.37           C  
ATOM   4329  CB  TYR A 552      -3.590  31.775  33.464  1.00  0.36           C  
ATOM   4330  O   TYR A 552      -3.451  32.991  35.965  1.00  0.37           O  
ATOM   4331  CG  TYR A 552      -4.398  31.167  32.342  1.00  0.34           C  
ATOM   4332  CD1 TYR A 552      -5.728  30.801  32.535  1.00  0.32           C  
ATOM   4333  CD2 TYR A 552      -3.833  30.957  31.089  1.00  0.36           C  
ATOM   4334  CE1 TYR A 552      -6.476  30.239  31.506  1.00  0.36           C  
ATOM   4335  CE2 TYR A 552      -4.571  30.396  30.052  1.00  0.37           C  
ATOM   4336  OH  TYR A 552      -6.625  29.485  29.247  1.00  0.29           O  
ATOM   4337  CZ  TYR A 552      -5.890  30.041  30.270  1.00  0.35           C  
ATOM   4338  N   ASP A 553      -2.674  34.927  35.077  1.00  0.45           N  
ATOM   4339  CA  ASP A 553      -2.485  35.627  36.344  1.00  0.45           C  
ATOM   4340  C   ASP A 553      -3.787  35.684  37.140  1.00  0.45           C  
ATOM   4341  CB  ASP A 553      -1.954  37.041  36.102  1.00  0.42           C  
ATOM   4342  O   ASP A 553      -3.769  35.871  38.358  1.00  0.44           O  
ATOM   4343  CG  ASP A 553      -0.616  37.057  35.384  1.00  0.40           C  
ATOM   4344  OD1 ASP A 553       0.205  36.140  35.603  1.00  0.42           O  
ATOM   4345  OD2 ASP A 553      -0.379  37.997  34.595  1.00  0.46           O  
ATOM   4346  N   ALA A 554      -5.020  35.319  36.477  1.00  0.41           N  
ATOM   4347  CA  ALA A 554      -6.265  35.469  37.226  1.00  0.41           C  
ATOM   4348  C   ALA A 554      -6.735  34.128  37.784  1.00  0.41           C  
ATOM   4349  CB  ALA A 554      -7.348  36.081  36.340  1.00  0.37           C  
ATOM   4350  O   ALA A 554      -7.705  34.070  38.543  1.00  0.39           O  
ATOM   4351  N   ILE A 555      -6.204  32.999  37.455  1.00  0.45           N  
ATOM   4352  CA  ILE A 555      -6.592  31.727  38.055  1.00  0.46           C  
ATOM   4353  C   ILE A 555      -5.905  31.564  39.409  1.00  0.45           C  
ATOM   4354  CB  ILE A 555      -6.244  30.538  37.131  1.00  0.43           C  
ATOM   4355  O   ILE A 555      -4.678  31.649  39.504  1.00  0.44           O  
ATOM   4356  CG1 ILE A 555      -6.964  30.679  35.785  1.00  0.38           C  
ATOM   4357  CG2 ILE A 555      -6.599  29.209  37.805  1.00  0.38           C  
ATOM   4358  CD1 ILE A 555      -6.637  29.575  34.789  1.00  0.38           C  
ATOM   4359  N   LYS A 556      -6.779  31.553  40.361  1.00  0.48           N  
ATOM   4360  CA  LYS A 556      -6.374  31.210  41.721  1.00  0.46           C  
ATOM   4361  C   LYS A 556      -5.909  29.759  41.807  1.00  0.48           C  
ATOM   4362  CB  LYS A 556      -7.523  31.451  42.701  1.00  0.45           C  
ATOM   4363  O   LYS A 556      -6.433  28.892  41.105  1.00  0.46           O  
ATOM   4364  CG  LYS A 556      -7.972  32.902  42.785  1.00  0.42           C  
ATOM   4365  CD  LYS A 556      -9.129  33.074  43.761  1.00  0.42           C  
ATOM   4366  CE  LYS A 556      -9.646  34.506  43.769  1.00  0.39           C  
ATOM   4367  NZ  LYS A 556     -10.877  34.646  44.604  1.00  0.37           N  
ATOM   4368  N   GLN A 557      -4.847  29.588  42.418  1.00  0.54           N  
ATOM   4369  CA  GLN A 557      -4.256  28.308  42.793  1.00  0.53           C  
ATOM   4370  C   GLN A 557      -5.335  27.281  43.125  1.00  0.54           C  
ATOM   4371  CB  GLN A 557      -3.311  28.480  43.983  1.00  0.50           C  
ATOM   4372  O   GLN A 557      -5.246  26.123  42.710  1.00  0.53           O  
ATOM   4373  CG  GLN A 557      -2.535  27.220  44.340  1.00  0.48           C  
ATOM   4374  CD  GLN A 557      -1.574  27.429  45.495  1.00  0.48           C  
ATOM   4375  NE2 GLN A 557      -1.050  26.334  46.036  1.00  0.41           N  
ATOM   4376  OE1 GLN A 557      -1.305  28.565  45.899  1.00  0.53           O  
ATOM   4377  N   ASP A 558      -6.452  27.738  43.768  1.00  0.50           N  
ATOM   4378  CA  ASP A 558      -7.543  26.920  44.289  1.00  0.49           C  
ATOM   4379  C   ASP A 558      -8.491  26.494  43.170  1.00  0.50           C  
ATOM   4380  CB  ASP A 558      -8.314  27.679  45.371  1.00  0.47           C  
ATOM   4381  O   ASP A 558      -9.270  25.552  43.335  1.00  0.48           O  
ATOM   4382  CG  ASP A 558      -7.442  28.081  46.548  1.00  0.45           C  
ATOM   4383  OD1 ASP A 558      -6.403  27.430  46.788  1.00  0.48           O  
ATOM   4384  OD2 ASP A 558      -7.800  29.056  47.243  1.00  0.52           O  
ATOM   4385  N   ASP A 559      -8.337  27.181  42.002  1.00  0.44           N  
ATOM   4386  CA  ASP A 559      -9.252  26.935  40.892  1.00  0.43           C  
ATOM   4387  C   ASP A 559      -8.651  25.950  39.892  1.00  0.43           C  
ATOM   4388  CB  ASP A 559      -9.609  28.247  40.190  1.00  0.41           C  
ATOM   4389  O   ASP A 559      -9.322  25.530  38.947  1.00  0.41           O  
ATOM   4390  CG  ASP A 559     -10.355  29.217  41.088  1.00  0.39           C  
ATOM   4391  OD1 ASP A 559     -11.134  28.768  41.957  1.00  0.40           O  
ATOM   4392  OD2 ASP A 559     -10.165  30.441  40.925  1.00  0.45           O  
ATOM   4393  N   VAL A 560      -7.310  25.465  40.187  1.00  0.49           N  
ATOM   4394  CA  VAL A 560      -6.602  24.533  39.316  1.00  0.48           C  
ATOM   4395  C   VAL A 560      -6.209  23.285  40.105  1.00  0.48           C  
ATOM   4396  CB  VAL A 560      -5.349  25.182  38.687  1.00  0.47           C  
ATOM   4397  O   VAL A 560      -5.495  23.376  41.106  1.00  0.47           O  
ATOM   4398  CG1 VAL A 560      -4.713  24.246  37.661  1.00  0.42           C  
ATOM   4399  CG2 VAL A 560      -5.708  26.520  38.044  1.00  0.43           C  
ATOM   4400  N   HIS A 561      -6.862  22.227  39.721  1.00  0.47           N  
ATOM   4401  CA  HIS A 561      -6.518  20.885  40.178  1.00  0.47           C  
ATOM   4402  C   HIS A 561      -5.800  20.099  39.086  1.00  0.47           C  
ATOM   4403  CB  HIS A 561      -7.773  20.134  40.626  1.00  0.45           C  
ATOM   4404  O   HIS A 561      -6.305  19.978  37.968  1.00  0.45           O  
ATOM   4405  CG  HIS A 561      -8.525  20.822  41.720  1.00  0.43           C  
ATOM   4406  CD2 HIS A 561      -9.714  21.470  41.711  1.00  0.41           C  
ATOM   4407  ND1 HIS A 561      -8.056  20.894  43.014  1.00  0.51           N  
ATOM   4408  CE1 HIS A 561      -8.926  21.559  43.755  1.00  0.43           C  
ATOM   4409  NE2 HIS A 561      -9.941  21.919  42.989  1.00  0.39           N  
ATOM   4410  N   LEU A 562      -4.502  19.722  39.114  1.00  0.53           N  
ATOM   4411  CA  LEU A 562      -3.753  18.758  38.316  1.00  0.52           C  
ATOM   4412  C   LEU A 562      -3.928  17.346  38.865  1.00  0.53           C  
ATOM   4413  CB  LEU A 562      -2.267  19.126  38.285  1.00  0.51           C  
ATOM   4414  O   LEU A 562      -3.724  17.110  40.058  1.00  0.52           O  
ATOM   4415  CG  LEU A 562      -1.418  18.427  37.222  1.00  0.50           C  
ATOM   4416  CD1 LEU A 562      -1.528  19.160  35.889  1.00  0.48           C  
ATOM   4417  CD2 LEU A 562       0.036  18.340  37.672  1.00  0.49           C  
ATOM   4418  N   HIS A 563      -4.567  16.553  38.064  1.00  0.50           N  
ATOM   4419  CA  HIS A 563      -4.687  15.131  38.366  1.00  0.50           C  
ATOM   4420  C   HIS A 563      -3.678  14.311  37.570  1.00  0.50           C  
ATOM   4421  CB  HIS A 563      -6.107  14.640  38.077  1.00  0.49           C  
ATOM   4422  O   HIS A 563      -3.555  14.480  36.354  1.00  0.49           O  
ATOM   4423  CG  HIS A 563      -7.152  15.295  38.923  1.00  0.48           C  
ATOM   4424  CD2 HIS A 563      -7.972  16.342  38.671  1.00  0.47           C  
ATOM   4425  ND1 HIS A 563      -7.443  14.875  40.203  1.00  0.53           N  
ATOM   4426  CE1 HIS A 563      -8.402  15.638  40.703  1.00  0.47           C  
ATOM   4427  NE2 HIS A 563      -8.740  16.536  39.793  1.00  0.44           N  
ATOM   4428  N   LEU A 564      -2.865  13.501  38.139  1.00  0.55           N  
ATOM   4429  CA  LEU A 564      -2.009  12.459  37.584  1.00  0.54           C  
ATOM   4430  C   LEU A 564      -2.710  11.105  37.614  1.00  0.55           C  
ATOM   4431  CB  LEU A 564      -0.689  12.380  38.356  1.00  0.53           C  
ATOM   4432  O   LEU A 564      -2.997  10.574  38.690  1.00  0.53           O  
ATOM   4433  CG  LEU A 564       0.360  11.411  37.810  1.00  0.51           C  
ATOM   4434  CD1 LEU A 564       0.980  11.967  36.532  1.00  0.49           C  
ATOM   4435  CD2 LEU A 564       1.434  11.139  38.857  1.00  0.50           C  
ATOM   4436  N   GLY A 565      -3.289  10.732  36.399  1.00  0.51           N  
ATOM   4437  CA  GLY A 565      -3.771   9.373  36.214  1.00  0.50           C  
ATOM   4438  C   GLY A 565      -2.656   8.345  36.172  1.00  0.51           C  
ATOM   4439  O   GLY A 565      -1.603   8.588  35.578  1.00  0.49           O  
ATOM   4440  N   TYR A 566      -2.821   7.219  36.885  1.00  0.49           N  
ATOM   4441  CA  TYR A 566      -1.941   6.056  36.877  1.00  0.49           C  
ATOM   4442  C   TYR A 566      -2.734   4.770  37.074  1.00  0.48           C  
ATOM   4443  CB  TYR A 566      -0.873   6.183  37.967  1.00  0.47           C  
ATOM   4444  O   TYR A 566      -3.848   4.795  37.604  1.00  0.47           O  
ATOM   4445  CG  TYR A 566      -1.426   6.120  39.370  1.00  0.44           C  
ATOM   4446  CD1 TYR A 566      -2.025   7.234  39.954  1.00  0.42           C  
ATOM   4447  CD2 TYR A 566      -1.351   4.948  40.114  1.00  0.43           C  
ATOM   4448  CE1 TYR A 566      -2.535   7.182  41.247  1.00  0.44           C  
ATOM   4449  CE2 TYR A 566      -1.858   4.884  41.408  1.00  0.42           C  
ATOM   4450  OH  TYR A 566      -2.951   5.946  43.245  1.00  0.39           O  
ATOM   4451  CZ  TYR A 566      -2.447   6.004  41.965  1.00  0.45           C  
ATOM   4452  N   TYR A 567      -2.318   3.618  36.481  1.00  0.45           N  
ATOM   4453  CA  TYR A 567      -2.747   2.256  36.778  1.00  0.46           C  
ATOM   4454  C   TYR A 567      -1.904   1.649  37.893  1.00  0.45           C  
ATOM   4455  CB  TYR A 567      -2.663   1.380  35.524  1.00  0.43           C  
ATOM   4456  O   TYR A 567      -0.709   1.401  37.712  1.00  0.44           O  
ATOM   4457  CG  TYR A 567      -3.652   1.761  34.450  1.00  0.42           C  
ATOM   4458  CD1 TYR A 567      -4.963   1.289  34.484  1.00  0.40           C  
ATOM   4459  CD2 TYR A 567      -3.280   2.592  33.399  1.00  0.42           C  
ATOM   4460  CE1 TYR A 567      -5.878   1.636  33.496  1.00  0.42           C  
ATOM   4461  CE2 TYR A 567      -4.186   2.945  32.405  1.00  0.40           C  
ATOM   4462  OH  TYR A 567      -6.383   2.809  31.481  1.00  0.35           O  
ATOM   4463  CZ  TYR A 567      -5.481   2.463  32.462  1.00  0.45           C  
ATOM   4464  N   PRO A 568      -2.479   1.730  39.018  1.00  0.47           N  
ATOM   4465  CA  PRO A 568      -1.825   0.850  39.989  1.00  0.47           C  
ATOM   4466  C   PRO A 568      -1.526  -0.536  39.422  1.00  0.47           C  
ATOM   4467  CB  PRO A 568      -2.842   0.765  41.129  1.00  0.47           C  
ATOM   4468  O   PRO A 568      -2.288  -1.047  38.597  1.00  0.46           O  
ATOM   4469  CG  PRO A 568      -3.786   1.898  40.883  1.00  0.45           C  
ATOM   4470  CD  PRO A 568      -3.801   2.195  39.411  1.00  0.44           C  
ATOM   4471  N   ARG A 569      -0.277  -1.005  39.583  1.00  0.41           N  
ATOM   4472  CA  ARG A 569       0.093  -2.378  39.257  1.00  0.42           C  
ATOM   4473  C   ARG A 569      -0.926  -3.367  39.813  1.00  0.41           C  
ATOM   4474  CB  ARG A 569       1.487  -2.702  39.799  1.00  0.40           C  
ATOM   4475  O   ARG A 569      -1.141  -3.430  41.025  1.00  0.40           O  
ATOM   4476  CG  ARG A 569       2.029  -4.046  39.339  1.00  0.39           C  
ATOM   4477  CD  ARG A 569       3.431  -4.301  39.874  1.00  0.43           C  
ATOM   4478  NE  ARG A 569       4.059  -5.444  39.217  1.00  0.42           N  
ATOM   4479  NH1 ARG A 569       5.982  -5.387  40.497  1.00  0.35           N  
ATOM   4480  NH2 ARG A 569       5.732  -6.978  38.866  1.00  0.32           N  
ATOM   4481  CZ  ARG A 569       5.256  -5.934  39.528  1.00  0.40           C  
ATOM   4482  N   GLY A 570      -1.429  -4.248  38.989  1.00  0.41           N  
ATOM   4483  CA  GLY A 570      -2.460  -5.235  39.266  1.00  0.41           C  
ATOM   4484  C   GLY A 570      -3.865  -4.672  39.173  1.00  0.41           C  
ATOM   4485  O   GLY A 570      -4.843  -5.422  39.199  1.00  0.39           O  
ATOM   4486  N   GLU A 571      -3.925  -3.396  39.042  1.00  0.44           N  
ATOM   4487  CA  GLU A 571      -5.240  -2.801  38.826  1.00  0.45           C  
ATOM   4488  C   GLU A 571      -5.443  -2.427  37.361  1.00  0.44           C  
ATOM   4489  CB  GLU A 571      -5.424  -1.568  39.714  1.00  0.43           C  
ATOM   4490  O   GLU A 571      -4.490  -2.059  36.671  1.00  0.43           O  
ATOM   4491  CG  GLU A 571      -5.376  -1.871  41.205  1.00  0.42           C  
ATOM   4492  CD  GLU A 571      -6.096  -0.833  42.051  1.00  0.44           C  
ATOM   4493  OE1 GLU A 571      -6.712   0.095  41.480  1.00  0.49           O  
ATOM   4494  OE2 GLU A 571      -6.042  -0.948  43.296  1.00  0.47           O  
ATOM   4495  N   THR A 572      -6.541  -2.786  36.844  1.00  0.41           N  
ATOM   4496  CA  THR A 572      -7.033  -2.433  35.517  1.00  0.41           C  
ATOM   4497  C   THR A 572      -7.701  -1.061  35.534  1.00  0.40           C  
ATOM   4498  CB  THR A 572      -8.028  -3.485  34.992  1.00  0.39           C  
ATOM   4499  O   THR A 572      -8.089  -0.541  34.486  1.00  0.39           O  
ATOM   4500  CG2 THR A 572      -7.329  -4.812  34.714  1.00  0.36           C  
ATOM   4501  OG1 THR A 572      -9.053  -3.694  35.971  1.00  0.34           O  
ATOM   4502  N   GLU A 573      -7.793  -0.517  36.798  1.00  0.42           N  
ATOM   4503  CA  GLU A 573      -8.474   0.763  36.977  1.00  0.43           C  
ATOM   4504  C   GLU A 573      -7.473   1.910  37.082  1.00  0.42           C  
ATOM   4505  CB  GLU A 573      -9.367   0.727  38.220  1.00  0.42           C  
ATOM   4506  O   GLU A 573      -6.469   1.802  37.789  1.00  0.41           O  
ATOM   4507  CG  GLU A 573     -10.562  -0.205  38.092  1.00  0.41           C  
ATOM   4508  CD  GLU A 573     -11.570  -0.047  39.220  1.00  0.43           C  
ATOM   4509  OE1 GLU A 573     -11.262   0.644  40.217  1.00  0.47           O  
ATOM   4510  OE2 GLU A 573     -12.677  -0.619  39.105  1.00  0.47           O  
ATOM   4511  N   LEU A 574      -7.618   2.727  36.174  1.00  0.47           N  
ATOM   4512  CA  LEU A 574      -6.910   4.002  36.228  1.00  0.47           C  
ATOM   4513  C   LEU A 574      -7.167   4.711  37.553  1.00  0.47           C  
ATOM   4514  CB  LEU A 574      -7.335   4.901  35.064  1.00  0.46           C  
ATOM   4515  O   LEU A 574      -8.307   5.067  37.861  1.00  0.47           O  
ATOM   4516  CG  LEU A 574      -6.527   6.185  34.870  1.00  0.45           C  
ATOM   4517  CD1 LEU A 574      -5.165   5.868  34.262  1.00  0.44           C  
ATOM   4518  CD2 LEU A 574      -7.293   7.171  33.993  1.00  0.45           C  
ATOM   4519  N   ALA A 575      -6.143   4.822  38.465  1.00  0.52           N  
ATOM   4520  CA  ALA A 575      -6.137   5.687  39.642  1.00  0.51           C  
ATOM   4521  C   ALA A 575      -5.605   7.076  39.300  1.00  0.52           C  
ATOM   4522  CB  ALA A 575      -5.305   5.061  40.759  1.00  0.51           C  
ATOM   4523  O   ALA A 575      -4.837   7.236  38.349  1.00  0.50           O  
ATOM   4524  N   TYR A 576      -6.093   8.083  39.953  1.00  0.54           N  
ATOM   4525  CA  TYR A 576      -5.709   9.483  39.806  1.00  0.54           C  
ATOM   4526  C   TYR A 576      -5.105  10.021  41.098  1.00  0.55           C  
ATOM   4527  CB  TYR A 576      -6.918  10.332  39.402  1.00  0.52           C  
ATOM   4528  O   TYR A 576      -5.629   9.772  42.186  1.00  0.53           O  
ATOM   4529  CG  TYR A 576      -7.497   9.962  38.058  1.00  0.51           C  
ATOM   4530  CD1 TYR A 576      -6.967  10.485  36.881  1.00  0.49           C  
ATOM   4531  CD2 TYR A 576      -8.577   9.090  37.963  1.00  0.50           C  
ATOM   4532  CE1 TYR A 576      -7.499  10.149  35.641  1.00  0.50           C  
ATOM   4533  CE2 TYR A 576      -9.117   8.746  36.728  1.00  0.47           C  
ATOM   4534  OH  TYR A 576      -9.102   8.943  34.349  1.00  0.47           O  
ATOM   4535  CZ  TYR A 576      -8.572   9.280  35.574  1.00  0.54           C  
ATOM   4536  N   LEU A 577      -3.988  10.624  40.965  1.00  0.59           N  
ATOM   4537  CA  LEU A 577      -3.416  11.464  42.011  1.00  0.59           C  
ATOM   4538  C   LEU A 577      -3.702  12.938  41.741  1.00  0.59           C  
ATOM   4539  CB  LEU A 577      -1.906  11.236  42.117  1.00  0.58           C  
ATOM   4540  O   LEU A 577      -3.434  13.436  40.645  1.00  0.59           O  
ATOM   4541  CG  LEU A 577      -1.461   9.847  42.577  1.00  0.57           C  
ATOM   4542  CD1 LEU A 577       0.030   9.656  42.318  1.00  0.54           C  
ATOM   4543  CD2 LEU A 577      -1.783   9.643  44.053  1.00  0.55           C  
ATOM   4544  N   THR A 578      -4.323  13.546  42.708  1.00  0.60           N  
ATOM   4545  CA  THR A 578      -4.469  14.998  42.726  1.00  0.60           C  
ATOM   4546  C   THR A 578      -3.181  15.665  43.199  1.00  0.61           C  
ATOM   4547  CB  THR A 578      -5.637  15.430  43.631  1.00  0.58           C  
ATOM   4548  O   THR A 578      -2.667  15.344  44.273  1.00  0.61           O  
ATOM   4549  CG2 THR A 578      -5.867  16.936  43.550  1.00  0.56           C  
ATOM   4550  OG1 THR A 578      -6.830  14.753  43.218  1.00  0.57           O  
ATOM   4551  N   GLY A 579      -2.604  16.513  42.354  1.00  0.68           N  
ATOM   4552  CA  GLY A 579      -1.438  17.315  42.687  1.00  0.67           C  
ATOM   4553  C   GLY A 579      -1.756  18.479  43.606  1.00  0.68           C  
ATOM   4554  O   GLY A 579      -2.844  19.054  43.535  1.00  0.67           O  
ATOM   4555  N   THR A 580      -0.896  18.764  44.659  1.00  0.67           N  
ATOM   4556  CA  THR A 580      -0.844  19.979  45.465  1.00  0.67           C  
ATOM   4557  C   THR A 580       0.116  20.994  44.851  1.00  0.68           C  
ATOM   4558  CB  THR A 580      -0.414  19.672  46.911  1.00  0.66           C  
ATOM   4559  O   THR A 580       1.224  20.640  44.441  1.00  0.69           O  
ATOM   4560  CG2 THR A 580      -0.940  20.728  47.877  1.00  0.62           C  
ATOM   4561  OG1 THR A 580      -0.929  18.391  47.295  1.00  0.65           O  
ATOM   4562  N   VAL A 581      -0.225  22.235  44.716  1.00  0.72           N  
ATOM   4563  CA  VAL A 581       0.671  23.308  44.298  1.00  0.72           C  
ATOM   4564  C   VAL A 581       1.643  23.640  45.429  1.00  0.73           C  
ATOM   4565  CB  VAL A 581      -0.113  24.572  43.881  1.00  0.69           C  
ATOM   4566  O   VAL A 581       1.223  24.026  46.522  1.00  0.72           O  
ATOM   4567  CG1 VAL A 581       0.844  25.682  43.446  1.00  0.64           C  
ATOM   4568  CG2 VAL A 581      -1.098  24.243  42.761  1.00  0.64           C  
ATOM   4569  N   LEU A 582       2.934  23.464  45.149  1.00  0.75           N  
ATOM   4570  CA  LEU A 582       3.971  23.864  46.093  1.00  0.75           C  
ATOM   4571  C   LEU A 582       4.211  25.369  46.032  1.00  0.75           C  
ATOM   4572  CB  LEU A 582       5.275  23.115  45.806  1.00  0.74           C  
ATOM   4573  O   LEU A 582       4.539  25.991  47.044  1.00  0.74           O  
ATOM   4574  CG  LEU A 582       5.270  21.611  46.088  1.00  0.73           C  
ATOM   4575  CD1 LEU A 582       6.642  21.013  45.800  1.00  0.71           C  
ATOM   4576  CD2 LEU A 582       4.854  21.339  47.529  1.00  0.72           C  
ATOM   4577  N   GLY A 583       4.128  25.903  44.932  1.00  0.68           N  
ATOM   4578  CA  GLY A 583       4.337  27.328  44.729  1.00  0.68           C  
ATOM   4579  C   GLY A 583       4.303  27.733  43.267  1.00  0.68           C  
ATOM   4580  O   GLY A 583       4.305  26.877  42.380  1.00  0.67           O  
ATOM   4581  N   ILE A 584       4.174  28.926  43.031  1.00  0.72           N  
ATOM   4582  CA  ILE A 584       4.315  29.632  41.762  1.00  0.72           C  
ATOM   4583  C   ILE A 584       5.492  30.601  41.838  1.00  0.72           C  
ATOM   4584  CB  ILE A 584       3.020  30.389  41.390  1.00  0.70           C  
ATOM   4585  O   ILE A 584       5.472  31.551  42.624  1.00  0.71           O  
ATOM   4586  CG1 ILE A 584       1.818  29.439  41.422  1.00  0.69           C  
ATOM   4587  CG2 ILE A 584       3.158  31.052  40.016  1.00  0.69           C  
ATOM   4588  CD1 ILE A 584       0.480  30.126  41.186  1.00  0.67           C  
ATOM   4589  N   ILE A 585       6.538  30.096  41.175  1.00  0.67           N  
ATOM   4590  CA  ILE A 585       7.734  30.919  41.028  1.00  0.67           C  
ATOM   4591  C   ILE A 585       7.935  31.278  39.557  1.00  0.66           C  
ATOM   4592  CB  ILE A 585       8.986  30.200  41.580  1.00  0.65           C  
ATOM   4593  O   ILE A 585       7.992  30.395  38.698  1.00  0.65           O  
ATOM   4594  CG1 ILE A 585       8.787  29.840  43.057  1.00  0.65           C  
ATOM   4595  CG2 ILE A 585      10.233  31.068  41.391  1.00  0.65           C  
ATOM   4596  CD1 ILE A 585       9.924  29.023  43.653  1.00  0.63           C  
ATOM   4597  N   ASP A 586       7.975  32.605  39.185  1.00  0.63           N  
ATOM   4598  CA  ASP A 586       8.179  33.255  37.894  1.00  0.62           C  
ATOM   4599  C   ASP A 586       7.217  32.705  36.844  1.00  0.60           C  
ATOM   4600  CB  ASP A 586       9.625  33.078  37.427  1.00  0.58           C  
ATOM   4601  O   ASP A 586       7.613  32.447  35.706  1.00  0.58           O  
ATOM   4602  CG  ASP A 586      10.631  33.763  38.335  1.00  0.55           C  
ATOM   4603  OD1 ASP A 586      10.293  34.801  38.945  1.00  0.60           O  
ATOM   4604  OD2 ASP A 586      11.772  33.263  38.439  1.00  0.69           O  
ATOM   4605  N   GLY A 587       5.944  32.497  37.270  1.00  0.64           N  
ATOM   4606  CA  GLY A 587       4.840  31.946  36.502  1.00  0.64           C  
ATOM   4607  C   GLY A 587       4.949  30.448  36.289  1.00  0.64           C  
ATOM   4608  O   GLY A 587       4.102  29.846  35.626  1.00  0.63           O  
ATOM   4609  N   VAL A 588       5.931  29.845  36.832  1.00  0.65           N  
ATOM   4610  CA  VAL A 588       6.058  28.391  36.864  1.00  0.65           C  
ATOM   4611  C   VAL A 588       5.367  27.839  38.109  1.00  0.66           C  
ATOM   4612  CB  VAL A 588       7.538  27.950  36.836  1.00  0.63           C  
ATOM   4613  O   VAL A 588       5.709  28.213  39.233  1.00  0.66           O  
ATOM   4614  CG1 VAL A 588       7.647  26.427  36.812  1.00  0.61           C  
ATOM   4615  CG2 VAL A 588       8.253  28.559  35.631  1.00  0.62           C  
ATOM   4616  N   TRP A 589       4.341  27.008  37.835  1.00  0.68           N  
ATOM   4617  CA  TRP A 589       3.628  26.268  38.871  1.00  0.70           C  
ATOM   4618  C   TRP A 589       4.342  24.960  39.195  1.00  0.69           C  
ATOM   4619  CB  TRP A 589       2.188  25.983  38.436  1.00  0.66           C  
ATOM   4620  O   TRP A 589       4.625  24.161  38.299  1.00  0.66           O  
ATOM   4621  CG  TRP A 589       1.365  27.216  38.211  1.00  0.62           C  
ATOM   4622  CD1 TRP A 589       1.753  28.361  37.573  1.00  0.56           C  
ATOM   4623  CD2 TRP A 589       0.013  27.428  38.628  1.00  0.57           C  
ATOM   4624  CE2 TRP A 589      -0.356  28.725  38.208  1.00  0.54           C  
ATOM   4625  CE3 TRP A 589      -0.925  26.645  39.315  1.00  0.62           C  
ATOM   4626  NE1 TRP A 589       0.723  29.273  37.568  1.00  0.62           N  
ATOM   4627  CH2 TRP A 589      -2.521  28.471  39.129  1.00  0.59           C  
ATOM   4628  CZ2 TRP A 589      -1.624  29.258  38.454  1.00  0.63           C  
ATOM   4629  CZ3 TRP A 589      -2.186  27.177  39.559  1.00  0.56           C  
ATOM   4630  N   THR A 590       4.765  24.824  40.457  1.00  0.72           N  
ATOM   4631  CA  THR A 590       5.291  23.560  40.962  1.00  0.71           C  
ATOM   4632  C   THR A 590       4.187  22.740  41.623  1.00  0.72           C  
ATOM   4633  CB  THR A 590       6.434  23.794  41.968  1.00  0.70           C  
ATOM   4634  O   THR A 590       3.621  23.154  42.636  1.00  0.70           O  
ATOM   4635  CG2 THR A 590       7.042  22.472  42.425  1.00  0.72           C  
ATOM   4636  OG1 THR A 590       7.453  24.588  41.348  1.00  0.72           O  
ATOM   4637  N   TRP A 591       3.851  21.715  40.960  1.00  0.72           N  
ATOM   4638  CA  TRP A 591       2.866  20.763  41.461  1.00  0.73           C  
ATOM   4639  C   TRP A 591       3.549  19.567  42.116  1.00  0.72           C  
ATOM   4640  CB  TRP A 591       1.952  20.287  40.328  1.00  0.69           C  
ATOM   4641  O   TRP A 591       4.511  19.020  41.573  1.00  0.70           O  
ATOM   4642  CG  TRP A 591       1.129  21.377  39.711  1.00  0.64           C  
ATOM   4643  CD1 TRP A 591       1.503  22.222  38.703  1.00  0.59           C  
ATOM   4644  CD2 TRP A 591      -0.208  21.743  40.066  1.00  0.61           C  
ATOM   4645  CE2 TRP A 591      -0.582  22.819  39.231  1.00  0.59           C  
ATOM   4646  CE3 TRP A 591      -1.127  21.264  41.009  1.00  0.68           C  
ATOM   4647  NE1 TRP A 591       0.478  23.092  38.410  1.00  0.68           N  
ATOM   4648  CH2 TRP A 591      -2.718  22.937  40.244  1.00  0.65           C  
ATOM   4649  CZ2 TRP A 591      -1.839  23.425  39.312  1.00  0.67           C  
ATOM   4650  CZ3 TRP A 591      -2.376  21.869  41.088  1.00  0.66           C  
ATOM   4651  N   GLU A 592       3.060  19.214  43.262  1.00  0.75           N  
ATOM   4652  CA  GLU A 592       3.450  18.002  43.977  1.00  0.74           C  
ATOM   4653  C   GLU A 592       2.329  16.967  43.960  1.00  0.74           C  
ATOM   4654  CB  GLU A 592       3.840  18.331  45.420  1.00  0.73           C  
ATOM   4655  O   GLU A 592       1.190  17.270  44.323  1.00  0.73           O  
ATOM   4656  CG  GLU A 592       4.301  17.123  46.223  1.00  0.72           C  
ATOM   4657  CD  GLU A 592       4.674  17.462  47.657  1.00  0.71           C  
ATOM   4658  OE1 GLU A 592       3.822  18.011  48.392  1.00  0.72           O  
ATOM   4659  OE2 GLU A 592       5.828  17.177  48.048  1.00  0.71           O  
ATOM   4660  N   PHE A 593       2.625  15.881  43.537  1.00  0.72           N  
ATOM   4661  CA  PHE A 593       1.800  14.686  43.677  1.00  0.71           C  
ATOM   4662  C   PHE A 593       2.425  13.711  44.667  1.00  0.71           C  
ATOM   4663  CB  PHE A 593       1.605  14.004  42.320  1.00  0.69           C  
ATOM   4664  O   PHE A 593       3.595  13.346  44.534  1.00  0.69           O  
ATOM   4665  CG  PHE A 593       1.050  14.914  41.257  1.00  0.68           C  
ATOM   4666  CD1 PHE A 593      -0.314  14.951  40.997  1.00  0.67           C  
ATOM   4667  CD2 PHE A 593       1.894  15.733  40.518  1.00  0.68           C  
ATOM   4668  CE1 PHE A 593      -0.831  15.792  40.014  1.00  0.69           C  
ATOM   4669  CE2 PHE A 593       1.385  16.577  39.534  1.00  0.67           C  
ATOM   4670  CZ  PHE A 593       0.023  16.604  39.283  1.00  0.69           C  
ATOM   4671  N   GLN A 594       1.685  13.521  45.800  1.00  0.65           N  
ATOM   4672  CA  GLN A 594       2.058  12.490  46.763  1.00  0.64           C  
ATOM   4673  C   GLN A 594       1.477  11.135  46.370  1.00  0.63           C  
ATOM   4674  CB  GLN A 594       1.593  12.873  48.168  1.00  0.62           C  
ATOM   4675  O   GLN A 594       0.257  10.958  46.351  1.00  0.61           O  
ATOM   4676  CG  GLN A 594       2.359  14.042  48.773  1.00  0.59           C  
ATOM   4677  CD  GLN A 594       2.312  14.053  50.290  1.00  0.59           C  
ATOM   4678  NE2 GLN A 594       3.016  15.002  50.898  1.00  0.49           N  
ATOM   4679  OE1 GLN A 594       1.648  13.216  50.909  1.00  0.58           O  
ATOM   4680  N   LEU A 595       2.088  10.413  45.958  1.00  0.58           N  
ATOM   4681  CA  LEU A 595       1.785   8.995  45.806  1.00  0.58           C  
ATOM   4682  C   LEU A 595       1.991   8.250  47.120  1.00  0.58           C  
ATOM   4683  CB  LEU A 595       2.657   8.374  44.712  1.00  0.56           C  
ATOM   4684  O   LEU A 595       3.127   7.954  47.499  1.00  0.56           O  
ATOM   4685  CG  LEU A 595       2.121   7.099  44.059  1.00  0.54           C  
ATOM   4686  CD1 LEU A 595       1.302   7.442  42.819  1.00  0.51           C  
ATOM   4687  CD2 LEU A 595       3.266   6.156  43.705  1.00  0.51           C  
ATOM   4688  N   HIS A 596       0.791   8.316  47.941  1.00  0.51           N  
ATOM   4689  CA  HIS A 596       0.625   7.631  49.218  1.00  0.51           C  
ATOM   4690  C   HIS A 596       0.206   6.179  49.013  1.00  0.50           C  
ATOM   4691  CB  HIS A 596      -0.405   8.357  50.085  1.00  0.48           C  
ATOM   4692  O   HIS A 596      -0.764   5.902  48.304  1.00  0.48           O  
ATOM   4693  CG  HIS A 596       0.137   9.569  50.773  1.00  0.46           C  
ATOM   4694  CD2 HIS A 596      -0.090  10.887  50.564  1.00  0.42           C  
ATOM   4695  ND1 HIS A 596       1.035   9.493  51.817  1.00  0.42           N  
ATOM   4696  CE1 HIS A 596       1.336  10.716  52.220  1.00  0.40           C  
ATOM   4697  NE2 HIS A 596       0.667  11.580  51.476  1.00  0.37           N  
ATOM   4698  N   THR A 597       1.059   5.252  48.925  1.00  0.41           N  
ATOM   4699  CA  THR A 597       0.740   3.841  49.114  1.00  0.44           C  
ATOM   4700  C   THR A 597       1.497   2.977  48.110  1.00  0.41           C  
ATOM   4701  CB  THR A 597      -0.773   3.588  48.975  1.00  0.36           C  
ATOM   4702  O   THR A 597       1.834   3.436  47.017  1.00  0.39           O  
ATOM   4703  CG2 THR A 597      -1.525   4.058  50.216  1.00  0.32           C  
ATOM   4704  OG1 THR A 597      -1.268   4.297  47.833  1.00  0.30           O  
ATOM   4705  N   ASN A 598       2.074   1.890  48.689  1.00  0.36           N  
ATOM   4706  CA  ASN A 598       2.609   0.559  48.421  1.00  0.37           C  
ATOM   4707  C   ASN A 598       2.676   0.273  46.923  1.00  0.36           C  
ATOM   4708  CB  ASN A 598       1.772  -0.509  49.128  1.00  0.33           C  
ATOM   4709  O   ASN A 598       2.044  -0.666  46.437  1.00  0.34           O  
ATOM   4710  CG  ASN A 598       2.079  -0.604  50.610  1.00  0.30           C  
ATOM   4711  ND2 ASN A 598       1.164  -1.197  51.368  1.00  0.27           N  
ATOM   4712  OD1 ASN A 598       3.129  -0.148  51.070  1.00  0.32           O  
ATOM   4713  N   TYR A 599       2.718   1.344  46.055  1.00  0.36           N  
ATOM   4714  CA  TYR A 599       3.063   1.078  44.663  1.00  0.37           C  
ATOM   4715  C   TYR A 599       4.554   0.794  44.516  1.00  0.36           C  
ATOM   4716  CB  TYR A 599       2.667   2.260  43.774  1.00  0.34           C  
ATOM   4717  O   TYR A 599       5.380   1.425  45.179  1.00  0.35           O  
ATOM   4718  CG  TYR A 599       1.177   2.497  43.708  1.00  0.32           C  
ATOM   4719  CD1 TYR A 599       0.364   1.715  42.891  1.00  0.30           C  
ATOM   4720  CD2 TYR A 599       0.581   3.503  44.460  1.00  0.32           C  
ATOM   4721  CE1 TYR A 599      -1.009   1.930  42.825  1.00  0.31           C  
ATOM   4722  CE2 TYR A 599      -0.791   3.727  44.402  1.00  0.33           C  
ATOM   4723  OH  TYR A 599      -2.934   3.155  43.522  1.00  0.24           O  
ATOM   4724  CZ  TYR A 599      -1.576   2.937  43.583  1.00  0.29           C  
ATOM   4725  N   ASP A 600       4.796  -0.351  44.250  1.00  0.30           N  
ATOM   4726  CA  ASP A 600       6.049  -1.044  43.965  1.00  0.34           C  
ATOM   4727  C   ASP A 600       6.942  -0.209  43.050  1.00  0.30           C  
ATOM   4728  CB  ASP A 600       5.776  -2.409  43.330  1.00  0.28           C  
ATOM   4729  O   ASP A 600       6.525   0.189  41.960  1.00  0.29           O  
ATOM   4730  CG  ASP A 600       5.629  -3.520  44.355  1.00  0.26           C  
ATOM   4731  OD1 ASP A 600       6.199  -3.409  45.461  1.00  0.26           O  
ATOM   4732  OD2 ASP A 600       4.938  -4.517  44.052  1.00  0.18           O  
ATOM   4733  N   VAL A 601       7.747   0.766  43.468  1.00  0.29           N  
ATOM   4734  CA  VAL A 601       9.117   1.004  43.026  1.00  0.29           C  
ATOM   4735  C   VAL A 601       9.824  -0.329  42.794  1.00  0.29           C  
ATOM   4736  CB  VAL A 601       9.904   1.854  44.049  1.00  0.27           C  
ATOM   4737  O   VAL A 601       9.515  -1.326  43.451  1.00  0.27           O  
ATOM   4738  CG1 VAL A 601       9.975   3.312  43.598  1.00  0.27           C  
ATOM   4739  CG2 VAL A 601       9.264   1.750  45.433  1.00  0.27           C  
ATOM   4740  N   ASP A 602      10.169  -0.516  41.507  1.00  0.27           N  
ATOM   4741  CA  ASP A 602      11.088  -1.639  41.353  1.00  0.30           C  
ATOM   4742  C   ASP A 602      12.056  -1.723  42.531  1.00  0.27           C  
ATOM   4743  CB  ASP A 602      11.866  -1.519  40.041  1.00  0.25           C  
ATOM   4744  O   ASP A 602      12.045  -0.861  43.412  1.00  0.26           O  
ATOM   4745  CG  ASP A 602      13.109  -0.655  40.165  1.00  0.25           C  
ATOM   4746  OD1 ASP A 602      13.405  -0.168  41.278  1.00  0.28           O  
ATOM   4747  OD2 ASP A 602      13.797  -0.457  39.140  1.00  0.28           O  
ATOM   4748  N   ALA A 603      12.618  -2.908  42.770  1.00  0.29           N  
ATOM   4749  CA  ALA A 603      13.646  -3.332  43.717  1.00  0.29           C  
ATOM   4750  C   ALA A 603      14.822  -2.360  43.724  1.00  0.28           C  
ATOM   4751  CB  ALA A 603      14.127  -4.742  43.383  1.00  0.26           C  
ATOM   4752  O   ALA A 603      15.644  -2.376  44.643  1.00  0.27           O  
ATOM   4753  N   ASN A 604      14.842  -1.348  42.767  1.00  0.24           N  
ATOM   4754  CA  ASN A 604      15.952  -0.404  42.847  1.00  0.28           C  
ATOM   4755  C   ASN A 604      15.485   0.973  43.308  1.00  0.24           C  
ATOM   4756  CB  ASN A 604      16.665  -0.299  41.497  1.00  0.22           C  
ATOM   4757  O   ASN A 604      16.261   1.930  43.303  1.00  0.22           O  
ATOM   4758  CG  ASN A 604      17.269  -1.616  41.052  1.00  0.22           C  
ATOM   4759  ND2 ASN A 604      17.072  -1.961  39.785  1.00  0.15           N  
ATOM   4760  OD1 ASN A 604      17.908  -2.319  41.840  1.00  0.24           O  
ATOM   4761  N   ASP A 605      14.358   1.005  44.030  1.00  0.26           N  
ATOM   4762  CA  ASP A 605      13.814   2.264  44.529  1.00  0.27           C  
ATOM   4763  C   ASP A 605      13.658   3.281  43.401  1.00  0.26           C  
ATOM   4764  CB  ASP A 605      14.707   2.835  45.632  1.00  0.24           C  
ATOM   4765  O   ASP A 605      13.645   4.489  43.645  1.00  0.25           O  
ATOM   4766  CG  ASP A 605      14.482   2.173  46.980  1.00  0.24           C  
ATOM   4767  OD1 ASP A 605      13.379   1.634  47.219  1.00  0.25           O  
ATOM   4768  OD2 ASP A 605      15.414   2.193  47.813  1.00  0.18           O  
ATOM   4769  N   ASP A 606      13.751   2.812  42.048  1.00  0.27           N  
ATOM   4770  CA  ASP A 606      13.395   3.583  40.861  1.00  0.28           C  
ATOM   4771  C   ASP A 606      11.920   3.398  40.508  1.00  0.27           C  
ATOM   4772  CB  ASP A 606      14.274   3.182  39.675  1.00  0.25           C  
ATOM   4773  O   ASP A 606      11.391   2.289  40.595  1.00  0.25           O  
ATOM   4774  CG  ASP A 606      15.668   3.779  39.741  1.00  0.24           C  
ATOM   4775  OD1 ASP A 606      15.827   4.901  40.269  1.00  0.14           O  
ATOM   4776  OD2 ASP A 606      16.617   3.124  39.258  1.00  0.13           O  
ATOM   4777  N   LEU A 607      11.049   4.352  40.771  1.00  0.24           N  
ATOM   4778  CA  LEU A 607       9.757   4.437  40.099  1.00  0.28           C  
ATOM   4779  C   LEU A 607       9.787   3.696  38.766  1.00  0.24           C  
ATOM   4780  CB  LEU A 607       9.363   5.899  39.875  1.00  0.23           C  
ATOM   4781  O   LEU A 607      10.581   4.031  37.884  1.00  0.23           O  
ATOM   4782  CG  LEU A 607       8.124   6.391  40.624  1.00  0.24           C  
ATOM   4783  CD1 LEU A 607       8.435   7.682  41.374  1.00  0.21           C  
ATOM   4784  CD2 LEU A 607       6.961   6.593  39.659  1.00  0.19           C  
ATOM   4785  N   VAL A 608       9.691   2.426  38.767  1.00  0.28           N  
ATOM   4786  CA  VAL A 608       9.325   1.721  37.543  1.00  0.28           C  
ATOM   4787  C   VAL A 608       8.412   2.602  36.693  1.00  0.28           C  
ATOM   4788  CB  VAL A 608       8.633   0.374  37.849  1.00  0.25           C  
ATOM   4789  O   VAL A 608       7.277   2.889  37.083  1.00  0.26           O  
ATOM   4790  CG1 VAL A 608       8.407  -0.421  36.564  1.00  0.25           C  
ATOM   4791  CG2 VAL A 608       9.461  -0.437  38.844  1.00  0.26           C  
ATOM   4792  N   LEU A 609       9.001   3.813  36.237  1.00  0.25           N  
ATOM   4793  CA  LEU A 609       8.309   4.608  35.228  1.00  0.26           C  
ATOM   4794  C   LEU A 609       7.481   3.717  34.309  1.00  0.25           C  
ATOM   4795  CB  LEU A 609       9.312   5.419  34.405  1.00  0.23           C  
ATOM   4796  O   LEU A 609       6.898   4.197  33.333  1.00  0.24           O  
ATOM   4797  CG  LEU A 609       9.893   6.664  35.078  1.00  0.23           C  
ATOM   4798  CD1 LEU A 609      11.171   7.102  34.370  1.00  0.19           C  
ATOM   4799  CD2 LEU A 609       8.868   7.793  35.089  1.00  0.19           C  
ATOM   4800  N   THR A 610       7.660   2.283  34.478  1.00  0.24           N  
ATOM   4801  CA  THR A 610       6.805   1.342  33.764  1.00  0.25           C  
ATOM   4802  C   THR A 610       5.338   1.748  33.881  1.00  0.24           C  
ATOM   4803  CB  THR A 610       6.988  -0.092  34.294  1.00  0.21           C  
ATOM   4804  O   THR A 610       4.563   1.572  32.939  1.00  0.22           O  
ATOM   4805  CG2 THR A 610       8.004  -0.862  33.457  1.00  0.10           C  
ATOM   4806  OG1 THR A 610       7.445  -0.039  35.651  1.00  0.13           O  
ATOM   4807  N   ASN A 611       5.029   2.547  34.830  1.00  0.23           N  
ATOM   4808  CA  ASN A 611       3.643   2.838  35.180  1.00  0.24           C  
ATOM   4809  C   ASN A 611       3.395   4.340  35.283  1.00  0.24           C  
ATOM   4810  CB  ASN A 611       3.264   2.146  36.491  1.00  0.22           C  
ATOM   4811  O   ASN A 611       2.245   4.784  35.293  1.00  0.22           O  
ATOM   4812  CG  ASN A 611       3.095   0.648  36.333  1.00  0.21           C  
ATOM   4813  ND2 ASN A 611       3.325  -0.092  37.412  1.00  0.13           N  
ATOM   4814  OD1 ASN A 611       2.762   0.159  35.251  1.00  0.12           O  
ATOM   4815  N   PHE A 612       4.337   5.264  35.111  1.00  0.26           N  
ATOM   4816  CA  PHE A 612       4.002   6.680  35.204  1.00  0.27           C  
ATOM   4817  C   PHE A 612       3.840   7.290  33.817  1.00  0.26           C  
ATOM   4818  CB  PHE A 612       5.078   7.437  35.988  1.00  0.24           C  
ATOM   4819  O   PHE A 612       2.973   8.140  33.604  1.00  0.25           O  
ATOM   4820  CG  PHE A 612       4.701   7.721  37.417  1.00  0.24           C  
ATOM   4821  CD1 PHE A 612       3.995   8.870  37.749  1.00  0.22           C  
ATOM   4822  CD2 PHE A 612       5.053   6.837  38.429  1.00  0.23           C  
ATOM   4823  CE1 PHE A 612       3.644   9.135  39.071  1.00  0.20           C  
ATOM   4824  CE2 PHE A 612       4.707   7.095  39.752  1.00  0.23           C  
ATOM   4825  CZ  PHE A 612       4.003   8.245  40.071  1.00  0.23           C  
ATOM   4826  N   LEU A 613       4.702   6.749  32.882  1.00  0.25           N  
ATOM   4827  CA  LEU A 613       4.769   6.933  31.436  1.00  0.25           C  
ATOM   4828  C   LEU A 613       4.489   5.623  30.708  1.00  0.25           C  
ATOM   4829  CB  LEU A 613       6.141   7.475  31.028  1.00  0.23           C  
ATOM   4830  O   LEU A 613       5.335   4.726  30.690  1.00  0.24           O  
ATOM   4831  CG  LEU A 613       6.425   8.936  31.382  1.00  0.22           C  
ATOM   4832  CD1 LEU A 613       7.924   9.213  31.323  1.00  0.20           C  
ATOM   4833  CD2 LEU A 613       5.666   9.871  30.446  1.00  0.20           C  
ATOM   4834  N   GLN A 614       3.605   4.738  31.256  1.00  0.24           N  
ATOM   4835  CA  GLN A 614       3.052   3.906  30.193  1.00  0.24           C  
ATOM   4836  C   GLN A 614       2.925   4.690  28.890  1.00  0.24           C  
ATOM   4837  CB  GLN A 614       1.690   3.345  30.603  1.00  0.22           C  
ATOM   4838  O   GLN A 614       2.161   5.655  28.812  1.00  0.23           O  
ATOM   4839  CG  GLN A 614       1.721   1.869  30.979  1.00  0.22           C  
ATOM   4840  CD  GLN A 614       0.355   1.334  31.367  1.00  0.24           C  
ATOM   4841  NE2 GLN A 614       0.284   0.037  31.647  1.00  0.17           N  
ATOM   4842  OE1 GLN A 614      -0.628   2.080  31.415  1.00  0.28           O  
ATOM   4843  N   TYR A 615       3.949   5.450  28.284  1.00  0.23           N  
ATOM   4844  CA  TYR A 615       3.829   5.431  26.830  1.00  0.24           C  
ATOM   4845  C   TYR A 615       3.001   4.238  26.367  1.00  0.23           C  
ATOM   4846  CB  TYR A 615       5.213   5.392  26.176  1.00  0.21           C  
ATOM   4847  O   TYR A 615       3.392   3.086  26.571  1.00  0.22           O  
ATOM   4848  CG  TYR A 615       5.820   6.756  25.957  1.00  0.20           C  
ATOM   4849  CD1 TYR A 615       5.543   7.486  24.803  1.00  0.11           C  
ATOM   4850  CD2 TYR A 615       6.672   7.318  26.901  1.00  0.10           C  
ATOM   4851  CE1 TYR A 615       6.101   8.743  24.595  1.00  0.09           C  
ATOM   4852  CE2 TYR A 615       7.236   8.575  26.704  1.00  0.10           C  
ATOM   4853  OH  TYR A 615       7.500  10.522  25.350  1.00  0.08           O  
ATOM   4854  CZ  TYR A 615       6.944   9.278  25.550  1.00  0.09           C  
ATOM   4855  N   ASP A 616       1.791   3.889  26.934  1.00  0.24           N  
ATOM   4856  CA  ASP A 616       0.790   3.272  26.069  1.00  0.23           C  
ATOM   4857  C   ASP A 616       0.887   3.813  24.644  1.00  0.24           C  
ATOM   4858  CB  ASP A 616      -0.616   3.505  26.625  1.00  0.22           C  
ATOM   4859  O   ASP A 616       0.719   5.014  24.418  1.00  0.23           O  
ATOM   4860  CG  ASP A 616      -1.642   2.532  26.070  1.00  0.22           C  
ATOM   4861  OD1 ASP A 616      -1.316   1.770  25.135  1.00  0.25           O  
ATOM   4862  OD2 ASP A 616      -2.787   2.529  26.571  1.00  0.20           O  
ATOM   4863  N   THR A 617       2.178   3.824  23.969  1.00  0.23           N  
ATOM   4864  CA  THR A 617       2.208   4.000  22.522  1.00  0.22           C  
ATOM   4865  C   THR A 617       0.802   3.898  21.936  1.00  0.23           C  
ATOM   4866  CB  THR A 617       3.123   2.960  21.851  1.00  0.21           C  
ATOM   4867  O   THR A 617       0.612   4.076  20.731  1.00  0.22           O  
ATOM   4868  CG2 THR A 617       4.584   3.193  22.221  1.00  0.19           C  
ATOM   4869  OG1 THR A 617       2.738   1.647  22.277  1.00  0.16           O  
ATOM   4870  N   THR A 618      -0.268   3.860  22.698  1.00  0.24           N  
ATOM   4871  CA  THR A 618      -1.698   4.057  22.490  1.00  0.23           C  
ATOM   4872  C   THR A 618      -2.129   5.440  22.970  1.00  0.24           C  
ATOM   4873  CB  THR A 618      -2.522   2.979  23.219  1.00  0.22           C  
ATOM   4874  O   THR A 618      -1.959   5.777  24.143  1.00  0.23           O  
ATOM   4875  CG2 THR A 618      -3.724   2.549  22.385  1.00  0.22           C  
ATOM   4876  OG1 THR A 618      -1.692   1.837  23.465  1.00  0.23           O  
ATOM   4877  N   PRO A 619      -1.674   6.640  22.187  1.00  0.24           N  
ATOM   4878  CA  PRO A 619      -2.415   7.870  22.475  1.00  0.23           C  
ATOM   4879  C   PRO A 619      -3.790   7.602  23.083  1.00  0.24           C  
ATOM   4880  CB  PRO A 619      -2.546   8.534  21.102  1.00  0.22           C  
ATOM   4881  O   PRO A 619      -4.646   6.990  22.438  1.00  0.23           O  
ATOM   4882  CG  PRO A 619      -1.958   7.548  20.144  1.00  0.22           C  
ATOM   4883  CD  PRO A 619      -1.465   6.362  20.923  1.00  0.24           C  
ATOM   4884  N   ARG A 620      -3.878   7.021  24.237  1.00  0.24           N  
ATOM   4885  CA  ARG A 620      -5.090   7.185  25.032  1.00  0.23           C  
ATOM   4886  C   ARG A 620      -5.508   8.650  25.097  1.00  0.24           C  
ATOM   4887  CB  ARG A 620      -4.885   6.636  26.446  1.00  0.22           C  
ATOM   4888  O   ARG A 620      -4.691   9.522  25.400  1.00  0.23           O  
ATOM   4889  CG  ARG A 620      -4.799   5.120  26.511  1.00  0.22           C  
ATOM   4890  CD  ARG A 620      -4.717   4.621  27.947  1.00  0.24           C  
ATOM   4891  NE  ARG A 620      -4.438   3.189  28.005  1.00  0.20           N  
ATOM   4892  NH1 ARG A 620      -4.885   2.983  30.262  1.00  0.17           N  
ATOM   4893  NH2 ARG A 620      -4.248   1.149  29.043  1.00  0.15           N  
ATOM   4894  CZ  ARG A 620      -4.524   2.443  29.103  1.00  0.19           C  
ATOM   4895  N   ASN A 621      -6.293   9.108  24.087  1.00  0.23           N  
ATOM   4896  CA  ASN A 621      -7.200  10.203  24.411  1.00  0.23           C  
ATOM   4897  C   ASN A 621      -7.361  10.371  25.919  1.00  0.23           C  
ATOM   4898  CB  ASN A 621      -8.564   9.983  23.752  1.00  0.21           C  
ATOM   4899  O   ASN A 621      -7.866   9.475  26.597  1.00  0.22           O  
ATOM   4900  CG  ASN A 621      -8.548  10.273  22.264  1.00  0.20           C  
ATOM   4901  ND2 ASN A 621      -9.484   9.678  21.534  1.00  0.13           N  
ATOM   4902  OD1 ASN A 621      -7.701  11.025  21.775  1.00  0.13           O  
ATOM   4903  N   LEU A 622      -6.250  10.666  26.588  1.00  0.23           N  
ATOM   4904  CA  LEU A 622      -6.388  11.495  27.780  1.00  0.23           C  
ATOM   4905  C   LEU A 622      -7.598  12.416  27.665  1.00  0.23           C  
ATOM   4906  CB  LEU A 622      -5.121  12.324  28.007  1.00  0.21           C  
ATOM   4907  O   LEU A 622      -7.729  13.157  26.688  1.00  0.22           O  
ATOM   4908  CG  LEU A 622      -4.176  11.831  29.103  1.00  0.21           C  
ATOM   4909  CD1 LEU A 622      -2.734  11.848  28.607  1.00  0.18           C  
ATOM   4910  CD2 LEU A 622      -4.324  12.683  30.360  1.00  0.18           C  
ATOM   4911  N   THR A 623      -8.759  11.848  27.892  1.00  0.22           N  
ATOM   4912  CA  THR A 623     -10.046  12.393  28.310  1.00  0.22           C  
ATOM   4913  C   THR A 623      -9.852  13.660  29.139  1.00  0.22           C  
ATOM   4914  CB  THR A 623     -10.852  11.364  29.123  1.00  0.21           C  
ATOM   4915  O   THR A 623      -9.006  13.699  30.034  1.00  0.22           O  
ATOM   4916  CG2 THR A 623     -12.328  11.397  28.742  1.00  0.16           C  
ATOM   4917  OG1 THR A 623     -10.334  10.052  28.869  1.00  0.15           O  
ATOM   4918  N   ILE A 624     -10.121  14.862  28.546  1.00  0.22           N  
ATOM   4919  CA  ILE A 624     -10.557  16.199  28.937  1.00  0.21           C  
ATOM   4920  C   ILE A 624     -11.493  16.105  30.140  1.00  0.22           C  
ATOM   4921  CB  ILE A 624     -11.256  16.929  27.769  1.00  0.20           C  
ATOM   4922  O   ILE A 624     -12.546  15.467  30.067  1.00  0.21           O  
ATOM   4923  CG1 ILE A 624     -10.338  16.976  26.542  1.00  0.13           C  
ATOM   4924  CG2 ILE A 624     -11.678  18.340  28.191  1.00  0.13           C  
ATOM   4925  CD1 ILE A 624     -10.996  17.558  25.299  1.00  0.14           C  
ATOM   4926  N   GLY A 625     -10.893  16.220  31.398  1.00  0.24           N  
ATOM   4927  CA  GLY A 625     -11.351  16.905  32.596  1.00  0.22           C  
ATOM   4928  C   GLY A 625     -10.354  17.919  33.122  1.00  0.24           C  
ATOM   4929  O   GLY A 625      -9.144  17.753  32.954  1.00  0.23           O  
ATOM   4930  N   LEU A 626     -10.503  19.146  32.880  1.00  0.18           N  
ATOM   4931  CA  LEU A 626     -10.040  20.243  33.724  1.00  0.21           C  
ATOM   4932  C   LEU A 626      -8.836  19.818  34.556  1.00  0.19           C  
ATOM   4933  CB  LEU A 626     -11.166  20.724  34.642  1.00  0.17           C  
ATOM   4934  O   LEU A 626      -8.913  18.855  35.322  1.00  0.19           O  
ATOM   4935  CG  LEU A 626     -12.035  21.865  34.110  1.00  0.13           C  
ATOM   4936  CD1 LEU A 626     -13.482  21.682  34.557  1.00  0.08           C  
ATOM   4937  CD2 LEU A 626     -11.493  23.212  34.574  1.00  0.09           C  
ATOM   4938  N   GLU A 627      -7.597  19.738  33.782  1.00  0.19           N
[truncated: 227,966 more chars]
