# Supplementary material for: DepoScope: Accurate phage depolymerase annotation and domain delineation using large language models
Source: PLoS Comput Biol. 2024 Aug 5;20(8):e1011831. doi: 10.1371/journal.pcbi.1011831 (PMC11326577; doi:10.1371/journal.pcbi.1011831)
Supplement: S1 Data — (ZIP) [file pcbi.1011831.s003.zip › FN_FP_deposcope_032024/False_positives/NC_025422.1__YP_009098968.pdb]

PARENT N/A
ATOM      1  N   MET A   1     -54.687 -23.322 -57.350  1.00  0.42           N  
ATOM      2  CA  MET A   1     -53.504 -22.805 -56.669  1.00  0.45           C  
ATOM      3  C   MET A   1     -53.178 -21.392 -57.142  1.00  0.43           C  
ATOM      4  CB  MET A   1     -52.304 -23.724 -56.903  1.00  0.39           C  
ATOM      5  O   MET A   1     -53.064 -21.146 -58.344  1.00  0.42           O  
ATOM      6  CG  MET A   1     -51.505 -24.021 -55.644  1.00  0.40           C  
ATOM      7  SD  MET A   1     -50.089 -25.146 -55.958  1.00  0.38           S  
ATOM      8  CE  MET A   1     -50.875 -26.748 -55.632  1.00  0.36           C  
ATOM      9  N   ILE A   2     -53.594 -20.257 -56.419  1.00  0.53           N  
ATOM     10  CA  ILE A   2     -53.415 -18.954 -57.051  1.00  0.53           C  
ATOM     11  C   ILE A   2     -52.038 -18.883 -57.706  1.00  0.53           C  
ATOM     12  CB  ILE A   2     -53.584 -17.804 -56.033  1.00  0.49           C  
ATOM     13  O   ILE A   2     -51.016 -19.060 -57.039  1.00  0.50           O  
ATOM     14  CG1 ILE A   2     -54.997 -17.822 -55.437  1.00  0.43           C  
ATOM     15  CG2 ILE A   2     -53.283 -16.453 -56.689  1.00  0.45           C  
ATOM     16  CD1 ILE A   2     -55.178 -16.893 -54.245  1.00  0.44           C  
ATOM     17  N   GLU A   3     -51.726 -19.391 -58.997  1.00  0.55           N  
ATOM     18  CA  GLU A   3     -50.585 -18.918 -59.775  1.00  0.55           C  
ATOM     19  C   GLU A   3     -50.231 -17.478 -59.416  1.00  0.55           C  
ATOM     20  CB  GLU A   3     -50.871 -19.032 -61.274  1.00  0.51           C  
ATOM     21  O   GLU A   3     -50.992 -16.554 -59.711  1.00  0.52           O  
ATOM     22  CG  GLU A   3     -50.267 -20.268 -61.924  1.00  0.49           C  
ATOM     23  CD  GLU A   3     -50.536 -20.353 -63.418  1.00  0.50           C  
ATOM     24  OE1 GLU A   3     -51.359 -19.562 -63.933  1.00  0.54           O  
ATOM     25  OE2 GLU A   3     -49.920 -21.218 -64.079  1.00  0.47           O  
ATOM     26  N   LEU A   4     -49.795 -17.176 -58.154  1.00  0.56           N  
ATOM     27  CA  LEU A   4     -49.248 -15.861 -57.838  1.00  0.56           C  
ATOM     28  C   LEU A   4     -48.577 -15.243 -59.060  1.00  0.56           C  
ATOM     29  CB  LEU A   4     -48.245 -15.960 -56.686  1.00  0.52           C  
ATOM     30  O   LEU A   4     -47.671 -15.842 -59.645  1.00  0.54           O  
ATOM     31  CG  LEU A   4     -48.832 -15.950 -55.273  1.00  0.51           C  
ATOM     32  CD1 LEU A   4     -47.887 -16.650 -54.302  1.00  0.48           C  
ATOM     33  CD2 LEU A   4     -49.111 -14.521 -54.820  1.00  0.48           C  
ATOM     34  N   GLU A   5     -49.323 -14.557 -59.995  1.00  0.55           N  
ATOM     35  CA  GLU A   5     -48.986 -13.655 -61.093  1.00  0.54           C  
ATOM     36  C   GLU A   5     -47.477 -13.453 -61.198  1.00  0.55           C  
ATOM     37  CB  GLU A   5     -49.686 -12.306 -60.915  1.00  0.49           C  
ATOM     38  O   GLU A   5     -46.831 -13.046 -60.230  1.00  0.52           O  
ATOM     39  CG  GLU A   5     -51.156 -12.319 -61.308  1.00  0.47           C  
ATOM     40  CD  GLU A   5     -51.822 -10.958 -61.187  1.00  0.49           C  
ATOM     41  OE1 GLU A   5     -51.196 -10.022 -60.638  1.00  0.51           O  
ATOM     42  OE2 GLU A   5     -52.980 -10.825 -61.643  1.00  0.44           O  
ATOM     43  N   LYS A   6     -46.730 -14.557 -61.904  1.00  0.56           N  
ATOM     44  CA  LYS A   6     -45.334 -14.701 -62.307  1.00  0.55           C  
ATOM     45  C   LYS A   6     -44.669 -13.339 -62.485  1.00  0.57           C  
ATOM     46  CB  LYS A   6     -45.229 -15.509 -63.601  1.00  0.52           C  
ATOM     47  O   LYS A   6     -43.443 -13.249 -62.579  1.00  0.54           O  
ATOM     48  CG  LYS A   6     -45.348 -17.013 -63.404  1.00  0.49           C  
ATOM     49  CD  LYS A   6     -45.098 -17.769 -64.703  1.00  0.49           C  
ATOM     50  CE  LYS A   6     -45.214 -19.274 -64.506  1.00  0.42           C  
ATOM     51  NZ  LYS A   6     -44.994 -20.018 -65.782  1.00  0.38           N  
ATOM     52  N   ASN A   7     -45.482 -12.207 -62.384  1.00  0.67           N  
ATOM     53  CA  ASN A   7     -44.837 -10.924 -62.643  1.00  0.66           C  
ATOM     54  C   ASN A   7     -45.241  -9.874 -61.611  1.00  0.67           C  
ATOM     55  CB  ASN A   7     -45.163 -10.434 -64.055  1.00  0.63           C  
ATOM     56  O   ASN A   7     -45.960  -8.927 -61.933  1.00  0.64           O  
ATOM     57  CG  ASN A   7     -44.378 -11.169 -65.124  1.00  0.60           C  
ATOM     58  ND2 ASN A   7     -44.925 -11.218 -66.333  1.00  0.59           N  
ATOM     59  OD1 ASN A   7     -43.290 -11.689 -64.865  1.00  0.58           O  
ATOM     60  N   ILE A   8     -45.108 -10.131 -60.337  1.00  0.74           N  
ATOM     61  CA  ILE A   8     -45.400  -9.201 -59.251  1.00  0.75           C  
ATOM     62  C   ILE A   8     -44.624  -7.903 -59.461  1.00  0.75           C  
ATOM     63  CB  ILE A   8     -45.056  -9.814 -57.875  1.00  0.72           C  
ATOM     64  O   ILE A   8     -45.113  -6.820 -59.129  1.00  0.74           O  
ATOM     65  CG1 ILE A   8     -45.904 -11.065 -57.621  1.00  0.65           C  
ATOM     66  CG2 ILE A   8     -45.252  -8.783 -56.760  1.00  0.65           C  
ATOM     67  CD1 ILE A   8     -45.488 -11.856 -56.388  1.00  0.63           C  
ATOM     68  N   SER A   9     -43.443  -7.994 -60.105  1.00  0.78           N  
ATOM     69  CA  SER A   9     -42.622  -6.801 -60.287  1.00  0.79           C  
ATOM     70  C   SER A   9     -43.397  -5.700 -61.003  1.00  0.79           C  
ATOM     71  CB  SER A   9     -41.354  -7.137 -61.074  1.00  0.77           C  
ATOM     72  O   SER A   9     -43.255  -4.520 -60.676  1.00  0.79           O  
ATOM     73  OG  SER A   9     -41.678  -7.627 -62.364  1.00  0.73           O  
ATOM     74  N   ASN A  10     -44.386  -5.952 -62.004  1.00  0.80           N  
ATOM     75  CA  ASN A  10     -45.114  -4.930 -62.749  1.00  0.81           C  
ATOM     76  C   ASN A  10     -46.105  -4.186 -61.859  1.00  0.80           C  
ATOM     77  CB  ASN A  10     -45.837  -5.551 -63.946  1.00  0.78           C  
ATOM     78  O   ASN A  10     -46.504  -3.063 -62.171  1.00  0.78           O  
ATOM     79  CG  ASN A  10     -44.887  -5.963 -65.053  1.00  0.74           C  
ATOM     80  ND2 ASN A  10     -45.253  -7.004 -65.792  1.00  0.74           N  
ATOM     81  OD1 ASN A  10     -43.832  -5.352 -65.243  1.00  0.75           O  
ATOM     82  N   PHE A  11     -46.437  -4.898 -60.726  1.00  0.80           N  
ATOM     83  CA  PHE A  11     -47.440  -4.266 -59.876  1.00  0.81           C  
ATOM     84  C   PHE A  11     -46.778  -3.400 -58.811  1.00  0.80           C  
ATOM     85  CB  PHE A  11     -48.330  -5.323 -59.215  1.00  0.78           C  
ATOM     86  O   PHE A  11     -47.443  -2.589 -58.162  1.00  0.78           O  
ATOM     87  CG  PHE A  11     -49.200  -6.076 -60.185  1.00  0.73           C  
ATOM     88  CD1 PHE A  11     -50.365  -5.506 -60.684  1.00  0.69           C  
ATOM     89  CD2 PHE A  11     -48.852  -7.356 -60.598  1.00  0.71           C  
ATOM     90  CE1 PHE A  11     -51.172  -6.202 -61.581  1.00  0.70           C  
ATOM     91  CE2 PHE A  11     -49.654  -8.057 -61.494  1.00  0.69           C  
ATOM     92  CZ  PHE A  11     -50.813  -7.478 -61.984  1.00  0.69           C  
ATOM     93  N   VAL A  12     -45.494  -3.425 -58.575  1.00  0.82           N  
ATOM     94  CA  VAL A  12     -44.833  -2.729 -57.476  1.00  0.84           C  
ATOM     95  C   VAL A  12     -45.103  -1.230 -57.577  1.00  0.84           C  
ATOM     96  CB  VAL A  12     -43.312  -2.998 -57.467  1.00  0.81           C  
ATOM     97  O   VAL A  12     -45.532  -0.603 -56.605  1.00  0.83           O  
ATOM     98  CG1 VAL A  12     -42.605  -2.069 -56.483  1.00  0.80           C  
ATOM     99  CG2 VAL A  12     -43.031  -4.460 -57.122  1.00  0.80           C  
ATOM    100  N   PRO A  13     -44.931  -0.546 -58.728  1.00  0.85           N  
ATOM    101  CA  PRO A  13     -45.119   0.906 -58.674  1.00  0.86           C  
ATOM    102  C   PRO A  13     -46.532   1.301 -58.251  1.00  0.86           C  
ATOM    103  CB  PRO A  13     -44.835   1.352 -60.111  1.00  0.84           C  
ATOM    104  O   PRO A  13     -46.708   2.264 -57.499  1.00  0.85           O  
ATOM    105  CG  PRO A  13     -43.974   0.272 -60.682  1.00  0.83           C  
ATOM    106  CD  PRO A  13     -44.384  -1.038 -60.074  1.00  0.86           C  
ATOM    107  N   SER A  14     -47.577   0.543 -58.781  1.00  0.80           N  
ATOM    108  CA  SER A  14     -48.966   0.919 -58.538  1.00  0.82           C  
ATOM    109  C   SER A  14     -49.360   0.671 -57.085  1.00  0.79           C  
ATOM    110  CB  SER A  14     -49.902   0.145 -59.467  1.00  0.77           C  
ATOM    111  O   SER A  14     -50.399   1.152 -56.628  1.00  0.76           O  
ATOM    112  OG  SER A  14     -49.834  -1.246 -59.205  1.00  0.72           O  
ATOM    113  N   GLN A  15     -48.616  -0.169 -56.269  1.00  0.83           N  
ATOM    114  CA  GLN A  15     -48.915  -0.419 -54.863  1.00  0.84           C  
ATOM    115  C   GLN A  15     -48.482   0.757 -53.992  1.00  0.83           C  
ATOM    116  CB  GLN A  15     -48.233  -1.703 -54.388  1.00  0.81           C  
ATOM    117  O   GLN A  15     -48.891   0.862 -52.834  1.00  0.80           O  
ATOM    118  CG  GLN A  15     -48.715  -2.956 -55.106  1.00  0.74           C  
ATOM    119  CD  GLN A  15     -50.134  -3.339 -54.732  1.00  0.73           C  
ATOM    120  NE2 GLN A  15     -50.928  -3.719 -55.727  1.00  0.71           N  
ATOM    121  OE1 GLN A  15     -50.514  -3.295 -53.557  1.00  0.77           O  
ATOM    122  N   PHE A  16     -47.686   1.692 -54.457  1.00  0.87           N  
ATOM    123  CA  PHE A  16     -47.219   2.832 -53.677  1.00  0.89           C  
ATOM    124  C   PHE A  16     -48.104   4.050 -53.915  1.00  0.90           C  
ATOM    125  CB  PHE A  16     -45.765   3.163 -54.024  1.00  0.87           C  
ATOM    126  O   PHE A  16     -48.535   4.300 -55.043  1.00  0.88           O  
ATOM    127  CG  PHE A  16     -44.772   2.164 -53.496  1.00  0.84           C  
ATOM    128  CD1 PHE A  16     -44.259   2.285 -52.211  1.00  0.81           C  
ATOM    129  CD2 PHE A  16     -44.351   1.102 -54.287  1.00  0.82           C  
ATOM    130  CE1 PHE A  16     -43.339   1.361 -51.720  1.00  0.84           C  
ATOM    131  CE2 PHE A  16     -43.432   0.175 -53.803  1.00  0.82           C  
ATOM    132  CZ  PHE A  16     -42.927   0.306 -52.519  1.00  0.83           C  
ATOM    133  N   PRO A  17     -48.242   4.865 -52.851  1.00  0.82           N  
ATOM    134  CA  PRO A  17     -48.988   6.112 -53.032  1.00  0.86           C  
ATOM    135  C   PRO A  17     -48.301   7.076 -53.997  1.00  0.83           C  
ATOM    136  CB  PRO A  17     -49.041   6.700 -51.619  1.00  0.80           C  
ATOM    137  O   PRO A  17     -47.070   7.151 -54.028  1.00  0.80           O  
ATOM    138  CG  PRO A  17     -48.664   5.567 -50.720  1.00  0.75           C  
ATOM    139  CD  PRO A  17     -47.873   4.569 -51.516  1.00  0.77           C  
ATOM    140  N   ALA A  18     -49.001   7.985 -54.776  1.00  0.75           N  
ATOM    141  CA  ALA A  18     -48.507   8.844 -55.849  1.00  0.80           C  
ATOM    142  C   ALA A  18     -47.365   9.730 -55.359  1.00  0.74           C  
ATOM    143  CB  ALA A  18     -49.639   9.702 -56.409  1.00  0.71           C  
ATOM    144  O   ALA A  18     -46.345   9.871 -56.038  1.00  0.70           O  
ATOM    145  N   PHE A  19     -47.448  10.217 -53.987  1.00  0.77           N  
ATOM    146  CA  PHE A  19     -46.400  11.068 -53.438  1.00  0.80           C  
ATOM    147  C   PHE A  19     -45.128  10.267 -53.186  1.00  0.69           C  
ATOM    148  CB  PHE A  19     -46.869  11.730 -52.139  1.00  0.71           C  
ATOM    149  O   PHE A  19     -44.024  10.813 -53.235  1.00  0.62           O  
ATOM    150  CG  PHE A  19     -47.000  10.775 -50.983  1.00  0.64           C  
ATOM    151  CD1 PHE A  19     -48.212  10.152 -50.712  1.00  0.63           C  
ATOM    152  CD2 PHE A  19     -45.910  10.500 -50.168  1.00  0.66           C  
ATOM    153  CE1 PHE A  19     -48.337   9.268 -49.644  1.00  0.67           C  
ATOM    154  CE2 PHE A  19     -46.027   9.617 -49.098  1.00  0.63           C  
ATOM    155  CZ  PHE A  19     -47.241   9.003 -48.837  1.00  0.67           C  
ATOM    156  N   TYR A  20     -45.133   8.867 -53.107  1.00  0.81           N  
ATOM    157  CA  TYR A  20     -43.955   8.010 -53.017  1.00  0.81           C  
ATOM    158  C   TYR A  20     -43.474   7.597 -54.403  1.00  0.77           C  
ATOM    159  CB  TYR A  20     -44.258   6.766 -52.176  1.00  0.75           C  
ATOM    160  O   TYR A  20     -42.276   7.397 -54.617  1.00  0.73           O  
ATOM    161  CG  TYR A  20     -43.594   6.773 -50.821  1.00  0.69           C  
ATOM    162  CD1 TYR A  20     -42.256   6.413 -50.678  1.00  0.66           C  
ATOM    163  CD2 TYR A  20     -44.302   7.139 -49.681  1.00  0.67           C  
ATOM    164  CE1 TYR A  20     -41.639   6.416 -49.431  1.00  0.64           C  
ATOM    165  CE2 TYR A  20     -43.696   7.145 -48.429  1.00  0.61           C  
ATOM    166  OH  TYR A  20     -41.762   6.787 -47.077  1.00  0.59           O  
ATOM    167  CZ  TYR A  20     -42.367   6.783 -48.314  1.00  0.65           C  
ATOM    168  N   GLN A  21     -44.255   7.586 -55.434  1.00  0.77           N  
ATOM    169  CA  GLN A  21     -43.820   7.409 -56.815  1.00  0.81           C  
ATOM    170  C   GLN A  21     -43.048   8.629 -57.309  1.00  0.74           C  
ATOM    171  CB  GLN A  21     -45.019   7.143 -57.726  1.00  0.74           C  
ATOM    172  O   GLN A  21     -42.062   8.493 -58.037  1.00  0.71           O  
ATOM    173  CG  GLN A  21     -45.802   5.888 -57.362  1.00  0.69           C  
ATOM    174  CD  GLN A  21     -46.977   5.640 -58.289  1.00  0.69           C  
ATOM    175  NE2 GLN A  21     -48.005   4.971 -57.777  1.00  0.82           N  
ATOM    176  OE1 GLN A  21     -46.962   6.046 -59.455  1.00  0.82           O  
ATOM    177  N   GLU A  22     -43.506   9.848 -56.722  1.00  0.82           N  
ATOM    178  CA  GLU A  22     -42.889  11.118 -57.094  1.00  0.84           C  
ATOM    179  C   GLU A  22     -41.645  11.394 -56.255  1.00  0.76           C  
ATOM    180  CB  GLU A  22     -43.890  12.267 -56.944  1.00  0.76           C  
ATOM    181  O   GLU A  22     -40.616  11.823 -56.783  1.00  0.71           O  
ATOM    182  CG  GLU A  22     -44.964  12.292 -58.023  1.00  0.68           C  
ATOM    183  CD  GLU A  22     -45.990  13.395 -57.822  1.00  0.68           C  
ATOM    184  OE1 GLU A  22     -45.851  14.187 -56.862  1.00  0.81           O  
ATOM    185  OE2 GLU A  22     -46.943  13.467 -58.630  1.00  0.86           O  
ATOM    186  N   ALA A  23     -41.589  11.066 -54.984  1.00  0.73           N  
ATOM    187  CA  ALA A  23     -40.546  11.479 -54.049  1.00  0.76           C  
ATOM    188  C   ALA A  23     -39.538  10.357 -53.820  1.00  0.67           C  
ATOM    189  CB  ALA A  23     -41.163  11.915 -52.722  1.00  0.66           C  
ATOM    190  O   ALA A  23     -38.412  10.605 -53.384  1.00  0.61           O  
ATOM    191  N   GLY A  24     -39.847   9.052 -54.200  1.00  0.66           N  
ATOM    192  CA  GLY A  24     -38.993   7.925 -53.862  1.00  0.68           C  
ATOM    193  C   GLY A  24     -38.801   6.955 -55.013  1.00  0.68           C  
ATOM    194  O   GLY A  24     -38.927   5.742 -54.837  1.00  0.64           O  
ATOM    195  N   PRO A  25     -38.512   7.456 -56.335  1.00  0.67           N  
ATOM    196  CA  PRO A  25     -38.404   6.482 -57.423  1.00  0.69           C  
ATOM    197  C   PRO A  25     -37.389   5.380 -57.131  1.00  0.66           C  
ATOM    198  CB  PRO A  25     -37.959   7.333 -58.615  1.00  0.60           C  
ATOM    199  O   PRO A  25     -37.606   4.222 -57.496  1.00  0.62           O  
ATOM    200  CG  PRO A  25     -37.322   8.540 -58.006  1.00  0.58           C  
ATOM    201  CD  PRO A  25     -37.973   8.804 -56.679  1.00  0.59           C  
ATOM    202  N   ASN A  26     -36.346   5.755 -56.376  1.00  0.82           N  
ATOM    203  CA  ASN A  26     -35.286   4.777 -56.156  1.00  0.83           C  
ATOM    204  C   ASN A  26     -35.774   3.598 -55.320  1.00  0.81           C  
ATOM    205  CB  ASN A  26     -34.077   5.437 -55.489  1.00  0.77           C  
ATOM    206  O   ASN A  26     -35.388   2.454 -55.567  1.00  0.77           O  
ATOM    207  CG  ASN A  26     -33.344   6.386 -56.416  1.00  0.70           C  
ATOM    208  ND2 ASN A  26     -32.576   7.303 -55.840  1.00  0.70           N  
ATOM    209  OD1 ASN A  26     -33.467   6.296 -57.641  1.00  0.69           O  
ATOM    210  N   PHE A  27     -36.709   3.846 -54.412  1.00  0.82           N  
ATOM    211  CA  PHE A  27     -37.251   2.768 -53.594  1.00  0.84           C  
ATOM    212  C   PHE A  27     -38.177   1.879 -54.414  1.00  0.83           C  
ATOM    213  CB  PHE A  27     -38.002   3.335 -52.385  1.00  0.81           C  
ATOM    214  O   PHE A  27     -38.076   0.651 -54.361  1.00  0.82           O  
ATOM    215  CG  PHE A  27     -38.603   2.281 -51.495  1.00  0.77           C  
ATOM    216  CD1 PHE A  27     -37.800   1.528 -50.647  1.00  0.75           C  
ATOM    217  CD2 PHE A  27     -39.971   2.043 -51.506  1.00  0.76           C  
ATOM    218  CE1 PHE A  27     -38.353   0.551 -49.821  1.00  0.78           C  
ATOM    219  CE2 PHE A  27     -40.531   1.069 -50.684  1.00  0.75           C  
ATOM    220  CZ  PHE A  27     -39.720   0.324 -49.843  1.00  0.78           C  
ATOM    221  N   ILE A  28     -39.004   2.503 -55.288  1.00  0.81           N  
ATOM    222  CA  ILE A  28     -39.902   1.716 -56.127  1.00  0.83           C  
ATOM    223  C   ILE A  28     -39.087   0.880 -57.112  1.00  0.82           C  
ATOM    224  CB  ILE A  28     -40.900   2.617 -56.888  1.00  0.80           C  
ATOM    225  O   ILE A  28     -39.364  -0.306 -57.306  1.00  0.80           O  
ATOM    226  CG1 ILE A  28     -41.808   3.360 -55.901  1.00  0.80           C  
ATOM    227  CG2 ILE A  28     -41.727   1.792 -57.878  1.00  0.80           C  
ATOM    228  CD1 ILE A  28     -42.737   4.373 -56.556  1.00  0.77           C  
ATOM    229  N   LEU A  29     -37.933   1.512 -57.592  1.00  0.82           N  
ATOM    230  CA  LEU A  29     -37.055   0.799 -58.513  1.00  0.83           C  
ATOM    231  C   LEU A  29     -36.363  -0.365 -57.812  1.00  0.81           C  
ATOM    232  CB  LEU A  29     -36.009   1.750 -59.101  1.00  0.79           C  
ATOM    233  O   LEU A  29     -36.264  -1.461 -58.370  1.00  0.78           O  
ATOM    234  CG  LEU A  29     -36.463   2.612 -60.280  1.00  0.72           C  
ATOM    235  CD1 LEU A  29     -35.507   3.783 -60.480  1.00  0.67           C  
ATOM    236  CD2 LEU A  29     -36.563   1.773 -61.549  1.00  0.68           C  
ATOM    237  N   PHE A  30     -36.054  -0.070 -56.598  1.00  0.83           N  
ATOM    238  CA  PHE A  30     -35.438  -1.135 -55.816  1.00  0.84           C  
ATOM    239  C   PHE A  30     -36.416  -2.284 -55.600  1.00  0.82           C  
ATOM    240  CB  PHE A  30     -34.950  -0.600 -54.466  1.00  0.81           C  
ATOM    241  O   PHE A  30     -36.085  -3.444 -55.851  1.00  0.80           O  
ATOM    242  CG  PHE A  30     -34.503  -1.675 -53.513  1.00  0.75           C  
ATOM    243  CD1 PHE A  30     -33.226  -2.216 -53.602  1.00  0.70           C  
ATOM    244  CD2 PHE A  30     -35.360  -2.145 -52.526  1.00  0.72           C  
ATOM    245  CE1 PHE A  30     -32.809  -3.211 -52.721  1.00  0.73           C  
ATOM    246  CE2 PHE A  30     -34.951  -3.140 -51.642  1.00  0.68           C  
ATOM    247  CZ  PHE A  30     -33.676  -3.672 -51.742  1.00  0.73           C  
ATOM    248  N   VAL A  31     -37.671  -2.016 -55.228  1.00  0.83           N  
ATOM    249  CA  VAL A  31     -38.657  -3.049 -54.931  1.00  0.84           C  
ATOM    250  C   VAL A  31     -39.027  -3.795 -56.211  1.00  0.83           C  
ATOM    251  CB  VAL A  31     -39.923  -2.454 -54.275  1.00  0.81           C  
ATOM    252  O   VAL A  31     -39.132  -5.023 -56.213  1.00  0.81           O  
ATOM    253  CG1 VAL A  31     -40.981  -3.535 -54.063  1.00  0.77           C  
ATOM    254  CG2 VAL A  31     -39.570  -1.780 -52.950  1.00  0.78           C  
ATOM    255  N   LYS A  32     -39.133  -3.065 -57.390  1.00  0.79           N  
ATOM    256  CA  LYS A  32     -39.402  -3.727 -58.663  1.00  0.80           C  
ATOM    257  C   LYS A  32     -38.278  -4.691 -59.030  1.00  0.78           C  
ATOM    258  CB  LYS A  32     -39.591  -2.694 -59.775  1.00  0.77           C  
ATOM    259  O   LYS A  32     -38.530  -5.855 -59.347  1.00  0.77           O  
ATOM    260  CG  LYS A  32     -40.003  -3.293 -61.112  1.00  0.78           C  
ATOM    261  CD  LYS A  32     -40.161  -2.219 -62.181  1.00  0.78           C  
ATOM    262  CE  LYS A  32     -40.404  -2.828 -63.555  1.00  0.86           C  
ATOM    263  NZ  LYS A  32     -40.303  -1.806 -64.640  1.00  0.80           N  
ATOM    264  N   ALA A  33     -36.997  -4.112 -58.897  1.00  0.81           N  
ATOM    265  CA  ALA A  33     -35.851  -4.957 -59.224  1.00  0.82           C  
ATOM    266  C   ALA A  33     -35.792  -6.177 -58.309  1.00  0.80           C  
ATOM    267  CB  ALA A  33     -34.554  -4.157 -59.123  1.00  0.78           C  
ATOM    268  O   ALA A  33     -35.432  -7.272 -58.747  1.00  0.76           O  
ATOM    269  N   TYR A  34     -36.336  -5.958 -57.128  1.00  0.79           N  
ATOM    270  CA  TYR A  34     -36.427  -7.043 -56.158  1.00  0.79           C  
ATOM    271  C   TYR A  34     -37.420  -8.104 -56.618  1.00  0.78           C  
ATOM    272  CB  TYR A  34     -36.839  -6.504 -54.784  1.00  0.77           C  
ATOM    273  O   TYR A  34     -37.117  -9.299 -56.595  1.00  0.77           O  
ATOM    274  CG  TYR A  34     -37.027  -7.579 -53.741  1.00  0.73           C  
ATOM    275  CD1 TYR A  34     -35.930  -8.173 -53.120  1.00  0.70           C  
ATOM    276  CD2 TYR A  34     -38.300  -8.004 -53.376  1.00  0.71           C  
ATOM    277  CE1 TYR A  34     -36.098  -9.165 -52.160  1.00  0.72           C  
ATOM    278  CE2 TYR A  34     -38.479  -8.996 -52.418  1.00  0.70           C  
ATOM    279  OH  TYR A  34     -37.547 -10.551 -50.866  1.00  0.67           O  
ATOM    280  CZ  TYR A  34     -37.374  -9.569 -51.815  1.00  0.70           C  
ATOM    281  N   TYR A  35     -38.572  -7.763 -57.078  1.00  0.77           N  
ATOM    282  CA  TYR A  35     -39.590  -8.715 -57.509  1.00  0.77           C  
ATOM    283  C   TYR A  35     -39.230  -9.325 -58.858  1.00  0.77           C  
ATOM    284  CB  TYR A  35     -40.960  -8.035 -57.593  1.00  0.75           C  
ATOM    285  O   TYR A  35     -39.461 -10.514 -59.090  1.00  0.75           O  
ATOM    286  CG  TYR A  35     -41.697  -7.989 -56.277  1.00  0.74           C  
ATOM    287  CD1 TYR A  35     -42.308  -9.128 -55.758  1.00  0.71           C  
ATOM    288  CD2 TYR A  35     -41.783  -6.807 -55.549  1.00  0.72           C  
ATOM    289  CE1 TYR A  35     -42.990  -9.090 -54.546  1.00  0.72           C  
ATOM    290  CE2 TYR A  35     -42.462  -6.757 -54.336  1.00  0.70           C  
ATOM    291  OH  TYR A  35     -43.734  -7.858 -52.643  1.00  0.70           O  
ATOM    292  CZ  TYR A  35     -43.061  -7.902 -53.843  1.00  0.71           C  
ATOM    293  N   GLU A  36     -38.478  -8.495 -59.805  1.00  0.77           N  
ATOM    294  CA  GLU A  36     -37.962  -9.022 -61.065  1.00  0.77           C  
ATOM    295  C   GLU A  36     -36.937 -10.126 -60.823  1.00  0.76           C  
ATOM    296  CB  GLU A  36     -37.341  -7.902 -61.902  1.00  0.75           C  
ATOM    297  O   GLU A  36     -36.976 -11.171 -61.476  1.00  0.74           O  
ATOM    298  CG  GLU A  36     -38.362  -7.042 -62.634  1.00  0.73           C  
ATOM    299  CD  GLU A  36     -37.742  -5.854 -63.351  1.00  0.73           C  
ATOM    300  OE1 GLU A  36     -36.537  -5.582 -63.146  1.00  0.77           O  
ATOM    301  OE2 GLU A  36     -38.467  -5.188 -64.123  1.00  0.75           O  
ATOM    302  N   TRP A  37     -36.006  -9.838 -59.943  1.00  0.76           N  
ATOM    303  CA  TRP A  37     -35.006 -10.824 -59.546  1.00  0.76           C  
ATOM    304  C   TRP A  37     -35.669 -12.071 -58.970  1.00  0.75           C  
ATOM    305  CB  TRP A  37     -34.037 -10.226 -58.522  1.00  0.73           C  
ATOM    306  O   TRP A  37     -35.294 -13.195 -59.312  1.00  0.71           O  
ATOM    307  CG  TRP A  37     -33.063 -11.215 -57.956  1.00  0.68           C  
ATOM    308  CD1 TRP A  37     -31.922 -11.679 -58.549  1.00  0.63           C  
ATOM    309  CD2 TRP A  37     -33.148 -11.865 -56.684  1.00  0.66           C  
ATOM    310  CE2 TRP A  37     -32.022 -12.711 -56.572  1.00  0.64           C  
ATOM    311  CE3 TRP A  37     -34.067 -11.814 -55.627  1.00  0.72           C  
ATOM    312  NE1 TRP A  37     -31.291 -12.579 -57.721  1.00  0.72           N  
ATOM    313  CH2 TRP A  37     -32.706 -13.431 -54.423  1.00  0.68           C  
ATOM    314  CZ2 TRP A  37     -31.791 -13.500 -55.442  1.00  0.70           C  
ATOM    315  CZ3 TRP A  37     -33.835 -12.600 -54.505  1.00  0.69           C  
ATOM    316  N   MET A  38     -36.818 -11.949 -58.082  1.00  0.71           N  
ATOM    317  CA  MET A  38     -37.601 -13.068 -57.564  1.00  0.71           C  
ATOM    318  C   MET A  38     -38.234 -13.862 -58.702  1.00  0.71           C  
ATOM    319  CB  MET A  38     -38.686 -12.569 -56.607  1.00  0.69           C  
ATOM    320  O   MET A  38     -38.234 -15.094 -58.680  1.00  0.70           O  
ATOM    321  CG  MET A  38     -38.152 -12.113 -55.259  1.00  0.66           C  
ATOM    322  SD  MET A  38     -39.447 -12.094 -53.960  1.00  0.61           S  
ATOM    323  CE  MET A  38     -40.444 -10.686 -54.522  1.00  0.59           C  
ATOM    324  N   GLU A  39     -38.888 -13.277 -59.647  1.00  0.72           N  
ATOM    325  CA  GLU A  39     -39.570 -13.850 -60.804  1.00  0.71           C  
ATOM    326  C   GLU A  39     -38.598 -14.626 -61.689  1.00  0.71           C  
ATOM    327  CB  GLU A  39     -40.263 -12.755 -61.618  1.00  0.69           C  
ATOM    328  O   GLU A  39     -38.912 -15.724 -62.151  1.00  0.69           O  
ATOM    329  CG  GLU A  39     -41.523 -12.206 -60.963  1.00  0.68           C  
ATOM    330  CD  GLU A  39     -42.103 -11.004 -61.692  1.00  0.68           C  
ATOM    331  OE1 GLU A  39     -41.502 -10.554 -62.693  1.00  0.71           O  
ATOM    332  OE2 GLU A  39     -43.166 -10.509 -61.257  1.00  0.67           O  
ATOM    333  N   GLN A  40     -37.283 -14.045 -62.005  1.00  0.71           N  
ATOM    334  CA  GLN A  40     -36.260 -14.663 -62.841  1.00  0.70           C  
ATOM    335  C   GLN A  40     -35.736 -15.950 -62.210  1.00  0.70           C  
ATOM    336  CB  GLN A  40     -35.105 -13.690 -63.084  1.00  0.68           C  
ATOM    337  O   GLN A  40     -35.386 -16.897 -62.917  1.00  0.68           O  
ATOM    338  CG  GLN A  40     -35.427 -12.592 -64.089  1.00  0.65           C  
ATOM    339  CD  GLN A  40     -34.310 -11.574 -64.224  1.00  0.65           C  
ATOM    340  NE2 GLN A  40     -34.553 -10.527 -65.005  1.00  0.60           N  
ATOM    341  OE1 GLN A  40     -33.238 -11.726 -63.629  1.00  0.67           O  
ATOM    342  N   ASN A  41     -35.766 -16.168 -61.006  1.00  0.67           N  
ATOM    343  CA  ASN A  41     -35.260 -17.352 -60.319  1.00  0.66           C  
ATOM    344  C   ASN A  41     -36.359 -18.390 -60.108  1.00  0.67           C  
ATOM    345  CB  ASN A  41     -34.630 -16.967 -58.979  1.00  0.63           C  
ATOM    346  O   ASN A  41     -36.119 -19.442 -59.513  1.00  0.65           O  
ATOM    347  CG  ASN A  41     -33.292 -16.271 -59.142  1.00  0.60           C  
ATOM    348  ND2 ASN A  41     -33.189 -15.055 -58.619  1.00  0.57           N  
ATOM    349  OD1 ASN A  41     -32.360 -16.822 -59.733  1.00  0.59           O  
ATOM    350  N   GLY A  42     -37.606 -18.382 -60.947  1.00  0.60           N  
ATOM    351  CA  GLY A  42     -38.718 -19.291 -61.176  1.00  0.59           C  
ATOM    352  C   GLY A  42     -39.463 -19.654 -59.905  1.00  0.60           C  
ATOM    353  O   GLY A  42     -40.468 -20.366 -59.950  1.00  0.57           O  
ATOM    354  N   ASN A  43     -39.148 -19.183 -58.653  1.00  0.59           N  
ATOM    355  CA  ASN A  43     -39.779 -19.332 -57.346  1.00  0.58           C  
ATOM    356  C   ASN A  43     -39.645 -18.062 -56.510  1.00  0.59           C  
ATOM    357  CB  ASN A  43     -39.186 -20.527 -56.596  1.00  0.54           C  
ATOM    358  O   ASN A  43     -38.813 -17.996 -55.604  1.00  0.56           O  
ATOM    359  CG  ASN A  43     -39.914 -20.822 -55.300  1.00  0.51           C  
ATOM    360  ND2 ASN A  43     -39.397 -21.775 -54.533  1.00  0.50           N  
ATOM    361  OD1 ASN A  43     -40.934 -20.201 -54.990  1.00  0.52           O  
ATOM    362  N   PRO A  44     -40.267 -16.883 -57.090  1.00  0.55           N  
ATOM    363  CA  PRO A  44     -40.117 -15.632 -56.342  1.00  0.54           C  
ATOM    364  C   PRO A  44     -40.470 -15.784 -54.864  1.00  0.55           C  
ATOM    365  CB  PRO A  44     -41.094 -14.684 -57.042  1.00  0.53           C  
ATOM    366  O   PRO A  44     -39.821 -15.180 -54.006  1.00  0.54           O  
ATOM    367  CG  PRO A  44     -41.980 -15.575 -57.850  1.00  0.51           C  
ATOM    368  CD  PRO A  44     -41.278 -16.887 -58.054  1.00  0.51           C  
ATOM    369  N   ILE A  45     -41.564 -16.577 -54.588  1.00  0.58           N  
ATOM    370  CA  ILE A  45     -41.955 -16.750 -53.193  1.00  0.58           C  
ATOM    371  C   ILE A  45     -40.920 -17.608 -52.470  1.00  0.59           C  
ATOM    372  CB  ILE A  45     -43.358 -17.387 -53.074  1.00  0.56           C  
ATOM    373  O   ILE A  45     -40.593 -17.351 -51.309  1.00  0.58           O  
ATOM    374  CG1 ILE A  45     -44.415 -16.473 -53.704  1.00  0.51           C  
ATOM    375  CG2 ILE A  45     -43.693 -17.684 -51.610  1.00  0.53           C  
ATOM    376  CD1 ILE A  45     -45.814 -17.072 -53.732  1.00  0.51           C  
ATOM    377  N   GLY A  46     -40.399 -18.679 -53.134  1.00  0.63           N  
ATOM    378  CA  GLY A  46     -39.304 -19.444 -52.560  1.00  0.63           C  
ATOM    379  C   GLY A  46     -38.063 -18.609 -52.305  1.00  0.63           C  
ATOM    380  O   GLY A  46     -37.487 -18.660 -51.216  1.00  0.62           O  
ATOM    381  N   GLU A  47     -37.675 -17.817 -53.275  1.00  0.59           N  
ATOM    382  CA  GLU A  47     -36.518 -16.938 -53.131  1.00  0.60           C  
ATOM    383  C   GLU A  47     -36.805 -15.804 -52.152  1.00  0.59           C  
ATOM    384  CB  GLU A  47     -36.103 -16.368 -54.490  1.00  0.58           C  
ATOM    385  O   GLU A  47     -35.970 -15.484 -51.302  1.00  0.58           O  
ATOM    386  CG  GLU A  47     -35.504 -17.401 -55.434  1.00  0.57           C  
ATOM    387  CD  GLU A  47     -33.999 -17.553 -55.280  1.00  0.56           C  
ATOM    388  OE1 GLU A  47     -33.345 -16.620 -54.763  1.00  0.55           O  
ATOM    389  OE2 GLU A  47     -33.471 -18.614 -55.680  1.00  0.52           O  
ATOM    390  N   ALA A  48     -38.070 -15.139 -52.250  1.00  0.61           N  
ATOM    391  CA  ALA A  48     -38.458 -14.172 -51.226  1.00  0.61           C  
ATOM    392  C   ALA A  48     -38.457 -14.810 -49.840  1.00  0.62           C  
ATOM    393  CB  ALA A  48     -39.834 -13.589 -51.539  1.00  0.60           C  
ATOM    394  O   ALA A  48     -38.086 -14.168 -48.855  1.00  0.61           O  
ATOM    395  N   ARG A  49     -38.862 -16.156 -49.770  1.00  0.68           N  
ATOM    396  CA  ARG A  49     -38.810 -16.851 -48.488  1.00  0.68           C  
ATOM    397  C   ARG A  49     -37.368 -17.090 -48.053  1.00  0.68           C  
ATOM    398  CB  ARG A  49     -39.561 -18.182 -48.567  1.00  0.66           C  
ATOM    399  O   ARG A  49     -37.076 -17.149 -46.857  1.00  0.66           O  
ATOM    400  CG  ARG A  49     -41.059 -18.058 -48.343  1.00  0.64           C  
ATOM    401  CD  ARG A  49     -41.764 -19.400 -48.483  1.00  0.63           C  
ATOM    402  NE  ARG A  49     -43.204 -19.277 -48.279  1.00  0.54           N  
ATOM    403  NH1 ARG A  49     -43.675 -21.478 -48.800  1.00  0.49           N  
ATOM    404  NH2 ARG A  49     -45.368 -20.045 -48.222  1.00  0.46           N  
ATOM    405  CZ  ARG A  49     -44.079 -20.267 -48.434  1.00  0.61           C  
ATOM    406  N   ASN A  50     -36.503 -17.207 -49.073  1.00  0.68           N  
ATOM    407  CA  ASN A  50     -35.099 -17.481 -48.783  1.00  0.68           C  
ATOM    408  C   ASN A  50     -34.318 -16.196 -48.528  1.00  0.67           C  
ATOM    409  CB  ASN A  50     -34.460 -18.274 -49.925  1.00  0.65           C  
ATOM    410  O   ASN A  50     -33.167 -16.240 -48.091  1.00  0.65           O  
ATOM    411  CG  ASN A  50     -34.846 -19.739 -49.907  1.00  0.63           C  
ATOM    412  ND2 ASN A  50     -34.688 -20.408 -51.043  1.00  0.61           N  
ATOM    413  OD1 ASN A  50     -35.285 -20.266 -48.881  1.00  0.61           O  
ATOM    414  N   LEU A  51     -34.938 -14.983 -48.874  1.00  0.66           N  
ATOM    415  CA  LEU A  51     -34.290 -13.689 -48.693  1.00  0.66           C  
ATOM    416  C   LEU A  51     -33.791 -13.527 -47.261  1.00  0.66           C  
ATOM    417  CB  LEU A  51     -35.255 -12.553 -49.041  1.00  0.63           C  
ATOM    418  O   LEU A  51     -32.679 -13.044 -47.037  1.00  0.65           O  
ATOM    419  CG  LEU A  51     -35.223 -12.055 -50.487  1.00  0.62           C  
ATOM    420  CD1 LEU A  51     -36.542 -11.378 -50.844  1.00  0.57           C  
ATOM    421  CD2 LEU A  51     -34.052 -11.101 -50.699  1.00  0.57           C  
ATOM    422  N   PRO A  52     -34.728 -14.042 -46.251  1.00  0.71           N  
ATOM    423  CA  PRO A  52     -34.171 -13.963 -44.899  1.00  0.71           C  
ATOM    424  C   PRO A  52     -32.915 -14.814 -44.727  1.00  0.71           C  
ATOM    425  CB  PRO A  52     -35.309 -14.484 -44.018  1.00  0.69           C  
ATOM    426  O   PRO A  52     -32.032 -14.466 -43.939  1.00  0.69           O  
ATOM    427  CG  PRO A  52     -36.553 -14.220 -44.804  1.00  0.68           C  
ATOM    428  CD  PRO A  52     -36.243 -14.401 -46.262  1.00  0.68           C  
ATOM    429  N   SER A  53     -32.802 -15.916 -45.556  1.00  0.71           N  
ATOM    430  CA  SER A  53     -31.590 -16.724 -45.465  1.00  0.70           C  
ATOM    431  C   SER A  53     -30.382 -15.972 -46.013  1.00  0.69           C  
ATOM    432  CB  SER A  53     -31.766 -18.042 -46.221  1.00  0.68           C  
ATOM    433  O   SER A  53     -29.254 -16.189 -45.567  1.00  0.67           O  
ATOM    434  OG  SER A  53     -32.225 -17.807 -47.541  1.00  0.64           O  
ATOM    435  N   TYR A  54     -30.633 -15.072 -47.045  1.00  0.71           N  
ATOM    436  CA  TYR A  54     -29.558 -14.244 -47.580  1.00  0.71           C  
ATOM    437  C   TYR A  54     -29.168 -13.152 -46.591  1.00  0.71           C  
ATOM    438  CB  TYR A  54     -29.974 -13.617 -48.914  1.00  0.68           C  
ATOM    439  O   TYR A  54     -28.074 -12.589 -46.679  1.00  0.68           O  
ATOM    440  CG  TYR A  54     -30.221 -14.626 -50.008  1.00  0.67           C  
ATOM    441  CD1 TYR A  54     -29.197 -15.453 -50.464  1.00  0.64           C  
ATOM    442  CD2 TYR A  54     -31.478 -14.755 -50.590  1.00  0.66           C  
ATOM    443  CE1 TYR A  54     -29.419 -16.383 -51.475  1.00  0.65           C  
ATOM    444  CE2 TYR A  54     -31.711 -15.682 -51.601  1.00  0.62           C  
ATOM    445  OH  TYR A  54     -30.903 -17.409 -53.035  1.00  0.63           O  
ATOM    446  CZ  TYR A  54     -30.677 -16.490 -52.035  1.00  0.62           C  
ATOM    447  N   LEU A  55     -30.156 -12.833 -45.666  1.00  0.73           N  
ATOM    448  CA  LEU A  55     -29.824 -11.936 -44.564  1.00  0.73           C  
ATOM    449  C   LEU A  55     -28.981 -12.653 -43.515  1.00  0.73           C  
ATOM    450  CB  LEU A  55     -31.099 -11.383 -43.921  1.00  0.71           C  
ATOM    451  O   LEU A  55     -28.296 -12.008 -42.717  1.00  0.71           O  
ATOM    452  CG  LEU A  55     -31.960 -10.472 -44.797  1.00  0.68           C  
ATOM    453  CD1 LEU A  55     -33.241 -10.087 -44.063  1.00  0.66           C  
ATOM    454  CD2 LEU A  55     -31.179  -9.229 -45.208  1.00  0.66           C  
ATOM    455  N   ASP A  56     -29.144 -14.009 -43.559  1.00  0.76           N  
ATOM    456  CA  ASP A  56     -28.236 -14.766 -42.703  1.00  0.76           C  
ATOM    457  C   ASP A  56     -26.819 -14.768 -43.273  1.00  0.76           C  
ATOM    458  CB  ASP A  56     -28.735 -16.201 -42.527  1.00  0.74           C  
ATOM    459  O   ASP A  56     -26.591 -15.257 -44.381  1.00  0.74           O  
ATOM    460  CG  ASP A  56     -27.945 -16.981 -41.491  1.00  0.70           C  
ATOM    461  OD1 ASP A  56     -26.893 -16.489 -41.029  1.00  0.70           O  
ATOM    462  OD2 ASP A  56     -28.378 -18.098 -41.134  1.00  0.73           O  
ATOM    463  N   ILE A  57     -25.939 -14.185 -42.573  1.00  0.73           N  
ATOM    464  CA  ILE A  57     -24.558 -13.977 -42.995  1.00  0.74           C  
ATOM    465  C   ILE A  57     -23.904 -15.322 -43.301  1.00  0.74           C  
ATOM    466  CB  ILE A  57     -23.747 -13.219 -41.920  1.00  0.71           C  
ATOM    467  O   ILE A  57     -22.977 -15.399 -44.111  1.00  0.73           O  
ATOM    468  CG1 ILE A  57     -24.171 -11.747 -41.870  1.00  0.65           C  
ATOM    469  CG2 ILE A  57     -22.244 -13.347 -42.187  1.00  0.65           C  
ATOM    470  CD1 ILE A  57     -23.704 -11.009 -40.623  1.00  0.63           C  
ATOM    471  N   ASP A  58     -24.407 -16.580 -42.665  1.00  0.75           N  
ATOM    472  CA  ASP A  58     -23.861 -17.909 -42.923  1.00  0.75           C  
ATOM    473  C   ASP A  58     -24.353 -18.453 -44.262  1.00  0.75           C  
ATOM    474  CB  ASP A  58     -24.237 -18.871 -41.794  1.00  0.73           C  
ATOM    475  O   ASP A  58     -23.691 -19.292 -44.878  1.00  0.74           O  
ATOM    476  CG  ASP A  58     -23.550 -18.541 -40.481  1.00  0.70           C  
ATOM    477  OD1 ASP A  58     -22.364 -18.145 -40.495  1.00  0.73           O  
ATOM    478  OD2 ASP A  58     -24.199 -18.682 -39.422  1.00  0.74           O  
ATOM    479  N   THR A  59     -25.479 -17.913 -44.775  1.00  0.73           N  
ATOM    480  CA  THR A  59     -26.119 -18.474 -45.959  1.00  0.72           C  
ATOM    481  C   THR A  59     -26.229 -17.426 -47.063  1.00  0.71           C  
ATOM    482  CB  THR A  59     -27.519 -19.025 -45.630  1.00  0.70           C  
ATOM    483  O   THR A  59     -26.754 -17.706 -48.142  1.00  0.68           O  
ATOM    484  CG2 THR A  59     -27.436 -20.178 -44.634  1.00  0.67           C  
ATOM    485  OG1 THR A  59     -28.318 -17.978 -45.066  1.00  0.69           O  
ATOM    486  N   THR A  60     -25.673 -16.163 -46.857  1.00  0.74           N  
ATOM    487  CA  THR A  60     -25.800 -15.076 -47.820  1.00  0.74           C  
ATOM    488  C   THR A  60     -24.884 -15.305 -49.019  1.00  0.74           C  
ATOM    489  CB  THR A  60     -25.475 -13.716 -47.174  1.00  0.71           C  
ATOM    490  O   THR A  60     -23.784 -15.840 -48.872  1.00  0.72           O  
ATOM    491  CG2 THR A  60     -23.974 -13.557 -46.955  1.00  0.63           C  
ATOM    492  OG1 THR A  60     -25.936 -12.664 -48.031  1.00  0.68           O  
ATOM    493  N   ILE A  61     -25.238 -15.092 -50.232  1.00  0.73           N  
ATOM    494  CA  ILE A  61     -24.414 -15.125 -51.436  1.00  0.73           C  
ATOM    495  C   ILE A  61     -23.314 -14.070 -51.336  1.00  0.74           C  
ATOM    496  CB  ILE A  61     -25.261 -14.897 -52.707  1.00  0.71           C  
ATOM    497  O   ILE A  61     -23.462 -13.075 -50.623  1.00  0.72           O  
ATOM    498  CG1 ILE A  61     -25.994 -13.553 -52.627  1.00  0.66           C  
ATOM    499  CG2 ILE A  61     -26.250 -16.049 -52.911  1.00  0.66           C  
ATOM    500  CD1 ILE A  61     -26.735 -13.175 -53.902  1.00  0.64           C  
ATOM    501  N   GLU A  62     -22.201 -14.231 -52.083  1.00  0.72           N  
ATOM    502  CA  GLU A  62     -20.981 -13.430 -52.051  1.00  0.73           C  
ATOM    503  C   GLU A  62     -21.281 -11.957 -52.313  1.00  0.73           C  
ATOM    504  CB  GLU A  62     -19.968 -13.951 -53.073  1.00  0.70           C  
ATOM    505  O   GLU A  62     -20.683 -11.076 -51.692  1.00  0.73           O  
ATOM    506  CG  GLU A  62     -18.582 -13.339 -52.933  1.00  0.65           C  
ATOM    507  CD  GLU A  62     -17.597 -13.840 -53.977  1.00  0.65           C  
ATOM    508  OE1 GLU A  62     -17.906 -14.830 -54.678  1.00  0.67           O  
ATOM    509  OE2 GLU A  62     -16.506 -13.237 -54.094  1.00  0.62           O  
ATOM    510  N   GLU A  63     -22.304 -11.670 -53.127  1.00  0.70           N  
ATOM    511  CA  GLU A  63     -22.599 -10.287 -53.491  1.00  0.70           C  
ATOM    512  C   GLU A  63     -23.196  -9.522 -52.313  1.00  0.69           C  
ATOM    513  CB  GLU A  63     -23.552 -10.238 -54.688  1.00  0.67           C  
ATOM    514  O   GLU A  63     -22.856  -8.358 -52.086  1.00  0.67           O  
ATOM    515  CG  GLU A  63     -22.899 -10.615 -56.010  1.00  0.64           C  
ATOM    516  CD  GLU A  63     -22.642 -12.108 -56.147  1.00  0.63           C  
ATOM    517  OE1 GLU A  63     -23.156 -12.891 -55.317  1.00  0.65           O  
ATOM    518  OE2 GLU A  63     -21.920 -12.496 -57.092  1.00  0.61           O  
ATOM    519  N   PHE A  64     -24.052 -10.172 -51.504  1.00  0.75           N  
ATOM    520  CA  PHE A  64     -24.619  -9.565 -50.305  1.00  0.76           C  
ATOM    521  C   PHE A  64     -23.562  -9.432 -49.215  1.00  0.75           C  
ATOM    522  CB  PHE A  64     -25.802 -10.390 -49.791  1.00  0.73           C  
ATOM    523  O   PHE A  64     -23.489  -8.405 -48.536  1.00  0.73           O  
ATOM    524  CG  PHE A  64     -27.142  -9.886 -50.257  1.00  0.68           C  
ATOM    525  CD1 PHE A  64     -27.761  -8.821 -49.613  1.00  0.63           C  
ATOM    526  CD2 PHE A  64     -27.782 -10.477 -51.338  1.00  0.64           C  
ATOM    527  CE1 PHE A  64     -29.000  -8.352 -50.042  1.00  0.60           C  
ATOM    528  CE2 PHE A  64     -29.021 -10.013 -51.772  1.00  0.60           C  
ATOM    529  CZ  PHE A  64     -29.629  -8.951 -51.122  1.00  0.58           C  
ATOM    530  N   SER A  65     -22.657 -10.410 -49.188  1.00  0.76           N  
ATOM    531  CA  SER A  65     -21.529 -10.313 -48.268  1.00  0.77           C  
ATOM    532  C   SER A  65     -20.630  -9.132 -48.619  1.00  0.77           C  
ATOM    533  CB  SER A  65     -20.713 -11.606 -48.281  1.00  0.74           C  
ATOM    534  O   SER A  65     -20.214  -8.378 -47.737  1.00  0.75           O  
ATOM    535  OG  SER A  65     -19.686 -11.562 -47.305  1.00  0.68           O  
ATOM    536  N   LYS A  66     -20.479  -8.856 -49.965  1.00  0.76           N  
ATOM    537  CA  LYS A  66     -19.727  -7.696 -50.434  1.00  0.76           C  
ATOM    538  C   LYS A  66     -20.436  -6.396 -50.068  1.00  0.76           C  
ATOM    539  CB  LYS A  66     -19.515  -7.770 -51.947  1.00  0.74           C  
ATOM    540  O   LYS A  66     -19.801  -5.442 -49.615  1.00  0.74           O  
ATOM    541  CG  LYS A  66     -18.461  -8.780 -52.376  1.00  0.72           C  
ATOM    542  CD  LYS A  66     -18.391  -8.904 -53.893  1.00  0.72           C  
ATOM    543  CE  LYS A  66     -17.450 -10.023 -54.320  1.00  0.73           C  
ATOM    544  NZ  LYS A  66     -17.585 -10.336 -55.774  1.00  0.69           N  
ATOM    545  N   TYR A  67     -21.767  -6.423 -50.319  1.00  0.78           N  
ATOM    546  CA  TYR A  67     -22.573  -5.266 -49.945  1.00  0.78           C  
ATOM    547  C   TYR A  67     -22.486  -5.002 -48.447  1.00  0.77           C  
ATOM    548  CB  TYR A  67     -24.034  -5.473 -50.355  1.00  0.76           C  
ATOM    549  O   TYR A  67     -22.176  -3.886 -48.024  1.00  0.75           O  
ATOM    550  CG  TYR A  67     -24.967  -4.405 -49.837  1.00  0.74           C  
ATOM    551  CD1 TYR A  67     -25.082  -3.178 -50.488  1.00  0.72           C  
ATOM    552  CD2 TYR A  67     -25.733  -4.619 -48.697  1.00  0.73           C  
ATOM    553  CE1 TYR A  67     -25.939  -2.190 -50.013  1.00  0.73           C  
ATOM    554  CE2 TYR A  67     -26.593  -3.639 -48.214  1.00  0.71           C  
ATOM    555  OH  TYR A  67     -27.539  -1.455 -48.404  1.00  0.69           O  
ATOM    556  CZ  TYR A  67     -26.689  -2.430 -48.878  1.00  0.71           C  
ATOM    557  N   PHE A  68     -22.622  -6.019 -47.560  1.00  0.79           N  
ATOM    558  CA  PHE A  68     -22.549  -5.869 -46.111  1.00  0.79           C  
ATOM    559  C   PHE A  68     -21.162  -5.402 -45.685  1.00  0.79           C  
ATOM    560  CB  PHE A  68     -22.896  -7.188 -45.415  1.00  0.77           C  
ATOM    561  O   PHE A  68     -21.033  -4.502 -44.852  1.00  0.76           O  
ATOM    562  CG  PHE A  68     -24.367  -7.503 -45.410  1.00  0.74           C  
ATOM    563  CD1 PHE A  68     -25.277  -6.633 -44.821  1.00  0.71           C  
ATOM    564  CD2 PHE A  68     -24.842  -8.670 -45.994  1.00  0.73           C  
ATOM    565  CE1 PHE A  68     -26.639  -6.922 -44.815  1.00  0.72           C  
ATOM    566  CE2 PHE A  68     -26.202  -8.966 -45.992  1.00  0.71           C  
ATOM    567  CZ  PHE A  68     -27.099  -8.091 -45.401  1.00  0.71           C  
ATOM    568  N   LYS A  69     -20.184  -5.859 -46.407  1.00  0.78           N  
ATOM    569  CA  LYS A  69     -18.800  -5.458 -46.176  1.00  0.78           C  
ATOM    570  C   LYS A  69     -18.591  -3.984 -46.511  1.00  0.77           C  
ATOM    571  CB  LYS A  69     -17.845  -6.323 -47.001  1.00  0.75           C  
ATOM    572  O   LYS A  69     -18.006  -3.239 -45.722  1.00  0.75           O  
ATOM    573  CG  LYS A  69     -16.373  -6.059 -46.722  1.00  0.70           C  
ATOM    574  CD  LYS A  69     -15.475  -6.959 -47.561  1.00  0.68           C  
ATOM    575  CE  LYS A  69     -14.004  -6.614 -47.373  1.00  0.63           C  
ATOM    576  NZ  LYS A  69     -13.125  -7.428 -48.266  1.00  0.58           N  
ATOM    577  N   SER A  70     -19.083  -3.544 -47.684  1.00  0.78           N  
ATOM    578  CA  SER A  70     -18.898  -2.157 -48.102  1.00  0.78           C  
ATOM    579  C   SER A  70     -19.702  -1.204 -47.224  1.00  0.77           C  
ATOM    580  CB  SER A  70     -19.302  -1.980 -49.566  1.00  0.76           C  
ATOM    581  O   SER A  70     -19.277  -0.074 -46.975  1.00  0.75           O  
ATOM    582  OG  SER A  70     -20.701  -2.147 -49.725  1.00  0.73           O  
ATOM    583  N   THR A  71     -20.934  -1.695 -46.814  1.00  0.77           N  
ATOM    584  CA  THR A  71     -21.830  -0.839 -46.044  1.00  0.77           C  
ATOM    585  C   THR A  71     -21.410  -0.799 -44.577  1.00  0.76           C  
ATOM    586  CB  THR A  71     -23.289  -1.319 -46.150  1.00  0.75           C  
ATOM    587  O   THR A  71     -21.373   0.271 -43.966  1.00  0.73           O  
ATOM    588  CG2 THR A  71     -24.231  -0.383 -45.399  1.00  0.73           C  
ATOM    589  OG1 THR A  71     -23.674  -1.359 -47.530  1.00  0.75           O  
ATOM    590  N   TYR A  72     -20.987  -1.988 -44.017  1.00  0.77           N  
ATOM    591  CA  TYR A  72     -20.923  -2.062 -42.562  1.00  0.76           C  
ATOM    592  C   TYR A  72     -19.479  -2.170 -42.085  1.00  0.75           C  
ATOM    593  CB  TYR A  72     -21.734  -3.254 -42.047  1.00  0.74           C  
ATOM    594  O   TYR A  72     -19.164  -1.801 -40.951  1.00  0.70           O  
ATOM    595  CG  TYR A  72     -23.219  -3.127 -42.287  1.00  0.73           C  
ATOM    596  CD1 TYR A  72     -23.988  -2.225 -41.556  1.00  0.72           C  
ATOM    597  CD2 TYR A  72     -23.856  -3.910 -43.244  1.00  0.73           C  
ATOM    598  CE1 TYR A  72     -25.357  -2.106 -41.772  1.00  0.74           C  
ATOM    599  CE2 TYR A  72     -25.224  -3.799 -43.469  1.00  0.73           C  
ATOM    600  OH  TYR A  72     -27.320  -2.782 -42.948  1.00  0.66           O  
ATOM    601  CZ  TYR A  72     -25.965  -2.895 -42.730  1.00  0.72           C  
ATOM    602  N   LEU A  73     -18.505  -2.631 -42.995  1.00  0.72           N  
ATOM    603  CA  LEU A  73     -17.108  -2.824 -42.623  1.00  0.72           C  
ATOM    604  C   LEU A  73     -16.227  -1.743 -43.240  1.00  0.72           C  
ATOM    605  CB  LEU A  73     -16.622  -4.208 -43.063  1.00  0.69           C  
ATOM    606  O   LEU A  73     -15.004  -1.894 -43.303  1.00  0.69           O  
ATOM    607  CG  LEU A  73     -17.341  -5.407 -42.443  1.00  0.66           C  
ATOM    608  CD1 LEU A  73     -16.741  -6.710 -42.962  1.00  0.64           C  
ATOM    609  CD2 LEU A  73     -17.267  -5.347 -40.921  1.00  0.65           C  
ATOM    610  N   ASN A  74     -16.918  -0.549 -43.833  1.00  0.71           N  
ATOM    611  CA  ASN A  74     -16.137   0.487 -44.501  1.00  0.71           C  
ATOM    612  C   ASN A  74     -15.030   1.024 -43.598  1.00  0.69           C  
ATOM    613  CB  ASN A  74     -17.044   1.628 -44.965  1.00  0.66           C  
ATOM    614  O   ASN A  74     -13.979   1.448 -44.082  1.00  0.65           O  
ATOM    615  CG  ASN A  74     -17.582   1.413 -46.366  1.00  0.62           C  
ATOM    616  ND2 ASN A  74     -18.511   2.266 -46.781  1.00  0.58           N  
ATOM    617  OD1 ASN A  74     -17.167   0.488 -47.069  1.00  0.60           O  
ATOM    618  N   SER A  75     -15.307   0.898 -42.325  1.00  0.67           N  
ATOM    619  CA  SER A  75     -14.343   1.443 -41.375  1.00  0.66           C  
ATOM    620  C   SER A  75     -13.393   0.363 -40.869  1.00  0.66           C  
ATOM    621  CB  SER A  75     -15.063   2.094 -40.193  1.00  0.63           C  
ATOM    622  O   SER A  75     -12.440   0.657 -40.143  1.00  0.63           O  
ATOM    623  OG  SER A  75     -16.167   2.864 -40.639  1.00  0.61           O  
ATOM    624  N   ILE A  76     -13.492  -0.928 -41.220  1.00  0.68           N  
ATOM    625  CA  ILE A  76     -12.599  -2.023 -40.855  1.00  0.68           C  
ATOM    626  C   ILE A  76     -11.552  -2.221 -41.949  1.00  0.69           C  
ATOM    627  CB  ILE A  76     -13.380  -3.334 -40.617  1.00  0.66           C  
ATOM    628  O   ILE A  76     -11.895  -2.397 -43.120  1.00  0.67           O  
ATOM    629  CG1 ILE A  76     -14.396  -3.153 -39.483  1.00  0.62           C  
ATOM    630  CG2 ILE A  76     -12.420  -4.487 -40.313  1.00  0.64           C  
ATOM    631  CD1 ILE A  76     -15.155  -4.422 -39.123  1.00  0.62           C  
ATOM    632  N   PRO A  77     -10.291  -2.094 -41.608  1.00  0.65           N  
ATOM    633  CA  PRO A  77      -9.255  -2.309 -42.621  1.00  0.65           C  
ATOM    634  C   PRO A  77      -9.428  -3.627 -43.373  1.00  0.66           C  
ATOM    635  CB  PRO A  77      -7.960  -2.313 -41.804  1.00  0.64           C  
ATOM    636  O   PRO A  77      -9.774  -4.646 -42.769  1.00  0.67           O  
ATOM    637  CG  PRO A  77      -8.323  -1.661 -40.509  1.00  0.63           C  
ATOM    638  CD  PRO A  77      -9.796  -1.845 -40.279  1.00  0.63           C  
ATOM    639  N   SER A  78      -9.092  -3.585 -44.637  1.00  0.60           N  
ATOM    640  CA  SER A  78      -9.142  -4.760 -45.502  1.00  0.59           C  
ATOM    641  C   SER A  78      -8.170  -5.836 -45.029  1.00  0.60           C  
ATOM    642  CB  SER A  78      -8.826  -4.375 -46.948  1.00  0.56           C  
ATOM    643  O   SER A  78      -8.279  -6.997 -45.429  1.00  0.59           O  
ATOM    644  OG  SER A  78      -7.587  -3.692 -47.027  1.00  0.57           O  
ATOM    645  N   THR A  79      -7.294  -5.396 -44.127  1.00  0.61           N  
ATOM    646  CA  THR A  79      -6.241  -6.236 -43.567  1.00  0.60           C  
ATOM    647  C   THR A  79      -6.749  -6.998 -42.347  1.00  0.60           C  
ATOM    648  CB  THR A  79      -5.008  -5.400 -43.177  1.00  0.57           C  
ATOM    649  O   THR A  79      -5.986  -7.712 -41.692  1.00  0.59           O  
ATOM    650  CG2 THR A  79      -4.319  -4.827 -44.411  1.00  0.52           C  
ATOM    651  OG1 THR A  79      -5.419  -4.320 -42.329  1.00  0.56           O  
ATOM    652  N   SER A  80      -8.042  -6.966 -41.990  1.00  0.68           N  
ATOM    653  CA  SER A  80      -8.633  -7.726 -40.893  1.00  0.69           C  
ATOM    654  C   SER A  80      -8.589  -9.224 -41.173  1.00  0.69           C  
ATOM    655  CB  SER A  80     -10.077  -7.286 -40.652  1.00  0.65           C  
ATOM    656  O   SER A  80      -8.928  -9.666 -42.273  1.00  0.66           O  
ATOM    657  OG  SER A  80     -10.697  -8.107 -39.678  1.00  0.60           O  
ATOM    658  N   LYS A  81      -7.975  -9.949 -40.254  1.00  0.64           N  
ATOM    659  CA  LYS A  81      -7.781 -11.394 -40.336  1.00  0.65           C  
ATOM    660  C   LYS A  81      -9.029 -12.143 -39.876  1.00  0.64           C  
ATOM    661  CB  LYS A  81      -6.575 -11.822 -39.499  1.00  0.61           C  
ATOM    662  O   LYS A  81      -9.133 -13.357 -40.060  1.00  0.63           O  
ATOM    663  CG  LYS A  81      -5.237 -11.360 -40.059  1.00  0.59           C  
ATOM    664  CD  LYS A  81      -4.070 -11.952 -39.279  1.00  0.60           C  
ATOM    665  CE  LYS A  81      -2.731 -11.522 -39.863  1.00  0.62           C  
ATOM    666  NZ  LYS A  81      -1.584 -12.132 -39.126  1.00  0.56           N  
ATOM    667  N   ALA A  82      -9.962 -11.527 -39.193  1.00  0.72           N  
ATOM    668  CA  ALA A  82     -11.163 -12.212 -38.721  1.00  0.73           C  
ATOM    669  C   ALA A  82     -11.994 -12.730 -39.891  1.00  0.74           C  
ATOM    670  CB  ALA A  82     -12.000 -11.278 -37.850  1.00  0.68           C  
ATOM    671  O   ALA A  82     -12.024 -12.117 -40.960  1.00  0.71           O  
ATOM    672  N   ASP A  83     -12.516 -13.876 -39.556  1.00  0.75           N  
ATOM    673  CA  ASP A  83     -13.478 -14.477 -40.475  1.00  0.75           C  
ATOM    674  C   ASP A  83     -14.568 -13.479 -40.859  1.00  0.75           C  
ATOM    675  CB  ASP A  83     -14.104 -15.728 -39.855  1.00  0.72           C  
ATOM    676  O   ASP A  83     -15.120 -12.793 -39.997  1.00  0.73           O  
ATOM    677  CG  ASP A  83     -15.120 -16.396 -40.765  1.00  0.67           C  
ATOM    678  OD1 ASP A  83     -15.012 -16.260 -42.003  1.00  0.67           O  
ATOM    679  OD2 ASP A  83     -16.038 -17.062 -40.239  1.00  0.70           O  
ATOM    680  N   ARG A  84     -14.837 -13.273 -42.174  1.00  0.73           N  
ATOM    681  CA  ARG A  84     -15.771 -12.296 -42.725  1.00  0.73           C  
ATOM    682  C   ARG A  84     -17.173 -12.498 -42.159  1.00  0.74           C  
ATOM    683  CB  ARG A  84     -15.805 -12.387 -44.252  1.00  0.70           C  
ATOM    684  O   ARG A  84     -17.869 -11.529 -41.849  1.00  0.72           O  
ATOM    685  CG  ARG A  84     -14.552 -11.852 -44.929  1.00  0.67           C  
ATOM    686  CD  ARG A  84     -14.639 -11.963 -46.445  1.00  0.65           C  
ATOM    687  NE  ARG A  84     -13.389 -11.568 -47.086  1.00  0.56           N  
ATOM    688  NH1 ARG A  84     -14.008 -12.274 -49.197  1.00  0.48           N  
ATOM    689  NH2 ARG A  84     -11.947 -11.330 -48.858  1.00  0.44           N  
ATOM    690  CZ  ARG A  84     -13.117 -11.725 -48.379  1.00  0.58           C  
ATOM    691  N   ALA A  85     -17.585 -13.855 -42.038  1.00  0.75           N  
ATOM    692  CA  ALA A  85     -18.901 -14.159 -41.483  1.00  0.76           C  
ATOM    693  C   ALA A  85     -18.994 -13.727 -40.022  1.00  0.77           C  
ATOM    694  CB  ALA A  85     -19.202 -15.650 -41.614  1.00  0.73           C  
ATOM    695  O   ALA A  85     -19.955 -13.066 -39.624  1.00  0.75           O  
ATOM    696  N   PHE A  86     -17.881 -13.950 -39.316  1.00  0.79           N  
ATOM    697  CA  PHE A  86     -17.778 -13.547 -37.918  1.00  0.81           C  
ATOM    698  C   PHE A  86     -17.803 -12.029 -37.789  1.00  0.80           C  
ATOM    699  CB  PHE A  86     -16.498 -14.107 -37.290  1.00  0.79           C  
ATOM    700  O   PHE A  86     -18.576 -11.480 -37.002  1.00  0.79           O  
ATOM    701  CG  PHE A  86     -16.330 -13.752 -35.837  1.00  0.78           C  
ATOM    702  CD1 PHE A  86     -16.924 -14.524 -34.845  1.00  0.77           C  
ATOM    703  CD2 PHE A  86     -15.578 -12.646 -35.462  1.00  0.79           C  
ATOM    704  CE1 PHE A  86     -16.770 -14.197 -33.500  1.00  0.80           C  
ATOM    705  CE2 PHE A  86     -15.420 -12.314 -34.120  1.00  0.79           C  
ATOM    706  CZ  PHE A  86     -16.018 -13.090 -33.140  1.00  0.77           C  
ATOM    707  N   SER A  87     -17.080 -11.272 -38.666  1.00  0.80           N  
ATOM    708  CA  SER A  87     -17.047  -9.813 -38.652  1.00  0.80           C  
ATOM    709  C   SER A  87     -18.418  -9.226 -38.970  1.00  0.80           C  
ATOM    710  CB  SER A  87     -16.015  -9.291 -39.652  1.00  0.78           C  
ATOM    711  O   SER A  87     -18.881  -8.310 -38.287  1.00  0.78           O  
ATOM    712  OG  SER A  87     -14.722  -9.784 -39.344  1.00  0.74           O  
ATOM    713  N   LEU A  88     -19.111  -9.746 -39.888  1.00  0.78           N  
ATOM    714  CA  LEU A  88     -20.402  -9.215 -40.308  1.00  0.78           C  
ATOM    715  C   LEU A  88     -21.474  -9.500 -39.261  1.00  0.77           C  
ATOM    716  CB  LEU A  88     -20.816  -9.814 -41.655  1.00  0.75           C  
ATOM    717  O   LEU A  88     -22.321  -8.647 -38.986  1.00  0.75           O  
ATOM    718  CG  LEU A  88     -20.182  -9.188 -42.898  1.00  0.72           C  
ATOM    719  CD1 LEU A  88     -20.394 -10.088 -44.111  1.00  0.69           C  
ATOM    720  CD2 LEU A  88     -20.757  -7.798 -43.150  1.00  0.69           C  
ATOM    721  N   LYS A  89     -21.357 -10.690 -38.512  1.00  0.79           N  
ATOM    722  CA  LYS A  89     -22.304 -11.099 -37.479  1.00  0.80           C  
ATOM    723  C   LYS A  89     -22.182 -10.216 -36.240  1.00  0.80           C  
ATOM    724  CB  LYS A  89     -22.086 -12.565 -37.102  1.00  0.77           C  
ATOM    725  O   LYS A  89     -23.190  -9.823 -35.650  1.00  0.78           O  
ATOM    726  CG  LYS A  89     -22.703 -13.554 -38.080  1.00  0.73           C  
ATOM    727  CD  LYS A  89     -22.446 -14.994 -37.655  1.00  0.71           C  
ATOM    728  CE  LYS A  89     -23.026 -15.985 -38.655  1.00  0.67           C  
ATOM    729  NZ  LYS A  89     -22.821 -17.398 -38.217  1.00  0.62           N  
ATOM    730  N   HIS A  90     -20.992  -9.811 -35.991  1.00  0.81           N  
ATOM    731  CA  HIS A  90     -20.732  -9.195 -34.694  1.00  0.82           C  
ATOM    732  C   HIS A  90     -20.494  -7.696 -34.834  1.00  0.81           C  
ATOM    733  CB  HIS A  90     -19.529  -9.857 -34.018  1.00  0.79           C  
ATOM    734  O   HIS A  90     -20.277  -7.002 -33.837  1.00  0.78           O  
ATOM    735  CG  HIS A  90     -19.816 -11.228 -33.492  1.00  0.78           C  
ATOM    736  CD2 HIS A  90     -19.331 -12.438 -33.855  1.00  0.76           C  
ATOM    737  ND1 HIS A  90     -20.705 -11.459 -32.465  1.00  0.75           N  
ATOM    738  CE1 HIS A  90     -20.754 -12.758 -32.218  1.00  0.77           C  
ATOM    739  NE2 HIS A  90     -19.930 -13.374 -33.048  1.00  0.79           N  
ATOM    740  N   ILE A  91     -20.633  -7.130 -36.048  1.00  0.79           N  
ATOM    741  CA  ILE A  91     -20.398  -5.708 -36.270  1.00  0.79           C  
ATOM    742  C   ILE A  91     -21.491  -4.891 -35.584  1.00  0.78           C  
ATOM    743  CB  ILE A  91     -20.344  -5.372 -37.777  1.00  0.76           C  
ATOM    744  O   ILE A  91     -21.224  -3.816 -35.042  1.00  0.76           O  
ATOM    745  CG1 ILE A  91     -19.770  -3.966 -37.991  1.00  0.71           C  
ATOM    746  CG2 ILE A  91     -21.734  -5.497 -38.408  1.00  0.71           C  
ATOM    747  CD1 ILE A  91     -18.310  -3.825 -37.580  1.00  0.69           C  
ATOM    748  N   GLN A  92     -22.787  -5.580 -35.586  1.00  0.76           N  
ATOM    749  CA  GLN A  92     -23.875  -4.926 -34.868  1.00  0.77           C  
ATOM    750  C   GLN A  92     -23.612  -4.912 -33.365  1.00  0.77           C  
ATOM    751  CB  GLN A  92     -25.206  -5.620 -35.161  1.00  0.74           C  
ATOM    752  O   GLN A  92     -23.893  -3.920 -32.689  1.00  0.76           O  
ATOM    753  CG  GLN A  92     -25.707  -5.412 -36.584  1.00  0.70           C  
ATOM    754  CD  GLN A  92     -27.102  -5.967 -36.802  1.00  0.68           C  
ATOM    755  NE2 GLN A  92     -27.658  -5.728 -37.985  1.00  0.62           N  
ATOM    756  OE1 GLN A  92     -27.676  -6.607 -35.915  1.00  0.69           O  
ATOM    757  N   ASP A  93     -23.091  -6.021 -32.926  1.00  0.81           N  
ATOM    758  CA  ASP A  93     -22.806  -6.133 -31.499  1.00  0.82           C  
ATOM    759  C   ASP A  93     -21.671  -5.196 -31.091  1.00  0.81           C  
ATOM    760  CB  ASP A  93     -22.453  -7.576 -31.134  1.00  0.80           C  
ATOM    761  O   ASP A  93     -21.751  -4.529 -30.057  1.00  0.79           O  
ATOM    762  CG  ASP A  93     -23.607  -8.540 -31.344  1.00  0.78           C  
ATOM    763  OD1 ASP A  93     -24.779  -8.128 -31.204  1.00  0.80           O  
ATOM    764  OD2 ASP A  93     -23.343  -9.723 -31.650  1.00  0.80           O  
ATOM    765  N   LEU A  94     -20.708  -4.883 -31.964  1.00  0.81           N  
ATOM    766  CA  LEU A  94     -19.616  -3.940 -31.754  1.00  0.81           C  
ATOM    767  C   LEU A  94     -20.139  -2.509 -31.683  1.00  0.80           C  
ATOM    768  CB  LEU A  94     -18.579  -4.062 -32.873  1.00  0.79           C  
ATOM    769  O   LEU A  94     -19.771  -1.753 -30.782  1.00  0.77           O  
ATOM    770  CG  LEU A  94     -17.361  -3.142 -32.772  1.00  0.75           C  
ATOM    771  CD1 LEU A  94     -16.515  -3.513 -31.559  1.00  0.72           C  
ATOM    772  CD2 LEU A  94     -16.532  -3.210 -34.050  1.00  0.72           C  
ATOM    773  N   TYR A  95     -21.142  -2.194 -32.521  1.00  0.76           N  
ATOM    774  CA  TYR A  95     -21.727  -0.858 -32.511  1.00  0.76           C  
ATOM    775  C   TYR A  95     -22.606  -0.657 -31.283  1.00  0.76           C  
ATOM    776  CB  TYR A  95     -22.545  -0.620 -33.783  1.00  0.74           C  
ATOM    777  O   TYR A  95     -22.647   0.436 -30.713  1.00  0.74           O  
ATOM    778  CG  TYR A  95     -21.715  -0.183 -34.966  1.00  0.71           C  
ATOM    779  CD1 TYR A  95     -21.034   1.032 -34.952  1.00  0.67           C  
ATOM    780  CD2 TYR A  95     -21.612  -0.982 -36.099  1.00  0.68           C  
ATOM    781  CE1 TYR A  95     -20.269   1.440 -36.040  1.00  0.66           C  
ATOM    782  CE2 TYR A  95     -20.850  -0.584 -37.193  1.00  0.63           C  
ATOM    783  OH  TYR A  95     -19.428   1.025 -38.234  1.00  0.62           O  
ATOM    784  CZ  TYR A  95     -20.183   0.626 -37.154  1.00  0.64           C  
ATOM    785  N   LYS A  96     -23.339  -1.875 -30.820  1.00  0.76           N  
ATOM    786  CA  LYS A  96     -24.182  -1.817 -29.630  1.00  0.76           C  
ATOM    787  C   LYS A  96     -23.338  -1.696 -28.364  1.00  0.74           C  
ATOM    788  CB  LYS A  96     -25.079  -3.052 -29.545  1.00  0.74           C  
ATOM    789  O   LYS A  96     -23.754  -1.061 -27.392  1.00  0.72           O  
ATOM    790  CG  LYS A  96     -26.232  -3.049 -30.538  1.00  0.73           C  
ATOM    791  CD  LYS A  96     -26.982  -4.375 -30.529  1.00  0.73           C  
ATOM    792  CE  LYS A  96     -28.052  -4.421 -31.611  1.00  0.76           C  
ATOM    793  NZ  LYS A  96     -28.590  -5.801 -31.801  1.00  0.73           N  
ATOM    794  N   ALA A  97     -22.187  -2.209 -28.452  1.00  0.77           N  
ATOM    795  CA  ALA A  97     -21.357  -2.337 -27.257  1.00  0.77           C  
ATOM    796  C   ALA A  97     -20.334  -1.207 -27.176  1.00  0.74           C  
ATOM    797  CB  ALA A  97     -20.652  -3.691 -27.240  1.00  0.73           C  
ATOM    798  O   ALA A  97     -19.490  -1.189 -26.277  1.00  0.69           O  
ATOM    799  N   LYS A  98     -20.399  -0.232 -28.032  1.00  0.69           N  
ATOM    800  CA  LYS A  98     -19.471   0.894 -28.089  1.00  0.68           C  
ATOM    801  C   LYS A  98     -19.324   1.555 -26.722  1.00  0.68           C  
ATOM    802  CB  LYS A  98     -19.937   1.922 -29.121  1.00  0.64           C  
ATOM    803  O   LYS A  98     -20.321   1.904 -26.085  1.00  0.64           O  
ATOM    804  CG  LYS A  98     -18.898   2.985 -29.449  1.00  0.62           C  
ATOM    805  CD  LYS A  98     -19.404   3.953 -30.510  1.00  0.61           C  
ATOM    806  CE  LYS A  98     -18.404   5.072 -30.769  1.00  0.55           C  
ATOM    807  NZ  LYS A  98     -18.912   6.045 -31.782  1.00  0.50           N  
ATOM    808  N   GLY A  99     -18.153   1.667 -26.296  1.00  0.68           N  
ATOM    809  CA  GLY A  99     -17.762   2.264 -25.029  1.00  0.68           C  
ATOM    810  C   GLY A  99     -17.731   1.269 -23.884  1.00  0.68           C  
ATOM    811  O   GLY A  99     -17.436   1.635 -22.744  1.00  0.66           O  
ATOM    812  N   THR A 100     -17.983   0.010 -24.223  1.00  0.75           N  
ATOM    813  CA  THR A 100     -17.888  -1.031 -23.205  1.00  0.75           C  
ATOM    814  C   THR A 100     -16.611  -1.847 -23.384  1.00  0.76           C  
ATOM    815  CB  THR A 100     -19.110  -1.967 -23.250  1.00  0.73           C  
ATOM    816  O   THR A 100     -16.079  -1.942 -24.491  1.00  0.75           O  
ATOM    817  CG2 THR A 100     -20.412  -1.175 -23.214  1.00  0.73           C  
ATOM    818  OG1 THR A 100     -19.067  -2.742 -24.454  1.00  0.76           O  
ATOM    819  N   THR A 101     -16.040  -2.542 -22.248  1.00  0.77           N  
ATOM    820  CA  THR A 101     -14.898  -3.448 -22.305  1.00  0.77           C  
ATOM    821  C   THR A 101     -15.144  -4.563 -23.318  1.00  0.78           C  
ATOM    822  CB  THR A 101     -14.602  -4.062 -20.924  1.00  0.75           C  
ATOM    823  O   THR A 101     -14.224  -4.981 -24.024  1.00  0.78           O  
ATOM    824  CG2 THR A 101     -13.289  -4.839 -20.938  1.00  0.67           C  
ATOM    825  OG1 THR A 101     -14.514  -3.014 -19.951  1.00  0.70           O  
ATOM    826  N   GLU A 102     -16.316  -4.942 -23.430  1.00  0.80           N  
ATOM    827  CA  GLU A 102     -16.657  -6.023 -24.349  1.00  0.81           C  
ATOM    828  C   GLU A 102     -16.577  -5.560 -25.800  1.00  0.81           C  
ATOM    829  CB  GLU A 102     -18.056  -6.565 -24.046  1.00  0.78           C  
ATOM    830  O   GLU A 102     -16.119  -6.304 -26.670  1.00  0.81           O  
ATOM    831  CG  GLU A 102     -18.184  -7.205 -22.671  1.00  0.75           C  
ATOM    832  CD  GLU A 102     -17.162  -8.304 -22.423  1.00  0.74           C  
ATOM    833  OE1 GLU A 102     -16.960  -9.157 -23.317  1.00  0.74           O  
ATOM    834  OE2 GLU A 102     -16.560  -8.312 -21.327  1.00  0.73           O  
ATOM    835  N   ALA A 103     -16.944  -4.254 -26.086  1.00  0.81           N  
ATOM    836  CA  ALA A 103     -16.781  -3.697 -27.427  1.00  0.81           C  
ATOM    837  C   ALA A 103     -15.308  -3.638 -27.821  1.00  0.81           C  
ATOM    838  CB  ALA A 103     -17.406  -2.306 -27.505  1.00  0.79           C  
ATOM    839  O   ALA A 103     -14.950  -3.950 -28.959  1.00  0.79           O  
ATOM    840  N   GLU A 104     -14.488  -3.387 -26.787  1.00  0.78           N  
ATOM    841  CA  GLU A 104     -13.051  -3.315 -27.033  1.00  0.79           C  
ATOM    842  C   GLU A 104     -12.476  -4.692 -27.353  1.00  0.79           C  
ATOM    843  CB  GLU A 104     -12.329  -2.710 -25.827  1.00  0.77           C  
ATOM    844  O   GLU A 104     -11.783  -4.863 -28.358  1.00  0.79           O  
ATOM    845  CG  GLU A 104     -12.697  -1.259 -25.554  1.00  0.73           C  
ATOM    846  CD  GLU A 104     -12.213  -0.762 -24.200  1.00  0.71           C  
ATOM    847  OE1 GLU A 104     -11.672  -1.572 -23.414  1.00  0.69           O  
ATOM    848  OE2 GLU A 104     -12.378   0.447 -23.924  1.00  0.66           O  
ATOM    849  N   LYS A 105     -12.862  -5.689 -26.593  1.00  0.82           N  
ATOM    850  CA  LYS A 105     -12.461  -7.068 -26.856  1.00  0.83           C  
ATOM    851  C   LYS A 105     -12.950  -7.531 -28.226  1.00  0.83           C  
ATOM    852  CB  LYS A 105     -12.995  -7.999 -25.767  1.00  0.81           C  
ATOM    853  O   LYS A 105     -12.180  -8.093 -29.008  1.00  0.82           O  
ATOM    854  CG  LYS A 105     -12.333  -7.809 -24.410  1.00  0.80           C  
ATOM    855  CD  LYS A 105     -12.948  -8.719 -23.355  1.00  0.80           C  
ATOM    856  CE  LYS A 105     -12.299  -8.516 -21.993  1.00  0.79           C  
ATOM    857  NZ  LYS A 105     -12.972  -9.324 -20.933  1.00  0.77           N  
ATOM    858  N   LEU A 106     -14.096  -7.211 -28.498  1.00  0.84           N  
ATOM    859  CA  LEU A 106     -14.706  -7.633 -29.753  1.00  0.84           C  
ATOM    860  C   LEU A 106     -14.056  -6.928 -30.939  1.00  0.84           C  
ATOM    861  CB  LEU A 106     -16.211  -7.352 -29.740  1.00  0.82           C  
ATOM    862  O   LEU A 106     -13.810  -7.547 -31.977  1.00  0.82           O  
ATOM    863  CG  LEU A 106     -17.010  -7.873 -30.935  1.00  0.78           C  
ATOM    864  CD1 LEU A 106     -16.883  -9.389 -31.037  1.00  0.74           C  
ATOM    865  CD2 LEU A 106     -18.473  -7.459 -30.823  1.00  0.75           C  
ATOM    866  N   LEU A 107     -13.703  -5.650 -30.789  1.00  0.81           N  
ATOM    867  CA  LEU A 107     -13.034  -4.888 -31.838  1.00  0.81           C  
ATOM    868  C   LEU A 107     -11.694  -5.521 -32.199  1.00  0.81           C  
ATOM    869  CB  LEU A 107     -12.823  -3.437 -31.395  1.00  0.80           C  
ATOM    870  O   LEU A 107     -11.393  -5.717 -33.379  1.00  0.80           O  
ATOM    871  CG  LEU A 107     -12.088  -2.528 -32.381  1.00  0.77           C  
ATOM    872  CD1 LEU A 107     -12.932  -2.311 -33.633  1.00  0.74           C  
ATOM    873  CD2 LEU A 107     -11.744  -1.195 -31.725  1.00  0.74           C  
ATOM    874  N   PHE A 108     -10.898  -6.015 -31.212  1.00  0.79           N  
ATOM    875  CA  PHE A 108      -9.618  -6.670 -31.451  1.00  0.81           C  
ATOM    876  C   PHE A 108      -9.817  -8.008 -32.154  1.00  0.81           C  
ATOM    877  CB  PHE A 108      -8.864  -6.878 -30.133  1.00  0.79           C  
ATOM    878  O   PHE A 108      -9.130  -8.309 -33.132  1.00  0.81           O  
ATOM    879  CG  PHE A 108      -7.917  -5.759 -29.793  1.00  0.77           C  
ATOM    880  CD1 PHE A 108      -6.571  -5.844 -30.126  1.00  0.74           C  
ATOM    881  CD2 PHE A 108      -8.373  -4.622 -29.140  1.00  0.75           C  
ATOM    882  CE1 PHE A 108      -5.692  -4.810 -29.812  1.00  0.75           C  
ATOM    883  CE2 PHE A 108      -7.501  -3.584 -28.823  1.00  0.74           C  
ATOM    884  CZ  PHE A 108      -6.160  -3.681 -29.159  1.00  0.73           C  
ATOM    885  N   ARG A 109     -10.811  -8.692 -31.641  1.00  0.83           N  
ATOM    886  CA  ARG A 109     -11.127  -9.973 -32.266  1.00  0.84           C  
ATOM    887  C   ARG A 109     -11.558  -9.782 -33.716  1.00  0.82           C  
ATOM    888  CB  ARG A 109     -12.225 -10.696 -31.484  1.00  0.81           C  
ATOM    889  O   ARG A 109     -11.148 -10.543 -34.596  1.00  0.81           O  
ATOM    890  CG  ARG A 109     -12.501 -12.109 -31.972  1.00  0.75           C  
ATOM    891  CD  ARG A 109     -11.551 -13.119 -31.342  1.00  0.74           C  
ATOM    892  NE  ARG A 109     -11.842 -14.480 -31.782  1.00  0.68           N  
ATOM    893  NH1 ARG A 109     -10.037 -15.436 -30.703  1.00  0.60           N  
ATOM    894  NH2 ARG A 109     -11.471 -16.742 -31.924  1.00  0.57           N  
ATOM    895  CZ  ARG A 109     -11.116 -15.550 -31.469  1.00  0.69           C  
ATOM    896  N   LEU A 110     -12.217  -8.710 -34.080  1.00  0.81           N  
ATOM    897  CA  LEU A 110     -12.761  -8.462 -35.411  1.00  0.81           C  
ATOM    898  C   LEU A 110     -11.675  -7.957 -36.356  1.00  0.80           C  
ATOM    899  CB  LEU A 110     -13.905  -7.447 -35.342  1.00  0.79           C  
ATOM    900  O   LEU A 110     -11.660  -8.313 -37.537  1.00  0.78           O  
ATOM    901  CG  LEU A 110     -15.243  -7.970 -34.816  1.00  0.74           C  
ATOM    902  CD1 LEU A 110     -16.221  -6.817 -34.616  1.00  0.70           C  
ATOM    903  CD2 LEU A 110     -15.823  -9.010 -35.768  1.00  0.70           C  
ATOM    904  N   ILE A 111     -10.721  -7.187 -35.837  1.00  0.80           N  
ATOM    905  CA  ILE A 111      -9.758  -6.507 -36.696  1.00  0.79           C  
ATOM    906  C   ILE A 111      -8.479  -7.335 -36.794  1.00  0.79           C  
ATOM    907  CB  ILE A 111      -9.439  -5.088 -36.175  1.00  0.78           C  
ATOM    908  O   ILE A 111      -7.914  -7.491 -37.879  1.00  0.77           O  
ATOM    909  CG1 ILE A 111     -10.684  -4.197 -36.254  1.00  0.75           C  
ATOM    910  CG2 ILE A 111      -8.275  -4.474 -36.958  1.00  0.75           C  
ATOM    911  CD1 ILE A 111     -10.472  -2.787 -35.719  1.00  0.73           C  
ATOM    912  N   PHE A 112      -8.062  -8.028 -35.643  1.00  0.78           N  
ATOM    913  CA  PHE A 112      -6.720  -8.592 -35.561  1.00  0.78           C  
ATOM    914  C   PHE A 112      -6.778 -10.100 -35.342  1.00  0.78           C  
ATOM    915  CB  PHE A 112      -5.925  -7.929 -34.432  1.00  0.76           C  
ATOM    916  O   PHE A 112      -5.745 -10.771 -35.330  1.00  0.76           O  
ATOM    917  CG  PHE A 112      -5.783  -6.438 -34.584  1.00  0.75           C  
ATOM    918  CD1 PHE A 112      -4.984  -5.901 -35.585  1.00  0.73           C  
ATOM    919  CD2 PHE A 112      -6.450  -5.575 -33.724  1.00  0.74           C  
ATOM    920  CE1 PHE A 112      -4.851  -4.521 -35.728  1.00  0.74           C  
ATOM    921  CE2 PHE A 112      -6.322  -4.195 -33.861  1.00  0.73           C  
ATOM    922  CZ  PHE A 112      -5.521  -3.671 -34.863  1.00  0.72           C  
ATOM    923  N   ASP A 113      -7.983 -10.793 -35.106  1.00  0.77           N  
ATOM    924  CA  ASP A 113      -8.222 -12.185 -34.736  1.00  0.76           C  
ATOM    925  C   ASP A 113      -7.447 -12.558 -33.475  1.00  0.75           C  
ATOM    926  CB  ASP A 113      -7.839 -13.119 -35.885  1.00  0.73           C  
ATOM    927  O   ASP A 113      -6.820 -13.618 -33.416  1.00  0.72           O  
ATOM    928  CG  ASP A 113      -8.381 -14.527 -35.711  1.00  0.74           C  
ATOM    929  OD1 ASP A 113      -9.433 -14.699 -35.058  1.00  0.77           O  
ATOM    930  OD2 ASP A 113      -7.750 -15.473 -36.230  1.00  0.77           O  
ATOM    931  N   THR A 114      -7.367 -11.655 -32.631  1.00  0.78           N  
ATOM    932  CA  THR A 114      -6.670 -11.858 -31.366  1.00  0.79           C  
ATOM    933  C   THR A 114      -7.558 -11.462 -30.190  1.00  0.78           C  
ATOM    934  CB  THR A 114      -5.357 -11.055 -31.316  1.00  0.76           C  
ATOM    935  O   THR A 114      -8.350 -10.523 -30.292  1.00  0.75           O  
ATOM    936  CG2 THR A 114      -5.625  -9.583 -31.016  1.00  0.66           C  
ATOM    937  OG1 THR A 114      -4.513 -11.593 -30.291  1.00  0.68           O  
ATOM    938  N   ASP A 115      -7.483 -12.186 -29.044  1.00  0.76           N  
ATOM    939  CA  ASP A 115      -8.104 -11.794 -27.783  1.00  0.76           C  
ATOM    940  C   ASP A 115      -7.257 -10.753 -27.053  1.00  0.75           C  
ATOM    941  CB  ASP A 115      -8.321 -13.016 -26.888  1.00  0.73           C  
ATOM    942  O   ASP A 115      -6.027 -10.784 -27.128  1.00  0.73           O  
ATOM    943  CG  ASP A 115      -9.387 -13.958 -27.420  1.00  0.71           C  
ATOM    944  OD1 ASP A 115     -10.437 -13.481 -27.903  1.00  0.73           O  
ATOM    945  OD2 ASP A 115      -9.177 -15.188 -27.354  1.00  0.75           O  
ATOM    946  N   VAL A 116      -7.968  -9.788 -26.507  1.00  0.77           N  
ATOM    947  CA  VAL A 116      -7.328  -8.775 -25.674  1.00  0.76           C  
ATOM    948  C   VAL A 116      -7.974  -8.761 -24.291  1.00  0.75           C  
ATOM    949  CB  VAL A 116      -7.414  -7.374 -26.318  1.00  0.74           C  
ATOM    950  O   VAL A 116      -9.165  -9.046 -24.152  1.00  0.72           O  
ATOM    951  CG1 VAL A 116      -6.638  -7.334 -27.633  1.00  0.67           C  
ATOM    952  CG2 VAL A 116      -8.873  -6.980 -26.544  1.00  0.68           C  
ATOM    953  N   GLU A 117      -7.082  -8.613 -23.234  1.00  0.72           N  
ATOM    954  CA  GLU A 117      -7.572  -8.263 -21.905  1.00  0.72           C  
ATOM    955  C   GLU A 117      -7.664  -6.750 -21.731  1.00  0.71           C  
ATOM    956  CB  GLU A 117      -6.670  -8.863 -20.824  1.00  0.69           C  
ATOM    957  O   GLU A 117      -6.710  -6.027 -22.025  1.00  0.69           O  
ATOM    958  CG  GLU A 117      -7.261  -8.798 -19.423  1.00  0.64           C  
ATOM    959  CD  GLU A 117      -6.418  -9.518 -18.382  1.00  0.63           C  
ATOM    960  OE1 GLU A 117      -5.401 -10.147 -18.753  1.00  0.61           O  
ATOM    961  OE2 GLU A 117      -6.778  -9.452 -17.185  1.00  0.59           O  
ATOM    962  N   VAL A 118      -8.824  -6.214 -21.435  1.00  0.74           N  
ATOM    963  CA  VAL A 118      -9.065  -4.808 -21.128  1.00  0.73           C  
ATOM    964  C   VAL A 118      -9.239  -4.630 -19.622  1.00  0.73           C  
ATOM    965  CB  VAL A 118     -10.305  -4.270 -21.876  1.00  0.72           C  
ATOM    966  O   VAL A 118     -10.159  -5.195 -19.026  1.00  0.70           O  
ATOM    967  CG1 VAL A 118     -10.485  -2.775 -21.617  1.00  0.71           C  
ATOM    968  CG2 VAL A 118     -10.186  -4.545 -23.374  1.00  0.72           C  
ATOM    969  N   TYR A 119      -8.250  -4.019 -19.010  1.00  0.66           N  
ATOM    970  CA  TYR A 119      -8.283  -3.632 -17.604  1.00  0.66           C  
ATOM    971  C   TYR A 119      -8.698  -2.174 -17.449  1.00  0.65           C  
ATOM    972  CB  TYR A 119      -6.916  -3.858 -16.952  1.00  0.63           C  
ATOM    973  O   TYR A 119      -8.127  -1.288 -18.089  1.00  0.63           O  
ATOM    974  CG  TYR A 119      -6.832  -3.358 -15.530  1.00  0.61           C  
ATOM    975  CD1 TYR A 119      -7.604  -3.931 -14.522  1.00  0.59           C  
ATOM    976  CD2 TYR A 119      -5.982  -2.310 -15.192  1.00  0.60           C  
ATOM    977  CE1 TYR A 119      -7.532  -3.473 -13.211  1.00  0.57           C  
ATOM    978  CE2 TYR A 119      -5.901  -1.844 -13.884  1.00  0.55           C  
ATOM    979  OH  TYR A 119      -6.602  -1.972 -11.606  1.00  0.54           O  
ATOM    980  CZ  TYR A 119      -6.678  -2.430 -12.902  1.00  0.59           C  
ATOM    981  N   ASN A 120      -9.770  -1.822 -16.718  1.00  0.61           N  
ATOM    982  CA  ASN A 120     -10.261  -0.512 -16.306  1.00  0.61           C  
ATOM    983  C   ASN A 120      -9.772  -0.144 -14.908  1.00  0.61           C  
ATOM    984  CB  ASN A 120     -11.789  -0.469 -16.363  1.00  0.59           C  
ATOM    985  O   ASN A 120     -10.295  -0.646 -13.911  1.00  0.59           O  
ATOM    986  CG  ASN A 120     -12.343   0.924 -16.139  1.00  0.57           C  
ATOM    987  ND2 ASN A 120     -13.553   1.167 -16.629  1.00  0.55           N  
ATOM    988  OD1 ASN A 120     -11.689   1.775 -15.531  1.00  0.56           O  
ATOM    989  N   PRO A 121      -8.761   0.574 -14.808  1.00  0.52           N  
ATOM    990  CA  PRO A 121      -8.294   0.920 -13.463  1.00  0.52           C  
ATOM    991  C   PRO A 121      -9.386   1.554 -12.605  1.00  0.51           C  
ATOM    992  CB  PRO A 121      -7.161   1.915 -13.728  1.00  0.50           C  
ATOM    993  O   PRO A 121      -9.362   1.430 -11.378  1.00  0.50           O  
ATOM    994  CG  PRO A 121      -6.841   1.752 -15.179  1.00  0.50           C  
ATOM    995  CD  PRO A 121      -8.016   1.108 -15.858  1.00  0.50           C  
ATOM    996  N   GLY A 122     -10.369   2.282 -13.077  1.00  0.48           N  
ATOM    997  CA  GLY A 122     -11.516   2.843 -12.381  1.00  0.48           C  
ATOM    998  C   GLY A 122     -12.348   1.796 -11.664  1.00  0.48           C  
ATOM    999  O   GLY A 122     -13.030   2.103 -10.684  1.00  0.47           O  
ATOM   1000  N   ASN A 123     -12.380   0.563 -12.113  1.00  0.52           N  
ATOM   1001  CA  ASN A 123     -13.055  -0.501 -11.377  1.00  0.51           C  
ATOM   1002  C   ASN A 123     -12.291  -0.880 -10.112  1.00  0.51           C  
ATOM   1003  CB  ASN A 123     -13.249  -1.729 -12.268  1.00  0.49           C  
ATOM   1004  O   ASN A 123     -12.886  -1.346  -9.139  1.00  0.49           O  
ATOM   1005  CG  ASN A 123     -14.269  -1.499 -13.366  1.00  0.47           C  
ATOM   1006  ND2 ASN A 123     -14.219  -2.325 -14.405  1.00  0.46           N  
ATOM   1007  OD1 ASN A 123     -15.095  -0.586 -13.282  1.00  0.49           O  
ATOM   1008  N   ASP A 124     -11.062  -0.634  -9.996  1.00  0.43           N  
ATOM   1009  CA  ASP A 124     -10.280  -0.853  -8.783  1.00  0.42           C  
ATOM   1010  C   ASP A 124      -9.926   0.471  -8.111  1.00  0.42           C  
ATOM   1011  CB  ASP A 124      -9.006  -1.640  -9.101  1.00  0.40           C  
ATOM   1012  O   ASP A 124      -8.841   0.614  -7.544  1.00  0.40           O  
ATOM   1013  CG  ASP A 124      -9.280  -3.086  -9.475  1.00  0.37           C  
ATOM   1014  OD1 ASP A 124     -10.319  -3.639  -9.053  1.00  0.39           O  
ATOM   1015  OD2 ASP A 124      -8.448  -3.679 -10.195  1.00  0.43           O  
ATOM   1016  N   VAL A 125     -10.669   1.650  -8.409  1.00  0.33           N  
ATOM   1017  CA  VAL A 125     -10.532   2.908  -7.683  1.00  0.34           C  
ATOM   1018  C   VAL A 125     -10.125   2.629  -6.237  1.00  0.33           C  
ATOM   1019  CB  VAL A 125     -11.841   3.729  -7.719  1.00  0.31           C  
ATOM   1020  O   VAL A 125     -10.800   1.877  -5.530  1.00  0.31           O  
ATOM   1021  CG1 VAL A 125     -11.640   5.094  -7.063  1.00  0.30           C  
ATOM   1022  CG2 VAL A 125     -12.328   3.891  -9.158  1.00  0.29           C  
ATOM   1023  N   LEU A 126      -8.905   2.396  -5.807  1.00  0.32           N  
ATOM   1024  CA  LEU A 126      -8.443   2.548  -4.432  1.00  0.32           C  
ATOM   1025  C   LEU A 126      -9.128   3.732  -3.756  1.00  0.32           C  
ATOM   1026  CB  LEU A 126      -6.924   2.734  -4.394  1.00  0.30           C  
ATOM   1027  O   LEU A 126      -9.153   4.836  -4.304  1.00  0.31           O  
ATOM   1028  CG  LEU A 126      -6.082   1.506  -4.745  1.00  0.28           C  
ATOM   1029  CD1 LEU A 126      -4.664   1.925  -5.119  1.00  0.27           C  
ATOM   1030  CD2 LEU A 126      -6.065   0.518  -3.583  1.00  0.30           C  
ATOM   1031  N   LYS A 127     -10.370   3.607  -3.351  1.00  0.29           N  
ATOM   1032  CA  LYS A 127     -10.851   4.459  -2.268  1.00  0.29           C  
ATOM   1033  C   LYS A 127      -9.718   4.830  -1.316  1.00  0.29           C  
ATOM   1034  CB  LYS A 127     -11.976   3.766  -1.499  1.00  0.27           C  
ATOM   1035  O   LYS A 127      -9.048   3.952  -0.767  1.00  0.28           O  
ATOM   1036  CG  LYS A 127     -13.350   4.378  -1.727  1.00  0.26           C  
ATOM   1037  CD  LYS A 127     -14.424   3.659  -0.920  1.00  0.29           C  
ATOM   1038  CE  LYS A 127     -15.802   4.262  -1.159  1.00  0.24           C  
ATOM   1039  NZ  LYS A 127     -16.861   3.545  -0.387  1.00  0.26           N  
ATOM   1040  N   PRO A 128      -8.766   5.862  -1.610  1.00  0.27           N  
ATOM   1041  CA  PRO A 128      -7.762   6.465  -0.730  1.00  0.27           C  
ATOM   1042  C   PRO A 128      -8.121   6.340   0.748  1.00  0.27           C  
ATOM   1043  CB  PRO A 128      -7.746   7.933  -1.167  1.00  0.25           C  
ATOM   1044  O   PRO A 128      -7.397   6.847   1.609  1.00  0.26           O  
ATOM   1045  CG  PRO A 128      -8.792   8.026  -2.230  1.00  0.24           C  
ATOM   1046  CD  PRO A 128      -9.429   6.676  -2.393  1.00  0.28           C  
ATOM   1047  N   SER A 129      -9.109   5.626   1.144  1.00  0.26           N  
ATOM   1048  CA  SER A 129      -9.522   5.837   2.527  1.00  0.26           C  
ATOM   1049  C   SER A 129      -8.558   5.167   3.500  1.00  0.26           C  
ATOM   1050  CB  SER A 129     -10.938   5.305   2.752  1.00  0.23           C  
ATOM   1051  O   SER A 129      -8.398   5.621   4.636  1.00  0.24           O  
ATOM   1052  OG  SER A 129     -11.052   3.969   2.292  1.00  0.23           O  
ATOM   1053  N   ASP A 130      -7.446   4.498   2.933  1.00  0.26           N  
ATOM   1054  CA  ASP A 130      -6.592   3.944   3.979  1.00  0.26           C  
ATOM   1055  C   ASP A 130      -5.139   3.862   3.517  1.00  0.26           C  
ATOM   1056  CB  ASP A 130      -7.089   2.559   4.399  1.00  0.24           C  
ATOM   1057  O   ASP A 130      -4.343   3.112   4.085  1.00  0.26           O  
ATOM   1058  CG  ASP A 130      -8.561   2.544   4.770  1.00  0.23           C  
ATOM   1059  OD1 ASP A 130      -9.080   3.576   5.249  1.00  0.26           O  
ATOM   1060  OD2 ASP A 130      -9.208   1.490   4.585  1.00  0.24           O  
ATOM   1061  N   GLY A 131      -4.602   4.700   2.487  1.00  0.29           N  
ATOM   1062  CA  GLY A 131      -3.219   4.933   2.106  1.00  0.28           C  
ATOM   1063  C   GLY A 131      -2.450   5.757   3.122  1.00  0.29           C  
ATOM   1064  O   GLY A 131      -2.918   6.811   3.556  1.00  0.27           O  
ATOM   1065  N   ILE A 132      -2.008   5.213   4.199  1.00  0.29           N  
ATOM   1066  CA  ILE A 132      -1.011   5.898   5.013  1.00  0.29           C  
ATOM   1067  C   ILE A 132       0.163   6.329   4.137  1.00  0.29           C  
ATOM   1068  CB  ILE A 132      -0.515   5.004   6.172  1.00  0.27           C  
ATOM   1069  O   ILE A 132       0.935   5.491   3.666  1.00  0.28           O  
ATOM   1070  CG1 ILE A 132      -1.704   4.460   6.972  1.00  0.26           C  
ATOM   1071  CG2 ILE A 132       0.448   5.778   7.077  1.00  0.26           C  
ATOM   1072  CD1 ILE A 132      -1.318   3.448   8.043  1.00  0.23           C  
ATOM   1073  N   TRP A 133       0.131   7.397   3.246  1.00  0.22           N  
ATOM   1074  CA  TRP A 133       1.055   8.269   2.526  1.00  0.30           C  
ATOM   1075  C   TRP A 133       2.103   8.849   3.470  1.00  0.23           C  
ATOM   1076  CB  TRP A 133       0.294   9.401   1.830  1.00  0.22           C  
ATOM   1077  O   TRP A 133       2.687   9.898   3.189  1.00  0.22           O  
ATOM   1078  CG  TRP A 133      -0.753   8.928   0.867  1.00  0.23           C  
ATOM   1079  CD1 TRP A 133      -2.066   8.661   1.142  1.00  0.23           C  
ATOM   1080  CD2 TRP A 133      -0.574   8.662  -0.528  1.00  0.21           C  
ATOM   1081  CE2 TRP A 133      -1.821   8.237  -1.036  1.00  0.12           C  
ATOM   1082  CE3 TRP A 133       0.522   8.742  -1.397  1.00  0.25           C  
ATOM   1083  NE1 TRP A 133      -2.713   8.245   0.002  1.00  0.22           N  
ATOM   1084  CH2 TRP A 133      -0.914   7.980  -3.207  1.00  0.23           C  
ATOM   1085  CZ2 TRP A 133      -2.002   7.893  -2.378  1.00  0.22           C  
ATOM   1086  CZ3 TRP A 133       0.339   8.400  -2.732  1.00  0.25           C  
ATOM   1087  N   LYS A 134       2.477   8.265   4.656  1.00  0.30           N  
ATOM   1088  CA  LYS A 134       3.265   9.069   5.586  1.00  0.30           C  
ATOM   1089  C   LYS A 134       4.759   8.822   5.396  1.00  0.30           C  
ATOM   1090  CB  LYS A 134       2.864   8.767   7.031  1.00  0.27           C  
ATOM   1091  O   LYS A 134       5.585   9.411   6.096  1.00  0.28           O  
ATOM   1092  CG  LYS A 134       1.565   9.430   7.464  1.00  0.25           C  
ATOM   1093  CD  LYS A 134       1.321   9.260   8.958  1.00  0.29           C  
ATOM   1094  CE  LYS A 134       0.040   9.955   9.399  1.00  0.22           C  
ATOM   1095  NZ  LYS A 134      -0.204   9.789  10.863  1.00  0.22           N  
ATOM   1096  N   ILE A 135       5.283   8.217   4.146  1.00  0.38           N  
ATOM   1097  CA  ILE A 135       6.727   8.306   3.958  1.00  0.38           C  
ATOM   1098  C   ILE A 135       7.034   9.050   2.660  1.00  0.38           C  
ATOM   1099  CB  ILE A 135       7.383   6.907   3.943  1.00  0.35           C  
ATOM   1100  O   ILE A 135       6.594   8.639   1.584  1.00  0.36           O  
ATOM   1101  CG1 ILE A 135       7.010   6.129   5.210  1.00  0.31           C  
ATOM   1102  CG2 ILE A 135       8.903   7.025   3.800  1.00  0.32           C  
ATOM   1103  CD1 ILE A 135       7.539   4.702   5.238  1.00  0.29           C  
ATOM   1104  N   PRO A 136       7.259  10.492   2.680  1.00  0.43           N  
ATOM   1105  CA  PRO A 136       7.794  11.263   1.556  1.00  0.42           C  
ATOM   1106  C   PRO A 136       8.753  10.453   0.687  1.00  0.43           C  
ATOM   1107  CB  PRO A 136       8.524  12.422   2.240  1.00  0.39           C  
ATOM   1108  O   PRO A 136       9.652   9.788   1.208  1.00  0.42           O  
ATOM   1109  CG  PRO A 136       8.463  12.105   3.699  1.00  0.37           C  
ATOM   1110  CD  PRO A 136       7.649  10.856   3.882  1.00  0.40           C  
ATOM   1111  N   VAL A 137       8.414  10.015  -0.673  1.00  0.61           N  
ATOM   1112  CA  VAL A 137       9.328   9.602  -1.733  1.00  0.63           C  
ATOM   1113  C   VAL A 137      10.167  10.795  -2.186  1.00  0.64           C  
ATOM   1114  CB  VAL A 137       8.568   8.998  -2.935  1.00  0.56           C  
ATOM   1115  O   VAL A 137      10.478  10.929  -3.372  1.00  0.62           O  
ATOM   1116  CG1 VAL A 137       9.413   7.930  -3.626  1.00  0.49           C  
ATOM   1117  CG2 VAL A 137       7.231   8.415  -2.481  1.00  0.49           C  
ATOM   1118  N   TYR A 138      10.227  11.863  -1.319  1.00  0.75           N  
ATOM   1119  CA  TYR A 138      11.068  13.023  -1.589  1.00  0.77           C  
ATOM   1120  C   TYR A 138      11.728  13.528  -0.311  1.00  0.77           C  
ATOM   1121  CB  TYR A 138      10.246  14.145  -2.231  1.00  0.73           C  
ATOM   1122  O   TYR A 138      11.247  13.257   0.792  1.00  0.75           O  
ATOM   1123  CG  TYR A 138       9.188  14.720  -1.320  1.00  0.68           C  
ATOM   1124  CD1 TYR A 138       7.905  14.178  -1.283  1.00  0.64           C  
ATOM   1125  CD2 TYR A 138       9.468  15.805  -0.497  1.00  0.65           C  
ATOM   1126  CE1 TYR A 138       6.926  14.705  -0.447  1.00  0.63           C  
ATOM   1127  CE2 TYR A 138       8.497  16.340   0.343  1.00  0.62           C  
ATOM   1128  OH  TYR A 138       6.266  16.309   1.190  1.00  0.52           O  
ATOM   1129  CZ  TYR A 138       7.231  15.784   0.361  1.00  0.61           C  
ATOM   1130  N   ILE A 139      12.804  14.098  -0.483  1.00  0.83           N  
ATOM   1131  CA  ILE A 139      13.378  14.949   0.552  1.00  0.84           C  
ATOM   1132  C   ILE A 139      13.453  16.390   0.053  1.00  0.84           C  
ATOM   1133  CB  ILE A 139      14.780  14.456   0.977  1.00  0.82           C  
ATOM   1134  O   ILE A 139      13.480  16.635  -1.155  1.00  0.83           O  
ATOM   1135  CG1 ILE A 139      15.733  14.459  -0.224  1.00  0.82           C  
ATOM   1136  CG2 ILE A 139      14.694  13.062   1.604  1.00  0.81           C  
ATOM   1137  CD1 ILE A 139      17.178  14.137   0.132  1.00  0.79           C  
ATOM   1138  N   GLU A 140      13.347  17.263   0.895  1.00  0.83           N  
ATOM   1139  CA  GLU A 140      13.605  18.674   0.620  1.00  0.84           C  
ATOM   1140  C   GLU A 140      15.002  19.079   1.082  1.00  0.85           C  
ATOM   1141  CB  GLU A 140      12.551  19.555   1.296  1.00  0.82           C  
ATOM   1142  O   GLU A 140      15.405  18.768   2.204  1.00  0.84           O  
ATOM   1143  CG  GLU A 140      11.128  19.273   0.837  1.00  0.77           C  
ATOM   1144  CD  GLU A 140      10.104  20.224   1.437  1.00  0.76           C  
ATOM   1145  OE1 GLU A 140      10.481  21.065   2.285  1.00  0.77           O  
ATOM   1146  OE2 GLU A 140       8.916  20.127   1.057  1.00  0.75           O  
ATOM   1147  N   VAL A 141      15.749  19.813   0.195  1.00  0.86           N  
ATOM   1148  CA  VAL A 141      17.096  20.273   0.518  1.00  0.87           C  
ATOM   1149  C   VAL A 141      17.218  21.765   0.219  1.00  0.86           C  
ATOM   1150  CB  VAL A 141      18.168  19.483  -0.264  1.00  0.85           C  
ATOM   1151  O   VAL A 141      16.511  22.292  -0.643  1.00  0.85           O  
ATOM   1152  CG1 VAL A 141      18.122  18.001   0.104  1.00  0.81           C  
ATOM   1153  CG2 VAL A 141      17.976  19.669  -1.768  1.00  0.80           C  
ATOM   1154  N   GLU A 142      18.087  22.437   0.945  1.00  0.84           N  
ATOM   1155  CA  GLU A 142      18.456  23.798   0.569  1.00  0.85           C  
ATOM   1156  C   GLU A 142      19.128  23.829  -0.801  1.00  0.85           C  
ATOM   1157  CB  GLU A 142      19.380  24.415   1.622  1.00  0.81           C  
ATOM   1158  O   GLU A 142      20.079  23.084  -1.049  1.00  0.83           O  
ATOM   1159  CG  GLU A 142      19.525  25.925   1.504  1.00  0.73           C  
ATOM   1160  CD  GLU A 142      20.240  26.554   2.690  1.00  0.71           C  
ATOM   1161  OE1 GLU A 142      20.662  25.813   3.606  1.00  0.70           O  
ATOM   1162  OE2 GLU A 142      20.378  27.797   2.702  1.00  0.68           O  
ATOM   1163  N   ARG A 143      18.609  24.667  -1.672  1.00  0.81           N  
ATOM   1164  CA  ARG A 143      19.199  24.754  -3.004  1.00  0.82           C  
ATOM   1165  C   ARG A 143      20.616  25.315  -2.939  1.00  0.80           C  
ATOM   1166  CB  ARG A 143      18.334  25.621  -3.921  1.00  0.81           C  
ATOM   1167  O   ARG A 143      20.838  26.391  -2.379  1.00  0.78           O  
ATOM   1168  CG  ARG A 143      18.886  25.768  -5.330  1.00  0.84           C  
ATOM   1169  CD  ARG A 143      17.898  26.470  -6.252  1.00  0.84           C  
ATOM   1170  NE  ARG A 143      16.735  25.633  -6.532  1.00  0.85           N  
ATOM   1171  NH1 ARG A 143      15.593  27.258  -7.713  1.00  0.81           N  
ATOM   1172  NH2 ARG A 143      14.663  25.184  -7.417  1.00  0.79           N  
ATOM   1173  CZ  ARG A 143      15.666  26.027  -7.220  1.00  0.84           C  
ATOM   1174  N   ASN A 144      21.460  24.580  -3.525  1.00  0.82           N  
ATOM   1175  CA  ASN A 144      22.788  25.073  -3.873  1.00  0.83           C  
ATOM   1176  C   ASN A 144      23.235  24.564  -5.240  1.00  0.80           C  
ATOM   1177  CB  ASN A 144      23.806  24.677  -2.801  1.00  0.79           C  
ATOM   1178  O   ASN A 144      22.468  23.904  -5.943  1.00  0.76           O  
ATOM   1179  CG  ASN A 144      24.053  23.182  -2.754  1.00  0.75           C  
ATOM   1180  ND2 ASN A 144      24.551  22.698  -1.622  1.00  0.75           N  
ATOM   1181  OD1 ASN A 144      23.799  22.468  -3.728  1.00  0.73           O  
ATOM   1182  N   ASP A 145      24.371  24.925  -5.779  1.00  0.75           N  
ATOM   1183  CA  ASP A 145      24.793  24.635  -7.146  1.00  0.79           C  
ATOM   1184  C   ASP A 145      24.943  23.132  -7.368  1.00  0.77           C  
ATOM   1185  CB  ASP A 145      26.110  25.347  -7.463  1.00  0.73           C  
ATOM   1186  O   ASP A 145      24.794  22.647  -8.491  1.00  0.76           O  
ATOM   1187  CG  ASP A 145      25.945  26.845  -7.649  1.00  0.70           C  
ATOM   1188  OD1 ASP A 145      24.880  27.286  -8.134  1.00  0.74           O  
ATOM   1189  OD2 ASP A 145      26.888  27.592  -7.310  1.00  0.82           O  
ATOM   1190  N   LEU A 146      25.135  22.409  -6.319  1.00  0.76           N  
ATOM   1191  CA  LEU A 146      25.338  20.966  -6.392  1.00  0.81           C  
ATOM   1192  C   LEU A 146      24.015  20.242  -6.623  1.00  0.78           C  
ATOM   1193  CB  LEU A 146      25.998  20.452  -5.110  1.00  0.75           C  
ATOM   1194  O   LEU A 146      23.977  19.208  -7.294  1.00  0.77           O  
ATOM   1195  CG  LEU A 146      27.416  20.952  -4.830  1.00  0.73           C  
ATOM   1196  CD1 LEU A 146      27.927  20.383  -3.511  1.00  0.70           C  
ATOM   1197  CD2 LEU A 146      28.350  20.580  -5.976  1.00  0.73           C  
ATOM   1198  N   THR A 147      22.848  20.777  -6.169  1.00  0.71           N  
ATOM   1199  CA  THR A 147      21.559  20.103  -6.271  1.00  0.77           C  
ATOM   1200  C   THR A 147      21.203  19.833  -7.731  1.00  0.72           C  
ATOM   1201  CB  THR A 147      20.441  20.933  -5.613  1.00  0.69           C  
ATOM   1202  O   THR A 147      20.609  18.802  -8.050  1.00  0.70           O  
ATOM   1203  CG2 THR A 147      20.575  20.929  -4.094  1.00  0.56           C  
ATOM   1204  OG1 THR A 147      20.517  22.285  -6.084  1.00  0.57           O  
ATOM   1205  N   LYS A 148      21.723  20.664  -8.702  1.00  0.77           N  
ATOM   1206  CA  LYS A 148      21.422  20.526 -10.124  1.00  0.79           C  
ATOM   1207  C   LYS A 148      22.000  19.229 -10.685  1.00  0.76           C  
ATOM   1208  CB  LYS A 148      21.965  21.722 -10.907  1.00  0.74           C  
ATOM   1209  O   LYS A 148      21.445  18.649 -11.621  1.00  0.75           O  
ATOM   1210  CG  LYS A 148      21.256  23.034 -10.603  1.00  0.73           C  
ATOM   1211  CD  LYS A 148      21.897  24.201 -11.343  1.00  0.72           C  
ATOM   1212  CE  LYS A 148      21.259  25.528 -10.956  1.00  0.78           C  
ATOM   1213  NZ  LYS A 148      22.095  26.690 -11.381  1.00  0.79           N  
ATOM   1214  N   GLY A 149      23.091  18.847 -10.019  1.00  0.81           N  
ATOM   1215  CA  GLY A 149      23.794  17.655 -10.466  1.00  0.82           C  
ATOM   1216  C   GLY A 149      23.218  16.373  -9.897  1.00  0.81           C  
ATOM   1217  O   GLY A 149      23.547  15.279 -10.360  1.00  0.80           O  
ATOM   1218  N   PHE A 150      22.230  16.417  -8.977  1.00  0.85           N  
ATOM   1219  CA  PHE A 150      21.791  15.240  -8.238  1.00  0.88           C  
ATOM   1220  C   PHE A 150      20.879  14.371  -9.096  1.00  0.84           C  
ATOM   1221  CB  PHE A 150      21.068  15.650  -6.952  1.00  0.86           C  
ATOM   1222  O   PHE A 150      20.739  13.172  -8.845  1.00  0.81           O  
ATOM   1223  CG  PHE A 150      21.986  16.161  -5.875  1.00  0.88           C  
ATOM   1224  CD1 PHE A 150      23.365  16.113  -6.038  1.00  0.84           C  
ATOM   1225  CD2 PHE A 150      21.470  16.691  -4.699  1.00  0.85           C  
ATOM   1226  CE1 PHE A 150      24.218  16.586  -5.043  1.00  0.88           C  
ATOM   1227  CE2 PHE A 150      22.316  17.165  -3.701  1.00  0.88           C  
ATOM   1228  CZ  PHE A 150      23.690  17.111  -3.874  1.00  0.88           C  
ATOM   1229  N   LYS A 151      20.217  14.939 -10.192  1.00  0.79           N  
ATOM   1230  CA  LYS A 151      19.271  14.173 -10.998  1.00  0.81           C  
ATOM   1231  C   LYS A 151      19.959  12.993 -11.680  1.00  0.78           C  
ATOM   1232  CB  LYS A 151      18.609  15.069 -12.045  1.00  0.77           C  
ATOM   1233  O   LYS A 151      20.903  13.179 -12.450  1.00  0.75           O  
ATOM   1234  CG  LYS A 151      17.530  14.374 -12.862  1.00  0.76           C  
ATOM   1235  CD  LYS A 151      16.824  15.346 -13.799  1.00  0.76           C  
ATOM   1236  CE  LYS A 151      15.734  14.654 -14.606  1.00  0.82           C  
ATOM   1237  NZ  LYS A 151      14.938  15.628 -15.411  1.00  0.83           N  
ATOM   1238  N   GLY A 152      19.518  11.803 -11.429  1.00  0.79           N  
ATOM   1239  CA  GLY A 152      20.056  10.546 -11.923  1.00  0.80           C  
ATOM   1240  C   GLY A 152      21.172   9.993 -11.058  1.00  0.78           C  
ATOM   1241  O   GLY A 152      21.634   8.871 -11.274  1.00  0.76           O  
ATOM   1242  N   ASN A 153      21.567  10.687 -10.071  1.00  0.85           N  
ATOM   1243  CA  ASN A 153      22.668  10.257  -9.216  1.00  0.86           C  
ATOM   1244  C   ASN A 153      22.164   9.716  -7.882  1.00  0.85           C  
ATOM   1245  CB  ASN A 153      23.650  11.408  -8.986  1.00  0.84           C  
ATOM   1246  O   ASN A 153      21.056  10.041  -7.454  1.00  0.83           O  
ATOM   1247  CG  ASN A 153      24.417  11.782 -10.239  1.00  0.82           C  
ATOM   1248  ND2 ASN A 153      24.815  13.045 -10.336  1.00  0.87           N  
ATOM   1249  OD1 ASN A 153      24.650  10.942 -11.112  1.00  0.83           O  
ATOM   1250  N   LYS A 154      22.981   8.776  -7.262  1.00  0.82           N  
ATOM   1251  CA  LYS A 154      22.771   8.323  -5.890  1.00  0.85           C  
ATOM   1252  C   LYS A 154      23.292   9.347  -4.886  1.00  0.83           C  
ATOM   1253  CB  LYS A 154      23.450   6.972  -5.660  1.00  0.81           C  
ATOM   1254  O   LYS A 154      24.490   9.635  -4.850  1.00  0.81           O  
ATOM   1255  CG  LYS A 154      23.117   6.331  -4.321  1.00  0.77           C  
ATOM   1256  CD  LYS A 154      23.690   4.923  -4.217  1.00  0.76           C  
ATOM   1257  CE  LYS A 154      23.296   4.254  -2.907  1.00  0.84           C  
ATOM   1258  NZ  LYS A 154      23.754   2.833  -2.852  1.00  0.84           N  
ATOM   1259  N   ILE A 155      22.354   9.777  -4.073  1.00  0.86           N  
ATOM   1260  CA  ILE A 155      22.739  10.645  -2.965  1.00  0.87           C  
ATOM   1261  C   ILE A 155      22.811   9.833  -1.674  1.00  0.85           C  
ATOM   1262  CB  ILE A 155      21.754  11.825  -2.803  1.00  0.86           C  
ATOM   1263  O   ILE A 155      22.128   8.816  -1.535  1.00  0.82           O  
ATOM   1264  CG1 ILE A 155      20.334  11.305  -2.554  1.00  0.86           C  
ATOM   1265  CG2 ILE A 155      21.796  12.736  -4.033  1.00  0.85           C  
ATOM   1266  CD1 ILE A 155      19.349  12.380  -2.115  1.00  0.84           C  
ATOM   1267  N   THR A 156      23.703  10.222  -0.743  1.00  0.87           N  
ATOM   1268  CA  THR A 156      23.862   9.645   0.587  1.00  0.88           C  
ATOM   1269  C   THR A 156      23.770  10.726   1.660  1.00  0.87           C  
ATOM   1270  CB  THR A 156      25.204   8.902   0.717  1.00  0.84           C  
ATOM   1271  O   THR A 156      24.317  11.819   1.497  1.00  0.86           O  
ATOM   1272  CG2 THR A 156      25.293   8.155   2.044  1.00  0.73           C  
ATOM   1273  OG1 THR A 156      25.329   7.962  -0.357  1.00  0.79           O  
ATOM   1274  N   GLY A 157      23.070  10.419   2.709  1.00  0.85           N  
ATOM   1275  CA  GLY A 157      23.009  11.258   3.895  1.00  0.87           C  
ATOM   1276  C   GLY A 157      24.261  11.176   4.748  1.00  0.85           C  
ATOM   1277  O   GLY A 157      24.773  10.085   5.004  1.00  0.82           O  
ATOM   1278  N   ALA A 158      24.830  12.168   5.207  1.00  0.87           N  
ATOM   1279  CA  ALA A 158      26.109  12.217   5.911  1.00  0.87           C  
ATOM   1280  C   ALA A 158      25.995  11.590   7.298  1.00  0.84           C  
ATOM   1281  CB  ALA A 158      26.602  13.658   6.020  1.00  0.85           C  
ATOM   1282  O   ALA A 158      26.940  10.963   7.782  1.00  0.81           O  
ATOM   1283  N   THR A 159      24.787  11.834   7.951  1.00  0.84           N  
ATOM   1284  CA  THR A 159      24.585  11.402   9.329  1.00  0.84           C  
ATOM   1285  C   THR A 159      23.829  10.077   9.375  1.00  0.81           C  
ATOM   1286  CB  THR A 159      23.817  12.462  10.140  1.00  0.81           C  
ATOM   1287  O   THR A 159      24.208   9.165  10.113  1.00  0.77           O  
ATOM   1288  CG2 THR A 159      23.857  12.148  11.632  1.00  0.70           C  
ATOM   1289  OG1 THR A 159      24.410  13.747   9.917  1.00  0.74           O  
ATOM   1290  N   SER A 160      22.851   9.788   8.579  1.00  0.82           N  
ATOM   1291  CA  SER A 160      21.937   8.652   8.633  1.00  0.83           C  
ATOM   1292  C   SER A 160      22.477   7.470   7.835  1.00  0.80           C  
ATOM   1293  CB  SER A 160      20.558   9.047   8.105  1.00  0.81           C  
ATOM   1294  O   SER A 160      22.085   6.324   8.070  1.00  0.77           O  
ATOM   1295  OG  SER A 160      20.619   9.361   6.725  1.00  0.79           O  
ATOM   1296  N   GLY A 161      23.424   7.728   6.872  1.00  0.76           N  
ATOM   1297  CA  GLY A 161      23.820   6.739   5.881  1.00  0.79           C  
ATOM   1298  C   GLY A 161      22.703   6.377   4.921  1.00  0.74           C  
ATOM   1299  O   GLY A 161      22.842   5.449   4.121  1.00  0.73           O  
ATOM   1300  N   ALA A 162      21.703   7.080   4.936  1.00  0.84           N  
ATOM   1301  CA  ALA A 162      20.610   6.860   3.992  1.00  0.86           C  
ATOM   1302  C   ALA A 162      21.040   7.195   2.567  1.00  0.86           C  
ATOM   1303  CB  ALA A 162      19.392   7.693   4.386  1.00  0.84           C  
ATOM   1304  O   ALA A 162      21.824   8.122   2.350  1.00  0.85           O  
ATOM   1305  N   SER A 163      20.486   6.431   1.655  1.00  0.82           N  
ATOM   1306  CA  SER A 163      20.816   6.651   0.250  1.00  0.84           C  
ATOM   1307  C   SER A 163      19.581   6.516  -0.635  1.00  0.82           C  
ATOM   1308  CB  SER A 163      21.892   5.666  -0.209  1.00  0.80           C  
ATOM   1309  O   SER A 163      18.641   5.795  -0.293  1.00  0.81           O  
ATOM   1310  OG  SER A 163      21.401   4.337  -0.184  1.00  0.77           O  
ATOM   1311  N   ALA A 164      19.641   7.274  -1.728  1.00  0.84           N  
ATOM   1312  CA  ALA A 164      18.564   7.205  -2.713  1.00  0.85           C  
ATOM   1313  C   ALA A 164      19.028   7.728  -4.069  1.00  0.85           C  
ATOM   1314  CB  ALA A 164      17.349   7.993  -2.229  1.00  0.83           C  
ATOM   1315  O   ALA A 164      19.996   8.487  -4.151  1.00  0.84           O  
ATOM   1316  N   ILE A 165      18.398   7.276  -5.172  1.00  0.79           N  
ATOM   1317  CA  ILE A 165      18.549   7.911  -6.477  1.00  0.80           C  
ATOM   1318  C   ILE A 165      17.574   9.080  -6.597  1.00  0.79           C  
ATOM   1319  CB  ILE A 165      18.322   6.904  -7.626  1.00  0.77           C  
ATOM   1320  O   ILE A 165      16.389   8.943  -6.284  1.00  0.79           O  
ATOM   1321  CG1 ILE A 165      19.369   5.785  -7.570  1.00  0.75           C  
ATOM   1322  CG2 ILE A 165      18.353   7.615  -8.982  1.00  0.75           C  
ATOM   1323  CD1 ILE A 165      19.175   4.703  -8.623  1.00  0.72           C  
ATOM   1324  N   VAL A 166      18.030  10.201  -7.107  1.00  0.80           N  
ATOM   1325  CA  VAL A 166      17.197  11.372  -7.361  1.00  0.83           C  
ATOM   1326  C   VAL A 166      16.586  11.278  -8.757  1.00  0.80           C  
ATOM   1327  CB  VAL A 166      18.002  12.683  -7.218  1.00  0.80           C  
ATOM   1328  O   VAL A 166      17.289  11.427  -9.760  1.00  0.78           O  
ATOM   1329  CG1 VAL A 166      17.101  13.897  -7.437  1.00  0.81           C  
ATOM   1330  CG2 VAL A 166      18.671  12.750  -5.846  1.00  0.80           C  
ATOM   1331  N   GLU A 167      15.344  11.137  -8.929  1.00  0.78           N  
ATOM   1332  CA  GLU A 167      14.660  11.039 -10.215  1.00  0.79           C  
ATOM   1333  C   GLU A 167      14.398  12.421 -10.807  1.00  0.76           C  
ATOM   1334  CB  GLU A 167      13.344  10.272 -10.066  1.00  0.74           C  
ATOM   1335  O   GLU A 167      14.597  12.636 -12.005  1.00  0.74           O  
ATOM   1336  CG  GLU A 167      13.523   8.813  -9.674  1.00  0.68           C  
ATOM   1337  CD  GLU A 167      14.135   7.965 -10.778  1.00  0.66           C  
ATOM   1338  OE1 GLU A 167      14.100   8.386 -11.957  1.00  0.68           O  
ATOM   1339  OE2 GLU A 167      14.653   6.871 -10.462  1.00  0.65           O  
ATOM   1340  N   SER A 168      13.944  13.216  -9.970  1.00  0.75           N  
ATOM   1341  CA  SER A 168      13.631  14.565 -10.428  1.00  0.77           C  
ATOM   1342  C   SER A 168      13.852  15.590  -9.320  1.00  0.77           C  
ATOM   1343  CB  SER A 168      12.187  14.642 -10.924  1.00  0.72           C  
ATOM   1344  O   SER A 168      13.873  15.239  -8.138  1.00  0.76           O  
ATOM   1345  OG  SER A 168      11.278  14.565  -9.839  1.00  0.65           O  
ATOM   1346  N   ILE A 169      14.129  16.804  -9.696  1.00  0.81           N  
ATOM   1347  CA  ILE A 169      14.325  17.961  -8.829  1.00  0.82           C  
ATOM   1348  C   ILE A 169      13.310  19.047  -9.181  1.00  0.79           C  
ATOM   1349  CB  ILE A 169      15.763  18.514  -8.941  1.00  0.80           C  
ATOM   1350  O   ILE A 169      13.212  19.462 -10.338  1.00  0.75           O  
ATOM   1351  CG1 ILE A 169      16.785  17.401  -8.686  1.00  0.81           C  
ATOM   1352  CG2 ILE A 169      15.970  19.680  -7.970  1.00  0.79           C  
ATOM   1353  CD1 ILE A 169      18.232  17.831  -8.885  1.00  0.78           C  
ATOM   1354  N   VAL A 170      12.535  19.416  -8.245  1.00  0.79           N  
ATOM   1355  CA  VAL A 170      11.613  20.538  -8.386  1.00  0.80           C  
ATOM   1356  C   VAL A 170      11.988  21.643  -7.401  1.00  0.78           C  
ATOM   1357  CB  VAL A 170      10.148  20.101  -8.163  1.00  0.77           C  
ATOM   1358  O   VAL A 170      12.038  21.413  -6.190  1.00  0.77           O  
ATOM   1359  CG1 VAL A 170       9.202  21.293  -8.294  1.00  0.75           C  
ATOM   1360  CG2 VAL A 170       9.764  19.000  -9.151  1.00  0.75           C  
ATOM   1361  N   GLY A 171      12.315  22.793  -7.847  1.00  0.74           N  
ATOM   1362  CA  GLY A 171      12.616  23.944  -7.011  1.00  0.75           C  
ATOM   1363  C   GLY A 171      11.375  24.642  -6.487  1.00  0.72           C  
ATOM   1364  O   GLY A 171      10.412  24.847  -7.229  1.00  0.68           O  
ATOM   1365  N   ARG A 172      11.580  25.124  -5.342  1.00  0.79           N  
ATOM   1366  CA  ARG A 172      10.580  25.974  -4.704  1.00  0.79           C  
ATOM   1367  C   ARG A 172      11.237  27.137  -3.970  1.00  0.77           C  
ATOM   1368  CB  ARG A 172       9.722  25.159  -3.733  1.00  0.76           C  
ATOM   1369  O   ARG A 172      12.388  27.036  -3.539  1.00  0.75           O  
ATOM   1370  CG  ARG A 172       8.803  24.157  -4.414  1.00  0.70           C  
ATOM   1371  CD  ARG A 172       7.815  23.541  -3.433  1.00  0.69           C  
ATOM   1372  NE  ARG A 172       6.962  22.549  -4.080  1.00  0.63           N  
ATOM   1373  NH1 ARG A 172       5.729  22.071  -2.185  1.00  0.54           N  
ATOM   1374  NH2 ARG A 172       5.274  20.993  -4.156  1.00  0.49           N  
ATOM   1375  CZ  ARG A 172       5.990  21.873  -3.472  1.00  0.63           C  
ATOM   1376  N   ASN A 173      10.621  28.259  -3.921  1.00  0.70           N  
ATOM   1377  CA  ASN A 173      10.933  29.385  -3.047  1.00  0.70           C  
ATOM   1378  C   ASN A 173      10.002  29.430  -1.838  1.00  0.68           C  
ATOM   1379  CB  ASN A 173      10.863  30.702  -3.821  1.00  0.65           C  
ATOM   1380  O   ASN A 173       8.796  29.636  -1.986  1.00  0.65           O  
ATOM   1381  CG  ASN A 173      11.404  31.875  -3.028  1.00  0.63           C  
ATOM   1382  ND2 ASN A 173      11.719  32.964  -3.720  1.00  0.67           N  
ATOM   1383  OD1 ASN A 173      11.538  31.804  -1.804  1.00  0.66           O  
ATOM   1384  N   ILE A 174      10.577  29.202  -0.678  1.00  0.73           N  
ATOM   1385  CA  ILE A 174       9.867  29.242   0.596  1.00  0.74           C  
ATOM   1386  C   ILE A 174      10.509  30.281   1.513  1.00  0.71           C  
ATOM   1387  CB  ILE A 174       9.855  27.857   1.280  1.00  0.70           C  
ATOM   1388  O   ILE A 174      11.677  30.149   1.888  1.00  0.68           O  
ATOM   1389  CG1 ILE A 174       9.228  26.809   0.354  1.00  0.67           C  
ATOM   1390  CG2 ILE A 174       9.111  27.921   2.617  1.00  0.66           C  
ATOM   1391  CD1 ILE A 174       9.170  25.410   0.952  1.00  0.66           C  
ATOM   1392  N   ASN A 175       9.834  31.422   1.778  1.00  0.59           N  
ATOM   1393  CA  ASN A 175      10.232  32.584   2.566  1.00  0.61           C  
ATOM   1394  C   ASN A 175      11.548  33.175   2.070  1.00  0.59           C  
ATOM   1395  CB  ASN A 175      10.340  32.216   4.048  1.00  0.57           C  
ATOM   1396  O   ASN A 175      12.397  33.569   2.871  1.00  0.57           O  
ATOM   1397  CG  ASN A 175       9.000  31.858   4.660  1.00  0.55           C  
ATOM   1398  ND2 ASN A 175       9.026  31.053   5.716  1.00  0.55           N  
ATOM   1399  OD1 ASN A 175       7.949  32.300   4.187  1.00  0.55           O  
ATOM   1400  N   GLY A 176      11.810  33.284   0.737  1.00  0.64           N  
ATOM   1401  CA  GLY A 176      13.040  33.784   0.144  1.00  0.66           C  
ATOM   1402  C   GLY A 176      14.148  32.749   0.106  1.00  0.65           C  
ATOM   1403  O   GLY A 176      15.165  32.946  -0.562  1.00  0.66           O  
ATOM   1404  N   ARG A 177      13.873  31.683   0.678  1.00  0.77           N  
ATOM   1405  CA  ARG A 177      14.836  30.587   0.665  1.00  0.78           C  
ATOM   1406  C   ARG A 177      14.552  29.623  -0.482  1.00  0.77           C  
ATOM   1407  CB  ARG A 177      14.816  29.836   1.998  1.00  0.75           C  
ATOM   1408  O   ARG A 177      13.410  29.203  -0.680  1.00  0.75           O  
ATOM   1409  CG  ARG A 177      16.041  28.967   2.234  1.00  0.71           C  
ATOM   1410  CD  ARG A 177      16.036  28.353   3.627  1.00  0.69           C  
ATOM   1411  NE  ARG A 177      17.097  27.361   3.782  1.00  0.63           N  
ATOM   1412  NH1 ARG A 177      16.368  26.601   5.839  1.00  0.55           N  
ATOM   1413  NH2 ARG A 177      18.233  25.687   4.868  1.00  0.51           N  
ATOM   1414  CZ  ARG A 177      17.230  26.552   4.829  1.00  0.65           C  
ATOM   1415  N   LEU A 178      15.469  29.377  -1.292  1.00  0.79           N  
ATOM   1416  CA  LEU A 178      15.395  28.436  -2.405  1.00  0.81           C  
ATOM   1417  C   LEU A 178      15.619  27.006  -1.924  1.00  0.79           C  
ATOM   1418  CB  LEU A 178      16.427  28.793  -3.478  1.00  0.77           C  
ATOM   1419  O   LEU A 178      16.700  26.674  -1.431  1.00  0.77           O  
ATOM   1420  CG  LEU A 178      16.254  30.152  -4.159  1.00  0.74           C  
ATOM   1421  CD1 LEU A 178      17.414  30.418  -5.113  1.00  0.72           C  
ATOM   1422  CD2 LEU A 178      14.922  30.214  -4.899  1.00  0.74           C  
ATOM   1423  N   ILE A 179      14.560  26.249  -2.008  1.00  0.84           N  
ATOM   1424  CA  ILE A 179      14.523  24.839  -1.636  1.00  0.85           C  
ATOM   1425  C   ILE A 179      14.322  23.981  -2.883  1.00  0.85           C  
ATOM   1426  CB  ILE A 179      13.408  24.555  -0.605  1.00  0.83           C  
ATOM   1427  O   ILE A 179      13.486  24.297  -3.733  1.00  0.83           O  
ATOM   1428  CG1 ILE A 179      13.634  25.381   0.667  1.00  0.75           C  
ATOM   1429  CG2 ILE A 179      13.339  23.060  -0.281  1.00  0.75           C  
ATOM   1430  CD1 ILE A 179      12.620  25.110   1.769  1.00  0.73           C  
ATOM   1431  N   ASP A 180      15.029  22.946  -3.010  1.00  0.84           N  
ATOM   1432  CA  ASP A 180      14.824  21.917  -4.025  1.00  0.84           C  
ATOM   1433  C   ASP A 180      14.182  20.670  -3.420  1.00  0.82           C  
ATOM   1434  CB  ASP A 180      16.150  21.553  -4.696  1.00  0.83           C  
ATOM   1435  O   ASP A 180      14.645  20.162  -2.396  1.00  0.80           O  
ATOM   1436  CG  ASP A 180      16.646  22.626  -5.648  1.00  0.83           C  
ATOM   1437  OD1 ASP A 180      15.825  23.426  -6.147  1.00  0.86           O  
ATOM   1438  OD2 ASP A 180      17.869  22.670  -5.905  1.00  0.85           O  
ATOM   1439  N   ILE A 181      13.091  20.254  -3.992  1.00  0.81           N  
ATOM   1440  CA  ILE A 181      12.471  18.959  -3.733  1.00  0.82           C  
ATOM   1441  C   ILE A 181      13.130  17.889  -4.599  1.00  0.82           C  
ATOM   1442  CB  ILE A 181      10.949  18.999  -3.995  1.00  0.80           C  
ATOM   1443  O   ILE A 181      13.038  17.932  -5.828  1.00  0.81           O  
ATOM   1444  CG1 ILE A 181      10.303  20.154  -3.220  1.00  0.77           C  
ATOM   1445  CG2 ILE A 181      10.302  17.661  -3.624  1.00  0.77           C  
ATOM   1446  CD1 ILE A 181       8.805  20.292  -3.450  1.00  0.74           C  
ATOM   1447  N   LEU A 182      13.776  17.054  -3.976  1.00  0.83           N  
ATOM   1448  CA  LEU A 182      14.348  15.875  -4.617  1.00  0.83           C  
ATOM   1449  C   LEU A 182      13.386  14.694  -4.540  1.00  0.81           C  
ATOM   1450  CB  LEU A 182      15.683  15.505  -3.965  1.00  0.82           C  
ATOM   1451  O   LEU A 182      13.133  14.164  -3.456  1.00  0.78           O  
ATOM   1452  CG  LEU A 182      16.689  16.643  -3.786  1.00  0.83           C  
ATOM   1453  CD1 LEU A 182      17.991  16.112  -3.197  1.00  0.81           C  
ATOM   1454  CD2 LEU A 182      16.945  17.344  -5.116  1.00  0.82           C  
ATOM   1455  N   TYR A 183      12.800  14.315  -5.595  1.00  0.79           N  
ATOM   1456  CA  TYR A 183      12.047  13.071  -5.712  1.00  0.79           C  
ATOM   1457  C   TYR A 183      12.984  11.874  -5.822  1.00  0.79           C  
ATOM   1458  CB  TYR A 183      11.115  13.118  -6.926  1.00  0.76           C  
ATOM   1459  O   TYR A 183      13.884  11.858  -6.666  1.00  0.77           O  
ATOM   1460  CG  TYR A 183       9.998  14.124  -6.795  1.00  0.73           C  
ATOM   1461  CD1 TYR A 183       8.786  13.775  -6.203  1.00  0.70           C  
ATOM   1462  CD2 TYR A 183      10.151  15.425  -7.263  1.00  0.71           C  
ATOM   1463  CE1 TYR A 183       7.752  14.698  -6.082  1.00  0.69           C  
ATOM   1464  CE2 TYR A 183       9.124  16.356  -7.148  1.00  0.66           C  
ATOM   1465  OH  TYR A 183       6.911  16.902  -6.439  1.00  0.61           O  
ATOM   1466  CZ  TYR A 183       7.931  15.984  -6.556  1.00  0.67           C  
ATOM   1467  N   LEU A 184      12.897  10.941  -4.957  1.00  0.79           N  
ATOM   1468  CA  LEU A 184      13.846   9.855  -4.737  1.00  0.80           C  
ATOM   1469  C   LEU A 184      13.270   8.525  -5.210  1.00  0.77           C  
ATOM   1470  CB  LEU A 184      14.223   9.764  -3.256  1.00  0.77           C  
ATOM   1471  O   LEU A 184      12.063   8.296  -5.110  1.00  0.74           O  
ATOM   1472  CG  LEU A 184      14.751  11.047  -2.611  1.00  0.78           C  
ATOM   1473  CD1 LEU A 184      15.091  10.801  -1.145  1.00  0.77           C  
ATOM   1474  CD2 LEU A 184      15.968  11.565  -3.369  1.00  0.78           C  
ATOM   1475  N   SER A 185      14.141   7.643  -5.644  1.00  0.71           N  
ATOM   1476  CA  SER A 185      13.976   6.209  -5.852  1.00  0.71           C  
ATOM   1477  C   SER A 185      15.120   5.423  -5.220  1.00  0.70           C  
ATOM   1478  CB  SER A 185      13.892   5.890  -7.345  1.00  0.68           C  
ATOM   1479  O   SER A 185      16.112   6.007  -4.779  1.00  0.68           O  
ATOM   1480  OG  SER A 185      15.090   6.258  -8.007  1.00  0.68           O  
ATOM   1481  N   ASP A 186      14.992   4.098  -5.056  1.00  0.64           N  
ATOM   1482  CA  ASP A 186      15.966   3.168  -4.492  1.00  0.65           C  
ATOM   1483  C   ASP A 186      16.431   3.630  -3.112  1.00  0.64           C  
ATOM   1484  CB  ASP A 186      17.167   3.016  -5.428  1.00  0.60           C  
ATOM   1485  O   ASP A 186      17.632   3.662  -2.835  1.00  0.62           O  
ATOM   1486  CG  ASP A 186      16.810   2.355  -6.748  1.00  0.57           C  
ATOM   1487  OD1 ASP A 186      15.733   1.728  -6.844  1.00  0.56           O  
ATOM   1488  OD2 ASP A 186      17.614   2.461  -7.699  1.00  0.63           O  
ATOM   1489  N   ILE A 187      15.599   4.119  -2.339  1.00  0.75           N  
ATOM   1490  CA  ILE A 187      15.922   4.641  -1.016  1.00  0.76           C  
ATOM   1491  C   ILE A 187      16.370   3.500  -0.106  1.00  0.74           C  
ATOM   1492  CB  ILE A 187      14.718   5.383  -0.392  1.00  0.72           C  
ATOM   1493  O   ILE A 187      15.650   2.513   0.064  1.00  0.71           O  
ATOM   1494  CG1 ILE A 187      14.236   6.498  -1.327  1.00  0.67           C  
ATOM   1495  CG2 ILE A 187      15.084   5.943   0.985  1.00  0.67           C  
ATOM   1496  CD1 ILE A 187      12.965   7.193  -0.857  1.00  0.66           C  
ATOM   1497  N   VAL A 188      17.450   3.609   0.465  1.00  0.74           N  
ATOM   1498  CA  VAL A 188      17.985   2.795   1.551  1.00  0.76           C  
ATOM   1499  C   VAL A 188      18.230   3.668   2.779  1.00  0.74           C  
ATOM   1500  CB  VAL A 188      19.291   2.082   1.135  1.00  0.72           C  
ATOM   1501  O   VAL A 188      19.055   4.584   2.743  1.00  0.73           O  
ATOM   1502  CG1 VAL A 188      19.786   1.164   2.252  1.00  0.70           C  
ATOM   1503  CG2 VAL A 188      19.079   1.291  -0.155  1.00  0.68           C  
ATOM   1504  N   GLY A 189      17.309   3.382   3.872  1.00  0.73           N  
ATOM   1505  CA  GLY A 189      17.376   4.141   5.111  1.00  0.75           C  
ATOM   1506  C   GLY A 189      16.389   5.292   5.160  1.00  0.71           C  
ATOM   1507  O   GLY A 189      15.420   5.319   4.398  1.00  0.67           O  
ATOM   1508  N   SER A 190      16.593   6.180   6.045  1.00  0.78           N  
ATOM   1509  CA  SER A 190      15.829   7.412   6.207  1.00  0.80           C  
ATOM   1510  C   SER A 190      16.751   8.613   6.395  1.00  0.80           C  
ATOM   1511  CB  SER A 190      14.876   7.300   7.398  1.00  0.75           C  
ATOM   1512  O   SER A 190      17.606   8.613   7.283  1.00  0.78           O  
ATOM   1513  OG  SER A 190      13.993   8.408   7.441  1.00  0.66           O  
ATOM   1514  N   PHE A 191      16.675   9.615   5.565  1.00  0.84           N  
ATOM   1515  CA  PHE A 191      17.377  10.888   5.677  1.00  0.85           C  
ATOM   1516  C   PHE A 191      16.871  11.683   6.874  1.00  0.82           C  
ATOM   1517  CB  PHE A 191      17.212  11.708   4.393  1.00  0.84           C  
ATOM   1518  O   PHE A 191      15.672  11.682   7.164  1.00  0.79           O  
ATOM   1519  CG  PHE A 191      17.890  11.102   3.194  1.00  0.87           C  
ATOM   1520  CD1 PHE A 191      19.243  11.317   2.961  1.00  0.86           C  
ATOM   1521  CD2 PHE A 191      17.173  10.318   2.300  1.00  0.86           C  
ATOM   1522  CE1 PHE A 191      19.873  10.757   1.852  1.00  0.89           C  
ATOM   1523  CE2 PHE A 191      17.796   9.756   1.189  1.00  0.88           C  
ATOM   1524  CZ  PHE A 191      19.145   9.977   0.966  1.00  0.88           C  
ATOM   1525  N   GLN A 192      17.771  12.245   7.588  1.00  0.81           N  
ATOM   1526  CA  GLN A 192      17.482  13.043   8.774  1.00  0.82           C  
ATOM   1527  C   GLN A 192      17.373  14.525   8.426  1.00  0.81           C  
ATOM   1528  CB  GLN A 192      18.559  12.832   9.840  1.00  0.78           C  
ATOM   1529  O   GLN A 192      18.031  15.001   7.498  1.00  0.79           O  
ATOM   1530  CG  GLN A 192      18.659  11.396  10.337  1.00  0.72           C  
ATOM   1531  CD  GLN A 192      19.574  11.253  11.538  1.00  0.70           C  
ATOM   1532  NE2 GLN A 192      19.472  10.124  12.230  1.00  0.67           N  
ATOM   1533  OE1 GLN A 192      20.368  12.150  11.840  1.00  0.72           O  
ATOM   1534  N   VAL A 193      16.477  15.260   9.058  1.00  0.80           N  
ATOM   1535  CA  VAL A 193      16.447  16.716   8.975  1.00  0.81           C  
ATOM   1536  C   VAL A 193      17.767  17.291   9.484  1.00  0.80           C  
ATOM   1537  CB  VAL A 193      15.265  17.307   9.775  1.00  0.78           C  
ATOM   1538  O   VAL A 193      18.334  16.791  10.459  1.00  0.78           O  
ATOM   1539  CG1 VAL A 193      15.253  18.831   9.676  1.00  0.72           C  
ATOM   1540  CG2 VAL A 193      13.942  16.725   9.279  1.00  0.72           C  
ATOM   1541  N   ASP A 194      18.369  18.235   8.870  1.00  0.77           N  
ATOM   1542  CA  ASP A 194      19.639  18.930   9.057  1.00  0.79           C  
ATOM   1543  C   ASP A 194      20.813  18.054   8.625  1.00  0.78           C  
ATOM   1544  CB  ASP A 194      19.809  19.354  10.517  1.00  0.75           C  
ATOM   1545  O   ASP A 194      21.974  18.421   8.822  1.00  0.77           O  
ATOM   1546  CG  ASP A 194      18.862  20.468  10.926  1.00  0.71           C  
ATOM   1547  OD1 ASP A 194      18.534  21.330  10.081  1.00  0.69           O  
ATOM   1548  OD2 ASP A 194      18.442  20.487  12.103  1.00  0.73           O  
ATOM   1549  N   GLU A 195      20.476  16.956   8.024  1.00  0.86           N  
ATOM   1550  CA  GLU A 195      21.572  16.155   7.486  1.00  0.87           C  
ATOM   1551  C   GLU A 195      22.035  16.691   6.135  1.00  0.87           C  
ATOM   1552  CB  GLU A 195      21.153  14.689   7.356  1.00  0.84           C  
ATOM   1553  O   GLU A 195      21.223  17.162   5.336  1.00  0.86           O  
ATOM   1554  CG  GLU A 195      20.143  14.434   6.246  1.00  0.78           C  
ATOM   1555  CD  GLU A 195      19.848  12.958   6.030  1.00  0.76           C  
ATOM   1556  OE1 GLU A 195      20.702  12.111   6.377  1.00  0.78           O  
ATOM   1557  OE2 GLU A 195      18.754  12.647   5.509  1.00  0.77           O  
ATOM   1558  N   TYR A 196      23.353  16.657   5.849  1.00  0.84           N  
ATOM   1559  CA  TYR A 196      23.879  16.974   4.527  1.00  0.87           C  
ATOM   1560  C   TYR A 196      23.756  15.778   3.590  1.00  0.86           C  
ATOM   1561  CB  TYR A 196      25.343  17.415   4.622  1.00  0.83           C  
ATOM   1562  O   TYR A 196      24.034  14.643   3.983  1.00  0.84           O  
ATOM   1563  CG  TYR A 196      25.537  18.722   5.351  1.00  0.80           C  
ATOM   1564  CD1 TYR A 196      25.386  19.940   4.691  1.00  0.77           C  
ATOM   1565  CD2 TYR A 196      25.872  18.743   6.700  1.00  0.78           C  
ATOM   1566  CE1 TYR A 196      25.565  21.147   5.358  1.00  0.80           C  
ATOM   1567  CE2 TYR A 196      26.055  19.944   7.378  1.00  0.78           C  
ATOM   1568  OH  TYR A 196      26.078  22.331   7.365  1.00  0.71           O  
ATOM   1569  CZ  TYR A 196      25.899  21.139   6.699  1.00  0.80           C  
ATOM   1570  N   VAL A 197      23.320  16.036   2.382  1.00  0.89           N  
ATOM   1571  CA  VAL A 197      23.238  15.000   1.357  1.00  0.91           C  
ATOM   1572  C   VAL A 197      24.213  15.316   0.225  1.00  0.89           C  
ATOM   1573  CB  VAL A 197      21.803  14.864   0.801  1.00  0.87           C  
ATOM   1574  O   VAL A 197      24.361  16.474  -0.172  1.00  0.86           O  
ATOM   1575  CG1 VAL A 197      20.859  14.320   1.872  1.00  0.78           C  
ATOM   1576  CG2 VAL A 197      21.304  16.209   0.278  1.00  0.76           C  
ATOM   1577  N   SER A 198      24.917  14.254  -0.362  1.00  0.89           N  
ATOM   1578  CA  SER A 198      25.865  14.414  -1.461  1.00  0.90           C  
ATOM   1579  C   SER A 198      25.816  13.222  -2.411  1.00  0.89           C  
ATOM   1580  CB  SER A 198      27.285  14.590  -0.923  1.00  0.86           C  
ATOM   1581  O   SER A 198      25.499  12.105  -1.997  1.00  0.87           O  
ATOM   1582  OG  SER A 198      28.198  14.827  -1.980  1.00  0.79           O  
ATOM   1583  N   ASP A 199      26.097  13.481  -3.692  1.00  0.85           N  
ATOM   1584  CA  ASP A 199      26.310  12.416  -4.667  1.00  0.84           C  
ATOM   1585  C   ASP A 199      27.785  12.028  -4.742  1.00  0.79           C  
ATOM   1586  CB  ASP A 199      25.808  12.843  -6.048  1.00  0.80           C  
ATOM   1587  O   ASP A 199      28.138  11.023  -5.365  1.00  0.73           O  
ATOM   1588  CG  ASP A 199      26.560  14.037  -6.609  1.00  0.78           C  
ATOM   1589  OD1 ASP A 199      27.302  14.701  -5.854  1.00  0.77           O  
ATOM   1590  OD2 ASP A 199      26.408  14.317  -7.818  1.00  0.81           O  
ATOM   1591  N   THR A 200      28.631  12.695  -4.147  1.00  0.78           N  
ATOM   1592  CA  THR A 200      30.069  12.501  -3.996  1.00  0.76           C  
ATOM   1593  C   THR A 200      30.455  12.445  -2.521  1.00  0.73           C  
ATOM   1594  CB  THR A 200      30.860  13.623  -4.694  1.00  0.71           C  
ATOM   1595  O   THR A 200      29.643  12.763  -1.649  1.00  0.67           O  
ATOM   1596  CG2 THR A 200      30.477  13.732  -6.166  1.00  0.70           C  
ATOM   1597  OG1 THR A 200      30.582  14.870  -4.046  1.00  0.70           O  
ATOM   1598  N   ASN A 201      31.659  12.100  -2.288  1.00  0.64           N  
ATOM   1599  CA  ASN A 201      32.210  12.139  -0.938  1.00  0.68           C  
ATOM   1600  C   ASN A 201      32.526  13.568  -0.503  1.00  0.65           C  
ATOM   1601  CB  ASN A 201      33.464  11.267  -0.844  1.00  0.56           C  
ATOM   1602  O   ASN A 201      33.045  13.787   0.593  1.00  0.63           O  
ATOM   1603  CG  ASN A 201      33.165   9.793  -1.041  1.00  0.50           C  
ATOM   1604  ND2 ASN A 201      34.092   9.079  -1.669  1.00  0.53           N  
ATOM   1605  OD1 ASN A 201      32.110   9.301  -0.632  1.00  0.54           O  
ATOM   1606  N   ASP A 202      32.263  14.455  -1.227  1.00  0.73           N  
ATOM   1607  CA  ASP A 202      32.487  15.840  -0.824  1.00  0.74           C  
ATOM   1608  C   ASP A 202      31.242  16.428  -0.164  1.00  0.72           C  
ATOM   1609  CB  ASP A 202      32.896  16.690  -2.028  1.00  0.68           C  
ATOM   1610  O   ASP A 202      30.244  16.694  -0.836  1.00  0.70           O  
ATOM   1611  CG  ASP A 202      33.284  18.108  -1.648  1.00  0.64           C  
ATOM   1612  OD1 ASP A 202      33.241  18.452  -0.447  1.00  0.65           O  
ATOM   1613  OD2 ASP A 202      33.634  18.890  -2.559  1.00  0.74           O  
ATOM   1614  N   LEU A 203      31.403  16.680   1.147  1.00  0.72           N  
ATOM   1615  CA  LEU A 203      30.365  17.235   2.009  1.00  0.76           C  
ATOM   1616  C   LEU A 203      30.544  18.740   2.174  1.00  0.73           C  
ATOM   1617  CB  LEU A 203      30.385  16.553   3.379  1.00  0.69           C  
ATOM   1618  O   LEU A 203      29.726  19.399   2.821  1.00  0.71           O  
ATOM   1619  CG  LEU A 203      30.103  15.050   3.393  1.00  0.66           C  
ATOM   1620  CD1 LEU A 203      30.247  14.496   4.806  1.00  0.64           C  
ATOM   1621  CD2 LEU A 203      28.712  14.762   2.839  1.00  0.67           C  
ATOM   1622  N   THR A 204      31.650  19.504   1.682  1.00  0.73           N  
ATOM   1623  CA  THR A 204      31.961  20.896   1.987  1.00  0.76           C  
ATOM   1624  C   THR A 204      30.837  21.817   1.520  1.00  0.69           C  
ATOM   1625  CB  THR A 204      33.287  21.328   1.333  1.00  0.68           C  
ATOM   1626  O   THR A 204      30.502  22.789   2.200  1.00  0.66           O  
ATOM   1627  CG2 THR A 204      33.716  22.709   1.819  1.00  0.56           C  
ATOM   1628  OG1 THR A 204      34.308  20.379   1.664  1.00  0.64           O  
ATOM   1629  N   ASN A 205      30.054  21.485   0.464  1.00  0.75           N  
ATOM   1630  CA  ASN A 205      28.961  22.283  -0.082  1.00  0.79           C  
ATOM   1631  C   ASN A 205      27.693  21.453  -0.258  1.00  0.76           C  
ATOM   1632  CB  ASN A 205      29.371  22.916  -1.413  1.00  0.70           C  
ATOM   1633  O   ASN A 205      26.842  21.780  -1.087  1.00  0.73           O  
ATOM   1634  CG  ASN A 205      30.509  23.906  -1.264  1.00  0.65           C  
ATOM   1635  ND2 ASN A 205      31.448  23.877  -2.202  1.00  0.68           N  
ATOM   1636  OD1 ASN A 205      30.544  24.691  -0.312  1.00  0.65           O  
ATOM   1637  N   ALA A 206      27.629  20.385   0.513  1.00  0.85           N  
ATOM   1638  CA  ALA A 206      26.466  19.515   0.350  1.00  0.88           C  
ATOM   1639  C   ALA A 206      25.190  20.213   0.813  1.00  0.88           C  
ATOM   1640  CB  ALA A 206      26.665  18.212   1.120  1.00  0.85           C  
ATOM   1641  O   ALA A 206      25.189  20.904   1.834  1.00  0.87           O  
ATOM   1642  N   PRO A 207      24.153  20.119  -0.000  1.00  0.87           N  
ATOM   1643  CA  PRO A 207      22.888  20.704   0.451  1.00  0.88           C  
ATOM   1644  C   PRO A 207      22.343  20.034   1.710  1.00  0.86           C  
ATOM   1645  CB  PRO A 207      21.951  20.477  -0.738  1.00  0.86           C  
ATOM   1646  O   PRO A 207      22.475  18.818   1.873  1.00  0.84           O  
ATOM   1647  CG  PRO A 207      22.484  19.257  -1.417  1.00  0.85           C  
ATOM   1648  CD  PRO A 207      23.973  19.218  -1.226  1.00  0.84           C  
ATOM   1649  N   ARG A 208      21.804  20.838   2.522  1.00  0.86           N  
ATOM   1650  CA  ARG A 208      21.249  20.410   3.802  1.00  0.87           C  
ATOM   1651  C   ARG A 208      19.785  20.010   3.657  1.00  0.87           C  
ATOM   1652  CB  ARG A 208      21.388  21.520   4.846  1.00  0.84           C  
ATOM   1653  O   ARG A 208      18.992  20.739   3.058  1.00  0.85           O  
ATOM   1654  CG  ARG A 208      21.024  21.087   6.257  1.00  0.78           C  
ATOM   1655  CD  ARG A 208      21.322  22.178   7.277  1.00  0.76           C  
ATOM   1656  NE  ARG A 208      20.400  23.303   7.146  1.00  0.73           N  
ATOM   1657  NH1 ARG A 208      21.369  24.558   8.826  1.00  0.64           N  
ATOM   1658  NH2 ARG A 208      19.556  25.370   7.682  1.00  0.60           N  
ATOM   1659  CZ  ARG A 208      20.444  24.408   7.885  1.00  0.71           C  
ATOM   1660  N   VAL A 209      19.343  18.778   4.233  1.00  0.86           N  
ATOM   1661  CA  VAL A 209      17.953  18.335   4.275  1.00  0.87           C  
ATOM   1662  C   VAL A 209      17.150  19.242   5.205  1.00  0.85           C  
ATOM   1663  CB  VAL A 209      17.840  16.864   4.735  1.00  0.85           C  
ATOM   1664  O   VAL A 209      17.544  19.471   6.351  1.00  0.83           O  
ATOM   1665  CG1 VAL A 209      16.378  16.421   4.771  1.00  0.85           C  
ATOM   1666  CG2 VAL A 209      18.656  15.954   3.819  1.00  0.84           C  
ATOM   1667  N   VAL A 210      16.042  19.762   4.620  1.00  0.83           N  
ATOM   1668  CA  VAL A 210      15.070  20.526   5.394  1.00  0.82           C  
ATOM   1669  C   VAL A 210      13.827  19.675   5.647  1.00  0.80           C  
ATOM   1670  CB  VAL A 210      14.679  21.839   4.678  1.00  0.80           C  
ATOM   1671  O   VAL A 210      13.551  18.731   4.903  1.00  0.76           O  
ATOM   1672  CG1 VAL A 210      15.859  22.808   4.646  1.00  0.71           C  
ATOM   1673  CG2 VAL A 210      14.185  21.547   3.262  1.00  0.70           C  
ATOM   1674  N   GLY A 211      13.215  19.767   6.691  1.00  0.78           N  
ATOM   1675  CA  GLY A 211      12.144  18.912   7.180  1.00  0.78           C  
ATOM   1676  C   GLY A 211      10.761  19.461   6.886  1.00  0.78           C  
ATOM   1677  O   GLY A 211      10.612  20.641   6.560  1.00  0.75           O  
ATOM   1678  N   SER A 212       9.764  18.551   6.924  1.00  0.74           N  
ATOM   1679  CA  SER A 212       8.344  18.816   7.134  1.00  0.74           C  
ATOM   1680  C   SER A 212       7.967  18.676   8.605  1.00  0.73           C  
ATOM   1681  CB  SER A 212       7.491  17.869   6.288  1.00  0.71           C  
ATOM   1682  O   SER A 212       8.643  17.975   9.361  1.00  0.72           O  
ATOM   1683  OG  SER A 212       7.748  16.519   6.631  1.00  0.66           O  
ATOM   1684  N   LEU A 213       7.017  19.360   9.082  1.00  0.68           N  
ATOM   1685  CA  LEU A 213       6.475  19.177  10.424  1.00  0.69           C  
ATOM   1686  C   LEU A 213       5.912  17.770  10.596  1.00  0.68           C  
ATOM   1687  CB  LEU A 213       5.386  20.214  10.709  1.00  0.66           C  
ATOM   1688  O   LEU A 213       5.127  17.306   9.766  1.00  0.66           O  
ATOM   1689  CG  LEU A 213       5.840  21.673  10.778  1.00  0.63           C  
ATOM   1690  CD1 LEU A 213       4.632  22.602  10.830  1.00  0.58           C  
ATOM   1691  CD2 LEU A 213       6.745  21.895  11.985  1.00  0.60           C  
ATOM   1692  N   THR A 214       6.369  16.917  11.601  1.00  0.66           N  
ATOM   1693  CA  THR A 214       5.870  15.593  11.957  1.00  0.66           C  
ATOM   1694  C   THR A 214       4.917  15.675  13.145  1.00  0.65           C  
ATOM   1695  CB  THR A 214       7.026  14.631  12.289  1.00  0.64           C  
ATOM   1696  O   THR A 214       4.045  14.819  13.309  1.00  0.65           O  
ATOM   1697  CG2 THR A 214       7.871  14.340  11.053  1.00  0.60           C  
ATOM   1698  OG1 THR A 214       7.859  15.223  13.294  1.00  0.63           O  
ATOM   1699  N   SER A 215       5.083  16.643  13.991  1.00  0.65           N  
ATOM   1700  CA  SER A 215       4.212  16.874  15.139  1.00  0.65           C  
ATOM   1701  C   SER A 215       4.214  18.343  15.548  1.00  0.65           C  
ATOM   1702  CB  SER A 215       4.643  16.006  16.322  1.00  0.62           C  
ATOM   1703  O   SER A 215       5.163  19.073  15.254  1.00  0.65           O  
ATOM   1704  OG  SER A 215       5.954  16.342  16.741  1.00  0.62           O  
ATOM   1705  N   ILE A 216       3.175  18.815  16.035  1.00  0.63           N  
ATOM   1706  CA  ILE A 216       2.967  20.130  16.633  1.00  0.63           C  
ATOM   1707  C   ILE A 216       2.603  19.974  18.107  1.00  0.62           C  
ATOM   1708  CB  ILE A 216       1.867  20.921  15.890  1.00  0.60           C  
ATOM   1709  O   ILE A 216       1.646  19.274  18.446  1.00  0.60           O  
ATOM   1710  CG1 ILE A 216       2.247  21.109  14.417  1.00  0.56           C  
ATOM   1711  CG2 ILE A 216       1.622  22.271  16.569  1.00  0.57           C  
ATOM   1712  CD1 ILE A 216       1.150  21.739  13.570  1.00  0.56           C  
ATOM   1713  N   LYS A 217       3.596  20.352  19.013  1.00  0.58           N  
ATOM   1714  CA  LYS A 217       3.306  20.490  20.437  1.00  0.58           C  
ATOM   1715  C   LYS A 217       2.842  21.905  20.769  1.00  0.58           C  
ATOM   1716  CB  LYS A 217       4.536  20.132  21.272  1.00  0.55           C  
ATOM   1717  O   LYS A 217       3.543  22.878  20.480  1.00  0.56           O  
ATOM   1718  CG  LYS A 217       4.268  20.057  22.768  1.00  0.53           C  
ATOM   1719  CD  LYS A 217       5.519  19.660  23.541  1.00  0.54           C  
ATOM   1720  CE  LYS A 217       5.261  19.618  25.041  1.00  0.50           C  
ATOM   1721  NZ  LYS A 217       6.501  19.291  25.808  1.00  0.48           N  
ATOM   1722  N   ILE A 218       1.799  22.022  21.410  1.00  0.60           N  
ATOM   1723  CA  ILE A 218       1.190  23.265  21.871  1.00  0.61           C  
ATOM   1724  C   ILE A 218       1.837  23.701  23.183  1.00  0.60           C  
ATOM   1725  CB  ILE A 218      -0.337  23.114  22.050  1.00  0.58           C  
ATOM   1726  O   ILE A 218       1.946  22.909  24.122  1.00  0.59           O  
ATOM   1727  CG1 ILE A 218      -0.985  22.647  20.741  1.00  0.52           C  
ATOM   1728  CG2 ILE A 218      -0.958  24.430  22.529  1.00  0.53           C  
ATOM   1729  CD1 ILE A 218      -2.492  22.454  20.831  1.00  0.54           C  
ATOM   1730  N   GLN A 219       2.337  24.941  23.201  1.00  0.50           N  
ATOM   1731  CA  GLN A 219       2.759  25.627  24.418  1.00  0.51           C  
ATOM   1732  C   GLN A 219       1.607  26.419  25.030  1.00  0.50           C  
ATOM   1733  CB  GLN A 219       3.939  26.556  24.129  1.00  0.49           C  
ATOM   1734  O   GLN A 219       1.448  26.449  26.252  1.00  0.48           O  
ATOM   1735  CG  GLN A 219       5.220  25.823  23.754  1.00  0.47           C  
ATOM   1736  CD  GLN A 219       6.453  26.700  23.870  1.00  0.50           C  
ATOM   1737  NE2 GLN A 219       7.610  26.074  24.060  1.00  0.41           N  
ATOM   1738  OE1 GLN A 219       6.367  27.929  23.788  1.00  0.52           O  
ATOM   1739  N   ASP A 220       0.754  27.029  24.242  1.00  0.50           N  
ATOM   1740  CA  ASP A 220      -0.407  27.833  24.611  1.00  0.50           C  
ATOM   1741  C   ASP A 220      -1.565  27.604  23.643  1.00  0.49           C  
ATOM   1742  CB  ASP A 220      -0.041  29.318  24.652  1.00  0.47           C  
ATOM   1743  O   ASP A 220      -1.430  27.837  22.440  1.00  0.47           O  
ATOM   1744  CG  ASP A 220      -1.118  30.178  25.288  1.00  0.45           C  
ATOM   1745  OD1 ASP A 220      -2.162  29.635  25.710  1.00  0.46           O  
ATOM   1746  OD2 ASP A 220      -0.923  31.410  25.366  1.00  0.52           O  
ATOM   1747  N   GLY A 221      -2.631  26.927  24.053  1.00  0.54           N  
ATOM   1748  CA  GLY A 221      -3.768  26.551  23.228  1.00  0.53           C  
ATOM   1749  C   GLY A 221      -4.623  27.735  22.817  1.00  0.53           C  
ATOM   1750  O   GLY A 221      -5.479  27.614  21.938  1.00  0.52           O  
ATOM   1751  N   GLY A 222      -4.257  28.883  23.396  1.00  0.50           N  
ATOM   1752  CA  GLY A 222      -5.141  30.011  23.149  1.00  0.50           C  
ATOM   1753  C   GLY A 222      -6.597  29.704  23.446  1.00  0.49           C  
ATOM   1754  O   GLY A 222      -6.913  28.651  24.004  1.00  0.48           O  
ATOM   1755  N   PHE A 223      -7.660  30.596  23.288  1.00  0.42           N  
ATOM   1756  CA  PHE A 223      -9.096  30.581  23.540  1.00  0.46           C  
ATOM   1757  C   PHE A 223      -9.874  30.783  22.245  1.00  0.42           C  
ATOM   1758  CB  PHE A 223      -9.476  31.663  24.556  1.00  0.41           C  
ATOM   1759  O   PHE A 223      -9.395  31.448  21.324  1.00  0.41           O  
ATOM   1760  CG  PHE A 223      -8.942  31.411  25.940  1.00  0.40           C  
ATOM   1761  CD1 PHE A 223      -9.666  30.654  26.852  1.00  0.37           C  
ATOM   1762  CD2 PHE A 223      -7.714  31.932  26.328  1.00  0.39           C  
ATOM   1763  CE1 PHE A 223      -9.174  30.419  28.134  1.00  0.36           C  
ATOM   1764  CE2 PHE A 223      -7.216  31.701  27.607  1.00  0.40           C  
ATOM   1765  CZ  PHE A 223      -7.948  30.945  28.509  1.00  0.35           C  
ATOM   1766  N   GLY A 224     -10.980  30.197  22.106  1.00  0.49           N  
ATOM   1767  CA  GLY A 224     -11.951  30.415  21.045  1.00  0.48           C  
ATOM   1768  C   GLY A 224     -11.698  29.555  19.821  1.00  0.49           C  
ATOM   1769  O   GLY A 224     -12.290  29.783  18.764  1.00  0.48           O  
ATOM   1770  N   ILE A 225     -10.952  28.401  19.747  1.00  0.55           N  
ATOM   1771  CA  ILE A 225     -10.691  27.490  18.638  1.00  0.57           C  
ATOM   1772  C   ILE A 225     -11.699  26.344  18.664  1.00  0.56           C  
ATOM   1773  CB  ILE A 225      -9.249  26.937  18.688  1.00  0.54           C  
ATOM   1774  O   ILE A 225     -11.879  25.689  19.693  1.00  0.55           O  
ATOM   1775  CG1 ILE A 225      -8.235  28.086  18.682  1.00  0.48           C  
ATOM   1776  CG2 ILE A 225      -8.998  25.978  17.520  1.00  0.50           C  
ATOM   1777  CD1 ILE A 225      -6.788  27.636  18.828  1.00  0.50           C  
ATOM   1778  N   ALA A 226     -12.508  26.310  17.658  1.00  0.60           N  
ATOM   1779  CA  ALA A 226     -13.526  25.275  17.504  1.00  0.61           C  
ATOM   1780  C   ALA A 226     -12.903  23.956  17.054  1.00  0.61           C  
ATOM   1781  CB  ALA A 226     -14.594  25.722  16.510  1.00  0.58           C  
ATOM   1782  O   ALA A 226     -11.914  23.949  16.316  1.00  0.62           O  
ATOM   1783  N   ASN A 227     -13.455  22.695  17.516  1.00  0.65           N  
ATOM   1784  CA  ASN A 227     -13.100  21.381  16.991  1.00  0.68           C  
ATOM   1785  C   ASN A 227     -13.305  21.306  15.481  1.00  0.67           C  
ATOM   1786  CB  ASN A 227     -13.908  20.287  17.692  1.00  0.63           C  
ATOM   1787  O   ASN A 227     -14.356  21.700  14.973  1.00  0.67           O  
ATOM   1788  CG  ASN A 227     -13.459  20.054  19.122  1.00  0.59           C  
ATOM   1789  ND2 ASN A 227     -14.256  19.310  19.880  1.00  0.61           N  
ATOM   1790  OD1 ASN A 227     -12.406  20.540  19.541  1.00  0.61           O  
ATOM   1791  N   GLY A 228     -12.337  20.876  14.711  1.00  0.63           N  
ATOM   1792  CA  GLY A 228     -12.369  20.664  13.273  1.00  0.64           C  
ATOM   1793  C   GLY A 228     -11.809  21.834  12.486  1.00  0.63           C  
ATOM   1794  O   GLY A 228     -11.671  21.757  11.263  1.00  0.65           O  
ATOM   1795  N   GLU A 229     -11.422  22.857  13.198  1.00  0.62           N  
ATOM   1796  CA  GLU A 229     -10.831  23.993  12.497  1.00  0.64           C  
ATOM   1797  C   GLU A 229      -9.463  23.637  11.922  1.00  0.62           C  
ATOM   1798  CB  GLU A 229     -10.711  25.199  13.432  1.00  0.61           C  
ATOM   1799  O   GLU A 229      -8.682  22.928  12.560  1.00  0.62           O  
ATOM   1800  CG  GLU A 229     -10.573  26.529  12.705  1.00  0.59           C  
ATOM   1801  CD  GLU A 229     -10.709  27.732  13.625  1.00  0.60           C  
ATOM   1802  OE1 GLU A 229     -11.140  27.561  14.788  1.00  0.60           O  
ATOM   1803  OE2 GLU A 229     -10.382  28.855  13.179  1.00  0.56           O  
ATOM   1804  N   ILE A 230      -9.236  24.042  10.656  1.00  0.65           N  
ATOM   1805  CA  ILE A 230      -7.993  23.837   9.920  1.00  0.65           C  
ATOM   1806  C   ILE A 230      -7.174  25.126   9.922  1.00  0.64           C  
ATOM   1807  CB  ILE A 230      -8.263  23.375   8.471  1.00  0.62           C  
ATOM   1808  O   ILE A 230      -7.702  26.205   9.642  1.00  0.63           O  
ATOM   1809  CG1 ILE A 230      -9.053  22.062   8.467  1.00  0.60           C  
ATOM   1810  CG2 ILE A 230      -6.949  23.226   7.698  1.00  0.60           C  
ATOM   1811  CD1 ILE A 230      -9.464  21.590   7.079  1.00  0.60           C  
ATOM   1812  N   PHE A 231      -5.854  25.071  10.266  1.00  0.69           N  
ATOM   1813  CA  PHE A 231      -4.925  26.189  10.385  1.00  0.70           C  
ATOM   1814  C   PHE A 231      -3.709  25.980   9.490  1.00  0.69           C  
ATOM   1815  CB  PHE A 231      -4.482  26.369  11.840  1.00  0.67           C  
ATOM   1816  O   PHE A 231      -3.179  24.871   9.404  1.00  0.68           O  
ATOM   1817  CG  PHE A 231      -5.613  26.666  12.787  1.00  0.64           C  
ATOM   1818  CD1 PHE A 231      -6.018  27.975  13.019  1.00  0.60           C  
ATOM   1819  CD2 PHE A 231      -6.272  25.636  13.445  1.00  0.61           C  
ATOM   1820  CE1 PHE A 231      -7.065  28.253  13.895  1.00  0.56           C  
ATOM   1821  CE2 PHE A 231      -7.318  25.906  14.322  1.00  0.56           C  
ATOM   1822  CZ  PHE A 231      -7.713  27.215  14.547  1.00  0.58           C  
ATOM   1823  N   ASP A 232      -3.270  27.075   8.808  1.00  0.62           N  
ATOM   1824  CA  ASP A 232      -1.940  27.110   8.206  1.00  0.63           C  
ATOM   1825  C   ASP A 232      -0.860  27.288   9.270  1.00  0.62           C  
ATOM   1826  CB  ASP A 232      -1.850  28.234   7.171  1.00  0.60           C  
ATOM   1827  O   ASP A 232      -0.984  28.141  10.152  1.00  0.62           O  
ATOM   1828  CG  ASP A 232      -2.798  28.040   6.001  1.00  0.57           C  
ATOM   1829  OD1 ASP A 232      -2.985  26.889   5.551  1.00  0.61           O  
ATOM   1830  OD2 ASP A 232      -3.362  29.048   5.523  1.00  0.65           O  
ATOM   1831  N   VAL A 233       0.166  26.554   9.276  1.00  0.70           N  
ATOM   1832  CA  VAL A 233       1.309  26.558  10.184  1.00  0.71           C  
ATOM   1833  C   VAL A 233       2.516  27.189   9.493  1.00  0.70           C  
ATOM   1834  CB  VAL A 233       1.656  25.132  10.667  1.00  0.68           C  
ATOM   1835  O   VAL A 233       2.929  26.741   8.421  1.00  0.68           O  
ATOM   1836  CG1 VAL A 233       2.769  25.173  11.713  1.00  0.68           C  
ATOM   1837  CG2 VAL A 233       0.414  24.443  11.230  1.00  0.67           C  
ATOM   1838  N   TYR A 234       3.011  28.344  10.041  1.00  0.62           N  
ATOM   1839  CA  TYR A 234       4.200  29.082   9.629  1.00  0.63           C  
ATOM   1840  C   TYR A 234       5.303  28.967  10.675  1.00  0.61           C  
ATOM   1841  CB  TYR A 234       3.861  30.556   9.388  1.00  0.59           C  
ATOM   1842  O   TYR A 234       5.041  29.066  11.876  1.00  0.60           O  
ATOM   1843  CG  TYR A 234       2.781  30.770   8.356  1.00  0.56           C  
ATOM   1844  CD1 TYR A 234       3.099  30.937   7.010  1.00  0.53           C  
ATOM   1845  CD2 TYR A 234       1.440  30.805   8.724  1.00  0.54           C  
ATOM   1846  CE1 TYR A 234       2.107  31.136   6.055  1.00  0.52           C  
ATOM   1847  CE2 TYR A 234       0.440  31.004   7.778  1.00  0.51           C  
ATOM   1848  OH  TYR A 234      -0.204  31.364   5.507  1.00  0.45           O  
ATOM   1849  CZ  TYR A 234       0.782  31.167   6.448  1.00  0.51           C  
ATOM   1850  N   GLY A 235       6.488  28.832  10.281  1.00  0.66           N  
ATOM   1851  CA  GLY A 235       7.718  28.943  11.049  1.00  0.66           C  
ATOM   1852  C   GLY A 235       8.723  29.897  10.432  1.00  0.66           C  
ATOM   1853  O   GLY A 235       8.514  30.398   9.326  1.00  0.64           O  
ATOM   1854  N   ASP A 236       9.705  30.379  11.195  1.00  0.59           N  
ATOM   1855  CA  ASP A 236      10.765  31.259  10.712  1.00  0.60           C  
ATOM   1856  C   ASP A 236      11.413  30.698   9.449  1.00  0.59           C  
ATOM   1857  CB  ASP A 236      11.823  31.470  11.797  1.00  0.57           C  
ATOM   1858  O   ASP A 236      11.810  31.454   8.560  1.00  0.59           O  
ATOM   1859  CG  ASP A 236      11.292  32.223  13.005  1.00  0.54           C  
ATOM   1860  OD1 ASP A 236      10.341  33.020  12.857  1.00  0.55           O  
ATOM   1861  OD2 ASP A 236      11.833  32.019  14.113  1.00  0.61           O  
ATOM   1862  N   SER A 237      11.484  29.431   9.365  1.00  0.64           N  
ATOM   1863  CA  SER A 237      12.152  28.799   8.233  1.00  0.65           C  
ATOM   1864  C   SER A 237      11.146  28.152   7.287  1.00  0.64           C  
ATOM   1865  CB  SER A 237      13.154  27.751   8.718  1.00  0.62           C  
ATOM   1866  O   SER A 237      11.286  28.243   6.066  1.00  0.63           O  
ATOM   1867  OG  SER A 237      12.512  26.776   9.522  1.00  0.62           O  
ATOM   1868  N   GLY A 238      10.031  27.533   7.676  1.00  0.69           N  
ATOM   1869  CA  GLY A 238       9.120  26.692   6.914  1.00  0.70           C  
ATOM   1870  C   GLY A 238       7.752  27.318   6.721  1.00  0.70           C  
ATOM   1871  O   GLY A 238       7.407  28.291   7.394  1.00  0.69           O  
ATOM   1872  N   LYS A 239       6.905  26.800   5.672  1.00  0.61           N  
ATOM   1873  CA  LYS A 239       5.559  27.177   5.252  1.00  0.62           C  
ATOM   1874  C   LYS A 239       4.769  25.959   4.781  1.00  0.61           C  
ATOM   1875  CB  LYS A 239       5.618  28.225   4.140  1.00  0.58           C  
ATOM   1876  O   LYS A 239       5.338  24.885   4.577  1.00  0.59           O  
ATOM   1877  CG  LYS A 239       4.392  29.124   4.071  1.00  0.55           C  
ATOM   1878  CD  LYS A 239       4.598  30.277   3.098  1.00  0.57           C  
ATOM   1879  CE  LYS A 239       3.362  31.163   3.009  1.00  0.50           C  
ATOM   1880  NZ  LYS A 239       3.604  32.368   2.161  1.00  0.45           N  
ATOM   1881  N   TYR A 240       3.487  26.191   4.639  1.00  0.61           N  
ATOM   1882  CA  TYR A 240       2.446  25.348   4.060  1.00  0.61           C  
ATOM   1883  C   TYR A 240       2.097  24.195   4.993  1.00  0.61           C  
ATOM   1884  CB  TYR A 240       2.890  24.803   2.699  1.00  0.57           C  
ATOM   1885  O   TYR A 240       1.516  23.195   4.563  1.00  0.59           O  
ATOM   1886  CG  TYR A 240       3.347  25.873   1.737  1.00  0.53           C  
ATOM   1887  CD1 TYR A 240       2.495  26.908   1.360  1.00  0.51           C  
ATOM   1888  CD2 TYR A 240       4.630  25.850   1.202  1.00  0.53           C  
ATOM   1889  CE1 TYR A 240       2.911  27.895   0.472  1.00  0.53           C  
ATOM   1890  CE2 TYR A 240       5.057  26.831   0.314  1.00  0.53           C  
ATOM   1891  OH  TYR A 240       4.609  28.822  -0.924  1.00  0.48           O  
ATOM   1892  CZ  TYR A 240       4.192  27.848  -0.045  1.00  0.49           C  
ATOM   1893  N   GLY A 241       2.577  24.163   6.183  1.00  0.70           N  
ATOM   1894  CA  GLY A 241       1.952  23.245   7.123  1.00  0.70           C  
ATOM   1895  C   GLY A 241       0.476  23.522   7.334  1.00  0.70           C  
ATOM   1896  O   GLY A 241       0.052  24.680   7.355  1.00  0.69           O  
ATOM   1897  N   ILE A 242      -0.270  22.415   7.394  1.00  0.65           N  
ATOM   1898  CA  ILE A 242      -1.698  22.453   7.690  1.00  0.66           C  
ATOM   1899  C   ILE A 242      -1.994  21.592   8.915  1.00  0.65           C  
ATOM   1900  CB  ILE A 242      -2.538  21.977   6.483  1.00  0.63           C  
ATOM   1901  O   ILE A 242      -1.654  20.407   8.946  1.00  0.64           O  
ATOM   1902  CG1 ILE A 242      -2.229  22.830   5.247  1.00  0.60           C  
ATOM   1903  CG2 ILE A 242      -4.032  22.017   6.816  1.00  0.60           C  
ATOM   1904  CD1 ILE A 242      -2.944  22.371   3.984  1.00  0.59           C  
ATOM   1905  N   ALA A 243      -2.599  22.112   9.912  1.00  0.73           N  
ATOM   1906  CA  ALA A 243      -3.035  21.406  11.113  1.00  0.73           C  
ATOM   1907  C   ALA A 243      -4.530  21.596  11.350  1.00  0.73           C  
ATOM   1908  CB  ALA A 243      -2.242  21.883  12.328  1.00  0.71           C  
ATOM   1909  O   ALA A 243      -5.077  22.667  11.076  1.00  0.72           O  
ATOM   1910  N   LYS A 244      -5.163  20.444  11.751  1.00  0.73           N  
ATOM   1911  CA  LYS A 244      -6.571  20.430  12.136  1.00  0.73           C  
ATOM   1912  C   LYS A 244      -6.727  20.271  13.645  1.00  0.72           C  
ATOM   1913  CB  LYS A 244      -7.315  19.308  11.410  1.00  0.70           C  
ATOM   1914  O   LYS A 244      -6.073  19.424  14.256  1.00  0.70           O  
ATOM   1915  CG  LYS A 244      -8.809  19.271  11.695  1.00  0.71           C  
ATOM   1916  CD  LYS A 244      -9.490  18.124  10.958  1.00  0.71           C  
ATOM   1917  CE  LYS A 244     -10.968  18.031  11.312  1.00  0.75           C  
ATOM   1918  NZ  LYS A 244     -11.610  16.829  10.700  1.00  0.74           N  
ATOM   1919  N   VAL A 245      -7.451  20.978  14.349  1.00  0.67           N  
ATOM   1920  CA  VAL A 245      -7.825  20.814  15.750  1.00  0.67           C  
ATOM   1921  C   VAL A 245      -8.715  19.583  15.907  1.00  0.67           C  
ATOM   1922  CB  VAL A 245      -8.546  22.067  16.295  1.00  0.63           C  
ATOM   1923  O   VAL A 245      -9.785  19.502  15.300  1.00  0.65           O  
ATOM   1924  CG1 VAL A 245      -8.913  21.881  17.766  1.00  0.57           C  
ATOM   1925  CG2 VAL A 245      -7.674  23.307  16.111  1.00  0.57           C  
ATOM   1926  N   VAL A 246      -8.325  18.528  16.604  1.00  0.72           N  
ATOM   1927  CA  VAL A 246      -9.076  17.298  16.833  1.00  0.73           C  
ATOM   1928  C   VAL A 246      -9.920  17.434  18.098  1.00  0.69           C  
ATOM   1929  CB  VAL A 246      -8.139  16.074  16.947  1.00  0.68           C  
ATOM   1930  O   VAL A 246     -11.071  16.992  18.134  1.00  0.66           O  
ATOM   1931  CG1 VAL A 246      -8.948  14.781  17.031  1.00  0.61           C  
ATOM   1932  CG2 VAL A 246      -7.175  16.029  15.763  1.00  0.59           C  
ATOM   1933  N   THR A 247      -9.326  17.827  19.224  1.00  0.63           N  
ATOM   1934  CA  THR A 247     -10.053  17.965  20.481  1.00  0.66           C  
ATOM   1935  C   THR A 247      -9.660  19.257  21.193  1.00  0.62           C  
ATOM   1936  CB  THR A 247      -9.796  16.765  21.411  1.00  0.57           C  
ATOM   1937  O   THR A 247      -8.498  19.665  21.154  1.00  0.60           O  
ATOM   1938  CG2 THR A 247     -10.892  15.714  21.268  1.00  0.44           C  
ATOM   1939  OG1 THR A 247      -8.535  16.171  21.077  1.00  0.48           O  
ATOM   1940  N   THR A 248     -10.459  20.012  21.691  1.00  0.58           N  
ATOM   1941  CA  THR A 248     -10.377  21.065  22.698  1.00  0.58           C  
ATOM   1942  C   THR A 248     -10.915  20.573  24.039  1.00  0.56           C  
ATOM   1943  CB  THR A 248     -11.155  22.319  22.258  1.00  0.52           C  
ATOM   1944  O   THR A 248     -11.975  19.947  24.097  1.00  0.53           O  
ATOM   1945  CG2 THR A 248     -10.526  22.951  21.021  1.00  0.44           C  
ATOM   1946  OG1 THR A 248     -12.509  21.954  21.959  1.00  0.49           O  
ATOM   1947  N   VAL A 249     -10.167  20.434  24.950  1.00  0.48           N  
ATOM   1948  CA  VAL A 249     -10.658  20.239  26.310  1.00  0.48           C  
ATOM   1949  C   VAL A 249     -11.107  21.576  26.894  1.00  0.48           C  
ATOM   1950  CB  VAL A 249      -9.583  19.596  27.215  1.00  0.44           C  
ATOM   1951  O   VAL A 249     -10.286  22.467  27.126  1.00  0.47           O  
ATOM   1952  CG1 VAL A 249     -10.146  19.317  28.607  1.00  0.38           C  
ATOM   1953  CG2 VAL A 249      -9.052  18.312  26.582  1.00  0.37           C  
ATOM   1954  N   ASN A 250     -12.357  21.793  26.740  1.00  0.47           N  
ATOM   1955  CA  ASN A 250     -12.987  22.919  27.420  1.00  0.48           C  
ATOM   1956  C   ASN A 250     -12.417  23.118  28.822  1.00  0.47           C  
ATOM   1957  CB  ASN A 250     -14.504  22.725  27.486  1.00  0.42           C  
ATOM   1958  O   ASN A 250     -12.383  22.181  29.621  1.00  0.45           O  
ATOM   1959  CG  ASN A 250     -15.199  23.111  26.195  1.00  0.40           C  
ATOM   1960  ND2 ASN A 250     -16.423  22.630  26.014  1.00  0.39           N  
ATOM   1961  OD1 ASN A 250     -14.639  23.834  25.367  1.00  0.43           O  
ATOM   1962  N   GLY A 251     -11.856  24.319  29.030  1.00  0.42           N  
ATOM   1963  CA  GLY A 251     -11.363  24.795  30.313  1.00  0.42           C  
ATOM   1964  C   GLY A 251      -9.920  24.409  30.578  1.00  0.42           C  
ATOM   1965  O   GLY A 251      -9.289  24.936  31.496  1.00  0.40           O  
ATOM   1966  N   SER A 252      -9.241  23.515  29.795  1.00  0.42           N  
ATOM   1967  CA  SER A 252      -7.868  23.130  30.106  1.00  0.43           C  
ATOM   1968  C   SER A 252      -6.873  23.853  29.205  1.00  0.42           C  
ATOM   1969  CB  SER A 252      -7.690  21.617  29.964  1.00  0.38           C  
ATOM   1970  O   SER A 252      -5.665  23.809  29.444  1.00  0.40           O  
ATOM   1971  OG  SER A 252      -7.934  21.205  28.630  1.00  0.35           O  
ATOM   1972  N   GLY A 253      -7.411  24.795  28.239  1.00  0.51           N  
ATOM   1973  CA  GLY A 253      -6.436  25.337  27.306  1.00  0.50           C  
ATOM   1974  C   GLY A 253      -5.728  24.269  26.495  1.00  0.51           C  
ATOM   1975  O   GLY A 253      -4.750  24.554  25.802  1.00  0.49           O  
ATOM   1976  N   GLN A 254      -6.204  23.002  26.681  1.00  0.57           N  
ATOM   1977  CA  GLN A 254      -5.573  21.941  25.902  1.00  0.56           C  
ATOM   1978  C   GLN A 254      -6.290  21.735  24.571  1.00  0.57           C  
ATOM   1979  CB  GLN A 254      -5.551  20.633  26.695  1.00  0.52           C  
ATOM   1980  O   GLN A 254      -7.510  21.566  24.537  1.00  0.55           O  
ATOM   1981  CG  GLN A 254      -4.657  20.676  27.927  1.00  0.48           C  
ATOM   1982  CD  GLN A 254      -4.556  19.333  28.625  1.00  0.50           C  
ATOM   1983  NE2 GLN A 254      -3.602  19.212  29.542  1.00  0.41           N  
ATOM   1984  OE1 GLN A 254      -5.329  18.412  28.344  1.00  0.55           O  
ATOM   1985  N   VAL A 255      -5.664  22.077  23.560  1.00  0.64           N  
ATOM   1986  CA  VAL A 255      -5.997  21.810  22.165  1.00  0.66           C  
ATOM   1987  C   VAL A 255      -5.088  20.712  21.617  1.00  0.65           C  
ATOM   1988  CB  VAL A 255      -5.876  23.084  21.299  1.00  0.62           C  
ATOM   1989  O   VAL A 255      -3.888  20.693  21.899  1.00  0.63           O  
ATOM   1990  CG1 VAL A 255      -6.389  22.825  19.883  1.00  0.54           C  
ATOM   1991  CG2 VAL A 255      -6.637  24.241  21.943  1.00  0.55           C  
ATOM   1992  N   GLN A 256      -5.734  19.681  21.038  1.00  0.70           N  
ATOM   1993  CA  GLN A 256      -5.016  18.691  20.242  1.00  0.71           C  
ATOM   1994  C   GLN A 256      -5.172  18.968  18.749  1.00  0.71           C  
ATOM   1995  CB  GLN A 256      -5.507  17.280  20.568  1.00  0.68           C  
ATOM   1996  O   GLN A 256      -6.270  19.273  18.280  1.00  0.72           O  
ATOM   1997  CG  GLN A 256      -5.181  16.828  21.985  1.00  0.64           C  
ATOM   1998  CD  GLN A 256      -5.571  15.385  22.246  1.00  0.64           C  
ATOM   1999  NE2 GLN A 256      -5.115  14.841  23.369  1.00  0.58           N  
ATOM   2000  OE1 GLN A 256      -6.277  14.765  21.445  1.00  0.65           O  
ATOM   2001  N   PHE A 257      -4.192  18.956  18.061  1.00  0.70           N  
ATOM   2002  CA  PHE A 257      -4.135  19.107  16.612  1.00  0.71           C  
ATOM   2003  C   PHE A 257      -3.770  17.787  15.944  1.00  0.70           C  
ATOM   2004  CB  PHE A 257      -3.124  20.190  16.223  1.00  0.67           C  
ATOM   2005  O   PHE A 257      -2.956  17.024  16.468  1.00  0.69           O  
ATOM   2006  CG  PHE A 257      -3.547  21.582  16.606  1.00  0.64           C  
ATOM   2007  CD1 PHE A 257      -4.262  22.376  15.717  1.00  0.60           C  
ATOM   2008  CD2 PHE A 257      -3.231  22.098  17.856  1.00  0.61           C  
ATOM   2009  CE1 PHE A 257      -4.656  23.665  16.069  1.00  0.58           C  
ATOM   2010  CE2 PHE A 257      -3.621  23.385  18.215  1.00  0.57           C  
ATOM   2011  CZ  PHE A 257      -4.332  24.167  17.319  1.00  0.58           C  
ATOM   2012  N   GLU A 258      -4.439  17.568  14.853  1.00  0.73           N  
ATOM   2013  CA  GLU A 258      -4.024  16.662  13.787  1.00  0.74           C  
ATOM   2014  C   GLU A 258      -3.291  17.412  12.679  1.00  0.74           C  
ATOM   2015  CB  GLU A 258      -5.233  15.921  13.210  1.00  0.71           C  
ATOM   2016  O   GLU A 258      -3.818  18.378  12.123  1.00  0.73           O  
ATOM   2017  CG  GLU A 258      -4.873  14.887  12.153  1.00  0.69           C  
ATOM   2018  CD  GLU A 258      -6.086  14.188  11.559  1.00  0.68           C  
ATOM   2019  OE1 GLU A 258      -7.225  14.660  11.778  1.00  0.74           O  
ATOM   2020  OE2 GLU A 258      -5.896  13.160  10.871  1.00  0.73           O  
ATOM   2021  N   LEU A 259      -2.043  17.096  12.553  1.00  0.69           N  
ATOM   2022  CA  LEU A 259      -1.305  17.571  11.387  1.00  0.70           C  
ATOM   2023  C   LEU A 259      -1.839  16.934  10.109  1.00  0.70           C  
ATOM   2024  CB  LEU A 259       0.188  17.269  11.538  1.00  0.67           C  
ATOM   2025  O   LEU A 259      -1.723  15.720   9.920  1.00  0.68           O  
ATOM   2026  CG  LEU A 259       1.117  17.911  10.507  1.00  0.65           C  
ATOM   2027  CD1 LEU A 259       1.171  19.422  10.710  1.00  0.62           C  
ATOM   2028  CD2 LEU A 259       2.513  17.305  10.594  1.00  0.63           C  
ATOM   2029  N   ILE A 260      -2.591  17.798   9.261  1.00  0.65           N  
ATOM   2030  CA  ILE A 260      -3.081  17.352   7.961  1.00  0.66           C  
ATOM   2031  C   ILE A 260      -1.922  17.282   6.969  1.00  0.64           C  
ATOM   2032  CB  ILE A 260      -4.191  18.284   7.425  1.00  0.63           C  
ATOM   2033  O   ILE A 260      -1.773  16.293   6.247  1.00  0.64           O  
ATOM   2034  CG1 ILE A 260      -5.385  18.299   8.385  1.00  0.61           C  
ATOM   2035  CG2 ILE A 260      -4.623  17.855   6.019  1.00  0.60           C  
ATOM   2036  CD1 ILE A 260      -6.465  19.307   8.014  1.00  0.59           C  
ATOM   2037  N   ASP A 261      -1.103  18.426   6.998  1.00  0.70           N  
ATOM   2038  CA  ASP A 261       0.054  18.573   6.122  1.00  0.71           C  
ATOM   2039  C   ASP A 261       1.225  19.217   6.861  1.00  0.71           C  
ATOM   2040  CB  ASP A 261      -0.309  19.402   4.888  1.00  0.68           C  
ATOM   2041  O   ASP A 261       1.066  20.265   7.491  1.00  0.70           O  
ATOM   2042  CG  ASP A 261       0.743  19.331   3.795  1.00  0.65           C  
ATOM   2043  OD1 ASP A 261       1.881  18.893   4.071  1.00  0.68           O  
ATOM   2044  OD2 ASP A 261       0.433  19.719   2.648  1.00  0.71           O  
ATOM   2045  N   GLY A 262       2.336  18.551   6.909  1.00  0.72           N  
ATOM   2046  CA  GLY A 262       3.508  18.974   7.659  1.00  0.72           C  
ATOM   2047  C   GLY A 262       4.195  20.187   7.059  1.00  0.72           C  
ATOM   2048  O   GLY A 262       5.073  20.783   7.686  1.00  0.71           O  
ATOM   2049  N   GLY A 263       3.728  20.751   5.851  1.00  0.72           N  
ATOM   2050  CA  GLY A 263       4.387  21.846   5.157  1.00  0.72           C  
ATOM   2051  C   GLY A 263       5.806  21.517   4.733  1.00  0.71           C  
ATOM   2052  O   GLY A 263       6.187  20.346   4.679  1.00  0.67           O  
ATOM   2053  N   SER A 264       6.595  22.580   4.390  1.00  0.72           N  
ATOM   2054  CA  SER A 264       7.919  22.398   3.806  1.00  0.75           C  
ATOM   2055  C   SER A 264       8.897  23.453   4.314  1.00  0.73           C  
ATOM   2056  CB  SER A 264       7.845  22.453   2.280  1.00  0.70           C  
ATOM   2057  O   SER A 264       8.493  24.565   4.661  1.00  0.71           O  
ATOM   2058  OG  SER A 264       9.108  22.167   1.704  1.00  0.65           O  
ATOM   2059  N   GLY A 265      10.162  23.069   4.366  1.00  0.69           N  
ATOM   2060  CA  GLY A 265      11.264  23.981   4.627  1.00  0.70           C  
ATOM   2061  C   GLY A 265      11.525  24.195   6.106  1.00  0.69           C  
ATOM   2062  O   GLY A 265      12.236  25.127   6.488  1.00  0.66           O  
ATOM   2063  N   TYR A 266      11.000  23.525   7.047  1.00  0.72           N  
ATOM   2064  CA  TYR A 266      11.213  23.717   8.477  1.00  0.72           C  
ATOM   2065  C   TYR A 266      12.573  23.177   8.904  1.00  0.71           C  
ATOM   2066  CB  TYR A 266      10.104  23.033   9.282  1.00  0.70           C  
ATOM   2067  O   TYR A 266      13.031  22.155   8.389  1.00  0.69           O  
ATOM   2068  CG  TYR A 266       8.741  23.651   9.085  1.00  0.71           C  
ATOM   2069  CD1 TYR A 266       8.348  24.767   9.821  1.00  0.70           C  
ATOM   2070  CD2 TYR A 266       7.844  23.120   8.164  1.00  0.71           C  
ATOM   2071  CE1 TYR A 266       7.092  25.338   9.644  1.00  0.73           C  
ATOM   2072  CE2 TYR A 266       6.586  23.684   7.979  1.00  0.71           C  
ATOM   2073  OH  TYR A 266       4.975  25.353   8.543  1.00  0.69           O  
ATOM   2074  CZ  TYR A 266       6.220  24.791   8.722  1.00  0.69           C  
ATOM   2075  N   GLU A 267      13.315  23.745   9.910  1.00  0.71           N  
ATOM   2076  CA  GLU A 267      14.558  23.381  10.583  1.00  0.71           C  
ATOM   2077  C   GLU A 267      14.283  22.705  11.922  1.00  0.69           C  
ATOM   2078  CB  GLU A 267      15.439  24.616  10.788  1.00  0.68           C  
ATOM   2079  O   GLU A 267      13.256  22.960  12.554  1.00  0.66           O  
ATOM   2080  CG  GLU A 267      15.983  25.206   9.494  1.00  0.64           C  
ATOM   2081  CD  GLU A 267      16.810  26.463   9.709  1.00  0.64           C  
ATOM   2082  OE1 GLU A 267      16.923  26.925  10.867  1.00  0.67           O  
ATOM   2083  OE2 GLU A 267      17.349  26.991   8.711  1.00  0.63           O  
ATOM   2084  N   ALA A 268      15.089  21.609  12.364  1.00  0.63           N  
ATOM   2085  CA  ALA A 268      14.892  20.743  13.523  1.00  0.62           C  
ATOM   2086  C   ALA A 268      14.817  21.558  14.811  1.00  0.60           C  
ATOM   2087  CB  ALA A 268      16.014  19.712  13.614  1.00  0.57           C  
ATOM   2088  O   ALA A 268      14.126  21.174  15.757  1.00  0.57           O  
ATOM   2089  N   ASN A 269      15.389  22.681  15.060  1.00  0.49           N  
ATOM   2090  CA  ASN A 269      15.642  23.177  16.409  1.00  0.49           C  
ATOM   2091  C   ASN A 269      15.152  24.612  16.580  1.00  0.48           C  
ATOM   2092  CB  ASN A 269      17.132  23.081  16.745  1.00  0.43           C  
ATOM   2093  O   ASN A 269      15.154  25.145  17.691  1.00  0.45           O  
ATOM   2094  CG  ASN A 269      17.631  21.650  16.785  1.00  0.40           C  
ATOM   2095  ND2 ASN A 269      18.830  21.425  16.262  1.00  0.39           N  
ATOM   2096  OD1 ASN A 269      16.943  20.754  17.282  1.00  0.42           O  
ATOM   2097  N   ASN A 270      14.438  25.223  15.645  1.00  0.34           N  
ATOM   2098  CA  ASN A 270      14.232  26.659  15.803  1.00  0.38           C  
ATOM   2099  C   ASN A 270      12.949  27.120  15.117  1.00  0.35           C  
ATOM   2100  CB  ASN A 270      15.433  27.436  15.260  1.00  0.30           C  
ATOM   2101  O   ASN A 270      12.827  28.286  14.737  1.00  0.32           O  
ATOM   2102  CG  ASN A 270      16.516  27.638  16.301  1.00  0.28           C  
ATOM   2103  ND2 ASN A 270      17.721  27.964  15.847  1.00  0.24           N  
ATOM   2104  OD1 ASN A 270      16.273  27.501  17.502  1.00  0.30           O  
ATOM   2105  N   THR A 271      11.829  26.262  14.988  1.00  0.42           N  
ATOM   2106  CA  THR A 271      10.666  26.836  14.320  1.00  0.43           C  
ATOM   2107  C   THR A 271       9.600  27.235  15.337  1.00  0.43           C  
ATOM   2108  CB  THR A 271      10.064  25.851  13.301  1.00  0.38           C  
ATOM   2109  O   THR A 271       9.054  26.381  16.039  1.00  0.41           O  
ATOM   2110  CG2 THR A 271       9.003  26.530  12.441  1.00  0.33           C  
ATOM   2111  OG1 THR A 271      11.106  25.355  12.452  1.00  0.34           O  
ATOM   2112  N   VAL A 272       9.732  28.524  15.895  1.00  0.38           N  
ATOM   2113  CA  VAL A 272       8.501  29.152  16.363  1.00  0.38           C  
ATOM   2114  C   VAL A 272       7.465  29.157  15.242  1.00  0.38           C  
ATOM   2115  CB  VAL A 272       8.754  30.593  16.862  1.00  0.36           C  
ATOM   2116  O   VAL A 272       7.689  29.750  14.183  1.00  0.37           O  
ATOM   2117  CG1 VAL A 272       7.472  31.200  17.429  1.00  0.32           C  
ATOM   2118  CG2 VAL A 272       9.864  30.606  17.911  1.00  0.32           C  
ATOM   2119  N   LEU A 273       6.566  28.300  15.281  1.00  0.44           N  
ATOM   2120  CA  LEU A 273       5.415  28.261  14.386  1.00  0.45           C  
ATOM   2121  C   LEU A 273       4.332  29.230  14.851  1.00  0.44           C  
ATOM   2122  CB  LEU A 273       4.846  26.842  14.306  1.00  0.41           C  
ATOM   2123  O   LEU A 273       4.018  29.291  16.042  1.00  0.43           O  
ATOM   2124  CG  LEU A 273       5.788  25.763  13.770  1.00  0.38           C  
ATOM   2125  CD1 LEU A 273       5.173  24.381  13.958  1.00  0.34           C  
ATOM   2126  CD2 LEU A 273       6.110  26.016  12.301  1.00  0.38           C  
ATOM   2127  N   LYS A 274       4.019  30.273  14.034  1.00  0.35           N  
ATOM   2128  CA  LYS A 274       2.835  31.126  14.081  1.00  0.36           C  
ATOM   2129  C   LYS A 274       1.687  30.518  13.282  1.00  0.35           C  
ATOM   2130  CB  LYS A 274       3.160  32.524  13.552  1.00  0.33           C  
ATOM   2131  O   LYS A 274       1.843  30.208  12.099  1.00  0.34           O  
ATOM   2132  CG  LYS A 274       4.034  33.351  14.484  1.00  0.32           C  
ATOM   2133  CD  LYS A 274       4.279  34.748  13.927  1.00  0.36           C  
ATOM   2134  CE  LYS A 274       5.252  35.534  14.795  1.00  0.31           C  
ATOM   2135  NZ  LYS A 274       5.564  36.870  14.206  1.00  0.32           N  
ATOM   2136  N   ILE A 275       0.643  30.022  13.799  1.00  0.42           N  
ATOM   2137  CA  ILE A 275      -0.659  29.677  13.239  1.00  0.43           C  
ATOM   2138  C   ILE A 275      -1.448  30.951  12.944  1.00  0.41           C  
ATOM   2139  CB  ILE A 275      -1.459  28.760  14.192  1.00  0.39           C  
ATOM   2140  O   ILE A 275      -1.650  31.783  13.831  1.00  0.40           O  
ATOM   2141  CG1 ILE A 275      -0.654  27.498  14.519  1.00  0.33           C  
ATOM   2142  CG2 ILE A 275      -2.817  28.401  13.582  1.00  0.34           C  
ATOM   2143  CD1 ILE A 275      -1.318  26.588  15.544  1.00  0.33           C  
ATOM   2144  N   SER A 276      -1.551  31.421  11.709  1.00  0.29           N  
ATOM   2145  CA  SER A 276      -2.370  32.514  11.196  1.00  0.30           C  
ATOM   2146  C   SER A 276      -3.696  32.000  10.645  1.00  0.29           C  
ATOM   2147  CB  SER A 276      -1.620  33.281  10.106  1.00  0.26           C  
ATOM   2148  O   SER A 276      -3.718  31.103   9.801  1.00  0.27           O  
ATOM   2149  OG  SER A 276      -1.728  32.618   8.859  1.00  0.29           O  
ATOM   2150  N   ASN A 277      -4.883  32.082  11.434  1.00  0.29           N  
ATOM   2151  CA  ASN A 277      -6.285  32.182  11.042  1.00  0.29           C  
ATOM   2152  C   ASN A 277      -6.683  33.626  10.749  1.00  0.29           C  
ATOM   2153  CB  ASN A 277      -7.189  31.591  12.126  1.00  0.27           C  
ATOM   2154  O   ASN A 277      -6.454  34.517  11.569  1.00  0.28           O  
ATOM   2155  CG  ASN A 277      -7.122  30.078  12.181  1.00  0.26           C  
ATOM   2156  ND2 ASN A 277      -7.534  29.507  13.306  1.00  0.27           N  
ATOM   2157  OD1 ASN A 277      -6.702  29.427  11.220  1.00  0.30           O  
ATOM   2158  N   SER A 278      -7.097  33.949   9.651  1.00  0.23           N  
ATOM   2159  CA  SER A 278      -8.230  34.845   9.448  1.00  0.25           C  
ATOM   2160  C   SER A 278      -9.492  34.300  10.109  1.00  0.23           C  
ATOM   2161  CB  SER A 278      -8.481  35.064   7.955  1.00  0.21           C  
ATOM   2162  O   SER A 278     -10.206  33.487   9.519  1.00  0.22           O  
ATOM   2163  OG  SER A 278      -7.603  34.269   7.176  1.00  0.14           O  
ATOM   2164  N   VAL A 279      -9.532  33.841  11.338  1.00  0.22           N  
ATOM   2165  CA  VAL A 279     -10.684  34.063  12.205  1.00  0.24           C  
ATOM   2166  C   VAL A 279     -10.315  35.048  13.312  1.00  0.21           C  
ATOM   2167  CB  VAL A 279     -11.196  32.740  12.818  1.00  0.20           C  
ATOM   2168  O   VAL A 279      -9.332  34.846  14.029  1.00  0.20           O  
ATOM   2169  CG1 VAL A 279     -12.457  32.981  13.646  1.00  0.11           C  
ATOM   2170  CG2 VAL A 279     -11.463  31.712  11.720  1.00  0.11           C  
ATOM   2171  N   VAL A 280     -10.494  36.308  13.203  1.00  0.21           N  
ATOM   2172  CA  VAL A 280     -10.891  37.361  14.131  1.00  0.21           C  
ATOM   2173  C   VAL A 280     -11.284  36.747  15.473  1.00  0.21           C  
ATOM   2174  CB  VAL A 280     -12.059  38.203  13.568  1.00  0.19           C  
ATOM   2175  O   VAL A 280     -12.263  36.003  15.559  1.00  0.20           O  
ATOM   2176  CG1 VAL A 280     -12.365  39.384  14.487  1.00  0.13           C  
ATOM   2177  CG2 VAL A 280     -11.733  38.689  12.157  1.00  0.16           C  
ATOM   2178  N   PHE A 281     -10.415  36.268  16.356  1.00  0.19           N  
ATOM   2179  CA  PHE A 281     -10.359  36.119  17.805  1.00  0.21           C  
ATOM   2180  C   PHE A 281     -11.150  37.225  18.494  1.00  0.19           C  
ATOM   2181  CB  PHE A 281      -8.907  36.131  18.293  1.00  0.19           C  
ATOM   2182  O   PHE A 281     -10.824  38.406  18.358  1.00  0.19           O  
ATOM   2183  CG  PHE A 281      -8.151  34.868  17.978  1.00  0.21           C  
ATOM   2184  CD1 PHE A 281      -8.218  33.771  18.828  1.00  0.19           C  
ATOM   2185  CD2 PHE A 281      -7.373  34.779  16.831  1.00  0.21           C  
ATOM   2186  CE1 PHE A 281      -7.519  32.601  18.539  1.00  0.22           C  
ATOM   2187  CE2 PHE A 281      -6.672  33.613  16.536  1.00  0.25           C  
ATOM   2188  CZ  PHE A 281      -6.745  32.526  17.391  1.00  0.23           C  
ATOM   2189  N   HIS A 282     -12.385  36.999  18.495  1.00  0.11           N  
ATOM   2190  CA  HIS A 282     -13.277  37.734  19.385  1.00  0.20           C  
ATOM   2191  C   HIS A 282     -13.095  37.293  20.834  1.00  0.12           C  
ATOM   2192  CB  HIS A 282     -14.734  37.547  18.958  1.00  0.10           C  
ATOM   2193  O   HIS A 282     -13.436  36.163  21.190  1.00  0.12           O  
ATOM   2194  CG  HIS A 282     -15.225  38.604  18.021  1.00  0.08           C  
ATOM   2195  CD2 HIS A 282     -16.299  39.426  18.093  1.00  0.07           C  
ATOM   2196  ND1 HIS A 282     -14.584  38.908  16.840  1.00  0.12           N  
ATOM   2197  CE1 HIS A 282     -15.243  39.875  16.224  1.00  0.07           C  
ATOM   2198  NE2 HIS A 282     -16.288  40.207  16.963  1.00  0.08           N  
ATOM   2199  N   GLY A 283     -11.919  37.602  21.506  1.00  0.15           N  
ATOM   2200  CA  GLY A 283     -11.718  38.025  22.883  1.00  0.22           C  
ATOM   2201  C   GLY A 283     -10.255  38.099  23.276  1.00  0.15           C  
ATOM   2202  O   GLY A 283      -9.481  37.186  22.984  1.00  0.16           O  
ATOM   2203  N   GLY A 284      -9.633  39.297  23.048  1.00  0.21           N  
ATOM   2204  CA  GLY A 284      -8.713  40.178  23.751  1.00  0.22           C  
ATOM   2205  C   GLY A 284      -7.596  39.433  24.456  1.00  0.21           C  
ATOM   2206  O   GLY A 284      -6.856  40.019  25.250  1.00  0.20           O  
ATOM   2207  N   ASN A 285      -6.996  38.307  23.811  1.00  0.14           N  
ATOM   2208  CA  ASN A 285      -5.732  37.872  24.396  1.00  0.23           C  
ATOM   2209  C   ASN A 285      -4.855  37.160  23.370  1.00  0.13           C  
ATOM   2210  CB  ASN A 285      -5.983  36.963  25.601  1.00  0.13           C  
ATOM   2211  O   ASN A 285      -5.307  36.230  22.699  1.00  0.13           O  
ATOM   2212  CG  ASN A 285      -6.388  37.735  26.841  1.00  0.09           C  
ATOM   2213  ND2 ASN A 285      -7.087  37.070  27.753  1.00  0.10           N  
ATOM   2214  OD1 ASN A 285      -6.076  38.921  26.978  1.00  0.09           O  
ATOM   2215  N   THR A 286      -3.831  37.912  22.660  1.00  0.21           N  
ATOM   2216  CA  THR A 286      -2.515  37.754  22.051  1.00  0.24           C  
ATOM   2217  C   THR A 286      -1.899  36.411  22.434  1.00  0.21           C  
ATOM   2218  CB  THR A 286      -1.566  38.893  22.466  1.00  0.20           C  
ATOM   2219  O   THR A 286      -1.823  36.072  23.617  1.00  0.21           O  
ATOM   2220  CG2 THR A 286      -1.362  39.883  21.323  1.00  0.12           C  
ATOM   2221  OG1 THR A 286      -2.125  39.587  23.589  1.00  0.13           O  
ATOM   2222  N   PHE A 287      -1.911  35.372  21.586  1.00  0.18           N  
ATOM   2223  CA  PHE A 287      -1.137  34.139  21.504  1.00  0.22           C  
ATOM   2224  C   PHE A 287       0.356  34.429  21.601  1.00  0.18           C  
ATOM   2225  CB  PHE A 287      -1.444  33.396  20.199  1.00  0.18           C  
ATOM   2226  O   PHE A 287       0.933  35.047  20.705  1.00  0.18           O  
ATOM   2227  CG  PHE A 287      -1.859  31.963  20.400  1.00  0.20           C  
ATOM   2228  CD1 PHE A 287      -0.914  30.944  20.392  1.00  0.17           C  
ATOM   2229  CD2 PHE A 287      -3.194  31.636  20.596  1.00  0.16           C  
ATOM   2230  CE1 PHE A 287      -1.295  29.617  20.577  1.00  0.11           C  
ATOM   2231  CE2 PHE A 287      -3.582  30.312  20.782  1.00  0.12           C  
ATOM   2232  CZ  PHE A 287      -2.632  29.304  20.771  1.00  0.20           C  
ATOM   2233  N   ASN A 288       1.031  34.268  22.696  1.00  0.22           N  
ATOM   2234  CA  ASN A 288       2.442  34.121  23.038  1.00  0.25           C  
ATOM   2235  C   ASN A 288       2.809  32.661  23.288  1.00  0.23           C  
ATOM   2236  CB  ASN A 288       2.789  34.973  24.261  1.00  0.21           C  
ATOM   2237  O   ASN A 288       2.604  32.144  24.388  1.00  0.22           O  
ATOM   2238  CG  ASN A 288       2.936  36.444  23.926  1.00  0.21           C  
ATOM   2239  ND2 ASN A 288       2.732  37.302  24.919  1.00  0.17           N  
ATOM   2240  OD1 ASN A 288       3.229  36.806  22.784  1.00  0.25           O  
ATOM   2241  N   GLY A 289       2.698  31.558  22.262  1.00  0.21           N  
ATOM   2242  CA  GLY A 289       3.042  30.160  22.470  1.00  0.22           C  
ATOM   2243  C   GLY A 289       4.181  29.688  21.585  1.00  0.21           C  
ATOM   2244  O   GLY A 289       4.315  30.136  20.445  1.00  0.21           O  
ATOM   2245  N   SER A 290       5.436  29.295  22.139  1.00  0.22           N  
ATOM   2246  CA  SER A 290       6.602  28.509  21.751  1.00  0.22           C  
ATOM   2247  C   SER A 290       6.223  27.059  21.469  1.00  0.22           C  
ATOM   2248  CB  SER A 290       7.672  28.562  22.842  1.00  0.21           C  
ATOM   2249  O   SER A 290       5.495  26.440  22.248  1.00  0.22           O  
ATOM   2250  OG  SER A 290       7.109  28.284  24.113  1.00  0.23           O  
ATOM   2251  N   PHE A 291       6.149  26.525  20.229  1.00  0.18           N  
ATOM   2252  CA  PHE A 291       5.930  25.199  19.664  1.00  0.21           C  
ATOM   2253  C   PHE A 291       7.255  24.475  19.453  1.00  0.18           C  
ATOM   2254  CB  PHE A 291       5.168  25.296  18.339  1.00  0.18           C  
ATOM   2255  O   PHE A 291       8.212  25.059  18.941  1.00  0.18           O  
ATOM   2256  CG  PHE A 291       3.904  26.107  18.424  1.00  0.19           C  
ATOM   2257  CD1 PHE A 291       2.699  25.508  18.772  1.00  0.19           C  
ATOM   2258  CD2 PHE A 291       3.919  27.470  18.155  1.00  0.18           C  
ATOM   2259  CE1 PHE A 291       1.527  26.257  18.852  1.00  0.16           C  
ATOM   2260  CE2 PHE A 291       2.752  28.224  18.232  1.00  0.19           C  
ATOM   2261  CZ  PHE A 291       1.557  27.615  18.580  1.00  0.22           C  
ATOM   2262  N   VAL A 292       7.521  23.307  20.128  1.00  0.22           N  
ATOM   2263  CA  VAL A 292       8.541  22.271  20.011  1.00  0.21           C  
ATOM   2264  C   VAL A 292       8.051  21.166  19.078  1.00  0.22           C  
ATOM   2265  CB  VAL A 292       8.910  21.679  21.390  1.00  0.20           C  
ATOM   2266  O   VAL A 292       6.932  20.669  19.228  1.00  0.21           O  
ATOM   2267  CG1 VAL A 292      10.041  20.661  21.256  1.00  0.21           C  
ATOM   2268  CG2 VAL A 292       9.301  22.792  22.360  1.00  0.20           C  
ATOM   2269  N   ILE A 293       8.517  20.844  17.769  1.00  0.20           N  
ATOM   2270  CA  ILE A 293       8.644  19.711  16.858  1.00  0.19           C  
ATOM   2271  C   ILE A 293       9.090  18.474  17.633  1.00  0.20           C  
ATOM   2272  CB  ILE A 293       9.637  20.014  15.714  1.00  0.19           C  
ATOM   2273  O   ILE A 293      10.141  18.483  18.278  1.00  0.19           O  
ATOM   2274  CG1 ILE A 293       9.218  21.284  14.965  1.00  0.17           C  
ATOM   2275  CG2 ILE A 293       9.739  18.823  14.758  1.00  0.19           C  
ATOM   2276  CD1 ILE A 293      10.212  21.733  13.903  1.00  0.17           C  
ATOM   2277  N   ASP A 294       8.376  17.477  18.250  1.00  0.20           N  
ATOM   2278  CA  ASP A 294       8.660  16.186  18.870  1.00  0.20           C  
ATOM   2279  C   ASP A 294       9.521  15.316  17.957  1.00  0.20           C  
ATOM   2280  CB  ASP A 294       7.359  15.459  19.216  1.00  0.19           C  
ATOM   2281  O   ASP A 294       9.062  14.867  16.905  1.00  0.20           O  
ATOM   2282  CG  ASP A 294       7.447  14.670  20.511  1.00  0.19           C  
ATOM   2283  OD1 ASP A 294       8.565  14.487  21.039  1.00  0.16           O  
ATOM   2284  OD2 ASP A 294       6.389  14.225  21.006  1.00  0.14           O  
ATOM   2285  N   GLU A 295      10.780  15.449  17.794  1.00  0.21           N  
ATOM   2286  CA  GLU A 295      11.842  14.448  17.815  1.00  0.19           C  
ATOM   2287  C   GLU A 295      11.720  13.540  19.035  1.00  0.21           C  
ATOM   2288  CB  GLU A 295      13.217  15.121  17.796  1.00  0.20           C  
ATOM   2289  O   GLU A 295      11.814  14.005  20.173  1.00  0.20           O  
ATOM   2290  CG  GLU A 295      13.625  15.646  16.427  1.00  0.20           C  
ATOM   2291  CD  GLU A 295      15.034  16.215  16.399  1.00  0.22           C  
ATOM   2292  OE1 GLU A 295      15.695  16.253  17.461  1.00  0.33           O  
ATOM   2293  OE2 GLU A 295      15.481  16.628  15.305  1.00  0.20           O  
ATOM   2294  N   THR A 296      10.739  12.770  19.353  1.00  0.20           N  
ATOM   2295  CA  THR A 296      11.084  11.809  20.395  1.00  0.21           C  
ATOM   2296  C   THR A 296      12.549  11.394  20.285  1.00  0.20           C  
ATOM   2297  CB  THR A 296      10.187  10.560  20.322  1.00  0.19           C  
ATOM   2298  O   THR A 296      12.939  10.723  19.327  1.00  0.19           O  
ATOM   2299  CG2 THR A 296      10.113   9.856  21.673  1.00  0.14           C  
ATOM   2300  OG1 THR A 296       8.866  10.949  19.926  1.00  0.15           O  
ATOM   2301  N   ILE A 297      13.578  12.175  20.236  1.00  0.21           N  
ATOM   2302  CA  ILE A 297      14.798  11.834  20.959  1.00  0.20           C  
ATOM   2303  C   ILE A 297      14.445  11.098  22.250  1.00  0.21           C  
ATOM   2304  CB  ILE A 297      15.639  13.092  21.272  1.00  0.19           C  
ATOM   2305  O   ILE A 297      13.825  11.671  23.149  1.00  0.20           O  
ATOM   2306  CG1 ILE A 297      15.953  13.859  19.983  1.00  0.12           C  
ATOM   2307  CG2 ILE A 297      16.927  12.711  22.009  1.00  0.13           C  
ATOM   2308  CD1 ILE A 297      16.694  15.170  20.207  1.00  0.14           C  
ATOM   2309  N   VAL A 298      13.782   9.910  22.258  1.00  0.22           N  
ATOM   2310  CA  VAL A 298      14.102   9.057  23.398  1.00  0.23           C  
ATOM   2311  C   VAL A 298      15.486   9.412  23.937  1.00  0.22           C  
ATOM   2312  CB  VAL A 298      14.044   7.560  23.021  1.00  0.20           C  
ATOM   2313  O   VAL A 298      16.485   9.302  23.221  1.00  0.21           O  
ATOM   2314  CG1 VAL A 298      14.108   6.685  24.272  1.00  0.13           C  
ATOM   2315  CG2 VAL A 298      12.779   7.261  22.220  1.00  0.16           C  
ATOM   2316  N   GLN A 299      15.697  10.590  24.594  1.00  0.23           N  
ATOM   2317  CA  GLN A 299      16.794  10.863  25.517  1.00  0.24           C  
ATOM   2318  C   GLN A 299      17.371   9.570  26.084  1.00  0.23           C  
ATOM   2319  CB  GLN A 299      16.326  11.773  26.654  1.00  0.22           C  
ATOM   2320  O   GLN A 299      16.624   8.679  26.497  1.00  0.22           O  
ATOM   2321  CG  GLN A 299      16.119  13.222  26.236  1.00  0.23           C  
ATOM   2322  CD  GLN A 299      16.815  14.205  27.160  1.00  0.27           C  
ATOM   2323  NE2 GLN A 299      17.007  15.431  26.685  1.00  0.22           N  
ATOM   2324  OE1 GLN A 299      17.176  13.864  28.291  1.00  0.38           O  
ATOM   2325  N   PRO A 300      18.416   8.982  25.507  1.00  0.27           N  
ATOM   2326  CA  PRO A 300      19.137   7.864  26.121  1.00  0.28           C  
ATOM   2327  C   PRO A 300      18.965   7.813  27.637  1.00  0.27           C  
ATOM   2328  CB  PRO A 300      20.595   8.138  25.746  1.00  0.26           C  
ATOM   2329  O   PRO A 300      19.101   8.836  28.313  1.00  0.26           O  
ATOM   2330  CG  PRO A 300      20.636   9.592  25.403  1.00  0.26           C  
ATOM   2331  CD  PRO A 300      19.234  10.056  25.129  1.00  0.30           C  
ATOM   2332  N   ILE A 301      17.921   7.075  28.195  1.00  0.30           N  
ATOM   2333  CA  ILE A 301      17.887   6.650  29.590  1.00  0.30           C  
ATOM   2334  C   ILE A 301      19.094   5.765  29.890  1.00  0.30           C  
ATOM   2335  CB  ILE A 301      16.577   5.900  29.920  1.00  0.28           C  
ATOM   2336  O   ILE A 301      19.273   4.716  29.266  1.00  0.29           O  
ATOM   2337  CG1 ILE A 301      15.363   6.781  29.605  1.00  0.28           C  
ATOM   2338  CG2 ILE A 301      16.565   5.455  31.385  1.00  0.27           C  
ATOM   2339  CD1 ILE A 301      14.024   6.083  29.801  1.00  0.25           C  
ATOM   2340  N   TYR A 302      20.198   6.231  30.416  1.00  0.35           N  
ATOM   2341  CA  TYR A 302      21.417   5.596  30.903  1.00  0.37           C  
ATOM   2342  C   TYR A 302      21.172   4.892  32.233  1.00  0.35           C  
ATOM   2343  CB  TYR A 302      22.537   6.629  31.058  1.00  0.34           C  
ATOM   2344  O   TYR A 302      20.510   5.439  33.119  1.00  0.34           O  
ATOM   2345  CG  TYR A 302      22.960   7.265  29.756  1.00  0.33           C  
ATOM   2346  CD1 TYR A 302      23.900   6.652  28.932  1.00  0.31           C  
ATOM   2347  CD2 TYR A 302      22.420   8.481  29.349  1.00  0.35           C  
ATOM   2348  CE1 TYR A 302      24.294   7.236  27.732  1.00  0.34           C  
ATOM   2349  CE2 TYR A 302      22.807   9.074  28.151  1.00  0.37           C  
ATOM   2350  OH  TYR A 302      24.129   9.027  26.164  1.00  0.28           O  
ATOM   2351  CZ  TYR A 302      23.743   8.444  27.351  1.00  0.33           C  
ATOM   2352  N   GLN A 303      21.175   3.625  32.265  1.00  0.37           N  
ATOM   2353  CA  GLN A 303      21.317   2.849  33.492  1.00  0.39           C  
ATOM   2354  C   GLN A 303      22.780   2.750  33.914  1.00  0.37           C  
ATOM   2355  CB  GLN A 303      20.726   1.449  33.313  1.00  0.35           C  
ATOM   2356  O   GLN A 303      23.641   2.393  33.108  1.00  0.36           O  
ATOM   2357  CG  GLN A 303      20.291   0.794  34.618  1.00  0.34           C  
ATOM   2358  CD  GLN A 303      19.653  -0.566  34.407  1.00  0.38           C  
ATOM   2359  NE2 GLN A 303      19.471  -1.310  35.493  1.00  0.36           N  
ATOM   2360  OE1 GLN A 303      19.324  -0.944  33.278  1.00  0.51           O  
ATOM   2361  N   TYR A 304      23.149   3.205  35.066  1.00  0.38           N  
ATOM   2362  CA  TYR A 304      24.433   3.192  35.759  1.00  0.42           C  
ATOM   2363  C   TYR A 304      24.385   2.277  36.977  1.00  0.39           C  
ATOM   2364  CB  TYR A 304      24.830   4.608  36.185  1.00  0.37           C  
ATOM   2365  O   TYR A 304      23.388   2.250  37.702  1.00  0.39           O  
ATOM   2366  CG  TYR A 304      24.686   5.635  35.087  1.00  0.36           C  
ATOM   2367  CD1 TYR A 304      25.728   5.881  34.197  1.00  0.31           C  
ATOM   2368  CD2 TYR A 304      23.508   6.360  34.939  1.00  0.35           C  
ATOM   2369  CE1 TYR A 304      25.601   6.828  33.185  1.00  0.33           C  
ATOM   2370  CE2 TYR A 304      23.370   7.309  33.931  1.00  0.36           C  
ATOM   2371  OH  TYR A 304      24.288   8.473  32.061  1.00  0.25           O  
ATOM   2372  CZ  TYR A 304      24.420   7.535  33.060  1.00  0.32           C  
ATOM   2373  N   SER A 305      25.313   1.358  37.054  1.00  0.39           N  
ATOM   2374  CA  SER A 305      25.726   0.794  38.334  1.00  0.41           C  
ATOM   2375  C   SER A 305      26.574   1.783  39.127  1.00  0.39           C  
ATOM   2376  CB  SER A 305      26.508  -0.503  38.121  1.00  0.38           C  
ATOM   2377  O   SER A 305      27.437   2.460  38.564  1.00  0.39           O  
ATOM   2378  OG  SER A 305      27.877  -0.230  37.872  1.00  0.37           O  
ATOM   2379  N   THR A 306      26.172   2.217  40.163  1.00  0.37           N  
ATOM   2380  CA  THR A 306      26.821   3.046  41.172  1.00  0.38           C  
ATOM   2381  C   THR A 306      27.315   2.193  42.337  1.00  0.38           C  
ATOM   2382  CB  THR A 306      25.867   4.135  41.699  1.00  0.36           C  
ATOM   2383  O   THR A 306      26.729   1.152  42.643  1.00  0.38           O  
ATOM   2384  CG2 THR A 306      25.366   5.023  40.564  1.00  0.32           C  
ATOM   2385  OG1 THR A 306      24.744   3.511  42.334  1.00  0.36           O  
ATOM   2386  N   THR A 307      28.625   2.475  42.828  1.00  0.40           N  
ATOM   2387  CA  THR A 307      29.258   1.892  44.007  1.00  0.41           C  
ATOM   2388  C   THR A 307      28.673   2.487  45.284  1.00  0.40           C  
ATOM   2389  CB  THR A 307      30.782   2.108  43.987  1.00  0.37           C  
ATOM   2390  O   THR A 307      28.656   1.833  46.329  1.00  0.38           O  
ATOM   2391  CG2 THR A 307      31.501   0.904  43.389  1.00  0.33           C  
ATOM   2392  OG1 THR A 307      31.084   3.269  43.202  1.00  0.36           O  
ATOM   2393  N   ASN A 308      28.032   3.654  45.133  1.00  0.44           N  
ATOM   2394  CA  ASN A 308      27.543   4.450  46.254  1.00  0.44           C  
ATOM   2395  C   ASN A 308      26.245   5.172  45.905  1.00  0.44           C  
ATOM   2396  CB  ASN A 308      28.606   5.455  46.703  1.00  0.40           C  
ATOM   2397  O   ASN A 308      26.247   6.111  45.106  1.00  0.42           O  
ATOM   2398  CG  ASN A 308      29.666   4.829  47.586  1.00  0.38           C  
ATOM   2399  ND2 ASN A 308      30.780   5.530  47.764  1.00  0.41           N  
ATOM   2400  OD1 ASN A 308      29.487   3.723  48.104  1.00  0.42           O  
ATOM   2401  N   ASN A 309      25.003   4.382  46.002  1.00  0.41           N  
ATOM   2402  CA  ASN A 309      23.555   4.506  45.873  1.00  0.44           C  
ATOM   2403  C   ASN A 309      22.981   5.476  46.902  1.00  0.42           C  
ATOM   2404  CB  ASN A 309      22.885   3.136  46.003  1.00  0.37           C  
ATOM   2405  O   ASN A 309      22.342   5.056  47.868  1.00  0.40           O  
ATOM   2406  CG  ASN A 309      22.977   2.318  44.731  1.00  0.36           C  
ATOM   2407  ND2 ASN A 309      22.813   1.006  44.856  1.00  0.33           N  
ATOM   2408  OD1 ASN A 309      23.194   2.860  43.644  1.00  0.39           O  
ATOM   2409  N   GLN A 310      23.426   6.803  46.958  1.00  0.44           N  
ATOM   2410  CA  GLN A 310      22.616   7.722  47.750  1.00  0.44           C  
ATOM   2411  C   GLN A 310      21.634   8.489  46.869  1.00  0.44           C  
ATOM   2412  CB  GLN A 310      23.507   8.700  48.517  1.00  0.40           C  
ATOM   2413  O   GLN A 310      20.730   9.158  47.374  1.00  0.43           O  
ATOM   2414  CG  GLN A 310      24.341   8.044  49.610  1.00  0.37           C  
ATOM   2415  CD  GLN A 310      24.780   9.025  50.681  1.00  0.42           C  
ATOM   2416  NE2 GLN A 310      24.987   8.524  51.894  1.00  0.35           N  
ATOM   2417  OE1 GLN A 310      24.933  10.222  50.420  1.00  0.49           O  
ATOM   2418  N   ILE A 311      21.570   8.324  45.540  1.00  0.49           N  
ATOM   2419  CA  ILE A 311      20.582   8.968  44.682  1.00  0.47           C  
ATOM   2420  C   ILE A 311      19.552   7.940  44.219  1.00  0.48           C  
ATOM   2421  CB  ILE A 311      21.247   9.646  43.464  1.00  0.43           C  
ATOM   2422  O   ILE A 311      19.833   7.123  43.339  1.00  0.45           O  
ATOM   2423  CG1 ILE A 311      22.318  10.642  43.926  1.00  0.40           C  
ATOM   2424  CG2 ILE A 311      20.197  10.337  42.590  1.00  0.38           C  
ATOM   2425  CD1 ILE A 311      23.127  11.251  42.789  1.00  0.36           C  
ATOM   2426  N   THR A 312      18.325   7.909  45.015  1.00  0.50           N  
ATOM   2427  CA  THR A 312      17.257   6.940  44.790  1.00  0.51           C  
ATOM   2428  C   THR A 312      15.985   7.638  44.317  1.00  0.50           C  
ATOM   2429  CB  THR A 312      16.958   6.132  46.067  1.00  0.45           C  
ATOM   2430  O   THR A 312      15.027   6.980  43.906  1.00  0.48           O  
ATOM   2431  CG2 THR A 312      18.060   5.115  46.345  1.00  0.37           C  
ATOM   2432  OG1 THR A 312      16.859   7.029  47.180  1.00  0.40           O  
ATOM   2433  N   VAL A 313      15.865   8.885  44.377  1.00  0.53           N  
ATOM   2434  CA  VAL A 313      14.595   9.576  44.183  1.00  0.55           C  
ATOM   2435  C   VAL A 313      14.408   9.910  42.705  1.00  0.56           C  
ATOM   2436  CB  VAL A 313      14.513  10.863  45.034  1.00  0.49           C  
ATOM   2437  O   VAL A 313      15.134  10.740  42.153  1.00  0.55           O  
ATOM   2438  CG1 VAL A 313      13.136  11.511  44.902  1.00  0.42           C  
ATOM   2439  CG2 VAL A 313      14.823  10.555  46.498  1.00  0.41           C  
ATOM   2440  N   ALA A 314      13.423   9.175  42.041  1.00  0.59           N  
ATOM   2441  CA  ALA A 314      12.920   9.533  40.717  1.00  0.63           C  
ATOM   2442  C   ALA A 314      12.463  10.988  40.679  1.00  0.63           C  
ATOM   2443  CB  ALA A 314      11.774   8.608  40.315  1.00  0.58           C  
ATOM   2444  O   ALA A 314      11.861  11.481  41.637  1.00  0.64           O  
ATOM   2445  N   GLY A 315      12.857  11.739  39.636  1.00  0.58           N  
ATOM   2446  CA  GLY A 315      12.578  13.149  39.414  1.00  0.60           C  
ATOM   2447  C   GLY A 315      13.665  14.063  39.946  1.00  0.59           C  
ATOM   2448  O   GLY A 315      13.633  15.274  39.714  1.00  0.62           O  
ATOM   2449  N   SER A 316      14.686  13.536  40.594  1.00  0.62           N  
ATOM   2450  CA  SER A 316      15.743  14.390  41.128  1.00  0.66           C  
ATOM   2451  C   SER A 316      16.715  14.816  40.033  1.00  0.63           C  
ATOM   2452  CB  SER A 316      16.502  13.669  42.243  1.00  0.61           C  
ATOM   2453  O   SER A 316      17.163  13.989  39.236  1.00  0.62           O  
ATOM   2454  OG  SER A 316      15.625  13.302  43.293  1.00  0.58           O  
ATOM   2455  N   ASN A 317      16.991  16.219  39.896  1.00  0.68           N  
ATOM   2456  CA  ASN A 317      18.053  16.740  39.043  1.00  0.71           C  
ATOM   2457  C   ASN A 317      19.433  16.342  39.560  1.00  0.69           C  
ATOM   2458  CB  ASN A 317      17.949  18.262  38.925  1.00  0.66           C  
ATOM   2459  O   ASN A 317      19.709  16.455  40.755  1.00  0.68           O  
ATOM   2460  CG  ASN A 317      16.706  18.706  38.179  1.00  0.63           C  
ATOM   2461  ND2 ASN A 317      16.045  19.738  38.690  1.00  0.70           N  
ATOM   2462  OD1 ASN A 317      16.343  18.126  37.152  1.00  0.67           O  
ATOM   2463  N   VAL A 318      20.212  15.803  38.710  1.00  0.68           N  
ATOM   2464  CA  VAL A 318      21.589  15.425  39.012  1.00  0.71           C  
ATOM   2465  C   VAL A 318      22.540  16.116  38.038  1.00  0.68           C  
ATOM   2466  CB  VAL A 318      21.783  13.893  38.950  1.00  0.67           C  
ATOM   2467  O   VAL A 318      22.176  16.386  36.891  1.00  0.68           O  
ATOM   2468  CG1 VAL A 318      21.013  13.205  40.076  1.00  0.61           C  
ATOM   2469  CG2 VAL A 318      21.343  13.354  37.590  1.00  0.60           C  
ATOM   2470  N   SER A 319      23.778  16.516  38.395  1.00  0.73           N  
ATOM   2471  CA  SER A 319      24.948  16.846  37.588  1.00  0.75           C  
ATOM   2472  C   SER A 319      25.943  15.691  37.559  1.00  0.73           C  
ATOM   2473  CB  SER A 319      25.631  18.105  38.123  1.00  0.72           C  
ATOM   2474  O   SER A 319      26.207  15.065  38.588  1.00  0.72           O  
ATOM   2475  OG  SER A 319      24.755  19.217  38.064  1.00  0.74           O  
ATOM   2476  N   VAL A 320      26.413  15.370  36.391  1.00  0.70           N  
ATOM   2477  CA  VAL A 320      27.503  14.417  36.207  1.00  0.73           C  
ATOM   2478  C   VAL A 320      28.830  15.164  36.091  1.00  0.73           C  
ATOM   2479  CB  VAL A 320      27.279  13.533  34.959  1.00  0.70           C  
ATOM   2480  O   VAL A 320      28.995  16.016  35.216  1.00  0.73           O  
ATOM   2481  CG1 VAL A 320      28.333  12.430  34.883  1.00  0.69           C  
ATOM   2482  CG2 VAL A 320      25.874  12.933  34.976  1.00  0.68           C  
ATOM   2483  N   LEU A 321      29.725  14.980  36.917  1.00  0.70           N  
ATOM   2484  CA  LEU A 321      31.063  15.555  37.003  1.00  0.71           C  
ATOM   2485  C   LEU A 321      32.113  14.563  36.512  1.00  0.69           C  
ATOM   2486  CB  LEU A 321      31.374  15.975  38.441  1.00  0.69           C  
ATOM   2487  O   LEU A 321      32.120  13.403  36.929  1.00  0.69           O  
ATOM   2488  CG  LEU A 321      30.347  16.882  39.120  1.00  0.70           C  
ATOM   2489  CD1 LEU A 321      30.772  17.184  40.553  1.00  0.70           C  
ATOM   2490  CD2 LEU A 321      30.165  18.172  38.328  1.00  0.72           C  
ATOM   2491  N   ALA A 322      32.974  15.048  35.653  1.00  0.73           N  
ATOM   2492  CA  ALA A 322      34.214  14.342  35.342  1.00  0.76           C  
ATOM   2493  C   ALA A 322      35.168  14.359  36.533  1.00  0.75           C  
ATOM   2494  CB  ALA A 322      34.885  14.960  34.118  1.00  0.72           C  
ATOM   2495  O   ALA A 322      34.914  15.037  37.531  1.00  0.74           O  
ATOM   2496  N   ALA A 323      36.180  13.519  36.317  1.00  0.64           N  
ATOM   2497  CA  ALA A 323      37.187  13.353  37.362  1.00  0.68           C  
ATOM   2498  C   ALA A 323      37.790  14.697  37.761  1.00  0.67           C  
ATOM   2499  CB  ALA A 323      38.284  12.398  36.897  1.00  0.64           C  
ATOM   2500  O   ALA A 323      38.293  14.852  38.876  1.00  0.68           O  
ATOM   2501  N   ASN A 324      37.698  15.781  36.933  1.00  0.56           N  
ATOM   2502  CA  ASN A 324      38.227  17.110  37.222  1.00  0.64           C  
ATOM   2503  C   ASN A 324      37.152  18.029  37.795  1.00  0.57           C  
ATOM   2504  CB  ASN A 324      38.839  17.729  35.963  1.00  0.56           C  
ATOM   2505  O   ASN A 324      37.313  19.251  37.801  1.00  0.59           O  
ATOM   2506  CG  ASN A 324      37.820  17.942  34.862  1.00  0.51           C  
ATOM   2507  ND2 ASN A 324      38.223  18.641  33.807  1.00  0.62           N  
ATOM   2508  OD1 ASN A 324      36.679  17.482  34.958  1.00  0.55           O  
ATOM   2509  N   ASN A 325      36.017  17.507  38.215  1.00  0.57           N  
ATOM   2510  CA  ASN A 325      34.846  18.191  38.753  1.00  0.59           C  
ATOM   2511  C   ASN A 325      34.175  19.067  37.700  1.00  0.57           C  
ATOM   2512  CB  ASN A 325      35.229  19.029  39.975  1.00  0.53           C  
ATOM   2513  O   ASN A 325      33.326  19.898  38.026  1.00  0.56           O  
ATOM   2514  CG  ASN A 325      35.636  18.178  41.162  1.00  0.53           C  
ATOM   2515  ND2 ASN A 325      36.553  18.693  41.974  1.00  0.63           N  
ATOM   2516  OD1 ASN A 325      35.132  17.068  41.348  1.00  0.59           O  
ATOM   2517  N   ALA A 326      34.596  18.890  36.435  1.00  0.64           N  
ATOM   2518  CA  ALA A 326      33.846  19.561  35.377  1.00  0.68           C  
ATOM   2519  C   ALA A 326      32.499  18.881  35.144  1.00  0.62           C  
ATOM   2520  CB  ALA A 326      34.656  19.587  34.083  1.00  0.62           C  
ATOM   2521  O   ALA A 326      32.423  17.653  35.058  1.00  0.62           O  
ATOM   2522  N   VAL A 327      31.347  19.474  35.038  1.00  0.67           N  
ATOM   2523  CA  VAL A 327      30.052  18.940  34.631  1.00  0.68           C  
ATOM   2524  C   VAL A 327      30.111  18.497  33.171  1.00  0.64           C  
ATOM   2525  CB  VAL A 327      28.923  19.977  34.827  1.00  0.63           C  
ATOM   2526  O   VAL A 327      30.281  19.323  32.271  1.00  0.62           O  
ATOM   2527  CG1 VAL A 327      27.572  19.386  34.429  1.00  0.65           C  
ATOM   2528  CG2 VAL A 327      28.891  20.462  36.275  1.00  0.61           C  
ATOM   2529  N   VAL A 328      29.993  17.282  33.018  1.00  0.67           N  
ATOM   2530  CA  VAL A 328      30.035  16.690  31.685  1.00  0.68           C  
ATOM   2531  C   VAL A 328      28.619  16.352  31.225  1.00  0.64           C  
ATOM   2532  CB  VAL A 328      30.923  15.426  31.653  1.00  0.64           C  
ATOM   2533  O   VAL A 328      28.365  16.218  30.025  1.00  0.61           O  
ATOM   2534  CG1 VAL A 328      32.402  15.802  31.719  1.00  0.59           C  
ATOM   2535  CG2 VAL A 328      30.555  14.488  32.802  1.00  0.57           C  
ATOM   2536  N   ALA A 329      27.640  16.326  32.260  1.00  0.72           N  
ATOM   2537  CA  ALA A 329      26.238  16.113  31.913  1.00  0.73           C  
ATOM   2538  C   ALA A 329      25.318  16.574  33.040  1.00  0.73           C  
ATOM   2539  CB  ALA A 329      25.986  14.641  31.594  1.00  0.70           C  
ATOM   2540  O   ALA A 329      25.725  16.617  34.203  1.00  0.72           O  
ATOM   2541  N   ASN A 330      24.118  17.005  32.687  1.00  0.68           N  
ATOM   2542  CA  ASN A 330      22.963  17.190  33.559  1.00  0.70           C  
ATOM   2543  C   ASN A 330      21.834  16.227  33.206  1.00  0.67           C  
ATOM   2544  CB  ASN A 330      22.467  18.636  33.493  1.00  0.65           C  
ATOM   2545  O   ASN A 330      21.612  15.927  32.031  1.00  0.65           O  
ATOM   2546  CG  ASN A 330      23.469  19.623  34.061  1.00  0.63           C  
ATOM   2547  ND2 ASN A 330      23.787  20.655  33.288  1.00  0.69           N  
ATOM   2548  OD1 ASN A 330      23.952  19.459  35.184  1.00  0.68           O  
ATOM   2549  N   GLY A 331      21.174  15.721  34.264  1.00  0.73           N  
ATOM   2550  CA  GLY A 331      20.099  14.770  34.024  1.00  0.74           C  
ATOM   2551  C   GLY A 331      19.112  14.683  35.172  1.00  0.73           C  
ATOM   2552  O   GLY A 331      19.288  15.340  36.200  1.00  0.70           O  
ATOM   2553  N   VAL A 332      17.968  14.012  34.874  1.00  0.67           N  
ATOM   2554  CA  VAL A 332      16.937  13.683  35.852  1.00  0.69           C  
ATOM   2555  C   VAL A 332      16.957  12.184  36.140  1.00  0.68           C  
ATOM   2556  CB  VAL A 332      15.535  14.114  35.366  1.00  0.65           C  
ATOM   2557  O   VAL A 332      17.028  11.369  35.217  1.00  0.68           O  
ATOM   2558  CG1 VAL A 332      14.477  13.801  36.422  1.00  0.61           C  
ATOM   2559  CG2 VAL A 332      15.525  15.601  35.019  1.00  0.60           C  
ATOM   2560  N   VAL A 333      16.996  11.685  37.372  1.00  0.59           N  
ATOM   2561  CA  VAL A 333      16.842  10.299  37.800  1.00  0.58           C  
ATOM   2562  C   VAL A 333      15.455   9.789  37.414  1.00  0.59           C  
ATOM   2563  CB  VAL A 333      17.060  10.147  39.322  1.00  0.55           C  
ATOM   2564  O   VAL A 333      14.441  10.336  37.854  1.00  0.58           O  
ATOM   2565  CG1 VAL A 333      16.872   8.694  39.753  1.00  0.51           C  
ATOM   2566  CG2 VAL A 333      18.449  10.648  39.714  1.00  0.51           C  
ATOM   2567  N   VAL A 334      15.317   8.896  36.546  1.00  0.65           N  
ATOM   2568  CA  VAL A 334      14.095   8.199  36.163  1.00  0.67           C  
ATOM   2569  C   VAL A 334      13.761   7.131  37.202  1.00  0.64           C  
ATOM   2570  CB  VAL A 334      14.221   7.559  34.762  1.00  0.63           C  
ATOM   2571  O   VAL A 334      12.604   6.985  37.603  1.00  0.62           O  
ATOM   2572  CG1 VAL A 334      12.905   6.907  34.345  1.00  0.56           C  
ATOM   2573  CG2 VAL A 334      14.652   8.605  33.735  1.00  0.55           C  
ATOM   2574  N   SER A 335      14.707   6.309  37.573  1.00  0.63           N  
ATOM   2575  CA  SER A 335      14.604   5.321  38.643  1.00  0.64           C  
ATOM   2576  C   SER A 335      15.976   4.976  39.212  1.00  0.63           C  
ATOM   2577  CB  SER A 335      13.919   4.051  38.136  1.00  0.60           C  
ATOM   2578  O   SER A 335      16.991   5.118  38.527  1.00  0.62           O  
ATOM   2579  OG  SER A 335      14.742   3.376  37.200  1.00  0.59           O  
ATOM   2580  N   GLY A 336      16.245   4.736  40.371  1.00  0.60           N  
ATOM   2581  CA  GLY A 336      17.410   4.259  41.099  1.00  0.59           C  
ATOM   2582  C   GLY A 336      17.065   3.258  42.185  1.00  0.61           C  
ATOM   2583  O   GLY A 336      16.011   3.356  42.816  1.00  0.58           O  
ATOM   2584  N   ASN A 337      17.822   2.253  42.104  1.00  0.54           N  
ATOM   2585  CA  ASN A 337      17.979   1.389  43.269  1.00  0.56           C  
ATOM   2586  C   ASN A 337      19.419   1.386  43.775  1.00  0.53           C  
ATOM   2587  CB  ASN A 337      17.527  -0.037  42.946  1.00  0.51           C  
ATOM   2588  O   ASN A 337      20.233   2.207  43.348  1.00  0.52           O  
ATOM   2589  CG  ASN A 337      18.418  -0.713  41.922  1.00  0.49           C  
ATOM   2590  ND2 ASN A 337      17.856  -1.662  41.183  1.00  0.49           N  
ATOM   2591  OD1 ASN A 337      19.601  -0.386  41.797  1.00  0.50           O  
ATOM   2592  N   THR A 338      19.755   0.638  44.795  1.00  0.53           N  
ATOM   2593  CA  THR A 338      21.003   0.602  45.551  1.00  0.54           C  
ATOM   2594  C   THR A 338      22.183   0.303  44.632  1.00  0.53           C  
ATOM   2595  CB  THR A 338      20.945  -0.448  46.675  1.00  0.50           C  
ATOM   2596  O   THR A 338      23.333   0.583  44.978  1.00  0.52           O  
ATOM   2597  CG2 THR A 338      20.159   0.072  47.875  1.00  0.45           C  
ATOM   2598  OG1 THR A 338      20.310  -1.634  46.181  1.00  0.47           O  
ATOM   2599  N   SER A 339      21.905  -0.244  43.430  1.00  0.51           N  
ATOM   2600  CA  SER A 339      22.998  -0.698  42.577  1.00  0.52           C  
ATOM   2601  C   SER A 339      22.930  -0.048  41.199  1.00  0.51           C  
ATOM   2602  CB  SER A 339      22.969  -2.220  42.433  1.00  0.48           C  
ATOM   2603  O   SER A 339      23.913  -0.055  40.454  1.00  0.50           O  
ATOM   2604  OG  SER A 339      21.651  -2.677  42.181  1.00  0.47           O  
ATOM   2605  N   THR A 340      21.760   0.548  40.956  1.00  0.54           N  
ATOM   2606  CA  THR A 340      21.517   1.051  39.608  1.00  0.57           C  
ATOM   2607  C   THR A 340      20.767   2.380  39.655  1.00  0.54           C  
ATOM   2608  CB  THR A 340      20.718   0.038  38.769  1.00  0.53           C  
ATOM   2609  O   THR A 340      19.783   2.518  40.384  1.00  0.54           O  
ATOM   2610  CG2 THR A 340      21.323  -0.123  37.378  1.00  0.48           C  
ATOM   2611  OG1 THR A 340      20.726  -1.233  39.430  1.00  0.48           O  
ATOM   2612  N   LEU A 341      21.126   3.407  38.934  1.00  0.57           N  
ATOM   2613  CA  LEU A 341      20.526   4.705  38.648  1.00  0.57           C  
ATOM   2614  C   LEU A 341      20.243   4.856  37.157  1.00  0.56           C  
ATOM   2615  CB  LEU A 341      21.443   5.836  39.122  1.00  0.54           C  
ATOM   2616  O   LEU A 341      21.136   4.664  36.328  1.00  0.55           O  
ATOM   2617  CG  LEU A 341      20.778   6.956  39.925  1.00  0.52           C  
ATOM   2618  CD1 LEU A 341      21.210   6.888  41.386  1.00  0.48           C  
ATOM   2619  CD2 LEU A 341      21.115   8.317  39.325  1.00  0.50           C  
ATOM   2620  N   LYS A 342      19.086   5.046  36.981  1.00  0.53           N  
ATOM   2621  CA  LYS A 342      18.605   5.441  35.661  1.00  0.55           C  
ATOM   2622  C   LYS A 342      18.423   6.953  35.571  1.00  0.53           C  
ATOM   2623  CB  LYS A 342      17.287   4.735  35.336  1.00  0.53           C  
ATOM   2624  O   LYS A 342      17.623   7.533  36.308  1.00  0.53           O  
ATOM   2625  CG  LYS A 342      17.434   3.246  35.059  1.00  0.52           C  
ATOM   2626  CD  LYS A 342      16.110   2.623  34.636  1.00  0.55           C  
ATOM   2627  CE  LYS A 342      16.245   1.124  34.407  1.00  0.49           C  
ATOM   2628  NZ  LYS A 342      14.955   0.512  33.967  1.00  0.45           N  
ATOM   2629  N   ILE A 343      19.210   7.657  34.703  1.00  0.59           N  
ATOM   2630  CA  ILE A 343      19.241   9.102  34.505  1.00  0.58           C  
ATOM   2631  C   ILE A 343      18.935   9.429  33.045  1.00  0.58           C  
ATOM   2632  CB  ILE A 343      20.607   9.699  34.913  1.00  0.56           C  
ATOM   2633  O   ILE A 343      19.539   8.857  32.134  1.00  0.57           O  
ATOM   2634  CG1 ILE A 343      20.979   9.259  36.333  1.00  0.51           C  
ATOM   2635  CG2 ILE A 343      20.584  11.226  34.800  1.00  0.53           C  
ATOM   2636  CD1 ILE A 343      22.375   9.685  36.768  1.00  0.51           C  
ATOM   2637  N   SER A 344      18.070  10.232  32.812  1.00  0.58           N  
ATOM   2638  CA  SER A 344      17.843  10.980  31.580  1.00  0.60           C  
ATOM   2639  C   SER A 344      18.778  12.181  31.483  1.00  0.58           C  
ATOM   2640  CB  SER A 344      16.389  11.448  31.496  1.00  0.56           C  
ATOM   2641  O   SER A 344      18.668  13.126  32.267  1.00  0.57           O  
ATOM   2642  OG  SER A 344      16.147  12.123  30.274  1.00  0.55           O  
ATOM   2643  N   THR A 345      19.918  12.148  30.651  1.00  0.56           N  
ATOM   2644  CA  THR A 345      20.968  13.154  30.539  1.00  0.58           C  
ATOM   2645  C   THR A 345      21.117  13.622  29.094  1.00  0.56           C  
ATOM   2646  CB  THR A 345      22.317  12.612  31.048  1.00  0.54           C  
ATOM   2647  O   THR A 345      20.788  12.886  28.161  1.00  0.54           O  
ATOM   2648  CG2 THR A 345      22.112  11.498  32.069  1.00  0.49           C  
ATOM   2649  OG1 THR A 345      23.067  12.098  29.940  1.00  0.54           O  
ATOM   2650  N   THR A 346      21.536  14.875  28.880  1.00  0.51           N  
ATOM   2651  CA  THR A 346      21.809  15.554  27.618  1.00  0.52           C  
ATOM   2652  C   THR A 346      23.140  15.091  27.032  1.00  0.50           C  
ATOM   2653  CB  THR A 346      21.829  17.083  27.800  1.00  0.48           C  
ATOM   2654  O   THR A 346      23.310  15.062  25.812  1.00  0.49           O  
ATOM   2655  CG2 THR A 346      20.417  17.636  27.965  1.00  0.42           C  
ATOM   2656  OG1 THR A 346      22.597  17.410  28.964  1.00  0.42           O  
ATOM   2657  N   ASN A 347      24.170  14.757  27.806  1.00  0.54           N  
ATOM   2658  CA  ASN A 347      25.535  14.456  27.386  1.00  0.55           C  
ATOM   2659  C   ASN A 347      26.008  13.115  27.937  1.00  0.54           C  
ATOM   2660  CB  ASN A 347      26.487  15.574  27.816  1.00  0.50           C  
ATOM   2661  O   ASN A 347      25.528  12.662  28.978  1.00  0.52           O  
ATOM   2662  CG  ASN A 347      26.216  16.881  27.099  1.00  0.47           C  
ATOM   2663  ND2 ASN A 347      26.471  17.994  27.777  1.00  0.50           N  
ATOM   2664  OD1 ASN A 347      25.779  16.892  25.945  1.00  0.51           O  
ATOM   2665  N   LEU A 348      26.773  12.394  27.116  1.00  0.56           N  
ATOM   2666  CA  LEU A 348      27.477  11.181  27.517  1.00  0.57           C  
ATOM   2667  C   LEU A 348      28.516  11.485  28.591  1.00  0.56           C  
ATOM   2668  CB  LEU A 348      28.154  10.529  26.307  1.00  0.52           C  
ATOM   2669  O   LEU A 348      29.125  12.557  28.586  1.00  0.55           O  
ATOM   2670  CG  LEU A 348      27.223   9.943  25.244  1.00  0.49           C  
ATOM   2671  CD1 LEU A 348      27.993   9.673  23.956  1.00  0.44           C  
ATOM   2672  CD2 LEU A 348      26.563   8.667  25.756  1.00  0.46           C  
ATOM   2673  N   PHE A 349      28.553  10.627  29.510  1.00  0.53           N  
ATOM   2674  CA  PHE A 349      29.613  10.622  30.511  1.00  0.54           C  
ATOM   2675  C   PHE A 349      30.154   9.212  30.719  1.00  0.53           C  
ATOM   2676  CB  PHE A 349      29.103  11.190  31.839  1.00  0.50           C  
ATOM   2677  O   PHE A 349      29.514   8.233  30.332  1.00  0.51           O  
ATOM   2678  CG  PHE A 349      27.846  10.530  32.339  1.00  0.47           C  
ATOM   2679  CD1 PHE A 349      26.597  10.980  31.928  1.00  0.42           C  
ATOM   2680  CD2 PHE A 349      27.913   9.458  33.220  1.00  0.46           C  
ATOM   2681  CE1 PHE A 349      25.432  10.371  32.389  1.00  0.45           C  
ATOM   2682  CE2 PHE A 349      26.754   8.844  33.684  1.00  0.48           C  
ATOM   2683  CZ  PHE A 349      25.514   9.303  33.268  1.00  0.42           C  
ATOM   2684  N   SER A 350      31.404   8.895  30.950  1.00  0.59           N  
ATOM   2685  CA  SER A 350      32.199   7.674  31.040  1.00  0.61           C  
ATOM   2686  C   SER A 350      32.260   7.158  32.473  1.00  0.60           C  
ATOM   2687  CB  SER A 350      33.616   7.917  30.516  1.00  0.57           C  
ATOM   2688  O   SER A 350      31.909   7.875  33.412  1.00  0.60           O  
ATOM   2689  OG  SER A 350      34.182   9.071  31.114  1.00  0.56           O  
ATOM   2690  N   SER A 351      32.492   5.770  32.529  1.00  0.58           N  
ATOM   2691  CA  SER A 351      32.891   5.236  33.827  1.00  0.60           C  
ATOM   2692  C   SER A 351      33.908   6.145  34.510  1.00  0.60           C  
ATOM   2693  CB  SER A 351      33.475   3.831  33.672  1.00  0.57           C  
ATOM   2694  O   SER A 351      34.822   6.659  33.863  1.00  0.61           O  
ATOM   2695  OG  SER A 351      34.852   3.818  34.006  1.00  0.57           O  
ATOM   2696  N   GLY A 352      33.745   6.354  35.770  1.00  0.57           N  
ATOM   2697  CA  GLY A 352      34.536   7.205  36.644  1.00  0.57           C  
ATOM   2698  C   GLY A 352      33.930   8.581  36.846  1.00  0.57           C  
ATOM   2699  O   GLY A 352      34.356   9.330  37.727  1.00  0.58           O  
ATOM   2700  N   ALA A 353      32.913   8.915  36.103  1.00  0.68           N  
ATOM   2701  CA  ALA A 353      32.172  10.140  36.394  1.00  0.70           C  
ATOM   2702  C   ALA A 353      31.416  10.023  37.714  1.00  0.69           C  
ATOM   2703  CB  ALA A 353      31.206  10.460  35.257  1.00  0.67           C  
ATOM   2704  O   ALA A 353      31.100   8.917  38.160  1.00  0.69           O  
ATOM   2705  N   THR A 354      31.229  11.106  38.452  1.00  0.63           N  
ATOM   2706  CA  THR A 354      30.421  11.210  39.662  1.00  0.64           C  
ATOM   2707  C   THR A 354      29.079  11.871  39.361  1.00  0.63           C  
ATOM   2708  CB  THR A 354      31.154  12.006  40.757  1.00  0.60           C  
ATOM   2709  O   THR A 354      29.033  12.995  38.858  1.00  0.63           O  
ATOM   2710  CG2 THR A 354      30.376  11.983  42.069  1.00  0.57           C  
ATOM   2711  OG1 THR A 354      32.449  11.431  40.973  1.00  0.65           O  
ATOM   2712  N   VAL A 355      28.091  11.218  39.634  1.00  0.67           N  
ATOM   2713  CA  VAL A 355      26.752  11.797  39.655  1.00  0.68           C  
ATOM   2714  C   VAL A 355      26.496  12.460  41.007  1.00  0.68           C  
ATOM   2715  CB  VAL A 355      25.669  10.733  39.369  1.00  0.65           C  
ATOM   2716  O   VAL A 355      26.598  11.812  42.052  1.00  0.67           O  
ATOM   2717  CG1 VAL A 355      24.290  11.381  39.258  1.00  0.64           C  
ATOM   2718  CG2 VAL A 355      26.004   9.960  38.095  1.00  0.63           C  
ATOM   2719  N   VAL A 356      26.209  13.772  41.023  1.00  0.65           N  
ATOM   2720  CA  VAL A 356      25.940  14.588  42.203  1.00  0.67           C  
ATOM   2721  C   VAL A 356      24.493  15.075  42.175  1.00  0.66           C  
ATOM   2722  CB  VAL A 356      26.906  15.790  42.294  1.00  0.65           C  
ATOM   2723  O   VAL A 356      24.017  15.568  41.149  1.00  0.67           O  
ATOM   2724  CG1 VAL A 356      26.693  16.556  43.598  1.00  0.61           C  
ATOM   2725  CG2 VAL A 356      28.354  15.320  42.177  1.00  0.61           C  
ATOM   2726  N   LEU A 357      23.700  14.896  43.269  1.00  0.56           N  
ATOM   2727  CA  LEU A 357      22.406  15.549  43.433  1.00  0.60           C  
ATOM   2728  C   LEU A 357      22.562  17.066  43.459  1.00  0.59           C  
ATOM   2729  CB  LEU A 357      21.724  15.072  44.718  1.00  0.55           C  
ATOM   2730  O   LEU A 357      23.251  17.608  44.326  1.00  0.60           O  
ATOM   2731  CG  LEU A 357      20.245  14.699  44.602  1.00  0.53           C  
ATOM   2732  CD1 LEU A 357      20.053  13.208  44.858  1.00  0.49           C  
ATOM   2733  CD2 LEU A 357      19.407  15.525  45.573  1.00  0.53           C  
ATOM   2734  N   SER A 358      21.817  17.710  42.601  1.00  0.67           N  
ATOM   2735  CA  SER A 358      21.952  19.154  42.441  1.00  0.72           C  
ATOM   2736  C   SER A 358      21.545  19.892  43.713  1.00  0.69           C  
ATOM   2737  CB  SER A 358      21.107  19.645  41.265  1.00  0.68           C  
ATOM   2738  O   SER A 358      22.063  20.972  44.003  1.00  0.69           O  
ATOM   2739  OG  SER A 358      21.473  18.978  40.070  1.00  0.64           O  
ATOM   2740  N   SER A 359      20.714  19.140  44.530  1.00  0.68           N  
ATOM   2741  CA  SER A 359      20.186  19.755  45.744  1.00  0.71           C  
ATOM   2742  C   SER A 359      21.121  19.531  46.928  1.00  0.67           C  
ATOM   2743  CB  SER A 359      18.799  19.199  46.067  1.00  0.68           C  
ATOM   2744  O   SER A 359      21.010  20.211  47.950  1.00  0.67           O  
ATOM   2745  OG  SER A 359      18.826  17.783  46.128  1.00  0.68           O  
ATOM   2746  N   ASN A 360      21.957  18.613  46.864  1.00  0.67           N  
ATOM   2747  CA  ASN A 360      22.875  18.252  47.939  1.00  0.69           C  
ATOM   2748  C   ASN A 360      24.132  17.576  47.399  1.00  0.66           C  
ATOM   2749  CB  ASN A 360      22.181  17.346  48.957  1.00  0.64           C  
ATOM   2750  O   ASN A 360      24.149  16.362  47.191  1.00  0.64           O  
ATOM   2751  CG  ASN A 360      23.023  17.105  50.194  1.00  0.61           C  
ATOM   2752  ND2 ASN A 360      22.446  16.431  51.182  1.00  0.74           N  
ATOM   2753  OD1 ASN A 360      24.182  17.522  50.262  1.00  0.69           O  
ATOM   2754  N   ALA A 361      25.283  18.397  47.188  1.00  0.63           N  
ATOM   2755  CA  ALA A 361      26.535  17.983  46.561  1.00  0.66           C  
ATOM   2756  C   ALA A 361      27.227  16.898  47.383  1.00  0.63           C  
ATOM   2757  CB  ALA A 361      27.463  19.182  46.382  1.00  0.60           C  
ATOM   2758  O   ALA A 361      28.102  16.191  46.877  1.00  0.62           O  
ATOM   2759  N   SER A 362      26.743  16.750  48.745  1.00  0.58           N  
ATOM   2760  CA  SER A 362      27.291  15.677  49.569  1.00  0.59           C  
ATOM   2761  C   SER A 362      26.712  14.323  49.170  1.00  0.56           C  
ATOM   2762  CB  SER A 362      27.014  15.943  51.049  1.00  0.56           C  
ATOM   2763  O   SER A 362      27.262  13.278  49.524  1.00  0.56           O  
ATOM   2764  OG  SER A 362      27.451  17.240  51.417  1.00  0.56           O  
ATOM   2765  N   VAL A 363      25.604  14.297  48.545  1.00  0.62           N  
ATOM   2766  CA  VAL A 363      25.015  13.070  48.018  1.00  0.62           C  
ATOM   2767  C   VAL A 363      25.477  12.850  46.579  1.00  0.61           C  
ATOM   2768  CB  VAL A 363      23.472  13.107  48.082  1.00  0.59           C  
ATOM   2769  O   VAL A 363      24.979  13.497  45.655  1.00  0.60           O  
ATOM   2770  CG1 VAL A 363      22.878  11.786  47.598  1.00  0.56           C  
ATOM   2771  CG2 VAL A 363      23.005  13.418  49.503  1.00  0.54           C  
ATOM   2772  N   ASN A 364      26.535  11.942  46.331  1.00  0.62           N  
ATOM   2773  CA  ASN A 364      27.203  11.576  45.086  1.00  0.64           C  
ATOM   2774  C   ASN A 364      27.298  10.061  44.925  1.00  0.60           C  
ATOM   2775  CB  ASN A 364      28.596  12.205  45.019  1.00  0.59           C  
ATOM   2776  O   ASN A 364      27.203   9.321  45.906  1.00  0.59           O  
ATOM   2777  CG  ASN A 364      29.516  11.705  46.116  1.00  0.55           C  
ATOM   2778  ND2 ASN A 364      29.985  12.618  46.958  1.00  0.55           N  
ATOM   2779  OD1 ASN A 364      29.803  10.509  46.205  1.00  0.55           O  
ATOM   2780  N   SER A 365      27.252   9.637  43.700  1.00  0.61           N  
ATOM   2781  CA  SER A 365      27.464   8.259  43.268  1.00  0.63           C  
ATOM   2782  C   SER A 365      28.475   8.186  42.129  1.00  0.61           C  
ATOM   2783  CB  SER A 365      26.143   7.625  42.830  1.00  0.59           C  
ATOM   2784  O   SER A 365      28.342   8.892  41.127  1.00  0.60           O  
ATOM   2785  OG  SER A 365      25.321   7.349  43.951  1.00  0.57           O  
ATOM   2786  N   THR A 366      29.597   7.469  42.354  1.00  0.60           N  
ATOM   2787  CA  THR A 366      30.571   7.205  41.300  1.00  0.60           C  
ATOM   2788  C   THR A 366      30.046   6.148  40.332  1.00  0.60           C  
ATOM   2789  CB  THR A 366      31.917   6.743  41.887  1.00  0.57           C  
ATOM   2790  O   THR A 366      29.591   5.083  40.753  1.00  0.59           O  
ATOM   2791  CG2 THR A 366      32.988   6.652  40.805  1.00  0.53           C  
ATOM   2792  OG1 THR A 366      32.342   7.678  42.886  1.00  0.60           O  
ATOM   2793  N   VAL A 367      30.012   6.397  39.119  1.00  0.54           N  
ATOM   2794  CA  VAL A 367      29.681   5.498  38.018  1.00  0.54           C  
ATOM   2795  C   VAL A 367      30.765   4.433  37.876  1.00  0.55           C  
ATOM   2796  CB  VAL A 367      29.512   6.267  36.689  1.00  0.52           C  
ATOM   2797  O   VAL A 367      31.909   4.744  37.536  1.00  0.55           O  
ATOM   2798  CG1 VAL A 367      29.103   5.318  35.564  1.00  0.47           C  
ATOM   2799  CG2 VAL A 367      28.485   7.387  36.847  1.00  0.48           C  
ATOM   2800  N   SER A 368      30.415   3.208  38.339  1.00  0.58           N  
ATOM   2801  CA  SER A 368      31.321   2.075  38.180  1.00  0.57           C  
ATOM   2802  C   SER A 368      31.224   1.482  36.778  1.00  0.57           C  
ATOM   2803  CB  SER A 368      31.018   0.996  39.221  1.00  0.55           C  
ATOM   2804  O   SER A 368      32.222   1.015  36.226  1.00  0.56           O  
ATOM   2805  OG  SER A 368      29.664   0.584  39.138  1.00  0.57           O  
ATOM   2806  N   ASN A 369      30.045   1.439  36.228  1.00  0.47           N  
ATOM   2807  CA  ASN A 369      29.680   0.932  34.909  1.00  0.49           C  
ATOM   2808  C   ASN A 369      28.528   1.726  34.301  1.00  0.47           C  
ATOM   2809  CB  ASN A 369      29.319  -0.553  34.986  1.00  0.44           C  
ATOM   2810  O   ASN A 369      27.570   2.069  34.997  1.00  0.45           O  
ATOM   2811  CG  ASN A 369      29.575  -1.285  33.683  1.00  0.42           C  
ATOM   2812  ND2 ASN A 369      29.233  -2.567  33.646  1.00  0.42           N  
ATOM   2813  OD1 ASN A 369      30.077  -0.703  32.719  1.00  0.43           O  
ATOM   2814  N   VAL A 370      28.692   2.324  33.278  1.00  0.44           N  
ATOM   2815  CA  VAL A 370      27.673   2.836  32.367  1.00  0.44           C  
ATOM   2816  C   VAL A 370      27.140   1.700  31.497  1.00  0.44           C  
ATOM   2817  CB  VAL A 370      28.226   3.973  31.480  1.00  0.42           C  
ATOM   2818  O   VAL A 370      27.887   1.103  30.718  1.00  0.42           O  
ATOM   2819  CG1 VAL A 370      27.122   4.555  30.599  1.00  0.40           C  
ATOM   2820  CG2 VAL A 370      28.857   5.064  32.343  1.00  0.40           C  
ATOM   2821  N   VAL A 371      26.041   1.107  31.915  1.00  0.38           N  
ATOM   2822  CA  VAL A 371      25.223   0.321  30.998  1.00  0.38           C  
ATOM   2823  C   VAL A 371      24.490   1.250  30.033  1.00  0.38           C  
ATOM   2824  CB  VAL A 371      24.210  -0.565  31.758  1.00  0.36           C  
ATOM   2825  O   VAL A 371      23.616   2.017  30.444  1.00  0.36           O  
ATOM   2826  CG1 VAL A 371      23.494  -1.512  30.797  1.00  0.33           C  
ATOM   2827  CG2 VAL A 371      24.913  -1.350  32.863  1.00  0.33           C  
ATOM   2828  N   ASN A 372      25.182   1.815  28.962  1.00  0.31           N  
ATOM   2829  CA  ASN A 372      24.805   2.556  27.763  1.00  0.32           C  
ATOM   2830  C   ASN A 372      23.570   1.955  27.098  1.00  0.31           C  
ATOM   2831  CB  ASN A 372      25.970   2.604  26.772  1.00  0.29           C  
ATOM   2832  O   ASN A 372      23.590   0.800  26.669  1.00  0.30           O  
ATOM   2833  CG  ASN A 372      26.746   3.904  26.846  1.00  0.27           C  
ATOM   2834  ND2 ASN A 372      27.968   3.896  26.326  1.00  0.25           N  
ATOM   2835  OD1 ASN A 372      26.252   4.908  27.367  1.00  0.30           O  
ATOM   2836  N   SER A 373      22.325   2.288  27.399  1.00  0.30           N  
ATOM   2837  CA  SER A 373      21.221   2.304  26.445  1.00  0.30           C  
ATOM   2838  C   SER A 373      21.481   3.294  25.315  1.00  0.30           C  
ATOM   2839  CB  SER A 373      19.909   2.653  27.148  1.00  0.28           C  
ATOM   2840  O   SER A 373      21.311   4.503  25.490  1.00  0.29           O  
ATOM   2841  OG  SER A 373      19.952   3.970  27.669  1.00  0.28           O  
ATOM   2842  N   SER A 374      22.734   3.516  24.684  1.00  0.27           N  
ATOM   2843  CA  SER A 374      23.469   4.168  23.605  1.00  0.26           C  
ATOM   2844  C   SER A 374      22.629   4.254  22.336  1.00  0.27           C  
ATOM   2845  CB  SER A 374      24.771   3.420  23.315  1.00  0.25           C  
ATOM   2846  O   SER A 374      22.090   3.246  21.872  1.00  0.26           O  
ATOM   2847  OG  SER A 374      24.543   2.023  23.245  1.00  0.28           O  
ATOM   2848  N   VAL A 375      22.050   5.400  21.889  1.00  0.24           N  
ATOM   2849  CA  VAL A 375      21.813   6.222  20.707  1.00  0.24           C  
ATOM   2850  C   VAL A 375      23.097   6.329  19.887  1.00  0.24           C  
ATOM   2851  CB  VAL A 375      21.305   7.631  21.088  1.00  0.23           C  
ATOM   2852  O   VAL A 375      24.119   6.811  20.381  1.00  0.24           O  
ATOM   2853  CG1 VAL A 375      20.851   8.395  19.846  1.00  0.24           C  
ATOM   2854  CG2 VAL A 375      20.169   7.531  22.103  1.00  0.23           C  
ATOM   2855  N   THR A 376      23.580   5.073  19.326  1.00  0.23           N  
ATOM   2856  CA  THR A 376      24.605   4.943  18.297  1.00  0.22           C  
ATOM   2857  C   THR A 376      24.988   3.479  18.098  1.00  0.23           C  
ATOM   2858  CB  THR A 376      25.861   5.761  18.653  1.00  0.21           C  
ATOM   2859  O   THR A 376      25.277   2.770  19.064  1.00  0.22           O  
ATOM   2860  CG2 THR A 376      26.395   6.506  17.435  1.00  0.21           C  
ATOM   2861  OG1 THR A 376      25.531   6.710  19.674  1.00  0.25           O  
ATOM   2862  N   ALA A 377      24.286   2.670  17.152  1.00  0.22           N  
ATOM   2863  CA  ALA A 377      24.689   1.604  16.238  1.00  0.21           C  
ATOM   2864  C   ALA A 377      25.501   0.536  16.966  1.00  0.22           C  
ATOM   2865  CB  ALA A 377      25.493   2.177  15.074  1.00  0.21           C  
ATOM   2866  O   ALA A 377      26.549   0.831  17.545  1.00  0.21           O  
ATOM   2867  N   LYS A 378      24.833  -0.277  18.030  1.00  0.20           N  
ATOM   2868  CA  LYS A 378      25.535  -1.472  18.491  1.00  0.19           C  
ATOM   2869  C   LYS A 378      24.635  -2.332  19.374  1.00  0.21           C  
ATOM   2870  CB  LYS A 378      26.804  -1.089  19.253  1.00  0.19           C  
ATOM   2871  O   LYS A 378      23.932  -1.814  20.244  1.00  0.20           O  
ATOM   2872  CG  LYS A 378      27.966  -0.685  18.357  1.00  0.18           C  
ATOM   2873  CD  LYS A 378      29.236  -0.443  19.163  1.00  0.18           C  
ATOM   2874  CE  LYS A 378      30.395  -0.022  18.269  1.00  0.16           C  
ATOM   2875  NZ  LYS A 378      31.645   0.205  19.054  1.00  0.13           N  
ATOM   2876  N   SER A 379      24.087  -3.510  18.791  1.00  0.21           N  
ATOM   2877  CA  SER A 379      23.697  -4.889  19.068  1.00  0.21           C  
ATOM   2878  C   SER A 379      23.400  -5.093  20.550  1.00  0.21           C  
ATOM   2879  CB  SER A 379      24.794  -5.857  18.621  1.00  0.20           C  
ATOM   2880  O   SER A 379      24.207  -4.725  21.406  1.00  0.21           O  
ATOM   2881  OG  SER A 379      25.964  -5.686  19.402  1.00  0.24           O  
ATOM   2882  N   MET A 380      22.086  -5.171  20.962  1.00  0.20           N  
ATOM   2883  CA  MET A 380      21.631  -5.756  22.220  1.00  0.20           C  
ATOM   2884  C   MET A 380      21.060  -7.152  21.995  1.00  0.20           C  
ATOM   2885  CB  MET A 380      20.581  -4.862  22.880  1.00  0.19           C  
ATOM   2886  O   MET A 380      20.299  -7.372  21.051  1.00  0.20           O  
ATOM   2887  CG  MET A 380      20.959  -4.402  24.279  1.00  0.19           C  
ATOM   2888  SD  MET A 380      19.630  -3.423  25.081  1.00  0.18           S  
ATOM   2889  CE  MET A 380      19.676  -1.924  24.060  1.00  0.17           C  
ATOM   2890  N   GLN A 381      21.581  -8.230  22.827  1.00  0.21           N  
ATOM   2891  CA  GLN A 381      21.256  -9.520  23.427  1.00  0.20           C  
ATOM   2892  C   GLN A 381      19.965  -9.441  24.237  1.00  0.21           C  
ATOM   2893  CB  GLN A 381      22.404 -10.003  24.315  1.00  0.20           C  
ATOM   2894  O   GLN A 381      19.845  -8.616  25.145  1.00  0.20           O  
ATOM   2895  CG  GLN A 381      22.885 -11.410  23.987  1.00  0.19           C  
ATOM   2896  CD  GLN A 381      24.007 -11.874  24.896  1.00  0.20           C  
ATOM   2897  NE2 GLN A 381      24.400 -13.136  24.757  1.00  0.19           N  
ATOM   2898  OE1 GLN A 381      24.519 -11.104  25.715  1.00  0.31           O  
ATOM   2899  N   VAL A 382      18.857  -9.956  23.679  1.00  0.21           N  
ATOM   2900  CA  VAL A 382      17.603 -10.210  24.381  1.00  0.20           C  
ATOM   2901  C   VAL A 382      17.501 -11.691  24.737  1.00  0.21           C  
ATOM   2902  CB  VAL A 382      16.383  -9.780  23.536  1.00  0.20           C  
ATOM   2903  O   VAL A 382      17.547 -12.553  23.856  1.00  0.21           O  
ATOM   2904  CG1 VAL A 382      15.102  -9.842  24.366  1.00  0.21           C  
ATOM   2905  CG2 VAL A 382      16.591  -8.375  22.974  1.00  0.20           C  
ATOM   2906  N   ASN A 383      17.789 -12.203  25.899  1.00  0.21           N  
ATOM   2907  CA  ASN A 383      17.562 -13.431  26.654  1.00  0.21           C  
ATOM   2908  C   ASN A 383      16.191 -13.432  27.324  1.00  0.21           C  
ATOM   2909  CB  ASN A 383      18.663 -13.631  27.698  1.00  0.20           C  
ATOM   2910  O   ASN A 383      15.866 -12.517  28.083  1.00  0.20           O  
ATOM   2911  CG  ASN A 383      19.964 -14.117  27.088  1.00  0.19           C  
ATOM   2912  ND2 ASN A 383      21.081 -13.749  27.705  1.00  0.16           N  
ATOM   2913  OD1 ASN A 383      19.965 -14.816  26.072  1.00  0.22           O  
ATOM   2914  N   ALA A 384      15.082 -14.111  26.918  1.00  0.22           N  
ATOM   2915  CA  ALA A 384      13.707 -14.507  27.211  1.00  0.20           C  
ATOM   2916  C   ALA A 384      13.668 -15.631  28.243  1.00  0.22           C  
ATOM   2917  CB  ALA A 384      12.994 -14.939  25.932  1.00  0.21           C  
ATOM   2918  O   ALA A 384      14.193 -16.721  28.003  1.00  0.21           O  
ATOM   2919  N   THR A 385      13.592 -15.256  29.433  1.00  0.19           N  
ATOM   2920  CA  THR A 385      13.095 -16.102  30.513  1.00  0.19           C  
ATOM   2921  C   THR A 385      12.218 -15.299  31.469  1.00  0.20           C  
ATOM   2922  CB  THR A 385      14.254 -16.747  31.295  1.00  0.18           C  
ATOM   2923  O   THR A 385      12.718 -14.466  32.229  1.00  0.20           O  
ATOM   2924  CG2 THR A 385      14.180 -18.269  31.232  1.00  0.14           C  
ATOM   2925  OG1 THR A 385      15.500 -16.317  30.734  1.00  0.15           O  
ATOM   2926  N   ALA A 386      11.039 -14.689  30.924  1.00  0.17           N  
ATOM   2927  CA  ALA A 386       9.839 -14.385  31.699  1.00  0.18           C  
ATOM   2928  C   ALA A 386       8.842 -13.578  30.871  1.00  0.17           C  
ATOM   2929  CB  ALA A 386      10.205 -13.627  32.973  1.00  0.15           C  
ATOM   2930  O   ALA A 386       9.229 -12.656  30.149  1.00  0.16           O  
ATOM   2931  N   ILE A 387       7.740 -14.135  30.296  1.00  0.20           N  
ATOM   2932  CA  ILE A 387       6.317 -13.935  30.047  1.00  0.19           C  
ATOM   2933  C   ILE A 387       5.904 -12.537  30.502  1.00  0.20           C  
ATOM   2934  CB  ILE A 387       5.462 -15.006  30.762  1.00  0.19           C  
ATOM   2935  O   ILE A 387       5.868 -12.254  31.702  1.00  0.20           O  
ATOM   2936  CG1 ILE A 387       5.931 -16.412  30.371  1.00  0.13           C  
ATOM   2937  CG2 ILE A 387       3.977 -14.814  30.442  1.00  0.15           C  
ATOM   2938  CD1 ILE A 387       5.254 -17.530  31.153  1.00  0.14           C  
ATOM   2939  N   GLY A 388       6.426 -11.438  29.945  1.00  0.21           N  
ATOM   2940  CA  GLY A 388       5.827 -10.124  30.110  1.00  0.20           C  
ATOM   2941  C   GLY A 388       5.785  -9.321  28.823  1.00  0.21           C  
ATOM   2942  O   GLY A 388       6.714  -9.384  28.015  1.00  0.20           O  
ATOM   2943  N   LEU A 389       4.556  -9.092  28.286  1.00  0.20           N  
ATOM   2944  CA  LEU A 389       3.692  -8.331  27.391  1.00  0.20           C  
ATOM   2945  C   LEU A 389       4.351  -7.016  26.986  1.00  0.20           C  
ATOM   2946  CB  LEU A 389       2.341  -8.054  28.056  1.00  0.20           C  
ATOM   2947  O   LEU A 389       4.787  -6.245  27.845  1.00  0.20           O  
ATOM   2948  CG  LEU A 389       1.367  -9.231  28.127  1.00  0.19           C  
ATOM   2949  CD1 LEU A 389       0.403  -9.052  29.295  1.00  0.15           C  
ATOM   2950  CD2 LEU A 389       0.604  -9.375  26.814  1.00  0.16           C  
ATOM   2951  N   ILE A 390       5.011  -6.857  25.821  1.00  0.21           N  
ATOM   2952  CA  ILE A 390       5.474  -5.624  25.194  1.00  0.21           C  
ATOM   2953  C   ILE A 390       4.283  -4.856  24.625  1.00  0.21           C  
ATOM   2954  CB  ILE A 390       6.509  -5.908  24.083  1.00  0.20           C  
ATOM   2955  O   ILE A 390       3.476  -5.415  23.878  1.00  0.21           O  
ATOM   2956  CG1 ILE A 390       7.709  -6.671  24.654  1.00  0.17           C  
ATOM   2957  CG2 ILE A 390       6.956  -4.604  23.416  1.00  0.20           C  
ATOM   2958  CD1 ILE A 390       8.719  -7.113  23.603  1.00  0.18           C  
ATOM   2959  N   ASP A 391       3.901  -3.671  25.249  1.00  0.23           N  
ATOM   2960  CA  ASP A 391       3.234  -2.416  24.917  1.00  0.22           C  
ATOM   2961  C   ASP A 391       3.790  -1.824  23.624  1.00  0.23           C  
ATOM   2962  CB  ASP A 391       3.381  -1.411  26.062  1.00  0.21           C  
ATOM   2963  O   ASP A 391       4.925  -1.343  23.593  1.00  0.22           O  
ATOM   2964  CG  ASP A 391       2.369  -0.281  25.992  1.00  0.21           C  
ATOM   2965  OD1 ASP A 391       1.638  -0.178  24.984  1.00  0.25           O  
ATOM   2966  OD2 ASP A 391       2.304   0.515  26.954  1.00  0.22           O  
ATOM   2967  N   ILE A 392       3.503  -2.364  22.391  1.00  0.23           N  
ATOM   2968  CA  ILE A 392       3.790  -1.785  21.083  1.00  0.22           C  
ATOM   2969  C   ILE A 392       2.973  -0.508  20.894  1.00  0.23           C  
ATOM   2970  CB  ILE A 392       3.492  -2.786  19.945  1.00  0.22           C  
ATOM   2971  O   ILE A 392       2.716  -0.091  19.762  1.00  0.22           O  
ATOM   2972  CG1 ILE A 392       3.989  -4.186  20.321  1.00  0.23           C  
ATOM   2973  CG2 ILE A 392       4.124  -2.314  18.632  1.00  0.22           C  
ATOM   2974  CD1 ILE A 392       3.639  -5.262  19.302  1.00  0.19           C  
ATOM   2975  N   SER A 393       2.386   0.090  21.921  1.00  0.22           N  
ATOM   2976  CA  SER A 393       1.969   1.487  21.877  1.00  0.21           C  
ATOM   2977  C   SER A 393       3.142   2.405  21.553  1.00  0.22           C  
ATOM   2978  CB  SER A 393       1.340   1.901  23.209  1.00  0.20           C  
ATOM   2979  O   SER A 393       2.950   3.513  21.047  1.00  0.21           O  
ATOM   2980  OG  SER A 393       2.232   1.658  24.283  1.00  0.20           O  
ATOM   2981  N   ASN A 394       4.485   1.950  21.450  1.00  0.22           N  
ATOM   2982  CA  ASN A 394       5.746   2.638  21.195  1.00  0.22           C  
ATOM   2983  C   ASN A 394       6.421   2.121  19.928  1.00  0.22           C  
ATOM   2984  CB  ASN A 394       6.687   2.497  22.393  1.00  0.21           C  
ATOM   2985  O   ASN A 394       6.745   0.936  19.832  1.00  0.22           O  
ATOM   2986  CG  ASN A 394       7.029   3.831  23.028  1.00  0.21           C  
ATOM   2987  ND2 ASN A 394       7.394   3.804  24.304  1.00  0.15           N  
ATOM   2988  OD1 ASN A 394       6.964   4.877  22.377  1.00  0.18           O  
ATOM   2989  N   PRO A 395       5.998   2.616  18.634  1.00  0.24           N  
ATOM   2990  CA  PRO A 395       6.760   2.285  17.428  1.00  0.24           C  
ATOM   2991  C   PRO A 395       8.197   1.868  17.734  1.00  0.24           C  
ATOM   2992  CB  PRO A 395       6.728   3.586  16.623  1.00  0.23           C  
ATOM   2993  O   PRO A 395       8.913   2.581  18.442  1.00  0.23           O  
ATOM   2994  CG  PRO A 395       6.518   4.660  17.641  1.00  0.22           C  
ATOM   2995  CD  PRO A 395       5.835   4.058  18.835  1.00  0.24           C  
ATOM   2996  N   PHE A 396       8.564   0.592  17.981  1.00  0.22           N  
ATOM   2997  CA  PHE A 396       9.929   0.079  17.968  1.00  0.22           C  
ATOM   2998  C   PHE A 396      10.693   0.604  16.758  1.00  0.22           C  
ATOM   2999  CB  PHE A 396       9.929  -1.453  17.964  1.00  0.21           C  
ATOM   3000  O   PHE A 396      10.212   0.513  15.627  1.00  0.21           O  
ATOM   3001  CG  PHE A 396       9.570  -2.063  19.292  1.00  0.21           C  
ATOM   3002  CD1 PHE A 396      10.537  -2.248  20.272  1.00  0.18           C  
ATOM   3003  CD2 PHE A 396       8.264  -2.452  19.561  1.00  0.18           C  
ATOM   3004  CE1 PHE A 396      10.208  -2.812  21.503  1.00  0.15           C  
ATOM   3005  CE2 PHE A 396       7.927  -3.017  20.788  1.00  0.18           C  
ATOM   3006  CZ  PHE A 396       8.901  -3.197  21.757  1.00  0.17           C  
ATOM   3007  N   THR A 397      11.408   1.692  16.831  1.00  0.23           N  
ATOM   3008  CA  THR A 397      12.518   2.082  15.968  1.00  0.22           C  
ATOM   3009  C   THR A 397      13.461   0.906  15.735  1.00  0.23           C  
ATOM   3010  CB  THR A 397      13.304   3.262  16.569  1.00  0.21           C  
ATOM   3011  O   THR A 397      13.915   0.268  16.687  1.00  0.22           O  
ATOM   3012  CG2 THR A 397      13.168   4.511  15.703  1.00  0.20           C  
ATOM   3013  OG1 THR A 397      12.800   3.547  17.880  1.00  0.22           O  
ATOM   3014  N   VAL A 398      13.149  -0.140  14.900  1.00  0.23           N  
ATOM   3015  CA  VAL A 398      14.066  -1.181  14.447  1.00  0.22           C  
ATOM   3016  C   VAL A 398      15.499  -0.802  14.812  1.00  0.22           C  
ATOM   3017  CB  VAL A 398      13.949  -1.418  12.925  1.00  0.21           C  
ATOM   3018  O   VAL A 398      16.350  -1.675  15.003  1.00  0.21           O  
ATOM   3019  CG1 VAL A 398      14.836  -2.583  12.490  1.00  0.20           C  
ATOM   3020  CG2 VAL A 398      12.494  -1.676  12.536  1.00  0.20           C  
ATOM   3021  N   ASN A 399      15.827   0.452  15.285  1.00  0.22           N  
ATOM   3022  CA  ASN A 399      17.196   0.774  15.674  1.00  0.22           C  
ATOM   3023  C   ASN A 399      17.613   0.020  16.933  1.00  0.22           C  
ATOM   3024  CB  ASN A 399      17.354   2.282  15.880  1.00  0.20           C  
ATOM   3025  O   ASN A 399      18.797  -0.263  17.129  1.00  0.20           O  
ATOM   3026  CG  ASN A 399      17.488   3.039  14.574  1.00  0.19           C  
ATOM   3027  ND2 ASN A 399      17.148   4.322  14.595  1.00  0.13           N  
ATOM   3028  OD1 ASN A 399      17.892   2.475  13.554  1.00  0.12           O  
ATOM   3029  N   ALA A 400      16.664  -0.641  17.666  1.00  0.24           N  
ATOM   3030  CA  ALA A 400      17.131  -1.318  18.873  1.00  0.23           C  
ATOM   3031  C   ALA A 400      17.624  -2.727  18.556  1.00  0.24           C  
ATOM   3032  CB  ALA A 400      16.019  -1.370  19.918  1.00  0.22           C  
ATOM   3033  O   ALA A 400      18.212  -3.393  19.412  1.00  0.22           O  
ATOM   3034  N   PHE A 401      17.574  -3.327  17.255  1.00  0.23           N  
ATOM   3035  CA  PHE A 401      17.700  -4.767  17.067  1.00  0.24           C  
ATOM   3036  C   PHE A 401      19.165  -5.171  16.943  1.00  0.23           C  
ATOM   3037  CB  PHE A 401      16.924  -5.218  15.825  1.00  0.22           C  
ATOM   3038  O   PHE A 401      19.535  -6.295  17.286  1.00  0.21           O  
ATOM   3039  CG  PHE A 401      15.700  -6.036  16.138  1.00  0.21           C  
ATOM   3040  CD1 PHE A 401      15.787  -7.414  16.286  1.00  0.19           C  
ATOM   3041  CD2 PHE A 401      14.462  -5.424  16.284  1.00  0.22           C  
ATOM   3042  CE1 PHE A 401      14.655  -8.173  16.575  1.00  0.22           C  
ATOM   3043  CE2 PHE A 401      13.326  -6.176  16.573  1.00  0.25           C  
ATOM   3044  CZ  PHE A 401      13.425  -7.550  16.718  1.00  0.22           C  
ATOM   3045  N   MET A 402      20.169  -4.251  16.828  1.00  0.22           N  
ATOM   3046  CA  MET A 402      21.446  -4.757  16.333  1.00  0.24           C  
ATOM   3047  C   MET A 402      22.557  -4.519  17.350  1.00  0.22           C  
ATOM   3048  CB  MET A 402      21.807  -4.097  15.000  1.00  0.21           C  
ATOM   3049  O   MET A 402      23.720  -4.835  17.091  1.00  0.21           O  
ATOM   3050  CG  MET A 402      20.916  -4.523  13.844  1.00  0.20           C  
ATOM   3051  SD  MET A 402      21.878  -5.019  12.362  1.00  0.19           S  
ATOM   3052  CE  MET A 402      22.374  -3.388  11.742  1.00  0.21           C  
ATOM   3053  N   ASN A 403      22.293  -4.459  18.755  1.00  0.22           N  
ATOM   3054  CA  ASN A 403      23.441  -4.194  19.616  1.00  0.23           C  
ATOM   3055  C   ASN A 403      23.331  -4.940  20.942  1.00  0.22           C  
ATOM   3056  CB  ASN A 403      23.591  -2.691  19.863  1.00  0.21           C  
ATOM   3057  O   ASN A 403      22.516  -4.583  21.795  1.00  0.21           O  
ATOM   3058  CG  ASN A 403      24.164  -1.957  18.667  1.00  0.20           C  
ATOM   3059  ND2 ASN A 403      23.834  -0.677  18.543  1.00  0.15           N  
ATOM   3060  OD1 ASN A 403      24.896  -2.536  17.860  1.00  0.21           O  
ATOM   3061  N   GLY A 404      23.516  -6.288  21.050  1.00  0.24           N  
ATOM   3062  CA  GLY A 404      23.998  -6.911  22.273  1.00  0.24           C  
ATOM   3063  C   GLY A 404      24.457  -8.343  22.072  1.00  0.24           C  
ATOM   3064  O   GLY A 404      23.698  -9.283  22.313  1.00  0.23           O  
ATOM   3065  N   LEU A 405      25.092  -8.754  20.906  1.00  0.22           N  
ATOM   3066  CA  LEU A 405      25.720 -10.071  20.872  1.00  0.22           C  
ATOM   3067  C   LEU A 405      27.153 -10.003  21.387  1.00  0.22           C  
ATOM   3068  CB  LEU A 405      25.703 -10.636  19.449  1.00  0.21           C  
ATOM   3069  O   LEU A 405      28.020  -9.402  20.748  1.00  0.21           O  
ATOM   3070  CG  LEU A 405      24.358 -11.161  18.944  1.00  0.20           C  
ATOM   3071  CD1 LEU A 405      24.360 -11.247  17.422  1.00  0.19           C  
ATOM   3072  CD2 LEU A 405      24.048 -12.520  19.561  1.00  0.21           C  
ATOM   3073  N   THR A 406      27.378  -9.825  22.652  1.00  0.21           N  
ATOM   3074  CA  THR A 406      28.555 -10.312  23.363  1.00  0.22           C  
ATOM   3075  C   THR A 406      28.565 -11.838  23.412  1.00  0.21           C  
ATOM   3076  CB  THR A 406      28.614  -9.750  24.795  1.00  0.20           C  
ATOM   3077  O   THR A 406      27.547 -12.460  23.723  1.00  0.21           O  
ATOM   3078  CG2 THR A 406      29.045  -8.287  24.794  1.00  0.13           C  
ATOM   3079  OG1 THR A 406      27.318  -9.854  25.398  1.00  0.14           O  
ATOM   3080  N   SER A 407      29.442 -12.480  22.453  1.00  0.20           N  
ATOM   3081  CA  SER A 407      30.428 -13.555  22.411  1.00  0.21           C  
ATOM   3082  C   SER A 407      29.757 -14.923  22.485  1.00  0.20           C  
ATOM   3083  CB  SER A 407      31.431 -13.408  23.556  1.00  0.18           C  
ATOM   3084  O   SER A 407      30.393 -15.947  22.226  1.00  0.19           O  
ATOM   3085  OG  SER A 407      30.770 -13.432  24.810  1.00  0.10           O  
ATOM   3086  N   ASN A 408      28.457 -15.130  22.105  1.00  0.21           N  
ATOM   3087  CA  ASN A 408      27.941 -16.469  21.840  1.00  0.22           C  
ATOM   3088  C   ASN A 408      26.837 -16.447  20.787  1.00  0.21           C  
ATOM   3089  CB  ASN A 408      27.430 -17.112  23.132  1.00  0.20           C  
ATOM   3090  O   ASN A 408      25.748 -15.924  21.033  1.00  0.21           O  
ATOM   3091  CG  ASN A 408      28.543 -17.406  24.118  1.00  0.17           C  
ATOM   3092  ND2 ASN A 408      28.204 -17.446  25.401  1.00  0.12           N  
ATOM   3093  OD1 ASN A 408      29.699 -17.595  23.729  1.00  0.11           O  
ATOM   3094  N   ALA A 409      27.130 -16.015  19.486  1.00  0.23           N  
ATOM   3095  CA  ALA A 409      26.677 -16.314  18.130  1.00  0.22           C  
ATOM   3096  C   ALA A 409      25.836 -17.587  18.102  1.00  0.23           C  
ATOM   3097  CB  ALA A 409      27.870 -16.447  17.187  1.00  0.21           C  
ATOM   3098  O   ALA A 409      26.310 -18.660  18.481  1.00  0.22           O  
ATOM   3099  N   TYR A 410      24.566 -17.488  18.556  1.00  0.23           N  
ATOM   3100  CA  TYR A 410      23.698 -18.647  18.375  1.00  0.24           C  
ATOM   3101  C   TYR A 410      22.998 -18.598  17.023  1.00  0.23           C  
ATOM   3102  CB  TYR A 410      22.660 -18.722  19.499  1.00  0.21           C  
ATOM   3103  O   TYR A 410      22.472 -17.555  16.626  1.00  0.22           O  
ATOM   3104  CG  TYR A 410      23.257 -18.984  20.860  1.00  0.21           C  
ATOM   3105  CD1 TYR A 410      23.502 -20.284  21.297  1.00  0.18           C  
ATOM   3106  CD2 TYR A 410      23.577 -17.933  21.713  1.00  0.17           C  
ATOM   3107  CE1 TYR A 410      24.050 -20.530  22.551  1.00  0.13           C  
ATOM   3108  CE2 TYR A 410      24.125 -18.167  22.969  1.00  0.16           C  
ATOM   3109  OH  TYR A 410      24.901 -19.705  24.622  1.00  0.09           O  
ATOM   3110  CZ  TYR A 410      24.358 -19.467  23.379  1.00  0.17           C  
ATOM   3111  N   ALA A 411      23.662 -19.371  15.960  1.00  0.23           N  
ATOM   3112  CA  ALA A 411      23.255 -20.091  14.756  1.00  0.21           C  
ATOM   3113  C   ALA A 411      21.736 -20.102  14.611  1.00  0.23           C  
ATOM   3114  CB  ALA A 411      23.794 -21.519  14.782  1.00  0.22           C  
ATOM   3115  O   ALA A 411      21.024 -20.577  15.499  1.00  0.22           O  
ATOM   3116  N   LEU A 412      21.090 -18.966  14.260  1.00  0.23           N  
ATOM   3117  CA  LEU A 412      19.757 -19.106  13.683  1.00  0.24           C  
ATOM   3118  C   LEU A 412      19.793 -19.989  12.441  1.00  0.23           C  
ATOM   3119  CB  LEU A 412      19.179 -17.733  13.331  1.00  0.23           C  
ATOM   3120  O   LEU A 412      20.454 -19.656  11.455  1.00  0.23           O  
ATOM   3121  CG  LEU A 412      18.304 -17.072  14.397  1.00  0.22           C  
ATOM   3122  CD1 LEU A 412      18.537 -15.565  14.414  1.00  0.20           C  
ATOM   3123  CD2 LEU A 412      16.832 -17.388  14.154  1.00  0.22           C  
ATOM   3124  N   SER A 413      20.105 -21.320  12.590  1.00  0.22           N  
ATOM   3125  CA  SER A 413      20.024 -22.491  11.723  1.00  0.21           C  
ATOM   3126  C   SER A 413      18.697 -22.534  10.973  1.00  0.22           C  
ATOM   3127  CB  SER A 413      20.200 -23.774  12.538  1.00  0.21           C  
ATOM   3128  O   SER A 413      17.632 -22.380  11.576  1.00  0.21           O  
ATOM   3129  OG  SER A 413      18.942 -24.326  12.885  1.00  0.18           O  
ATOM   3130  N   THR A 414      18.472 -21.914   9.716  1.00  0.22           N  
ATOM   3131  CA  THR A 414      17.717 -22.624   8.690  1.00  0.22           C  
ATOM   3132  C   THR A 414      17.503 -24.082   9.088  1.00  0.22           C  
ATOM   3133  CB  THR A 414      18.431 -22.561   7.327  1.00  0.20           C  
ATOM   3134  O   THR A 414      18.454 -24.780   9.445  1.00  0.21           O  
ATOM   3135  CG2 THR A 414      18.268 -21.188   6.684  1.00  0.20           C  
ATOM   3136  OG1 THR A 414      19.827 -22.826   7.513  1.00  0.18           O  
ATOM   3137  N   ARG A 415      16.399 -24.443   9.870  1.00  0.21           N  
ATOM   3138  CA  ARG A 415      16.046 -25.858   9.923  1.00  0.20           C  
ATOM   3139  C   ARG A 415      15.887 -26.435   8.521  1.00  0.21           C  
ATOM   3140  CB  ARG A 415      14.758 -26.061  10.723  1.00  0.20           C  
ATOM   3141  O   ARG A 415      14.945 -26.089   7.805  1.00  0.20           O  
ATOM   3142  CG  ARG A 415      14.831 -27.198  11.731  1.00  0.20           C  
ATOM   3143  CD  ARG A 415      13.514 -27.381  12.472  1.00  0.21           C  
ATOM   3144  NE  ARG A 415      13.581 -28.486  13.424  1.00  0.15           N  
ATOM   3145  NH1 ARG A 415      11.330 -28.445  13.944  1.00  0.14           N  
ATOM   3146  NH2 ARG A 415      12.714 -29.975  14.942  1.00  0.14           N  
ATOM   3147  CZ  ARG A 415      12.541 -28.966  14.101  1.00  0.18           C  
ATOM   3148  N   THR A 416      16.998 -26.775   7.880  1.00  0.21           N  
ATOM   3149  CA  THR A 416      17.126 -27.948   7.023  1.00  0.21           C  
ATOM   3150  C   THR A 416      17.335 -29.208   7.858  1.00  0.21           C  
ATOM   3151  CB  THR A 416      18.291 -27.789   6.029  1.00  0.19           C  
ATOM   3152  O   THR A 416      18.295 -29.298   8.626  1.00  0.20           O  
ATOM   3153  CG2 THR A 416      17.777 -27.586   4.607  1.00  0.10           C  
ATOM   3154  OG1 THR A 416      19.082 -26.655   6.406  1.00  0.13           O  
ATOM   3155  N   SER A 417      16.549 -29.448   9.001  1.00  0.21           N  
ATOM   3156  CA  SER A 417      16.492 -30.834   9.454  1.00  0.20           C  
ATOM   3157  C   SER A 417      16.643 -30.926  10.969  1.00  0.21           C  
ATOM   3158  CB  SER A 417      17.578 -31.667   8.773  1.00  0.19           C  
ATOM   3159  O   SER A 417      17.587 -30.374  11.538  1.00  0.20           O  
ATOM   3160  OG  SER A 417      18.867 -31.243   9.181  1.00  0.12           O  
ATOM   3161  N   VAL A 418      15.607 -30.895  11.864  1.00  0.21           N  
ATOM   3162  CA  VAL A 418      15.523 -31.824  12.986  1.00  0.21           C  
ATOM   3163  C   VAL A 418      16.345 -33.075  12.683  1.00  0.21           C  
ATOM   3164  CB  VAL A 418      14.059 -32.211  13.294  1.00  0.20           C  
ATOM   3165  O   VAL A 418      15.940 -33.912  11.873  1.00  0.20           O  
ATOM   3166  CG1 VAL A 418      13.965 -32.952  14.627  1.00  0.18           C  
ATOM   3167  CG2 VAL A 418      13.171 -30.968  13.306  1.00  0.20           C  
ATOM   3168  N   GLY A 419      17.773 -32.946  12.565  1.00  0.23           N  
ATOM   3169  CA  GLY A 419      18.526 -34.147  12.891  1.00  0.21           C  
ATOM   3170  C   GLY A 419      18.677 -34.371  14.383  1.00  0.23           C  
ATOM   3171  O   GLY A 419      18.892 -33.422  15.140  1.00  0.22           O  
ATOM   3172  N   ASN A 420      17.812 -35.236  15.037  1.00  0.16           N  
ATOM   3173  CA  ASN A 420      18.129 -36.103  16.167  1.00  0.21           C  
ATOM   3174  C   ASN A 420      19.380 -35.631  16.902  1.00  0.17           C  
ATOM   3175  CB  ASN A 420      18.302 -37.550  15.700  1.00  0.14           C  
ATOM   3176  O   ASN A 420      20.480 -35.659  16.346  1.00  0.17           O  
ATOM   3177  CG  ASN A 420      16.979 -38.237  15.423  1.00  0.09           C  
ATOM   3178  ND2 ASN A 420      17.027 -39.342  14.689  1.00  0.10           N  
ATOM   3179  OD1 ASN A 420      15.923 -37.777  15.864  1.00  0.09           O  
ATOM   3180  N   GLY A 421      19.368 -34.442  17.737  1.00  0.21           N  
ATOM   3181  CA  GLY A 421      20.339 -34.290  18.810  1.00  0.21           C  
ATOM   3182  C   GLY A 421      20.999 -32.924  18.828  1.00  0.21           C  
ATOM   3183  O   GLY A 421      22.103 -32.770  19.356  1.00  0.21           O  
ATOM   3184  N   ALA A 422      20.372 -31.807  18.610  1.00  0.21           N  
ATOM   3185  CA  ALA A 422      20.821 -30.512  19.113  1.00  0.21           C  
ATOM   3186  C   ALA A 422      19.834 -29.947  20.131  1.00  0.21           C  
ATOM   3187  CB  ALA A 422      21.013 -29.530  17.960  1.00  0.20           C  
ATOM   3188  O   ALA A 422      18.663 -29.726  19.812  1.00  0.20           O  
ATOM   3189  N   SER A 423      19.630 -30.584  21.397  1.00  0.22           N  
ATOM   3190  CA  SER A 423      19.343 -30.024  22.714  1.00  0.22           C  
ATOM   3191  C   SER A 423      19.910 -28.615  22.851  1.00  0.22           C  
ATOM   3192  CB  SER A 423      19.912 -30.921  23.814  1.00  0.20           C  
ATOM   3193  O   SER A 423      21.059 -28.364  22.483  1.00  0.21           O  
ATOM   3194  OG  SER A 423      21.296 -31.147  23.613  1.00  0.11           O  
ATOM   3195  N   PHE A 424      19.107 -27.662  22.543  1.00  0.22           N  
ATOM   3196  CA  PHE A 424      19.269 -26.316  23.080  1.00  0.24           C  
ATOM   3197  C   PHE A 424      19.577 -26.362  24.572  1.00  0.22           C  
ATOM   3198  CB  PHE A 424      18.010 -25.480  22.829  1.00  0.21           C  
ATOM   3199  O   PHE A 424      18.821 -26.949  25.349  1.00  0.21           O  
ATOM   3200  CG  PHE A 424      17.708 -25.262  21.371  1.00  0.21           C  
ATOM   3201  CD1 PHE A 424      18.259 -24.186  20.686  1.00  0.21           C  
ATOM   3202  CD2 PHE A 424      16.871 -26.132  20.685  1.00  0.22           C  
ATOM   3203  CE1 PHE A 424      17.981 -23.981  19.337  1.00  0.20           C  
ATOM   3204  CE2 PHE A 424      16.588 -25.934  19.337  1.00  0.23           C  
ATOM   3205  CZ  PHE A 424      17.143 -24.857  18.665  1.00  0.23           C  
ATOM   3206  N   GLN A 425      20.756 -26.631  25.041  1.00  0.21           N  
ATOM   3207  CA  GLN A 425      21.138 -26.297  26.409  1.00  0.22           C  
ATOM   3208  C   GLN A 425      21.278 -24.788  26.587  1.00  0.20           C  
ATOM   3209  CB  GLN A 425      22.446 -26.994  26.787  1.00  0.19           C  
ATOM   3210  O   GLN A 425      21.970 -24.127  25.810  1.00  0.20           O  
ATOM   3211  CG  GLN A 425      22.257 -28.212  27.681  1.00  0.17           C  
ATOM   3212  CD  GLN A 425      23.570 -28.774  28.192  1.00  0.10           C  
ATOM   3213  NE2 GLN A 425      23.492 -29.658  29.181  1.00  0.12           N  
ATOM   3214  OE1 GLN A 425      24.646 -28.417  27.702  1.00  0.15           O  
ATOM   3215  N   ILE A 426      20.186 -24.028  27.143  1.00  0.22           N  
ATOM   3216  CA  ILE A 426      19.896 -22.855  27.961  1.00  0.22           C  
ATOM   3217  C   ILE A 426      20.899 -22.765  29.109  1.00  0.22           C  
ATOM   3218  CB  ILE A 426      18.453 -22.893  28.512  1.00  0.21           C  
ATOM   3219  O   ILE A 426      20.865 -23.577  30.037  1.00  0.21           O  
ATOM   3220  CG1 ILE A 426      17.447 -23.034  27.364  1.00  0.22           C  
ATOM   3221  CG2 ILE A 426      18.161 -21.643  29.347  1.00  0.21           C  
ATOM   3222  CD1 ILE A 426      16.008 -23.224  27.823  1.00  0.19           C  
ATOM   3223  N   GLY A 427      22.223 -22.495  28.969  1.00  0.22           N  
ATOM   3224  CA  GLY A 427      23.203 -22.357  30.035  1.00  0.22           C  
ATOM   3225  C   GLY A 427      23.423 -20.917  30.461  1.00  0.22           C  
ATOM   3226  O   GLY A 427      23.444 -20.013  29.623  1.00  0.22           O  
ATOM   3227  N   ASP A 428      22.884 -20.478  31.811  1.00  0.21           N  
ATOM   3228  CA  ASP A 428      23.206 -19.828  33.078  1.00  0.22           C  
ATOM   3229  C   ASP A 428      23.542 -18.353  32.868  1.00  0.21           C  
ATOM   3230  CB  ASP A 428      24.373 -20.541  33.765  1.00  0.20           C  
ATOM   3231  O   ASP A 428      24.607 -18.023  32.341  1.00  0.21           O  
ATOM   3232  CG  ASP A 428      23.939 -21.767  34.548  1.00  0.20           C  
ATOM   3233  OD1 ASP A 428      22.766 -21.835  34.976  1.00  0.14           O  
ATOM   3234  OD2 ASP A 428      24.779 -22.673  34.743  1.00  0.13           O  
ATOM   3235  N   ILE A 429      22.480 -17.499  32.531  1.00  0.21           N  
ATOM   3236  CA  ILE A 429      22.749 -16.082  32.750  1.00  0.21           C  
ATOM   3237  C   ILE A 429      21.770 -15.524  33.780  1.00  0.21           C  
ATOM   3238  CB  ILE A 429      22.656 -15.279  31.432  1.00  0.20           C  
ATOM   3239  O   ILE A 429      20.553 -15.610  33.600  1.00  0.21           O  
ATOM   3240  CG1 ILE A 429      23.605 -15.866  30.381  1.00  0.14           C  
ATOM   3241  CG2 ILE A 429      22.962 -13.799  31.680  1.00  0.19           C  
ATOM   3242  CD1 ILE A 429      23.476 -15.228  29.005  1.00  0.18           C  
ATOM   3243  N   SER A 430      22.079 -15.512  35.029  1.00  0.19           N  
ATOM   3244  CA  SER A 430      21.985 -14.953  36.374  1.00  0.21           C  
ATOM   3245  C   SER A 430      21.702 -13.456  36.333  1.00  0.19           C  
ATOM   3246  CB  SER A 430      23.274 -15.215  37.155  1.00  0.18           C  
ATOM   3247  O   SER A 430      22.589 -12.659  36.019  1.00  0.19           O  
ATOM   3248  OG  SER A 430      24.325 -14.392  36.680  1.00  0.12           O  
ATOM   3249  N   SER A 431      20.553 -12.886  35.580  1.00  0.22           N  
ATOM   3250  CA  SER A 431      19.946 -11.693  36.161  1.00  0.23           C  
ATOM   3251  C   SER A 431      18.567 -11.428  35.564  1.00  0.21           C  
ATOM   3252  CB  SER A 431      20.846 -10.475  35.947  1.00  0.20           C  
ATOM   3253  O   SER A 431      18.380 -11.535  34.350  1.00  0.21           O  
ATOM   3254  OG  SER A 431      20.927 -10.145  34.571  1.00  0.12           O  
ATOM   3255  N   THR A 432      17.373 -11.851  36.220  1.00  0.20           N  
ATOM   3256  CA  THR A 432      15.984 -11.517  36.513  1.00  0.22           C  
ATOM   3257  C   THR A 432      15.549 -10.280  35.733  1.00  0.20           C  
ATOM   3258  CB  THR A 432      15.772 -11.278  38.019  1.00  0.19           C  
ATOM   3259  O   THR A 432      14.574  -9.620  36.098  1.00  0.20           O  
ATOM   3260  CG2 THR A 432      15.345 -12.561  38.725  1.00  0.10           C  
ATOM   3261  OG1 THR A 432      16.996 -10.811  38.600  1.00  0.13           O  
ATOM   3262  N   GLU A 433      15.989  -9.980  34.468  1.00  0.22           N  
ATOM   3263  CA  GLU A 433      15.347  -8.877  33.759  1.00  0.23           C  
ATOM   3264  C   GLU A 433      14.826  -9.325  32.396  1.00  0.22           C  
ATOM   3265  CB  GLU A 433      16.319  -7.706  33.592  1.00  0.20           C  
ATOM   3266  O   GLU A 433      15.582  -9.863  31.584  1.00  0.22           O  
ATOM   3267  CG  GLU A 433      16.502  -6.874  34.852  1.00  0.20           C  
ATOM   3268  CD  GLU A 433      17.467  -5.713  34.670  1.00  0.20           C  
ATOM   3269  OE1 GLU A 433      18.131  -5.637  33.612  1.00  0.30           O  
ATOM   3270  OE2 GLU A 433      17.559  -4.873  35.593  1.00  0.18           O  
ATOM   3271  N   THR A 434      13.571  -9.955  32.349  1.00  0.23           N  
ATOM   3272  CA  THR A 434      12.401 -10.293  31.547  1.00  0.23           C  
ATOM   3273  C   THR A 434      12.269  -9.346  30.357  1.00  0.23           C  
ATOM   3274  CB  THR A 434      11.113 -10.245  32.390  1.00  0.22           C  
ATOM   3275  O   THR A 434      11.985  -8.159  30.530  1.00  0.22           O  
ATOM   3276  CG2 THR A 434      10.174 -11.390  32.024  1.00  0.20           C  
ATOM   3277  OG1 THR A 434      11.454 -10.346  33.778  1.00  0.19           O  
ATOM   3278  N   LEU A 435      13.056  -9.470  29.307  1.00  0.23           N  
ATOM   3279  CA  LEU A 435      12.868  -8.749  28.053  1.00  0.23           C  
ATOM   3280  C   LEU A 435      12.391  -9.691  26.952  1.00  0.23           C  
ATOM   3281  CB  LEU A 435      14.170  -8.066  27.626  1.00  0.22           C  
ATOM   3282  O   LEU A 435      13.101 -10.627  26.578  1.00  0.23           O  
ATOM   3283  CG  LEU A 435      14.277  -6.569  27.919  1.00  0.22           C  
ATOM   3284  CD1 LEU A 435      15.660  -6.233  28.467  1.00  0.20           C  
ATOM   3285  CD2 LEU A 435      13.983  -5.756  26.662  1.00  0.21           C  
ATOM   3286  N   ASN A 436      11.013  -9.903  26.727  1.00  0.22           N  
ATOM   3287  CA  ASN A 436       9.858 -10.442  26.018  1.00  0.22           C  
ATOM   3288  C   ASN A 436       9.947 -10.177  24.517  1.00  0.22           C  
ATOM   3289  CB  ASN A 436       8.561  -9.861  26.584  1.00  0.21           C  
ATOM   3290  O   ASN A 436       9.698  -9.058  24.065  1.00  0.22           O  
ATOM   3291  CG  ASN A 436       8.196 -10.450  27.932  1.00  0.21           C  
ATOM   3292  ND2 ASN A 436       7.612  -9.631  28.799  1.00  0.18           N  
ATOM   3293  OD1 ASN A 436       8.439 -11.631  28.193  1.00  0.24           O  
ATOM   3294  N   LEU A 437      10.985 -10.652  23.719  1.00  0.26           N  
ATOM   3295  CA  LEU A 437      11.468 -10.408  22.364  1.00  0.25           C  
ATOM   3296  C   LEU A 437      10.761 -11.315  21.363  1.00  0.26           C  
ATOM   3297  CB  LEU A 437      12.981 -10.626  22.288  1.00  0.24           C  
ATOM   3298  O   LEU A 437      10.575 -10.941  20.203  1.00  0.25           O  
ATOM   3299  CG  LEU A 437      13.859  -9.429  22.659  1.00  0.23           C  
ATOM   3300  CD1 LEU A 437      15.199  -9.905  23.210  1.00  0.21           C  
ATOM   3301  CD2 LEU A 437      14.063  -8.521  21.451  1.00  0.23           C  
ATOM   3302  N   PHE A 438       9.545 -11.992  21.628  1.00  0.25           N  
ATOM   3303  CA  PHE A 438       8.758 -12.967  20.882  1.00  0.25           C  
ATOM   3304  C   PHE A 438       7.619 -13.511  21.736  1.00  0.25           C  
ATOM   3305  CB  PHE A 438       9.645 -14.118  20.396  1.00  0.23           C  
ATOM   3306  O   PHE A 438       7.799 -13.771  22.928  1.00  0.24           O  
ATOM   3307  CG  PHE A 438      10.768 -13.679  19.495  1.00  0.23           C  
ATOM   3308  CD1 PHE A 438      10.534 -13.400  18.154  1.00  0.21           C  
ATOM   3309  CD2 PHE A 438      12.059 -13.546  19.990  1.00  0.24           C  
ATOM   3310  CE1 PHE A 438      11.571 -12.994  17.318  1.00  0.23           C  
ATOM   3311  CE2 PHE A 438      13.101 -13.141  19.161  1.00  0.25           C  
ATOM   3312  CZ  PHE A 438      12.855 -12.866  17.825  1.00  0.23           C  
ATOM   3313  N   ASP A 439       6.459 -13.057  21.558  1.00  0.23           N  
ATOM   3314  CA  ASP A 439       5.332 -13.844  22.051  1.00  0.23           C  
ATOM   3315  C   ASP A 439       5.727 -15.306  22.245  1.00  0.23           C  
ATOM   3316  CB  ASP A 439       4.146 -13.743  21.090  1.00  0.21           C  
ATOM   3317  O   ASP A 439       6.292 -15.928  21.342  1.00  0.22           O  
ATOM   3318  CG  ASP A 439       2.824 -13.515  21.802  1.00  0.20           C  
ATOM   3319  OD1 ASP A 439       2.745 -13.741  23.028  1.00  0.13           O  
ATOM   3320  OD2 ASP A 439       1.852 -13.109  21.129  1.00  0.13           O  
ATOM   3321  N   THR A 440       6.483 -15.586  23.277  1.00  0.21           N  
ATOM   3322  CA  THR A 440       6.552 -16.967  23.739  1.00  0.21           C  
ATOM   3323  C   THR A 440       5.510 -17.828  23.031  1.00  0.21           C  
ATOM   3324  CB  THR A 440       6.347 -17.058  25.262  1.00  0.19           C  
ATOM   3325  O   THR A 440       5.676 -19.044  22.915  1.00  0.20           O  
ATOM   3326  CG2 THR A 440       7.613 -16.655  26.012  1.00  0.09           C  
ATOM   3327  OG1 THR A 440       5.279 -16.184  25.648  1.00  0.12           O  
ATOM   3328  N   GLU A 441       4.634 -17.222  22.337  1.00  0.20           N  
ATOM   3329  CA  GLU A 441       3.797 -18.167  21.604  1.00  0.21           C  
ATOM   3330  C   GLU A 441       4.351 -18.428  20.207  1.00  0.20           C  
ATOM   3331  CB  GLU A 441       2.358 -17.650  21.511  1.00  0.18           C  
ATOM   3332  O   GLU A 441       4.021 -19.437  19.580  1.00  0.19           O  
ATOM   3333  CG  GLU A 441       1.366 -18.440  22.351  1.00  0.15           C  
ATOM   3334  CD  GLU A 441      -0.065 -17.945  22.212  1.00  0.08           C  
ATOM   3335  OE1 GLU A 441      -0.289 -16.916  21.535  1.00  0.11           O  
ATOM   3336  OE2 GLU A 441      -0.970 -18.592  22.785  1.00  0.10           O  
ATOM   3337  N   TYR A 442       5.412 -17.812  19.807  1.00  0.22           N  
ATOM   3338  CA  TYR A 442       6.168 -18.324  18.670  1.00  0.23           C  
ATOM   3339  C   TYR A 442       7.161 -19.393  19.112  1.00  0.22           C  
ATOM   3340  CB  TYR A 442       6.907 -17.187  17.958  1.00  0.21           C  
ATOM   3341  O   TYR A 442       7.514 -20.281  18.333  1.00  0.21           O  
ATOM   3342  CG  TYR A 442       6.092 -16.513  16.881  1.00  0.20           C  
ATOM   3343  CD1 TYR A 442       6.071 -17.013  15.581  1.00  0.16           C  
ATOM   3344  CD2 TYR A 442       5.342 -15.376  17.161  1.00  0.15           C  
ATOM   3345  CE1 TYR A 442       5.323 -16.394  14.585  1.00  0.11           C  
ATOM   3346  CE2 TYR A 442       4.590 -14.750  16.173  1.00  0.13           C  
ATOM   3347  OH  TYR A 442       3.844 -14.649  13.908  1.00  0.09           O  
ATOM   3348  CZ  TYR A 442       4.587 -15.265  14.890  1.00  0.16           C  
ATOM   3349  N   LEU A 443       7.381 -19.631  20.443  1.00  0.23           N  
ATOM   3350  CA  LEU A 443       8.319 -20.634  20.937  1.00  0.23           C  
ATOM   3351  C   LEU A 443       7.669 -21.507  22.005  1.00  0.23           C  
ATOM   3352  CB  LEU A 443       9.573 -19.962  21.504  1.00  0.21           C  
ATOM   3353  O   LEU A 443       8.093 -22.643  22.227  1.00  0.21           O  
ATOM   3354  CG  LEU A 443      10.544 -19.368  20.482  1.00  0.20           C  
ATOM   3355  CD1 LEU A 443      11.587 -18.503  21.183  1.00  0.19           C  
ATOM   3356  CD2 LEU A 443      11.214 -20.474  19.675  1.00  0.20           C  
ATOM   3357  N   SER A 444       6.415 -21.303  22.443  1.00  0.21           N  
ATOM   3358  CA  SER A 444       6.090 -22.183  23.561  1.00  0.21           C  
ATOM   3359  C   SER A 444       4.793 -22.944  23.307  1.00  0.21           C  
ATOM   3360  CB  SER A 444       5.976 -21.382  24.858  1.00  0.20           C  
ATOM   3361  O   SER A 444       4.384 -23.773  24.122  1.00  0.20           O  
ATOM   3362  OG  SER A 444       4.702 -20.770  24.961  1.00  0.14           O  
ATOM   3363  N   SER A 445       4.265 -22.903  22.002  1.00  0.22           N  
ATOM   3364  CA  SER A 445       3.282 -23.979  21.925  1.00  0.22           C  
ATOM   3365  C   SER A 445       3.876 -25.225  21.278  1.00  0.21           C  
ATOM   3366  CB  SER A 445       2.050 -23.525  21.140  1.00  0.19           C  
ATOM   3367  O   SER A 445       4.498 -25.144  20.217  1.00  0.20           O  
ATOM   3368  OG  SER A 445       2.367 -23.338  19.772  1.00  0.12           O  
ATOM   3369  N   ASN A 446       4.737 -25.927  21.979  1.00  0.17           N  
ATOM   3370  CA  ASN A 446       4.847 -27.376  21.849  1.00  0.21           C  
ATOM   3371  C   ASN A 446       4.011 -27.899  20.685  1.00  0.18           C  
ATOM   3372  CB  ASN A 446       4.433 -28.064  23.152  1.00  0.15           C  
ATOM   3373  O   ASN A 446       4.019 -29.098  20.399  1.00  0.17           O  
ATOM   3374  CG  ASN A 446       5.486 -27.943  24.236  1.00  0.08           C  
ATOM   3375  ND2 ASN A 446       5.084 -28.172  25.481  1.00  0.10           N  
ATOM   3376  OD1 ASN A 446       6.650 -27.644  23.958  1.00  0.09           O  
ATOM   3377  N   ASN A 447       3.621 -26.979  19.773  1.00  0.17           N  
ATOM   3378  CA  ASN A 447       3.038 -27.443  18.518  1.00  0.21           C  
ATOM   3379  C   ASN A 447       3.644 -26.721  17.318  1.00  0.17           C  
ATOM   3380  CB  ASN A 447       1.519 -27.265  18.533  1.00  0.14           C  
ATOM   3381  O   ASN A 447       3.612 -25.491  17.247  1.00  0.16           O  
ATOM   3382  CG  ASN A 447       0.820 -28.278  19.418  1.00  0.07           C  
ATOM   3383  ND2 ASN A 447      -0.400 -27.962  19.833  1.00  0.10           N  
ATOM   3384  OD1 ASN A 447       1.374 -29.336  19.728  1.00  0.09           O  
ATOM   3385  N   ALA A 448       4.970 -26.837  16.856  1.00  0.21           N  
ATOM   3386  CA  ALA A 448       5.649 -27.132  15.597  1.00  0.20           C  
ATOM   3387  C   ALA A 448       4.960 -26.437  14.426  1.00  0.21           C  
ATOM   3388  CB  ALA A 448       5.701 -28.640  15.361  1.00  0.19           C  
ATOM   3389  O   ALA A 448       5.403 -26.550  13.281  1.00  0.20           O  
ATOM   3390  N   PHE A 449       4.279 -25.178  14.469  1.00  0.17           N  
ATOM   3391  CA  PHE A 449       3.658 -24.501  13.337  1.00  0.21           C  
ATOM   3392  C   PHE A 449       3.728 -22.988  13.506  1.00  0.18           C  
ATOM   3393  CB  PHE A 449       2.201 -24.945  13.177  1.00  0.16           C  
ATOM   3394  O   PHE A 449       2.974 -22.411  14.292  1.00  0.18           O  
ATOM   3395  CG  PHE A 449       2.048 -26.360  12.688  1.00  0.13           C  
ATOM   3396  CD1 PHE A 449       2.169 -26.661  11.337  1.00  0.08           C  
ATOM   3397  CD2 PHE A 449       1.783 -27.391  13.580  1.00  0.09           C  
ATOM   3398  CE1 PHE A 449       2.028 -27.970  10.881  1.00  0.08           C  
ATOM   3399  CE2 PHE A 449       1.640 -28.701  13.133  1.00  0.09           C  
ATOM   3400  CZ  PHE A 449       1.762 -28.988  11.783  1.00  0.07           C  
ATOM   3401  N   GLY A 450       5.006 -22.303  13.525  1.00  0.22           N  
ATOM   3402  CA  GLY A 450       5.340 -20.972  13.044  1.00  0.21           C  
ATOM   3403  C   GLY A 450       6.833 -20.752  12.884  1.00  0.22           C  
ATOM   3404  O   GLY A 450       7.598 -20.932  13.833  1.00  0.21           O  
ATOM   3405  N   VAL A 451       7.527 -21.436  11.957  1.00  0.21           N  
ATOM   3406  CA  VAL A 451       8.830 -21.037  11.435  1.00  0.21           C  
ATOM   3407  C   VAL A 451       8.971 -19.518  11.504  1.00  0.21           C  
ATOM   3408  CB  VAL A 451       9.033 -21.526   9.983  1.00  0.20           C  
ATOM   3409  O   VAL A 451       8.090 -18.785  11.047  1.00  0.20           O  
ATOM   3410  CG1 VAL A 451      10.488 -21.346   9.552  1.00  0.13           C  
ATOM   3411  CG2 VAL A 451       8.609 -22.987   9.849  1.00  0.13           C  
ATOM   3412  N   PRO A 452       9.565 -18.820  12.543  1.00  0.23           N  
ATOM   3413  CA  PRO A 452      10.209 -17.544  12.220  1.00  0.22           C  
ATOM   3414  C   PRO A 452      10.912 -17.565  10.864  1.00  0.23           C  
ATOM   3415  CB  PRO A 452      11.220 -17.362  13.355  1.00  0.21           C  
ATOM   3416  O   PRO A 452      11.756 -18.430  10.615  1.00  0.22           O  
ATOM   3417  CG  PRO A 452      11.328 -18.711  13.990  1.00  0.21           C  
ATOM   3418  CD  PRO A 452      10.191 -19.561  13.502  1.00  0.22           C  
ATOM   3419  N   ILE A 453      10.269 -17.668   9.751  1.00  0.21           N  
ATOM   3420  CA  ILE A 453      10.990 -17.614   8.484  1.00  0.20           C  
ATOM   3421  C   ILE A 453      11.632 -16.239   8.315  1.00  0.21           C  
ATOM   3422  CB  ILE A 453      10.059 -17.921   7.290  1.00  0.20           C  
ATOM   3423  O   ILE A 453      10.933 -15.234   8.166  1.00  0.20           O  
ATOM   3424  CG1 ILE A 453       9.395 -19.292   7.469  1.00  0.13           C  
ATOM   3425  CG2 ILE A 453      10.833 -17.855   5.971  1.00  0.14           C  
ATOM   3426  CD1 ILE A 453       8.378 -19.633   6.389  1.00  0.14           C  
ATOM   3427  N   LEU A 454      12.622 -15.790   9.069  1.00  0.22           N  
ATOM   3428  CA  LEU A 454      13.833 -15.141   8.578  1.00  0.21           C  
ATOM   3429  C   LEU A 454      14.458 -15.945   7.443  1.00  0.22           C  
ATOM   3430  CB  LEU A 454      14.845 -14.966   9.713  1.00  0.20           C  
ATOM   3431  O   LEU A 454      15.012 -17.023   7.671  1.00  0.21           O  
ATOM   3432  CG  LEU A 454      15.155 -13.527  10.129  1.00  0.20           C  
ATOM   3433  CD1 LEU A 454      14.812 -13.316  11.600  1.00  0.17           C  
ATOM   3434  CD2 LEU A 454      16.620 -13.197   9.863  1.00  0.18           C  
ATOM   3435  N   ASN A 455      13.650 -16.272   6.395  1.00  0.19           N  
ATOM   3436  CA  ASN A 455      14.373 -16.763   5.227  1.00  0.21           C  
ATOM   3437  C   ASN A 455      15.516 -15.827   4.841  1.00  0.19           C  
ATOM   3438  CB  ASN A 455      13.420 -16.951   4.045  1.00  0.17           C  
ATOM   3439  O   ASN A 455      15.281 -14.730   4.331  1.00  0.18           O  
ATOM   3440  CG  ASN A 455      12.926 -18.379   3.915  1.00  0.12           C  
ATOM   3441  ND2 ASN A 455      11.693 -18.539   3.449  1.00  0.11           N  
ATOM   3442  OD1 ASN A 455      13.645 -19.329   4.233  1.00  0.10           O  
ATOM   3443  N   LEU A 456      16.496 -15.546   5.676  1.00  0.21           N  
ATOM   3444  CA  LEU A 456      17.877 -15.461   5.215  1.00  0.20           C  
ATOM   3445  C   LEU A 456      18.133 -16.447   4.080  1.00  0.21           C  
ATOM   3446  CB  LEU A 456      18.845 -15.731   6.370  1.00  0.19           C  
ATOM   3447  O   LEU A 456      18.077 -17.662   4.283  1.00  0.20           O  
ATOM   3448  CG  LEU A 456      19.347 -14.505   7.135  1.00  0.18           C  
ATOM   3449  CD1 LEU A 456      19.429 -14.809   8.627  1.00  0.15           C  
ATOM   3450  CD2 LEU A 456      20.703 -14.059   6.600  1.00  0.14           C  
ATOM   3451  N   LYS A 457      17.269 -16.345   3.003  1.00  0.20           N  
ATOM   3452  CA  LYS A 457      17.934 -17.020   1.891  1.00  0.20           C  
ATOM   3453  C   LYS A 457      19.290 -16.386   1.595  1.00  0.20           C  
ATOM   3454  CB  LYS A 457      17.055 -16.986   0.640  1.00  0.18           C  
ATOM   3455  O   LYS A 457      19.369 -15.200   1.269  1.00  0.19           O  
ATOM   3456  CG  LYS A 457      17.010 -18.303  -0.121  1.00  0.13           C  
ATOM   3457  CD  LYS A 457      16.158 -18.193  -1.378  1.00  0.08           C  
ATOM   3458  CE  LYS A 457      16.175 -19.487  -2.181  1.00  0.09           C  
ATOM   3459  NZ  LYS A 457      15.431 -19.350  -3.469  1.00  0.08           N  
ATOM   3460  N   LEU A 458      20.315 -16.748   2.353  1.00  0.21           N  
ATOM   3461  CA  LEU A 458      21.674 -16.948   1.861  1.00  0.21           C  
ATOM   3462  C   LEU A 458      21.662 -17.461   0.425  1.00  0.21           C  
ATOM   3463  CB  LEU A 458      22.430 -17.930   2.760  1.00  0.20           C  
ATOM   3464  O   LEU A 458      21.018 -18.470   0.127  1.00  0.20           O  
ATOM   3465  CG  LEU A 458      22.887 -17.394   4.117  1.00  0.19           C  
ATOM   3466  CD1 LEU A 458      23.064 -18.539   5.108  1.00  0.15           C  
ATOM   3467  CD2 LEU A 458      24.182 -16.602   3.971  1.00  0.14           C  
ATOM   3468  N   ASP A 459      21.221 -16.672  -0.527  1.00  0.20           N  
ATOM   3469  CA  ASP A 459      21.698 -17.060  -1.851  1.00  0.20           C  
ATOM   3470  C   ASP A 459      22.795 -18.118  -1.750  1.00  0.19           C  
ATOM   3471  CB  ASP A 459      22.213 -15.839  -2.615  1.00  0.18           C  
ATOM   3472  O   ASP A 459      23.843 -17.878  -1.146  1.00  0.19           O  
ATOM   3473  CG  ASP A 459      22.791 -16.191  -3.975  1.00  0.17           C  
ATOM   3474  OD1 ASP A 459      22.893 -17.393  -4.302  1.00  0.11           O  
ATOM   3475  OD2 ASP A 459      23.150 -15.257  -4.725  1.00  0.12           O  
ATOM   3476  N   GLY A 460      22.500 -19.371  -1.307  1.00  0.22           N  
ATOM   3477  CA  GLY A 460      23.308 -20.508  -1.719  1.00  0.21           C  
ATOM   3478  C   GLY A 460      23.998 -20.297  -3.054  1.00  0.22           C  
ATOM   3479  O   GLY A 460      24.271 -21.258  -3.776  1.00  0.21           O  
ATOM   3480  N   SER A 461      24.127 -18.991  -3.433  1.00  0.20           N  
ATOM   3481  CA  SER A 461      25.051 -18.990  -4.562  1.00  0.21           C  
ATOM   3482  C   SER A 461      26.486 -18.756  -4.101  1.00  0.19           C  
ATOM   3483  CB  SER A 461      24.653 -17.921  -5.580  1.00  0.18           C  
ATOM   3484  O   SER A 461      27.378 -18.528  -4.921  1.00  0.19           O  
ATOM   3485  OG  SER A 461      24.681 -16.631  -4.992  1.00  0.10           O  
ATOM   3486  N   ASN A 462      26.860 -19.297  -2.808  1.00  0.22           N  
ATOM   3487  CA  ASN A 462      28.236 -19.774  -2.717  1.00  0.23           C  
ATOM   3488  C   ASN A 462      28.306 -21.170  -2.104  1.00  0.21           C  
ATOM   3489  CB  ASN A 462      29.090 -18.796  -1.908  1.00  0.20           C  
ATOM   3490  O   ASN A 462      27.989 -21.352  -0.927  1.00  0.20           O  
ATOM   3491  CG  ASN A 462      29.652 -17.672  -2.756  1.00  0.19           C  
ATOM   3492  ND2 ASN A 462      30.044 -16.580  -2.110  1.00  0.12           N  
ATOM   3493  OD1 ASN A 462      29.733 -17.783  -3.982  1.00  0.11           O  
ATOM   3494  N   SER A 463      27.736 -22.260  -2.670  1.00  0.21           N  
ATOM   3495  CA  SER A 463      28.408 -23.548  -2.812  1.00  0.22           C  
ATOM   3496  C   SER A 463      29.878 -23.451  -2.421  1.00  0.21           C  
ATOM   3497  CB  SER A 463      28.286 -24.060  -4.248  1.00  0.19           C  
ATOM   3498  O   SER A 463      30.714 -23.035  -3.226  1.00  0.20           O  
ATOM   3499  OG  SER A 463      28.847 -23.133  -5.162  1.00  0.12           O  
ATOM   3500  N   ASN A 464      30.225 -22.913  -1.103  1.00  0.22           N  
ATOM   3501  CA  ASN A 464      31.442 -23.576  -0.645  1.00  0.23           C  
ATOM   3502  C   ASN A 464      31.147 -24.589   0.457  1.00  0.21           C  
ATOM   3503  CB  ASN A 464      32.464 -22.546  -0.161  1.00  0.20           C  
ATOM   3504  O   ASN A 464      30.606 -24.232   1.505  1.00  0.20           O  
ATOM   3505  CG  ASN A 464      33.424 -22.117  -1.253  1.00  0.19           C  
ATOM   3506  ND2 ASN A 464      34.099 -20.993  -1.042  1.00  0.12           N  
ATOM   3507  OD1 ASN A 464      33.558 -22.790  -2.278  1.00  0.11           O  
ATOM   3508  N   THR A 465      30.670 -25.809   0.135  1.00  0.18           N  
ATOM   3509  CA  THR A 465      31.214 -27.143   0.364  1.00  0.21           C  
ATOM   3510  C   THR A 465      32.342 -27.098   1.391  1.00  0.19           C  
ATOM   3511  CB  THR A 465      31.733 -27.767  -0.945  1.00  0.17           C  
ATOM   3512  O   THR A 465      33.395 -26.508   1.139  1.00  0.19           O  
ATOM   3513  CG2 THR A 465      30.580 -28.248  -1.820  1.00  0.08           C  
ATOM   3514  OG1 THR A 465      32.490 -26.787  -1.667  1.00  0.12           O  
ATOM   3515  N   GLY A 466      32.007 -26.850   2.760  1.00  0.21           N  
ATOM   3516  CA  GLY A 466      32.945 -27.606   3.575  1.00  0.21           C  
ATOM   3517  C   GLY A 466      33.273 -26.927   4.892  1.00  0.21           C  
ATOM   3518  O   GLY A 466      33.681 -25.764   4.911  1.00  0.21           O  
ATOM   3519  N   ASN A 467      32.440 -26.985   5.882  1.00  0.17           N  
ATOM   3520  CA  ASN A 467      32.903 -27.081   7.263  1.00  0.22           C  
ATOM   3521  C   ASN A 467      31.990 -26.315   8.215  1.00  0.17           C  
ATOM   3522  CB  ASN A 467      34.342 -26.574   7.383  1.00  0.16           C  
ATOM   3523  O   ASN A 467      31.733 -25.127   8.014  1.00  0.17           O  
ATOM   3524  CG  ASN A 467      35.366 -27.684   7.250  1.00  0.08           C  
ATOM   3525  ND2 ASN A 467      36.613 -27.312   6.986  1.00  0.10           N  
ATOM   3526  OD1 ASN A 467      35.038 -28.866   7.382  1.00  0.09           O  
ATOM   3527  N   SER A 468      30.873 -26.916   8.680  1.00  0.21           N  
ATOM   3528  CA  SER A 468      30.436 -27.063  10.064  1.00  0.21           C  
ATOM   3529  C   SER A 468      30.931 -25.906  10.926  1.00  0.21           C  
ATOM   3530  CB  SER A 468      30.929 -28.389  10.645  1.00  0.20           C  
ATOM   3531  O   SER A 468      30.703 -25.885  12.137  1.00  0.21           O  
ATOM   3532  OG  SER A 468      32.316 -28.557  10.408  1.00  0.12           O  
ATOM   3533  N   SER A 469      30.772 -24.547  10.505  1.00  0.22           N  
ATOM   3534  CA  SER A 469      30.996 -23.271  11.176  1.00  0.21           C  
ATOM   3535  C   SER A 469      30.363 -22.120  10.400  1.00  0.21           C  
ATOM   3536  CB  SER A 469      32.493 -23.014  11.355  1.00  0.20           C  
ATOM   3537  O   SER A 469      30.797 -21.799   9.292  1.00  0.21           O  
ATOM   3538  OG  SER A 469      33.252 -24.114  10.884  1.00  0.12           O  
ATOM   3539  N   TYR A 470      29.038 -22.107  10.146  1.00  0.22           N  
ATOM   3540  CA  TYR A 470      28.091 -21.012   9.970  1.00  0.23           C  
ATOM   3541  C   TYR A 470      28.350 -19.899  10.978  1.00  0.22           C  
ATOM   3542  CB  TYR A 470      26.652 -21.518  10.109  1.00  0.21           C  
ATOM   3543  O   TYR A 470      28.114 -20.071  12.176  1.00  0.21           O  
ATOM   3544  CG  TYR A 470      26.232 -22.465   9.011  1.00  0.21           C  
ATOM   3545  CD1 TYR A 470      25.799 -21.985   7.777  1.00  0.19           C  
ATOM   3546  CD2 TYR A 470      26.268 -23.842   9.205  1.00  0.18           C  
ATOM   3547  CE1 TYR A 470      25.410 -22.853   6.763  1.00  0.15           C  
ATOM   3548  CE2 TYR A 470      25.881 -24.720   8.198  1.00  0.18           C  
ATOM   3549  OH  TYR A 470      25.070 -25.082   5.982  1.00  0.10           O  
ATOM   3550  CZ  TYR A 470      25.455 -24.217   6.982  1.00  0.19           C  
ATOM   3551  N   GLY A 471      29.701 -19.265  11.001  1.00  0.23           N  
ATOM   3552  CA  GLY A 471      30.379 -18.128  11.602  1.00  0.22           C  
ATOM   3553  C   GLY A 471      29.707 -16.803  11.297  1.00  0.23           C  
ATOM   3554  O   GLY A 471      29.474 -16.474  10.132  1.00  0.22           O  
ATOM   3555  N   PHE A 472      28.666 -16.350  11.984  1.00  0.24           N  
ATOM   3556  CA  PHE A 472      28.600 -14.979  12.479  1.00  0.24           C  
ATOM   3557  C   PHE A 472      29.704 -14.718  13.497  1.00  0.24           C  
ATOM   3558  CB  PHE A 472      27.231 -14.698  13.105  1.00  0.22           C  
ATOM   3559  O   PHE A 472      29.700 -15.295  14.586  1.00  0.23           O  
ATOM   3560  CG  PHE A 472      26.124 -14.535  12.098  1.00  0.22           C  
ATOM   3561  CD1 PHE A 472      25.886 -13.305  11.499  1.00  0.21           C  
ATOM   3562  CD2 PHE A 472      25.323 -15.615  11.750  1.00  0.22           C  
ATOM   3563  CE1 PHE A 472      24.863 -13.152  10.566  1.00  0.21           C  
ATOM   3564  CE2 PHE A 472      24.298 -15.470  10.819  1.00  0.24           C  
ATOM   3565  CZ  PHE A 472      24.069 -14.237  10.229  1.00  0.22           C  
ATOM   3566  N   ALA A 473      30.949 -14.713  13.050  1.00  0.22           N  
ATOM   3567  CA  ALA A 473      32.175 -14.333  13.748  1.00  0.21           C  
ATOM   3568  C   ALA A 473      32.096 -12.895  14.251  1.00  0.22           C  
ATOM   3569  CB  ALA A 473      33.384 -14.507  12.831  1.00  0.21           C  
ATOM   3570  O   ALA A 473      31.725 -11.988  13.503  1.00  0.21           O  
ATOM   3571  N   SER A 474      31.623 -12.643  15.487  1.00  0.21           N  
ATOM   3572  CA  SER A 474      32.226 -11.805  16.519  1.00  0.21           C  
ATOM   3573  C   SER A 474      33.676 -11.473  16.185  1.00  0.21           C  
ATOM   3574  CB  SER A 474      32.154 -12.497  17.881  1.00  0.20           C  
ATOM   3575  O   SER A 474      34.549 -12.340  16.256  1.00  0.21           O  
ATOM   3576  OG  SER A 474      33.183 -13.462  18.010  1.00  0.20           O  
ATOM   3577  N   ASN A 475      33.868 -10.712  14.997  1.00  0.20           N  
ATOM   3578  CA  ASN A 475      35.167 -10.051  15.065  1.00  0.21           C  
ATOM   3579  C   ASN A 475      35.194  -8.780  14.220  1.00  0.20           C  
ATOM   3580  CB  ASN A 475      36.279 -11.005  14.625  1.00  0.19           C  
ATOM   3581  O   ASN A 475      34.792  -8.796  13.055  1.00  0.20           O  
ATOM   3582  CG  ASN A 475      36.793 -11.867  15.761  1.00  0.18           C  
ATOM   3583  ND2 ASN A 475      37.498 -12.939  15.420  1.00  0.12           N  
ATOM   3584  OD1 ASN A 475      36.557 -11.572  16.936  1.00  0.11           O  
ATOM   3585  N   THR A 476      34.976  -7.511  14.857  1.00  0.21           N  
ATOM   3586  CA  THR A 476      35.732  -6.270  14.736  1.00  0.20           C  
ATOM   3587  C   THR A 476      35.368  -5.538  13.448  1.00  0.20           C  
ATOM   3588  CB  THR A 476      37.249  -6.534  14.769  1.00  0.19           C  
ATOM   3589  O   THR A 476      35.341  -6.140  12.372  1.00  0.20           O  
ATOM   3590  CG2 THR A 476      37.756  -6.655  16.202  1.00  0.10           C  
ATOM   3591  OG1 THR A 476      37.531  -7.753  14.069  1.00  0.13           O  
ATOM   3592  N   ALA A 477      34.385  -4.515  13.464  1.00  0.20           N  
ATOM   3593  CA  ALA A 477      34.172  -3.222  12.819  1.00  0.18           C  
ATOM   3594  C   ALA A 477      34.601  -3.261  11.356  1.00  0.20           C  
ATOM   3595  CB  ALA A 477      34.929  -2.125  13.564  1.00  0.18           C  
ATOM   3596  O   ALA A 477      34.121  -2.470  10.540  1.00  0.19           O  
ATOM   3597  N   ALA A 478      35.112  -4.372  10.814  1.00  0.20           N  
ATOM   3598  CA  ALA A 478      35.719  -4.385   9.486  1.00  0.20           C  
ATOM   3599  C   ALA A 478      35.139  -5.507   8.629  1.00  0.20           C  
ATOM   3600  CB  ALA A 478      37.235  -4.533   9.595  1.00  0.18           C  
ATOM   3601  O   ALA A 478      35.371  -5.554   7.418  1.00  0.19           O  
ATOM   3602  N   GLY A 479      34.111  -6.240   9.178  1.00  0.23           N  
ATOM   3603  CA  GLY A 479      33.596  -7.179   8.195  1.00  0.22           C  
ATOM   3604  C   GLY A 479      32.161  -6.896   7.793  1.00  0.23           C  
ATOM   3605  O   GLY A 479      31.580  -7.629   6.989  1.00  0.22           O  
ATOM   3606  N   TYR A 480      31.715  -5.625   8.111  1.00  0.21           N  
ATOM   3607  CA  TYR A 480      30.392  -5.294   7.593  1.00  0.20           C  
ATOM   3608  C   TYR A 480      30.492  -4.637   6.221  1.00  0.20           C  
ATOM   3609  CB  TYR A 480      29.651  -4.368   8.562  1.00  0.19           C  
ATOM   3610  O   TYR A 480      29.486  -4.485   5.524  1.00  0.20           O  
ATOM   3611  CG  TYR A 480      29.064  -5.082   9.755  1.00  0.19           C  
ATOM   3612  CD1 TYR A 480      27.813  -5.691   9.681  1.00  0.14           C  
ATOM   3613  CD2 TYR A 480      29.758  -5.149  10.959  1.00  0.14           C  
ATOM   3614  CE1 TYR A 480      27.267  -6.349  10.778  1.00  0.12           C  
ATOM   3615  CE2 TYR A 480      29.221  -5.804  12.062  1.00  0.13           C  
ATOM   3616  OH  TYR A 480      27.442  -7.051  13.052  1.00  0.09           O  
ATOM   3617  CZ  TYR A 480      27.978  -6.401  11.962  1.00  0.16           C  
ATOM   3618  N   THR A 481      31.788  -4.516   5.663  1.00  0.20           N  
ATOM   3619  CA  THR A 481      32.052  -3.982   4.332  1.00  0.19           C  
ATOM   3620  C   THR A 481      31.933  -5.077   3.276  1.00  0.19           C  
ATOM   3621  CB  THR A 481      33.450  -3.340   4.255  1.00  0.17           C  
ATOM   3622  O   THR A 481      31.567  -4.806   2.131  1.00  0.19           O  
ATOM   3623  CG2 THR A 481      33.386  -1.846   4.552  1.00  0.09           C  
ATOM   3624  OG1 THR A 481      34.312  -3.970   5.210  1.00  0.12           O  
ATOM   3625  N   SER A 482      31.914  -6.356   3.665  1.00  0.21           N  
ATOM   3626  CA  SER A 482      31.740  -7.299   2.564  1.00  0.21           C  
ATOM   3627  C   SER A 482      30.412  -8.040   2.675  1.00  0.21           C  
ATOM   3628  CB  SER A 482      32.893  -8.303   2.532  1.00  0.18           C  
ATOM   3629  O   SER A 482      29.904  -8.566   1.683  1.00  0.19           O  
ATOM   3630  OG  SER A 482      32.999  -8.988   3.769  1.00  0.10           O  
ATOM   3631  N   TYR A 483      29.624  -7.686   3.733  1.00  0.20           N  
ATOM   3632  CA  TYR A 483      28.296  -8.289   3.704  1.00  0.21           C  
ATOM   3633  C   TYR A 483      27.237  -7.258   3.331  1.00  0.20           C  
ATOM   3634  CB  TYR A 483      27.961  -8.915   5.060  1.00  0.18           C  
ATOM   3635  O   TYR A 483      26.052  -7.584   3.233  1.00  0.19           O  
ATOM   3636  CG  TYR A 483      28.463 -10.330   5.216  1.00  0.16           C  
ATOM   3637  CD1 TYR A 483      27.697 -11.413   4.788  1.00  0.08           C  
ATOM   3638  CD2 TYR A 483      29.702 -10.588   5.792  1.00  0.09           C  
ATOM   3639  CE1 TYR A 483      28.155 -12.719   4.932  1.00  0.08           C  
ATOM   3640  CE2 TYR A 483      30.170 -11.889   5.941  1.00  0.09           C  
ATOM   3641  OH  TYR A 483      29.849 -14.237   5.652  1.00  0.07           O  
ATOM   3642  CZ  TYR A 483      29.391 -12.946   5.508  1.00  0.08           C  
ATOM   3643  N   LEU A 484      27.649  -5.998   2.878  1.00  0.19           N  
ATOM   3644  CA  LEU A 484      27.058  -5.081   1.910  1.00  0.18           C  
ATOM   3645  C   LEU A 484      27.054  -5.693   0.513  1.00  0.19           C  
ATOM   3646  CB  LEU A 484      27.820  -3.753   1.895  1.00  0.18           C  
ATOM   3647  O   LEU A 484      26.334  -5.226  -0.372  1.00  0.18           O  
ATOM   3648  CG  LEU A 484      27.526  -2.790   3.047  1.00  0.16           C  
ATOM   3649  CD1 LEU A 484      28.633  -1.747   3.161  1.00  0.09           C  
ATOM   3650  CD2 LEU A 484      26.171  -2.120   2.851  1.00  0.10           C  
ATOM   3651  N   GLY A 485      27.397  -7.015   0.379  1.00  0.21           N  
ATOM   3652  CA  GLY A 485      27.294  -7.791  -0.846  1.00  0.19           C  
ATOM   3653  C   GLY A 485      26.457  -9.047  -0.687  1.00  0.20           C  
ATOM   3654  O   GLY A 485      26.190  -9.748  -1.665  1.00  0.20           O  
ATOM   3655  N   SER A 486      25.692  -9.258   0.413  1.00  0.19           N  
ATOM   3656  CA  SER A 486      24.586 -10.198   0.561  1.00  0.20           C  
ATOM   3657  C   SER A 486      23.252  -9.468   0.675  1.00  0.19           C  
ATOM   3658  CB  SER A 486      24.797 -11.085   1.789  1.00  0.16           C  
ATOM   3659  O   SER A 486      23.098  -8.572   1.507  1.00  0.18           O  
ATOM   3660  OG  SER A 486      25.302 -10.328   2.876  1.00  0.10           O  
ATOM   3661  N   THR A 487      22.910  -8.552  -0.302  1.00  0.19           N  
ATOM   3662  CA  THR A 487      21.534  -8.088  -0.446  1.00  0.19           C  
ATOM   3663  C   THR A 487      20.663  -8.618   0.689  1.00  0.18           C  
ATOM   3664  CB  THR A 487      20.938  -8.520  -1.799  1.00  0.16           C  
ATOM   3665  O   THR A 487      20.584  -9.829   0.905  1.00  0.17           O  
ATOM   3666  CG2 THR A 487      20.156  -7.382  -2.444  1.00  0.08           C  
ATOM   3667  OG1 THR A 487      21.999  -8.914  -2.678  1.00  0.11           O  
ATOM   3668  N   PHE A 488      20.757  -8.325   1.986  1.00  0.21           N  
ATOM   3669  CA  PHE A 488      19.607  -8.344   2.882  1.00  0.20           C  
ATOM   3670  C   PHE A 488      18.305  -8.286   2.092  1.00  0.21           C  
ATOM   3671  CB  PHE A 488      19.674  -7.175   3.870  1.00  0.19           C  
ATOM   3672  O   PHE A 488      18.103  -7.379   1.282  1.00  0.20           O  
ATOM   3673  CG  PHE A 488      20.762  -7.312   4.900  1.00  0.17           C  
ATOM   3674  CD1 PHE A 488      20.532  -7.998   6.087  1.00  0.12           C  
ATOM   3675  CD2 PHE A 488      22.015  -6.756   4.682  1.00  0.12           C  
ATOM   3676  CE1 PHE A 488      21.537  -8.127   7.042  1.00  0.11           C  
ATOM   3677  CE2 PHE A 488      23.025  -6.881   5.632  1.00  0.12           C  
ATOM   3678  CZ  PHE A 488      22.784  -7.565   6.812  1.00  0.12           C  
ATOM   3679  N   TYR A 489      17.927  -9.348   1.364  1.00  0.21           N  
ATOM   3680  CA  TYR A 489      16.499  -9.466   1.089  1.00  0.20           C  
ATOM   3681  C   TYR A 489      15.673  -8.929   2.252  1.00  0.21           C  
ATOM   3682  CB  TYR A 489      16.123 -10.925   0.811  1.00  0.19           C  
ATOM   3683  O   TYR A 489      15.735  -9.462   3.363  1.00  0.20           O  
ATOM   3684  CG  TYR A 489      16.759 -11.489  -0.436  1.00  0.19           C  
ATOM   3685  CD1 TYR A 489      16.131 -11.374  -1.674  1.00  0.14           C  
ATOM   3686  CD2 TYR A 489      17.988 -12.137  -0.379  1.00  0.14           C  
ATOM   3687  CE1 TYR A 489      16.713 -11.894  -2.826  1.00  0.12           C  
ATOM   3688  CE2 TYR A 489      18.579 -12.661  -1.524  1.00  0.14           C  
ATOM   3689  OH  TYR A 489      18.515 -13.051  -3.878  1.00  0.09           O  
ATOM   3690  CZ  TYR A 489      17.935 -12.534  -2.741  1.00  0.13           C  
ATOM   3691  N   TYR A 490      15.568  -7.808   2.680  1.00  0.21           N  
ATOM   3692  CA  TYR A 490      14.273  -7.319   3.140  1.00  0.20           C  
ATOM   3693  C   TYR A 490      13.136  -7.973   2.363  1.00  0.21           C  
ATOM   3694  CB  TYR A 490      14.193  -5.796   3.000  1.00  0.20           C  
ATOM   3695  O   TYR A 490      13.060  -7.848   1.139  1.00  0.21           O  
ATOM   3696  CG  TYR A 490      15.000  -5.049   4.034  1.00  0.20           C  
ATOM   3697  CD1 TYR A 490      14.452  -4.726   5.274  1.00  0.16           C  
ATOM   3698  CD2 TYR A 490      16.310  -4.663   3.773  1.00  0.16           C  
ATOM   3699  CE1 TYR A 490      15.191  -4.035   6.228  1.00  0.14           C  
ATOM   3700  CE2 TYR A 490      17.059  -3.972   4.720  1.00  0.17           C  
ATOM   3701  OH  TYR A 490      17.228  -2.980   6.885  1.00  0.11           O  
ATOM   3702  CZ  TYR A 490      16.492  -3.664   5.943  1.00  0.15           C  
ATOM   3703  N   GLN A 491      12.825  -9.198   2.343  1.00  0.22           N  
ATOM   3704  CA  GLN A 491      11.430  -9.473   2.014  1.00  0.21           C  
ATOM   3705  C   GLN A 491      10.495  -8.497   2.722  1.00  0.22           C  
ATOM   3706  CB  GLN A 491      11.064 -10.911   2.383  1.00  0.20           C  
ATOM   3707  O   GLN A 491      10.425  -8.478   3.953  1.00  0.21           O  
ATOM   3708  CG  GLN A 491      10.550 -11.735   1.210  1.00  0.20           C  
ATOM   3709  CD  GLN A 491      10.195 -13.157   1.602  1.00  0.21           C  
ATOM   3710  NE2 GLN A 491       9.719 -13.937   0.637  1.00  0.16           N  
ATOM   3711  OE1 GLN A 491      10.347 -13.551   2.763  1.00  0.29           O  
ATOM   3712  N   ASN A 492      10.463  -7.222   2.634  1.00  0.24           N  
ATOM   3713  CA  ASN A 492       9.220  -6.470   2.769  1.00  0.23           C  
ATOM   3714  C   ASN A 492       7.999  -7.372   2.612  1.00  0.24           C  
ATOM   3715  CB  ASN A 492       9.171  -5.327   1.752  1.00  0.22           C  
ATOM   3716  O   ASN A 492       7.833  -8.024   1.579  1.00  0.23           O  
ATOM   3717  CG  ASN A 492       9.759  -4.039   2.292  1.00  0.22           C  
ATOM   3718  ND2 ASN A 492      10.106  -3.123   1.395  1.00  0.17           N  
ATOM   3719  OD1 ASN A 492       9.902  -3.868   3.506  1.00  0.22           O  
ATOM   3720  N   HIS A 493       7.742  -8.455   3.522  1.00  0.25           N  
ATOM   3721  CA  HIS A 493       6.527  -9.257   3.616  1.00  0.26           C  
ATOM   3722  C   HIS A 493       5.318  -8.489   3.094  1.00  0.25           C  
ATOM   3723  CB  HIS A 493       6.287  -9.697   5.061  1.00  0.24           C  
ATOM   3724  O   HIS A 493       4.892  -7.505   3.704  1.00  0.24           O  
ATOM   3725  CG  HIS A 493       7.317 -10.649   5.579  1.00  0.23           C  
ATOM   3726  CD2 HIS A 493       8.310 -10.480   6.484  1.00  0.23           C  
ATOM   3727  ND1 HIS A 493       7.400 -11.958   5.154  1.00  0.22           N  
ATOM   3728  CE1 HIS A 493       8.402 -12.554   5.779  1.00  0.22           C  
ATOM   3729  NE2 HIS A 493       8.970 -11.679   6.591  1.00  0.23           N  
ATOM   3730  N   THR A 494       5.246  -8.111   1.715  1.00  0.29           N  
ATOM   3731  CA  THR A 494       4.023  -7.724   1.021  1.00  0.30           C  
ATOM   3732  C   THR A 494       2.827  -8.508   1.554  1.00  0.29           C  
ATOM   3733  CB  THR A 494       4.149  -7.945  -0.498  1.00  0.27           C  
ATOM   3734  O   THR A 494       2.804  -9.738   1.485  1.00  0.28           O  
ATOM   3735  CG2 THR A 494       4.557  -6.658  -1.209  1.00  0.26           C  
ATOM   3736  OG1 THR A 494       5.138  -8.950  -0.748  1.00  0.28           O  
ATOM   3737  N   PHE A 495       2.264  -8.211   2.708  1.00  0.39           N  
ATOM   3738  CA  PHE A 495       0.870  -8.580   2.924  1.00  0.40           C  
ATOM   3739  C   PHE A 495       0.024  -8.243   1.702  1.00  0.39           C  
ATOM   3740  CB  PHE A 495       0.310  -7.870   4.161  1.00  0.37           C  
ATOM   3741  O   PHE A 495       0.229  -7.207   1.065  1.00  0.37           O  
ATOM   3742  CG  PHE A 495       1.052  -8.189   5.431  1.00  0.36           C  
ATOM   3743  CD1 PHE A 495       0.790  -9.362   6.129  1.00  0.33           C  
ATOM   3744  CD2 PHE A 495       2.011  -7.316   5.928  1.00  0.35           C  
ATOM   3745  CE1 PHE A 495       1.475  -9.660   7.305  1.00  0.35           C  
ATOM   3746  CE2 PHE A 495       2.699  -7.606   7.102  1.00  0.39           C  
ATOM   3747  CZ  PHE A 495       2.429  -8.778   7.790  1.00  0.33           C  
ATOM   3748  N   GLY A 496      -0.660  -9.358   0.992  1.00  0.48           N  
ATOM   3749  CA  GLY A 496      -1.567  -9.160  -0.127  1.00  0.48           C  
ATOM   3750  C   GLY A 496      -2.757 -10.100  -0.105  1.00  0.49           C  
ATOM   3751  O   GLY A 496      -2.931 -10.868   0.844  1.00  0.48           O  
ATOM   3752  N   SER A 497      -3.742  -9.850  -0.894  1.00  0.53           N  
ATOM   3753  CA  SER A 497      -4.829 -10.743  -1.282  1.00  0.55           C  
ATOM   3754  C   SER A 497      -4.293 -12.019  -1.922  1.00  0.54           C  
ATOM   3755  CB  SER A 497      -5.782 -10.040  -2.248  1.00  0.53           C  
ATOM   3756  O   SER A 497      -3.258 -11.997  -2.592  1.00  0.54           O  
ATOM   3757  OG  SER A 497      -6.236  -8.812  -1.704  1.00  0.52           O  
ATOM   3758  N   ILE A 498      -4.770 -13.295  -1.640  1.00  0.56           N  
ATOM   3759  CA  ILE A 498      -4.459 -14.554  -2.307  1.00  0.55           C  
ATOM   3760  C   ILE A 498      -4.836 -14.463  -3.784  1.00  0.57           C  
ATOM   3761  CB  ILE A 498      -5.188 -15.742  -1.640  1.00  0.54           C  
ATOM   3762  O   ILE A 498      -6.000 -14.238  -4.121  1.00  0.56           O  
ATOM   3763  CG1 ILE A 498      -4.754 -15.882  -0.177  1.00  0.50           C  
ATOM   3764  CG2 ILE A 498      -4.930 -17.038  -2.415  1.00  0.52           C  
ATOM   3765  CD1 ILE A 498      -5.448 -17.013   0.570  1.00  0.49           C  
ATOM   3766  N   LEU A 499      -3.788 -14.500  -4.808  1.00  0.59           N  
ATOM   3767  CA  LEU A 499      -4.007 -14.614  -6.246  1.00  0.60           C  
ATOM   3768  C   LEU A 499      -4.422 -16.032  -6.623  1.00  0.59           C  
ATOM   3769  CB  LEU A 499      -2.742 -14.219  -7.013  1.00  0.58           C  
ATOM   3770  O   LEU A 499      -5.303 -16.222  -7.465  1.00  0.60           O  
ATOM   3771  CG  LEU A 499      -2.301 -12.760  -6.890  1.00  0.56           C  
ATOM   3772  CD1 LEU A 499      -0.971 -12.545  -7.605  1.00  0.52           C  
ATOM   3773  CD2 LEU A 499      -3.371 -11.829  -7.449  1.00  0.53           C  
ATOM   3774  N   ASN A 500      -3.697 -16.865  -5.977  1.00  0.58           N  
ATOM   3775  CA  ASN A 500      -3.823 -18.293  -6.245  1.00  0.60           C  
ATOM   3776  C   ASN A 500      -3.471 -19.128  -5.017  1.00  0.58           C  
ATOM   3777  CB  ASN A 500      -2.945 -18.696  -7.431  1.00  0.57           C  
ATOM   3778  O   ASN A 500      -2.772 -18.655  -4.120  1.00  0.58           O  
ATOM   3779  CG  ASN A 500      -3.343 -20.033  -8.026  1.00  0.54           C  
ATOM   3780  ND2 ASN A 500      -2.614 -20.469  -9.046  1.00  0.53           N  
ATOM   3781  OD1 ASN A 500      -4.298 -20.668  -7.572  1.00  0.54           O  
ATOM   3782  N   ILE A 501      -4.093 -20.242  -4.752  1.00  0.60           N  
ATOM   3783  CA  ILE A 501      -3.741 -21.277  -3.787  1.00  0.59           C  
ATOM   3784  C   ILE A 501      -3.146 -22.480  -4.515  1.00  0.60           C  
ATOM   3785  CB  ILE A 501      -4.965 -21.710  -2.949  1.00  0.57           C  
ATOM   3786  O   ILE A 501      -3.818 -23.114  -5.332  1.00  0.59           O  
ATOM   3787  CG1 ILE A 501      -5.553 -20.506  -2.203  1.00  0.53           C  
ATOM   3788  CG2 ILE A 501      -4.584 -22.826  -1.973  1.00  0.54           C  
ATOM   3789  CD1 ILE A 501      -6.844 -20.812  -1.456  1.00  0.52           C  
ATOM   3790  N   ARG A 502      -1.741 -22.545  -4.356  1.00  0.56           N  
ATOM   3791  CA  ARG A 502      -1.054 -23.755  -4.796  1.00  0.59           C  
ATOM   3792  C   ARG A 502      -1.343 -24.921  -3.857  1.00  0.57           C  
ATOM   3793  CB  ARG A 502       0.455 -23.515  -4.884  1.00  0.55           C  
ATOM   3794  O   ARG A 502      -0.983 -24.880  -2.679  1.00  0.57           O  
ATOM   3795  CG  ARG A 502       1.210 -24.606  -5.627  1.00  0.53           C  
ATOM   3796  CD  ARG A 502       2.692 -24.282  -5.751  1.00  0.55           C  
ATOM   3797  NE  ARG A 502       3.352 -25.143  -6.728  1.00  0.46           N  
ATOM   3798  NH1 ARG A 502       5.441 -24.191  -6.464  1.00  0.36           N  
ATOM   3799  NH2 ARG A 502       5.139 -25.912  -7.948  1.00  0.32           N  
ATOM   3800  CZ  ARG A 502       4.642 -25.080  -7.044  1.00  0.47           C  
ATOM   3801  N   SER A 503      -1.973 -25.962  -4.254  1.00  0.50           N  
ATOM   3802  CA  SER A 503      -2.155 -27.228  -3.550  1.00  0.52           C  
ATOM   3803  C   SER A 503      -0.826 -27.952  -3.363  1.00  0.51           C  
ATOM   3804  CB  SER A 503      -3.133 -28.127  -4.307  1.00  0.48           C  
ATOM   3805  O   SER A 503      -0.069 -28.128  -4.320  1.00  0.50           O  
ATOM   3806  OG  SER A 503      -3.268 -29.381  -3.660  1.00  0.46           O  
ATOM   3807  N   ILE A 504      -0.405 -28.201  -2.119  1.00  0.48           N  
ATOM   3808  CA  ILE A 504       0.693 -29.080  -1.732  1.00  0.50           C  
ATOM   3809  C   ILE A 504       0.200 -30.523  -1.665  1.00  0.48           C  
ATOM   3810  CB  ILE A 504       1.304 -28.659  -0.377  1.00  0.46           C  
ATOM   3811  O   ILE A 504       0.871 -31.439  -2.148  1.00  0.47           O  
ATOM   3812  CG1 ILE A 504       1.845 -27.227  -0.457  1.00  0.39           C  
ATOM   3813  CG2 ILE A 504       2.404 -29.637   0.047  1.00  0.37           C  
ATOM   3814  CD1 ILE A 504       2.339 -26.676   0.874  1.00  0.36           C  
ATOM   3815  N   ARG A 505      -0.906 -30.678  -1.103  1.00  0.49           N  
ATOM   3816  CA  ARG A 505      -1.540 -31.983  -0.948  1.00  0.52           C  
ATOM   3817  C   ARG A 505      -2.986 -31.950  -1.433  1.00  0.50           C  
ATOM   3818  CB  ARG A 505      -1.488 -32.435   0.513  1.00  0.48           C  
ATOM   3819  O   ARG A 505      -3.891 -31.588  -0.679  1.00  0.49           O  
ATOM   3820  CG  ARG A 505      -0.122 -32.935   0.955  1.00  0.45           C  
ATOM   3821  CD  ARG A 505      -0.151 -33.472   2.379  1.00  0.50           C  
ATOM   3822  NE  ARG A 505       1.191 -33.765   2.872  1.00  0.39           N  
ATOM   3823  NH1 ARG A 505       0.508 -34.335   5.004  1.00  0.30           N  
ATOM   3824  NH2 ARG A 505       2.731 -34.407   4.451  1.00  0.25           N  
ATOM   3825  CZ  ARG A 505       1.474 -34.169   4.108  1.00  0.41           C  
ATOM   3826  N   PRO A 506      -3.279 -32.189  -2.791  1.00  0.56           N  
ATOM   3827  CA  PRO A 506      -4.592 -32.060  -3.428  1.00  0.56           C  
ATOM   3828  C   PRO A 506      -5.643 -32.974  -2.801  1.00  0.55           C  
ATOM   3829  CB  PRO A 506      -4.320 -32.457  -4.881  1.00  0.52           C  
ATOM   3830  O   PRO A 506      -6.818 -32.917  -3.175  1.00  0.53           O  
ATOM   3831  CG  PRO A 506      -3.145 -33.378  -4.812  1.00  0.50           C  
ATOM   3832  CD  PRO A 506      -2.288 -32.972  -3.647  1.00  0.52           C  
ATOM   3833  N   GLY A 507      -5.298 -33.684  -1.627  1.00  0.56           N  
ATOM   3834  CA  GLY A 507      -6.204 -34.710  -1.134  1.00  0.56           C  
ATOM   3835  C   GLY A 507      -6.635 -35.691  -2.208  1.00  0.56           C  
ATOM   3836  O   GLY A 507      -6.432 -35.445  -3.398  1.00  0.55           O  
ATOM   3837  N   VAL A 508      -6.989 -36.978  -1.777  1.00  0.54           N  
ATOM   3838  CA  VAL A 508      -7.427 -38.084  -2.622  1.00  0.56           C  
ATOM   3839  C   VAL A 508      -8.776 -38.606  -2.132  1.00  0.55           C  
ATOM   3840  CB  VAL A 508      -6.388 -39.228  -2.643  1.00  0.53           C  
ATOM   3841  O   VAL A 508      -9.112 -38.464  -0.954  1.00  0.54           O  
ATOM   3842  CG1 VAL A 508      -5.229 -38.888  -3.578  1.00  0.46           C  
ATOM   3843  CG2 VAL A 508      -5.876 -39.508  -1.231  1.00  0.48           C  
ATOM   3844  N   GLY A 509      -9.612 -39.070  -2.988  1.00  0.56           N  
ATOM   3845  CA  GLY A 509     -10.868 -39.728  -2.669  1.00  0.55           C  
ATOM   3846  C   GLY A 509     -12.052 -38.780  -2.655  1.00  0.56           C  
ATOM   3847  O   GLY A 509     -13.062 -39.048  -2.001  1.00  0.55           O  
ATOM   3848  N   TYR A 510     -12.069 -37.564  -3.385  1.00  0.58           N  
ATOM   3849  CA  TYR A 510     -13.261 -36.733  -3.506  1.00  0.58           C  
ATOM   3850  C   TYR A 510     -14.132 -37.194  -4.669  1.00  0.59           C  
ATOM   3851  CB  TYR A 510     -12.874 -35.263  -3.695  1.00  0.56           C  
ATOM   3852  O   TYR A 510     -13.659 -37.302  -5.802  1.00  0.58           O  
ATOM   3853  CG  TYR A 510     -12.115 -34.680  -2.527  1.00  0.53           C  
ATOM   3854  CD1 TYR A 510     -12.777 -34.292  -1.365  1.00  0.50           C  
ATOM   3855  CD2 TYR A 510     -10.735 -34.516  -2.584  1.00  0.52           C  
ATOM   3856  CE1 TYR A 510     -12.082 -33.753  -0.287  1.00  0.53           C  
ATOM   3857  CE2 TYR A 510     -10.030 -33.978  -1.513  1.00  0.54           C  
ATOM   3858  OH  TYR A 510     -10.018 -33.067   0.694  1.00  0.58           O  
ATOM   3859  CZ  TYR A 510     -10.711 -33.601  -0.370  1.00  0.49           C  
ATOM   3860  N   ASP A 511     -15.374 -37.547  -4.523  1.00  0.55           N  
ATOM   3861  CA  ASP A 511     -16.415 -37.780  -5.519  1.00  0.57           C  
ATOM   3862  C   ASP A 511     -17.020 -36.463  -6.000  1.00  0.55           C  
ATOM   3863  CB  ASP A 511     -17.510 -38.685  -4.950  1.00  0.54           C  
ATOM   3864  O   ASP A 511     -17.561 -36.389  -7.105  1.00  0.55           O  
ATOM   3865  CG  ASP A 511     -16.968 -39.981  -4.374  1.00  0.53           C  
ATOM   3866  OD1 ASP A 511     -15.919 -40.468  -4.849  1.00  0.53           O  
ATOM   3867  OD2 ASP A 511     -17.597 -40.523  -3.439  1.00  0.59           O  
ATOM   3868  N   THR A 512     -17.075 -35.478  -5.168  1.00  0.51           N  
ATOM   3869  CA  THR A 512     -17.634 -34.154  -5.422  1.00  0.50           C  
ATOM   3870  C   THR A 512     -16.665 -33.064  -4.974  1.00  0.51           C  
ATOM   3871  CB  THR A 512     -18.984 -33.971  -4.706  1.00  0.49           C  
ATOM   3872  O   THR A 512     -15.864 -33.274  -4.062  1.00  0.49           O  
ATOM   3873  CG2 THR A 512     -20.037 -34.923  -5.264  1.00  0.45           C  
ATOM   3874  OG1 THR A 512     -18.815 -34.231  -3.307  1.00  0.47           O  
ATOM   3875  N   PRO A 513     -16.543 -31.905  -5.751  1.00  0.51           N  
ATOM   3876  CA  PRO A 513     -15.712 -30.819  -5.226  1.00  0.50           C  
ATOM   3877  C   PRO A 513     -15.982 -30.528  -3.752  1.00  0.51           C  
ATOM   3878  CB  PRO A 513     -16.104 -29.623  -6.099  1.00  0.49           C  
ATOM   3879  O   PRO A 513     -17.133 -30.319  -3.361  1.00  0.50           O  
ATOM   3880  CG  PRO A 513     -16.801 -30.222  -7.277  1.00  0.48           C  
ATOM   3881  CD  PRO A 513     -17.369 -31.552  -6.870  1.00  0.50           C  
ATOM   3882  N   PRO A 514     -14.943 -30.808  -2.845  1.00  0.53           N  
ATOM   3883  CA  PRO A 514     -15.139 -30.444  -1.440  1.00  0.51           C  
ATOM   3884  C   PRO A 514     -15.441 -28.959  -1.252  1.00  0.53           C  
ATOM   3885  CB  PRO A 514     -13.805 -30.817  -0.789  1.00  0.50           C  
ATOM   3886  O   PRO A 514     -14.885 -28.118  -1.962  1.00  0.51           O  
ATOM   3887  CG  PRO A 514     -12.797 -30.695  -1.887  1.00  0.48           C  
ATOM   3888  CD  PRO A 514     -13.464 -31.045  -3.186  1.00  0.49           C  
ATOM   3889  N   MET A 515     -16.433 -28.590  -0.615  1.00  0.41           N  
ATOM   3890  CA  MET A 515     -16.600 -27.229  -0.112  1.00  0.42           C  
ATOM   3891  C   MET A 515     -15.478 -26.865   0.855  1.00  0.41           C  
ATOM   3892  CB  MET A 515     -17.956 -27.072   0.577  1.00  0.40           C  
ATOM   3893  O   MET A 515     -15.398 -27.417   1.954  1.00  0.40           O  
ATOM   3894  CG  MET A 515     -19.131 -27.024  -0.387  1.00  0.38           C  
ATOM   3895  SD  MET A 515     -20.720 -26.667   0.460  1.00  0.48           S  
ATOM   3896  CE  MET A 515     -20.774 -24.862   0.292  1.00  0.35           C  
ATOM   3897  N   ILE A 516     -14.489 -26.169   0.497  1.00  0.48           N  
ATOM   3898  CA  ILE A 516     -13.241 -25.841   1.177  1.00  0.48           C  
ATOM   3899  C   ILE A 516     -13.362 -24.474   1.845  1.00  0.47           C  
ATOM   3900  CB  ILE A 516     -12.044 -25.857   0.201  1.00  0.46           C  
ATOM   3901  O   ILE A 516     -13.893 -23.531   1.253  1.00  0.46           O  
ATOM   3902  CG1 ILE A 516     -11.960 -27.208  -0.520  1.00  0.40           C  
ATOM   3903  CG2 ILE A 516     -10.739 -25.550   0.941  1.00  0.41           C  
ATOM   3904  CD1 ILE A 516     -10.873 -27.276  -1.584  1.00  0.42           C  
ATOM   3905  N   SER A 517     -13.143 -24.370   3.114  1.00  0.45           N  
ATOM   3906  CA  SER A 517     -12.902 -23.199   3.950  1.00  0.45           C  
ATOM   3907  C   SER A 517     -11.425 -23.066   4.304  1.00  0.45           C  
ATOM   3908  CB  SER A 517     -13.736 -23.273   5.230  1.00  0.44           C  
ATOM   3909  O   SER A 517     -10.746 -24.067   4.545  1.00  0.44           O  
ATOM   3910  OG  SER A 517     -13.380 -24.409   5.998  1.00  0.43           O  
ATOM   3911  N   ILE A 518     -10.773 -21.994   4.114  1.00  0.48           N  
ATOM   3912  CA  ILE A 518      -9.422 -21.678   4.565  1.00  0.48           C  
ATOM   3913  C   ILE A 518      -9.440 -21.345   6.055  1.00  0.47           C  
ATOM   3914  CB  ILE A 518      -8.818 -20.505   3.761  1.00  0.46           C  
ATOM   3915  O   ILE A 518     -10.201 -20.481   6.496  1.00  0.46           O  
ATOM   3916  CG1 ILE A 518      -8.791 -20.841   2.265  1.00  0.41           C  
ATOM   3917  CG2 ILE A 518      -7.415 -20.166   4.272  1.00  0.42           C  
ATOM   3918  CD1 ILE A 518      -8.312 -19.696   1.383  1.00  0.42           C  
ATOM   3919  N   VAL A 519      -8.866 -22.143   6.903  1.00  0.39           N  
ATOM   3920  CA  VAL A 519      -8.535 -21.864   8.297  1.00  0.39           C  
ATOM   3921  C   VAL A 519      -7.376 -20.872   8.364  1.00  0.39           C  
ATOM   3922  CB  VAL A 519      -8.176 -23.156   9.065  1.00  0.38           C  
ATOM   3923  O   VAL A 519      -6.286 -21.146   7.854  1.00  0.38           O  
ATOM   3924  CG1 VAL A 519      -7.980 -22.864  10.551  1.00  0.34           C  
ATOM   3925  CG2 VAL A 519      -9.260 -24.214   8.863  1.00  0.35           C  
ATOM   3926  N   ASN A 520      -7.599 -19.484   8.530  1.00  0.39           N  
ATOM   3927  CA  ASN A 520      -6.582 -18.528   8.957  1.00  0.40           C  
ATOM   3928  C   ASN A 520      -5.726 -19.089  10.088  1.00  0.39           C  
ATOM   3929  CB  ASN A 520      -7.230 -17.210   9.385  1.00  0.38           C  
ATOM   3930  O   ASN A 520      -6.243 -19.429  11.154  1.00  0.38           O  
ATOM   3931  CG  ASN A 520      -6.219 -16.095   9.569  1.00  0.36           C  
ATOM   3932  ND2 ASN A 520      -6.705 -14.862   9.653  1.00  0.35           N  
ATOM   3933  OD1 ASN A 520      -5.012 -16.339   9.633  1.00  0.38           O  
ATOM   3934  N   PRO A 521      -4.545 -19.557   9.727  1.00  0.32           N  
ATOM   3935  CA  PRO A 521      -3.751 -20.017  10.868  1.00  0.32           C  
ATOM   3936  C   PRO A 521      -3.685 -18.987  11.994  1.00  0.32           C  
ATOM   3937  CB  PRO A 521      -2.365 -20.251  10.261  1.00  0.30           C  
ATOM   3938  O   PRO A 521      -3.371 -19.335  13.136  1.00  0.31           O  
ATOM   3939  CG  PRO A 521      -2.332 -19.389   9.041  1.00  0.29           C  
ATOM   3940  CD  PRO A 521      -3.741 -19.171   8.572  1.00  0.34           C  
ATOM   3941  N   TYR A 522      -3.990 -17.616  11.750  1.00  0.31           N  
ATOM   3942  CA  TYR A 522      -4.036 -16.603  12.799  1.00  0.33           C  
ATOM   3943  C   TYR A 522      -5.448 -16.455  13.353  1.00  0.31           C  
ATOM   3944  CB  TYR A 522      -3.540 -15.255  12.267  1.00  0.29           C  
ATOM   3945  O   TYR A 522      -5.712 -15.569  14.168  1.00  0.29           O  
ATOM   3946  CG  TYR A 522      -2.133 -15.298  11.723  1.00  0.28           C  
ATOM   3947  CD1 TYR A 522      -1.036 -15.371  12.579  1.00  0.27           C  
ATOM   3948  CD2 TYR A 522      -1.897 -15.264  10.353  1.00  0.29           C  
ATOM   3949  CE1 TYR A 522       0.262 -15.408  12.082  1.00  0.28           C  
ATOM   3950  CE2 TYR A 522      -0.603 -15.301   9.845  1.00  0.30           C  
ATOM   3951  OH  TYR A 522       1.752 -15.410  10.219  1.00  0.19           O  
ATOM   3952  CZ  TYR A 522       0.469 -15.373  10.716  1.00  0.28           C  
ATOM   3953  N   SER A 523      -6.404 -17.172  12.967  1.00  0.31           N  
ATOM   3954  CA  SER A 523      -7.742 -17.203  13.549  1.00  0.31           C  
ATOM   3955  C   SER A 523      -7.726 -17.831  14.938  1.00  0.31           C  
ATOM   3956  CB  SER A 523      -8.702 -17.975  12.642  1.00  0.28           C  
ATOM   3957  O   SER A 523      -8.778 -18.007  15.558  1.00  0.29           O  
ATOM   3958  OG  SER A 523      -8.266 -19.312  12.470  1.00  0.28           O  
ATOM   3959  N   LYS A 524      -6.464 -17.940  15.550  1.00  0.29           N  
ATOM   3960  CA  LYS A 524      -6.674 -17.977  16.994  1.00  0.29           C  
ATOM   3961  C   LYS A 524      -6.560 -16.583  17.603  1.00  0.29           C  
ATOM   3962  CB  LYS A 524      -5.672 -18.923  17.658  1.00  0.27           C  
ATOM   3963  O   LYS A 524      -5.555 -15.896  17.410  1.00  0.28           O  
ATOM   3964  CG  LYS A 524      -5.965 -20.398  17.426  1.00  0.26           C  
ATOM   3965  CD  LYS A 524      -5.031 -21.287  18.236  1.00  0.29           C  
ATOM   3966  CE  LYS A 524      -5.295 -22.764  17.972  1.00  0.23           C  
ATOM   3967  NZ  LYS A 524      -4.375 -23.640  18.757  1.00  0.24           N  
ATOM   3968  N   PRO A 525      -7.720 -15.621  17.508  1.00  0.31           N  
ATOM   3969  CA  PRO A 525      -7.897 -14.395  18.290  1.00  0.31           C  
ATOM   3970  C   PRO A 525      -6.846 -14.238  19.386  1.00  0.31           C  
ATOM   3971  CB  PRO A 525      -9.294 -14.560  18.893  1.00  0.29           C  
ATOM   3972  O   PRO A 525      -6.768 -15.068  20.296  1.00  0.30           O  
ATOM   3973  CG  PRO A 525      -9.693 -15.961  18.555  1.00  0.27           C  
ATOM   3974  CD  PRO A 525      -8.648 -16.550  17.652  1.00  0.32           C  
ATOM   3975  N   GLN A 526      -5.625 -13.898  19.033  1.00  0.34           N  
ATOM   3976  CA  GLN A 526      -4.642 -13.432  20.005  1.00  0.35           C  
ATOM   3977  C   GLN A 526      -4.715 -11.918  20.179  1.00  0.34           C  
ATOM   3978  CB  GLN A 526      -3.231 -13.844  19.581  1.00  0.31           C  
ATOM   3979  O   GLN A 526      -5.091 -11.198  19.251  1.00  0.33           O  
ATOM   3980  CG  GLN A 526      -3.002 -15.349  19.586  1.00  0.29           C  
ATOM   3981  CD  GLN A 526      -1.533 -15.720  19.661  1.00  0.33           C  
ATOM   3982  NE2 GLN A 526      -1.255 -16.995  19.908  1.00  0.28           N  
ATOM   3983  OE1 GLN A 526      -0.655 -14.867  19.497  1.00  0.37           O  
ATOM   3984  N   ASN A 527      -5.410 -11.334  21.385  1.00  0.37           N  
ATOM   3985  CA  ASN A 527      -5.395 -10.005  21.985  1.00  0.38           C  
ATOM   3986  C   ASN A 527      -4.876  -8.954  21.008  1.00  0.38           C  
ATOM   3987  CB  ASN A 527      -4.554 -10.002  23.263  1.00  0.34           C  
ATOM   3988  O   ASN A 527      -4.182  -8.018  21.407  1.00  0.37           O  
ATOM   3989  CG  ASN A 527      -5.118 -10.913  24.336  1.00  0.33           C  
ATOM   3990  ND2 ASN A 527      -4.303 -11.230  25.334  1.00  0.33           N  
ATOM   3991  OD1 ASN A 527      -6.278 -11.330  24.266  1.00  0.37           O  
ATOM   3992  N   LYS A 528      -4.975  -9.216  19.746  1.00  0.40           N  
ATOM   3993  CA  LYS A 528      -4.534  -8.268  18.727  1.00  0.40           C  
ATOM   3994  C   LYS A 528      -5.708  -7.459  18.184  1.00  0.40           C  
ATOM   3995  CB  LYS A 528      -3.828  -8.999  17.584  1.00  0.37           C  
ATOM   3996  O   LYS A 528      -5.523  -6.574  17.346  1.00  0.39           O  
ATOM   3997  CG  LYS A 528      -2.451  -9.535  17.949  1.00  0.36           C  
ATOM   3998  CD  LYS A 528      -1.703 -10.036  16.721  1.00  0.41           C  
ATOM   3999  CE  LYS A 528      -0.330 -10.584  17.086  1.00  0.32           C  
ATOM   4000  NZ  LYS A 528       0.428 -11.030  15.879  1.00  0.32           N  
ATOM   4001  N   TYR A 529      -7.016  -7.658  18.646  1.00  0.58           N  
ATOM   4002  CA  TYR A 529      -8.239  -7.010  18.189  1.00  0.60           C  
ATOM   4003  C   TYR A 529      -8.958  -6.324  19.345  1.00  0.59           C  
ATOM   4004  CB  TYR A 529      -9.172  -8.028  17.525  1.00  0.55           C  
ATOM   4005  O   TYR A 529      -8.792  -6.710  20.504  1.00  0.58           O  
ATOM   4006  CG  TYR A 529      -8.526  -8.796  16.397  1.00  0.52           C  
ATOM   4007  CD1 TYR A 529      -8.280  -8.190  15.167  1.00  0.48           C  
ATOM   4008  CD2 TYR A 529      -8.163 -10.129  16.558  1.00  0.50           C  
ATOM   4009  CE1 TYR A 529      -7.687  -8.895  14.124  1.00  0.45           C  
ATOM   4010  CE2 TYR A 529      -7.571 -10.843  15.523  1.00  0.47           C  
ATOM   4011  OH  TYR A 529      -6.750 -10.921  13.282  1.00  0.35           O  
ATOM   4012  CZ  TYR A 529      -7.336 -10.219  14.311  1.00  0.46           C  
ATOM   4013  N   ASP A 530      -9.481  -5.061  19.094  1.00  0.69           N  
ATOM   4014  CA  ASP A 530     -10.594  -4.735  19.979  1.00  0.71           C  
ATOM   4015  C   ASP A 530     -11.673  -5.815  19.926  1.00  0.71           C  
ATOM   4016  CB  ASP A 530     -11.192  -3.376  19.611  1.00  0.67           C  
ATOM   4017  O   ASP A 530     -11.904  -6.417  18.875  1.00  0.70           O  
ATOM   4018  CG  ASP A 530     -10.241  -2.220  19.867  1.00  0.63           C  
ATOM   4019  OD1 ASP A 530      -9.319  -2.362  20.700  1.00  0.67           O  
ATOM   4020  OD2 ASP A 530     -10.416  -1.157  19.233  1.00  0.72           O  
ATOM   4021  N   TRP A 531     -12.208  -6.335  20.946  1.00  0.73           N  
ATOM   4022  CA  TRP A 531     -13.341  -7.239  21.110  1.00  0.77           C  
ATOM   4023  C   TRP A 531     -14.645  -6.459  21.248  1.00  0.76           C  
ATOM   4024  CB  TRP A 531     -13.139  -8.141  22.331  1.00  0.71           C  
ATOM   4025  O   TRP A 531     -14.826  -5.706  22.208  1.00  0.74           O  
ATOM   4026  CG  TRP A 531     -13.895  -9.434  22.265  1.00  0.64           C  
ATOM   4027  CD1 TRP A 531     -15.079  -9.664  21.622  1.00  0.58           C  
ATOM   4028  CD2 TRP A 531     -13.518 -10.675  22.869  1.00  0.61           C  
ATOM   4029  CE2 TRP A 531     -14.521 -11.616  22.551  1.00  0.60           C  
ATOM   4030  CE3 TRP A 531     -12.427 -11.083  23.648  1.00  0.72           C  
ATOM   4031  NE1 TRP A 531     -15.462 -10.975  21.790  1.00  0.73           N  
ATOM   4032  CH2 TRP A 531     -13.389 -13.315  23.747  1.00  0.69           C  
ATOM   4033  CZ2 TRP A 531     -14.466 -12.943  22.986  1.00  0.71           C  
ATOM   4034  CZ3 TRP A 531     -12.374 -12.403  24.081  1.00  0.69           C  
ATOM   4035  N   LEU A 532     -15.494  -6.561  20.180  1.00  0.77           N  
ATOM   4036  CA  LEU A 532     -16.858  -6.050  20.258  1.00  0.80           C  
ATOM   4037  C   LEU A 532     -17.782  -7.065  20.923  1.00  0.81           C  
ATOM   4038  CB  LEU A 532     -17.382  -5.704  18.862  1.00  0.77           C  
ATOM   4039  O   LEU A 532     -17.929  -8.189  20.437  1.00  0.81           O  
ATOM   4040  CG  LEU A 532     -18.798  -5.132  18.791  1.00  0.74           C  
ATOM   4041  CD1 LEU A 532     -18.852  -3.765  19.464  1.00  0.72           C  
ATOM   4042  CD2 LEU A 532     -19.267  -5.040  17.343  1.00  0.75           C  
ATOM   4043  N   ILE A 533     -18.425  -6.734  22.022  1.00  0.81           N  
ATOM   4044  CA  ILE A 533     -19.556  -7.448  22.606  1.00  0.84           C  
ATOM   4045  C   ILE A 533     -20.821  -6.602  22.479  1.00  0.84           C  
ATOM   4046  CB  ILE A 533     -19.296  -7.804  24.087  1.00  0.82           C  
ATOM   4047  O   ILE A 533     -20.792  -5.392  22.713  1.00  0.83           O  
ATOM   4048  CG1 ILE A 533     -19.082  -6.531  24.913  1.00  0.81           C  
ATOM   4049  CG2 ILE A 533     -18.095  -8.747  24.212  1.00  0.79           C  
ATOM   4050  CD1 ILE A 533     -18.978  -6.776  26.412  1.00  0.78           C  
ATOM   4051  N   THR A 534     -21.880  -7.202  21.961  1.00  0.83           N  
ATOM   4052  CA  THR A 534     -23.232  -6.670  22.090  1.00  0.86           C  
ATOM   4053  C   THR A 534     -23.891  -7.172  23.372  1.00  0.86           C  
ATOM   4054  CB  THR A 534     -24.102  -7.054  20.879  1.00  0.81           C  
ATOM   4055  O   THR A 534     -23.871  -8.371  23.658  1.00  0.86           O  
ATOM   4056  CG2 THR A 534     -25.466  -6.375  20.943  1.00  0.72           C  
ATOM   4057  OG1 THR A 534     -23.437  -6.654  19.674  1.00  0.77           O  
ATOM   4058  N   THR A 535     -24.422  -6.278  24.171  1.00  0.85           N  
ATOM   4059  CA  THR A 535     -24.865  -6.577  25.528  1.00  0.88           C  
ATOM   4060  C   THR A 535     -26.367  -6.350  25.669  1.00  0.86           C  
ATOM   4061  CB  THR A 535     -24.114  -5.717  26.562  1.00  0.85           C  
ATOM   4062  O   THR A 535     -26.951  -5.549  24.936  1.00  0.84           O  
ATOM   4063  CG2 THR A 535     -22.606  -5.917  26.452  1.00  0.79           C  
ATOM   4064  OG1 THR A 535     -24.419  -4.335  26.339  1.00  0.86           O  
ATOM   4065  N   GLU A 536     -27.061  -6.983  26.598  1.00  0.87           N  
ATOM   4066  CA  GLU A 536     -28.407  -6.763  27.119  1.00  0.89           C  
ATOM   4067  C   GLU A 536     -28.418  -6.779  28.645  1.00  0.87           C  
ATOM   4068  CB  GLU A 536     -29.374  -7.818  26.575  1.00  0.84           C  
ATOM   4069  O   GLU A 536     -27.435  -7.178  29.273  1.00  0.85           O  
ATOM   4070  CG  GLU A 536     -29.061  -9.234  27.035  1.00  0.76           C  
ATOM   4071  CD  GLU A 536     -30.033 -10.270  26.492  1.00  0.74           C  
ATOM   4072  OE1 GLU A 536     -30.915  -9.907  25.681  1.00  0.82           O  
ATOM   4073  OE2 GLU A 536     -29.911 -11.453  26.881  1.00  0.83           O  
ATOM   4074  N   ASN A 537     -29.505  -6.271  29.296  1.00  0.84           N  
ATOM   4075  CA  ASN A 537     -29.744  -6.241  30.735  1.00  0.86           C  
ATOM   4076  C   ASN A 537     -28.575  -5.606  31.484  1.00  0.82           C  
ATOM   4077  CB  ASN A 537     -30.011  -7.652  31.264  1.00  0.80           C  
ATOM   4078  O   ASN A 537     -28.098  -6.156  32.478  1.00  0.77           O  
ATOM   4079  CG  ASN A 537     -31.221  -8.298  30.620  1.00  0.76           C  
ATOM   4080  ND2 ASN A 537     -31.091  -9.567  30.253  1.00  0.85           N  
ATOM   4081  OD1 ASN A 537     -32.265  -7.661  30.453  1.00  0.77           O  
ATOM   4082  N   LEU A 538     -28.059  -4.559  31.015  1.00  0.83           N  
ATOM   4083  CA  LEU A 538     -27.067  -3.775  31.741  1.00  0.87           C  
ATOM   4084  C   LEU A 538     -27.639  -3.258  33.057  1.00  0.82           C  
ATOM   4085  CB  LEU A 538     -26.581  -2.601  30.886  1.00  0.82           C  
ATOM   4086  O   LEU A 538     -28.714  -2.654  33.077  1.00  0.80           O  
ATOM   4087  CG  LEU A 538     -25.791  -2.960  29.627  1.00  0.78           C  
ATOM   4088  CD1 LEU A 538     -25.480  -1.704  28.820  1.00  0.74           C  
ATOM   4089  CD2 LEU A 538     -24.508  -3.699  29.993  1.00  0.74           C  
ATOM   4090  N   SER A 539     -26.919  -3.401  34.124  1.00  0.90           N  
ATOM   4091  CA  SER A 539     -27.183  -2.912  35.473  1.00  0.91           C  
ATOM   4092  C   SER A 539     -25.926  -2.321  36.103  1.00  0.89           C  
ATOM   4093  CB  SER A 539     -27.725  -4.037  36.355  1.00  0.87           C  
ATOM   4094  O   SER A 539     -24.830  -2.858  35.935  1.00  0.88           O  
ATOM   4095  OG  SER A 539     -26.705  -4.975  36.656  1.00  0.79           O  
ATOM   4096  N   GLY A 540     -26.043  -1.174  36.728  1.00  0.88           N  
ATOM   4097  CA  GLY A 540     -24.962  -0.427  37.351  1.00  0.88           C  
ATOM   4098  C   GLY A 540     -24.190   0.435  36.370  1.00  0.84           C  
ATOM   4099  O   GLY A 540     -24.743   0.891  35.367  1.00  0.77           O  
ATOM   4100  N   VAL A 541     -22.972   0.937  36.713  1.00  0.89           N  
ATOM   4101  CA  VAL A 541     -22.176   1.832  35.879  1.00  0.89           C  
ATOM   4102  C   VAL A 541     -21.200   1.018  35.032  1.00  0.87           C  
ATOM   4103  CB  VAL A 541     -21.407   2.868  36.730  1.00  0.87           C  
ATOM   4104  O   VAL A 541     -20.338   0.317  35.568  1.00  0.84           O  
ATOM   4105  CG1 VAL A 541     -20.623   3.826  35.837  1.00  0.87           C  
ATOM   4106  CG2 VAL A 541     -22.371   3.639  37.630  1.00  0.85           C  
ATOM   4107  N   VAL A 542     -21.179   1.043  33.683  1.00  0.85           N  
ATOM   4108  CA  VAL A 542     -20.237   0.615  32.655  1.00  0.86           C  
ATOM   4109  C   VAL A 542     -19.644   1.837  31.957  1.00  0.80           C  
ATOM   4110  CB  VAL A 542     -20.909  -0.315  31.620  1.00  0.82           C  
ATOM   4111  O   VAL A 542     -20.375   2.648  31.383  1.00  0.75           O  
ATOM   4112  CG1 VAL A 542     -19.871  -0.893  30.660  1.00  0.78           C  
ATOM   4113  CG2 VAL A 542     -21.670  -1.435  32.327  1.00  0.76           C  
ATOM   4114  N   ALA A 543     -18.381   2.096  32.104  1.00  0.85           N  
ATOM   4115  CA  ALA A 543     -17.702   3.289  31.605  1.00  0.86           C  
ATOM   4116  C   ALA A 543     -16.410   2.922  30.880  1.00  0.84           C  
ATOM   4117  CB  ALA A 543     -17.410   4.254  32.751  1.00  0.84           C  
ATOM   4118  O   ALA A 543     -15.814   1.877  31.151  1.00  0.82           O  
ATOM   4119  N   VAL A 544     -15.825   3.779  29.936  1.00  0.78           N  
ATOM   4120  CA  VAL A 544     -14.544   3.640  29.251  1.00  0.80           C  
ATOM   4121  C   VAL A 544     -13.408   3.646  30.272  1.00  0.75           C  
ATOM   4122  CB  VAL A 544     -14.332   4.764  28.212  1.00  0.76           C  
ATOM   4123  O   VAL A 544     -13.422   4.434  31.220  1.00  0.73           O  
ATOM   4124  CG1 VAL A 544     -12.956   4.644  27.560  1.00  0.73           C  
ATOM   4125  CG2 VAL A 544     -15.433   4.725  27.153  1.00  0.72           C  
ATOM   4126  N   GLY A 545     -12.452   2.677  30.122  1.00  0.80           N  
ATOM   4127  CA  GLY A 545     -11.295   2.472  30.979  1.00  0.82           C  
ATOM   4128  C   GLY A 545     -11.557   1.499  32.113  1.00  0.80           C  
ATOM   4129  O   GLY A 545     -10.624   1.053  32.784  1.00  0.79           O  
ATOM   4130  N   GLN A 546     -12.790   1.101  32.332  1.00  0.86           N  
ATOM   4131  CA  GLN A 546     -13.090   0.104  33.355  1.00  0.87           C  
ATOM   4132  C   GLN A 546     -12.674  -1.292  32.902  1.00  0.84           C  
ATOM   4133  CB  GLN A 546     -14.580   0.122  33.701  1.00  0.85           C  
ATOM   4134  O   GLN A 546     -12.728  -1.606  31.711  1.00  0.82           O  
ATOM   4135  CG  GLN A 546     -15.009   1.337  34.511  1.00  0.83           C  
ATOM   4136  CD  GLN A 546     -16.486   1.321  34.856  1.00  0.80           C  
ATOM   4137  NE2 GLN A 546     -16.890   2.192  35.774  1.00  0.89           N  
ATOM   4138  OE1 GLN A 546     -17.258   0.534  34.300  1.00  0.87           O  
ATOM   4139  N   LYS A 547     -12.123  -2.110  33.834  1.00  0.84           N  
ATOM   4140  CA  LYS A 547     -11.931  -3.542  33.619  1.00  0.87           C  
ATOM   4141  C   LYS A 547     -13.270  -4.264  33.500  1.00  0.87           C  
ATOM   4142  CB  LYS A 547     -11.107  -4.150  34.755  1.00  0.83           C  
ATOM   4143  O   LYS A 547     -14.147  -4.102  34.351  1.00  0.86           O  
ATOM   4144  CG  LYS A 547     -10.738  -5.610  34.538  1.00  0.79           C  
ATOM   4145  CD  LYS A 547      -9.921  -6.158  35.701  1.00  0.78           C  
ATOM   4146  CE  LYS A 547      -9.572  -7.626  35.497  1.00  0.84           C  
ATOM   4147  NZ  LYS A 547      -8.817  -8.183  36.660  1.00  0.84           N  
ATOM   4148  N   ILE A 548     -13.422  -5.032  32.504  1.00  0.88           N  
ATOM   4149  CA  ILE A 548     -14.557  -5.920  32.277  1.00  0.90           C  
ATOM   4150  C   ILE A 548     -14.110  -7.374  32.413  1.00  0.87           C  
ATOM   4151  CB  ILE A 548     -15.191  -5.682  30.888  1.00  0.87           C  
ATOM   4152  O   ILE A 548     -13.028  -7.743  31.950  1.00  0.85           O  
ATOM   4153  CG1 ILE A 548     -16.503  -6.465  30.759  1.00  0.82           C  
ATOM   4154  CG2 ILE A 548     -14.212  -6.067  29.774  1.00  0.80           C  
ATOM   4155  CD1 ILE A 548     -17.363  -6.041  29.577  1.00  0.79           C  
ATOM   4156  N   VAL A 549     -14.861  -8.279  33.152  1.00  0.91           N  
ATOM   4157  CA  VAL A 549     -14.599  -9.703  33.333  1.00  0.92           C  
ATOM   4158  C   VAL A 549     -15.851 -10.507  32.989  1.00  0.91           C  
ATOM   4159  CB  VAL A 549     -14.144 -10.018  34.776  1.00  0.89           C  
ATOM   4160  O   VAL A 549     -16.937 -10.227  33.502  1.00  0.91           O  
ATOM   4161  CG1 VAL A 549     -13.831 -11.505  34.931  1.00  0.84           C  
ATOM   4162  CG2 VAL A 549     -12.928  -9.171  35.147  1.00  0.83           C  
ATOM   4163  N   SER A 550     -15.705 -11.476  32.098  1.00  0.90           N  
ATOM   4164  CA  SER A 550     -16.828 -12.298  31.658  1.00  0.91           C  
ATOM   4165  C   SER A 550     -16.948 -13.565  32.499  1.00  0.90           C  
ATOM   4166  CB  SER A 550     -16.676 -12.668  30.182  1.00  0.88           C  
ATOM   4167  O   SER A 550     -15.978 -13.994  33.127  1.00  0.88           O  
ATOM   4168  OG  SER A 550     -15.700 -13.683  30.016  1.00  0.78           O  
ATOM   4169  N   SER A 551     -18.016 -14.353  32.526  1.00  0.89           N  
ATOM   4170  CA  SER A 551     -18.236 -15.643  33.172  1.00  0.89           C  
ATOM   4171  C   SER A 551     -17.410 -16.740  32.509  1.00  0.84           C  
ATOM   4172  CB  SER A 551     -19.718 -16.016  33.135  1.00  0.86           C  
ATOM   4173  O   SER A 551     -17.115 -17.763  33.131  1.00  0.80           O  
ATOM   4174  OG  SER A 551     -20.203 -16.019  31.803  1.00  0.79           O  
ATOM   4175  N   SER A 552     -16.995 -16.464  31.282  1.00  0.86           N  
ATOM   4176  CA  SER A 552     -16.188 -17.419  30.529  1.00  0.85           C  
ATOM   4177  C   SER A 552     -14.700 -17.113  30.663  1.00  0.82           C  
ATOM   4178  CB  SER A 552     -16.587 -17.411  29.052  1.00  0.81           C  
ATOM   4179  O   SER A 552     -13.900 -17.513  29.815  1.00  0.77           O  
ATOM   4180  OG  SER A 552     -17.990 -17.551  28.910  1.00  0.69           O  
ATOM   4181  N   ASN A 553     -14.326 -16.434  31.750  1.00  0.82           N  
ATOM   4182  CA  ASN A 553     -12.978 -16.040  32.146  1.00  0.82           C  
ATOM   4183  C   ASN A 553     -12.361 -15.068  31.145  1.00  0.78           C  
ATOM   4184  CB  ASN A 553     -12.085 -17.272  32.309  1.00  0.76           C  
ATOM   4185  O   ASN A 553     -11.140 -14.909  31.099  1.00  0.74           O  
ATOM   4186  CG  ASN A 553     -12.558 -18.194  33.416  1.00  0.71           C  
ATOM   4187  ND2 ASN A 553     -12.528 -19.496  33.157  1.00  0.71           N  
ATOM   4188  OD1 ASN A 553     -12.948 -17.740  34.495  1.00  0.68           O  
ATOM   4189  N   GLY A 554     -13.142 -14.320  30.400  1.00  0.83           N  
ATOM   4190  CA  GLY A 554     -12.696 -13.152  29.658  1.00  0.84           C  
ATOM   4191  C   GLY A 554     -12.470 -11.937  30.538  1.00  0.83           C  
ATOM   4192  O   GLY A 554     -13.255 -11.671  31.451  1.00  0.81           O  
ATOM   4193  N   SER A 555     -11.349 -11.311  30.255  1.00  0.85           N  
ATOM   4194  CA  SER A 555     -11.055 -10.030  30.889  1.00  0.86           C  
ATOM   4195  C   SER A 555     -10.439  -9.050  29.896  1.00  0.83           C  
ATOM   4196  CB  SER A 555     -10.113 -10.223  32.078  1.00  0.82           C  
ATOM   4197  O   SER A 555      -9.774  -9.460  28.943  1.00  0.81           O  
ATOM   4198  OG  SER A 555      -8.822 -10.611  31.639  1.00  0.77           O  
ATOM   4199  N   GLY A 556     -10.723  -7.740  30.117  1.00  0.87           N  
ATOM   4200  CA  GLY A 556     -10.128  -6.690  29.307  1.00  0.87           C  
ATOM   4201  C   GLY A 556     -10.481  -5.294  29.786  1.00  0.87           C  
ATOM   4202  O   GLY A 556     -11.111  -5.133  30.833  1.00  0.86           O  
ATOM   4203  N   LEU A 557      -9.951  -4.234  29.100  1.00  0.81           N  
ATOM   4204  CA  LEU A 557     -10.324  -2.847  29.355  1.00  0.83           C  
ATOM   4205  C   LEU A 557     -11.339  -2.360  28.325  1.00  0.83           C  
ATOM   4206  CB  LEU A 557      -9.087  -1.946  29.335  1.00  0.79           C  
ATOM   4207  O   LEU A 557     -11.154  -2.561  27.123  1.00  0.82           O  
ATOM   4208  CG  LEU A 557      -8.053  -2.190  30.435  1.00  0.74           C  
ATOM   4209  CD1 LEU A 557      -6.812  -1.336  30.195  1.00  0.71           C  
ATOM   4210  CD2 LEU A 557      -8.652  -1.899  31.807  1.00  0.72           C  
ATOM   4211  N   ILE A 558     -12.395  -1.708  28.691  1.00  0.80           N  
ATOM   4212  CA  ILE A 558     -13.344  -1.072  27.783  1.00  0.82           C  
ATOM   4213  C   ILE A 558     -12.681   0.119  27.096  1.00  0.78           C  
ATOM   4214  CB  ILE A 558     -14.621  -0.621  28.525  1.00  0.80           C  
ATOM   4215  O   ILE A 558     -12.201   1.040  27.762  1.00  0.75           O  
ATOM   4216  CG1 ILE A 558     -15.313  -1.823  29.177  1.00  0.82           C  
ATOM   4217  CG2 ILE A 558     -15.572   0.107  27.570  1.00  0.80           C  
ATOM   4218  CD1 ILE A 558     -16.525  -1.456  30.022  1.00  0.79           C  
ATOM   4219  N   ARG A 559     -12.621   0.146  25.848  1.00  0.80           N  
ATOM   4220  CA  ARG A 559     -12.097   1.236  25.032  1.00  0.80           C  
ATOM   4221  C   ARG A 559     -13.200   2.223  24.664  1.00  0.78           C  
ATOM   4222  CB  ARG A 559     -11.438   0.691  23.764  1.00  0.77           C  
ATOM   4223  O   ARG A 559     -12.990   3.438  24.697  1.00  0.76           O  
ATOM   4224  CG  ARG A 559     -10.859   1.767  22.859  1.00  0.73           C  
ATOM   4225  CD  ARG A 559     -10.265   1.176  21.588  1.00  0.71           C  
ATOM   4226  NE  ARG A 559      -9.954   2.211  20.606  1.00  0.64           N  
ATOM   4227  NH1 ARG A 559      -9.148   0.747  19.011  1.00  0.57           N  
ATOM   4228  NH2 ARG A 559      -9.187   3.000  18.590  1.00  0.52           N  
ATOM   4229  CZ  ARG A 559      -9.430   1.983  19.405  1.00  0.68           C  
ATOM   4230  N   GLU A 560     -14.357   1.698  24.187  1.00  0.77           N  
ATOM   4231  CA  GLU A 560     -15.496   2.455  23.677  1.00  0.80           C  
ATOM   4232  C   GLU A 560     -16.815   1.766  24.019  1.00  0.79           C  
ATOM   4233  CB  GLU A 560     -15.380   2.646  22.163  1.00  0.76           C  
ATOM   4234  O   GLU A 560     -16.869   0.540  24.134  1.00  0.79           O  
ATOM   4235  CG  GLU A 560     -16.377   3.643  21.590  1.00  0.71           C  
ATOM   4236  CD  GLU A 560     -16.182   3.901  20.105  1.00  0.70           C  
ATOM   4237  OE1 GLU A 560     -15.129   3.508  19.553  1.00  0.76           O  
ATOM   4238  OE2 GLU A 560     -17.089   4.503  19.487  1.00  0.72           O  
ATOM   4239  N   ILE A 561     -17.898   2.557  24.337  1.00  0.76           N  
ATOM   4240  CA  ILE A 561     -19.292   2.168  24.521  1.00  0.78           C  
ATOM   4241  C   ILE A 561     -20.174   2.923  23.530  1.00  0.74           C  
ATOM   4242  CB  ILE A 561     -19.765   2.431  25.968  1.00  0.74           C  
ATOM   4243  O   ILE A 561     -20.199   4.156  23.525  1.00  0.71           O  
ATOM   4244  CG1 ILE A 561     -18.858   1.705  26.968  1.00  0.73           C  
ATOM   4245  CG2 ILE A 561     -21.226   2.005  26.144  1.00  0.71           C  
ATOM   4246  CD1 ILE A 561     -19.081   2.114  28.417  1.00  0.71           C  
ATOM   4247  N   ASN A 562     -20.784   2.232  22.680  1.00  0.77           N  
ATOM   4248  CA  ASN A 562     -21.834   2.676  21.770  1.00  0.79           C  
ATOM   4249  C   ASN A 562     -23.124   1.887  21.975  1.00  0.77           C  
ATOM   4250  CB  ASN A 562     -21.368   2.563  20.317  1.00  0.74           C  
ATOM   4251  O   ASN A 562     -23.248   0.756  21.501  1.00  0.75           O  
ATOM   4252  CG  ASN A 562     -22.278   3.299  19.353  1.00  0.68           C  
ATOM   4253  ND2 ASN A 562     -21.826   3.457  18.115  1.00  0.67           N  
ATOM   4254  OD1 ASN A 562     -23.377   3.724  19.719  1.00  0.65           O  
ATOM   4255  N   ASP A 563     -24.187   2.360  22.750  1.00  0.74           N  
ATOM   4256  CA  ASP A 563     -25.472   1.791  23.144  1.00  0.76           C  
ATOM   4257  C   ASP A 563     -25.291   0.415  23.780  1.00  0.75           C  
ATOM   4258  CB  ASP A 563     -26.408   1.694  21.938  1.00  0.68           C  
ATOM   4259  O   ASP A 563     -24.695   0.294  24.853  1.00  0.69           O  
ATOM   4260  CG  ASP A 563     -26.737   3.047  21.332  1.00  0.67           C  
ATOM   4261  OD1 ASP A 563     -26.898   4.030  22.086  1.00  0.66           O  
ATOM   4262  OD2 ASP A 563     -26.838   3.130  20.089  1.00  0.75           O  
ATOM   4263  N   ALA A 564     -25.677  -0.611  23.132  1.00  0.80           N  
ATOM   4264  CA  ALA A 564     -25.584  -1.993  23.595  1.00  0.82           C  
ATOM   4265  C   ALA A 564     -24.235  -2.605  23.229  1.00  0.79           C  
ATOM   4266  CB  ALA A 564     -26.720  -2.828  23.010  1.00  0.76           C  
ATOM   4267  O   ALA A 564     -23.949  -3.751  23.585  1.00  0.76           O  
ATOM   4268  N   ASN A 565     -23.439  -1.791  22.475  1.00  0.80           N  
ATOM   4269  CA  ASN A 565     -22.141  -2.291  22.034  1.00  0.83           C  
ATOM   4270  C   ASN A 565     -21.013  -1.788  22.930  1.00  0.81           C  
ATOM   4271  CB  ASN A 565     -21.880  -1.896  20.579  1.00  0.78           C  
ATOM   4272  O   ASN A 565     -20.864  -0.581  23.130  1.00  0.79           O  
ATOM   4273  CG  ASN A 565     -22.880  -2.509  19.619  1.00  0.74           C  
ATOM   4274  ND2 ASN A 565     -23.460  -1.680  18.759  1.00  0.79           N  
ATOM   4275  OD1 ASN A 565     -23.129  -3.717  19.650  1.00  0.75           O  
ATOM   4276  N   ILE A 566     -20.190  -2.646  23.442  1.00  0.84           N  
ATOM   4277  CA  ILE A 566     -18.971  -2.384  24.198  1.00  0.84           C  
ATOM   4278  C   ILE A 566     -17.761  -2.894  23.419  1.00  0.80           C  
ATOM   4279  CB  ILE A 566     -19.022  -3.039  25.597  1.00  0.83           C  
ATOM   4280  O   ILE A 566     -17.699  -4.071  23.056  1.00  0.76           O  
ATOM   4281  CG1 ILE A 566     -20.220  -2.507  26.392  1.00  0.88           C  
ATOM   4282  CG2 ILE A 566     -17.713  -2.799  26.354  1.00  0.86           C  
ATOM   4283  CD1 ILE A 566     -20.385  -3.145  27.765  1.00  0.86           C  
ATOM   4284  N   LEU A 567     -16.822  -1.969  23.121  1.00  0.81           N  
ATOM   4285  CA  LEU A 567     -15.526  -2.301  22.539  1.00  0.82           C  
ATOM   4286  C   LEU A 567     -14.476  -2.496  23.628  1.00  0.81           C  
ATOM   4287  CB  LEU A 567     -15.077  -1.205  21.570  1.00  0.77           C  
ATOM   4288  O   LEU A 567     -14.211  -1.581  24.411  1.00  0.79           O  
ATOM   4289  CG  LEU A 567     -14.053  -1.614  20.511  1.00  0.70           C  
ATOM   4290  CD1 LEU A 567     -14.716  -2.465  19.433  1.00  0.64           C  
ATOM   4291  CD2 LEU A 567     -13.395  -0.383  19.898  1.00  0.64           C  
ATOM   4292  N   ILE A 568     -13.881  -3.600  23.771  1.00  0.81           N  
ATOM   4293  CA  ILE A 568     -12.791  -3.962  24.671  1.00  0.81           C  
ATOM   4294  C   ILE A 568     -11.452  -3.782  23.960  1.00  0.79           C  
ATOM   4295  CB  ILE A 568     -12.937  -5.414  25.180  1.00  0.79           C  
ATOM   4296  O   ILE A 568     -11.252  -4.303  22.860  1.00  0.75           O  
ATOM   4297  CG1 ILE A 568     -14.317  -5.622  25.815  1.00  0.79           C  
ATOM   4298  CG2 ILE A 568     -11.821  -5.754  26.172  1.00  0.77           C  
ATOM   4299  CD1 ILE A 568     -14.596  -7.058  26.235  1.00  0.77           C  
ATOM   4300  N   LYS A 569     -10.623  -3.018  24.519  1.00  0.77           N  
ATOM   4301  CA  LYS A 569      -9.350  -2.564  23.966  1.00  0.76           C  
ATOM   4302  C   LYS A 569      -8.459  -3.746  23.596  1.00  0.75           C  
ATOM   4303  CB  LYS A 569      -8.627  -1.654  24.961  1.00  0.74           C  
ATOM   4304  O   LYS A 569      -8.286  -4.673  24.390  1.00  0.72           O  
ATOM   4305  CG  LYS A 569      -7.360  -1.018  24.409  1.00  0.73           C  
ATOM   4306  CD  LYS A 569      -6.764  -0.016  25.390  1.00  0.72           C  
ATOM   4307  CE  LYS A 569      -5.501   0.627  24.835  1.00  0.72           C  
ATOM   4308  NZ  LYS A 569      -4.929   1.631  25.782  1.00  0.68           N  
ATOM   4309  N   ARG A 570      -7.841  -3.706  22.429  1.00  0.60           N  
ATOM   4310  CA  ARG A 570      -6.770  -4.611  22.025  1.00  0.61           C  
ATOM   4311  C   ARG A 570      -5.633  -4.601  23.041  1.00  0.60           C  
ATOM   4312  CB  ARG A 570      -6.239  -4.232  20.641  1.00  0.57           C  
ATOM   4313  O   ARG A 570      -5.355  -3.571  23.659  1.00  0.59           O  
ATOM   4314  CG  ARG A 570      -5.556  -2.875  20.593  1.00  0.56           C  
ATOM   4315  CD  ARG A 570      -5.106  -2.519  19.183  1.00  0.57           C  
ATOM   4316  NE  ARG A 570      -4.784  -1.100  19.062  1.00  0.48           N  
ATOM   4317  NH1 ARG A 570      -4.470  -1.154  16.774  1.00  0.37           N  
ATOM   4318  NH2 ARG A 570      -4.212   0.812  17.924  1.00  0.33           N  
ATOM   4319  CZ  ARG A 570      -4.490  -0.484  17.920  1.00  0.48           C  
ATOM   4320  N   ASN A 571      -4.999  -5.703  23.214  1.00  0.58           N  
ATOM   4321  CA  ASN A 571      -3.895  -5.993  24.123  1.00  0.60           C  
ATOM   4322  C   ASN A 571      -4.301  -5.791  25.580  1.00  0.60           C  
ATOM   4323  CB  ASN A 571      -2.680  -5.127  23.785  1.00  0.55           C  
ATOM   4324  O   ASN A 571      -3.448  -5.771  26.469  1.00  0.60           O  
ATOM   4325  CG  ASN A 571      -2.155  -5.379  22.385  1.00  0.52           C  
ATOM   4326  ND2 ASN A 571      -1.552  -4.359  21.786  1.00  0.50           N  
ATOM   4327  OD1 ASN A 571      -2.290  -6.481  21.847  1.00  0.53           O  
ATOM   4328  N   SER A 572      -5.576  -5.661  25.865  1.00  0.69           N  
ATOM   4329  CA  SER A 572      -6.010  -5.556  27.254  1.00  0.71           C  
ATOM   4330  C   SER A 572      -6.917  -6.720  27.640  1.00  0.70           C  
ATOM   4331  CB  SER A 572      -6.738  -4.232  27.490  1.00  0.66           C  
ATOM   4332  O   SER A 572      -7.275  -6.873  28.810  1.00  0.68           O  
ATOM   4333  OG  SER A 572      -8.025  -4.252  26.896  1.00  0.66           O  
ATOM   4334  N   TRP A 573      -7.360  -7.555  26.725  1.00  0.63           N  
ATOM   4335  CA  TRP A 573      -8.268  -8.632  27.106  1.00  0.71           C  
ATOM   4336  C   TRP A 573      -7.539  -9.971  27.140  1.00  0.62           C  
ATOM   4337  CB  TRP A 573      -9.452  -8.705  26.139  1.00  0.58           C  
ATOM   4338  O   TRP A 573      -6.539 -10.158  26.444  1.00  0.58           O  
ATOM   4339  CG  TRP A 573      -9.057  -8.877  24.703  1.00  0.51           C  
ATOM   4340  CD1 TRP A 573      -8.799  -7.887  23.796  1.00  0.43           C  
ATOM   4341  CD2 TRP A 573      -8.879 -10.115  24.009  1.00  0.48           C  
ATOM   4342  CE2 TRP A 573      -8.512  -9.801  22.681  1.00  0.45           C  
ATOM   4343  CE3 TRP A 573      -8.993 -11.461  24.380  1.00  0.60           C  
ATOM   4344  NE1 TRP A 573      -8.470  -8.436  22.578  1.00  0.61           N  
ATOM   4345  CH2 TRP A 573      -8.378 -12.094  22.113  1.00  0.56           C  
ATOM   4346  CZ2 TRP A 573      -8.258 -10.785  21.723  1.00  0.65           C  
ATOM   4347  CZ3 TRP A 573      -8.741 -12.440  23.425  1.00  0.48           C  
ATOM   4348  N   ASN A 574      -7.825 -10.887  28.029  1.00  0.77           N  
ATOM   4349  CA  ASN A 574      -7.464 -12.279  28.274  1.00  0.79           C  
ATOM   4350  C   ASN A 574      -8.700 -13.149  28.488  1.00  0.79           C  
ATOM   4351  CB  ASN A 574      -6.524 -12.387  29.476  1.00  0.75           C  
ATOM   4352  O   ASN A 574      -9.672 -12.712  29.106  1.00  0.77           O  
ATOM   4353  CG  ASN A 574      -5.858 -13.746  29.577  1.00  0.68           C  
ATOM   4354  ND2 ASN A 574      -5.268 -14.032  30.731  1.00  0.65           N  
ATOM   4355  OD1 ASN A 574      -5.874 -14.530  28.625  1.00  0.66           O  
ATOM   4356  N   GLY A 575      -8.719 -14.413  27.867  1.00  0.75           N  
ATOM   4357  CA  GLY A 575      -9.845 -15.331  27.923  1.00  0.76           C  
ATOM   4358  C   GLY A 575     -10.859 -15.101  26.819  1.00  0.74           C  
ATOM   4359  O   GLY A 575     -10.500 -14.681  25.717  1.00  0.70           O  
ATOM   4360  N   SER A 576     -12.131 -15.496  27.007  1.00  0.79           N  
ATOM   4361  CA  SER A 576     -13.178 -15.376  25.998  1.00  0.82           C  
ATOM   4362  C   SER A 576     -14.402 -14.656  26.553  1.00  0.83           C  
ATOM   4363  CB  SER A 576     -13.580 -16.756  25.477  1.00  0.77           C  
ATOM   4364  O   SER A 576     -14.708 -14.768  27.742  1.00  0.83           O  
ATOM   4365  OG  SER A 576     -14.071 -17.568  26.530  1.00  0.70           O  
ATOM   4366  N   PHE A 577     -15.033 -13.845  25.831  1.00  0.83           N  
ATOM   4367  CA  PHE A 577     -16.362 -13.278  26.031  1.00  0.85           C  
ATOM   4368  C   PHE A 577     -17.405 -14.051  25.234  1.00  0.82           C  
ATOM   4369  CB  PHE A 577     -16.383 -11.800  25.631  1.00  0.82           C  
ATOM   4370  O   PHE A 577     -17.719 -13.689  24.098  1.00  0.77           O  
ATOM   4371  CG  PHE A 577     -15.522 -10.923  26.499  1.00  0.83           C  
ATOM   4372  CD1 PHE A 577     -16.048 -10.309  27.629  1.00  0.81           C  
ATOM   4373  CD2 PHE A 577     -14.185 -10.713  26.185  1.00  0.83           C  
ATOM   4374  CE1 PHE A 577     -15.253  -9.496  28.434  1.00  0.88           C  
ATOM   4375  CE2 PHE A 577     -13.385  -9.903  26.985  1.00  0.88           C  
ATOM   4376  CZ  PHE A 577     -13.921  -9.295  28.109  1.00  0.87           C  
ATOM   4377  N   ASP A 578     -17.832 -15.182  25.589  1.00  0.83           N  
ATOM   4378  CA  ASP A 578     -18.745 -16.066  24.870  1.00  0.85           C  
ATOM   4379  C   ASP A 578     -20.145 -15.462  24.790  1.00  0.85           C  
ATOM   4380  CB  ASP A 578     -18.802 -17.439  25.542  1.00  0.81           C  
ATOM   4381  O   ASP A 578     -20.616 -14.845  25.748  1.00  0.85           O  
ATOM   4382  CG  ASP A 578     -17.480 -18.185  25.480  1.00  0.76           C  
ATOM   4383  OD1 ASP A 578     -16.699 -17.965  24.530  1.00  0.77           O  
ATOM   4384  OD2 ASP A 578     -17.219 -19.003  26.389  1.00  0.80           O  
ATOM   4385  N   ALA A 579     -20.845 -15.699  23.679  1.00  0.77           N  
ATOM   4386  CA  ALA A 579     -22.265 -15.382  23.546  1.00  0.81           C  
ATOM   4387  C   ALA A 579     -23.088 -16.096  24.614  1.00  0.79           C  
ATOM   4388  CB  ALA A 579     -22.766 -15.757  22.153  1.00  0.75           C  
ATOM   4389  O   ALA A 579     -22.811 -17.249  24.952  1.00  0.78           O  
ATOM   4390  N   ASN A 580     -24.053 -15.471  25.221  1.00  0.79           N  
ATOM   4391  CA  ASN A 580     -24.945 -15.878  26.301  1.00  0.83           C  
ATOM   4392  C   ASN A 580     -24.224 -15.896  27.646  1.00  0.80           C  
ATOM   4393  CB  ASN A 580     -25.552 -17.251  26.007  1.00  0.76           C  
ATOM   4394  O   ASN A 580     -24.786 -16.336  28.651  1.00  0.79           O  
ATOM   4395  CG  ASN A 580     -26.249 -17.305  24.661  1.00  0.71           C  
ATOM   4396  ND2 ASN A 580     -25.872 -18.276  23.837  1.00  0.80           N  
ATOM   4397  OD1 ASN A 580     -27.118 -16.481  24.364  1.00  0.74           O  
ATOM   4398  N   GLY A 581     -23.041 -15.434  27.737  1.00  0.85           N  
ATOM   4399  CA  GLY A 581     -22.348 -15.214  28.996  1.00  0.87           C  
ATOM   4400  C   GLY A 581     -22.765 -13.932  29.691  1.00  0.86           C  
ATOM   4401  O   GLY A 581     -23.380 -13.058  29.076  1.00  0.84           O  
ATOM   4402  N   SER A 582     -22.412 -13.847  30.975  1.00  0.90           N  
ATOM   4403  CA  SER A 582     -22.490 -12.596  31.723  1.00  0.92           C  
ATOM   4404  C   SER A 582     -21.112 -11.963  31.885  1.00  0.90           C  
ATOM   4405  CB  SER A 582     -23.117 -12.831  33.098  1.00  0.89           C  
ATOM   4406  O   SER A 582     -20.091 -12.643  31.759  1.00  0.89           O  
ATOM   4407  OG  SER A 582     -22.330 -13.728  33.862  1.00  0.87           O  
ATOM   4408  N   PHE A 583     -21.100 -10.634  32.178  1.00  0.90           N  
ATOM   4409  CA  PHE A 583     -19.878  -9.925  32.539  1.00  0.92           C  
ATOM   4410  C   PHE A 583     -20.123  -8.989  33.716  1.00  0.90           C  
ATOM   4411  CB  PHE A 583     -19.341  -9.134  31.342  1.00  0.91           C  
ATOM   4412  O   PHE A 583     -21.264  -8.611  33.988  1.00  0.88           O  
ATOM   4413  CG  PHE A 583     -20.194  -7.954  30.963  1.00  0.91           C  
ATOM   4414  CD1 PHE A 583     -21.215  -8.087  30.030  1.00  0.88           C  
ATOM   4415  CD2 PHE A 583     -19.974  -6.709  31.539  1.00  0.88           C  
ATOM   4416  CE1 PHE A 583     -22.006  -6.996  29.677  1.00  0.90           C  
ATOM   4417  CE2 PHE A 583     -20.760  -5.615  31.192  1.00  0.90           C  
ATOM   4418  CZ  PHE A 583     -21.775  -5.760  30.260  1.00  0.89           C  
ATOM   4419  N   THR A 584     -19.055  -8.688  34.439  1.00  0.92           N  
ATOM   4420  CA  THR A 584     -18.985  -7.684  35.495  1.00  0.93           C  
ATOM   4421  C   THR A 584     -17.923  -6.636  35.175  1.00  0.93           C  
ATOM   4422  CB  THR A 584     -18.679  -8.329  36.860  1.00  0.91           C  
ATOM   4423  O   THR A 584     -16.837  -6.971  34.699  1.00  0.92           O  
ATOM   4424  CG2 THR A 584     -18.769  -7.304  37.985  1.00  0.84           C  
ATOM   4425  OG1 THR A 584     -19.623  -9.379  37.108  1.00  0.88           O  
ATOM   4426  N   THR A 585     -18.180  -5.299  35.430  1.00  0.89           N  
ATOM   4427  CA  THR A 585     -17.207  -4.224  35.265  1.00  0.91           C  
ATOM   4428  C   THR A 585     -16.676  -3.762  36.619  1.00  0.88           C  
ATOM   4429  CB  THR A 585     -17.820  -3.027  34.514  1.00  0.88           C  
ATOM   4430  O   THR A 585     -17.397  -3.797  37.618  1.00  0.86           O  
ATOM   4431  CG2 THR A 585     -18.258  -3.424  33.109  1.00  0.83           C  
ATOM   4432  OG1 THR A 585     -18.958  -2.547  35.240  1.00  0.88           O  
ATOM   4433  N   PHE A 586     -15.431  -3.443  36.691  1.00  0.89           N  
ATOM   4434  CA  PHE A 586     -14.716  -3.063  37.904  1.00  0.91           C  
ATOM   4435  C   PHE A 586     -14.114  -1.670  37.764  1.00  0.86           C  
ATOM   4436  CB  PHE A 586     -13.616  -4.081  38.221  1.00  0.88           C  
ATOM   4437  O   PHE A 586     -13.586  -1.319  36.707  1.00  0.83           O  
ATOM   4438  CG  PHE A 586     -14.131  -5.471  38.481  1.00  0.88           C  
ATOM   4439  CD1 PHE A 586     -14.366  -5.909  39.778  1.00  0.86           C  
ATOM   4440  CD2 PHE A 586     -14.381  -6.340  37.426  1.00  0.86           C  
ATOM   4441  CE1 PHE A 586     -14.843  -7.195  40.021  1.00  0.89           C  
ATOM   4442  CE2 PHE A 586     -14.858  -7.626  37.661  1.00  0.89           C  
ATOM   4443  CZ  PHE A 586     -15.087  -8.052  38.960  1.00  0.88           C  
ATOM   4444  N   ASN A 587     -14.138  -0.807  38.684  1.00  0.88           N  
ATOM   4445  CA  ASN A 587     -13.483   0.496  38.732  1.00  0.86           C  
ATOM   4446  C   ASN A 587     -11.994   0.364  39.041  1.00  0.82           C  
ATOM   4447  CB  ASN A 587     -14.161   1.401  39.763  1.00  0.84           C  
ATOM   4448  O   ASN A 587     -11.488  -0.746  39.212  1.00  0.78           O  
ATOM   4449  CG  ASN A 587     -13.961   0.917  41.186  1.00  0.81           C  
ATOM   4450  ND2 ASN A 587     -14.744   1.458  42.111  1.00  0.86           N  
ATOM   4451  OD1 ASN A 587     -13.108   0.066  41.451  1.00  0.83           O  
ATOM   4452  N   SER A 588     -11.341   1.480  39.246  1.00  0.81           N  
ATOM   4453  CA  SER A 588      -9.905   1.525  39.504  1.00  0.83           C  
ATOM   4454  C   SER A 588      -9.572   0.943  40.874  1.00  0.79           C  
ATOM   4455  CB  SER A 588      -9.388   2.961  39.412  1.00  0.76           C  
ATOM   4456  O   SER A 588      -8.450   0.486  41.104  1.00  0.77           O  
ATOM   4457  OG  SER A 588     -10.150   3.824  40.239  1.00  0.69           O  
ATOM   4458  N   SER A 589     -10.517   0.915  41.722  1.00  0.79           N  
ATOM   4459  CA  SER A 589     -10.331   0.327  43.044  1.00  0.81           C  
ATOM   4460  C   SER A 589     -10.698  -1.153  43.049  1.00  0.79           C  
ATOM   4461  CB  SER A 589     -11.170   1.072  44.084  1.00  0.75           C  
ATOM   4462  O   SER A 589     -10.767  -1.778  44.109  1.00  0.78           O  
ATOM   4463  OG  SER A 589     -10.852   2.453  44.091  1.00  0.64           O  
ATOM   4464  N   ASN A 590     -10.947  -1.765  41.958  1.00  0.78           N  
ATOM   4465  CA  ASN A 590     -11.365  -3.151  41.772  1.00  0.83           C  
ATOM   4466  C   ASN A 590     -12.685  -3.439  42.481  1.00  0.80           C  
ATOM   4467  CB  ASN A 590     -10.278  -4.109  42.264  1.00  0.73           C  
ATOM   4468  O   ASN A 590     -12.935  -4.570  42.902  1.00  0.78           O  
ATOM   4469  CG  ASN A 590     -10.380  -5.483  41.630  1.00  0.66           C  
ATOM   4470  ND2 ASN A 590     -10.067  -6.517  42.403  1.00  0.73           N  
ATOM   4471  OD1 ASN A 590     -10.735  -5.613  40.456  1.00  0.66           O  
ATOM   4472  N   THR A 591     -13.591  -2.485  42.661  1.00  0.87           N  
ATOM   4473  CA  THR A 591     -14.963  -2.684  43.113  1.00  0.90           C  
ATOM   4474  C   THR A 591     -15.892  -2.935  41.929  1.00  0.89           C  
ATOM   4475  CB  THR A 591     -15.468  -1.471  43.916  1.00  0.86           C  
ATOM   4476  O   THR A 591     -15.826  -2.229  40.920  1.00  0.89           O  
ATOM   4477  CG2 THR A 591     -16.801  -1.774  44.591  1.00  0.76           C  
ATOM   4478  OG1 THR A 591     -14.502  -1.135  44.921  1.00  0.84           O  
ATOM   4479  N   ALA A 592     -16.696  -3.963  41.944  1.00  0.83           N  
ATOM   4480  CA  ALA A 592     -17.738  -4.221  40.954  1.00  0.89           C  
ATOM   4481  C   ALA A 592     -18.742  -3.073  40.902  1.00  0.84           C  
ATOM   4482  CB  ALA A 592     -18.452  -5.535  41.262  1.00  0.80           C  
ATOM   4483  O   ALA A 592     -19.328  -2.706  41.924  1.00  0.80           O  
ATOM   4484  N   VAL A 593     -18.978  -2.441  39.774  1.00  0.90           N  
ATOM   4485  CA  VAL A 593     -19.809  -1.245  39.683  1.00  0.92           C  
ATOM   4486  C   VAL A 593     -20.932  -1.472  38.673  1.00  0.89           C  
ATOM   4487  CB  VAL A 593     -18.977  -0.005  39.285  1.00  0.88           C  
ATOM   4488  O   VAL A 593     -21.922  -0.738  38.661  1.00  0.85           O  
ATOM   4489  CG1 VAL A 593     -18.064   0.423  40.433  1.00  0.75           C  
ATOM   4490  CG2 VAL A 593     -18.160  -0.293  38.027  1.00  0.72           C  
ATOM   4491  N   GLY A 594     -20.792  -2.510  37.826  1.00  0.91           N  
ATOM   4492  CA  GLY A 594     -21.809  -2.805  36.829  1.00  0.92           C  
ATOM   4493  C   GLY A 594     -21.790  -4.249  36.366  1.00  0.92           C  
ATOM   4494  O   GLY A 594     -20.837  -4.982  36.639  1.00  0.91           O  
ATOM   4495  N   SER A 595     -22.957  -4.731  35.627  1.00  0.92           N  
ATOM   4496  CA  SER A 595     -23.070  -6.072  35.061  1.00  0.94           C  
ATOM   4497  C   SER A 595     -24.039  -6.095  33.884  1.00  0.92           C  
ATOM   4498  CB  SER A 595     -23.527  -7.067  36.128  1.00  0.91           C  
ATOM   4499  O   SER A 595     -24.799  -5.146  33.680  1.00  0.91           O  
ATOM   4500  OG  SER A 595     -24.805  -6.714  36.631  1.00  0.91           O  
ATOM   4501  N   GLY A 596     -23.905  -7.114  33.098  1.00  0.93           N  
ATOM   4502  CA  GLY A 596     -24.825  -7.344  31.996  1.00  0.93           C  
ATOM   4503  C   GLY A 596     -24.669  -8.715  31.364  1.00  0.91           C  
ATOM   4504  O   GLY A 596     -23.849  -9.520  31.810  1.00  0.89           O  
ATOM   4505  N   ASN A 597     -25.549  -9.065  30.294  1.00  0.90           N  
ATOM   4506  CA  ASN A 597     -25.459 -10.291  29.507  1.00  0.91           C  
ATOM   4507  C   ASN A 597     -24.874 -10.027  28.123  1.00  0.88           C  
ATOM   4508  CB  ASN A 597     -26.832 -10.954  29.386  1.00  0.87           C  
ATOM   4509  O   ASN A 597     -25.166  -9.000  27.507  1.00  0.86           O  
ATOM   4510  CG  ASN A 597     -27.378 -11.416  30.723  1.00  0.79           C  
ATOM   4511  ND2 ASN A 597     -28.699 -11.458  30.842  1.00  0.86           N  
ATOM   4512  OD1 ASN A 597     -26.617 -11.730  31.643  1.00  0.80           O  
ATOM   4513  N   ILE A 598     -24.056 -10.902  27.609  1.00  0.84           N  
ATOM   4514  CA  ILE A 598     -23.507 -10.863  26.258  1.00  0.88           C  
ATOM   4515  C   ILE A 598     -24.464 -11.558  25.292  1.00  0.83           C  
ATOM   4516  CB  ILE A 598     -22.111 -11.524  26.196  1.00  0.84           C  
ATOM   4517  O   ILE A 598     -24.698 -12.764  25.400  1.00  0.80           O  
ATOM   4518  CG1 ILE A 598     -21.169 -10.876  27.218  1.00  0.83           C  
ATOM   4519  CG2 ILE A 598     -21.532 -11.431  24.782  1.00  0.81           C  
ATOM   4520  CD1 ILE A 598     -19.833 -11.592  27.367  1.00  0.81           C  
ATOM   4521  N   VAL A 599     -25.020 -10.823  24.242  1.00  0.86           N  
ATOM   4522  CA  VAL A 599     -25.883 -11.362  23.196  1.00  0.86           C  
ATOM   4523  C   VAL A 599     -25.030 -11.974  22.087  1.00  0.80           C  
ATOM   4524  CB  VAL A 599     -26.816 -10.277  22.614  1.00  0.83           C  
ATOM   4525  O   VAL A 599     -25.291 -13.093  21.640  1.00  0.75           O  
ATOM   4526  CG1 VAL A 599     -27.697 -10.858  21.509  1.00  0.79           C  
ATOM   4527  CG2 VAL A 599     -27.673  -9.662  23.719  1.00  0.77           C  
ATOM   4528  N   SER A 600     -24.084 -11.164  21.681  1.00  0.82           N  
ATOM   4529  CA  SER A 600     -23.137 -11.605  20.662  1.00  0.83           C  
ATOM   4530  C   SER A 600     -21.734 -11.077  20.945  1.00  0.80           C  
ATOM   4531  CB  SER A 600     -23.591 -11.149  19.274  1.00  0.80           C  
ATOM   4532  O   SER A 600     -21.573 -10.065  21.630  1.00  0.78           O  
ATOM   4533  OG  SER A 600     -23.489  -9.741  19.149  1.00  0.79           O  
ATOM   4534  N   SER A 601     -20.744 -11.728  20.571  1.00  0.81           N  
ATOM   4535  CA  SER A 601     -19.324 -11.400  20.653  1.00  0.81           C  
ATOM   4536  C   SER A 601     -18.627 -11.626  19.316  1.00  0.76           C  
ATOM   4537  CB  SER A 601     -18.643 -12.233  21.739  1.00  0.76           C  
ATOM   4538  O   SER A 601     -18.812 -12.666  18.680  1.00  0.71           O  
ATOM   4539  OG  SER A 601     -18.403 -13.554  21.284  1.00  0.70           O  
ATOM   4540  N   SER A 602     -18.046 -10.489  18.808  1.00  0.74           N  
ATOM   4541  CA  SER A 602     -17.269 -10.507  17.573  1.00  0.73           C  
ATOM   4542  C   SER A 602     -15.984  -9.700  17.715  1.00  0.71           C  
ATOM   4543  CB  SER A 602     -18.098  -9.960  16.410  1.00  0.71           C  
ATOM   4544  O   SER A 602     -15.865  -8.866  18.616  1.00  0.69           O  
ATOM   4545  OG  SER A 602     -18.464  -8.611  16.644  1.00  0.71           O  
ATOM   4546  N   PHE A 603     -14.912  -9.810  17.125  1.00  0.65           N  
ATOM   4547  CA  PHE A 603     -13.755  -8.937  16.972  1.00  0.65           C  
ATOM   4548  C   PHE A 603     -14.070  -7.782  16.028  1.00  0.64           C  
ATOM   4549  CB  PHE A 603     -12.549  -9.725  16.453  1.00  0.60           C  
ATOM   4550  O   PHE A 603     -14.701  -7.978  14.988  1.00  0.62           O  
ATOM   4551  CG  PHE A 603     -12.124 -10.850  17.357  1.00  0.57           C  
ATOM   4552  CD1 PHE A 603     -11.514 -10.587  18.577  1.00  0.53           C  
ATOM   4553  CD2 PHE A 603     -12.335 -12.172  16.987  1.00  0.54           C  
ATOM   4554  CE1 PHE A 603     -11.119 -11.627  19.417  1.00  0.52           C  
ATOM   4555  CE2 PHE A 603     -11.944 -13.216  17.821  1.00  0.51           C  
ATOM   4556  CZ  PHE A 603     -11.335 -12.941  19.034  1.00  0.51           C  
ATOM   4557  N   SER A 604     -13.841  -6.475  16.519  1.00  0.52           N  
ATOM   4558  CA  SER A 604     -13.925  -5.288  15.675  1.00  0.49           C  
ATOM   4559  C   SER A 604     -12.833  -5.288  14.610  1.00  0.50           C  
ATOM   4560  CB  SER A 604     -13.822  -4.019  16.522  1.00  0.46           C  
ATOM   4561  O   SER A 604     -11.658  -5.498  14.918  1.00  0.48           O  
ATOM   4562  OG  SER A 604     -13.007  -3.052  15.882  1.00  0.47           O  
ATOM   4563  N   SER A 605     -13.009  -5.511  13.252  1.00  0.38           N  
ATOM   4564  CA  SER A 605     -12.262  -5.581  12.000  1.00  0.38           C  
ATOM   4565  C   SER A 605     -11.542  -4.268  11.712  1.00  0.38           C  
ATOM   4566  CB  SER A 605     -13.194  -5.927  10.838  1.00  0.35           C  
ATOM   4567  O   SER A 605     -10.740  -4.186  10.779  1.00  0.36           O  
ATOM   4568  OG  SER A 605     -14.207  -4.946  10.696  1.00  0.33           O  
ATOM   4569  N   GLU A 606     -11.730  -3.103  12.307  1.00  0.30           N  
ATOM   4570  CA  GLU A 606     -11.413  -1.727  11.935  1.00  0.30           C  
ATOM   4571  C   GLU A 606      -9.906  -1.486  11.946  1.00  0.30           C  
ATOM   4572  CB  GLU A 606     -12.110  -0.741  12.875  1.00  0.27           C  
ATOM   4573  O   GLU A 606      -9.394  -0.687  11.159  1.00  0.28           O  
ATOM   4574  CG  GLU A 606     -13.437  -0.218  12.344  1.00  0.26           C  
ATOM   4575  CD  GLU A 606     -14.073   0.829  13.245  1.00  0.30           C  
ATOM   4576  OE1 GLU A 606     -13.552   1.069  14.358  1.00  0.37           O  
ATOM   4577  OE2 GLU A 606     -15.100   1.413  12.834  1.00  0.33           O  
ATOM   4578  N   TYR A 607      -8.944  -2.405  12.380  1.00  0.28           N  
ATOM   4579  CA  TYR A 607      -7.532  -2.080  12.551  1.00  0.28           C  
ATOM   4580  C   TYR A 607      -6.676  -3.340  12.523  1.00  0.28           C  
ATOM   4581  CB  TYR A 607      -7.309  -1.327  13.866  1.00  0.26           C  
ATOM   4582  O   TYR A 607      -6.858  -4.241  13.345  1.00  0.27           O  
ATOM   4583  CG  TYR A 607      -7.986   0.021  13.917  1.00  0.25           C  
ATOM   4584  CD1 TYR A 607      -7.443   1.120  13.255  1.00  0.23           C  
ATOM   4585  CD2 TYR A 607      -9.169   0.198  14.626  1.00  0.25           C  
ATOM   4586  CE1 TYR A 607      -8.063   2.365  13.300  1.00  0.23           C  
ATOM   4587  CE2 TYR A 607      -9.798   1.438  14.678  1.00  0.26           C  
ATOM   4588  OH  TYR A 607      -9.856   3.743  14.060  1.00  0.16           O  
ATOM   4589  CZ  TYR A 607      -9.238   2.513  14.012  1.00  0.22           C  
ATOM   4590  N   GLY A 608      -6.209  -4.000  11.269  1.00  0.30           N  
ATOM   4591  CA  GLY A 608      -5.001  -4.716  10.890  1.00  0.29           C  
ATOM   4592  C   GLY A 608      -5.173  -6.223  10.899  1.00  0.30           C  
ATOM   4593  O   GLY A 608      -4.897  -6.879  11.906  1.00  0.29           O  
ATOM   4594  N   GLN A 609      -6.200  -6.987  10.264  1.00  0.26           N  
ATOM   4595  CA  GLN A 609      -6.281  -8.428  10.049  1.00  0.26           C  
ATOM   4596  C   GLN A 609      -5.181  -8.907   9.106  1.00  0.26           C  
ATOM   4597  CB  GLN A 609      -7.653  -8.812   9.492  1.00  0.25           C  
ATOM   4598  O   GLN A 609      -5.007  -8.357   8.017  1.00  0.26           O  
ATOM   4599  CG  GLN A 609      -8.784  -8.689  10.504  1.00  0.24           C  
ATOM   4600  CD  GLN A 609     -10.070  -9.339  10.029  1.00  0.27           C  
ATOM   4601  NE2 GLN A 609     -11.074  -9.372  10.899  1.00  0.25           N  
ATOM   4602  OE1 GLN A 609     -10.161  -9.807   8.889  1.00  0.33           O  
ATOM   4603  N   MET A 610      -4.110  -9.525   9.573  1.00  0.26           N  
ATOM   4604  CA  MET A 610      -3.272 -10.465   8.833  1.00  0.28           C  
ATOM   4605  C   MET A 610      -4.073 -11.692   8.411  1.00  0.27           C  
ATOM   4606  CB  MET A 610      -2.068 -10.890   9.674  1.00  0.25           C  
ATOM   4607  O   MET A 610      -4.616 -12.405   9.256  1.00  0.26           O  
ATOM   4608  CG  MET A 610      -1.036  -9.791   9.867  1.00  0.25           C  
ATOM   4609  SD  MET A 610       0.538 -10.419  10.571  1.00  0.21           S  
ATOM   4610  CE  MET A 610       1.583  -8.948  10.384  1.00  0.23           C  
ATOM   4611  N   GLY A 611      -4.898 -11.776   7.091  1.00  0.35           N  
ATOM   4612  CA  GLY A 611      -5.503 -12.757   6.205  1.00  0.34           C  
ATOM   4613  C   GLY A 611      -6.971 -13.001   6.498  1.00  0.36           C  
ATOM   4614  O   GLY A 611      -7.332 -13.378   7.615  1.00  0.34           O  
ATOM   4615  N   ASN A 612      -7.901 -12.306   6.068  1.00  0.27           N  
ATOM   4616  CA  ASN A 612      -9.351 -12.409   6.195  1.00  0.30           C  
ATOM   4617  C   ASN A 612     -10.037 -12.375   4.833  1.00  0.27           C  
ATOM   4618  CB  ASN A 612      -9.893 -11.293   7.091  1.00  0.26           C  
ATOM   4619  O   ASN A 612      -9.564 -11.709   3.911  1.00  0.26           O  
ATOM   4620  CG  ASN A 612     -10.041 -11.724   8.537  1.00  0.26           C  
ATOM   4621  ND2 ASN A 612     -10.040 -10.757   9.446  1.00  0.26           N  
ATOM   4622  OD1 ASN A 612     -10.154 -12.916   8.833  1.00  0.30           O  
ATOM   4623  N   ASN A 613     -11.135 -13.112   4.744  1.00  0.29           N  
ATOM   4624  CA  ASN A 613     -12.237 -13.198   3.791  1.00  0.30           C  
ATOM   4625  C   ASN A 613     -11.800 -13.859   2.487  1.00  0.29           C  
ATOM   4626  CB  ASN A 613     -12.817 -11.810   3.515  1.00  0.27           C  
ATOM   4627  O   ASN A 613     -12.236 -13.458   1.407  1.00  0.28           O  
ATOM   4628  CG  ASN A 613     -13.572 -11.245   4.701  1.00  0.26           C  
ATOM   4629  ND2 ASN A 613     -13.703  -9.924   4.747  1.00  0.29           N  
ATOM   4630  OD1 ASN A 613     -14.034 -11.989   5.570  1.00  0.30           O  
ATOM   4631  N   VAL A 614     -10.837 -14.839   2.485  1.00  0.31           N  
ATOM   4632  CA  VAL A 614     -10.733 -15.617   1.255  1.00  0.33           C  
ATOM   4633  C   VAL A 614     -11.967 -16.502   1.097  1.00  0.32           C  
ATOM   4634  CB  VAL A 614      -9.452 -16.481   1.236  1.00  0.31           C  
ATOM   4635  O   VAL A 614     -12.396 -17.155   2.051  1.00  0.32           O  
ATOM   4636  CG1 VAL A 614      -9.501 -17.494   0.094  1.00  0.29           C  
ATOM   4637  CG2 VAL A 614      -8.213 -15.595   1.116  1.00  0.28           C  
ATOM   4638  N   ARG A 615     -12.766 -16.314   0.042  1.00  0.31           N  
ATOM   4639  CA  ARG A 615     -13.705 -17.277  -0.525  1.00  0.30           C  
ATOM   4640  C   ARG A 615     -13.095 -17.998  -1.722  1.00  0.31           C  
ATOM   4641  CB  ARG A 615     -15.004 -16.581  -0.939  1.00  0.29           C  
ATOM   4642  O   ARG A 615     -12.555 -17.360  -2.629  1.00  0.30           O  
ATOM   4643  CG  ARG A 615     -15.794 -16.007   0.226  1.00  0.28           C  
ATOM   4644  CD  ARG A 615     -17.105 -15.385  -0.234  1.00  0.33           C  
ATOM   4645  NE  ARG A 615     -17.745 -14.625   0.836  1.00  0.26           N  
ATOM   4646  NH1 ARG A 615     -19.651 -14.132  -0.373  1.00  0.22           N  
ATOM   4647  NH2 ARG A 615     -19.428 -13.379   1.781  1.00  0.16           N  
ATOM   4648  CZ  ARG A 615     -18.940 -14.047   0.746  1.00  0.25           C  
ATOM   4649  N   VAL A 616     -12.819 -19.267  -1.654  1.00  0.29           N  
ATOM   4650  CA  VAL A 616     -12.345 -20.183  -2.687  1.00  0.32           C  
ATOM   4651  C   VAL A 616     -13.529 -20.932  -3.295  1.00  0.30           C  
ATOM   4652  CB  VAL A 616     -11.312 -21.185  -2.126  1.00  0.29           C  
ATOM   4653  O   VAL A 616     -14.497 -21.246  -2.599  1.00  0.30           O  
ATOM   4654  CG1 VAL A 616     -10.217 -21.464  -3.154  1.00  0.28           C  
ATOM   4655  CG2 VAL A 616     -10.707 -20.656  -0.826  1.00  0.27           C  
ATOM   4656  N   GLN A 617     -13.794 -20.757  -4.559  1.00  0.30           N  
ATOM   4657  CA  GLN A 617     -14.497 -21.697  -5.426  1.00  0.29           C  
ATOM   4658  C   GLN A 617     -13.525 -22.676  -6.079  1.00  0.29           C  
ATOM   4659  CB  GLN A 617     -15.289 -20.949  -6.499  1.00  0.28           C  
ATOM   4660  O   GLN A 617     -12.457 -22.277  -6.549  1.00  0.28           O  
ATOM   4661  CG  GLN A 617     -16.472 -21.734  -7.050  1.00  0.27           C  
ATOM   4662  CD  GLN A 617     -17.328 -20.917  -7.998  1.00  0.31           C  
ATOM   4663  NE2 GLN A 617     -18.415 -21.513  -8.479  1.00  0.29           N  
ATOM   4664  OE1 GLN A 617     -17.017 -19.760  -8.297  1.00  0.48           O  
ATOM   4665  N   ASP A 618     -13.749 -23.865  -6.093  1.00  0.27           N  
ATOM   4666  CA  ASP A 618     -13.195 -25.176  -6.419  1.00  0.32           C  
ATOM   4667  C   ASP A 618     -13.516 -25.565  -7.860  1.00  0.27           C  
ATOM   4668  CB  ASP A 618     -13.730 -26.238  -5.455  1.00  0.26           C  
ATOM   4669  O   ASP A 618     -14.673 -25.506  -8.282  1.00  0.27           O  
ATOM   4670  CG  ASP A 618     -13.396 -25.943  -4.004  1.00  0.26           C  
ATOM   4671  OD1 ASP A 618     -12.345 -25.323  -3.733  1.00  0.31           O  
ATOM   4672  OD2 ASP A 618     -14.189 -26.338  -3.122  1.00  0.31           O  
ATOM   4673  N   ASN A 619     -12.498 -25.724  -8.742  1.00  0.29           N  
ATOM   4674  CA  ASN A 619     -12.529 -26.570  -9.930  1.00  0.30           C  
ATOM   4675  C   ASN A 619     -11.749 -27.864  -9.718  1.00  0.29           C  
ATOM   4676  CB  ASN A 619     -11.983 -25.813 -11.142  1.00  0.27           C  
ATOM   4677  O   ASN A 619     -10.535 -27.835  -9.512  1.00  0.28           O  
ATOM   4678  CG  ASN A 619     -12.990 -24.843 -11.728  1.00  0.27           C  
ATOM   4679  ND2 ASN A 619     -12.496 -23.783 -12.357  1.00  0.28           N  
ATOM   4680  OD1 ASN A 619     -14.202 -25.044 -11.615  1.00  0.31           O  
ATOM   4681  N   VAL A 620     -12.249 -29.073  -9.357  1.00  0.33           N  
ATOM   4682  CA  VAL A 620     -11.827 -30.468  -9.438  1.00  0.34           C  
ATOM   4683  C   VAL A 620     -11.846 -30.929 -10.894  1.00  0.34           C  
ATOM   4684  CB  VAL A 620     -12.726 -31.384  -8.577  1.00  0.31           C  
ATOM   4685  O   VAL A 620     -12.875 -30.837 -11.567  1.00  0.33           O  
ATOM   4686  CG1 VAL A 620     -12.193 -32.816  -8.576  1.00  0.29           C  
ATOM   4687  CG2 VAL A 620     -12.824 -30.846  -7.151  1.00  0.29           C  
ATOM   4688  N   SER A 621     -10.649 -31.383 -11.474  1.00  0.29           N  
ATOM   4689  CA  SER A 621     -10.478 -32.287 -12.607  1.00  0.32           C  
ATOM   4690  C   SER A 621     -10.594 -33.744 -12.173  1.00  0.30           C  
ATOM   4691  CB  SER A 621      -9.126 -32.052 -13.281  1.00  0.27           C  
ATOM   4692  O   SER A 621     -10.051 -34.134 -11.138  1.00  0.29           O  
ATOM   4693  OG  SER A 621      -8.108 -32.800 -12.640  1.00  0.30           O  
ATOM   4694  N   SER A 622     -11.550 -34.631 -12.668  1.00  0.30           N  
ATOM   4695  CA  SER A 622     -12.231 -35.885 -12.974  1.00  0.32           C  
ATOM   4696  C   SER A 622     -11.243 -36.953 -13.430  1.00  0.30           C  
ATOM   4697  CB  SER A 622     -13.294 -35.669 -14.051  1.00  0.27           C  
ATOM   4698  O   SER A 622     -11.644 -38.050 -13.823  1.00  0.29           O  
ATOM   4699  OG  SER A 622     -12.710 -35.169 -15.241  1.00  0.31           O  
ATOM   4700  N   PHE A 623      -9.926 -37.358 -12.754  1.00  0.24           N  
ATOM   4701  CA  PHE A 623      -9.340 -38.693 -12.745  1.00  0.32           C  
ATOM   4702  C   PHE A 623      -8.539 -38.924 -11.470  1.00  0.25           C  
ATOM   4703  CB  PHE A 623      -8.445 -38.897 -13.972  1.00  0.23           C  
ATOM   4704  O   PHE A 623      -7.595 -38.185 -11.181  1.00  0.25           O  
ATOM   4705  CG  PHE A 623      -9.164 -39.480 -15.158  1.00  0.24           C  
ATOM   4706  CD1 PHE A 623      -9.295 -40.856 -15.302  1.00  0.17           C  
ATOM   4707  CD2 PHE A 623      -9.710 -38.652 -16.130  1.00  0.14           C  
ATOM   4708  CE1 PHE A 623      -9.960 -41.399 -16.399  1.00  0.09           C  
ATOM   4709  CE2 PHE A 623     -10.376 -39.187 -17.229  1.00  0.11           C  
ATOM   4710  CZ  PHE A 623     -10.499 -40.560 -17.362  1.00  0.12           C  
ATOM   4711  N   ALA A 624      -9.144 -39.617 -10.362  1.00  0.34           N  
ATOM   4712  CA  ALA A 624      -8.790 -40.092  -9.027  1.00  0.36           C  
ATOM   4713  C   ALA A 624      -8.808 -38.950  -8.015  1.00  0.34           C  
ATOM   4714  CB  ALA A 624      -7.417 -40.760  -9.047  1.00  0.30           C  
ATOM   4715  O   ALA A 624      -7.947 -38.068  -8.050  1.00  0.32           O  
ATOM   4716  N   GLY A 625     -10.024 -38.061  -7.975  1.00  0.47           N  
ATOM   4717  CA  GLY A 625     -10.531 -36.920  -7.229  1.00  0.47           C  
ATOM   4718  C   GLY A 625      -9.488 -36.285  -6.329  1.00  0.47           C  
ATOM   4719  O   GLY A 625      -9.437 -36.573  -5.131  1.00  0.44           O  
ATOM   4720  N   VAL A 626      -8.454 -35.899  -6.993  1.00  0.56           N  
ATOM   4721  CA  VAL A 626      -7.525 -34.952  -6.384  1.00  0.59           C  
ATOM   4722  C   VAL A 626      -7.971 -33.524  -6.687  1.00  0.57           C  
ATOM   4723  CB  VAL A 626      -6.080 -35.176  -6.882  1.00  0.56           C  
ATOM   4724  O   VAL A 626      -8.476 -33.242  -7.776  1.00  0.57           O  
ATOM   4725  CG1 VAL A 626      -5.128 -35.375  -5.703  1.00  0.47           C  
ATOM   4726  CG2 VAL A 626      -6.021 -36.374  -7.828  1.00  0.49           C  
ATOM   4727  N   VAL A 627      -8.088 -32.633  -5.787  1.00  0.60           N  
ATOM   4728  CA  VAL A 627      -8.256 -31.203  -6.021  1.00  0.59           C  
ATOM   4729  C   VAL A 627      -7.101 -30.678  -6.871  1.00  0.60           C  
ATOM   4730  CB  VAL A 627      -8.340 -30.417  -4.693  1.00  0.58           C  
ATOM   4731  O   VAL A 627      -5.966 -30.587  -6.399  1.00  0.59           O  
ATOM   4732  CG1 VAL A 627      -8.485 -28.920  -4.960  1.00  0.52           C  
ATOM   4733  CG2 VAL A 627      -9.503 -30.927  -3.844  1.00  0.54           C  
ATOM   4734  N   SER A 628      -7.270 -30.510  -8.228  1.00  0.57           N  
ATOM   4735  CA  SER A 628      -6.249 -30.058  -9.167  1.00  0.57           C  
ATOM   4736  C   SER A 628      -5.998 -28.560  -9.032  1.00  0.57           C  
ATOM   4737  CB  SER A 628      -6.658 -30.386 -10.604  1.00  0.56           C  
ATOM   4738  O   SER A 628      -4.859 -28.102  -9.155  1.00  0.57           O  
ATOM   4739  OG  SER A 628      -7.904 -29.789 -10.921  1.00  0.56           O  
ATOM   4740  N   GLU A 629      -7.191 -27.760  -8.824  1.00  0.57           N  
ATOM   4741  CA  GLU A 629      -7.180 -26.302  -8.740  1.00  0.57           C  
ATOM   4742  C   GLU A 629      -8.163 -25.803  -7.685  1.00  0.57           C  
ATOM   4743  CB  GLU A 629      -7.510 -25.683 -10.101  1.00  0.55           C  
ATOM   4744  O   GLU A 629      -9.237 -26.381  -7.505  1.00  0.57           O  
ATOM   4745  CG  GLU A 629      -7.212 -24.193 -10.187  1.00  0.53           C  
ATOM   4746  CD  GLU A 629      -7.467 -23.609 -11.567  1.00  0.54           C  
ATOM   4747  OE1 GLU A 629      -7.881 -24.362 -12.478  1.00  0.59           O  
ATOM   4748  OE2 GLU A 629      -7.252 -22.388 -11.739  1.00  0.54           O  
ATOM   4749  N   VAL A 630      -7.772 -24.876  -6.912  1.00  0.62           N  
ATOM   4750  CA  VAL A 630      -8.596 -24.116  -5.978  1.00  0.62           C  
ATOM   4751  C   VAL A 630      -8.768 -22.686  -6.486  1.00  0.62           C  
ATOM   4752  CB  VAL A 630      -7.984 -24.108  -4.559  1.00  0.60           C  
ATOM   4753  O   VAL A 630      -7.795 -21.935  -6.586  1.00  0.61           O  
ATOM   4754  CG1 VAL A 630      -8.892 -23.359  -3.584  1.00  0.55           C  
ATOM   4755  CG2 VAL A 630      -7.738 -25.536  -4.076  1.00  0.57           C  
ATOM   4756  N   SER A 631      -9.968 -22.372  -7.118  1.00  0.57           N  
ATOM   4757  CA  SER A 631     -10.305 -21.028  -7.576  1.00  0.59           C  
ATOM   4758  C   SER A 631     -10.609 -20.105  -6.401  1.00  0.57           C  
ATOM   4759  CB  SER A 631     -11.502 -21.069  -8.526  1.00  0.56           C  
ATOM   4760  O   SER A 631     -11.451 -20.421  -5.558  1.00  0.57           O  
ATOM   4761  OG  SER A 631     -11.939 -19.758  -8.841  1.00  0.55           O  
ATOM   4762  N   VAL A 632      -9.983 -18.995  -6.274  1.00  0.58           N  
ATOM   4763  CA  VAL A 632     -10.200 -17.923  -5.309  1.00  0.57           C  
ATOM   4764  C   VAL A 632     -11.333 -17.018  -5.788  1.00  0.58           C  
ATOM   4765  CB  VAL A 632      -8.916 -17.094  -5.081  1.00  0.56           C  
ATOM   4766  O   VAL A 632     -11.233 -16.397  -6.849  1.00  0.58           O  
ATOM   4767  CG1 VAL A 632      -9.152 -16.009  -4.032  1.00  0.52           C  
ATOM   4768  CG2 VAL A 632      -7.762 -18.003  -4.664  1.00  0.54           C  
ATOM   4769  N   ARG A 633     -12.615 -17.065  -5.077  1.00  0.47           N  
ATOM   4770  CA  ARG A 633     -13.737 -16.159  -5.303  1.00  0.47           C  
ATOM   4771  C   ARG A 633     -13.490 -14.806  -4.644  1.00  0.46           C  
ATOM   4772  CB  ARG A 633     -15.036 -16.770  -4.774  1.00  0.46           C  
ATOM   4773  O   ARG A 633     -13.901 -13.770  -5.169  1.00  0.45           O  
ATOM   4774  CG  ARG A 633     -15.843 -17.510  -5.829  1.00  0.45           C  
ATOM   4775  CD  ARG A 633     -17.321 -17.569  -5.470  1.00  0.49           C  
ATOM   4776  NE  ARG A 633     -18.102 -18.235  -6.508  1.00  0.44           N  
ATOM   4777  NH1 ARG A 633     -20.152 -17.808  -5.532  1.00  0.35           N  
ATOM   4778  NH2 ARG A 633     -20.038 -18.962  -7.509  1.00  0.31           N  
ATOM   4779  CZ  ARG A 633     -19.429 -18.333  -6.514  1.00  0.43           C  
ATOM   4780  N   ASP A 634     -13.060 -14.953  -3.506  1.00  0.48           N  
ATOM   4781  CA  ASP A 634     -12.679 -13.792  -2.708  1.00  0.50           C  
ATOM   4782  C   ASP A 634     -11.260 -13.939  -2.164  1.00  0.48           C  
ATOM   4783  CB  ASP A 634     -13.665 -13.587  -1.555  1.00  0.47           C  
ATOM   4784  O   ASP A 634     -10.968 -14.880  -1.423  1.00  0.47           O  
ATOM   4785  CG  ASP A 634     -13.494 -12.247  -0.860  1.00  0.46           C  
ATOM   4786  OD1 ASP A 634     -12.467 -11.570  -1.084  1.00  0.45           O  
ATOM   4787  OD2 ASP A 634     -14.392 -11.867  -0.078  1.00  0.53           O  
ATOM   4788  N   SER A 635     -10.319 -13.067  -2.744  1.00  0.57           N  
ATOM   4789  CA  SER A 635      -8.879 -13.216  -2.564  1.00  0.57           C  
ATOM   4790  C   SER A 635      -8.475 -12.965  -1.115  1.00  0.56           C  
ATOM   4791  CB  SER A 635      -8.121 -12.260  -3.486  1.00  0.55           C  
ATOM   4792  O   SER A 635      -7.366 -13.316  -0.705  1.00  0.55           O  
ATOM   4793  OG  SER A 635      -8.976 -11.231  -3.956  1.00  0.54           O  
ATOM   4794  N   GLY A 636      -9.508 -12.572  -0.118  1.00  0.53           N  
ATOM   4795  CA  GLY A 636      -9.154 -12.153   1.228  1.00  0.52           C  
ATOM   4796  C   GLY A 636      -7.979 -11.193   1.265  1.00  0.52           C  
ATOM   4797  O   GLY A 636      -7.487 -10.767   0.218  1.00  0.50           O  
ATOM   4798  N   TYR A 637      -7.554 -10.627   2.371  1.00  0.44           N  
ATOM   4799  CA  TYR A 637      -6.462  -9.685   2.589  1.00  0.46           C  
ATOM   4800  C   TYR A 637      -5.654 -10.064   3.824  1.00  0.44           C  
ATOM   4801  CB  TYR A 637      -7.003  -8.259   2.737  1.00  0.43           C  
ATOM   4802  O   TYR A 637      -6.117 -10.841   4.662  1.00  0.42           O  
ATOM   4803  CG  TYR A 637      -7.952  -8.088   3.899  1.00  0.42           C  
ATOM   4804  CD1 TYR A 637      -9.317  -8.323   3.749  1.00  0.41           C  
ATOM   4805  CD2 TYR A 637      -7.486  -7.689   5.147  1.00  0.42           C  
ATOM   4806  CE1 TYR A 637     -10.195  -8.164   4.816  1.00  0.40           C  
ATOM   4807  CE2 TYR A 637      -8.355  -7.527   6.221  1.00  0.41           C  
ATOM   4808  OH  TYR A 637     -10.571  -7.608   7.105  1.00  0.31           O  
ATOM   4809  CZ  TYR A 637      -9.706  -7.767   6.046  1.00  0.38           C  
ATOM   4810  N   GLY A 638      -4.347  -9.575   3.791  1.00  0.49           N  
ATOM   4811  CA  GLY A 638      -3.464  -9.784   4.928  1.00  0.49           C  
ATOM   4812  C   GLY A 638      -2.745 -11.119   4.888  1.00  0.49           C  
ATOM   4813  O   GLY A 638      -2.198 -11.565   5.898  1.00  0.48           O  
ATOM   4814  N   TYR A 639      -2.662 -11.947   3.823  1.00  0.55           N  
ATOM   4815  CA  TYR A 639      -1.946 -13.210   3.674  1.00  0.54           C  
ATOM   4816  C   TYR A 639      -0.501 -12.970   3.253  1.00  0.55           C  
ATOM   4817  CB  TYR A 639      -2.646 -14.107   2.648  1.00  0.53           C  
ATOM   4818  O   TYR A 639      -0.196 -11.972   2.597  1.00  0.52           O  
ATOM   4819  CG  TYR A 639      -4.017 -14.569   3.081  1.00  0.51           C  
ATOM   4820  CD1 TYR A 639      -4.172 -15.698   3.882  1.00  0.50           C  
ATOM   4821  CD2 TYR A 639      -5.159 -13.878   2.691  1.00  0.51           C  
ATOM   4822  CE1 TYR A 639      -5.432 -16.129   4.282  1.00  0.53           C  
ATOM   4823  CE2 TYR A 639      -6.424 -14.300   3.085  1.00  0.52           C  
ATOM   4824  OH  TYR A 639      -7.801 -15.846   4.272  1.00  0.59           O  
ATOM   4825  CZ  TYR A 639      -6.551 -15.424   3.879  1.00  0.52           C  
ATOM   4826  N   ARG A 640       0.389 -13.861   3.646  1.00  0.49           N  
ATOM   4827  CA  ARG A 640       1.782 -13.914   3.214  1.00  0.50           C  
ATOM   4828  C   ARG A 640       1.940 -14.796   1.980  1.00  0.49           C  
ATOM   4829  CB  ARG A 640       2.677 -14.429   4.344  1.00  0.49           C  
ATOM   4830  O   ARG A 640       1.245 -15.804   1.838  1.00  0.49           O  
ATOM   4831  CG  ARG A 640       2.674 -13.548   5.582  1.00  0.49           C  
ATOM   4832  CD  ARG A 640       3.529 -14.137   6.696  1.00  0.51           C  
ATOM   4833  NE  ARG A 640       3.425 -13.356   7.925  1.00  0.49           N  
ATOM   4834  NH1 ARG A 640       4.940 -14.637   9.110  1.00  0.38           N  
ATOM   4835  NH2 ARG A 640       3.927 -12.837  10.105  1.00  0.34           N  
ATOM   4836  CZ  ARG A 640       4.098 -13.612   9.044  1.00  0.47           C  
ATOM   4837  N   ASN A 641       2.865 -14.382   1.014  1.00  0.50           N  
ATOM   4838  CA  ASN A 641       3.325 -15.350   0.023  1.00  0.52           C  
ATOM   4839  C   ASN A 641       3.870 -16.613   0.684  1.00  0.51           C  
ATOM   4840  CB  ASN A 641       4.385 -14.726  -0.886  1.00  0.50           C  
ATOM   4841  O   ASN A 641       4.682 -16.534   1.608  1.00  0.51           O  
ATOM   4842  CG  ASN A 641       4.569 -15.493  -2.181  1.00  0.50           C  
ATOM   4843  ND2 ASN A 641       5.754 -15.387  -2.769  1.00  0.46           N  
ATOM   4844  OD1 ASN A 641       3.653 -16.173  -2.649  1.00  0.50           O  
ATOM   4845  N   ASN A 642       3.521 -17.684   0.232  1.00  0.48           N  
ATOM   4846  CA  ASN A 642       3.816 -19.042   0.678  1.00  0.47           C  
ATOM   4847  C   ASN A 642       3.242 -19.314   2.065  1.00  0.48           C  
ATOM   4848  CB  ASN A 642       5.325 -19.294   0.669  1.00  0.47           C  
ATOM   4849  O   ASN A 642       3.707 -20.212   2.769  1.00  0.48           O  
ATOM   4850  CG  ASN A 642       5.938 -19.122  -0.707  1.00  0.45           C  
ATOM   4851  ND2 ASN A 642       7.090 -18.465  -0.765  1.00  0.47           N  
ATOM   4852  OD1 ASN A 642       5.380 -19.576  -1.709  1.00  0.48           O  
ATOM   4853  N   GLU A 643       2.339 -18.467   2.570  1.00  0.55           N  
ATOM   4854  CA  GLU A 643       1.603 -18.843   3.773  1.00  0.57           C  
ATOM   4855  C   GLU A 643       0.897 -20.184   3.591  1.00  0.55           C  
ATOM   4856  CB  GLU A 643       0.587 -17.760   4.143  1.00  0.55           C  
ATOM   4857  O   GLU A 643       0.256 -20.420   2.565  1.00  0.56           O  
ATOM   4858  CG  GLU A 643      -0.107 -17.997   5.477  1.00  0.54           C  
ATOM   4859  CD  GLU A 643      -0.889 -16.790   5.970  1.00  0.56           C  
ATOM   4860  OE1 GLU A 643      -0.860 -15.733   5.299  1.00  0.57           O  
ATOM   4861  OE2 GLU A 643      -1.534 -16.901   7.036  1.00  0.53           O  
ATOM   4862  N   SER A 644       1.216 -21.231   4.460  1.00  0.53           N  
ATOM   4863  CA  SER A 644       0.462 -22.481   4.471  1.00  0.54           C  
ATOM   4864  C   SER A 644      -1.010 -22.236   4.783  1.00  0.54           C  
ATOM   4865  CB  SER A 644       1.053 -23.454   5.492  1.00  0.52           C  
ATOM   4866  O   SER A 644      -1.342 -21.638   5.809  1.00  0.53           O  
ATOM   4867  OG  SER A 644       0.611 -24.777   5.240  1.00  0.52           O  
ATOM   4868  N   LEU A 645      -1.839 -22.572   3.921  1.00  0.61           N  
ATOM   4869  CA  LEU A 645      -3.291 -22.579   4.063  1.00  0.61           C  
ATOM   4870  C   LEU A 645      -3.809 -23.998   4.279  1.00  0.61           C  
ATOM   4871  CB  LEU A 645      -3.955 -21.963   2.829  1.00  0.59           C  
ATOM   4872  O   LEU A 645      -3.410 -24.923   3.569  1.00  0.60           O  
ATOM   4873  CG  LEU A 645      -3.514 -20.546   2.459  1.00  0.57           C  
ATOM   4874  CD1 LEU A 645      -4.186 -20.104   1.163  1.00  0.55           C  
ATOM   4875  CD2 LEU A 645      -3.832 -19.574   3.591  1.00  0.57           C  
ATOM   4876  N   THR A 646      -4.448 -24.212   5.467  1.00  0.58           N  
ATOM   4877  CA  THR A 646      -5.246 -25.425   5.610  1.00  0.58           C  
ATOM   4878  C   THR A 646      -6.647 -25.220   5.042  1.00  0.58           C  
ATOM   4879  CB  THR A 646      -5.345 -25.858   7.085  1.00  0.56           C  
ATOM   4880  O   THR A 646      -7.389 -24.351   5.504  1.00  0.58           O  
ATOM   4881  CG2 THR A 646      -6.129 -27.158   7.225  1.00  0.52           C  
ATOM   4882  OG1 THR A 646      -4.025 -26.050   7.610  1.00  0.55           O  
ATOM   4883  N   LEU A 647      -6.997 -25.831   3.977  1.00  0.59           N  
ATOM   4884  CA  LEU A 647      -8.308 -25.911   3.342  1.00  0.60           C  
ATOM   4885  C   LEU A 647      -9.093 -27.109   3.866  1.00  0.59           C  
ATOM   4886  CB  LEU A 647      -8.163 -26.007   1.821  1.00  0.58           C  
ATOM   4887  O   LEU A 647      -8.681 -28.256   3.679  1.00  0.58           O  
ATOM   4888  CG  LEU A 647      -7.300 -24.935   1.154  1.00  0.56           C  
ATOM   4889  CD1 LEU A 647      -6.866 -25.392  -0.235  1.00  0.53           C  
ATOM   4890  CD2 LEU A 647      -8.055 -23.612   1.075  1.00  0.54           C  
ATOM   4891  N   VAL A 648     -10.064 -26.873   4.829  1.00  0.52           N  
ATOM   4892  CA  VAL A 648     -10.910 -27.906   5.416  1.00  0.53           C  
ATOM   4893  C   VAL A 648     -12.150 -28.114   4.550  1.00  0.52           C  
ATOM   4894  CB  VAL A 648     -11.323 -27.549   6.862  1.00  0.50           C  
ATOM   4895  O   VAL A 648     -12.839 -27.152   4.201  1.00  0.52           O  
ATOM   4896  CG1 VAL A 648     -12.106 -28.695   7.499  1.00  0.44           C  
ATOM   4897  CG2 VAL A 648     -10.091 -27.208   7.699  1.00  0.45           C  
ATOM   4898  N   SER A 649     -12.405 -29.262   3.994  1.00  0.51           N  
ATOM   4899  CA  SER A 649     -13.686 -29.659   3.419  1.00  0.51           C  
ATOM   4900  C   SER A 649     -14.819 -29.491   4.425  1.00  0.52           C  
ATOM   4901  CB  SER A 649     -13.631 -31.109   2.937  1.00  0.49           C  
ATOM   4902  O   SER A 649     -14.706 -29.923   5.574  1.00  0.51           O  
ATOM   4903  OG  SER A 649     -14.881 -31.508   2.400  1.00  0.51           O  
ATOM   4904  N   ARG A 650     -15.906 -28.806   4.090  1.00  0.44           N  
ATOM   4905  CA  ARG A 650     -17.107 -28.712   4.913  1.00  0.44           C  
ATOM   4906  C   ARG A 650     -17.787 -30.070   5.048  1.00  0.44           C  
ATOM   4907  CB  ARG A 650     -18.085 -27.693   4.322  1.00  0.43           C  
ATOM   4908  O   ARG A 650     -18.562 -30.292   5.981  1.00  0.44           O  
ATOM   4909  CG  ARG A 650     -17.679 -26.246   4.550  1.00  0.42           C  
ATOM   4910  CD  ARG A 650     -18.774 -25.279   4.121  1.00  0.46           C  
ATOM   4911  NE  ARG A 650     -18.387 -23.890   4.354  1.00  0.38           N  
ATOM   4912  NH1 ARG A 650     -20.430 -23.003   3.739  1.00  0.30           N  
ATOM   4913  NH2 ARG A 650     -18.729 -21.620   4.409  1.00  0.25           N  
ATOM   4914  CZ  ARG A 650     -19.183 -22.841   4.167  1.00  0.38           C  
ATOM   4915  N   SER A 651     -17.587 -30.873   4.076  1.00  0.46           N  
ATOM   4916  CA  SER A 651     -18.362 -32.110   4.091  1.00  0.47           C  
ATOM   4917  C   SER A 651     -17.637 -33.207   4.862  1.00  0.45           C  
ATOM   4918  CB  SER A 651     -18.647 -32.581   2.664  1.00  0.44           C  
ATOM   4919  O   SER A 651     -18.273 -34.096   5.433  1.00  0.44           O  
ATOM   4920  OG  SER A 651     -17.451 -32.643   1.907  1.00  0.43           O  
ATOM   4921  N   ASN A 652     -16.401 -33.143   5.071  1.00  0.46           N  
ATOM   4922  CA  ASN A 652     -15.565 -34.109   5.776  1.00  0.47           C  
ATOM   4923  C   ASN A 652     -14.231 -33.498   6.192  1.00  0.46           C  
ATOM   4924  CB  ASN A 652     -15.334 -35.351   4.913  1.00  0.43           C  
ATOM   4925  O   ASN A 652     -13.345 -33.302   5.358  1.00  0.44           O  
ATOM   4926  CG  ASN A 652     -14.714 -36.495   5.691  1.00  0.40           C  
ATOM   4927  ND2 ASN A 652     -14.717 -37.684   5.100  1.00  0.42           N  
ATOM   4928  OD1 ASN A 652     -14.237 -36.312   6.814  1.00  0.44           O  
ATOM   4929  N   SER A 653     -14.059 -33.158   7.527  1.00  0.41           N  
ATOM   4930  CA  SER A 653     -12.932 -32.514   8.194  1.00  0.42           C  
ATOM   4931  C   SER A 653     -11.728 -33.446   8.268  1.00  0.41           C  
ATOM   4932  CB  SER A 653     -13.327 -32.066   9.602  1.00  0.37           C  
ATOM   4933  O   SER A 653     -10.611 -33.005   8.548  1.00  0.39           O  
ATOM   4934  OG  SER A 653     -13.789 -33.165  10.369  1.00  0.34           O  
ATOM   4935  N   GLU A 654     -11.864 -34.707   7.987  1.00  0.42           N  
ATOM   4936  CA  GLU A 654     -10.752 -35.653   8.009  1.00  0.43           C  
ATOM   4937  C   GLU A 654      -9.899 -35.531   6.750  1.00  0.41           C  
ATOM   4938  CB  GLU A 654     -11.270 -37.086   8.157  1.00  0.39           C
[truncated: 72,770 more chars]
