# Supplementary material for: DepoScope: Accurate phage depolymerase annotation and domain delineation using large language models
Source: PLoS Comput Biol. 2024 Aug 5;20(8):e1011831. doi: 10.1371/journal.pcbi.1011831 (PMC11326577; doi:10.1371/journal.pcbi.1011831)
Supplement: S1 Data — (ZIP) [file pcbi.1011831.s003.zip › FN_FP_deposcope_032024/False_positives/NC_027364.1__YP_009150318.pdb]

PARENT N/A
ATOM      1  N   MET A   1     -37.915 -15.539  23.630  1.00  0.28           N  
ATOM      2  CA  MET A   1     -36.546 -15.146  23.953  1.00  0.33           C  
ATOM      3  C   MET A   1     -35.611 -16.350  23.912  1.00  0.29           C  
ATOM      4  CB  MET A   1     -36.487 -14.485  25.331  1.00  0.29           C  
ATOM      5  O   MET A   1     -35.797 -17.312  24.660  1.00  0.31           O  
ATOM      6  CG  MET A   1     -36.414 -12.968  25.281  1.00  0.32           C  
ATOM      7  SD  MET A   1     -36.364 -12.210  26.951  1.00  0.22           S  
ATOM      8  CE  MET A   1     -36.901 -10.523  26.554  1.00  0.33           C  
ATOM      9  N   SER A   2     -35.288 -16.927  22.690  1.00  0.43           N  
ATOM     10  CA  SER A   2     -34.439 -18.113  22.696  1.00  0.46           C  
ATOM     11  C   SER A   2     -33.382 -18.031  23.793  1.00  0.43           C  
ATOM     12  CB  SER A   2     -33.762 -18.296  21.337  1.00  0.41           C  
ATOM     13  O   SER A   2     -32.684 -17.022  23.914  1.00  0.42           O  
ATOM     14  OG  SER A   2     -32.359 -18.428  21.488  1.00  0.41           O  
ATOM     15  N   ILE A   3     -33.658 -18.401  25.052  1.00  0.44           N  
ATOM     16  CA  ILE A   3     -32.543 -18.681  25.949  1.00  0.46           C  
ATOM     17  C   ILE A   3     -31.425 -19.382  25.180  1.00  0.44           C  
ATOM     18  CB  ILE A   3     -32.987 -19.543  27.152  1.00  0.42           C  
ATOM     19  O   ILE A   3     -31.592 -20.517  24.727  1.00  0.44           O  
ATOM     20  CG1 ILE A   3     -33.938 -18.749  28.055  1.00  0.40           C  
ATOM     21  CG2 ILE A   3     -31.771 -20.039  27.940  1.00  0.41           C  
ATOM     22  CD1 ILE A   3     -34.633 -19.593  29.116  1.00  0.40           C  
ATOM     23  N   ASN A   4     -30.774 -18.815  24.163  1.00  0.46           N  
ATOM     24  CA  ASN A   4     -29.551 -19.391  23.613  1.00  0.49           C  
ATOM     25  C   ASN A   4     -28.761 -20.148  24.676  1.00  0.47           C  
ATOM     26  CB  ASN A   4     -28.682 -18.301  22.980  1.00  0.44           C  
ATOM     27  O   ASN A   4     -28.380 -19.575  25.698  1.00  0.45           O  
ATOM     28  CG  ASN A   4     -29.068 -18.006  21.544  1.00  0.43           C  
ATOM     29  ND2 ASN A   4     -28.714 -16.819  21.067  1.00  0.39           N  
ATOM     30  OD1 ASN A   4     -29.681 -18.838  20.870  1.00  0.42           O  
ATOM     31  N   ARG A   5     -29.232 -21.326  25.172  1.00  0.49           N  
ATOM     32  CA  ARG A   5     -28.480 -22.347  25.894  1.00  0.50           C  
ATOM     33  C   ARG A   5     -27.000 -22.298  25.529  1.00  0.49           C  
ATOM     34  CB  ARG A   5     -29.046 -23.739  25.601  1.00  0.45           C  
ATOM     35  O   ARG A   5     -26.641 -22.411  24.355  1.00  0.47           O  
ATOM     36  CG  ARG A   5     -30.037 -24.232  26.643  1.00  0.44           C  
ATOM     37  CD  ARG A   5     -30.509 -25.649  26.347  1.00  0.45           C  
ATOM     38  NE  ARG A   5     -31.479 -26.112  27.335  1.00  0.41           N  
ATOM     39  NH1 ARG A   5     -31.709 -28.222  26.425  1.00  0.31           N  
ATOM     40  NH2 ARG A   5     -32.900 -27.639  28.296  1.00  0.26           N  
ATOM     41  CZ  ARG A   5     -32.027 -27.323  27.350  1.00  0.40           C  
ATOM     42  N   ILE A   6     -26.193 -21.378  26.107  1.00  0.44           N  
ATOM     43  CA  ILE A   6     -24.747 -21.534  26.223  1.00  0.46           C  
ATOM     44  C   ILE A   6     -24.381 -23.015  26.156  1.00  0.45           C  
ATOM     45  CB  ILE A   6     -24.214 -20.909  27.532  1.00  0.43           C  
ATOM     46  O   ILE A   6     -24.759 -23.795  27.033  1.00  0.44           O  
ATOM     47  CG1 ILE A   6     -24.551 -19.415  27.585  1.00  0.39           C  
ATOM     48  CG2 ILE A   6     -22.705 -21.135  27.663  1.00  0.40           C  
ATOM     49  CD1 ILE A   6     -24.165 -18.740  28.894  1.00  0.41           C  
ATOM     50  N   ARG A   7     -24.271 -23.621  25.046  1.00  0.48           N  
ATOM     51  CA  ARG A   7     -23.669 -24.918  24.757  1.00  0.49           C  
ATOM     52  C   ARG A   7     -22.183 -24.920  25.098  1.00  0.48           C  
ATOM     53  CB  ARG A   7     -23.870 -25.288  23.285  1.00  0.45           C  
ATOM     54  O   ARG A   7     -21.446 -24.019  24.692  1.00  0.46           O  
ATOM     55  CG  ARG A   7     -25.107 -26.132  23.026  1.00  0.44           C  
ATOM     56  CD  ARG A   7     -25.191 -26.578  21.573  1.00  0.45           C  
ATOM     57  NE  ARG A   7     -26.402 -27.351  21.315  1.00  0.41           N  
ATOM     58  NH1 ARG A   7     -25.875 -27.835  19.118  1.00  0.31           N  
ATOM     59  NH2 ARG A   7     -27.830 -28.610  20.030  1.00  0.26           N  
ATOM     60  CZ  ARG A   7     -26.700 -27.930  20.155  1.00  0.43           C  
ATOM     61  N   GLY A   8     -21.711 -25.356  26.363  1.00  0.46           N  
ATOM     62  CA  GLY A   8     -20.686 -25.865  27.260  1.00  0.47           C  
ATOM     63  C   GLY A   8     -19.730 -26.833  26.587  1.00  0.46           C  
ATOM     64  O   GLY A   8     -18.804 -27.342  27.221  1.00  0.45           O  
ATOM     65  N   ASP A   9     -19.585 -26.704  25.250  1.00  0.45           N  
ATOM     66  CA  ASP A   9     -18.434 -27.448  24.747  1.00  0.46           C  
ATOM     67  C   ASP A   9     -17.546 -26.563  23.876  1.00  0.45           C  
ATOM     68  CB  ASP A   9     -18.893 -28.675  23.956  1.00  0.41           C  
ATOM     69  O   ASP A   9     -16.411 -26.930  23.563  1.00  0.42           O  
ATOM     70  CG  ASP A   9     -19.693 -29.656  24.794  1.00  0.41           C  
ATOM     71  OD1 ASP A   9     -19.629 -29.588  26.040  1.00  0.44           O  
ATOM     72  OD2 ASP A   9     -20.392 -30.507  24.202  1.00  0.54           O  
ATOM     73  N   GLY A  10     -17.601 -25.143  24.077  1.00  0.42           N  
ATOM     74  CA  GLY A  10     -16.835 -24.082  23.443  1.00  0.41           C  
ATOM     75  C   GLY A  10     -16.935 -22.756  24.172  1.00  0.42           C  
ATOM     76  O   GLY A  10     -18.034 -22.299  24.492  1.00  0.40           O  
ATOM     77  N   GLY A  11     -16.216 -22.576  25.344  1.00  0.44           N  
ATOM     78  CA  GLY A  11     -16.167 -21.233  25.900  1.00  0.44           C  
ATOM     79  C   GLY A  11     -17.339 -20.368  25.476  1.00  0.43           C  
ATOM     80  O   GLY A  11     -17.892 -20.552  24.389  1.00  0.42           O  
ATOM     81  N   VAL A  12     -18.319 -20.192  26.260  1.00  0.49           N  
ATOM     82  CA  VAL A  12     -19.304 -19.135  26.057  1.00  0.51           C  
ATOM     83  C   VAL A  12     -18.632 -17.917  25.426  1.00  0.49           C  
ATOM     84  CB  VAL A  12     -19.990 -18.737  27.383  1.00  0.47           C  
ATOM     85  O   VAL A  12     -17.740 -17.312  26.025  1.00  0.48           O  
ATOM     86  CG1 VAL A  12     -21.020 -17.633  27.148  1.00  0.45           C  
ATOM     87  CG2 VAL A  12     -20.647 -19.955  28.030  1.00  0.46           C  
ATOM     88  N   ILE A  13     -18.577 -17.899  24.135  1.00  0.44           N  
ATOM     89  CA  ILE A  13     -18.354 -16.654  23.409  1.00  0.45           C  
ATOM     90  C   ILE A  13     -19.607 -15.785  23.477  1.00  0.44           C  
ATOM     91  CB  ILE A  13     -17.966 -16.920  21.937  1.00  0.43           C  
ATOM     92  O   ILE A  13     -20.668 -16.174  22.983  1.00  0.43           O  
ATOM     93  CG1 ILE A  13     -16.685 -17.760  21.865  1.00  0.39           C  
ATOM     94  CG2 ILE A  13     -17.799 -15.602  21.176  1.00  0.41           C  
ATOM     95  CD1 ILE A  13     -16.298 -18.180  20.454  1.00  0.39           C  
ATOM     96  N   ILE A  14     -19.669 -14.867  24.465  1.00  0.48           N  
ATOM     97  CA  ILE A  14     -20.555 -13.709  24.510  1.00  0.48           C  
ATOM     98  C   ILE A  14     -20.110 -12.678  23.475  1.00  0.48           C  
ATOM     99  CB  ILE A  14     -20.584 -13.075  25.919  1.00  0.46           C  
ATOM    100  O   ILE A  14     -18.983 -12.179  23.531  1.00  0.47           O  
ATOM    101  CG1 ILE A  14     -20.961 -14.126  26.970  1.00  0.43           C  
ATOM    102  CG2 ILE A  14     -21.554 -11.890  25.958  1.00  0.44           C  
ATOM    103  CD1 ILE A  14     -20.948 -13.605  28.400  1.00  0.44           C  
ATOM    104  N   ASP A  15     -20.807 -12.721  22.324  1.00  0.47           N  
ATOM    105  CA  ASP A  15     -20.631 -11.761  21.238  1.00  0.50           C  
ATOM    106  C   ASP A  15     -20.640 -10.328  21.765  1.00  0.48           C  
ATOM    107  CB  ASP A  15     -21.722 -11.940  20.181  1.00  0.46           C  
ATOM    108  O   ASP A  15     -21.251 -10.045  22.798  1.00  0.47           O  
ATOM    109  CG  ASP A  15     -21.761 -10.807  19.171  1.00  0.46           C  
ATOM    110  OD1 ASP A  15     -20.937  -9.872  19.271  1.00  0.48           O  
ATOM    111  OD2 ASP A  15     -22.624 -10.848  18.268  1.00  0.54           O  
ATOM    112  N   SER A  16     -19.709  -9.242  21.386  1.00  0.43           N  
ATOM    113  CA  SER A  16     -19.441  -7.844  21.707  1.00  0.43           C  
ATOM    114  C   SER A  16     -20.734  -7.043  21.816  1.00  0.43           C  
ATOM    115  CB  SER A  16     -18.530  -7.216  20.651  1.00  0.41           C  
ATOM    116  O   SER A  16     -20.739  -5.930  22.345  1.00  0.42           O  
ATOM    117  OG  SER A  16     -19.137  -7.264  19.371  1.00  0.41           O  
ATOM    118  N   LYS A  17     -21.844  -7.547  21.491  1.00  0.44           N  
ATOM    119  CA  LYS A  17     -23.138  -6.875  21.571  1.00  0.44           C  
ATOM    120  C   LYS A  17     -24.118  -7.672  22.427  1.00  0.44           C  
ATOM    121  CB  LYS A  17     -23.719  -6.660  20.172  1.00  0.40           C  
ATOM    122  O   LYS A  17     -25.275  -7.277  22.586  1.00  0.42           O  
ATOM    123  CG  LYS A  17     -22.934  -5.672  19.322  1.00  0.38           C  
ATOM    124  CD  LYS A  17     -23.691  -5.303  18.052  1.00  0.42           C  
ATOM    125  CE  LYS A  17     -22.890  -4.343  17.182  1.00  0.33           C  
ATOM    126  NZ  LYS A  17     -23.623  -3.988  15.930  1.00  0.32           N  
ATOM    127  N   SER A  18     -23.756  -8.851  22.872  1.00  0.44           N  
ATOM    128  CA  SER A  18     -24.541  -9.661  23.798  1.00  0.45           C  
ATOM    129  C   SER A  18     -23.967  -9.601  25.209  1.00  0.43           C  
ATOM    130  CB  SER A  18     -24.598 -11.114  23.323  1.00  0.41           C  
ATOM    131  O   SER A  18     -22.760  -9.419  25.387  1.00  0.41           O  
ATOM    132  OG  SER A  18     -25.048 -11.187  21.981  1.00  0.40           O  
ATOM    133  N   PHE A  19     -24.602  -9.086  26.156  1.00  0.40           N  
ATOM    134  CA  PHE A  19     -24.312  -9.098  27.585  1.00  0.43           C  
ATOM    135  C   PHE A  19     -24.783 -10.400  28.222  1.00  0.40           C  
ATOM    136  CB  PHE A  19     -24.974  -7.904  28.280  1.00  0.39           C  
ATOM    137  O   PHE A  19     -25.782 -10.981  27.793  1.00  0.40           O  
ATOM    138  CG  PHE A  19     -25.314  -6.772  27.348  1.00  0.39           C  
ATOM    139  CD1 PHE A  19     -24.401  -5.753  27.107  1.00  0.35           C  
ATOM    140  CD2 PHE A  19     -26.548  -6.728  26.712  1.00  0.37           C  
ATOM    141  CE1 PHE A  19     -24.714  -4.704  26.246  1.00  0.35           C  
ATOM    142  CE2 PHE A  19     -26.868  -5.683  25.849  1.00  0.39           C  
ATOM    143  CZ  PHE A  19     -25.949  -4.672  25.618  1.00  0.33           C  
ATOM    144  N   LEU A  20     -24.004 -11.242  28.919  1.00  0.55           N  
ATOM    145  CA  LEU A  20     -24.391 -12.241  29.910  1.00  0.55           C  
ATOM    146  C   LEU A  20     -25.268 -11.621  30.993  1.00  0.55           C  
ATOM    147  CB  LEU A  20     -23.150 -12.875  30.544  1.00  0.52           C  
ATOM    148  O   LEU A  20     -24.825 -10.734  31.725  1.00  0.54           O  
ATOM    149  CG  LEU A  20     -23.396 -14.067  31.470  1.00  0.51           C  
ATOM    150  CD1 LEU A  20     -23.714 -15.316  30.653  1.00  0.48           C  
ATOM    151  CD2 LEU A  20     -22.188 -14.304  32.370  1.00  0.49           C  
ATOM    152  N   GLU A  21     -26.617 -11.646  30.908  1.00  0.48           N  
ATOM    153  CA  GLU A  21     -27.500 -11.415  32.047  1.00  0.48           C  
ATOM    154  C   GLU A  21     -27.327 -12.499  33.108  1.00  0.48           C  
ATOM    155  CB  GLU A  21     -28.960 -11.353  31.592  1.00  0.47           C  
ATOM    156  O   GLU A  21     -27.610 -13.672  32.856  1.00  0.47           O  
ATOM    157  CG  GLU A  21     -29.841 -10.473  32.467  1.00  0.46           C  
ATOM    158  CD  GLU A  21     -31.264 -10.345  31.949  1.00  0.49           C  
ATOM    159  OE1 GLU A  21     -31.576 -10.921  30.882  1.00  0.52           O  
ATOM    160  OE2 GLU A  21     -32.074  -9.663  32.616  1.00  0.46           O  
ATOM    161  N   LEU A  22     -26.676 -12.353  34.176  1.00  0.55           N  
ATOM    162  CA  LEU A  22     -26.596 -13.167  35.384  1.00  0.55           C  
ATOM    163  C   LEU A  22     -27.919 -13.149  36.141  1.00  0.56           C  
ATOM    164  CB  LEU A  22     -25.468 -12.669  36.292  1.00  0.53           C  
ATOM    165  O   LEU A  22     -28.688 -12.191  36.033  1.00  0.55           O  
ATOM    166  CG  LEU A  22     -24.046 -12.805  35.745  1.00  0.52           C  
ATOM    167  CD1 LEU A  22     -23.045 -12.179  36.709  1.00  0.50           C  
ATOM    168  CD2 LEU A  22     -23.709 -14.270  35.492  1.00  0.51           C  
ATOM    169  N   PRO A  23     -28.476 -14.297  36.702  1.00  0.58           N  
ATOM    170  CA  PRO A  23     -29.695 -14.265  37.514  1.00  0.57           C  
ATOM    171  C   PRO A  23     -29.691 -13.136  38.541  1.00  0.58           C  
ATOM    172  CB  PRO A  23     -29.695 -15.632  38.204  1.00  0.55           C  
ATOM    173  O   PRO A  23     -28.677 -12.906  39.206  1.00  0.56           O  
ATOM    174  CG  PRO A  23     -28.372 -16.234  37.858  1.00  0.55           C  
ATOM    175  CD  PRO A  23     -27.686 -15.341  36.864  1.00  0.55           C  
ATOM    176  N   LYS A  24     -30.683 -12.172  38.601  1.00  0.53           N  
ATOM    177  CA  LYS A  24     -30.999 -11.144  39.589  1.00  0.51           C  
ATOM    178  C   LYS A  24     -31.768 -11.733  40.768  1.00  0.52           C  
ATOM    179  CB  LYS A  24     -31.806 -10.014  38.949  1.00  0.50           C  
ATOM    180  O   LYS A  24     -32.831 -12.331  40.587  1.00  0.51           O  
ATOM    181  CG  LYS A  24     -31.041  -9.226  37.896  1.00  0.47           C  
ATOM    182  CD  LYS A  24     -31.903  -8.131  37.282  1.00  0.49           C  
ATOM    183  CE  LYS A  24     -31.206  -7.465  36.103  1.00  0.45           C  
ATOM    184  NZ  LYS A  24     -32.108  -6.508  35.394  1.00  0.40           N  
ATOM    185  N   ALA A  25     -31.142 -11.955  41.916  1.00  0.57           N  
ATOM    186  CA  ALA A  25     -31.865 -12.414  43.100  1.00  0.58           C  
ATOM    187  C   ALA A  25     -32.240 -11.242  44.003  1.00  0.58           C  
ATOM    188  CB  ALA A  25     -31.029 -13.430  43.873  1.00  0.53           C  
ATOM    189  O   ALA A  25     -31.479 -10.279  44.129  1.00  0.55           O  
ATOM    190  N   PRO A  26     -33.419 -11.012  44.451  1.00  0.53           N  
ATOM    191  CA  PRO A  26     -33.887 -10.174  45.557  1.00  0.51           C  
ATOM    192  C   PRO A  26     -33.396 -10.663  46.917  1.00  0.52           C  
ATOM    193  CB  PRO A  26     -35.411 -10.277  45.458  1.00  0.47           C  
ATOM    194  O   PRO A  26     -33.186 -11.864  47.107  1.00  0.49           O  
ATOM    195  CG  PRO A  26     -35.657 -11.446  44.559  1.00  0.44           C  
ATOM    196  CD  PRO A  26     -34.365 -11.809  43.884  1.00  0.46           C  
ATOM    197  N   SER A  27     -32.737  -9.682  47.778  1.00  0.47           N  
ATOM    198  CA  SER A  27     -32.168  -9.239  49.046  1.00  0.45           C  
ATOM    199  C   SER A  27     -31.835 -10.424  49.947  1.00  0.47           C  
ATOM    200  CB  SER A  27     -33.132  -8.296  49.767  1.00  0.41           C  
ATOM    201  O   SER A  27     -30.846 -10.394  50.682  1.00  0.44           O  
ATOM    202  OG  SER A  27     -34.287  -8.994  50.202  1.00  0.39           O  
ATOM    203  N   LYS A  28     -32.599 -11.570  50.187  1.00  0.46           N  
ATOM    204  CA  LYS A  28     -32.686 -12.563  51.254  1.00  0.46           C  
ATOM    205  C   LYS A  28     -33.377 -13.833  50.768  1.00  0.46           C  
ATOM    206  CB  LYS A  28     -33.431 -11.990  52.461  1.00  0.42           C  
ATOM    207  O   LYS A  28     -34.346 -14.291  51.377  1.00  0.44           O  
ATOM    208  CG  LYS A  28     -32.525 -11.340  53.496  1.00  0.40           C  
ATOM    209  CD  LYS A  28     -33.306 -10.914  54.733  1.00  0.44           C  
ATOM    210  CE  LYS A  28     -32.395 -10.291  55.783  1.00  0.35           C  
ATOM    211  NZ  LYS A  28     -33.156  -9.873  56.998  1.00  0.34           N  
ATOM    212  N   GLU A  29     -33.300 -14.309  49.478  1.00  0.42           N  
ATOM    213  CA  GLU A  29     -34.144 -15.466  49.197  1.00  0.44           C  
ATOM    214  C   GLU A  29     -33.390 -16.771  49.438  1.00  0.42           C  
ATOM    215  CB  GLU A  29     -34.663 -15.416  47.758  1.00  0.37           C  
ATOM    216  O   GLU A  29     -32.230 -16.906  49.042  1.00  0.41           O  
ATOM    217  CG  GLU A  29     -35.887 -14.530  47.576  1.00  0.35           C  
ATOM    218  CD  GLU A  29     -36.354 -14.441  46.132  1.00  0.40           C  
ATOM    219  OE1 GLU A  29     -35.700 -15.035  45.245  1.00  0.42           O  
ATOM    220  OE2 GLU A  29     -37.382 -13.771  45.885  1.00  0.37           O  
ATOM    221  N   THR A  30     -33.863 -17.499  50.474  1.00  0.46           N  
ATOM    222  CA  THR A  30     -34.246 -18.839  50.903  1.00  0.46           C  
ATOM    223  C   THR A  30     -33.582 -19.898  50.027  1.00  0.46           C  
ATOM    224  CB  THR A  30     -35.774 -19.022  50.864  1.00  0.42           C  
ATOM    225  O   THR A  30     -33.663 -19.835  48.799  1.00  0.44           O  
ATOM    226  CG2 THR A  30     -36.431 -18.437  52.110  1.00  0.39           C  
ATOM    227  OG1 THR A  30     -36.300 -18.362  49.706  1.00  0.37           O  
ATOM    228  N   ALA A  31     -32.246 -20.365  50.347  1.00  0.48           N  
ATOM    229  CA  ALA A  31     -31.622 -21.685  50.345  1.00  0.49           C  
ATOM    230  C   ALA A  31     -32.156 -22.543  49.201  1.00  0.49           C  
ATOM    231  CB  ALA A  31     -31.851 -22.384  51.683  1.00  0.44           C  
ATOM    232  O   ALA A  31     -32.434 -23.730  49.385  1.00  0.46           O  
ATOM    233  N   ASP A  32     -32.549 -22.121  47.897  1.00  0.52           N  
ATOM    234  CA  ASP A  32     -32.669 -23.134  46.853  1.00  0.53           C  
ATOM    235  C   ASP A  32     -31.390 -23.222  46.023  1.00  0.52           C  
ATOM    236  CB  ASP A  32     -33.864 -22.831  45.946  1.00  0.48           C  
ATOM    237  O   ASP A  32     -30.884 -22.205  45.543  1.00  0.50           O  
ATOM    238  CG  ASP A  32     -35.198 -23.152  46.596  1.00  0.46           C  
ATOM    239  OD1 ASP A  32     -35.242 -24.006  47.507  1.00  0.47           O  
ATOM    240  OD2 ASP A  32     -36.214 -22.547  46.191  1.00  0.46           O  
ATOM    241  N   VAL A  33     -30.510 -24.392  46.245  1.00  0.62           N  
ATOM    242  CA  VAL A  33     -29.358 -25.190  45.840  1.00  0.62           C  
ATOM    243  C   VAL A  33     -28.188 -24.271  45.495  1.00  0.62           C  
ATOM    244  CB  VAL A  33     -29.693 -26.101  44.638  1.00  0.56           C  
ATOM    245  O   VAL A  33     -28.133 -23.712  44.396  1.00  0.59           O  
ATOM    246  CG1 VAL A  33     -28.518 -27.024  44.316  1.00  0.49           C  
ATOM    247  CG2 VAL A  33     -30.954 -26.915  44.921  1.00  0.50           C  
ATOM    248  N   ILE A  34     -27.328 -23.861  46.426  1.00  0.66           N  
ATOM    249  CA  ILE A  34     -26.022 -23.224  46.301  1.00  0.66           C  
ATOM    250  C   ILE A  34     -24.989 -24.251  45.842  1.00  0.66           C  
ATOM    251  CB  ILE A  34     -25.579 -22.577  47.632  1.00  0.63           C  
ATOM    252  O   ILE A  34     -24.891 -25.340  46.413  1.00  0.65           O  
ATOM    253  CG1 ILE A  34     -26.738 -21.791  48.256  1.00  0.57           C  
ATOM    254  CG2 ILE A  34     -24.360 -21.675  47.415  1.00  0.58           C  
ATOM    255  CD1 ILE A  34     -26.415 -21.183  49.613  1.00  0.57           C  
ATOM    256  N   ARG A  35     -24.347 -24.124  44.492  1.00  0.65           N  
ATOM    257  CA  ARG A  35     -23.215 -24.875  43.960  1.00  0.65           C  
ATOM    258  C   ARG A  35     -21.979 -23.991  43.839  1.00  0.65           C  
ATOM    259  CB  ARG A  35     -23.563 -25.478  42.597  1.00  0.63           C  
ATOM    260  O   ARG A  35     -22.080 -22.822  43.460  1.00  0.65           O  
ATOM    261  CG  ARG A  35     -24.680 -26.509  42.646  1.00  0.61           C  
ATOM    262  CD  ARG A  35     -24.908 -27.158  41.289  1.00  0.61           C  
ATOM    263  NE  ARG A  35     -26.016 -28.109  41.325  1.00  0.53           N  
ATOM    264  NH1 ARG A  35     -25.625 -28.962  39.214  1.00  0.46           N  
ATOM    265  NH2 ARG A  35     -27.360 -29.767  40.478  1.00  0.43           N  
ATOM    266  CZ  ARG A  35     -26.331 -28.944  40.339  1.00  0.58           C  
ATOM    267  N   SER A  36     -20.781 -24.504  44.139  1.00  0.63           N  
ATOM    268  CA  SER A  36     -19.495 -23.861  43.893  1.00  0.65           C  
ATOM    269  C   SER A  36     -19.411 -23.318  42.470  1.00  0.64           C  
ATOM    270  CB  SER A  36     -18.349 -24.843  44.141  1.00  0.61           C  
ATOM    271  O   SER A  36     -19.796 -23.999  41.517  1.00  0.63           O  
ATOM    272  OG  SER A  36     -17.116 -24.156  44.271  1.00  0.61           O  
ATOM    273  N   GLY A  37     -19.100 -21.975  42.320  1.00  0.64           N  
ATOM    274  CA  GLY A  37     -18.891 -21.333  41.032  1.00  0.63           C  
ATOM    275  C   GLY A  37     -20.093 -20.537  40.559  1.00  0.63           C  
ATOM    276  O   GLY A  37     -20.029 -19.855  39.535  1.00  0.62           O  
ATOM    277  N   MET A  38     -21.269 -20.648  41.311  1.00  0.70           N  
ATOM    278  CA  MET A  38     -22.418 -19.853  40.888  1.00  0.69           C  
ATOM    279  C   MET A  38     -22.166 -18.367  41.117  1.00  0.69           C  
ATOM    280  CB  MET A  38     -23.680 -20.291  41.634  1.00  0.68           C  
ATOM    281  O   MET A  38     -21.611 -17.979  42.146  1.00  0.69           O  
ATOM    282  CG  MET A  38     -24.246 -21.617  41.155  1.00  0.65           C  
ATOM    283  SD  MET A  38     -25.817 -22.056  41.997  1.00  0.65           S  
ATOM    284  CE  MET A  38     -26.556 -23.146  40.748  1.00  0.60           C  
ATOM    285  N   ILE A  39     -22.440 -17.402  40.113  1.00  0.68           N  
ATOM    286  CA  ILE A  39     -22.441 -15.944  40.177  1.00  0.68           C  
ATOM    287  C   ILE A  39     -23.857 -15.419  39.950  1.00  0.68           C  
ATOM    288  CB  ILE A  39     -21.470 -15.333  39.142  1.00  0.66           C  
ATOM    289  O   ILE A  39     -24.598 -15.952  39.120  1.00  0.66           O  
ATOM    290  CG1 ILE A  39     -20.078 -15.959  39.282  1.00  0.60           C  
ATOM    291  CG2 ILE A  39     -21.405 -13.811  39.297  1.00  0.61           C  
ATOM    292  CD1 ILE A  39     -19.084 -15.499  38.224  1.00  0.60           C  
ATOM    293  N   ARG A  40     -24.204 -14.487  40.776  1.00  0.72           N  
ATOM    294  CA  ARG A  40     -25.473 -13.805  40.545  1.00  0.71           C  
ATOM    295  C   ARG A  40     -25.337 -12.303  40.772  1.00  0.72           C  
ATOM    296  CB  ARG A  40     -26.564 -14.376  41.455  1.00  0.70           C  
ATOM    297  O   ARG A  40     -24.380 -11.850  41.403  1.00  0.71           O  
ATOM    298  CG  ARG A  40     -26.414 -13.984  42.916  1.00  0.69           C  
ATOM    299  CD  ARG A  40     -27.489 -14.624  43.784  1.00  0.68           C  
ATOM    300  NE  ARG A  40     -27.397 -14.179  45.172  1.00  0.59           N  
ATOM    301  NH1 ARG A  40     -29.058 -15.583  45.950  1.00  0.60           N  
ATOM    302  NH2 ARG A  40     -27.977 -14.169  47.394  1.00  0.55           N  
ATOM    303  CZ  ARG A  40     -28.144 -14.644  46.169  1.00  0.65           C  
ATOM    304  N   TYR A  41     -26.234 -11.389  40.207  1.00  0.69           N  
ATOM    305  CA  TYR A  41     -26.381  -9.989  40.590  1.00  0.69           C  
ATOM    306  C   TYR A  41     -27.341  -9.843  41.765  1.00  0.69           C  
ATOM    307  CB  TYR A  41     -26.878  -9.156  39.404  1.00  0.67           C  
ATOM    308  O   TYR A  41     -28.512 -10.217  41.668  1.00  0.69           O  
ATOM    309  CG  TYR A  41     -26.964  -7.678  39.694  1.00  0.64           C  
ATOM    310  CD1 TYR A  41     -25.820  -6.882  39.702  1.00  0.63           C  
ATOM    311  CD2 TYR A  41     -28.187  -7.073  39.962  1.00  0.64           C  
ATOM    312  CE1 TYR A  41     -25.894  -5.519  39.970  1.00  0.64           C  
ATOM    313  CE2 TYR A  41     -28.273  -5.711  40.232  1.00  0.62           C  
ATOM    314  OH  TYR A  41     -27.202  -3.595  40.500  1.00  0.63           O  
ATOM    315  CZ  TYR A  41     -27.123  -4.944  40.234  1.00  0.62           C  
ATOM    316  N   ASN A  42     -26.967  -9.457  42.918  1.00  0.71           N  
ATOM    317  CA  ASN A  42     -27.813  -9.070  44.042  1.00  0.71           C  
ATOM    318  C   ASN A  42     -28.398  -7.674  43.849  1.00  0.72           C  
ATOM    319  CB  ASN A  42     -27.029  -9.141  45.353  1.00  0.69           C  
ATOM    320  O   ASN A  42     -27.658  -6.693  43.756  1.00  0.71           O  
ATOM    321  CG  ASN A  42     -27.911  -8.953  46.572  1.00  0.66           C  
ATOM    322  ND2 ASN A  42     -27.795  -9.861  47.534  1.00  0.67           N  
ATOM    323  OD1 ASN A  42     -28.690  -8.000  46.649  1.00  0.68           O  
ATOM    324  N   LYS A  43     -29.753  -7.383  43.683  1.00  0.68           N  
ATOM    325  CA  LYS A  43     -30.409  -6.104  43.427  1.00  0.68           C  
ATOM    326  C   LYS A  43     -30.275  -5.168  44.625  1.00  0.68           C  
ATOM    327  CB  LYS A  43     -31.886  -6.315  43.090  1.00  0.66           C  
ATOM    328  O   LYS A  43     -30.266  -3.946  44.466  1.00  0.66           O  
ATOM    329  CG  LYS A  43     -32.141  -6.693  41.638  1.00  0.64           C  
ATOM    330  CD  LYS A  43     -33.632  -6.729  41.324  1.00  0.63           C  
ATOM    331  CE  LYS A  43     -33.888  -7.090  39.867  1.00  0.61           C  
ATOM    332  NZ  LYS A  43     -35.349  -7.144  39.559  1.00  0.55           N  
ATOM    333  N   GLU A  44     -30.301  -5.803  45.883  1.00  0.68           N  
ATOM    334  CA  GLU A  44     -30.206  -4.986  47.089  1.00  0.67           C  
ATOM    335  C   GLU A  44     -28.839  -4.315  47.195  1.00  0.66           C  
ATOM    336  CB  GLU A  44     -30.473  -5.834  48.335  1.00  0.65           C  
ATOM    337  O   GLU A  44     -28.751  -3.106  47.420  1.00  0.64           O  
ATOM    338  CG  GLU A  44     -30.590  -5.023  49.618  1.00  0.63           C  
ATOM    339  CD  GLU A  44     -30.961  -5.865  50.828  1.00  0.62           C  
ATOM    340  OE1 GLU A  44     -31.179  -7.088  50.673  1.00  0.62           O  
ATOM    341  OE2 GLU A  44     -31.034  -5.297  51.941  1.00  0.60           O  
ATOM    342  N   TRP A  45     -27.807  -5.031  46.789  1.00  0.65           N  
ATOM    343  CA  TRP A  45     -26.462  -4.525  47.043  1.00  0.69           C  
ATOM    344  C   TRP A  45     -25.856  -3.932  45.776  1.00  0.64           C  
ATOM    345  CB  TRP A  45     -25.561  -5.639  47.582  1.00  0.64           C  
ATOM    346  O   TRP A  45     -24.752  -3.382  45.807  1.00  0.62           O  
ATOM    347  CG  TRP A  45     -26.101  -6.322  48.803  1.00  0.60           C  
ATOM    348  CD1 TRP A  45     -27.399  -6.339  49.231  1.00  0.54           C  
ATOM    349  CD2 TRP A  45     -25.354  -7.085  49.756  1.00  0.55           C  
ATOM    350  CE2 TRP A  45     -26.265  -7.536  50.736  1.00  0.51           C  
ATOM    351  CE3 TRP A  45     -24.002  -7.432  49.875  1.00  0.53           C  
ATOM    352  NE1 TRP A  45     -27.505  -7.068  50.393  1.00  0.49           N  
ATOM    353  CH2 TRP A  45     -24.537  -8.642  51.916  1.00  0.45           C  
ATOM    354  CZ2 TRP A  45     -25.866  -8.317  51.823  1.00  0.52           C  
ATOM    355  CZ3 TRP A  45     -23.606  -8.209  50.958  1.00  0.42           C  
ATOM    356  N   LYS A  46     -26.649  -4.046  44.629  1.00  0.70           N  
ATOM    357  CA  LYS A  46     -26.208  -3.612  43.306  1.00  0.70           C  
ATOM    358  C   LYS A  46     -24.783  -4.078  43.021  1.00  0.69           C  
ATOM    359  CB  LYS A  46     -26.296  -2.090  43.183  1.00  0.67           C  
ATOM    360  O   LYS A  46     -23.954  -3.301  42.542  1.00  0.68           O  
ATOM    361  CG  LYS A  46     -27.704  -1.536  43.351  1.00  0.66           C  
ATOM    362  CD  LYS A  46     -27.739  -0.027  43.142  1.00  0.66           C  
ATOM    363  CE  LYS A  46     -29.141   0.533  43.343  1.00  0.64           C  
ATOM    364  NZ  LYS A  46     -29.181   2.012  43.138  1.00  0.58           N  
ATOM    365  N   SER A  47     -24.507  -5.383  43.418  1.00  0.72           N  
ATOM    366  CA  SER A  47     -23.175  -5.958  43.259  1.00  0.72           C  
ATOM    367  C   SER A  47     -23.252  -7.417  42.821  1.00  0.72           C  
ATOM    368  CB  SER A  47     -22.384  -5.850  44.563  1.00  0.70           C  
ATOM    369  O   SER A  47     -24.268  -8.082  43.033  1.00  0.71           O  
ATOM    370  OG  SER A  47     -22.940  -6.691  45.560  1.00  0.66           O  
ATOM    371  N   PHE A  48     -22.254  -7.965  42.093  1.00  0.72           N  
ATOM    372  CA  PHE A  48     -22.135  -9.386  41.786  1.00  0.72           C  
ATOM    373  C   PHE A  48     -21.695 -10.170  43.017  1.00  0.72           C  
ATOM    374  CB  PHE A  48     -21.143  -9.608  40.640  1.00  0.69           C  
ATOM    375  O   PHE A  48     -20.857  -9.703  43.791  1.00  0.70           O  
ATOM    376  CG  PHE A  48     -21.642  -9.128  39.304  1.00  0.67           C  
ATOM    377  CD1 PHE A  48     -22.479  -9.923  38.532  1.00  0.65           C  
ATOM    378  CD2 PHE A  48     -21.273  -7.879  38.820  1.00  0.66           C  
ATOM    379  CE1 PHE A  48     -22.943  -9.481  37.295  1.00  0.65           C  
ATOM    380  CE2 PHE A  48     -21.731  -7.431  37.585  1.00  0.63           C  
ATOM    381  CZ  PHE A  48     -22.565  -8.234  36.823  1.00  0.64           C  
ATOM    382  N   GLU A  49     -22.221 -11.324  43.351  1.00  0.75           N  
ATOM    383  CA  GLU A  49     -21.878 -12.295  44.386  1.00  0.75           C  
ATOM    384  C   GLU A  49     -21.560 -13.659  43.780  1.00  0.75           C  
ATOM    385  CB  GLU A  49     -23.017 -12.424  45.401  1.00  0.72           C  
ATOM    386  O   GLU A  49     -22.112 -14.027  42.741  1.00  0.73           O  
ATOM    387  CG  GLU A  49     -23.432 -11.101  46.030  1.00  0.69           C  
ATOM    388  CD  GLU A  49     -24.636 -11.227  46.949  1.00  0.68           C  
ATOM    389  OE1 GLU A  49     -25.412 -12.199  46.805  1.00  0.67           O  
ATOM    390  OE2 GLU A  49     -24.807 -10.344  47.820  1.00  0.64           O  
ATOM    391  N   GLY A  50     -20.534 -14.295  44.263  1.00  0.75           N  
ATOM    392  CA  GLY A  50     -20.190 -15.675  43.961  1.00  0.75           C  
ATOM    393  C   GLY A  50     -20.376 -16.609  45.142  1.00  0.76           C  
ATOM    394  O   GLY A  50     -20.388 -16.167  46.293  1.00  0.74           O  
ATOM    395  N   VAL A  51     -20.719 -17.894  45.007  1.00  0.75           N  
ATOM    396  CA  VAL A  51     -20.702 -18.937  46.027  1.00  0.74           C  
ATOM    397  C   VAL A  51     -19.261 -19.343  46.328  1.00  0.75           C  
ATOM    398  CB  VAL A  51     -21.523 -20.171  45.591  1.00  0.72           C  
ATOM    399  O   VAL A  51     -18.542 -19.806  45.440  1.00  0.72           O  
ATOM    400  CG1 VAL A  51     -21.482 -21.255  46.667  1.00  0.69           C  
ATOM    401  CG2 VAL A  51     -22.966 -19.771  45.286  1.00  0.69           C  
ATOM    402  N   LEU A  52     -18.608 -18.980  47.452  1.00  0.72           N  
ATOM    403  CA  LEU A  52     -17.330 -19.410  48.009  1.00  0.73           C  
ATOM    404  C   LEU A  52     -17.510 -20.636  48.899  1.00  0.73           C  
ATOM    405  CB  LEU A  52     -16.684 -18.276  48.808  1.00  0.71           C  
ATOM    406  O   LEU A  52     -18.488 -20.728  49.644  1.00  0.72           O  
ATOM    407  CG  LEU A  52     -16.252 -17.045  48.009  1.00  0.68           C  
ATOM    408  CD1 LEU A  52     -15.916 -15.893  48.951  1.00  0.65           C  
ATOM    409  CD2 LEU A  52     -15.061 -17.378  47.117  1.00  0.66           C  
ATOM    410  N   ASP A  53     -16.704 -21.641  48.729  1.00  0.72           N  
ATOM    411  CA  ASP A  53     -16.509 -22.809  49.583  1.00  0.75           C  
ATOM    412  C   ASP A  53     -15.587 -22.484  50.756  1.00  0.73           C  
ATOM    413  CB  ASP A  53     -15.940 -23.977  48.775  1.00  0.68           C  
ATOM    414  O   ASP A  53     -14.470 -22.002  50.560  1.00  0.69           O  
ATOM    415  CG  ASP A  53     -17.011 -24.782  48.061  1.00  0.64           C  
ATOM    416  OD1 ASP A  53     -18.179 -24.774  48.508  1.00  0.62           O  
ATOM    417  OD2 ASP A  53     -16.684 -25.434  47.046  1.00  0.70           O  
ATOM    418  N   PHE A  54     -16.038 -22.484  52.032  1.00  0.70           N  
ATOM    419  CA  PHE A  54     -15.250 -22.268  53.240  1.00  0.73           C  
ATOM    420  C   PHE A  54     -14.680 -23.584  53.756  1.00  0.73           C  
ATOM    421  CB  PHE A  54     -16.100 -21.603  54.326  1.00  0.69           C  
ATOM    422  O   PHE A  54     -15.192 -24.658  53.433  1.00  0.73           O  
ATOM    423  CG  PHE A  54     -16.553 -20.211  53.975  1.00  0.65           C  
ATOM    424  CD1 PHE A  54     -15.723 -19.119  54.193  1.00  0.63           C  
ATOM    425  CD2 PHE A  54     -17.810 -19.996  53.425  1.00  0.66           C  
ATOM    426  CE1 PHE A  54     -16.140 -17.830  53.869  1.00  0.63           C  
ATOM    427  CE2 PHE A  54     -18.234 -18.711  53.098  1.00  0.63           C  
ATOM    428  CZ  PHE A  54     -17.398 -17.629  53.322  1.00  0.63           C  
ATOM    429  N   GLU A  55     -13.591 -23.532  54.503  1.00  0.68           N  
ATOM    430  CA  GLU A  55     -12.852 -24.672  55.038  1.00  0.72           C  
ATOM    431  C   GLU A  55     -13.752 -25.561  55.891  1.00  0.71           C  
ATOM    432  CB  GLU A  55     -11.651 -24.197  55.860  1.00  0.67           C  
ATOM    433  O   GLU A  55     -13.536 -26.772  55.976  1.00  0.72           O  
ATOM    434  CG  GLU A  55     -10.515 -23.631  55.018  1.00  0.62           C  
ATOM    435  CD  GLU A  55      -9.297 -23.241  55.840  1.00  0.63           C  
ATOM    436  OE1 GLU A  55      -9.364 -23.294  57.089  1.00  0.74           O  
ATOM    437  OE2 GLU A  55      -8.267 -22.877  55.229  1.00  0.70           O  
ATOM    438  N   ASP A  56     -14.949 -24.890  56.424  1.00  0.59           N  
ATOM    439  CA  ASP A  56     -15.906 -25.667  57.206  1.00  0.62           C  
ATOM    440  C   ASP A  56     -16.908 -26.377  56.299  1.00  0.59           C  
ATOM    441  CB  ASP A  56     -16.641 -24.767  58.202  1.00  0.58           C  
ATOM    442  O   ASP A  56     -17.844 -27.019  56.782  1.00  0.61           O  
ATOM    443  CG  ASP A  56     -17.494 -23.708  57.526  1.00  0.55           C  
ATOM    444  OD1 ASP A  56     -17.460 -23.601  56.281  1.00  0.59           O  
ATOM    445  OD2 ASP A  56     -18.203 -22.972  58.245  1.00  0.75           O  
ATOM    446  N   GLY A  57     -16.715 -26.405  54.929  1.00  0.66           N  
ATOM    447  CA  GLY A  57     -17.609 -27.063  53.989  1.00  0.65           C  
ATOM    448  C   GLY A  57     -18.897 -26.297  53.755  1.00  0.64           C  
ATOM    449  O   GLY A  57     -19.743 -26.722  52.966  1.00  0.63           O  
ATOM    450  N   THR A  58     -19.008 -25.111  54.529  1.00  0.73           N  
ATOM    451  CA  THR A  58     -20.178 -24.276  54.283  1.00  0.73           C  
ATOM    452  C   THR A  58     -19.999 -23.455  53.009  1.00  0.71           C  
ATOM    453  CB  THR A  58     -20.452 -23.334  55.470  1.00  0.69           C  
ATOM    454  O   THR A  58     -18.888 -23.024  52.693  1.00  0.69           O  
ATOM    455  CG2 THR A  58     -20.756 -24.122  56.739  1.00  0.61           C  
ATOM    456  OG1 THR A  58     -19.301 -22.511  55.695  1.00  0.66           O  
ATOM    457  N   MET A  59     -20.974 -23.366  52.082  1.00  0.74           N  
ATOM    458  CA  MET A  59     -21.059 -22.557  50.869  1.00  0.74           C  
ATOM    459  C   MET A  59     -22.015 -21.385  51.063  1.00  0.72           C  
ATOM    460  CB  MET A  59     -21.511 -23.411  49.683  1.00  0.70           C  
ATOM    461  O   MET A  59     -23.128 -21.562  51.561  1.00  0.68           O  
ATOM    462  CG  MET A  59     -20.516 -24.491  49.290  1.00  0.66           C  
ATOM    463  SD  MET A  59     -21.044 -25.425  47.802  1.00  0.66           S  
ATOM    464  CE  MET A  59     -20.918 -27.123  48.429  1.00  0.59           C  
ATOM    465  N   ALA A  60     -21.557 -20.254  50.839  1.00  0.75           N  
ATOM    466  CA  ALA A  60     -22.402 -19.067  50.945  1.00  0.75           C  
ATOM    467  C   ALA A  60     -22.076 -18.061  49.845  1.00  0.76           C  
ATOM    468  CB  ALA A  60     -22.241 -18.420  52.319  1.00  0.74           C  
ATOM    469  O   ALA A  60     -20.942 -18.004  49.364  1.00  0.75           O  
ATOM    470  N   TYR A  61     -23.005 -17.421  49.184  1.00  0.74           N  
ATOM    471  CA  TYR A  61     -22.765 -16.239  48.364  1.00  0.74           C  
ATOM    472  C   TYR A  61     -21.974 -15.190  49.137  1.00  0.74           C  
ATOM    473  CB  TYR A  61     -24.090 -15.642  47.881  1.00  0.71           C  
ATOM    474  O   TYR A  61     -22.319 -14.856  50.273  1.00  0.72           O  
ATOM    475  CG  TYR A  61     -24.749 -16.438  46.780  1.00  0.69           C  
ATOM    476  CD1 TYR A  61     -25.833 -17.270  47.049  1.00  0.66           C  
ATOM    477  CD2 TYR A  61     -24.288 -16.360  45.470  1.00  0.68           C  
ATOM    478  CE1 TYR A  61     -26.442 -18.006  46.038  1.00  0.66           C  
ATOM    479  CE2 TYR A  61     -24.889 -17.092  44.452  1.00  0.66           C  
ATOM    480  OH  TYR A  61     -26.563 -18.638  43.740  1.00  0.62           O  
ATOM    481  CZ  TYR A  61     -25.964 -17.911  44.745  1.00  0.61           C  
ATOM    482  N   ARG A  62     -20.929 -14.787  48.668  1.00  0.71           N  
ATOM    483  CA  ARG A  62     -20.182 -13.622  49.131  1.00  0.71           C  
ATOM    484  C   ARG A  62     -20.054 -12.579  48.026  1.00  0.71           C  
ATOM    485  CB  ARG A  62     -18.794 -14.035  49.625  1.00  0.69           C  
ATOM    486  O   ARG A  62     -19.918 -12.926  46.850  1.00  0.71           O  
ATOM    487  CG  ARG A  62     -18.818 -14.922  50.859  1.00  0.66           C  
ATOM    488  CD  ARG A  62     -19.224 -14.145  52.104  1.00  0.65           C  
ATOM    489  NE  ARG A  62     -19.115 -14.963  53.309  1.00  0.59           N  
ATOM    490  NH1 ARG A  62     -21.257 -14.519  54.053  1.00  0.53           N  
ATOM    491  NH2 ARG A  62     -19.877 -15.889  55.268  1.00  0.49           N  
ATOM    492  CZ  ARG A  62     -20.083 -15.122  54.207  1.00  0.62           C  
ATOM    493  N   ARG A  63     -20.121 -11.373  48.214  1.00  0.74           N  
ATOM    494  CA  ARG A  63     -19.808 -10.251  47.335  1.00  0.74           C  
ATOM    495  C   ARG A  63     -18.348 -10.292  46.895  1.00  0.74           C  
ATOM    496  CB  ARG A  63     -20.108  -8.922  48.030  1.00  0.71           C  
ATOM    497  O   ARG A  63     -17.451 -10.480  47.719  1.00  0.72           O  
ATOM    498  CG  ARG A  63     -21.589  -8.672  48.269  1.00  0.69           C  
ATOM    499  CD  ARG A  63     -21.833  -7.328  48.940  1.00  0.67           C  
ATOM    500  NE  ARG A  63     -22.761  -7.447  50.062  1.00  0.60           N  
ATOM    501  NH1 ARG A  63     -22.624  -5.224  50.678  1.00  0.51           N  
ATOM    502  NH2 ARG A  63     -23.967  -6.664  51.852  1.00  0.47           N  
ATOM    503  CZ  ARG A  63     -23.115  -6.445  50.861  1.00  0.63           C  
ATOM    504  N   PHE A  64     -17.996 -10.332  45.535  1.00  0.70           N  
ATOM    505  CA  PHE A  64     -16.610 -10.294  45.085  1.00  0.69           C  
ATOM    506  C   PHE A  64     -15.879  -9.098  45.683  1.00  0.69           C  
ATOM    507  CB  PHE A  64     -16.542 -10.240  43.555  1.00  0.67           C  
ATOM    508  O   PHE A  64     -14.688  -9.182  45.989  1.00  0.66           O  
ATOM    509  CG  PHE A  64     -16.900 -11.539  42.886  1.00  0.64           C  
ATOM    510  CD1 PHE A  64     -16.152 -12.687  43.118  1.00  0.62           C  
ATOM    511  CD2 PHE A  64     -17.986 -11.613  42.023  1.00  0.64           C  
ATOM    512  CE1 PHE A  64     -16.482 -13.891  42.499  1.00  0.63           C  
ATOM    513  CE2 PHE A  64     -18.322 -12.812  41.401  1.00  0.61           C  
ATOM    514  CZ  PHE A  64     -17.568 -13.950  41.640  1.00  0.62           C  
ATOM    515  N   ALA A  65     -16.538  -7.901  45.906  1.00  0.68           N  
ATOM    516  CA  ALA A  65     -16.125  -6.649  46.534  1.00  0.68           C  
ATOM    517  C   ALA A  65     -17.329  -5.885  47.078  1.00  0.68           C  
ATOM    518  CB  ALA A  65     -15.355  -5.784  45.540  1.00  0.65           C  
ATOM    519  O   ALA A  65     -18.371  -5.809  46.423  1.00  0.67           O  
ATOM    520  N   ASN A  66     -17.372  -5.602  48.280  1.00  0.68           N  
ATOM    521  CA  ASN A  66     -18.239  -4.523  48.742  1.00  0.69           C  
ATOM    522  C   ASN A  66     -17.852  -3.186  48.117  1.00  0.68           C  
ATOM    523  CB  ASN A  66     -18.206  -4.425  50.269  1.00  0.65           C  
ATOM    524  O   ASN A  66     -16.763  -2.669  48.370  1.00  0.66           O  
ATOM    525  CG  ASN A  66     -18.914  -5.583  50.944  1.00  0.62           C  
ATOM    526  ND2 ASN A  66     -18.476  -5.924  52.150  1.00  0.61           N  
ATOM    527  OD1 ASN A  66     -19.847  -6.166  50.386  1.00  0.61           O  
ATOM    528  N   LEU A  67     -18.485  -2.751  47.004  1.00  0.64           N  
ATOM    529  CA  LEU A  67     -18.371  -1.409  46.443  1.00  0.64           C  
ATOM    530  C   LEU A  67     -19.316  -0.443  47.148  1.00  0.65           C  
ATOM    531  CB  LEU A  67     -18.668  -1.428  44.942  1.00  0.62           C  
ATOM    532  O   LEU A  67     -20.388  -0.842  47.609  1.00  0.64           O  
ATOM    533  CG  LEU A  67     -17.784  -2.337  44.087  1.00  0.60           C  
ATOM    534  CD1 LEU A  67     -18.216  -2.275  42.625  1.00  0.58           C  
ATOM    535  CD2 LEU A  67     -16.317  -1.947  44.232  1.00  0.58           C  
ATOM    536  N   ASP A  68     -18.944   0.825  47.455  1.00  0.69           N  
ATOM    537  CA  ASP A  68     -19.782   1.928  47.913  1.00  0.70           C  
ATOM    538  C   ASP A  68     -20.757   2.367  46.823  1.00  0.70           C  
ATOM    539  CB  ASP A  68     -18.919   3.112  48.354  1.00  0.67           C  
ATOM    540  O   ASP A  68     -20.820   1.753  45.756  1.00  0.71           O  
ATOM    541  CG  ASP A  68     -18.268   3.837  47.189  1.00  0.66           C  
ATOM    542  OD1 ASP A  68     -18.556   3.497  46.021  1.00  0.69           O  
ATOM    543  OD2 ASP A  68     -17.456   4.754  47.441  1.00  0.70           O  
ATOM    544  N   ALA A  69     -21.582   3.334  47.041  1.00  0.66           N  
ATOM    545  CA  ALA A  69     -22.624   3.863  46.165  1.00  0.66           C  
ATOM    546  C   ALA A  69     -22.028   4.403  44.868  1.00  0.66           C  
ATOM    547  CB  ALA A  69     -23.415   4.957  46.879  1.00  0.63           C  
ATOM    548  O   ALA A  69     -22.715   4.484  43.847  1.00  0.66           O  
ATOM    549  N   ASN A  70     -20.676   4.661  44.789  1.00  0.65           N  
ATOM    550  CA  ASN A  70     -19.946   5.182  43.638  1.00  0.66           C  
ATOM    551  C   ASN A  70     -19.176   4.079  42.917  1.00  0.64           C  
ATOM    552  CB  ASN A  70     -18.995   6.301  44.066  1.00  0.62           C  
ATOM    553  O   ASN A  70     -18.407   4.355  41.994  1.00  0.63           O  
ATOM    554  CG  ASN A  70     -19.720   7.478  44.688  1.00  0.58           C  
ATOM    555  ND2 ASN A  70     -19.178   7.998  45.783  1.00  0.61           N  
ATOM    556  OD1 ASN A  70     -20.760   7.917  44.189  1.00  0.61           O  
ATOM    557  N   GLY A  71     -19.260   2.711  43.292  1.00  0.67           N  
ATOM    558  CA  GLY A  71     -18.586   1.586  42.661  1.00  0.66           C  
ATOM    559  C   GLY A  71     -17.164   1.392  43.150  1.00  0.66           C  
ATOM    560  O   GLY A  71     -16.370   0.700  42.509  1.00  0.64           O  
ATOM    561  N   LYS A  72     -16.723   2.097  44.234  1.00  0.70           N  
ATOM    562  CA  LYS A  72     -15.372   1.922  44.759  1.00  0.70           C  
ATOM    563  C   LYS A  72     -15.331   0.822  45.816  1.00  0.70           C  
ATOM    564  CB  LYS A  72     -14.850   3.234  45.347  1.00  0.68           C  
ATOM    565  O   LYS A  72     -16.320   0.587  46.512  1.00  0.68           O  
ATOM    566  CG  LYS A  72     -14.781   4.377  44.346  1.00  0.66           C  
ATOM    567  CD  LYS A  72     -14.196   5.636  44.973  1.00  0.65           C  
ATOM    568  CE  LYS A  72     -14.157   6.790  43.981  1.00  0.66           C  
ATOM    569  NZ  LYS A  72     -13.582   8.026  44.592  1.00  0.59           N  
ATOM    570  N   LEU A  73     -14.306  -0.021  45.998  1.00  0.66           N  
ATOM    571  CA  LEU A  73     -14.096  -0.984  47.073  1.00  0.67           C  
ATOM    572  C   LEU A  73     -14.227  -0.315  48.436  1.00  0.67           C  
ATOM    573  CB  LEU A  73     -12.718  -1.639  46.943  1.00  0.64           C  
ATOM    574  O   LEU A  73     -13.698   0.778  48.650  1.00  0.65           O  
ATOM    575  CG  LEU A  73     -12.705  -3.127  46.592  1.00  0.61           C  
ATOM    576  CD1 LEU A  73     -11.833  -3.374  45.365  1.00  0.57           C  
ATOM    577  CD2 LEU A  73     -12.215  -3.953  47.777  1.00  0.57           C  
ATOM    578  N   LEU A  74     -15.098  -0.918  49.473  1.00  0.68           N  
ATOM    579  CA  LEU A  74     -15.072  -0.424  50.845  1.00  0.68           C  
ATOM    580  C   LEU A  74     -13.665  -0.505  51.426  1.00  0.68           C  
ATOM    581  CB  LEU A  74     -16.045  -1.220  51.720  1.00  0.66           C  
ATOM    582  O   LEU A  74     -13.016  -1.551  51.350  1.00  0.67           O  
ATOM    583  CG  LEU A  74     -17.533  -1.031  51.424  1.00  0.64           C  
ATOM    584  CD1 LEU A  74     -18.363  -2.036  52.217  1.00  0.61           C  
ATOM    585  CD2 LEU A  74     -17.965   0.396  51.741  1.00  0.61           C  
ATOM    586  N   THR A  75     -13.088   0.437  51.869  1.00  0.62           N  
ATOM    587  CA  THR A  75     -11.762   0.467  52.476  1.00  0.62           C  
ATOM    588  C   THR A  75     -11.596  -0.678  53.470  1.00  0.62           C  
ATOM    589  CB  THR A  75     -11.504   1.809  53.187  1.00  0.60           C  
ATOM    590  O   THR A  75     -10.487  -1.180  53.667  1.00  0.61           O  
ATOM    591  CG2 THR A  75     -11.103   2.891  52.190  1.00  0.57           C  
ATOM    592  OG1 THR A  75     -12.697   2.219  53.867  1.00  0.57           O  
ATOM    593  N   SER A  76     -12.709  -1.105  54.118  1.00  0.65           N  
ATOM    594  CA  SER A  76     -12.740  -2.146  55.140  1.00  0.64           C  
ATOM    595  C   SER A  76     -12.412  -3.513  54.547  1.00  0.64           C  
ATOM    596  CB  SER A  76     -14.109  -2.191  55.819  1.00  0.62           C  
ATOM    597  O   SER A  76     -12.178  -4.474  55.282  1.00  0.62           O  
ATOM    598  OG  SER A  76     -15.136  -2.415  54.868  1.00  0.62           O  
ATOM    599  N   GLN A  77     -12.267  -3.683  53.135  1.00  0.64           N  
ATOM    600  CA  GLN A  77     -11.899  -4.918  52.451  1.00  0.63           C  
ATOM    601  C   GLN A  77     -10.429  -4.902  52.040  1.00  0.63           C  
ATOM    602  CB  GLN A  77     -12.784  -5.136  51.223  1.00  0.61           C  
ATOM    603  O   GLN A  77      -9.890  -5.921  51.603  1.00  0.61           O  
ATOM    604  CG  GLN A  77     -14.246  -5.402  51.558  1.00  0.60           C  
ATOM    605  CD  GLN A  77     -15.070  -5.771  50.339  1.00  0.60           C  
ATOM    606  NE2 GLN A  77     -15.681  -6.951  50.372  1.00  0.55           N  
ATOM    607  OE1 GLN A  77     -15.158  -5.002  49.377  1.00  0.63           O  
ATOM    608  N   LEU A  78      -9.804  -3.841  51.991  1.00  0.59           N  
ATOM    609  CA  LEU A  78      -8.375  -3.724  51.720  1.00  0.59           C  
ATOM    610  C   LEU A  78      -7.555  -4.184  52.921  1.00  0.59           C  
ATOM    611  CB  LEU A  78      -8.013  -2.281  51.362  1.00  0.56           C  
ATOM    612  O   LEU A  78      -7.948  -3.961  54.068  1.00  0.58           O  
ATOM    613  CG  LEU A  78      -8.634  -1.724  50.080  1.00  0.55           C  
ATOM    614  CD1 LEU A  78      -8.305  -0.242  49.932  1.00  0.54           C  
ATOM    615  CD2 LEU A  78      -8.149  -2.508  48.866  1.00  0.55           C  
ATOM    616  N   PRO A  79      -6.596  -5.215  52.752  1.00  0.57           N  
ATOM    617  CA  PRO A  79      -5.702  -5.466  53.884  1.00  0.56           C  
ATOM    618  C   PRO A  79      -5.277  -4.184  54.596  1.00  0.57           C  
ATOM    619  CB  PRO A  79      -4.498  -6.155  53.237  1.00  0.55           C  
ATOM    620  O   PRO A  79      -5.090  -3.148  53.952  1.00  0.56           O  
ATOM    621  CG  PRO A  79      -4.889  -6.342  51.806  1.00  0.54           C  
ATOM    622  CD  PRO A  79      -6.131  -5.540  51.542  1.00  0.55           C  
ATOM    623  N   ASP A  80      -5.253  -4.190  55.909  1.00  0.51           N  
ATOM    624  CA  ASP A  80      -4.767  -3.051  56.681  1.00  0.51           C  
ATOM    625  C   ASP A  80      -3.492  -2.476  56.069  1.00  0.51           C  
ATOM    626  CB  ASP A  80      -4.516  -3.456  58.135  1.00  0.50           C  
ATOM    627  O   ASP A  80      -3.265  -1.265  56.118  1.00  0.50           O  
ATOM    628  CG  ASP A  80      -5.790  -3.817  58.879  1.00  0.49           C  
ATOM    629  OD1 ASP A  80      -6.893  -3.467  58.405  1.00  0.48           O  
ATOM    630  OD2 ASP A  80      -5.691  -4.453  59.950  1.00  0.50           O  
ATOM    631  N   SER A  81      -2.618  -3.339  55.390  1.00  0.46           N  
ATOM    632  CA  SER A  81      -1.405  -2.920  54.695  1.00  0.47           C  
ATOM    633  C   SER A  81      -1.734  -2.063  53.477  1.00  0.46           C  
ATOM    634  CB  SER A  81      -0.585  -4.137  54.265  1.00  0.44           C  
ATOM    635  O   SER A  81      -0.918  -1.244  53.049  1.00  0.44           O  
ATOM    636  OG  SER A  81      -1.347  -4.985  53.424  1.00  0.42           O  
ATOM    637  N   VAL A  82      -3.019  -1.971  52.793  1.00  0.47           N  
ATOM    638  CA  VAL A  82      -3.505  -1.181  51.667  1.00  0.45           C  
ATOM    639  C   VAL A  82      -4.390  -0.045  52.176  1.00  0.46           C  
ATOM    640  CB  VAL A  82      -4.284  -2.052  50.656  1.00  0.44           C  
ATOM    641  O   VAL A  82      -4.401   1.047  51.603  1.00  0.44           O  
ATOM    642  CG1 VAL A  82      -4.712  -1.223  49.446  1.00  0.41           C  
ATOM    643  CG2 VAL A  82      -3.437  -3.245  50.218  1.00  0.42           C  
ATOM    644  N   THR A  83      -5.289  -0.199  53.267  1.00  0.46           N  
ATOM    645  CA  THR A  83      -6.137   0.852  53.820  1.00  0.44           C  
ATOM    646  C   THR A  83      -5.385   1.651  54.880  1.00  0.45           C  
ATOM    647  CB  THR A  83      -7.424   0.268  54.430  1.00  0.43           C  
ATOM    648  O   THR A  83      -5.781   2.768  55.219  1.00  0.43           O  
ATOM    649  CG2 THR A  83      -8.311  -0.351  53.355  1.00  0.41           C  
ATOM    650  OG1 THR A  83      -7.077  -0.741  55.387  1.00  0.40           O  
ATOM    651  N   SER A  84      -4.433   1.038  55.541  1.00  0.43           N  
ATOM    652  CA  SER A  84      -3.580   1.813  56.435  1.00  0.43           C  
ATOM    653  C   SER A  84      -2.672   2.757  55.653  1.00  0.42           C  
ATOM    654  CB  SER A  84      -2.734   0.885  57.308  1.00  0.39           C  
ATOM    655  O   SER A  84      -1.516   2.964  56.025  1.00  0.40           O  
ATOM    656  OG  SER A  84      -1.914   0.051  56.507  1.00  0.35           O  
ATOM    657  N   GLY A  85      -3.179   3.023  54.369  1.00  0.41           N  
ATOM    658  CA  GLY A  85      -2.610   4.220  53.771  1.00  0.40           C  
ATOM    659  C   GLY A  85      -2.925   5.484  54.549  1.00  0.40           C  
ATOM    660  O   GLY A  85      -3.944   5.557  55.238  1.00  0.39           O  
ATOM    661  N   LEU A  86      -2.022   6.105  55.117  1.00  0.49           N  
ATOM    662  CA  LEU A  86      -2.055   7.475  55.617  1.00  0.49           C  
ATOM    663  C   LEU A  86      -3.207   8.255  54.992  1.00  0.49           C  
ATOM    664  CB  LEU A  86      -0.729   8.183  55.328  1.00  0.48           C  
ATOM    665  O   LEU A  86      -3.295   8.366  53.767  1.00  0.49           O  
ATOM    666  CG  LEU A  86       0.492   7.677  56.098  1.00  0.47           C  
ATOM    667  CD1 LEU A  86       1.771   8.259  55.505  1.00  0.45           C  
ATOM    668  CD2 LEU A  86       0.374   8.027  57.577  1.00  0.46           C  
ATOM    669  N   GLN A  87      -4.597   8.469  55.579  1.00  0.49           N  
ATOM    670  CA  GLN A  87      -5.618   9.447  55.216  1.00  0.51           C  
ATOM    671  C   GLN A  87      -5.224  10.849  55.673  1.00  0.50           C  
ATOM    672  CB  GLN A  87      -6.970   9.059  55.817  1.00  0.50           C  
ATOM    673  O   GLN A  87      -5.044  11.090  56.868  1.00  0.49           O  
ATOM    674  CG  GLN A  87      -8.157   9.382  54.919  1.00  0.50           C  
ATOM    675  CD  GLN A  87      -9.491   9.159  55.606  1.00  0.53           C  
ATOM    676  NE2 GLN A  87     -10.556   9.696  55.021  1.00  0.43           N  
ATOM    677  OE1 GLN A  87      -9.563   8.509  56.654  1.00  0.52           O  
ATOM    678  N   PHE A  88      -5.090  11.875  54.655  1.00  0.56           N  
ATOM    679  CA  PHE A  88      -4.915  13.290  54.959  1.00  0.54           C  
ATOM    680  C   PHE A  88      -6.168  13.863  55.610  1.00  0.56           C  
ATOM    681  CB  PHE A  88      -4.576  14.077  53.689  1.00  0.53           C  
ATOM    682  O   PHE A  88      -7.245  13.853  55.011  1.00  0.55           O  
ATOM    683  CG  PHE A  88      -4.401  15.554  53.918  1.00  0.50           C  
ATOM    684  CD1 PHE A  88      -3.252  16.046  54.526  1.00  0.47           C  
ATOM    685  CD2 PHE A  88      -5.386  16.451  53.526  1.00  0.48           C  
ATOM    686  CE1 PHE A  88      -3.087  17.412  54.739  1.00  0.51           C  
ATOM    687  CE2 PHE A  88      -5.228  17.818  53.735  1.00  0.52           C  
ATOM    688  CZ  PHE A  88      -4.079  18.296  54.343  1.00  0.48           C  
ATOM    689  N   VAL A  89      -6.205  14.224  56.881  1.00  0.54           N  
ATOM    690  CA  VAL A  89      -7.364  14.777  57.575  1.00  0.55           C  
ATOM    691  C   VAL A  89      -7.330  16.302  57.503  1.00  0.54           C  
ATOM    692  CB  VAL A  89      -7.417  14.314  59.049  1.00  0.55           C  
ATOM    693  O   VAL A  89      -8.372  16.957  57.584  1.00  0.55           O  
ATOM    694  CG1 VAL A  89      -8.858  14.281  59.553  1.00  0.50           C  
ATOM    695  CG2 VAL A  89      -6.762  12.942  59.200  1.00  0.52           C  
ATOM    696  N   GLY A  90      -6.274  16.906  57.378  1.00  0.53           N  
ATOM    697  CA  GLY A  90      -6.153  18.351  57.269  1.00  0.52           C  
ATOM    698  C   GLY A  90      -4.753  18.856  57.563  1.00  0.53           C  
ATOM    699  O   GLY A  90      -3.826  18.063  57.739  1.00  0.52           O  
ATOM    700  N   THR A  91      -4.493  20.216  57.237  1.00  0.52           N  
ATOM    701  CA  THR A  91      -3.294  20.955  57.615  1.00  0.51           C  
ATOM    702  C   THR A  91      -3.432  21.527  59.023  1.00  0.51           C  
ATOM    703  CB  THR A  91      -3.003  22.095  56.622  1.00  0.51           C  
ATOM    704  O   THR A  91      -4.492  22.039  59.390  1.00  0.50           O  
ATOM    705  CG2 THR A  91      -2.296  21.571  55.376  1.00  0.49           C  
ATOM    706  OG1 THR A  91      -4.238  22.710  56.234  1.00  0.48           O  
ATOM    707  N   TYR A  92      -2.510  21.135  59.896  1.00  0.49           N  
ATOM    708  CA  TYR A  92      -2.308  21.751  61.202  1.00  0.48           C  
ATOM    709  C   TYR A  92      -1.152  22.744  61.164  1.00  0.48           C  
ATOM    710  CB  TYR A  92      -2.042  20.681  62.266  1.00  0.47           C  
ATOM    711  O   TYR A  92      -0.064  22.421  60.683  1.00  0.46           O  
ATOM    712  CG  TYR A  92      -1.885  21.237  63.660  1.00  0.46           C  
ATOM    713  CD1 TYR A  92      -2.995  21.649  64.396  1.00  0.44           C  
ATOM    714  CD2 TYR A  92      -0.629  21.353  64.245  1.00  0.44           C  
ATOM    715  CE1 TYR A  92      -2.855  22.164  65.680  1.00  0.45           C  
ATOM    716  CE2 TYR A  92      -0.478  21.866  65.529  1.00  0.44           C  
ATOM    717  OH  TYR A  92      -1.451  22.777  67.509  1.00  0.39           O  
ATOM    718  CZ  TYR A  92      -1.595  22.268  66.238  1.00  0.46           C  
ATOM    719  N   ASN A  93      -1.375  24.040  61.327  1.00  0.42           N  
ATOM    720  CA  ASN A  93      -0.457  25.158  61.517  1.00  0.42           C  
ATOM    721  C   ASN A  93      -0.244  25.464  62.996  1.00  0.42           C  
ATOM    722  CB  ASN A  93      -0.967  26.402  60.786  1.00  0.41           C  
ATOM    723  O   ASN A  93      -1.156  25.942  63.674  1.00  0.40           O  
ATOM    724  CG  ASN A  93       0.111  27.452  60.599  1.00  0.39           C  
ATOM    725  ND2 ASN A  93      -0.214  28.511  59.867  1.00  0.34           N  
ATOM    726  OD1 ASN A  93       1.226  27.312  61.108  1.00  0.39           O  
ATOM    727  N   PRO A  94       0.892  25.028  63.532  1.00  0.41           N  
ATOM    728  CA  PRO A  94       1.135  25.119  64.974  1.00  0.41           C  
ATOM    729  C   PRO A  94       1.634  26.498  65.402  1.00  0.41           C  
ATOM    730  CB  PRO A  94       2.203  24.051  65.220  1.00  0.39           C  
ATOM    731  O   PRO A  94       1.911  26.718  66.583  1.00  0.39           O  
ATOM    732  CG  PRO A  94       2.989  23.996  63.950  1.00  0.38           C  
ATOM    733  CD  PRO A  94       2.070  24.319  62.807  1.00  0.40           C  
ATOM    734  N   ILE A  95       2.039  27.463  64.584  1.00  0.35           N  
ATOM    735  CA  ILE A  95       2.595  28.761  64.948  1.00  0.36           C  
ATOM    736  C   ILE A  95       1.465  29.769  65.147  1.00  0.35           C  
ATOM    737  CB  ILE A  95       3.587  29.272  63.879  1.00  0.33           C  
ATOM    738  O   ILE A  95       0.734  30.086  64.205  1.00  0.33           O  
ATOM    739  CG1 ILE A  95       4.666  28.218  63.605  1.00  0.31           C  
ATOM    740  CG2 ILE A  95       4.215  30.599  64.314  1.00  0.31           C  
ATOM    741  CD1 ILE A  95       5.602  28.574  62.458  1.00  0.30           C  
ATOM    742  N   PRO A  96       1.195  29.937  66.480  1.00  0.38           N  
ATOM    743  CA  PRO A  96       0.228  30.991  66.796  1.00  0.37           C  
ATOM    744  C   PRO A  96       0.602  32.339  66.184  1.00  0.38           C  
ATOM    745  CB  PRO A  96       0.266  31.056  68.325  1.00  0.35           C  
ATOM    746  O   PRO A  96      -0.278  33.148  65.879  1.00  0.35           O  
ATOM    747  CG  PRO A  96       1.225  29.984  68.730  1.00  0.34           C  
ATOM    748  CD  PRO A  96       1.834  29.396  67.489  1.00  0.37           C  
ATOM    749  N   ASP A  97       1.894  32.590  65.802  1.00  0.34           N  
ATOM    750  CA  ASP A  97       2.276  33.997  65.736  1.00  0.36           C  
ATOM    751  C   ASP A  97       2.829  34.352  64.357  1.00  0.34           C  
ATOM    752  CB  ASP A  97       3.308  34.324  66.817  1.00  0.32           C  
ATOM    753  O   ASP A  97       3.073  35.524  64.063  1.00  0.32           O  
ATOM    754  CG  ASP A  97       2.718  34.338  68.216  1.00  0.31           C  
ATOM    755  OD1 ASP A  97       1.480  34.438  68.354  1.00  0.33           O  
ATOM    756  OD2 ASP A  97       3.498  34.250  69.189  1.00  0.32           O  
ATOM    757  N   ASP A  98       3.036  33.368  63.449  1.00  0.33           N  
ATOM    758  CA  ASP A  98       3.792  33.977  62.359  1.00  0.35           C  
ATOM    759  C   ASP A  98       2.928  34.132  61.110  1.00  0.33           C  
ATOM    760  CB  ASP A  98       5.037  33.146  62.039  1.00  0.31           C  
ATOM    761  O   ASP A  98       3.381  34.673  60.099  1.00  0.31           O  
ATOM    762  CG  ASP A  98       6.324  33.946  62.132  1.00  0.30           C  
ATOM    763  OD1 ASP A  98       6.263  35.181  62.314  1.00  0.33           O  
ATOM    764  OD2 ASP A  98       7.409  33.337  62.018  1.00  0.33           O  
ATOM    765  N   ILE A  99       1.538  34.045  61.285  1.00  0.32           N  
ATOM    766  CA  ILE A  99       0.683  34.550  60.216  1.00  0.33           C  
ATOM    767  C   ILE A  99      -0.479  35.340  60.815  1.00  0.33           C  
ATOM    768  CB  ILE A  99       0.151  33.403  59.329  1.00  0.30           C  
ATOM    769  O   ILE A  99      -1.256  34.806  61.610  1.00  0.31           O  
ATOM    770  CG1 ILE A  99       1.314  32.565  58.785  1.00  0.30           C  
ATOM    771  CG2 ILE A  99      -0.707  33.956  58.187  1.00  0.29           C  
ATOM    772  CD1 ILE A  99       0.877  31.328  58.012  1.00  0.26           C  
ATOM    773  N   ASP A 100      -0.375  36.811  60.995  1.00  0.28           N  
ATOM    774  CA  ASP A 100      -1.433  37.798  60.799  1.00  0.28           C  
ATOM    775  C   ASP A 100      -2.588  37.213  59.990  1.00  0.28           C  
ATOM    776  CB  ASP A 100      -0.881  39.045  60.104  1.00  0.25           C  
ATOM    777  O   ASP A 100      -2.409  36.825  58.834  1.00  0.26           O  
ATOM    778  CG  ASP A 100      -1.674  40.301  60.422  1.00  0.24           C  
ATOM    779  OD1 ASP A 100      -2.673  40.219  61.167  1.00  0.25           O  
ATOM    780  OD2 ASP A 100      -1.297  41.381  59.919  1.00  0.16           O  
ATOM    781  N   PRO A 101      -3.681  36.831  61.057  1.00  0.30           N  
ATOM    782  CA  PRO A 101      -4.412  36.352  62.232  1.00  0.29           C  
ATOM    783  C   PRO A 101      -4.091  34.899  62.575  1.00  0.30           C  
ATOM    784  CB  PRO A 101      -5.879  36.505  61.821  1.00  0.27           C  
ATOM    785  O   PRO A 101      -3.835  34.091  61.678  1.00  0.29           O  
ATOM    786  CG  PRO A 101      -5.860  36.494  60.326  1.00  0.27           C  
ATOM    787  CD  PRO A 101      -4.502  36.937  59.863  1.00  0.31           C  
ATOM    788  N   PRO A 102      -3.558  34.510  63.726  1.00  0.30           N  
ATOM    789  CA  PRO A 102      -3.682  33.142  64.235  1.00  0.30           C  
ATOM    790  C   PRO A 102      -4.826  32.371  63.581  1.00  0.31           C  
ATOM    791  CB  PRO A 102      -3.943  33.343  65.729  1.00  0.28           C  
ATOM    792  O   PRO A 102      -5.960  32.855  63.544  1.00  0.29           O  
ATOM    793  CG  PRO A 102      -4.323  34.783  65.860  1.00  0.28           C  
ATOM    794  CD  PRO A 102      -3.899  35.504  64.613  1.00  0.32           C  
ATOM    795  N   LEU A 103      -4.807  31.797  62.377  1.00  0.32           N  
ATOM    796  CA  LEU A 103      -5.835  30.838  61.988  1.00  0.33           C  
ATOM    797  C   LEU A 103      -6.318  30.039  63.195  1.00  0.32           C  
ATOM    798  CB  LEU A 103      -5.303  29.888  60.912  1.00  0.30           C  
ATOM    799  O   LEU A 103      -5.511  29.452  63.919  1.00  0.30           O  
ATOM    800  CG  LEU A 103      -5.363  30.395  59.471  1.00  0.29           C  
ATOM    801  CD1 LEU A 103      -4.301  29.704  58.621  1.00  0.27           C  
ATOM    802  CD2 LEU A 103      -6.752  30.173  58.883  1.00  0.29           C  
ATOM    803  N   ALA A 104      -7.278  30.538  64.068  1.00  0.32           N  
ATOM    804  CA  ALA A 104      -8.129  29.817  65.010  1.00  0.33           C  
ATOM    805  C   ALA A 104      -7.818  28.323  64.998  1.00  0.32           C  
ATOM    806  CB  ALA A 104      -9.602  30.053  64.685  1.00  0.29           C  
ATOM    807  O   ALA A 104      -7.885  27.677  63.949  1.00  0.31           O  
ATOM    808  N   GLN A 105      -6.573  27.884  65.522  1.00  0.30           N  
ATOM    809  CA  GLN A 105      -6.128  26.604  66.063  1.00  0.32           C  
ATOM    810  C   GLN A 105      -7.312  25.681  66.337  1.00  0.30           C  
ATOM    811  CB  GLN A 105      -5.318  26.813  67.343  1.00  0.28           C  
ATOM    812  O   GLN A 105      -8.158  25.983  67.180  1.00  0.29           O  
ATOM    813  CG  GLN A 105      -3.896  27.301  67.099  1.00  0.28           C  
ATOM    814  CD  GLN A 105      -3.018  27.192  68.331  1.00  0.34           C  
ATOM    815  NE2 GLN A 105      -1.736  27.507  68.176  1.00  0.29           N  
ATOM    816  OE1 GLN A 105      -3.487  26.828  69.414  1.00  0.38           O  
ATOM    817  N   THR A 106      -8.063  25.100  65.455  1.00  0.36           N  
ATOM    818  CA  THR A 106      -8.811  23.894  65.791  1.00  0.37           C  
ATOM    819  C   THR A 106      -7.874  22.794  66.281  1.00  0.36           C  
ATOM    820  CB  THR A 106      -9.618  23.383  64.583  1.00  0.34           C  
ATOM    821  O   THR A 106      -6.906  22.447  65.601  1.00  0.34           O  
ATOM    822  CG2 THR A 106     -10.965  22.816  65.021  1.00  0.31           C  
ATOM    823  OG1 THR A 106      -9.842  24.466  63.672  1.00  0.28           O  
ATOM    824  N   PRO A 107      -7.472  22.815  67.601  1.00  0.39           N  
ATOM    825  CA  PRO A 107      -6.798  21.633  68.144  1.00  0.39           C  
ATOM    826  C   PRO A 107      -6.916  20.415  67.231  1.00  0.39           C  
ATOM    827  CB  PRO A 107      -7.524  21.393  69.471  1.00  0.37           C  
ATOM    828  O   PRO A 107      -7.872  20.308  66.458  1.00  0.38           O  
ATOM    829  CG  PRO A 107      -8.637  22.391  69.483  1.00  0.36           C  
ATOM    830  CD  PRO A 107      -8.534  23.236  68.246  1.00  0.38           C  
ATOM    831  N   LEU A 108      -5.683  19.783  66.808  1.00  0.43           N  
ATOM    832  CA  LEU A 108      -5.873  18.432  66.290  1.00  0.43           C  
ATOM    833  C   LEU A 108      -7.079  17.765  66.942  1.00  0.43           C  
ATOM    834  CB  LEU A 108      -4.618  17.587  66.526  1.00  0.42           C  
ATOM    835  O   LEU A 108      -7.323  17.944  68.137  1.00  0.42           O  
ATOM    836  CG  LEU A 108      -3.472  17.782  65.532  1.00  0.41           C  
ATOM    837  CD1 LEU A 108      -2.155  17.318  66.144  1.00  0.38           C  
ATOM    838  CD2 LEU A 108      -3.757  17.036  64.233  1.00  0.40           C  
ATOM    839  N   PRO A 109      -8.156  17.594  66.123  1.00  0.41           N  
ATOM    840  CA  PRO A 109      -9.267  16.891  66.769  1.00  0.41           C  
ATOM    841  C   PRO A 109      -8.802  15.920  67.851  1.00  0.42           C  
ATOM    842  CB  PRO A 109      -9.931  16.142  65.610  1.00  0.39           C  
ATOM    843  O   PRO A 109      -7.741  15.304  67.718  1.00  0.40           O  
ATOM    844  CG  PRO A 109      -9.005  16.331  64.452  1.00  0.37           C  
ATOM    845  CD  PRO A 109      -7.942  17.316  64.848  1.00  0.40           C  
ATOM    846  N   ALA A 110      -9.310  16.023  69.057  1.00  0.39           N  
ATOM    847  CA  ALA A 110      -9.231  15.082  70.172  1.00  0.38           C  
ATOM    848  C   ALA A 110      -9.192  13.641  69.672  1.00  0.39           C  
ATOM    849  CB  ALA A 110     -10.411  15.282  71.121  1.00  0.37           C  
ATOM    850  O   ALA A 110      -9.807  13.314  68.654  1.00  0.37           O  
ATOM    851  N   PRO A 111      -8.056  12.925  69.877  1.00  0.36           N  
ATOM    852  CA  PRO A 111      -7.869  11.522  69.501  1.00  0.36           C  
ATOM    853  C   PRO A 111      -9.189  10.803  69.231  1.00  0.36           C  
ATOM    854  CB  PRO A 111      -7.160  10.922  70.719  1.00  0.34           C  
ATOM    855  O   PRO A 111      -9.249   9.914  68.377  1.00  0.34           O  
ATOM    856  CG  PRO A 111      -6.855  12.092  71.597  1.00  0.32           C  
ATOM    857  CD  PRO A 111      -7.586  13.291  71.066  1.00  0.35           C  
ATOM    858  N   ALA A 112     -10.241  11.107  69.876  1.00  0.32           N  
ATOM    859  CA  ALA A 112     -11.512  10.398  69.763  1.00  0.33           C  
ATOM    860  C   ALA A 112     -12.095  10.536  68.359  1.00  0.32           C  
ATOM    861  CB  ALA A 112     -12.505  10.916  70.801  1.00  0.29           C  
ATOM    862  O   ALA A 112     -12.879   9.691  67.920  1.00  0.30           O  
ATOM    863  N   ALA A 113     -11.590  11.514  67.572  1.00  0.38           N  
ATOM    864  CA  ALA A 113     -12.226  11.744  66.278  1.00  0.37           C  
ATOM    865  C   ALA A 113     -11.282  11.391  65.132  1.00  0.38           C  
ATOM    866  CB  ALA A 113     -12.682  13.196  66.159  1.00  0.35           C  
ATOM    867  O   ALA A 113     -11.679  11.407  63.965  1.00  0.36           O  
ATOM    868  N   SER A 114     -10.009  10.847  65.424  1.00  0.40           N  
ATOM    869  CA  SER A 114      -9.113  10.502  64.325  1.00  0.40           C  
ATOM    870  C   SER A 114      -8.937   8.991  64.209  1.00  0.40           C  
ATOM    871  CB  SER A 114      -7.750  11.169  64.515  1.00  0.37           C  
ATOM    872  O   SER A 114      -8.854   8.291  65.221  1.00  0.39           O  
ATOM    873  OG  SER A 114      -7.295  11.014  65.848  1.00  0.35           O  
ATOM    874  N   LEU A 115      -9.350   8.334  63.079  1.00  0.45           N  
ATOM    875  CA  LEU A 115      -9.264   6.937  62.667  1.00  0.45           C  
ATOM    876  C   LEU A 115      -7.816   6.536  62.408  1.00  0.45           C  
ATOM    877  CB  LEU A 115     -10.105   6.696  61.411  1.00  0.42           C  
ATOM    878  O   LEU A 115      -6.963   7.393  62.166  1.00  0.44           O  
ATOM    879  CG  LEU A 115     -11.615   6.892  61.558  1.00  0.40           C  
ATOM    880  CD1 LEU A 115     -12.280   6.932  60.186  1.00  0.36           C  
ATOM    881  CD2 LEU A 115     -12.217   5.786  62.418  1.00  0.38           C  
ATOM    882  N   ASN A 116      -7.272   5.246  62.693  1.00  0.43           N  
ATOM    883  CA  ASN A 116      -6.035   4.610  62.253  1.00  0.45           C  
ATOM    884  C   ASN A 116      -5.737   4.917  60.788  1.00  0.44           C  
ATOM    885  CB  ASN A 116      -6.100   3.097  62.476  1.00  0.42           C  
ATOM    886  O   ASN A 116      -6.594   4.731  59.923  1.00  0.43           O  
ATOM    887  CG  ASN A 116      -5.094   2.615  63.503  1.00  0.43           C  
ATOM    888  ND2 ASN A 116      -5.097   1.314  63.769  1.00  0.37           N  
ATOM    889  OD1 ASN A 116      -4.323   3.404  64.053  1.00  0.42           O  
ATOM    890  N   GLY A 117      -4.574   5.669  60.553  1.00  0.46           N  
ATOM    891  CA  GLY A 117      -4.178   6.131  59.232  1.00  0.45           C  
ATOM    892  C   GLY A 117      -4.426   7.613  59.019  1.00  0.46           C  
ATOM    893  O   GLY A 117      -3.980   8.185  58.023  1.00  0.45           O  
ATOM    894  N   ASP A 118      -5.299   8.241  59.959  1.00  0.52           N  
ATOM    895  CA  ASP A 118      -5.406   9.688  59.799  1.00  0.51           C  
ATOM    896  C   ASP A 118      -4.041  10.358  59.932  1.00  0.52           C  
ATOM    897  CB  ASP A 118      -6.380  10.270  60.826  1.00  0.51           C  
ATOM    898  O   ASP A 118      -3.280  10.051  60.852  1.00  0.51           O  
ATOM    899  CG  ASP A 118      -7.829   9.925  60.531  1.00  0.50           C  
ATOM    900  OD1 ASP A 118      -8.119   9.393  59.438  1.00  0.52           O  
ATOM    901  OD2 ASP A 118      -8.689  10.191  61.398  1.00  0.56           O  
ATOM    902  N   TYR A 119      -3.589  11.125  58.987  1.00  0.49           N  
ATOM    903  CA  TYR A 119      -2.398  11.960  59.099  1.00  0.49           C  
ATOM    904  C   TYR A 119      -2.731  13.424  58.836  1.00  0.49           C  
ATOM    905  CB  TYR A 119      -1.316  11.487  58.124  1.00  0.48           C  
ATOM    906  O   TYR A 119      -3.604  13.731  58.022  1.00  0.48           O  
ATOM    907  CG  TYR A 119      -1.567  11.896  56.693  1.00  0.47           C  
ATOM    908  CD1 TYR A 119      -2.300  11.081  55.833  1.00  0.44           C  
ATOM    909  CD2 TYR A 119      -1.073  13.098  56.197  1.00  0.44           C  
ATOM    910  CE1 TYR A 119      -2.533  11.453  54.513  1.00  0.44           C  
ATOM    911  CE2 TYR A 119      -1.299  13.480  54.879  1.00  0.46           C  
ATOM    912  OH  TYR A 119      -2.257  13.025  52.741  1.00  0.37           O  
ATOM    913  CZ  TYR A 119      -2.030  12.652  54.046  1.00  0.42           C  
ATOM    914  N   TYR A 120      -2.283  14.229  59.660  1.00  0.55           N  
ATOM    915  CA  TYR A 120      -2.278  15.683  59.538  1.00  0.54           C  
ATOM    916  C   TYR A 120      -0.941  16.181  59.003  1.00  0.55           C  
ATOM    917  CB  TYR A 120      -2.575  16.337  60.891  1.00  0.54           C  
ATOM    918  O   TYR A 120       0.113  15.639  59.346  1.00  0.54           O  
ATOM    919  CG  TYR A 120      -3.995  16.137  61.363  1.00  0.53           C  
ATOM    920  CD1 TYR A 120      -4.980  17.084  61.092  1.00  0.51           C  
ATOM    921  CD2 TYR A 120      -4.354  15.002  62.082  1.00  0.51           C  
ATOM    922  CE1 TYR A 120      -6.289  16.904  61.526  1.00  0.51           C  
ATOM    923  CE2 TYR A 120      -5.660  14.812  62.522  1.00  0.50           C  
ATOM    924  OH  TYR A 120      -7.913  15.584  62.672  1.00  0.49           O  
ATOM    925  CZ  TYR A 120      -6.619  15.767  62.239  1.00  0.53           C  
ATOM    926  N   VAL A 121      -1.134  17.123  58.069  1.00  0.51           N  
ATOM    927  CA  VAL A 121       0.020  17.909  57.645  1.00  0.50           C  
ATOM    928  C   VAL A 121       0.143  19.157  58.516  1.00  0.51           C  
ATOM    929  CB  VAL A 121      -0.080  18.306  56.155  1.00  0.50           C  
ATOM    930  O   VAL A 121      -0.796  19.951  58.610  1.00  0.49           O  
ATOM    931  CG1 VAL A 121       1.098  19.192  55.753  1.00  0.47           C  
ATOM    932  CG2 VAL A 121      -0.141  17.060  55.274  1.00  0.49           C  
ATOM    933  N   VAL A 122       1.131  19.086  59.498  1.00  0.49           N  
ATOM    934  CA  VAL A 122       1.553  20.273  60.235  1.00  0.49           C  
ATOM    935  C   VAL A 122       2.513  21.097  59.381  1.00  0.48           C  
ATOM    936  CB  VAL A 122       2.219  19.900  61.578  1.00  0.48           C  
ATOM    937  O   VAL A 122       3.523  20.580  58.897  1.00  0.47           O  
ATOM    938  CG1 VAL A 122       2.566  21.156  62.376  1.00  0.45           C  
ATOM    939  CG2 VAL A 122       1.306  18.983  62.390  1.00  0.46           C  
ATOM    940  N   ARG A 123       1.977  22.211  58.927  1.00  0.44           N  
ATOM    941  CA  ARG A 123       2.739  23.269  58.272  1.00  0.42           C  
ATOM    942  C   ARG A 123       3.218  24.306  59.283  1.00  0.43           C  
ATOM    943  CB  ARG A 123       1.899  23.945  57.187  1.00  0.42           C  
ATOM    944  O   ARG A 123       2.420  24.845  60.052  1.00  0.41           O  
ATOM    945  CG  ARG A 123       2.036  23.306  55.814  1.00  0.40           C  
ATOM    946  CD  ARG A 123       1.288  24.094  54.748  1.00  0.41           C  
ATOM    947  NE  ARG A 123       1.351  23.435  53.447  1.00  0.39           N  
ATOM    948  NH1 ARG A 123       0.262  25.123  52.307  1.00  0.32           N  
ATOM    949  NH2 ARG A 123       0.973  23.253  51.189  1.00  0.28           N  
ATOM    950  CZ  ARG A 123       0.862  23.938  52.317  1.00  0.38           C  
ATOM    951  N   GLY A 124       4.478  24.233  59.687  1.00  0.39           N  
ATOM    952  CA  GLY A 124       5.102  25.266  60.498  1.00  0.39           C  
ATOM    953  C   GLY A 124       6.335  25.868  59.852  1.00  0.39           C  
ATOM    954  O   GLY A 124       6.850  25.333  58.867  1.00  0.38           O  
ATOM    955  N   ILE A 125       6.528  27.154  59.891  1.00  0.34           N  
ATOM    956  CA  ILE A 125       7.745  27.937  59.706  1.00  0.34           C  
ATOM    957  C   ILE A 125       8.665  27.754  60.911  1.00  0.34           C  
ATOM    958  CB  ILE A 125       7.426  29.434  59.497  1.00  0.32           C  
ATOM    959  O   ILE A 125       8.252  27.969  62.053  1.00  0.32           O  
ATOM    960  CG1 ILE A 125       6.474  29.617  58.310  1.00  0.29           C  
ATOM    961  CG2 ILE A 125       8.715  30.237  59.294  1.00  0.29           C  
ATOM    962  CD1 ILE A 125       5.994  31.049  58.116  1.00  0.28           C  
ATOM    963  N   MET A 126       9.718  26.949  60.820  1.00  0.32           N  
ATOM    964  CA  MET A 126      10.831  27.011  61.763  1.00  0.33           C  
ATOM    965  C   MET A 126      11.728  28.208  61.467  1.00  0.32           C  
ATOM    966  CB  MET A 126      11.650  25.720  61.715  1.00  0.31           C  
ATOM    967  O   MET A 126      12.246  28.342  60.357  1.00  0.31           O  
ATOM    968  CG  MET A 126      11.126  24.627  62.633  1.00  0.29           C  
ATOM    969  SD  MET A 126      12.376  23.324  62.960  1.00  0.33           S  
ATOM    970  CE  MET A 126      12.457  22.542  61.325  1.00  0.29           C  
ATOM    971  N   ASP A 127      11.600  29.285  62.311  1.00  0.30           N  
ATOM    972  CA  ASP A 127      12.671  30.250  62.534  1.00  0.31           C  
ATOM    973  C   ASP A 127      13.868  29.595  63.220  1.00  0.30           C  
ATOM    974  CB  ASP A 127      12.166  31.428  63.370  1.00  0.28           C  
ATOM    975  O   ASP A 127      13.709  28.624  63.963  1.00  0.29           O  
ATOM    976  CG  ASP A 127      13.275  32.381  63.783  1.00  0.28           C  
ATOM    977  OD1 ASP A 127      14.461  32.087  63.520  1.00  0.29           O  
ATOM    978  OD2 ASP A 127      12.960  33.433  64.379  1.00  0.30           O  
ATOM    979  N   ALA A 128      15.107  29.423  62.608  1.00  0.32           N  
ATOM    980  CA  ALA A 128      16.416  28.913  63.009  1.00  0.31           C  
ATOM    981  C   ALA A 128      16.536  28.844  64.529  1.00  0.31           C  
ATOM    982  CB  ALA A 128      17.527  29.786  62.430  1.00  0.29           C  
ATOM    983  O   ALA A 128      17.294  28.030  65.061  1.00  0.30           O  
ATOM    984  N   ALA A 129      15.865  29.654  65.365  1.00  0.31           N  
ATOM    985  CA  ALA A 129      15.987  29.854  66.806  1.00  0.30           C  
ATOM    986  C   ALA A 129      14.868  29.136  67.556  1.00  0.31           C  
ATOM    987  CB  ALA A 129      15.976  31.343  67.140  1.00  0.28           C  
ATOM    988  O   ALA A 129      14.965  28.914  68.765  1.00  0.29           O  
ATOM    989  N   GLN A 130      13.885  28.530  66.860  1.00  0.30           N  
ATOM    990  CA  GLN A 130      12.770  28.110  67.701  1.00  0.31           C  
ATOM    991  C   GLN A 130      12.675  26.588  67.768  1.00  0.30           C  
ATOM    992  CB  GLN A 130      11.455  28.696  67.183  1.00  0.28           C  
ATOM    993  O   GLN A 130      12.525  25.924  66.740  1.00  0.29           O  
ATOM    994  CG  GLN A 130      11.230  30.148  67.582  1.00  0.26           C  
ATOM    995  CD  GLN A 130       9.856  30.658  67.190  1.00  0.31           C  
ATOM    996  NE2 GLN A 130       9.498  31.837  67.686  1.00  0.23           N  
ATOM    997  OE1 GLN A 130       9.123  29.997  66.447  1.00  0.33           O  
ATOM    998  N   ALA A 131      13.676  25.939  68.676  1.00  0.32           N  
ATOM    999  CA  ALA A 131      13.786  24.935  69.730  1.00  0.31           C  
ATOM   1000  C   ALA A 131      12.407  24.478  70.198  1.00  0.32           C  
ATOM   1001  CB  ALA A 131      14.588  25.484  70.907  1.00  0.29           C  
ATOM   1002  O   ALA A 131      11.539  25.303  70.491  1.00  0.30           O  
ATOM   1003  N   HIS A 132      11.781  23.630  69.441  1.00  0.33           N  
ATOM   1004  CA  HIS A 132      10.869  22.664  70.041  1.00  0.34           C  
ATOM   1005  C   HIS A 132       9.415  23.070  69.823  1.00  0.33           C  
ATOM   1006  CB  HIS A 132      11.153  22.516  71.537  1.00  0.31           C  
ATOM   1007  O   HIS A 132       9.020  24.187  70.163  1.00  0.32           O  
ATOM   1008  CG  HIS A 132      12.402  21.749  71.837  1.00  0.29           C  
ATOM   1009  CD2 HIS A 132      13.631  22.167  72.222  1.00  0.29           C  
ATOM   1010  ND1 HIS A 132      12.471  20.376  71.748  1.00  0.29           N  
ATOM   1011  CE1 HIS A 132      13.693  19.981  72.067  1.00  0.29           C  
ATOM   1012  NE2 HIS A 132      14.416  21.048  72.359  1.00  0.29           N  
ATOM   1013  N   TYR A 133       8.750  22.712  68.704  1.00  0.34           N  
ATOM   1014  CA  TYR A 133       7.315  22.500  68.554  1.00  0.37           C  
ATOM   1015  C   TYR A 133       6.823  21.412  69.500  1.00  0.35           C  
ATOM   1016  CB  TYR A 133       6.975  22.126  67.107  1.00  0.33           C  
ATOM   1017  O   TYR A 133       7.353  20.298  69.506  1.00  0.34           O  
ATOM   1018  CG  TYR A 133       7.061  23.286  66.145  1.00  0.31           C  
ATOM   1019  CD1 TYR A 133       5.966  24.118  65.927  1.00  0.29           C  
ATOM   1020  CD2 TYR A 133       8.237  23.551  65.451  1.00  0.32           C  
ATOM   1021  CE1 TYR A 133       6.040  25.187  65.040  1.00  0.31           C  
ATOM   1022  CE2 TYR A 133       8.322  24.616  64.561  1.00  0.33           C  
ATOM   1023  OH  TYR A 133       7.299  26.484  63.483  1.00  0.23           O  
ATOM   1024  CZ  TYR A 133       7.220  25.428  64.363  1.00  0.30           C  
ATOM   1025  N   GLU A 134       6.341  21.753  70.761  1.00  0.30           N  
ATOM   1026  CA  GLU A 134       5.613  21.242  71.918  1.00  0.31           C  
ATOM   1027  C   GLU A 134       4.128  21.078  71.607  1.00  0.31           C  
ATOM   1028  CB  GLU A 134       5.799  22.168  73.123  1.00  0.29           C  
ATOM   1029  O   GLU A 134       3.434  22.059  71.331  1.00  0.30           O  
ATOM   1030  CG  GLU A 134       7.096  21.934  73.883  1.00  0.27           C  
ATOM   1031  CD  GLU A 134       7.253  22.841  75.094  1.00  0.30           C  
ATOM   1032  OE1 GLU A 134       6.374  23.701  75.326  1.00  0.33           O  
ATOM   1033  OE2 GLU A 134       8.265  22.690  75.815  1.00  0.32           O  
ATOM   1034  N   ALA A 135       3.630  20.118  70.984  1.00  0.31           N  
ATOM   1035  CA  ALA A 135       2.209  19.781  71.032  1.00  0.32           C  
ATOM   1036  C   ALA A 135       1.936  18.705  72.080  1.00  0.31           C  
ATOM   1037  CB  ALA A 135       1.725  19.317  69.661  1.00  0.29           C  
ATOM   1038  O   ALA A 135       2.343  17.553  71.916  1.00  0.30           O  
ATOM   1039  N   ASN A 136       1.759  19.161  73.570  1.00  0.30           N  
ATOM   1040  CA  ASN A 136       1.065  18.460  74.645  1.00  0.30           C  
ATOM   1041  C   ASN A 136       0.175  19.406  75.447  1.00  0.30           C  
ATOM   1042  CB  ASN A 136       2.067  17.764  75.568  1.00  0.28           C  
ATOM   1043  O   ASN A 136       0.647  20.418  75.966  1.00  0.29           O  
ATOM   1044  CG  ASN A 136       2.539  16.432  75.019  1.00  0.26           C  
ATOM   1045  ND2 ASN A 136       3.704  15.984  75.471  1.00  0.26           N  
ATOM   1046  OD1 ASN A 136       1.862  15.812  74.195  1.00  0.28           O  
ATOM   1047  N   ASN A 137      -1.083  19.492  75.307  1.00  0.27           N  
ATOM   1048  CA  ASN A 137      -2.234  19.622  76.194  1.00  0.29           C  
ATOM   1049  C   ASN A 137      -2.611  21.085  76.412  1.00  0.27           C  
ATOM   1050  CB  ASN A 137      -1.958  18.939  77.535  1.00  0.25           C  
ATOM   1051  O   ASN A 137      -1.778  21.889  76.832  1.00  0.26           O  
ATOM   1052  CG  ASN A 137      -3.225  18.463  78.219  1.00  0.25           C  
ATOM   1053  ND2 ASN A 137      -3.067  17.740  79.322  1.00  0.17           N  
ATOM   1054  OD1 ASN A 137      -4.335  18.743  77.760  1.00  0.25           O  
ATOM   1055  N   PRO A 138      -3.795  21.459  75.902  1.00  0.30           N  
ATOM   1056  CA  PRO A 138      -4.759  22.471  76.340  1.00  0.30           C  
ATOM   1057  C   PRO A 138      -5.084  22.371  77.829  1.00  0.30           C  
ATOM   1058  CB  PRO A 138      -5.997  22.169  75.490  1.00  0.28           C  
ATOM   1059  O   PRO A 138      -5.772  21.439  78.254  1.00  0.29           O  
ATOM   1060  CG  PRO A 138      -5.732  20.825  74.894  1.00  0.27           C  
ATOM   1061  CD  PRO A 138      -4.286  20.482  75.112  1.00  0.34           C  
ATOM   1062  N   GLN A 139      -3.874  22.436  78.750  1.00  0.25           N  
ATOM   1063  CA  GLN A 139      -4.146  22.946  80.090  1.00  0.29           C  
ATOM   1064  C   GLN A 139      -2.850  23.258  80.832  1.00  0.25           C  
ATOM   1065  CB  GLN A 139      -4.979  21.942  80.888  1.00  0.23           C  
ATOM   1066  O   GLN A 139      -1.948  22.420  80.899  1.00  0.24           O  
ATOM   1067  CG  GLN A 139      -6.462  21.964  80.545  1.00  0.24           C  
ATOM   1068  CD  GLN A 139      -7.337  21.501  81.695  1.00  0.25           C  
ATOM   1069  NE2 GLN A 139      -8.615  21.862  81.650  1.00  0.15           N  
ATOM   1070  OE1 GLN A 139      -6.869  20.823  82.615  1.00  0.32           O  
ATOM   1071  N   THR A 140      -2.364  24.623  80.888  1.00  0.25           N  
ATOM   1072  CA  THR A 140      -1.884  25.530  81.926  1.00  0.27           C  
ATOM   1073  C   THR A 140      -0.521  25.084  82.446  1.00  0.26           C  
ATOM   1074  CB  THR A 140      -2.881  25.616  83.097  1.00  0.24           C  
ATOM   1075  O   THR A 140      -0.404  24.029  83.073  1.00  0.25           O  
ATOM   1076  CG2 THR A 140      -4.039  26.551  82.766  1.00  0.23           C  
ATOM   1077  OG1 THR A 140      -3.400  24.309  83.371  1.00  0.19           O  
ATOM   1078  N   SER A 141       0.647  25.062  81.579  1.00  0.27           N  
ATOM   1079  CA  SER A 141       2.043  25.071  82.005  1.00  0.29           C  
ATOM   1080  C   SER A 141       2.946  24.439  80.952  1.00  0.27           C  
ATOM   1081  CB  SER A 141       2.203  24.334  83.335  1.00  0.25           C  
ATOM   1082  O   SER A 141       2.533  23.519  80.243  1.00  0.26           O  
ATOM   1083  OG  SER A 141       2.732  25.196  84.328  1.00  0.22           O  
ATOM   1084  N   PRO A 142       3.954  25.216  80.274  1.00  0.29           N  
ATOM   1085  CA  PRO A 142       4.964  24.824  79.288  1.00  0.31           C  
ATOM   1086  C   PRO A 142       5.195  23.315  79.247  1.00  0.29           C  
ATOM   1087  CB  PRO A 142       6.222  25.556  79.761  1.00  0.27           C  
ATOM   1088  O   PRO A 142       5.315  22.677  80.296  1.00  0.28           O  
ATOM   1089  CG  PRO A 142       5.892  26.031  81.139  1.00  0.27           C  
ATOM   1090  CD  PRO A 142       4.413  25.888  81.352  1.00  0.31           C  
ATOM   1091  N   VAL A 143       4.525  22.475  78.309  1.00  0.25           N  
ATOM   1092  CA  VAL A 143       4.150  21.203  77.700  1.00  0.28           C  
ATOM   1093  C   VAL A 143       5.405  20.446  77.271  1.00  0.25           C  
ATOM   1094  CB  VAL A 143       3.212  21.408  76.490  1.00  0.24           C  
ATOM   1095  O   VAL A 143       6.231  20.973  76.522  1.00  0.25           O  
ATOM   1096  CG1 VAL A 143       2.668  20.069  75.995  1.00  0.17           C  
ATOM   1097  CG2 VAL A 143       2.067  22.351  76.856  1.00  0.24           C  
ATOM   1098  N   THR A 144       5.890  19.508  78.116  1.00  0.29           N  
ATOM   1099  CA  THR A 144       6.917  18.493  78.320  1.00  0.30           C  
ATOM   1100  C   THR A 144       6.590  17.226  77.535  1.00  0.29           C  
ATOM   1101  CB  THR A 144       7.073  18.149  79.813  1.00  0.27           C  
ATOM   1102  O   THR A 144       5.459  16.737  77.579  1.00  0.28           O  
ATOM   1103  CG2 THR A 144       8.532  18.238  80.248  1.00  0.26           C  
ATOM   1104  OG1 THR A 144       6.296  19.066  80.593  1.00  0.26           O  
ATOM   1105  N   PHE A 145       7.189  16.893  76.264  1.00  0.30           N  
ATOM   1106  CA  PHE A 145       7.211  15.632  75.532  1.00  0.34           C  
ATOM   1107  C   PHE A 145       7.737  14.504  76.412  1.00  0.30           C  
ATOM   1108  CB  PHE A 145       8.070  15.756  74.269  1.00  0.29           C  
ATOM   1109  O   PHE A 145       8.895  14.527  76.833  1.00  0.30           O  
ATOM   1110  CG  PHE A 145       7.270  15.890  73.002  1.00  0.28           C  
ATOM   1111  CD1 PHE A 145       6.870  14.764  72.293  1.00  0.28           C  
ATOM   1112  CD2 PHE A 145       6.918  17.144  72.519  1.00  0.31           C  
ATOM   1113  CE1 PHE A 145       6.129  14.886  71.120  1.00  0.31           C  
ATOM   1114  CE2 PHE A 145       6.178  17.273  71.347  1.00  0.32           C  
ATOM   1115  CZ  PHE A 145       5.785  16.143  70.648  1.00  0.31           C  
ATOM   1116  N   THR A 146       6.959  13.961  77.140  1.00  0.31           N  
ATOM   1117  CA  THR A 146       7.211  12.670  77.770  1.00  0.31           C  
ATOM   1118  C   THR A 146       6.584  11.541  76.958  1.00  0.31           C  
ATOM   1119  CB  THR A 146       6.665  12.635  79.210  1.00  0.29           C  
ATOM   1120  O   THR A 146       5.365  11.501  76.778  1.00  0.30           O  
ATOM   1121  CG2 THR A 146       7.798  12.523  80.224  1.00  0.28           C  
ATOM   1122  OG1 THR A 146       5.928  13.837  79.464  1.00  0.29           O  
ATOM   1123  N   PRO A 147       7.116  11.109  75.748  1.00  0.31           N  
ATOM   1124  CA  PRO A 147       6.604   9.944  75.022  1.00  0.32           C  
ATOM   1125  C   PRO A 147       6.123   8.834  75.953  1.00  0.31           C  
ATOM   1126  CB  PRO A 147       7.811   9.483  74.201  1.00  0.29           C  
ATOM   1127  O   PRO A 147       5.816   7.730  75.496  1.00  0.30           O  
ATOM   1128  CG  PRO A 147       8.914  10.416  74.585  1.00  0.28           C  
ATOM   1129  CD  PRO A 147       8.389  11.377  75.614  1.00  0.32           C  
ATOM   1130  N   THR A 148       6.098   9.144  77.248  1.00  0.28           N  
ATOM   1131  CA  THR A 148       6.039   8.102  78.268  1.00  0.30           C  
ATOM   1132  C   THR A 148       4.593   7.705  78.552  1.00  0.28           C  
ATOM   1133  CB  THR A 148       6.715   8.560  79.574  1.00  0.26           C  
ATOM   1134  O   THR A 148       4.340   6.741  79.278  1.00  0.26           O  
ATOM   1135  CG2 THR A 148       8.217   8.299  79.535  1.00  0.24           C  
ATOM   1136  OG1 THR A 148       6.489   9.963  79.756  1.00  0.22           O  
ATOM   1137  N   ASN A 149       3.584   8.019  77.579  1.00  0.30           N  
ATOM   1138  CA  ASN A 149       2.428   7.293  78.091  1.00  0.31           C  
ATOM   1139  C   ASN A 149       1.806   6.401  77.020  1.00  0.30           C  
ATOM   1140  CB  ASN A 149       1.384   8.266  78.644  1.00  0.28           C  
ATOM   1141  O   ASN A 149       1.113   6.889  76.126  1.00  0.29           O  
ATOM   1142  CG  ASN A 149       0.462   7.620  79.659  1.00  0.27           C  
ATOM   1143  ND2 ASN A 149      -0.385   8.425  80.289  1.00  0.25           N  
ATOM   1144  OD1 ASN A 149       0.511   6.406  79.876  1.00  0.29           O  
ATOM   1145  N   PRO A 150       2.417   5.430  76.384  1.00  0.30           N  
ATOM   1146  CA  PRO A 150       1.698   4.388  75.648  1.00  0.30           C  
ATOM   1147  C   PRO A 150       0.400   3.969  76.336  1.00  0.30           C  
ATOM   1148  CB  PRO A 150       2.696   3.228  75.614  1.00  0.28           C  
ATOM   1149  O   PRO A 150      -0.473   3.371  75.703  1.00  0.28           O  
ATOM   1150  CG  PRO A 150       3.681   3.539  76.694  1.00  0.27           C  
ATOM   1151  CD  PRO A 150       3.599   5.006  77.006  1.00  0.31           C  
ATOM   1152  N   THR A 151       0.215   4.465  77.555  1.00  0.27           N  
ATOM   1153  CA  THR A 151      -1.002   4.054  78.246  1.00  0.28           C  
ATOM   1154  C   THR A 151      -1.913   5.252  78.498  1.00  0.27           C  
ATOM   1155  CB  THR A 151      -0.679   3.361  79.583  1.00  0.25           C  
ATOM   1156  O   THR A 151      -1.598   6.116  79.319  1.00  0.26           O  
ATOM   1157  CG2 THR A 151      -0.159   1.945  79.358  1.00  0.23           C  
ATOM   1158  OG1 THR A 151       0.318   4.120  80.278  1.00  0.17           O  
ATOM   1159  N   GLY A 152      -2.051   6.205  77.440  1.00  0.27           N  
ATOM   1160  CA  GLY A 152      -3.145   7.104  77.770  1.00  0.27           C  
ATOM   1161  C   GLY A 152      -3.023   8.462  77.105  1.00  0.27           C  
ATOM   1162  O   GLY A 152      -1.958   9.081  77.137  1.00  0.26           O  
ATOM   1163  N   GLN A 153      -3.437   8.636  75.686  1.00  0.27           N  
ATOM   1164  CA  GLN A 153      -4.176   9.770  75.141  1.00  0.29           C  
ATOM   1165  C   GLN A 153      -3.339  10.528  74.114  1.00  0.27           C  
ATOM   1166  CB  GLN A 153      -4.616  10.713  76.261  1.00  0.25           C  
ATOM   1167  O   GLN A 153      -2.262  11.034  74.435  1.00  0.27           O  
ATOM   1168  CG  GLN A 153      -5.800  10.200  77.069  1.00  0.24           C  
ATOM   1169  CD  GLN A 153      -6.522  11.303  77.819  1.00  0.20           C  
ATOM   1170  NE2 GLN A 153      -7.671  10.973  78.398  1.00  0.13           N  
ATOM   1171  OE1 GLN A 153      -6.050  12.443  77.878  1.00  0.19           O  
ATOM   1172  N   GLY A 154      -3.098   9.818  72.752  1.00  0.33           N  
ATOM   1173  CA  GLY A 154      -3.260  10.265  71.377  1.00  0.33           C  
ATOM   1174  C   GLY A 154      -2.045   9.987  70.512  1.00  0.33           C  
ATOM   1175  O   GLY A 154      -0.939  10.433  70.825  1.00  0.32           O  
ATOM   1176  N   ASN A 155      -1.671   8.697  70.168  1.00  0.37           N  
ATOM   1177  CA  ASN A 155      -0.921   7.881  69.218  1.00  0.37           C  
ATOM   1178  C   ASN A 155      -0.736   8.600  67.885  1.00  0.37           C  
ATOM   1179  CB  ASN A 155      -1.614   6.534  69.004  1.00  0.34           C  
ATOM   1180  O   ASN A 155      -1.401   8.271  66.901  1.00  0.35           O  
ATOM   1181  CG  ASN A 155      -1.591   5.662  70.244  1.00  0.32           C  
ATOM   1182  ND2 ASN A 155      -2.603   4.815  70.392  1.00  0.30           N  
ATOM   1183  OD1 ASN A 155      -0.673   5.750  71.064  1.00  0.33           O  
ATOM   1184  N   TRP A 156      -0.200   9.911  67.808  1.00  0.41           N  
ATOM   1185  CA  TRP A 156       0.231  10.591  66.591  1.00  0.46           C  
ATOM   1186  C   TRP A 156       1.710  10.335  66.319  1.00  0.42           C  
ATOM   1187  CB  TRP A 156      -0.029  12.096  66.695  1.00  0.42           C  
ATOM   1188  O   TRP A 156       2.548  10.502  67.208  1.00  0.40           O  
ATOM   1189  CG  TRP A 156      -1.482  12.461  66.747  1.00  0.42           C  
ATOM   1190  CD1 TRP A 156      -2.246  12.648  67.865  1.00  0.40           C  
ATOM   1191  CD2 TRP A 156      -2.348  12.679  65.629  1.00  0.41           C  
ATOM   1192  CE2 TRP A 156      -3.625  12.995  66.144  1.00  0.42           C  
ATOM   1193  CE3 TRP A 156      -2.168  12.639  64.240  1.00  0.46           C  
ATOM   1194  NE1 TRP A 156      -3.535  12.969  67.510  1.00  0.43           N  
ATOM   1195  CH2 TRP A 156      -4.514  13.223  63.963  1.00  0.35           C  
ATOM   1196  CZ2 TRP A 156      -4.717  13.270  65.318  1.00  0.35           C  
ATOM   1197  CZ3 TRP A 156      -3.257  12.912  63.419  1.00  0.36           C  
ATOM   1198  N   ILE A 157       1.942   9.487  65.323  1.00  0.43           N  
ATOM   1199  CA  ILE A 157       3.259   9.174  64.778  1.00  0.44           C  
ATOM   1200  C   ILE A 157       3.571  10.111  63.614  1.00  0.43           C  
ATOM   1201  CB  ILE A 157       3.345   7.701  64.319  1.00  0.43           C  
ATOM   1202  O   ILE A 157       2.726  10.331  62.743  1.00  0.42           O  
ATOM   1203  CG1 ILE A 157       2.871   6.765  65.437  1.00  0.38           C  
ATOM   1204  CG2 ILE A 157       4.772   7.354  63.883  1.00  0.39           C  
ATOM   1205  CD1 ILE A 157       2.852   5.294  65.045  1.00  0.39           C  
ATOM   1206  N   GLU A 158       4.686  10.900  63.522  1.00  0.45           N  
ATOM   1207  CA  GLU A 158       5.253  11.622  62.387  1.00  0.45           C  
ATOM   1208  C   GLU A 158       5.510  10.686  61.210  1.00  0.45           C  
ATOM   1209  CB  GLU A 158       6.550  12.327  62.792  1.00  0.44           C  
ATOM   1210  O   GLU A 158       6.261   9.716  61.334  1.00  0.45           O  
ATOM   1211  CG  GLU A 158       7.133  13.216  61.703  1.00  0.43           C  
ATOM   1212  CD  GLU A 158       8.401  13.938  62.132  1.00  0.46           C  
ATOM   1213  OE1 GLU A 158       8.776  13.849  63.323  1.00  0.48           O  
ATOM   1214  OE2 GLU A 158       9.023  14.598  61.270  1.00  0.45           O  
ATOM   1215  N   ILE A 159       4.788  10.732  60.270  1.00  0.42           N  
ATOM   1216  CA  ILE A 159       4.980   9.882  59.100  1.00  0.42           C  
ATOM   1217  C   ILE A 159       5.797  10.629  58.048  1.00  0.42           C  
ATOM   1218  CB  ILE A 159       3.629   9.426  58.505  1.00  0.41           C  
ATOM   1219  O   ILE A 159       6.488  10.010  57.235  1.00  0.40           O  
ATOM   1220  CG1 ILE A 159       2.465  10.025  59.303  1.00  0.36           C  
ATOM   1221  CG2 ILE A 159       3.542   7.897  58.473  1.00  0.37           C  
ATOM   1222  CD1 ILE A 159       1.099   9.802  58.667  1.00  0.36           C  
ATOM   1223  N   LEU A 160       5.580  11.985  57.849  1.00  0.38           N  
ATOM   1224  CA  LEU A 160       6.191  12.818  56.819  1.00  0.38           C  
ATOM   1225  C   LEU A 160       6.718  14.119  57.415  1.00  0.38           C  
ATOM   1226  CB  LEU A 160       5.183  13.124  55.709  1.00  0.36           C  
ATOM   1227  O   LEU A 160       6.012  14.793  58.168  1.00  0.37           O  
ATOM   1228  CG  LEU A 160       5.691  12.979  54.273  1.00  0.34           C  
ATOM   1229  CD1 LEU A 160       4.949  11.854  53.559  1.00  0.29           C  
ATOM   1230  CD2 LEU A 160       5.536  14.294  53.516  1.00  0.31           C  
ATOM   1231  N   TYR A 161       7.917  14.287  57.357  1.00  0.44           N  
ATOM   1232  CA  TYR A 161       8.674  15.521  57.534  1.00  0.43           C  
ATOM   1233  C   TYR A 161       9.264  15.994  56.211  1.00  0.44           C  
ATOM   1234  CB  TYR A 161       9.792  15.323  58.562  1.00  0.41           C  
ATOM   1235  O   TYR A 161      10.014  15.262  55.561  1.00  0.42           O  
ATOM   1236  CG  TYR A 161      10.619  16.562  58.807  1.00  0.38           C  
ATOM   1237  CD1 TYR A 161      11.867  16.719  58.209  1.00  0.36           C  
ATOM   1238  CD2 TYR A 161      10.154  17.576  59.637  1.00  0.38           C  
ATOM   1239  CE1 TYR A 161      12.633  17.858  58.433  1.00  0.38           C  
ATOM   1240  CE2 TYR A 161      10.912  18.720  59.868  1.00  0.39           C  
ATOM   1241  OH  TYR A 161      12.902  19.981  59.487  1.00  0.31           O  
ATOM   1242  CZ  TYR A 161      12.148  18.852  59.262  1.00  0.38           C  
ATOM   1243  N   TYR A 162       8.550  17.003  55.659  1.00  0.38           N  
ATOM   1244  CA  TYR A 162       9.030  17.772  54.516  1.00  0.38           C  
ATOM   1245  C   TYR A 162       9.561  19.131  54.958  1.00  0.38           C  
ATOM   1246  CB  TYR A 162       7.912  17.958  53.486  1.00  0.36           C  
ATOM   1247  O   TYR A 162       8.845  19.907  55.596  1.00  0.37           O  
ATOM   1248  CG  TYR A 162       8.386  18.538  52.175  1.00  0.34           C  
ATOM   1249  CD1 TYR A 162       8.257  19.898  51.905  1.00  0.30           C  
ATOM   1250  CD2 TYR A 162       8.961  17.726  51.203  1.00  0.33           C  
ATOM   1251  CE1 TYR A 162       8.690  20.437  50.698  1.00  0.33           C  
ATOM   1252  CE2 TYR A 162       9.398  18.253  49.992  1.00  0.36           C  
ATOM   1253  OH  TYR A 162       9.689  20.135  48.552  1.00  0.26           O  
ATOM   1254  CZ  TYR A 162       9.259  19.608  49.749  1.00  0.31           C  
ATOM   1255  N   VAL A 163      10.851  19.351  54.971  1.00  0.40           N  
ATOM   1256  CA  VAL A 163      11.564  20.624  54.960  1.00  0.40           C  
ATOM   1257  C   VAL A 163      11.639  21.162  53.533  1.00  0.40           C  
ATOM   1258  CB  VAL A 163      12.984  20.484  55.553  1.00  0.39           C  
ATOM   1259  O   VAL A 163      12.194  20.510  52.646  1.00  0.39           O  
ATOM   1260  CG1 VAL A 163      13.681  21.842  55.611  1.00  0.36           C  
ATOM   1261  CG2 VAL A 163      12.922  19.852  56.942  1.00  0.36           C  
ATOM   1262  N   ASP A 164      10.557  21.995  53.229  1.00  0.35           N  
ATOM   1263  CA  ASP A 164      10.811  22.854  52.077  1.00  0.35           C  
ATOM   1264  C   ASP A 164      12.155  23.567  52.210  1.00  0.35           C  
ATOM   1265  CB  ASP A 164       9.687  23.879  51.913  1.00  0.33           C  
ATOM   1266  O   ASP A 164      12.340  24.394  53.105  1.00  0.34           O  
ATOM   1267  CG  ASP A 164       9.693  24.553  50.552  1.00  0.32           C  
ATOM   1268  OD1 ASP A 164      10.635  24.325  49.763  1.00  0.34           O  
ATOM   1269  OD2 ASP A 164       8.748  25.321  50.267  1.00  0.38           O  
ATOM   1270  N   SER A 165      13.199  23.040  51.735  1.00  0.37           N  
ATOM   1271  CA  SER A 165      14.488  23.634  51.398  1.00  0.36           C  
ATOM   1272  C   SER A 165      14.337  24.720  50.338  1.00  0.37           C  
ATOM   1273  CB  SER A 165      15.461  22.562  50.906  1.00  0.34           C  
ATOM   1274  O   SER A 165      14.895  24.609  49.244  1.00  0.35           O  
ATOM   1275  OG  SER A 165      14.861  21.761  49.903  1.00  0.34           O  
ATOM   1276  N   ASN A 166      13.060  25.443  50.383  1.00  0.32           N  
ATOM   1277  CA  ASN A 166      13.132  26.649  49.566  1.00  0.33           C  
ATOM   1278  C   ASN A 166      14.154  27.640  50.116  1.00  0.32           C  
ATOM   1279  CB  ASN A 166      11.755  27.310  49.461  1.00  0.30           C  
ATOM   1280  O   ASN A 166      14.019  28.114  51.245  1.00  0.31           O  
ATOM   1281  CG  ASN A 166      11.605  28.152  48.210  1.00  0.30           C  
ATOM   1282  ND2 ASN A 166      10.371  28.519  47.886  1.00  0.29           N  
ATOM   1283  OD1 ASN A 166      12.591  28.471  47.539  1.00  0.32           O  
ATOM   1284  N   PRO A 167      15.412  27.544  49.672  1.00  0.36           N  
ATOM   1285  CA  PRO A 167      16.486  28.470  50.041  1.00  0.35           C  
ATOM   1286  C   PRO A 167      16.034  29.929  50.037  1.00  0.36           C  
ATOM   1287  CB  PRO A 167      17.548  28.224  48.967  1.00  0.32           C  
ATOM   1288  O   PRO A 167      16.752  30.802  50.532  1.00  0.34           O  
ATOM   1289  CG  PRO A 167      16.792  27.678  47.799  1.00  0.30           C  
ATOM   1290  CD  PRO A 167      15.546  27.011  48.307  1.00  0.35           C  
ATOM   1291  N   ASN A 168      14.788  30.270  49.430  1.00  0.31           N  
ATOM   1292  CA  ASN A 168      14.435  31.684  49.362  1.00  0.32           C  
ATOM   1293  C   ASN A 168      13.610  32.115  50.571  1.00  0.31           C  
ATOM   1294  CB  ASN A 168      13.677  31.986  48.067  1.00  0.28           C  
ATOM   1295  O   ASN A 168      13.219  33.278  50.678  1.00  0.29           O  
ATOM   1296  CG  ASN A 168      14.578  31.982  46.848  1.00  0.28           C  
ATOM   1297  ND2 ASN A 168      14.007  31.675  45.689  1.00  0.27           N  
ATOM   1298  OD1 ASN A 168      15.778  32.251  46.947  1.00  0.32           O  
ATOM   1299  N   ILE A 169      13.405  31.243  51.608  1.00  0.30           N  
ATOM   1300  CA  ILE A 169      12.938  31.709  52.909  1.00  0.29           C  
ATOM   1301  C   ILE A 169      14.108  31.759  53.890  1.00  0.30           C  
ATOM   1302  CB  ILE A 169      11.813  30.805  53.462  1.00  0.28           C  
ATOM   1303  O   ILE A 169      14.614  30.718  54.315  1.00  0.28           O  
ATOM   1304  CG1 ILE A 169      10.661  30.710  52.456  1.00  0.28           C  
ATOM   1305  CG2 ILE A 169      11.317  31.327  54.814  1.00  0.28           C  
ATOM   1306  CD1 ILE A 169       9.563  29.736  52.861  1.00  0.25           C  
ATOM   1307  N   SER A 170      15.126  32.676  53.702  1.00  0.31           N  
ATOM   1308  CA  SER A 170      16.110  33.138  54.676  1.00  0.30           C  
ATOM   1309  C   SER A 170      15.541  33.116  56.090  1.00  0.31           C  
ATOM   1310  CB  SER A 170      16.586  34.549  54.330  1.00  0.28           C  
ATOM   1311  O   SER A 170      14.541  33.780  56.372  1.00  0.30           O  
ATOM   1312  OG  SER A 170      15.908  35.515  55.115  1.00  0.30           O  
ATOM   1313  N   GLY A 171      15.672  31.908  56.790  1.00  0.31           N  
ATOM   1314  CA  GLY A 171      15.502  31.835  58.233  1.00  0.29           C  
ATOM   1315  C   GLY A 171      14.308  30.999  58.652  1.00  0.31           C  
ATOM   1316  O   GLY A 171      14.233  30.544  59.795  1.00  0.28           O  
ATOM   1317  N   ALA A 172      13.386  30.634  57.689  1.00  0.30           N  
ATOM   1318  CA  ALA A 172      12.152  29.924  58.014  1.00  0.30           C  
ATOM   1319  C   ALA A 172      11.894  28.791  57.025  1.00  0.30           C  
ATOM   1320  CB  ALA A 172      10.971  30.892  58.030  1.00  0.28           C  
ATOM   1321  O   ALA A 172      11.924  29.001  55.810  1.00  0.29           O  
ATOM   1322  N   LYS A 173      12.423  27.643  57.399  1.00  0.34           N  
ATOM   1323  CA  LYS A 173      12.169  26.354  56.764  1.00  0.34           C  
ATOM   1324  C   LYS A 173      10.726  25.908  56.983  1.00  0.35           C  
ATOM   1325  CB  LYS A 173      13.131  25.292  57.298  1.00  0.32           C  
ATOM   1326  O   LYS A 173      10.229  25.928  58.111  1.00  0.33           O  
ATOM   1327  CG  LYS A 173      14.575  25.489  56.859  1.00  0.30           C  
ATOM   1328  CD  LYS A 173      15.450  24.311  57.269  1.00  0.33           C  
ATOM   1329  CE  LYS A 173      16.906  24.535  56.886  1.00  0.29           C  
ATOM   1330  NZ  LYS A 173      17.763  23.372  57.264  1.00  0.30           N  
ATOM   1331  N   LEU A 174       9.891  26.085  55.860  1.00  0.33           N  
ATOM   1332  CA  LEU A 174       8.621  25.368  55.830  1.00  0.34           C  
ATOM   1333  C   LEU A 174       8.838  23.870  56.017  1.00  0.34           C  
ATOM   1334  CB  LEU A 174       7.889  25.628  54.510  1.00  0.32           C  
ATOM   1335  O   LEU A 174       9.579  23.246  55.255  1.00  0.33           O  
ATOM   1336  CG  LEU A 174       6.424  26.052  54.620  1.00  0.31           C  
ATOM   1337  CD1 LEU A 174       6.265  27.516  54.223  1.00  0.27           C  
ATOM   1338  CD2 LEU A 174       5.542  25.159  53.754  1.00  0.29           C  
ATOM   1339  N   VAL A 175       8.684  23.387  57.197  1.00  0.36           N  
ATOM   1340  CA  VAL A 175       8.633  21.966  57.525  1.00  0.38           C  
ATOM   1341  C   VAL A 175       7.183  21.485  57.512  1.00  0.37           C  
ATOM   1342  CB  VAL A 175       9.278  21.677  58.898  1.00  0.35           C  
ATOM   1343  O   VAL A 175       6.297  22.150  58.054  1.00  0.36           O  
ATOM   1344  CG1 VAL A 175       9.514  20.178  59.079  1.00  0.32           C  
ATOM   1345  CG2 VAL A 175      10.589  22.448  59.044  1.00  0.33           C  
ATOM   1346  N   THR A 176       6.876  20.625  56.436  1.00  0.38           N  
ATOM   1347  CA  THR A 176       5.646  19.841  56.451  1.00  0.38           C  
ATOM   1348  C   THR A 176       5.843  18.540  57.224  1.00  0.38           C  
ATOM   1349  CB  THR A 176       5.168  19.524  55.022  1.00  0.36           C  
ATOM   1350  O   THR A 176       6.730  17.748  56.901  1.00  0.37           O  
ATOM   1351  CG2 THR A 176       3.772  18.911  55.032  1.00  0.32           C  
ATOM   1352  OG1 THR A 176       5.141  20.734  54.255  1.00  0.31           O  
ATOM   1353  N   TYR A 177       5.288  18.431  58.576  1.00  0.45           N  
ATOM   1354  CA  TYR A 177       5.060  17.178  59.287  1.00  0.45           C  
ATOM   1355  C   TYR A 177       3.732  16.552  58.878  1.00  0.45           C  
ATOM   1356  CB  TYR A 177       5.084  17.407  60.802  1.00  0.43           C  
ATOM   1357  O   TYR A 177       2.742  17.259  58.674  1.00  0.44           O  
ATOM   1358  CG  TYR A 177       6.384  17.985  61.308  1.00  0.40           C  
ATOM   1359  CD1 TYR A 177       7.428  17.154  61.710  1.00  0.38           C  
ATOM   1360  CD2 TYR A 177       6.570  19.361  61.386  1.00  0.39           C  
ATOM   1361  CE1 TYR A 177       8.626  17.682  62.179  1.00  0.40           C  
ATOM   1362  CE2 TYR A 177       7.765  19.899  61.853  1.00  0.40           C  
ATOM   1363  OH  TYR A 177       9.970  19.581  62.709  1.00  0.35           O  
ATOM   1364  CZ  TYR A 177       8.785  19.053  62.246  1.00  0.40           C  
ATOM   1365  N   ALA A 178       3.861  15.370  58.384  1.00  0.38           N  
ATOM   1366  CA  ALA A 178       2.689  14.499  58.439  1.00  0.37           C  
ATOM   1367  C   ALA A 178       2.757  13.564  59.643  1.00  0.38           C  
ATOM   1368  CB  ALA A 178       2.565  13.692  57.149  1.00  0.36           C  
ATOM   1369  O   ALA A 178       3.782  12.921  59.881  1.00  0.37           O  
ATOM   1370  N   PHE A 179       1.919  13.729  60.577  1.00  0.43           N  
ATOM   1371  CA  PHE A 179       1.677  12.810  61.683  1.00  0.43           C  
ATOM   1372  C   PHE A 179       0.519  11.872  61.364  1.00  0.43           C  
ATOM   1373  CB  PHE A 179       1.386  13.584  62.973  1.00  0.41           C  
ATOM   1374  O   PHE A 179      -0.533  12.313  60.897  1.00  0.42           O  
ATOM   1375  CG  PHE A 179       2.561  14.371  63.487  1.00  0.39           C  
ATOM   1376  CD1 PHE A 179       3.511  13.774  64.306  1.00  0.36           C  
ATOM   1377  CD2 PHE A 179       2.716  15.710  63.149  1.00  0.38           C  
ATOM   1378  CE1 PHE A 179       4.600  14.501  64.783  1.00  0.38           C  
ATOM   1379  CE2 PHE A 179       3.801  16.442  63.622  1.00  0.40           C  
ATOM   1380  CZ  PHE A 179       4.742  15.836  64.440  1.00  0.37           C  
ATOM   1381  N   ALA A 180       0.924  10.545  61.289  1.00  0.40           N  
ATOM   1382  CA  ALA A 180      -0.115   9.521  61.210  1.00  0.38           C  
ATOM   1383  C   ALA A 180      -0.325   8.847  62.562  1.00  0.40           C  
ATOM   1384  CB  ALA A 180       0.243   8.481  60.151  1.00  0.37           C  
ATOM   1385  O   ALA A 180       0.625   8.664  63.326  1.00  0.38           O  
ATOM   1386  N   ARG A 181      -1.564   8.673  62.962  1.00  0.39           N  
ATOM   1387  CA  ARG A 181      -2.007   7.716  63.971  1.00  0.37           C  
ATOM   1388  C   ARG A 181      -1.805   6.283  63.492  1.00  0.38           C  
ATOM   1389  CB  ARG A 181      -3.478   7.949  64.324  1.00  0.36           C  
ATOM   1390  O   ARG A 181      -2.433   5.852  62.522  1.00  0.37           O  
ATOM   1391  CG  ARG A 181      -3.931   7.224  65.581  1.00  0.33           C  
ATOM   1392  CD  ARG A 181      -5.356   7.599  65.965  1.00  0.36           C  
ATOM   1393  NE  ARG A 181      -5.796   6.888  67.163  1.00  0.31           N  
ATOM   1394  NH1 ARG A 181      -7.903   7.834  67.201  1.00  0.25           N  
ATOM   1395  NH2 ARG A 181      -7.291   6.322  68.812  1.00  0.20           N  
ATOM   1396  CZ  ARG A 181      -6.995   7.017  67.723  1.00  0.30           C  
ATOM   1397  N   ILE A 182      -0.675   5.516  63.837  1.00  0.32           N  
ATOM   1398  CA  ILE A 182      -0.453   4.083  63.671  1.00  0.32           C  
ATOM   1399  C   ILE A 182      -0.686   3.368  65.000  1.00  0.32           C  
ATOM   1400  CB  ILE A 182       0.970   3.788  63.147  1.00  0.30           C  
ATOM   1401  O   ILE A 182      -0.048   3.690  66.006  1.00  0.31           O  
ATOM   1402  CG1 ILE A 182       1.234   4.568  61.854  1.00  0.29           C  
ATOM   1403  CG2 ILE A 182       1.164   2.285  62.929  1.00  0.29           C  
ATOM   1404  CD1 ILE A 182       2.627   4.355  61.276  1.00  0.27           C  
ATOM   1405  N   ILE A 183      -1.866   2.733  65.359  1.00  0.32           N  
ATOM   1406  CA  ILE A 183      -2.094   1.684  66.346  1.00  0.32           C  
ATOM   1407  C   ILE A 183      -1.391   0.401  65.909  1.00  0.32           C  
ATOM   1408  CB  ILE A 183      -3.603   1.424  66.555  1.00  0.31           C  
ATOM   1409  O   ILE A 183      -1.728  -0.177  64.873  1.00  0.31           O  
ATOM   1410  CG1 ILE A 183      -4.327   2.729  66.903  1.00  0.29           C  
ATOM   1411  CG2 ILE A 183      -3.823   0.368  67.643  1.00  0.29           C  
ATOM   1412  CD1 ILE A 183      -5.834   2.578  67.063  1.00  0.28           C  
ATOM   1413  N   PRO A 184      -0.034   0.118  66.285  1.00  0.28           N  
ATOM   1414  CA  PRO A 184       0.577  -1.197  66.079  1.00  0.28           C  
ATOM   1415  C   PRO A 184      -0.246  -2.332  66.684  1.00  0.28           C  
ATOM   1416  CB  PRO A 184       1.931  -1.070  66.782  1.00  0.27           C  
ATOM   1417  O   PRO A 184      -0.682  -2.238  67.835  1.00  0.28           O  
ATOM   1418  CG  PRO A 184       1.944   0.317  67.340  1.00  0.26           C  
ATOM   1419  CD  PRO A 184       0.605   0.946  67.082  1.00  0.29           C  
ATOM   1420  N   ALA A 185      -1.071  -2.948  65.966  1.00  0.29           N  
ATOM   1421  CA  ALA A 185      -2.058  -3.975  66.287  1.00  0.29           C  
ATOM   1422  C   ALA A 185      -1.435  -5.094  67.116  1.00  0.29           C  
ATOM   1423  CB  ALA A 185      -2.672  -4.542  65.009  1.00  0.27           C  
ATOM   1424  O   ALA A 185      -2.117  -5.735  67.919  1.00  0.27           O  
ATOM   1425  N   SER A 186      -0.051  -5.211  67.583  1.00  0.27           N  
ATOM   1426  CA  SER A 186       0.444  -6.314  68.402  1.00  0.28           C  
ATOM   1427  C   SER A 186       1.782  -5.967  69.046  1.00  0.27           C  
ATOM   1428  CB  SER A 186       0.588  -7.583  67.561  1.00  0.25           C  
ATOM   1429  O   SER A 186       2.833  -6.102  68.417  1.00  0.26           O  
ATOM   1430  OG  SER A 186       1.374  -7.337  66.408  1.00  0.25           O  
ATOM   1431  N   ILE A 187       2.089  -4.938  69.902  1.00  0.26           N  
ATOM   1432  CA  ILE A 187       3.108  -4.745  70.928  1.00  0.27           C  
ATOM   1433  C   ILE A 187       2.800  -5.628  72.135  1.00  0.26           C  
ATOM   1434  CB  ILE A 187       3.203  -3.264  71.358  1.00  0.25           C  
ATOM   1435  O   ILE A 187       1.731  -5.513  72.739  1.00  0.26           O  
ATOM   1436  CG1 ILE A 187       3.469  -2.370  70.141  1.00  0.26           C  
ATOM   1437  CG2 ILE A 187       4.290  -3.079  72.421  1.00  0.25           C  
ATOM   1438  CD1 ILE A 187       3.466  -0.880  70.455  1.00  0.24           C  
ATOM   1439  N   PRO A 188       3.519  -6.907  72.238  1.00  0.26           N  
ATOM   1440  CA  PRO A 188       3.432  -7.664  73.490  1.00  0.27           C  
ATOM   1441  C   PRO A 188       3.605  -6.783  74.725  1.00  0.26           C  
ATOM   1442  CB  PRO A 188       4.578  -8.672  73.372  1.00  0.24           C  
ATOM   1443  O   PRO A 188       4.479  -5.913  74.749  1.00  0.24           O  
ATOM   1444  CG  PRO A 188       5.178  -8.414  72.028  1.00  0.24           C  
ATOM   1445  CD  PRO A 188       4.532  -7.190  71.444  1.00  0.27           C  
ATOM   1446  N   SER A 189       2.520  -6.444  75.516  1.00  0.28           N  
ATOM   1447  CA  SER A 189       2.164  -5.886  76.817  1.00  0.27           C  
ATOM   1448  C   SER A 189       3.256  -6.149  77.849  1.00  0.28           C  
ATOM   1449  CB  SER A 189       0.838  -6.469  77.306  1.00  0.25           C  
ATOM   1450  O   SER A 189       3.352  -5.440  78.853  1.00  0.26           O  
ATOM   1451  OG  SER A 189       0.920  -7.879  77.421  1.00  0.26           O  
ATOM   1452  N   THR A 190       4.443  -7.117  77.524  1.00  0.26           N  
ATOM   1453  CA  THR A 190       5.444  -7.626  78.455  1.00  0.28           C  
ATOM   1454  C   THR A 190       6.853  -7.345  77.942  1.00  0.26           C  
ATOM   1455  CB  THR A 190       5.272  -9.138  78.689  1.00  0.24           C  
ATOM   1456  O   THR A 190       7.219  -7.780  76.848  1.00  0.25           O  
ATOM   1457  CG2 THR A 190       4.136  -9.417  79.668  1.00  0.23           C  
ATOM   1458  OG1 THR A 190       4.980  -9.779  77.441  1.00  0.17           O  
ATOM   1459  N   GLY A 191       7.568  -6.172  78.333  1.00  0.26           N  
ATOM   1460  CA  GLY A 191       8.991  -5.885  78.258  1.00  0.26           C  
ATOM   1461  C   GLY A 191       9.294  -4.409  78.083  1.00  0.26           C  
ATOM   1462  O   GLY A 191      10.451  -4.024  77.903  1.00  0.24           O  
ATOM   1463  N   HIS A 192       8.359  -3.394  78.685  1.00  0.27           N  
ATOM   1464  CA  HIS A 192       8.510  -1.956  78.498  1.00  0.29           C  
ATOM   1465  C   HIS A 192       8.885  -1.267  79.805  1.00  0.27           C  
ATOM   1466  CB  HIS A 192       7.222  -1.351  77.936  1.00  0.25           C  
ATOM   1467  O   HIS A 192       8.758  -0.046  79.927  1.00  0.26           O  
ATOM   1468  CG  HIS A 192       6.976  -1.690  76.500  1.00  0.25           C  
ATOM   1469  CD2 HIS A 192       6.015  -2.445  75.917  1.00  0.25           C  
ATOM   1470  ND1 HIS A 192       7.781  -1.233  75.479  1.00  0.21           N  
ATOM   1471  CE1 HIS A 192       7.324  -1.693  74.327  1.00  0.25           C  
ATOM   1472  NE2 HIS A 192       6.253  -2.431  74.565  1.00  0.25           N  
ATOM   1473  N   ASP A 193       9.597  -1.916  80.798  1.00  0.27           N  
ATOM   1474  CA  ASP A 193       9.956  -1.366  82.102  1.00  0.28           C  
ATOM   1475  C   ASP A 193      11.284  -0.615  82.034  1.00  0.27           C  
ATOM   1476  CB  ASP A 193      10.032  -2.476  83.151  1.00  0.25           C  
ATOM   1477  O   ASP A 193      11.601   0.177  82.923  1.00  0.25           O  
ATOM   1478  CG  ASP A 193       8.667  -2.915  83.650  1.00  0.24           C  
ATOM   1479  OD1 ASP A 193       7.675  -2.187  83.433  1.00  0.26           O  
ATOM   1480  OD2 ASP A 193       8.583  -3.998  84.270  1.00  0.23           O  
ATOM   1481  N   GLY A 194      11.929  -0.457  80.912  1.00  0.28           N  
ATOM   1482  CA  GLY A 194      13.249   0.152  80.863  1.00  0.27           C  
ATOM   1483  C   GLY A 194      13.215   1.624  80.499  1.00  0.28           C  
ATOM   1484  O   GLY A 194      14.172   2.355  80.759  1.00  0.26           O  
ATOM   1485  N   LEU A 195      11.895   2.161  80.338  1.00  0.29           N  
ATOM   1486  CA  LEU A 195      11.761   3.595  80.109  1.00  0.29           C  
ATOM   1487  C   LEU A 195      11.238   4.299  81.356  1.00  0.29           C  
ATOM   1488  CB  LEU A 195      10.826   3.864  78.927  1.00  0.27           C  
ATOM   1489  O   LEU A 195      10.994   5.507  81.337  1.00  0.27           O  
ATOM   1490  CG  LEU A 195      11.418   3.656  77.532  1.00  0.26           C  
ATOM   1491  CD1 LEU A 195      10.306   3.445  76.510  1.00  0.23           C  
ATOM   1492  CD2 LEU A 195      12.293   4.842  77.141  1.00  0.26           C  
ATOM   1493  N   LYS A 196      11.373   3.688  82.548  1.00  0.27           N  
ATOM   1494  CA  LYS A 196      10.760   4.121  83.800  1.00  0.28           C  
ATOM   1495  C   LYS A 196      11.700   5.029  84.588  1.00  0.27           C  
ATOM   1496  CB  LYS A 196      10.363   2.913  84.650  1.00  0.25           C  
ATOM   1497  O   LYS A 196      11.260   5.777  85.463  1.00  0.26           O  
ATOM   1498  CG  LYS A 196       8.878   2.585  84.605  1.00  0.24           C  
ATOM   1499  CD  LYS A 196       8.534   1.424  85.530  1.00  0.26           C  
ATOM   1500  CE  LYS A 196       7.048   1.095  85.485  1.00  0.22           C  
ATOM   1501  NZ  LYS A 196       6.716  -0.082  86.343  1.00  0.21           N  
ATOM   1502  N   ASN A 197      12.644   5.957  83.998  1.00  0.25           N  
ATOM   1503  CA  ASN A 197      13.193   6.951  84.914  1.00  0.27           C  
ATOM   1504  C   ASN A 197      13.944   8.048  84.167  1.00  0.25           C  
ATOM   1505  CB  ASN A 197      14.110   6.285  85.942  1.00  0.23           C  
ATOM   1506  O   ASN A 197      15.166   7.982  84.022  1.00  0.24           O  
ATOM   1507  CG  ASN A 197      13.393   5.954  87.237  1.00  0.23           C  
ATOM   1508  ND2 ASN A 197      13.927   4.993  87.981  1.00  0.14           N  
ATOM   1509  OD1 ASN A 197      12.368   6.557  87.565  1.00  0.14           O  
ATOM   1510  N   LEU A 198      13.433   8.650  83.091  1.00  0.28           N  
ATOM   1511  CA  LEU A 198      13.868   9.977  82.670  1.00  0.28           C  
ATOM   1512  C   LEU A 198      12.878  11.044  83.125  1.00  0.28           C  
ATOM   1513  CB  LEU A 198      14.031  10.031  81.148  1.00  0.26           C  
ATOM   1514  O   LEU A 198      11.875  11.293  82.452  1.00  0.27           O  
ATOM   1515  CG  LEU A 198      15.230   9.280  80.567  1.00  0.25           C  
ATOM   1516  CD1 LEU A 198      15.018   9.012  79.081  1.00  0.23           C  
ATOM   1517  CD2 LEU A 198      16.516  10.067  80.797  1.00  0.26           C  
ATOM   1518  N   ALA A 199      12.402  11.257  84.406  1.00  0.27           N  
ATOM   1519  CA  ALA A 199      11.213  11.706  85.125  1.00  0.27           C  
ATOM   1520  C   ALA A 199      11.283  13.202  85.420  1.00  0.27           C  
ATOM   1521  CB  ALA A 199      11.047  10.918  86.422  1.00  0.25           C  
ATOM   1522  O   ALA A 199      10.250  13.863  85.555  1.00  0.25           O  
ATOM   1523  N   THR A 200      12.207  14.179  84.958  1.00  0.27           N  
ATOM   1524  CA  THR A 200      12.036  15.575  85.344  1.00  0.27           C  
ATOM   1525  C   THR A 200      12.953  16.479  84.525  1.00  0.27           C  
ATOM   1526  CB  THR A 200      12.318  15.778  86.845  1.00  0.25           C  
ATOM   1527  O   THR A 200      14.061  16.081  84.160  1.00  0.26           O  
ATOM   1528  CG2 THR A 200      11.196  15.197  87.699  1.00  0.24           C  
ATOM   1529  OG1 THR A 200      13.549  15.127  87.186  1.00  0.28           O  
ATOM   1530  N   ASP A 201      12.466  17.388  83.578  1.00  0.25           N  
ATOM   1531  CA  ASP A 201      13.067  18.533  82.899  1.00  0.25           C  
ATOM   1532  C   ASP A 201      14.306  19.024  83.643  1.00  0.25           C  
ATOM   1533  CB  ASP A 201      12.051  19.669  82.761  1.00  0.23           C  
ATOM   1534  O   ASP A 201      15.294  19.419  83.021  1.00  0.24           O  
ATOM   1535  CG  ASP A 201      11.288  19.626  81.449  1.00  0.23           C  
ATOM   1536  OD1 ASP A 201      11.751  18.964  80.495  1.00  0.24           O  
ATOM   1537  OD2 ASP A 201      10.215  20.262  81.367  1.00  0.18           O  
ATOM   1538  N   ALA A 202      14.366  18.903  84.965  1.00  0.24           N  
ATOM   1539  CA  ALA A 202      15.462  19.104  85.909  1.00  0.24           C  
ATOM   1540  C   ALA A 202      16.484  17.975  85.812  1.00  0.24           C  
ATOM   1541  CB  ALA A 202      14.924  19.210  87.334  1.00  0.22           C  
ATOM   1542  O   ALA A 202      17.665  18.171  86.109  1.00  0.23           O  
ATOM   1543  N   ASP A 203      16.186  16.877  85.221  1.00  0.27           N  
ATOM   1544  CA  ASP A 203      17.118  15.776  84.999  1.00  0.27           C  
ATOM   1545  C   ASP A 203      17.623  15.766  83.558  1.00  0.27           C  
ATOM   1546  CB  ASP A 203      16.457  14.437  85.334  1.00  0.25           C  
ATOM   1547  O   ASP A 203      18.660  15.169  83.262  1.00  0.26           O  
ATOM   1548  CG  ASP A 203      16.842  13.913  86.706  1.00  0.24           C  
ATOM   1549  OD1 ASP A 203      17.914  14.293  87.226  1.00  0.15           O  
ATOM   1550  OD2 ASP A 203      16.068  13.110  87.272  1.00  0.13           O  
ATOM   1551  N   LEU A 204      17.184  16.735  82.712  1.00  0.28           N  
ATOM   1552  CA  LEU A 204      17.778  16.921  81.393  1.00  0.28           C  
ATOM   1553  C   LEU A 204      18.803  18.051  81.412  1.00  0.28           C  
ATOM   1554  CB  LEU A 204      16.694  17.218  80.354  1.00  0.27           C  
ATOM   1555  O   LEU A 204      19.681  18.113  80.549  1.00  0.27           O  
ATOM   1556  CG  LEU A 204      15.794  16.046  79.959  1.00  0.25           C  
ATOM   1557  CD1 LEU A 204      14.602  16.542  79.148  1.00  0.23           C  
ATOM   1558  CD2 LEU A 204      16.585  15.005  79.173  1.00  0.25           C  
ATOM   1559  N   THR A 205      18.839  19.103  82.532  1.00  0.27           N  
ATOM   1560  CA  THR A 205      19.819  20.134  82.852  1.00  0.27           C  
ATOM   1561  C   THR A 205      20.760  19.663  83.957  1.00  0.27           C  
ATOM   1562  CB  THR A 205      19.133  21.444  83.282  1.00  0.25           C  
ATOM   1563  O   THR A 205      21.853  20.208  84.124  1.00  0.26           O  
ATOM   1564  CG2 THR A 205      18.467  22.131  82.095  1.00  0.22           C  
ATOM   1565  OG1 THR A 205      18.138  21.152  84.271  1.00  0.17           O  
ATOM   1566  N   LYS A 206      20.606  18.484  84.642  1.00  0.26           N  
ATOM   1567  CA  LYS A 206      21.462  17.948  85.696  1.00  0.26           C  
ATOM   1568  C   LYS A 206      22.110  16.636  85.264  1.00  0.26           C  
ATOM   1569  CB  LYS A 206      20.663  17.739  86.983  1.00  0.24           C  
ATOM   1570  O   LYS A 206      21.453  15.780  84.668  1.00  0.24           O  
ATOM   1571  CG  LYS A 206      20.263  19.031  87.681  1.00  0.23           C  
ATOM   1572  CD  LYS A 206      19.510  18.757  88.976  1.00  0.25           C  
ATOM   1573  CE  LYS A 206      19.050  20.048  89.640  1.00  0.20           C  
ATOM   1574  NZ  LYS A 206      18.211  19.782  90.846  1.00  0.16           N  
ATOM   1575  N   PRO A 207      23.404  16.554  84.778  1.00  0.27           N  
ATOM   1576  CA  PRO A 207      24.060  15.249  84.888  1.00  0.27           C  
ATOM   1577  C   PRO A 207      23.196  14.212  85.603  1.00  0.27           C  
ATOM   1578  CB  PRO A 207      25.324  15.557  85.696  1.00  0.25           C  
ATOM   1579  O   PRO A 207      22.554  14.526  86.608  1.00  0.26           O  
ATOM   1580  CG  PRO A 207      25.133  16.956  86.185  1.00  0.24           C  
ATOM   1581  CD  PRO A 207      23.918  17.534  85.516  1.00  0.26           C  
ATOM   1582  N   PHE A 208      22.279  13.414  84.831  1.00  0.26           N  
ATOM   1583  CA  PHE A 208      21.927  12.120  85.404  1.00  0.27           C  
ATOM   1584  C   PHE A 208      22.985  11.664  86.402  1.00  0.26           C  
ATOM   1585  CB  PHE A 208      21.759  11.070  84.302  1.00  0.25           C  
ATOM   1586  O   PHE A 208      24.180  11.688  86.102  1.00  0.25           O  
ATOM   1587  CG  PHE A 208      20.496  11.231  83.498  1.00  0.24           C  
ATOM   1588  CD1 PHE A 208      19.290  10.721  83.963  1.00  0.24           C  
ATOM   1589  CD2 PHE A 208      20.516  11.892  82.277  1.00  0.26           C  
ATOM   1590  CE1 PHE A 208      18.120  10.869  83.222  1.00  0.26           C  
ATOM   1591  CE2 PHE A 208      19.351  12.043  81.530  1.00  0.28           C  
ATOM   1592  CZ  PHE A 208      18.154  11.530  82.004  1.00  0.26           C  
ATOM   1593  N   ALA A 209      23.046  12.192  87.660  1.00  0.26           N  
ATOM   1594  CA  ALA A 209      23.705  11.609  88.826  1.00  0.24           C  
ATOM   1595  C   ALA A 209      24.071  10.148  88.575  1.00  0.26           C  
ATOM   1596  CB  ALA A 209      22.811  11.726  90.057  1.00  0.23           C  
ATOM   1597  O   ALA A 209      23.258   9.378  88.059  1.00  0.25           O  
ATOM   1598  N   SER A 210      25.074   9.794  87.672  1.00  0.24           N  
ATOM   1599  CA  SER A 210      25.771   8.596  88.129  1.00  0.25           C  
ATOM   1600  C   SER A 210      24.824   7.652  88.862  1.00  0.24           C  
ATOM   1601  CB  SER A 210      26.939   8.971  89.042  1.00  0.22           C  
ATOM   1602  O   SER A 210      24.248   8.016  89.889  1.00  0.23           O  
ATOM   1603  OG  SER A 210      26.471   9.365  90.321  1.00  0.11           O  
ATOM   1604  N   GLY A 211      23.897   6.765  88.323  1.00  0.26           N  
ATOM   1605  CA  GLY A 211      23.517   5.638  89.160  1.00  0.24           C  
ATOM   1606  C   GLY A 211      22.117   5.128  88.874  1.00  0.26           C  
ATOM   1607  O   GLY A 211      21.641   4.201  89.533  1.00  0.25           O  
ATOM   1608  N   VAL A 212      21.501   5.296  87.698  1.00  0.27           N  
ATOM   1609  CA  VAL A 212      20.303   4.476  87.548  1.00  0.28           C  
ATOM   1610  C   VAL A 212      20.418   3.617  86.292  1.00  0.27           C  
ATOM   1611  CB  VAL A 212      19.026   5.344  87.485  1.00  0.25           C  
ATOM   1612  O   VAL A 212      20.503   4.141  85.179  1.00  0.26           O  
ATOM   1613  CG1 VAL A 212      17.775   4.471  87.576  1.00  0.22           C  
ATOM   1614  CG2 VAL A 212      19.035   6.388  88.600  1.00  0.24           C  
ATOM   1615  N   PRO A 213      21.104   2.330  86.246  1.00  0.28           N  
ATOM   1616  CA  PRO A 213      21.034   1.237  85.273  1.00  0.27           C  
ATOM   1617  C   PRO A 213      19.651   1.096  84.642  1.00  0.28           C  
ATOM   1618  CB  PRO A 213      21.383   0.001  86.106  1.00  0.26           C  
ATOM   1619  O   PRO A 213      18.640   1.129  85.349  1.00  0.27           O  
ATOM   1620  CG  PRO A 213      21.542   0.513  87.501  1.00  0.25           C  
ATOM   1621  CD  PRO A 213      21.292   1.994  87.497  1.00  0.28           C  
ATOM   1622  N   MET A 214      19.357   1.560  83.321  1.00  0.27           N  
ATOM   1623  CA  MET A 214      18.242   1.075  82.513  1.00  0.30           C  
ATOM   1624  C   MET A 214      18.159  -0.447  82.559  1.00  0.27           C  
ATOM   1625  CB  MET A 214      18.380   1.548  81.065  1.00  0.27           C  
ATOM   1626  O   MET A 214      19.127  -1.136  82.230  1.00  0.27           O  
ATOM   1627  CG  MET A 214      17.714   2.887  80.792  1.00  0.26           C  
ATOM   1628  SD  MET A 214      17.424   3.175  79.003  1.00  0.35           S  
ATOM   1629  CE  MET A 214      18.901   4.145  78.592  1.00  0.28           C  
ATOM   1630  N   ASN A 215      17.810  -1.131  83.656  1.00  0.26           N  
ATOM   1631  CA  ASN A 215      17.470  -2.533  83.874  1.00  0.28           C  
ATOM   1632  C   ASN A 215      17.151  -3.244  82.562  1.00  0.26           C  
ATOM   1633  CB  ASN A 215      16.293  -2.656  84.845  1.00  0.25           C  
ATOM   1634  O   ASN A 215      16.457  -2.692  81.706  1.00  0.26           O  
ATOM   1635  CG  ASN A 215      16.620  -2.131  86.229  1.00  0.24           C  
ATOM   1636  ND2 ASN A 215      15.598  -1.984  87.064  1.00  0.19           N  
ATOM   1637  OD1 ASN A 215      17.781  -1.859  86.545  1.00  0.26           O  
ATOM   1638  N   GLN A 216      18.110  -4.001  81.692  1.00  0.27           N  
ATOM   1639  CA  GLN A 216      18.265  -5.278  81.004  1.00  0.27           C  
ATOM   1640  C   GLN A 216      16.910  -5.852  80.600  1.00  0.27           C  
ATOM   1641  CB  GLN A 216      19.017  -6.276  81.885  1.00  0.25           C  
ATOM   1642  O   GLN A 216      16.444  -6.830  81.189  1.00  0.25           O  
ATOM   1643  CG  GLN A 216      20.496  -5.956  82.053  1.00  0.24           C  
ATOM   1644  CD  GLN A 216      21.263  -7.069  82.743  1.00  0.27           C  
ATOM   1645  NE2 GLN A 216      22.561  -6.863  82.935  1.00  0.24           N  
ATOM   1646  OE1 GLN A 216      20.693  -8.105  83.100  1.00  0.34           O  
ATOM   1647  N   THR A 217      15.918  -5.182  79.926  1.00  0.28           N  
ATOM   1648  CA  THR A 217      14.866  -5.981  79.306  1.00  0.29           C  
ATOM   1649  C   THR A 217      14.768  -5.680  77.813  1.00  0.28           C  
ATOM   1650  CB  THR A 217      13.503  -5.726  79.975  1.00  0.26           C  
ATOM   1651  O   THR A 217      14.728  -4.515  77.411  1.00  0.28           O  
ATOM   1652  CG2 THR A 217      12.944  -7.004  80.590  1.00  0.25           C  
ATOM   1653  OG1 THR A 217      13.659  -4.742  81.005  1.00  0.26           O  
ATOM   1654  N   ALA A 218      15.470  -6.504  76.887  1.00  0.29           N  
ATOM   1655  CA  ALA A 218      15.375  -6.885  75.480  1.00  0.29           C  
ATOM   1656  C   ALA A 218      14.192  -6.197  74.804  1.00  0.29           C  
ATOM   1657  CB  ALA A 218      15.252  -8.401  75.346  1.00  0.28           C  
ATOM   1658  O   ALA A 218      13.063  -6.262  75.298  1.00  0.28           O  
ATOM   1659  N   LEU A 219      14.379  -5.003  74.179  1.00  0.33           N  
ATOM   1660  CA  LEU A 219      13.472  -4.439  73.186  1.00  0.34           C  
ATOM   1661  C   LEU A 219      12.934  -5.527  72.261  1.00  0.33           C  
ATOM   1662  CB  LEU A 219      14.182  -3.360  72.364  1.00  0.32           C  
ATOM   1663  O   LEU A 219      13.685  -6.400  71.820  1.00  0.32           O  
ATOM   1664  CG  LEU A 219      14.586  -2.091  73.117  1.00  0.31           C  
ATOM   1665  CD1 LEU A 219      15.552  -1.262  72.277  1.00  0.29           C  
ATOM   1666  CD2 LEU A 219      13.354  -1.273  73.488  1.00  0.32           C  
ATOM   1667  N   SER A 220      11.559  -5.939  72.335  1.00  0.29           N  
ATOM   1668  CA  SER A 220      10.868  -6.882  71.462  1.00  0.30           C  
ATOM   1669  C   SER A 220      10.648  -6.290  70.074  1.00  0.29           C  
ATOM   1670  CB  SER A 220       9.525  -7.291  72.070  1.00  0.28           C  
ATOM   1671  O   SER A 220      10.633  -5.069  69.909  1.00  0.28           O  
ATOM   1672  OG  SER A 220       9.539  -7.125  73.477  1.00  0.27           O  
ATOM   1673  N   ASP A 221      10.788  -7.081  68.972  1.00  0.27           N  
ATOM   1674  CA  ASP A 221      10.168  -6.824  67.676  1.00  0.28           C  
ATOM   1675  C   ASP A 221       8.914  -5.967  67.828  1.00  0.27           C  
ATOM   1676  CB  ASP A 221       9.825  -8.139  66.974  1.00  0.26           C  
ATOM   1677  O   ASP A 221       8.022  -6.296  68.613  1.00  0.26           O  
ATOM   1678  CG  ASP A 221      10.880  -8.568  65.969  1.00  0.26           C  
ATOM   1679  OD1 ASP A 221      11.850  -7.812  65.743  1.00  0.27           O  
ATOM   1680  OD2 ASP A 221      10.738  -9.669  65.395  1.00  0.26           O  
ATOM   1681  N   GLY A 222       8.965  -4.670  67.373  1.00  0.28           N  
ATOM   1682  CA  GLY A 222       7.936  -3.647  67.468  1.00  0.29           C  
ATOM   1683  C   GLY A 222       8.259  -2.568  68.484  1.00  0.28           C  
ATOM   1684  O   GLY A 222       7.515  -1.595  68.623  1.00  0.27           O  
ATOM   1685  N   ASP A 223       9.412  -2.660  69.156  1.00  0.29           N  
ATOM   1686  CA  ASP A 223       9.718  -1.579  70.087  1.00  0.31           C  
ATOM   1687  C   ASP A 223      10.491  -0.459  69.394  1.00  0.29           C  
ATOM   1688  CB  ASP A 223      10.516  -2.108  71.281  1.00  0.27           C  
ATOM   1689  O   ASP A 223      11.363  -0.722  68.563  1.00  0.28           O  
ATOM   1690  CG  ASP A 223       9.683  -2.966  72.217  1.00  0.26           C  
ATOM   1691  OD1 ASP A 223       8.436  -2.911  72.148  1.00  0.28           O  
ATOM   1692  OD2 ASP A 223      10.279  -3.702  73.033  1.00  0.30           O  
ATOM   1693  N   TRP A 224       9.939   0.786  69.332  1.00  0.24           N  
ATOM   1694  CA  TRP A 224      10.364   2.071  68.785  1.00  0.32           C  
ATOM   1695  C   TRP A 224      11.101   2.893  69.836  1.00  0.25           C  
ATOM   1696  CB  TRP A 224       9.160   2.856  68.257  1.00  0.25           C  
ATOM   1697  O   TRP A 224      10.631   3.030  70.968  1.00  0.24           O  
ATOM   1698  CG  TRP A 224       8.393   2.145  67.183  1.00  0.25           C  
ATOM   1699  CD1 TRP A 224       7.562   1.070  67.338  1.00  0.14           C  
ATOM   1700  CD2 TRP A 224       8.390   2.456  65.787  1.00  0.09           C  
ATOM   1701  CE2 TRP A 224       7.534   1.528  65.153  1.00  0.09           C  
ATOM   1702  CE3 TRP A 224       9.029   3.431  65.009  1.00  0.18           C  
ATOM   1703  NE1 TRP A 224       7.042   0.695  66.121  1.00  0.19           N  
ATOM   1704  CH2 TRP A 224       7.937   2.512  63.038  1.00  0.17           C  
ATOM   1705  CZ2 TRP A 224       7.300   1.548  63.776  1.00  0.16           C  
ATOM   1706  CZ3 TRP A 224       8.795   3.449  63.639  1.00  0.17           C  
ATOM   1707  N   ILE A 225      12.422   3.156  69.741  1.00  0.33           N  
ATOM   1708  CA  ILE A 225      13.244   4.147  70.426  1.00  0.35           C  
ATOM   1709  C   ILE A 225      13.280   5.439  69.613  1.00  0.33           C  
ATOM   1710  CB  ILE A 225      14.678   3.624  70.666  1.00  0.33           C  
ATOM   1711  O   ILE A 225      13.617   5.424  68.427  1.00  0.33           O  
ATOM   1712  CG1 ILE A 225      14.642   2.302  71.441  1.00  0.32           C  
ATOM   1713  CG2 ILE A 225      15.517   4.670  71.406  1.00  0.31           C  
ATOM   1714  CD1 ILE A 225      16.007   1.652  71.619  1.00  0.31           C  
ATOM   1715  N   ILE A 226      12.534   6.509  70.088  1.00  0.32           N  
ATOM   1716  CA  ILE A 226      12.634   7.910  69.695  1.00  0.33           C  
ATOM   1717  C   ILE A 226      13.801   8.569  70.428  1.00  0.32           C  
ATOM   1718  CB  ILE A 226      11.322   8.673  69.982  1.00  0.31           C  
ATOM   1719  O   ILE A 226      13.804   8.649  71.658  1.00  0.31           O  
ATOM   1720  CG1 ILE A 226      10.153   8.028  69.228  1.00  0.30           C  
ATOM   1721  CG2 ILE A 226      11.464  10.152  69.611  1.00  0.30           C  
ATOM   1722  CD1 ILE A 226       8.797   8.644  69.544  1.00  0.29           C  
ATOM   1723  N   ILE A 227      14.962   8.658  69.792  1.00  0.33           N  
ATOM   1724  CA  ILE A 227      16.173   9.365  70.194  1.00  0.34           C  
ATOM   1725  C   ILE A 227      16.188  10.758  69.570  1.00  0.33           C  
ATOM   1726  CB  ILE A 227      17.444   8.583  69.791  1.00  0.32           C  
ATOM   1727  O   ILE A 227      16.119  10.898  68.347  1.00  0.32           O  
ATOM   1728  CG1 ILE A 227      17.390   7.154  70.344  1.00  0.31           C  
ATOM   1729  CG2 ILE A 227      18.701   9.311  70.275  1.00  0.30           C  
ATOM   1730  CD1 ILE A 227      18.571   6.287  69.932  1.00  0.30           C  
ATOM   1731  N   THR A 228      15.682  11.874  70.334  1.00  0.29           N  
ATOM   1732  CA  THR A 228      15.615  13.327  70.225  1.00  0.30           C  
ATOM   1733  C   THR A 228      16.982  13.953  70.485  1.00  0.29           C  
ATOM   1734  CB  THR A 228      14.584  13.913  71.208  1.00  0.28           C  
ATOM   1735  O   THR A 228      17.529  13.828  71.583  1.00  0.29           O  
ATOM   1736  CG2 THR A 228      13.171  13.455  70.861  1.00  0.27           C  
ATOM   1737  OG1 THR A 228      14.901  13.483  72.537  1.00  0.28           O  
ATOM   1738  N   GLU A 229      17.940  13.731  69.488  1.00  0.29           N  
ATOM   1739  CA  GLU A 229      19.220  14.421  69.360  1.00  0.30           C  
ATOM   1740  C   GLU A 229      19.379  15.037  67.972  1.00  0.29           C  
ATOM   1741  CB  GLU A 229      20.379  13.462  69.646  1.00  0.27           C  
ATOM   1742  O   GLU A 229      19.136  14.374  66.962  1.00  0.28           O  
ATOM   1743  CG  GLU A 229      21.200  13.838  70.870  1.00  0.26           C  
ATOM   1744  CD  GLU A 229      22.356  12.886  71.133  1.00  0.30           C  
ATOM   1745  OE1 GLU A 229      22.545  11.930  70.347  1.00  0.36           O  
ATOM   1746  OE2 GLU A 229      23.077  13.097  72.133  1.00  0.33           O  
ATOM   1747  N   ASP A 230      19.100  16.434  67.948  1.00  0.29           N  
ATOM   1748  CA  ASP A 230      19.436  17.501  67.010  1.00  0.31           C  
ATOM   1749  C   ASP A 230      18.720  17.304  65.676  1.00  0.30           C  
ATOM   1750  CB  ASP A 230      20.949  17.566  66.790  1.00  0.28           C  
ATOM   1751  O   ASP A 230      18.869  16.263  65.033  1.00  0.29           O  
ATOM   1752  CG  ASP A 230      21.646  18.517  67.747  1.00  0.27           C  
ATOM   1753  OD1 ASP A 230      20.971  19.378  68.352  1.00  0.29           O  
ATOM   1754  OD2 ASP A 230      22.883  18.407  67.896  1.00  0.26           O  
ATOM   1755  N   LYS A 231      17.308  17.362  65.578  1.00  0.30           N  
ATOM   1756  CA  LYS A 231      16.333  17.684  64.540  1.00  0.31           C  
ATOM   1757  C   LYS A 231      16.102  16.492  63.615  1.00  0.30           C  
ATOM   1758  CB  LYS A 231      16.793  18.896  63.728  1.00  0.28           C  
ATOM   1759  O   LYS A 231      15.289  16.565  62.691  1.00  0.29           O  
ATOM   1760  CG  LYS A 231      16.969  20.162  64.553  1.00  0.27           C  
ATOM   1761  CD  LYS A 231      17.242  21.372  63.668  1.00  0.32           C  
ATOM   1762  CE  LYS A 231      17.504  22.623  64.496  1.00  0.25           C  
ATOM   1763  NZ  LYS A 231      17.736  23.820  63.632  1.00  0.26           N  
ATOM   1764  N   ASN A 232      16.536  15.179  63.830  1.00  0.30           N  
ATOM   1765  CA  ASN A 232      16.249  14.041  62.963  1.00  0.31           C  
ATOM   1766  C   ASN A 232      15.886  12.799  63.771  1.00  0.30           C  
ATOM   1767  CB  ASN A 232      17.440  13.750  62.048  1.00  0.28           C  
ATOM   1768  O   ASN A 232      16.729  12.246  64.480  1.00  0.29           O  
ATOM   1769  CG  ASN A 232      17.568  14.753  60.918  1.00  0.27           C  
ATOM   1770  ND2 ASN A 232      18.801  15.056  60.531  1.00  0.27           N  
ATOM   1771  OD1 ASN A 232      16.566  15.253  60.400  1.00  0.29           O  
ATOM   1772  N   ILE A 233      14.680  12.609  64.238  1.00  0.29           N  
ATOM   1773  CA  ILE A 233      13.934  11.412  64.608  1.00  0.31           C  
ATOM   1774  C   ILE A 233      14.115  10.339  63.536  1.00  0.29           C  
ATOM   1775  CB  ILE A 233      12.433  11.720  64.809  1.00  0.28           C  
ATOM   1776  O   ILE A 233      13.763  10.550  62.372  1.00  0.29           O  
ATOM   1777  CG1 ILE A 233      12.250  12.811  65.870  1.00  0.27           C  
ATOM   1778  CG2 ILE A 233      11.668  10.450  65.192  1.00  0.27           C  
ATOM   1779  CD1 ILE A 233      10.803  13.237  66.077  1.00  0.26           C  
ATOM   1780  N   ARG A 234      15.154   9.593  63.747  1.00  0.31           N  
ATOM   1781  CA  ARG A 234      15.270   8.382  62.942  1.00  0.31           C  
ATOM   1782  C   ARG A 234      14.692   7.178  63.677  1.00  0.31           C  
ATOM   1783  CB  ARG A 234      16.732   8.119  62.574  1.00  0.29           C  
ATOM   1784  O   ARG A 234      15.072   6.898  64.816  1.00  0.30           O  
ATOM   1785  CG  ARG A 234      17.308   9.119  61.584  1.00  0.27           C  
ATOM   1786  CD  ARG A 234      18.670   8.680  61.066  1.00  0.29           C  
ATOM   1787  NE  ARG A 234      19.281   9.702  60.222  1.00  0.26           N  
ATOM   1788  NH1 ARG A 234      20.983   8.344  59.451  1.00  0.23           N  
ATOM   1789  NH2 ARG A 234      20.837  10.519  58.743  1.00  0.18           N  
ATOM   1790  CZ  ARG A 234      20.366   9.519  59.474  1.00  0.26           C  
ATOM   1791  N   LEU A 235      13.380   6.822  63.378  1.00  0.29           N  
ATOM   1792  CA  LEU A 235      12.570   5.621  63.549  1.00  0.32           C  
ATOM   1793  C   LEU A 235      13.334   4.382  63.094  1.00  0.30           C  
ATOM   1794  CB  LEU A 235      11.259   5.742  62.768  1.00  0.29           C  
ATOM   1795  O   LEU A 235      13.787   4.312  61.949  1.00  0.29           O  
ATOM   1796  CG  LEU A 235      10.034   6.194  63.565  1.00  0.28           C  
ATOM   1797  CD1 LEU A 235       9.224   7.206  62.763  1.00  0.25           C  
ATOM   1798  CD2 LEU A 235       9.173   4.994  63.947  1.00  0.27           C  
ATOM   1799  N   ARG A 236      14.099   3.858  64.032  1.00  0.30           N  
ATOM   1800  CA  ARG A 236      14.673   2.580  63.625  1.00  0.30           C  
ATOM   1801  C   ARG A 236      14.016   1.422  64.370  1.00  0.30           C  
ATOM   1802  CB  ARG A 236      16.184   2.568  63.866  1.00  0.28           C  
ATOM   1803  O   ARG A 236      13.910   1.449  65.598  1.00  0.29           O  
ATOM   1804  CG  ARG A 236      16.986   1.972  62.719  1.00  0.27           C  
ATOM   1805  CD  ARG A 236      18.477   1.948  63.026  1.00  0.29           C  
ATOM   1806  NE  ARG A 236      19.239   1.325  61.948  1.00  0.25           N  
ATOM   1807  NH1 ARG A 236      21.229   1.251  63.118  1.00  0.23           N  
ATOM   1808  NH2 ARG A 236      21.124   0.444  60.975  1.00  0.19           N  
ATOM   1809  CZ  ARG A 236      20.529   1.008  62.016  1.00  0.25           C  
ATOM   1810  N   GLN A 237      13.142   0.604  63.600  1.00  0.28           N  
ATOM   1811  CA  GLN A 237      12.725  -0.783  63.773  1.00  0.30           C  
ATOM   1812  C   GLN A 237      13.924  -1.688  64.045  1.00  0.29           C  
ATOM   1813  CB  GLN A 237      11.966  -1.275  62.539  1.00  0.27           C  
ATOM   1814  O   GLN A 237      14.909  -1.661  63.305  1.00  0.28           O  
ATOM   1815  CG  GLN A 237      10.823  -2.228  62.860  1.00  0.27           C  
ATOM   1816  CD  GLN A 237      10.057  -2.663  61.624  1.00  0.30           C  
ATOM   1817  NE2 GLN A 237       9.055  -3.514  61.817  1.00  0.28           N  
ATOM   1818  OE1 GLN A 237      10.364  -2.237  60.506  1.00  0.39           O  
ATOM   1819  N   SER A 238      14.188  -1.896  65.270  1.00  0.29           N  
ATOM   1820  CA  SER A 238      15.017  -2.936  65.872  1.00  0.30           C  
ATOM   1821  C   SER A 238      14.647  -4.316  65.339  1.00  0.29           C  
ATOM   1822  CB  SER A 238      14.881  -2.915  67.395  1.00  0.27           C  
ATOM   1823  O   SER A 238      13.479  -4.707  65.373  1.00  0.29           O  
ATOM   1824  OG  SER A 238      14.445  -4.173  67.878  1.00  0.28           O  
ATOM   1825  N   ARG A 239      15.094  -4.616  64.171  1.00  0.28           N  
ATOM   1826  CA  ARG A 239      15.344  -6.017  63.851  1.00  0.28           C  
ATOM   1827  C   ARG A 239      16.617  -6.515  64.529  1.00  0.29           C  
ATOM   1828  CB  ARG A 239      15.446  -6.213  62.337  1.00  0.26           C  
ATOM   1829  O   ARG A 239      17.664  -5.871  64.445  1.00  0.27           O  
ATOM   1830  CG  ARG A 239      14.115  -6.500  61.662  1.00  0.26           C  
ATOM   1831  CD  ARG A 239      14.287  -6.806  60.180  1.00  0.30           C  
ATOM   1832  NE  ARG A 239      13.004  -7.038  59.525  1.00  0.25           N  
ATOM   1833  NH1 ARG A 239      13.916  -7.602  57.479  1.00  0.22           N  
ATOM   1834  NH2 ARG A 239      11.642  -7.594  57.761  1.00  0.18           N  
ATOM   1835  CZ  ARG A 239      12.857  -7.411  58.256  1.00  0.24           C  
ATOM   1836  N   THR A 240      16.605  -7.019  65.946  1.00  0.26           N  
ATOM   1837  CA  THR A 240      17.453  -8.025  66.575  1.00  0.26           C  
ATOM   1838  C   THR A 240      18.648  -7.372  67.264  1.00  0.26           C  
ATOM   1839  CB  THR A 240      17.952  -9.057  65.546  1.00  0.24           C  
ATOM   1840  O   THR A 240      19.348  -6.555  66.662  1.00  0.25           O  
ATOM   1841  CG2 THR A 240      17.087 -10.313  65.563  1.00  0.24           C  
ATOM   1842  OG1 THR A 240      17.908  -8.477  64.237  1.00  0.22           O  
ATOM   1843  N   SER A 241      18.959  -7.095  68.813  1.00  0.26           N  
ATOM   1844  CA  SER A 241      19.778  -7.479  69.958  1.00  0.26           C  
ATOM   1845  C   SER A 241      21.012  -6.592  70.077  1.00  0.26           C  
ATOM   1846  CB  SER A 241      20.202  -8.944  69.847  1.00  0.24           C  
ATOM   1847  O   SER A 241      21.813  -6.505  69.144  1.00  0.25           O  
ATOM   1848  OG  SER A 241      20.822  -9.195  68.597  1.00  0.27           O  
ATOM   1849  N   ILE A 242      21.073  -5.123  70.813  1.00  0.26           N  
ATOM   1850  CA  ILE A 242      22.366  -4.826  71.421  1.00  0.28           C  
ATOM   1851  C   ILE A 242      22.194  -3.768  72.508  1.00  0.27           C  
ATOM   1852  CB  ILE A 242      23.390  -4.350  70.366  1.00  0.25           C  
ATOM   1853  O   ILE A 242      21.645  -2.692  72.255  1.00  0.26           O  
ATOM   1854  CG1 ILE A 242      23.555  -5.407  69.268  1.00  0.24           C  
ATOM   1855  CG2 ILE A 242      24.735  -4.030  71.025  1.00  0.25           C  
ATOM   1856  CD1 ILE A 242      24.451  -4.969  68.117  1.00  0.22           C  
ATOM   1857  N   SER A 243      22.529  -3.820  74.115  1.00  0.26           N  
ATOM   1858  CA  SER A 243      22.984  -3.947  75.496  1.00  0.26           C  
ATOM   1859  C   SER A 243      23.775  -2.718  75.932  1.00  0.26           C  
ATOM   1860  CB  SER A 243      23.841  -5.202  75.665  1.00  0.24           C  
ATOM   1861  O   SER A 243      24.694  -2.285  75.234  1.00  0.26           O  
ATOM   1862  OG  SER A 243      25.162  -4.975  75.203  1.00  0.27           O  
ATOM   1863  N   ALA A 244      23.345  -1.372  76.818  1.00  0.26           N  
ATOM   1864  CA  ALA A 244      23.269  -0.779  78.150  1.00  0.27           C  
ATOM   1865  C   ALA A 244      24.557  -0.036  78.494  1.00  0.26           C  
ATOM   1866  CB  ALA A 244      22.985  -1.854  79.196  1.00  0.25           C  
ATOM   1867  O   ALA A 244      25.656  -0.537  78.244  1.00  0.26           O  
ATOM   1868  N   ALA A 245      24.751   1.619  79.006  1.00  0.27           N  
ATOM   1869  CA  ALA A 245      25.077   2.563  80.072  1.00  0.27           C  
ATOM   1870  C   ALA A 245      26.258   3.446  79.680  1.00  0.27           C  
ATOM   1871  CB  ALA A 245      25.382   1.817  81.369  1.00  0.26           C  
ATOM   1872  O   ALA A 245      27.359   2.948  79.433  1.00  0.27           O  
ATOM   1873  N   SER A 246      26.113   4.850  79.288  1.00  0.29           N  
ATOM   1874  CA  SER A 246      27.090   5.934  79.276  1.00  0.29           C  
ATOM   1875  C   SER A 246      26.436   7.271  79.607  1.00  0.29           C  
ATOM   1876  CB  SER A 246      27.780   6.019  77.914  1.00  0.28           C  
ATOM   1877  O   SER A 246      25.394   7.615  79.045  1.00  0.29           O  
ATOM   1878  OG  SER A 246      26.829   5.969  76.864  1.00  0.28           O  
ATOM   1879  N   VAL A 247      26.696   7.975  80.902  1.00  0.31           N  
ATOM   1880  CA  VAL A 247      26.901   9.139  81.757  1.00  0.31           C  
ATOM   1881  C   VAL A 247      27.886  10.100  81.095  1.00  0.31           C  
ATOM   1882  CB  VAL A 247      27.411   8.733  83.157  1.00  0.30           C  
ATOM   1883  O   VAL A 247      29.021   9.723  80.791  1.00  0.30           O  
ATOM   1884  CG1 VAL A 247      27.487   9.949  84.078  1.00  0.28           C  
ATOM   1885  CG2 VAL A 247      26.510   7.657  83.761  1.00  0.28           C  
ATOM   1886  N   LEU A 248      27.486  11.275  80.458  1.00  0.30           N  
ATOM   1887  CA  LEU A 248      28.339  12.214  79.738  1.00  0.29           C  
ATOM   1888  C   LEU A 248      28.100  13.642  80.218  1.00  0.30           C  
ATOM   1889  CB  LEU A 248      28.087  12.121  78.231  1.00  0.28           C  
ATOM   1890  O   LEU A 248      26.957  14.101  80.270  1.00  0.30           O  
ATOM   1891  CG  LEU A 248      28.898  11.069  77.472  1.00  0.27           C  
ATOM   1892  CD1 LEU A 248      28.066  10.473  76.342  1.00  0.23           C  
ATOM   1893  CD2 LEU A 248      30.188  11.677  76.931  1.00  0.26           C  
ATOM   1894  N   TYR A 249      29.071  14.147  81.076  1.00  0.31           N  
ATOM   1895  CA  TYR A 249      29.782  15.327  81.556  1.00  0.30           C  
ATOM   1896  C   TYR A 249      30.292  16.168  80.391  1.00  0.31           C  
ATOM   1897  CB  TYR A 249      30.951  14.921  82.458  1.00  0.30           C  
ATOM   1898  O   TYR A 249      30.697  15.628  79.359  1.00  0.30           O  
ATOM   1899  CG  TYR A 249      30.536  14.557  83.863  1.00  0.28           C  
ATOM   1900  CD1 TYR A 249      30.422  15.533  84.851  1.00  0.25           C  
ATOM   1901  CD2 TYR A 249      30.259  13.239  84.205  1.00  0.28           C  
ATOM   1902  CE1 TYR A 249      30.042  15.202  86.147  1.00  0.28           C  
ATOM   1903  CE2 TYR A 249      29.878  12.896  85.498  1.00  0.31           C  
ATOM   1904  OH  TYR A 249      29.395  13.550  87.743  1.00  0.25           O  
ATOM   1905  CZ  TYR A 249      29.772  13.883  86.461  1.00  0.27           C  
ATOM   1906  N   ASP A 250      29.776  17.344  80.150  1.00  0.27           N  
ATOM   1907  CA  ASP A 250      30.399  18.548  79.610  1.00  0.27           C  
ATOM   1908  C   ASP A 250      31.295  18.216  78.419  1.00  0.27           C  
ATOM   1909  CB  ASP A 250      31.207  19.267  80.692  1.00  0.26           C  
ATOM   1910  O   ASP A 250      32.136  17.318  78.500  1.00  0.26           O  
ATOM   1911  CG  ASP A 250      30.843  20.735  80.827  1.00  0.25           C  
ATOM   1912  OD1 ASP A 250      30.079  21.254  79.986  1.00  0.24           O  
ATOM   1913  OD2 ASP A 250      31.327  21.379  81.783  1.00  0.18           O  
ATOM   1914  N   ASN A 251      30.522  18.030  77.098  1.00  0.27           N  
ATOM   1915  CA  ASN A 251      30.764  18.188  75.668  1.00  0.29           C  
ATOM   1916  C   ASN A 251      31.158  16.865  75.017  1.00  0.27           C  
ATOM   1917  CB  ASN A 251      31.842  19.244  75.419  1.00  0.26           C  
ATOM   1918  O   ASN A 251      31.701  16.850  73.910  1.00  0.27           O  
ATOM   1919  CG  ASN A 251      31.317  20.659  75.563  1.00  0.26           C  
ATOM   1920  ND2 ASN A 251      32.219  21.605  75.798  1.00  0.22           N  
ATOM   1921  OD1 ASN A 251      30.111  20.900  75.466  1.00  0.27           O  
ATOM   1922  N   THR A 252      30.638  15.555  75.567  1.00  0.28           N  
ATOM   1923  CA  THR A 252      30.938  14.192  75.142  1.00  0.28           C  
ATOM   1924  C   THR A 252      29.720  13.290  75.319  1.00  0.28           C  
ATOM   1925  CB  THR A 252      32.129  13.612  75.926  1.00  0.26           C  
ATOM   1926  O   THR A 252      29.210  13.139  76.431  1.00  0.27           O  
ATOM   1927  CG2 THR A 252      32.958  12.675  75.053  1.00  0.26           C  
ATOM   1928  OG1 THR A 252      32.963  14.685  76.381  1.00  0.28           O  
ATOM   1929  N   VAL A 253      28.686  13.285  74.447  1.00  0.31           N  
ATOM   1930  CA  VAL A 253      27.544  12.387  74.305  1.00  0.32           C  
ATOM   1931  C   VAL A 253      28.024  11.006  73.866  1.00  0.31           C  
ATOM   1932  CB  VAL A 253      26.511  12.938  73.298  1.00  0.29           C  
ATOM   1933  O   VAL A 253      28.654  10.866  72.815  1.00  0.30           O  
ATOM   1934  CG1 VAL A 253      25.302  12.009  73.201  1.00  0.29           C  
ATOM   1935  CG2 VAL A 253      26.075  14.347  73.697  1.00  0.28           C  
ATOM   1936  N   MET A 254      28.351   9.993  74.780  1.00  0.26           N  
ATOM   1937  CA  MET A 254      28.538   8.545  74.785  1.00  0.26           C  
ATOM   1938  C   MET A 254      27.195   7.823  74.794  1.00  0.26           C  
ATOM   1939  CB  MET A 254      29.372   8.113  75.992  1.00  0.25           C  
ATOM   1940  O   MET A 254      26.370   8.049  75.681  1.00  0.25           O  
ATOM   1941  CG  MET A 254      30.816   7.782  75.653  1.00  0.24           C  
ATOM   1942  SD  MET A 254      31.573   6.622  76.856  1.00  0.28           S  
ATOM   1943  CE  MET A 254      31.437   7.603  78.376  1.00  0.22           C  
ATOM   1944  N   ILE A 255      26.609   7.341  73.691  1.00  0.30           N  
ATOM   1945  CA  ILE A 255      25.527   6.445  73.297  1.00  0.30           C  
ATOM   1946  C   ILE A 255      25.981   4.994  73.437  1.00  0.30           C  
ATOM   1947  CB  ILE A 255      25.061   6.724  71.850  1.00  0.28           C  
ATOM   1948  O   ILE A 255      27.044   4.619  72.938  1.00  0.29           O  
ATOM   1949  CG1 ILE A 255      24.674   8.199  71.688  1.00  0.29           C  
ATOM   1950  CG2 ILE A 255      23.894   5.808  71.472  1.00  0.28           C  
ATOM   1951  CD1 ILE A 255      24.298   8.588  70.265  1.00  0.26           C  
ATOM   1952  N   ALA A 256      25.814   4.254  74.607  1.00  0.29           N  
ATOM   1953  CA  ALA A 256      25.599   2.859  74.980  1.00  0.29           C  
ATOM   1954  C   ALA A 256      25.546   1.962  73.747  1.00  0.29           C  
ATOM   1955  CB  ALA A 256      24.313   2.718  75.792  1.00  0.27           C  
ATOM   1956  O   ALA A 256      24.811   2.245  72.797  1.00  0.28           O  
ATOM   1957  N   ASN A 257      26.712   1.226  73.353  1.00  0.28           N  
ATOM   1958  CA  ASN A 257      27.249   0.123  72.563  1.00  0.30           C  
ATOM   1959  C   ASN A 257      27.839   0.614  71.244  1.00  0.28           C  
ATOM   1960  CB  ASN A 257      26.168  -0.928  72.303  1.00  0.26           C  
ATOM   1961  O   ASN A 257      27.140   1.232  70.438  1.00  0.28           O  
ATOM   1962  CG  ASN A 257      26.142  -2.014  73.360  1.00  0.26           C  
ATOM   1963  ND2 ASN A 257      25.035  -2.742  73.436  1.00  0.14           N  
ATOM   1964  OD1 ASN A 257      27.110  -2.197  74.103  1.00  0.15           O  
ATOM   1965  N   HIS A 258      29.221   1.029  71.522  1.00  0.28           N  
ATOM   1966  CA  HIS A 258      30.475   1.045  70.778  1.00  0.29           C  
ATOM   1967  C   HIS A 258      30.649   2.355  70.017  1.00  0.28           C  
ATOM   1968  CB  HIS A 258      30.538  -0.137  69.808  1.00  0.26           C  
ATOM   1969  O   HIS A 258      31.085   2.356  68.864  1.00  0.27           O  
ATOM   1970  CG  HIS A 258      30.866  -1.438  70.468  1.00  0.25           C  
ATOM   1971  CD2 HIS A 258      30.071  -2.457  70.871  1.00  0.22           C  
ATOM   1972  ND1 HIS A 258      32.156  -1.805  70.788  1.00  0.16           N  
ATOM   1973  CE1 HIS A 258      32.138  -2.998  71.360  1.00  0.15           C  
ATOM   1974  NE2 HIS A 258      30.885  -3.415  71.422  1.00  0.17           N  
ATOM   1975  N   ARG A 259      30.178   3.586  70.705  1.00  0.27           N  
ATOM   1976  CA  ARG A 259      30.442   4.910  70.151  1.00  0.28           C  
ATOM   1977  C   ARG A 259      30.993   5.850  71.218  1.00  0.28           C  
ATOM   1978  CB  ARG A 259      29.170   5.501  69.539  1.00  0.26           C  
ATOM   1979  O   ARG A 259      30.317   6.140  72.207  1.00  0.27           O  
ATOM   1980  CG  ARG A 259      28.799   4.902  68.191  1.00  0.25           C  
ATOM   1981  CD  ARG A 259      27.594   5.600  67.577  1.00  0.28           C  
ATOM   1982  NE  ARG A 259      27.128   4.913  66.376  1.00  0.24           N  
ATOM   1983  NH1 ARG A 259      25.527   6.491  65.844  1.00  0.23           N  
ATOM   1984  NH2 ARG A 259      25.812   4.647  64.513  1.00  0.19           N  
ATOM   1985  CZ  ARG A 259      26.156   5.352  65.580  1.00  0.24           C  
ATOM   1986  N   GLN A 260      32.332   5.641  71.728  1.00  0.29           N  
ATOM   1987  CA  GLN A 260      33.203   6.505  72.518  1.00  0.30           C  
ATOM   1988  C   GLN A 260      33.465   7.827  71.800  1.00  0.29           C  
ATOM   1989  CB  GLN A 260      34.527   5.802  72.821  1.00  0.27           C  
ATOM   1990  O   GLN A 260      33.922   7.837  70.656  1.00  0.28           O  
ATOM   1991  CG  GLN A 260      34.479   4.906  74.052  1.00  0.26           C  
ATOM   1992  CD  GLN A 260      35.808   4.235  74.341  1.00  0.29           C  
ATOM   1993  NE2 GLN A 260      35.863   3.470  75.426  1.00  0.27           N  
ATOM   1994  OE1 GLN A 260      36.778   4.401  73.595  1.00  0.36           O  
ATOM   1995  N   PHE A 261      32.636   8.899  72.016  1.00  0.29           N  
ATOM   1996  CA  PHE A 261      32.784  10.336  71.815  1.00  0.29           C  
ATOM   1997  C   PHE A 261      33.869  10.900  72.725  1.00  0.29           C  
ATOM   1998  CB  PHE A 261      31.457  11.056  72.071  1.00  0.28           C  
ATOM   1999  O   PHE A 261      33.791  10.769  73.948  1.00  0.28           O  
ATOM   2000  CG  PHE A 261      30.384  10.727  71.068  1.00  0.26           C  
ATOM   2001  CD1 PHE A 261      30.236  11.486  69.913  1.00  0.25           C  
ATOM   2002  CD2 PHE A 261      29.524   9.658  71.280  1.00  0.28           C  
ATOM   2003  CE1 PHE A 261      29.244  11.183  68.983  1.00  0.27           C  
ATOM   2004  CE2 PHE A 261      28.530   9.349  70.355  1.00  0.29           C  
ATOM   2005  CZ  PHE A 261      28.392  10.114  69.208  1.00  0.27           C  
ATOM   2006  N   ARG A 262      35.172  10.784  72.402  1.00  0.29           N  
ATOM   2007  CA  ARG A 262      36.303  11.520  72.959  1.00  0.29           C  
ATOM   2008  C   ARG A 262      36.440  12.891  72.305  1.00  0.29           C  
ATOM   2009  CB  ARG A 262      37.599  10.725  72.788  1.00  0.27           C  
ATOM   2010  O   ARG A 262      36.466  12.999  71.077  1.00  0.27           O  
ATOM   2011  CG  ARG A 262      38.080  10.050  74.062  1.00  0.25           C  
ATOM   2012  CD  ARG A 262      39.406   9.330  73.853  1.00  0.28           C  
ATOM   2013  NE  ARG A 262      39.838   8.634  75.061  1.00  0.26           N  
ATOM   2014  NH1 ARG A 262      41.948   8.133  74.267  1.00  0.23           N  
ATOM   2015  NH2 ARG A 262      41.324   7.472  76.371  1.00  0.19           N  
ATOM   2016  CZ  ARG A 262      41.035   8.081  75.231  1.00  0.27           C  
ATOM   2017  N   THR A 263      35.973  14.134  72.869  1.00  0.30           N  
ATOM   2018  CA  THR A 263      36.459  15.507  72.778  1.00  0.31           C  
ATOM   2019  C   THR A 263      37.940  15.581  73.139  1.00  0.30           C  
ATOM   2020  CB  THR A 263      35.657  16.445  73.698  1.00  0.29           C  
ATOM   2021  O   THR A 263      38.329  15.247  74.260  1.00  0.30           O  
ATOM   2022  CG2 THR A 263      34.235  16.638  73.182  1.00  0.28           C  
ATOM   2023  OG1 THR A 263      35.603  15.882  75.015  1.00  0.29           O  
ATOM   2024  N   ASN A 264      38.825  15.144  72.235  1.00  0.28           N  
ATOM   2025  CA  ASN A 264      40.170  15.707  72.229  1.00  0.29           C  
ATOM   2026  C   ASN A 264      40.225  17.019  71.451  1.00  0.28           C  
ATOM   2027  CB  ASN A 264      41.170  14.704  71.649  1.00  0.26           C  
ATOM   2028  O   ASN A 264      39.797  17.079  70.297  1.00  0.27           O  
ATOM   2029  CG  ASN A 264      42.258  14.328  72.636  1.00  0.26           C  
ATOM   2030  ND2 ASN A 264      43.058  13.329  72.283  1.00  0.26           N  
ATOM   2031  OD1 ASN A 264      42.378  14.930  73.706  1.00  0.29           O  
ATOM   2032  N   ALA A 265      40.149  18.331  72.186  1.00  0.26           N  
ATOM   2033  CA  ALA A 265      40.546  19.705  71.891  1.00  0.26           C  
ATOM   2034  C   ALA A 265      39.455  20.436  71.113  1.00  0.26           C  
ATOM   2035  CB  ALA A 265      41.856  19.724  71.108  1.00  0.24           C  
ATOM   2036  O   ALA A 265      39.645  20.787  69.946  1.00  0.25           O  
ATOM   2037  N   GLY A 266      38.050  20.422  71.633  1.00  0.29           N  
ATOM   2038  CA  GLY A 266      36.940  21.216  71.130  1.00  0.28           C  
ATOM   2039  C   GLY A 266      36.322  20.645  69.868  1.00  0.29           C  
ATOM   2040  O   GLY A 266      35.384  21.223  69.314  1.00  0.28           O  
ATOM   2041  N   THR A 267      36.622  19.315  69.448  1.00  0.28           N  
ATOM   2042  CA  THR A 267      36.224  18.387  68.395  1.00  0.29           C  
ATOM   2043  C   THR A 267      35.522  17.168  68.987  1.00  0.29           C  
ATOM   2044  CB  THR A 267      37.437  17.931  67.564  1.00  0.27           C  
ATOM   2045  O   THR A 267      36.013  16.565  69.943  1.00  0.27           O  
ATOM   2046  CG2 THR A 267      37.436  18.585  66.186  1.00  0.26           C  
ATOM   2047  OG1 THR A 267      38.642  18.291  68.250  1.00  0.29           O  
ATOM   2048  N   VAL A 268      34.120  17.118  69.145  1.00  0.30           N  
ATOM   2049  CA  VAL A 268      33.245  15.979  69.406  1.00  0.32           C  
ATOM   2050  C   VAL A 268      33.532  14.866  68.402  1.00  0.30           C  
ATOM   2051  CB  VAL A 268      31.755  16.383  69.343  1.00  0.29           C  
ATOM   2052  O   VAL A 268      33.412  15.066  67.191  1.00  0.30           O  
ATOM   2053  CG1 VAL A 268      30.859  15.197  69.695  1.00  0.29           C  
ATOM   2054  CG2 VAL A 268      31.481  17.560  70.278  1.00  0.28           C  
ATOM   2055  N   GLN A 269      34.470  13.874  68.658  1.00  0.27           N  
ATOM   2056  CA  GLN A 269      34.903  12.597  68.103  1.00  0.27           C  
ATOM   2057  C   GLN A 269      33.989  11.462  68.556  1.00  0.27           C  
ATOM   2058  CB  GLN A 269      36.349  12.299  68.505  1.00  0.25           C  
ATOM   2059  O   GLN A 269      33.727  11.308  69.751  1.00  0.26           O  
ATOM   2060  CG  GLN A 269      37.373  12.686  67.446  1.00  0.24           C  
ATOM   2061  CD  GLN A 269      38.796  12.361  67.860  1.00  0.26           C  
ATOM   2062  NE2 GLN A 269      39.738  12.545  66.941  1.00  0.27           N  
ATOM   2063  OE1 GLN A 269      39.047  11.949  68.997  1.00  0.35           O  
ATOM   2064  N   THR A 270      32.954  10.986  67.806  1.00  0.27           N  
ATOM   2065  CA  THR A 270      32.101   9.804  67.861  1.00  0.29           C  
ATOM   2066  C   THR A 270      32.796   8.604  67.223  1.00  0.27           C  
ATOM   2067  CB  THR A 270      30.754  10.054  67.157  1.00  0.26           C  
ATOM   2068  O   THR A 270      33.284   8.692  66.094  1.00  0.27           O  
ATOM   2069  CG2 THR A 270      29.673  10.443  68.161  1.00  0.26           C  
ATOM   2070  OG1 THR A 270      30.909  11.112  66.204  1.00  0.29           O  
ATOM   2071  N   SER A 271      33.613   7.622  67.917  1.00  0.29           N  
ATOM   2072  CA  SER A 271      34.143   6.286  67.661  1.00  0.29           C  
ATOM   2073  C   SER A 271      33.145   5.209  68.072  1.00  0.29           C  
ATOM   2074  CB  SER A 271      35.463   6.081  68.405  1.00  0.27           C  
ATOM   2075  O   SER A 271      32.535   5.294  69.140  1.00  0.28           O  
ATOM   2076  OG  SER A 271      35.231   5.808  69.776  1.00  0.28           O  
ATOM   2077  N   ILE A 272      32.419   4.415  67.124  1.00  0.30           N  
ATOM   2078  CA  ILE A 272      31.980   3.024  67.140  1.00  0.30           C  
ATOM   2079  C   ILE A 272      33.183   2.101  66.959  1.00  0.30           C  
ATOM   2080  CB  ILE A 272      30.927   2.751  66.042  1.00  0.29           C  
ATOM   2081  O   ILE A 272      33.969   2.270  66.023  1.00  0.30           O  
ATOM   2082  CG1 ILE A 272      29.680   3.613  66.274  1.00  0.30           C  
ATOM   2083  CG2 ILE A 272      30.565   1.264  65.998  1.00  0.29           C  
ATOM   2084  CD1 ILE A 272      28.660   3.540  65.146  1.00  0.28           C  
ATOM   2085  N   ASP A 273      33.574   1.403  68.075  1.00  0.29           N  
ATOM   2086  CA  ASP A 273      34.625   0.390  68.055  1.00  0.30           C  
ATOM   2087  C   ASP A 273      35.917   0.951  67.465  1.00  0.29           C  
ATOM   2088  CB  ASP A 273      34.173  -0.837  67.260  1.00  0.27           C  
ATOM   2089  O   ASP A 273      36.289   0.615  66.339  1.00  0.28           O  
ATOM   2090  CG  ASP A 273      33.259  -1.753  68.053  1.00  0.27           C  
ATOM   2091  OD1 ASP A 273      33.301  -1.725  69.302  1.00  0.29           O  
ATOM   2092  OD2 ASP A 273      32.492  -2.514  67.424  1.00  0.29           O  
ATOM   2093  N   ASN A 274      36.499   2.111  68.001  1.00  0.27           N  
ATOM   2094  CA  ASN A 274      37.804   2.615  67.585  1.00  0.27           C  
ATOM   2095  C   ASN A 274      37.767   3.154  66.158  1.00  0.27           C  
ATOM   2096  CB  ASN A 274      38.868   1.522  67.713  1.00  0.25           C  
ATOM   2097  O   ASN A 274      38.811   3.311  65.522  1.00  0.26           O  
ATOM   2098  CG  ASN A 274      39.296   1.290  69.149  1.00  0.24           C  
ATOM   2099  ND2 ASN A 274      39.788   0.090  69.434  1.00  0.21           N  
ATOM   2100  OD1 ASN A 274      39.185   2.181  69.995  1.00  0.27           O  
ATOM   2101  N   VAL A 275      36.621   3.923  65.627  1.00  0.28           N  
ATOM   2102  CA  VAL A 275      36.505   4.634  64.358  1.00  0.28           C  
ATOM   2103  C   VAL A 275      35.545   5.812  64.511  1.00  0.28           C  
ATOM   2104  CB  VAL A 275      36.026   3.699  63.225  1.00  0.26           C  
ATOM   2105  O   VAL A 275      34.395   5.634  64.918  1.00  0.27           O  
ATOM   2106  CG1 VAL A 275      36.003   4.439  61.888  1.00  0.26           C  
ATOM   2107  CG2 VAL A 275      36.919   2.463  63.140  1.00  0.26           C  
ATOM   2108  N   VAL A 276      35.895   7.165  64.906  1.00  0.27           N  
ATOM   2109  CA  VAL A 276      35.551   8.580  65.002  1.00  0.26           C  
ATOM   2110  C   VAL A 276      34.822   9.022  63.735  1.00  0.27           C  
ATOM   2111  CB  VAL A 276      36.805   9.455  65.228  1.00  0.25           C  
ATOM   2112  O   VAL A 276      35.386   8.974  62.639  1.00  0.26           O  
ATOM   2113  CG1 VAL A 276      36.417  10.924  65.386  1.00  0.26           C  
ATOM   2114  CG2 VAL A 276      37.580   8.969  66.451  1.00  0.25           C  
ATOM   2115  N   ILE A 277      33.420   9.062  63.504  1.00  0.26           N  
ATOM   2116  CA  ILE A 277      32.520   9.376  62.400  1.00  0.27           C  
ATOM   2117  C   ILE A 277      31.574  10.503  62.810  1.00  0.27           C  
ATOM   2118  CB  ILE A 277      31.715   8.135  61.955  1.00  0.25           C  
ATOM   2119  O   ILE A 277      30.742  10.328  63.704  1.00  0.26           O  
ATOM   2120  CG1 ILE A 277      32.662   6.982  61.602  1.00  0.25           C  
ATOM   2121  CG2 ILE A 277      30.804   8.477  60.772  1.00  0.25           C  
ATOM   2122  CD1 ILE A 277      31.951   5.698  61.197  1.00  0.23           C  
ATOM   2123  N   GLU A 278      31.869  11.886  62.850  1.00  0.25           N  
ATOM   2124  CA  GLU A 278      31.060  13.070  62.578  1.00  0.26           C  
ATOM   2125  C   GLU A 278      31.342  14.175  63.592  1.00  0.25           C  
ATOM   2126  CB  GLU A 278      29.570  12.717  62.584  1.00  0.24           C  
ATOM   2127  O   GLU A 278      31.295  13.942  64.801  1.00  0.25           O  
ATOM   2128  CG  GLU A 278      28.820  13.196  61.350  1.00  0.23           C  
ATOM   2129  CD  GLU A 278      27.366  12.750  61.322  1.00  0.25           C  
ATOM   2130  OE1 GLU A 278      26.935  12.025  62.247  1.00  0.36           O  
ATOM   2131  OE2 GLU A 278      26.653  13.129  60.366  1.00  0.30           O  
ATOM   2132  N   CYS A 279      32.152  15.274  63.258  1.00  0.23           N  
ATOM   2133  CA  CYS A 279      32.498  16.606  63.742  1.00  0.26           C  
ATOM   2134  C   CYS A 279      31.450  17.629  63.319  1.00  0.23           C  
ATOM   2135  CB  CYS A 279      33.872  17.025  63.222  1.00  0.23           C  
ATOM   2136  O   CYS A 279      31.237  17.848  62.126  1.00  0.23           O  
ATOM   2137  SG  CYS A 279      35.009  17.562  64.519  1.00  0.22           S  
ATOM   2138  N   LEU A 280      30.271  17.842  63.961  1.00  0.29           N  
ATOM   2139  CA  LEU A 280      29.435  19.038  63.976  1.00  0.28           C  
ATOM   2140  C   LEU A 280      30.114  20.165  64.748  1.00  0.29           C  
ATOM   2141  CB  LEU A 280      28.070  18.730  64.596  1.00  0.27           C  
ATOM   2142  O   LEU A 280      30.408  20.020  65.936  1.00  0.28           O  
ATOM   2143  CG  LEU A 280      27.052  18.039  63.686  1.00  0.25           C  
ATOM   2144  CD1 LEU A 280      26.084  17.201  64.513  1.00  0.23           C  
ATOM   2145  CD2 LEU A 280      26.298  19.068  62.850  1.00  0.26           C  
ATOM   2146  N   ARG A 281      31.035  20.990  64.053  1.00  0.28           N  
ATOM   2147  CA  ARG A 281      31.583  22.296  64.405  1.00  0.27           C  
ATOM   2148  C   ARG A 281      30.570  23.405  64.138  1.00  0.28           C  
ATOM   2149  CB  ARG A 281      32.872  22.566  63.626  1.00  0.27           C  
ATOM   2150  O   ARG A 281      29.960  23.451  63.068  1.00  0.28           O  
ATOM   2151  CG  ARG A 281      33.930  23.310  64.426  1.00  0.26           C  
ATOM   2152  CD  ARG A 281      35.196  23.538  63.611  1.00  0.29           C  
ATOM   2153  NE  ARG A 281      36.197  24.284  64.368  1.00  0.25           N  
ATOM   2154  NH1 ARG A 281      37.701  24.441  62.622  1.00  0.21           N  
ATOM   2155  NH2 ARG A 281      38.201  25.369  64.658  1.00  0.16           N  
ATOM   2156  CZ  ARG A 281      37.364  24.696  63.881  1.00  0.25           C  
ATOM   2157  N   ARG A 282      30.295  24.110  65.239  1.00  0.30           N  
ATOM   2158  CA  ARG A 282      30.000  25.496  65.587  1.00  0.30           C  
ATOM   2159  C   ARG A 282      31.237  26.375  65.433  1.00  0.30           C  
ATOM   2160  CB  ARG A 282      29.466  25.589  67.018  1.00  0.28           C  
ATOM   2161  O   ARG A 282      32.333  25.990  65.845  1.00  0.29           O  
ATOM   2162  CG  ARG A 282      28.461  26.711  67.228  1.00  0.28           C  
ATOM   2163  CD  ARG A 282      27.962  26.759  68.666  1.00  0.33           C  
ATOM   2164  NE  ARG A 282      27.202  27.977  68.932  1.00  0.28           N  
ATOM   2165  NH1 ARG A 282      26.929  27.560  71.188  1.00  0.25           N  
ATOM   2166  NH2 ARG A 282      26.051  29.460  70.255  1.00  0.20           N  
ATOM   2167  CZ  ARG A 282      26.729  28.329  70.124  1.00  0.27           C  
ATOM   2168  N   THR A 283      31.448  27.150  64.424  1.00  0.27           N  
ATOM   2169  CA  THR A 283      31.842  28.548  64.287  1.00  0.29           C  
ATOM   2170  C   THR A 283      33.345  28.710  64.493  1.00  0.27           C  
ATOM   2171  CB  THR A 283      31.085  29.442  65.288  1.00  0.25           C  
ATOM   2172  O   THR A 283      33.913  28.141  65.427  1.00  0.26           O  
ATOM   2173  CG2 THR A 283      29.652  29.690  64.829  1.00  0.24           C  
ATOM   2174  OG1 THR A 283      31.060  28.800  66.569  1.00  0.24           O  
ATOM   2175  N   GLY A 284      34.255  28.658  63.527  1.00  0.28           N  
ATOM   2176  CA  GLY A 284      35.381  29.550  63.302  1.00  0.27           C  
ATOM   2177  C   GLY A 284      36.720  28.837  63.316  1.00  0.28           C  
ATOM   2178  O   GLY A 284      36.953  27.960  64.150  1.00  0.26           O  
ATOM   2179  N   ASP A 285      37.241  28.191  62.218  1.00  0.29           N  
ATOM   2180  CA  ASP A 285      38.627  28.214  61.759  1.00  0.30           C  
ATOM   2181  C   ASP A 285      39.422  27.054  62.354  1.00  0.29           C  
ATOM   2182  CB  ASP A 285      39.290  29.545  62.121  1.00  0.27           C  
ATOM   2183  O   ASP A 285      39.567  26.955  63.574  1.00  0.28           O  
ATOM   2184  CG  ASP A 285      38.920  30.670  61.169  1.00  0.27           C  
ATOM   2185  OD1 ASP A 285      38.499  30.388  60.026  1.00  0.31           O  
ATOM   2186  OD2 ASP A 285      39.054  31.848  61.564  1.00  0.30           O  
ATOM   2187  N   SER A 286      39.292  25.602  61.866  1.00  0.31           N  
ATOM   2188  CA  SER A 286      40.438  24.702  61.930  1.00  0.31           C  
ATOM   2189  C   SER A 286      39.995  23.243  61.965  1.00  0.31           C  
ATOM   2190  CB  SER A 286      41.297  25.012  63.156  1.00  0.28           C  
ATOM   2191  O   SER A 286      39.048  22.894  62.673  1.00  0.30           O  
ATOM   2192  OG  SER A 286      40.494  25.115  64.320  1.00  0.29           O  
ATOM   2193  N   MET A 287      40.251  22.364  60.732  1.00  0.29           N  
ATOM   2194  CA  MET A 287      40.704  21.204  59.970  1.00  0.31           C  
ATOM   2195  C   MET A 287      41.265  20.130  60.895  1.00  0.29           C  
ATOM   2196  CB  MET A 287      41.761  21.614  58.943  1.00  0.27           C  
ATOM   2197  O   MET A 287      42.231  20.372  61.621  1.00  0.29           O  
ATOM   2198  CG  MET A 287      41.191  22.334  57.731  1.00  0.26           C  
ATOM   2199  SD  MET A 287      42.466  22.682  56.458  1.00  0.37           S  
ATOM   2200  CE  MET A 287      42.282  21.212  55.411  1.00  0.26           C  
ATOM   2201  N   TYR A 288      40.419  19.095  61.361  1.00  0.31           N  
ATOM   2202  CA  TYR A 288      41.014  17.886  61.921  1.00  0.34           C  
ATOM   2203  C   TYR A 288      40.340  16.638  61.364  1.00  0.31           C  
ATOM   2204  CB  TYR A 288      40.914  17.896  63.449  1.00  0.29           C  
ATOM   2205  O   TYR A 288      39.111  16.574  61.278  1.00  0.31           O  
ATOM   2206  CG  TYR A 288      42.088  18.556  64.130  1.00  0.28           C  
ATOM   2207  CD1 TYR A 288      43.232  17.829  64.450  1.00  0.26           C  
ATOM   2208  CD2 TYR A 288      42.055  19.908  64.456  1.00  0.28           C  
ATOM   2209  CE1 TYR A 288      44.315  18.432  65.080  1.00  0.28           C  
ATOM   2210  CE2 TYR A 288      43.133  20.522  65.086  1.00  0.30           C  
ATOM   2211  OH  TYR A 288      45.326  20.380  66.016  1.00  0.21           O  
ATOM   2212  CZ  TYR A 288      44.257  19.777  65.393  1.00  0.27           C  
ATOM   2213  N   ASN A 289      41.237  15.761  60.620  1.00  0.33           N  
ATOM   2214  CA  ASN A 289      41.707  14.406  60.351  1.00  0.34           C  
ATOM   2215  C   ASN A 289      41.517  13.496  61.561  1.00  0.33           C  
ATOM   2216  CB  ASN A 289      43.176  14.423  59.924  1.00  0.30           C  
ATOM   2217  O   ASN A 289      42.161  13.688  62.594  1.00  0.32           O  
ATOM   2218  CG  ASN A 289      43.570  13.186  59.140  1.00  0.30           C  
ATOM   2219  ND2 ASN A 289      44.771  13.201  58.573  1.00  0.30           N  
ATOM   2220  OD1 ASN A 289      42.801  12.226  59.044  1.00  0.32           O  
ATOM   2221  N   ASP A 290      40.363  12.852  61.688  1.00  0.30           N  
ATOM   2222  CA  ASP A 290      40.257  11.824  62.719  1.00  0.33           C  
ATOM   2223  C   ASP A 290      40.316  10.426  62.107  1.00  0.30           C  
ATOM   2224  CB  ASP A 290      38.963  11.995  63.517  1.00  0.29           C  
ATOM   2225  O   ASP A 290      39.418  10.031  61.360  1.00  0.30           O  
ATOM   2226  CG  ASP A 290      37.782  11.271  62.895  1.00  0.29           C  
ATOM   2227  OD1 ASP A 290      37.936  10.674  61.807  1.00  0.31           O  
ATOM   2228  OD2 ASP A 290      36.687  11.299  63.497  1.00  0.32           O  
ATOM   2229  N   GLY A 291      41.488   9.963  61.462  1.00  0.32           N  
ATOM   2230  CA  GLY A 291      42.398   8.855  61.218  1.00  0.31           C  
ATOM   2231  C   GLY A 291      41.995   7.582  61.939  1.00  0.32           C  
ATOM   2232  O   GLY A 291      42.570   6.519  61.700  1.00  0.30           O  
ATOM   2233  N   THR A 292      40.622   7.379  62.395  1.00  0.30           N  
ATOM   2234  CA  THR A 292      40.672   6.174  63.215  1.00  0.31           C  
ATOM   2235  C   THR A 292      39.322   5.464  63.216  1.00  0.31           C  
ATOM   2236  CB  THR A 292      41.085   6.500  64.662  1.00  0.29           C  
ATOM   2237  O   THR A 292      38.573   5.544  64.191  1.00  0.30           O  
ATOM   2238  CG2 THR A 292      42.572   6.244  64.881  1.00  0.27           C  
ATOM   2239  OG1 THR A 292      40.803   7.879  64.934  1.00  0.29           O  
ATOM   2240  N   ASP A 293      38.672   5.321  61.950  1.00  0.27           N  
ATOM   2241  CA  ASP A 293      37.761   4.181  61.914  1.00  0.30           C  
ATOM   2242  C   ASP A 293      37.005   4.124  60.588  1.00  0.27           C  
ATOM   2243  CB  ASP A 293      36.772   4.247  63.080  1.00  0.25           C  
ATOM   2244  O   ASP A 293      36.340   5.089  60.205  1.00  0.26           O  
ATOM   2245  CG  ASP A 293      35.409   3.674  62.735  1.00  0.25           C  
ATOM   2246  OD1 ASP A 293      35.155   3.376  61.548  1.00  0.25           O  
ATOM   2247  OD2 ASP A 293      34.580   3.523  63.658  1.00  0.17           O  
ATOM   2248  N   GLY A 294      37.601   3.621  59.418  1.00  0.29           N  
ATOM   2249  CA  GLY A 294      37.231   2.789  58.284  1.00  0.28           C  
ATOM   2250  C   GLY A 294      35.733   2.729  58.051  1.00  0.29           C  
ATOM   2251  O   GLY A 294      35.257   1.932  57.240  1.00  0.27           O  
ATOM   2252  N   SER A 295      34.883   3.763  58.543  1.00  0.28           N  
ATOM   2253  CA  SER A 295      33.446   3.700  58.302  1.00  0.29           C  
ATOM   2254  C   SER A 295      32.955   4.942  57.565  1.00  0.28           C  
ATOM   2255  CB  SER A 295      32.687   3.547  59.621  1.00  0.26           C  
ATOM   2256  O   SER A 295      33.241   6.068  57.976  1.00  0.27           O  
ATOM   2257  OG  SER A 295      32.852   4.697  60.433  1.00  0.27           O  
ATOM   2258  N   GLY A 296      33.257   5.114  56.152  1.00  0.27           N  
ATOM   2259  CA  GLY A 296      32.755   5.514  54.847  1.00  0.27           C  
ATOM   2260  C   GLY A 296      31.455   6.293  54.921  1.00  0.27           C  
ATOM   2261  O   GLY A 296      30.405   5.731  55.238  1.00  0.26           O  
ATOM   2262  N   ARG A 297      31.449   7.567  55.519  1.00  0.31           N  
ATOM   2263  CA  ARG A 297      30.414   8.550  55.219  1.00  0.32           C  
ATOM   2264  C   ARG A 297      31.026   9.860  54.734  1.00  0.31           C  
ATOM   2265  CB  ARG A 297      29.539   8.803  56.449  1.00  0.28           C  
ATOM   2266  O   ARG A 297      32.071  10.284  55.232  1.00  0.30           O  
ATOM   2267  CG  ARG A 297      28.596   7.658  56.780  1.00  0.27           C  
ATOM   2268  CD  ARG A 297      27.657   8.014  57.925  1.00  0.30           C  
ATOM   2269  NE  ARG A 297      26.830   6.877  58.317  1.00  0.26           N  
ATOM   2270  NH1 ARG A 297      25.482   8.087  59.750  1.00  0.23           N  
ATOM   2271  NH2 ARG A 297      25.129   5.841  59.461  1.00  0.19           N  
ATOM   2272  CZ  ARG A 297      25.815   6.937  59.175  1.00  0.26           C  
ATOM   2273  N   PHE A 298      30.841  10.049  53.265  1.00  0.29           N  
ATOM   2274  CA  PHE A 298      31.027  11.199  52.387  1.00  0.31           C  
ATOM   2275  C   PHE A 298      31.359  12.448  53.195  1.00  0.29           C  
ATOM   2276  CB  PHE A 298      29.774  11.439  51.540  1.00  0.27           C  
ATOM   2277  O   PHE A 298      30.620  12.816  54.110  1.00  0.28           O  
ATOM   2278  CG  PHE A 298      29.580  10.428  50.442  1.00  0.26           C  
ATOM   2279  CD1 PHE A 298      30.150  10.623  49.190  1.00  0.26           C  
ATOM   2280  CD2 PHE A 298      28.828   9.281  50.663  1.00  0.28           C  
ATOM   2281  CE1 PHE A 298      29.972   9.689  48.172  1.00  0.26           C  
ATOM   2282  CE2 PHE A 298      28.646   8.344  49.650  1.00  0.29           C  
ATOM   2283  CZ  PHE A 298      29.218   8.550  48.405  1.00  0.26           C  
ATOM   2284  N   GLY A 299      32.646  12.762  53.626  1.00  0.30           N  
ATOM   2285  CA  GLY A 299      33.563  13.824  54.008  1.00  0.30           C  
ATOM   2286  C   GLY A 299      33.035  15.210  53.688  1.00  0.30           C  
ATOM   2287  O   GLY A 299      32.402  15.415  52.651  1.00  0.29           O  
ATOM   2288  N   VAL A 300      32.157  15.898  54.478  1.00  0.33           N  
ATOM   2289  CA  VAL A 300      32.006  17.349  54.470  1.00  0.34           C  
ATOM   2290  C   VAL A 300      33.150  17.983  53.681  1.00  0.33           C  
ATOM   2291  CB  VAL A 300      31.964  17.924  55.903  1.00  0.30           C  
ATOM   2292  O   VAL A 300      34.323  17.728  53.964  1.00  0.31           O  
ATOM   2293  CG1 VAL A 300      31.666  19.422  55.876  1.00  0.29           C  
ATOM   2294  CG2 VAL A 300      30.926  17.184  56.744  1.00  0.28           C  
ATOM   2295  N   VAL A 301      33.131  18.050  52.336  1.00  0.33           N  
ATOM   2296  CA  VAL A 301      33.725  18.653  51.147  1.00  0.35           C  
ATOM   2297  C   VAL A 301      33.952  20.144  51.383  1.00  0.33           C  
ATOM   2298  CB  VAL A 301      32.839  18.439  49.900  1.00  0.31           C  
ATOM   2299  O   VAL A 301      33.007  20.887  51.657  1.00  0.33           O  
ATOM   2300  CG1 VAL A 301      33.533  18.971  48.647  1.00  0.30           C  
ATOM   2301  CG2 VAL A 301      32.496  16.959  49.737  1.00  0.29           C  
ATOM   2302  N   TYR A 302      35.028  20.549  51.984  1.00  0.34           N  
ATOM   2303  CA  TYR A 302      35.394  21.960  51.950  1.00  0.35           C  
ATOM   2304  C   TYR A 302      36.444  22.225  50.878  1.00  0.34           C  
ATOM   2305  CB  TYR A 302      35.918  22.413  53.316  1.00  0.32           C  
ATOM   2306  O   TYR A 302      37.431  21.493  50.771  1.00  0.33           O  
ATOM   2307  CG  TYR A 302      34.846  22.511  54.375  1.00  0.30           C  
ATOM   2308  CD1 TYR A 302      34.127  23.690  54.559  1.00  0.28           C  
ATOM   2309  CD2 TYR A 302      34.551  21.426  55.194  1.00  0.30           C  
ATOM   2310  CE1 TYR A 302      33.140  23.785  55.534  1.00  0.32           C  
ATOM   2311  CE2 TYR A 302      33.566  21.510  56.172  1.00  0.33           C  
ATOM   2312  OH  TYR A 302      31.891  22.781  57.302  1.00  0.29           O  
ATOM   2313  CZ  TYR A 302      32.867  22.692  56.335  1.00  0.30           C  
ATOM   2314  N   GLY A 303      36.165  22.758  49.707  1.00  0.34           N  
ATOM   2315  CA  GLY A 303      36.915  23.532  48.730  1.00  0.34           C  
ATOM   2316  C   GLY A 303      37.449  24.838  49.287  1.00  0.35           C  
ATOM   2317  O   GLY A 303      36.695  25.633  49.851  1.00  0.33           O  
ATOM   2318  N   SER A 304      38.524  24.807  50.051  1.00  0.33           N  
ATOM   2319  CA  SER A 304      39.203  26.086  50.228  1.00  0.33           C  
ATOM   2320  C   SER A 304      39.862  26.546  48.932  1.00  0.33           C  
ATOM   2321  CB  SER A 304      40.253  25.987  51.336  1.00  0.31           C  
ATOM   2322  O   SER A 304      40.225  25.724  48.088  1.00  0.32           O  
ATOM   2323  OG  SER A 304      41.494  25.543  50.814  1.00  0.31           O  
ATOM   2324  N   ALA A 305      39.548  27.699  48.374  1.00  0.36           N  
ATOM   2325  CA  ALA A 305      40.180  28.470  47.307  1.00  0.37           C  
ATOM   2326  C   ALA A 305      41.632  28.044  47.108  1.00  0.36           C  
ATOM   2327  CB  ALA A 305      40.106  29.964  47.615  1.00  0.33           C  
ATOM   2328  O   ALA A 305      42.169  28.145  46.003  1.00  0.34           O  
ATOM   2329  N   ALA A 306      42.279  27.321  48.138  1.00  0.31           N  
ATOM   2330  CA  ALA A 306      43.694  26.988  47.999  1.00  0.31           C  
ATOM   2331  C   ALA A 306      43.879  25.517  47.639  1.00  0.31           C  
ATOM   2332  CB  ALA A 306      44.447  27.316  49.286  1.00  0.28           C  
ATOM   2333  O   ALA A 306      44.919  25.129  47.102  1.00  0.29           O  
ATOM   2334  N   ALA A 307      42.863  24.671  47.559  1.00  0.35           N  
ATOM   2335  CA  ALA A 307      42.897  23.273  47.138  1.00  0.35           C  
ATOM   2336  C   ALA A 307      41.534  22.822  46.620  1.00  0.35           C  
ATOM   2337  CB  ALA A 307      43.345  22.380  48.293  1.00  0.33           C  
ATOM   2338  O   ALA A 307      40.687  22.370  47.393  1.00  0.34           O  
ATOM   2339  N   PRO A 308      41.092  23.385  45.418  1.00  0.35           N  
ATOM   2340  CA  PRO A 308      39.810  23.199  44.735  1.00  0.35           C  
ATOM   2341  C   PRO A 308      39.504  21.732  44.444  1.00  0.36           C  
ATOM   2342  CB  PRO A 308      39.987  23.988  43.435  1.00  0.32           C  
ATOM   2343  O   PRO A 308      38.412  21.407  43.970  1.00  0.34           O  
ATOM   2344  CG  PRO A 308      41.461  24.205  43.317  1.00  0.30           C  
ATOM   2345  CD  PRO A 308      42.087  23.968  44.661  1.00  0.33           C  
ATOM   2346  N   ALA A 309      40.454  20.819  44.876  1.00  0.39           N  
ATOM   2347  CA  ALA A 309      40.281  19.399  44.584  1.00  0.40           C  
ATOM   2348  C   ALA A 309      39.557  18.689  45.724  1.00  0.39           C  
ATOM   2349  CB  ALA A 309      41.634  18.740  44.325  1.00  0.36           C  
ATOM   2350  O   ALA A 309      39.797  18.982  46.898  1.00  0.37           O  
ATOM   2351  N   LEU A 310      38.201  18.440  45.589  1.00  0.40           N  
ATOM   2352  CA  LEU A 310      37.564  17.367  46.345  1.00  0.41           C  
ATOM   2353  C   LEU A 310      38.551  16.237  46.622  1.00  0.40           C  
ATOM   2354  CB  LEU A 310      36.349  16.826  45.588  1.00  0.39           C  
ATOM   2355  O   LEU A 310      38.981  15.544  45.698  1.00  0.39           O  
ATOM   2356  CG  LEU A 310      35.057  16.680  46.394  1.00  0.38           C  
ATOM   2357  CD1 LEU A 310      34.043  17.735  45.965  1.00  0.37           C  
ATOM   2358  CD2 LEU A 310      34.480  15.278  46.232  1.00  0.39           C  
ATOM   2359  N   THR A 311      39.640  16.418  47.342  1.00  0.38           N  
ATOM   2360  CA  THR A 311      40.402  15.331  47.946  1.00  0.39           C  
ATOM   2361  C   THR A 311      39.617  14.690  49.087  1.00  0.38           C  
ATOM   2362  CB  THR A 311      41.762  15.826  48.470  1.00  0.37           C  
ATOM   2363  O   THR A 311      39.068  15.390  49.940  1.00  0.37           O  
ATOM   2364  CG2 THR A 311      42.895  15.415  47.535  1.00  0.34           C  
ATOM   2365  OG1 THR A 311      41.737  17.255  48.572  1.00  0.32           O  
ATOM   2366  N   PHE A 312      38.812  13.515  48.875  1.00  0.39           N  
ATOM   2367  CA  PHE A 312      38.313  12.525  49.822  1.00  0.40           C  
ATOM   2368  C   PHE A 312      39.389  12.155  50.836  1.00  0.39           C  
ATOM   2369  CB  PHE A 312      37.831  11.270  49.087  1.00  0.38           C  
ATOM   2370  O   PHE A 312      40.470  11.697  50.462  1.00  0.38           O  
ATOM   2371  CG  PHE A 312      36.691  11.523  48.137  1.00  0.36           C  
ATOM   2372  CD1 PHE A 312      35.375  11.475  48.580  1.00  0.35           C  
ATOM   2373  CD2 PHE A 312      36.936  11.809  46.800  1.00  0.37           C  
ATOM   2374  CE1 PHE A 312      34.318  11.709  47.703  1.00  0.39           C  
ATOM   2375  CE2 PHE A 312      35.886  12.044  45.918  1.00  0.38           C  
ATOM   2376  CZ  PHE A 312      34.577  11.993  46.371  1.00  0.40           C  
ATOM   2377  N   ASN A 313      39.581  12.955  51.852  1.00  0.37           N  
ATOM   2378  CA  ASN A 313      40.462  12.840  53.009  1.00  0.38           C  
ATOM   2379  C   ASN A 313      40.397  11.446  53.627  1.00  0.37           C  
ATOM   2380  CB  ASN A 313      40.116  13.901  54.055  1.00  0.35           C  
ATOM   2381  O   ASN A 313      39.310  10.901  53.828  1.00  0.36           O  
ATOM   2382  CG  ASN A 313      41.304  14.768  54.424  1.00  0.34           C  
ATOM   2383  ND2 ASN A 313      41.051  15.833  55.174  1.00  0.31           N  
ATOM   2384  OD1 ASN A 313      42.440  14.482  54.036  1.00  0.33           O  
ATOM   2385  N   ASN A 314      41.507  10.567  53.261  1.00  0.36           N  
ATOM   2386  CA  ASN A 314      42.451   9.501  53.578  1.00  0.37           C  
ATOM   2387  C   ASN A 314      42.359   9.088  55.045  1.00  0.36           C  
ATOM   2388  CB  ASN A 314      43.879   9.929  53.236  1.00  0.34           C  
ATOM   2389  O   ASN A 314      42.546   9.915  55.939  1.00  0.36           O  
ATOM   2390  CG  ASN A 314      44.395   9.280  51.966  1.00  0.32           C  
ATOM   2391  ND2 ASN A 314      45.544   9.744  51.488  1.00  0.30           N  
ATOM   2392  OD1 ASN A 314      43.766   8.370  51.420  1.00  0.33           O  
ATOM   2393  N   ASN A 315      41.613   7.908  55.472  1.00  0.35           N  
ATOM   2394  CA  ASN A 315      42.118   6.888  56.385  1.00  0.37           C  
ATOM   2395  C   ASN A 315      43.630   6.723  56.262  1.00  0.36           C  
ATOM   2396  CB  ASN A 315      41.416   5.551  56.137  1.00  0.34           C  
ATOM   2397  O   ASN A 315      44.175   6.764  55.157  1.00  0.35           O  
ATOM   2398  CG  ASN A 315      40.801   4.972  57.396  1.00  0.33           C  
ATOM   2399  ND2 ASN A 315      39.950   3.966  57.232  1.00  0.30           N  
ATOM   2400  OD1 ASN A 315      41.087   5.426  58.507  1.00  0.34           O  
ATOM   2401  N   PRO A 316      44.429   7.121  57.438  1.00  0.35           N  
ATOM   2402  CA  PRO A 316      45.821   6.665  57.490  1.00  0.35           C  
ATOM   2403  C   PRO A 316      46.045   5.366  56.719  1.00  0.35           C  
ATOM   2404  CB  PRO A 316      46.070   6.462  58.986  1.00  0.32           C  
ATOM   2405  O   PRO A 316      45.219   4.453  56.788  1.00  0.33           O  
ATOM   2406  CG  PRO A 316      44.707   6.377  59.593  1.00  0.31           C  
ATOM   2407  CD  PRO A 316      43.719   6.976  58.633  1.00  0.35           C  
ATOM   2408  N   PHE A 317      46.627   5.364  55.516  1.00  0.33           N  
ATOM   2409  CA  PHE A 317      47.679   4.782  54.691  1.00  0.34           C  
ATOM   2410  C   PHE A 317      48.320   3.590  55.394  1.00  0.33           C  
ATOM   2411  CB  PHE A 317      48.745   5.830  54.358  1.00  0.30           C  
ATOM   2412  O   PHE A 317      48.838   3.723  56.504  1.00  0.31           O  
ATOM   2413  CG  PHE A 317      49.604   5.468  53.176  1.00  0.29           C  
ATOM   2414  CD1 PHE A 317      49.171   5.723  51.880  1.00  0.27           C  
ATOM   2415  CD2 PHE A 317      50.844   4.871  53.361  1.00  0.29           C  
ATOM   2416  CE1 PHE A 317      49.963   5.389  50.785  1.00  0.29           C  
ATOM   2417  CE2 PHE A 317      51.641   4.535  52.270  1.00  0.32           C  
ATOM   2418  CZ  PHE A 317      51.199   4.794  50.983  1.00  0.27           C  
ATOM   2419  N   ASP A 318      47.831   2.404  55.059  1.00  0.35           N  
ATOM   2420  CA  ASP A 318      48.846   1.357  55.025  1.00  0.36           C  
ATOM   2421  C   ASP A 318      49.331   1.107  53.598  1.00  0.35           C  
ATOM   2422  CB  ASP A 318      48.301   0.061  55.629  1.00  0.33           C  
ATOM   2423  O   ASP A 318      48.583   0.595  52.763  1.00  0.34           O  
ATOM   2424  CG  ASP A 318      49.362  -1.015  55.781  1.00  0.32           C  
ATOM   2425  OD1 ASP A 318      50.505  -0.814  55.317  1.00  0.34           O  
ATOM   2426  OD2 ASP A 318      49.051  -2.075  56.366  1.00  0.37           O  
ATOM   2427  N   PRO A 319      50.226   2.031  53.014  1.00  0.33           N  
ATOM   2428  CA  PRO A 319      50.987   1.862  51.774  1.00  0.34           C  
ATOM   2429  C   PRO A 319      51.406   0.414  51.532  1.00  0.33           C  
ATOM   2430  CB  PRO A 319      52.210   2.757  51.987  1.00  0.31           C  
ATOM   2431  O   PRO A 319      51.878   0.078  50.442  1.00  0.32           O  
ATOM   2432  CG  PRO A 319      52.354   2.862  53.471  1.00  0.31           C  
ATOM   2433  CD  PRO A 319      51.010   2.626  54.098  1.00  0.36           C  
ATOM   2434  N   THR A 320      51.229  -0.501  52.516  1.00  0.34           N  
ATOM   2435  CA  THR A 320      52.053  -1.693  52.353  1.00  0.36           C  
ATOM   2436  C   THR A 320      51.290  -2.781  51.603  1.00  0.34           C  
ATOM   2437  CB  THR A 320      52.523  -2.238  53.715  1.00  0.31           C  
ATOM   2438  O   THR A 320      51.896  -3.683  51.022  1.00  0.32           O  
ATOM   2439  CG2 THR A 320      53.671  -1.405  54.274  1.00  0.30           C  
ATOM   2440  OG1 THR A 320      51.428  -2.204  54.639  1.00  0.31           O  
ATOM   2441  N   ASN A 321      50.052  -2.594  51.177  1.00  0.32           N  
ATOM   2442  CA  ASN A 321      49.414  -3.778  50.610  1.00  0.35           C  
ATOM   2443  C   ASN A 321      48.655  -3.446  49.328  1.00  0.32           C  
ATOM   2444  CB  ASN A 321      48.476  -4.424  51.631  1.00  0.29           C  
ATOM   2445  O   ASN A 321      47.721  -2.642  49.346  1.00  0.31           O  
ATOM   2446  CG  ASN A 321      49.192  -5.395  52.550  1.00  0.29           C  
ATOM   2447  ND2 ASN A 321      48.624  -5.624  53.728  1.00  0.21           N  
ATOM   2448  OD1 ASN A 321      50.247  -5.933  52.203  1.00  0.31           O  
ATOM   2449  N   ASN A 322      49.371  -3.197  48.131  1.00  0.33           N  
ATOM   2450  CA  ASN A 322      49.320  -3.576  46.723  1.00  0.37           C  
ATOM   2451  C   ASN A 322      48.383  -2.668  45.932  1.00  0.33           C  
ATOM   2452  CB  ASN A 322      48.894  -5.038  46.575  1.00  0.30           C  
ATOM   2453  O   ASN A 322      47.172  -2.668  46.161  1.00  0.32           O  
ATOM   2454  CG  ASN A 322      49.562  -5.725  45.400  1.00  0.29           C  
ATOM   2455  ND2 ASN A 322      49.418  -7.043  45.325  1.00  0.24           N  
ATOM   2456  OD1 ASN A 322      50.202  -5.077  44.568  1.00  0.32           O  
ATOM   2457  N   PRO A 323      48.875  -1.568  45.090  1.00  0.36           N  
ATOM   2458  CA  PRO A 323      48.611  -0.737  43.913  1.00  0.36           C  
ATOM   2459  C   PRO A 323      48.010  -1.529  42.754  1.00  0.36           C  
ATOM   2460  CB  PRO A 323      49.996  -0.196  43.545  1.00  0.33           C  
ATOM   2461  O   PRO A 323      48.697  -2.351  42.142  1.00  0.35           O  
ATOM   2462  CG  PRO A 323      50.955  -1.057  44.303  1.00  0.33           C  
ATOM   2463  CD  PRO A 323      50.194  -1.799  45.364  1.00  0.39           C  
ATOM   2464  N   GLY A 324      46.911  -2.318  42.884  1.00  0.34           N  
ATOM   2465  CA  GLY A 324      46.446  -2.793  41.591  1.00  0.34           C  
ATOM   2466  C   GLY A 324      45.039  -3.360  41.633  1.00  0.34           C  
ATOM   2467  O   GLY A 324      44.381  -3.479  40.598  1.00  0.32           O  
ATOM   2468  N   ASN A 325      44.084  -3.015  42.429  1.00  0.36           N  
ATOM   2469  CA  ASN A 325      42.740  -3.576  42.347  1.00  0.37           C  
ATOM   2470  C   ASN A 325      41.908  -3.219  43.576  1.00  0.36           C  
ATOM   2471  CB  ASN A 325      42.802  -5.095  42.171  1.00  0.33           C  
ATOM   2472  O   ASN A 325      40.962  -3.932  43.919  1.00  0.34           O  
ATOM   2473  CG  ASN A 325      43.128  -5.505  40.749  1.00  0.31           C  
ATOM   2474  ND2 ASN A 325      43.436  -6.782  40.555  1.00  0.30           N  
ATOM   2475  OD1 ASN A 325      43.105  -4.681  39.831  1.00  0.34           O  
ATOM   2476  N   ASP A 326      42.151  -1.908  44.157  1.00  0.36           N  
ATOM   2477  CA  ASP A 326      41.282  -1.601  45.289  1.00  0.37           C  
ATOM   2478  C   ASP A 326      40.493  -0.317  45.042  1.00  0.36           C  
ATOM   2479  CB  ASP A 326      42.101  -1.476  46.576  1.00  0.34           C  
ATOM   2480  O   ASP A 326      41.068   0.772  44.994  1.00  0.35           O  
ATOM   2481  CG  ASP A 326      41.239  -1.443  47.826  1.00  0.32           C  
ATOM   2482  OD1 ASP A 326      40.000  -1.324  47.709  1.00  0.34           O  
ATOM   2483  OD2 ASP A 326      41.804  -1.533  48.937  1.00  0.35           O  
ATOM   2484  N   PRO A 327      39.426  -0.196  44.306  1.00  0.37           N  
ATOM   2485  CA  PRO A 327      38.429   0.848  44.058  1.00  0.37           C  
ATOM   2486  C   PRO A 327      38.200   1.745  45.273  1.00  0.37           C  
ATOM   2487  CB  PRO A 327      37.165   0.055  43.719  1.00  0.34           C  
ATOM   2488  O   PRO A 327      37.608   2.820  45.148  1.00  0.35           O  
ATOM   2489  CG  PRO A 327      37.449  -1.336  44.185  1.00  0.33           C  
ATOM   2490  CD  PRO A 327      38.928  -1.471  44.408  1.00  0.37           C  
ATOM   2491  N   THR A 328      38.738   1.544  46.434  1.00  0.36           N  
ATOM   2492  CA  THR A 328      38.662   2.358  47.643  1.00  0.37           C  
ATOM   2493  C   THR A 328      39.879   3.272  47.756  1.00  0.36           C  
ATOM   2494  CB  THR A 328      38.558   1.479  48.903  1.00  0.33           C  
ATOM   2495  O   THR A 328      39.934   4.134  48.636  1.00  0.34           O  
ATOM   2496  CG2 THR A 328      37.314   0.598  48.857  1.00  0.32           C  
ATOM   2497  OG1 THR A 328      39.718   0.644  48.993  1.00  0.31           O  
ATOM   2498  N   LYS A 329      40.793   3.261  46.690  1.00  0.39           N  
ATOM   2499  CA  LYS A 329      42.128   3.829  46.525  1.00  0.39           C  
ATOM   2500  C   LYS A 329      42.097   5.045  45.603  1.00  0.39           C  
ATOM   2501  CB  LYS A 329      43.095   2.779  45.977  1.00  0.35           C  
ATOM   2502  O   LYS A 329      41.948   4.904  44.387  1.00  0.36           O  
ATOM   2503  CG  LYS A 329      43.480   1.706  46.985  1.00  0.32           C  
ATOM   2504  CD  LYS A 329      44.540   0.767  46.424  1.00  0.37           C  
ATOM   2505  CE  LYS A 329      44.879  -0.346  47.406  1.00  0.30           C  
ATOM   2506  NZ  LYS A 329      45.849  -1.321  46.825  1.00  0.32           N  
ATOM   2507  N   TRP A 330      41.256   6.127  45.707  1.00  0.36           N  
ATOM   2508  CA  TRP A 330      41.471   7.404  45.034  1.00  0.47           C  
ATOM   2509  C   TRP A 330      42.877   7.929  45.300  1.00  0.37           C  
ATOM   2510  CB  TRP A 330      40.433   8.433  45.489  1.00  0.37           C  
ATOM   2511  O   TRP A 330      43.046   9.008  45.874  1.00  0.36           O  
ATOM   2512  CG  TRP A 330      39.025   8.088  45.109  1.00  0.37           C  
ATOM   2513  CD1 TRP A 330      38.197   7.198  45.735  1.00  0.38           C  
ATOM   2514  CD2 TRP A 330      38.281   8.624  44.010  1.00  0.39           C  
ATOM   2515  CE2 TRP A 330      37.007   8.014  44.031  1.00  0.36           C  
ATOM   2516  CE3 TRP A 330      38.567   9.562  43.010  1.00  0.36           C  
ATOM   2517  NE1 TRP A 330      36.982   7.149  45.091  1.00  0.32           N  
ATOM   2518  CH2 TRP A 330      36.327   9.234  42.120  1.00  0.26           C  
ATOM   2519  CZ2 TRP A 330      36.020   8.313  43.088  1.00  0.27           C  
ATOM   2520  CZ3 TRP A 330      37.584   9.859  42.073  1.00  0.29           C  
ATOM   2521  N   SER A 331      43.928   7.146  45.340  1.00  0.43           N  
ATOM   2522  CA  SER A 331      45.321   7.575  45.388  1.00  0.44           C  
ATOM   2523  C   SER A 331      45.805   8.037  44.017  1.00  0.43           C  
ATOM   2524  CB  SER A 331      46.214   6.444  45.898  1.00  0.40           C  
ATOM   2525  O   SER A 331      46.999   8.276  43.822  1.00  0.41           O  
ATOM   2526  OG  SER A 331      46.252   5.375  44.968  1.00  0.34           O  
ATOM   2527  N   ASP A 332      44.969   8.356  43.065  1.00  0.51           N  
ATOM   2528  CA  ASP A 332      45.423   8.920  41.798  1.00  0.51           C  
ATOM   2529  C   ASP A 332      45.246  10.437  41.778  1.00  0.52           C  
ATOM   2530  CB  ASP A 332      44.668   8.288  40.627  1.00  0.48           C  
ATOM   2531  O   ASP A 332      44.121  10.937  41.830  1.00  0.50           O  
ATOM   2532  CG  ASP A 332      45.209   8.713  39.274  1.00  0.47           C  
ATOM   2533  OD1 ASP A 332      46.140   9.545  39.223  1.00  0.48           O  
ATOM   2534  OD2 ASP A 332      44.697   8.213  38.248  1.00  0.51           O  
ATOM   2535  N   ALA A 333      46.319  11.363  42.221  1.00  0.50           N  
ATOM   2536  CA  ALA A 333      46.322  12.824  42.223  1.00  0.50           C  
ATOM   2537  C   ALA A 333      45.666  13.374  40.959  1.00  0.51           C  
ATOM   2538  CB  ALA A 333      47.748  13.353  42.353  1.00  0.48           C  
ATOM   2539  O   ALA A 333      45.265  14.540  40.918  1.00  0.50           O  
ATOM   2540  N   ASN A 334      45.646  12.605  39.869  1.00  0.54           N  
ATOM   2541  CA  ASN A 334      45.267  13.097  38.548  1.00  0.54           C  
ATOM   2542  C   ASN A 334      43.895  12.577  38.128  1.00  0.54           C  
ATOM   2543  CB  ASN A 334      46.322  12.712  37.509  1.00  0.51           C  
ATOM   2544  O   ASN A 334      43.517  12.684  36.960  1.00  0.53           O  
ATOM   2545  CG  ASN A 334      46.438  11.212  37.323  1.00  0.50           C  
ATOM   2546  ND2 ASN A 334      47.265  10.794  36.372  1.00  0.48           N  
ATOM   2547  OD1 ASN A 334      45.789  10.434  38.028  1.00  0.50           O  
ATOM   2548  N   THR A 335      42.939  11.897  39.062  1.00  0.63           N  
ATOM   2549  CA  THR A 335      41.552  11.467  38.922  1.00  0.62           C  
ATOM   2550  C   THR A 335      40.685  12.074  40.022  1.00  0.63           C  
ATOM   2551  CB  THR A 335      41.437   9.932  38.962  1.00  0.60           C  
ATOM   2552  O   THR A 335      40.993  11.941  41.208  1.00  0.60           O  
ATOM   2553  CG2 THR A 335      39.992   9.484  38.769  1.00  0.57           C  
ATOM   2554  OG1 THR A 335      42.243   9.371  37.919  1.00  0.61           O  
ATOM   2555  N   GLY A 336      39.739  12.780  39.517  1.00  0.63           N  
ATOM   2556  CA  GLY A 336      38.823  13.356  40.488  1.00  0.63           C  
ATOM   2557  C   GLY A 336      37.904  14.406  39.893  1.00  0.63           C  
ATOM   2558  O   GLY A 336      37.826  14.549  38.671  1.00  0.61           O  
ATOM   2559  N   ILE A 337      37.166  14.997  40.848  1.00  0.68           N  
ATOM   2560  CA  ILE A 337      36.343  16.175  40.594  1.00  0.68           C  
ATOM   2561  C   ILE A 337      37.164  17.439  40.832  1.00  0.68           C  
ATOM   2562  CB  ILE A 337      35.078  16.182  41.482  1.00  0.66           C  
ATOM   2563  O   ILE A 337      37.913  17.527  41.808  1.00  0.66           O  
ATOM   2564  CG1 ILE A 337      34.280  14.888  41.287  1.00  0.62           C  
ATOM   2565  CG2 ILE A 337      34.213  17.410  41.179  1.00  0.63           C  
ATOM   2566  CD1 ILE A 337      33.087  14.749  42.221  1.00  0.61           C  
ATOM   2567  N   PHE A 338      37.159  18.454  39.989  1.00  0.65           N  
ATOM   2568  CA  PHE A 338      37.831  19.740  40.133  1.00  0.65           C  
ATOM   2569  C   PHE A 338      36.941  20.873  39.636  1.00  0.66           C  
ATOM   2570  CB  PHE A 338      39.159  19.743  39.369  1.00  0.63           C  
ATOM   2571  O   PHE A 338      35.920  20.630  38.989  1.00  0.65           O  
ATOM   2572  CG  PHE A 338      39.001  19.643  37.876  1.00  0.60           C  
ATOM   2573  CD1 PHE A 338      38.722  18.422  37.273  1.00  0.60           C  
ATOM   2574  CD2 PHE A 338      39.132  20.769  37.075  1.00  0.60           C  
ATOM   2575  CE1 PHE A 338      38.576  18.326  35.891  1.00  0.59           C  
ATOM   2576  CE2 PHE A 338      38.987  20.681  35.693  1.00  0.55           C  
ATOM   2577  CZ  PHE A 338      38.710  19.459  35.104  1.00  0.58           C  
ATOM   2578  N   HIS A 339      37.278  22.141  40.122  1.00  0.63           N  
ATOM   2579  CA  HIS A 339      36.666  23.371  39.632  1.00  0.64           C  
ATOM   2580  C   HIS A 339      37.418  23.917  38.423  1.00  0.65           C  
ATOM   2581  CB  HIS A 339      36.618  24.424  40.740  1.00  0.61           C  
ATOM   2582  O   HIS A 339      38.425  24.613  38.575  1.00  0.64           O  
ATOM   2583  CG  HIS A 339      35.876  25.665  40.357  1.00  0.59           C  
ATOM   2584  CD2 HIS A 339      34.592  25.849  39.970  1.00  0.56           C  
ATOM   2585  ND1 HIS A 339      36.466  26.911  40.346  1.00  0.58           N  
ATOM   2586  CE1 HIS A 339      35.573  27.810  39.967  1.00  0.53           C  
ATOM   2587  NE2 HIS A 339      34.428  27.192  39.733  1.00  0.51           N  
ATOM   2588  N   PRO A 340      37.030  23.612  37.214  1.00  0.71           N  
ATOM   2589  CA  PRO A 340      37.775  24.076  36.042  1.00  0.73           C  
ATOM   2590  C   PRO A 340      37.583  25.567  35.773  1.00  0.72           C  
ATOM   2591  CB  PRO A 340      37.196  23.236  34.900  1.00  0.71           C  
ATOM   2592  O   PRO A 340      38.385  26.178  35.062  1.00  0.72           O  
ATOM   2593  CG  PRO A 340      35.821  22.869  35.356  1.00  0.70           C  
ATOM   2594  CD  PRO A 340      35.840  22.708  36.849  1.00  0.70           C  
ATOM   2595  N   ALA A 341      36.394  26.199  36.210  1.00  0.73           N  
ATOM   2596  CA  ALA A 341      36.030  27.600  36.009  1.00  0.74           C  
ATOM   2597  C   ALA A 341      34.887  28.008  36.933  1.00  0.74           C  
ATOM   2598  CB  ALA A 341      35.646  27.846  34.552  1.00  0.72           C  
ATOM   2599  O   ALA A 341      34.284  27.161  37.597  1.00  0.72           O  
ATOM   2600  N   ASP A 342      34.522  29.343  36.988  1.00  0.66           N  
ATOM   2601  CA  ASP A 342      33.295  29.816  37.622  1.00  0.69           C  
ATOM   2602  C   ASP A 342      32.076  29.070  37.084  1.00  0.66           C  
ATOM   2603  CB  ASP A 342      33.126  31.322  37.410  1.00  0.63           C  
ATOM   2604  O   ASP A 342      31.981  28.812  35.882  1.00  0.64           O  
ATOM   2605  CG  ASP A 342      33.958  32.153  38.371  1.00  0.59           C  
ATOM   2606  OD1 ASP A 342      34.543  31.586  39.319  1.00  0.60           O  
ATOM   2607  OD2 ASP A 342      34.027  33.386  38.179  1.00  0.69           O  
ATOM   2608  N   ASP A 343      31.144  28.413  37.966  1.00  0.74           N  
ATOM   2609  CA  ASP A 343      29.899  27.686  37.743  1.00  0.76           C  
ATOM   2610  C   ASP A 343      30.151  26.385  36.983  1.00  0.73           C  
ATOM   2611  CB  ASP A 343      28.899  28.556  36.978  1.00  0.72           C  
ATOM   2612  O   ASP A 343      29.306  25.943  36.202  1.00  0.72           O  
ATOM   2613  CG  ASP A 343      28.493  29.804  37.743  1.00  0.70           C  
ATOM   2614  OD1 ASP A 343      28.293  29.726  38.974  1.00  0.73           O  
ATOM   2615  OD2 ASP A 343      28.369  30.873  37.108  1.00  0.80           O  
ATOM   2616  N   ALA A 344      31.495  25.831  37.184  1.00  0.75           N  
ATOM   2617  CA  ALA A 344      31.751  24.598  36.444  1.00  0.75           C  
ATOM   2618  C   ALA A 344      32.382  23.539  37.344  1.00  0.73           C  
ATOM   2619  CB  ALA A 344      32.651  24.875  35.243  1.00  0.72           C  
ATOM   2620  O   ALA A 344      33.246  23.850  38.167  1.00  0.71           O  
ATOM   2621  N   ILE A 345      31.949  22.388  37.236  1.00  0.76           N  
ATOM   2622  CA  ILE A 345      32.512  21.180  37.829  1.00  0.76           C  
ATOM   2623  C   ILE A 345      33.105  20.296  36.733  1.00  0.76           C  
ATOM   2624  CB  ILE A 345      31.451  20.397  38.633  1.00  0.74           C  
ATOM   2625  O   ILE A 345      32.441  20.004  35.736  1.00  0.76           O  
ATOM   2626  CG1 ILE A 345      30.899  21.262  39.773  1.00  0.69           C  
ATOM   2627  CG2 ILE A 345      32.038  19.090  39.172  1.00  0.70           C  
ATOM   2628  CD1 ILE A 345      29.730  20.633  40.517  1.00  0.67           C  
ATOM   2629  N   GLY A 346      34.427  20.016  36.846  1.00  0.76           N  
ATOM   2630  CA  GLY A 346      35.137  19.105  35.962  1.00  0.76           C  
ATOM   2631  C   GLY A 346      35.397  17.748  36.589  1.00  0.76           C  
ATOM   2632  O   GLY A 346      35.545  17.639  37.808  1.00  0.74           O  
ATOM   2633  N   PHE A 347      35.489  16.686  35.837  1.00  0.76           N  
ATOM   2634  CA  PHE A 347      35.972  15.359  36.202  1.00  0.76           C  
ATOM   2635  C   PHE A 347      37.213  14.994  35.396  1.00  0.75           C  
ATOM   2636  CB  PHE A 347      34.878  14.309  35.984  1.00  0.74           C  
ATOM   2637  O   PHE A 347      37.232  15.143  34.173  1.00  0.74           O  
ATOM   2638  CG  PHE A 347      33.636  14.548  36.799  1.00  0.74           C  
ATOM   2639  CD1 PHE A 347      33.410  13.839  37.972  1.00  0.73           C  
ATOM   2640  CD2 PHE A 347      32.693  15.483  36.391  1.00  0.74           C  
ATOM   2641  CE1 PHE A 347      32.261  14.059  38.729  1.00  0.74           C  
ATOM   2642  CE2 PHE A 347      31.543  15.708  37.142  1.00  0.72           C  
ATOM   2643  CZ  PHE A 347      31.328  14.995  38.309  1.00  0.72           C  
ATOM   2644  N   SER A 348      38.229  14.724  36.089  1.00  0.71           N  
ATOM   2645  CA  SER A 348      39.482  14.328  35.454  1.00  0.70           C  
ATOM   2646  C   SER A 348      39.757  12.841  35.650  1.00  0.70           C  
ATOM   2647  CB  SER A 348      40.648  15.148  36.011  1.00  0.68           C  
ATOM   2648  O   SER A 348      39.397  12.269  36.681  1.00  0.68           O  
ATOM   2649  OG  SER A 348      40.953  14.752  37.337  1.00  0.67           O  
ATOM   2650  N   THR A 349      40.283  12.206  34.663  1.00  0.69           N  
ATOM   2651  CA  THR A 349      40.910  10.889  34.682  1.00  0.69           C  
ATOM   2652  C   THR A 349      42.278  10.932  34.007  1.00  0.69           C  
ATOM   2653  CB  THR A 349      40.024   9.839  33.986  1.00  0.67           C  
ATOM   2654  O   THR A 349      42.422  11.493  32.920  1.00  0.68           O  
ATOM   2655  CG2 THR A 349      38.687   9.685  34.704  1.00  0.63           C  
ATOM   2656  OG1 THR A 349      39.783  10.246  32.634  1.00  0.66           O  
ATOM   2657  N   ALA A 350      43.409  10.525  34.656  1.00  0.65           N  
ATOM   2658  CA  ALA A 350      44.804  10.571  34.224  1.00  0.65           C  
ATOM   2659  C   ALA A 350      45.252  12.008  33.970  1.00  0.66           C  
ATOM   2660  CB  ALA A 350      44.999   9.726  32.967  1.00  0.63           C  
ATOM   2661  O   ALA A 350      45.919  12.289  32.972  1.00  0.66           O  
ATOM   2662  N   GLY A 351      44.899  13.105  34.685  1.00  0.64           N  
ATOM   2663  CA  GLY A 351      45.257  14.507  34.536  1.00  0.64           C  
ATOM   2664  C   GLY A 351      44.518  15.194  33.403  1.00  0.65           C  
ATOM   2665  O   GLY A 351      44.808  16.347  33.075  1.00  0.66           O  
ATOM   2666  N   THR A 352      43.582  14.476  32.735  1.00  0.74           N  
ATOM   2667  CA  THR A 352      42.877  15.062  31.601  1.00  0.75           C  
ATOM   2668  C   THR A 352      41.394  15.236  31.918  1.00  0.76           C  
ATOM   2669  CB  THR A 352      43.036  14.198  30.337  1.00  0.73           C  
ATOM   2670  O   THR A 352      40.747  14.311  32.412  1.00  0.75           O  
ATOM   2671  CG2 THR A 352      42.398  14.871  29.126  1.00  0.69           C  
ATOM   2672  OG1 THR A 352      44.431  13.995  30.077  1.00  0.71           O  
ATOM   2673  N   GLU A 353      40.878  16.476  31.736  1.00  0.76           N  
ATOM   2674  CA  GLU A 353      39.443  16.712  31.864  1.00  0.77           C  
ATOM   2675  C   GLU A 353      38.651  15.837  30.896  1.00  0.76           C  
ATOM   2676  CB  GLU A 353      39.116  18.188  31.625  1.00  0.75           C  
ATOM   2677  O   GLU A 353      38.939  15.810  29.697  1.00  0.75           O  
ATOM   2678  CG  GLU A 353      37.643  18.528  31.798  1.00  0.75           C  
ATOM   2679  CD  GLU A 353      37.355  20.017  31.691  1.00  0.75           C  
ATOM   2680  OE1 GLU A 353      38.271  20.788  31.325  1.00  0.78           O  
ATOM   2681  OE2 GLU A 353      36.203  20.416  31.976  1.00  0.78           O  
ATOM   2682  N   ARG A 354      37.686  14.974  31.542  1.00  0.78           N  
ATOM   2683  CA  ARG A 354      36.889  14.065  30.725  1.00  0.78           C  
ATOM   2684  C   ARG A 354      35.442  14.538  30.632  1.00  0.78           C  
ATOM   2685  CB  ARG A 354      36.941  12.645  31.293  1.00  0.76           C  
ATOM   2686  O   ARG A 354      34.787  14.351  29.605  1.00  0.77           O  
ATOM   2687  CG  ARG A 354      38.312  11.996  31.202  1.00  0.73           C  
ATOM   2688  CD  ARG A 354      38.793  11.891  29.761  1.00  0.71           C  
ATOM   2689  NE  ARG A 354      39.993  11.066  29.652  1.00  0.64           N  
ATOM   2690  NH1 ARG A 354      40.446  11.652  27.464  1.00  0.59           N  
ATOM   2691  NH2 ARG A 354      41.821  10.190  28.573  1.00  0.55           N  
ATOM   2692  CZ  ARG A 354      40.751  10.971  28.563  1.00  0.68           C  
ATOM   2693  N   VAL A 355      34.992  15.220  31.810  1.00  0.78           N  
ATOM   2694  CA  VAL A 355      33.653  15.791  31.904  1.00  0.79           C  
ATOM   2695  C   VAL A 355      33.725  17.180  32.535  1.00  0.79           C  
ATOM   2696  CB  VAL A 355      32.705  14.883  32.721  1.00  0.76           C  
ATOM   2697  O   VAL A 355      34.440  17.385  33.518  1.00  0.78           O  
ATOM   2698  CG1 VAL A 355      31.302  15.484  32.782  1.00  0.74           C  
ATOM   2699  CG2 VAL A 355      32.663  13.479  32.121  1.00  0.74           C  
ATOM   2700  N   ARG A 356      33.098  18.098  31.905  1.00  0.76           N  
ATOM   2701  CA  ARG A 356      32.827  19.399  32.507  1.00  0.78           C  
ATOM   2702  C   ARG A 356      31.329  19.676  32.561  1.00  0.77           C  
ATOM   2703  CB  ARG A 356      33.537  20.510  31.729  1.00  0.76           C  
ATOM   2704  O   ARG A 356      30.631  19.544  31.554  1.00  0.77           O  
ATOM   2705  CG  ARG A 356      33.418  21.883  32.369  1.00  0.76           C  
ATOM   2706  CD  ARG A 356      34.159  22.945  31.569  1.00  0.77           C  
ATOM   2707  NE  ARG A 356      35.599  22.706  31.560  1.00  0.74           N  
ATOM   2708  NH1 ARG A 356      36.138  24.731  30.586  1.00  0.71           N  
ATOM   2709  NH2 ARG A 356      37.792  23.241  31.134  1.00  0.68           N  
ATOM   2710  CZ  ARG A 356      36.506  23.560  31.093  1.00  0.77           C  
ATOM   2711  N   ILE A 357      30.904  19.964  33.754  1.00  0.78           N  
ATOM   2712  CA  ILE A 357      29.569  20.509  33.970  1.00  0.80           C  
ATOM   2713  C   ILE A 357      29.668  21.987  34.341  1.00  0.78           C  
ATOM   2714  CB  ILE A 357      28.811  19.730  35.069  1.00  0.76           C  
ATOM   2715  O   ILE A 357      30.318  22.343  35.327  1.00  0.76           O  
ATOM   2716  CG1 ILE A 357      28.836  18.226  34.772  1.00  0.75           C  
ATOM   2717  CG2 ILE A 357      27.373  20.239  35.198  1.00  0.74           C  
ATOM   2718  CD1 ILE A 357      28.217  17.368  35.866  1.00  0.72           C  
ATOM   2719  N   ASN A 358      29.090  22.824  33.541  1.00  0.74           N  
ATOM   2720  CA  ASN A 358      28.914  24.220  33.925  1.00  0.77           C  
ATOM   2721  C   ASN A 358      27.441  24.621  33.922  1.00  0.74           C  
ATOM   2722  CB  ASN A 358      29.715  25.138  32.999  1.00  0.72           C  
ATOM   2723  O   ASN A 358      26.562  23.768  33.793  1.00  0.71           O  
ATOM   2724  CG  ASN A 358      29.216  25.103  31.568  1.00  0.68           C  
ATOM   2725  ND2 ASN A 358      30.130  25.258  30.618  1.00  0.70           N  
ATOM   2726  OD1 ASN A 358      28.019  24.939  31.319  1.00  0.67           O  
ATOM   2727  N   ASN A 359      27.078  25.829  34.142  1.00  0.75           N  
ATOM   2728  CA  ASN A 359      25.696  26.272  34.290  1.00  0.78           C  
ATOM   2729  C   ASN A 359      24.891  26.034  33.015  1.00  0.75           C  
ATOM   2730  CB  ASN A 359      25.645  27.751  34.681  1.00  0.73           C  
ATOM   2731  O   ASN A 359      23.659  26.053  33.041  1.00  0.75           O  
ATOM   2732  CG  ASN A 359      26.204  28.659  33.604  1.00  0.65           C  
ATOM   2733  ND2 ASN A 359      26.001  29.962  33.763  1.00  0.66           N  
ATOM   2734  OD1 ASN A 359      26.812  28.194  32.637  1.00  0.64           O  
ATOM   2735  N   SER A 360      25.560  25.775  31.966  1.00  0.74           N  
ATOM   2736  CA  SER A 360      24.834  25.705  30.702  1.00  0.80           C  
ATOM   2737  C   SER A 360      25.094  24.383  29.987  1.00  0.73           C  
ATOM   2738  CB  SER A 360      25.225  26.871  29.794  1.00  0.74           C  
ATOM   2739  O   SER A 360      24.281  23.941  29.174  1.00  0.73           O  
ATOM   2740  OG  SER A 360      26.624  26.885  29.568  1.00  0.62           O  
ATOM   2741  N   THR A 361      26.274  23.732  30.326  1.00  0.74           N  
ATOM   2742  CA  THR A 361      26.648  22.626  29.451  1.00  0.79           C  
ATOM   2743  C   THR A 361      27.256  21.481  30.256  1.00  0.76           C  
ATOM   2744  CB  THR A 361      27.644  23.082  28.369  1.00  0.75           C  
ATOM   2745  O   THR A 361      27.899  21.711  31.283  1.00  0.75           O  
ATOM   2746  CG2 THR A 361      27.048  24.188  27.504  1.00  0.64           C  
ATOM   2747  OG1 THR A 361      28.834  23.571  28.999  1.00  0.69           O  
ATOM   2748  N   LEU A 362      26.956  20.316  29.961  1.00  0.73           N  
ATOM   2749  CA  LEU A 362      27.748  19.120  30.229  1.00  0.75           C  
ATOM   2750  C   LEU A 362      28.608  18.755  29.023  1.00  0.71           C  
ATOM   2751  CB  LEU A 362      26.838  17.945  30.596  1.00  0.70           C  
ATOM   2752  O   LEU A 362      28.082  18.440  27.953  1.00  0.69           O  
ATOM   2753  CG  LEU A 362      27.528  16.599  30.824  1.00  0.69           C  
ATOM   2754  CD1 LEU A 362      28.346  16.634  32.110  1.00  0.67           C  
ATOM   2755  CD2 LEU A 362      26.500  15.473  30.868  1.00  0.69           C  
ATOM   2756  N   THR A 363      29.922  18.981  29.162  1.00  0.77           N  
ATOM   2757  CA  THR A 363      30.890  18.704  28.106  1.00  0.78           C  
ATOM   2758  C   THR A 363      31.651  17.414  28.395  1.00  0.77           C  
ATOM   2759  CB  THR A 363      31.887  19.866  27.943  1.00  0.75           C  
ATOM   2760  O   THR A 363      32.264  17.272  29.456  1.00  0.75           O  
ATOM   2761  CG2 THR A 363      32.791  19.649  26.735  1.00  0.73           C  
ATOM   2762  OG1 THR A 363      31.161  21.090  27.769  1.00  0.80           O  
ATOM   2763  N   LEU A 364      31.493  16.480  27.596  1.00  0.76           N  
ATOM   2764  CA  LEU A 364      32.315  15.275  27.593  1.00  0.75           C  
ATOM   2765  C   LEU A 364      33.507  15.432  26.654  1.00  0.73           C  
ATOM   2766  CB  LEU A 364      31.482  14.059  27.179  1.00  0.72           C  
ATOM   2767  O   LEU A 364      33.333  15.700  25.463  1.00  0.70           O  
ATOM   2768  CG  LEU A 364      30.241  13.767  28.024  1.00  0.70           C  
ATOM   2769  CD1 LEU A 364      29.397  12.679  27.369  1.00  0.66           C  
ATOM   2770  CD2 LEU A 364      30.640  13.363  29.439  1.00  0.66           C  
ATOM   2771  N   TYR A 365      34.674  15.531  27.199  1.00  0.74           N  
ATOM   2772  CA  TYR A 365      35.879  15.672  26.389  1.00  0.74           C  
ATOM   2773  C   TYR A 365      36.325  14.323  25.838  1.00  0.72           C  
ATOM   2774  CB  TYR A 365      37.009  16.300  27.210  1.00  0.71           C  
ATOM   2775  O   TYR A 365      36.492  13.361  26.592  1.00  0.69           O  
ATOM   2776  CG  TYR A 365      36.796  17.763  27.516  1.00  0.71           C  
ATOM   2777  CD1 TYR A 365      37.187  18.748  26.612  1.00  0.69           C  
ATOM   2778  CD2 TYR A 365      36.204  18.163  28.709  1.00  0.71           C  
ATOM   2779  CE1 TYR A 365      36.994  20.097  26.891  1.00  0.72           C  
ATOM   2780  CE2 TYR A 365      36.007  19.509  28.999  1.00  0.71           C  
ATOM   2781  OH  TYR A 365      36.211  21.801  28.365  1.00  0.68           O  
ATOM   2782  CZ  TYR A 365      36.404  20.467  28.084  1.00  0.69           C  
ATOM   2783  N   GLN A 366      36.356  14.099  24.586  1.00  0.65           N  
ATOM   2784  CA  GLN A 366      36.923  12.990  23.827  1.00  0.65           C  
ATOM   2785  C   GLN A 366      38.416  13.195  23.584  1.00  0.65           C  
ATOM   2786  CB  GLN A 366      36.193  12.821  22.493  1.00  0.61           C  
ATOM   2787  O   GLN A 366      38.860  14.316  23.327  1.00  0.62           O  
ATOM   2788  CG  GLN A 366      36.443  11.479  21.820  1.00  0.58           C  
ATOM   2789  CD  GLN A 366      35.576  11.266  20.594  1.00  0.59           C  
ATOM   2790  NE2 GLN A 366      35.742  10.121  19.941  1.00  0.46           N  
ATOM   2791  OE1 GLN A 366      34.763  12.124  20.236  1.00  0.58           O  
ATOM   2792  N   SER A 367      39.265  12.166  23.902  1.00  0.54           N  
ATOM   2793  CA  SER A 367      40.629  12.089  23.388  1.00  0.54           C  
ATOM   2794  C   SER A 367      40.642  12.012  21.865  1.00  0.54           C  
ATOM   2795  CB  SER A 367      41.355  10.878  23.975  1.00  0.50           C  
ATOM   2796  O   SER A 367      39.864  11.263  21.270  1.00  0.52           O  
ATOM   2797  OG  SER A 367      42.090  10.198  22.972  1.00  0.49           O  
ATOM   2798  N   THR A 368      40.928  13.118  21.163  1.00  0.48           N  
ATOM   2799  CA  THR A 368      41.053  13.474  19.754  1.00  0.47           C  
ATOM   2800  C   THR A 368      41.288  12.231  18.901  1.00  0.48           C  
ATOM   2801  CB  THR A 368      42.201  14.477  19.531  1.00  0.42           C  
ATOM   2802  O   THR A 368      41.021  12.238  17.698  1.00  0.46           O  
ATOM   2803  CG2 THR A 368      41.839  15.856  20.073  1.00  0.36           C  
ATOM   2804  OG1 THR A 368      43.376  14.006  20.202  1.00  0.37           O  
ATOM   2805  N   SER A 369      41.606  11.007  19.430  1.00  0.45           N  
ATOM   2806  CA  SER A 369      42.149  10.027  18.496  1.00  0.45           C  
ATOM   2807  C   SER A 369      41.369   8.718  18.552  1.00  0.45           C  
ATOM   2808  CB  SER A 369      43.626   9.763  18.794  1.00  0.39           C  
ATOM   2809  O   SER A 369      41.769   7.723  17.943  1.00  0.42           O  
ATOM   2810  OG  SER A 369      43.802   9.354  20.140  1.00  0.37           O  
ATOM   2811  N   THR A 370      40.146   8.566  19.145  1.00  0.43           N  
ATOM   2812  CA  THR A 370      39.678   7.184  19.167  1.00  0.43           C  
ATOM   2813  C   THR A 370      38.649   6.944  18.067  1.00  0.43           C  
ATOM   2814  CB  THR A 370      39.067   6.823  20.534  1.00  0.40           C  
ATOM   2815  O   THR A 370      37.675   7.690  17.946  1.00  0.42           O  
ATOM   2816  CG2 THR A 370      39.549   5.456  21.008  1.00  0.37           C  
ATOM   2817  OG1 THR A 370      39.448   7.813  21.497  1.00  0.34           O  
ATOM   2818  N   PRO A 371      39.119   6.205  16.988  1.00  0.45           N  
ATOM   2819  CA  PRO A 371      38.289   5.591  15.949  1.00  0.44           C  
ATOM   2820  C   PRO A 371      36.932   5.128  16.475  1.00  0.45           C  
ATOM   2821  CB  PRO A 371      39.130   4.400  15.483  1.00  0.41           C  
ATOM   2822  O   PRO A 371      36.804   4.799  17.657  1.00  0.44           O  
ATOM   2823  CG  PRO A 371      40.354   4.439  16.340  1.00  0.38           C  
ATOM   2824  CD  PRO A 371      40.195   5.539  17.350  1.00  0.42           C  
ATOM   2825  N   ALA A 372      35.818   5.451  15.763  1.00  0.51           N  
ATOM   2826  CA  ALA A 372      34.432   4.999  15.844  1.00  0.50           C  
ATOM   2827  C   ALA A 372      34.328   3.683  16.611  1.00  0.52           C  
ATOM   2828  CB  ALA A 372      33.839   4.844  14.446  1.00  0.47           C  
ATOM   2829  O   ALA A 372      33.240   3.289  17.035  1.00  0.50           O  
ATOM   2830  N   SER A 373      35.463   2.979  16.917  1.00  0.52           N  
ATOM   2831  CA  SER A 373      35.389   1.674  17.566  1.00  0.51           C  
ATOM   2832  C   SER A 373      35.335   1.814  19.084  1.00  0.52           C  
ATOM   2833  CB  SER A 373      36.586   0.809  17.169  1.00  0.48           C  
ATOM   2834  O   SER A 373      34.976   0.868  19.788  1.00  0.50           O  
ATOM   2835  OG  SER A 373      37.804   1.483  17.434  1.00  0.46           O  
ATOM   2836  N   THR A 374      35.645   2.954  19.574  1.00  0.59           N  
ATOM   2837  CA  THR A 374      35.496   3.215  21.002  1.00  0.58           C  
ATOM   2838  C   THR A 374      34.662   4.470  21.239  1.00  0.60           C  
ATOM   2839  CB  THR A 374      36.867   3.369  21.687  1.00  0.56           C  
ATOM   2840  O   THR A 374      35.125   5.585  20.991  1.00  0.58           O  
ATOM   2841  CG2 THR A 374      36.776   3.051  23.176  1.00  0.51           C  
ATOM   2842  OG1 THR A 374      37.804   2.474  21.076  1.00  0.54           O  
ATOM   2843  N   PRO A 375      33.375   4.378  21.583  1.00  0.67           N  
ATOM   2844  CA  PRO A 375      32.499   5.515  21.877  1.00  0.66           C  
ATOM   2845  C   PRO A 375      33.011   6.370  23.034  1.00  0.68           C  
ATOM   2846  CB  PRO A 375      31.167   4.852  22.234  1.00  0.64           C  
ATOM   2847  O   PRO A 375      33.663   5.854  23.946  1.00  0.66           O  
ATOM   2848  CG  PRO A 375      31.500   3.408  22.430  1.00  0.61           C  
ATOM   2849  CD  PRO A 375      32.882   3.160  21.898  1.00  0.62           C  
ATOM   2850  N   VAL A 376      32.834   7.684  23.008  1.00  0.68           N  
ATOM   2851  CA  VAL A 376      33.137   8.651  24.057  1.00  0.68           C  
ATOM   2852  C   VAL A 376      32.249   8.391  25.272  1.00  0.67           C  
ATOM   2853  CB  VAL A 376      32.951  10.103  23.562  1.00  0.65           C  
ATOM   2854  O   VAL A 376      32.723   8.415  26.411  1.00  0.66           O  
ATOM   2855  CG1 VAL A 376      33.202  11.096  24.695  1.00  0.57           C  
ATOM   2856  CG2 VAL A 376      33.879  10.387  22.382  1.00  0.58           C  
ATOM   2857  N   LEU A 377      31.043   8.263  25.072  1.00  0.70           N  
ATOM   2858  CA  LEU A 377      30.061   7.793  26.043  1.00  0.69           C  
ATOM   2859  C   LEU A 377      29.748   6.316  25.828  1.00  0.70           C  
ATOM   2860  CB  LEU A 377      28.775   8.618  25.949  1.00  0.67           C  
ATOM   2861  O   LEU A 377      29.039   5.958  24.885  1.00  0.69           O  
ATOM   2862  CG  LEU A 377      27.688   8.298  26.975  1.00  0.64           C  
ATOM   2863  CD1 LEU A 377      28.167   8.645  28.381  1.00  0.62           C  
ATOM   2864  CD2 LEU A 377      26.402   9.047  26.643  1.00  0.63           C  
ATOM   2865  N   ARG A 378      30.452   5.521  26.609  1.00  0.70           N  
ATOM   2866  CA  ARG A 378      30.215   4.082  26.638  1.00  0.70           C  
ATOM   2867  C   ARG A 378      29.073   3.734  27.587  1.00  0.70           C  
ATOM   2868  CB  ARG A 378      31.485   3.335  27.051  1.00  0.67           C  
ATOM   2869  O   ARG A 378      29.040   4.205  28.726  1.00  0.68           O  
ATOM   2870  CG  ARG A 378      31.375   1.823  26.940  1.00  0.64           C  
ATOM   2871  CD  ARG A 378      32.691   1.135  27.277  1.00  0.63           C  
ATOM   2872  NE  ARG A 378      32.504  -0.291  27.528  1.00  0.55           N  
ATOM   2873  NH1 ARG A 378      34.735  -0.719  27.950  1.00  0.43           N  
ATOM   2874  NH2 ARG A 378      33.198  -2.417  28.050  1.00  0.38           N  
ATOM   2875  CZ  ARG A 378      33.480  -1.139  27.842  1.00  0.57           C  
ATOM   2876  N   PHE A 379      28.118   2.929  27.114  1.00  0.69           N  
ATOM   2877  CA  PHE A 379      27.077   2.301  27.918  1.00  0.67           C  
ATOM   2878  C   PHE A 379      27.448   0.862  28.257  1.00  0.66           C  
ATOM   2879  CB  PHE A 379      25.733   2.337  27.184  1.00  0.65           C  
ATOM   2880  O   PHE A 379      27.577   0.022  27.363  1.00  0.62           O  
ATOM   2881  CG  PHE A 379      25.280   3.724  26.815  1.00  0.63           C  
ATOM   2882  CD1 PHE A 379      24.818   4.601  27.789  1.00  0.62           C  
ATOM   2883  CD2 PHE A 379      25.317   4.151  25.494  1.00  0.64           C  
ATOM   2884  CE1 PHE A 379      24.398   5.885  27.450  1.00  0.66           C  
ATOM   2885  CE2 PHE A 379      24.899   5.433  25.148  1.00  0.64           C  
ATOM   2886  CZ  PHE A 379      24.439   6.298  26.128  1.00  0.62           C  
ATOM   2887  N   ASP A 380      28.377   0.696  29.262  1.00  0.63           N  
ATOM   2888  CA  ASP A 380      28.896  -0.574  29.761  1.00  0.62           C  
ATOM   2889  C   ASP A 380      27.790  -1.402  30.410  1.00  0.63           C  
ATOM   2890  CB  ASP A 380      30.029  -0.335  30.761  1.00  0.57           C  
ATOM   2891  O   ASP A 380      27.058  -0.906  31.269  1.00  0.59           O  
ATOM   2892  CG  ASP A 380      30.956  -1.529  30.903  1.00  0.54           C  
ATOM   2893  OD1 ASP A 380      30.675  -2.594  30.312  1.00  0.54           O  
ATOM   2894  OD2 ASP A 380      31.976  -1.406  31.616  1.00  0.58           O  
ATOM   2895  N   ASN A 381      27.292  -2.458  29.705  1.00  0.53           N  
ATOM   2896  CA  ASN A 381      26.607  -3.599  30.302  1.00  0.55           C  
ATOM   2897  C   ASN A 381      27.497  -4.839  30.326  1.00  0.53           C  
ATOM   2898  CB  ASN A 381      25.305  -3.895  29.554  1.00  0.49           C  
ATOM   2899  O   ASN A 381      28.248  -5.087  29.381  1.00  0.51           O  
ATOM   2900  CG  ASN A 381      25.253  -5.309  29.010  1.00  0.47           C  
ATOM   2901  ND2 ASN A 381      24.167  -5.639  28.321  1.00  0.49           N  
ATOM   2902  OD1 ASN A 381      26.180  -6.098  29.207  1.00  0.48           O  
ATOM   2903  N   ALA A 382      28.176  -5.244  31.397  1.00  0.55           N  
ATOM   2904  CA  ALA A 382      29.087  -6.310  31.804  1.00  0.54           C  
ATOM   2905  C   ALA A 382      29.418  -7.227  30.630  1.00  0.55           C  
ATOM   2906  CB  ALA A 382      28.484  -7.116  32.952  1.00  0.48           C  
ATOM   2907  O   ALA A 382      30.488  -7.840  30.596  1.00  0.52           O  
ATOM   2908  N   THR A 383      28.754  -7.304  29.383  1.00  0.56           N  
ATOM   2909  CA  THR A 383      28.911  -8.196  28.239  1.00  0.56           C  
ATOM   2910  C   THR A 383      29.081  -7.397  26.950  1.00  0.55           C  
ATOM   2911  CB  THR A 383      27.708  -9.146  28.103  1.00  0.51           C  
ATOM   2912  O   THR A 383      29.601  -7.912  25.959  1.00  0.53           O  
ATOM   2913  CG2 THR A 383      27.813 -10.312  29.081  1.00  0.45           C  
ATOM   2914  OG1 THR A 383      26.501  -8.421  28.369  1.00  0.51           O  
ATOM   2915  N   ASN A 384      28.919  -6.043  26.936  1.00  0.61           N  
ATOM   2916  CA  ASN A 384      28.957  -5.302  25.680  1.00  0.61           C  
ATOM   2917  C   ASN A 384      29.695  -3.975  25.834  1.00  0.61           C  
ATOM   2918  CB  ASN A 384      27.540  -5.064  25.154  1.00  0.55           C  
ATOM   2919  O   ASN A 384      29.086  -2.957  26.169  1.00  0.57           O  
ATOM   2920  CG  ASN A 384      27.362  -5.531  23.723  1.00  0.52           C  
ATOM   2921  ND2 ASN A 384      26.113  -5.696  23.304  1.00  0.53           N  
ATOM   2922  OD1 ASN A 384      28.339  -5.743  23.000  1.00  0.54           O  
ATOM   2923  N   THR A 385      31.145  -4.002  25.760  1.00  0.56           N  
ATOM   2924  CA  THR A 385      32.103  -2.951  26.086  1.00  0.55           C  
ATOM   2925  C   THR A 385      32.179  -1.922  24.962  1.00  0.56           C  
ATOM   2926  CB  THR A 385      33.503  -3.535  26.348  1.00  0.51           C  
ATOM   2927  O   THR A 385      32.856  -0.900  25.095  1.00  0.54           O  
ATOM   2928  CG2 THR A 385      33.538  -4.314  27.659  1.00  0.45           C  
ATOM   2929  OG1 THR A 385      33.858  -4.413  25.273  1.00  0.47           O  
ATOM   2930  N   ASN A 386      31.342  -2.057  23.857  1.00  0.63           N  
ATOM   2931  CA  ASN A 386      31.529  -1.184  22.703  1.00  0.63           C  
ATOM   2932  C   ASN A 386      30.193  -0.720  22.129  1.00  0.63           C  
ATOM   2933  CB  ASN A 386      32.354  -1.889  21.625  1.00  0.58           C  
ATOM   2934  O   ASN A 386      29.996  -0.737  20.913  1.00  0.60           O  
ATOM   2935  CG  ASN A 386      33.806  -2.067  22.023  1.00  0.54           C  
ATOM   2936  ND2 ASN A 386      34.460  -3.068  21.447  1.00  0.53           N  
ATOM   2937  OD1 ASN A 386      34.334  -1.311  22.843  1.00  0.54           O  
ATOM   2938  N   VAL A 387      29.188  -0.351  23.044  1.00  0.70           N  
ATOM   2939  CA  VAL A 387      27.944   0.361  22.774  1.00  0.71           C  
ATOM   2940  C   VAL A 387      28.023   1.776  23.343  1.00  0.71           C  
ATOM   2941  CB  VAL A 387      26.725  -0.383  23.363  1.00  0.67           C  
ATOM   2942  O   VAL A 387      28.312   1.959  24.528  1.00  0.69           O  
ATOM   2943  CG1 VAL A 387      25.425   0.325  22.984  1.00  0.60           C  
ATOM   2944  CG2 VAL A 387      26.705  -1.834  22.888  1.00  0.59           C  
ATOM   2945  N   GLY A 388      27.894   2.663  22.366  1.00  0.74           N  
ATOM   2946  CA  GLY A 388      27.900   4.027  22.870  1.00  0.75           C  
ATOM   2947  C   GLY A 388      27.897   5.071  21.769  1.00  0.76           C  
ATOM   2948  O   GLY A 388      27.679   4.746  20.600  1.00  0.75           O  
ATOM   2949  N   LEU A 389      28.025   6.404  22.208  1.00  0.75           N  
ATOM   2950  CA  LEU A 389      28.037   7.590  21.359  1.00  0.76           C  
ATOM   2951  C   LEU A 389      29.459   8.105  21.165  1.00  0.75           C  
ATOM   2952  CB  LEU A 389      27.161   8.691  21.964  1.00  0.73           C  
ATOM   2953  O   LEU A 389      30.249   8.132  22.111  1.00  0.73           O  
ATOM   2954  CG  LEU A 389      25.656   8.423  21.988  1.00  0.69           C  
ATOM   2955  CD1 LEU A 389      24.970   9.345  22.991  1.00  0.66           C  
ATOM   2956  CD2 LEU A 389      25.058   8.600  20.597  1.00  0.67           C  
ATOM   2957  N   SER A 390      29.701   8.377  19.992  1.00  0.74           N  
ATOM   2958  CA  SER A 390      30.904   9.131  19.656  1.00  0.74           C  
ATOM   2959  C   SER A 390      30.566  10.379  18.847  1.00  0.74           C  
ATOM   2960  CB  SER A 390      31.885   8.257  18.874  1.00  0.72           C  
ATOM   2961  O   SER A 390      29.590  10.391  18.094  1.00  0.73           O  
ATOM   2962  OG  SER A 390      31.308   7.820  17.655  1.00  0.66           O  
ATOM   2963  N   ALA A 391      31.250  11.477  19.252  1.00  0.72           N  
ATOM   2964  CA  ALA A 391      31.150  12.718  18.487  1.00  0.72           C  
ATOM   2965  C   ALA A 391      32.515  13.148  17.958  1.00  0.72           C  
ATOM   2966  CB  ALA A 391      30.543  13.825  19.346  1.00  0.70           C  
ATOM   2967  O   ALA A 391      33.507  13.127  18.692  1.00  0.70           O  
ATOM   2968  N   SER A 392      32.647  13.274  16.720  1.00  0.71           N  
ATOM   2969  CA  SER A 392      33.789  13.853  16.019  1.00  0.71           C  
ATOM   2970  C   SER A 392      33.357  14.999  15.110  1.00  0.70           C  
ATOM   2971  CB  SER A 392      34.512  12.785  15.198  1.00  0.68           C  
ATOM   2972  O   SER A 392      32.166  15.296  15.001  1.00  0.68           O  
ATOM   2973  OG  SER A 392      33.896  12.620  13.933  1.00  0.64           O  
ATOM   2974  N   SER A 393      34.358  15.859  14.684  1.00  0.68           N  
ATOM   2975  CA  SER A 393      34.102  17.037  13.863  1.00  0.68           C  
ATOM   2976  C   SER A 393      32.854  16.854  13.007  1.00  0.69           C  
ATOM   2977  CB  SER A 393      35.305  17.338  12.967  1.00  0.64           C  
ATOM   2978  O   SER A 393      32.908  16.229  11.946  1.00  0.66           O  
ATOM   2979  OG  SER A 393      36.496  17.412  13.732  1.00  0.61           O  
ATOM   2980  N   ASN A 394      31.567  17.260  13.366  1.00  0.72           N  
ATOM   2981  CA  ASN A 394      30.217  17.426  12.840  1.00  0.74           C  
ATOM   2982  C   ASN A 394      29.536  16.080  12.610  1.00  0.75           C  
ATOM   2983  CB  ASN A 394      30.241  18.237  11.543  1.00  0.70           C  
ATOM   2984  O   ASN A 394      28.631  15.971  11.781  1.00  0.73           O  
ATOM   2985  CG  ASN A 394      30.808  19.630  11.736  1.00  0.66           C  
ATOM   2986  ND2 ASN A 394      31.431  20.166  10.693  1.00  0.70           N  
ATOM   2987  OD1 ASN A 394      30.687  20.219  12.813  1.00  0.66           O  
ATOM   2988  N   ILE A 395      30.120  14.967  13.255  1.00  0.78           N  
ATOM   2989  CA  ILE A 395      29.502  13.648  13.181  1.00  0.79           C  
ATOM   2990  C   ILE A 395      29.199  13.140  14.589  1.00  0.78           C  
ATOM   2991  CB  ILE A 395      30.403  12.642  12.431  1.00  0.76           C  
ATOM   2992  O   ILE A 395      30.076  13.134  15.456  1.00  0.77           O  
ATOM   2993  CG1 ILE A 395      30.761  13.179  11.040  1.00  0.73           C  
ATOM   2994  CG2 ILE A 395      29.720  11.275  12.330  1.00  0.72           C  
ATOM   2995  CD1 ILE A 395      31.791  12.339  10.298  1.00  0.71           C  
ATOM   2996  N   ILE A 396      27.952  12.865  14.872  1.00  0.74           N  
ATOM   2997  CA  ILE A 396      27.557  12.020  15.995  1.00  0.76           C  
ATOM   2998  C   ILE A 396      27.280  10.602  15.501  1.00  0.76           C  
ATOM   2999  CB  ILE A 396      26.317  12.588  16.720  1.00  0.73           C  
ATOM   3000  O   ILE A 396      26.519  10.407  14.551  1.00  0.76           O  
ATOM   3001  CG1 ILE A 396      26.623  13.974  17.298  1.00  0.70           C  
ATOM   3002  CG2 ILE A 396      25.847  11.629  17.818  1.00  0.69           C  
ATOM   3003  CD1 ILE A 396      25.408  14.687  17.876  1.00  0.67           C  
ATOM   3004  N   SER A 397      28.007   9.641  15.993  1.00  0.79           N  
ATOM   3005  CA  SER A 397      27.828   8.243  15.614  1.00  0.79           C  
ATOM   3006  C   SER A 397      27.401   7.397  16.808  1.00  0.79           C  
ATOM   3007  CB  SER A 397      29.118   7.681  15.014  1.00  0.77           C  
ATOM   3008  O   SER A 397      27.842   7.635  17.934  1.00  0.77           O  
ATOM   3009  OG  SER A 397      30.213   7.894  15.888  1.00  0.69           O  
ATOM   3010  N   PHE A 398      26.512   6.528  16.636  1.00  0.76           N  
ATOM   3011  CA  PHE A 398      26.168   5.463  17.570  1.00  0.77           C  
ATOM   3012  C   PHE A 398      26.763   4.134  17.119  1.00  0.76           C  
ATOM   3013  CB  PHE A 398      24.648   5.337  17.708  1.00  0.75           C  
ATOM   3014  O   PHE A 398      26.527   3.692  15.992  1.00  0.75           O  
ATOM   3015  CG  PHE A 398      24.213   4.425  18.823  1.00  0.70           C  
ATOM   3016  CD1 PHE A 398      23.845   3.111  18.561  1.00  0.65           C  
ATOM   3017  CD2 PHE A 398      24.171   4.882  20.134  1.00  0.67           C  
ATOM   3018  CE1 PHE A 398      23.442   2.264  19.591  1.00  0.66           C  
ATOM   3019  CE2 PHE A 398      23.769   4.042  21.168  1.00  0.66           C  
ATOM   3020  CZ  PHE A 398      23.404   2.734  20.895  1.00  0.65           C  
ATOM   3021  N   SER A 399      27.599   3.551  17.946  1.00  0.77           N  
ATOM   3022  CA  SER A 399      28.239   2.266  17.681  1.00  0.77           C  
ATOM   3023  C   SER A 399      27.668   1.170  18.575  1.00  0.77           C  
ATOM   3024  CB  SER A 399      29.751   2.367  17.887  1.00  0.75           C  
ATOM   3025  O   SER A 399      27.355   1.414  19.742  1.00  0.75           O  
ATOM   3026  OG  SER A 399      30.273   3.509  17.230  1.00  0.70           O  
ATOM   3027  N   SER A 400      27.402   0.053  18.052  1.00  0.76           N  
ATOM   3028  CA  SER A 400      27.062  -1.188  18.741  1.00  0.76           C  
ATOM   3029  C   SER A 400      27.929  -2.345  18.256  1.00  0.75           C  
ATOM   3030  CB  SER A 400      25.585  -1.527  18.538  1.00  0.74           C  
ATOM   3031  O   SER A 400      28.193  -2.470  17.059  1.00  0.73           O  
ATOM   3032  OG  SER A 400      25.251  -2.737  19.196  1.00  0.73           O  
ATOM   3033  N   MET A 401      28.573  -3.068  19.195  1.00  0.68           N  
ATOM   3034  CA  MET A 401      29.437  -4.221  18.955  1.00  0.68           C  
ATOM   3035  C   MET A 401      30.613  -3.843  18.061  1.00  0.68           C  
ATOM   3036  CB  MET A 401      28.644  -5.365  18.320  1.00  0.64           C  
ATOM   3037  O   MET A 401      30.876  -4.511  17.059  1.00  0.66           O  
ATOM   3038  CG  MET A 401      27.523  -5.895  19.199  1.00  0.60           C  
ATOM   3039  SD  MET A 401      26.759  -7.420  18.521  1.00  0.59           S  
ATOM   3040  CE  MET A 401      25.062  -7.227  19.132  1.00  0.52           C  
ATOM   3041  N   ASN A 402      31.410  -2.790  18.121  1.00  0.66           N  
ATOM   3042  CA  ASN A 402      32.526  -2.240  17.359  1.00  0.67           C  
ATOM   3043  C   ASN A 402      32.085  -1.778  15.973  1.00  0.68           C  
ATOM   3044  CB  ASN A 402      33.655  -3.267  17.242  1.00  0.64           C  
ATOM   3045  O   ASN A 402      32.906  -1.662  15.062  1.00  0.68           O  
ATOM   3046  CG  ASN A 402      34.270  -3.614  18.583  1.00  0.61           C  
ATOM   3047  ND2 ASN A 402      34.722  -4.854  18.724  1.00  0.60           N  
ATOM   3048  OD1 ASN A 402      34.337  -2.775  19.485  1.00  0.60           O  
ATOM   3049  N   LYS A 403      30.771  -1.663  15.793  1.00  0.77           N  
ATOM   3050  CA  LYS A 403      30.352  -1.204  14.472  1.00  0.78           C  
ATOM   3051  C   LYS A 403      29.453   0.025  14.577  1.00  0.79           C  
ATOM   3052  CB  LYS A 403      29.626  -2.320  13.720  1.00  0.76           C  
ATOM   3053  O   LYS A 403      28.536   0.062  15.400  1.00  0.78           O  
ATOM   3054  CG  LYS A 403      30.496  -3.534  13.424  1.00  0.73           C  
ATOM   3055  CD  LYS A 403      29.739  -4.580  12.615  1.00  0.71           C  
ATOM   3056  CE  LYS A 403      30.600  -5.806  12.342  1.00  0.67           C  
ATOM   3057  NZ  LYS A 403      29.859  -6.838  11.556  1.00  0.61           N  
ATOM   3058  N   VAL A 404      29.812   1.084  13.899  1.00  0.77           N  
ATOM   3059  CA  VAL A 404      28.900   2.209  13.720  1.00  0.78           C  
ATOM   3060  C   VAL A 404      27.594   1.722  13.096  1.00  0.79           C  
ATOM   3061  CB  VAL A 404      29.529   3.316  12.844  1.00  0.76           C  
ATOM   3062  O   VAL A 404      27.603   1.084  12.040  1.00  0.78           O  
ATOM   3063  CG1 VAL A 404      28.558   4.482  12.669  1.00  0.73           C  
ATOM   3064  CG2 VAL A 404      30.843   3.798  13.456  1.00  0.73           C  
ATOM   3065  N   GLN A 405      26.448   1.935  13.892  1.00  0.80           N  
ATOM   3066  CA  GLN A 405      25.116   1.557  13.430  1.00  0.81           C  
ATOM   3067  C   GLN A 405      24.398   2.742  12.792  1.00  0.82           C  
ATOM   3068  CB  GLN A 405      24.284   1.000  14.587  1.00  0.80           C  
ATOM   3069  O   GLN A 405      23.704   2.585  11.785  1.00  0.81           O  
ATOM   3070  CG  GLN A 405      24.851  -0.277  15.193  1.00  0.77           C  
ATOM   3071  CD  GLN A 405      24.879  -1.431  14.209  1.00  0.76           C  
ATOM   3072  NE2 GLN A 405      26.001  -2.141  14.159  1.00  0.75           N  
ATOM   3073  OE1 GLN A 405      23.900  -1.684  13.499  1.00  0.79           O  
ATOM   3074  N   VAL A 406      24.641   3.925  13.363  1.00  0.80           N  
ATOM   3075  CA  VAL A 406      24.015   5.148  12.873  1.00  0.81           C  
ATOM   3076  C   VAL A 406      25.002   6.309  12.969  1.00  0.81           C  
ATOM   3077  CB  VAL A 406      22.725   5.480  13.657  1.00  0.78           C  
ATOM   3078  O   VAL A 406      25.729   6.434  13.958  1.00  0.79           O  
ATOM   3079  CG1 VAL A 406      22.062   6.737  13.098  1.00  0.71           C  
ATOM   3080  CG2 VAL A 406      21.758   4.298  13.616  1.00  0.70           C  
ATOM   3081  N   GLU A 407      25.072   7.050  11.917  1.00  0.80           N  
ATOM   3082  CA  GLU A 407      25.838   8.291  11.869  1.00  0.81           C  
ATOM   3083  C   GLU A 407      24.954   9.472  11.479  1.00  0.81           C  
ATOM   3084  CB  GLU A 407      27.008   8.164  10.890  1.00  0.78           C  
ATOM   3085  O   GLU A 407      24.158   9.376  10.542  1.00  0.79           O  
ATOM   3086  CG  GLU A 407      28.069   7.164  11.325  1.00  0.72           C  
ATOM   3087  CD  GLU A 407      29.255   7.096  10.376  1.00  0.70           C  
ATOM   3088  OE1 GLU A 407      29.078   7.359   9.164  1.00  0.69           O  
ATOM   3089  OE2 GLU A 407      30.369   6.777  10.847  1.00  0.67           O  
ATOM   3090  N   PHE A 408      25.045  10.588  12.316  1.00  0.79           N  
ATOM   3091  CA  PHE A 408      24.468  11.880  11.964  1.00  0.80           C  
ATOM   3092  C   PHE A 408      25.561  12.880  11.606  1.00  0.77           C  
ATOM   3093  CB  PHE A 408      23.616  12.422  13.115  1.00  0.76           C  
ATOM   3094  O   PHE A 408      26.395  13.223  12.446  1.00  0.74           O  
ATOM   3095  CG  PHE A 408      22.504  11.499  13.535  1.00  0.75           C  
ATOM   3096  CD1 PHE A 408      21.294  11.491  12.852  1.00  0.73           C  
ATOM   3097  CD2 PHE A 408      22.669  10.639  14.613  1.00  0.75           C  
ATOM   3098  CE1 PHE A 408      20.263  10.637  13.238  1.00  0.79           C  
ATOM   3099  CE2 PHE A 408      21.644   9.783  15.004  1.00  0.79           C  
ATOM   3100  CZ  PHE A 408      20.441   9.785  14.316  1.00  0.78           C  
ATOM   3101  N   LYS A 409      25.635  13.119  10.411  1.00  0.83           N  
ATOM   3102  CA  LYS A 409      26.592  14.056   9.830  1.00  0.83           C  
ATOM   3103  C   LYS A 409      25.883  15.272   9.241  1.00  0.82           C  
ATOM   3104  CB  LYS A 409      27.432  13.367   8.754  1.00  0.79           C  
ATOM   3105  O   LYS A 409      24.723  15.184   8.833  1.00  0.78           O  
ATOM   3106  CG  LYS A 409      28.540  14.239   8.181  1.00  0.71           C  
ATOM   3107  CD  LYS A 409      29.405  13.467   7.193  1.00  0.69           C  
ATOM   3108  CE  LYS A 409      30.464  14.358   6.559  1.00  0.63           C  
ATOM   3109  NZ  LYS A 409      31.316  13.604   5.592  1.00  0.56           N  
ATOM   3110  N   ASN A 410      26.386  16.528   9.422  1.00  0.72           N  
ATOM   3111  CA  ASN A 410      25.777  17.737   8.878  1.00  0.74           C  
ATOM   3112  C   ASN A 410      24.994  17.445   7.601  1.00  0.72           C  
ATOM   3113  CB  ASN A 410      26.843  18.803   8.614  1.00  0.66           C  
ATOM   3114  O   ASN A 410      25.577  17.339   6.521  1.00  0.69           O  
ATOM   3115  CG  ASN A 410      26.452  20.165   9.153  1.00  0.60           C  
ATOM   3116  ND2 ASN A 410      27.282  21.168   8.889  1.00  0.59           N  
ATOM   3117  OD1 ASN A 410      25.413  20.315   9.802  1.00  0.59           O  
ATOM   3118  N   GLY A 411      23.576  17.112   7.784  1.00  0.74           N  
ATOM   3119  CA  GLY A 411      22.567  17.019   6.741  1.00  0.75           C  
ATOM   3120  C   GLY A 411      22.339  15.600   6.256  1.00  0.75           C  
ATOM   3121  O   GLY A 411      21.490  15.362   5.394  1.00  0.74           O  
ATOM   3122  N   GLU A 412      23.187  14.623   6.789  1.00  0.78           N  
ATOM   3123  CA  GLU A 412      23.046  13.237   6.353  1.00  0.80           C  
ATOM   3124  C   GLU A 412      22.897  12.296   7.545  1.00  0.79           C  
ATOM   3125  CB  GLU A 412      24.245  12.817   5.498  1.00  0.75           C  
ATOM   3126  O   GLU A 412      23.583  12.453   8.557  1.00  0.77           O  
ATOM   3127  CG  GLU A 412      24.078  11.460   4.829  1.00  0.69           C  
ATOM   3128  CD  GLU A 412      25.287  11.044   4.007  1.00  0.68           C  
ATOM   3129  OE1 GLU A 412      26.253  11.834   3.904  1.00  0.71           O  
ATOM   3130  OE2 GLU A 412      25.268   9.919   3.460  1.00  0.66           O  
ATOM   3131  N   SER A 413      21.914  11.534   7.536  1.00  0.76           N  
ATOM   3132  CA  SER A 413      21.782  10.404   8.450  1.00  0.78           C  
ATOM   3133  C   SER A 413      22.097   9.087   7.748  1.00  0.76           C  
ATOM   3134  CB  SER A 413      20.371  10.352   9.039  1.00  0.75           C  
ATOM   3135  O   SER A 413      21.528   8.785   6.697  1.00  0.75           O  
ATOM   3136  OG  SER A 413      20.055  11.569   9.693  1.00  0.74           O  
ATOM   3137  N   ALA A 414      23.243   8.396   8.169  1.00  0.78           N  
ATOM   3138  CA  ALA A 414      23.634   7.112   7.591  1.00  0.80           C  
ATOM   3139  C   ALA A 414      23.351   5.966   8.558  1.00  0.80           C  
ATOM   3140  CB  ALA A 414      25.112   7.129   7.208  1.00  0.77           C  
ATOM   3141  O   ALA A 414      23.768   6.007   9.718  1.00  0.80           O  
ATOM   3142  N   PHE A 415      22.558   5.023   8.164  1.00  0.77           N  
ATOM   3143  CA  PHE A 415      22.255   3.804   8.906  1.00  0.79           C  
ATOM   3144  C   PHE A 415      22.971   2.606   8.294  1.00  0.76           C  
ATOM   3145  CB  PHE A 415      20.744   3.553   8.936  1.00  0.76           C  
ATOM   3146  O   PHE A 415      22.846   2.346   7.096  1.00  0.73           O  
ATOM   3147  CG  PHE A 415      19.963   4.636   9.630  1.00  0.77           C  
ATOM   3148  CD1 PHE A 415      19.648   4.529  10.980  1.00  0.74           C  
ATOM   3149  CD2 PHE A 415      19.542   5.761   8.933  1.00  0.77           C  
ATOM   3150  CE1 PHE A 415      18.925   5.530  11.625  1.00  0.79           C  
ATOM   3151  CE2 PHE A 415      18.819   6.765   9.571  1.00  0.80           C  
ATOM   3152  CZ  PHE A 415      18.511   6.647  10.916  1.00  0.78           C  
ATOM   3153  N   HIS A 416      23.865   1.852   8.979  1.00  0.77           N  
ATOM   3154  CA  HIS A 416      24.701   0.751   8.513  1.00  0.78           C  
ATOM   3155  C   HIS A 416      24.072  -0.598   8.845  1.00  0.73           C  
ATOM   3156  CB  HIS A 416      26.100   0.844   9.126  1.00  0.74           C  
ATOM   3157  O   HIS A 416      24.653  -1.646   8.555  1.00  0.69           O  
ATOM   3158  CG  HIS A 416      26.855   2.068   8.715  1.00  0.72           C  
ATOM   3159  CD2 HIS A 416      27.088   3.230   9.370  1.00  0.72           C  
ATOM   3160  ND1 HIS A 416      27.473   2.185   7.489  1.00  0.73           N  
ATOM   3161  CE1 HIS A 416      28.056   3.369   7.408  1.00  0.76           C  
ATOM   3162  NE2 HIS A 416      27.837   4.023   8.536  1.00  0.76           N  
ATOM   3163  N   GLY A 417      22.785  -0.580   9.347  1.00  0.73           N  
ATOM   3164  CA  GLY A 417      21.987  -1.778   9.552  1.00  0.75           C  
ATOM   3165  C   GLY A 417      20.593  -1.674   8.963  1.00  0.74           C  
ATOM   3166  O   GLY A 417      20.280  -0.710   8.262  1.00  0.73           O  
ATOM   3167  N   ASN A 418      19.760  -2.655   9.287  1.00  0.75           N  
ATOM   3168  CA  ASN A 418      18.359  -2.613   8.885  1.00  0.79           C  
ATOM   3169  C   ASN A 418      17.584  -1.553   9.662  1.00  0.76           C  
ATOM   3170  CB  ASN A 418      17.707  -3.986   9.065  1.00  0.74           C  
ATOM   3171  O   ASN A 418      17.770  -1.404  10.871  1.00  0.74           O  
ATOM   3172  CG  ASN A 418      18.330  -5.048   8.181  1.00  0.68           C  
ATOM   3173  ND2 ASN A 418      18.240  -6.302   8.608  1.00  0.74           N  
ATOM   3174  OD1 ASN A 418      18.888  -4.745   7.124  1.00  0.70           O  
ATOM   3175  N   ILE A 419      16.921  -0.764   9.026  1.00  0.67           N  
ATOM   3176  CA  ILE A 419      15.996   0.192   9.625  1.00  0.69           C  
ATOM   3177  C   ILE A 419      14.576  -0.365   9.578  1.00  0.67           C  
ATOM   3178  CB  ILE A 419      16.058   1.561   8.911  1.00  0.65           C  
ATOM   3179  O   ILE A 419      14.105  -0.796   8.523  1.00  0.67           O  
ATOM   3180  CG1 ILE A 419      17.477   2.137   8.983  1.00  0.62           C  
ATOM   3181  CG2 ILE A 419      15.042   2.533   9.517  1.00  0.62           C  
ATOM   3182  CD1 ILE A 419      17.674   3.403   8.160  1.00  0.64           C  
ATOM   3183  N   VAL A 420      13.987  -0.590  10.671  1.00  0.68           N  
ATOM   3184  CA  VAL A 420      12.571  -0.904  10.822  1.00  0.73           C  
ATOM   3185  C   VAL A 420      11.825   0.318  11.355  1.00  0.69           C  
ATOM   3186  CB  VAL A 420      12.354  -2.112  11.761  1.00  0.66           C  
ATOM   3187  O   VAL A 420      12.209   0.891  12.377  1.00  0.68           O  
ATOM   3188  CG1 VAL A 420      10.870  -2.464  11.854  1.00  0.61           C  
ATOM   3189  CG2 VAL A 420      13.163  -3.314  11.278  1.00  0.57           C  
ATOM   3190  N   VAL A 421      10.937   0.891  10.637  1.00  0.69           N  
ATOM   3191  CA  VAL A 421      10.067   1.996  11.026  1.00  0.73           C  
ATOM   3192  C   VAL A 421       8.642   1.486  11.227  1.00  0.69           C  
ATOM   3193  CB  VAL A 421      10.085   3.129   9.976  1.00  0.68           C  
ATOM   3194  O   VAL A 421       7.987   1.065  10.271  1.00  0.68           O  
ATOM   3195  CG1 VAL A 421       9.252   4.319  10.452  1.00  0.63           C  
ATOM   3196  CG2 VAL A 421      11.520   3.561   9.682  1.00  0.61           C  
ATOM   3197  N   ASP A 422       8.163   1.271  12.484  1.00  0.69           N  
ATOM   3198  CA  ASP A 422       6.846   0.767  12.863  1.00  0.74           C  
ATOM   3199  C   ASP A 422       5.793   1.870  12.786  1.00  0.65           C  
ATOM   3200  CB  ASP A 422       6.885   0.173  14.272  1.00  0.65           C  
ATOM   3201  O   ASP A 422       4.593   1.594  12.838  1.00  0.61           O  
ATOM   3202  CG  ASP A 422       7.507  -1.212  14.315  1.00  0.62           C  
ATOM   3203  OD1 ASP A 422       7.451  -1.938  13.299  1.00  0.66           O  
ATOM   3204  OD2 ASP A 422       8.055  -1.582  15.376  1.00  0.85           O  
ATOM   3205  N   GLY A 423       6.159   2.974  12.327  1.00  0.61           N  
ATOM   3206  CA  GLY A 423       5.230   4.088  12.225  1.00  0.65           C  
ATOM   3207  C   GLY A 423       5.098   4.628  10.813  1.00  0.60           C  
ATOM   3208  O   GLY A 423       5.697   4.090   9.879  1.00  0.59           O  
ATOM   3209  N   THR A 424       4.205   5.547  10.628  1.00  0.65           N  
ATOM   3210  CA  THR A 424       4.125   6.222   9.338  1.00  0.70           C  
ATOM   3211  C   THR A 424       5.367   7.075   9.095  1.00  0.64           C  
ATOM   3212  CB  THR A 424       2.866   7.104   9.246  1.00  0.62           C  
ATOM   3213  O   THR A 424       5.798   7.818   9.980  1.00  0.62           O  
ATOM   3214  CG2 THR A 424       2.582   7.507   7.803  1.00  0.47           C  
ATOM   3215  OG1 THR A 424       1.742   6.377   9.757  1.00  0.56           O  
ATOM   3216  N   SER A 425       6.091   6.840   8.168  1.00  0.59           N  
ATOM   3217  CA  SER A 425       7.239   7.641   7.755  1.00  0.62           C  
ATOM   3218  C   SER A 425       6.900   8.513   6.551  1.00  0.59           C  
ATOM   3219  CB  SER A 425       8.430   6.740   7.424  1.00  0.57           C  
ATOM   3220  O   SER A 425       6.235   8.059   5.617  1.00  0.58           O  
ATOM   3221  OG  SER A 425       8.826   5.992   8.561  1.00  0.53           O  
ATOM   3222  N   THR A 426       7.053   9.791   6.608  1.00  0.58           N  
ATOM   3223  CA  THR A 426       6.956  10.741   5.505  1.00  0.64           C  
ATOM   3224  C   THR A 426       8.342  11.123   4.996  1.00  0.58           C  
ATOM   3225  CB  THR A 426       6.194  12.010   5.928  1.00  0.55           C  
ATOM   3226  O   THR A 426       9.173  11.623   5.757  1.00  0.56           O  
ATOM   3227  CG2 THR A 426       6.019  12.964   4.751  1.00  0.42           C  
ATOM   3228  OG1 THR A 426       4.902  11.642   6.426  1.00  0.58           O  
ATOM   3229  N   LEU A 427       8.643  10.639   3.851  1.00  0.64           N  
ATOM   3230  CA  LEU A 427       9.856  11.005   3.128  1.00  0.66           C  
ATOM   3231  C   LEU A 427       9.567  12.088   2.094  1.00  0.62           C  
ATOM   3232  CB  LEU A 427      10.464   9.778   2.443  1.00  0.62           C  
ATOM   3233  O   LEU A 427       8.703  11.913   1.231  1.00  0.61           O  
ATOM   3234  CG  LEU A 427      10.813   8.598   3.351  1.00  0.60           C  
ATOM   3235  CD1 LEU A 427      11.244   7.396   2.517  1.00  0.58           C  
ATOM   3236  CD2 LEU A 427      11.906   8.989   4.340  1.00  0.62           C  
ATOM   3237  N   THR A 428      10.029  13.325   2.285  1.00  0.57           N  
ATOM   3238  CA  THR A 428       9.766  14.497   1.457  1.00  0.61           C  
ATOM   3239  C   THR A 428      10.888  14.706   0.444  1.00  0.53           C  
ATOM   3240  CB  THR A 428       9.605  15.764   2.317  1.00  0.53           C  
ATOM   3241  O   THR A 428      10.772  15.542  -0.455  1.00  0.51           O  
ATOM   3242  CG2 THR A 428       8.343  15.692   3.171  1.00  0.42           C  
ATOM   3243  OG1 THR A 428      10.743  15.899   3.177  1.00  0.58           O  
ATOM   3244  N   GLY A 429      11.842  13.840   0.511  1.00  0.62           N  
ATOM   3245  CA  GLY A 429      12.933  13.936  -0.445  1.00  0.66           C  
ATOM   3246  C   GLY A 429      12.988  12.764  -1.408  1.00  0.64           C  
ATOM   3247  O   GLY A 429      12.186  11.833  -1.306  1.00  0.64           O  
ATOM   3248  N   ASP A 430      13.873  12.861  -2.374  1.00  0.66           N  
ATOM   3249  CA  ASP A 430      14.049  11.748  -3.301  1.00  0.71           C  
ATOM   3250  C   ASP A 430      14.432  10.470  -2.558  1.00  0.66           C  
ATOM   3251  CB  ASP A 430      15.111  12.085  -4.350  1.00  0.64           C  
ATOM   3252  O   ASP A 430      15.307  10.489  -1.689  1.00  0.64           O  
ATOM   3253  CG  ASP A 430      14.735  13.277  -5.212  1.00  0.61           C  
ATOM   3254  OD1 ASP A 430      13.530  13.588  -5.331  1.00  0.66           O  
ATOM   3255  OD2 ASP A 430      15.652  13.909  -5.780  1.00  0.81           O  
ATOM   3256  N   THR A 431      13.705   9.546  -2.657  1.00  0.65           N  
ATOM   3257  CA  THR A 431      13.932   8.232  -2.066  1.00  0.67           C  
ATOM   3258  C   THR A 431      14.445   7.249  -3.115  1.00  0.65           C  
ATOM   3259  CB  THR A 431      12.647   7.677  -1.425  1.00  0.63           C  
ATOM   3260  O   THR A 431      13.854   7.115  -4.189  1.00  0.65           O  
ATOM   3261  CG2 THR A 431      12.917   6.365  -0.697  1.00  0.57           C  
ATOM   3262  OG1 THR A 431      12.137   8.634  -0.488  1.00  0.67           O  
ATOM   3263  N   SER A 432      15.644   6.744  -3.028  1.00  0.61           N  
ATOM   3264  CA  SER A 432      16.204   5.695  -3.873  1.00  0.66           C  
ATOM   3265  C   SER A 432      16.292   4.370  -3.124  1.00  0.62           C  
ATOM   3266  CB  SER A 432      17.590   6.098  -4.379  1.00  0.59           C  
ATOM   3267  O   SER A 432      16.720   4.331  -1.969  1.00  0.61           O  
ATOM   3268  OG  SER A 432      18.516   6.166  -3.308  1.00  0.53           O  
ATOM   3269  N   ALA A 433      15.743   3.467  -3.663  1.00  0.66           N  
ATOM   3270  CA  ALA A 433      15.754   2.110  -3.121  1.00  0.69           C  
ATOM   3271  C   ALA A 433      16.006   1.082  -4.220  1.00  0.69           C  
ATOM   3272  CB  ALA A 433      14.437   1.811  -2.410  1.00  0.66           C  
ATOM   3273  O   ALA A 433      15.526   1.237  -5.346  1.00  0.70           O  
ATOM   3274  N   SER A 434      16.841   0.082  -3.989  1.00  0.56           N  
ATOM   3275  CA  SER A 434      17.096  -0.974  -4.964  1.00  0.60           C  
ATOM   3276  C   SER A 434      15.859  -1.840  -5.176  1.00  0.57           C  
ATOM   3277  CB  SER A 434      18.269  -1.846  -4.515  1.00  0.55           C  
ATOM   3278  O   SER A 434      15.594  -2.290  -6.293  1.00  0.58           O  
ATOM   3279  OG  SER A 434      19.412  -1.053  -4.247  1.00  0.50           O  
ATOM   3280  N   ASN A 435      15.203  -2.102  -4.106  1.00  0.62           N  
ATOM   3281  CA  ASN A 435      13.965  -2.873  -4.129  1.00  0.69           C  
ATOM   3282  C   ASN A 435      12.912  -2.272  -3.203  1.00  0.62           C  
ATOM   3283  CB  ASN A 435      14.233  -4.332  -3.752  1.00  0.59           C  
ATOM   3284  O   ASN A 435      13.230  -1.832  -2.097  1.00  0.61           O  
ATOM   3285  CG  ASN A 435      15.164  -5.026  -4.726  1.00  0.52           C  
ATOM   3286  ND2 ASN A 435      16.265  -5.563  -4.215  1.00  0.62           N  
ATOM   3287  OD1 ASN A 435      14.896  -5.077  -5.930  1.00  0.58           O  
ATOM   3288  N   ILE A 436      11.819  -2.017  -3.743  1.00  0.61           N  
ATOM   3289  CA  ILE A 436      10.692  -1.566  -2.933  1.00  0.64           C  
ATOM   3290  C   ILE A 436       9.622  -2.654  -2.885  1.00  0.62           C  
ATOM   3291  CB  ILE A 436      10.094  -0.250  -3.480  1.00  0.60           C  
ATOM   3292  O   ILE A 436       9.177  -3.142  -3.927  1.00  0.63           O  
ATOM   3293  CG1 ILE A 436      11.149   0.862  -3.468  1.00  0.57           C  
ATOM   3294  CG2 ILE A 436       8.859   0.158  -2.672  1.00  0.55           C  
ATOM   3295  CD1 ILE A 436      10.680   2.168  -4.094  1.00  0.61           C  
ATOM   3296  N   THR A 437       9.369  -3.222  -1.740  1.00  0.61           N  
ATOM   3297  CA  THR A 437       8.246  -4.122  -1.503  1.00  0.67           C  
ATOM   3298  C   THR A 437       7.181  -3.443  -0.646  1.00  0.61           C  
ATOM   3299  CB  THR A 437       8.707  -5.422  -0.819  1.00  0.59           C  
ATOM   3300  O   THR A 437       7.481  -2.925   0.432  1.00  0.60           O  
ATOM   3301  CG2 THR A 437       7.558  -6.417  -0.697  1.00  0.47           C  
ATOM   3302  OG1 THR A 437       9.758  -6.015  -1.592  1.00  0.60           O  
ATOM   3303  N   ALA A 438       6.058  -3.342  -1.153  1.00  0.67           N  
ATOM   3304  CA  ALA A 438       4.927  -2.768  -0.429  1.00  0.71           C  
ATOM   3305  C   ALA A 438       3.823  -3.802  -0.228  1.00  0.69           C  
ATOM   3306  CB  ALA A 438       4.382  -1.550  -1.172  1.00  0.67           C  
ATOM   3307  O   ALA A 438       3.389  -4.451  -1.183  1.00  0.69           O  
ATOM   3308  N   SER A 439       3.540  -4.238   1.005  1.00  0.63           N  
ATOM   3309  CA  SER A 439       2.499  -5.223   1.281  1.00  0.66           C  
ATOM   3310  C   SER A 439       1.134  -4.559   1.427  1.00  0.60           C  
ATOM   3311  CB  SER A 439       2.829  -6.011   2.550  1.00  0.59           C  
ATOM   3312  O   SER A 439       0.103  -5.234   1.396  1.00  0.57           O  
ATOM   3313  OG  SER A 439       2.996  -5.139   3.654  1.00  0.56           O  
ATOM   3314  N   GLY A 440       1.108  -3.218   1.467  1.00  0.64           N  
ATOM   3315  CA  GLY A 440      -0.142  -2.477   1.534  1.00  0.68           C  
ATOM   3316  C   GLY A 440      -0.432  -1.682   0.275  1.00  0.64           C  
ATOM   3317  O   GLY A 440      -0.047  -2.086  -0.824  1.00  0.61           O  
ATOM   3318  N   ASN A 441      -1.164  -0.612   0.476  1.00  0.74           N  
ATOM   3319  CA  ASN A 441      -1.448   0.275  -0.646  1.00  0.77           C  
ATOM   3320  C   ASN A 441      -0.237   1.133  -1.003  1.00  0.73           C  
ATOM   3321  CB  ASN A 441      -2.655   1.163  -0.337  1.00  0.70           C  
ATOM   3322  O   ASN A 441       0.409   1.700  -0.119  1.00  0.69           O  
ATOM   3323  CG  ASN A 441      -3.929   0.366  -0.134  1.00  0.65           C  
ATOM   3324  ND2 ASN A 441      -4.834   0.893   0.682  1.00  0.73           N  
ATOM   3325  OD1 ASN A 441      -4.098  -0.714  -0.706  1.00  0.69           O  
ATOM   3326  N   LEU A 442       0.139   1.053  -2.227  1.00  0.67           N  
ATOM   3327  CA  LEU A 442       1.147   1.954  -2.775  1.00  0.69           C  
ATOM   3328  C   LEU A 442       0.494   3.105  -3.532  1.00  0.68           C  
ATOM   3329  CB  LEU A 442       2.099   1.193  -3.702  1.00  0.65           C  
ATOM   3330  O   LEU A 442      -0.255   2.881  -4.485  1.00  0.66           O  
ATOM   3331  CG  LEU A 442       3.208   2.016  -4.358  1.00  0.66           C  
ATOM   3332  CD1 LEU A 442       4.150   2.576  -3.298  1.00  0.65           C  
ATOM   3333  CD2 LEU A 442       3.975   1.170  -5.369  1.00  0.69           C  
ATOM   3334  N   ASN A 443       0.512   4.277  -2.947  1.00  0.65           N  
ATOM   3335  CA  ASN A 443       0.070   5.505  -3.599  1.00  0.72           C  
ATOM   3336  C   ASN A 443       1.252   6.334  -4.093  1.00  0.64           C  
ATOM   3337  CB  ASN A 443      -0.801   6.333  -2.652  1.00  0.62           C  
ATOM   3338  O   ASN A 443       2.103   6.742  -3.302  1.00  0.62           O  
ATOM   3339  CG  ASN A 443      -1.594   7.404  -3.373  1.00  0.56           C  
ATOM   3340  ND2 ASN A 443      -2.601   7.951  -2.702  1.00  0.57           N  
ATOM   3341  OD1 ASN A 443      -1.305   7.738  -4.526  1.00  0.56           O  
ATOM   3342  N   ILE A 444       1.492   6.247  -5.250  1.00  0.69           N  
ATOM   3343  CA  ILE A 444       2.541   7.050  -5.868  1.00  0.71           C  
ATOM   3344  C   ILE A 444       1.924   8.269  -6.550  1.00  0.67           C  
ATOM   3345  CB  ILE A 444       3.360   6.224  -6.886  1.00  0.68           C  
ATOM   3346  O   ILE A 444       0.986   8.137  -7.341  1.00  0.66           O  
ATOM   3347  CG1 ILE A 444       3.919   4.960  -6.221  1.00  0.64           C  
ATOM   3348  CG2 ILE A 444       4.486   7.070  -7.487  1.00  0.62           C  
ATOM   3349  CD1 ILE A 444       4.682   4.048  -7.171  1.00  0.66           C  
ATOM   3350  N   GLN A 445       2.215   9.359  -6.049  1.00  0.68           N  
ATOM   3351  CA  GLN A 445       1.821  10.635  -6.636  1.00  0.73           C  
ATOM   3352  C   GLN A 445       2.972  11.259  -7.421  1.00  0.65           C  
ATOM   3353  CB  GLN A 445       1.343  11.601  -5.551  1.00  0.63           C  
ATOM   3354  O   GLN A 445       4.129  11.181  -7.003  1.00  0.61           O  
ATOM   3355  CG  GLN A 445       0.095  11.129  -4.815  1.00  0.57           C  
ATOM   3356  CD  GLN A 445      -0.433  12.160  -3.835  1.00  0.60           C  
ATOM   3357  NE2 GLN A 445      -1.608  11.897  -3.274  1.00  0.53           N  
ATOM   3358  OE1 GLN A 445       0.210  13.185  -3.585  1.00  0.71           O  
ATOM   3359  N   GLY A 446       2.728  11.512  -8.630  1.00  0.73           N  
ATOM   3360  CA  GLY A 446       3.666  12.109  -9.568  1.00  0.76           C  
ATOM   3361  C   GLY A 446       3.942  11.232 -10.775  1.00  0.74           C  
ATOM   3362  O   GLY A 446       3.242  10.243 -11.003  1.00  0.72           O  
ATOM   3363  N   ASN A 447       4.832  11.653 -11.508  1.00  0.74           N  
ATOM   3364  CA  ASN A 447       5.238  10.837 -12.648  1.00  0.78           C  
ATOM   3365  C   ASN A 447       5.999   9.591 -12.202  1.00  0.74           C  
ATOM   3366  CB  ASN A 447       6.088  11.658 -13.620  1.00  0.73           C  
ATOM   3367  O   ASN A 447       6.847   9.662 -11.311  1.00  0.73           O  
ATOM   3368  CG  ASN A 447       5.336  12.840 -14.198  1.00  0.69           C  
ATOM   3369  ND2 ASN A 447       6.066  13.891 -14.554  1.00  0.78           N  
ATOM   3370  OD1 ASN A 447       4.109  12.810 -14.323  1.00  0.72           O  
ATOM   3371  N   THR A 448       5.532   8.452 -12.497  1.00  0.71           N  
ATOM   3372  CA  THR A 448       6.153   7.172 -12.177  1.00  0.74           C  
ATOM   3373  C   THR A 448       6.766   6.542 -13.424  1.00  0.71           C  
ATOM   3374  CB  THR A 448       5.136   6.198 -11.554  1.00  0.70           C  
ATOM   3375  O   THR A 448       6.113   6.452 -14.466  1.00  0.70           O  
ATOM   3376  CG2 THR A 448       5.799   4.879 -11.172  1.00  0.62           C  
ATOM   3377  OG1 THR A 448       4.571   6.794 -10.379  1.00  0.71           O  
ATOM   3378  N   THR A 449       8.012   6.338 -13.549  1.00  0.70           N  
ATOM   3379  CA  THR A 449       8.718   5.531 -14.538  1.00  0.74           C  
ATOM   3380  C   THR A 449       9.082   4.166 -13.963  1.00  0.69           C  
ATOM   3381  CB  THR A 449       9.994   6.240 -15.030  1.00  0.69           C  
ATOM   3382  O   THR A 449       9.732   4.079 -12.919  1.00  0.68           O  
ATOM   3383  CG2 THR A 449      10.675   5.442 -16.137  1.00  0.58           C  
ATOM   3384  OG1 THR A 449       9.648   7.536 -15.534  1.00  0.68           O  
ATOM   3385  N   LEU A 450       8.383   3.162 -14.431  1.00  0.70           N  
ATOM   3386  CA  LEU A 450       8.660   1.781 -14.051  1.00  0.71           C  
ATOM   3387  C   LEU A 450       9.523   1.091 -15.102  1.00  0.67           C  
ATOM   3388  CB  LEU A 450       7.354   1.007 -13.857  1.00  0.67           C  
ATOM   3389  O   LEU A 450       9.199   1.117 -16.292  1.00  0.64           O  
ATOM   3390  CG  LEU A 450       6.407   1.533 -12.777  1.00  0.66           C  
ATOM   3391  CD1 LEU A 450       5.106   0.738 -12.780  1.00  0.64           C  
ATOM   3392  CD2 LEU A 450       7.074   1.474 -11.407  1.00  0.67           C  
ATOM   3393  N   GLY A 451      10.740   0.683 -14.643  1.00  0.78           N  
ATOM   3394  CA  GLY A 451      11.772   0.035 -15.438  1.00  0.79           C  
ATOM   3395  C   GLY A 451      12.807   1.005 -15.975  1.00  0.78           C  
ATOM   3396  O   GLY A 451      12.498   2.169 -16.236  1.00  0.76           O  
ATOM   3397  N   ASP A 452      13.988   0.732 -15.980  1.00  0.70           N  
ATOM   3398  CA  ASP A 452      15.087   1.529 -16.517  1.00  0.73           C  
ATOM   3399  C   ASP A 452      15.693   0.868 -17.752  1.00  0.69           C  
ATOM   3400  CB  ASP A 452      16.165   1.743 -15.452  1.00  0.68           C  
ATOM   3401  O   ASP A 452      16.422   1.509 -18.511  1.00  0.69           O  
ATOM   3402  CG  ASP A 452      16.843   0.452 -15.027  1.00  0.65           C  
ATOM   3403  OD1 ASP A 452      16.294  -0.640 -15.289  1.00  0.66           O  
ATOM   3404  OD2 ASP A 452      17.934   0.528 -14.422  1.00  0.77           O  
ATOM   3405  N   ALA A 453      15.483  -0.375 -17.974  1.00  0.78           N  
ATOM   3406  CA  ALA A 453      16.033  -1.138 -19.092  1.00  0.82           C  
ATOM   3407  C   ALA A 453      14.937  -1.910 -19.821  1.00  0.79           C  
ATOM   3408  CB  ALA A 453      17.117  -2.095 -18.601  1.00  0.77           C  
ATOM   3409  O   ALA A 453      13.922  -2.274 -19.222  1.00  0.77           O  
ATOM   3410  N   ALA A 454      15.050  -2.262 -21.124  1.00  0.72           N  
ATOM   3411  CA  ALA A 454      14.073  -2.972 -21.946  1.00  0.75           C  
ATOM   3412  C   ALA A 454      13.828  -4.380 -21.413  1.00  0.72           C  
ATOM   3413  CB  ALA A 454      14.542  -3.030 -23.398  1.00  0.69           C  
ATOM   3414  O   ALA A 454      12.859  -5.038 -21.801  1.00  0.70           O  
ATOM   3415  N   SER A 455      14.772  -4.851 -20.430  1.00  0.65           N  
ATOM   3416  CA  SER A 455      14.674  -6.186 -19.849  1.00  0.69           C  
ATOM   3417  C   SER A 455      13.759  -6.192 -18.629  1.00  0.64           C  
ATOM   3418  CB  SER A 455      16.059  -6.705 -19.461  1.00  0.62           C  
ATOM   3419  O   SER A 455      13.388  -7.257 -18.130  1.00  0.63           O  
ATOM   3420  OG  SER A 455      16.723  -5.782 -18.614  1.00  0.58           O  
ATOM   3421  N   ASP A 456      13.402  -5.014 -18.105  1.00  0.75           N  
ATOM   3422  CA  ASP A 456      12.559  -4.928 -16.916  1.00  0.77           C  
ATOM   3423  C   ASP A 456      11.109  -5.271 -17.246  1.00  0.75           C  
ATOM   3424  CB  ASP A 456      12.642  -3.530 -16.300  1.00  0.74           C  
ATOM   3425  O   ASP A 456      10.637  -5.003 -18.353  1.00  0.74           O  
ATOM   3426  CG  ASP A 456      14.006  -3.223 -15.707  1.00  0.74           C  
ATOM   3427  OD1 ASP A 456      14.725  -4.165 -15.310  1.00  0.78           O  
ATOM   3428  OD2 ASP A 456      14.365  -2.027 -15.634  1.00  0.84           O  
ATOM   3429  N   THR A 457      10.524  -6.073 -16.417  1.00  0.71           N  
ATOM   3430  CA  THR A 457       9.152  -6.533 -16.601  1.00  0.76           C  
ATOM   3431  C   THR A 457       8.228  -5.910 -15.560  1.00  0.73           C  
ATOM   3432  CB  THR A 457       9.062  -8.068 -16.519  1.00  0.70           C  
ATOM   3433  O   THR A 457       8.613  -5.742 -14.401  1.00  0.73           O  
ATOM   3434  CG2 THR A 457       9.868  -8.728 -17.633  1.00  0.58           C  
ATOM   3435  OG1 THR A 457       9.572  -8.504 -15.253  1.00  0.66           O  
ATOM   3436  N   ILE A 458       7.209  -5.407 -16.084  1.00  0.71           N  
ATOM   3437  CA  ILE A 458       6.145  -4.981 -15.180  1.00  0.74           C  
ATOM   3438  C   ILE A 458       5.050  -6.044 -15.136  1.00  0.73           C  
ATOM   3439  CB  ILE A 458       5.554  -3.619 -15.606  1.00  0.71           C  
ATOM   3440  O   ILE A 458       4.459  -6.378 -16.166  1.00  0.73           O  
ATOM   3441  CG1 ILE A 458       6.644  -2.540 -15.607  1.00  0.67           C  
ATOM   3442  CG2 ILE A 458       4.393  -3.223 -14.688  1.00  0.66           C  
ATOM   3443  CD1 ILE A 458       6.209  -1.221 -16.229  1.00  0.68           C  
ATOM   3444  N   THR A 459       4.932  -6.779 -14.033  1.00  0.71           N  
ATOM   3445  CA  THR A 459       3.863  -7.754 -13.841  1.00  0.76           C  
ATOM   3446  C   THR A 459       2.802  -7.212 -12.887  1.00  0.73           C  
ATOM   3447  CB  THR A 459       4.413  -9.086 -13.300  1.00  0.71           C  
ATOM   3448  O   THR A 459       3.117  -6.806 -11.767  1.00  0.73           O  
ATOM   3449  CG2 THR A 459       3.302 -10.121 -13.153  1.00  0.61           C  
ATOM   3450  OG1 THR A 459       5.404  -9.590 -14.203  1.00  0.73           O  
ATOM   3451  N   VAL A 460       1.664  -7.016 -13.400  1.00  0.71           N  
ATOM   3452  CA  VAL A 460       0.531  -6.570 -12.596  1.00  0.74           C  
ATOM   3453  C   VAL A 460      -0.455  -7.721 -12.408  1.00  0.71           C  
ATOM   3454  CB  VAL A 460      -0.180  -5.359 -13.240  1.00  0.71           C  
ATOM   3455  O   VAL A 460      -1.037  -8.212 -13.378  1.00  0.70           O  
ATOM   3456  CG1 VAL A 460      -1.278  -4.825 -12.321  1.00  0.65           C  
ATOM   3457  CG2 VAL A 460       0.829  -4.259 -13.566  1.00  0.64           C  
ATOM   3458  N   ASN A 461      -0.600  -8.324 -11.196  1.00  0.72           N  
ATOM   3459  CA  ASN A 461      -1.448  -9.478 -10.916  1.00  0.75           C  
ATOM   3460  C   ASN A 461      -2.851  -9.052 -10.494  1.00  0.67           C  
ATOM   3461  CB  ASN A 461      -0.814 -10.361  -9.840  1.00  0.67           C  
ATOM   3462  O   ASN A 461      -3.768  -9.875 -10.454  1.00  0.63           O  
ATOM   3463  CG  ASN A 461       0.428 -11.078 -10.330  1.00  0.65           C  
ATOM   3464  ND2 ASN A 461       1.426 -11.197  -9.461  1.00  0.75           N  
ATOM   3465  OD1 ASN A 461       0.492 -11.521 -11.480  1.00  0.70           O  
ATOM   3466  N   GLY A 462      -3.083  -7.815 -10.298  1.00  0.73           N  
ATOM   3467  CA  GLY A 462      -4.403  -7.344  -9.908  1.00  0.75           C  
ATOM   3468  C   GLY A 462      -5.129  -6.614 -11.022  1.00  0.72           C  
ATOM   3469  O   GLY A 462      -4.642  -6.554 -12.152  1.00  0.71           O  
ATOM   3470  N   VAL A 463      -6.371  -6.196 -10.823  1.00  0.72           N  
ATOM   3471  CA  VAL A 463      -7.117  -5.383 -11.778  1.00  0.76           C  
ATOM   3472  C   VAL A 463      -6.452  -4.016 -11.923  1.00  0.73           C  
ATOM   3473  CB  VAL A 463      -8.592  -5.216 -11.352  1.00  0.71           C  
ATOM   3474  O   VAL A 463      -6.181  -3.342 -10.926  1.00  0.71           O  
ATOM   3475  CG1 VAL A 463      -9.357  -4.373 -12.371  1.00  0.62           C  
ATOM   3476  CG2 VAL A 463      -9.255  -6.582 -11.180  1.00  0.59           C  
ATOM   3477  N   SER A 464      -6.004  -3.617 -13.099  1.00  0.68           N  
ATOM   3478  CA  SER A 464      -5.397  -2.325 -13.404  1.00  0.71           C  
ATOM   3479  C   SER A 464      -6.411  -1.372 -14.027  1.00  0.67           C  
ATOM   3480  CB  SER A 464      -4.205  -2.501 -14.344  1.00  0.66           C  
ATOM   3481  O   SER A 464      -7.122  -1.740 -14.965  1.00  0.66           O  
ATOM   3482  OG  SER A 464      -3.249  -3.386 -13.785  1.00  0.58           O  
ATOM   3483  N   THR A 465      -6.779  -0.244 -13.443  1.00  0.69           N  
ATOM   3484  CA  THR A 465      -7.645   0.810 -13.960  1.00  0.73           C  
ATOM   3485  C   THR A 465      -6.830   2.044 -14.337  1.00  0.69           C  
ATOM   3486  CB  THR A 465      -8.726   1.199 -12.934  1.00  0.68           C  
ATOM   3487  O   THR A 465      -6.079   2.573 -13.515  1.00  0.69           O  
ATOM   3488  CG2 THR A 465      -9.693   2.224 -13.515  1.00  0.58           C  
ATOM   3489  OG1 THR A 465      -9.459   0.028 -12.555  1.00  0.72           O  
ATOM   3490  N   PHE A 466      -6.801   2.352 -15.582  1.00  0.72           N  
ATOM   3491  CA  PHE A 466      -6.173   3.564 -16.095  1.00  0.75           C  
ATOM   3492  C   PHE A 466      -7.219   4.636 -16.378  1.00  0.70           C  
ATOM   3493  CB  PHE A 466      -5.375   3.261 -17.367  1.00  0.70           C  
ATOM   3494  O   PHE A 466      -8.160   4.407 -17.141  1.00  0.67           O  
ATOM   3495  CG  PHE A 466      -4.285   2.242 -17.171  1.00  0.70           C  
ATOM   3496  CD1 PHE A 466      -3.023   2.629 -16.737  1.00  0.69           C  
ATOM   3497  CD2 PHE A 466      -4.522   0.897 -17.420  1.00  0.73           C  
ATOM   3498  CE1 PHE A 466      -2.012   1.688 -16.555  1.00  0.76           C  
ATOM   3499  CE2 PHE A 466      -3.517  -0.049 -17.240  1.00  0.76           C  
ATOM   3500  CZ  PHE A 466      -2.262   0.349 -16.809  1.00  0.76           C  
ATOM   3501  N   THR A 467      -7.208   5.708 -15.659  1.00  0.64           N  
ATOM   3502  CA  THR A 467      -8.207   6.764 -15.775  1.00  0.68           C  
ATOM   3503  C   THR A 467      -7.757   7.827 -16.773  1.00  0.60           C  
ATOM   3504  CB  THR A 467      -8.485   7.422 -14.411  1.00  0.62           C  
ATOM   3505  O   THR A 467      -8.543   8.692 -17.164  1.00  0.58           O  
ATOM   3506  CG2 THR A 467      -9.169   6.446 -13.459  1.00  0.50           C  
ATOM   3507  OG1 THR A 467      -7.246   7.849 -13.831  1.00  0.65           O  
ATOM   3508  N   ALA A 468      -6.465   7.713 -17.087  1.00  0.73           N  
ATOM   3509  CA  ALA A 468      -5.937   8.624 -18.100  1.00  0.76           C  
ATOM   3510  C   ALA A 468      -5.524   7.865 -19.358  1.00  0.72           C  
ATOM   3511  CB  ALA A 468      -4.753   9.410 -17.543  1.00  0.71           C  
ATOM   3512  O   ALA A 468      -5.649   6.640 -19.421  1.00  0.69           O  
ATOM   3513  N   ASN A 469      -5.100   8.539 -20.406  1.00  0.68           N  
ATOM   3514  CA  ASN A 469      -4.646   7.918 -21.646  1.00  0.71           C  
ATOM   3515  C   ASN A 469      -3.506   6.935 -21.396  1.00  0.69           C  
ATOM   3516  CB  ASN A 469      -4.217   8.984 -22.656  1.00  0.66           C  
ATOM   3517  O   ASN A 469      -2.553   7.252 -20.682  1.00  0.68           O  
ATOM   3518  CG  ASN A 469      -5.376   9.838 -23.131  1.00  0.61           C  
ATOM   3519  ND2 ASN A 469      -5.067  11.019 -23.654  1.00  0.63           N  
ATOM   3520  OD1 ASN A 469      -6.539   9.440 -23.029  1.00  0.63           O  
ATOM   3521  N   THR A 470      -3.633   5.692 -21.792  1.00  0.70           N  
ATOM   3522  CA  THR A 470      -2.639   4.628 -21.706  1.00  0.72           C  
ATOM   3523  C   THR A 470      -2.050   4.325 -23.080  1.00  0.69           C  
ATOM   3524  CB  THR A 470      -3.246   3.344 -21.110  1.00  0.68           C  
ATOM   3525  O   THR A 470      -2.788   4.097 -24.041  1.00  0.66           O  
ATOM   3526  CG2 THR A 470      -2.174   2.284 -20.881  1.00  0.62           C  
ATOM   3527  OG1 THR A 470      -3.871   3.654 -19.858  1.00  0.71           O  
ATOM   3528  N   ASN A 471      -0.716   4.548 -23.281  1.00  0.70           N  
ATOM   3529  CA  ASN A 471       0.019   4.298 -24.517  1.00  0.73           C  
ATOM   3530  C   ASN A 471       0.920   3.073 -24.395  1.00  0.70           C  
ATOM   3531  CB  ASN A 471       0.842   5.526 -24.910  1.00  0.68           C  
ATOM   3532  O   ASN A 471       1.735   2.986 -23.475  1.00  0.69           O  
ATOM   3533  CG  ASN A 471      -0.018   6.746 -25.174  1.00  0.64           C  
ATOM   3534  ND2 ASN A 471       0.250   7.828 -24.451  1.00  0.68           N  
ATOM   3535  OD1 ASN A 471      -0.916   6.717 -26.019  1.00  0.66           O  
ATOM   3536  N   PHE A 472       0.687   2.067 -25.105  1.00  0.68           N  
ATOM   3537  CA  PHE A 472       1.541   0.892 -25.235  1.00  0.69           C  
ATOM   3538  C   PHE A 472       2.463   1.024 -26.441  1.00  0.65           C  
ATOM   3539  CB  PHE A 472       0.694  -0.378 -25.358  1.00  0.65           C  
ATOM   3540  O   PHE A 472       2.021   0.896 -27.585  1.00  0.62           O  
ATOM   3541  CG  PHE A 472      -0.217  -0.617 -24.185  1.00  0.65           C  
ATOM   3542  CD1 PHE A 472       0.244  -1.276 -23.052  1.00  0.64           C  
ATOM   3543  CD2 PHE A 472      -1.535  -0.181 -24.215  1.00  0.68           C  
ATOM   3544  CE1 PHE A 472      -0.597  -1.498 -21.964  1.00  0.71           C  
ATOM   3545  CE2 PHE A 472      -2.382  -0.400 -23.131  1.00  0.71           C  
ATOM   3546  CZ  PHE A 472      -1.911  -1.059 -22.007  1.00  0.72           C  
ATOM   3547  N   ASN A 473       3.611   1.541 -26.183  1.00  0.63           N  
ATOM   3548  CA  ASN A 473       4.577   1.872 -27.225  1.00  0.65           C  
ATOM   3549  C   ASN A 473       5.442   0.670 -27.591  1.00  0.61           C  
ATOM   3550  CB  ASN A 473       5.456   3.046 -26.789  1.00  0.59           C  
ATOM   3551  O   ASN A 473       6.439   0.810 -28.301  1.00  0.59           O  
ATOM   3552  CG  ASN A 473       4.680   4.342 -26.664  1.00  0.56           C  
ATOM   3553  ND2 ASN A 473       5.100   5.198 -25.740  1.00  0.62           N  
ATOM   3554  OD1 ASN A 473       3.711   4.573 -27.392  1.00  0.60           O  
ATOM   3555  N   GLY A 474       5.153  -0.468 -27.060  1.00  0.63           N  
ATOM   3556  CA  GLY A 474       5.883  -1.661 -27.455  1.00  0.66           C  
ATOM   3557  C   GLY A 474       5.554  -2.124 -28.862  1.00  0.64           C  
ATOM   3558  O   GLY A 474       4.447  -1.895 -29.353  1.00  0.64           O  
ATOM   3559  N   THR A 475       6.579  -2.718 -29.586  1.00  0.57           N  
ATOM   3560  CA  THR A 475       6.389  -3.208 -30.947  1.00  0.62           C  
ATOM   3561  C   THR A 475       5.398  -4.368 -30.970  1.00  0.55           C  
ATOM   3562  CB  THR A 475       7.723  -3.657 -31.570  1.00  0.55           C  
ATOM   3563  O   THR A 475       4.740  -4.609 -31.985  1.00  0.54           O  
ATOM   3564  CG2 THR A 475       8.603  -2.458 -31.908  1.00  0.41           C  
ATOM   3565  OG1 THR A 475       8.418  -4.499 -30.643  1.00  0.51           O  
ATOM   3566  N   THR A 476       5.232  -5.017 -29.848  1.00  0.60           N  
ATOM   3567  CA  THR A 476       4.315  -6.143 -29.704  1.00  0.66           C  
ATOM   3568  C   THR A 476       3.521  -6.032 -28.406  1.00  0.59           C  
ATOM   3569  CB  THR A 476       5.070  -7.485 -29.734  1.00  0.57           C  
ATOM   3570  O   THR A 476       4.088  -6.121 -27.316  1.00  0.57           O  
ATOM   3571  CG2 THR A 476       4.100  -8.661 -29.769  1.00  0.42           C  
ATOM   3572  OG1 THR A 476       5.903  -7.532 -30.900  1.00  0.55           O  
ATOM   3573  N   ASN A 477       2.296  -5.560 -28.436  1.00  0.61           N  
ATOM   3574  CA  ASN A 477       1.349  -5.538 -27.326  1.00  0.65           C  
ATOM   3575  C   ASN A 477       0.354  -6.691 -27.416  1.00  0.60           C  
ATOM   3576  CB  ASN A 477       0.608  -4.200 -27.278  1.00  0.58           C  
ATOM   3577  O   ASN A 477      -0.213  -6.946 -28.479  1.00  0.59           O  
ATOM   3578  CG  ASN A 477       1.543  -3.021 -27.091  1.00  0.55           C  
ATOM   3579  ND2 ASN A 477       1.722  -2.233 -28.144  1.00  0.57           N  
ATOM   3580  OD1 ASN A 477       2.099  -2.821 -26.008  1.00  0.59           O  
ATOM   3581  N   LYS A 478       0.398  -7.565 -26.498  1.00  0.58           N  
ATOM   3582  CA  LYS A 478      -0.463  -8.744 -26.467  1.00  0.62           C  
ATOM   3583  C   LYS A 478      -1.506  -8.633 -25.359  1.00  0.59           C  
ATOM   3584  CB  LYS A 478       0.369 -10.013 -26.280  1.00  0.57           C  
ATOM   3585  O   LYS A 478      -1.161  -8.419 -24.194  1.00  0.58           O  
ATOM   3586  CG  LYS A 478       1.346 -10.286 -27.414  1.00  0.58           C  
ATOM   3587  CD  LYS A 478       2.103 -11.590 -27.198  1.00  0.61           C  
ATOM   3588  CE  LYS A 478       3.095 -11.855 -28.323  1.00  0.67           C  
ATOM   3589  NZ  LYS A 478       3.859 -13.118 -28.102  1.00  0.65           N  
ATOM   3590  N   PHE A 479      -2.656  -8.535 -25.710  1.00  0.70           N  
ATOM   3591  CA  PHE A 479      -3.796  -8.529 -24.801  1.00  0.73           C  
ATOM   3592  C   PHE A 479      -4.515  -9.872 -24.827  1.00  0.71           C  
ATOM   3593  CB  PHE A 479      -4.770  -7.404 -25.166  1.00  0.69           C  
ATOM   3594  O   PHE A 479      -4.719 -10.453 -25.895  1.00  0.69           O  
ATOM   3595  CG  PHE A 479      -4.133  -6.042 -25.217  1.00  0.69           C  
ATOM   3596  CD1 PHE A 479      -3.952  -5.299 -24.057  1.00  0.68           C  
ATOM   3597  CD2 PHE A 479      -3.714  -5.504 -26.427  1.00  0.72           C  
ATOM   3598  CE1 PHE A 479      -3.363  -4.038 -24.102  1.00  0.73           C  
ATOM   3599  CE2 PHE A 479      -3.124  -4.244 -26.480  1.00  0.75           C  
ATOM   3600  CZ  PHE A 479      -2.950  -3.513 -25.316  1.00  0.71           C  
ATOM   3601  N   LYS A 480      -4.731 -10.521 -23.668  1.00  0.63           N  
ATOM   3602  CA  LYS A 480      -5.486 -11.770 -23.657  1.00  0.64           C  
ATOM   3603  C   LYS A 480      -6.946 -11.533 -24.036  1.00  0.58           C  
ATOM   3604  CB  LYS A 480      -5.403 -12.437 -22.283  1.00  0.60           C  
ATOM   3605  O   LYS A 480      -7.440 -12.104 -25.010  1.00  0.55           O  
ATOM   3606  CG  LYS A 480      -6.033 -13.821 -22.227  1.00  0.60           C  
ATOM   3607  CD  LYS A 480      -5.851 -14.463 -20.858  1.00  0.58           C  
ATOM   3608  CE  LYS A 480      -6.488 -15.844 -20.798  1.00  0.67           C  
ATOM   3609  NZ  LYS A 480      -6.219 -16.522 -19.495  1.00  0.66           N  
ATOM   3610  N   ASN A 481      -7.707 -10.838 -23.222  1.00  0.56           N  
ATOM   3611  CA  ASN A 481      -9.085 -10.435 -23.484  1.00  0.60           C  
ATOM   3612  C   ASN A 481      -9.261  -8.924 -23.358  1.00  0.54           C  
ATOM   3613  CB  ASN A 481     -10.046 -11.162 -22.540  1.00  0.52           C  
ATOM   3614  O   ASN A 481      -8.796  -8.319 -22.390  1.00  0.52           O  
ATOM   3615  CG  ASN A 481      -9.918 -12.670 -22.625  1.00  0.47           C  
ATOM   3616  ND2 ASN A 481     -10.038 -13.340 -21.485  1.00  0.62           N  
ATOM   3617  OD1 ASN A 481      -9.712 -13.228 -23.706  1.00  0.56           O  
ATOM   3618  N   ILE A 482      -9.671  -8.265 -24.430  1.00  0.66           N  
ATOM   3619  CA  ILE A 482     -10.081  -6.866 -24.364  1.00  0.66           C  
ATOM   3620  C   ILE A 482     -11.604  -6.777 -24.317  1.00  0.65           C  
ATOM   3621  CB  ILE A 482      -9.533  -6.059 -25.563  1.00  0.63           C  
ATOM   3622  O   ILE A 482     -12.286  -7.194 -25.256  1.00  0.63           O  
ATOM   3623  CG1 ILE A 482      -8.002  -6.114 -25.588  1.00  0.59           C  
ATOM   3624  CG2 ILE A 482     -10.029  -4.611 -25.510  1.00  0.58           C  
ATOM   3625  CD1 ILE A 482      -7.378  -5.426 -26.795  1.00  0.61           C  
ATOM   3626  N   ASN A 483     -12.140  -6.594 -23.104  1.00  0.51           N  
ATOM   3627  CA  ASN A 483     -13.568  -6.355 -22.927  1.00  0.55           C  
ATOM   3628  C   ASN A 483     -13.916  -4.880 -23.110  1.00  0.50           C  
ATOM   3629  CB  ASN A 483     -14.028  -6.842 -21.551  1.00  0.48           C  
ATOM   3630  O   ASN A 483     -13.501  -4.036 -22.314  1.00  0.49           O  
ATOM   3631  CG  ASN A 483     -14.032  -8.353 -21.439  1.00  0.45           C  
ATOM   3632  ND2 ASN A 483     -13.713  -8.861 -20.254  1.00  0.48           N  
ATOM   3633  OD1 ASN A 483     -14.319  -9.060 -22.409  1.00  0.48           O  
ATOM   3634  N   LEU A 484     -14.413  -4.514 -24.158  1.00  0.64           N  
ATOM   3635  CA  LEU A 484     -14.941  -3.172 -24.380  1.00  0.64           C  
ATOM   3636  C   LEU A 484     -16.293  -3.000 -23.697  1.00  0.63           C  
ATOM   3637  CB  LEU A 484     -15.073  -2.889 -25.879  1.00  0.61           C  
ATOM   3638  O   LEU A 484     -17.228  -3.758 -23.963  1.00  0.62           O  
ATOM   3639  CG  LEU A 484     -13.768  -2.829 -26.675  1.00  0.59           C  
ATOM   3640  CD1 LEU A 484     -14.063  -2.750 -28.169  1.00  0.57           C  
ATOM   3641  CD2 LEU A 484     -12.922  -1.642 -26.228  1.00  0.59           C  
ATOM   3642  N   LEU A 485     -16.255  -2.265 -22.556  1.00  0.64           N  
ATOM   3643  CA  LEU A 485     -17.513  -1.904 -21.911  1.00  0.66           C  
ATOM   3644  C   LEU A 485     -18.366  -1.038 -22.831  1.00  0.64           C  
ATOM   3645  CB  LEU A 485     -17.248  -1.165 -20.596  1.00  0.62           C  
ATOM   3646  O   LEU A 485     -17.883  -0.548 -23.854  1.00  0.64           O  
ATOM   3647  CG  LEU A 485     -16.532  -1.961 -19.503  1.00  0.59           C  
ATOM   3648  CD1 LEU A 485     -16.271  -1.077 -18.288  1.00  0.56           C  
ATOM   3649  CD2 LEU A 485     -17.349  -3.188 -19.113  1.00  0.61           C  
ATOM   3650  N   ALA A 486     -19.722  -0.858 -22.498  1.00  0.58           N  
ATOM   3651  CA  ALA A 486     -20.591   0.037 -23.258  1.00  0.59           C  
ATOM   3652  C   ALA A 486     -19.913   1.381 -23.506  1.00  0.58           C  
ATOM   3653  CB  ALA A 486     -21.916   0.239 -22.527  1.00  0.53           C  
ATOM   3654  O   ALA A 486     -19.383   1.996 -22.578  1.00  0.56           O  
ATOM   3655  N   ASN A 487     -19.690   1.769 -24.708  1.00  0.55           N  
ATOM   3656  CA  ASN A 487     -19.095   3.005 -25.205  1.00  0.56           C  
ATOM   3657  C   ASN A 487     -17.571   2.927 -25.220  1.00  0.54           C  
ATOM   3658  CB  ASN A 487     -19.558   4.198 -24.366  1.00  0.51           C  
ATOM   3659  O   ASN A 487     -16.895   3.942 -25.397  1.00  0.53           O  
ATOM   3660  CG  ASN A 487     -21.064   4.370 -24.375  1.00  0.48           C  
ATOM   3661  ND2 ASN A 487     -21.622   4.773 -23.240  1.00  0.54           N  
ATOM   3662  OD1 ASN A 487     -21.721   4.142 -25.395  1.00  0.53           O  
ATOM   3663  N   GLY A 488     -17.016   1.684 -24.917  1.00  0.63           N  
ATOM   3664  CA  GLY A 488     -15.586   1.544 -25.137  1.00  0.64           C  
ATOM   3665  C   GLY A 488     -15.192   1.665 -26.597  1.00  0.63           C  
ATOM   3666  O   GLY A 488     -15.866   1.123 -27.475  1.00  0.63           O  
ATOM   3667  N   ILE A 489     -14.204   2.584 -26.918  1.00  0.64           N  
ATOM   3668  CA  ILE A 489     -13.710   2.842 -28.267  1.00  0.66           C  
ATOM   3669  C   ILE A 489     -12.225   2.497 -28.348  1.00  0.66           C  
ATOM   3670  CB  ILE A 489     -13.942   4.312 -28.682  1.00  0.61           C  
ATOM   3671  O   ILE A 489     -11.438   2.911 -27.494  1.00  0.65           O  
ATOM   3672  CG1 ILE A 489     -15.430   4.667 -28.582  1.00  0.54           C  
ATOM   3673  CG2 ILE A 489     -13.413   4.564 -30.097  1.00  0.53           C  
ATOM   3674  CD1 ILE A 489     -15.732   6.142 -28.813  1.00  0.54           C  
ATOM   3675  N   ILE A 490     -11.887   1.495 -29.279  1.00  0.70           N  
ATOM   3676  CA  ILE A 490     -10.504   1.413 -29.735  1.00  0.71           C  
ATOM   3677  C   ILE A 490     -10.305   2.322 -30.946  1.00  0.70           C  
ATOM   3678  CB  ILE A 490     -10.110  -0.040 -30.086  1.00  0.68           C  
ATOM   3679  O   ILE A 490     -10.921   2.114 -31.994  1.00  0.68           O  
ATOM   3680  CG1 ILE A 490     -10.260  -0.944 -28.857  1.00  0.66           C  
ATOM   3681  CG2 ILE A 490      -8.681  -0.094 -30.635  1.00  0.65           C  
ATOM   3682  CD1 ILE A 490     -10.025  -2.421 -29.144  1.00  0.65           C  
ATOM   3683  N   THR A 491      -9.707   3.445 -30.731  1.00  0.65           N  
ATOM   3684  CA  THR A 491      -9.341   4.321 -31.838  1.00  0.65           C  
ATOM   3685  C   THR A 491      -8.051   3.845 -32.500  1.00  0.64           C  
ATOM   3686  CB  THR A 491      -9.172   5.777 -31.366  1.00  0.61           C  
ATOM   3687  O   THR A 491      -7.025   3.690 -31.834  1.00  0.62           O  
ATOM   3688  CG2 THR A 491      -8.881   6.706 -32.540  1.00  0.54           C  
ATOM   3689  OG1 THR A 491     -10.376   6.206 -30.719  1.00  0.60           O  
ATOM   3690  N   LEU A 492      -8.099   3.373 -33.762  1.00  0.68           N  
ATOM   3691  CA  LEU A 492      -6.959   3.071 -34.621  1.00  0.66           C  
ATOM   3692  C   LEU A 492      -6.565   4.289 -35.449  1.00  0.65           C  
ATOM   3693  CB  LEU A 492      -7.282   1.893 -35.545  1.00  0.64           C  
ATOM   3694  O   LEU A 492      -7.299   4.695 -36.353  1.00  0.61           O  
ATOM   3695  CG  LEU A 492      -7.775   0.614 -34.867  1.00  0.62           C  
ATOM   3696  CD1 LEU A 492      -8.157  -0.427 -35.913  1.00  0.60           C  
ATOM   3697  CD2 LEU A 492      -6.712   0.065 -33.922  1.00  0.62           C  
ATOM   3698  N   GLU A 493      -5.777   5.212 -34.759  1.00  0.63           N  
ATOM   3699  CA  GLU A 493      -5.347   6.480 -35.342  1.00  0.63           C  
ATOM   3700  C   GLU A 493      -4.036   6.321 -36.106  1.00  0.63           C  
ATOM   3701  CB  GLU A 493      -5.196   7.548 -34.255  1.00  0.55           C  
ATOM   3702  O   GLU A 493      -3.102   5.679 -35.620  1.00  0.59           O  
ATOM   3703  CG  GLU A 493      -5.086   8.966 -34.796  1.00  0.50           C  
ATOM   3704  CD  GLU A 493      -5.073  10.025 -33.706  1.00  0.53           C  
ATOM   3705  OE1 GLU A 493      -5.088   9.663 -32.507  1.00  0.56           O  
ATOM   3706  OE2 GLU A 493      -5.050  11.227 -34.052  1.00  0.49           O  
ATOM   3707  N   SER A 494      -4.024   6.641 -37.366  1.00  0.56           N  
ATOM   3708  CA  SER A 494      -2.829   6.936 -38.150  1.00  0.58           C  
ATOM   3709  C   SER A 494      -2.731   8.424 -38.469  1.00  0.55           C  
ATOM   3710  CB  SER A 494      -2.825   6.126 -39.447  1.00  0.50           C  
ATOM   3711  O   SER A 494      -3.700   9.166 -38.300  1.00  0.52           O  
ATOM   3712  OG  SER A 494      -3.509   6.821 -40.476  1.00  0.45           O  
ATOM   3713  N   ALA A 495      -1.566   9.152 -38.602  1.00  0.49           N  
ATOM   3714  CA  ALA A 495      -1.289  10.577 -38.760  1.00  0.49           C  
ATOM   3715  C   ALA A 495      -2.371  11.257 -39.594  1.00  0.50           C  
ATOM   3716  CB  ALA A 495       0.081  10.785 -39.400  1.00  0.44           C  
ATOM   3717  O   ALA A 495      -2.636  12.450 -39.426  1.00  0.49           O  
ATOM   3718  N   THR A 496      -3.268  10.604 -40.501  1.00  0.55           N  
ATOM   3719  CA  THR A 496      -4.180  11.242 -41.444  1.00  0.55           C  
ATOM   3720  C   THR A 496      -5.564  10.603 -41.374  1.00  0.55           C  
ATOM   3721  CB  THR A 496      -3.644  11.156 -42.885  1.00  0.50           C  
ATOM   3722  O   THR A 496      -6.552  11.203 -41.803  1.00  0.53           O  
ATOM   3723  CG2 THR A 496      -2.555  12.195 -43.130  1.00  0.42           C  
ATOM   3724  OG1 THR A 496      -3.101   9.849 -43.109  1.00  0.50           O  
ATOM   3725  N   ASN A 497      -5.762   9.409 -40.615  1.00  0.63           N  
ATOM   3726  CA  ASN A 497      -7.021   8.671 -40.629  1.00  0.64           C  
ATOM   3727  C   ASN A 497      -7.283   7.983 -39.292  1.00  0.64           C  
ATOM   3728  CB  ASN A 497      -7.030   7.646 -41.765  1.00  0.56           C  
ATOM   3729  O   ASN A 497      -6.378   7.380 -38.713  1.00  0.59           O  
ATOM   3730  CG  ASN A 497      -6.965   8.292 -43.135  1.00  0.52           C  
ATOM   3731  ND2 ASN A 497      -6.162   7.719 -44.024  1.00  0.55           N  
ATOM   3732  OD1 ASN A 497      -7.632   9.298 -43.392  1.00  0.56           O  
ATOM   3733  N   GLN A 498      -8.581   8.333 -38.605  1.00  0.65           N  
ATOM   3734  CA  GLN A 498      -9.039   7.646 -37.401  1.00  0.67           C  
ATOM   3735  C   GLN A 498     -10.082   6.584 -37.737  1.00  0.66           C  
ATOM   3736  CB  GLN A 498      -9.613   8.647 -36.397  1.00  0.61           C  
ATOM   3737  O   GLN A 498     -11.068   6.869 -38.420  1.00  0.65           O  
ATOM   3738  CG  GLN A 498      -8.560   9.311 -35.520  1.00  0.56           C  
ATOM   3739  CD  GLN A 498      -9.160  10.256 -34.496  1.00  0.58           C  
ATOM   3740  NE2 GLN A 498      -8.323  10.767 -33.599  1.00  0.47           N  
ATOM   3741  OE1 GLN A 498     -10.365  10.524 -34.510  1.00  0.62           O  
ATOM   3742  N   SER A 499      -9.773   5.297 -37.579  1.00  0.68           N  
ATOM   3743  CA  SER A 499     -10.734   4.202 -37.492  1.00  0.69           C  
ATOM   3744  C   SER A 499     -10.983   3.799 -36.043  1.00  0.70           C  
ATOM   3745  CB  SER A 499     -10.243   2.993 -38.290  1.00  0.66           C  
ATOM   3746  O   SER A 499     -10.082   3.881 -35.206  1.00  0.69           O  
ATOM   3747  OG  SER A 499     -10.011   3.344 -39.643  1.00  0.63           O  
ATOM   3748  N   THR A 500     -12.325   3.641 -35.727  1.00  0.63           N  
ATOM   3749  CA  THR A 500     -12.672   3.230 -34.371  1.00  0.65           C  
ATOM   3750  C   THR A 500     -13.365   1.870 -34.379  1.00  0.65           C  
ATOM   3751  CB  THR A 500     -13.582   4.268 -33.689  1.00  0.62           C  
ATOM   3752  O   THR A 500     -14.118   1.557 -35.303  1.00  0.68           O  
ATOM   3753  CG2 THR A 500     -12.876   5.613 -33.554  1.00  0.54           C  
ATOM   3754  OG1 THR A 500     -14.770   4.441 -34.470  1.00  0.59           O  
ATOM   3755  N   ILE A 501     -12.967   0.992 -33.539  1.00  0.68           N  
ATOM   3756  CA  ILE A 501     -13.702  -0.200 -33.130  1.00  0.70           C  
ATOM   3757  C   ILE A 501     -14.451   0.077 -31.829  1.00  0.69           C  
ATOM   3758  CB  ILE A 501     -12.762  -1.414 -32.959  1.00  0.67           C  
ATOM   3759  O   ILE A 501     -13.843   0.446 -30.822  1.00  0.68           O  
ATOM   3760  CG1 ILE A 501     -11.956  -1.651 -34.242  1.00  0.66           C  
ATOM   3761  CG2 ILE A 501     -13.558  -2.664 -32.574  1.00  0.65           C  
ATOM   3762  CD1 ILE A 501     -10.897  -2.737 -34.117  1.00  0.65           C  
ATOM   3763  N   GLN A 502     -15.747   0.049 -31.926  1.00  0.71           N  
ATOM   3764  CA  GLN A 502     -16.596   0.393 -30.791  1.00  0.74           C  
ATOM   3765  C   GLN A 502     -17.641  -0.690 -30.538  1.00  0.72           C  
ATOM   3766  CB  GLN A 502     -17.281   1.741 -31.020  1.00  0.69           C  
ATOM   3767  O   GLN A 502     -18.211  -1.242 -31.481  1.00  0.72           O  
ATOM   3768  CG  GLN A 502     -18.065   2.245 -29.817  1.00  0.64           C  
ATOM   3769  CD  GLN A 502     -18.736   3.582 -30.071  1.00  0.65           C  
ATOM   3770  NE2 GLN A 502     -19.232   4.208 -29.010  1.00  0.60           N  
ATOM   3771  OE1 GLN A 502     -18.808   4.048 -31.213  1.00  0.71           O  
ATOM   3772  N   LEU A 503     -17.923  -1.059 -29.248  1.00  0.58           N  
ATOM   3773  CA  LEU A 503     -19.137  -1.772 -28.864  1.00  0.62           C  
ATOM   3774  C   LEU A 503     -20.289  -0.799 -28.634  1.00  0.59           C  
ATOM   3775  CB  LEU A 503     -18.895  -2.602 -27.601  1.00  0.55           C  
ATOM   3776  O   LEU A 503     -20.202   0.081 -27.775  1.00  0.59           O  
ATOM   3777  CG  LEU A 503     -20.029  -3.536 -27.176  1.00  0.52           C  
ATOM   3778  CD1 LEU A 503     -20.111  -4.733 -28.118  1.00  0.49           C  
ATOM   3779  CD2 LEU A 503     -19.831  -3.995 -25.735  1.00  0.55           C  
ATOM   3780  N   VAL A 504     -21.205  -0.776 -29.407  1.00  0.69           N  
ATOM   3781  CA  VAL A 504     -22.459  -0.042 -29.267  1.00  0.72           C  
ATOM   3782  C   VAL A 504     -23.597  -1.016 -28.969  1.00  0.68           C  
ATOM   3783  CB  VAL A 504     -22.780   0.781 -30.535  1.00  0.68           C  
ATOM   3784  O   VAL A 504     -23.993  -1.801 -29.834  1.00  0.67           O  
ATOM   3785  CG1 VAL A 504     -24.066   1.583 -30.347  1.00  0.65           C  
ATOM   3786  CG2 VAL A 504     -21.614   1.706 -30.879  1.00  0.63           C  
ATOM   3787  N   SER A 505     -24.138  -1.037 -27.668  1.00  0.73           N  
ATOM   3788  CA  SER A 505     -25.059  -2.035 -27.132  1.00  0.75           C  
ATOM   3789  C   SER A 505     -24.466  -3.437 -27.217  1.00  0.73           C  
ATOM   3790  CB  SER A 505     -26.392  -1.990 -27.880  1.00  0.70           C  
ATOM   3791  O   SER A 505     -23.563  -3.782 -26.452  1.00  0.67           O  
ATOM   3792  OG  SER A 505     -26.995  -0.714 -27.757  1.00  0.65           O  
ATOM   3793  N   SER A 506     -24.853  -4.293 -28.274  1.00  0.63           N  
ATOM   3794  CA  SER A 506     -24.380  -5.648 -28.539  1.00  0.65           C  
ATOM   3795  C   SER A 506     -23.595  -5.714 -29.845  1.00  0.64           C  
ATOM   3796  CB  SER A 506     -25.555  -6.626 -28.591  1.00  0.58           C  
ATOM   3797  O   SER A 506     -23.082  -6.773 -30.215  1.00  0.63           O  
ATOM   3798  OG  SER A 506     -26.724  -6.036 -28.050  1.00  0.54           O  
ATOM   3799  N   ASP A 507     -23.544  -4.538 -30.678  1.00  0.63           N  
ATOM   3800  CA  ASP A 507     -22.886  -4.638 -31.978  1.00  0.69           C  
ATOM   3801  C   ASP A 507     -21.467  -4.076 -31.920  1.00  0.67           C  
ATOM   3802  CB  ASP A 507     -23.698  -3.906 -33.048  1.00  0.64           C  
ATOM   3803  O   ASP A 507     -21.231  -3.035 -31.303  1.00  0.66           O  
ATOM   3804  CG  ASP A 507     -25.073  -4.512 -33.267  1.00  0.62           C  
ATOM   3805  OD1 ASP A 507     -25.239  -5.735 -33.070  1.00  0.66           O  
ATOM   3806  OD2 ASP A 507     -25.999  -3.760 -33.642  1.00  0.81           O  
ATOM   3807  N   LEU A 508     -20.494  -4.863 -32.423  1.00  0.64           N  
ATOM   3808  CA  LEU A 508     -19.178  -4.311 -32.728  1.00  0.66           C  
ATOM   3809  C   LEU A 508     -19.254  -3.347 -33.908  1.00  0.64           C  
ATOM   3810  CB  LEU A 508     -18.184  -5.434 -33.034  1.00  0.61           C  
ATOM   3811  O   LEU A 508     -19.513  -3.763 -35.039  1.00  0.64           O  
ATOM   3812  CG  LEU A 508     -16.735  -5.008 -33.280  1.00  0.58           C  
ATOM   3813  CD1 LEU A 508     -16.122  -4.453 -32.000  1.00  0.56           C  
ATOM   3814  CD2 LEU A 508     -15.915  -6.181 -33.807  1.00  0.60           C  
ATOM   3815  N   LYS A 509     -19.267  -2.014 -33.611  1.00  0.71           N  
ATOM   3816  CA  LYS A 509     -19.243  -0.959 -34.620  1.00  0.74           C  
ATOM   3817  C   LYS A 509     -17.813  -0.621 -35.029  1.00  0.72           C  
ATOM   3818  CB  LYS A 509     -19.951   0.295 -34.103  1.00  0.69           C  
ATOM   3819  O   LYS A 509     -16.998  -0.230 -34.190  1.00  0.71           O  
ATOM   3820  CG  LYS A 509     -20.067   1.409 -35.133  1.00  0.67           C  
ATOM   3821  CD  LYS A 509     -20.816   2.611 -34.573  1.00  0.67           C  
ATOM   3822  CE  LYS A 509     -20.902   3.741 -35.591  1.00  0.71           C  
ATOM   3823  NZ  LYS A 509     -21.624   4.928 -35.042  1.00  0.64           N  
ATOM   3824  N   LEU A 510     -17.401  -0.919 -36.259  1.00  0.69           N  
ATOM   3825  CA  LEU A 510     -16.199  -0.408 -36.910  1.00  0.69           C  
ATOM   3826  C   LEU A 510     -16.494   0.890 -37.653  1.00  0.68           C  
ATOM   3827  CB  LEU A 510     -15.632  -1.448 -37.880  1.00  0.66           C  
ATOM   3828  O   LEU A 510     -17.282   0.903 -38.602  1.00  0.65           O  
ATOM   3829  CG  LEU A 510     -15.220  -2.789 -37.272  1.00  0.64           C  
ATOM   3830  CD1 LEU A 510     -15.017  -3.829 -38.369  1.00  0.61           C  
ATOM   3831  CD2 LEU A 510     -13.955  -2.632 -36.436  1.00  0.62           C  
ATOM   3832  N   SER A 511     -16.115   2.021 -37.004  1.00  0.71           N  
ATOM   3833  CA  SER A 511     -16.232   3.310 -37.678  1.00  0.71           C  
ATOM   3834  C   SER A 511     -14.937   3.680 -38.393  1.00  0.69           C  
ATOM   3835  CB  SER A 511     -16.603   4.406 -36.678  1.00  0.68           C  
ATOM   3836  O   SER A 511     -13.870   3.720 -37.775  1.00  0.66           O  
ATOM   3837  OG  SER A 511     -17.860   4.137 -36.081  1.00  0.64           O  
ATOM   3838  N   MET A 512     -14.861   3.770 -39.566  1.00  0.71           N  
ATOM   3839  CA  MET A 512     -13.728   4.163 -40.399  1.00  0.72           C  
ATOM   3840  C   MET A 512     -13.782   5.652 -40.724  1.00  0.69           C  
ATOM   3841  CB  MET A 512     -13.701   3.346 -41.692  1.00  0.67           C  
ATOM   3842  O   MET A 512     -14.860   6.204 -40.949  1.00  0.65           O  
ATOM   3843  CG  MET A 512     -13.595   1.846 -41.467  1.00  0.63           C  
ATOM   3844  SD  MET A 512     -12.161   1.105 -42.339  1.00  0.61           S  
ATOM   3845  CE  MET A 512     -12.650   1.391 -44.062  1.00  0.56           C  
ATOM   3846  N   GLY A 513     -12.698   6.401 -40.339  1.00  0.67           N  
ATOM   3847  CA  GLY A 513     -12.574   7.793 -40.742  1.00  0.66           C  
ATOM   3848  C   GLY A 513     -12.869   8.017 -42.213  1.00  0.66           C  
ATOM   3849  O   GLY A 513     -13.090   7.061 -42.959  1.00  0.62           O  
ATOM   3850  N   ASN A 514     -13.086   9.360 -42.679  1.00  0.60           N  
ATOM   3851  CA  ASN A 514     -13.442   9.815 -44.019  1.00  0.60           C  
ATOM   3852  C   ASN A 514     -12.661   9.062 -45.092  1.00  0.60           C  
ATOM   3853  CB  ASN A 514     -13.212  11.321 -44.154  1.00  0.54           C  
ATOM   3854  O   ASN A 514     -11.455   9.264 -45.245  1.00  0.56           O  
ATOM   3855  CG  ASN A 514     -14.406  12.137 -43.700  1.00  0.50           C  
ATOM   3856  ND2 ASN A 514     -14.200  13.435 -43.509  1.00  0.50           N  
ATOM   3857  OD1 ASN A 514     -15.505  11.606 -43.522  1.00  0.52           O  
ATOM   3858  N   TYR A 515     -13.151   7.786 -45.630  1.00  0.59           N  
ATOM   3859  CA  TYR A 515     -12.779   7.041 -46.827  1.00  0.59           C  
ATOM   3860  C   TYR A 515     -11.831   5.897 -46.485  1.00  0.59           C  
ATOM   3861  CB  TYR A 515     -12.127   7.969 -47.857  1.00  0.52           C  
ATOM   3862  O   TYR A 515     -11.014   5.491 -47.315  1.00  0.56           O  
ATOM   3863  CG  TYR A 515     -12.969   9.170 -48.210  1.00  0.48           C  
ATOM   3864  CD1 TYR A 515     -14.123   9.035 -48.979  1.00  0.42           C  
ATOM   3865  CD2 TYR A 515     -12.614  10.443 -47.777  1.00  0.46           C  
ATOM   3866  CE1 TYR A 515     -14.901  10.139 -49.309  1.00  0.43           C  
ATOM   3867  CE2 TYR A 515     -13.384  11.555 -48.101  1.00  0.47           C  
ATOM   3868  OH  TYR A 515     -15.292  12.490 -49.189  1.00  0.40           O  
ATOM   3869  CZ  TYR A 515     -14.525  11.393 -48.866  1.00  0.39           C  
ATOM   3870  N   ALA A 516     -11.938   5.472 -45.250  1.00  0.67           N  
ATOM   3871  CA  ALA A 516     -11.113   4.310 -44.927  1.00  0.67           C  
ATOM   3872  C   ALA A 516     -11.902   3.014 -45.095  1.00  0.67           C  
ATOM   3873  CB  ALA A 516     -10.573   4.420 -43.503  1.00  0.62           C  
ATOM   3874  O   ALA A 516     -13.118   2.989 -44.889  1.00  0.65           O  
ATOM   3875  N   ASP A 517     -11.404   2.035 -45.784  1.00  0.70           N  
ATOM   3876  CA  ASP A 517     -11.877   0.678 -46.045  1.00  0.72           C  
ATOM   3877  C   ASP A 517     -11.489  -0.266 -44.909  1.00  0.73           C  
ATOM   3878  CB  ASP A 517     -11.318   0.161 -47.372  1.00  0.68           C  
ATOM   3879  O   ASP A 517     -10.446  -0.089 -44.277  1.00  0.71           O  
ATOM   3880  CG  ASP A 517     -11.781   0.975 -48.568  1.00  0.65           C  
ATOM   3881  OD1 ASP A 517     -12.784   1.712 -48.453  1.00  0.68           O  
ATOM   3882  OD2 ASP A 517     -11.138   0.877 -49.635  1.00  0.72           O  
ATOM   3883  N   VAL A 518     -12.430  -1.279 -44.507  1.00  0.71           N  
ATOM   3884  CA  VAL A 518     -11.988  -2.434 -43.733  1.00  0.71           C  
ATOM   3885  C   VAL A 518     -11.478  -3.522 -44.675  1.00  0.71           C  
ATOM   3886  CB  VAL A 518     -13.122  -2.989 -42.843  1.00  0.68           C  
ATOM   3887  O   VAL A 518     -12.232  -4.040 -45.502  1.00  0.70           O  
ATOM   3888  CG1 VAL A 518     -12.632  -4.181 -42.024  1.00  0.66           C  
ATOM   3889  CG2 VAL A 518     -13.663  -1.893 -41.926  1.00  0.66           C  
ATOM   3890  N   SER A 519     -10.146  -3.645 -44.759  1.00  0.66           N  
ATOM   3891  CA  SER A 519      -9.510  -4.654 -45.598  1.00  0.67           C  
ATOM   3892  C   SER A 519      -9.104  -5.877 -44.782  1.00  0.67           C  
ATOM   3893  CB  SER A 519      -8.283  -4.071 -46.302  1.00  0.62           C  
ATOM   3894  O   SER A 519      -8.546  -5.744 -43.691  1.00  0.66           O  
ATOM   3895  OG  SER A 519      -8.653  -2.997 -47.149  1.00  0.61           O  
ATOM   3896  N   ILE A 520      -9.538  -7.119 -45.166  1.00  0.66           N  
ATOM   3897  CA  ILE A 520      -9.041  -8.385 -44.640  1.00  0.67           C  
ATOM   3898  C   ILE A 520      -7.908  -8.902 -45.524  1.00  0.65           C  
ATOM   3899  CB  ILE A 520     -10.168  -9.438 -44.543  1.00  0.64           C  
ATOM   3900  O   ILE A 520      -8.082  -9.067 -46.734  1.00  0.65           O  
ATOM   3901  CG1 ILE A 520     -11.329  -8.901 -43.697  1.00  0.62           C  
ATOM   3902  CG2 ILE A 520      -9.631 -10.751 -43.966  1.00  0.61           C  
ATOM   3903  CD1 ILE A 520     -12.505  -9.861 -43.581  1.00  0.63           C  
ATOM   3904  N   TYR A 521      -6.657  -8.943 -44.889  1.00  0.54           N  
ATOM   3905  CA  TYR A 521      -5.430  -9.386 -45.541  1.00  0.57           C  
ATOM   3906  C   TYR A 521      -5.159 -10.858 -45.252  1.00  0.56           C  
ATOM   3907  CB  TYR A 521      -4.240  -8.537 -45.083  1.00  0.51           C  
ATOM   3908  O   TYR A 521      -5.405 -11.334 -44.141  1.00  0.56           O  
ATOM   3909  CG  TYR A 521      -4.289  -7.110 -45.573  1.00  0.52           C  
ATOM   3910  CD1 TYR A 521      -3.530  -6.703 -46.668  1.00  0.48           C  
ATOM   3911  CD2 TYR A 521      -5.092  -6.166 -44.942  1.00  0.57           C  
ATOM   3912  CE1 TYR A 521      -3.569  -5.388 -47.122  1.00  0.64           C  
ATOM   3913  CE2 TYR A 521      -5.140  -4.849 -45.387  1.00  0.67           C  
ATOM   3914  OH  TYR A 521      -4.420  -3.168 -46.921  1.00  0.47           O  
ATOM   3915  CZ  TYR A 521      -4.376  -4.471 -46.476  1.00  0.60           C  
ATOM   3916  N   ASP A 522      -4.690 -11.595 -46.210  1.00  0.66           N  
ATOM   3917  CA  ASP A 522      -3.992 -12.872 -46.103  1.00  0.71           C  
ATOM   3918  C   ASP A 522      -2.611 -12.799 -46.750  1.00  0.67           C  
ATOM   3919  CB  ASP A 522      -4.815 -13.990 -46.746  1.00  0.66           C  
ATOM   3920  O   ASP A 522      -2.492 -12.508 -47.942  1.00  0.65           O  
ATOM   3921  CG  ASP A 522      -4.160 -15.354 -46.624  1.00  0.62           C  
ATOM   3922  OD1 ASP A 522      -3.334 -15.554 -45.708  1.00  0.67           O  
ATOM   3923  OD2 ASP A 522      -4.472 -16.237 -47.452  1.00  0.80           O  
ATOM   3924  N   ASN A 523      -1.550 -12.916 -46.035  1.00  0.54           N  
ATOM   3925  CA  ASN A 523      -0.153 -12.862 -46.450  1.00  0.61           C  
ATOM   3926  C   ASN A 523       0.117 -11.664 -47.355  1.00  0.56           C  
ATOM   3927  CB  ASN A 523       0.248 -14.160 -47.154  1.00  0.53           C  
ATOM   3928  O   ASN A 523       0.644 -11.820 -48.458  1.00  0.55           O  
ATOM   3929  CG  ASN A 523       0.563 -15.279 -46.181  1.00  0.49           C  
ATOM   3930  ND2 ASN A 523       0.484 -16.517 -46.655  1.00  0.58           N  
ATOM   3931  OD1 ASN A 523       0.875 -15.033 -45.013  1.00  0.52           O  
ATOM   3932  N   GLY A 524      -0.427 -10.393 -46.960  1.00  0.59           N  
ATOM   3933  CA  GLY A 524      -0.205  -9.154 -47.689  1.00  0.64           C  
ATOM   3934  C   GLY A 524      -1.187  -8.947 -48.826  1.00  0.60           C  
ATOM   3935  O   GLY A 524      -1.242  -7.866 -49.416  1.00  0.62           O  
ATOM   3936  N   THR A 525      -2.071  -9.937 -49.184  1.00  0.68           N  
ATOM   3937  CA  THR A 525      -3.039  -9.800 -50.266  1.00  0.70           C  
ATOM   3938  C   THR A 525      -4.435  -9.533 -49.711  1.00  0.68           C  
ATOM   3939  CB  THR A 525      -3.068 -11.058 -51.153  1.00  0.66           C  
ATOM   3940  O   THR A 525      -4.888 -10.223 -48.795  1.00  0.66           O  
ATOM   3941  CG2 THR A 525      -4.000 -10.869 -52.346  1.00  0.58           C  
ATOM   3942  OG1 THR A 525      -1.745 -11.329 -51.632  1.00  0.68           O  
ATOM   3943  N   ILE A 526      -5.112  -8.494 -50.103  1.00  0.66           N  
ATOM   3944  CA  ILE A 526      -6.474  -8.180 -49.685  1.00  0.68           C  
ATOM   3945  C   ILE A 526      -7.423  -9.281 -50.150  1.00  0.66           C  
ATOM   3946  CB  ILE A 526      -6.932  -6.810 -50.233  1.00  0.63           C  
ATOM   3947  O   ILE A 526      -7.527  -9.555 -51.349  1.00  0.64           O  
ATOM   3948  CG1 ILE A 526      -6.083  -5.683 -49.633  1.00  0.55           C  
ATOM   3949  CG2 ILE A 526      -8.420  -6.585 -49.949  1.00  0.55           C  
ATOM   3950  CD1 ILE A 526      -6.325  -4.320 -50.267  1.00  0.56           C  
ATOM   3951  N   ARG A 527      -8.254  -9.947 -49.206  1.00  0.67           N  
ATOM   3952  CA  ARG A 527      -9.232 -10.990 -49.496  1.00  0.69           C  
ATOM   3953  C   ARG A 527     -10.638 -10.409 -49.601  1.00  0.65           C  
ATOM   3954  CB  ARG A 527      -9.194 -12.078 -48.420  1.00  0.64           C  
ATOM   3955  O   ARG A 527     -11.423 -10.818 -50.459  1.00  0.64           O  
ATOM   3956  CG  ARG A 527      -7.894 -12.866 -48.387  1.00  0.60           C  
ATOM   3957  CD  ARG A 527      -7.688 -13.668 -49.664  1.00  0.61           C  
ATOM   3958  NE  ARG A 527      -6.570 -14.599 -49.541  1.00  0.53           N  
ATOM   3959  NH1 ARG A 527      -6.775 -15.450 -51.679  1.00  0.43           N  
ATOM   3960  NH2 ARG A 527      -5.133 -16.231 -50.282  1.00  0.40           N  
ATOM   3961  CZ  ARG A 527      -6.162 -15.424 -50.501  1.00  0.59           C  
ATOM   3962  N   THR A 528     -10.823  -9.445 -48.795  1.00  0.67           N  
ATOM   3963  CA  THR A 528     -12.115  -8.768 -48.774  1.00  0.69           C  
ATOM   3964  C   THR A 528     -11.969  -7.339 -48.260  1.00  0.69           C  
ATOM   3965  CB  THR A 528     -13.130  -9.530 -47.901  1.00  0.65           C  
ATOM   3966  O   THR A 528     -11.162  -7.075 -47.365  1.00  0.68           O  
ATOM   3967  CG2 THR A 528     -14.505  -8.874 -47.958  1.00  0.61           C  
ATOM   3968  OG1 THR A 528     -13.236 -10.880 -48.370  1.00  0.64           O  
ATOM   3969  N   ARG A 529     -12.612  -6.463 -48.916  1.00  0.73           N  
ATOM   3970  CA  ARG A 529     -12.649  -5.051 -48.551  1.00  0.74           C  
ATOM   3971  C   ARG A 529     -14.086  -4.565 -48.388  1.00  0.73           C  
ATOM   3972  CB  ARG A 529     -11.926  -4.204 -49.601  1.00  0.70           C  
ATOM   3973  O   ARG A 529     -14.929  -4.801 -49.256  1.00  0.72           O  
ATOM   3974  CG  ARG A 529     -11.797  -2.736 -49.226  1.00  0.67           C  
ATOM   3975  CD  ARG A 529     -11.017  -1.953 -50.273  1.00  0.68           C  
ATOM   3976  NE  ARG A 529      -9.581  -2.195 -50.168  1.00  0.61           N  
ATOM   3977  NH1 ARG A 529      -9.017  -0.882 -51.983  1.00  0.53           N  
ATOM   3978  NH2 ARG A 529      -7.384  -1.967 -50.796  1.00  0.49           N  
ATOM   3979  CZ  ARG A 529      -8.664  -1.681 -50.982  1.00  0.68           C  
ATOM   3980  N   PHE A 530     -14.436  -4.047 -47.301  1.00  0.71           N  
ATOM   3981  CA  PHE A 530     -15.652  -3.283 -47.046  1.00  0.72           C  
ATOM   3982  C   PHE A 530     -15.390  -1.788 -47.183  1.00  0.70           C  
ATOM   3983  CB  PHE A 530     -16.201  -3.595 -45.651  1.00  0.68           C  
ATOM   3984  O   PHE A 530     -14.576  -1.225 -46.447  1.00  0.67           O  
ATOM   3985  CG  PHE A 530     -16.525  -5.049 -45.436  1.00  0.66           C  
ATOM   3986  CD1 PHE A 530     -17.828  -5.513 -45.571  1.00  0.65           C  
ATOM   3987  CD2 PHE A 530     -15.525  -5.952 -45.100  1.00  0.67           C  
ATOM   3988  CE1 PHE A 530     -18.130  -6.858 -45.373  1.00  0.70           C  
ATOM   3989  CE2 PHE A 530     -15.819  -7.298 -44.901  1.00  0.69           C  
ATOM   3990  CZ  PHE A 530     -17.122  -7.749 -45.037  1.00  0.70           C  
ATOM   3991  N   ASN A 531     -15.896  -1.196 -48.240  1.00  0.74           N  
ATOM   3992  CA  ASN A 531     -15.772   0.238 -48.481  1.00  0.75           C  
ATOM   3993  C   ASN A 531     -17.128   0.936 -48.419  1.00  0.74           C  
ATOM   3994  CB  ASN A 531     -15.102   0.499 -49.832  1.00  0.72           C  
ATOM   3995  O   ASN A 531     -18.144   0.303 -48.130  1.00  0.72           O  
ATOM   3996  CG  ASN A 531     -15.905  -0.046 -50.997  1.00  0.69           C  
ATOM   3997  ND2 ASN A 531     -15.214  -0.444 -52.059  1.00  0.70           N  
ATOM   3998  OD1 ASN A 531     -17.136  -0.108 -50.943  1.00  0.68           O  
ATOM   3999  N   ARG A 532     -17.242   2.230 -48.610  1.00  0.66           N  
ATOM   4000  CA  ARG A 532     -18.470   3.012 -48.510  1.00  0.68           C  
ATOM   4001  C   ARG A 532     -19.523   2.506 -49.491  1.00  0.68           C  
ATOM   4002  CB  ARG A 532     -18.187   4.494 -48.764  1.00  0.64           C  
ATOM   4003  O   ARG A 532     -20.700   2.854 -49.380  1.00  0.69           O  
ATOM   4004  CG  ARG A 532     -17.737   4.800 -50.184  1.00  0.62           C  
ATOM   4005  CD  ARG A 532     -17.460   6.284 -50.380  1.00  0.61           C  
ATOM   4006  NE  ARG A 532     -17.073   6.583 -51.755  1.00  0.52           N  
ATOM   4007  NH1 ARG A 532     -16.688   8.830 -51.377  1.00  0.41           N  
ATOM   4008  NH2 ARG A 532     -16.382   7.946 -53.470  1.00  0.37           N  
ATOM   4009  CZ  ARG A 532     -16.715   7.786 -52.198  1.00  0.56           C  
ATOM   4010  N   TYR A 533     -19.073   1.752 -50.568  1.00  0.70           N  
ATOM   4011  CA  TYR A 533     -20.023   1.333 -51.593  1.00  0.72           C  
ATOM   4012  C   TYR A 533     -20.520  -0.083 -51.330  1.00  0.70           C  
ATOM   4013  CB  TYR A 533     -19.385   1.412 -52.983  1.00  0.68           C  
ATOM   4014  O   TYR A 533     -21.483  -0.536 -51.953  1.00  0.68           O  
ATOM   4015  CG  TYR A 533     -18.876   2.788 -53.339  1.00  0.64           C  
ATOM   4016  CD1 TYR A 533     -19.756   3.852 -53.520  1.00  0.60           C  
ATOM   4017  CD2 TYR A 533     -17.515   3.025 -53.497  1.00  0.65           C  
ATOM   4018  CE1 TYR A 533     -19.291   5.121 -53.851  1.00  0.63           C  
ATOM   4019  CE2 TYR A 533     -17.039   4.290 -53.827  1.00  0.65           C  
ATOM   4020  OH  TYR A 533     -17.468   6.584 -54.329  1.00  0.53           O  
ATOM   4021  CZ  TYR A 533     -17.933   5.330 -54.001  1.00  0.59           C  
ATOM   4022  N   GLY A 534     -19.893  -0.782 -50.145  1.00  0.70           N  
ATOM   4023  CA  GLY A 534     -20.280  -2.131 -49.766  1.00  0.73           C  
ATOM   4024  C   GLY A 534     -19.103  -3.083 -49.664  1.00  0.71           C  
ATOM   4025  O   GLY A 534     -17.978  -2.661 -49.389  1.00  0.67           O  
ATOM   4026  N   ILE A 535     -19.332  -4.384 -49.733  1.00  0.70           N  
ATOM   4027  CA  ILE A 535     -18.330  -5.445 -49.744  1.00  0.71           C  
ATOM   4028  C   ILE A 535     -17.719  -5.562 -51.139  1.00  0.69           C  
ATOM   4029  CB  ILE A 535     -18.935  -6.798 -49.308  1.00  0.66           C  
ATOM   4030  O   ILE A 535     -18.424  -5.843 -52.111  1.00  0.67           O  
ATOM   4031  CG1 ILE A 535     -19.561  -6.679 -47.914  1.00  0.60           C  
ATOM   4032  CG2 ILE A 535     -17.872  -7.900 -49.339  1.00  0.60           C  
ATOM   4033  CD1 ILE A 535     -20.313  -7.924 -47.464  1.00  0.60           C  
ATOM   4034  N   GLN A 536     -16.478  -5.087 -51.283  1.00  0.71           N  
ATOM   4035  CA  GLN A 536     -15.732  -5.507 -52.465  1.00  0.73           C  
ATOM   4036  C   GLN A 536     -15.395  -6.994 -52.404  1.00  0.71           C  
ATOM   4037  CB  GLN A 536     -14.452  -4.684 -52.612  1.00  0.67           C  
ATOM   4038  O   GLN A 536     -14.682  -7.437 -51.502  1.00  0.69           O  
ATOM   4039  CG  GLN A 536     -13.681  -4.969 -53.894  1.00  0.62           C  
ATOM   4040  CD  GLN A 536     -12.448  -4.098 -54.044  1.00  0.63           C  
ATOM   4041  NE2 GLN A 536     -11.655  -4.365 -55.076  1.00  0.56           N  
ATOM   4042  OE1 GLN A 536     -12.210  -3.192 -53.239  1.00  0.67           O  
ATOM   4043  N   LEU A 537     -15.967  -7.796 -53.222  1.00  0.74           N  
ATOM   4044  CA  LEU A 537     -15.714  -9.228 -53.338  1.00  0.73           C  
ATOM   4045  C   LEU A 537     -14.290  -9.492 -53.815  1.00  0.74           C  
ATOM   4046  CB  LEU A 537     -16.715  -9.873 -54.299  1.00  0.72           C  
ATOM   4047  O   LEU A 537     -13.703  -8.666 -54.518  1.00  0.71           O  
ATOM   4048  CG  LEU A 537     -18.189  -9.797 -53.896  1.00  0.72           C  
ATOM   4049  CD1 LEU A 537     -19.068 -10.405 -54.983  1.00  0.70           C  
ATOM   4050  CD2 LEU A 537     -18.415 -10.500 -52.562  1.00  0.71           C  
ATOM   4051  N   PRO A 538     -13.644 -10.531 -53.328  1.00  0.74           N  
ATOM   4052  CA  PRO A 538     -12.396 -10.891 -54.006  1.00  0.75           C  
ATOM   4053  C   PRO A 538     -12.539 -10.926 -55.526  1.00  0.75           C  
ATOM   4054  CB  PRO A 538     -12.085 -12.285 -53.455  1.00  0.72           C  
ATOM   4055  O   PRO A 538     -13.504 -11.492 -56.046  1.00  0.75           O  
ATOM   4056  CG  PRO A 538     -13.130 -12.526 -52.414  1.00  0.69           C  
ATOM   4057  CD  PRO A 538     -14.176 -11.455 -52.532  1.00  0.69           C  
ATOM   4058  N   VAL A 539     -11.598 -10.192 -56.225  1.00  0.76           N  
ATOM   4059  CA  VAL A 539     -11.545 -10.251 -57.682  1.00  0.77           C  
ATOM   4060  C   VAL A 539     -10.647 -11.405 -58.121  1.00  0.76           C  
ATOM   4061  CB  VAL A 539     -11.039  -8.922 -58.286  1.00  0.74           C  
ATOM   4062  O   VAL A 539      -9.465 -11.448 -57.770  1.00  0.74           O  
ATOM   4063  CG1 VAL A 539     -11.006  -8.999 -59.811  1.00  0.71           C  
ATOM   4064  CG2 VAL A 539     -11.916  -7.759 -57.826  1.00  0.71           C  
ATOM   4065  N   LEU A 540     -11.194 -12.338 -58.706  1.00  0.77           N  
ATOM   4066  CA  LEU A 540     -10.444 -13.441 -59.297  1.00  0.78           C  
ATOM   4067  C   LEU A 540     -10.157 -13.175 -60.771  1.00  0.77           C  
ATOM   4068  CB  LEU A 540     -11.215 -14.755 -59.145  1.00  0.75           C  
ATOM   4069  O   LEU A 540     -11.076 -12.912 -61.550  1.00  0.75           O  
ATOM   4070  CG  LEU A 540     -11.531 -15.194 -57.715  1.00  0.71           C  
ATOM   4071  CD1 LEU A 540     -12.352 -16.479 -57.724  1.00  0.67           C  
ATOM   4072  CD2 LEU A 540     -10.246 -15.380 -56.916  1.00  0.68           C  
ATOM   4073  N   ALA A 541      -8.844 -12.970 -61.130  1.00  0.73           N  
ATOM   4074  CA  ALA A 541      -8.440 -12.761 -62.518  1.00  0.75           C  
ATOM   4075  C   ALA A 541      -8.924 -13.902 -63.408  1.00  0.74           C  
ATOM   4076  CB  ALA A 541      -6.923 -12.620 -62.615  1.00  0.71           C  
ATOM   4077  O   ALA A 541      -9.401 -13.670 -64.521  1.00  0.72           O  
ATOM   4078  N   THR A 542      -8.716 -15.147 -62.898  1.00  0.72           N  
ATOM   4079  CA  THR A 542      -9.219 -16.377 -63.498  1.00  0.74           C  
ATOM   4080  C   THR A 542     -10.044 -17.172 -62.490  1.00  0.72           C  
ATOM   4081  CB  THR A 542      -8.068 -17.252 -64.028  1.00  0.68           C  
ATOM   4082  O   THR A 542      -9.668 -17.281 -61.321  1.00  0.69           O  
ATOM   4083  CG2 THR A 542      -7.880 -17.064 -65.529  1.00  0.60           C  
ATOM   4084  OG1 THR A 542      -6.854 -16.892 -63.356  1.00  0.63           O  
ATOM   4085  N   ILE A 543     -11.234 -17.645 -62.887  1.00  0.71           N  
ATOM   4086  CA  ILE A 543     -12.026 -18.598 -62.116  1.00  0.73           C  
ATOM   4087  C   ILE A 543     -11.460 -20.005 -62.298  1.00  0.71           C  
ATOM   4088  CB  ILE A 543     -13.514 -18.562 -62.529  1.00  0.66           C  
ATOM   4089  O   ILE A 543     -11.684 -20.642 -63.330  1.00  0.68           O  
ATOM   4090  CG1 ILE A 543     -14.106 -17.171 -62.272  1.00  0.59           C  
ATOM   4091  CG2 ILE A 543     -14.307 -19.641 -61.787  1.00  0.59           C  
ATOM   4092  CD1 ILE A 543     -15.568 -17.036 -62.675  1.00  0.59           C  
ATOM   4093  N   ASP A 544     -10.453 -20.239 -61.540  1.00  0.75           N  
ATOM   4094  CA  ASP A 544      -9.920 -21.589 -61.385  1.00  0.79           C  
ATOM   4095  C   ASP A 544     -10.680 -22.360 -60.309  1.00  0.77           C  
ATOM   4096  CB  ASP A 544      -8.429 -21.541 -61.044  1.00  0.71           C  
ATOM   4097  O   ASP A 544     -10.841 -21.875 -59.187  1.00  0.74           O  
ATOM   4098  CG  ASP A 544      -7.783 -22.915 -61.014  1.00  0.65           C  
ATOM   4099  OD1 ASP A 544      -8.510 -23.931 -61.032  1.00  0.64           O  
ATOM   4100  OD2 ASP A 544      -6.535 -22.982 -60.970  1.00  0.72           O  
ATOM   4101  N   ASN A 545     -11.252 -23.650 -60.593  1.00  0.72           N  
ATOM   4102  CA  ASN A 545     -11.996 -24.502 -59.672  1.00  0.76           C  
ATOM   4103  C   ASN A 545     -11.117 -24.986 -58.522  1.00  0.75           C  
ATOM   4104  CB  ASN A 545     -12.604 -25.694 -60.414  1.00  0.69           C  
ATOM   4105  O   ASN A 545     -11.624 -25.462 -57.505  1.00  0.72           O  
ATOM   4106  CG  ASN A 545     -13.776 -25.299 -61.291  1.00  0.64           C  
ATOM   4107  ND2 ASN A 545     -14.064 -26.116 -62.298  1.00  0.68           N  
ATOM   4108  OD1 ASN A 545     -14.416 -24.268 -61.067  1.00  0.67           O  
ATOM   4109  N   SER A 546      -9.773 -24.747 -58.717  1.00  0.74           N  
ATOM   4110  CA  SER A 546      -8.877 -25.119 -57.627  1.00  0.77           C  
ATOM   4111  C   SER A 546      -8.809 -24.023 -56.568  1.00  0.73           C  
ATOM   4112  CB  SER A 546      -7.474 -25.411 -58.161  1.00  0.70           C  
ATOM   4113  O   SER A 546      -8.391 -24.272 -55.436  1.00  0.69           O  
ATOM   4114  OG  SER A 546      -6.874 -24.231 -58.667  1.00  0.65           O  
ATOM   4115  N   VAL A 547      -9.236 -22.871 -56.915  1.00  0.76           N  
ATOM   4116  CA  VAL A 547      -9.133 -21.699 -56.051  1.00  0.78           C  
ATOM   4117  C   VAL A 547     -10.466 -21.460 -55.344  1.00  0.76           C  
ATOM   4118  CB  VAL A 547      -8.719 -20.441 -56.848  1.00  0.72           C  
ATOM   4119  O   VAL A 547     -11.529 -21.564 -55.960  1.00  0.72           O  
ATOM   4120  CG1 VAL A 547      -8.528 -19.249 -55.912  1.00  0.63           C  
ATOM   4121  CG2 VAL A 547      -7.443 -20.710 -57.643  1.00  0.62           C  
ATOM   4122  N   GLY A 548     -10.495 -21.442 -53.934  1.00  0.76           N  
ATOM   4123  CA  GLY A 548     -11.629 -21.105 -53.087  1.00  0.78           C  
ATOM   4124  C   GLY A 548     -12.318 -22.321 -52.500  1.00  0.78           C  
ATOM   4125  O   GLY A 548     -12.019 -23.455 -52.880  1.00  0.76           O  
ATOM   4126  N   VAL A 549     -13.111 -22.230 -51.508  1.00  0.68           N  
ATOM   4127  CA  VAL A 549     -13.952 -23.235 -50.867  1.00  0.74           C  
ATOM   4128  C   VAL A 549     -15.412 -23.010 -51.253  1.00  0.73           C  
ATOM   4129  CB  VAL A 549     -13.797 -23.209 -49.330  1.00  0.68           C  
ATOM   4130  O   VAL A 549     -15.792 -21.907 -51.655  1.00  0.74           O  
ATOM   4131  CG1 VAL A 549     -12.377 -23.597 -48.924  1.00  0.60           C  
ATOM   4132  CG2 VAL A 549     -14.155 -21.829 -48.782  1.00  0.58           C  
ATOM   4133  N   ASP A 550     -16.200 -24.059 -51.204  1.00  0.70           N  
ATOM   4134  CA  ASP A 550     -17.637 -23.923 -51.419  1.00  0.74           C  
ATOM   4135  C   ASP A 550     -18.228 -22.841 -50.518  1.00  0.71           C  
ATOM   4136  CB  ASP A 550     -18.345 -25.257 -51.173  1.00  0.67           C  
ATOM   4137  O   ASP A 550     -17.899 -22.766 -49.332  1.00  0.69           O  
ATOM   4138  CG  ASP A 550     -18.096 -26.272 -52.274  1.00  0.66           C  
ATOM   4139  OD1 ASP A 550     -17.590 -25.892 -53.352  1.00  0.75           O  
ATOM   4140  OD2 ASP A 550     -18.412 -27.463 -52.063  1.00  0.84           O  
ATOM   4141  N   GLY A 551     -19.021 -21.957 -51.230  1.00  0.75           N  
ATOM   4142  CA  GLY A 551     -19.690 -20.838 -50.587  1.00  0.78           C  
ATOM   4143  C   GLY A 551     -18.952 -19.524 -50.758  1.00  0.72           C  
ATOM   4144  O   GLY A 551     -19.514 -18.454 -50.515  1.00  0.71           O  
ATOM   4145  N   MET A 552     -17.670 -19.654 -51.239  1.00  0.78           N  
ATOM   4146  CA  MET A 552     -16.917 -18.429 -51.492  1.00  0.80           C  
ATOM   4147  C   MET A 552     -17.545 -17.629 -52.629  1.00  0.78           C  
ATOM   4148  CB  MET A 552     -15.459 -18.752 -51.823  1.00  0.76           C  
ATOM   4149  O   MET A 552     -17.856 -18.182 -53.685  1.00  0.76           O  
ATOM   4150  CG  MET A 552     -14.555 -17.530 -51.864  1.00  0.68           C  
ATOM   4151  SD  MET A 552     -12.793 -17.969 -52.125  1.00  0.67           S  
ATOM   4152  CE  MET A 552     -12.082 -16.315 -52.354  1.00  0.66           C  
ATOM   4153  N   ILE A 553     -17.829 -16.403 -52.450  1.00  0.80           N  
ATOM   4154  CA  ILE A 553     -18.306 -15.462 -53.458  1.00  0.82           C  
ATOM   4155  C   ILE A 553     -17.148 -14.591 -53.940  1.00  0.79           C  
ATOM   4156  CB  ILE A 553     -19.450 -14.579 -52.910  1.00  0.78           C  
ATOM   4157  O   ILE A 553     -16.332 -14.132 -53.137  1.00  0.77           O  
ATOM   4158  CG1 ILE A 553     -20.565 -15.452 -52.323  1.00  0.72           C  
ATOM   4159  CG2 ILE A 553     -19.994 -13.659 -54.007  1.00  0.71           C  
ATOM   4160  CD1 ILE A 553     -21.680 -14.663 -51.652  1.00  0.70           C  
ATOM   4161  N   ALA A 554     -16.990 -14.467 -55.159  1.00  0.81           N  
ATOM   4162  CA  ALA A 554     -15.965 -13.647 -55.798  1.00  0.82           C  
ATOM   4163  C   ALA A 554     -16.521 -12.931 -57.026  1.00  0.81           C  
ATOM   4164  CB  ALA A 554     -14.763 -14.505 -56.186  1.00  0.79           C  
ATOM   4165  O   ALA A 554     -17.559 -13.324 -57.564  1.00  0.80           O  
ATOM   4166  N   TYR A 555     -15.970 -11.833 -57.442  1.00  0.77           N  
ATOM   4167  CA  TYR A 555     -16.206 -11.241 -58.754  1.00  0.80           C  
ATOM   4168  C   TYR A 555     -15.239 -11.804 -59.788  1.00  0.79           C  
ATOM   4169  CB  TYR A 555     -16.072  -9.717 -58.689  1.00  0.76           C  
ATOM   4170  O   TYR A 555     -14.021 -11.758 -59.598  1.00  0.79           O  
ATOM   4171  CG  TYR A 555     -16.360  -9.025 -59.999  1.00  0.74           C  
ATOM   4172  CD1 TYR A 555     -17.668  -8.750 -60.391  1.00  0.72           C  
ATOM   4173  CD2 TYR A 555     -15.325  -8.648 -60.849  1.00  0.74           C  
ATOM   4174  CE1 TYR A 555     -17.938  -8.114 -61.599  1.00  0.77           C  
ATOM   4175  CE2 TYR A 555     -15.584  -8.012 -62.059  1.00  0.76           C  
ATOM   4176  OH  TYR A 555     -17.153  -7.121 -63.621  1.00  0.70           O  
ATOM   4177  CZ  TYR A 555     -16.892  -7.750 -62.424  1.00  0.77           C  
ATOM   4178  N   SER A 556     -15.732 -12.352 -60.876  1.00  0.80           N  
ATOM   4179  CA  SER A 556     -14.954 -12.784 -62.033  1.00  0.82           C  
ATOM   4180  C   SER A 556     -14.727 -11.633 -63.007  1.00  0.82           C  
ATOM   4181  CB  SER A 556     -15.654 -13.939 -62.749  1.00  0.79           C  
ATOM   4182  O   SER A 556     -15.682 -11.092 -63.570  1.00  0.80           O  
ATOM   4183  OG  SER A 556     -14.969 -14.280 -63.942  1.00  0.78           O  
ATOM   4184  N   ASN A 557     -13.504 -11.294 -63.280  1.00  0.76           N  
ATOM   4185  CA  ASN A 557     -13.203 -10.334 -64.337  1.00  0.79           C  
ATOM   4186  C   ASN A 557     -13.527 -10.899 -65.717  1.00  0.78           C  
ATOM   4187  CB  ASN A 557     -11.735  -9.904 -64.271  1.00  0.74           C  
ATOM   4188  O   ASN A 557     -13.889 -10.153 -66.629  1.00  0.77           O  
ATOM   4189  CG  ASN A 557     -11.533  -8.641 -63.457  1.00  0.68           C  
ATOM   4190  ND2 ASN A 557     -10.281  -8.339 -63.133  1.00  0.66           N  
ATOM   4191  OD1 ASN A 557     -12.493  -7.943 -63.122  1.00  0.65           O  
ATOM   4192  N   THR A 558     -13.418 -12.195 -65.786  1.00  0.81           N  
ATOM   4193  CA  THR A 558     -13.679 -12.852 -67.062  1.00  0.82           C  
ATOM   4194  C   THR A 558     -15.177 -12.895 -67.352  1.00  0.79           C  
ATOM   4195  CB  THR A 558     -13.109 -14.283 -67.080  1.00  0.78           C  
ATOM   4196  O   THR A 558     -15.618 -12.485 -68.428  1.00  0.76           O  
ATOM   4197  CG2 THR A 558     -13.189 -14.889 -68.477  1.00  0.68           C  
ATOM   4198  OG1 THR A 558     -11.738 -14.250 -66.663  1.00  0.72           O  
ATOM   4199  N   GLU A 559     -16.034 -13.208 -66.432  1.00  0.78           N  
ATOM   4200  CA  GLU A 559     -17.477 -13.370 -66.584  1.00  0.78           C  
ATOM   4201  C   GLU A 559     -18.218 -12.085 -66.224  1.00  0.77           C  
ATOM   4202  CB  GLU A 559     -17.982 -14.528 -65.719  1.00  0.75           C  
ATOM   4203  O   GLU A 559     -19.416 -11.959 -66.486  1.00  0.74           O  
ATOM   4204  CG  GLU A 559     -17.371 -15.875 -66.077  1.00  0.70           C  
ATOM   4205  CD  GLU A 559     -17.674 -16.312 -67.501  1.00  0.69           C  
ATOM   4206  OE1 GLU A 559     -18.761 -15.974 -68.021  1.00  0.71           O  
ATOM   4207  OE2 GLU A 559     -16.818 -17.000 -68.101  1.00  0.67           O  
ATOM   4208  N   ARG A 560     -17.563 -11.021 -65.635  1.00  0.79           N  
ATOM   4209  CA  ARG A 560     -18.072  -9.723 -65.206  1.00  0.80           C  
ATOM   4210  C   ARG A 560     -19.307  -9.883 -64.325  1.00  0.76           C  
ATOM   4211  CB  ARG A 560     -18.402  -8.847 -66.417  1.00  0.74           C  
ATOM   4212  O   ARG A 560     -20.288  -9.153 -64.485  1.00  0.72           O  
ATOM   4213  CG  ARG A 560     -17.193  -8.492 -67.268  1.00  0.70           C  
ATOM   4214  CD  ARG A 560     -17.549  -7.507 -68.372  1.00  0.70           C  
ATOM   4215  NE  ARG A 560     -16.368  -7.083 -69.118  1.00  0.69           N  
ATOM   4216  NH1 ARG A 560     -17.506  -5.603 -70.480  1.00  0.52           N  
ATOM   4217  NH2 ARG A 560     -15.242  -5.875 -70.714  1.00  0.48           N  
ATOM   4218  CZ  ARG A 560     -16.375  -6.188 -70.102  1.00  0.71           C  
ATOM   4219  N   THR A 561     -19.307 -10.910 -63.603  1.00  0.80           N  
ATOM   4220  CA  THR A 561     -20.421 -11.114 -62.684  1.00  0.81           C  
ATOM   4221  C   THR A 561     -19.925 -11.655 -61.345  1.00  0.81           C  
ATOM   4222  CB  THR A 561     -21.463 -12.080 -63.276  1.00  0.78           C  
ATOM   4223  O   THR A 561     -18.812 -12.176 -61.254  1.00  0.79           O  
ATOM   4224  CG2 THR A 561     -20.919 -13.504 -63.343  1.00  0.73           C  
ATOM   4225  OG1 THR A 561     -22.638 -12.068 -62.455  1.00  0.76           O  
ATOM   4226  N   SER A 562     -20.704 -11.547 -60.239  1.00  0.80           N  
ATOM   4227  CA  SER A 562     -20.432 -12.212 -58.969  1.00  0.82           C  
ATOM   4228  C   SER A 562     -20.647 -13.718 -59.075  1.00  0.81           C  
ATOM   4229  CB  SER A 562     -21.318 -11.638 -57.862  1.00  0.78           C  
ATOM   4230  O   SER A 562     -21.623 -14.169 -59.678  1.00  0.80           O  
ATOM   4231  OG  SER A 562     -21.144 -10.236 -57.755  1.00  0.72           O  
ATOM   4232  N   MET A 563     -19.663 -14.377 -58.658  1.00  0.84           N  
ATOM   4233  CA  MET A 563     -19.702 -15.836 -58.703  1.00  0.85           C  
ATOM   4234  C   MET A 563     -19.650 -16.426 -57.298  1.00  0.84           C  
ATOM   4235  CB  MET A 563     -18.543 -16.379 -59.541  1.00  0.82           C  
ATOM   4236  O   MET A 563     -19.083 -15.821 -56.387  1.00  0.82           O  
ATOM   4237  CG  MET A 563     -18.470 -15.791 -60.941  1.00  0.76           C  
ATOM   4238  SD  MET A 563     -18.655 -17.065 -62.249  1.00  0.74           S  
ATOM   4239  CE  MET A 563     -17.210 -18.103 -61.890  1.00  0.74           C  
ATOM   4240  N   GLN A 564     -20.378 -17.634 -57.117  1.00  0.81           N  
ATOM   4241  CA  GLN A 564     -20.285 -18.464 -55.920  1.00  0.83           C  
ATOM   4242  C   GLN A 564     -19.644 -19.813 -56.235  1.00  0.82           C  
ATOM   4243  CB  GLN A 564     -21.668 -18.671 -55.301  1.00  0.80           C  
ATOM   4244  O   GLN A 564     -19.939 -20.421 -57.266  1.00  0.81           O  
ATOM   4245  CG  GLN A 564     -21.641 -19.406 -53.967  1.00  0.76           C  
ATOM   4246  CD  GLN A 564     -23.019 -19.558 -53.353  1.00  0.76           C  
ATOM   4247  NE2 GLN A 564     -23.063 -19.927 -52.077  1.00  0.79           N  
ATOM   4248  OE1 GLN A 564     -24.037 -19.346 -54.019  1.00  0.82           O  
ATOM   4249  N   LYS A 565     -18.624 -20.157 -55.377  1.00  0.80           N  
ATOM   4250  CA  LYS A 565     -18.147 -21.536 -55.442  1.00  0.84           C  
ATOM   4251  C   LYS A 565     -19.186 -22.504 -54.883  1.00  0.82           C  
ATOM   4252  CB  LYS A 565     -16.829 -21.684 -54.679  1.00  0.78           C  
ATOM   4253  O   LYS A 565     -19.565 -22.409 -53.714  1.00  0.80           O  
ATOM   4254  CG  LYS A 565     -16.089 -22.982 -54.968  1.00  0.70           C  
ATOM   4255  CD  LYS A 565     -14.600 -22.741 -55.181  1.00  0.70           C  
ATOM   4256  CE  LYS A 565     -13.852 -24.043 -55.431  1.00  0.72           C  
ATOM   4257  NZ  LYS A 565     -12.411 -23.804 -55.743  1.00  0.59           N  
ATOM   4258  N   VAL A 566     -19.874 -23.350 -55.705  1.00  0.80           N  
ATOM   4259  CA  VAL A 566     -20.843 -24.388 -55.368  1.00  0.82           C  
ATOM   4260  C   VAL A 566     -20.354 -25.739 -55.886  1.00  0.80           C  
ATOM   4261  CB  VAL A 566     -22.240 -24.069 -55.946  1.00  0.79           C  
ATOM   4262  O   VAL A 566     -20.054 -25.883 -57.074  1.00  0.78           O  
ATOM   4263  CG1 VAL A 566     -23.257 -25.122 -55.512  1.00  0.74           C  
ATOM   4264  CG2 VAL A 566     -22.691 -22.675 -55.512  1.00  0.73           C  
ATOM   4265  N   GLN A 567     -20.150 -26.685 -54.948  1.00  0.78           N  
ATOM   4266  CA  GLN A 567     -19.670 -28.035 -55.223  1.00  0.82           C  
ATOM   4267  C   GLN A 567     -18.382 -28.006 -56.041  1.00  0.79           C  
ATOM   4268  CB  GLN A 567     -20.739 -28.846 -55.957  1.00  0.75           C  
ATOM   4269  O   GLN A 567     -18.280 -28.672 -57.073  1.00  0.76           O  
ATOM   4270  CG  GLN A 567     -22.002 -29.081 -55.140  1.00  0.69           C  
ATOM   4271  CD  GLN A 567     -23.033 -29.913 -55.878  1.00  0.68           C  
ATOM   4272  NE2 GLN A 567     -23.994 -30.459 -55.141  1.00  0.69           N  
ATOM   4273  OE1 GLN A 567     -22.968 -30.063 -57.103  1.00  0.77           O  
ATOM   4274  N   GLY A 568     -17.374 -27.130 -55.757  1.00  0.77           N  
ATOM   4275  CA  GLY A 568     -16.057 -27.006 -56.362  1.00  0.80           C  
ATOM   4276  C   GLY A 568     -16.052 -26.146 -57.611  1.00  0.77           C  
ATOM   4277  O   GLY A 568     -14.990 -25.847 -58.162  1.00  0.76           O  
ATOM   4278  N   GLN A 569     -17.326 -25.793 -58.072  1.00  0.83           N  
ATOM   4279  CA  GLN A 569     -17.404 -25.023 -59.308  1.00  0.84           C  
ATOM   4280  C   GLN A 569     -17.871 -23.595 -59.039  1.00  0.84           C  
ATOM   4281  CB  GLN A 569     -18.343 -25.703 -60.306  1.00  0.81           C  
ATOM   4282  O   GLN A 569     -18.721 -23.367 -58.176  1.00  0.82           O  
ATOM   4283  CG  GLN A 569     -17.887 -27.092 -60.731  1.00  0.78           C  
ATOM   4284  CD  GLN A 569     -16.541 -27.080 -61.431  1.00  0.77           C  
ATOM   4285  NE2 GLN A 569     -15.636 -27.948 -60.991  1.00  0.80           N  
ATOM   4286  OE1 GLN A 569     -16.316 -26.297 -62.360  1.00  0.81           O  
ATOM   4287  N   TRP A 570     -17.373 -22.571 -59.657  1.00  0.80           N  
ATOM   4288  CA  TRP A 570     -17.828 -21.185 -59.642  1.00  0.84           C  
ATOM   4289  C   TRP A 570     -19.066 -21.009 -60.515  1.00  0.79           C  
ATOM   4290  CB  TRP A 570     -16.715 -20.247 -60.118  1.00  0.77           C  
ATOM   4291  O   TRP A 570     -19.022 -21.256 -61.722  1.00  0.73           O  
ATOM   4292  CG  TRP A 570     -15.607 -20.063 -59.125  1.00  0.70           C  
ATOM   4293  CD1 TRP A 570     -14.386 -20.678 -59.127  1.00  0.65           C  
ATOM   4294  CD2 TRP A 570     -15.623 -19.206 -57.978  1.00  0.71           C  
ATOM   4295  CE2 TRP A 570     -14.376 -19.352 -57.331  1.00  0.78           C  
ATOM   4296  CE3 TRP A 570     -16.570 -18.328 -57.436  1.00  0.77           C  
ATOM   4297  NE1 TRP A 570     -13.641 -20.255 -58.051  1.00  0.77           N  
ATOM   4298  CH2 TRP A 570     -14.998 -17.799 -55.657  1.00  0.74           C  
ATOM   4299  CZ2 TRP A 570     -14.053 -18.652 -56.166  1.00  0.75           C  
ATOM   4300  CZ3 TRP A 570     -16.247 -17.632 -56.277  1.00  0.75           C  
ATOM   4301  N   VAL A 571     -20.202 -20.679 -59.893  1.00  0.80           N  
ATOM   4302  CA  VAL A 571     -21.454 -20.391 -60.585  1.00  0.81           C  
ATOM   4303  C   VAL A 571     -21.842 -18.931 -60.364  1.00  0.80           C  
ATOM   4304  CB  VAL A 571     -22.592 -21.323 -60.112  1.00  0.78           C  
ATOM   4305  O   VAL A 571     -21.609 -18.375 -59.288  1.00  0.79           O  
ATOM   4306  CG1 VAL A 571     -22.300 -22.771 -60.501  1.00  0.72           C  
ATOM   4307  CG2 VAL A 571     -22.787 -21.201 -58.602  1.00  0.72           C  
ATOM   4308  N   PRO A 572     -22.243 -18.064 -61.350  1.00  0.77           N  
ATOM   4309  CA  PRO A 572     -22.728 -16.699 -61.130  1.00  0.77           C  
ATOM   4310  C   PRO A 572     -23.798 -16.621 -60.043  1.00  0.77           C  
ATOM   4311  CB  PRO A 572     -23.304 -16.306 -62.493  1.00  0.75           C  
ATOM   4312  O   PRO A 572     -24.713 -17.448 -60.013  1.00  0.75           O  
ATOM   4313  CG  PRO A 572     -22.662 -17.243 -63.464  1.00  0.74           C  
ATOM   4314  CD  PRO A 572     -22.401 -18.548 -62.767  1.00  0.73           C  
ATOM   4315  N   ILE A 573     -23.608 -15.570 -59.030  1.00  0.76           N  
ATOM   4316  CA  ILE A 573     -24.640 -15.226 -58.059  1.00  0.75           C  
ATOM   4317  C   ILE A 573     -25.780 -14.488 -58.757  1.00  0.73           C  
ATOM   4318  CB  ILE A 573     -24.070 -14.366 -56.909  1.00  0.72           C  
ATOM   4319  O   ILE A 573     -25.560 -13.460 -59.401  1.00  0.69           O  
ATOM   4320  CG1 ILE A 573     -22.993 -15.143 -56.143  1.00  0.69           C  
ATOM   4321  CG2 ILE A 573     -25.189 -13.911 -55.968  1.00  0.68           C  
ATOM   4322  CD1 ILE A 573     -22.300 -14.334 -55.056  1.00  0.67           C  
ATOM   4323  N   GLY A 574     -27.033 -14.958 -58.446  1.00  0.64           N  
ATOM   4324  CA  GLY A 574     -28.231 -14.398 -59.051  1.00  0.62           C  
ATOM   4325  C   GLY A 574     -28.503 -14.935 -60.443  1.00  0.62           C  
ATOM   4326  O   GLY A 574     -29.522 -14.605 -61.054  1.00  0.60           O  
ATOM   4327  N   SER A 575     -27.619 -15.507 -60.970  1.00  0.50           N  
ATOM   4328  CA  SER A 575     -28.152 -16.418 -61.978  1.00  0.49           C  
ATOM   4329  C   SER A 575     -29.054 -17.473 -61.347  1.00  0.50           C  
ATOM   4330  CB  SER A 575     -27.014 -17.099 -62.740  1.00  0.46           C  
ATOM   4331  O   SER A 575     -28.583 -18.339 -60.607  1.00  0.47           O  
ATOM   4332  OG  SER A 575     -26.136 -17.762 -61.848  1.00  0.45           O  
ATOM   4333  N   GLY A 576     -30.197 -17.256 -60.533  1.00  0.47           N  
ATOM   4334  CA  GLY A 576     -31.181 -18.302 -60.761  1.00  0.47           C  
ATOM   4335  C   GLY A 576     -30.954 -19.063 -62.053  1.00  0.47           C  
ATOM   4336  O   GLY A 576     -30.837 -18.460 -63.122  1.00  0.45           O  
ATOM   4337  N   SER A 577     -29.765 -19.815 -62.161  1.00  0.50           N  
ATOM   4338  CA  SER A 577     -29.544 -20.498 -63.431  1.00  0.49           C  
ATOM   4339  C   SER A 577     -30.803 -20.487 -64.291  1.00  0.50           C  
ATOM   4340  CB  SER A 577     -29.091 -21.939 -63.193  1.00  0.46           C  
ATOM   4341  O   SER A 577     -31.768 -21.196 -63.997  1.00  0.48           O  
ATOM   4342  OG  SER A 577     -29.879 -22.555 -62.189  1.00  0.44           O  
ATOM   4343  N   VAL A 578     -31.516 -19.329 -64.531  1.00  0.59           N  
ATOM   4344  CA  VAL A 578     -32.222 -19.429 -65.804  1.00  0.60           C  
ATOM   4345  C   VAL A 578     -31.235 -19.772 -66.917  1.00  0.60           C  
ATOM   4346  CB  VAL A 578     -32.973 -18.121 -66.141  1.00  0.56           C  
ATOM   4347  O   VAL A 578     -30.322 -18.995 -67.206  1.00  0.58           O  
ATOM   4348  CG1 VAL A 578     -33.840 -18.301 -67.385  1.00  0.50           C  
ATOM   4349  CG2 VAL A 578     -33.824 -17.673 -64.953  1.00  0.51           C  
ATOM   4350  N   ARG A 579     -30.851 -21.024 -66.992  1.00  0.64           N  
ATOM   4351  CA  ARG A 579     -30.229 -21.402 -68.256  1.00  0.64           C  
ATOM   4352  C   ARG A 579     -31.276 -21.569 -69.353  1.00  0.65           C  
ATOM   4353  CB  ARG A 579     -29.427 -22.696 -68.096  1.00  0.61           C  
ATOM   4354  O   ARG A 579     -32.367 -22.085 -69.104  1.00  0.64           O  
ATOM   4355  CG  ARG A 579     -30.271 -23.958 -68.180  1.00  0.60           C  
ATOM   4356  CD  ARG A 579     -29.416 -25.214 -68.099  1.00  0.60           C  
ATOM   4357  NE  ARG A 579     -30.231 -26.425 -68.146  1.00  0.51           N  
ATOM   4358  NH1 ARG A 579     -28.468 -27.874 -67.788  1.00  0.43           N  
ATOM   4359  NH2 ARG A 579     -30.592 -28.691 -68.058  1.00  0.40           N  
ATOM   4360  CZ  ARG A 579     -29.762 -27.661 -67.997  1.00  0.56           C  
ATOM   4361  N   THR A 580     -31.219 -20.804 -70.394  1.00  0.67           N  
ATOM   4362  CA  THR A 580     -31.892 -21.093 -71.655  1.00  0.67           C  
ATOM   4363  C   THR A 580     -31.086 -22.091 -72.482  1.00  0.68           C  
ATOM   4364  CB  THR A 580     -32.119 -19.809 -72.474  1.00  0.63           C  
ATOM   4365  O   THR A 580     -29.955 -21.806 -72.878  1.00  0.66           O  
ATOM   4366  CG2 THR A 580     -32.931 -20.096 -73.733  1.00  0.58           C  
ATOM   4367  OG1 THR A 580     -32.824 -18.855 -71.670  1.00  0.66           O  
ATOM   4368  N   ASP A 581     -31.517 -23.332 -72.453  1.00  0.72           N  
ATOM   4369  CA  ASP A 581     -30.965 -24.346 -73.347  1.00  0.73           C  
ATOM   4370  C   ASP A 581     -31.683 -24.338 -74.695  1.00  0.74           C  
ATOM   4371  CB  ASP A 581     -31.060 -25.733 -72.709  1.00  0.71           C  
ATOM   4372  O   ASP A 581     -32.902 -24.162 -74.754  1.00  0.74           O  
ATOM   4373  CG  ASP A 581     -30.136 -25.901 -71.515  1.00  0.68           C  
ATOM   4374  OD1 ASP A 581     -29.079 -25.236 -71.464  1.00  0.70           O  
ATOM   4375  OD2 ASP A 581     -30.467 -26.708 -70.619  1.00  0.74           O  
ATOM   4376  N   ALA A 582     -30.928 -24.265 -75.695  1.00  0.75           N  
ATOM   4377  CA  ALA A 582     -31.444 -24.412 -77.054  1.00  0.76           C  
ATOM   4378  C   ALA A 582     -31.455 -25.877 -77.482  1.00  0.76           C  
ATOM   4379  CB  ALA A 582     -30.615 -23.581 -78.030  1.00  0.72           C  
ATOM   4380  O   ALA A 582     -30.422 -26.549 -77.440  1.00  0.73           O  
ATOM   4381  N   PHE A 583     -32.556 -26.394 -77.749  1.00  0.73           N  
ATOM   4382  CA  PHE A 583     -32.753 -27.737 -78.280  1.00  0.73           C  
ATOM   4383  C   PHE A 583     -33.131 -27.687 -79.755  1.00  0.73           C  
ATOM   4384  CB  PHE A 583     -33.836 -28.476 -77.486  1.00  0.71           C  
ATOM   4385  O   PHE A 583     -33.982 -26.891 -80.157  1.00  0.70           O  
ATOM   4386  CG  PHE A 583     -33.475 -28.715 -76.045  1.00  0.70           C  
ATOM   4387  CD1 PHE A 583     -32.830 -29.884 -75.659  1.00  0.68           C  
ATOM   4388  CD2 PHE A 583     -33.782 -27.770 -75.074  1.00  0.70           C  
ATOM   4389  CE1 PHE A 583     -32.495 -30.107 -74.326  1.00  0.71           C  
ATOM   4390  CE2 PHE A 583     -33.450 -27.986 -73.740  1.00  0.70           C  
ATOM   4391  CZ  PHE A 583     -32.808 -29.156 -73.368  1.00  0.69           C  
ATOM   4392  N   THR A 584     -32.287 -28.391 -80.510  1.00  0.71           N  
ATOM   4393  CA  THR A 584     -32.629 -28.577 -81.916  1.00  0.71           C  
ATOM   4394  C   THR A 584     -33.899 -29.410 -82.058  1.00  0.70           C  
ATOM   4395  CB  THR A 584     -31.479 -29.254 -82.685  1.00  0.68           C  
ATOM   4396  O   THR A 584     -34.173 -30.281 -81.230  1.00  0.66           O  
ATOM   4397  CG2 THR A 584     -30.383 -28.251 -83.031  1.00  0.60           C  
ATOM   4398  OG1 THR A 584     -30.920 -30.297 -81.877  1.00  0.64           O  
ATOM   4399  N   ILE A 585     -34.694 -29.162 -83.107  1.00  0.60           N  
ATOM   4400  CA  ILE A 585     -35.997 -29.769 -83.360  1.00  0.60           C  
ATOM   4401  C   ILE A 585     -35.837 -31.278 -83.537  1.00  0.60           C  
ATOM   4402  CB  ILE A 585     -36.676 -29.153 -84.604  1.00  0.55           C  
ATOM   4403  O   ILE A 585     -36.755 -32.045 -83.237  1.00  0.58           O  
ATOM   4404  CG1 ILE A 585     -37.303 -27.798 -84.253  1.00  0.49           C  
ATOM   4405  CG2 ILE A 585     -37.725 -30.110 -85.176  1.00  0.50           C  
ATOM   4406  CD1 ILE A 585     -37.830 -27.030 -85.458  1.00  0.49           C  
ATOM   4407  N   SER A 586     -34.686 -31.792 -84.209  1.00  0.61           N  
ATOM   4408  CA  SER A 586     -34.477 -33.228 -84.362  1.00  0.60           C  
ATOM   4409  C   SER A 586     -34.650 -33.957 -83.034  1.00  0.61           C  
ATOM   4410  CB  SER A 586     -33.086 -33.511 -84.930  1.00  0.56           C  
ATOM   4411  O   SER A 586     -34.767 -35.184 -83.004  1.00  0.59           O  
ATOM   4412  OG  SER A 586     -32.082 -32.929 -84.116  1.00  0.54           O  
ATOM   4413  N   SER A 587     -34.854 -33.308 -81.897  1.00  0.60           N  
ATOM   4414  CA  SER A 587     -35.100 -33.917 -80.594  1.00  0.60           C  
ATOM   4415  C   SER A 587     -36.592 -33.987 -80.288  1.00  0.61           C  
ATOM   4416  CB  SER A 587     -34.381 -33.136 -79.493  1.00  0.56           C  
ATOM   4417  O   SER A 587     -36.991 -34.458 -79.222  1.00  0.59           O  
ATOM   4418  OG  SER A 587     -34.601 -31.743 -79.640  1.00  0.52           O  
ATOM   4419  N   TRP A 588     -37.494 -33.610 -81.213  1.00  0.61           N  
ATOM   4420  CA  TRP A 588     -38.937 -33.600 -80.995  1.00  0.66           C  
ATOM   4421  C   TRP A 588     -39.566 -34.911 -81.457  1.00  0.61           C  
ATOM   4422  CB  TRP A 588     -39.584 -32.422 -81.729  1.00  0.58           C  
ATOM   4423  O   TRP A 588     -39.191 -35.453 -82.499  1.00  0.58           O  
ATOM   4424  CG  TRP A 588     -39.105 -31.079 -81.266  1.00  0.54           C  
ATOM   4425  CD1 TRP A 588     -37.853 -30.760 -80.820  1.00  0.48           C  
ATOM   4426  CD2 TRP A 588     -39.875 -29.875 -81.199  1.00  0.50           C  
ATOM   4427  CE2 TRP A 588     -39.024 -28.862 -80.703  1.00  0.46           C  
ATOM   4428  CE3 TRP A 588     -41.203 -29.553 -81.511  1.00  0.53           C  
ATOM   4429  NE1 TRP A 588     -37.797 -29.428 -80.480  1.00  0.50           N  
ATOM   4430  CH2 TRP A 588     -40.762 -27.261 -80.825  1.00  0.47           C  
ATOM   4431  CZ2 TRP A 588     -39.459 -27.548 -80.512  1.00  0.55           C  
ATOM   4432  CZ3 TRP A 588     -41.633 -28.245 -81.320  1.00  0.41           C  
ATOM   4433  N   VAL A 589     -40.417 -35.522 -80.641  1.00  0.71           N  
ATOM   4434  CA  VAL A 589     -41.249 -36.670 -80.987  1.00  0.70           C  
ATOM   4435  C   VAL A 589     -42.647 -36.196 -81.378  1.00  0.71           C  
ATOM   4436  CB  VAL A 589     -41.336 -37.680 -79.821  1.00  0.68           C  
ATOM   4437  O   VAL A 589     -43.334 -35.548 -80.586  1.00  0.68           O  
ATOM   4438  CG1 VAL A 589     -42.158 -38.902 -80.225  1.00  0.67           C  
ATOM   4439  CG2 VAL A 589     -39.937 -38.097 -79.372  1.00  0.67           C  
ATOM   4440  N   LEU A 590     -43.042 -36.305 -82.690  1.00  0.68           N  
ATOM   4441  CA  LEU A 590     -44.403 -36.131 -83.188  1.00  0.68           C  
ATOM   4442  C   LEU A 590     -45.296 -37.285 -82.744  1.00  0.68           C  
ATOM   4443  CB  LEU A 590     -44.405 -36.028 -84.716  1.00  0.65           C  
ATOM   4444  O   LEU A 590     -45.024 -38.444 -83.064  1.00  0.66           O  
ATOM   4445  CG  LEU A 590     -45.737 -35.656 -85.368  1.00  0.62           C  
ATOM   4446  CD1 LEU A 590     -45.996 -34.160 -85.229  1.00  0.59           C  
ATOM   4447  CD2 LEU A 590     -45.749 -36.072 -86.835  1.00  0.59           C  
ATOM   4448  N   SER A 591     -46.222 -36.960 -81.875  1.00  0.68           N  
ATOM   4449  CA  SER A 591     -47.344 -37.827 -81.534  1.00  0.69           C  
ATOM   4450  C   SER A 591     -48.678 -37.141 -81.810  1.00  0.69           C  
ATOM   4451  CB  SER A 591     -47.271 -38.245 -80.064  1.00  0.66           C  
ATOM   4452  O   SER A 591     -49.084 -36.242 -81.070  1.00  0.67           O  
ATOM   4453  OG  SER A 591     -48.315 -39.149 -79.746  1.00  0.67           O  
ATOM   4454  N   GLY A 592     -49.476 -37.468 -83.048  1.00  0.65           N  
ATOM   4455  CA  GLY A 592     -50.646 -36.761 -83.545  1.00  0.65           C  
ATOM   4456  C   GLY A 592     -50.354 -35.325 -83.936  1.00  0.63           C  
ATOM   4457  O   GLY A 592     -49.506 -35.070 -84.794  1.00  0.59           O  
ATOM   4458  N   ASN A 593     -51.072 -34.361 -83.387  1.00  0.64           N  
ATOM   4459  CA  ASN A 593     -50.939 -32.925 -83.609  1.00  0.64           C  
ATOM   4460  C   ASN A 593     -50.036 -32.277 -82.564  1.00  0.64           C  
ATOM   4461  CB  ASN A 593     -52.314 -32.253 -83.613  1.00  0.61           C  
ATOM   4462  O   ASN A 593     -50.096 -31.065 -82.350  1.00  0.62           O  
ATOM   4463  CG  ASN A 593     -53.189 -32.720 -84.759  1.00  0.58           C  
ATOM   4464  ND2 ASN A 593     -54.493 -32.504 -84.635  1.00  0.57           N  
ATOM   4465  OD1 ASN A 593     -52.698 -33.271 -85.747  1.00  0.57           O  
ATOM   4466  N   TYR A 594     -49.255 -33.003 -81.764  1.00  0.67           N  
ATOM   4467  CA  TYR A 594     -48.411 -32.479 -80.696  1.00  0.67           C  
ATOM   4468  C   TYR A 594     -46.956 -32.881 -80.903  1.00  0.67           C  
ATOM   4469  CB  TYR A 594     -48.900 -32.975 -79.331  1.00  0.63           C  
ATOM   4470  O   TYR A 594     -46.666 -34.026 -81.261  1.00  0.64           O  
ATOM   4471  CG  TYR A 594     -50.348 -32.653 -79.052  1.00  0.60           C  
ATOM   4472  CD1 TYR A 594     -50.723 -31.402 -78.568  1.00  0.56           C  
ATOM   4473  CD2 TYR A 594     -51.344 -33.599 -79.271  1.00  0.57           C  
ATOM   4474  CE1 TYR A 594     -52.056 -31.101 -78.307  1.00  0.55           C  
ATOM   4475  CE2 TYR A 594     -52.680 -33.310 -79.014  1.00  0.54           C  
ATOM   4476  OH  TYR A 594     -54.347 -31.768 -78.277  1.00  0.54           O  
ATOM   4477  CZ  TYR A 594     -53.026 -32.060 -78.534  1.00  0.52           C  
ATOM   4478  N   TYR A 595     -46.065 -31.900 -80.726  1.00  0.71           N  
ATOM   4479  CA  TYR A 595     -44.641 -32.174 -80.573  1.00  0.71           C  
ATOM   4480  C   TYR A 595     -44.240 -32.178 -79.103  1.00  0.71           C  
ATOM   4481  CB  TYR A 595     -43.809 -31.141 -81.338  1.00  0.69           C  
ATOM   4482  O   TYR A 595     -44.599 -31.267 -78.353  1.00  0.69           O  
ATOM   4483  CG  TYR A 595     -43.878 -31.296 -82.838  1.00  0.67           C  
ATOM   4484  CD1 TYR A 595     -43.000 -32.142 -83.512  1.00  0.65           C  
ATOM   4485  CD2 TYR A 595     -44.820 -30.597 -83.585  1.00  0.65           C  
ATOM   4486  CE1 TYR A 595     -43.059 -32.287 -84.894  1.00  0.63           C  
ATOM   4487  CE2 TYR A 595     -44.888 -30.733 -84.967  1.00  0.60           C  
ATOM   4488  OH  TYR A 595     -44.068 -31.719 -86.980  1.00  0.59           O  
ATOM   4489  CZ  TYR A 595     -44.005 -31.580 -85.612  1.00  0.62           C  
ATOM   4490  N   THR A 596     -43.615 -33.321 -78.694  1.00  0.70           N  
ATOM   4491  CA  THR A 596     -43.051 -33.427 -77.353  1.00  0.70           C  
ATOM   4492  C   THR A 596     -41.530 -33.307 -77.395  1.00  0.70           C  
ATOM   4493  CB  THR A 596     -43.445 -34.757 -76.685  1.00  0.67           C  
ATOM   4494  O   THR A 596     -40.861 -34.072 -78.093  1.00  0.69           O  
ATOM   4495  CG2 THR A 596     -42.942 -34.820 -75.246  1.00  0.64           C  
ATOM   4496  OG1 THR A 596     -44.873 -34.880 -76.685  1.00  0.68           O  
ATOM   4497  N   LEU A 597     -41.021 -32.285 -76.713  1.00  0.72           N  
ATOM   4498  CA  LEU A 597     -39.602 -32.164 -76.395  1.00  0.72           C  
ATOM   4499  C   LEU A 597     -39.329 -32.598 -74.959  1.00  0.72           C  
ATOM   4500  CB  LEU A 597     -39.128 -30.723 -76.604  1.00  0.70           C  
ATOM   4501  O   LEU A 597     -39.915 -32.056 -74.019  1.00  0.70           O  
ATOM   4502  CG  LEU A 597     -37.668 -30.433 -76.253  1.00  0.68           C  
ATOM   4503  CD1 LEU A 597     -36.738 -31.090 -77.268  1.00  0.66           C  
ATOM   4504  CD2 LEU A 597     -37.422 -28.929 -76.189  1.00  0.67           C  
ATOM   4505  N   THR A 598     -38.557 -33.704 -74.790  1.00  0.70           N  
ATOM   4506  CA  THR A 598     -38.042 -34.075 -73.476  1.00  0.70           C  
ATOM   4507  C   THR A 598     -36.848 -33.204 -73.097  1.00  0.70           C  
ATOM   4508  CB  THR A 598     -37.632 -35.558 -73.435  1.00  0.67           C  
ATOM   4509  O   THR A 598     -35.816 -33.229 -73.771  1.00  0.68           O  
ATOM   4510  CG2 THR A 598     -37.194 -35.970 -72.034  1.00  0.64           C  
ATOM   4511  OG1 THR A 598     -38.747 -36.367 -73.832  1.00  0.67           O  
ATOM   4512  N   VAL A 599     -37.019 -32.398 -72.096  1.00  0.69           N  
ATOM   4513  CA  VAL A 599     -35.968 -31.582 -71.498  1.00  0.68           C  
ATOM   4514  C   VAL A 599     -35.671 -32.076 -70.084  1.00  0.66           C  
ATOM   4515  CB  VAL A 599     -36.358 -30.087 -71.469  1.00  0.65           C  
ATOM   4516  O   VAL A 599     -36.565 -32.122 -69.235  1.00  0.63           O  
ATOM   4517  CG1 VAL A 599     -35.164 -29.225 -71.064  1.00  0.60           C  
ATOM   4518  CG2 VAL A 599     -36.900 -29.651 -72.829  1.00  0.59           C  
ATOM   4519  N   THR A 600     -34.563 -32.727 -69.888  1.00  0.64           N  
ATOM   4520  CA  THR A 600     -34.090 -33.186 -68.587  1.00  0.64           C  
ATOM   4521  C   THR A 600     -33.800 -32.003 -67.668  1.00  0.63           C  
ATOM   4522  CB  THR A 600     -32.824 -34.053 -68.727  1.00  0.60           C  
ATOM   4523  O   THR A 600     -32.640 -31.640 -67.462  1.00  0.59           O  
ATOM   4524  CG2 THR A 600     -32.612 -34.920 -67.490  1.00  0.55           C  
ATOM   4525  OG1 THR A 600     -32.957 -34.901 -69.874  1.00  0.58           O  
ATOM   4526  N   ALA A 601     -34.936 -31.254 -67.248  1.00  0.65           N  
ATOM   4527  CA  ALA A 601     -34.804 -30.191 -66.255  1.00  0.66           C  
ATOM   4528  C   ALA A 601     -36.022 -30.144 -65.336  1.00  0.66           C  
ATOM   4529  CB  ALA A 601     -34.608 -28.842 -66.942  1.00  0.61           C  
ATOM   4530  O   ALA A 601     -37.148 -30.390 -65.775  1.00  0.63           O  
ATOM   4531  N   SER A 602     -35.932 -30.015 -63.924  1.00  0.61           N  
ATOM   4532  CA  SER A 602     -36.965 -30.042 -62.894  1.00  0.61           C  
ATOM   4533  C   SER A 602     -37.691 -28.704 -62.804  1.00  0.61           C  
ATOM   4534  CB  SER A 602     -36.358 -30.394 -61.535  1.00  0.56           C  
ATOM   4535  O   SER A 602     -38.819 -28.635 -62.310  1.00  0.58           O  
ATOM   4536  OG  SER A 602     -35.192 -29.626 -61.290  1.00  0.54           O  
ATOM   4537  N   ASN A 603     -37.210 -27.660 -63.398  1.00  0.65           N  
ATOM   4538  CA  ASN A 603     -37.794 -26.331 -63.247  1.00  0.66           C  
ATOM   4539  C   ASN A 603     -37.657 -25.510 -64.525  1.00  0.65           C  
ATOM   4540  CB  ASN A 603     -37.151 -25.594 -62.070  1.00  0.60           C  
ATOM   4541  O   ASN A 603     -36.767 -24.664 -64.633  1.00  0.62           O  
ATOM   4542  CG  ASN A 603     -37.512 -26.204 -60.730  1.00  0.55           C  
ATOM   4543  ND2 ASN A 603     -36.571 -26.176 -59.793  1.00  0.56           N  
ATOM   4544  OD1 ASN A 603     -38.626 -26.697 -60.539  1.00  0.56           O  
ATOM   4545  N   ILE A 604     -38.485 -25.807 -65.585  1.00  0.67           N  
ATOM   4546  CA  ILE A 604     -38.653 -25.049 -66.820  1.00  0.67           C  
ATOM   4547  C   ILE A 604     -39.541 -23.834 -66.563  1.00  0.69           C  
ATOM   4548  CB  ILE A 604     -39.254 -25.925 -67.943  1.00  0.63           C  
ATOM   4549  O   ILE A 604     -40.644 -23.965 -66.027  1.00  0.66           O  
ATOM   4550  CG1 ILE A 604     -38.373 -27.154 -68.191  1.00  0.60           C  
ATOM   4551  CG2 ILE A 604     -39.432 -25.109 -69.227  1.00  0.60           C  
ATOM   4552  CD1 ILE A 604     -38.986 -28.173 -69.142  1.00  0.60           C  
ATOM   4553  N   VAL A 605     -39.004 -22.590 -66.832  1.00  0.71           N  
ATOM   4554  CA  VAL A 605     -39.767 -21.353 -66.695  1.00  0.72           C  
ATOM   4555  C   VAL A 605     -40.553 -21.087 -67.977  1.00  0.72           C  
ATOM   4556  CB  VAL A 605     -38.850 -20.153 -66.374  1.00  0.69           C  
ATOM   4557  O   VAL A 605     -41.758 -20.827 -67.931  1.00  0.70           O  
ATOM   4558  CG1 VAL A 605     -39.678 -18.901 -66.091  1.00  0.65           C  
ATOM   4559  CG2 VAL A 605     -37.943 -20.477 -65.187  1.00  0.64           C  
ATOM   4560  N   THR A 606     -39.800 -21.065 -68.988  1.00  0.74           N  
ATOM   4561  CA  THR A 606     -40.398 -20.786 -70.289  1.00  0.75           C  
ATOM   4562  C   THR A 606     -39.824 -21.711 -71.359  1.00  0.75           C  
ATOM   4563  CB  THR A 606     -40.176 -19.319 -70.703  1.00  0.72           C  
ATOM   4564  O   THR A 606     -38.710 -22.218 -71.214  1.00  0.73           O  
ATOM   4565  CG2 THR A 606     -40.655 -18.363 -69.615  1.00  0.67           C  
ATOM   4566  OG1 THR A 606     -38.779 -19.100 -70.935  1.00  0.70           O  
ATOM   4567  N   ALA A 607     -40.555 -22.076 -72.262  1.00  0.75           N  
ATOM   4568  CA  ALA A 607     -40.106 -22.673 -73.518  1.00  0.76           C  
ATOM   4569  C   ALA A 607     -40.699 -21.939 -74.717  1.00  0.75           C  
ATOM   4570  CB  ALA A 607     -40.478 -24.153 -73.567  1.00  0.73           C  
ATOM   4571  O   ALA A 607     -41.869 -21.548 -74.697  1.00  0.72           O  
ATOM   4572  N   GLU A 608     -39.758 -21.528 -75.479  1.00  0.76           N  
ATOM   4573  CA  GLU A 608     -40.098 -20.855 -76.728  1.00  0.76           C  
ATOM   4574  C   GLU A 608     -39.575 -21.630 -77.934  1.00  0.76           C  
ATOM   4575  CB  GLU A 608     -39.542 -19.428 -76.739  1.00  0.74           C  
ATOM   4576  O   GLU A 608     -38.454 -22.142 -77.911  1.00  0.74           O  
ATOM   4577  CG  GLU A 608     -39.912 -18.633 -77.982  1.00  0.71           C  
ATOM   4578  CD  GLU A 608     -39.360 -17.216 -77.975  1.00  0.70           C  
ATOM   4579  OE1 GLU A 608     -38.694 -16.830 -76.988  1.00  0.71           O  
ATOM   4580  OE2 GLU A 608     -39.597 -16.487 -78.963  1.00  0.70           O  
ATOM   4581  N   ILE A 609     -40.419 -21.753 -78.949  1.00  0.74           N  
ATOM   4582  CA  ILE A 609     -39.989 -22.277 -80.241  1.00  0.74           C  
ATOM   4583  C   ILE A 609     -39.572 -21.124 -81.152  1.00  0.74           C  
ATOM   4584  CB  ILE A 609     -41.103 -23.113 -80.911  1.00  0.72           C  
ATOM   4585  O   ILE A 609     -40.248 -20.094 -81.209  1.00  0.72           O  
ATOM   4586  CG1 ILE A 609     -41.498 -24.292 -80.014  1.00  0.68           C  
ATOM   4587  CG2 ILE A 609     -40.655 -23.601 -82.292  1.00  0.69           C  
ATOM   4588  CD1 ILE A 609     -42.661 -25.115 -80.551  1.00  0.67           C  
ATOM   4589  N   GLN A 610     -38.488 -21.347 -81.778  1.00  0.75           N  
ATOM   4590  CA  GLN A 610     -37.986 -20.428 -82.794  1.00  0.75           C  
ATOM   4591  C   GLN A 610     -37.745 -21.149 -84.117  1.00  0.75           C  
ATOM   4592  CB  GLN A 610     -36.696 -19.755 -82.320  1.00  0.74           C  
ATOM   4593  O   GLN A 610     -37.152 -22.229 -84.142  1.00  0.73           O  
ATOM   4594  CG  GLN A 610     -36.870 -18.905 -81.069  1.00  0.74           C  
ATOM   4595  CD  GLN A 610     -35.583 -18.228 -80.636  1.00  0.74           C  
ATOM   4596  NE2 GLN A 610     -35.709 -17.117 -79.919  1.00  0.78           N  
ATOM   4597  OE1 GLN A 610     -34.484 -18.702 -80.942  1.00  0.78           O  
ATOM   4598  N   GLU A 611     -38.158 -20.583 -85.180  1.00  0.74           N  
ATOM   4599  CA  GLU A 611     -37.874 -20.995 -86.551  1.00  0.74           C  
ATOM   4600  C   GLU A 611     -36.641 -20.281 -87.099  1.00  0.74           C  
ATOM   4601  CB  GLU A 611     -39.081 -20.726 -87.454  1.00  0.71           C  
ATOM   4602  O   GLU A 611     -36.451 -19.087 -86.859  1.00  0.73           O  
ATOM   4603  CG  GLU A 611     -38.903 -21.218 -88.883  1.00  0.68           C  
ATOM   4604  CD  GLU A 611     -40.121 -20.974 -89.758  1.00  0.67           C  
ATOM   4605  OE1 GLU A 611     -41.059 -20.275 -89.312  1.00  0.67           O  
ATOM   4606  OE2 GLU A 611     -40.139 -21.487 -90.899  1.00  0.62           O  
ATOM   4607  N   GLN A 612     -35.758 -21.071 -87.857  1.00  0.75           N  
ATOM   4608  CA  GLN A 612     -34.668 -20.460 -88.611  1.00  0.76           C  
ATOM   4609  C   GLN A 612     -35.175 -19.855 -89.917  1.00  0.76           C  
ATOM   4610  CB  GLN A 612     -33.572 -21.487 -88.899  1.00  0.72           C  
ATOM   4611  O   GLN A 612     -35.417 -20.574 -90.889  1.00  0.74           O  
ATOM   4612  CG  GLN A 612     -32.282 -20.877 -89.429  1.00  0.70           C  
ATOM   4613  CD  GLN A 612     -31.164 -21.894 -89.563  1.00  0.69           C  
ATOM   4614  NE2 GLN A 612     -29.984 -21.429 -89.959  1.00  0.64           N  
ATOM   4615  OE1 GLN A 612     -31.358 -23.087 -89.311  1.00  0.74           O  
ATOM   4616  N   VAL A 613     -35.416 -18.544 -90.006  1.00  0.74           N  
ATOM   4617  CA  VAL A 613     -35.897 -17.820 -91.179  1.00  0.76           C  
ATOM   4618  C   VAL A 613     -34.750 -17.611 -92.164  1.00  0.75           C  
ATOM   4619  CB  VAL A 613     -36.521 -16.461 -90.790  1.00  0.73           C  
ATOM   4620  O   VAL A 613     -34.975 -17.485 -93.370  1.00  0.75           O  
ATOM   4621  CG1 VAL A 613     -37.973 -16.639 -90.349  1.00  0.67           C  
ATOM   4622  CG2 VAL A 613     -35.702 -15.795 -89.686  1.00  0.65           C  
ATOM   4623  N   SER A 614     -33.491 -17.577 -91.709  1.00  0.72           N  
ATOM   4624  CA  SER A 614     -32.226 -17.547 -92.435  1.00  0.74           C  
ATOM   4625  C   SER A 614     -31.083 -18.075 -91.574  1.00  0.72           C  
ATOM   4626  CB  SER A 614     -31.909 -16.126 -92.902  1.00  0.71           C  
ATOM   4627  O   SER A 614     -31.199 -18.139 -90.349  1.00  0.72           O  
ATOM   4628  OG  SER A 614     -31.682 -15.271 -91.794  1.00  0.73           O  
ATOM   4629  N   PRO A 615     -29.995 -18.572 -92.292  1.00  0.75           N  
ATOM   4630  CA  PRO A 615     -28.887 -19.096 -91.489  1.00  0.77           C  
ATOM   4631  C   PRO A 615     -28.501 -18.168 -90.339  1.00  0.76           C  
ATOM   4632  CB  PRO A 615     -27.745 -19.216 -92.501  1.00  0.72           C  
ATOM   4633  O   PRO A 615     -28.116 -17.019 -90.571  1.00  0.74           O  
ATOM   4634  CG  PRO A 615     -28.421 -19.406 -93.820  1.00  0.69           C  
ATOM   4635  CD  PRO A 615     -29.680 -18.588 -93.833  1.00  0.69           C  
ATOM   4636  N   GLY A 616     -28.787 -18.554 -89.136  1.00  0.72           N  
ATOM   4637  CA  GLY A 616     -28.414 -17.851 -87.919  1.00  0.75           C  
ATOM   4638  C   GLY A 616     -29.481 -16.887 -87.437  1.00  0.72           C  
ATOM   4639  O   GLY A 616     -29.362 -16.313 -86.352  1.00  0.71           O  
ATOM   4640  N   VAL A 617     -30.581 -16.781 -88.187  1.00  0.76           N  
ATOM   4641  CA  VAL A 617     -31.653 -15.877 -87.784  1.00  0.77           C  
ATOM   4642  C   VAL A 617     -32.899 -16.682 -87.423  1.00  0.74           C  
ATOM   4643  CB  VAL A 617     -31.982 -14.855 -88.894  1.00  0.73           C  
ATOM   4644  O   VAL A 617     -33.438 -17.412 -88.259  1.00  0.70           O  
ATOM   4645  CG1 VAL A 617     -33.060 -13.878 -88.427  1.00  0.74           C  
ATOM   4646  CG2 VAL A 617     -30.722 -14.102 -89.316  1.00  0.71           C  
ATOM   4647  N   TYR A 618     -33.334 -16.631 -86.199  1.00  0.76           N  
ATOM   4648  CA  TYR A 618     -34.439 -17.375 -85.605  1.00  0.78           C  
ATOM   4649  C   TYR A 618     -35.572 -16.440 -85.202  1.00  0.76           C  
ATOM   4650  CB  TYR A 618     -33.959 -18.169 -84.386  1.00  0.74           C  
ATOM   4651  O   TYR A 618     -35.334 -15.386 -84.608  1.00  0.72           O  
ATOM   4652  CG  TYR A 618     -32.934 -19.227 -84.715  1.00  0.74           C  
ATOM   4653  CD1 TYR A 618     -33.326 -20.520 -85.059  1.00  0.72           C  
ATOM   4654  CD2 TYR A 618     -31.575 -18.939 -84.683  1.00  0.74           C  
ATOM   4655  CE1 TYR A 618     -32.385 -21.499 -85.361  1.00  0.74           C  
ATOM   4656  CE2 TYR A 618     -30.625 -19.910 -84.983  1.00  0.74           C  
ATOM   4657  OH  TYR A 618     -30.105 -22.151 -85.620  1.00  0.64           O  
ATOM   4658  CZ  TYR A 618     -31.040 -21.185 -85.321  1.00  0.73           C  
ATOM   4659  N   THR A 619     -36.758 -16.719 -85.653  1.00  0.76           N  
ATOM   4660  CA  THR A 619     -37.957 -15.979 -85.277  1.00  0.77           C  
ATOM   4661  C   THR A 619     -38.872 -16.838 -84.408  1.00  0.76           C  
ATOM   4662  CB  THR A 619     -38.729 -15.496 -86.519  1.00  0.74           C  
ATOM   4663  O   THR A 619     -38.979 -18.048 -84.617  1.00  0.74           O  
ATOM   4664  CG2 THR A 619     -39.968 -14.701 -86.122  1.00  0.69           C  
ATOM   4665  OG1 THR A 619     -37.874 -14.663 -87.311  1.00  0.73           O  
ATOM   4666  N   ARG A 620     -39.523 -16.290 -83.491  1.00  0.76           N  
ATOM   4667  CA  ARG A 620     -40.474 -16.973 -82.620  1.00  0.77           C  
ATOM   4668  C   ARG A 620     -41.661 -17.505 -83.416  1.00  0.76           C  
ATOM   4669  CB  ARG A 620     -40.963 -16.032 -81.516  1.00  0.74           C  
ATOM   4670  O   ARG A 620     -42.248 -16.782 -84.223  1.00  0.73           O  
ATOM   4671  CG  ARG A 620     -41.881 -16.697 -80.502  1.00  0.72           C  
ATOM   4672  CD  ARG A 620     -42.287 -15.736 -79.394  1.00  0.72           C  
ATOM   4673  NE  ARG A 620     -43.233 -16.350 -78.468  1.00  0.63           N  
ATOM   4674  NH1 ARG A 620     -43.372 -14.517 -77.068  1.00  0.57           N  
ATOM   4675  NH2 ARG A 620     -44.583 -16.408 -76.610  1.00  0.54           N  
ATOM   4676  CZ  ARG A 620     -43.727 -15.757 -77.384  1.00  0.70           C  
ATOM   4677  N   VAL A 621     -41.865 -18.792 -83.183  1.00  0.75           N  
ATOM   4678  CA  VAL A 621     -43.068 -19.437 -83.699  1.00  0.74           C  
ATOM   4679  C   VAL A 621     -44.144 -19.467 -82.616  1.00  0.74           C  
ATOM   4680  CB  VAL A 621     -42.774 -20.870 -84.198  1.00  0.73           C  
ATOM   4681  O   VAL A 621     -43.872 -19.838 -81.472  1.00  0.72           O  
ATOM   4682  CG1 VAL A 621     -44.043 -21.522 -84.744  1.00  0.70           C  
ATOM   4683  CG2 VAL A 621     -41.679 -20.850 -85.263  1.00  0.70           C  
ATOM   4684  N   GLU A 622     -45.411 -18.921 -82.968  1.00  0.70           N  
ATOM   4685  CA  GLU A 622     -46.582 -19.019 -82.102  1.00  0.70           C  
ATOM   4686  C   GLU A 622     -47.079 -20.458 -82.006  1.00  0.69           C  
ATOM   4687  CB  GLU A 622     -47.703 -18.108 -82.608  1.00  0.67           C  
ATOM   4688  O   GLU A 622     -47.293 -21.116 -83.027  1.00  0.68           O  
ATOM   4689  CG  GLU A 622     -47.525 -16.645 -82.228  1.00  0.63           C  
ATOM   4690  CD  GLU A 622     -48.711 -15.776 -82.615  1.00  0.63           C  
ATOM   4691  OE1 GLU A 622     -49.636 -16.278 -83.293  1.00  0.64           O  
ATOM   4692  OE2 GLU A 622     -48.715 -14.583 -82.239  1.00  0.59           O  
ATOM   4693  N   VAL A 623     -47.061 -20.994 -80.800  1.00  0.73           N  
ATOM   4694  CA  VAL A 623     -47.592 -22.311 -80.467  1.00  0.73           C  
ATOM   4695  C   VAL A 623     -48.899 -22.162 -79.692  1.00  0.74           C  
ATOM   4696  CB  VAL A 623     -46.579 -23.142 -79.649  1.00  0.71           C  
ATOM   4697  O   VAL A 623     -49.081 -21.193 -78.951  1.00  0.71           O  
ATOM   4698  CG1 VAL A 623     -45.468 -23.679 -80.549  1.00  0.65           C  
ATOM   4699  CG2 VAL A 623     -45.993 -22.301 -78.516  1.00  0.65           C  
ATOM   4700  N   ASP A 624     -50.028 -23.022 -79.909  1.00  0.70           N  
ATOM   4701  CA  ASP A 624     -51.301 -22.974 -79.197  1.00  0.72           C  
ATOM   4702  C   ASP A 624     -51.092 -23.095 -77.689  1.00  0.72           C  
ATOM   4703  CB  ASP A 624     -52.234 -24.082 -79.690  1.00  0.68           C  
ATOM   4704  O   ASP A 624     -51.718 -22.374 -76.910  1.00  0.71           O  
ATOM   4705  CG  ASP A 624     -52.839 -23.786 -81.051  1.00  0.63           C  
ATOM   4706  OD1 ASP A 624     -52.844 -22.610 -81.474  1.00  0.65           O  
ATOM   4707  OD2 ASP A 624     -53.319 -24.737 -81.705  1.00  0.72           O  
ATOM   4708  N   SER A 625     -50.371 -24.116 -77.297  1.00  0.75           N  
ATOM   4709  CA  SER A 625     -50.103 -24.317 -75.877  1.00  0.75           C  
ATOM   4710  C   SER A 625     -48.717 -24.912 -75.654  1.00  0.75           C  
ATOM   4711  CB  SER A 625     -51.164 -25.227 -75.255  1.00  0.73           C  
ATOM   4712  O   SER A 625     -48.195 -25.623 -76.515  1.00  0.74           O  
ATOM   4713  OG  SER A 625     -51.086 -26.534 -75.797  1.00  0.74           O  
ATOM   4714  N   VAL A 626     -48.053 -24.514 -74.637  1.00  0.74           N  
ATOM   4715  CA  VAL A 626     -46.885 -25.143 -74.030  1.00  0.74           C  
ATOM   4716  C   VAL A 626     -47.260 -25.728 -72.670  1.00  0.74           C  
ATOM   4717  CB  VAL A 626     -45.718 -24.142 -73.875  1.00  0.71           C  
ATOM   4718  O   VAL A 626     -47.776 -25.018 -71.803  1.00  0.70           O  
ATOM   4719  CG1 VAL A 626     -44.478 -24.839 -73.319  1.00  0.68           C  
ATOM   4720  CG2 VAL A 626     -45.405 -23.476 -75.215  1.00  0.67           C  
ATOM   4721  N   THR A 627     -47.302 -26.991 -72.613  1.00  0.75           N  
ATOM   4722  CA  THR A 627     -47.553 -27.640 -71.331  1.00  0.76           C  
ATOM   4723  C   THR A 627     -46.276 -28.274 -70.787  1.00  0.75           C  
ATOM   4724  CB  THR A 627     -48.650 -28.714 -71.454  1.00  0.73           C  
ATOM   4725  O   THR A 627     -45.506 -28.875 -71.539  1.00  0.74           O  
ATOM   4726  CG2 THR A 627     -49.963 -28.231 -70.844  1.00  0.68           C  
ATOM   4727  OG1 THR A 627     -48.862 -29.016 -72.839  1.00  0.71           O  
ATOM   4728  N   PHE A 628     -45.977 -28.099 -69.548  1.00  0.75           N  
ATOM   4729  CA  PHE A 628     -44.873 -28.701 -68.810  1.00  0.75           C  
ATOM   4730  C   PHE A 628     -45.354 -29.893 -67.991  1.00  0.74           C  
ATOM   4731  CB  PHE A 628     -44.210 -27.667 -67.894  1.00  0.71           C  
ATOM   4732  O   PHE A 628     -46.226 -29.751 -67.132  1.00  0.70           O  
ATOM   4733  CG  PHE A 628     -43.738 -26.433 -68.613  1.00  0.70           C  
ATOM   4734  CD1 PHE A 628     -42.523 -26.426 -69.286  1.00  0.67           C  
ATOM   4735  CD2 PHE A 628     -44.510 -25.278 -68.615  1.00  0.69           C  
ATOM   4736  CE1 PHE A 628     -42.083 -25.284 -69.953  1.00  0.68           C  
ATOM   4737  CE2 PHE A 628     -44.077 -24.134 -69.279  1.00  0.67           C  
ATOM   4738  CZ  PHE A 628     -42.863 -24.138 -69.946  1.00  0.67           C  
ATOM   4739  N   ASN A 629     -44.920 -31.060 -68.455  1.00  0.70           N  
ATOM   4740  CA  ASN A 629     -45.192 -32.331 -67.793  1.00  0.71           C  
ATOM   4741  C   ASN A 629     -43.923 -32.939 -67.203  1.00  0.69           C  
ATOM   4742  CB  ASN A 629     -45.848 -33.313 -68.766  1.00  0.67           C  
ATOM   4743  O   ASN A 629     -43.217 -33.690 -67.879  1.00  0.66           O  
ATOM   4744  CG  ASN A 629     -46.606 -34.419 -68.058  1.00  0.63           C  
ATOM   4745  ND2 ASN A 629     -47.284 -35.261 -68.829  1.00  0.65           N  
ATOM   4746  OD1 ASN A 629     -46.583 -34.515 -66.828  1.00  0.64           O  
ATOM   4747  N   GLY A 630     -43.482 -32.467 -65.990  1.00  0.70           N  
ATOM   4748  CA  GLY A 630     -42.210 -32.825 -65.381  1.00  0.70           C  
ATOM   4749  C   GLY A 630     -41.011 -32.343 -66.175  1.00  0.69           C  
ATOM   4750  O   GLY A 630     -40.766 -31.138 -66.268  1.00  0.64           O  
ATOM   4751  N   THR A 631     -40.259 -33.399 -66.716  1.00  0.69           N  
ATOM   4752  CA  THR A 631     -39.090 -33.228 -67.572  1.00  0.70           C  
ATOM   4753  C   THR A 631     -39.509 -33.030 -69.026  1.00  0.70           C  
ATOM   4754  CB  THR A 631     -38.141 -34.436 -67.469  1.00  0.66           C  
ATOM   4755  O   THR A 631     -38.663 -32.993 -69.922  1.00  0.68           O  
ATOM   4756  CG2 THR A 631     -37.487 -34.506 -66.093  1.00  0.60           C  
ATOM   4757  OG1 THR A 631     -38.884 -35.641 -67.694  1.00  0.62           O  
ATOM   4758  N   ASN A 632     -40.817 -32.948 -69.290  1.00  0.72           N  
ATOM   4759  CA  ASN A 632     -41.238 -32.828 -70.682  1.00  0.73           C  
ATOM   4760  C   ASN A 632     -41.861 -31.464 -70.964  1.00  0.73           C  
ATOM   4761  CB  ASN A 632     -42.219 -33.945 -71.045  1.00  0.69           C  
ATOM   4762  O   ASN A 632     -42.670 -30.972 -70.175  1.00  0.71           O  
ATOM   4763  CG  ASN A 632     -41.614 -35.326 -70.889  1.00  0.67           C  
ATOM   4764  ND2 ASN A 632     -42.397 -36.260 -70.361  1.00  0.69           N  
ATOM   4765  OD1 ASN A 632     -40.453 -35.553 -71.238  1.00  0.70           O  
ATOM   4766  N   VAL A 633     -41.388 -30.796 -71.984  1.00  0.73           N  
ATOM   4767  CA  VAL A 633     -42.078 -29.680 -72.620  1.00  0.74           C  
ATOM   4768  C   VAL A 633     -42.876 -30.182 -73.821  1.00  0.74           C  
ATOM   4769  CB  VAL A 633     -41.090 -28.577 -73.060  1.00  0.71           C  
ATOM   4770  O   VAL A 633     -42.323 -30.826 -74.716  1.00  0.71           O  
ATOM   4771  CG1 VAL A 633     -41.841 -27.359 -73.594  1.00  0.71           C  
ATOM   4772  CG2 VAL A 633     -40.181 -28.181 -71.898  1.00  0.71           C  
ATOM   4773  N   VAL A 634     -44.190 -30.035 -73.698  1.00  0.74           N  
ATOM   4774  CA  VAL A 634     -45.092 -30.409 -74.783  1.00  0.74           C  
ATOM   4775  C   VAL A 634     -45.617 -29.153 -75.474  1.00  0.74           C  
ATOM   4776  CB  VAL A 634     -46.270 -31.268 -74.271  1.00  0.72           C  
ATOM   4777  O   VAL A 634     -46.235 -28.297 -74.835  1.00  0.72           O  
ATOM   4778  CG1 VAL A 634     -47.132 -31.752 -75.436  1.00  0.72           C  
ATOM   4779  CG2 VAL A 634     -45.752 -32.452 -73.457  1.00  0.72           C  
ATOM   4780  N   PHE A 635     -45.345 -29.034 -76.671  1.00  0.72           N  
ATOM   4781  CA  PHE A 635     -45.860 -27.966 -77.521  1.00  0.72           C  
ATOM   4782  C   PHE A 635     -47.024 -28.463 -78.370  1.00  0.71           C  
ATOM   4783  CB  PHE A 635     -44.752 -27.412 -78.421  1.00  0.70           C  
ATOM   4784  O   PHE A 635     -46.930 -29.515 -79.006  1.00  0.68           O  
ATOM   4785  CG  PHE A 635     -43.575 -26.858 -77.664  1.00  0.70           C  
ATOM   4786  CD1 PHE A 635     -43.544 -25.523 -77.280  1.00  0.70           C  
ATOM   4787  CD2 PHE A 635     -42.499 -27.672 -77.337  1.00  0.71           C  
ATOM   4788  CE1 PHE A 635     -42.456 -25.007 -76.579  1.00  0.72           C  
ATOM   4789  CE2 PHE A 635     -41.409 -27.164 -76.637  1.00  0.70           C  
ATOM   4790  CZ  PHE A 635     -41.389 -25.831 -76.260  1.00  0.70           C  
ATOM   4791  N   SER A 636     -48.199 -27.790 -78.353  1.00  0.71           N  
ATOM   4792  CA  SER A 636     -49.260 -27.947 -79.342  1.00  0.70           C  
ATOM   4793  C   SER A 636     -49.112 -26.939 -80.477  1.00  0.70           C  
ATOM   4794  CB  SER A 636     -50.632 -27.790 -78.686  1.00  0.68           C  
ATOM   4795  O   SER A 636     -49.102 -25.729 -80.242  1.00  0.67           O  
ATOM   4796  OG  SER A 636     -51.668 -28.054 -79.617  1.00  0.66           O  
ATOM   4797  N   ILE A 637     -48.872 -27.346 -81.725  1.00  0.65           N  
ATOM   4798  CA  ILE A 637     -48.826 -26.527 -82.931  1.00  0.65           C  
ATOM   4799  C   ILE A 637     -50.048 -26.818 -83.799  1.00  0.64           C  
ATOM   4800  CB  ILE A 637     -47.529 -26.773 -83.733  1.00  0.62           C  
ATOM   4801  O   ILE A 637     -50.355 -27.979 -84.082  1.00  0.61           O  
ATOM   4802  CG1 ILE A 637     -46.305 -26.658 -82.817  1.00  0.57           C  
ATOM   4803  CG2 ILE A 637     -47.427 -25.797 -84.909  1.00  0.57           C  
ATOM   4804  CD1 ILE A 637     -44.986 -26.992 -83.500  1.00  0.57           C  
ATOM   4805  N   PRO A 638     -50.965 -25.729 -84.021  1.00  0.57           N  
ATOM   4806  CA  PRO A 638     -52.302 -25.810 -84.612  1.00  0.57           C  
ATOM   4807  C   PRO A 638     -52.302 -26.486 -85.982  1.00  0.57           C  
ATOM   4808  CB  PRO A 638     -52.726 -24.344 -84.727  1.00  0.53           C  
ATOM   4809  O   PRO A 638     -53.338 -26.982 -86.430  1.00  0.54           O  
ATOM   4810  CG  PRO A 638     -51.504 -23.563 -84.365  1.00  0.51           C  
ATOM   4811  CD  PRO A 638     -50.465 -24.516 -83.848  1.00  0.51           C  
ATOM   4812  N   SER A 639     -51.199 -26.774 -86.690  1.00  0.55           N  
ATOM   4813  CA  SER A 639     -51.203 -27.257 -88.067  1.00  0.55           C  
ATOM   4814  C   SER A 639     -50.011 -28.169 -88.337  1.00  0.55           C  
ATOM   4815  CB  SER A 639     -51.189 -26.083 -89.048  1.00  0.50           C  
ATOM   4816  O   SER A 639     -48.972 -28.050 -87.684  1.00  0.52           O  
ATOM   4817  OG  SER A 639     -50.076 -25.239 -88.806  1.00  0.49           O  
ATOM   4818  N   THR A 640     -50.256 -29.619 -88.874  1.00  0.53           N  
ATOM   4819  CA  THR A 640     -49.199 -30.411 -89.493  1.00  0.53           C  
ATOM   4820  C   THR A 640     -48.087 -29.510 -90.021  1.00  0.54           C  
ATOM   4821  CB  THR A 640     -49.750 -31.278 -90.640  1.00  0.50           C  
ATOM   4822  O   THR A 640     -48.292 -28.756 -90.974  1.00  0.51           O  
ATOM   4823  CG2 THR A 640     -50.230 -32.631 -90.125  1.00  0.47           C  
ATOM   4824  OG1 THR A 640     -50.847 -30.598 -91.261  1.00  0.45           O  
ATOM   4825  N   PRO A 641     -47.179 -28.969 -89.128  1.00  0.50           N  
ATOM   4826  CA  PRO A 641     -46.065 -28.257 -89.759  1.00  0.50           C  
ATOM   4827  C   PRO A 641     -45.612 -28.908 -91.064  1.00  0.51           C  
ATOM   4828  CB  PRO A 641     -44.959 -28.327 -88.702  1.00  0.47           C  
ATOM   4829  O   PRO A 641     -45.501 -30.134 -91.141  1.00  0.50           O  
ATOM   4830  CG  PRO A 641     -45.501 -29.230 -87.641  1.00  0.45           C  
ATOM   4831  CD  PRO A 641     -46.923 -29.570 -87.985  1.00  0.47           C  
ATOM   4832  N   ASP A 642     -45.851 -28.377 -92.274  1.00  0.51           N  
ATOM   4833  CA  ASP A 642     -45.100 -28.679 -93.489  1.00  0.51           C  
ATOM   4834  C   ASP A 642     -43.633 -28.961 -93.171  1.00  0.51           C  
ATOM   4835  CB  ASP A 642     -45.210 -27.526 -94.489  1.00  0.47           C  
ATOM   4836  O   ASP A 642     -42.972 -28.160 -92.507  1.00  0.49           O  
ATOM   4837  CG  ASP A 642     -45.786 -27.955 -95.827  1.00  0.46           C  
ATOM   4838  OD1 ASP A 642     -45.763 -29.164 -96.142  1.00  0.47           O  
ATOM   4839  OD2 ASP A 642     -46.265 -27.075 -96.574  1.00  0.51           O  
ATOM   4840  N   VAL A 643     -43.110 -30.300 -92.874  1.00  0.45           N  
ATOM   4841  CA  VAL A 643     -41.962 -31.197 -92.959  1.00  0.48           C  
ATOM   4842  C   VAL A 643     -40.718 -30.409 -93.360  1.00  0.46           C  
ATOM   4843  CB  VAL A 643     -42.213 -32.346 -93.962  1.00  0.41           C  
ATOM   4844  O   VAL A 643     -40.620 -29.924 -94.490  1.00  0.43           O  
ATOM   4845  CG1 VAL A 643     -41.439 -33.598 -93.553  1.00  0.37           C  
ATOM   4846  CG2 VAL A 643     -43.707 -32.647 -94.065  1.00  0.38           C  
ATOM   4847  N   ARG A 644     -40.269 -29.218 -92.712  1.00  0.52           N  
ATOM   4848  CA  ARG A 644     -38.895 -28.727 -92.753  1.00  0.50           C  
ATOM   4849  C   ARG A 644     -38.712 -27.532 -91.823  1.00  0.52           C  
ATOM   4850  CB  ARG A 644     -38.503 -28.343 -94.182  1.00  0.46           C  
ATOM   4851  O   ARG A 644     -38.579 -26.396 -92.283  1.00  0.48           O  
ATOM   4852  CG  ARG A 644     -38.309 -29.534 -95.108  1.00  0.42           C  
ATOM   4853  CD  ARG A 644     -37.816 -29.104 -96.483  1.00  0.43           C  
ATOM   4854  NE  ARG A 644     -38.023 -30.150 -97.480  1.00  0.36           N  
ATOM   4855  NH1 ARG A 644     -37.009 -28.993 -99.204  1.00  0.27           N  
ATOM   4856  NH2 ARG A 644     -37.874 -31.084 -99.573  1.00  0.23           N  
ATOM   4857  CZ  ARG A 644     -37.635 -30.073 -98.750  1.00  0.35           C  
ATOM   4858  N   PHE A 645     -39.082 -27.534 -90.504  1.00  0.58           N  
ATOM   4859  CA  PHE A 645     -38.673 -26.549 -89.510  1.00  0.58           C  
ATOM   4860  C   PHE A 645     -37.203 -26.725 -89.146  1.00  0.59           C  
ATOM   4861  CB  PHE A 645     -39.542 -26.658 -88.253  1.00  0.54           C  
ATOM   4862  O   PHE A 645     -36.824 -27.734 -88.547  1.00  0.56           O  
ATOM   4863  CG  PHE A 645     -40.819 -25.865 -88.327  1.00  0.52           C  
ATOM   4864  CD1 PHE A 645     -40.845 -24.527 -87.954  1.00  0.48           C  
ATOM   4865  CD2 PHE A 645     -41.994 -26.459 -88.769  1.00  0.49           C  
ATOM   4866  CE1 PHE A 645     -42.025 -23.791 -88.022  1.00  0.45           C  
ATOM   4867  CE2 PHE A 645     -43.177 -25.730 -88.839  1.00  0.48           C  
ATOM   4868  CZ  PHE A 645     -43.191 -24.396 -88.464  1.00  0.45           C  
ATOM   4869  N   ASP A 646     -36.309 -26.193 -89.966  1.00  0.63           N  
ATOM   4870  CA  ASP A 646     -35.038 -25.875 -89.320  1.00  0.63           C  
ATOM   4871  C   ASP A 646     -35.221 -24.810 -88.242  1.00  0.63           C  
ATOM   4872  CB  ASP A 646     -34.014 -25.406 -90.355  1.00  0.59           C  
ATOM   4873  O   ASP A 646     -35.576 -23.669 -88.543  1.00  0.60           O  
ATOM   4874  CG  ASP A 646     -33.215 -26.547 -90.960  1.00  0.55           C  
ATOM   4875  OD1 ASP A 646     -33.194 -27.653 -90.376  1.00  0.58           O  
ATOM   4876  OD2 ASP A 646     -32.600 -26.339 -92.028  1.00  0.64           O  
ATOM   4877  N   GLY A 647     -35.642 -25.204 -86.980  1.00  0.66           N  
ATOM   4878  CA  GLY A 647     -35.868 -24.371 -85.810  1.00  0.66           C  
ATOM   4879  C   GLY A 647     -35.217 -24.918 -84.553  1.00  0.67           C  
ATOM   4880  O   GLY A 647     -34.471 -25.898 -84.611  1.00  0.64           O  
ATOM   4881  N   ARG A 648     -35.182 -24.150 -83.429  1.00  0.74           N  
ATOM   4882  CA  ARG A 648     -34.735 -24.515 -82.089  1.00  0.75           C  
ATOM   4883  C   ARG A 648     -35.785 -24.154 -81.044  1.00  0.75           C  
ATOM   4884  CB  ARG A 648     -33.409 -23.826 -81.758  1.00  0.72           C  
ATOM   4885  O   ARG A 648     -36.640 -23.299 -81.285  1.00  0.74           O  
ATOM   4886  CG  ARG A 648     -33.517 -22.316 -81.620  1.00  0.74           C  
ATOM   4887  CD  ARG A 648     -32.160 -21.674 -81.364  1.00  0.74           C  
ATOM   4888  NE  ARG A 648     -32.273 -20.230 -81.183  1.00  0.61           N  
ATOM   4889  NH1 ARG A 648     -30.003 -19.875 -80.939  1.00  0.57           N  
ATOM   4890  NH2 ARG A 648     -31.461 -18.110 -80.832  1.00  0.53           N  
ATOM   4891  CZ  ARG A 648     -31.245 -19.408 -80.985  1.00  0.71           C  
ATOM   4892  N   THR A 649     -35.818 -24.852 -79.975  1.00  0.71           N  
ATOM   4893  CA  THR A 649     -36.507 -24.485 -78.742  1.00  0.72           C  
ATOM   4894  C   THR A 649     -35.528 -23.899 -77.729  1.00  0.73           C  
ATOM   4895  CB  THR A 649     -37.226 -25.698 -78.123  1.00  0.68           C  
ATOM   4896  O   THR A 649     -34.482 -24.491 -77.454  1.00  0.71           O  
ATOM   4897  CG2 THR A 649     -38.037 -25.289 -76.897  1.00  0.61           C  
ATOM   4898  OG1 THR A 649     -38.108 -26.271 -79.096  1.00  0.67           O  
ATOM   4899  N   LEU A 650     -35.992 -22.739 -77.372  1.00  0.70           N  
ATOM   4900  CA  LEU A 650     -35.336 -22.180 -76.195  1.00  0.73           C  
ATOM   4901  C   LEU A 650     -36.091 -22.553 -74.923  1.00  0.72           C  
ATOM   4902  CB  LEU A 650     -35.232 -20.657 -76.311  1.00  0.69           C  
ATOM   4903  O   LEU A 650     -37.261 -22.197 -74.763  1.00  0.71           O  
ATOM   4904  CG  LEU A 650     -34.371 -20.122 -77.457  1.00  0.66           C  
ATOM   4905  CD1 LEU A 650     -34.458 -18.601 -77.520  1.00  0.63           C  
ATOM   4906  CD2 LEU A 650     -32.923 -20.574 -77.294  1.00  0.66           C  
ATOM   4907  N   VAL A 651     -35.535 -23.328 -74.135  1.00  0.68           N  
ATOM   4908  CA  VAL A 651     -36.061 -23.662 -72.815  1.00  0.68           C  
ATOM   4909  C   VAL A 651     -35.262 -22.929 -71.740  1.00  0.68           C  
ATOM   4910  CB  VAL A 651     -36.026 -25.185 -72.559  1.00  0.65           C  
ATOM   4911  O   VAL A 651     -34.042 -23.084 -71.650  1.00  0.66           O  
ATOM   4912  CG1 VAL A 651     -36.636 -25.519 -71.199  1.00  0.62           C  
ATOM   4913  CG2 VAL A 651     -36.758 -25.930 -73.673  1.00  0.62           C  
ATOM   4914  N   THR A 652     -36.051 -22.027 -71.122  1.00  0.66           N  
ATOM   4915  CA  THR A 652     -35.513 -21.353 -69.946  1.00  0.68           C  
ATOM   4916  C   THR A 652     -35.763 -22.179 -68.688  1.00  0.67           C  
ATOM   4917  CB  THR A 652     -36.129 -19.952 -69.774  1.00  0.63           C  
ATOM   4918  O   THR A 652     -36.911 -22.487 -68.359  1.00  0.65           O  
ATOM   4919  CG2 THR A 652     -35.468 -19.198 -68.625  1.00  0.55           C  
ATOM   4920  OG1 THR A 652     -35.950 -19.206 -70.985  1.00  0.64           O  
ATOM   4921  N   ILE A 653     -34.788 -22.737 -68.081  1.00  0.63           N  
ATOM   4922  CA  ILE A 653     -34.720 -23.496 -66.838  1.00  0.62           C  
ATOM   4923  C   ILE A 653     -34.210 -22.599 -65.712  1.00  0.61           C  
ATOM   4924  CB  ILE A 653     -33.815 -24.740 -66.984  1.00  0.59           C  
ATOM   4925  O   ILE A 653     -33.238 -21.862 -65.890  1.00  0.59           O  
ATOM   4926  CG1 ILE A 653     -34.280 -25.603 -68.163  1.00  0.54           C  
ATOM   4927  CG2 ILE A 653     -33.798 -25.551 -65.685  1.00  0.53           C  
ATOM   4928  CD1 ILE A 653     -33.274 -26.664 -68.587  1.00  0.53           C  
ATOM   4929  N   ARG A 654     -35.007 -22.717 -64.643  1.00  0.61           N  
ATOM   4930  CA  ARG A 654     -34.540 -22.121 -63.396  1.00  0.61           C  
ATOM   4931  C   ARG A 654     -33.686 -23.106 -62.605  1.00  0.59           C  
ATOM   4932  CB  ARG A 654     -35.724 -21.654 -62.546  1.00  0.58           C  
ATOM   4933  O   ARG A 654     -34.012 -24.292 -62.522  1.00  0.57           O  
ATOM   4934  CG  ARG A 654     -35.334 -20.740 -61.396  1.00  0.56           C  
ATOM   4935  CD  ARG A 654     -36.555 -20.229 -60.643  1.00  0.57           C  
ATOM   4936  NE  ARG A 654     -36.279 -18.966 -59.964  1.00  0.49           N  
ATOM   4937  NH1 ARG A 654     -38.458 -18.621 -59.279  1.00  0.38           N  
ATOM   4938  NH2 ARG A 654     -36.830 -17.097 -58.748  1.00  0.34           N
[truncated: 113 more chars]
