# Supplementary material for: DepoScope: Accurate phage depolymerase annotation and domain delineation using large language models
Source: PLoS Comput Biol. 2024 Aug 5;20(8):e1011831. doi: 10.1371/journal.pcbi.1011831 (PMC11326577; doi:10.1371/journal.pcbi.1011831)
Supplement: S1 Data — (ZIP) [file pcbi.1011831.s003.zip › FN_FP_deposcope_032024/False_positives/NC_027364.1__YP_009150387.pdb]

PARENT N/A
ATOM      1  N   MET A   1      22.680  -9.862  45.358  1.00  0.26           N  
ATOM      2  CA  MET A   1      23.785 -10.012  44.416  1.00  0.29           C  
ATOM      3  C   MET A   1      23.267 -10.196  42.994  1.00  0.26           C  
ATOM      4  CB  MET A   1      24.670 -11.197  44.808  1.00  0.25           C  
ATOM      5  O   MET A   1      22.550 -11.157  42.710  1.00  0.27           O  
ATOM      6  CG  MET A   1      25.915 -10.802  45.585  1.00  0.27           C  
ATOM      7  SD  MET A   1      26.907 -12.254  46.109  1.00  0.21           S  
ATOM      8  CE  MET A   1      28.088 -11.448  47.226  1.00  0.28           C  
ATOM      9  N   SER A   2      22.921  -9.177  42.311  1.00  0.39           N  
ATOM     10  CA  SER A   2      22.491  -9.503  40.956  1.00  0.42           C  
ATOM     11  C   SER A   2      23.593 -10.223  40.185  1.00  0.39           C  
ATOM     12  CB  SER A   2      22.077  -8.237  40.204  1.00  0.36           C  
ATOM     13  O   SER A   2      24.743  -9.778  40.173  1.00  0.38           O  
ATOM     14  OG  SER A   2      23.198  -7.403  39.967  1.00  0.38           O  
ATOM     15  N   LYS A   3      23.690 -11.500  40.209  1.00  0.37           N  
ATOM     16  CA  LYS A   3      24.715 -12.231  39.470  1.00  0.38           C  
ATOM     17  C   LYS A   3      24.658 -11.903  37.981  1.00  0.37           C  
ATOM     18  CB  LYS A   3      24.558 -13.738  39.681  1.00  0.34           C  
ATOM     19  O   LYS A   3      23.625 -12.094  37.337  1.00  0.36           O  
ATOM     20  CG  LYS A   3      25.301 -14.273  40.896  1.00  0.34           C  
ATOM     21  CD  LYS A   3      25.179 -15.788  41.003  1.00  0.39           C  
ATOM     22  CE  LYS A   3      25.927 -16.326  42.216  1.00  0.35           C  
ATOM     23  NZ  LYS A   3      25.810 -17.811  42.325  1.00  0.35           N  
ATOM     24  N   LYS A   4      25.219 -10.804  37.653  1.00  0.41           N  
ATOM     25  CA  LYS A   4      25.632 -10.566  36.273  1.00  0.44           C  
ATOM     26  C   LYS A   4      26.397 -11.762  35.714  1.00  0.41           C  
ATOM     27  CB  LYS A   4      26.490  -9.304  36.179  1.00  0.37           C  
ATOM     28  O   LYS A   4      27.356 -12.235  36.329  1.00  0.40           O  
ATOM     29  CG  LYS A   4      25.690  -8.024  35.989  1.00  0.37           C  
ATOM     30  CD  LYS A   4      26.602  -6.815  35.824  1.00  0.42           C  
ATOM     31  CE  LYS A   4      25.802  -5.532  35.637  1.00  0.35           C  
ATOM     32  NZ  LYS A   4      26.690  -4.356  35.394  1.00  0.35           N  
ATOM     33  N   ILE A   5      25.693 -12.658  35.076  1.00  0.38           N  
ATOM     34  CA  ILE A   5      26.378 -13.775  34.435  1.00  0.42           C  
ATOM     35  C   ILE A   5      27.246 -13.259  33.289  1.00  0.39           C  
ATOM     36  CB  ILE A   5      25.376 -14.830  33.915  1.00  0.36           C  
ATOM     37  O   ILE A   5      26.732 -12.710  32.312  1.00  0.39           O  
ATOM     38  CG1 ILE A   5      24.505 -15.351  35.064  1.00  0.34           C  
ATOM     39  CG2 ILE A   5      26.112 -15.979  33.221  1.00  0.33           C  
ATOM     40  CD1 ILE A   5      23.419 -16.324  34.626  1.00  0.32           C  
ATOM     41  N   TYR A   6      28.529 -12.759  33.590  1.00  0.42           N  
ATOM     42  CA  TYR A   6      29.751 -12.709  32.794  1.00  0.43           C  
ATOM     43  C   TYR A   6      30.279 -14.111  32.517  1.00  0.41           C  
ATOM     44  CB  TYR A   6      30.823 -11.879  33.506  1.00  0.37           C  
ATOM     45  O   TYR A   6      30.595 -14.858  33.447  1.00  0.39           O  
ATOM     46  CG  TYR A   6      30.444 -10.429  33.692  1.00  0.37           C  
ATOM     47  CD1 TYR A   6      30.666  -9.496  32.681  1.00  0.35           C  
ATOM     48  CD2 TYR A   6      29.865  -9.990  34.877  1.00  0.38           C  
ATOM     49  CE1 TYR A   6      30.320  -8.159  32.848  1.00  0.37           C  
ATOM     50  CE2 TYR A   6      29.515  -8.655  35.055  1.00  0.41           C  
ATOM     51  OH  TYR A   6      29.402  -6.427  34.208  1.00  0.34           O  
ATOM     52  CZ  TYR A   6      29.746  -7.749  34.037  1.00  0.32           C  
ATOM     53  N   GLY A   7      29.718 -14.973  31.498  1.00  0.33           N  
ATOM     54  CA  GLY A   7      30.167 -16.299  31.106  1.00  0.34           C  
ATOM     55  C   GLY A   7      29.111 -17.090  30.357  1.00  0.33           C  
ATOM     56  O   GLY A   7      27.924 -16.766  30.421  1.00  0.32           O  
ATOM     57  N   GLY A   8      29.518 -17.713  29.037  1.00  0.40           N  
ATOM     58  CA  GLY A   8      28.758 -18.705  28.293  1.00  0.42           C  
ATOM     59  C   GLY A   8      27.643 -19.334  29.106  1.00  0.40           C  
ATOM     60  O   GLY A   8      27.861 -19.764  30.241  1.00  0.40           O  
ATOM     61  N   LEU A   9      26.450 -18.677  29.337  1.00  0.40           N  
ATOM     62  CA  LEU A   9      25.288 -19.408  29.831  1.00  0.42           C  
ATOM     63  C   LEU A   9      25.005 -20.629  28.962  1.00  0.40           C  
ATOM     64  CB  LEU A   9      24.058 -18.498  29.868  1.00  0.38           C  
ATOM     65  O   LEU A   9      24.694 -20.494  27.776  1.00  0.40           O  
ATOM     66  CG  LEU A   9      22.847 -19.025  30.639  1.00  0.37           C  
ATOM     67  CD1 LEU A   9      23.062 -18.860  32.140  1.00  0.36           C  
ATOM     68  CD2 LEU A   9      21.576 -18.310  30.194  1.00  0.38           C  
ATOM     69  N   ASP A  10      25.712 -21.847  29.292  1.00  0.37           N  
ATOM     70  CA  ASP A  10      25.347 -23.225  28.981  1.00  0.38           C  
ATOM     71  C   ASP A  10      24.031 -23.610  29.652  1.00  0.37           C  
ATOM     72  CB  ASP A  10      26.458 -24.185  29.412  1.00  0.35           C  
ATOM     73  O   ASP A  10      23.978 -23.789  30.871  1.00  0.35           O  
ATOM     74  CG  ASP A  10      26.576 -25.400  28.509  1.00  0.34           C  
ATOM     75  OD1 ASP A  10      25.667 -25.637  27.683  1.00  0.36           O  
ATOM     76  OD2 ASP A  10      27.585 -26.128  28.625  1.00  0.43           O  
ATOM     77  N   VAL A  11      22.841 -23.212  29.147  1.00  0.40           N  
ATOM     78  CA  VAL A  11      21.548 -23.699  29.613  1.00  0.42           C  
ATOM     79  C   VAL A  11      21.220 -25.026  28.933  1.00  0.40           C  
ATOM     80  CB  VAL A  11      20.424 -22.672  29.346  1.00  0.38           C  
ATOM     81  O   VAL A  11      20.909 -25.060  27.740  1.00  0.40           O  
ATOM     82  CG1 VAL A  11      19.115 -23.123  29.992  1.00  0.37           C  
ATOM     83  CG2 VAL A  11      20.830 -21.292  29.862  1.00  0.36           C  
ATOM     84  N   THR A  12      21.819 -26.207  29.466  1.00  0.39           N  
ATOM     85  CA  THR A  12      21.588 -27.626  29.219  1.00  0.39           C  
ATOM     86  C   THR A  12      20.167 -28.020  29.615  1.00  0.39           C  
ATOM     87  CB  THR A  12      22.598 -28.499  29.986  1.00  0.37           C  
ATOM     88  O   THR A  12      19.659 -29.054  29.177  1.00  0.38           O  
ATOM     89  CG2 THR A  12      23.988 -28.404  29.367  1.00  0.35           C  
ATOM     90  OG1 THR A  12      22.663 -28.058  31.348  1.00  0.36           O  
ATOM     91  N   HIS A  13      19.320 -27.072  30.102  1.00  0.35           N  
ATOM     92  CA  HIS A  13      18.038 -27.401  30.714  1.00  0.39           C  
ATOM     93  C   HIS A  13      17.113 -26.189  30.743  1.00  0.35           C  
ATOM     94  CB  HIS A  13      18.244 -27.938  32.132  1.00  0.33           C  
ATOM     95  O   HIS A  13      17.575 -25.049  30.658  1.00  0.34           O  
ATOM     96  CG  HIS A  13      18.864 -29.298  32.175  1.00  0.33           C  
ATOM     97  CD2 HIS A  13      18.320 -30.516  32.409  1.00  0.34           C  
ATOM     98  ND1 HIS A  13      20.209 -29.510  31.962  1.00  0.41           N  
ATOM     99  CE1 HIS A  13      20.466 -30.804  32.063  1.00  0.35           C  
ATOM    100  NE2 HIS A  13      19.337 -31.436  32.334  1.00  0.35           N  
ATOM    101  N   ASN A  14      15.909 -26.300  30.389  1.00  0.42           N  
ATOM    102  CA  ASN A  14      14.768 -25.398  30.511  1.00  0.44           C  
ATOM    103  C   ASN A  14      15.029 -24.301  31.539  1.00  0.42           C  
ATOM    104  CB  ASN A  14      13.504 -26.178  30.877  1.00  0.39           C  
ATOM    105  O   ASN A  14      15.376 -24.588  32.686  1.00  0.41           O  
ATOM    106  CG  ASN A  14      12.962 -26.990  29.716  1.00  0.38           C  
ATOM    107  ND2 ASN A  14      12.225 -28.049  30.026  1.00  0.38           N  
ATOM    108  OD1 ASN A  14      13.205 -26.667  28.550  1.00  0.41           O  
ATOM    109  N   VAL A  15      15.585 -23.041  31.146  1.00  0.40           N  
ATOM    110  CA  VAL A  15      15.656 -21.869  32.014  1.00  0.41           C  
ATOM    111  C   VAL A  15      14.251 -21.326  32.264  1.00  0.40           C  
ATOM    112  CB  VAL A  15      16.553 -20.767  31.407  1.00  0.38           C  
ATOM    113  O   VAL A  15      13.558 -20.923  31.326  1.00  0.39           O  
ATOM    114  CG1 VAL A  15      16.601 -19.545  32.323  1.00  0.37           C  
ATOM    115  CG2 VAL A  15      17.961 -21.305  31.155  1.00  0.37           C  
ATOM    116  N   THR A  16      13.595 -21.686  33.431  1.00  0.35           N  
ATOM    117  CA  THR A  16      12.491 -21.104  34.187  1.00  0.36           C  
ATOM    118  C   THR A  16      12.938 -19.833  34.903  1.00  0.36           C  
ATOM    119  CB  THR A  16      11.929 -22.104  35.213  1.00  0.33           C  
ATOM    120  O   THR A  16      13.826 -19.874  35.756  1.00  0.34           O  
ATOM    121  CG2 THR A  16      10.502 -21.741  35.610  1.00  0.32           C  
ATOM    122  OG1 THR A  16      11.934 -23.419  34.643  1.00  0.34           O  
ATOM    123  N   VAL A  17      12.965 -18.626  34.198  1.00  0.40           N  
ATOM    124  CA  VAL A  17      13.083 -17.306  34.808  1.00  0.41           C  
ATOM    125  C   VAL A  17      11.809 -16.980  35.585  1.00  0.40           C  
ATOM    126  CB  VAL A  17      13.356 -16.214  33.750  1.00  0.37           C  
ATOM    127  O   VAL A  17      10.735 -16.836  34.996  1.00  0.39           O  
ATOM    128  CG1 VAL A  17      13.584 -14.859  34.419  1.00  0.37           C  
ATOM    129  CG2 VAL A  17      14.558 -16.596  32.887  1.00  0.37           C  
ATOM    130  N   ASN A  18      11.999 -17.275  36.939  1.00  0.31           N  
ATOM    131  CA  ASN A  18      11.258 -16.996  38.165  1.00  0.34           C  
ATOM    132  C   ASN A  18       9.790 -17.392  38.035  1.00  0.32           C  
ATOM    133  CB  ASN A  18      11.378 -15.517  38.539  1.00  0.29           C  
ATOM    134  O   ASN A  18       8.907 -16.532  38.047  1.00  0.30           O  
ATOM    135  CG  ASN A  18      12.720 -15.178  39.156  1.00  0.29           C  
ATOM    136  ND2 ASN A  18      13.072 -13.897  39.145  1.00  0.29           N  
ATOM    137  OD1 ASN A  18      13.436 -16.059  39.639  1.00  0.33           O  
ATOM    138  N   GLY A  19       9.476 -18.664  37.560  1.00  0.32           N  
ATOM    139  CA  GLY A  19       8.177 -19.296  37.726  1.00  0.29           C  
ATOM    140  C   GLY A  19       7.125 -18.757  36.775  1.00  0.32           C  
ATOM    141  O   GLY A  19       6.007 -19.273  36.722  1.00  0.30           O  
ATOM    142  N   LYS A  20       7.459 -17.863  35.713  1.00  0.30           N  
ATOM    143  CA  LYS A  20       6.596 -17.185  34.749  1.00  0.29           C  
ATOM    144  C   LYS A  20       7.250 -17.126  33.372  1.00  0.30           C  
ATOM    145  CB  LYS A  20       6.259 -15.773  35.231  1.00  0.27           C  
ATOM    146  O   LYS A  20       8.207 -16.376  33.165  1.00  0.28           O  
ATOM    147  CG  LYS A  20       5.248 -15.732  36.368  1.00  0.25           C  
ATOM    148  CD  LYS A  20       4.803 -14.307  36.668  1.00  0.30           C  
ATOM    149  CE  LYS A  20       3.808 -14.262  37.820  1.00  0.24           C  
ATOM    150  NZ  LYS A  20       3.354 -12.868  38.106  1.00  0.24           N  
ATOM    151  N   ARG A  21       8.101 -18.329  32.943  1.00  0.33           N  
ATOM    152  CA  ARG A  21       8.461 -18.450  31.534  1.00  0.34           C  
ATOM    153  C   ARG A  21       9.443 -19.596  31.315  1.00  0.33           C  
ATOM    154  CB  ARG A  21       9.063 -17.140  31.018  1.00  0.29           C  
ATOM    155  O   ARG A  21      10.470 -19.679  31.992  1.00  0.32           O  
ATOM    156  CG  ARG A  21       8.027 -16.095  30.636  1.00  0.27           C  
ATOM    157  CD  ARG A  21       8.670 -14.866  30.009  1.00  0.32           C  
ATOM    158  NE  ARG A  21       7.683 -13.830  29.718  1.00  0.26           N  
ATOM    159  NH1 ARG A  21       9.193 -12.372  28.754  1.00  0.22           N  
ATOM    160  NH2 ARG A  21       6.980 -11.798  28.913  1.00  0.17           N  
ATOM    161  CZ  ARG A  21       7.954 -12.669  29.129  1.00  0.26           C  
ATOM    162  N   THR A  22       8.943 -20.814  30.983  1.00  0.31           N  
ATOM    163  CA  THR A  22       9.725 -21.855  30.326  1.00  0.33           C  
ATOM    164  C   THR A  22      10.025 -21.474  28.879  1.00  0.31           C  
ATOM    165  CB  THR A  22       8.993 -23.210  30.361  1.00  0.29           C  
ATOM    166  O   THR A  22       9.109 -21.204  28.100  1.00  0.30           O  
ATOM    167  CG2 THR A  22       9.973 -24.368  30.204  1.00  0.28           C  
ATOM    168  OG1 THR A  22       8.309 -23.344  31.613  1.00  0.29           O  
ATOM    169  N   ILE A  23      11.000 -20.600  28.465  1.00  0.32           N  
ATOM    170  CA  ILE A  23      11.717 -20.563  27.196  1.00  0.34           C  
ATOM    171  C   ILE A  23      12.147 -21.975  26.804  1.00  0.33           C  
ATOM    172  CB  ILE A  23      12.946 -19.629  27.268  1.00  0.31           C  
ATOM    173  O   ILE A  23      12.925 -22.614  27.516  1.00  0.32           O  
ATOM    174  CG1 ILE A  23      12.522 -18.219  27.693  1.00  0.31           C  
ATOM    175  CG2 ILE A  23      13.681 -19.598  25.924  1.00  0.29           C  
ATOM    176  CD1 ILE A  23      13.683 -17.252  27.877  1.00  0.29           C  
ATOM    177  N   GLN A  24      11.306 -22.845  26.242  1.00  0.31           N  
ATOM    178  CA  GLN A  24      11.602 -24.124  25.605  1.00  0.34           C  
ATOM    179  C   GLN A  24      12.558 -23.944  24.430  1.00  0.31           C  
ATOM    180  CB  GLN A  24      10.313 -24.800  25.134  1.00  0.29           C  
ATOM    181  O   GLN A  24      12.249 -23.229  23.474  1.00  0.30           O  
ATOM    182  CG  GLN A  24       9.704 -25.745  26.161  1.00  0.28           C  
ATOM    183  CD  GLN A  24       8.502 -26.499  25.625  1.00  0.34           C  
ATOM    184  NE2 GLN A  24       8.055 -27.507  26.367  1.00  0.30           N  
ATOM    185  OE1 GLN A  24       7.979 -26.179  24.553  1.00  0.41           O  
ATOM    186  N   GLY A  25      13.942 -23.793  24.696  1.00  0.33           N  
ATOM    187  CA  GLY A  25      15.146 -24.127  23.953  1.00  0.34           C  
ATOM    188  C   GLY A  25      15.863 -22.910  23.400  1.00  0.33           C  
ATOM    189  O   GLY A  25      15.269 -22.111  22.673  1.00  0.31           O  
ATOM    190  N   ILE A  26      16.728 -22.004  24.017  1.00  0.32           N  
ATOM    191  CA  ILE A  26      17.931 -21.257  23.669  1.00  0.34           C  
ATOM    192  C   ILE A  26      18.964 -22.199  23.056  1.00  0.32           C  
ATOM    193  CB  ILE A  26      18.526 -20.537  24.900  1.00  0.29           C  
ATOM    194  O   ILE A  26      20.122 -21.820  22.863  1.00  0.30           O  
ATOM    195  CG1 ILE A  26      17.508 -19.552  25.486  1.00  0.29           C  
ATOM    196  CG2 ILE A  26      19.829 -19.824  24.531  1.00  0.29           C  
ATOM    197  CD1 ILE A  26      17.963 -18.888  26.778  1.00  0.27           C  
ATOM    198  N   ASN A  27      18.622 -23.493  22.581  1.00  0.32           N  
ATOM    199  CA  ASN A  27      19.629 -24.315  21.919  1.00  0.34           C  
ATOM    200  C   ASN A  27      19.399 -24.380  20.412  1.00  0.32           C  
ATOM    201  CB  ASN A  27      19.647 -25.724  22.515  1.00  0.29           C  
ATOM    202  O   ASN A  27      19.960 -25.239  19.730  1.00  0.29           O  
ATOM    203  CG  ASN A  27      20.389 -25.791  23.835  1.00  0.28           C  
ATOM    204  ND2 ASN A  27      20.137 -26.843  24.605  1.00  0.26           N  
ATOM    205  OD1 ASN A  27      21.182 -24.904  24.161  1.00  0.31           O  
ATOM    206  N   GLU A  28      18.639 -23.445  19.865  1.00  0.35           N  
ATOM    207  CA  GLU A  28      18.866 -23.324  18.428  1.00  0.36           C  
ATOM    208  C   GLU A  28      19.626 -22.043  18.096  1.00  0.35           C  
ATOM    209  CB  GLU A  28      17.537 -23.359  17.669  1.00  0.33           C  
ATOM    210  O   GLU A  28      19.207 -20.949  18.480  1.00  0.34           O  
ATOM    211  CG  GLU A  28      16.879 -24.731  17.646  1.00  0.31           C  
ATOM    212  CD  GLU A  28      15.577 -24.759  16.860  1.00  0.36           C  
ATOM    213  OE1 GLU A  28      15.134 -23.690  16.383  1.00  0.40           O  
ATOM    214  OE2 GLU A  28      14.996 -25.858  16.722  1.00  0.36           O  
ATOM    215  N   GLN A  29      21.027 -21.846  18.623  1.00  0.33           N  
ATOM    216  CA  GLN A  29      22.269 -21.356  18.036  1.00  0.37           C  
ATOM    217  C   GLN A  29      22.364 -19.836  18.138  1.00  0.33           C  
ATOM    218  CB  GLN A  29      22.381 -21.791  16.574  1.00  0.30           C  
ATOM    219  O   GLN A  29      21.616 -19.116  17.474  1.00  0.32           O  
ATOM    220  CG  GLN A  29      22.791 -23.247  16.395  1.00  0.29           C  
ATOM    221  CD  GLN A  29      23.137 -23.587  14.958  1.00  0.35           C  
ATOM    222  NE2 GLN A  29      23.831 -24.703  14.763  1.00  0.31           N  
ATOM    223  OE1 GLN A  29      22.782 -22.854  14.030  1.00  0.41           O  
ATOM    224  N   VAL A  30      22.708 -19.183  19.200  1.00  0.39           N  
ATOM    225  CA  VAL A  30      23.186 -17.804  19.227  1.00  0.41           C  
ATOM    226  C   VAL A  30      24.647 -17.773  19.671  1.00  0.39           C  
ATOM    227  CB  VAL A  30      22.326 -16.924  20.162  1.00  0.35           C  
ATOM    228  O   VAL A  30      25.377 -16.829  19.359  1.00  0.37           O  
ATOM    229  CG1 VAL A  30      22.747 -15.459  20.062  1.00  0.34           C  
ATOM    230  CG2 VAL A  30      20.844 -17.082  19.828  1.00  0.32           C  
ATOM    231  N   PHE A  31      25.423 -19.014  19.954  1.00  0.45           N  
ATOM    232  CA  PHE A  31      26.841 -19.032  20.295  1.00  0.46           C  
ATOM    233  C   PHE A  31      27.512 -20.289  19.754  1.00  0.45           C  
ATOM    234  CB  PHE A  31      27.030 -18.948  21.813  1.00  0.42           C  
ATOM    235  O   PHE A  31      26.946 -21.382  19.827  1.00  0.44           O  
ATOM    236  CG  PHE A  31      26.560 -17.650  22.412  1.00  0.40           C  
ATOM    237  CD1 PHE A  31      27.397 -16.541  22.446  1.00  0.39           C  
ATOM    238  CD2 PHE A  31      25.281 -17.538  22.941  1.00  0.41           C  
ATOM    239  CE1 PHE A  31      26.965 -15.338  23.000  1.00  0.43           C  
ATOM    240  CE2 PHE A  31      24.842 -16.340  23.496  1.00  0.42           C  
ATOM    241  CZ  PHE A  31      25.686 -15.241  23.525  1.00  0.42           C  
ATOM    242  N   ASP A  32      28.622 -20.253  18.946  1.00  0.43           N  
ATOM    243  CA  ASP A  32      29.517 -21.370  18.659  1.00  0.45           C  
ATOM    244  C   ASP A  32      30.148 -21.910  19.940  1.00  0.43           C  
ATOM    245  CB  ASP A  32      30.607 -20.945  17.674  1.00  0.41           C  
ATOM    246  O   ASP A  32      29.890 -21.396  21.030  1.00  0.42           O  
ATOM    247  CG  ASP A  32      31.738 -20.177  18.336  1.00  0.41           C  
ATOM    248  OD1 ASP A  32      31.736 -20.038  19.578  1.00  0.42           O  
ATOM    249  OD2 ASP A  32      32.638 -19.704  17.608  1.00  0.51           O  
ATOM    250  N   SER A  33      30.681 -23.194  19.870  1.00  0.48           N  
ATOM    251  CA  SER A  33      31.444 -23.984  20.831  1.00  0.48           C  
ATOM    252  C   SER A  33      32.551 -23.154  21.472  1.00  0.48           C  
ATOM    253  CB  SER A  33      32.045 -25.217  20.155  1.00  0.46           C  
ATOM    254  O   SER A  33      33.094 -23.532  22.513  1.00  0.47           O  
ATOM    255  OG  SER A  33      32.831 -24.844  19.036  1.00  0.44           O  
ATOM    256  N   ASN A  34      32.977 -21.934  20.812  1.00  0.46           N  
ATOM    257  CA  ASN A  34      34.050 -21.113  21.363  1.00  0.46           C  
ATOM    258  C   ASN A  34      33.500 -19.929  22.153  1.00  0.46           C  
ATOM    259  CB  ASN A  34      34.978 -20.625  20.249  1.00  0.43           C  
ATOM    260  O   ASN A  34      34.266 -19.115  22.672  1.00  0.44           O  
ATOM    261  CG  ASN A  34      35.668 -21.762  19.523  1.00  0.41           C  
ATOM    262  ND2 ASN A  34      35.766 -21.650  18.204  1.00  0.43           N  
ATOM    263  OD1 ASN A  34      36.108 -22.734  20.142  1.00  0.45           O  
ATOM    264  N   GLY A  35      32.082 -19.981  22.562  1.00  0.46           N  
ATOM    265  CA  GLY A  35      31.508 -18.855  23.280  1.00  0.45           C  
ATOM    266  C   GLY A  35      31.430 -17.591  22.443  1.00  0.46           C  
ATOM    267  O   GLY A  35      31.166 -16.508  22.969  1.00  0.44           O  
ATOM    268  N   ASN A  36      31.871 -17.561  20.999  1.00  0.43           N  
ATOM    269  CA  ASN A  36      31.623 -16.490  20.039  1.00  0.43           C  
ATOM    270  C   ASN A  36      30.143 -16.386  19.685  1.00  0.42           C  
ATOM    271  CB  ASN A  36      32.458 -16.699  18.774  1.00  0.39           C  
ATOM    272  O   ASN A  36      29.464 -17.403  19.531  1.00  0.40           O  
ATOM    273  CG  ASN A  36      33.941 -16.815  19.066  1.00  0.36           C  
ATOM    274  ND2 ASN A  36      34.559 -17.887  18.582  1.00  0.39           N  
ATOM    275  OD1 ASN A  36      34.527 -15.950  19.722  1.00  0.40           O  
ATOM    276  N   LEU A  37      29.466 -15.225  20.100  1.00  0.41           N  
ATOM    277  CA  LEU A  37      28.182 -14.893  19.494  1.00  0.43           C  
ATOM    278  C   LEU A  37      28.144 -15.324  18.031  1.00  0.41           C  
ATOM    279  CB  LEU A  37      27.909 -13.391  19.603  1.00  0.38           C  
ATOM    280  O   LEU A  37      28.946 -14.854  17.221  1.00  0.39           O  
ATOM    281  CG  LEU A  37      26.458 -12.983  19.865  1.00  0.36           C  
ATOM    282  CD1 LEU A  37      26.279 -12.567  21.321  1.00  0.36           C  
ATOM    283  CD2 LEU A  37      26.042 -11.855  18.927  1.00  0.38           C  
ATOM    284  N   GLU A  38      27.834 -16.542  17.719  1.00  0.33           N  
ATOM    285  CA  GLU A  38      27.398 -16.665  16.331  1.00  0.34           C  
ATOM    286  C   GLU A  38      26.363 -15.600  15.981  1.00  0.33           C  
ATOM    287  CB  GLU A  38      26.826 -18.061  16.069  1.00  0.32           C  
ATOM    288  O   GLU A  38      25.246 -15.617  16.502  1.00  0.31           O  
ATOM    289  CG  GLU A  38      27.679 -18.910  15.138  1.00  0.30           C  
ATOM    290  CD  GLU A  38      27.073 -20.273  14.844  1.00  0.35           C  
ATOM    291  OE1 GLU A  38      26.001 -20.594  15.406  1.00  0.41           O  
ATOM    292  OE2 GLU A  38      27.674 -21.026  14.047  1.00  0.39           O  
ATOM    293  N   LEU A  39      26.765 -14.275  15.960  1.00  0.36           N  
ATOM    294  CA  LEU A  39      25.957 -13.403  15.114  1.00  0.37           C  
ATOM    295  C   LEU A  39      25.254 -14.204  14.023  1.00  0.35           C  
ATOM    296  CB  LEU A  39      26.827 -12.312  14.483  1.00  0.33           C  
ATOM    297  O   LEU A  39      25.904 -14.907  13.247  1.00  0.33           O  
ATOM    298  CG  LEU A  39      27.273 -11.180  15.409  1.00  0.31           C  
ATOM    299  CD1 LEU A  39      28.472 -10.450  14.814  1.00  0.31           C  
ATOM    300  CD2 LEU A  39      26.123 -10.212  15.663  1.00  0.33           C  
ATOM    301  N   ASP A  40      24.403 -15.190  14.314  1.00  0.31           N  
ATOM    302  CA  ASP A  40      23.681 -15.575  13.104  1.00  0.34           C  
ATOM    303  C   ASP A  40      23.743 -14.469  12.053  1.00  0.31           C  
ATOM    304  CB  ASP A  40      22.224 -15.909  13.432  1.00  0.29           C  
ATOM    305  O   ASP A  40      23.191 -13.385  12.252  1.00  0.29           O  
ATOM    306  CG  ASP A  40      21.913 -17.390  13.307  1.00  0.28           C  
ATOM    307  OD1 ASP A  40      22.724 -18.136  12.716  1.00  0.30           O  
ATOM    308  OD2 ASP A  40      20.847 -17.815  13.802  1.00  0.25           O  
ATOM    309  N   THR A  41      24.954 -13.873  11.577  1.00  0.32           N  
ATOM    310  CA  THR A  41      25.007 -13.567  10.152  1.00  0.34           C  
ATOM    311  C   THR A  41      24.079 -14.487   9.365  1.00  0.32           C  
ATOM    312  CB  THR A  41      26.442 -13.693   9.607  1.00  0.30           C  
ATOM    313  O   THR A  41      24.190 -15.712   9.453  1.00  0.30           O  
ATOM    314  CG2 THR A  41      27.306 -12.518  10.055  1.00  0.29           C  
ATOM    315  OG1 THR A  41      27.024 -14.910  10.088  1.00  0.27           O  
ATOM    316  N   TYR A  42      22.653 -14.342   9.473  1.00  0.37           N  
ATOM    317  CA  TYR A  42      22.031 -14.960   8.307  1.00  0.39           C  
ATOM    318  C   TYR A  42      23.035 -15.115   7.171  1.00  0.37           C  
ATOM    319  CB  TYR A  42      20.832 -14.132   7.835  1.00  0.36           C  
ATOM    320  O   TYR A  42      23.798 -14.191   6.878  1.00  0.36           O  
ATOM    321  CG  TYR A  42      19.725 -14.031   8.856  1.00  0.35           C  
ATOM    322  CD1 TYR A  42      18.839 -15.087   9.058  1.00  0.36           C  
ATOM    323  CD2 TYR A  42      19.561 -12.880   9.619  1.00  0.38           C  
ATOM    324  CE1 TYR A  42      17.815 -14.998   9.995  1.00  0.39           C  
ATOM    325  CE2 TYR A  42      18.542 -12.780  10.560  1.00  0.39           C  
ATOM    326  OH  TYR A  42      16.664 -13.748  11.670  1.00  0.30           O  
ATOM    327  CZ  TYR A  42      17.675 -13.842  10.741  1.00  0.37           C  
ATOM    328  N   SER A  43      23.567 -16.346   6.965  1.00  0.39           N  
ATOM    329  CA  SER A  43      24.131 -16.480   5.626  1.00  0.40           C  
ATOM    330  C   SER A  43      23.341 -15.665   4.608  1.00  0.39           C  
ATOM    331  CB  SER A  43      24.162 -17.949   5.202  1.00  0.37           C  
ATOM    332  O   SER A  43      22.198 -15.281   4.865  1.00  0.37           O  
ATOM    333  OG  SER A  43      22.849 -18.437   4.985  1.00  0.36           O  
ATOM    334  N   ARG A  44      24.079 -14.938   3.692  1.00  0.40           N  
ATOM    335  CA  ARG A  44      23.387 -14.510   2.481  1.00  0.41           C  
ATOM    336  C   ARG A  44      22.156 -15.373   2.219  1.00  0.40           C  
ATOM    337  CB  ARG A  44      24.328 -14.562   1.276  1.00  0.38           C  
ATOM    338  O   ARG A  44      21.081 -14.853   1.912  1.00  0.38           O  
ATOM    339  CG  ARG A  44      23.718 -14.022  -0.007  1.00  0.36           C  
ATOM    340  CD  ARG A  44      24.696 -14.092  -1.171  1.00  0.39           C  
ATOM    341  NE  ARG A  44      24.088 -13.630  -2.416  1.00  0.37           N  
ATOM    342  NH1 ARG A  44      25.768 -14.440  -3.779  1.00  0.29           N  
ATOM    343  NH2 ARG A  44      23.973 -13.344  -4.692  1.00  0.25           N  
ATOM    344  CZ  ARG A  44      24.611 -13.806  -3.626  1.00  0.35           C  
ATOM    345  N   ASP A  45      22.199 -16.705   2.301  1.00  0.33           N  
ATOM    346  CA  ASP A  45      21.151 -17.660   1.955  1.00  0.35           C  
ATOM    347  C   ASP A  45      20.076 -17.711   3.038  1.00  0.33           C  
ATOM    348  CB  ASP A  45      21.745 -19.053   1.737  1.00  0.31           C  
ATOM    349  O   ASP A  45      18.881 -17.703   2.736  1.00  0.31           O  
ATOM    350  CG  ASP A  45      22.670 -19.121   0.535  1.00  0.31           C  
ATOM    351  OD1 ASP A  45      22.590 -18.240  -0.348  1.00  0.34           O  
ATOM    352  OD2 ASP A  45      23.486 -20.066   0.469  1.00  0.41           O  
ATOM    353  N   GLU A  46      20.287 -17.552   4.259  1.00  0.34           N  
ATOM    354  CA  GLU A  46      19.317 -17.443   5.344  1.00  0.35           C  
ATOM    355  C   GLU A  46      18.733 -16.035   5.422  1.00  0.34           C  
ATOM    356  CB  GLU A  46      19.959 -17.821   6.681  1.00  0.32           C  
ATOM    357  O   GLU A  46      17.534 -15.866   5.652  1.00  0.31           O  
ATOM    358  CG  GLU A  46      20.098 -19.322   6.894  1.00  0.31           C  
ATOM    359  CD  GLU A  46      20.924 -19.680   8.119  1.00  0.34           C  
ATOM    360  OE1 GLU A  46      21.931 -18.990   8.395  1.00  0.43           O  
ATOM    361  OE2 GLU A  46      20.561 -20.660   8.808  1.00  0.42           O  
ATOM    362  N   VAL A  47      19.584 -14.929   5.098  1.00  0.34           N  
ATOM    363  CA  VAL A  47      19.037 -13.633   4.710  1.00  0.35           C  
ATOM    364  C   VAL A  47      18.223 -13.779   3.426  1.00  0.33           C  
ATOM    365  CB  VAL A  47      20.152 -12.581   4.517  1.00  0.32           C  
ATOM    366  O   VAL A  47      17.121 -13.235   3.317  1.00  0.31           O  
ATOM    367  CG1 VAL A  47      19.577 -11.278   3.965  1.00  0.32           C  
ATOM    368  CG2 VAL A  47      20.882 -12.331   5.836  1.00  0.31           C  
ATOM    369  N   LEU A  48      18.696 -14.540   2.400  1.00  0.30           N  
ATOM    370  CA  LEU A  48      17.957 -14.899   1.194  1.00  0.31           C  
ATOM    371  C   LEU A  48      16.796 -15.831   1.525  1.00  0.30           C  
ATOM    372  CB  LEU A  48      18.886 -15.564   0.175  1.00  0.28           C  
ATOM    373  O   LEU A  48      15.694 -15.666   0.998  1.00  0.28           O  
ATOM    374  CG  LEU A  48      19.829 -14.634  -0.591  1.00  0.27           C  
ATOM    375  CD1 LEU A  48      20.858 -15.447  -1.369  1.00  0.28           C  
ATOM    376  CD2 LEU A  48      19.040 -13.725  -1.527  1.00  0.30           C  
ATOM    377  N   ASP A  49      16.853 -16.766   2.458  1.00  0.27           N  
ATOM    378  CA  ASP A  49      15.770 -17.617   2.941  1.00  0.28           C  
ATOM    379  C   ASP A  49      14.824 -16.840   3.853  1.00  0.27           C  
ATOM    380  CB  ASP A  49      16.332 -18.834   3.680  1.00  0.25           C  
ATOM    381  O   ASP A  49      13.603 -16.918   3.702  1.00  0.25           O  
ATOM    382  CG  ASP A  49      16.570 -20.024   2.767  1.00  0.25           C  
ATOM    383  OD1 ASP A  49      16.201 -19.962   1.575  1.00  0.27           O  
ATOM    384  OD2 ASP A  49      17.130 -21.034   3.246  1.00  0.18           O  
ATOM    385  N   ILE A  50      15.257 -16.013   4.785  1.00  0.29           N  
ATOM    386  CA  ILE A  50      14.484 -15.036   5.544  1.00  0.29           C  
ATOM    387  C   ILE A  50      13.975 -13.942   4.609  1.00  0.29           C  
ATOM    388  CB  ILE A  50      15.320 -14.419   6.688  1.00  0.27           C  
ATOM    389  O   ILE A  50      12.807 -13.553   4.677  1.00  0.27           O  
ATOM    390  CG1 ILE A  50      15.608 -15.469   7.766  1.00  0.28           C  
ATOM    391  CG2 ILE A  50      14.605 -13.203   7.284  1.00  0.27           C  
ATOM    392  CD1 ILE A  50      16.667 -15.047   8.775  1.00  0.27           C  
ATOM    393  N   VAL A  51      14.818 -13.395   3.625  1.00  0.25           N  
ATOM    394  CA  VAL A  51      14.405 -12.607   2.469  1.00  0.26           C  
ATOM    395  C   VAL A  51      13.600 -13.481   1.509  1.00  0.25           C  
ATOM    396  CB  VAL A  51      15.619 -11.991   1.738  1.00  0.23           C  
ATOM    397  O   VAL A  51      12.611 -13.027   0.927  1.00  0.23           O  
ATOM    398  CG1 VAL A  51      15.160 -11.054   0.623  1.00  0.14           C  
ATOM    399  CG2 VAL A  51      16.516 -11.250   2.728  1.00  0.20           C  
ATOM    400  N   SER A  52      13.913 -14.697   1.315  1.00  0.23           N  
ATOM    401  CA  SER A  52      13.139 -15.670   0.551  1.00  0.23           C  
ATOM    402  C   SER A  52      11.932 -16.161   1.343  1.00  0.23           C  
ATOM    403  CB  SER A  52      14.015 -16.858   0.151  1.00  0.21           C  
ATOM    404  O   SER A  52      10.892 -16.483   0.765  1.00  0.21           O  
ATOM    405  OG  SER A  52      14.217 -17.727   1.252  1.00  0.13           O  
ATOM    406  N   MET A  53      12.003 -16.331   2.666  1.00  0.19           N  
ATOM    407  CA  MET A  53      10.851 -16.611   3.519  1.00  0.20           C  
ATOM    408  C   MET A  53      10.085 -15.331   3.837  1.00  0.19           C  
ATOM    409  CB  MET A  53      11.294 -17.292   4.815  1.00  0.17           C  
ATOM    410  O   MET A  53       8.976 -15.383   4.372  1.00  0.18           O  
ATOM    411  CG  MET A  53      11.841 -18.696   4.615  1.00  0.13           C  
ATOM    412  SD  MET A  53      12.016 -19.614   6.194  1.00  0.14           S  
ATOM    413  CE  MET A  53      12.513 -21.242   5.564  1.00  0.08           C  
ATOM    414  N   MET A  54      10.525 -14.016   3.534  1.00  0.20           N  
ATOM    415  CA  MET A  54       9.891 -12.715   3.342  1.00  0.21           C  
ATOM    416  C   MET A  54       9.084 -12.688   2.049  1.00  0.20           C  
ATOM    417  CB  MET A  54      10.941 -11.602   3.326  1.00  0.18           C  
ATOM    418  O   MET A  54       9.567 -13.123   1.002  1.00  0.19           O  
ATOM    419  CG  MET A  54      11.622 -11.382   4.667  1.00  0.17           C  
ATOM    420  SD  MET A  54      12.773  -9.954   4.646  1.00  0.16           S  
ATOM    421  CE  MET A  54      13.147  -9.817   6.416  1.00  0.12           C  
ATOM    422  N   PRO A  55       7.847 -13.066   2.063  1.00  0.22           N  
ATOM    423  CA  PRO A  55       7.234 -13.047   0.733  1.00  0.21           C  
ATOM    424  C   PRO A  55       7.947 -12.103  -0.232  1.00  0.22           C  
ATOM    425  CB  PRO A  55       5.806 -12.568   1.009  1.00  0.20           C  
ATOM    426  O   PRO A  55       8.079 -10.909   0.050  1.00  0.21           O  
ATOM    427  CG  PRO A  55       5.861 -11.974   2.380  1.00  0.18           C  
ATOM    428  CD  PRO A  55       7.117 -12.446   3.054  1.00  0.14           C  
ATOM    429  N   ILE A  56       9.152 -12.291  -0.624  1.00  0.19           N  
ATOM    430  CA  ILE A  56       9.435 -11.797  -1.967  1.00  0.19           C  
ATOM    431  C   ILE A  56       8.208 -11.985  -2.855  1.00  0.19           C  
ATOM    432  CB  ILE A  56      10.659 -12.509  -2.585  1.00  0.17           C  
ATOM    433  O   ILE A  56       7.962 -13.083  -3.360  1.00  0.19           O  
ATOM    434  CG1 ILE A  56      11.887 -12.341  -1.682  1.00  0.10           C  
ATOM    435  CG2 ILE A  56      10.939 -11.976  -3.994  1.00  0.08           C  
ATOM    436  CD1 ILE A  56      13.102 -13.138  -2.137  1.00  0.08           C  
ATOM    437  N   SER A  57       7.033 -12.149  -2.248  1.00  0.20           N  
ATOM    438  CA  SER A  57       5.983 -12.271  -3.254  1.00  0.21           C  
ATOM    439  C   SER A  57       5.696 -10.928  -3.918  1.00  0.21           C  
ATOM    440  CB  SER A  57       4.702 -12.824  -2.628  1.00  0.19           C  
ATOM    441  O   SER A  57       5.428  -9.937  -3.236  1.00  0.20           O  
ATOM    442  OG  SER A  57       4.254 -11.985  -1.577  1.00  0.10           O  
ATOM    443  N   HIS A  58       6.666 -10.325  -4.634  1.00  0.18           N  
ATOM    444  CA  HIS A  58       6.636  -9.746  -5.973  1.00  0.20           C  
ATOM    445  C   HIS A  58       6.360  -8.247  -5.918  1.00  0.18           C  
ATOM    446  CB  HIS A  58       5.581 -10.443  -6.834  1.00  0.17           C  
ATOM    447  O   HIS A  58       5.327  -7.820  -5.399  1.00  0.18           O  
ATOM    448  CG  HIS A  58       6.051 -11.730  -7.434  1.00  0.13           C  
ATOM    449  CD2 HIS A  58       5.371 -12.843  -7.794  1.00  0.09           C  
ATOM    450  ND1 HIS A  58       7.375 -11.975  -7.726  1.00  0.13           N  
ATOM    451  CE1 HIS A  58       7.489 -13.187  -8.242  1.00  0.08           C  
ATOM    452  NE2 HIS A  58       6.287 -13.736  -8.294  1.00  0.09           N  
ATOM    453  N   TYR A  59       7.378  -7.256  -5.380  1.00  0.20           N  
ATOM    454  CA  TYR A  59       7.542  -5.924  -5.952  1.00  0.21           C  
ATOM    455  C   TYR A  59       6.404  -5.600  -6.914  1.00  0.20           C  
ATOM    456  CB  TYR A  59       8.886  -5.813  -6.678  1.00  0.19           C  
ATOM    457  O   TYR A  59       6.413  -6.039  -8.066  1.00  0.20           O  
ATOM    458  CG  TYR A  59      10.078  -5.822  -5.752  1.00  0.18           C  
ATOM    459  CD1 TYR A  59      10.516  -4.651  -5.138  1.00  0.11           C  
ATOM    460  CD2 TYR A  59      10.769  -7.000  -5.490  1.00  0.11           C  
ATOM    461  CE1 TYR A  59      11.615  -4.653  -4.285  1.00  0.09           C  
ATOM    462  CE2 TYR A  59      11.870  -7.014  -4.640  1.00  0.10           C  
ATOM    463  OH  TYR A  59      13.373  -5.847  -3.200  1.00  0.08           O  
ATOM    464  CZ  TYR A  59      12.284  -5.838  -4.043  1.00  0.11           C  
ATOM    465  N   GLY A  60       5.221  -5.934  -6.640  1.00  0.23           N  
ATOM    466  CA  GLY A  60       4.211  -5.268  -7.446  1.00  0.21           C  
ATOM    467  C   GLY A  60       4.334  -3.756  -7.427  1.00  0.22           C  
ATOM    468  O   GLY A  60       4.430  -3.149  -6.358  1.00  0.22           O  
ATOM    469  N   SER A  61       5.437  -3.154  -8.020  1.00  0.21           N  
ATOM    470  CA  SER A  61       5.675  -1.817  -8.554  1.00  0.21           C  
ATOM    471  C   SER A  61       4.783  -0.783  -7.875  1.00  0.21           C  
ATOM    472  CB  SER A  61       5.438  -1.793 -10.064  1.00  0.20           C  
ATOM    473  O   SER A  61       3.558  -0.833  -8.004  1.00  0.21           O  
ATOM    474  OG  SER A  61       4.076  -2.045 -10.364  1.00  0.15           O  
ATOM    475  N   GLN A  62       4.941  -0.482  -6.536  1.00  0.22           N  
ATOM    476  CA  GLN A  62       4.652   0.836  -5.982  1.00  0.22           C  
ATOM    477  C   GLN A  62       4.959   1.938  -6.992  1.00  0.22           C  
ATOM    478  CB  GLN A  62       5.449   1.065  -4.697  1.00  0.21           C  
ATOM    479  O   GLN A  62       6.027   1.942  -7.609  1.00  0.21           O  
ATOM    480  CG  GLN A  62       5.006   0.189  -3.533  1.00  0.20           C  
ATOM    481  CD  GLN A  62       5.616   0.615  -2.211  1.00  0.21           C  
ATOM    482  NE2 GLN A  62       5.242  -0.071  -1.137  1.00  0.16           N  
ATOM    483  OE1 GLN A  62       6.418   1.553  -2.156  1.00  0.28           O  
ATOM    484  N   ASN A  63       3.979   2.388  -7.801  1.00  0.22           N  
ATOM    485  CA  ASN A  63       4.084   3.718  -8.392  1.00  0.23           C  
ATOM    486  C   ASN A  63       4.826   4.683  -7.471  1.00  0.22           C  
ATOM    487  CB  ASN A  63       2.697   4.267  -8.729  1.00  0.20           C  
ATOM    488  O   ASN A  63       4.260   5.173  -6.492  1.00  0.21           O  
ATOM    489  CG  ASN A  63       2.046   3.538  -9.888  1.00  0.20           C  
ATOM    490  ND2 ASN A  63       0.721   3.452  -9.866  1.00  0.15           N  
ATOM    491  OD1 ASN A  63       2.729   3.056 -10.796  1.00  0.17           O  
ATOM    492  N   TYR A  64       6.021   4.512  -7.043  1.00  0.22           N  
ATOM    493  CA  TYR A  64       6.975   5.472  -6.501  1.00  0.22           C  
ATOM    494  C   TYR A  64       7.301   6.553  -7.525  1.00  0.22           C  
ATOM    495  CB  TYR A  64       8.260   4.764  -6.062  1.00  0.20           C  
ATOM    496  O   TYR A  64       7.884   6.268  -8.574  1.00  0.21           O  
ATOM    497  CG  TYR A  64       8.087   3.893  -4.842  1.00  0.20           C  
ATOM    498  CD1 TYR A  64       8.225   4.420  -3.560  1.00  0.17           C  
ATOM    499  CD2 TYR A  64       7.785   2.541  -4.968  1.00  0.17           C  
ATOM    500  CE1 TYR A  64       8.068   3.621  -2.433  1.00  0.15           C  
ATOM    501  CE2 TYR A  64       7.626   1.732  -3.848  1.00  0.18           C  
ATOM    502  OH  TYR A  64       7.612   1.484  -1.474  1.00  0.10           O  
ATOM    503  CZ  TYR A  64       7.769   2.280  -2.586  1.00  0.17           C  
ATOM    504  N   LEU A  65       6.403   7.432  -7.872  1.00  0.21           N  
ATOM    505  CA  LEU A  65       7.034   8.657  -8.350  1.00  0.20           C  
ATOM    506  C   LEU A  65       7.479   9.531  -7.182  1.00  0.21           C  
ATOM    507  CB  LEU A  65       6.074   9.438  -9.251  1.00  0.20           C  
ATOM    508  O   LEU A  65       6.690   9.816  -6.279  1.00  0.21           O  
ATOM    509  CG  LEU A  65       5.803   8.841 -10.633  1.00  0.20           C  
ATOM    510  CD1 LEU A  65       4.583   9.502 -11.266  1.00  0.17           C  
ATOM    511  CD2 LEU A  65       7.026   8.994 -11.531  1.00  0.18           C  
ATOM    512  N   PRO A  66       8.730   9.439  -6.769  1.00  0.21           N  
ATOM    513  CA  PRO A  66       9.322  10.427  -5.864  1.00  0.19           C  
ATOM    514  C   PRO A  66       8.722  11.820  -6.038  1.00  0.20           C  
ATOM    515  CB  PRO A  66      10.803  10.418  -6.251  1.00  0.19           C  
ATOM    516  O   PRO A  66       8.328  12.193  -7.146  1.00  0.20           O  
ATOM    517  CG  PRO A  66      10.879   9.525  -7.447  1.00  0.19           C  
ATOM    518  CD  PRO A  66       9.508   8.980  -7.724  1.00  0.21           C  
ATOM    519  N   ALA A  67       8.079  12.468  -5.011  1.00  0.18           N  
ATOM    520  CA  ALA A  67       7.976  13.923  -4.957  1.00  0.18           C  
ATOM    521  C   ALA A  67       9.048  14.582  -5.820  1.00  0.18           C  
ATOM    522  CB  ALA A  67       8.085  14.411  -3.514  1.00  0.17           C  
ATOM    523  O   ALA A  67      10.201  14.146  -5.829  1.00  0.17           O  
ATOM    524  N   GLY A  68       8.620  15.318  -6.898  1.00  0.20           N  
ATOM    525  CA  GLY A  68       9.424  16.199  -7.730  1.00  0.18           C  
ATOM    526  C   GLY A  68       9.693  15.633  -9.112  1.00  0.19           C  
ATOM    527  O   GLY A  68      10.563  16.127  -9.832  1.00  0.18           O  
ATOM    528  N   VAL A  69       9.015  14.661  -9.488  1.00  0.17           N  
ATOM    529  CA  VAL A  69       9.310  14.223 -10.848  1.00  0.18           C  
ATOM    530  C   VAL A  69       8.554  15.095 -11.847  1.00  0.17           C  
ATOM    531  CB  VAL A  69       8.946  12.736 -11.057  1.00  0.16           C  
ATOM    532  O   VAL A  69       7.321  15.132 -11.841  1.00  0.16           O  
ATOM    533  CG1 VAL A  69       9.426  12.249 -12.423  1.00  0.12           C  
ATOM    534  CG2 VAL A  69       9.541  11.879  -9.941  1.00  0.10           C  
ATOM    535  N   SER A  70       8.950  16.281 -12.174  1.00  0.15           N  
ATOM    536  CA  SER A  70       8.834  17.148 -13.342  1.00  0.18           C  
ATOM    537  C   SER A  70       9.661  16.618 -14.509  1.00  0.15           C  
ATOM    538  CB  SER A  70       9.276  18.571 -12.999  1.00  0.12           C  
ATOM    539  O   SER A  70      10.866  16.394 -14.372  1.00  0.15           O  
ATOM    540  OG  SER A  70      10.684  18.642 -12.861  1.00  0.09           O  
ATOM    541  N   GLY A  71       9.156  15.632 -15.263  1.00  0.20           N  
ATOM    542  CA  GLY A  71       9.702  15.490 -16.603  1.00  0.20           C  
ATOM    543  C   GLY A  71       8.726  14.869 -17.583  1.00  0.20           C  
ATOM    544  O   GLY A  71       7.772  14.200 -17.179  1.00  0.20           O  
ATOM    545  N   ASP A  72       8.451  15.553 -18.682  1.00  0.19           N  
ATOM    546  CA  ASP A  72       7.902  15.270 -20.005  1.00  0.22           C  
ATOM    547  C   ASP A  72       7.624  13.778 -20.176  1.00  0.19           C  
ATOM    548  CB  ASP A  72       8.857  15.756 -21.097  1.00  0.17           C  
ATOM    549  O   ASP A  72       8.538  12.956 -20.081  1.00  0.18           O  
ATOM    550  CG  ASP A  72       8.410  17.056 -21.740  1.00  0.13           C  
ATOM    551  OD1 ASP A  72       7.228  17.436 -21.592  1.00  0.09           O  
ATOM    552  OD2 ASP A  72       9.246  17.707 -22.405  1.00  0.10           O  
ATOM    553  N   PHE A  73       6.562  13.202 -19.756  1.00  0.23           N  
ATOM    554  CA  PHE A  73       6.126  11.920 -20.297  1.00  0.26           C  
ATOM    555  C   PHE A  73       5.773  12.047 -21.774  1.00  0.23           C  
ATOM    556  CB  PHE A  73       4.922  11.386 -19.514  1.00  0.23           C  
ATOM    557  O   PHE A  73       4.657  12.440 -22.119  1.00  0.23           O  
ATOM    558  CG  PHE A  73       5.262  10.911 -18.127  1.00  0.23           C  
ATOM    559  CD1 PHE A  73       5.790   9.642 -17.922  1.00  0.22           C  
ATOM    560  CD2 PHE A  73       5.055  11.734 -17.028  1.00  0.24           C  
ATOM    561  CE1 PHE A  73       6.106   9.199 -16.639  1.00  0.25           C  
ATOM    562  CE2 PHE A  73       5.368  11.299 -15.743  1.00  0.27           C  
ATOM    563  CZ  PHE A  73       5.893  10.031 -15.551  1.00  0.25           C  
ATOM    564  N   ASN A  74       6.438  12.756 -22.611  1.00  0.14           N  
ATOM    565  CA  ASN A  74       6.399  12.944 -24.057  1.00  0.21           C  
ATOM    566  C   ASN A  74       6.610  11.627 -24.799  1.00  0.16           C  
ATOM    567  CB  ASN A  74       7.444  13.973 -24.493  1.00  0.12           C  
ATOM    568  O   ASN A  74       7.661  10.997 -24.666  1.00  0.16           O  
ATOM    569  CG  ASN A  74       6.887  15.381 -24.556  1.00  0.08           C  
ATOM    570  ND2 ASN A  74       7.772  16.371 -24.540  1.00  0.10           N  
ATOM    571  OD1 ASN A  74       5.670  15.578 -24.617  1.00  0.09           O  
ATOM    572  N   GLY A  75       5.565  10.735 -24.944  1.00  0.22           N  
ATOM    573  CA  GLY A  75       5.720   9.976 -26.175  1.00  0.23           C  
ATOM    574  C   GLY A  75       4.735   8.830 -26.297  1.00  0.23           C  
ATOM    575  O   GLY A  75       4.546   8.063 -25.351  1.00  0.22           O  
ATOM    576  N   ALA A  76       3.461   8.980 -26.692  1.00  0.22           N  
ATOM    577  CA  ALA A  76       2.816   8.098 -27.662  1.00  0.23           C  
ATOM    578  C   ALA A  76       1.322   7.968 -27.377  1.00  0.22           C  
ATOM    579  CB  ALA A  76       3.478   6.723 -27.654  1.00  0.21           C  
ATOM    580  O   ALA A  76       0.914   7.840 -26.220  1.00  0.22           O  
ATOM    581  N   SER A  77       0.467   8.579 -28.229  1.00  0.23           N  
ATOM    582  CA  SER A  77      -0.902   8.343 -28.679  1.00  0.23           C  
ATOM    583  C   SER A  77      -1.365   6.934 -28.326  1.00  0.23           C  
ATOM    584  CB  SER A  77      -1.016   8.564 -30.187  1.00  0.21           C  
ATOM    585  O   SER A  77      -0.722   5.951 -28.702  1.00  0.22           O  
ATOM    586  OG  SER A  77      -0.372   7.521 -30.899  1.00  0.14           O  
ATOM    587  N   GLU A  78      -1.732   6.558 -27.069  1.00  0.23           N  
ATOM    588  CA  GLU A  78      -2.365   5.510 -26.275  1.00  0.24           C  
ATOM    589  C   GLU A  78      -3.623   4.982 -26.959  1.00  0.23           C  
ATOM    590  CB  GLU A  78      -2.706   6.026 -24.875  1.00  0.22           C  
ATOM    591  O   GLU A  78      -4.609   5.707 -27.101  1.00  0.22           O  
ATOM    592  CG  GLU A  78      -1.492   6.214 -23.976  1.00  0.22           C  
ATOM    593  CD  GLU A  78      -1.854   6.605 -22.552  1.00  0.25           C  
ATOM    594  OE1 GLU A  78      -3.060   6.758 -22.253  1.00  0.30           O  
ATOM    595  OE2 GLU A  78      -0.924   6.762 -21.730  1.00  0.22           O  
ATOM    596  N   ASN A  79      -3.621   4.247 -28.063  1.00  0.22           N  
ATOM    597  CA  ASN A  79      -4.710   3.407 -28.550  1.00  0.24           C  
ATOM    598  C   ASN A  79      -5.136   2.380 -27.504  1.00  0.22           C  
ATOM    599  CB  ASN A  79      -4.308   2.706 -29.849  1.00  0.20           C  
ATOM    600  O   ASN A  79      -4.291   1.782 -26.835  1.00  0.21           O  
ATOM    601  CG  ASN A  79      -4.722   3.483 -31.084  1.00  0.18           C  
ATOM    602  ND2 ASN A  79      -4.065   3.208 -32.205  1.00  0.12           N  
ATOM    603  OD1 ASN A  79      -5.623   4.323 -31.030  1.00  0.10           O  
ATOM    604  N   GLN A  80      -6.260   2.621 -26.645  1.00  0.22           N  
ATOM    605  CA  GLN A  80      -7.404   2.157 -25.868  1.00  0.23           C  
ATOM    606  C   GLN A  80      -7.058   0.902 -25.073  1.00  0.22           C  
ATOM    607  CB  GLN A  80      -8.601   1.887 -26.781  1.00  0.20           C  
ATOM    608  O   GLN A  80      -7.627   0.658 -24.007  1.00  0.21           O  
ATOM    609  CG  GLN A  80      -9.217   3.146 -27.377  1.00  0.20           C  
ATOM    610  CD  GLN A  80     -10.577   2.895 -28.001  1.00  0.16           C  
ATOM    611  NE2 GLN A  80     -11.239   3.964 -28.429  1.00  0.14           N  
ATOM    612  OE1 GLN A  80     -11.028   1.749 -28.099  1.00  0.20           O  
ATOM    613  N   SER A  81      -5.935   0.054 -25.463  1.00  0.24           N  
ATOM    614  CA  SER A  81      -5.627  -1.297 -25.006  1.00  0.25           C  
ATOM    615  C   SER A  81      -4.396  -1.308 -24.106  1.00  0.24           C  
ATOM    616  CB  SER A  81      -5.404  -2.229 -26.198  1.00  0.22           C  
ATOM    617  O   SER A  81      -4.080  -2.328 -23.490  1.00  0.23           O  
ATOM    618  OG  SER A  81      -4.243  -1.855 -26.919  1.00  0.13           O  
ATOM    619  N   GLN A  82      -3.816  -0.135 -23.754  1.00  0.26           N  
ATOM    620  CA  GLN A  82      -2.423  -0.024 -23.333  1.00  0.27           C  
ATOM    621  C   GLN A  82      -2.323   0.407 -21.873  1.00  0.26           C  
ATOM    622  CB  GLN A  82      -1.669   0.963 -24.225  1.00  0.25           C  
ATOM    623  O   GLN A  82      -2.514   1.582 -21.552  1.00  0.25           O  
ATOM    624  CG  GLN A  82      -1.570   0.525 -25.680  1.00  0.24           C  
ATOM    625  CD  GLN A  82      -0.644   1.407 -26.497  1.00  0.27           C  
ATOM    626  NE2 GLN A  82      -0.383   1.005 -27.736  1.00  0.21           N  
ATOM    627  OE1 GLN A  82      -0.168   2.441 -26.018  1.00  0.30           O  
ATOM    628  N   ARG A  83      -3.149  -0.174 -20.972  1.00  0.29           N  
ATOM    629  CA  ARG A  83      -3.537  -0.037 -19.572  1.00  0.30           C  
ATOM    630  C   ARG A  83      -2.566  -0.779 -18.660  1.00  0.30           C  
ATOM    631  CB  ARG A  83      -4.960  -0.556 -19.355  1.00  0.27           C  
ATOM    632  O   ARG A  83      -2.921  -1.156 -17.542  1.00  0.28           O  
ATOM    633  CG  ARG A  83      -6.027   0.253 -20.075  1.00  0.26           C  
ATOM    634  CD  ARG A  83      -7.429  -0.241 -19.745  1.00  0.27           C  
ATOM    635  NE  ARG A  83      -8.445   0.461 -20.522  1.00  0.22           N  
ATOM    636  NH1 ARG A  83     -10.240  -0.502 -19.433  1.00  0.21           N  
ATOM    637  NH2 ARG A  83     -10.594   1.010 -21.119  1.00  0.18           N  
ATOM    638  CZ  ARG A  83      -9.758   0.322 -20.356  1.00  0.21           C  
ATOM    639  N   ARG A  84      -1.166  -0.949 -18.964  1.00  0.35           N  
ATOM    640  CA  ARG A  84      -0.248  -1.653 -18.074  1.00  0.35           C  
ATOM    641  C   ARG A  84       1.136  -1.014 -18.098  1.00  0.35           C  
ATOM    642  CB  ARG A  84      -0.150  -3.130 -18.461  1.00  0.33           C  
ATOM    643  O   ARG A  84       1.908  -1.227 -19.035  1.00  0.34           O  
ATOM    644  CG  ARG A  84      -1.463  -3.887 -18.343  1.00  0.31           C  
ATOM    645  CD  ARG A  84      -1.284  -5.374 -18.613  1.00  0.32           C  
ATOM    646  NE  ARG A  84      -2.565  -6.074 -18.647  1.00  0.30           N  
ATOM    647  NH1 ARG A  84      -1.642  -8.191 -18.710  1.00  0.26           N  
ATOM    648  NH2 ARG A  84      -3.919  -7.928 -18.720  1.00  0.23           N  
ATOM    649  CZ  ARG A  84      -2.705  -7.396 -18.692  1.00  0.28           C  
ATOM    650  N   ASN A  85       1.296   0.214 -17.771  1.00  0.38           N  
ATOM    651  CA  ASN A  85       2.567   0.779 -17.329  1.00  0.39           C  
ATOM    652  C   ASN A  85       3.077   0.092 -16.066  1.00  0.38           C  
ATOM    653  CB  ASN A  85       2.433   2.286 -17.098  1.00  0.37           C  
ATOM    654  O   ASN A  85       2.289  -0.270 -15.190  1.00  0.37           O  
ATOM    655  CG  ASN A  85       1.943   3.024 -18.327  1.00  0.35           C  
ATOM    656  ND2 ASN A  85       1.224   4.120 -18.113  1.00  0.28           N  
ATOM    657  OD1 ASN A  85       2.207   2.613 -19.460  1.00  0.33           O  
ATOM    658  N   LYS A  86       4.279  -0.452 -16.256  1.00  0.45           N  
ATOM    659  CA  LYS A  86       4.990  -1.015 -15.111  1.00  0.44           C  
ATOM    660  C   LYS A  86       6.169  -0.134 -14.708  1.00  0.45           C  
ATOM    661  CB  LYS A  86       5.476  -2.431 -15.425  1.00  0.44           C  
ATOM    662  O   LYS A  86       6.783   0.516 -15.556  1.00  0.43           O  
ATOM    663  CG  LYS A  86       4.355  -3.436 -15.647  1.00  0.42           C  
ATOM    664  CD  LYS A  86       3.743  -3.891 -14.329  1.00  0.45           C  
ATOM    665  CE  LYS A  86       2.720  -4.999 -14.539  1.00  0.39           C  
ATOM    666  NZ  LYS A  86       2.072  -5.405 -13.257  1.00  0.37           N  
ATOM    667  N   ILE A  87       6.349   0.141 -13.438  1.00  0.44           N  
ATOM    668  CA  ILE A  87       7.500   0.784 -12.813  1.00  0.44           C  
ATOM    669  C   ILE A  87       8.383  -0.270 -12.149  1.00  0.44           C  
ATOM    670  CB  ILE A  87       7.062   1.845 -11.779  1.00  0.43           C  
ATOM    671  O   ILE A  87       7.884  -1.156 -11.451  1.00  0.42           O  
ATOM    672  CG1 ILE A  87       6.254   2.954 -12.461  1.00  0.38           C  
ATOM    673  CG2 ILE A  87       8.279   2.423 -11.050  1.00  0.39           C  
ATOM    674  CD1 ILE A  87       5.657   3.969 -11.495  1.00  0.39           C  
ATOM    675  N   LEU A  88       9.783  -0.333 -12.463  1.00  0.47           N  
ATOM    676  CA  LEU A  88      10.881  -1.068 -11.844  1.00  0.48           C  
ATOM    677  C   LEU A  88      11.747  -0.140 -10.999  1.00  0.47           C  
ATOM    678  CB  LEU A  88      11.737  -1.752 -12.913  1.00  0.47           C  
ATOM    679  O   LEU A  88      12.054   0.980 -11.414  1.00  0.46           O  
ATOM    680  CG  LEU A  88      11.040  -2.816 -13.762  1.00  0.46           C  
ATOM    681  CD1 LEU A  88      11.684  -2.899 -15.142  1.00  0.44           C  
ATOM    682  CD2 LEU A  88      11.082  -4.171 -13.064  1.00  0.45           C  
ATOM    683  N   LEU A  89      11.956  -0.574  -9.773  1.00  0.46           N  
ATOM    684  CA  LEU A  89      13.095  -0.048  -9.030  1.00  0.46           C  
ATOM    685  C   LEU A  89      14.297  -0.980  -9.146  1.00  0.46           C  
ATOM    686  CB  LEU A  89      12.729   0.151  -7.557  1.00  0.45           C  
ATOM    687  O   LEU A  89      14.223  -2.146  -8.754  1.00  0.45           O  
ATOM    688  CG  LEU A  89      13.781   0.836  -6.683  1.00  0.43           C  
ATOM    689  CD1 LEU A  89      13.913   2.306  -7.066  1.00  0.41           C  
ATOM    690  CD2 LEU A  89      13.427   0.691  -5.207  1.00  0.42           C  
ATOM    691  N   GLU A  90      15.379  -0.677  -9.838  1.00  0.49           N  
ATOM    692  CA  GLU A  90      16.677  -1.338  -9.936  1.00  0.50           C  
ATOM    693  C   GLU A  90      17.420  -1.295  -8.604  1.00  0.50           C  
ATOM    694  CB  GLU A  90      17.527  -0.694 -11.034  1.00  0.49           C  
ATOM    695  O   GLU A  90      17.069  -0.514  -7.717  1.00  0.48           O  
ATOM    696  CG  GLU A  90      16.976  -0.897 -12.438  1.00  0.49           C  
ATOM    697  CD  GLU A  90      18.045  -0.836 -13.516  1.00  0.50           C  
ATOM    698  OE1 GLU A  90      19.093  -0.187 -13.297  1.00  0.50           O  
ATOM    699  OE2 GLU A  90      17.834  -1.442 -14.591  1.00  0.47           O  
ATOM    700  N   ASN A  91      18.355  -2.285  -8.401  1.00  0.45           N  
ATOM    701  CA  ASN A  91      19.149  -2.435  -7.187  1.00  0.46           C  
ATOM    702  C   ASN A  91      19.875  -1.141  -6.827  1.00  0.45           C  
ATOM    703  CB  ASN A  91      20.152  -3.581  -7.339  1.00  0.44           C  
ATOM    704  O   ASN A  91      20.127  -0.872  -5.651  1.00  0.44           O  
ATOM    705  CG  ASN A  91      19.495  -4.945  -7.265  1.00  0.43           C  
ATOM    706  ND2 ASN A  91      20.167  -5.957  -7.802  1.00  0.36           N  
ATOM    707  OD1 ASN A  91      18.392  -5.089  -6.731  1.00  0.42           O  
ATOM    708  N   ASP A  92      20.218  -0.345  -7.877  1.00  0.48           N  
ATOM    709  CA  ASP A  92      20.973   0.887  -7.668  1.00  0.47           C  
ATOM    710  C   ASP A  92      20.043   2.052  -7.336  1.00  0.48           C  
ATOM    711  CB  ASP A  92      21.811   1.220  -8.904  1.00  0.46           C  
ATOM    712  O   ASP A  92      20.498   3.181  -7.140  1.00  0.46           O  
ATOM    713  CG  ASP A  92      20.966   1.569 -10.117  1.00  0.44           C  
ATOM    714  OD1 ASP A  92      19.726   1.432 -10.056  1.00  0.45           O  
ATOM    715  OD2 ASP A  92      21.547   1.982 -11.144  1.00  0.49           O  
ATOM    716  N   GLY A  93      18.750   1.809  -7.059  1.00  0.49           N  
ATOM    717  CA  GLY A  93      17.757   2.834  -6.783  1.00  0.48           C  
ATOM    718  C   GLY A  93      17.213   3.492  -8.037  1.00  0.49           C  
ATOM    719  O   GLY A  93      16.474   4.475  -7.959  1.00  0.48           O  
ATOM    720  N   THR A  94      17.587   3.088  -9.305  1.00  0.54           N  
ATOM    721  CA  THR A  94      17.019   3.602 -10.547  1.00  0.54           C  
ATOM    722  C   THR A  94      15.588   3.104 -10.734  1.00  0.54           C  
ATOM    723  CB  THR A  94      17.871   3.192 -11.762  1.00  0.52           C  
ATOM    724  O   THR A  94      15.330   1.901 -10.661  1.00  0.52           O  
ATOM    725  CG2 THR A  94      17.290   3.755 -13.056  1.00  0.50           C  
ATOM    726  OG1 THR A  94      19.204   3.690 -11.594  1.00  0.48           O  
ATOM    727  N   LEU A  95      14.605   3.994 -10.768  1.00  0.52           N  
ATOM    728  CA  LEU A  95      13.231   3.711 -11.167  1.00  0.52           C  
ATOM    729  C   LEU A  95      13.109   3.645 -12.686  1.00  0.52           C  
ATOM    730  CB  LEU A  95      12.281   4.777 -10.613  1.00  0.51           C  
ATOM    731  O   LEU A  95      13.467   4.596 -13.384  1.00  0.51           O  
ATOM    732  CG  LEU A  95      10.802   4.395 -10.540  1.00  0.51           C  
ATOM    733  CD1 LEU A  95      10.437   3.961  -9.124  1.00  0.48           C  
ATOM    734  CD2 LEU A  95       9.926   5.559 -10.991  1.00  0.49           C  
ATOM    735  N   VAL A  96      12.713   2.512 -13.155  1.00  0.55           N  
ATOM    736  CA  VAL A  96      12.462   2.304 -14.578  1.00  0.54           C  
ATOM    737  C   VAL A  96      10.958   2.214 -14.829  1.00  0.55           C  
ATOM    738  CB  VAL A  96      13.167   1.032 -15.099  1.00  0.54           C  
ATOM    739  O   VAL A  96      10.267   1.399 -14.213  1.00  0.53           O  
ATOM    740  CG1 VAL A  96      12.911   0.847 -16.593  1.00  0.51           C  
ATOM    741  CG2 VAL A  96      14.666   1.099 -14.814  1.00  0.53           C  
ATOM    742  N   LEU A  97      10.409   3.131 -15.580  1.00  0.50           N  
ATOM    743  CA  LEU A  97       9.044   3.115 -16.095  1.00  0.51           C  
ATOM    744  C   LEU A  97       8.998   2.509 -17.494  1.00  0.50           C  
ATOM    745  CB  LEU A  97       8.464   4.532 -16.120  1.00  0.50           C  
ATOM    746  O   LEU A  97       9.648   3.011 -18.414  1.00  0.49           O  
ATOM    747  CG  LEU A  97       7.181   4.753 -15.318  1.00  0.49           C  
ATOM    748  CD1 LEU A  97       7.458   5.642 -14.109  1.00  0.47           C  
ATOM    749  CD2 LEU A  97       6.097   5.364 -16.199  1.00  0.48           C  
ATOM    750  N   LEU A  98       8.422   1.390 -17.554  1.00  0.53           N  
ATOM    751  CA  LEU A  98       8.179   0.714 -18.824  1.00  0.53           C  
ATOM    752  C   LEU A  98       6.749   0.948 -19.299  1.00  0.53           C  
ATOM    753  CB  LEU A  98       8.447  -0.787 -18.693  1.00  0.52           C  
ATOM    754  O   LEU A  98       5.802   0.812 -18.521  1.00  0.51           O  
ATOM    755  CG  LEU A  98       9.894  -1.196 -18.416  1.00  0.51           C  
ATOM    756  CD1 LEU A  98       9.948  -2.623 -17.880  1.00  0.49           C  
ATOM    757  CD2 LEU A  98      10.739  -1.062 -19.679  1.00  0.50           C  
ATOM    758  N   ARG A  99       6.610   1.275 -20.516  1.00  0.49           N  
ATOM    759  CA  ARG A  99       5.324   1.473 -21.176  1.00  0.49           C  
ATOM    760  C   ARG A  99       5.336   0.890 -22.585  1.00  0.49           C  
ATOM    761  CB  ARG A  99       4.970   2.961 -21.228  1.00  0.49           C  
ATOM    762  O   ARG A  99       6.343   0.980 -23.291  1.00  0.47           O  
ATOM    763  CG  ARG A  99       5.955   3.801 -22.026  1.00  0.47           C  
ATOM    764  CD  ARG A  99       5.591   5.279 -21.995  1.00  0.49           C  
ATOM    765  NE  ARG A  99       6.540   6.084 -22.758  1.00  0.47           N  
ATOM    766  NH1 ARG A  99       5.410   8.076 -22.456  1.00  0.40           N  
ATOM    767  NH2 ARG A  99       7.354   8.029 -23.670  1.00  0.36           N  
ATOM    768  CZ  ARG A  99       6.432   7.395 -22.959  1.00  0.48           C  
ATOM    769  N   SER A 100       4.316   0.284 -22.884  1.00  0.48           N  
ATOM    770  CA  SER A 100       3.958   0.070 -24.282  1.00  0.48           C  
ATOM    771  C   SER A 100       3.228   1.279 -24.857  1.00  0.48           C  
ATOM    772  CB  SER A 100       3.087  -1.178 -24.428  1.00  0.47           C  
ATOM    773  O   SER A 100       2.365   1.862 -24.197  1.00  0.46           O  
ATOM    774  OG  SER A 100       1.803  -0.964 -23.867  1.00  0.44           O  
ATOM    775  N   GLY A 101       3.776   1.876 -25.983  1.00  0.43           N  
ATOM    776  CA  GLY A 101       3.188   2.988 -26.712  1.00  0.42           C  
ATOM    777  C   GLY A 101       3.750   3.147 -28.112  1.00  0.42           C  
ATOM    778  O   GLY A 101       4.417   2.245 -28.625  1.00  0.40           O  
ATOM    779  N   THR A 102       3.215   4.057 -28.808  1.00  0.39           N  
ATOM    780  CA  THR A 102       3.696   4.636 -30.058  1.00  0.40           C  
ATOM    781  C   THR A 102       4.444   5.940 -29.796  1.00  0.39           C  
ATOM    782  CB  THR A 102       2.536   4.895 -31.037  1.00  0.38           C  
ATOM    783  O   THR A 102       4.021   6.750 -28.969  1.00  0.37           O  
ATOM    784  CG2 THR A 102       1.963   3.585 -31.569  1.00  0.34           C  
ATOM    785  OG1 THR A 102       1.499   5.617 -30.360  1.00  0.30           O  
ATOM    786  N   ASN A 103       5.694   6.069 -30.205  1.00  0.39           N  
ATOM    787  CA  ASN A 103       6.388   7.288 -30.609  1.00  0.40           C  
ATOM    788  C   ASN A 103       6.278   7.523 -32.113  1.00  0.39           C  
ATOM    789  CB  ASN A 103       7.857   7.234 -30.187  1.00  0.37           C  
ATOM    790  O   ASN A 103       6.904   6.816 -32.904  1.00  0.37           O  
ATOM    791  CG  ASN A 103       8.546   8.580 -30.297  1.00  0.36           C  
ATOM    792  ND2 ASN A 103       9.826   8.621 -29.944  1.00  0.31           N  
ATOM    793  OD1 ASN A 103       7.934   9.574 -30.694  1.00  0.35           O  
ATOM    794  N   GLY A 104       5.280   8.406 -32.511  1.00  0.35           N  
ATOM    795  CA  GLY A 104       4.951   8.564 -33.919  1.00  0.35           C  
ATOM    796  C   GLY A 104       4.369   7.309 -34.541  1.00  0.35           C  
ATOM    797  O   GLY A 104       3.346   6.799 -34.080  1.00  0.34           O  
ATOM    798  N   SER A 105       4.977   6.864 -35.706  1.00  0.37           N  
ATOM    799  CA  SER A 105       4.669   5.652 -36.457  1.00  0.37           C  
ATOM    800  C   SER A 105       5.308   4.425 -35.815  1.00  0.37           C  
ATOM    801  CB  SER A 105       5.142   5.784 -37.906  1.00  0.34           C  
ATOM    802  O   SER A 105       5.072   3.296 -36.249  1.00  0.34           O  
ATOM    803  OG  SER A 105       6.437   6.357 -37.961  1.00  0.30           O  
ATOM    804  N   VAL A 106       6.088   4.666 -34.688  1.00  0.44           N  
ATOM    805  CA  VAL A 106       6.849   3.515 -34.213  1.00  0.44           C  
ATOM    806  C   VAL A 106       6.285   3.038 -32.877  1.00  0.44           C  
ATOM    807  CB  VAL A 106       8.351   3.849 -34.069  1.00  0.42           C  
ATOM    808  O   VAL A 106       6.273   3.787 -31.897  1.00  0.42           O  
ATOM    809  CG1 VAL A 106       9.158   2.588 -33.768  1.00  0.37           C  
ATOM    810  CG2 VAL A 106       8.870   4.531 -35.334  1.00  0.38           C  
ATOM    811  N   GLU A 107       5.452   1.941 -32.866  1.00  0.47           N  
ATOM    812  CA  GLU A 107       4.901   1.204 -31.732  1.00  0.48           C  
ATOM    813  C   GLU A 107       5.972   0.355 -31.053  1.00  0.47           C  
ATOM    814  CB  GLU A 107       3.735   0.320 -32.181  1.00  0.46           C  
ATOM    815  O   GLU A 107       6.849  -0.197 -31.720  1.00  0.45           O  
ATOM    816  CG  GLU A 107       2.497   1.101 -32.601  1.00  0.44           C  
ATOM    817  CD  GLU A 107       1.309   0.210 -32.928  1.00  0.45           C  
ATOM    818  OE1 GLU A 107       1.463  -1.032 -32.926  1.00  0.45           O  
ATOM    819  OE2 GLU A 107       0.216   0.760 -33.190  1.00  0.43           O  
ATOM    820  N   GLY A 108       6.134   0.531 -29.753  1.00  0.48           N  
ATOM    821  CA  GLY A 108       7.154  -0.232 -29.051  1.00  0.47           C  
ATOM    822  C   GLY A 108       7.064  -0.101 -27.542  1.00  0.48           C  
ATOM    823  O   GLY A 108       6.017   0.270 -27.007  1.00  0.45           O  
ATOM    824  N   LEU A 109       7.941  -0.796 -26.829  1.00  0.54           N  
ATOM    825  CA  LEU A 109       8.234  -0.614 -25.411  1.00  0.54           C  
ATOM    826  C   LEU A 109       9.085   0.632 -25.188  1.00  0.54           C  
ATOM    827  CB  LEU A 109       8.951  -1.844 -24.849  1.00  0.53           C  
ATOM    828  O   LEU A 109      10.157   0.771 -25.782  1.00  0.53           O  
ATOM    829  CG  LEU A 109       9.039  -1.940 -23.325  1.00  0.51           C  
ATOM    830  CD1 LEU A 109       7.757  -2.542 -22.758  1.00  0.49           C  
ATOM    831  CD2 LEU A 109      10.252  -2.766 -22.910  1.00  0.49           C  
ATOM    832  N   PHE A 110       8.456   1.569 -24.599  1.00  0.54           N  
ATOM    833  CA  PHE A 110       9.162   2.748 -24.113  1.00  0.54           C  
ATOM    834  C   PHE A 110       9.457   2.626 -22.623  1.00  0.54           C  
ATOM    835  CB  PHE A 110       8.345   4.016 -24.384  1.00  0.52           C  
ATOM    836  O   PHE A 110       8.674   2.035 -21.876  1.00  0.52           O  
ATOM    837  CG  PHE A 110       8.072   4.261 -25.844  1.00  0.51           C  
ATOM    838  CD1 PHE A 110       8.941   5.031 -26.608  1.00  0.48           C  
ATOM    839  CD2 PHE A 110       6.947   3.721 -26.452  1.00  0.48           C  
ATOM    840  CE1 PHE A 110       8.691   5.260 -27.959  1.00  0.48           C  
ATOM    841  CE2 PHE A 110       6.690   3.946 -27.802  1.00  0.47           C  
ATOM    842  CZ  PHE A 110       7.563   4.716 -28.553  1.00  0.49           C  
ATOM    843  N   TYR A 111      10.660   2.945 -22.338  1.00  0.53           N  
ATOM    844  CA  TYR A 111      10.999   3.083 -20.926  1.00  0.53           C  
ATOM    845  C   TYR A 111      11.532   4.479 -20.628  1.00  0.53           C  
ATOM    846  CB  TYR A 111      12.034   2.030 -20.516  1.00  0.52           C  
ATOM    847  O   TYR A 111      12.036   5.162 -21.522  1.00  0.51           O  
ATOM    848  CG  TYR A 111      13.376   2.206 -21.186  1.00  0.50           C  
ATOM    849  CD1 TYR A 111      13.616   1.684 -22.455  1.00  0.47           C  
ATOM    850  CD2 TYR A 111      14.405   2.891 -20.550  1.00  0.47           C  
ATOM    851  CE1 TYR A 111      14.852   1.842 -23.075  1.00  0.45           C  
ATOM    852  CE2 TYR A 111      15.645   3.055 -21.160  1.00  0.45           C  
ATOM    853  OH  TYR A 111      17.083   2.686 -23.030  1.00  0.37           O  
ATOM    854  CZ  TYR A 111      15.858   2.528 -22.421  1.00  0.45           C  
ATOM    855  N   SER A 112      11.088   5.013 -19.576  1.00  0.53           N  
ATOM    856  CA  SER A 112      11.698   6.141 -18.879  1.00  0.53           C  
ATOM    857  C   SER A 112      12.328   5.702 -17.562  1.00  0.53           C  
ATOM    858  CB  SER A 112      10.661   7.235 -18.619  1.00  0.52           C  
ATOM    859  O   SER A 112      11.910   4.705 -16.970  1.00  0.51           O  
ATOM    860  OG  SER A 112       9.994   7.590 -19.818  1.00  0.51           O  
ATOM    861  N   TYR A 113      13.503   6.095 -17.270  1.00  0.49           N  
ATOM    862  CA  TYR A 113      14.120   5.833 -15.975  1.00  0.50           C  
ATOM    863  C   TYR A 113      14.424   7.134 -15.241  1.00  0.49           C  
ATOM    864  CB  TYR A 113      15.406   5.018 -16.148  1.00  0.48           C  
ATOM    865  O   TYR A 113      14.568   8.187 -15.866  1.00  0.48           O  
ATOM    866  CG  TYR A 113      16.456   5.712 -16.981  1.00  0.47           C  
ATOM    867  CD1 TYR A 113      16.458   5.598 -18.370  1.00  0.43           C  
ATOM    868  CD2 TYR A 113      17.449   6.480 -16.383  1.00  0.43           C  
ATOM    869  CE1 TYR A 113      17.425   6.234 -19.142  1.00  0.42           C  
ATOM    870  CE2 TYR A 113      18.421   7.120 -17.145  1.00  0.42           C  
ATOM    871  OH  TYR A 113      19.359   7.622 -19.282  1.00  0.33           O  
ATOM    872  CZ  TYR A 113      18.400   6.991 -18.522  1.00  0.41           C  
ATOM    873  N   LEU A 114      14.297   7.062 -14.039  1.00  0.48           N  
ATOM    874  CA  LEU A 114      14.788   7.958 -12.998  1.00  0.49           C  
ATOM    875  C   LEU A 114      15.921   7.308 -12.211  1.00  0.48           C  
ATOM    876  CB  LEU A 114      13.653   8.352 -12.049  1.00  0.47           C  
ATOM    877  O   LEU A 114      15.687   6.390 -11.421  1.00  0.47           O  
ATOM    878  CG  LEU A 114      13.975   9.433 -11.017  1.00  0.46           C  
ATOM    879  CD1 LEU A 114      14.120  10.790 -11.699  1.00  0.44           C  
ATOM    880  CD2 LEU A 114      12.898   9.483  -9.939  1.00  0.45           C  
ATOM    881  N   ALA A 115      17.165   7.635 -12.725  1.00  0.51           N  
ATOM    882  CA  ALA A 115      18.336   7.266 -11.934  1.00  0.50           C  
ATOM    883  C   ALA A 115      18.237   7.821 -10.516  1.00  0.51           C  
ATOM    884  CB  ALA A 115      19.612   7.763 -12.609  1.00  0.50           C  
ATOM    885  O   ALA A 115      17.729   8.926 -10.310  1.00  0.49           O  
ATOM    886  N   ASN A 116      18.649   7.038  -9.546  1.00  0.44           N  
ATOM    887  CA  ASN A 116      18.680   7.423  -8.139  1.00  0.44           C  
ATOM    888  C   ASN A 116      17.316   7.916  -7.663  1.00  0.44           C  
ATOM    889  CB  ASN A 116      19.745   8.495  -7.899  1.00  0.42           C  
ATOM    890  O   ASN A 116      17.214   8.984  -7.057  1.00  0.41           O  
ATOM    891  CG  ASN A 116      21.144   7.918  -7.806  1.00  0.39           C  
ATOM    892  ND2 ASN A 116      22.148   8.761  -8.016  1.00  0.35           N  
ATOM    893  OD1 ASN A 116      21.320   6.725  -7.547  1.00  0.40           O  
ATOM    894  N   ALA A 117      16.195   7.503  -8.375  1.00  0.40           N  
ATOM    895  CA  ALA A 117      14.817   7.900  -8.099  1.00  0.40           C  
ATOM    896  C   ALA A 117      14.561   7.987  -6.597  1.00  0.39           C  
ATOM    897  CB  ALA A 117      13.841   6.920  -8.746  1.00  0.37           C  
ATOM    898  O   ALA A 117      13.649   8.691  -6.156  1.00  0.37           O  
ATOM    899  N   LEU A 118      15.390   7.380  -5.880  1.00  0.33           N  
ATOM    900  CA  LEU A 118      15.304   7.334  -4.425  1.00  0.34           C  
ATOM    901  C   LEU A 118      16.124   8.456  -3.796  1.00  0.33           C  
ATOM    902  CB  LEU A 118      15.786   5.979  -3.901  1.00  0.32           C  
ATOM    903  O   LEU A 118      16.051   8.681  -2.586  1.00  0.32           O  
ATOM    904  CG  LEU A 118      14.974   4.757  -4.335  1.00  0.30           C  
ATOM    905  CD1 LEU A 118      15.613   3.479  -3.800  1.00  0.28           C  
ATOM    906  CD2 LEU A 118      13.530   4.878  -3.860  1.00  0.31           C  
ATOM    907  N   SER A 119      16.791   9.220  -4.564  1.00  0.33           N  
ATOM    908  CA  SER A 119      17.469  10.404  -4.045  1.00  0.35           C  
ATOM    909  C   SER A 119      16.530  11.605  -4.002  1.00  0.33           C  
ATOM    910  CB  SER A 119      18.695  10.735  -4.897  1.00  0.31           C  
ATOM    911  O   SER A 119      15.789  11.855  -4.955  1.00  0.32           O  
ATOM    912  OG  SER A 119      18.658  12.084  -5.328  1.00  0.29           O  
ATOM    913  N   VAL A 120      15.944  12.088  -2.880  1.00  0.26           N  
ATOM    914  CA  VAL A 120      15.076  13.228  -2.606  1.00  0.29           C  
ATOM    915  C   VAL A 120      15.745  14.514  -3.084  1.00  0.26           C  
ATOM    916  CB  VAL A 120      14.732  13.332  -1.103  1.00  0.25           C  
ATOM    917  O   VAL A 120      15.084  15.543  -3.246  1.00  0.25           O  
ATOM    918  CG1 VAL A 120      13.249  13.643  -0.908  1.00  0.24           C  
ATOM    919  CG2 VAL A 120      15.111  12.041  -0.379  1.00  0.23           C  
ATOM    920  N   ASP A 121      17.182  14.478  -3.239  1.00  0.28           N  
ATOM    921  CA  ASP A 121      17.886  15.757  -3.254  1.00  0.30           C  
ATOM    922  C   ASP A 121      17.632  16.508  -4.559  1.00  0.28           C  
ATOM    923  CB  ASP A 121      19.388  15.545  -3.053  1.00  0.25           C  
ATOM    924  O   ASP A 121      17.690  17.739  -4.594  1.00  0.26           O  
ATOM    925  CG  ASP A 121      19.747  15.163  -1.628  1.00  0.25           C  
ATOM    926  OD1 ASP A 121      19.002  15.527  -0.692  1.00  0.28           O  
ATOM    927  OD2 ASP A 121      20.786  14.494  -1.438  1.00  0.31           O  
ATOM    928  N   ASP A 122      17.072  15.874  -5.632  1.00  0.24           N  
ATOM    929  CA  ASP A 122      16.934  16.583  -6.900  1.00  0.26           C  
ATOM    930  C   ASP A 122      15.522  16.434  -7.462  1.00  0.24           C  
ATOM    931  CB  ASP A 122      17.960  16.074  -7.915  1.00  0.22           C  
ATOM    932  O   ASP A 122      15.160  15.372  -7.974  1.00  0.23           O  
ATOM    933  CG  ASP A 122      18.353  17.124  -8.939  1.00  0.22           C  
ATOM    934  OD1 ASP A 122      17.719  18.201  -8.983  1.00  0.15           O  
ATOM    935  OD2 ASP A 122      19.303  16.872  -9.711  1.00  0.13           O  
ATOM    936  N   MET A 123      14.478  17.010  -6.812  1.00  0.21           N  
ATOM    937  CA  MET A 123      13.093  17.292  -7.179  1.00  0.25           C  
ATOM    938  C   MET A 123      13.008  17.851  -8.595  1.00  0.21           C  
ATOM    939  CB  MET A 123      12.464  18.275  -6.190  1.00  0.20           C  
ATOM    940  O   MET A 123      11.930  17.882  -9.191  1.00  0.20           O  
ATOM    941  CG  MET A 123      12.279  17.706  -4.793  1.00  0.20           C  
ATOM    942  SD  MET A 123      10.613  18.054  -4.106  1.00  0.17           S  
ATOM    943  CE  MET A 123      10.668  19.866  -4.038  1.00  0.13           C  
ATOM    944  N   SER A 124      14.100  18.255  -9.279  1.00  0.26           N  
ATOM    945  CA  SER A 124      14.186  18.811 -10.625  1.00  0.27           C  
ATOM    946  C   SER A 124      14.509  17.730 -11.651  1.00  0.26           C  
ATOM    947  CB  SER A 124      15.244  19.914 -10.683  1.00  0.24           C  
ATOM    948  O   SER A 124      14.694  18.024 -12.834  1.00  0.24           O  
ATOM    949  OG  SER A 124      16.544  19.371 -10.534  1.00  0.22           O  
ATOM    950  N   ARG A 125      14.351  16.417 -11.248  1.00  0.27           N  
ATOM    951  CA  ARG A 125      14.808  15.409 -12.198  1.00  0.29           C  
ATOM    952  C   ARG A 125      13.744  15.131 -13.255  1.00  0.27           C  
ATOM    953  CB  ARG A 125      15.176  14.113 -11.472  1.00  0.25           C  
ATOM    954  O   ARG A 125      12.556  15.046 -12.940  1.00  0.26           O  
ATOM    955  CG  ARG A 125      16.370  14.246 -10.541  1.00  0.25           C  
ATOM    956  CD  ARG A 125      16.741  12.914  -9.905  1.00  0.29           C  
ATOM    957  NE  ARG A 125      17.755  13.076  -8.867  1.00  0.25           N  
ATOM    958  NH1 ARG A 125      18.189  10.817  -8.648  1.00  0.24           N  
ATOM    959  NH2 ARG A 125      19.321  12.337  -7.358  1.00  0.20           N  
ATOM    960  CZ  ARG A 125      18.419  12.076  -8.293  1.00  0.25           C  
ATOM    961  N   THR A 126      14.026  15.561 -14.488  1.00  0.30           N  
ATOM    962  CA  THR A 126      13.474  15.199 -15.789  1.00  0.31           C  
ATOM    963  C   THR A 126      13.599  13.697 -16.030  1.00  0.30           C  
ATOM    964  CB  THR A 126      14.175  15.964 -16.926  1.00  0.28           C  
ATOM    965  O   THR A 126      14.667  13.117 -15.825  1.00  0.28           O  
ATOM    966  CG2 THR A 126      13.188  16.343 -18.025  1.00  0.25           C  
ATOM    967  OG1 THR A 126      14.766  17.158 -16.398  1.00  0.26           O  
ATOM    968  N   ILE A 127      12.614  12.859 -15.745  1.00  0.34           N  
ATOM    969  CA  ILE A 127      12.533  11.553 -16.390  1.00  0.36           C  
ATOM    970  C   ILE A 127      13.156  11.625 -17.782  1.00  0.35           C  
ATOM    971  CB  ILE A 127      11.072  11.058 -16.482  1.00  0.34           C  
ATOM    972  O   ILE A 127      12.813  12.503 -18.578  1.00  0.34           O  
ATOM    973  CG1 ILE A 127      10.478  10.881 -15.079  1.00  0.31           C  
ATOM    974  CG2 ILE A 127      10.993   9.753 -17.279  1.00  0.31           C  
ATOM    975  CD1 ILE A 127       9.000  10.518 -15.074  1.00  0.31           C  
ATOM    976  N   ASN A 128      14.421  11.035 -17.833  1.00  0.35           N  
ATOM    977  CA  ASN A 128      14.990  10.833 -19.161  1.00  0.36           C  
ATOM    978  C   ASN A 128      13.933  10.372 -20.160  1.00  0.35           C  
ATOM    979  CB  ASN A 128      16.142   9.827 -19.105  1.00  0.33           C  
ATOM    980  O   ASN A 128      13.073   9.555 -19.828  1.00  0.34           O  
ATOM    981  CG  ASN A 128      17.482  10.454 -19.437  1.00  0.32           C  
ATOM    982  ND2 ASN A 128      18.555   9.875 -18.912  1.00  0.26           N  
ATOM    983  OD1 ASN A 128      17.552  11.452 -20.160  1.00  0.32           O  
ATOM    984  N   THR A 129      13.571  11.322 -21.064  1.00  0.35           N  
ATOM    985  CA  THR A 129      12.763  11.126 -22.263  1.00  0.36           C  
ATOM    986  C   THR A 129      12.688   9.646 -22.629  1.00  0.35           C  
ATOM    987  CB  THR A 129      13.327  11.924 -23.453  1.00  0.33           C  
ATOM    988  O   THR A 129      13.683   8.926 -22.530  1.00  0.34           O  
ATOM    989  CG2 THR A 129      13.025  13.412 -23.310  1.00  0.29           C  
ATOM    990  OG1 THR A 129      14.747  11.740 -23.515  1.00  0.27           O  
ATOM    991  N   SER A 130      11.507   9.135 -22.401  1.00  0.41           N  
ATOM    992  CA  SER A 130      11.108   7.822 -22.897  1.00  0.41           C  
ATOM    993  C   SER A 130      11.968   7.393 -24.081  1.00  0.42           C  
ATOM    994  CB  SER A 130       9.633   7.827 -23.301  1.00  0.39           C  
ATOM    995  O   SER A 130      12.186   8.173 -25.011  1.00  0.40           O  
ATOM    996  OG  SER A 130       9.495   7.637 -24.699  1.00  0.32           O  
ATOM    997  N   ARG A 131      12.929   6.449 -23.834  1.00  0.40           N  
ATOM    998  CA  ARG A 131      13.672   5.713 -24.852  1.00  0.40           C  
ATOM    999  C   ARG A 131      12.879   4.505 -25.340  1.00  0.41           C  
ATOM   1000  CB  ARG A 131      15.030   5.264 -24.308  1.00  0.37           C  
ATOM   1001  O   ARG A 131      12.141   3.888 -24.571  1.00  0.38           O  
ATOM   1002  CG  ARG A 131      15.962   6.411 -23.954  1.00  0.35           C  
ATOM   1003  CD  ARG A 131      17.360   5.917 -23.611  1.00  0.39           C  
ATOM   1004  NE  ARG A 131      18.235   7.013 -23.205  1.00  0.33           N  
ATOM   1005  NH1 ARG A 131      20.155   5.731 -23.138  1.00  0.27           N  
ATOM   1006  NH2 ARG A 131      20.244   7.963 -22.623  1.00  0.23           N  
ATOM   1007  CZ  ARG A 131      19.543   6.900 -22.990  1.00  0.28           C  
ATOM   1008  N   GLN A 132      12.709   4.504 -26.663  1.00  0.48           N  
ATOM   1009  CA  GLN A 132      12.236   3.276 -27.292  1.00  0.47           C  
ATOM   1010  C   GLN A 132      13.159   2.103 -26.974  1.00  0.48           C  
ATOM   1011  CB  GLN A 132      12.120   3.457 -28.806  1.00  0.44           C  
ATOM   1012  O   GLN A 132      14.380   2.216 -27.100  1.00  0.45           O  
ATOM   1013  CG  GLN A 132      11.215   2.435 -29.481  1.00  0.41           C  
ATOM   1014  CD  GLN A 132      11.020   2.709 -30.960  1.00  0.44           C  
ATOM   1015  NE2 GLN A 132      10.234   1.866 -31.621  1.00  0.32           N  
ATOM   1016  OE1 GLN A 132      11.570   3.672 -31.504  1.00  0.45           O  
ATOM   1017  N   TYR A 133      12.636   1.082 -26.226  1.00  0.49           N  
ATOM   1018  CA  TYR A 133      13.273  -0.229 -26.196  1.00  0.49           C  
ATOM   1019  C   TYR A 133      13.483  -0.766 -27.607  1.00  0.49           C  
ATOM   1020  CB  TYR A 133      12.433  -1.217 -25.381  1.00  0.46           C  
ATOM   1021  O   TYR A 133      12.542  -0.824 -28.402  1.00  0.47           O  
ATOM   1022  CG  TYR A 133      13.108  -2.550 -25.161  1.00  0.44           C  
ATOM   1023  CD1 TYR A 133      14.110  -2.696 -24.205  1.00  0.40           C  
ATOM   1024  CD2 TYR A 133      12.745  -3.664 -25.909  1.00  0.41           C  
ATOM   1025  CE1 TYR A 133      14.735  -3.921 -23.999  1.00  0.39           C  
ATOM   1026  CE2 TYR A 133      13.363  -4.895 -25.713  1.00  0.43           C  
ATOM   1027  OH  TYR A 133      14.971  -6.229 -24.558  1.00  0.30           O  
ATOM   1028  CZ  TYR A 133      14.355  -5.013 -24.757  1.00  0.37           C  
ATOM   1029  N   LYS A 134      14.867  -0.914 -28.043  1.00  0.41           N  
ATOM   1030  CA  LYS A 134      15.337  -1.392 -29.340  1.00  0.42           C  
ATOM   1031  C   LYS A 134      14.500  -0.811 -30.476  1.00  0.41           C  
ATOM   1032  CB  LYS A 134      15.305  -2.920 -29.394  1.00  0.39           C  
ATOM   1033  O   LYS A 134      13.512  -1.415 -30.898  1.00  0.39           O  
ATOM   1034  CG  LYS A 134      16.589  -3.584 -28.919  1.00  0.37           C  
ATOM   1035  CD  LYS A 134      16.687  -5.024 -29.403  1.00  0.42           C  
ATOM   1036  CE  LYS A 134      17.977  -5.685 -28.939  1.00  0.33           C  
ATOM   1037  NZ  LYS A 134      18.094  -7.087 -29.442  1.00  0.34           N  
ATOM   1038  N   PRO A 135      14.597   0.494 -30.812  1.00  0.36           N  
ATOM   1039  CA  PRO A 135      14.004   1.009 -32.049  1.00  0.35           C  
ATOM   1040  C   PRO A 135      14.106   0.019 -33.208  1.00  0.36           C  
ATOM   1041  CB  PRO A 135      14.824   2.269 -32.335  1.00  0.32           C  
ATOM   1042  O   PRO A 135      15.162  -0.581 -33.421  1.00  0.34           O  
ATOM   1043  CG  PRO A 135      15.696   2.439 -31.132  1.00  0.31           C  
ATOM   1044  CD  PRO A 135      15.636   1.179 -30.318  1.00  0.37           C  
ATOM   1045  N   GLY A 136      12.998  -0.216 -33.850  1.00  0.35           N  
ATOM   1046  CA  GLY A 136      12.863  -1.167 -34.942  1.00  0.35           C  
ATOM   1047  C   GLY A 136      12.526  -2.570 -34.473  1.00  0.35           C  
ATOM   1048  O   GLY A 136      12.187  -3.436 -35.283  1.00  0.33           O  
ATOM   1049  N   PHE A 137      12.747  -2.816 -33.133  1.00  0.36           N  
ATOM   1050  CA  PHE A 137      12.651  -4.203 -32.692  1.00  0.41           C  
ATOM   1051  C   PHE A 137      11.195  -4.619 -32.527  1.00  0.36           C  
ATOM   1052  CB  PHE A 137      13.407  -4.403 -31.375  1.00  0.34           C  
ATOM   1053  O   PHE A 137      10.814  -5.729 -32.905  1.00  0.34           O  
ATOM   1054  CG  PHE A 137      14.108  -5.730 -31.273  1.00  0.34           C  
ATOM   1055  CD1 PHE A 137      13.507  -6.800 -30.620  1.00  0.32           C  
ATOM   1056  CD2 PHE A 137      15.367  -5.909 -31.830  1.00  0.33           C  
ATOM   1057  CE1 PHE A 137      14.154  -8.031 -30.524  1.00  0.33           C  
ATOM   1058  CE2 PHE A 137      16.019  -7.135 -31.738  1.00  0.37           C  
ATOM   1059  CZ  PHE A 137      15.411  -8.194 -31.083  1.00  0.30           C  
ATOM   1060  N   PHE A 138      10.266  -3.699 -32.093  1.00  0.42           N  
ATOM   1061  CA  PHE A 138       8.841  -3.957 -31.926  1.00  0.42           C  
ATOM   1062  C   PHE A 138       8.053  -3.439 -33.124  1.00  0.42           C  
ATOM   1063  CB  PHE A 138       8.323  -3.310 -30.638  1.00  0.40           C  
ATOM   1064  O   PHE A 138       8.139  -2.258 -33.467  1.00  0.41           O  
ATOM   1065  CG  PHE A 138       8.973  -3.839 -29.389  1.00  0.38           C  
ATOM   1066  CD1 PHE A 138       8.640  -5.094 -28.894  1.00  0.35           C  
ATOM   1067  CD2 PHE A 138       9.917  -3.082 -28.709  1.00  0.37           C  
ATOM   1068  CE1 PHE A 138       9.241  -5.587 -27.738  1.00  0.36           C  
ATOM   1069  CE2 PHE A 138      10.522  -3.567 -27.553  1.00  0.38           C  
ATOM   1070  CZ  PHE A 138      10.181  -4.820 -27.068  1.00  0.35           C  
ATOM   1071  N   GLY A 139       7.824  -4.267 -34.151  1.00  0.36           N  
ATOM   1072  CA  GLY A 139       6.809  -4.016 -35.162  1.00  0.36           C  
ATOM   1073  C   GLY A 139       5.452  -3.680 -34.574  1.00  0.36           C  
ATOM   1074  O   GLY A 139       5.278  -3.691 -33.354  1.00  0.34           O  
ATOM   1075  N   SER A 140       4.666  -2.877 -35.388  1.00  0.35           N  
ATOM   1076  CA  SER A 140       3.419  -2.120 -35.332  1.00  0.35           C  
ATOM   1077  C   SER A 140       2.417  -2.776 -34.388  1.00  0.35           C  
ATOM   1078  CB  SER A 140       2.807  -1.990 -36.728  1.00  0.32           C  
ATOM   1079  O   SER A 140       1.414  -2.162 -34.016  1.00  0.32           O  
ATOM   1080  OG  SER A 140       2.596  -3.267 -37.305  1.00  0.28           O  
ATOM   1081  N   ASN A 141       2.649  -3.777 -33.644  1.00  0.33           N  
ATOM   1082  CA  ASN A 141       1.543  -4.462 -32.985  1.00  0.34           C  
ATOM   1083  C   ASN A 141       1.995  -5.148 -31.698  1.00  0.33           C  
ATOM   1084  CB  ASN A 141       0.901  -5.479 -33.931  1.00  0.31           C  
ATOM   1085  O   ASN A 141       3.051  -5.781 -31.666  1.00  0.32           O  
ATOM   1086  CG  ASN A 141       0.168  -4.822 -35.084  1.00  0.29           C  
ATOM   1087  ND2 ASN A 141       0.040  -5.542 -36.192  1.00  0.21           N  
ATOM   1088  OD1 ASN A 141      -0.279  -3.677 -34.980  1.00  0.27           O  
ATOM   1089  N   ARG A 142       1.679  -4.361 -30.393  1.00  0.35           N  
ATOM   1090  CA  ARG A 142       1.149  -4.728 -29.084  1.00  0.35           C  
ATOM   1091  C   ARG A 142       2.211  -5.425 -28.239  1.00  0.35           C  
ATOM   1092  CB  ARG A 142      -0.077  -5.630 -29.233  1.00  0.33           C  
ATOM   1093  O   ARG A 142       2.796  -6.422 -28.667  1.00  0.34           O  
ATOM   1094  CG  ARG A 142      -1.230  -4.984 -29.986  1.00  0.30           C  
ATOM   1095  CD  ARG A 142      -2.466  -5.872 -29.996  1.00  0.31           C  
ATOM   1096  NE  ARG A 142      -3.516  -5.324 -30.849  1.00  0.29           N  
ATOM   1097  NH1 ARG A 142      -5.062  -6.968 -30.354  1.00  0.25           N  
ATOM   1098  NH2 ARG A 142      -5.606  -5.276 -31.802  1.00  0.22           N  
ATOM   1099  CZ  ARG A 142      -4.726  -5.857 -31.000  1.00  0.27           C  
ATOM   1100  N   VAL A 143       2.978  -4.695 -27.406  1.00  0.40           N  
ATOM   1101  CA  VAL A 143       3.898  -5.257 -26.424  1.00  0.40           C  
ATOM   1102  C   VAL A 143       3.220  -5.322 -25.057  1.00  0.40           C  
ATOM   1103  CB  VAL A 143       5.203  -4.435 -26.333  1.00  0.37           C  
ATOM   1104  O   VAL A 143       2.667  -4.327 -24.584  1.00  0.39           O  
ATOM   1105  CG1 VAL A 143       6.194  -5.098 -25.377  1.00  0.32           C  
ATOM   1106  CG2 VAL A 143       5.824  -4.265 -27.718  1.00  0.33           C  
ATOM   1107  N   ALA A 144       2.683  -6.403 -24.631  1.00  0.38           N  
ATOM   1108  CA  ALA A 144       2.368  -6.642 -23.225  1.00  0.38           C  
ATOM   1109  C   ALA A 144       3.613  -7.059 -22.448  1.00  0.38           C  
ATOM   1110  CB  ALA A 144       1.283  -7.709 -23.097  1.00  0.36           C  
ATOM   1111  O   ALA A 144       4.421  -7.852 -22.936  1.00  0.37           O  
ATOM   1112  N   ILE A 145       4.041  -6.201 -21.477  1.00  0.41           N  
ATOM   1113  CA  ILE A 145       5.217  -6.385 -20.633  1.00  0.40           C  
ATOM   1114  C   ILE A 145       4.807  -7.033 -19.312  1.00  0.41           C  
ATOM   1115  CB  ILE A 145       5.939  -5.044 -20.371  1.00  0.38           C  
ATOM   1116  O   ILE A 145       3.853  -6.592 -18.667  1.00  0.39           O  
ATOM   1117  CG1 ILE A 145       6.308  -4.368 -21.696  1.00  0.32           C  
ATOM   1118  CG2 ILE A 145       7.182  -5.262 -19.502  1.00  0.33           C  
ATOM   1119  CD1 ILE A 145       6.897  -2.974 -21.537  1.00  0.30           C  
ATOM   1120  N   GLY A 146       5.268  -8.300 -19.026  1.00  0.43           N  
ATOM   1121  CA  GLY A 146       5.508  -8.851 -17.702  1.00  0.41           C  
ATOM   1122  C   GLY A 146       6.922  -8.614 -17.205  1.00  0.43           C  
ATOM   1123  O   GLY A 146       7.877  -8.674 -17.982  1.00  0.41           O  
ATOM   1124  N   LEU A 147       7.073  -7.704 -16.291  1.00  0.36           N  
ATOM   1125  CA  LEU A 147       8.322  -7.397 -15.602  1.00  0.38           C  
ATOM   1126  C   LEU A 147       8.403  -8.134 -14.269  1.00  0.36           C  
ATOM   1127  CB  LEU A 147       8.451  -5.889 -15.373  1.00  0.34           C  
ATOM   1128  O   LEU A 147       7.460  -8.097 -13.476  1.00  0.36           O  
ATOM   1129  CG  LEU A 147       9.114  -5.087 -16.494  1.00  0.32           C  
ATOM   1130  CD1 LEU A 147       8.435  -3.730 -16.648  1.00  0.29           C  
ATOM   1131  CD2 LEU A 147      10.605  -4.917 -16.222  1.00  0.31           C  
ATOM   1132  N   TYR A 148       9.490  -8.901 -14.094  1.00  0.37           N  
ATOM   1133  CA  TYR A 148       9.926  -9.599 -12.890  1.00  0.38           C  
ATOM   1134  C   TYR A 148      11.278  -9.077 -12.416  1.00  0.37           C  
ATOM   1135  CB  TYR A 148      10.009 -11.108 -13.143  1.00  0.35           C  
ATOM   1136  O   TYR A 148      12.222  -8.978 -13.203  1.00  0.35           O  
ATOM   1137  CG  TYR A 148       8.668 -11.757 -13.382  1.00  0.33           C  
ATOM   1138  CD1 TYR A 148       7.914 -12.254 -12.321  1.00  0.29           C  
ATOM   1139  CD2 TYR A 148       8.153 -11.877 -14.668  1.00  0.31           C  
ATOM   1140  CE1 TYR A 148       6.678 -12.856 -12.537  1.00  0.30           C  
ATOM   1141  CE2 TYR A 148       6.918 -12.476 -14.895  1.00  0.32           C  
ATOM   1142  OH  TYR A 148       4.967 -13.556 -14.044  1.00  0.24           O  
ATOM   1143  CZ  TYR A 148       6.189 -12.961 -13.825  1.00  0.29           C  
ATOM   1144  N   ASN A 149      11.250  -8.219 -11.387  1.00  0.36           N  
ATOM   1145  CA  ASN A 149      12.470  -7.958 -10.630  1.00  0.37           C  
ATOM   1146  C   ASN A 149      13.001  -9.226  -9.967  1.00  0.36           C  
ATOM   1147  CB  ASN A 149      12.229  -6.871  -9.581  1.00  0.33           C  
ATOM   1148  O   ASN A 149      12.393  -9.741  -9.027  1.00  0.34           O  
ATOM   1149  CG  ASN A 149      13.513  -6.214  -9.114  1.00  0.31           C  
ATOM   1150  ND2 ASN A 149      13.385  -5.176  -8.296  1.00  0.26           N  
ATOM   1151  OD1 ASN A 149      14.611  -6.635  -9.487  1.00  0.31           O  
ATOM   1152  N   THR A 150      13.769 -10.020 -10.750  1.00  0.36           N  
ATOM   1153  CA  THR A 150      14.759 -10.993 -10.302  1.00  0.35           C  
ATOM   1154  C   THR A 150      16.152 -10.370 -10.267  1.00  0.36           C  
ATOM   1155  CB  THR A 150      14.772 -12.235 -11.211  1.00  0.33           C  
ATOM   1156  O   THR A 150      16.359  -9.270 -10.782  1.00  0.34           O  
ATOM   1157  CG2 THR A 150      13.438 -12.972 -11.155  1.00  0.29           C  
ATOM   1158  OG1 THR A 150      15.024 -11.829 -12.562  1.00  0.30           O  
ATOM   1159  N   ASP A 151      17.039 -10.615  -9.234  1.00  0.36           N  
ATOM   1160  CA  ASP A 151      18.477 -10.677  -9.475  1.00  0.38           C  
ATOM   1161  C   ASP A 151      18.825 -11.826 -10.420  1.00  0.35           C  
ATOM   1162  CB  ASP A 151      19.237 -10.832  -8.156  1.00  0.34           C  
ATOM   1163  O   ASP A 151      18.772 -12.994 -10.030  1.00  0.33           O  
ATOM   1164  CG  ASP A 151      20.660 -10.307  -8.227  1.00  0.32           C  
ATOM   1165  OD1 ASP A 151      21.073  -9.806  -9.295  1.00  0.33           O  
ATOM   1166  OD2 ASP A 151      21.376 -10.398  -7.206  1.00  0.31           O  
ATOM   1167  N   PRO A 152      18.899 -11.482 -11.784  1.00  0.43           N  
ATOM   1168  CA  PRO A 152      18.792 -10.252 -12.572  1.00  0.42           C  
ATOM   1169  C   PRO A 152      17.347  -9.896 -12.915  1.00  0.43           C  
ATOM   1170  CB  PRO A 152      19.591 -10.572 -13.837  1.00  0.40           C  
ATOM   1171  O   PRO A 152      16.448 -10.726 -12.758  1.00  0.41           O  
ATOM   1172  CG  PRO A 152      19.447 -12.049 -14.016  1.00  0.37           C  
ATOM   1173  CD  PRO A 152      19.256 -12.677 -12.665  1.00  0.38           C  
ATOM   1174  N   ASN A 153      17.079  -8.557 -13.041  1.00  0.47           N  
ATOM   1175  CA  ASN A 153      15.780  -8.109 -13.530  1.00  0.47           C  
ATOM   1176  C   ASN A 153      15.426  -8.764 -14.862  1.00  0.47           C  
ATOM   1177  CB  ASN A 153      15.752  -6.585 -13.663  1.00  0.45           C  
ATOM   1178  O   ASN A 153      16.256  -8.817 -15.772  1.00  0.45           O  
ATOM   1179  CG  ASN A 153      15.803  -5.881 -12.322  1.00  0.43           C  
ATOM   1180  ND2 ASN A 153      16.539  -4.777 -12.259  1.00  0.35           N  
ATOM   1181  OD1 ASN A 153      15.187  -6.326 -11.349  1.00  0.42           O  
ATOM   1182  N   ILE A 154      14.488  -9.598 -14.935  1.00  0.50           N  
ATOM   1183  CA  ILE A 154      13.954 -10.217 -16.143  1.00  0.49           C  
ATOM   1184  C   ILE A 154      12.758  -9.414 -16.649  1.00  0.50           C  
ATOM   1185  CB  ILE A 154      13.547 -11.686 -15.893  1.00  0.48           C  
ATOM   1186  O   ILE A 154      11.797  -9.188 -15.909  1.00  0.47           O  
ATOM   1187  CG1 ILE A 154      14.746 -12.493 -15.382  1.00  0.42           C  
ATOM   1188  CG2 ILE A 154      12.968 -12.310 -17.166  1.00  0.44           C  
ATOM   1189  CD1 ILE A 154      14.420 -13.943 -15.049  1.00  0.42           C  
ATOM   1190  N   LEU A 155      12.866  -8.796 -17.829  1.00  0.52           N  
ATOM   1191  CA  LEU A 155      11.795  -8.256 -18.660  1.00  0.52           C  
ATOM   1192  C   LEU A 155      11.228  -9.332 -19.580  1.00  0.52           C  
ATOM   1193  CB  LEU A 155      12.303  -7.074 -19.489  1.00  0.50           C  
ATOM   1194  O   LEU A 155      11.970  -9.960 -20.339  1.00  0.50           O  
ATOM   1195  CG  LEU A 155      11.246  -6.079 -19.969  1.00  0.49           C  
ATOM   1196  CD1 LEU A 155      11.440  -4.729 -19.287  1.00  0.46           C  
ATOM   1197  CD2 LEU A 155      11.301  -5.930 -21.486  1.00  0.46           C  
ATOM   1198  N   LEU A 156      10.020  -9.653 -19.324  1.00  0.51           N  
ATOM   1199  CA  LEU A 156       9.249 -10.479 -20.246  1.00  0.51           C  
ATOM   1200  C   LEU A 156       8.255  -9.631 -21.034  1.00  0.51           C  
ATOM   1201  CB  LEU A 156       8.506 -11.581 -19.486  1.00  0.50           C  
ATOM   1202  O   LEU A 156       7.540  -8.808 -20.457  1.00  0.49           O  
ATOM   1203  CG  LEU A 156       9.359 -12.742 -18.972  1.00  0.48           C  
ATOM   1204  CD1 LEU A 156       8.806 -13.258 -17.647  1.00  0.46           C  
ATOM   1205  CD2 LEU A 156       9.418 -13.862 -20.005  1.00  0.46           C  
ATOM   1206  N   GLY A 157       8.292  -9.667 -22.297  1.00  0.51           N  
ATOM   1207  CA  GLY A 157       7.322  -9.051 -23.188  1.00  0.50           C  
ATOM   1208  C   GLY A 157       7.057  -9.869 -24.438  1.00  0.51           C  
ATOM   1209  O   GLY A 157       7.771 -10.834 -24.718  1.00  0.48           O  
ATOM   1210  N   ARG A 158       5.901  -9.735 -24.937  1.00  0.49           N  
ATOM   1211  CA  ARG A 158       5.547 -10.150 -26.291  1.00  0.49           C  
ATOM   1212  C   ARG A 158       5.956  -9.093 -27.312  1.00  0.48           C  
ATOM   1213  CB  ARG A 158       4.045 -10.425 -26.394  1.00  0.48           C  
ATOM   1214  O   ARG A 158       5.810  -7.894 -27.064  1.00  0.46           O  
ATOM   1215  CG  ARG A 158       3.612 -10.982 -27.741  1.00  0.46           C  
ATOM   1216  CD  ARG A 158       2.116 -11.257 -27.782  1.00  0.47           C  
ATOM   1217  NE  ARG A 158       1.642 -11.460 -29.148  1.00  0.45           N  
ATOM   1218  NH1 ARG A 158      -0.545 -11.895 -28.546  1.00  0.38           N  
ATOM   1219  NH2 ARG A 158       0.067 -11.921 -30.755  1.00  0.34           N  
ATOM   1220  CZ  ARG A 158       0.389 -11.758 -29.480  1.00  0.45           C  
ATOM   1221  N   TYR A 159       6.388  -9.668 -28.390  1.00  0.44           N  
ATOM   1222  CA  TYR A 159       6.532  -8.930 -29.639  1.00  0.46           C  
ATOM   1223  C   TYR A 159       5.768  -9.613 -30.767  1.00  0.44           C  
ATOM   1224  CB  TYR A 159       8.010  -8.795 -30.017  1.00  0.43           C  
ATOM   1225  O   TYR A 159       5.648 -10.840 -30.790  1.00  0.41           O  
ATOM   1226  CG  TYR A 159       8.321  -9.244 -31.424  1.00  0.42           C  
ATOM   1227  CD1 TYR A 159       8.693 -10.560 -31.690  1.00  0.39           C  
ATOM   1228  CD2 TYR A 159       8.243  -8.355 -32.490  1.00  0.40           C  
ATOM   1229  CE1 TYR A 159       8.982 -10.978 -32.985  1.00  0.38           C  
ATOM   1230  CE2 TYR A 159       8.529  -8.762 -33.789  1.00  0.39           C  
ATOM   1231  OH  TYR A 159       9.182 -10.482 -35.310  1.00  0.29           O  
ATOM   1232  CZ  TYR A 159       8.897 -10.074 -34.026  1.00  0.39           C  
ATOM   1233  N   ILE A 160       5.089  -8.887 -31.461  1.00  0.44           N  
ATOM   1234  CA  ILE A 160       4.609  -9.207 -32.801  1.00  0.45           C  
ATOM   1235  C   ILE A 160       5.555  -8.615 -33.844  1.00  0.44           C  
ATOM   1236  CB  ILE A 160       3.171  -8.688 -33.025  1.00  0.43           C  
ATOM   1237  O   ILE A 160       5.772  -7.401 -33.875  1.00  0.42           O  
ATOM   1238  CG1 ILE A 160       2.220  -9.284 -31.981  1.00  0.38           C  
ATOM   1239  CG2 ILE A 160       2.696  -9.010 -34.445  1.00  0.39           C  
ATOM   1240  CD1 ILE A 160       0.798  -8.746 -32.062  1.00  0.39           C  
ATOM   1241  N   ASP A 161       6.410  -9.551 -34.495  1.00  0.42           N  
ATOM   1242  CA  ASP A 161       7.039  -9.221 -35.770  1.00  0.42           C  
ATOM   1243  C   ASP A 161       6.042  -9.336 -36.920  1.00  0.42           C  
ATOM   1244  CB  ASP A 161       8.244 -10.128 -36.025  1.00  0.40           C  
ATOM   1245  O   ASP A 161       5.605 -10.437 -37.262  1.00  0.39           O  
ATOM   1246  CG  ASP A 161       9.026  -9.740 -37.267  1.00  0.38           C  
ATOM   1247  OD1 ASP A 161       8.572  -8.853 -38.022  1.00  0.37           O  
ATOM   1248  OD2 ASP A 161      10.106 -10.328 -37.496  1.00  0.39           O  
ATOM   1249  N   THR A 162       5.329  -8.321 -37.255  1.00  0.39           N  
ATOM   1250  CA  THR A 162       4.449  -8.293 -38.418  1.00  0.41           C  
ATOM   1251  C   THR A 162       5.207  -8.694 -39.680  1.00  0.40           C  
ATOM   1252  CB  THR A 162       3.824  -6.899 -38.612  1.00  0.38           C  
ATOM   1253  O   THR A 162       4.601  -9.115 -40.667  1.00  0.38           O  
ATOM   1254  CG2 THR A 162       2.861  -6.566 -37.477  1.00  0.35           C  
ATOM   1255  OG1 THR A 162       4.866  -5.915 -38.644  1.00  0.31           O  
ATOM   1256  N   SER A 163       6.565  -8.451 -39.763  1.00  0.39           N  
ATOM   1257  CA  SER A 163       7.177  -8.765 -41.050  1.00  0.40           C  
ATOM   1258  C   SER A 163       7.213 -10.271 -41.292  1.00  0.39           C  
ATOM   1259  CB  SER A 163       8.594  -8.194 -41.124  1.00  0.37           C  
ATOM   1260  O   SER A 163       7.085 -10.725 -42.431  1.00  0.37           O  
ATOM   1261  OG  SER A 163       9.397  -8.703 -40.073  1.00  0.35           O  
ATOM   1262  N   ASN A 164       7.259 -11.080 -40.216  1.00  0.31           N  
ATOM   1263  CA  ASN A 164       7.367 -12.527 -40.374  1.00  0.36           C  
ATOM   1264  C   ASN A 164       6.244 -13.256 -39.641  1.00  0.31           C  
ATOM   1265  CB  ASN A 164       8.730 -13.020 -39.883  1.00  0.29           C  
ATOM   1266  O   ASN A 164       6.209 -14.487 -39.620  1.00  0.29           O  
ATOM   1267  CG  ASN A 164       9.864 -12.610 -40.801  1.00  0.30           C  
ATOM   1268  ND2 ASN A 164      11.088 -12.659 -40.290  1.00  0.15           N  
ATOM   1269  OD1 ASN A 164       9.642 -12.253 -41.961  1.00  0.26           O  
ATOM   1270  N   SER A 165       5.113 -12.486 -39.338  1.00  0.37           N  
ATOM   1271  CA  SER A 165       4.006 -13.087 -38.602  1.00  0.37           C  
ATOM   1272  C   SER A 165       4.510 -13.938 -37.441  1.00  0.37           C  
ATOM   1273  CB  SER A 165       3.144 -13.940 -39.534  1.00  0.33           C  
ATOM   1274  O   SER A 165       3.877 -14.928 -37.070  1.00  0.34           O  
ATOM   1275  OG  SER A 165       3.196 -13.446 -40.861  1.00  0.27           O  
ATOM   1276  N   THR A 166       5.805 -13.762 -37.017  1.00  0.39           N  
ATOM   1277  CA  THR A 166       6.374 -14.498 -35.893  1.00  0.40           C  
ATOM   1278  C   THR A 166       6.185 -13.726 -34.590  1.00  0.39           C  
ATOM   1279  CB  THR A 166       7.871 -14.783 -36.112  1.00  0.37           C  
ATOM   1280  O   THR A 166       6.470 -12.528 -34.526  1.00  0.37           O  
ATOM   1281  CG2 THR A 166       8.096 -16.219 -36.573  1.00  0.33           C  
ATOM   1282  OG1 THR A 166       8.381 -13.888 -37.108  1.00  0.29           O  
ATOM   1283  N   ASN A 167       5.146 -14.010 -33.869  1.00  0.46           N  
ATOM   1284  CA  ASN A 167       4.860 -13.665 -32.481  1.00  0.46           C  
ATOM   1285  C   ASN A 167       5.833 -14.346 -31.522  1.00  0.46           C  
ATOM   1286  CB  ASN A 167       3.418 -14.031 -32.123  1.00  0.44           C  
ATOM   1287  O   ASN A 167       6.229 -15.492 -31.743  1.00  0.44           O  
ATOM   1288  CG  ASN A 167       2.401 -13.283 -32.962  1.00  0.42           C  
ATOM   1289  ND2 ASN A 167       1.347 -13.977 -33.374  1.00  0.32           N  
ATOM   1290  OD1 ASN A 167       2.561 -12.091 -33.238  1.00  0.40           O  
ATOM   1291  N   GLY A 168       6.634 -13.573 -30.815  1.00  0.47           N  
ATOM   1292  CA  GLY A 168       7.596 -14.152 -29.891  1.00  0.45           C  
ATOM   1293  C   GLY A 168       7.505 -13.571 -28.493  1.00  0.47           C  
ATOM   1294  O   GLY A 168       6.738 -12.636 -28.252  1.00  0.44           O  
ATOM   1295  N   LEU A 169       7.809 -14.314 -27.492  1.00  0.52           N  
ATOM   1296  CA  LEU A 169       8.198 -13.902 -26.147  1.00  0.51           C  
ATOM   1297  C   LEU A 169       9.597 -13.295 -26.147  1.00  0.52           C  
ATOM   1298  CB  LEU A 169       8.145 -15.092 -25.186  1.00  0.50           C  
ATOM   1299  O   LEU A 169      10.520 -13.854 -26.744  1.00  0.50           O  
ATOM   1300  CG  LEU A 169       8.123 -14.758 -23.694  1.00  0.48           C  
ATOM   1301  CD1 LEU A 169       6.690 -14.761 -23.171  1.00  0.44           C  
ATOM   1302  CD2 LEU A 169       8.985 -15.743 -22.912  1.00  0.44           C  
ATOM   1303  N   PHE A 170       9.703 -12.007 -25.863  1.00  0.47           N  
ATOM   1304  CA  PHE A 170      11.030 -11.523 -25.502  1.00  0.49           C  
ATOM   1305  C   PHE A 170      11.237 -11.584 -23.993  1.00  0.47           C  
ATOM   1306  CB  PHE A 170      11.234 -10.089 -26.002  1.00  0.47           C  
ATOM   1307  O   PHE A 170      10.315 -11.309 -23.223  1.00  0.45           O  
ATOM   1308  CG  PHE A 170      11.989  -9.212 -25.040  1.00  0.46           C  
ATOM   1309  CD1 PHE A 170      11.310  -8.384 -24.154  1.00  0.42           C  
ATOM   1310  CD2 PHE A 170      13.377  -9.216 -25.020  1.00  0.43           C  
ATOM   1311  CE1 PHE A 170      12.006  -7.571 -23.262  1.00  0.40           C  
ATOM   1312  CE2 PHE A 170      14.079  -8.407 -24.132  1.00  0.42           C  
ATOM   1313  CZ  PHE A 170      13.392  -7.584 -23.254  1.00  0.40           C  
ATOM   1314  N   ILE A 171      12.271 -12.226 -23.605  1.00  0.52           N  
ATOM   1315  CA  ILE A 171      12.851 -12.211 -22.267  1.00  0.51           C  
ATOM   1316  C   ILE A 171      14.138 -11.389 -22.272  1.00  0.52           C  
ATOM   1317  CB  ILE A 171      13.131 -13.642 -21.755  1.00  0.50           C  
ATOM   1318  O   ILE A 171      15.034 -11.632 -23.084  1.00  0.50           O  
ATOM   1319  CG1 ILE A 171      11.848 -14.481 -21.790  1.00  0.43           C  
ATOM   1320  CG2 ILE A 171      13.723 -13.604 -20.343  1.00  0.45           C  
ATOM   1321  CD1 ILE A 171      12.055 -15.942 -21.415  1.00  0.43           C  
ATOM   1322  N   SER A 172      14.063 -10.224 -21.636  1.00  0.52           N  
ATOM   1323  CA  SER A 172      15.264  -9.451 -21.339  1.00  0.51           C  
ATOM   1324  C   SER A 172      15.623  -9.534 -19.859  1.00  0.51           C  
ATOM   1325  CB  SER A 172      15.075  -7.989 -21.745  1.00  0.50           C  
ATOM   1326  O   SER A 172      14.757  -9.379 -18.996  1.00  0.49           O  
ATOM   1327  OG  SER A 172      16.265  -7.250 -21.532  1.00  0.47           O  
ATOM   1328  N   ILE A 173      16.668 -10.192 -19.517  1.00  0.47           N  
ATOM   1329  CA  ILE A 173      17.299 -10.275 -18.205  1.00  0.47           C  
ATOM   1330  C   ILE A 173      18.380  -9.203 -18.084  1.00  0.47           C  
ATOM   1331  CB  ILE A 173      17.903 -11.675 -17.955  1.00  0.44           C  
ATOM   1332  O   ILE A 173      19.275  -9.116 -18.928  1.00  0.45           O  
ATOM   1333  CG1 ILE A 173      16.833 -12.758 -18.136  1.00  0.38           C  
ATOM   1334  CG2 ILE A 173      18.529 -11.752 -16.559  1.00  0.40           C  
ATOM   1335  CD1 ILE A 173      17.366 -14.180 -18.023  1.00  0.38           C  
ATOM   1336  N   THR A 174      18.041  -8.114 -17.300  1.00  0.44           N  
ATOM   1337  CA  THR A 174      18.975  -7.035 -16.998  1.00  0.44           C  
ATOM   1338  C   THR A 174      19.784  -7.354 -15.744  1.00  0.44           C  
ATOM   1339  CB  THR A 174      18.238  -5.695 -16.810  1.00  0.42           C  
ATOM   1340  O   THR A 174      19.251  -7.907 -14.779  1.00  0.42           O  
ATOM   1341  CG2 THR A 174      17.374  -5.368 -18.023  1.00  0.38           C  
ATOM   1342  OG1 THR A 174      17.402  -5.775 -15.649  1.00  0.33           O  
ATOM   1343  N   ASN A 175      21.102  -7.498 -15.913  1.00  0.37           N  
ATOM   1344  CA  ASN A 175      22.106  -7.449 -14.855  1.00  0.37           C  
ATOM   1345  C   ASN A 175      22.307  -6.028 -14.338  1.00  0.37           C  
ATOM   1346  CB  ASN A 175      23.434  -8.028 -15.347  1.00  0.35           C  
ATOM   1347  O   ASN A 175      23.415  -5.492 -14.396  1.00  0.35           O  
ATOM   1348  CG  ASN A 175      23.392  -9.535 -15.503  1.00  0.33           C  
ATOM   1349  ND2 ASN A 175      24.416 -10.095 -16.136  1.00  0.29           N  
ATOM   1350  OD1 ASN A 175      22.446 -10.192 -15.058  1.00  0.33           O  
ATOM   1351  N   GLY A 176      21.211  -5.183 -13.933  1.00  0.35           N  
ATOM   1352  CA  GLY A 176      21.304  -4.021 -13.062  1.00  0.35           C  
ATOM   1353  C   GLY A 176      21.364  -2.710 -13.822  1.00  0.35           C  
ATOM   1354  O   GLY A 176      20.879  -1.684 -13.339  1.00  0.33           O  
ATOM   1355  N   THR A 177      21.615  -2.607 -15.088  1.00  0.36           N  
ATOM   1356  CA  THR A 177      21.651  -1.306 -15.747  1.00  0.37           C  
ATOM   1357  C   THR A 177      20.935  -1.362 -17.093  1.00  0.36           C  
ATOM   1358  CB  THR A 177      23.098  -0.823 -15.952  1.00  0.34           C  
ATOM   1359  O   THR A 177      21.134  -2.298 -17.870  1.00  0.35           O  
ATOM   1360  CG2 THR A 177      23.694  -0.301 -14.648  1.00  0.31           C  
ATOM   1361  OG1 THR A 177      23.897  -1.914 -16.426  1.00  0.29           O  
ATOM   1362  N   LEU A 178      19.722  -0.845 -17.264  1.00  0.36           N  
ATOM   1363  CA  LEU A 178      18.897  -0.761 -18.464  1.00  0.37           C  
ATOM   1364  C   LEU A 178      19.655  -0.079 -19.598  1.00  0.37           C  
ATOM   1365  CB  LEU A 178      17.601  -0.000 -18.172  1.00  0.34           C  
ATOM   1366  O   LEU A 178      19.318  -0.257 -20.771  1.00  0.35           O  
ATOM   1367  CG  LEU A 178      16.426  -0.835 -17.660  1.00  0.33           C  
ATOM   1368  CD1 LEU A 178      15.491   0.026 -16.817  1.00  0.30           C  
ATOM   1369  CD2 LEU A 178      15.673  -1.470 -18.824  1.00  0.32           C  
ATOM   1370  N   ASP A 179      20.763   0.534 -19.435  1.00  0.36           N  
ATOM   1371  CA  ASP A 179      21.282   1.476 -20.422  1.00  0.37           C  
ATOM   1372  C   ASP A 179      21.934   0.741 -21.592  1.00  0.36           C  
ATOM   1373  CB  ASP A 179      22.288   2.431 -19.776  1.00  0.33           C  
ATOM   1374  O   ASP A 179      21.691   1.075 -22.754  1.00  0.33           O  
ATOM   1375  CG  ASP A 179      21.675   3.767 -19.395  1.00  0.31           C  
ATOM   1376  OD1 ASP A 179      20.534   4.058 -19.816  1.00  0.31           O  
ATOM   1377  OD2 ASP A 179      22.340   4.538 -18.670  1.00  0.36           O  
ATOM   1378  N   ASP A 180      22.330  -0.299 -21.581  1.00  0.31           N  
ATOM   1379  CA  ASP A 180      23.049  -0.916 -22.692  1.00  0.34           C  
ATOM   1380  C   ASP A 180      23.125  -2.432 -22.523  1.00  0.32           C  
ATOM   1381  CB  ASP A 180      24.457  -0.328 -22.812  1.00  0.28           C  
ATOM   1382  O   ASP A 180      23.387  -3.156 -23.486  1.00  0.29           O  
ATOM   1383  CG  ASP A 180      24.487   0.990 -23.564  1.00  0.27           C  
ATOM   1384  OD1 ASP A 180      23.527   1.291 -24.307  1.00  0.21           O  
ATOM   1385  OD2 ASP A 180      25.481   1.734 -23.415  1.00  0.14           O  
ATOM   1386  N   LYS A 181      22.554  -2.891 -21.507  1.00  0.30           N  
ATOM   1387  CA  LYS A 181      22.835  -4.314 -21.345  1.00  0.31           C  
ATOM   1388  C   LYS A 181      21.546  -5.113 -21.175  1.00  0.31           C  
ATOM   1389  CB  LYS A 181      23.757  -4.546 -20.147  1.00  0.27           C  
ATOM   1390  O   LYS A 181      21.303  -5.692 -20.114  1.00  0.29           O  
ATOM   1391  CG  LYS A 181      25.144  -3.942 -20.307  1.00  0.26           C  
ATOM   1392  CD  LYS A 181      26.100  -4.444 -19.233  1.00  0.29           C  
ATOM   1393  CE  LYS A 181      27.462  -3.771 -19.336  1.00  0.20           C  
ATOM   1394  NZ  LYS A 181      28.406  -4.267 -18.292  1.00  0.18           N  
ATOM   1395  N   LEU A 182      20.368  -4.615 -21.585  1.00  0.33           N  
ATOM   1396  CA  LEU A 182      19.295  -5.442 -22.126  1.00  0.34           C  
ATOM   1397  C   LEU A 182      19.857  -6.563 -22.994  1.00  0.33           C  
ATOM   1398  CB  LEU A 182      18.320  -4.590 -22.941  1.00  0.31           C  
ATOM   1399  O   LEU A 182      20.440  -6.303 -24.050  1.00  0.32           O  
ATOM   1400  CG  LEU A 182      17.201  -3.902 -22.157  1.00  0.29           C  
ATOM   1401  CD1 LEU A 182      16.807  -2.593 -22.832  1.00  0.27           C  
ATOM   1402  CD2 LEU A 182      15.995  -4.826 -22.024  1.00  0.29           C  
ATOM   1403  N   HIS A 183      20.826  -7.378 -22.383  1.00  0.28           N  
ATOM   1404  CA  HIS A 183      21.237  -8.647 -22.973  1.00  0.32           C  
ATOM   1405  C   HIS A 183      20.068  -9.334 -23.671  1.00  0.29           C  
ATOM   1406  CB  HIS A 183      21.824  -9.570 -21.903  1.00  0.27           C  
ATOM   1407  O   HIS A 183      18.940  -9.309 -23.174  1.00  0.28           O  
ATOM   1408  CG  HIS A 183      23.293  -9.383 -21.690  1.00  0.25           C  
ATOM   1409  CD2 HIS A 183      23.984  -8.898 -20.632  1.00  0.10           C  
ATOM   1410  ND1 HIS A 183      24.231  -9.712 -22.645  1.00  0.12           N  
ATOM   1411  CE1 HIS A 183      25.438  -9.437 -22.181  1.00  0.08           C  
ATOM   1412  NE2 HIS A 183      25.316  -8.942 -20.961  1.00  0.09           N  
ATOM   1413  N   THR A 184      20.171  -9.402 -25.071  1.00  0.29           N  
ATOM   1414  CA  THR A 184      19.773 -10.261 -26.180  1.00  0.31           C  
ATOM   1415  C   THR A 184      18.401 -10.878 -25.921  1.00  0.30           C  
ATOM   1416  CB  THR A 184      20.804 -11.380 -26.419  1.00  0.27           C  
ATOM   1417  O   THR A 184      18.209 -11.583 -24.928  1.00  0.28           O  
ATOM   1418  CG2 THR A 184      21.923 -10.908 -27.341  1.00  0.23           C  
ATOM   1419  OG1 THR A 184      21.370 -11.776 -25.163  1.00  0.16           O  
ATOM   1420  N   GLY A 185      17.342  -9.983 -25.842  1.00  0.36           N  
ATOM   1421  CA  GLY A 185      16.023 -10.524 -26.125  1.00  0.35           C  
ATOM   1422  C   GLY A 185      16.057 -11.730 -27.045  1.00  0.37           C  
ATOM   1423  O   GLY A 185      16.784 -11.736 -28.041  1.00  0.35           O  
ATOM   1424  N   PHE A 186      16.213 -12.852 -26.559  1.00  0.27           N  
ATOM   1425  CA  PHE A 186      16.018 -14.091 -27.303  1.00  0.34           C  
ATOM   1426  C   PHE A 186      14.546 -14.486 -27.321  1.00  0.28           C  
ATOM   1427  CB  PHE A 186      16.857 -15.221 -26.699  1.00  0.26           C  
ATOM   1428  O   PHE A 186      13.828 -14.269 -26.343  1.00  0.26           O  
ATOM   1429  CG  PHE A 186      18.342 -15.010 -26.827  1.00  0.26           C  
ATOM   1430  CD1 PHE A 186      19.025 -15.446 -27.956  1.00  0.24           C  
ATOM   1431  CD2 PHE A 186      19.054 -14.375 -25.818  1.00  0.23           C  
ATOM   1432  CE1 PHE A 186      20.399 -15.251 -28.077  1.00  0.13           C  
ATOM   1433  CE2 PHE A 186      20.428 -14.177 -25.932  1.00  0.14           C  
ATOM   1434  CZ  PHE A 186      21.098 -14.617 -27.062  1.00  0.24           C  
ATOM   1435  N   PHE A 187      13.991 -14.666 -28.500  1.00  0.35           N  
ATOM   1436  CA  PHE A 187      12.722 -15.016 -29.127  1.00  0.39           C  
ATOM   1437  C   PHE A 187      12.459 -16.514 -29.018  1.00  0.36           C  
ATOM   1438  CB  PHE A 187      12.710 -14.587 -30.597  1.00  0.33           C  
ATOM   1439  O   PHE A 187      13.341 -17.326 -29.304  1.00  0.34           O  
ATOM   1440  CG  PHE A 187      12.787 -13.097 -30.795  1.00  0.31           C  
ATOM   1441  CD1 PHE A 187      11.634 -12.322 -30.797  1.00  0.29           C  
ATOM   1442  CD2 PHE A 187      14.013 -12.472 -30.979  1.00  0.30           C  
ATOM   1443  CE1 PHE A 187      11.702 -10.943 -30.980  1.00  0.30           C  
ATOM   1444  CE2 PHE A 187      14.089 -11.094 -31.162  1.00  0.32           C  
ATOM   1445  CZ  PHE A 187      12.932 -10.331 -31.163  1.00  0.28           C  
ATOM   1446  N   VAL A 188      11.667 -16.887 -28.213  1.00  0.34           N  
ATOM   1447  CA  VAL A 188      11.015 -18.146 -28.555  1.00  0.36           C  
ATOM   1448  C   VAL A 188      10.095 -17.942 -29.757  1.00  0.35           C  
ATOM   1449  CB  VAL A 188      10.215 -18.714 -27.361  1.00  0.33           C  
ATOM   1450  O   VAL A 188       9.180 -17.117 -29.713  1.00  0.33           O  
ATOM   1451  CG1 VAL A 188       9.680 -20.108 -27.684  1.00  0.29           C  
ATOM   1452  CG2 VAL A 188      11.084 -18.748 -26.105  1.00  0.29           C  
ATOM   1453  N   ASN A 189      10.652 -17.880 -30.997  1.00  0.30           N  
ATOM   1454  CA  ASN A 189       9.869 -18.056 -32.215  1.00  0.33           C  
ATOM   1455  C   ASN A 189       8.771 -19.098 -32.030  1.00  0.31           C  
ATOM   1456  CB  ASN A 189      10.776 -18.442 -33.385  1.00  0.28           C  
ATOM   1457  O   ASN A 189       9.058 -20.279 -31.827  1.00  0.29           O  
ATOM   1458  CG  ASN A 189      10.635 -17.505 -34.568  1.00  0.28           C  
ATOM   1459  ND2 ASN A 189      11.601 -17.548 -35.478  1.00  0.17           N  
ATOM   1460  OD1 ASN A 189       9.665 -16.748 -34.664  1.00  0.25           O  
ATOM   1461  N   GLN A 190       7.682 -18.690 -31.428  1.00  0.30           N  
ATOM   1462  CA  GLN A 190       6.619 -19.689 -31.484  1.00  0.33           C  
ATOM   1463  C   GLN A 190       5.456 -19.206 -32.346  1.00  0.30           C  
ATOM   1464  CB  GLN A 190       6.124 -20.027 -30.077  1.00  0.28           C  
ATOM   1465  O   GLN A 190       4.913 -18.124 -32.116  1.00  0.29           O  
ATOM   1466  CG  GLN A 190       6.786 -21.258 -29.472  1.00  0.27           C  
ATOM   1467  CD  GLN A 190       6.180 -21.654 -28.138  1.00  0.32           C  
ATOM   1468  NE2 GLN A 190       6.593 -22.804 -27.618  1.00  0.24           N  
ATOM   1469  OE1 GLN A 190       5.348 -20.931 -27.580  1.00  0.34           O  
ATOM   1470  N   ALA A 191       5.564 -19.458 -33.668  1.00  0.33           N  
ATOM   1471  CA  ALA A 191       4.522 -19.441 -34.692  1.00  0.32           C  
ATOM   1472  C   ALA A 191       3.134 -19.540 -34.065  1.00  0.33           C  
ATOM   1473  CB  ALA A 191       4.735 -20.580 -35.687  1.00  0.29           C  
ATOM   1474  O   ALA A 191       2.152 -19.063 -34.637  1.00  0.30           O  
ATOM   1475  N   ASP A 192       3.054 -19.917 -32.848  1.00  0.28           N  
ATOM   1476  CA  ASP A 192       1.777 -20.415 -32.346  1.00  0.31           C  
ATOM   1477  C   ASP A 192       1.175 -19.452 -31.325  1.00  0.29           C  
ATOM   1478  CB  ASP A 192       1.948 -21.802 -31.724  1.00  0.26           C  
ATOM   1479  O   ASP A 192       0.090 -19.699 -30.796  1.00  0.27           O  
ATOM   1480  CG  ASP A 192       2.243 -22.881 -32.751  1.00  0.26           C  
ATOM   1481  OD1 ASP A 192       1.828 -22.738 -33.921  1.00  0.13           O  
ATOM   1482  OD2 ASP A 192       2.894 -23.884 -32.386  1.00  0.13           O  
ATOM   1483  N   ILE A 193       1.797 -18.250 -31.121  1.00  0.33           N  
ATOM   1484  CA  ILE A 193       1.237 -17.223 -30.249  1.00  0.33           C  
ATOM   1485  C   ILE A 193       0.366 -16.271 -31.065  1.00  0.33           C  
ATOM   1486  CB  ILE A 193       2.347 -16.438 -29.515  1.00  0.31           C  
ATOM   1487  O   ILE A 193       0.852 -15.609 -31.984  1.00  0.31           O  
ATOM   1488  CG1 ILE A 193       3.246 -17.396 -28.724  1.00  0.28           C  
ATOM   1489  CG2 ILE A 193       1.739 -15.373 -28.597  1.00  0.29           C  
ATOM   1490  CD1 ILE A 193       4.428 -16.718 -28.046  1.00  0.27           C  
ATOM   1491  N   SER A 194      -0.901 -16.550 -31.291  1.00  0.32           N  
ATOM   1492  CA  SER A 194      -1.892 -15.709 -31.953  1.00  0.34           C  
ATOM   1493  C   SER A 194      -1.787 -14.260 -31.487  1.00  0.32           C  
ATOM   1494  CB  SER A 194      -3.304 -16.236 -31.691  1.00  0.30           C  
ATOM   1495  O   SER A 194      -1.579 -13.998 -30.301  1.00  0.31           O  
ATOM   1496  OG  SER A 194      -4.273 -15.406 -32.308  1.00  0.12           O  
ATOM   1497  N   PRO A 195      -1.567 -13.249 -32.493  1.00  0.30           N  
ATOM   1498  CA  PRO A 195      -1.442 -11.791 -32.426  1.00  0.31           C  
ATOM   1499  C   PRO A 195      -2.496 -11.148 -31.528  1.00  0.31           C  
ATOM   1500  CB  PRO A 195      -1.625 -11.355 -33.882  1.00  0.28           C  
ATOM   1501  O   PRO A 195      -2.317 -10.016 -31.071  1.00  0.29           O  
ATOM   1502  CG  PRO A 195      -2.173 -12.560 -34.576  1.00  0.27           C  
ATOM   1503  CD  PRO A 195      -1.964 -13.755 -33.691  1.00  0.30           C  
ATOM   1504  N   GLU A 196      -3.547 -11.621 -31.179  1.00  0.28           N  
ATOM   1505  CA  GLU A 196      -4.691 -10.810 -30.774  1.00  0.30           C  
ATOM   1506  C   GLU A 196      -5.256 -11.280 -29.437  1.00  0.29           C  
ATOM   1507  CB  GLU A 196      -5.782 -10.844 -31.847  1.00  0.26           C  
ATOM   1508  O   GLU A 196      -5.951 -10.527 -28.751  1.00  0.27           O  
ATOM   1509  CG  GLU A 196      -5.425 -10.079 -33.113  1.00  0.25           C  
ATOM   1510  CD  GLU A 196      -6.535 -10.085 -34.152  1.00  0.26           C  
ATOM   1511  OE1 GLU A 196      -7.578 -10.736 -33.921  1.00  0.27           O  
ATOM   1512  OE2 GLU A 196      -6.358  -9.434 -35.206  1.00  0.21           O  
ATOM   1513  N   GLY A 197      -4.529 -12.024 -28.573  1.00  0.32           N  
ATOM   1514  CA  GLY A 197      -5.171 -12.676 -27.443  1.00  0.31           C  
ATOM   1515  C   GLY A 197      -4.193 -13.401 -26.537  1.00  0.32           C  
ATOM   1516  O   GLY A 197      -3.627 -14.427 -26.921  1.00  0.31           O  
ATOM   1517  N   GLY A 198      -3.227 -12.825 -25.999  1.00  0.34           N  
ATOM   1518  CA  GLY A 198      -2.463 -13.658 -25.085  1.00  0.34           C  
ATOM   1519  C   GLY A 198      -1.577 -12.859 -24.148  1.00  0.34           C  
ATOM   1520  O   GLY A 198      -0.950 -11.882 -24.562  1.00  0.33           O  
ATOM   1521  N   ILE A 199      -2.104 -12.606 -22.930  1.00  0.34           N  
ATOM   1522  CA  ILE A 199      -1.678 -12.025 -21.661  1.00  0.35           C  
ATOM   1523  C   ILE A 199      -0.743 -12.993 -20.940  1.00  0.34           C  
ATOM   1524  CB  ILE A 199      -2.887 -11.678 -20.764  1.00  0.31           C  
ATOM   1525  O   ILE A 199      -1.039 -14.185 -20.827  1.00  0.33           O  
ATOM   1526  CG1 ILE A 199      -3.844 -10.734 -21.500  1.00  0.27           C  
ATOM   1527  CG2 ILE A 199      -2.419 -11.063 -19.442  1.00  0.28           C  
ATOM   1528  CD1 ILE A 199      -5.136 -10.451 -20.745  1.00  0.25           C  
ATOM   1529  N   GLU A 200       0.634 -12.615 -20.739  1.00  0.43           N  
ATOM   1530  CA  GLU A 200       1.856 -13.215 -20.211  1.00  0.43           C  
ATOM   1531  C   GLU A 200       1.969 -13.002 -18.704  1.00  0.43           C  
ATOM   1532  CB  GLU A 200       3.086 -12.639 -20.918  1.00  0.39           C  
ATOM   1533  O   GLU A 200       1.706 -11.905 -18.206  1.00  0.41           O  
ATOM   1534  CG  GLU A 200       3.126 -12.922 -22.412  1.00  0.36           C  
ATOM   1535  CD  GLU A 200       4.270 -12.220 -23.126  1.00  0.39           C  
ATOM   1536  OE1 GLU A 200       5.000 -11.437 -22.477  1.00  0.36           O  
ATOM   1537  OE2 GLU A 200       4.438 -12.455 -24.343  1.00  0.33           O  
ATOM   1538  N   TYR A 201       1.700 -14.027 -18.012  1.00  0.49           N  
ATOM   1539  CA  TYR A 201       2.277 -14.179 -16.682  1.00  0.49           C  
ATOM   1540  C   TYR A 201       3.528 -15.049 -16.726  1.00  0.49           C  
ATOM   1541  CB  TYR A 201       1.253 -14.785 -15.717  1.00  0.48           C  
ATOM   1542  O   TYR A 201       3.551 -16.079 -17.403  1.00  0.47           O  
ATOM   1543  CG  TYR A 201       1.569 -14.537 -14.262  1.00  0.46           C  
ATOM   1544  CD1 TYR A 201       2.306 -15.459 -13.522  1.00  0.42           C  
ATOM   1545  CD2 TYR A 201       1.131 -13.381 -13.625  1.00  0.42           C  
ATOM   1546  CE1 TYR A 201       2.598 -15.235 -12.180  1.00  0.41           C  
ATOM   1547  CE2 TYR A 201       1.416 -13.147 -12.283  1.00  0.43           C  
ATOM   1548  OH  TYR A 201       2.435 -13.852 -10.243  1.00  0.30           O  
ATOM   1549  CZ  TYR A 201       2.150 -14.078 -11.571  1.00  0.40           C  
ATOM   1550  N   ALA A 202       4.588 -14.553 -16.286  1.00  0.53           N  
ATOM   1551  CA  ALA A 202       5.789 -15.326 -15.982  1.00  0.53           C  
ATOM   1552  C   ALA A 202       6.010 -15.428 -14.475  1.00  0.53           C  
ATOM   1553  CB  ALA A 202       7.009 -14.701 -16.654  1.00  0.51           C  
ATOM   1554  O   ALA A 202       5.667 -14.508 -13.728  1.00  0.51           O  
ATOM   1555  N   MET A 203       6.413 -16.502 -13.982  1.00  0.53           N  
ATOM   1556  CA  MET A 203       6.874 -16.751 -12.620  1.00  0.53           C  
ATOM   1557  C   MET A 203       8.207 -17.492 -12.624  1.00  0.53           C  
ATOM   1558  CB  MET A 203       5.833 -17.553 -11.837  1.00  0.52           C  
ATOM   1559  O   MET A 203       8.451 -18.336 -13.488  1.00  0.52           O  
ATOM   1560  CG  MET A 203       5.652 -18.976 -12.338  1.00  0.50           C  
ATOM   1561  SD  MET A 203       4.489 -19.944 -11.300  1.00  0.51           S  
ATOM   1562  CE  MET A 203       5.467 -20.095  -9.779  1.00  0.43           C  
ATOM   1563  N   MET A 204       9.070 -17.144 -11.662  1.00  0.52           N  
ATOM   1564  CA  MET A 204      10.190 -18.001 -11.283  1.00  0.52           C  
ATOM   1565  C   MET A 204       9.737 -19.098 -10.326  1.00  0.52           C  
ATOM   1566  CB  MET A 204      11.307 -17.175 -10.641  1.00  0.50           C  
ATOM   1567  O   MET A 204       9.103 -18.816  -9.308  1.00  0.50           O  
ATOM   1568  CG  MET A 204      12.605 -17.943 -10.450  1.00  0.49           C  
ATOM   1569  SD  MET A 204      13.977 -16.871  -9.871  1.00  0.49           S  
ATOM   1570  CE  MET A 204      14.217 -15.837 -11.343  1.00  0.42           C  
ATOM   1571  N   ALA A 205       9.908 -20.296 -10.623  1.00  0.61           N  
ATOM   1572  CA  ALA A 205       9.650 -21.471  -9.795  1.00  0.60           C  
ATOM   1573  C   ALA A 205      10.811 -21.735  -8.840  1.00  0.61           C  
ATOM   1574  CB  ALA A 205       9.399 -22.695 -10.672  1.00  0.58           C  
ATOM   1575  O   ALA A 205      11.858 -21.089  -8.932  1.00  0.59           O  
ATOM   1576  N   GLU A 206      10.638 -22.459  -7.811  1.00  0.51           N  
ATOM   1577  CA  GLU A 206      11.616 -22.802  -6.783  1.00  0.52           C  
ATOM   1578  C   GLU A 206      12.888 -23.374  -7.400  1.00  0.51           C  
ATOM   1579  CB  GLU A 206      11.021 -23.799  -5.785  1.00  0.49           C  
ATOM   1580  O   GLU A 206      13.978 -23.223  -6.843  1.00  0.51           O  
ATOM   1581  CG  GLU A 206      10.050 -23.173  -4.794  1.00  0.48           C  
ATOM   1582  CD  GLU A 206       9.496 -24.167  -3.786  1.00  0.51           C  
ATOM   1583  OE1 GLU A 206       9.797 -25.377  -3.900  1.00  0.51           O  
ATOM   1584  OE2 GLU A 206       8.755 -23.733  -2.877  1.00  0.48           O  
ATOM   1585  N   ASP A 207      12.687 -23.943  -8.579  1.00  0.57           N  
ATOM   1586  CA  ASP A 207      13.843 -24.567  -9.216  1.00  0.56           C  
ATOM   1587  C   ASP A 207      14.660 -23.541  -9.998  1.00  0.57           C  
ATOM   1588  CB  ASP A 207      13.399 -25.702 -10.141  1.00  0.54           C  
ATOM   1589  O   ASP A 207      15.652 -23.890 -10.642  1.00  0.56           O  
ATOM   1590  CG  ASP A 207      12.606 -25.212 -11.341  1.00  0.52           C  
ATOM   1591  OD1 ASP A 207      12.233 -24.020 -11.380  1.00  0.56           O  
ATOM   1592  OD2 ASP A 207      12.351 -26.027 -12.253  1.00  0.60           O  
ATOM   1593  N   GLY A 208      14.390 -22.373  -9.792  1.00  0.59           N  
ATOM   1594  CA  GLY A 208      15.112 -21.302 -10.459  1.00  0.58           C  
ATOM   1595  C   GLY A 208      14.706 -21.122 -11.910  1.00  0.59           C  
ATOM   1596  O   GLY A 208      15.195 -20.217 -12.589  1.00  0.58           O  
ATOM   1597  N   SER A 209      13.807 -21.969 -12.418  1.00  0.67           N  
ATOM   1598  CA  SER A 209      13.303 -21.817 -13.779  1.00  0.66           C  
ATOM   1599  C   SER A 209      12.187 -20.780 -13.842  1.00  0.67           C  
ATOM   1600  CB  SER A 209      12.797 -23.156 -14.316  1.00  0.64           C  
ATOM   1601  O   SER A 209      11.501 -20.536 -12.847  1.00  0.65           O  
ATOM   1602  OG  SER A 209      13.793 -24.157 -14.193  1.00  0.62           O  
ATOM   1603  N   ILE A 210      12.050 -20.089 -14.908  1.00  0.66           N  
ATOM   1604  CA  ILE A 210      10.951 -19.158 -15.145  1.00  0.65           C  
ATOM   1605  C   ILE A 210       9.881 -19.831 -16.000  1.00  0.66           C  
ATOM   1606  CB  ILE A 210      11.445 -17.862 -15.825  1.00  0.63           C  
ATOM   1607  O   ILE A 210      10.181 -20.384 -17.061  1.00  0.64           O  
ATOM   1608  CG1 ILE A 210      12.523 -17.187 -14.970  1.00  0.60           C  
ATOM   1609  CG2 ILE A 210      10.275 -16.909 -16.084  1.00  0.61           C  
ATOM   1610  CD1 ILE A 210      13.278 -16.077 -15.688  1.00  0.59           C  
ATOM   1611  N   TYR A 211       8.721 -19.821 -15.508  1.00  0.66           N  
ATOM   1612  CA  TYR A 211       7.576 -20.302 -16.272  1.00  0.65           C  
ATOM   1613  C   TYR A 211       6.771 -19.138 -16.839  1.00  0.66           C  
ATOM   1614  CB  TYR A 211       6.676 -21.181 -15.398  1.00  0.63           C  
ATOM   1615  O   TYR A 211       6.369 -18.235 -16.101  1.00  0.64           O  
ATOM   1616  CG  TYR A 211       7.288 -22.516 -15.047  1.00  0.61           C  
ATOM   1617  CD1 TYR A 211       6.985 -23.658 -15.785  1.00  0.60           C  
ATOM   1618  CD2 TYR A 211       8.169 -22.637 -13.978  1.00  0.60           C  
ATOM   1619  CE1 TYR A 211       7.545 -24.890 -15.464  1.00  0.58           C  
ATOM   1620  CE2 TYR A 211       8.735 -23.864 -13.648  1.00  0.57           C  
ATOM   1621  OH  TYR A 211       8.975 -26.201 -14.074  1.00  0.61           O  
ATOM   1622  CZ  TYR A 211       8.418 -24.983 -14.396  1.00  0.59           C  
ATOM   1623  N   VAL A 212       6.636 -19.078 -18.116  1.00  0.63           N  
ATOM   1624  CA  VAL A 212       5.841 -18.076 -18.819  1.00  0.63           C  
ATOM   1625  C   VAL A 212       4.521 -18.692 -19.277  1.00  0.63           C  
ATOM   1626  CB  VAL A 212       6.605 -17.492 -20.028  1.00  0.61           C  
ATOM   1627  O   VAL A 212       4.513 -19.707 -19.978  1.00  0.61           O  
ATOM   1628  CG1 VAL A 212       5.785 -16.397 -20.707  1.00  0.59           C  
ATOM   1629  CG2 VAL A 212       7.965 -16.952 -19.589  1.00  0.60           C  
ATOM   1630  N   PHE A 213       3.430 -18.159 -18.754  1.00  0.60           N  
ATOM   1631  CA  PHE A 213       2.076 -18.581 -19.093  1.00  0.59           C  
ATOM   1632  C   PHE A 213       1.470 -17.660 -20.145  1.00  0.59           C  
ATOM   1633  CB  PHE A 213       1.191 -18.604 -17.843  1.00  0.58           C  
ATOM   1634  O   PHE A 213       1.483 -16.437 -19.990  1.00  0.57           O  
ATOM   1635  CG  PHE A 213       1.684 -19.534 -16.768  1.00  0.56           C  
ATOM   1636  CD1 PHE A 213       1.216 -20.840 -16.690  1.00  0.54           C  
ATOM   1637  CD2 PHE A 213       2.616 -19.102 -15.833  1.00  0.54           C  
ATOM   1638  CE1 PHE A 213       1.671 -21.703 -15.695  1.00  0.53           C  
ATOM   1639  CE2 PHE A 213       3.075 -19.958 -14.836  1.00  0.52           C  
ATOM   1640  CZ  PHE A 213       2.600 -21.258 -14.769  1.00  0.56           C  
ATOM   1641  N   ASN A 214       0.952 -18.257 -21.280  1.00  0.55           N  
ATOM   1642  CA  ASN A 214       0.284 -17.561 -22.375  1.00  0.56           C  
ATOM   1643  C   ASN A 214      -1.009 -18.263 -22.779  1.00  0.55           C  
ATOM   1644  CB  ASN A 214       1.218 -17.435 -23.581  1.00  0.54           C  
ATOM   1645  O   ASN A 214      -1.068 -19.494 -22.815  1.00  0.53           O  
ATOM   1646  CG  ASN A 214       0.890 -16.238 -24.451  1.00  0.53           C  
ATOM   1647  ND2 ASN A 214       1.902 -15.690 -25.112  1.00  0.44           N  
ATOM   1648  OD1 ASN A 214      -0.265 -15.809 -24.528  1.00  0.52           O  
ATOM   1649  N   VAL A 215      -2.115 -17.599 -22.802  1.00  0.52           N  
ATOM   1650  CA  VAL A 215      -3.318 -18.122 -23.442  1.00  0.51           C  
ATOM   1651  C   VAL A 215      -3.291 -17.800 -24.934  1.00  0.51           C  
ATOM   1652  CB  VAL A 215      -4.599 -17.548 -22.796  1.00  0.51           C  
ATOM   1653  O   VAL A 215      -3.249 -16.630 -25.323  1.00  0.50           O  
ATOM   1654  CG1 VAL A 215      -5.845 -18.106 -23.481  1.00  0.48           C  
ATOM   1655  CG2 VAL A 215      -4.625 -17.855 -21.300  1.00  0.49           C  
ATOM   1656  N   LEU A 216      -3.177 -18.812 -25.770  1.00  0.47           N  
ATOM   1657  CA  LEU A 216      -3.142 -18.748 -27.227  1.00  0.48           C  
ATOM   1658  C   LEU A 216      -4.450 -19.253 -27.826  1.00  0.47           C  
ATOM   1659  CB  LEU A 216      -1.968 -19.567 -27.771  1.00  0.46           C  
ATOM   1660  O   LEU A 216      -5.115 -20.111 -27.241  1.00  0.45           O  
ATOM   1661  CG  LEU A 216      -0.575 -19.155 -27.292  1.00  0.44           C  
ATOM   1662  CD1 LEU A 216       0.461 -20.187 -27.727  1.00  0.42           C  
ATOM   1663  CD2 LEU A 216      -0.214 -17.772 -27.822  1.00  0.43           C  
ATOM   1664  N   ASN A 217      -5.000 -18.680 -28.879  1.00  0.43           N  
ATOM   1665  CA  ASN A 217      -5.928 -19.287 -29.827  1.00  0.44           C  
ATOM   1666  C   ASN A 217      -5.209 -20.232 -30.786  1.00  0.43           C  
ATOM   1667  CB  ASN A 217      -6.680 -18.208 -30.609  1.00  0.42           C  
ATOM   1668  O   ASN A 217      -4.536 -19.786 -31.717  1.00  0.41           O  
ATOM   1669  CG  ASN A 217      -7.783 -18.778 -31.478  1.00  0.40           C  
ATOM   1670  ND2 ASN A 217      -8.636 -17.906 -32.002  1.00  0.31           N  
ATOM   1671  OD1 ASN A 217      -7.869 -19.993 -31.676  1.00  0.38           O  
ATOM   1672  N   GLU A 218      -5.095 -21.491 -30.362  1.00  0.41           N  
ATOM   1673  CA  GLU A 218      -4.639 -22.553 -31.253  1.00  0.42           C  
ATOM   1674  C   GLU A 218      -5.811 -23.382 -31.769  1.00  0.41           C  
ATOM   1675  CB  GLU A 218      -3.629 -23.457 -30.541  1.00  0.40           C  
ATOM   1676  O   GLU A 218      -6.615 -23.887 -30.982  1.00  0.39           O  
ATOM   1677  CG  GLU A 218      -2.180 -23.032 -30.733  1.00  0.39           C  
ATOM   1678  CD  GLU A 218      -1.186 -23.973 -30.073  1.00  0.43           C  
ATOM   1679  OE1 GLU A 218      -1.616 -24.961 -29.436  1.00  0.43           O  
ATOM   1680  OE2 GLU A 218       0.034 -23.719 -30.192  1.00  0.42           O  
ATOM   1681  N   ASN A 219      -5.940 -23.518 -33.167  1.00  0.41           N  
ATOM   1682  CA  ASN A 219      -6.956 -24.275 -33.890  1.00  0.42           C  
ATOM   1683  C   ASN A 219      -8.364 -23.898 -33.437  1.00  0.41           C  
ATOM   1684  CB  ASN A 219      -6.729 -25.779 -33.720  1.00  0.40           C  
ATOM   1685  O   ASN A 219      -9.222 -24.768 -33.276  1.00  0.39           O  
ATOM   1686  CG  ASN A 219      -5.389 -26.232 -34.267  1.00  0.38           C  
ATOM   1687  ND2 ASN A 219      -4.722 -27.121 -33.540  1.00  0.33           N  
ATOM   1688  OD1 ASN A 219      -4.957 -25.786 -35.333  1.00  0.37           O  
ATOM   1689  N   ASN A 220      -8.621 -22.602 -33.261  1.00  0.38           N  
ATOM   1690  CA  ASN A 220      -9.886 -21.997 -32.857  1.00  0.39           C  
ATOM   1691  C   ASN A 220     -10.260 -22.379 -31.428  1.00  0.38           C  
ATOM   1692  CB  ASN A 220     -11.004 -22.395 -33.823  1.00  0.37           C  
ATOM   1693  O   ASN A 220     -11.419 -22.252 -31.030  1.00  0.36           O  
ATOM   1694  CG  ASN A 220     -10.843 -21.766 -35.193  1.00  0.36           C  
ATOM   1695  ND2 ASN A 220     -11.358 -22.436 -36.217  1.00  0.30           N  
ATOM   1696  OD1 ASN A 220     -10.260 -20.688 -35.331  1.00  0.33           O  
ATOM   1697  N   GLN A 221      -9.281 -22.818 -30.663  1.00  0.43           N  
ATOM   1698  CA  GLN A 221      -9.366 -23.193 -29.255  1.00  0.43           C  
ATOM   1699  C   GLN A 221      -8.437 -22.336 -28.400  1.00  0.43           C  
ATOM   1700  CB  GLN A 221      -9.031 -24.674 -29.072  1.00  0.42           C  
ATOM   1701  O   GLN A 221      -7.295 -22.076 -28.786  1.00  0.40           O  
ATOM   1702  CG  GLN A 221     -10.011 -25.615 -29.759  1.00  0.39           C  
ATOM   1703  CD  GLN A 221      -9.727 -27.076 -29.463  1.00  0.40           C  
ATOM   1704  NE2 GLN A 221     -10.709 -27.934 -29.717  1.00  0.35           N  
ATOM   1705  OE1 GLN A 221      -8.633 -27.430 -29.011  1.00  0.39           O  
ATOM   1706  N   LEU A 222      -8.949 -21.558 -27.444  1.00  0.45           N  
ATOM   1707  CA  LEU A 222      -8.057 -20.934 -26.473  1.00  0.45           C  
ATOM   1708  C   LEU A 222      -7.255 -21.987 -25.716  1.00  0.45           C  
ATOM   1709  CB  LEU A 222      -8.853 -20.075 -25.487  1.00  0.44           C  
ATOM   1710  O   LEU A 222      -7.830 -22.910 -25.133  1.00  0.43           O  
ATOM   1711  CG  LEU A 222      -9.480 -18.799 -26.052  1.00  0.43           C  
ATOM   1712  CD1 LEU A 222     -10.449 -18.193 -25.042  1.00  0.41           C  
ATOM   1713  CD2 LEU A 222      -8.398 -17.795 -26.433  1.00  0.42           C  
ATOM   1714  N   GLN A 223      -5.952 -22.022 -25.914  1.00  0.50           N  
ATOM   1715  CA  GLN A 223      -5.025 -22.922 -25.237  1.00  0.50           C  
ATOM   1716  C   GLN A 223      -4.108 -22.156 -24.288  1.00  0.50           C  
ATOM   1717  CB  GLN A 223      -4.194 -23.704 -26.255  1.00  0.50           C  
ATOM   1718  O   GLN A 223      -3.602 -21.087 -24.635  1.00  0.48           O  
ATOM   1719  CG  GLN A 223      -5.014 -24.650 -27.122  1.00  0.48           C  
ATOM   1720  CD  GLN A 223      -4.151 -25.559 -27.976  1.00  0.49           C  
ATOM   1721  NE2 GLN A 223      -4.791 -26.426 -28.754  1.00  0.40           N  
ATOM   1722  OE1 GLN A 223      -2.918 -25.483 -27.939  1.00  0.47           O  
ATOM   1723  N   LEU A 224      -4.054 -22.593 -23.092  1.00  0.56           N  
ATOM   1724  CA  LEU A 224      -2.973 -22.167 -22.210  1.00  0.56           C  
ATOM   1725  C   LEU A 224      -1.644 -22.776 -22.646  1.00  0.57           C  
ATOM   1726  CB  LEU A 224      -3.276 -22.559 -20.762  1.00  0.55           C  
ATOM   1727  O   LEU A 224      -1.515 -24.000 -22.731  1.00  0.55           O  
ATOM   1728  CG  LEU A 224      -2.241 -22.144 -19.716  1.00  0.53           C  
ATOM   1729  CD1 LEU A 224      -2.260 -20.632 -19.521  1.00  0.52           C  
ATOM   1730  CD2 LEU A 224      -2.497 -22.861 -18.395  1.00  0.52           C  
ATOM   1731  N   VAL A 225      -0.694 -22.005 -23.052  1.00  0.59           N  
ATOM   1732  CA  VAL A 225       0.672 -22.417 -23.356  1.00  0.59           C  
ATOM   1733  C   VAL A 225       1.603 -22.004 -22.219  1.00  0.59           C  
ATOM   1734  CB  VAL A 225       1.162 -21.815 -24.692  1.00  0.57           C  
ATOM   1735  O   VAL A 225       1.585 -20.850 -21.782  1.00  0.57           O  
ATOM   1736  CG1 VAL A 225       2.596 -22.251 -24.987  1.00  0.55           C  
ATOM   1737  CG2 VAL A 225       0.232 -22.220 -25.833  1.00  0.56           C  
ATOM   1738  N   VAL A 226       2.335 -22.983 -21.672  1.00  0.64           N  
ATOM   1739  CA  VAL A 226       3.346 -22.725 -20.652  1.00  0.63           C  
ATOM   1740  C   VAL A 226       4.738 -22.975 -21.228  1.00  0.64           C  
ATOM   1741  CB  VAL A 226       3.124 -23.600 -19.398  1.00  0.62           C  
ATOM   1742  O   VAL A 226       4.992 -24.026 -21.821  1.00  0.63           O  
ATOM   1743  CG1 VAL A 226       4.130 -23.244 -18.305  1.00  0.60           C  
ATOM   1744  CG2 VAL A 226       1.694 -23.442 -18.884  1.00  0.61           C  
ATOM   1745  N   VAL A 227       5.560 -21.988 -21.197  1.00  0.65           N  
ATOM   1746  CA  VAL A 227       6.959 -22.091 -21.598  1.00  0.65           C  
ATOM   1747  C   VAL A 227       7.856 -22.042 -20.363  1.00  0.65           C  
ATOM   1748  CB  VAL A 227       7.351 -20.969 -22.586  1.00  0.63           C  
ATOM   1749  O   VAL A 227       7.735 -21.137 -19.535  1.00  0.64           O  
ATOM   1750  CG1 VAL A 227       8.811 -21.108 -23.010  1.00  0.60           C  
ATOM   1751  CG2 VAL A 227       6.432 -20.989 -23.806  1.00  0.61           C  
ATOM   1752  N   LYS A 228       8.639 -23.170 -20.136  1.00  0.70           N  
ATOM   1753  CA  LYS A 228       9.704 -23.160 -19.137  1.00  0.69           C  
ATOM   1754  C   LYS A 228      10.977 -22.531 -19.696  1.00  0.70           C  
ATOM   1755  CB  LYS A 228       9.993 -24.579 -18.646  1.00  0.67           C  
ATOM   1756  O   LYS A 228      11.502 -22.982 -20.716  1.00  0.69           O  
ATOM   1757  CG  LYS A 228      11.004 -24.648 -17.511  1.00  0.66           C  
ATOM   1758  CD  LYS A 228      11.205 -26.078 -17.027  1.00  0.66           C  
ATOM   1759  CE  LYS A 228      12.180 -26.142 -15.860  1.00  0.64           C  
ATOM   1760  NZ  LYS A 228      12.249 -27.513 -15.269  1.00  0.63           N  
ATOM   1761  N   VAL A 229      11.290 -21.475 -19.082  1.00  0.68           N  
ATOM   1762  CA  VAL A 229      12.547 -20.812 -19.415  1.00  0.67           C  
ATOM   1763  C   VAL A 229      13.596 -21.128 -18.351  1.00  0.67           C  
ATOM   1764  CB  VAL A 229      12.365 -19.284 -19.548  1.00  0.65           C  
ATOM   1765  O   VAL A 229      13.364 -20.913 -17.159  1.00  0.65           O  
ATOM   1766  CG1 VAL A 229      13.672 -18.620 -19.981  1.00  0.62           C  
ATOM   1767  CG2 VAL A 229      11.247 -18.964 -20.538  1.00  0.63           C  
ATOM   1768  N   VAL A 230      14.657 -21.967 -18.689  1.00  0.69           N  
ATOM   1769  CA  VAL A 230      15.813 -22.218 -17.834  1.00  0.68           C  
ATOM   1770  C   VAL A 230      16.959 -21.288 -18.227  1.00  0.68           C  
ATOM   1771  CB  VAL A 230      16.270 -23.691 -17.915  1.00  0.66           C  
ATOM   1772  O   VAL A 230      17.426 -21.317 -19.368  1.00  0.66           O  
ATOM   1773  CG1 VAL A 230      17.431 -23.950 -16.956  1.00  0.65           C  
ATOM   1774  CG2 VAL A 230      15.103 -24.629 -17.611  1.00  0.66           C  
ATOM   1775  N   TYR A 231      17.159 -20.391 -17.371  1.00  0.63           N  
ATOM   1776  CA  TYR A 231      18.279 -19.480 -17.580  1.00  0.63           C  
ATOM   1777  C   TYR A 231      19.537 -19.997 -16.892  1.00  0.63           C  
ATOM   1778  CB  TYR A 231      17.938 -18.080 -17.061  1.00  0.60           C  
ATOM   1779  O   TYR A 231      19.504 -20.360 -15.714  1.00  0.60           O  
ATOM   1780  CG  TYR A 231      19.040 -17.070 -17.271  1.00  0.58           C  
ATOM   1781  CD1 TYR A 231      19.418 -16.678 -18.554  1.00  0.54           C  
ATOM   1782  CD2 TYR A 231      19.707 -16.507 -16.188  1.00  0.55           C  
ATOM   1783  CE1 TYR A 231      20.434 -15.749 -18.752  1.00  0.50           C  
ATOM   1784  CE2 TYR A 231      20.725 -15.577 -16.375  1.00  0.51           C  
ATOM   1785  OH  TYR A 231      22.087 -14.285 -17.849  1.00  0.42           O  
ATOM   1786  CZ  TYR A 231      21.080 -15.205 -17.658  1.00  0.52           C  
ATOM   1787  N   ASN A 232      20.626 -20.197 -17.572  1.00  0.62           N  
ATOM   1788  CA  ASN A 232      21.974 -20.442 -17.070  1.00  0.61           C  
ATOM   1789  C   ASN A 232      22.754 -19.141 -16.901  1.00  0.62           C  
ATOM   1790  CB  ASN A 232      22.727 -21.396 -18.000  1.00  0.59           C  
ATOM   1791  O   ASN A 232      23.202 -18.549 -17.884  1.00  0.60           O  
ATOM   1792  CG  ASN A 232      24.065 -21.828 -17.433  1.00  0.56           C  
ATOM   1793  ND2 ASN A 232      24.518 -23.015 -17.821  1.00  0.55           N  
ATOM   1794  OD1 ASN A 232      24.686 -21.103 -16.652  1.00  0.57           O  
ATOM   1795  N   ILE A 233      22.858 -18.603 -15.723  1.00  0.54           N  
ATOM   1796  CA  ILE A 233      23.581 -17.389 -15.360  1.00  0.54           C  
ATOM   1797  C   ILE A 233      25.040 -17.507 -15.796  1.00  0.54           C  
ATOM   1798  CB  ILE A 233      23.496 -17.113 -13.842  1.00  0.51           C  
ATOM   1799  O   ILE A 233      25.645 -16.525 -16.232  1.00  0.53           O  
ATOM   1800  CG1 ILE A 233      22.106 -16.582 -13.473  1.00  0.46           C  
ATOM   1801  CG2 ILE A 233      24.590 -16.133 -13.409  1.00  0.47           C  
ATOM   1802  CD1 ILE A 233      21.828 -16.564 -11.976  1.00  0.47           C  
ATOM   1803  N   SER A 234      25.625 -18.768 -15.748  1.00  0.55           N  
ATOM   1804  CA  SER A 234      27.069 -18.899 -15.915  1.00  0.55           C  
ATOM   1805  C   SER A 234      27.488 -18.608 -17.352  1.00  0.55           C  
ATOM   1806  CB  SER A 234      27.529 -20.302 -15.515  1.00  0.52           C  
ATOM   1807  O   SER A 234      28.561 -18.050 -17.590  1.00  0.53           O  
ATOM   1808  OG  SER A 234      26.655 -21.287 -16.040  1.00  0.51           O  
ATOM   1809  N   ASN A 235      26.587 -18.983 -18.356  1.00  0.51           N  
ATOM   1810  CA  ASN A 235      26.914 -18.835 -19.770  1.00  0.53           C  
ATOM   1811  C   ASN A 235      25.944 -17.889 -20.473  1.00  0.51           C  
ATOM   1812  CB  ASN A 235      26.923 -20.199 -20.464  1.00  0.49           C  
ATOM   1813  O   ASN A 235      26.101 -17.604 -21.661  1.00  0.49           O  
ATOM   1814  CG  ASN A 235      25.570 -20.881 -20.429  1.00  0.48           C  
ATOM   1815  ND2 ASN A 235      25.531 -22.143 -20.840  1.00  0.44           N  
ATOM   1816  OD1 ASN A 235      24.567 -20.279 -20.035  1.00  0.48           O  
ATOM   1817  N   GLY A 236      25.024 -17.236 -19.672  1.00  0.55           N  
ATOM   1818  CA  GLY A 236      24.073 -16.298 -20.247  1.00  0.54           C  
ATOM   1819  C   GLY A 236      23.100 -16.951 -21.211  1.00  0.54           C  
ATOM   1820  O   GLY A 236      22.471 -16.269 -22.023  1.00  0.53           O  
ATOM   1821  N   THR A 237      23.117 -18.384 -21.140  1.00  0.58           N  
ATOM   1822  CA  THR A 237      22.205 -19.062 -22.055  1.00  0.57           C  
ATOM   1823  C   THR A 237      20.917 -19.459 -21.339  1.00  0.57           C  
ATOM   1824  CB  THR A 237      22.860 -20.313 -22.670  1.00  0.55           C  
ATOM   1825  O   THR A 237      20.868 -19.486 -20.108  1.00  0.55           O  
ATOM   1826  CG2 THR A 237      24.116 -19.948 -23.453  1.00  0.51           C  
ATOM   1827  OG1 THR A 237      23.212 -21.225 -21.622  1.00  0.51           O  
ATOM   1828  N   TYR A 238      19.918 -19.473 -21.903  1.00  0.54           N  
ATOM   1829  CA  TYR A 238      18.687 -20.070 -21.400  1.00  0.56           C  
ATOM   1830  C   TYR A 238      18.075 -21.010 -22.432  1.00  0.54           C  
ATOM   1831  CB  TYR A 238      17.677 -18.983 -21.022  1.00  0.52           C  
ATOM   1832  O   TYR A 238      18.354 -20.895 -23.628  1.00  0.52           O  
ATOM   1833  CG  TYR A 238      17.263 -18.108 -22.181  1.00  0.51           C  
ATOM   1834  CD1 TYR A 238      17.992 -16.969 -22.513  1.00  0.48           C  
ATOM   1835  CD2 TYR A 238      16.143 -18.419 -22.944  1.00  0.48           C  
ATOM   1836  CE1 TYR A 238      17.614 -16.159 -23.579  1.00  0.43           C  
ATOM   1837  CE2 TYR A 238      15.756 -17.616 -24.012  1.00  0.44           C  
ATOM   1838  OH  TYR A 238      16.118 -15.692 -25.378  1.00  0.33           O  
ATOM   1839  CZ  TYR A 238      16.497 -16.490 -24.322  1.00  0.45           C  
ATOM   1840  N   THR A 239      17.369 -21.837 -22.044  1.00  0.63           N  
ATOM   1841  CA  THR A 239      16.544 -22.726 -22.855  1.00  0.63           C  
ATOM   1842  C   THR A 239      15.063 -22.515 -22.552  1.00  0.63           C  
ATOM   1843  CB  THR A 239      16.914 -24.202 -22.618  1.00  0.61           C  
ATOM   1844  O   THR A 239      14.674 -22.388 -21.390  1.00  0.63           O  
ATOM   1845  CG2 THR A 239      18.307 -24.513 -23.155  1.00  0.58           C  
ATOM   1846  OG1 THR A 239      16.884 -24.476 -21.212  1.00  0.61           O  
ATOM   1847  N   ALA A 240      14.310 -22.142 -23.607  1.00  0.62           N  
ATOM   1848  CA  ALA A 240      12.857 -22.075 -23.477  1.00  0.62           C  
ATOM   1849  C   ALA A 240      12.196 -23.322 -24.058  1.00  0.62           C  
ATOM   1850  CB  ALA A 240      12.318 -20.822 -24.163  1.00  0.60           C  
ATOM   1851  O   ALA A 240      12.428 -23.672 -25.217  1.00  0.60           O  
ATOM   1852  N   THR A 241      11.610 -24.078 -23.229  1.00  0.66           N  
ATOM   1853  CA  THR A 241      10.946 -25.313 -23.629  1.00  0.66           C  
ATOM   1854  C   THR A 241       9.442 -25.221 -23.390  1.00  0.66           C  
ATOM   1855  CB  THR A 241      11.516 -26.525 -22.869  1.00  0.64           C  
ATOM   1856  O   THR A 241       9.002 -24.930 -22.275  1.00  0.64           O  
ATOM   1857  CG2 THR A 241      10.957 -27.833 -23.421  1.00  0.62           C  
ATOM   1858  OG1 THR A 241      12.943 -26.535 -22.998  1.00  0.64           O  
ATOM   1859  N   ARG A 242       8.691 -25.342 -24.524  1.00  0.62           N  
ATOM   1860  CA  ARG A 242       7.250 -25.479 -24.341  1.00  0.61           C  
ATOM   1861  C   ARG A 242       6.915 -26.748 -23.565  1.00  0.62           C  
ATOM   1862  CB  ARG A 242       6.535 -25.488 -25.694  1.00  0.60           C  
ATOM   1863  O   ARG A 242       7.354 -27.840 -23.930  1.00  0.60           O  
ATOM   1864  CG  ARG A 242       5.019 -25.539 -25.589  1.00  0.58           C  
ATOM   1865  CD  ARG A 242       4.354 -25.398 -26.951  1.00  0.58           C  
ATOM   1866  NE  ARG A 242       2.905 -25.551 -26.862  1.00  0.51           N  
ATOM   1867  NH1 ARG A 242       2.518 -25.164 -29.106  1.00  0.45           N  
ATOM   1868  NH2 ARG A 242       0.764 -25.596 -27.694  1.00  0.40           N  
ATOM   1869  CZ  ARG A 242       2.066 -25.437 -27.888  1.00  0.55           C  
ATOM   1870  N   ILE A 243       6.332 -26.542 -22.450  1.00  0.63           N  
ATOM   1871  CA  ILE A 243       5.818 -27.716 -21.753  1.00  0.62           C  
ATOM   1872  C   ILE A 243       4.636 -28.298 -22.525  1.00  0.62           C  
ATOM   1873  CB  ILE A 243       5.397 -27.375 -20.306  1.00  0.60           C  
ATOM   1874  O   ILE A 243       3.625 -27.621 -22.729  1.00  0.60           O  
ATOM   1875  CG1 ILE A 243       6.573 -26.758 -19.540  1.00  0.56           C  
ATOM   1876  CG2 ILE A 243       4.870 -28.622 -19.589  1.00  0.58           C  
ATOM   1877  CD1 ILE A 243       6.286 -26.503 -18.066  1.00  0.56           C  
ATOM   1878  N   THR A 244       4.793 -29.364 -23.338  1.00  0.53           N  
ATOM   1879  CA  THR A 244       3.846 -30.116 -24.154  1.00  0.52           C  
ATOM   1880  C   THR A 244       3.270 -31.292 -23.370  1.00  0.53           C  
ATOM   1881  CB  THR A 244       4.508 -30.631 -25.445  1.00  0.49           C  
ATOM   1882  O   THR A 244       3.742 -31.605 -22.275  1.00  0.50           O  
ATOM   1883  CG2 THR A 244       4.984 -29.474 -26.318  1.00  0.42           C  
ATOM   1884  OG1 THR A 244       5.632 -31.452 -25.105  1.00  0.45           O  
ATOM   1885  N   GLY A 245       2.229 -31.898 -23.764  1.00  0.42           N  
ATOM   1886  CA  GLY A 245       1.624 -33.136 -23.299  1.00  0.40           C  
ATOM   1887  C   GLY A 245       0.583 -32.921 -22.216  1.00  0.42           C  
ATOM   1888  O   GLY A 245       0.201 -33.864 -21.519  1.00  0.39           O  
ATOM   1889  N   TRP A 246      -0.114 -31.552 -22.152  1.00  0.32           N  
ATOM   1890  CA  TRP A 246      -1.247 -31.083 -21.362  1.00  0.48           C  
ATOM   1891  C   TRP A 246      -2.559 -31.638 -21.907  1.00  0.34           C  
ATOM   1892  CB  TRP A 246      -1.294 -29.553 -21.344  1.00  0.37           C  
ATOM   1893  O   TRP A 246      -2.766 -31.677 -23.122  1.00  0.34           O  
ATOM   1894  CG  TRP A 246      -0.020 -28.909 -20.886  1.00  0.39           C  
ATOM   1895  CD1 TRP A 246       0.987 -28.423 -21.674  1.00  0.37           C  
ATOM   1896  CD2 TRP A 246       0.387 -28.687 -19.533  1.00  0.38           C  
ATOM   1897  CE2 TRP A 246       1.652 -28.060 -19.574  1.00  0.34           C  
ATOM   1898  CE3 TRP A 246      -0.197 -28.957 -18.287  1.00  0.29           C  
ATOM   1899  NE1 TRP A 246       1.995 -27.911 -20.890  1.00  0.27           N  
ATOM   1900  CH2 TRP A 246       1.751 -27.974 -17.210  1.00  0.24           C  
ATOM   1901  CZ2 TRP A 246       2.344 -27.699 -18.415  1.00  0.24           C  
ATOM   1902  CZ3 TRP A 246       0.493 -28.596 -17.136  1.00  0.26           C  
ATOM   1903  N   THR A 247      -3.212 -32.502 -21.354  1.00  0.34           N  
ATOM   1904  CA  THR A 247      -4.596 -32.736 -21.751  1.00  0.35           C  
ATOM   1905  C   THR A 247      -5.390 -31.433 -21.736  1.00  0.34           C  
ATOM   1906  CB  THR A 247      -5.275 -33.765 -20.827  1.00  0.32           C  
ATOM   1907  O   THR A 247      -5.483 -30.768 -20.702  1.00  0.32           O  
ATOM   1908  CG2 THR A 247      -5.303 -35.147 -21.472  1.00  0.28           C  
ATOM   1909  OG1 THR A 247      -4.551 -33.840 -19.593  1.00  0.25           O  
ATOM   1910  N   THR A 248      -5.162 -30.497 -22.588  1.00  0.34           N  
ATOM   1911  CA  THR A 248      -6.095 -29.434 -22.944  1.00  0.34           C  
ATOM   1912  C   THR A 248      -7.537 -29.915 -22.817  1.00  0.35           C  
ATOM   1913  CB  THR A 248      -5.845 -28.927 -24.377  1.00  0.32           C  
ATOM   1914  O   THR A 248      -7.923 -30.907 -23.439  1.00  0.33           O  
ATOM   1915  CG2 THR A 248      -4.580 -28.077 -24.447  1.00  0.30           C  
ATOM   1916  OG1 THR A 248      -5.702 -30.049 -25.256  1.00  0.28           O  
ATOM   1917  N   LYS A 249      -8.005 -30.258 -21.617  1.00  0.33           N  
ATOM   1918  CA  LYS A 249      -9.445 -30.489 -21.549  1.00  0.34           C  
ATOM   1919  C   LYS A 249     -10.215 -29.369 -22.242  1.00  0.33           C  
ATOM   1920  CB  LYS A 249      -9.900 -30.615 -20.094  1.00  0.30           C  
ATOM   1921  O   LYS A 249      -9.856 -28.195 -22.123  1.00  0.31           O  
ATOM   1922  CG  LYS A 249     -10.025 -32.051 -19.607  1.00  0.29           C  
ATOM   1923  CD  LYS A 249     -10.837 -32.137 -18.321  1.00  0.31           C  
ATOM   1924  CE  LYS A 249     -10.956 -33.573 -17.829  1.00  0.28           C  
ATOM   1925  NZ  LYS A 249     -11.765 -33.663 -16.576  1.00  0.27           N  
ATOM   1926  N   THR A 250     -10.677 -29.612 -23.524  1.00  0.33           N  
ATOM   1927  CA  THR A 250     -11.716 -28.909 -24.269  1.00  0.33           C  
ATOM   1928  C   THR A 250     -12.724 -28.269 -23.319  1.00  0.33           C  
ATOM   1929  CB  THR A 250     -12.448 -29.858 -25.236  1.00  0.31           C  
ATOM   1930  O   THR A 250     -13.306 -28.950 -22.472  1.00  0.31           O  
ATOM   1931  CG2 THR A 250     -13.042 -29.092 -26.414  1.00  0.28           C  
ATOM   1932  OG1 THR A 250     -11.522 -30.833 -25.733  1.00  0.20           O  
ATOM   1933  N   PHE A 251     -12.471 -26.997 -22.893  1.00  0.34           N  
ATOM   1934  CA  PHE A 251     -13.310 -25.983 -22.266  1.00  0.35           C  
ATOM   1935  C   PHE A 251     -14.636 -25.845 -23.004  1.00  0.34           C  
ATOM   1936  CB  PHE A 251     -12.586 -24.633 -22.228  1.00  0.33           C  
ATOM   1937  O   PHE A 251     -14.664 -25.791 -24.235  1.00  0.33           O  
ATOM   1938  CG  PHE A 251     -11.258 -24.676 -21.522  1.00  0.31           C  
ATOM   1939  CD1 PHE A 251     -11.184 -24.535 -20.142  1.00  0.29           C  
ATOM   1940  CD2 PHE A 251     -10.083 -24.858 -22.239  1.00  0.31           C  
ATOM   1941  CE1 PHE A 251      -9.956 -24.574 -19.485  1.00  0.31           C  
ATOM   1942  CE2 PHE A 251      -8.852 -24.898 -21.590  1.00  0.32           C  
ATOM   1943  CZ  PHE A 251      -8.790 -24.755 -20.213  1.00  0.31           C  
ATOM   1944  N   TYR A 252     -15.784 -26.584 -22.692  1.00  0.25           N  
ATOM   1945  CA  TYR A 252     -17.126 -26.901 -23.165  1.00  0.30           C  
ATOM   1946  C   TYR A 252     -17.355 -26.348 -24.567  1.00  0.25           C  
ATOM   1947  CB  TYR A 252     -18.181 -26.344 -22.205  1.00  0.24           C  
ATOM   1948  O   TYR A 252     -16.901 -25.247 -24.888  1.00  0.24           O  
ATOM   1949  CG  TYR A 252     -18.913 -27.408 -21.423  1.00  0.23           C  
ATOM   1950  CD1 TYR A 252     -20.085 -27.979 -21.914  1.00  0.22           C  
ATOM   1951  CD2 TYR A 252     -18.434 -27.844 -20.192  1.00  0.22           C  
ATOM   1952  CE1 TYR A 252     -20.763 -28.958 -21.196  1.00  0.15           C  
ATOM   1953  CE2 TYR A 252     -19.104 -28.822 -19.465  1.00  0.17           C  
ATOM   1954  OH  TYR A 252     -20.933 -30.342 -19.260  1.00  0.09           O  
ATOM   1955  CZ  TYR A 252     -20.266 -29.373 -19.975  1.00  0.24           C  
ATOM   1956  N   ASN A 253     -18.085 -27.055 -25.390  1.00  0.23           N  
ATOM   1957  CA  ASN A 253     -18.992 -27.241 -26.517  1.00  0.25           C  
ATOM   1958  C   ASN A 253     -20.426 -26.869 -26.150  1.00  0.23           C  
ATOM   1959  CB  ASN A 253     -18.931 -28.684 -27.023  1.00  0.21           C  
ATOM   1960  O   ASN A 253     -21.143 -27.666 -25.543  1.00  0.22           O  
ATOM   1961  CG  ASN A 253     -19.141 -28.787 -28.521  1.00  0.20           C  
ATOM   1962  ND2 ASN A 253     -18.938 -29.980 -29.068  1.00  0.11           N  
ATOM   1963  OD1 ASN A 253     -19.482 -27.802 -29.181  1.00  0.10           O  
ATOM   1964  N   THR A 254     -20.742 -25.794 -25.367  1.00  0.25           N  
ATOM   1965  CA  THR A 254     -22.167 -25.573 -25.590  1.00  0.27           C  
ATOM   1966  C   THR A 254     -22.388 -24.475 -26.626  1.00  0.24           C  
ATOM   1967  CB  THR A 254     -22.886 -25.200 -24.281  1.00  0.23           C  
ATOM   1968  O   THR A 254     -21.718 -23.441 -26.595  1.00  0.23           O  
ATOM   1969  CG2 THR A 254     -23.111 -26.430 -23.407  1.00  0.10           C  
ATOM   1970  OG1 THR A 254     -22.089 -24.253 -23.558  1.00  0.13           O  
ATOM   1971  N   THR A 255     -22.551 -24.848 -27.845  1.00  0.25           N  
ATOM   1972  CA  THR A 255     -23.282 -24.232 -28.947  1.00  0.26           C  
ATOM   1973  C   THR A 255     -24.157 -23.088 -28.442  1.00  0.25           C  
ATOM   1974  CB  THR A 255     -24.155 -25.264 -29.684  1.00  0.23           C  
ATOM   1975  O   THR A 255     -25.025 -23.293 -27.590  1.00  0.24           O  
ATOM   1976  CG2 THR A 255     -24.077 -25.071 -31.195  1.00  0.15           C  
ATOM   1977  OG1 THR A 255     -23.703 -26.584 -29.358  1.00  0.15           O  
ATOM   1978  N   TYR A 256     -23.685 -21.927 -27.984  1.00  0.22           N  
ATOM   1979  CA  TYR A 256     -24.301 -20.607 -27.920  1.00  0.26           C  
ATOM   1980  C   TYR A 256     -24.872 -20.205 -29.275  1.00  0.22           C  
ATOM   1981  CB  TYR A 256     -23.285 -19.561 -27.451  1.00  0.22           C  
ATOM   1982  O   TYR A 256     -24.159 -20.207 -30.281  1.00  0.22           O  
ATOM   1983  CG  TYR A 256     -23.517 -19.082 -26.038  1.00  0.22           C  
ATOM   1984  CD1 TYR A 256     -24.332 -17.982 -25.780  1.00  0.22           C  
ATOM   1985  CD2 TYR A 256     -22.920 -19.726 -24.960  1.00  0.23           C  
ATOM   1986  CE1 TYR A 256     -24.546 -17.535 -24.481  1.00  0.19           C  
ATOM   1987  CE2 TYR A 256     -23.128 -19.288 -23.656  1.00  0.23           C  
ATOM   1988  OH  TYR A 256     -24.150 -17.755 -22.138  1.00  0.10           O  
ATOM   1989  CZ  TYR A 256     -23.941 -18.193 -23.427  1.00  0.25           C  
ATOM   1990  N   SER A 257     -25.971 -20.507 -29.534  1.00  0.24           N  
ATOM   1991  CA  SER A 257     -26.758 -19.869 -30.584  1.00  0.24           C  
ATOM   1992  C   SER A 257     -27.197 -18.468 -30.172  1.00  0.24           C  
ATOM   1993  CB  SER A 257     -27.985 -20.716 -30.926  1.00  0.22           C  
ATOM   1994  O   SER A 257     -27.639 -18.257 -29.041  1.00  0.23           O  
ATOM   1995  OG  SER A 257     -29.092 -20.346 -30.122  1.00  0.17           O  
ATOM   1996  N   ALA A 258     -26.495 -17.380 -30.409  1.00  0.22           N  
ATOM   1997  CA  ALA A 258     -26.622 -15.936 -30.587  1.00  0.21           C  
ATOM   1998  C   ALA A 258     -28.058 -15.478 -30.349  1.00  0.22           C  
ATOM   1999  CB  ALA A 258     -26.162 -15.529 -31.985  1.00  0.21           C  
ATOM   2000  O   ALA A 258     -28.298 -14.317 -30.010  1.00  0.21           O  
ATOM   2001  N   GLN A 259     -29.036 -16.380 -30.014  1.00  0.19           N  
ATOM   2002  CA  GLN A 259     -30.392 -16.004 -30.401  1.00  0.21           C  
ATOM   2003  C   GLN A 259     -31.412 -16.495 -29.378  1.00  0.19           C  
ATOM   2004  CB  GLN A 259     -30.728 -16.560 -31.786  1.00  0.17           C  
ATOM   2005  O   GLN A 259     -32.509 -15.943 -29.273  1.00  0.18           O  
ATOM   2006  CG  GLN A 259     -30.374 -15.618 -32.929  1.00  0.16           C  
ATOM   2007  CD  GLN A 259     -30.789 -16.158 -34.284  1.00  0.09           C  
ATOM   2008  NE2 GLN A 259     -30.656 -15.333 -35.317  1.00  0.09           N  
ATOM   2009  OE1 GLN A 259     -31.225 -17.307 -34.403  1.00  0.11           O  
ATOM   2010  N   ASN A 260     -31.205 -16.927 -28.115  1.00  0.20           N  
ATOM   2011  CA  ASN A 260     -32.386 -17.390 -27.393  1.00  0.22           C  
ATOM   2012  C   ASN A 260     -32.125 -17.482 -25.892  1.00  0.19           C  
ATOM   2013  CB  ASN A 260     -32.850 -18.743 -27.935  1.00  0.18           C  
ATOM   2014  O   ASN A 260     -31.110 -18.037 -25.467  1.00  0.19           O  
ATOM   2015  CG  ASN A 260     -33.522 -18.630 -29.290  1.00  0.14           C  
ATOM   2016  ND2 ASN A 260     -33.597 -19.743 -30.009  1.00  0.11           N  
ATOM   2017  OD1 ASN A 260     -33.968 -17.550 -29.687  1.00  0.10           O  
ATOM   2018  N   ASN A 261     -32.462 -16.411 -25.071  1.00  0.19           N  
ATOM   2019  CA  ASN A 261     -33.061 -16.443 -23.742  1.00  0.21           C  
ATOM   2020  C   ASN A 261     -32.236 -17.288 -22.775  1.00  0.19           C  
ATOM   2021  CB  ASN A 261     -34.497 -16.966 -23.812  1.00  0.17           C  
ATOM   2022  O   ASN A 261     -32.037 -18.482 -23.003  1.00  0.18           O  
ATOM   2023  CG  ASN A 261     -35.467 -15.939 -24.363  1.00  0.14           C  
ATOM   2024  ND2 ASN A 261     -36.580 -16.409 -24.912  1.00  0.11           N  
ATOM   2025  OD1 ASN A 261     -35.217 -14.733 -24.295  1.00  0.10           O  
ATOM   2026  N   MET A 262     -31.219 -16.786 -22.304  1.00  0.19           N  
ATOM   2027  CA  MET A 262     -30.698 -17.449 -21.112  1.00  0.20           C  
ATOM   2028  C   MET A 262     -31.809 -17.697 -20.097  1.00  0.19           C  
ATOM   2029  CB  MET A 262     -29.585 -16.614 -20.475  1.00  0.18           C  
ATOM   2030  O   MET A 262     -32.335 -16.755 -19.503  1.00  0.18           O  
ATOM   2031  CG  MET A 262     -28.191 -16.985 -20.952  1.00  0.18           C  
ATOM   2032  SD  MET A 262     -26.874 -16.094 -20.035  1.00  0.16           S  
ATOM   2033  CE  MET A 262     -27.597 -16.078 -18.371  1.00  0.12           C  
ATOM   2034  N   VAL A 263     -32.764 -18.421 -20.422  1.00  0.20           N  
ATOM   2035  CA  VAL A 263     -33.347 -19.295 -19.409  1.00  0.20           C  
ATOM   2036  C   VAL A 263     -32.269 -20.212 -18.836  1.00  0.20           C  
ATOM   2037  CB  VAL A 263     -34.510 -20.134 -19.985  1.00  0.17           C  
ATOM   2038  O   VAL A 263     -31.591 -20.925 -19.579  1.00  0.19           O  
ATOM   2039  CG1 VAL A 263     -35.193 -20.939 -18.882  1.00  0.10           C  
ATOM   2040  CG2 VAL A 263     -35.518 -19.231 -20.695  1.00  0.08           C  
ATOM   2041  N   ILE A 264     -31.287 -19.680 -18.070  1.00  0.21           N  
ATOM   2042  CA  ILE A 264     -30.835 -20.692 -17.121  1.00  0.21           C  
ATOM   2043  C   ILE A 264     -31.928 -21.740 -16.925  1.00  0.20           C  
ATOM   2044  CB  ILE A 264     -30.447 -20.062 -15.764  1.00  0.19           C  
ATOM   2045  O   ILE A 264     -32.933 -21.481 -16.258  1.00  0.19           O  
ATOM   2046  CG1 ILE A 264     -29.381 -18.978 -15.964  1.00  0.13           C  
ATOM   2047  CG2 ILE A 264     -29.959 -21.137 -14.789  1.00  0.17           C  
ATOM   2048  CD1 ILE A 264     -29.005 -18.238 -14.688  1.00  0.17           C  
ATOM   2049  N   THR A 265     -32.693 -22.036 -17.897  1.00  0.16           N  
ATOM   2050  CA  THR A 265     -33.664 -23.104 -17.688  1.00  0.19           C  
ATOM   2051  C   THR A 265     -32.973 -24.378 -17.210  1.00  0.16           C  
ATOM   2052  CB  THR A 265     -34.456 -23.399 -18.976  1.00  0.13           C  
ATOM   2053  O   THR A 265     -33.606 -25.241 -16.598  1.00  0.15           O  
ATOM   2054  CG2 THR A 265     -35.660 -22.472 -19.105  1.00  0.07           C  
ATOM   2055  OG1 THR A 265     -33.600 -23.213 -20.109  1.00  0.11           O  
ATOM   2056  N   ASN A 266     -31.707 -24.402 -17.272  1.00  0.20           N  
ATOM   2057  CA  ASN A 266     -31.598 -25.780 -16.807  1.00  0.21           C  
ATOM   2058  C   ASN A 266     -31.125 -25.847 -15.357  1.00  0.20           C  
ATOM   2059  CB  ASN A 266     -30.657 -26.580 -17.710  1.00  0.18           C  
ATOM   2060  O   ASN A 266     -30.102 -25.257 -15.006  1.00  0.19           O  
ATOM   2061  CG  ASN A 266     -31.292 -26.944 -19.038  1.00  0.13           C  
ATOM   2062  ND2 ASN A 266     -30.462 -27.194 -20.043  1.00  0.11           N  
ATOM   2063  OD1 ASN A 266     -32.519 -27.001 -19.158  1.00  0.10           O  
ATOM   2064  N   GLN A 267     -32.058 -25.155 -14.334  1.00  0.19           N  
ATOM   2065  CA  GLN A 267     -32.213 -25.989 -13.147  1.00  0.20           C  
ATOM   2066  C   GLN A 267     -30.879 -26.595 -12.722  1.00  0.18           C  
ATOM   2067  CB  GLN A 267     -33.236 -27.098 -13.400  1.00  0.16           C  
ATOM   2068  O   GLN A 267     -30.214 -27.265 -13.515  1.00  0.18           O  
ATOM   2069  CG  GLN A 267     -34.633 -26.774 -12.887  1.00  0.12           C  
ATOM   2070  CD  GLN A 267     -35.583 -27.953 -12.987  1.00  0.08           C  
ATOM   2071  NE2 GLN A 267     -36.741 -27.836 -12.346  1.00  0.09           N  
ATOM   2072  OE1 GLN A 267     -35.278 -28.959 -13.634  1.00  0.11           O  
ATOM   2073  N   VAL A 268     -29.914 -25.922 -12.235  1.00  0.20           N  
ATOM   2074  CA  VAL A 268     -29.213 -26.695 -11.216  1.00  0.21           C  
ATOM   2075  C   VAL A 268     -30.175 -27.686 -10.564  1.00  0.20           C  
ATOM   2076  CB  VAL A 268     -28.583 -25.779 -10.142  1.00  0.19           C  
ATOM   2077  O   VAL A 268     -31.078 -27.289  -9.825  1.00  0.19           O  
ATOM   2078  CG1 VAL A 268     -27.731 -26.593  -9.170  1.00  0.14           C  
ATOM   2079  CG2 VAL A 268     -27.749 -24.682 -10.801  1.00  0.17           C  
ATOM   2080  N   THR A 269     -30.915 -28.276 -11.272  1.00  0.17           N  
ATOM   2081  CA  THR A 269     -31.662 -29.391 -10.702  1.00  0.18           C  
ATOM   2082  C   THR A 269     -30.839 -30.675 -10.751  1.00  0.17           C  
ATOM   2083  CB  THR A 269     -32.997 -29.605 -11.440  1.00  0.15           C  
ATOM   2084  O   THR A 269     -31.342 -31.753 -10.427  1.00  0.17           O  
ATOM   2085  CG2 THR A 269     -34.026 -28.557 -11.030  1.00  0.08           C  
ATOM   2086  OG1 THR A 269     -32.774 -29.512 -12.853  1.00  0.11           O  
ATOM   2087  N   SER A 270     -29.478 -30.597 -10.823  1.00  0.18           N  
ATOM   2088  CA  SER A 270     -29.045 -31.965 -10.559  1.00  0.20           C  
ATOM   2089  C   SER A 270     -28.139 -32.032  -9.334  1.00  0.17           C  
ATOM   2090  CB  SER A 270     -28.316 -32.542 -11.774  1.00  0.16           C  
ATOM   2091  O   SER A 270     -27.209 -31.234  -9.199  1.00  0.17           O  
ATOM   2092  OG  SER A 270     -26.960 -32.130 -11.789  1.00  0.10           O  
ATOM   2093  N   THR A 271     -28.820 -32.162  -8.133  1.00  0.18           N  
ATOM   2094  CA  THR A 271     -28.644 -32.906  -6.891  1.00  0.19           C  
ATOM   2095  C   THR A 271     -27.254 -33.531  -6.826  1.00  0.18           C  
ATOM   2096  CB  THR A 271     -29.712 -34.006  -6.743  1.00  0.16           C  
ATOM   2097  O   THR A 271     -26.770 -33.872  -5.744  1.00  0.17           O  
ATOM   2098  CG2 THR A 271     -31.014 -33.439  -6.189  1.00  0.08           C  
ATOM   2099  OG1 THR A 271     -29.966 -34.592  -8.026  1.00  0.11           O  
ATOM   2100  N   ASN A 272     -26.351 -33.359  -7.888  1.00  0.19           N  
ATOM   2101  CA  ASN A 272     -25.040 -33.971  -7.702  1.00  0.21           C  
ATOM   2102  C   ASN A 272     -23.914 -32.982  -7.994  1.00  0.18           C  
ATOM   2103  CB  ASN A 272     -24.898 -35.213  -8.585  1.00  0.16           C  
ATOM   2104  O   ASN A 272     -23.668 -32.639  -9.151  1.00  0.18           O  
ATOM   2105  CG  ASN A 272     -25.265 -36.491  -7.857  1.00  0.10           C  
ATOM   2106  ND2 ASN A 272     -25.529 -37.549  -8.614  1.00  0.11           N  
ATOM   2107  OD1 ASN A 272     -25.312 -36.527  -6.625  1.00  0.09           O  
ATOM   2108  N   ILE A 273     -23.767 -31.841  -7.383  1.00  0.19           N  
ATOM   2109  CA  ILE A 273     -22.626 -30.933  -7.349  1.00  0.20           C  
ATOM   2110  C   ILE A 273     -21.329 -31.736  -7.294  1.00  0.19           C  
ATOM   2111  CB  ILE A 273     -22.709 -29.966  -6.146  1.00  0.18           C  
ATOM   2112  O   ILE A 273     -20.298 -31.298  -7.809  1.00  0.18           O  
ATOM   2113  CG1 ILE A 273     -23.964 -29.092  -6.249  1.00  0.13           C  
ATOM   2114  CG2 ILE A 273     -21.446 -29.104  -6.059  1.00  0.16           C  
ATOM   2115  CD1 ILE A 273     -24.221 -28.230  -5.020  1.00  0.16           C  
ATOM   2116  N   ALA A 274     -21.457 -32.978  -6.895  1.00  0.19           N  
ATOM   2117  CA  ALA A 274     -20.346 -33.910  -6.725  1.00  0.20           C  
ATOM   2118  C   ALA A 274     -19.759 -34.315  -8.074  1.00  0.18           C  
ATOM   2119  CB  ALA A 274     -20.801 -35.146  -5.954  1.00  0.17           C  
ATOM   2120  O   ALA A 274     -18.554 -34.553  -8.188  1.00  0.17           O  
ATOM   2121  N   ASP A 275     -20.431 -34.124  -9.218  1.00  0.18           N  
ATOM   2122  CA  ASP A 275     -19.949 -34.744 -10.449  1.00  0.22           C  
ATOM   2123  C   ASP A 275     -19.707 -33.696 -11.533  1.00  0.18           C  
ATOM   2124  CB  ASP A 275     -20.944 -35.795 -10.946  1.00  0.16           C  
ATOM   2125  O   ASP A 275     -19.277 -34.027 -12.640  1.00  0.17           O  
ATOM   2126  CG  ASP A 275     -20.998 -37.026 -10.059  1.00  0.11           C  
ATOM   2127  OD1 ASP A 275     -20.034 -37.276  -9.303  1.00  0.09           O  
ATOM   2128  OD2 ASP A 275     -22.012 -37.754 -10.119  1.00  0.10           O  
ATOM   2129  N   LYS A 276     -19.549 -32.449 -11.213  1.00  0.21           N  
ATOM   2130  CA  LYS A 276     -19.407 -31.557 -12.360  1.00  0.23           C  
ATOM   2131  C   LYS A 276     -18.726 -30.251 -11.961  1.00  0.21           C  
ATOM   2132  CB  LYS A 276     -20.772 -31.267 -12.986  1.00  0.19           C  
ATOM   2133  O   LYS A 276     -19.274 -29.474 -11.176  1.00  0.20           O  
ATOM   2134  CG  LYS A 276     -21.467 -32.496 -13.553  1.00  0.19           C  
ATOM   2135  CD  LYS A 276     -22.687 -32.115 -14.382  1.00  0.13           C  
ATOM   2136  CE  LYS A 276     -23.436 -33.347 -14.875  1.00  0.13           C  
ATOM   2137  NZ  LYS A 276     -24.635 -32.978 -15.685  1.00  0.10           N  
ATOM   2138  N   PRO A 277     -17.277 -30.128 -11.995  1.00  0.23           N  
ATOM   2139  CA  PRO A 277     -16.268 -29.067 -12.009  1.00  0.23           C  
ATOM   2140  C   PRO A 277     -16.471 -28.075 -13.152  1.00  0.23           C  
ATOM   2141  CB  PRO A 277     -14.953 -29.833 -12.179  1.00  0.21           C  
ATOM   2142  O   PRO A 277     -16.506 -28.471 -14.320  1.00  0.22           O  
ATOM   2143  CG  PRO A 277     -15.341 -31.114 -12.843  1.00  0.21           C  
ATOM   2144  CD  PRO A 277     -16.784 -31.393 -12.537  1.00  0.24           C  
ATOM   2145  N   TYR A 278     -17.327 -26.970 -13.146  1.00  0.21           N  
ATOM   2146  CA  TYR A 278     -17.643 -26.103 -14.275  1.00  0.24           C  
ATOM   2147  C   TYR A 278     -16.599 -25.003 -14.428  1.00  0.20           C  
ATOM   2148  CB  TYR A 278     -19.033 -25.482 -14.105  1.00  0.19           C  
ATOM   2149  O   TYR A 278     -16.217 -24.361 -13.447  1.00  0.20           O  
ATOM   2150  CG  TYR A 278     -20.141 -26.500 -13.983  1.00  0.19           C  
ATOM   2151  CD1 TYR A 278     -20.697 -27.092 -15.115  1.00  0.15           C  
ATOM   2152  CD2 TYR A 278     -20.634 -26.872 -12.737  1.00  0.14           C  
ATOM   2153  CE1 TYR A 278     -21.720 -28.029 -15.007  1.00  0.10           C  
ATOM   2154  CE2 TYR A 278     -21.656 -27.807 -12.617  1.00  0.12           C  
ATOM   2155  OH  TYR A 278     -23.204 -29.307 -13.644  1.00  0.08           O  
ATOM   2156  CZ  TYR A 278     -22.191 -28.380 -13.756  1.00  0.15           C  
ATOM   2157  N   VAL A 279     -15.778 -24.977 -15.591  1.00  0.24           N  
ATOM   2158  CA  VAL A 279     -15.054 -23.915 -16.280  1.00  0.25           C  
ATOM   2159  C   VAL A 279     -15.837 -23.472 -17.514  1.00  0.24           C  
ATOM   2160  CB  VAL A 279     -13.632 -24.366 -16.685  1.00  0.22           C  
ATOM   2161  O   VAL A 279     -16.208 -24.298 -18.351  1.00  0.23           O  
ATOM   2162  CG1 VAL A 279     -12.864 -23.216 -17.332  1.00  0.21           C  
ATOM   2163  CG2 VAL A 279     -12.877 -24.901 -15.469  1.00  0.22           C  
ATOM   2164  N   TYR A 280     -16.526 -22.354 -17.471  1.00  0.22           N  
ATOM   2165  CA  TYR A 280     -17.151 -21.645 -18.581  1.00  0.28           C  
ATOM   2166  C   TYR A 280     -16.109 -20.914 -19.418  1.00  0.23           C  
ATOM   2167  CB  TYR A 280     -18.196 -20.651 -18.064  1.00  0.22           C  
ATOM   2168  O   TYR A 280     -15.372 -20.069 -18.904  1.00  0.22           O  
ATOM   2169  CG  TYR A 280     -19.307 -20.371 -19.047  1.00  0.21           C  
ATOM   2170  CD1 TYR A 280     -19.272 -19.244 -19.864  1.00  0.18           C  
ATOM   2171  CD2 TYR A 280     -20.393 -21.232 -19.159  1.00  0.15           C  
ATOM   2172  CE1 TYR A 280     -20.294 -18.981 -20.770  1.00  0.10           C  
ATOM   2173  CE2 TYR A 280     -21.421 -20.979 -20.062  1.00  0.11           C  
ATOM   2174  OH  TYR A 280     -22.377 -19.598 -21.757  1.00  0.08           O  
ATOM   2175  CZ  TYR A 280     -21.362 -19.853 -20.862  1.00  0.17           C  
ATOM   2176  N   VAL A 281     -15.686 -21.326 -20.569  1.00  0.24           N  
ATOM   2177  CA  VAL A 281     -15.361 -20.638 -21.814  1.00  0.25           C  
ATOM   2178  C   VAL A 281     -16.123 -21.277 -22.972  1.00  0.24           C  
ATOM   2179  CB  VAL A 281     -13.842 -20.665 -22.097  1.00  0.22           C  
ATOM   2180  O   VAL A 281     -15.920 -22.452 -23.285  1.00  0.23           O  
ATOM   2181  CG1 VAL A 281     -13.498 -19.774 -23.289  1.00  0.15           C  
ATOM   2182  CG2 VAL A 281     -13.061 -20.231 -20.858  1.00  0.20           C  
ATOM   2183  N   PRO A 282     -17.296 -20.671 -23.419  1.00  0.23           N  
ATOM   2184  CA  PRO A 282     -18.095 -21.142 -24.553  1.00  0.24           C  
ATOM   2185  C   PRO A 282     -17.271 -21.303 -25.828  1.00  0.23           C  
ATOM   2186  CB  PRO A 282     -19.150 -20.046 -24.720  1.00  0.21           C  
ATOM   2187  O   PRO A 282     -16.370 -20.502 -26.091  1.00  0.22           O  
ATOM   2188  CG  PRO A 282     -18.787 -19.008 -23.708  1.00  0.21           C  
ATOM   2189  CD  PRO A 282     -17.564 -19.470 -22.969  1.00  0.22           C  
ATOM   2190  N   GLN A 283     -17.100 -22.488 -26.436  1.00  0.21           N  
ATOM   2191  CA  GLN A 283     -16.537 -23.096 -27.637  1.00  0.22           C  
ATOM   2192  C   GLN A 283     -16.827 -22.248 -28.872  1.00  0.21           C  
ATOM   2193  CB  GLN A 283     -17.086 -24.510 -27.831  1.00  0.19           C  
ATOM   2194  O   GLN A 283     -16.079 -22.291 -29.850  1.00  0.20           O  
ATOM   2195  CG  GLN A 283     -16.167 -25.605 -27.304  1.00  0.20           C  
ATOM   2196  CD  GLN A 283     -16.522 -26.978 -27.842  1.00  0.18           C  
ATOM   2197  NE2 GLN A 283     -15.671 -27.961 -27.568  1.00  0.13           N  
ATOM   2198  OE1 GLN A 283     -17.554 -27.155 -28.499  1.00  0.20           O  
ATOM   2199  N   ASN A 284     -17.984 -21.570 -28.856  1.00  0.22           N  
ATOM   2200  CA  ASN A 284     -18.336 -20.990 -30.147  1.00  0.22           C  
ATOM   2201  C   ASN A 284     -18.237 -19.467 -30.124  1.00  0.22           C  
ATOM   2202  CB  ASN A 284     -19.743 -21.424 -30.565  1.00  0.20           C  
ATOM   2203  O   ASN A 284     -19.230 -18.780 -29.879  1.00  0.20           O  
ATOM   2204  CG  ASN A 284     -19.823 -22.900 -30.899  1.00  0.16           C  
ATOM   2205  ND2 ASN A 284     -21.032 -23.449 -30.873  1.00  0.10           N  
ATOM   2206  OD1 ASN A 284     -18.808 -23.543 -31.177  1.00  0.09           O  
ATOM   2207  N   LEU A 285     -17.248 -18.915 -29.506  1.00  0.21           N  
ATOM   2208  CA  LEU A 285     -17.021 -17.474 -29.457  1.00  0.20           C  
ATOM   2209  C   LEU A 285     -16.681 -16.931 -30.841  1.00  0.21           C  
ATOM   2210  CB  LEU A 285     -15.895 -17.141 -28.475  1.00  0.20           C  
ATOM   2211  O   LEU A 285     -15.512 -16.901 -31.231  1.00  0.20           O  
ATOM   2212  CG  LEU A 285     -16.203 -17.358 -26.992  1.00  0.20           C  
ATOM   2213  CD1 LEU A 285     -14.934 -17.209 -26.160  1.00  0.18           C  
ATOM   2214  CD2 LEU A 285     -17.276 -16.382 -26.520  1.00  0.20           C  
ATOM   2215  N   ARG A 286     -16.992 -17.582 -31.918  1.00  0.19           N  
ATOM   2216  CA  ARG A 286     -17.056 -17.032 -33.268  1.00  0.19           C  
ATOM   2217  C   ARG A 286     -18.008 -15.842 -33.330  1.00  0.20           C  
ATOM   2218  CB  ARG A 286     -17.493 -18.106 -34.266  1.00  0.18           C  
ATOM   2219  O   ARG A 286     -19.201 -15.981 -33.054  1.00  0.19           O  
ATOM   2220  CG  ARG A 286     -16.352 -18.966 -34.784  1.00  0.11           C  
ATOM   2221  CD  ARG A 286     -16.803 -19.880 -35.915  1.00  0.07           C  
ATOM   2222  NE  ARG A 286     -15.716 -20.736 -36.383  1.00  0.07           N  
ATOM   2223  NH1 ARG A 286     -16.807 -21.426 -38.299  1.00  0.07           N  
ATOM   2224  NH2 ARG A 286     -14.698 -22.196 -37.835  1.00  0.05           N  
ATOM   2225  CZ  ARG A 286     -15.743 -21.451 -37.504  1.00  0.07           C  
ATOM   2226  N   GLY A 287     -17.438 -14.598 -32.981  1.00  0.19           N  
ATOM   2227  CA  GLY A 287     -17.934 -13.332 -33.497  1.00  0.18           C  
ATOM   2228  C   GLY A 287     -18.079 -12.266 -32.427  1.00  0.19           C  
ATOM   2229  O   GLY A 287     -18.289 -11.092 -32.738  1.00  0.18           O  
ATOM   2230  N   ILE A 288     -17.614 -12.580 -31.258  1.00  0.18           N  
ATOM   2231  CA  ILE A 288     -17.712 -11.642 -30.145  1.00  0.17           C  
ATOM   2232  C   ILE A 288     -16.316 -11.181 -29.733  1.00  0.17           C  
ATOM   2233  CB  ILE A 288     -18.447 -12.270 -28.940  1.00  0.16           C  
ATOM   2234  O   ILE A 288     -15.435 -12.005 -29.473  1.00  0.17           O  
ATOM   2235  CG1 ILE A 288     -19.812 -12.817 -29.372  1.00  0.09           C  
ATOM   2236  CG2 ILE A 288     -18.599 -11.250 -27.808  1.00  0.07           C  
ATOM   2237  CD1 ILE A 288     -20.558 -13.561 -28.273  1.00  0.07           C  
ATOM   2238  N   GLY A 289     -15.522 -10.682 -30.671  1.00  0.19           N  
ATOM   2239  CA  GLY A 289     -14.244 -10.046 -30.394  1.00  0.18           C  
ATOM   2240  C   GLY A 289     -13.847 -10.115 -28.931  1.00  0.19           C  
ATOM   2241  O   GLY A 289     -14.589  -9.658 -28.059  1.00  0.18           O  
ATOM   2242  N   ILE A 290     -13.932 -11.152 -28.287  1.00  0.20           N  
ATOM   2243  CA  ILE A 290     -13.192 -11.203 -27.031  1.00  0.19           C  
ATOM   2244  C   ILE A 290     -12.008 -10.241 -27.091  1.00  0.20           C  
ATOM   2245  CB  ILE A 290     -12.703 -12.636 -26.721  1.00  0.19           C  
ATOM   2246  O   ILE A 290     -11.083 -10.434 -27.884  1.00  0.19           O  
ATOM   2247  CG1 ILE A 290     -13.890 -13.605 -26.666  1.00  0.10           C  
ATOM   2248  CG2 ILE A 290     -11.911 -12.664 -25.410  1.00  0.08           C  
ATOM   2249  CD1 ILE A 290     -13.493 -15.059 -26.450  1.00  0.08           C  
ATOM   2250  N   TYR A 291     -12.130  -9.027 -27.456  1.00  0.21           N  
ATOM   2251  CA  TYR A 291     -11.159  -8.186 -26.765  1.00  0.21           C  
ATOM   2252  C   TYR A 291     -11.023  -8.598 -25.304  1.00  0.22           C  
ATOM   2253  CB  TYR A 291     -11.564  -6.712 -26.856  1.00  0.20           C  
ATOM   2254  O   TYR A 291     -11.973  -8.476 -24.527  1.00  0.21           O  
ATOM   2255  CG  TYR A 291     -11.423  -6.128 -28.242  1.00  0.15           C  
ATOM   2256  CD1 TYR A 291     -10.224  -5.555 -28.659  1.00  0.07           C  
ATOM   2257  CD2 TYR A 291     -12.488  -6.148 -29.135  1.00  0.08           C  
ATOM   2258  CE1 TYR A 291     -10.090  -5.015 -29.933  1.00  0.07           C  
ATOM   2259  CE2 TYR A 291     -12.366  -5.611 -30.412  1.00  0.08           C  
ATOM   2260  OH  TYR A 291     -11.038  -4.514 -32.065  1.00  0.07           O  
ATOM   2261  CZ  TYR A 291     -11.164  -5.047 -30.802  1.00  0.07           C  
ATOM   2262  N   MET A 292     -10.928  -9.933 -24.848  1.00  0.21           N  
ATOM   2263  CA  MET A 292     -10.587 -10.225 -23.458  1.00  0.22           C  
ATOM   2264  C   MET A 292      -9.610  -9.190 -22.909  1.00  0.21           C  
ATOM   2265  CB  MET A 292      -9.988 -11.627 -23.334  1.00  0.20           C  
ATOM   2266  O   MET A 292      -8.486  -9.069 -23.400  1.00  0.20           O  
ATOM   2267  CG  MET A 292     -11.019 -12.742 -23.404  1.00  0.19           C  
ATOM   2268  SD  MET A 292     -10.316 -14.378 -22.961  1.00  0.15           S  
ATOM   2269  CE  MET A 292      -9.165 -13.887 -21.647  1.00  0.10           C  
ATOM   2270  N   THR A 293      -9.823  -7.902 -23.179  1.00  0.23           N  
ATOM   2271  CA  THR A 293      -9.022  -6.776 -22.714  1.00  0.24           C  
ATOM   2272  C   THR A 293      -8.439  -7.060 -21.332  1.00  0.23           C  
ATOM   2273  CB  THR A 293      -9.853  -5.480 -22.667  1.00  0.20           C  
ATOM   2274  O   THR A 293      -7.422  -6.478 -20.949  1.00  0.21           O  
ATOM   2275  CG2 THR A 293     -10.206  -5.003 -24.071  1.00  0.09           C  
ATOM   2276  OG1 THR A 293     -11.063  -5.722 -21.938  1.00  0.11           O  
ATOM   2277  N   SER A 294      -8.824  -8.174 -20.490  1.00  0.25           N  
ATOM   2278  CA  SER A 294      -8.225  -8.349 -19.171  1.00  0.27           C  
ATOM   2279  C   SER A 294      -8.479  -9.752 -18.629  1.00  0.25           C  
ATOM   2280  CB  SER A 294      -8.772  -7.309 -18.192  1.00  0.23           C  
ATOM   2281  O   SER A 294      -9.629 -10.186 -18.530  1.00  0.24           O  
ATOM   2282  OG  SER A 294     -10.160  -7.499 -17.979  1.00  0.12           O  
ATOM   2283  N   ILE A 295      -7.929 -10.899 -19.134  1.00  0.29           N  
ATOM   2284  CA  ILE A 295      -7.613 -12.056 -18.304  1.00  0.30           C  
ATOM   2285  C   ILE A 295      -6.445 -11.724 -17.378  1.00  0.29           C  
ATOM   2286  CB  ILE A 295      -7.278 -13.295 -19.165  1.00  0.27           C  
ATOM   2287  O   ILE A 295      -5.407 -11.234 -17.829  1.00  0.27           O  
ATOM   2288  CG1 ILE A 295      -8.471 -13.665 -20.055  1.00  0.24           C  
ATOM   2289  CG2 ILE A 295      -6.869 -14.475 -18.279  1.00  0.25           C  
ATOM   2290  CD1 ILE A 295      -8.189 -14.802 -21.027  1.00  0.25           C  
ATOM   2291  N   ASP A 296      -6.668 -11.424 -16.201  1.00  0.34           N  
ATOM   2292  CA  ASP A 296      -5.654 -11.512 -15.154  1.00  0.35           C  
ATOM   2293  C   ASP A 296      -5.348 -12.968 -14.807  1.00  0.34           C  
ATOM   2294  CB  ASP A 296      -6.107 -10.758 -13.903  1.00  0.33           C  
ATOM   2295  O   ASP A 296      -6.257 -13.744 -14.508  1.00  0.32           O  
ATOM   2296  CG  ASP A 296      -6.050  -9.249 -14.067  1.00  0.31           C  
ATOM   2297  OD1 ASP A 296      -5.192  -8.750 -14.827  1.00  0.29           O  
ATOM   2298  OD2 ASP A 296      -6.869  -8.553 -13.429  1.00  0.26           O  
ATOM   2299  N   LEU A 297      -4.264 -13.564 -15.415  1.00  0.38           N  
ATOM   2300  CA  LEU A 297      -3.618 -14.798 -14.982  1.00  0.39           C  
ATOM   2301  C   LEU A 297      -2.766 -14.559 -13.739  1.00  0.39           C  
ATOM   2302  CB  LEU A 297      -2.751 -15.373 -16.105  1.00  0.37           C  
ATOM   2303  O   LEU A 297      -1.964 -13.623 -13.702  1.00  0.37           O  
ATOM   2304  CG  LEU A 297      -2.916 -16.867 -16.392  1.00  0.35           C  
ATOM   2305  CD1 LEU A 297      -3.394 -17.082 -17.824  1.00  0.33           C  
ATOM   2306  CD2 LEU A 297      -1.606 -17.607 -16.143  1.00  0.34           C  
ATOM   2307  N   TYR A 298      -3.102 -15.142 -12.711  1.00  0.39           N  
ATOM   2308  CA  TYR A 298      -2.274 -15.266 -11.517  1.00  0.41           C  
ATOM   2309  C   TYR A 298      -1.793 -16.701 -11.333  1.00  0.39           C  
ATOM   2310  CB  TYR A 298      -3.048 -14.812 -10.276  1.00  0.39           C  
ATOM   2311  O   TYR A 298      -2.586 -17.642 -11.412  1.00  0.38           O  
ATOM   2312  CG  TYR A 298      -3.348 -13.333 -10.254  1.00  0.37           C  
ATOM   2313  CD1 TYR A 298      -2.479 -12.435  -9.637  1.00  0.35           C  
ATOM   2314  CD2 TYR A 298      -4.500 -12.830 -10.849  1.00  0.36           C  
ATOM   2315  CE1 TYR A 298      -2.752 -11.072  -9.613  1.00  0.35           C  
ATOM   2316  CE2 TYR A 298      -4.782 -11.468 -10.831  1.00  0.37           C  
ATOM   2317  OH  TYR A 298      -4.179  -9.249 -10.192  1.00  0.25           O  
ATOM   2318  CZ  TYR A 298      -3.904 -10.598 -10.213  1.00  0.35           C  
ATOM   2319  N   VAL A 299      -0.518 -16.874 -11.314  1.00  0.47           N  
ATOM   2320  CA  VAL A 299       0.191 -18.137 -11.138  1.00  0.46           C  
ATOM   2321  C   VAL A 299       0.965 -18.117  -9.821  1.00  0.47           C  
ATOM   2322  CB  VAL A 299       1.151 -18.417 -12.316  1.00  0.45           C  
ATOM   2323  O   VAL A 299       1.621 -17.125  -9.495  1.00  0.45           O  
ATOM   2324  CG1 VAL A 299       1.766 -19.810 -12.191  1.00  0.39           C  
ATOM   2325  CG2 VAL A 299       0.418 -18.271 -13.648  1.00  0.41           C  
ATOM   2326  N   ALA A 300       0.710 -18.960  -8.874  1.00  0.46           N  
ATOM   2327  CA  ALA A 300       1.527 -19.241  -7.697  1.00  0.45           C  
ATOM   2328  C   ALA A 300       1.975 -20.700  -7.676  1.00  0.46           C  
ATOM   2329  CB  ALA A 300       0.757 -18.906  -6.422  1.00  0.44           C  
ATOM   2330  O   ALA A 300       1.210 -21.596  -8.040  1.00  0.45           O  
ATOM   2331  N   GLN A 301       3.251 -20.916  -7.385  1.00  0.48           N  
ATOM   2332  CA  GLN A 301       3.720 -22.258  -7.055  1.00  0.47           C  
ATOM   2333  C   GLN A 301       3.200 -22.703  -5.691  1.00  0.48           C  
ATOM   2334  CB  GLN A 301       5.248 -22.314  -7.078  1.00  0.45           C  
ATOM   2335  O   GLN A 301       3.135 -21.904  -4.755  1.00  0.46           O  
ATOM   2336  CG  GLN A 301       5.813 -23.727  -7.009  1.00  0.42           C  
ATOM   2337  CD  GLN A 301       7.313 -23.771  -7.236  1.00  0.45           C  
ATOM   2338  NE2 GLN A 301       7.868 -24.977  -7.295  1.00  0.37           N  
ATOM   2339  OE1 GLN A 301       7.966 -22.730  -7.358  1.00  0.49           O  
ATOM   2340  N   GLN A 302       2.648 -23.839  -5.569  1.00  0.48           N  
ATOM   2341  CA  GLN A 302       2.382 -24.445  -4.268  1.00  0.49           C  
ATOM   2342  C   GLN A 302       3.678 -24.699  -3.504  1.00  0.49           C  
ATOM   2343  CB  GLN A 302       1.605 -25.752  -4.433  1.00  0.47           C  
ATOM   2344  O   GLN A 302       4.586 -25.360  -4.014  1.00  0.48           O  
ATOM   2345  CG  GLN A 302       0.904 -26.215  -3.163  1.00  0.47           C  
ATOM   2346  CD  GLN A 302       0.048 -27.448  -3.381  1.00  0.51           C  
ATOM   2347  NE2 GLN A 302      -0.265 -28.152  -2.298  1.00  0.41           N  
ATOM   2348  OE1 GLN A 302      -0.329 -27.766  -4.513  1.00  0.50           O  
ATOM   2349  N   PRO A 303       3.859 -24.060  -2.359  1.00  0.43           N  
ATOM   2350  CA  PRO A 303       5.077 -24.338  -1.594  1.00  0.44           C  
ATOM   2351  C   PRO A 303       5.359 -25.833  -1.456  1.00  0.44           C  
ATOM   2352  CB  PRO A 303       4.787 -23.709  -0.229  1.00  0.43           C  
ATOM   2353  O   PRO A 303       4.445 -26.614  -1.179  1.00  0.44           O  
ATOM   2354  CG  PRO A 303       3.736 -22.681  -0.497  1.00  0.42           C  
ATOM   2355  CD  PRO A 303       2.883 -23.158  -1.638  1.00  0.47           C  
ATOM   2356  N   GLY A 304       6.605 -26.227  -1.683  1.00  0.45           N  
ATOM   2357  CA  GLY A 304       7.111 -27.582  -1.530  1.00  0.45           C  
ATOM   2358  C   GLY A 304       6.689 -28.507  -2.657  1.00  0.45           C  
ATOM   2359  O   GLY A 304       7.042 -29.688  -2.663  1.00  0.44           O  
ATOM   2360  N   THR A 305       5.860 -27.929  -3.519  1.00  0.54           N  
ATOM   2361  CA  THR A 305       5.478 -28.770  -4.648  1.00  0.54           C  
ATOM   2362  C   THR A 305       5.854 -28.105  -5.969  1.00  0.53           C  
ATOM   2363  CB  THR A 305       3.968 -29.072  -4.633  1.00  0.51           C  
ATOM   2364  O   THR A 305       6.207 -26.924  -5.998  1.00  0.52           O  
ATOM   2365  CG2 THR A 305       3.511 -29.525  -3.251  1.00  0.47           C  
ATOM   2366  OG1 THR A 305       3.246 -27.889  -4.999  1.00  0.47           O  
ATOM   2367  N   GLN A 306       5.985 -28.851  -6.992  1.00  0.54           N  
ATOM   2368  CA  GLN A 306       6.198 -28.343  -8.343  1.00  0.54           C  
ATOM   2369  C   GLN A 306       4.878 -27.937  -8.993  1.00  0.54           C  
ATOM   2370  CB  GLN A 306       6.907 -29.389  -9.205  1.00  0.51           C  
ATOM   2371  O   GLN A 306       4.833 -27.643 -10.189  1.00  0.52           O  
ATOM   2372  CG  GLN A 306       8.324 -29.706  -8.746  1.00  0.48           C  
ATOM   2373  CD  GLN A 306       9.172 -30.321  -9.843  1.00  0.50           C  
ATOM   2374  NE2 GLN A 306      10.481 -30.377  -9.619  1.00  0.40           N  
ATOM   2375  OE1 GLN A 306       8.656 -30.743 -10.883  1.00  0.53           O  
ATOM   2376  N   ASN A 307       3.807 -27.935  -8.239  1.00  0.62           N  
ATOM   2377  CA  ASN A 307       2.493 -27.596  -8.773  1.00  0.61           C  
ATOM   2378  C   ASN A 307       2.271 -26.087  -8.800  1.00  0.62           C  
ATOM   2379  CB  ASN A 307       1.391 -28.281  -7.962  1.00  0.59           C  
ATOM   2380  O   ASN A 307       2.724 -25.372  -7.904  1.00  0.60           O  
ATOM   2381  CG  ASN A 307       1.512 -29.792  -7.970  1.00  0.56           C  
ATOM   2382  ND2 ASN A 307       0.985 -30.435  -6.935  1.00  0.54           N  
ATOM   2383  OD1 ASN A 307       2.076 -30.376  -8.899  1.00  0.57           O  
ATOM   2384  N   PHE A 308       1.810 -25.633  -9.942  1.00  0.57           N  
ATOM   2385  CA  PHE A 308       1.366 -24.250 -10.069  1.00  0.55           C  
ATOM   2386  C   PHE A 308      -0.155 -24.163 -10.014  1.00  0.56           C  
ATOM   2387  CB  PHE A 308       1.880 -23.636 -11.375  1.00  0.54           C  
ATOM   2388  O   PHE A 308      -0.851 -25.014 -10.570  1.00  0.54           O  
ATOM   2389  CG  PHE A 308       3.380 -23.538 -11.450  1.00  0.51           C  
ATOM   2390  CD1 PHE A 308       4.051 -22.473 -10.861  1.00  0.47           C  
ATOM   2391  CD2 PHE A 308       4.119 -24.511 -12.110  1.00  0.48           C  
ATOM   2392  CE1 PHE A 308       5.439 -22.379 -10.929  1.00  0.48           C  
ATOM   2393  CE2 PHE A 308       5.506 -24.424 -12.182  1.00  0.49           C  
ATOM   2394  CZ  PHE A 308       6.164 -23.357 -11.592  1.00  0.46           C  
ATOM   2395  N   ARG A 309      -0.530 -23.259  -9.200  1.00  0.51           N  
ATOM   2396  CA  ARG A 309      -1.931 -22.851  -9.204  1.00  0.50           C  
ATOM   2397  C   ARG A 309      -2.132 -21.591 -10.041  1.00  0.51           C  
ATOM   2398  CB  ARG A 309      -2.428 -22.616  -7.776  1.00  0.50           C  
ATOM   2399  O   ARG A 309      -1.340 -20.651  -9.956  1.00  0.49           O  
ATOM   2400  CG  ARG A 309      -2.743 -23.894  -7.016  1.00  0.48           C  
ATOM   2401  CD  ARG A 309      -3.386 -23.603  -5.666  1.00  0.49           C  
ATOM   2402  NE  ARG A 309      -3.566 -24.822  -4.882  1.00  0.46           N  
ATOM   2403  NH1 ARG A 309      -5.082 -23.894  -3.407  1.00  0.37           N  
ATOM   2404  NH2 ARG A 309      -4.457 -26.088  -3.186  1.00  0.33           N  
ATOM   2405  CZ  ARG A 309      -4.368 -24.932  -3.827  1.00  0.46           C  
ATOM   2406  N   PHE A 310      -2.953 -21.657 -11.105  1.00  0.48           N  
ATOM   2407  CA  PHE A 310      -3.362 -20.535 -11.942  1.00  0.49           C  
ATOM   2408  C   PHE A 310      -4.846 -20.239 -11.763  1.00  0.48           C  
ATOM   2409  CB  PHE A 310      -3.058 -20.823 -13.416  1.00  0.48           C  
ATOM   2410  O   PHE A 310      -5.642 -21.149 -11.522  1.00  0.47           O  
ATOM   2411  CG  PHE A 310      -1.722 -21.478 -13.643  1.00  0.48           C  
ATOM   2412  CD1 PHE A 310      -0.600 -20.715 -13.942  1.00  0.45           C  
ATOM   2413  CD2 PHE A 310      -1.589 -22.858 -13.558  1.00  0.45           C  
ATOM   2414  CE1 PHE A 310       0.637 -21.318 -14.153  1.00  0.41           C  
ATOM   2415  CE2 PHE A 310      -0.356 -23.468 -13.768  1.00  0.43           C  
ATOM   2416  CZ  PHE A 310       0.756 -22.696 -14.066  1.00  0.43           C  
ATOM   2417  N   ARG A 311      -5.043 -19.126 -11.731  1.00  0.43           N  
ATOM   2418  CA  ARG A 311      -6.405 -18.630 -11.904  1.00  0.43           C  
ATOM   2419  C   ARG A 311      -6.486 -17.647 -13.067  1.00  0.43           C  
ATOM   2420  CB  ARG A 311      -6.902 -17.964 -10.619  1.00  0.42           C  
ATOM   2421  O   ARG A 311      -5.629 -16.772 -13.209  1.00  0.41           O  
ATOM   2422  CG  ARG A 311      -8.413 -17.810 -10.550  1.00  0.40           C  
ATOM   2423  CD  ARG A 311      -8.876 -17.408  -9.157  1.00  0.42           C  
ATOM   2424  NE  ARG A 311     -10.329 -17.285  -9.086  1.00  0.41           N  
ATOM   2425  NH1 ARG A 311     -10.404 -17.048  -6.789  1.00  0.35           N  
ATOM   2426  NH2 ARG A 311     -12.342 -17.017  -8.013  1.00  0.32           N  
ATOM   2427  CZ  ARG A 311     -11.022 -17.117  -7.963  1.00  0.40           C  
ATOM   2428  N   MET A 312      -7.392 -17.855 -14.004  1.00  0.39           N  
ATOM   2429  CA  MET A 312      -7.854 -17.089 -15.157  1.00  0.40           C  
ATOM   2430  C   MET A 312      -9.202 -16.435 -14.872  1.00  0.39           C  
ATOM   2431  CB  MET A 312      -7.958 -17.985 -16.392  1.00  0.38           C  
ATOM   2432  O   MET A 312     -10.152 -17.110 -14.473  1.00  0.36           O  
ATOM   2433  CG  MET A 312      -7.880 -17.227 -17.708  1.00  0.36           C  
ATOM   2434  SD  MET A 312      -7.871 -18.345 -19.163  1.00  0.26           S  
ATOM   2435  CE  MET A 312      -9.552 -19.020 -19.058  1.00  0.33           C  
ATOM   2436  N   ASN A 313      -9.224 -15.099 -14.782  1.00  0.34           N  
ATOM   2437  CA  ASN A 313     -10.428 -14.292 -14.945  1.00  0.35           C  
ATOM   2438  C   ASN A 313     -10.527 -13.711 -16.353  1.00  0.34           C  
ATOM   2439  CB  ASN A 313     -10.469 -13.171 -13.904  1.00  0.33           C  
ATOM   2440  O   ASN A 313      -9.565 -13.128 -16.857  1.00  0.33           O  
ATOM   2441  CG  ASN A 313     -10.673 -13.691 -12.495  1.00  0.31           C  
ATOM   2442  ND2 ASN A 313     -10.096 -13.000 -11.519  1.00  0.25           N  
ATOM   2443  OD1 ASN A 313     -11.343 -14.705 -12.285  1.00  0.29           O  
ATOM   2444  N   GLY A 314     -11.361 -14.201 -17.175  1.00  0.34           N  
ATOM   2445  CA  GLY A 314     -11.776 -13.693 -18.473  1.00  0.33           C  
ATOM   2446  C   GLY A 314     -12.989 -12.785 -18.399  1.00  0.33           C  
ATOM   2447  O   GLY A 314     -13.950 -13.081 -17.687  1.00  0.32           O  
ATOM   2448  N   ASP A 315     -12.793 -11.400 -18.578  1.00  0.27           N  
ATOM   2449  CA  ASP A 315     -13.815 -10.595 -19.240  1.00  0.28           C  
ATOM   2450  C   ASP A 315     -14.051 -11.075 -20.670  1.00  0.27           C  
ATOM   2451  CB  ASP A 315     -13.418  -9.118 -19.239  1.00  0.25           C  
ATOM   2452  O   ASP A 315     -13.116 -11.141 -21.471  1.00  0.26           O  
ATOM   2453  CG  ASP A 315     -13.837  -8.391 -17.973  1.00  0.24           C  
ATOM   2454  OD1 ASP A 315     -14.672  -8.926 -17.211  1.00  0.12           O  
ATOM   2455  OD2 ASP A 315     -13.330  -7.273 -17.737  1.00  0.13           O  
ATOM   2456  N   ALA A 316     -14.795 -12.021 -20.817  1.00  0.29           N  
ATOM   2457  CA  ALA A 316     -15.329 -12.186 -22.166  1.00  0.28           C  
ATOM   2458  C   ALA A 316     -16.231 -11.015 -22.546  1.00  0.28           C  
ATOM   2459  CB  ALA A 316     -16.096 -13.501 -22.278  1.00  0.26           C  
ATOM   2460  O   ALA A 316     -17.061 -10.577 -21.746  1.00  0.27           O  
ATOM   2461  N   TRP A 317     -15.738  -9.733 -23.142  1.00  0.19           N  
ATOM   2462  CA  TRP A 317     -16.648  -9.050 -24.056  1.00  0.27           C  
ATOM   2463  C   TRP A 317     -17.632 -10.034 -24.680  1.00  0.24           C  
ATOM   2464  CB  TRP A 317     -15.865  -8.326 -25.154  1.00  0.22           C  
ATOM   2465  O   TRP A 317     -17.240 -10.896 -25.471  1.00  0.19           O  
ATOM   2466  CG  TRP A 317     -15.435  -6.938 -24.781  1.00  0.19           C  
ATOM   2467  CD1 TRP A 317     -14.853  -6.543 -23.609  1.00  0.07           C  
ATOM   2468  CD2 TRP A 317     -15.560  -5.761 -25.584  1.00  0.07           C  
ATOM   2469  CE2 TRP A 317     -15.031  -4.686 -24.835  1.00  0.07           C  
ATOM   2470  CE3 TRP A 317     -16.067  -5.510 -26.866  1.00  0.16           C  
ATOM   2471  NE1 TRP A 317     -14.607  -5.190 -23.635  1.00  0.17           N  
ATOM   2472  CH2 TRP A 317     -15.497  -3.162 -26.585  1.00  0.13           C  
ATOM   2473  CZ2 TRP A 317     -14.995  -3.379 -25.328  1.00  0.15           C  
ATOM   2474  CZ3 TRP A 317     -16.030  -4.209 -27.354  1.00  0.14           C  
ATOM   2475  N   PHE A 318     -18.646 -10.464 -24.014  1.00  0.25           N  
ATOM   2476  CA  PHE A 318     -19.837 -10.755 -24.803  1.00  0.26           C  
ATOM   2477  C   PHE A 318     -20.459  -9.470 -25.338  1.00  0.25           C  
ATOM   2478  CB  PHE A 318     -20.862 -11.526 -23.967  1.00  0.23           C  
ATOM   2479  O   PHE A 318     -20.771  -8.559 -24.568  1.00  0.23           O  
ATOM   2480  CG  PHE A 318     -20.355 -12.846 -23.450  1.00  0.22           C  
ATOM   2481  CD1 PHE A 318     -20.453 -13.995 -24.225  1.00  0.17           C  
ATOM   2482  CD2 PHE A 318     -19.781 -12.937 -22.189  1.00  0.14           C  
ATOM   2483  CE1 PHE A 318     -19.985 -15.218 -23.750  1.00  0.11           C  
ATOM   2484  CE2 PHE A 318     -19.311 -14.155 -21.708  1.00  0.12           C  
ATOM   2485  CZ  PHE A 318     -19.414 -15.295 -22.489  1.00  0.14           C  
ATOM   2486  N   THR A 319     -19.991  -8.702 -26.248  1.00  0.21           N  
ATOM   2487  CA  THR A 319     -21.004  -8.047 -27.067  1.00  0.21           C  
ATOM   2488  C   THR A 319     -22.153  -9.003 -27.374  1.00  0.22           C  
ATOM   2489  CB  THR A 319     -20.405  -7.522 -28.385  1.00  0.19           C  
ATOM   2490  O   THR A 319     -21.994  -9.942 -28.157  1.00  0.20           O  
ATOM   2491  CG2 THR A 319     -20.247  -6.005 -28.351  1.00  0.08           C  
ATOM   2492  OG1 THR A 319     -19.119  -8.120 -28.590  1.00  0.11           O  
ATOM   2493  N   MET A 320     -22.815  -9.614 -26.378  1.00  0.20           N  
ATOM   2494  CA  MET A 320     -24.137 -10.049 -26.820  1.00  0.20           C  
ATOM   2495  C   MET A 320     -25.050  -8.852 -27.066  1.00  0.20           C  
ATOM   2496  CB  MET A 320     -24.769 -10.985 -25.788  1.00  0.18           C  
ATOM   2497  O   MET A 320     -25.145  -7.956 -26.225  1.00  0.19           O  
ATOM   2498  CG  MET A 320     -24.170 -12.382 -25.780  1.00  0.14           C  
ATOM   2499  SD  MET A 320     -25.295 -13.626 -25.036  1.00  0.13           S  
ATOM   2500  CE  MET A 320     -25.505 -12.916 -23.379  1.00  0.08           C  
ATOM   2501  N   ALA A 321     -25.067  -8.277 -28.222  1.00  0.21           N  
ATOM   2502  CA  ALA A 321     -26.042  -7.393 -28.854  1.00  0.20           C  
ATOM   2503  C   ALA A 321     -27.365  -7.403 -28.094  1.00  0.21           C  
ATOM   2504  CB  ALA A 321     -26.265  -7.799 -30.309  1.00  0.18           C  
ATOM   2505  O   ALA A 321     -28.054  -6.382 -28.019  1.00  0.19           O  
ATOM   2506  N   THR A 322     -27.755  -8.438 -27.350  1.00  0.21           N  
ATOM   2507  CA  THR A 322     -29.145  -8.411 -26.908  1.00  0.21           C  
ATOM   2508  C   THR A 322     -29.237  -8.634 -25.401  1.00  0.21           C  
ATOM   2509  CB  THR A 322     -29.984  -9.475 -27.639  1.00  0.19           C  
ATOM   2510  O   THR A 322     -30.166  -8.149 -24.752  1.00  0.20           O  
ATOM   2511  CG2 THR A 322     -30.920  -8.833 -28.657  1.00  0.08           C  
ATOM   2512  OG1 THR A 322     -29.108 -10.383 -28.318  1.00  0.11           O  
ATOM   2513  N   TYR A 323     -28.203  -9.066 -24.694  1.00  0.22           N  
ATOM   2514  CA  TYR A 323     -28.115  -9.379 -23.272  1.00  0.24           C  
ATOM   2515  C   TYR A 323     -26.741  -9.021 -22.718  1.00  0.23           C  
ATOM   2516  CB  TYR A 323     -28.405 -10.863 -23.029  1.00  0.21           C  
ATOM   2517  O   TYR A 323     -25.730  -9.593 -23.131  1.00  0.22           O  
ATOM   2518  CG  TYR A 323     -29.853 -11.240 -23.231  1.00  0.18           C  
ATOM   2519  CD1 TYR A 323     -30.783 -11.085 -22.206  1.00  0.08           C  
ATOM   2520  CD2 TYR A 323     -30.293 -11.752 -24.447  1.00  0.08           C  
ATOM   2521  CE1 TYR A 323     -32.118 -11.432 -22.387  1.00  0.08           C  
ATOM   2522  CE2 TYR A 323     -31.625 -12.103 -24.640  1.00  0.09           C  
ATOM   2523  OH  TYR A 323     -33.849 -12.285 -23.791  1.00  0.07           O  
ATOM   2524  CZ  TYR A 323     -32.529 -11.939 -23.606  1.00  0.07           C  
ATOM   2525  N   ASN A 324     -26.245  -7.753 -22.814  1.00  0.22           N  
ATOM   2526  CA  ASN A 324     -25.172  -7.054 -22.115  1.00  0.25           C  
ATOM   2527  C   ASN A 324     -24.923  -7.649 -20.732  1.00  0.22           C  
ATOM   2528  CB  ASN A 324     -25.489  -5.561 -22.001  1.00  0.21           C  
ATOM   2529  O   ASN A 324     -24.883  -6.923 -19.737  1.00  0.22           O  
ATOM   2530  CG  ASN A 324     -24.896  -4.751 -23.137  1.00  0.21           C  
ATOM   2531  ND2 ASN A 324     -25.354  -3.513 -23.284  1.00  0.13           N  
ATOM   2532  OD1 ASN A 324     -24.034  -5.233 -23.876  1.00  0.12           O  
ATOM   2533  N   THR A 325     -25.232  -9.076 -20.414  1.00  0.26           N  
ATOM   2534  CA  THR A 325     -24.967  -9.901 -19.240  1.00  0.27           C  
ATOM   2535  C   THR A 325     -23.635 -10.631 -19.382  1.00  0.26           C  
ATOM   2536  CB  THR A 325     -26.095 -10.925 -19.011  1.00  0.24           C  
ATOM   2537  O   THR A 325     -23.375 -11.268 -20.406  1.00  0.25           O  
ATOM   2538  CG2 THR A 325     -27.361 -10.244 -18.504  1.00  0.22           C  
ATOM   2539  OG1 THR A 325     -26.385 -11.591 -20.246  1.00  0.17           O  
ATOM   2540  N   ARG A 326     -22.457  -9.927 -19.056  1.00  0.29           N  
ATOM   2541  CA  ARG A 326     -21.066 -10.347 -18.922  1.00  0.31           C  
ATOM   2542  C   ARG A 326     -20.895 -11.308 -17.749  1.00  0.29           C  
ATOM   2543  CB  ARG A 326     -20.152  -9.133 -18.742  1.00  0.28           C  
ATOM   2544  O   ARG A 326     -20.791 -10.878 -16.598  1.00  0.28           O  
ATOM   2545  CG  ARG A 326     -20.123  -8.201 -19.942  1.00  0.26           C  
ATOM   2546  CD  ARG A 326     -19.101  -7.086 -19.766  1.00  0.27           C  
ATOM   2547  NE  ARG A 326     -19.148  -6.132 -20.871  1.00  0.24           N  
ATOM   2548  NH1 ARG A 326     -17.320  -4.909 -20.164  1.00  0.23           N  
ATOM   2549  NH2 ARG A 326     -18.434  -4.313 -22.076  1.00  0.20           N  
ATOM   2550  CZ  ARG A 326     -18.301  -5.120 -21.034  1.00  0.25           C  
ATOM   2551  N   PRO A 327     -21.509 -12.672 -17.745  1.00  0.30           N  
ATOM   2552  CA  PRO A 327     -21.000 -13.576 -16.711  1.00  0.30           C  
ATOM   2553  C   PRO A 327     -19.477 -13.677 -16.713  1.00  0.30           C  
ATOM   2554  CB  PRO A 327     -21.637 -14.920 -17.073  1.00  0.28           C  
ATOM   2555  O   PRO A 327     -18.860 -13.731 -17.780  1.00  0.29           O  
ATOM   2556  CG  PRO A 327     -22.044 -14.777 -18.504  1.00  0.27           C  
ATOM   2557  CD  PRO A 327     -22.098 -13.314 -18.840  1.00  0.29           C  
ATOM   2558  N   GLN A 328     -18.807 -12.984 -15.704  1.00  0.30           N  
ATOM   2559  CA  GLN A 328     -17.386 -13.133 -15.406  1.00  0.32           C  
ATOM   2560  C   GLN A 328     -17.132 -14.359 -14.534  1.00  0.30           C  
ATOM   2561  CB  GLN A 328     -16.848 -11.878 -14.716  1.00  0.29           C  
ATOM   2562  O   GLN A 328     -17.862 -14.605 -13.571  1.00  0.29           O  
ATOM   2563  CG  GLN A 328     -16.699 -10.681 -15.646  1.00  0.27           C  
ATOM   2564  CD  GLN A 328     -16.004  -9.506 -14.983  1.00  0.29           C  
ATOM   2565  NE2 GLN A 328     -15.634  -8.510 -15.781  1.00  0.26           N  
ATOM   2566  OE1 GLN A 328     -15.803  -9.494 -13.765  1.00  0.30           O  
ATOM   2567  N   HIS A 329     -16.503 -15.393 -15.137  1.00  0.33           N  
ATOM   2568  CA  HIS A 329     -16.096 -16.642 -14.504  1.00  0.35           C  
ATOM   2569  C   HIS A 329     -14.614 -16.619 -14.142  1.00  0.33           C  
ATOM   2570  CB  HIS A 329     -16.393 -17.829 -15.422  1.00  0.32           C  
ATOM   2571  O   HIS A 329     -13.800 -16.057 -14.877  1.00  0.32           O  
ATOM   2572  CG  HIS A 329     -17.851 -18.034 -15.685  1.00  0.31           C  
ATOM   2573  CD2 HIS A 329     -18.648 -17.574 -16.678  1.00  0.31           C  
ATOM   2574  ND1 HIS A 329     -18.656 -18.793 -14.864  1.00  0.24           N  
ATOM   2575  CE1 HIS A 329     -19.889 -18.792 -15.343  1.00  0.32           C  
ATOM   2576  NE2 HIS A 329     -19.911 -18.059 -16.443  1.00  0.30           N  
ATOM   2577  N   SER A 330     -14.320 -16.740 -12.838  1.00  0.38           N  
ATOM   2578  CA  SER A 330     -12.997 -17.033 -12.296  1.00  0.39           C  
ATOM   2579  C   SER A 330     -12.792 -18.534 -12.119  1.00  0.38           C  
ATOM   2580  CB  SER A 330     -12.797 -16.321 -10.957  1.00  0.37           C  
ATOM   2581  O   SER A 330     -13.684 -19.235 -11.636  1.00  0.37           O  
ATOM   2582  OG  SER A 330     -11.426 -16.303 -10.598  1.00  0.27           O  
ATOM   2583  N   TYR A 331     -11.743 -19.153 -12.831  1.00  0.41           N  
ATOM   2584  CA  TYR A 331     -11.320 -20.543 -12.702  1.00  0.42           C  
ATOM   2585  C   TYR A 331      -9.955 -20.638 -12.032  1.00  0.41           C  
ATOM   2586  CB  TYR A 331     -11.276 -21.222 -14.075  1.00  0.41           C  
ATOM   2587  O   TYR A 331      -9.083 -19.797 -12.264  1.00  0.40           O  
ATOM   2588  CG  TYR A 331     -12.586 -21.162 -14.824  1.00  0.39           C  
ATOM   2589  CD1 TYR A 331     -13.573 -22.123 -14.617  1.00  0.37           C  
ATOM   2590  CD2 TYR A 331     -12.838 -20.146 -15.739  1.00  0.39           C  
ATOM   2591  CE1 TYR A 331     -14.780 -22.074 -15.306  1.00  0.39           C  
ATOM   2592  CE2 TYR A 331     -14.042 -20.087 -16.434  1.00  0.38           C  
ATOM   2593  OH  TYR A 331     -16.199 -21.000 -16.896  1.00  0.30           O  
ATOM   2594  CZ  TYR A 331     -15.005 -21.054 -16.211  1.00  0.40           C  
ATOM   2595  N   SER A 332      -9.918 -21.498 -11.032  1.00  0.46           N  
ATOM   2596  CA  SER A 332      -8.636 -21.913 -10.473  1.00  0.46           C  
ATOM   2597  C   SER A 332      -8.244 -23.304 -10.960  1.00  0.46           C  
ATOM   2598  CB  SER A 332      -8.686 -21.895  -8.944  1.00  0.45           C  
ATOM   2599  O   SER A 332      -9.089 -24.198 -11.047  1.00  0.45           O  
ATOM   2600  OG  SER A 332      -7.378 -21.864  -8.399  1.00  0.37           O  
ATOM   2601  N   PHE A 333      -7.084 -23.444 -11.513  1.00  0.51           N  
ATOM   2602  CA  PHE A 333      -6.458 -24.684 -11.957  1.00  0.52           C  
ATOM   2603  C   PHE A 333      -5.209 -24.983 -11.138  1.00  0.52           C  
ATOM   2604  CB  PHE A 333      -6.103 -24.605 -13.445  1.00  0.51           C  
ATOM   2605  O   PHE A 333      -4.536 -24.065 -10.663  1.00  0.50           O  
ATOM   2606  CG  PHE A 333      -7.272 -24.266 -14.331  1.00  0.49           C  
ATOM   2607  CD1 PHE A 333      -8.074 -25.269 -14.861  1.00  0.47           C  
ATOM   2608  CD2 PHE A 333      -7.568 -22.943 -14.633  1.00  0.47           C  
ATOM   2609  CE1 PHE A 333      -9.157 -24.957 -15.681  1.00  0.45           C  
ATOM   2610  CE2 PHE A 333      -8.648 -22.624 -15.452  1.00  0.45           C  
ATOM   2611  CZ  PHE A 333      -9.440 -23.633 -15.975  1.00  0.48           C  
ATOM   2612  N   VAL A 334      -5.091 -26.195 -10.679  1.00  0.55           N  
ATOM   2613  CA  VAL A 334      -3.806 -26.700 -10.207  1.00  0.54           C  
ATOM   2614  C   VAL A 334      -3.076 -27.402 -11.350  1.00  0.55           C  
ATOM   2615  CB  VAL A 334      -3.979 -27.665  -9.013  1.00  0.53           C  
ATOM   2616  O   VAL A 334      -3.632 -28.294 -11.996  1.00  0.54           O  
ATOM   2617  CG1 VAL A 334      -2.623 -28.181  -8.535  1.00  0.48           C  
ATOM   2618  CG2 VAL A 334      -4.724 -26.974  -7.872  1.00  0.51           C  
ATOM   2619  N   PHE A 335      -2.020 -26.854 -11.599  1.00  0.54           N  
ATOM   2620  CA  PHE A 335      -1.067 -27.471 -12.514  1.00  0.56           C  
ATOM   2621  C   PHE A 335      -0.029 -28.282 -11.749  1.00  0.55           C  
ATOM   2622  CB  PHE A 335      -0.374 -26.405 -13.369  1.00  0.53           C  
ATOM   2623  O   PHE A 335       0.734 -27.731 -10.952  1.00  0.54           O  
ATOM   2624  CG  PHE A 335      -0.401 -26.698 -14.845  1.00  0.53           C  
ATOM   2625  CD1 PHE A 335       0.674 -27.326 -15.462  1.00  0.50           C  
ATOM   2626  CD2 PHE A 335      -1.502 -26.345 -15.615  1.00  0.50           C  
ATOM   2627  CE1 PHE A 335       0.651 -27.599 -16.828  1.00  0.44           C  
ATOM   2628  CE2 PHE A 335      -1.531 -26.615 -16.980  1.00  0.46           C  
ATOM   2629  CZ  PHE A 335      -0.453 -27.241 -17.585  1.00  0.48           C  
ATOM   2630  N   ASN A 336      -0.146 -29.642 -11.928  1.00  0.61           N  
ATOM   2631  CA  ASN A 336       0.888 -30.551 -11.443  1.00  0.61           C  
ATOM   2632  C   ASN A 336       2.030 -30.688 -12.445  1.00  0.62           C  
ATOM   2633  CB  ASN A 336       0.290 -31.924 -11.127  1.00  0.59           C  
ATOM   2634  O   ASN A 336       1.847 -31.246 -13.529  1.00  0.61           O  
ATOM   2635  CG  ASN A 336       1.295 -32.866 -10.493  1.00  0.56           C  
ATOM   2636  ND2 ASN A 336       0.857 -33.605  -9.481  1.00  0.56           N  
ATOM   2637  OD1 ASN A 336       2.455 -32.928 -10.909  1.00  0.58           O  
ATOM   2638  N   MET A 337       3.126 -30.126 -12.133  1.00  0.60           N  
ATOM   2639  CA  MET A 337       4.270 -30.132 -13.041  1.00  0.60           C  
ATOM   2640  C   MET A 337       4.795 -31.549 -13.244  1.00  0.60           C  
ATOM   2641  CB  MET A 337       5.386 -29.232 -12.508  1.00  0.58           C  
ATOM   2642  O   MET A 337       5.354 -31.864 -14.296  1.00  0.59           O  
ATOM   2643  CG  MET A 337       5.037 -27.752 -12.519  1.00  0.55           C  
ATOM   2644  SD  MET A 337       4.788 -27.102 -14.216  1.00  0.53           S  
ATOM   2645  CE  MET A 337       6.496 -27.134 -14.826  1.00  0.48           C  
ATOM   2646  N   SER A 338       4.549 -32.457 -12.307  1.00  0.58           N  
ATOM   2647  CA  SER A 338       5.043 -33.824 -12.437  1.00  0.59           C  
ATOM   2648  C   SER A 338       4.175 -34.638 -13.390  1.00  0.58           C  
ATOM   2649  CB  SER A 338       5.095 -34.508 -11.070  1.00  0.57           C  
ATOM   2650  O   SER A 338       4.688 -35.303 -14.292  1.00  0.58           O  
ATOM   2651  OG  SER A 338       3.790 -34.677 -10.543  1.00  0.56           O  
ATOM   2652  N   THR A 339       2.935 -34.521 -13.209  1.00  0.59           N  
ATOM   2653  CA  THR A 339       2.036 -35.349 -14.005  1.00  0.58           C  
ATOM   2654  C   THR A 339       1.675 -34.652 -15.313  1.00  0.58           C  
ATOM   2655  CB  THR A 339       0.751 -35.686 -13.227  1.00  0.56           C  
ATOM   2656  O   THR A 339       1.107 -35.271 -16.216  1.00  0.57           O  
ATOM   2657  CG2 THR A 339       1.069 -36.432 -11.935  1.00  0.51           C  
ATOM   2658  OG1 THR A 339       0.061 -34.472 -12.907  1.00  0.54           O  
ATOM   2659  N   LYS A 340       2.092 -33.336 -15.413  1.00  0.58           N  
ATOM   2660  CA  LYS A 340       1.695 -32.512 -16.552  1.00  0.57           C  
ATOM   2661  C   LYS A 340       0.179 -32.518 -16.731  1.00  0.57           C  
ATOM   2662  CB  LYS A 340       2.376 -33.000 -17.831  1.00  0.55           C  
ATOM   2663  O   LYS A 340      -0.317 -32.572 -17.858  1.00  0.55           O  
ATOM   2664  CG  LYS A 340       3.896 -32.954 -17.779  1.00  0.53           C  
ATOM   2665  CD  LYS A 340       4.513 -33.385 -19.104  1.00  0.53           C  
ATOM   2666  CE  LYS A 340       6.035 -33.389 -19.037  1.00  0.48           C  
ATOM   2667  NZ  LYS A 340       6.645 -33.771 -20.345  1.00  0.44           N  
ATOM   2668  N   GLN A 341      -0.494 -32.553 -15.517  1.00  0.55           N  
ATOM   2669  CA  GLN A 341      -1.952 -32.513 -15.484  1.00  0.55           C  
ATOM   2670  C   GLN A 341      -2.454 -31.183 -14.929  1.00  0.55           C  
ATOM   2671  CB  GLN A 341      -2.503 -33.670 -14.649  1.00  0.53           C  
ATOM   2672  O   GLN A 341      -1.913 -30.670 -13.947  1.00  0.53           O  
ATOM   2673  CG  GLN A 341      -2.317 -35.037 -15.294  1.00  0.52           C  
ATOM   2674  CD  GLN A 341      -3.223 -36.097 -14.696  1.00  0.52           C  
ATOM   2675  NE2 GLN A 341      -3.523 -37.129 -15.477  1.00  0.44           N  
ATOM   2676  OE1 GLN A 341      -3.649 -35.989 -13.542  1.00  0.53           O  
ATOM   2677  N   CYS A 342      -3.258 -30.467 -15.679  1.00  0.52           N  
ATOM   2678  CA  CYS A 342      -4.082 -29.356 -15.216  1.00  0.53           C  
ATOM   2679  C   CYS A 342      -5.416 -29.856 -14.674  1.00  0.52           C  
ATOM   2680  CB  CYS A 342      -4.323 -28.358 -16.348  1.00  0.52           C  
ATOM   2681  O   CYS A 342      -6.183 -30.496 -15.395  1.00  0.51           O  
ATOM   2682  SG  CYS A 342      -5.160 -26.847 -15.820  1.00  0.45           S  
ATOM   2683  N   THR A 343      -5.485 -29.885 -13.425  1.00  0.50           N  
ATOM   2684  CA  THR A 343      -6.735 -30.242 -12.763  1.00  0.50           C  
ATOM   2685  C   THR A 343      -7.471 -28.993 -12.287  1.00  0.50           C  
ATOM   2686  CB  THR A 343      -6.486 -31.181 -11.569  1.00  0.49           C  
ATOM   2687  O   THR A 343      -6.843 -27.992 -11.936  1.00  0.48           O  
ATOM   2688  CG2 THR A 343      -6.117 -32.584 -12.039  1.00  0.46           C  
ATOM   2689  OG1 THR A 343      -5.415 -30.659 -10.773  1.00  0.42           O  
ATOM   2690  N   LEU A 344      -8.802 -28.879 -12.623  1.00  0.43           N  
ATOM   2691  CA  LEU A 344      -9.595 -27.946 -11.831  1.00  0.43           C  
ATOM   2692  C   LEU A 344      -9.354 -28.157 -10.340  1.00  0.43           C  
ATOM   2693  CB  LEU A 344     -11.085 -28.107 -12.146  1.00  0.42           C  
ATOM   2694  O   LEU A 344      -9.283 -29.296  -9.873  1.00  0.42           O  
ATOM   2695  CG  LEU A 344     -11.912 -26.821 -12.188  1.00  0.41           C  
ATOM   2696  CD1 LEU A 344     -12.374 -26.535 -13.613  1.00  0.38           C  
ATOM   2697  CD2 LEU A 344     -13.104 -26.921 -11.243  1.00  0.39           C  
ATOM   2698  N   ASP A 345      -9.000 -27.245  -9.621  1.00  0.39           N  
ATOM   2699  CA  ASP A 345      -8.924 -27.349  -8.167  1.00  0.39           C  
ATOM   2700  C   ASP A 345     -10.232 -27.882  -7.586  1.00  0.39           C  
ATOM   2701  CB  ASP A 345      -8.589 -25.991  -7.548  1.00  0.37           C  
ATOM   2702  O   ASP A 345     -11.304 -27.331  -7.847  1.00  0.37           O  
ATOM   2703  CG  ASP A 345      -7.863 -26.108  -6.219  1.00  0.35           C  
ATOM   2704  OD1 ASP A 345      -7.771 -27.227  -5.671  1.00  0.34           O  
ATOM   2705  OD2 ASP A 345      -7.380 -25.071  -5.715  1.00  0.33           O  
ATOM   2706  N   ALA A 346     -10.472 -29.162  -7.546  1.00  0.30           N  
ATOM   2707  CA  ALA A 346     -11.562 -30.095  -7.272  1.00  0.30           C  
ATOM   2708  C   ALA A 346     -12.471 -29.567  -6.165  1.00  0.30           C  
ATOM   2709  CB  ALA A 346     -11.006 -31.465  -6.891  1.00  0.27           C  
ATOM   2710  O   ALA A 346     -13.637 -29.959  -6.072  1.00  0.28           O  
ATOM   2711  N   GLY A 347     -12.313 -28.466  -5.448  1.00  0.27           N  
ATOM   2712  CA  GLY A 347     -13.191 -27.870  -4.453  1.00  0.27           C  
ATOM   2713  C   GLY A 347     -13.791 -26.551  -4.901  1.00  0.27           C  
ATOM   2714  O   GLY A 347     -14.640 -25.983  -4.211  1.00  0.25           O  
ATOM   2715  N   ASN A 348     -13.735 -26.180  -6.043  1.00  0.27           N  
ATOM   2716  CA  ASN A 348     -13.970 -24.938  -6.772  1.00  0.27           C  
ATOM   2717  C   ASN A 348     -15.071 -25.100  -7.816  1.00  0.27           C  
ATOM   2718  CB  ASN A 348     -12.679 -24.452  -7.434  1.00  0.25           C  
ATOM   2719  O   ASN A 348     -14.817 -24.986  -9.016  1.00  0.26           O  
ATOM   2720  CG  ASN A 348     -11.649 -23.977  -6.428  1.00  0.24           C  
ATOM   2721  ND2 ASN A 348     -10.376 -24.068  -6.794  1.00  0.18           N  
ATOM   2722  OD1 ASN A 348     -11.995 -23.533  -5.330  1.00  0.23           O  
ATOM   2723  N   ASP A 349     -16.145 -25.903  -7.478  1.00  0.24           N  
ATOM   2724  CA  ASP A 349     -17.417 -25.944  -8.193  1.00  0.25           C  
ATOM   2725  C   ASP A 349     -18.127 -24.594  -8.130  1.00  0.24           C  
ATOM   2726  CB  ASP A 349     -18.319 -27.039  -7.620  1.00  0.22           C  
ATOM   2727  O   ASP A 349     -18.448 -24.105  -7.045  1.00  0.23           O  
ATOM   2728  CG  ASP A 349     -18.576 -28.170  -8.601  1.00  0.21           C  
ATOM   2729  OD1 ASP A 349     -18.342 -27.988  -9.816  1.00  0.12           O  
ATOM   2730  OD2 ASP A 349     -19.020 -29.250  -8.156  1.00  0.13           O  
ATOM   2731  N   ILE A 350     -17.554 -23.561  -8.669  1.00  0.25           N  
ATOM   2732  CA  ILE A 350     -18.007 -22.210  -8.978  1.00  0.25           C  
ATOM   2733  C   ILE A 350     -19.336 -22.270  -9.728  1.00  0.25           C  
ATOM   2734  CB  ILE A 350     -16.958 -21.437  -9.808  1.00  0.24           C  
ATOM   2735  O   ILE A 350     -19.378 -22.655 -10.899  1.00  0.25           O  
ATOM   2736  CG1 ILE A 350     -15.574 -21.550  -9.158  1.00  0.22           C  
ATOM   2737  CG2 ILE A 350     -17.369 -19.971  -9.969  1.00  0.23           C  
ATOM   2738  CD1 ILE A 350     -14.448 -20.957  -9.992  1.00  0.21           C  
ATOM   2739  N   GLY A 351     -20.279 -23.038  -9.293  1.00  0.25           N  
ATOM   2740  CA  GLY A 351     -21.647 -22.819  -9.736  1.00  0.23           C  
ATOM   2741  C   GLY A 351     -22.034 -21.353  -9.773  1.00  0.24           C  
ATOM   2742  O   GLY A 351     -21.714 -20.597  -8.854  1.00  0.23           O  
ATOM   2743  N   SER A 352     -21.666 -20.669 -10.925  1.00  0.23           N  
ATOM   2744  CA  SER A 352     -22.414 -19.539 -11.467  1.00  0.23           C  
ATOM   2745  C   SER A 352     -22.826 -18.570 -10.365  1.00  0.23           C  
ATOM   2746  CB  SER A 352     -23.653 -20.027 -12.219  1.00  0.21           C  
ATOM   2747  O   SER A 352     -23.332 -18.987  -9.321  1.00  0.22           O  
ATOM   2748  OG  SER A 352     -24.381 -20.959 -11.438  1.00  0.11           O  
ATOM   2749  N   TYR A 353     -21.838 -17.868  -9.624  1.00  0.24           N  
ATOM   2750  CA  TYR A 353     -22.322 -16.612  -9.060  1.00  0.25           C  
ATOM   2751  C   TYR A 353     -22.213 -16.619  -7.540  1.00  0.24           C  
ATOM   2752  CB  TYR A 353     -23.773 -16.359  -9.478  1.00  0.23           C  
ATOM   2753  O   TYR A 353     -22.738 -15.727  -6.870  1.00  0.23           O  
ATOM   2754  CG  TYR A 353     -23.947 -16.127 -10.960  1.00  0.22           C  
ATOM   2755  CD1 TYR A 353     -23.714 -14.872 -11.519  1.00  0.19           C  
ATOM   2756  CD2 TYR A 353     -24.345 -17.159 -11.802  1.00  0.20           C  
ATOM   2757  CE1 TYR A 353     -23.874 -14.652 -12.883  1.00  0.16           C  
ATOM   2758  CE2 TYR A 353     -24.508 -16.951 -13.168  1.00  0.19           C  
ATOM   2759  OH  TYR A 353     -24.431 -15.484 -15.049  1.00  0.12           O  
ATOM   2760  CZ  TYR A 353     -24.270 -15.696 -13.698  1.00  0.19           C  
ATOM   2761  N   GLN A 354     -21.375 -17.527  -6.877  1.00  0.23           N  
ATOM   2762  CA  GLN A 354     -21.424 -17.818  -5.448  1.00  0.23           C  
ATOM   2763  C   GLN A 354     -20.047 -17.662  -4.808  1.00  0.23           C  
ATOM   2764  CB  GLN A 354     -21.959 -19.230  -5.205  1.00  0.21           C  
ATOM   2765  O   GLN A 354     -19.031 -18.001  -5.418  1.00  0.22           O  
ATOM   2766  CG  GLN A 354     -23.431 -19.398  -5.555  1.00  0.21           C  
ATOM   2767  CD  GLN A 354     -23.978 -20.755  -5.155  1.00  0.20           C  
ATOM   2768  NE2 GLN A 354     -25.281 -20.947  -5.336  1.00  0.16           N  
ATOM   2769  OE1 GLN A 354     -23.237 -21.625  -4.687  1.00  0.23           O  
ATOM   2770  N   ALA A 355     -19.838 -16.552  -4.065  1.00  0.24           N  
ATOM   2771  CA  ALA A 355     -18.992 -16.092  -2.967  1.00  0.24           C  
ATOM   2772  C   ALA A 355     -17.536 -16.491  -3.192  1.00  0.24           C  
ATOM   2773  CB  ALA A 355     -19.494 -16.649  -1.638  1.00  0.23           C  
ATOM   2774  O   ALA A 355     -17.257 -17.549  -3.761  1.00  0.23           O  
ATOM   2775  N   PRO A 356     -16.588 -15.404  -3.267  1.00  0.25           N  
ATOM   2776  CA  PRO A 356     -15.139 -15.607  -3.204  1.00  0.27           C  
ATOM   2777  C   PRO A 356     -14.741 -16.727  -2.246  1.00  0.25           C  
ATOM   2778  CB  PRO A 356     -14.615 -14.255  -2.711  1.00  0.24           C  
ATOM   2779  O   PRO A 356     -15.248 -16.795  -1.124  1.00  0.25           O  
ATOM   2780  CG  PRO A 356     -15.799 -13.593  -2.084  1.00  0.23           C  
ATOM   2781  CD  PRO A 356     -17.044 -14.268  -2.584  1.00  0.26           C  
ATOM   2782  N   LEU A 357     -14.606 -17.973  -2.793  1.00  0.22           N  
ATOM   2783  CA  LEU A 357     -14.098 -19.209  -2.207  1.00  0.22           C  
ATOM   2784  C   LEU A 357     -12.579 -19.165  -2.076  1.00  0.22           C  
ATOM   2785  CB  LEU A 357     -14.514 -20.415  -3.053  1.00  0.20           C  
ATOM   2786  O   LEU A 357     -11.883 -18.768  -3.013  1.00  0.21           O  
ATOM   2787  CG  LEU A 357     -15.602 -21.314  -2.464  1.00  0.20           C  
ATOM   2788  CD1 LEU A 357     -16.682 -21.591  -3.504  1.00  0.16           C  
ATOM   2789  CD2 LEU A 357     -14.999 -22.617  -1.951  1.00  0.14           C  
ATOM   2790  N   VAL A 358     -12.165 -19.019  -0.729  1.00  0.22           N  
ATOM   2791  CA  VAL A 358     -10.905 -19.211  -0.019  1.00  0.24           C  
ATOM   2792  C   VAL A 358     -10.580 -20.700   0.064  1.00  0.23           C  
ATOM   2793  CB  VAL A 358     -10.953 -18.596   1.398  1.00  0.21           C  
ATOM   2794  O   VAL A 358     -11.412 -21.501   0.497  1.00  0.22           O  
ATOM   2795  CG1 VAL A 358      -9.598 -18.731   2.091  1.00  0.22           C  
ATOM   2796  CG2 VAL A 358     -11.378 -17.131   1.330  1.00  0.21           C  
ATOM   2797  N   ILE A 359      -9.787 -21.241  -0.869  1.00  0.21           N  
ATOM   2798  CA  ILE A 359      -9.088 -22.521  -0.916  1.00  0.22           C  
ATOM   2799  C   ILE A 359      -8.188 -22.663   0.309  1.00  0.21           C  
ATOM   2800  CB  ILE A 359      -8.257 -22.663  -2.211  1.00  0.20           C  
ATOM   2801  O   ILE A 359      -7.377 -21.780   0.597  1.00  0.20           O  
ATOM   2802  CG1 ILE A 359      -9.148 -22.460  -3.442  1.00  0.19           C  
ATOM   2803  CG2 ILE A 359      -7.560 -24.026  -2.258  1.00  0.20           C  
ATOM   2804  CD1 ILE A 359      -8.391 -22.470  -4.763  1.00  0.19           C  
ATOM   2805  N   THR A 360      -8.664 -23.511   1.307  1.00  0.21           N  
ATOM   2806  CA  THR A 360      -7.989 -24.148   2.433  1.00  0.21           C  
ATOM   2807  C   THR A 360      -6.856 -25.046   1.946  1.00  0.21           C  
ATOM   2808  CB  THR A 360      -8.975 -24.975   3.279  1.00  0.19           C  
ATOM   2809  O   THR A 360      -6.873 -25.513   0.805  1.00  0.20           O  
ATOM   2810  CG2 THR A 360     -10.109 -24.104   3.810  1.00  0.18           C  
ATOM   2811  OG1 THR A 360      -9.529 -26.021   2.471  1.00  0.16           O  
ATOM   2812  N   ASN A 361      -5.582 -24.999   2.501  1.00  0.15           N  
ATOM   2813  CA  ASN A 361      -4.413 -25.870   2.431  1.00  0.19           C  
ATOM   2814  C   ASN A 361      -4.813 -27.328   2.219  1.00  0.14           C  
ATOM   2815  CB  ASN A 361      -3.564 -25.731   3.696  1.00  0.13           C  
ATOM   2816  O   ASN A 361      -4.029 -28.121   1.696  1.00  0.14           O  
ATOM   2817  CG  ASN A 361      -2.769 -24.440   3.727  1.00  0.12           C  
ATOM   2818  ND2 ASN A 361      -2.189 -24.129   4.880  1.00  0.11           N  
ATOM   2819  OD1 ASN A 361      -2.679 -23.729   2.724  1.00  0.09           O  
ATOM   2820  N   THR A 362      -6.048 -27.708   2.467  1.00  0.11           N  
ATOM   2821  CA  THR A 362      -6.338 -29.125   2.281  1.00  0.18           C  
ATOM   2822  C   THR A 362      -7.018 -29.365   0.936  1.00  0.10           C  
ATOM   2823  CB  THR A 362      -7.229 -29.667   3.414  1.00  0.08           C  
ATOM   2824  O   THR A 362      -7.287 -30.510   0.567  1.00  0.10           O  
ATOM   2825  CG2 THR A 362      -6.483 -29.677   4.744  1.00  0.07           C  
ATOM   2826  OG1 THR A 362      -8.392 -28.838   3.537  1.00  0.11           O  
ATOM   2827  N   GLY A 363      -6.882 -28.508   0.024  1.00  0.20           N  
ATOM   2828  CA  GLY A 363      -7.443 -28.984  -1.230  1.00  0.20           C  
ATOM   2829  C   GLY A 363      -8.957 -29.076  -1.209  1.00  0.20           C  
ATOM   2830  O   GLY A 363      -9.582 -29.354  -2.235  1.00  0.19           O  
ATOM   2831  N   SER A 364      -9.571 -28.808  -0.030  1.00  0.17           N  
ATOM   2832  CA  SER A 364     -11.029 -28.857  -0.025  1.00  0.20           C  
ATOM   2833  C   SER A 364     -11.629 -27.471  -0.240  1.00  0.17           C  
ATOM   2834  CB  SER A 364     -11.542 -29.445   1.290  1.00  0.14           C  
ATOM   2835  O   SER A 364     -11.320 -26.534   0.499  1.00  0.16           O  
ATOM   2836  OG  SER A 364     -10.489 -30.064   2.008  1.00  0.09           O  
ATOM   2837  N   ALA A 365     -11.744 -27.070  -1.501  1.00  0.21           N  
ATOM   2838  CA  ALA A 365     -12.670 -26.061  -2.008  1.00  0.21           C  
ATOM   2839  C   ALA A 365     -14.046 -26.206  -1.364  1.00  0.21           C  
ATOM   2840  CB  ALA A 365     -12.784 -26.158  -3.527  1.00  0.19           C  
ATOM   2841  O   ALA A 365     -14.589 -27.310  -1.287  1.00  0.20           O  
ATOM   2842  N   LEU A 366     -14.393 -25.476  -0.343  1.00  0.20           N  
ATOM   2843  CA  LEU A 366     -15.667 -25.476   0.368  1.00  0.21           C  
ATOM   2844  C   LEU A 366     -16.757 -24.816  -0.470  1.00  0.20           C  
ATOM   2845  CB  LEU A 366     -15.531 -24.753   1.711  1.00  0.19           C  
ATOM   2846  O   LEU A 366     -16.629 -23.653  -0.857  1.00  0.20           O  
ATOM   2847  CG  LEU A 366     -14.739 -25.483   2.797  1.00  0.18           C  
ATOM   2848  CD1 LEU A 366     -14.305 -24.505   3.884  1.00  0.13           C  
ATOM   2849  CD2 LEU A 366     -15.565 -26.619   3.391  1.00  0.13           C  
ATOM   2850  N   VAL A 367     -17.436 -25.536  -1.561  1.00  0.21           N  
ATOM   2851  CA  VAL A 367     -18.687 -25.376  -2.294  1.00  0.21           C  
ATOM   2852  C   VAL A 367     -19.829 -25.107  -1.316  1.00  0.21           C  
ATOM   2853  CB  VAL A 367     -19.005 -26.620  -3.154  1.00  0.19           C  
ATOM   2854  O   VAL A 367     -20.049 -25.880  -0.381  1.00  0.20           O  
ATOM   2855  CG1 VAL A 367     -20.166 -26.338  -4.105  1.00  0.13           C  
ATOM   2856  CG2 VAL A 367     -17.767 -27.059  -3.934  1.00  0.15           C  
ATOM   2857  N   PRO A 368     -20.364 -23.736  -1.268  1.00  0.22           N  
ATOM   2858  CA  PRO A 368     -21.718 -23.652  -0.716  1.00  0.22           C  
ATOM   2859  C   PRO A 368     -22.718 -24.527  -1.469  1.00  0.22           C  
ATOM   2860  CB  PRO A 368     -22.069 -22.170  -0.866  1.00  0.21           C  
ATOM   2861  O   PRO A 368     -22.754 -24.508  -2.702  1.00  0.21           O  
ATOM   2862  CG  PRO A 368     -20.880 -21.562  -1.537  1.00  0.20           C  
ATOM   2863  CD  PRO A 368     -19.890 -22.652  -1.833  1.00  0.22           C  
ATOM   2864  N   THR A 369     -23.121 -25.608  -1.010  1.00  0.16           N  
ATOM   2865  CA  THR A 369     -24.230 -26.536  -1.207  1.00  0.19           C  
ATOM   2866  C   THR A 369     -25.557 -25.878  -0.840  1.00  0.17           C  
ATOM   2867  CB  THR A 369     -24.041 -27.816  -0.372  1.00  0.13           C  
ATOM   2868  O   THR A 369     -25.768 -25.492   0.311  1.00  0.16           O  
ATOM   2869  CG2 THR A 369     -22.957 -28.707  -0.970  1.00  0.08           C  
ATOM   2870  OG1 THR A 369     -23.666 -27.457   0.964  1.00  0.11           O  
ATOM   2871  N   GLY A 370     -26.115 -24.797  -1.725  1.00  0.20           N  
ATOM   2872  CA  GLY A 370     -27.566 -24.701  -1.718  1.00  0.20           C  
ATOM   2873  C   GLY A 370     -28.108 -23.772  -2.789  1.00  0.19           C  
ATOM   2874  O   GLY A 370     -27.462 -22.786  -3.147  1.00  0.19           O  
ATOM   2875  N   ASN A 371     -28.941 -24.200  -3.848  1.00  0.15           N  
ATOM   2876  CA  ASN A 371     -30.060 -24.009  -4.765  1.00  0.20           C  
ATOM   2877  C   ASN A 371     -30.595 -22.581  -4.707  1.00  0.16           C  
ATOM   2878  CB  ASN A 371     -31.179 -25.008  -4.463  1.00  0.12           C  
ATOM   2879  O   ASN A 371     -31.235 -22.193  -3.728  1.00  0.16           O  
ATOM   2880  CG  ASN A 371     -31.094 -26.257  -5.318  1.00  0.07           C  
ATOM   2881  ND2 ASN A 371     -31.730 -27.330  -4.865  1.00  0.10           N  
ATOM   2882  OD1 ASN A 371     -30.461 -26.256  -6.378  1.00  0.09           O  
ATOM   2883  N   VAL A 372     -29.945 -21.413  -5.019  1.00  0.19           N  
ATOM   2884  CA  VAL A 372     -30.866 -20.289  -5.153  1.00  0.20           C  
ATOM   2885  C   VAL A 372     -30.427 -19.397  -6.312  1.00  0.18           C  
ATOM   2886  CB  VAL A 372     -30.951 -19.466  -3.848  1.00  0.17           C  
ATOM   2887  O   VAL A 372     -29.524 -18.570  -6.159  1.00  0.18           O  
ATOM   2888  CG1 VAL A 372     -32.135 -18.502  -3.894  1.00  0.10           C  
ATOM   2889  CG2 VAL A 372     -31.059 -20.393  -2.639  1.00  0.09           C  
ATOM   2890  N   LEU A 373     -30.164 -19.948  -7.520  1.00  0.20           N  
ATOM   2891  CA  LEU A 373     -30.012 -19.417  -8.870  1.00  0.21           C  
ATOM   2892  C   LEU A 373     -31.368 -19.277  -9.554  1.00  0.20           C  
ATOM   2893  CB  LEU A 373     -29.098 -20.320  -9.702  1.00  0.19           C  
ATOM   2894  O   LEU A 373     -31.449 -18.803 -10.690  1.00  0.19           O  
ATOM   2895  CG  LEU A 373     -27.613 -20.304  -9.336  1.00  0.20           C  
ATOM   2896  CD1 LEU A 373     -26.880 -21.437 -10.045  1.00  0.17           C  
ATOM   2897  CD2 LEU A 373     -26.991 -18.956  -9.685  1.00  0.17           C  
ATOM   2898  N   ASN A 374     -32.504 -18.910  -8.940  1.00  0.18           N  
ATOM   2899  CA  ASN A 374     -33.590 -19.045  -9.905  1.00  0.20           C  
ATOM   2900  C   ASN A 374     -34.778 -18.159  -9.540  1.00  0.18           C  
ATOM   2901  CB  ASN A 374     -34.031 -20.506 -10.017  1.00  0.16           C  
ATOM   2902  O   ASN A 374     -35.721 -18.026 -10.321  1.00  0.18           O  
ATOM   2903  CG  ASN A 374     -33.327 -21.244 -11.138  1.00  0.12           C  
ATOM   2904  ND2 ASN A 374     -33.404 -22.570 -11.115  1.00  0.11           N  
ATOM   2905  OD1 ASN A 374     -32.719 -20.629 -12.017  1.00  0.09           O  
ATOM   2906  N   ASN A 375     -34.649 -16.949  -8.996  1.00  0.17           N  
ATOM   2907  CA  ASN A 375     -35.932 -16.254  -9.019  1.00  0.21           C  
ATOM   2908  C   ASN A 375     -35.778 -14.781  -8.654  1.00  0.18           C  
ATOM   2909  CB  ASN A 375     -36.927 -16.934  -8.076  1.00  0.15           C  
ATOM   2910  O   ASN A 375     -36.426 -14.296  -7.724  1.00  0.17           O  
ATOM   2911  CG  ASN A 375     -37.537 -18.186  -8.676  1.00  0.09           C  
ATOM   2912  ND2 ASN A 375     -38.100 -19.037  -7.826  1.00  0.11           N  
ATOM   2913  OD1 ASN A 375     -37.503 -18.387  -9.892  1.00  0.09           O  
ATOM   2914  N   ASP A 376     -34.692 -14.021  -9.261  1.00  0.20           N  
ATOM   2915  CA  ASP A 376     -34.878 -12.586  -9.067  1.00  0.21           C  
ATOM   2916  C   ASP A 376     -34.689 -11.825 -10.378  1.00  0.19           C  
ATOM   2917  CB  ASP A 376     -33.908 -12.058  -8.008  1.00  0.18           C  
ATOM   2918  O   ASP A 376     -33.700 -12.031 -11.084  1.00  0.19           O  
ATOM   2919  CG  ASP A 376     -34.428 -10.825  -7.290  1.00  0.15           C  
ATOM   2920  OD1 ASP A 376     -35.203 -10.050  -7.892  1.00  0.10           O  
ATOM   2921  OD2 ASP A 376     -34.058 -10.625  -6.113  1.00  0.10           O  
ATOM   2922  N   PRO A 377     -35.719 -11.418 -11.029  1.00  0.21           N  
ATOM   2923  CA  PRO A 377     -35.865 -10.573 -12.217  1.00  0.20           C  
ATOM   2924  C   PRO A 377     -34.729  -9.564 -12.366  1.00  0.20           C  
ATOM   2925  CB  PRO A 377     -37.200  -9.862 -11.982  1.00  0.18           C  
ATOM   2926  O   PRO A 377     -34.573  -8.956 -13.428  1.00  0.19           O  
ATOM   2927  CG  PRO A 377     -37.490 -10.063 -10.530  1.00  0.14           C  
ATOM   2928  CD  PRO A 377     -36.642 -11.196 -10.027  1.00  0.08           C  
ATOM   2929  N   LEU A 378     -33.920  -9.342 -11.277  1.00  0.20           N  
ATOM   2930  CA  LEU A 378     -32.901  -8.301 -11.360  1.00  0.20           C  
ATOM   2931  C   LEU A 378     -31.715  -8.767 -12.198  1.00  0.20           C  
ATOM   2932  CB  LEU A 378     -32.427  -7.903  -9.960  1.00  0.19           C  
ATOM   2933  O   LEU A 378     -30.685  -8.092 -12.251  1.00  0.19           O  
ATOM   2934  CG  LEU A 378     -33.376  -7.019  -9.148  1.00  0.13           C  
ATOM   2935  CD1 LEU A 378     -33.047  -7.113  -7.662  1.00  0.07           C  
ATOM   2936  CD2 LEU A 378     -33.301  -5.573  -9.628  1.00  0.08           C  
ATOM   2937  N   TYR A 379     -31.855  -9.854 -13.101  1.00  0.21           N  
ATOM   2938  CA  TYR A 379     -31.091 -10.503 -14.161  1.00  0.22           C  
ATOM   2939  C   TYR A 379     -31.113  -9.670 -15.437  1.00  0.21           C  
ATOM   2940  CB  TYR A 379     -31.643 -11.904 -14.442  1.00  0.19           C  
ATOM   2941  O   TYR A 379     -30.425  -9.994 -16.408  1.00  0.20           O  
ATOM   2942  CG  TYR A 379     -30.998 -12.987 -13.612  1.00  0.19           C  
ATOM   2943  CD1 TYR A 379     -29.792 -13.565 -14.000  1.00  0.12           C  
ATOM   2944  CD2 TYR A 379     -31.595 -13.437 -12.439  1.00  0.11           C  
ATOM   2945  CE1 TYR A 379     -29.195 -14.565 -13.239  1.00  0.09           C  
ATOM   2946  CE2 TYR A 379     -31.008 -14.437 -11.670  1.00  0.10           C  
ATOM   2947  OH  TYR A 379     -29.224 -15.983 -11.321  1.00  0.08           O  
ATOM   2948  CZ  TYR A 379     -29.810 -14.993 -12.078  1.00  0.13           C  
ATOM   2949  N   ASN A 380     -31.358  -8.324 -15.569  1.00  0.12           N  
ATOM   2950  CA  ASN A 380     -31.704  -7.641 -16.811  1.00  0.20           C  
ATOM   2951  C   ASN A 380     -30.919  -6.343 -16.976  1.00  0.15           C  
ATOM   2952  CB  ASN A 380     -33.208  -7.363 -16.869  1.00  0.09           C  
ATOM   2953  O   ASN A 380     -31.279  -5.317 -16.397  1.00  0.14           O  
ATOM   2954  CG  ASN A 380     -33.906  -8.150 -17.961  1.00  0.06           C  
ATOM   2955  ND2 ASN A 380     -35.233  -8.172 -17.919  1.00  0.10           N  
ATOM   2956  OD1 ASN A 380     -33.258  -8.733 -18.834  1.00  0.09           O  
ATOM   2957  N   HIS A 381     -29.564  -6.238 -16.659  1.00  0.19           N  
ATOM   2958  CA  HIS A 381     -29.235  -4.875 -17.060  1.00  0.22           C  
ATOM   2959  C   HIS A 381     -27.785  -4.772 -17.522  1.00  0.19           C  
ATOM   2960  CB  HIS A 381     -29.489  -3.901 -15.908  1.00  0.17           C  
ATOM   2961  O   HIS A 381     -26.881  -5.289 -16.863  1.00  0.18           O  
ATOM   2962  CG  HIS A 381     -30.909  -3.440 -15.814  1.00  0.11           C  
ATOM   2963  CD2 HIS A 381     -31.918  -3.829 -15.000  1.00  0.08           C  
ATOM   2964  ND1 HIS A 381     -31.428  -2.460 -16.632  1.00  0.12           N  
ATOM   2965  CE1 HIS A 381     -32.699  -2.265 -16.323  1.00  0.07           C  
ATOM   2966  NE2 HIS A 381     -33.021  -3.083 -15.336  1.00  0.08           N  
ATOM   2967  N   ALA A 382     -27.356  -4.595 -18.955  1.00  0.15           N  
ATOM   2968  CA  ALA A 382     -26.820  -4.183 -20.250  1.00  0.19           C  
ATOM   2969  C   ALA A 382     -25.543  -3.365 -20.081  1.00  0.15           C  
ATOM   2970  CB  ALA A 382     -27.862  -3.383 -21.028  1.00  0.12           C  
ATOM   2971  O   ALA A 382     -25.165  -2.602 -20.972  1.00  0.15           O  
ATOM   2972  N   ASN A 383     -24.542  -3.483 -19.228  1.00  0.17           N  
ATOM   2973  CA  ASN A 383     -23.366  -2.634 -19.390  1.00  0.20           C  
ATOM   2974  C   ASN A 383     -22.350  -2.864 -18.275  1.00  0.17           C  
ATOM   2975  CB  ASN A 383     -23.771  -1.160 -19.444  1.00  0.14           C  
ATOM   2976  O   ASN A 383     -22.494  -2.322 -17.177  1.00  0.16           O  
ATOM   2977  CG  ASN A 383     -24.446  -0.787 -20.749  1.00  0.09           C  
ATOM   2978  ND2 ASN A 383     -25.326   0.206 -20.699  1.00  0.11           N  
ATOM   2979  OD1 ASN A 383     -24.180  -1.388 -21.794  1.00  0.09           O  
ATOM   2980  N   ALA A 384     -21.732  -3.945 -18.056  1.00  0.22           N  
ATOM   2981  CA  ALA A 384     -20.692  -4.371 -17.123  1.00  0.22           C  
ATOM   2982  C   ALA A 384     -19.305  -4.228 -17.745  1.00  0.22           C  
ATOM   2983  CB  ALA A 384     -20.928  -5.814 -16.685  1.00  0.21           C  
ATOM   2984  O   ALA A 384     -18.991  -4.891 -18.736  1.00  0.21           O  
ATOM   2985  N   ARG A 385     -18.752  -3.097 -17.961  1.00  0.21           N  
ATOM   2986  CA  ARG A 385     -17.445  -2.671 -18.451  1.00  0.21           C  
ATOM   2987  C   ARG A 385     -16.408  -2.693 -17.334  1.00  0.21           C  
ATOM   2988  CB  ARG A 385     -17.530  -1.270 -19.061  1.00  0.20           C  
ATOM   2989  O   ARG A 385     -16.675  -2.233 -16.222  1.00  0.21           O  
ATOM   2990  CG  ARG A 385     -18.280  -1.217 -20.382  1.00  0.19           C  
ATOM   2991  CD  ARG A 385     -18.163   0.149 -21.043  1.00  0.15           C  
ATOM   2992  NE  ARG A 385     -18.971   0.232 -22.257  1.00  0.10           N  
ATOM   2993  NH1 ARG A 385     -18.045   2.219 -22.985  1.00  0.11           N  
ATOM   2994  NH2 ARG A 385     -19.678   1.189 -24.221  1.00  0.09           N  
ATOM   2995  CZ  ARG A 385     -18.896   1.213 -23.151  1.00  0.13           C  
ATOM   2996  N   ASN A 386     -15.337  -3.664 -17.428  1.00  0.20           N  
ATOM   2997  CA  ASN A 386     -13.938  -3.867 -17.066  1.00  0.21           C  
ATOM   2998  C   ASN A 386     -13.766  -4.016 -15.557  1.00  0.20           C  
ATOM   2999  CB  ASN A 386     -13.077  -2.715 -17.588  1.00  0.19           C  
ATOM   3000  O   ASN A 386     -14.056  -3.087 -14.800  1.00  0.20           O  
ATOM   3001  CG  ASN A 386     -13.012  -2.674 -19.102  1.00  0.18           C  
ATOM   3002  ND2 ASN A 386     -12.806  -1.484 -19.655  1.00  0.13           N  
ATOM   3003  OD1 ASN A 386     -13.146  -3.703 -19.769  1.00  0.11           O  
ATOM   3004  N   ILE A 387     -13.957  -5.152 -14.944  1.00  0.24           N  
ATOM   3005  CA  ILE A 387     -13.750  -5.581 -13.565  1.00  0.24           C  
ATOM   3006  C   ILE A 387     -12.358  -6.189 -13.416  1.00  0.24           C  
ATOM   3007  CB  ILE A 387     -14.828  -6.594 -13.121  1.00  0.23           C  
ATOM   3008  O   ILE A 387     -11.999  -7.119 -14.143  1.00  0.23           O  
ATOM   3009  CG1 ILE A 387     -16.230  -6.012 -13.336  1.00  0.21           C  
ATOM   3010  CG2 ILE A 387     -14.621  -6.997 -11.658  1.00  0.21           C  
ATOM   3011  CD1 ILE A 387     -17.359  -6.981 -13.013  1.00  0.19           C  
ATOM   3012  N   TYR A 388     -11.349  -5.543 -13.034  1.00  0.22           N  
ATOM   3013  CA  TYR A 388      -9.968  -5.864 -12.693  1.00  0.23           C  
ATOM   3014  C   TYR A 388      -9.863  -6.370 -11.260  1.00  0.22           C  
ATOM   3015  CB  TYR A 388      -9.069  -4.638 -12.881  1.00  0.21           C  
ATOM   3016  O   TYR A 388     -10.293  -5.693 -10.323  1.00  0.21           O  
ATOM   3017  CG  TYR A 388      -9.090  -4.078 -14.283  1.00  0.21           C  
ATOM   3018  CD1 TYR A 388      -8.385  -4.698 -15.312  1.00  0.18           C  
ATOM   3019  CD2 TYR A 388      -9.815  -2.929 -14.581  1.00  0.17           C  
ATOM   3020  CE1 TYR A 388      -8.400  -4.185 -16.605  1.00  0.14           C  
ATOM   3021  CE2 TYR A 388      -9.837  -2.407 -15.870  1.00  0.16           C  
ATOM   3022  OH  TYR A 388      -9.147  -2.529 -18.152  1.00  0.10           O  
ATOM   3023  CZ  TYR A 388      -9.128  -3.041 -16.874  1.00  0.18           C  
ATOM   3024  N   SER A 389     -10.006  -7.693 -10.888  1.00  0.24           N  
ATOM   3025  CA  SER A 389      -9.760  -8.446  -9.662  1.00  0.25           C  
ATOM   3026  C   SER A 389      -8.288  -8.389  -9.265  1.00  0.24           C  
ATOM   3027  CB  SER A 389     -10.195  -9.903  -9.831  1.00  0.22           C  
ATOM   3028  O   SER A 389      -7.405  -8.453 -10.123  1.00  0.23           O  
ATOM   3029  OG  SER A 389      -9.707 -10.436 -11.050  1.00  0.15           O  
ATOM   3030  N   SER A 390      -7.904  -7.582  -8.259  1.00  0.24           N  
ATOM   3031  CA  SER A 390      -6.641  -7.656  -7.531  1.00  0.25           C  
ATOM   3032  C   SER A 390      -6.637  -8.822  -6.548  1.00  0.24           C  
ATOM   3033  CB  SER A 390      -6.375  -6.348  -6.784  1.00  0.23           C  
ATOM   3034  O   SER A 390      -7.648  -9.098  -5.900  1.00  0.23           O  
ATOM   3035  OG  SER A 390      -7.520  -5.945  -6.052  1.00  0.18           O  
ATOM   3036  N   TYR A 391      -5.834  -9.995  -6.817  1.00  0.26           N  
ATOM   3037  CA  TYR A 391      -5.590 -11.227  -6.075  1.00  0.28           C  
ATOM   3038  C   TYR A 391      -4.202 -11.219  -5.446  1.00  0.25           C  
ATOM   3039  CB  TYR A 391      -5.741 -12.445  -6.991  1.00  0.24           C  
ATOM   3040  O   TYR A 391      -3.261 -10.656  -6.011  1.00  0.25           O  
ATOM   3041  CG  TYR A 391      -7.132 -12.614  -7.552  1.00  0.24           C  
ATOM   3042  CD1 TYR A 391      -8.091 -13.365  -6.876  1.00  0.23           C  
ATOM   3043  CD2 TYR A 391      -7.490 -12.022  -8.759  1.00  0.24           C  
ATOM   3044  CE1 TYR A 391      -9.374 -13.525  -7.391  1.00  0.22           C  
ATOM   3045  CE2 TYR A 391      -8.770 -12.175  -9.283  1.00  0.25           C  
ATOM   3046  OH  TYR A 391     -10.971 -13.081  -9.106  1.00  0.12           O  
ATOM   3047  CZ  TYR A 391      -9.703 -12.926  -8.592  1.00  0.24           C  
ATOM   3048  N   PHE A 392      -4.169 -11.645  -4.156  1.00  0.24           N  
ATOM   3049  CA  PHE A 392      -2.912 -12.062  -3.545  1.00  0.28           C  
ATOM   3050  C   PHE A 392      -3.000 -13.503  -3.056  1.00  0.24           C  
ATOM   3051  CB  PHE A 392      -2.545 -11.135  -2.382  1.00  0.23           C  
ATOM   3052  O   PHE A 392      -4.067 -13.958  -2.636  1.00  0.23           O  
ATOM   3053  CG  PHE A 392      -3.053  -9.728  -2.545  1.00  0.22           C  
ATOM   3054  CD1 PHE A 392      -2.286  -8.768  -3.194  1.00  0.22           C  
ATOM   3055  CD2 PHE A 392      -4.298  -9.365  -2.048  1.00  0.23           C  
ATOM   3056  CE1 PHE A 392      -2.754  -7.464  -3.345  1.00  0.22           C  
ATOM   3057  CE2 PHE A 392      -4.772  -8.064  -2.196  1.00  0.25           C  
ATOM   3058  CZ  PHE A 392      -3.998  -7.115  -2.844  1.00  0.24           C  
ATOM   3059  N   TYR A 393      -2.072 -14.363  -3.488  1.00  0.25           N  
ATOM   3060  CA  TYR A 393      -1.651 -15.579  -2.801  1.00  0.27           C  
ATOM   3061  C   TYR A 393      -0.888 -15.249  -1.524  1.00  0.25           C  
ATOM   3062  CB  TYR A 393      -0.781 -16.442  -3.721  1.00  0.23           C  
ATOM   3063  O   TYR A 393      -0.056 -14.338  -1.509  1.00  0.24           O  
ATOM   3064  CG  TYR A 393      -1.568 -17.214  -4.752  1.00  0.23           C  
ATOM   3065  CD1 TYR A 393      -2.047 -18.493  -4.477  1.00  0.22           C  
ATOM   3066  CD2 TYR A 393      -1.833 -16.667  -6.003  1.00  0.23           C  
ATOM   3067  CE1 TYR A 393      -2.770 -19.209  -5.425  1.00  0.20           C  
ATOM   3068  CE2 TYR A 393      -2.556 -17.374  -6.958  1.00  0.23           C  
ATOM   3069  OH  TYR A 393      -3.736 -19.346  -7.603  1.00  0.11           O  
ATOM   3070  CZ  TYR A 393      -3.020 -18.642  -6.660  1.00  0.23           C  
ATOM   3071  N   LEU A 394      -1.386 -15.784  -0.331  1.00  0.24           N  
ATOM   3072  CA  LEU A 394      -0.676 -16.013   0.923  1.00  0.24           C  
ATOM   3073  C   LEU A 394       0.340 -17.141   0.774  1.00  0.24           C  
ATOM   3074  CB  LEU A 394      -1.663 -16.344   2.045  1.00  0.22           C  
ATOM   3075  O   LEU A 394       0.192 -18.004  -0.094  1.00  0.23           O  
ATOM   3076  CG  LEU A 394      -2.691 -15.263   2.385  1.00  0.21           C  
ATOM   3077  CD1 LEU A 394      -3.726 -15.806   3.364  1.00  0.20           C  
ATOM   3078  CD2 LEU A 394      -2.001 -14.030   2.957  1.00  0.22           C  
ATOM   3079  N   ASN A 395       1.585 -16.979   1.259  1.00  0.20           N  
ATOM   3080  CA  ASN A 395       2.653 -17.968   1.358  1.00  0.23           C  
ATOM   3081  C   ASN A 395       2.097 -19.372   1.579  1.00  0.19           C  
ATOM   3082  CB  ASN A 395       3.624 -17.599   2.482  1.00  0.18           C  
ATOM   3083  O   ASN A 395       2.741 -20.362   1.226  1.00  0.18           O  
ATOM   3084  CG  ASN A 395       4.529 -16.440   2.114  1.00  0.18           C  
ATOM   3085  ND2 ASN A 395       5.205 -15.876   3.108  1.00  0.12           N  
ATOM   3086  OD1 ASN A 395       4.621 -16.054   0.945  1.00  0.10           O  
ATOM   3087  N   SER A 396       0.949 -19.499   2.117  1.00  0.21           N  
ATOM   3088  CA  SER A 396       0.399 -20.840   2.287  1.00  0.23           C  
ATOM   3089  C   SER A 396      -0.125 -21.394   0.966  1.00  0.21           C  
ATOM   3090  CB  SER A 396      -0.723 -20.832   3.326  1.00  0.19           C  
ATOM   3091  O   SER A 396      -0.509 -22.563   0.885  1.00  0.20           O  
ATOM   3092  OG  SER A 396      -1.785 -19.989   2.914  1.00  0.12           O  
ATOM   3093  N   GLY A 397       0.127 -20.822  -0.194  1.00  0.25           N  
ATOM   3094  CA  GLY A 397      -0.465 -21.345  -1.415  1.00  0.24           C  
ATOM   3095  C   GLY A 397      -1.944 -21.033  -1.543  1.00  0.25           C  
ATOM   3096  O   GLY A 397      -2.581 -21.415  -2.526  1.00  0.24           O  
ATOM   3097  N   GLU A 398      -2.512 -20.338  -0.506  1.00  0.22           N  
ATOM   3098  CA  GLU A 398      -3.923 -19.965  -0.545  1.00  0.23           C  
ATOM   3099  C   GLU A 398      -4.108 -18.570  -1.135  1.00  0.21           C  
ATOM   3100  CB  GLU A 398      -4.535 -20.029   0.857  1.00  0.19           C  
ATOM   3101  O   GLU A 398      -3.306 -17.670  -0.879  1.00  0.20           O  
ATOM   3102  CG  GLU A 398      -4.641 -21.439   1.418  1.00  0.18           C  
ATOM   3103  CD  GLU A 398      -4.908 -21.471   2.915  1.00  0.12           C  
ATOM   3104  OE1 GLU A 398      -4.526 -20.510   3.620  1.00  0.14           O  
ATOM   3105  OE2 GLU A 398      -5.504 -22.466   3.385  1.00  0.13           O  
ATOM   3106  N   ALA A 399      -4.620 -18.532  -2.336  1.00  0.26           N  
ATOM   3107  CA  ALA A 399      -5.092 -17.398  -3.126  1.00  0.26           C  
ATOM   3108  C   ALA A 399      -6.430 -16.884  -2.602  1.00  0.26           C  
ATOM   3109  CB  ALA A 399      -5.216 -17.790  -4.597  1.00  0.24           C  
ATOM   3110  O   ALA A 399      -7.296 -17.671  -2.213  1.00  0.25           O  
ATOM   3111  N   PHE A 400      -6.431 -15.764  -2.080  1.00  0.26           N  
ATOM   3112  CA  PHE A 400      -7.670 -15.027  -1.861  1.00  0.28           C  
ATOM   3113  C   PHE A 400      -8.107 -14.312  -3.134  1.00  0.26           C  
ATOM   3114  CB  PHE A 400      -7.501 -14.017  -0.722  1.00  0.25           C  
ATOM   3115  O   PHE A 400      -7.290 -13.682  -3.810  1.00  0.26           O  
ATOM   3116  CG  PHE A 400      -7.434 -14.646   0.643  1.00  0.24           C  
ATOM   3117  CD1 PHE A 400      -8.584 -14.810   1.406  1.00  0.23           C  
ATOM   3118  CD2 PHE A 400      -6.220 -15.075   1.164  1.00  0.24           C  
ATOM   3119  CE1 PHE A 400      -8.524 -15.393   2.670  1.00  0.21           C  
ATOM   3120  CE2 PHE A 400      -6.152 -15.658   2.426  1.00  0.24           C  
ATOM   3121  CZ  PHE A 400      -7.306 -15.815   3.178  1.00  0.22           C  
ATOM   3122  N   CYS A 401      -9.160 -14.802  -3.778  1.00  0.22           N  
ATOM   3123  CA  CYS A 401     -10.017 -14.200  -4.793  1.00  0.24           C  
ATOM   3124  C   CYS A 401     -11.150 -13.409  -4.150  1.00  0.22           C  
ATOM   3125  CB  CYS A 401     -10.593 -15.275  -5.714  1.00  0.20           C  
ATOM   3126  O   CYS A 401     -11.770 -13.872  -3.191  1.00  0.21           O  
ATOM   3127  SG  CYS A 401     -11.685 -14.625  -6.998  1.00  0.17           S  
ATOM   3128  N   THR A 402     -11.244 -12.113  -4.307  1.00  0.25           N  
ATOM   3129  CA  THR A 402     -12.412 -11.246  -4.198  1.00  0.27           C  
ATOM   3130  C   THR A 402     -13.401 -11.526  -5.326  1.00  0.25           C  
ATOM   3131  CB  THR A 402     -12.008  -9.760  -4.223  1.00  0.24           C  
ATOM   3132  O   THR A 402     -13.045 -11.450  -6.504  1.00  0.25           O  
ATOM   3133  CG2 THR A 402     -11.194  -9.390  -2.988  1.00  0.22           C  
ATOM   3134  OG1 THR A 402     -11.223  -9.504  -5.394  1.00  0.20           O  
ATOM   3135  N   ALA A 403     -13.988 -12.776  -5.411  1.00  0.24           N  
ATOM   3136  CA  ALA A 403     -15.196 -13.015  -6.197  1.00  0.23           C  
ATOM   3137  C   ALA A 403     -16.273 -11.983  -5.874  1.00  0.24           C  
ATOM   3138  CB  ALA A 403     -15.723 -14.426  -5.948  1.00  0.23           C  
ATOM   3139  O   ALA A 403     -16.506 -11.665  -4.706  1.00  0.23           O  
ATOM   3140  N   CYS A 404     -16.452 -10.847  -6.749  1.00  0.15           N  
ATOM   3141  CA  CYS A 404     -17.671 -10.110  -7.058  1.00  0.23           C  
ATOM   3142  C   CYS A 404     -18.856 -11.055  -7.215  1.00  0.19           C  
ATOM   3143  CB  CYS A 404     -17.491  -9.288  -8.334  1.00  0.15           C  
ATOM   3144  O   CYS A 404     -18.849 -11.927  -8.086  1.00  0.18           O  
ATOM   3145  SG  CYS A 404     -16.907  -7.604  -8.039  1.00  0.18           S  
ATOM   3146  N   PRO A 405     -19.421 -11.369  -6.023  1.00  0.24           N  
ATOM   3147  CA  PRO A 405     -20.784 -11.879  -6.187  1.00  0.23           C  
ATOM   3148  C   PRO A 405     -21.618 -11.036  -7.149  1.00  0.24           C  
ATOM   3149  CB  PRO A 405     -21.357 -11.817  -4.769  1.00  0.23           C  
ATOM   3150  O   PRO A 405     -21.593  -9.805  -7.078  1.00  0.23           O  
ATOM   3151  CG  PRO A 405     -20.460 -10.872  -4.036  1.00  0.22           C  
ATOM   3152  CD  PRO A 405     -19.190 -10.713  -4.821  1.00  0.23           C  
ATOM   3153  N   ASN A 406     -21.466 -11.230  -8.358  1.00  0.22           N  
ATOM   3154  CA  ASN A 406     -22.491 -10.913  -9.348  1.00  0.22           C  
ATOM   3155  C   ASN A 406     -23.792 -10.469  -8.685  1.00  0.22           C  
ATOM   3156  CB  ASN A 406     -22.743 -12.113 -10.263  1.00  0.20           C  
ATOM   3157  O   ASN A 406     -24.240 -11.083  -7.715  1.00  0.21           O  
ATOM   3158  CG  ASN A 406     -22.395 -11.827 -11.710  1.00  0.20           C  
ATOM   3159  ND2 ASN A 406     -22.320 -12.876 -12.521  1.00  0.13           N  
ATOM   3160  OD1 ASN A 406     -22.193 -10.673 -12.097  1.00  0.11           O  
ATOM   3161  N   LEU A 407     -23.980  -9.068  -8.524  1.00  0.23           N  
ATOM   3162  CA  LEU A 407     -24.898  -7.934  -8.531  1.00  0.21           C  
ATOM   3163  C   LEU A 407     -26.348  -8.407  -8.532  1.00  0.23           C  
ATOM   3164  CB  LEU A 407     -24.639  -7.042  -9.748  1.00  0.21           C  
ATOM   3165  O   LEU A 407     -27.271  -7.592  -8.477  1.00  0.22           O  
ATOM   3166  CG  LEU A 407     -23.348  -6.223  -9.726  1.00  0.21           C  
ATOM   3167  CD1 LEU A 407     -23.049  -5.668 -11.115  1.00  0.17           C  
ATOM   3168  CD2 LEU A 407     -23.447  -5.095  -8.705  1.00  0.18           C  
ATOM   3169  N   ALA A 408     -26.652  -9.639  -8.120  1.00  0.22           N  
ATOM   3170  CA  ALA A 408     -28.107  -9.718  -8.022  1.00  0.21           C  
ATOM   3171  C   ALA A 408     -28.531 -10.565  -6.825  1.00  0.22           C  
ATOM   3172  CB  ALA A 408     -28.698 -10.288  -9.309  1.00  0.20           C  
ATOM   3173  O   ALA A 408     -29.700 -10.553  -6.431  1.00  0.21           O  
ATOM   3174  N   GLU A 409     -27.479 -10.895  -6.041  1.00  0.22           N  
ATOM   3175  CA  GLU A 409     -27.961 -11.643  -4.884  1.00  0.22           C  
ATOM   3176  C   GLU A 409     -27.432 -11.047  -3.583  1.00  0.22           C  
ATOM   3177  CB  GLU A 409     -27.557 -13.116  -4.989  1.00  0.20           C  
ATOM   3178  O   GLU A 409     -26.238 -10.765  -3.463  1.00  0.21           O  
ATOM   3179  CG  GLU A 409     -28.543 -13.970  -5.774  1.00  0.18           C  
ATOM   3180  CD  GLU A 409     -28.301 -15.462  -5.617  1.00  0.08           C  
ATOM   3181  OE1 GLU A 409     -27.334 -15.851  -4.923  1.00  0.10           O  
ATOM   3182  OE2 GLU A 409     -29.085 -16.250  -6.193  1.00  0.10           O  
ATOM   3183  N   PRO A 410     -28.253 -10.196  -2.864  1.00  0.23           N  
ATOM   3184  CA  PRO A 410     -27.999 -10.089  -1.426  1.00  0.21           C  
ATOM   3185  C   PRO A 410     -26.863 -10.996  -0.958  1.00  0.22           C  
ATOM   3186  CB  PRO A 410     -29.330 -10.512  -0.800  1.00  0.21           C  
ATOM   3187  O   PRO A 410     -26.748 -12.134  -1.420  1.00  0.22           O  
ATOM   3188  CG  PRO A 410     -30.119 -11.085  -1.932  1.00  0.20           C  
ATOM   3189  CD  PRO A 410     -29.397 -10.789  -3.215  1.00  0.18           C  
ATOM   3190  N   LEU A 411     -25.585 -10.583  -1.089  1.00  0.23           N  
ATOM   3191  CA  LEU A 411     -24.560 -11.405  -0.456  1.00  0.22           C  
ATOM   3192  C   LEU A 411     -25.153 -12.709   0.065  1.00  0.23           C  
ATOM   3193  CB  LEU A 411     -23.891 -10.640   0.690  1.00  0.21           C  
ATOM   3194  O   LEU A 411     -26.027 -12.694   0.935  1.00  0.22           O  
ATOM   3195  CG  LEU A 411     -22.840  -9.603   0.291  1.00  0.21           C  
ATOM   3196  CD1 LEU A 411     -22.734  -8.519   1.358  1.00  0.17           C  
ATOM   3197  CD2 LEU A 411     -21.488 -10.272   0.064  1.00  0.16           C  
ATOM   3198  N   LEU A 412     -25.791 -13.554  -0.698  1.00  0.20           N  
ATOM   3199  CA  LEU A 412     -26.031 -14.885  -0.151  1.00  0.20           C  
ATOM   3200  C   LEU A 412     -24.796 -15.404   0.578  1.00  0.20           C  
ATOM   3201  CB  LEU A 412     -26.429 -15.859  -1.263  1.00  0.17           C  
ATOM   3202  O   LEU A 412     -23.784 -15.717  -0.053  1.00  0.19           O  
ATOM   3203  CG  LEU A 412     -27.917 -15.919  -1.611  1.00  0.09           C  
ATOM   3204  CD1 LEU A 412     -28.103 -16.280  -3.081  1.00  0.08           C  
ATOM   3205  CD2 LEU A 412     -28.636 -16.922  -0.714  1.00  0.08           C  
ATOM   3206  N   MET A 413     -24.354 -14.659   1.621  1.00  0.21           N  
ATOM   3207  CA  MET A 413     -23.983 -15.475   2.774  1.00  0.22           C  
ATOM   3208  C   MET A 413     -25.107 -16.438   3.143  1.00  0.20           C  
ATOM   3209  CB  MET A 413     -23.638 -14.590   3.972  1.00  0.19           C  
ATOM   3210  O   MET A 413     -26.132 -16.022   3.686  1.00  0.19           O  
ATOM   3211  CG  MET A 413     -22.278 -13.918   3.866  1.00  0.17           C  
ATOM   3212  SD  MET A 413     -21.463 -13.721   5.498  1.00  0.16           S  
ATOM   3213  CE  MET A 413     -22.754 -12.815   6.394  1.00  0.12           C  
ATOM   3214  N   GLN A 414     -25.820 -16.978   2.151  1.00  0.22           N  
ATOM   3215  CA  GLN A 414     -26.503 -18.194   2.580  1.00  0.20           C  
ATOM   3216  C   GLN A 414     -25.559 -19.111   3.352  1.00  0.22           C  
ATOM   3217  CB  GLN A 414     -27.089 -18.934   1.377  1.00  0.21           C  
ATOM   3218  O   GLN A 414     -24.374 -19.208   3.025  1.00  0.21           O  
ATOM   3219  CG  GLN A 414     -28.518 -18.531   1.043  1.00  0.18           C  
ATOM   3220  CD  GLN A 414     -29.105 -19.341  -0.098  1.00  0.08           C  
ATOM   3221  NE2 GLN A 414     -30.339 -19.025  -0.476  1.00  0.08           N  
ATOM   3222  OE1 GLN A 414     -28.455 -20.243  -0.636  1.00  0.10           O  
ATOM   3223  N   LYS A 415     -26.090 -19.532   4.490  1.00  0.20           N  
ATOM   3224  CA  LYS A 415     -25.954 -20.857   5.087  1.00  0.19           C  
ATOM   3225  C   LYS A 415     -24.887 -21.678   4.368  1.00  0.20           C  
ATOM   3226  CB  LYS A 415     -27.292 -21.598   5.060  1.00  0.17           C  
ATOM   3227  O   LYS A 415     -25.166 -22.307   3.345  1.00  0.19           O  
ATOM   3228  CG  LYS A 415     -28.008 -21.631   6.402  1.00  0.07           C  
ATOM   3229  CD  LYS A 415     -29.306 -22.425   6.324  1.00  0.07           C  
ATOM   3230  CE  LYS A 415     -30.029 -22.450   7.664  1.00  0.07           C  
ATOM   3231  NZ  LYS A 415     -31.312 -23.210   7.587  1.00  0.07           N  
ATOM   3232  N   ALA A 416     -23.763 -21.093   3.948  1.00  0.21           N  
ATOM   3233  CA  ALA A 416     -22.801 -22.187   4.059  1.00  0.20           C  
ATOM   3234  C   ALA A 416     -22.722 -22.704   5.493  1.00  0.21           C  
ATOM   3235  CB  ALA A 416     -21.423 -21.733   3.585  1.00  0.19           C  
ATOM   3236  O   ALA A 416     -22.641 -21.919   6.440  1.00  0.20           O  
ATOM   3237  N   LYS A 417     -23.739 -23.287   5.938  1.00  0.19           N  
ATOM   3238  CA  LYS A 417     -23.619 -24.217   7.057  1.00  0.19           C  
ATOM   3239  C   LYS A 417     -22.159 -24.412   7.456  1.00  0.19           C  
ATOM   3240  CB  LYS A 417     -24.249 -25.565   6.704  1.00  0.16           C  
ATOM   3241  O   LYS A 417     -21.867 -25.023   8.486  1.00  0.18           O  
ATOM   3242  CG  LYS A 417     -25.678 -25.729   7.201  1.00  0.07           C  
ATOM   3243  CD  LYS A 417     -26.201 -27.137   6.944  1.00  0.07           C  
ATOM   3244  CE  LYS A 417     -27.625 -27.307   7.455  1.00  0.07           C  
ATOM   3245  NZ  LYS A 417     -28.145 -28.683   7.200  1.00  0.07           N  
ATOM   3246  N   PHE A 418     -21.224 -23.546   6.926  1.00  0.19           N  
ATOM   3247  CA  PHE A 418     -19.848 -23.699   7.384  1.00  0.21           C  
ATOM   3248  C   PHE A 418     -19.162 -22.343   7.497  1.00  0.20           C  
ATOM   3249  CB  PHE A 418     -19.062 -24.608   6.434  1.00  0.17           C  
ATOM   3250  O   PHE A 418     -19.328 -21.483   6.629  1.00  0.19           O  
ATOM   3251  CG  PHE A 418     -19.564 -26.026   6.398  1.00  0.08           C  
ATOM   3252  CD1 PHE A 418     -19.189 -26.936   7.379  1.00  0.07           C  
ATOM   3253  CD2 PHE A 418     -20.410 -26.450   5.382  1.00  0.08           C  
ATOM   3254  CE1 PHE A 418     -19.651 -28.249   7.349  1.00  0.07           C  
ATOM   3255  CE2 PHE A 418     -20.876 -27.761   5.345  1.00  0.08           C  
ATOM   3256  CZ  PHE A 418     -20.495 -28.660   6.328  1.00  0.07           C  
ATOM   3257  N   PRO A 419     -18.912 -21.911   8.753  1.00  0.21           N  
ATOM   3258  CA  PRO A 419     -18.128 -20.788   9.273  1.00  0.20           C  
ATOM   3259  C   PRO A 419     -17.254 -20.134   8.205  1.00  0.21           C  
ATOM   3260  CB  PRO A 419     -17.267 -21.434  10.362  1.00  0.20           C  
ATOM   3261  O   PRO A 419     -16.461 -20.814   7.549  1.00  0.20           O  
ATOM   3262  CG  PRO A 419     -17.260 -22.891  10.029  1.00  0.18           C  
ATOM   3263  CD  PRO A 419     -18.415 -23.177   9.112  1.00  0.15           C  
ATOM   3264  N   ILE A 420     -17.760 -19.422   7.309  1.00  0.22           N  
ATOM   3265  CA  ILE A 420     -16.840 -18.542   6.597  1.00  0.22           C  
ATOM   3266  C   ILE A 420     -16.079 -17.674   7.597  1.00  0.22           C  
ATOM   3267  CB  ILE A 420     -17.583 -17.655   5.574  1.00  0.21           C  
ATOM   3268  O   ILE A 420     -16.662 -16.793   8.233  1.00  0.21           O  
ATOM   3269  CG1 ILE A 420     -18.339 -18.525   4.563  1.00  0.15           C  
ATOM   3270  CG2 ILE A 420     -16.606 -16.714   4.864  1.00  0.19           C  
ATOM   3271  CD1 ILE A 420     -19.200 -17.734   3.587  1.00  0.17           C  
ATOM   3272  N   GLN A 421     -15.599 -18.353   8.753  1.00  0.19           N  
ATOM   3273  CA  GLN A 421     -14.658 -17.928   9.784  1.00  0.19           C  
ATOM   3274  C   GLN A 421     -13.245 -18.415   9.474  1.00  0.20           C  
ATOM   3275  CB  GLN A 421     -15.099 -18.435  11.157  1.00  0.18           C  
ATOM   3276  O   GLN A 421     -12.994 -19.621   9.437  1.00  0.19           O  
ATOM   3277  CG  GLN A 421     -15.485 -17.327  12.128  1.00  0.12           C  
ATOM   3278  CD  GLN A 421     -15.943 -17.859  13.473  1.00  0.08           C  
ATOM   3279  NE2 GLN A 421     -16.286 -16.953  14.383  1.00  0.08           N  
ATOM   3280  OE1 GLN A 421     -15.989 -19.073  13.693  1.00  0.10           O  
ATOM   3281  N   ILE A 422     -12.559 -17.822   8.492  1.00  0.20           N  
ATOM   3282  CA  ILE A 422     -11.126 -18.098   8.486  1.00  0.20           C  
ATOM   3283  C   ILE A 422     -10.348 -16.787   8.572  1.00  0.20           C  
ATOM   3284  CB  ILE A 422     -10.708 -18.887   7.225  1.00  0.19           C  
ATOM   3285  O   ILE A 422     -10.450 -15.937   7.685  1.00  0.20           O  
ATOM   3286  CG1 ILE A 422     -11.527 -20.177   7.106  1.00  0.13           C  
ATOM   3287  CG2 ILE A 422      -9.208 -19.191   7.251  1.00  0.12           C  
ATOM   3288  CD1 ILE A 422     -11.247 -20.975   5.840  1.00  0.13           C  
ATOM   3289  N   VAL A 423     -10.307 -16.182   9.767  1.00  0.20           N  
ATOM   3290  CA  VAL A 423      -9.457 -15.388  10.649  1.00  0.18           C  
ATOM   3291  C   VAL A 423      -8.049 -15.977  10.676  1.00  0.20           C  
ATOM   3292  CB  VAL A 423     -10.034 -15.318  12.081  1.00  0.18           C  
ATOM   3293  O   VAL A 423      -7.846 -17.096  11.154  1.00  0.19           O  
ATOM   3294  CG1 VAL A 423      -9.215 -14.361  12.946  1.00  0.13           C  
ATOM   3295  CG2 VAL A 423     -11.500 -14.889  12.045  1.00  0.13           C  
ATOM   3296  N   TYR A 424      -7.322 -16.199   9.425  1.00  0.19           N  
ATOM   3297  CA  TYR A 424      -5.889 -16.466   9.396  1.00  0.19           C  
ATOM   3298  C   TYR A 424      -5.107 -15.210   9.032  1.00  0.19           C  
ATOM   3299  CB  TYR A 424      -5.570 -17.586   8.402  1.00  0.18           C  
ATOM   3300  O   TYR A 424      -5.328 -14.619   7.972  1.00  0.19           O  
ATOM   3301  CG  TYR A 424      -5.808 -18.972   8.951  1.00  0.14           C  
ATOM   3302  CD1 TYR A 424      -4.816 -19.639   9.667  1.00  0.08           C  
ATOM   3303  CD2 TYR A 424      -7.025 -19.617   8.756  1.00  0.08           C  
ATOM   3304  CE1 TYR A 424      -5.030 -20.916  10.173  1.00  0.07           C  
ATOM   3305  CE2 TYR A 424      -7.250 -20.894   9.258  1.00  0.08           C  
ATOM   3306  OH  TYR A 424      -6.466 -22.799  10.464  1.00  0.07           O  
ATOM   3307  CZ  TYR A 424      -6.249 -21.535   9.965  1.00  0.07           C  
ATOM   3308  N   SER A 425      -4.824 -14.300   9.949  1.00  0.20           N  
ATOM   3309  CA  SER A 425      -3.777 -13.328  10.247  1.00  0.18           C  
ATOM   3310  C   SER A 425      -2.390 -13.933  10.055  1.00  0.20           C  
ATOM   3311  CB  SER A 425      -3.921 -12.806  11.677  1.00  0.19           C  
ATOM   3312  O   SER A 425      -2.082 -14.984  10.619  1.00  0.19           O  
ATOM   3313  OG  SER A 425      -3.133 -13.570  12.573  1.00  0.18           O  
ATOM   3314  N   MET A 426      -1.986 -14.251   8.924  1.00  0.16           N  
ATOM   3315  CA  MET A 426      -0.616 -14.444   8.459  1.00  0.17           C  
ATOM   3316  C   MET A 426       0.367 -13.657   9.321  1.00  0.16           C  
ATOM   3317  CB  MET A 426      -0.480 -14.023   6.995  1.00  0.15           C  
ATOM   3318  O   MET A 426       0.441 -12.431   9.224  1.00  0.16           O  
ATOM   3319  CG  MET A 426      -1.119 -14.995   6.016  1.00  0.12           C  
ATOM   3320  SD  MET A 426      -0.453 -14.821   4.315  1.00  0.16           S  
ATOM   3321  CE  MET A 426      -1.213 -13.246   3.833  1.00  0.11           C  
ATOM   3322  N   LEU A 427       0.357 -14.126  10.621  1.00  0.15           N  
ATOM   3323  CA  LEU A 427       1.431 -14.248  11.602  1.00  0.17           C  
ATOM   3324  C   LEU A 427       0.952 -14.997  12.841  1.00  0.14           C  
ATOM   3325  CB  LEU A 427       1.954 -12.865  11.997  1.00  0.13           C  
ATOM   3326  O   LEU A 427      -0.060 -14.628  13.442  1.00  0.14           O  
ATOM   3327  CG  LEU A 427       2.812 -12.142  10.957  1.00  0.07           C  
ATOM   3328  CD1 LEU A 427       2.870 -10.649  11.264  1.00  0.07           C  
ATOM   3329  CD2 LEU A 427       4.214 -12.738  10.912  1.00  0.08           C  
ATOM   3330  N   ASN A 428       0.844 -16.328  12.751  1.00  0.11           N  
ATOM   3331  CA  ASN A 428       0.887 -17.254  13.878  1.00  0.16           C  
ATOM   3332  C   ASN A 428      -0.363 -17.139  14.746  1.00  0.12           C  
ATOM   3333  CB  ASN A 428       2.142 -17.017  14.720  1.00  0.07           C  
ATOM   3334  O   ASN A 428      -0.439 -16.274  15.621  1.00  0.12           O  
ATOM   3335  CG  ASN A 428       3.314 -17.871  14.275  1.00  0.05           C  
ATOM   3336  ND2 ASN A 428       4.525 -17.407  14.556  1.00  0.09           N  
ATOM   3337  OD1 ASN A 428       3.131 -18.937  13.682  1.00  0.08           O  
ATOM   3338  N   VAL A 429      -1.682 -17.140  14.105  1.00  0.12           N  
ATOM   3339  CA  VAL A 429      -2.730 -17.728  14.933  1.00  0.17           C  
ATOM   3340  C   VAL A 429      -3.434 -18.842  14.162  1.00  0.13           C  
ATOM   3341  CB  VAL A 429      -3.755 -16.665  15.389  1.00  0.08           C  
ATOM   3342  O   VAL A 429      -3.868 -18.641  13.025  1.00  0.12           O  
ATOM   3343  CG1 VAL A 429      -4.666 -17.226  16.479  1.00  0.09           C  
ATOM   3344  CG2 VAL A 429      -3.038 -15.409  15.882  1.00  0.07           C  
ATOM   3345  N   ARG A 430      -3.081 -20.077  14.327  1.00  0.11           N  
ATOM   3346  CA  ARG A 430      -3.930 -21.252  14.491  1.00  0.16           C  
ATOM   3347  C   ARG A 430      -5.356 -20.967  14.029  1.00  0.11           C  
ATOM   3348  CB  ARG A 430      -3.934 -21.714  15.949  1.00  0.06           C  
ATOM   3349  O   ARG A 430      -5.968 -19.986  14.457  1.00  0.10           O  
ATOM   3350  CG  ARG A 430      -2.891 -22.775  16.263  1.00  0.05           C  
ATOM   3351  CD  ARG A 430      -3.051 -23.324  17.673  1.00  0.07           C  
ATOM   3352  NE  ARG A 430      -2.011 -24.298  17.993  1.00  0.07           N  
ATOM   3353  NH1 ARG A 430      -2.921 -24.910  20.026  1.00  0.06           N  
ATOM   3354  NH2 ARG A 430      -0.980 -25.885  19.294  1.00  0.05           N  
ATOM   3355  CZ  ARG A 430      -1.973 -25.029  19.104  1.00  0.07           C  
ATOM   3356  N   ALA A 431      -5.809 -21.204  12.781  1.00  0.16           N  
ATOM   3357  CA  ALA A 431      -7.055 -21.947  12.609  1.00  0.17           C  
ATOM   3358  C   ALA A 431      -7.964 -21.780  13.824  1.00  0.15           C  
ATOM   3359  CB  ALA A 431      -6.764 -23.425  12.365  1.00  0.12           C  
ATOM   3360  O   ALA A 431      -7.622 -22.213  14.927  1.00  0.14           O  
ATOM   3361  N   VAL A 432      -8.439 -20.653  14.260  1.00  0.14           N  
ATOM   3362  CA  VAL A 432      -9.621 -20.985  15.048  1.00  0.17           C  
ATOM   3363  C   VAL A 432     -10.857 -20.990  14.151  1.00  0.15           C  
ATOM   3364  CB  VAL A 432      -9.818 -19.998  16.220  1.00  0.10           C  
ATOM   3365  O   VAL A 432     -11.166 -19.986  13.504  1.00  0.14           O  
ATOM   3366  CG1 VAL A 432     -10.990 -20.429  17.099  1.00  0.09           C  
ATOM   3367  CG2 VAL A 432      -8.538 -19.890  17.047  1.00  0.07           C  
ATOM   3368  N   LEU A 433     -11.180 -22.022  13.382  1.00  0.16           N  
ATOM   3369  CA  LEU A 433     -12.434 -22.765  13.323  1.00  0.17           C  
ATOM   3370  C   LEU A 433     -13.323 -22.428  14.516  1.00  0.15           C  
ATOM   3371  CB  LEU A 433     -12.163 -24.271  13.284  1.00  0.11           C  
ATOM   3372  O   LEU A 433     -12.998 -22.772  15.654  1.00  0.14           O  
ATOM   3373  CG  LEU A 433     -11.732 -24.848  11.935  1.00  0.06           C  
ATOM   3374  CD1 LEU A 433     -10.941 -26.136  12.137  1.00  0.07           C  
ATOM   3375  CD2 LEU A 433     -12.946 -25.094  11.045  1.00  0.08           C  
ATOM   3376  N   SER A 434     -13.874 -21.246  14.719  1.00  0.16           N  
ATOM   3377  CA  SER A 434     -15.014 -21.382  15.620  1.00  0.18           C  
ATOM   3378  C   SER A 434     -16.278 -21.766  14.857  1.00  0.17           C  
ATOM   3379  CB  SER A 434     -15.248 -20.080  16.388  1.00  0.15           C  
ATOM   3380  O   SER A 434     -16.585 -21.178  13.818  1.00  0.16           O  
ATOM   3381  OG  SER A 434     -16.463 -19.471  15.987  1.00  0.09           O  
ATOM   3382  N   THR A 435     -16.714 -23.020  14.865  1.00  0.14           N  
ATOM   3383  CA  THR A 435     -17.876 -23.900  14.808  1.00  0.17           C  
ATOM   3384  C   THR A 435     -19.155 -23.126  15.114  1.00  0.14           C  
ATOM   3385  CB  THR A 435     -17.736 -25.075  15.793  1.00  0.10           C  
ATOM   3386  O   THR A 435     -20.255 -23.588  14.804  1.00  0.13           O  
ATOM   3387  CG2 THR A 435     -16.659 -26.052  15.334  1.00  0.07           C  
ATOM   3388  OG1 THR A 435     -17.385 -24.567  17.087  1.00  0.11           O  
ATOM   3389  N   ASP A 436     -19.244 -21.683  15.254  1.00  0.13           N  
ATOM   3390  CA  ASP A 436     -20.524 -21.252  15.809  1.00  0.18           C  
ATOM   3391  C   ASP A 436     -20.949 -19.906  15.228  1.00  0.13           C  
ATOM   3392  CB  ASP A 436     -20.445 -21.165  17.335  1.00  0.10           C  
ATOM   3393  O   ASP A 436     -20.499 -18.855  15.688  1.00  0.13           O  
ATOM   3394  CG  ASP A 436     -20.590 -22.515  18.014  1.00  0.06           C  
ATOM   3395  OD1 ASP A 436     -21.086 -23.469  17.377  1.00  0.09           O  
ATOM   3396  OD2 ASP A 436     -20.206 -22.626  19.199  1.00  0.09           O  
ATOM   3397  N   PHE A 437     -21.155 -19.814  13.930  1.00  0.19           N  
ATOM   3398  CA  PHE A 437     -22.131 -18.885  13.373  1.00  0.20           C  
ATOM   3399  C   PHE A 437     -23.552 -19.364  13.644  1.00  0.19           C  
ATOM   3400  CB  PHE A 437     -21.913 -18.715  11.866  1.00  0.18           C  
ATOM   3401  O   PHE A 437     -23.976 -20.395  13.117  1.00  0.18           O  
ATOM   3402  CG  PHE A 437     -21.659 -17.292  11.446  1.00  0.18           C  
ATOM   3403  CD1 PHE A 437     -22.710 -16.467  11.065  1.00  0.15           C  
ATOM   3404  CD2 PHE A 437     -20.368 -16.780  11.432  1.00  0.14           C  
ATOM   3405  CE1 PHE A 437     -22.477 -15.150  10.676  1.00  0.12           C  
ATOM   3406  CE2 PHE A 437     -20.128 -15.465  11.045  1.00  0.13           C  
ATOM   3407  CZ  PHE A 437     -21.183 -14.652  10.666  1.00  0.17           C  
ATOM   3408  N   LYS A 438     -24.060 -19.170  14.567  1.00  0.16           N  
ATOM   3409  CA  LYS A 438     -25.471 -19.188  14.944  1.00  0.17           C  
ATOM   3410  C   LYS A 438     -26.045 -17.775  14.993  1.00  0.16           C  
ATOM   3411  CB  LYS A 438     -25.656 -19.877  16.297  1.00  0.14           C  
ATOM   3412  O   LYS A 438     -27.156 -17.568  15.487  1.00  0.16           O  
ATOM   3413  CG  LYS A 438     -25.538 -21.393  16.241  1.00  0.08           C  
ATOM   3414  CD  LYS A 438     -25.994 -22.037  17.544  1.00  0.07           C  
ATOM   3415  CE  LYS A 438     -25.869 -23.554  17.493  1.00  0.08           C  
ATOM   3416  NZ  LYS A 438     -26.345 -24.192  18.756  1.00  0.08           N  
ATOM   3417  N   GLY A 439     -25.477 -16.775  14.160  1.00  0.19           N  
ATOM   3418  CA  GLY A 439     -26.339 -15.613  14.306  1.00  0.19           C  
ATOM   3419  C   GLY A 439     -26.478 -14.809  13.028  1.00  0.19           C  
ATOM   3420  O   GLY A 439     -25.525 -14.693  12.254  1.00  0.19           O  
ATOM   3421  N   GLY A 440     -27.688 -15.012  12.318  1.00  0.16           N  
ATOM   3422  CA  GLY A 440     -28.798 -14.455  11.561  1.00  0.18           C  
ATOM   3423  C   GLY A 440     -28.357 -13.726  10.306  1.00  0.15           C  
ATOM   3424  O   GLY A 440     -27.314 -13.069  10.297  1.00  0.14           O  
ATOM   3425  N   ILE A 441     -28.483 -14.386   9.070  1.00  0.18           N  
ATOM   3426  CA  ILE A 441     -28.926 -13.919   7.761  1.00  0.18           C  
ATOM   3427  C   ILE A 441     -29.339 -12.452   7.850  1.00  0.18           C  
ATOM   3428  CB  ILE A 441     -30.095 -14.774   7.222  1.00  0.16           C  
ATOM   3429  O   ILE A 441     -30.290 -12.110   8.557  1.00  0.18           O  
ATOM   3430  CG1 ILE A 441     -29.696 -16.253   7.170  1.00  0.10           C  
ATOM   3431  CG2 ILE A 441     -30.536 -14.277   5.842  1.00  0.08           C  
ATOM   3432  CD1 ILE A 441     -30.828 -17.185   6.761  1.00  0.08           C  
ATOM   3433  N   VAL A 442     -28.422 -11.494   7.905  1.00  0.17           N  
ATOM   3434  CA  VAL A 442     -29.109 -10.257   7.549  1.00  0.19           C  
ATOM   3435  C   VAL A 442     -28.791  -9.888   6.102  1.00  0.18           C  
ATOM   3436  CB  VAL A 442     -28.717  -9.098   8.493  1.00  0.15           C  
ATOM   3437  O   VAL A 442     -27.627  -9.898   5.693  1.00  0.18           O  
ATOM   3438  CG1 VAL A 442     -29.599  -7.877   8.243  1.00  0.09           C  
ATOM   3439  CG2 VAL A 442     -28.815  -9.542   9.951  1.00  0.07           C  
ATOM   3440  N   ARG A 443     -29.711 -10.356   5.045  1.00  0.20           N  
ATOM   3441  CA  ARG A 443     -30.387  -9.713   3.923  1.00  0.19           C  
ATOM   3442  C   ARG A 443     -29.994  -8.243   3.816  1.00  0.20           C  
ATOM   3443  CB  ARG A 443     -31.905  -9.840   4.065  1.00  0.18           C  
ATOM   3444  O   ARG A 443     -30.499  -7.404   4.565  1.00  0.19           O  
ATOM   3445  CG  ARG A 443     -32.455 -11.186   3.619  1.00  0.16           C  
ATOM   3446  CD  ARG A 443     -33.974 -11.233   3.710  1.00  0.09           C  
ATOM   3447  NE  ARG A 443     -34.490 -12.569   3.423  1.00  0.08           N  
ATOM   3448  NH1 ARG A 443     -36.696 -12.032   3.847  1.00  0.08           N  
ATOM   3449  NH2 ARG A 443     -36.131 -14.161   3.213  1.00  0.06           N  
ATOM   3450  CZ  ARG A 443     -35.771 -12.918   3.495  1.00  0.09           C  
ATOM   3451  N   PRO A 444     -28.695  -7.838   3.452  1.00  0.20           N  
ATOM   3452  CA  PRO A 444     -28.769  -6.503   2.853  1.00  0.20           C  
ATOM   3453  C   PRO A 444     -29.342  -6.523   1.437  1.00  0.20           C  
ATOM   3454  CB  PRO A 444     -27.311  -6.039   2.846  1.00  0.18           C  
ATOM   3455  O   PRO A 444     -28.973  -7.380   0.630  1.00  0.19           O  
ATOM   3456  CG  PRO A 444     -26.524  -7.243   3.250  1.00  0.15           C  
ATOM   3457  CD  PRO A 444     -27.483  -8.327   3.653  1.00  0.08           C  
ATOM   3458  N   SER A 445     -30.654  -6.324   1.199  1.00  0.17           N  
ATOM   3459  CA  SER A 445     -31.487  -5.941   0.064  1.00  0.18           C  
ATOM   3460  C   SER A 445     -30.711  -5.075  -0.924  1.00  0.16           C  
ATOM   3461  CB  SER A 445     -32.733  -5.193   0.540  1.00  0.13           C  
ATOM   3462  O   SER A 445     -30.152  -4.043  -0.547  1.00  0.15           O  
ATOM   3463  OG  SER A 445     -32.374  -4.024   1.258  1.00  0.09           O  
ATOM   3464  N   PHE A 446     -29.921  -5.632  -1.873  1.00  0.20           N  
ATOM   3465  CA  PHE A 446     -29.324  -5.260  -3.150  1.00  0.20           C  
ATOM   3466  C   PHE A 446     -30.402  -4.964  -4.186  1.00  0.20           C  
ATOM   3467  CB  PHE A 446     -28.399  -6.371  -3.657  1.00  0.19           C  
ATOM   3468  O   PHE A 446     -31.255  -5.810  -4.461  1.00  0.19           O  
ATOM   3469  CG  PHE A 446     -27.131  -6.517  -2.860  1.00  0.19           C  
ATOM   3470  CD1 PHE A 446     -26.027  -5.719  -3.133  1.00  0.16           C  
ATOM   3471  CD2 PHE A 446     -27.044  -7.452  -1.837  1.00  0.16           C  
ATOM   3472  CE1 PHE A 446     -24.852  -5.851  -2.397  1.00  0.14           C  
ATOM   3473  CE2 PHE A 446     -25.873  -7.590  -1.097  1.00  0.17           C  
ATOM   3474  CZ  PHE A 446     -24.778  -6.789  -1.379  1.00  0.17           C  
ATOM   3475  N   GLY A 447     -30.644  -3.631  -4.415  1.00  0.19           N  
ATOM   3476  CA  GLY A 447     -31.403  -3.005  -5.486  1.00  0.18           C  
ATOM   3477  C   GLY A 447     -30.544  -2.596  -6.667  1.00  0.19           C  
ATOM   3478  O   GLY A 447     -29.442  -2.073  -6.489  1.00  0.19           O  
ATOM   3479  N   SER A 448     -30.485  -3.316  -7.828  1.00  0.15           N  
ATOM   3480  CA  SER A 448     -30.456  -3.185  -9.281  1.00  0.18           C  
ATOM   3481  C   SER A 448     -29.363  -2.219  -9.727  1.00  0.15           C  
ATOM   3482  CB  SER A 448     -31.812  -2.711  -9.805  1.00  0.12           C  
ATOM   3483  O   SER A 448     -29.288  -1.090  -9.239  1.00  0.15           O  
ATOM   3484  OG  SER A 448     -32.104  -1.406  -9.336  1.00  0.09           O  
ATOM   3485  N   ALA A 449     -27.930  -2.662 -10.043  1.00  0.19           N  
ATOM   3486  CA  ALA A 449     -27.177  -2.076 -11.149  1.00  0.19           C  
ATOM   3487  C   ALA A 449     -25.677  -2.286 -10.964  1.00  0.19           C  
ATOM   3488  CB  ALA A 449     -27.491  -0.587 -11.277  1.00  0.17           C  
ATOM   3489  O   ALA A 449     -25.151  -2.113  -9.862  1.00  0.18           O  
ATOM   3490  N   VAL A 450     -24.896  -3.145 -11.714  1.00  0.20           N  
ATOM   3491  CA  VAL A 450     -23.809  -3.554 -12.598  1.00  0.20           C  
ATOM   3492  C   VAL A 450     -22.465  -3.232 -11.949  1.00  0.20           C  
ATOM   3493  CB  VAL A 450     -23.912  -2.869 -13.979  1.00  0.18           C  
ATOM   3494  O   VAL A 450     -22.228  -2.097 -11.529  1.00  0.20           O  
ATOM   3495  CG1 VAL A 450     -23.060  -3.605 -15.012  1.00  0.12           C  
ATOM   3496  CG2 VAL A 450     -25.369  -2.802 -14.434  1.00  0.12           C  
ATOM   3497  N   GLY A 451     -21.591  -4.234 -11.510  1.00  0.22           N  
ATOM   3498  CA  GLY A 451     -20.203  -4.660 -11.596  1.00  0.21           C  
ATOM   3499  C   GLY A 451     -19.378  -4.251 -10.391  1.00  0.22           C  
ATOM   3500  O   GLY A 451     -19.450  -3.105  -9.942  1.00  0.22           O  
ATOM   3501  N   SER A 452     -18.972  -5.119  -9.431  1.00  0.22           N  
ATOM   3502  CA  SER A 452     -18.191  -5.217  -8.203  1.00  0.22           C  
ATOM   3503  C   SER A 452     -16.706  -5.392  -8.504  1.00  0.22           C  
ATOM   3504  CB  SER A 452     -18.686  -6.381  -7.343  1.00  0.21           C  
ATOM   3505  O   SER A 452     -16.328  -6.233  -9.322  1.00  0.21           O  
ATOM   3506  OG  SER A 452     -19.788  -7.027  -7.958  1.00  0.23           O  
ATOM   3507  N   PHE A 453     -15.808  -4.375  -8.478  1.00  0.24           N  
ATOM   3508  CA  PHE A 453     -14.355  -4.328  -8.367  1.00  0.25           C  
ATOM   3509  C   PHE A 453     -13.920  -4.401  -6.908  1.00  0.24           C  
ATOM   3510  CB  PHE A 453     -13.806  -3.053  -9.015  1.00  0.23           C  
ATOM   3511  O   PHE A 453     -14.449  -3.679  -6.061  1.00  0.23           O  
ATOM   3512  CG  PHE A 453     -14.205  -2.884 -10.457  1.00  0.22           C  
ATOM   3513  CD1 PHE A 453     -13.460  -3.473 -11.472  1.00  0.21           C  
ATOM   3514  CD2 PHE A 453     -15.325  -2.137 -10.797  1.00  0.22           C  
ATOM   3515  CE1 PHE A 453     -13.827  -3.319 -12.807  1.00  0.21           C  
ATOM   3516  CE2 PHE A 453     -15.698  -1.979 -12.129  1.00  0.23           C  
ATOM   3517  CZ  PHE A 453     -14.947  -2.570 -13.132  1.00  0.21           C  
ATOM   3518  N   ILE A 454     -13.283  -5.525  -6.401  1.00  0.22           N  
ATOM   3519  CA  ILE A 454     -12.608  -5.703  -5.120  1.00  0.22           C  
ATOM   3520  C   ILE A 454     -11.110  -5.456  -5.287  1.00  0.22           C  
ATOM   3521  CB  ILE A 454     -12.857  -7.113  -4.540  1.00  0.22           C  
ATOM   3522  O   ILE A 454     -10.430  -6.193  -6.005  1.00  0.22           O  
ATOM   3523  CG1 ILE A 454     -14.361  -7.370  -4.390  1.00  0.22           C  
ATOM   3524  CG2 ILE A 454     -12.136  -7.281  -3.199  1.00  0.21           C  
ATOM   3525  CD1 ILE A 454     -14.704  -8.778  -3.924  1.00  0.19           C  
ATOM   3526  N   ASN A 455     -10.702  -4.307  -5.174  1.00  0.21           N  
ATOM   3527  CA  ASN A 455      -9.335  -3.800  -5.227  1.00  0.21           C  
ATOM   3528  C   ASN A 455      -8.666  -3.850  -3.857  1.00  0.21           C  
ATOM   3529  CB  ASN A 455      -9.312  -2.373  -5.778  1.00  0.20           C  
ATOM   3530  O   ASN A 455      -7.601  -3.261  -3.660  1.00  0.21           O  
ATOM   3531  CG  ASN A 455      -9.528  -2.323  -7.278  1.00  0.20           C  
ATOM   3532  ND2 ASN A 455     -10.051  -1.203  -7.765  1.00  0.16           N  
ATOM   3533  OD1 ASN A 455      -9.229  -3.282  -7.993  1.00  0.21           O  
ATOM   3534  N   GLY A 456      -8.923  -4.955  -2.826  1.00  0.23           N  
ATOM   3535  CA  GLY A 456      -7.973  -5.081  -1.732  1.00  0.22           C  
ATOM   3536  C   GLY A 456      -8.603  -5.591  -0.450  1.00  0.23           C  
ATOM   3537  O   GLY A 456      -9.813  -5.462  -0.253  1.00  0.22           O  
ATOM   3538  N   VAL A 457      -7.983  -6.611   0.275  1.00  0.23           N  
ATOM   3539  CA  VAL A 457      -8.107  -7.175   1.615  1.00  0.23           C  
ATOM   3540  C   VAL A 457      -7.013  -6.608   2.518  1.00  0.23           C  
ATOM   3541  CB  VAL A 457      -8.033  -8.718   1.591  1.00  0.22           C  
ATOM   3542  O   VAL A 457      -5.835  -6.616   2.155  1.00  0.23           O  
ATOM   3543  CG1 VAL A 457      -8.230  -9.290   2.994  1.00  0.22           C  
ATOM   3544  CG2 VAL A 457      -9.072  -9.287   0.627  1.00  0.22           C  
ATOM   3545  N   GLU A 458      -7.462  -5.753   3.500  1.00  0.23           N  
ATOM   3546  CA  GLU A 458      -6.627  -5.310   4.612  1.00  0.23           C  
ATOM   3547  C   GLU A 458      -6.797  -6.219   5.826  1.00  0.23           C  
ATOM   3548  CB  GLU A 458      -6.954  -3.863   4.988  1.00  0.22           C  
ATOM   3549  O   GLU A 458      -7.922  -6.500   6.245  1.00  0.22           O  
ATOM   3550  CG  GLU A 458      -5.835  -3.154   5.737  1.00  0.22           C  
ATOM   3551  CD  GLU A 458      -6.149  -1.700   6.050  1.00  0.24           C  
ATOM   3552  OE1 GLU A 458      -7.239  -1.219   5.666  1.00  0.39           O  
ATOM   3553  OE2 GLU A 458      -5.299  -1.036   6.684  1.00  0.31           O  
ATOM   3554  N   LEU A 459      -5.506  -6.956   6.208  1.00  0.23           N  
ATOM   3555  CA  LEU A 459      -5.230  -7.602   7.487  1.00  0.23           C  
ATOM   3556  C   LEU A 459      -5.165  -6.575   8.612  1.00  0.23           C  
ATOM   3557  CB  LEU A 459      -3.916  -8.385   7.419  1.00  0.22           C  
ATOM   3558  O   LEU A 459      -4.428  -5.591   8.518  1.00  0.22           O  
ATOM   3559  CG  LEU A 459      -3.978  -9.755   6.741  1.00  0.22           C  
ATOM   3560  CD1 LEU A 459      -2.619 -10.114   6.148  1.00  0.20           C  
ATOM   3561  CD2 LEU A 459      -4.434 -10.822   7.730  1.00  0.22           C  
ATOM   3562  N   LEU A 460      -6.188  -6.619   9.584  1.00  0.25           N  
ATOM   3563  CA  LEU A 460      -6.288  -5.875  10.835  1.00  0.24           C  
ATOM   3564  C   LEU A 460      -5.472  -6.547  11.934  1.00  0.25           C  
ATOM   3565  CB  LEU A 460      -7.750  -5.752  11.271  1.00  0.24           C  
ATOM   3566  O   LEU A 460      -5.194  -7.747  11.861  1.00  0.24           O  
ATOM   3567  CG  LEU A 460      -8.677  -4.986  10.326  1.00  0.23           C  
ATOM   3568  CD1 LEU A 460     -10.118  -5.063  10.820  1.00  0.21           C  
ATOM   3569  CD2 LEU A 460      -8.228  -3.535  10.194  1.00  0.25           C  
ATOM   3570  N   PRO A 461      -4.702  -5.702  12.683  1.00  0.24           N  
ATOM   3571  CA  PRO A 461      -3.797  -6.161  13.739  1.00  0.24           C  
ATOM   3572  C   PRO A 461      -4.390  -7.294  14.574  1.00  0.24           C  
ATOM   3573  CB  PRO A 461      -3.585  -4.907  14.591  1.00  0.23           C  
ATOM   3574  O   PRO A 461      -3.649  -8.064  15.190  1.00  0.23           O  
ATOM   3575  CG  PRO A 461      -4.246  -3.808  13.824  1.00  0.23           C  
ATOM   3576  CD  PRO A 461      -5.064  -4.419  12.723  1.00  0.25           C  
ATOM   3577  N   ASP A 462      -5.780  -7.472  14.673  1.00  0.23           N  
ATOM   3578  CA  ASP A 462      -6.357  -8.595  15.406  1.00  0.24           C  
ATOM   3579  C   ASP A 462      -6.580  -9.794  14.487  1.00  0.23           C  
ATOM   3580  CB  ASP A 462      -7.675  -8.186  16.065  1.00  0.21           C  
ATOM   3581  O   ASP A 462      -7.270 -10.746  14.857  1.00  0.22           O  
ATOM   3582  CG  ASP A 462      -8.755  -7.826  15.059  1.00  0.22           C  
ATOM   3583  OD1 ASP A 462      -8.456  -7.740  13.849  1.00  0.25           O  
ATOM   3584  OD2 ASP A 462      -9.914  -7.625  15.481  1.00  0.18           O  
ATOM   3585  N   ASN A 463      -5.778  -9.955  13.437  1.00  0.24           N  
ATOM   3586  CA  ASN A 463      -5.952 -11.088  12.535  1.00  0.27           C  
ATOM   3587  C   ASN A 463      -7.371 -11.146  11.976  1.00  0.24           C  
ATOM   3588  CB  ASN A 463      -5.608 -12.398  13.247  1.00  0.23           C  
ATOM   3589  O   ASN A 463      -7.771 -12.154  11.389  1.00  0.23           O  
ATOM   3590  CG  ASN A 463      -4.118 -12.566  13.473  1.00  0.22           C  
ATOM   3591  ND2 ASN A 463      -3.756 -13.376  14.461  1.00  0.15           N  
ATOM   3592  OD1 ASN A 463      -3.300 -11.971  12.767  1.00  0.17           O  
ATOM   3593  N   SER A 464      -8.165 -10.061  12.048  1.00  0.25           N  
ATOM   3594  CA  SER A 464      -9.372  -9.894  11.245  1.00  0.26           C  
ATOM   3595  C   SER A 464      -9.059  -9.224   9.911  1.00  0.25           C  
ATOM   3596  CB  SER A 464     -10.413  -9.073  12.006  1.00  0.24           C  
ATOM   3597  O   SER A 464      -8.013  -8.591   9.758  1.00  0.24           O  
ATOM   3598  OG  SER A 464      -9.982  -7.732  12.161  1.00  0.26           O  
ATOM   3599  N   THR A 465      -9.366  -9.839   8.881  1.00  0.25           N  
ATOM   3600  CA  THR A 465      -9.313  -9.372   7.500  1.00  0.26           C  
ATOM   3601  C   THR A 465     -10.632  -8.717   7.099  1.00  0.25           C  
ATOM   3602  CB  THR A 465      -8.995 -10.526   6.531  1.00  0.24           C  
ATOM   3603  O   THR A 465     -11.705  -9.181   7.489  1.00  0.25           O  
ATOM   3604  CG2 THR A 465      -7.538 -10.961   6.653  1.00  0.23           C  
ATOM   3605  OG1 THR A 465      -9.842 -11.642   6.832  1.00  0.25           O  
ATOM   3606  N   LYS A 466     -10.524  -7.506   6.761  1.00  0.25           N  
ATOM   3607  CA  LYS A 466     -11.550  -6.690   6.119  1.00  0.26           C  
ATOM   3608  C   LYS A 466     -11.522  -6.863   4.603  1.00  0.25           C  
ATOM   3609  CB  LYS A 466     -11.368  -5.215   6.481  1.00  0.24           C  
ATOM   3610  O   LYS A 466     -10.469  -6.731   3.977  1.00  0.25           O  
ATOM   3611  CG  LYS A 466     -12.180  -4.768   7.687  1.00  0.23           C  
ATOM   3612  CD  LYS A 466     -11.984  -3.286   7.976  1.00  0.25           C  
ATOM   3613  CE  LYS A 466     -12.708  -2.862   9.246  1.00  0.24           C  
ATOM   3614  NZ  LYS A 466     -12.455  -1.427   9.576  1.00  0.24           N  
ATOM   3615  N   GLN A 467     -12.606  -7.577   4.086  1.00  0.25           N  
ATOM   3616  CA  GLN A 467     -13.123  -7.831   2.745  1.00  0.27           C  
ATOM   3617  C   GLN A 467     -13.882  -6.620   2.210  1.00  0.25           C  
ATOM   3618  CB  GLN A 467     -14.031  -9.062   2.743  1.00  0.24           C  
ATOM   3619  O   GLN A 467     -14.678  -6.012   2.928  1.00  0.25           O  
ATOM   3620  CG  GLN A 467     -13.488 -10.225   1.923  1.00  0.23           C  
ATOM   3621  CD  GLN A 467     -14.421 -11.421   1.914  1.00  0.26           C  
ATOM   3622  NE2 GLN A 467     -14.072 -12.438   1.133  1.00  0.26           N  
ATOM   3623  OE1 GLN A 467     -15.445 -11.432   2.603  1.00  0.37           O  
ATOM   3624  N   TYR A 468     -13.447  -6.094   1.041  1.00  0.24           N  
ATOM   3625  CA  TYR A 468     -14.006  -5.027   0.219  1.00  0.25           C  
ATOM   3626  C   TYR A 468     -14.640  -5.590  -1.048  1.00  0.24           C  
ATOM   3627  CB  TYR A 468     -12.924  -4.007  -0.148  1.00  0.23           C  
ATOM   3628  O   TYR A 468     -14.008  -6.357  -1.777  1.00  0.24           O  
ATOM   3629  CG  TYR A 468     -12.184  -3.452   1.045  1.00  0.23           C  
ATOM   3630  CD1 TYR A 468     -12.661  -2.335   1.727  1.00  0.21           C  
ATOM   3631  CD2 TYR A 468     -11.006  -4.042   1.491  1.00  0.23           C  
ATOM   3632  CE1 TYR A 468     -11.981  -1.819   2.825  1.00  0.24           C  
ATOM   3633  CE2 TYR A 468     -10.318  -3.534   2.588  1.00  0.26           C  
ATOM   3634  OH  TYR A 468     -10.136  -1.918   4.335  1.00  0.20           O  
ATOM   3635  CZ  TYR A 468     -10.813  -2.424   3.248  1.00  0.23           C  
ATOM   3636  N   SER A 469     -15.988  -5.701  -1.143  1.00  0.25           N  
ATOM   3637  CA  SER A 469     -16.788  -5.872  -2.352  1.00  0.25           C  
ATOM   3638  C   SER A 469     -17.465  -4.566  -2.756  1.00  0.25           C  
ATOM   3639  CB  SER A 469     -17.842  -6.961  -2.148  1.00  0.24           C  
ATOM   3640  O   SER A 469     -17.914  -3.802  -1.899  1.00  0.24           O  
ATOM   3641  OG  SER A 469     -18.853  -6.521  -1.258  1.00  0.26           O  
ATOM   3642  N   ARG A 470     -17.022  -4.016  -3.892  1.00  0.24           N  
ATOM   3643  CA  ARG A 470     -17.658  -3.150  -4.879  1.00  0.23           C  
ATOM   3644  C   ARG A 470     -18.831  -3.856  -5.552  1.00  0.24           C  
ATOM   3645  CB  ARG A 470     -16.644  -2.700  -5.933  1.00  0.22           C  
ATOM   3646  O   ARG A 470     -18.685  -4.972  -6.054  1.00  0.23           O  
ATOM   3647  CG  ARG A 470     -17.050  -1.439  -6.679  1.00  0.22           C  
ATOM   3648  CD  ARG A 470     -16.008  -1.036  -7.713  1.00  0.22           C  
ATOM   3649  NE  ARG A 470     -16.435   0.130  -8.482  1.00  0.21           N  
ATOM   3650  NH1 ARG A 470     -14.581   0.159  -9.860  1.00  0.19           N  
ATOM   3651  NH2 ARG A 470     -16.229   1.732 -10.115  1.00  0.14           N  
ATOM   3652  CZ  ARG A 470     -15.747   0.671  -9.484  1.00  0.20           C  
ATOM   3653  N   ALA A 471     -20.055  -3.265  -5.294  1.00  0.24           N  
ATOM   3654  CA  ALA A 471     -21.302  -3.420  -6.039  1.00  0.23           C  
ATOM   3655  C   ALA A 471     -21.555  -2.216  -6.942  1.00  0.23           C  
ATOM   3656  CB  ALA A 471     -22.474  -3.617  -5.080  1.00  0.22           C  
ATOM   3657  O   ALA A 471     -21.609  -1.078  -6.469  1.00  0.23           O  
ATOM   3658  N   SER A 472     -20.936  -2.030  -8.067  1.00  0.23           N  
ATOM   3659  CA  SER A 472     -21.387  -1.199  -9.179  1.00  0.22           C  
ATOM   3660  C   SER A 472     -22.641  -1.777  -9.827  1.00  0.23           C  
ATOM   3661  CB  SER A 472     -20.281  -1.058 -10.226  1.00  0.22           C  
ATOM   3662  O   SER A 472     -22.633  -2.915 -10.301  1.00  0.23           O  
ATOM   3663  OG  SER A 472     -20.041  -2.294 -10.875  1.00  0.25           O  
ATOM   3664  N   GLY A 473     -23.841  -1.504  -9.152  1.00  0.23           N  
ATOM   3665  CA  GLY A 473     -25.077  -1.540  -9.918  1.00  0.21           C  
ATOM   3666  C   GLY A 473     -26.148  -0.618  -9.368  1.00  0.23           C  
ATOM   3667  O   GLY A 473     -26.177  -0.338  -8.168  1.00  0.22           O  
ATOM   3668  N   SER A 474     -26.699   0.210 -10.245  1.00  0.20           N  
ATOM   3669  CA  SER A 474     -27.776   1.179 -10.422  1.00  0.19           C  
ATOM   3670  C   SER A 474     -28.891   0.959  -9.405  1.00  0.20           C  
ATOM   3671  CB  SER A 474     -28.344   1.096 -11.840  1.00  0.19           C  
ATOM   3672  O   SER A 474     -29.805   1.778  -9.292  1.00  0.20           O  
ATOM   3673  OG  SER A 474     -28.771  -0.222 -12.134  1.00  0.12           O  
ATOM   3674  N   GLY A 475     -28.683   0.071  -8.363  1.00  0.21           N  
ATOM   3675  CA  GLY A 475     -29.684  -0.108  -7.324  1.00  0.21           C  
ATOM   3676  C   GLY A 475     -29.084  -0.371  -5.956  1.00  0.21           C  
ATOM   3677  O   GLY A 475     -28.443  -1.401  -5.741  1.00  0.21           O  
ATOM   3678  N   GLY A 476     -28.691   0.739  -5.372  1.00  0.23           N  
ATOM   3679  CA  GLY A 476     -28.567   1.000  -3.946  1.00  0.21           C  
ATOM   3680  C   GLY A 476     -27.312   0.403  -3.338  1.00  0.23           C  
ATOM   3681  O   GLY A 476     -27.035  -0.785  -3.514  1.00  0.22           O  
ATOM   3682  N   PHE A 477     -26.225   1.032  -3.472  1.00  0.23           N  
ATOM   3683  CA  PHE A 477     -24.955   1.030  -2.757  1.00  0.25           C  
ATOM   3684  C   PHE A 477     -25.169   0.761  -1.272  1.00  0.24           C  
ATOM   3685  CB  PHE A 477     -24.226   2.364  -2.948  1.00  0.23           C  
ATOM   3686  O   PHE A 477     -25.882   1.507  -0.597  1.00  0.23           O  
ATOM   3687  CG  PHE A 477     -23.605   2.527  -4.309  1.00  0.22           C  
ATOM   3688  CD1 PHE A 477     -22.350   1.998  -4.584  1.00  0.21           C  
ATOM   3689  CD2 PHE A 477     -24.277   3.209  -5.315  1.00  0.22           C  
ATOM   3690  CE1 PHE A 477     -21.773   2.147  -5.843  1.00  0.19           C  
ATOM   3691  CE2 PHE A 477     -23.707   3.362  -6.576  1.00  0.22           C  
ATOM   3692  CZ  PHE A 477     -22.454   2.831  -6.837  1.00  0.21           C  
ATOM   3693  N   ARG A 478     -25.233  -0.500  -0.904  1.00  0.24           N  
ATOM   3694  CA  ARG A 478     -24.876  -0.834   0.471  1.00  0.23           C  
ATOM   3695  C   ARG A 478     -23.491  -1.467   0.539  1.00  0.24           C  
ATOM   3696  CB  ARG A 478     -25.914  -1.779   1.082  1.00  0.22           C  
ATOM   3697  O   ARG A 478     -23.275  -2.559   0.009  1.00  0.23           O  
ATOM   3698  CG  ARG A 478     -27.286  -1.150   1.265  1.00  0.22           C  
ATOM   3699  CD  ARG A 478     -28.216  -2.050   2.067  1.00  0.23           C  
ATOM   3700  NE  ARG A 478     -29.565  -1.497   2.147  1.00  0.18           N  
ATOM   3701  NH1 ARG A 478     -30.320  -3.019   3.713  1.00  0.17           N  
ATOM   3702  NH2 ARG A 478     -31.725  -1.390   2.921  1.00  0.14           N  
ATOM   3703  CZ  ARG A 478     -30.533  -1.970   2.927  1.00  0.17           C  
ATOM   3704  N   PRO A 479     -22.434  -0.673   0.449  1.00  0.24           N  
ATOM   3705  CA  PRO A 479     -21.239  -1.356   0.952  1.00  0.24           C  
ATOM   3706  C   PRO A 479     -21.561  -2.399   2.019  1.00  0.24           C  
ATOM   3707  CB  PRO A 479     -20.402  -0.216   1.537  1.00  0.23           C  
ATOM   3708  O   PRO A 479     -22.337  -2.128   2.939  1.00  0.24           O  
ATOM   3709  CG  PRO A 479     -21.349   0.934   1.652  1.00  0.23           C  
ATOM   3710  CD  PRO A 479     -22.588   0.611   0.867  1.00  0.25           C  
ATOM   3711  N   SER A 480     -21.903  -3.621   1.667  1.00  0.24           N  
ATOM   3712  CA  SER A 480     -21.879  -4.739   2.605  1.00  0.24           C  
ATOM   3713  C   SER A 480     -20.450  -5.171   2.913  1.00  0.24           C  
ATOM   3714  CB  SER A 480     -22.670  -5.923   2.049  1.00  0.22           C  
ATOM   3715  O   SER A 480     -19.630  -5.316   2.004  1.00  0.23           O  
ATOM   3716  OG  SER A 480     -22.312  -6.179   0.702  1.00  0.17           O  
ATOM   3717  N   TYR A 481     -19.845  -4.502   3.954  1.00  0.23           N  
ATOM   3718  CA  TYR A 481     -18.636  -4.889   4.672  1.00  0.26           C  
ATOM   3719  C   TYR A 481     -18.923  -6.016   5.657  1.00  0.23           C  
ATOM   3720  CB  TYR A 481     -18.042  -3.687   5.413  1.00  0.22           C  
ATOM   3721  O   TYR A 481     -19.951  -6.006   6.338  1.00  0.23           O  
ATOM   3722  CG  TYR A 481     -18.265  -2.370   4.710  1.00  0.22           C  
ATOM   3723  CD1 TYR A 481     -17.335  -1.879   3.796  1.00  0.22           C  
ATOM   3724  CD2 TYR A 481     -19.405  -1.614   4.958  1.00  0.23           C  
ATOM   3725  CE1 TYR A 481     -17.536  -0.665   3.148  1.00  0.23           C  
ATOM   3726  CE2 TYR A 481     -19.616  -0.398   4.316  1.00  0.25           C  
ATOM   3727  OH  TYR A 481     -18.882   1.269   2.774  1.00  0.14           O  
ATOM   3728  CZ  TYR A 481     -18.678   0.067   3.413  1.00  0.24           C  
ATOM   3729  N   ALA A 482     -18.518  -7.200   5.317  1.00  0.25           N  
ATOM   3730  CA  ALA A 482     -18.285  -8.224   6.333  1.00  0.25           C  
ATOM   3731  C   ALA A 482     -16.935  -8.021   7.015  1.00  0.25           C  
ATOM   3732  CB  ALA A 482     -18.360  -9.616   5.713  1.00  0.23           C  
ATOM   3733  O   ALA A 482     -15.909  -7.878   6.346  1.00  0.24           O  
ATOM   3734  N   VAL A 483     -16.827  -7.202   8.012  1.00  0.23           N  
ATOM   3735  CA  VAL A 483     -15.810  -7.207   9.059  1.00  0.24           C  
ATOM   3736  C   VAL A 483     -16.017  -8.412   9.974  1.00  0.23           C  
ATOM   3737  CB  VAL A 483     -15.838  -5.901   9.884  1.00  0.22           C  
ATOM   3738  O   VAL A 483     -17.119  -8.632  10.482  1.00  0.23           O  
ATOM   3739  CG1 VAL A 483     -14.719  -5.896  10.924  1.00  0.21           C  
ATOM   3740  CG2 VAL A 483     -15.721  -4.687   8.963  1.00  0.21           C  
ATOM   3741  N   HIS A 484     -15.277  -9.447   9.751  1.00  0.22           N  
ATOM   3742  CA  HIS A 484     -15.128 -10.711  10.464  1.00  0.25           C  
ATOM   3743  C   HIS A 484     -14.417 -10.510  11.798  1.00  0.22           C  
ATOM   3744  CB  HIS A 484     -14.364 -11.722   9.608  1.00  0.21           C  
ATOM   3745  O   HIS A 484     -13.355  -9.886  11.852  1.00  0.21           O  
ATOM   3746  CG  HIS A 484     -15.220 -12.429   8.606  1.00  0.20           C  
ATOM   3747  CD2 HIS A 484     -15.619 -12.067   7.364  1.00  0.19           C  
ATOM   3748  ND1 HIS A 484     -15.775 -13.668   8.844  1.00  0.16           N  
ATOM   3749  CE1 HIS A 484     -16.479 -14.039   7.787  1.00  0.14           C  
ATOM   3750  NE2 HIS A 484     -16.400 -13.085   6.875  1.00  0.15           N  
ATOM   3751  N   LYS A 485     -15.180 -10.538  12.951  1.00  0.20           N  
ATOM   3752  CA  LYS A 485     -14.780 -10.775  14.336  1.00  0.20           C  
ATOM   3753  C   LYS A 485     -14.516 -12.257  14.586  1.00  0.19           C  
ATOM   3754  CB  LYS A 485     -15.853 -10.264  15.299  1.00  0.18           C  
ATOM   3755  O   LYS A 485     -15.291 -13.112  14.155  1.00  0.19           O  
ATOM   3756  CG  LYS A 485     -15.354  -9.214  16.281  1.00  0.18           C  
ATOM   3757  CD  LYS A 485     -16.457  -8.769  17.232  1.00  0.13           C  
ATOM   3758  CE  LYS A 485     -15.949  -7.746  18.240  1.00  0.14           C  
ATOM   3759  NZ  LYS A 485     -17.027  -7.310  19.177  1.00  0.11           N  
ATOM   3760  N   SER A 486     -13.471 -12.617  15.214  1.00  0.20           N  
ATOM   3761  CA  SER A 486     -13.071 -13.684  16.125  1.00  0.21           C  
ATOM   3762  C   SER A 486     -13.954 -13.709  17.368  1.00  0.20           C  
ATOM   3763  CB  SER A 486     -11.607 -13.521  16.532  1.00  0.19           C  
ATOM   3764  O   SER A 486     -13.478 -13.998  18.468  1.00  0.19           O  
ATOM   3765  OG  SER A 486     -11.414 -12.310  17.243  1.00  0.13           O  
ATOM   3766  N   THR A 487     -15.286 -13.425  17.313  1.00  0.19           N  
ATOM   3767  CA  THR A 487     -16.185 -13.861  18.376  1.00  0.21           C  
ATOM   3768  C   THR A 487     -17.482 -14.416  17.794  1.00  0.19           C  
ATOM   3769  CB  THR A 487     -16.506 -12.707  19.344  1.00  0.17           C  
ATOM   3770  O   THR A 487     -18.020 -13.868  16.830  1.00  0.18           O  
ATOM   3771  CG2 THR A 487     -15.535 -12.689  20.520  1.00  0.08           C  
ATOM   3772  OG1 THR A 487     -16.411 -11.461  18.642  1.00  0.12           O  
ATOM   3773  N   PRO A 488     -17.827 -15.772  18.176  1.00  0.21           N  
ATOM   3774  CA  PRO A 488     -18.983 -16.614  17.859  1.00  0.21           C  
ATOM   3775  C   PRO A 488     -20.283 -15.819  17.764  1.00  0.21           C  
ATOM   3776  CB  PRO A 488     -19.031 -17.602  19.027  1.00  0.19           C  
ATOM   3777  O   PRO A 488     -21.272 -16.310  17.212  1.00  0.20           O  
ATOM   3778  CG  PRO A 488     -17.949 -17.150  19.954  1.00  0.19           C  
ATOM   3779  CD  PRO A 488     -17.235 -15.989  19.324  1.00  0.18           C  
ATOM   3780  N   ASN A 489     -20.301 -14.478  18.052  1.00  0.22           N  
ATOM   3781  CA  ASN A 489     -21.612 -13.858  18.214  1.00  0.23           C  
ATOM   3782  C   ASN A 489     -21.672 -12.489  17.541  1.00  0.21           C  
ATOM   3783  CB  ASN A 489     -21.968 -13.736  19.697  1.00  0.19           C  
ATOM   3784  O   ASN A 489     -21.289 -11.482  18.138  1.00  0.21           O  
ATOM   3785  CG  ASN A 489     -22.364 -15.064  20.313  1.00  0.18           C  
ATOM   3786  ND2 ASN A 489     -22.184 -15.186  21.623  1.00  0.12           N  
ATOM   3787  OD1 ASN A 489     -22.825 -15.972  19.618  1.00  0.11           O  
ATOM   3788  N   PHE A 490     -21.514 -12.390  16.262  1.00  0.22           N  
ATOM   3789  CA  PHE A 490     -21.918 -11.195  15.531  1.00  0.24           C  
ATOM   3790  C   PHE A 490     -23.399 -11.253  15.174  1.00  0.22           C  
ATOM   3791  CB  PHE A 490     -21.078 -11.030  14.261  1.00  0.21           C  
ATOM   3792  O   PHE A 490     -23.864 -12.236  14.593  1.00  0.22           O  
ATOM   3793  CG  PHE A 490     -20.367  -9.706  14.172  1.00  0.22           C  
ATOM   3794  CD1 PHE A 490     -20.987  -8.606  13.592  1.00  0.20           C  
ATOM   3795  CD2 PHE A 490     -19.078  -9.562  14.669  1.00  0.20           C  
ATOM   3796  CE1 PHE A 490     -20.331  -7.380  13.508  1.00  0.15           C  
ATOM   3797  CE2 PHE A 490     -18.416  -8.340  14.588  1.00  0.19           C  
ATOM   3798  CZ  PHE A 490     -19.044  -7.251  14.007  1.00  0.21           C  
ATOM   3799  N   THR A 491     -24.171 -10.586  15.899  1.00  0.22           N  
ATOM   3800  CA  THR A 491     -25.402  -9.981  15.405  1.00  0.22           C  
ATOM   3801  C   THR A 491     -25.097  -8.897  14.376  1.00  0.22           C  
ATOM   3802  CB  THR A 491     -26.230  -9.381  16.557  1.00  0.20           C  
ATOM   3803  O   THR A 491     -24.332  -7.970  14.651  1.00  0.21           O  
ATOM   3804  CG2 THR A 491     -27.657  -9.919  16.546  1.00  0.10           C  
ATOM   3805  OG1 THR A 491     -25.614  -9.716  17.806  1.00  0.13           O  
ATOM   3806  N   PHE A 492     -24.711  -9.228  13.009  1.00  0.22           N  
ATOM   3807  CA  PHE A 492     -24.960  -8.212  11.993  1.00  0.23           C  
ATOM   3808  C   PHE A 492     -26.223  -7.423  12.315  1.00  0.22           C  
ATOM   3809  CB  PHE A 492     -25.080  -8.854  10.607  1.00  0.21           C  
ATOM   3810  O   PHE A 492     -27.280  -8.007  12.563  1.00  0.21           O  
ATOM   3811  CG  PHE A 492     -23.779  -8.923   9.855  1.00  0.21           C  
ATOM   3812  CD1 PHE A 492     -23.373  -7.873   9.041  1.00  0.19           C  
ATOM   3813  CD2 PHE A 492     -22.960 -10.040   9.962  1.00  0.18           C  
ATOM   3814  CE1 PHE A 492     -22.169  -7.935   8.344  1.00  0.14           C  
ATOM   3815  CE2 PHE A 492     -21.756 -10.109   9.269  1.00  0.16           C  
ATOM   3816  CZ  PHE A 492     -21.362  -9.056   8.459  1.00  0.21           C  
ATOM   3817  N   LYS A 493     -26.164  -6.442  13.032  1.00  0.20           N  
ATOM   3818  CA  LYS A 493     -27.259  -5.477  12.993  1.00  0.21           C  
ATOM   3819  C   LYS A 493     -27.440  -4.908  11.588  1.00  0.20           C  
ATOM   3820  CB  LYS A 493     -27.012  -4.343  13.989  1.00  0.18           C  
ATOM   3821  O   LYS A 493     -26.467  -4.512  10.943  1.00  0.19           O  
ATOM   3822  CG  LYS A 493     -27.705  -4.536  15.330  1.00  0.13           C  
ATOM   3823  CD  LYS A 493     -27.591  -3.291  16.202  1.00  0.08           C  
ATOM   3824  CE  LYS A 493     -28.276  -3.486  17.548  1.00  0.10           C  
ATOM   3825  NZ  LYS A 493     -28.189  -2.260  18.396  1.00  0.09           N  
ATOM   3826  N   SER A 494     -28.155  -5.571  10.586  1.00  0.17           N  
ATOM   3827  CA  SER A 494     -28.894  -4.899   9.522  1.00  0.20           C  
ATOM   3828  C   SER A 494     -28.511  -3.426   9.428  1.00  0.17           C  
ATOM   3829  CB  SER A 494     -30.401  -5.029   9.751  1.00  0.14           C  
ATOM   3830  O   SER A 494     -28.571  -2.699  10.422  1.00  0.16           O  
ATOM   3831  OG  SER A 494     -30.866  -4.013  10.623  1.00  0.10           O  
ATOM   3832  N   LEU A 495     -27.356  -3.027   8.911  1.00  0.20           N  
ATOM   3833  CA  LEU A 495     -27.488  -1.650   8.447  1.00  0.21           C  
ATOM   3834  C   LEU A 495     -28.390  -1.574   7.220  1.00  0.19           C  
ATOM   3835  CB  LEU A 495     -26.113  -1.060   8.123  1.00  0.18           C  
ATOM   3836  O   LEU A 495     -28.134  -2.239   6.214  1.00  0.19           O  
ATOM   3837  CG  LEU A 495     -25.428  -0.280   9.246  1.00  0.16           C  
ATOM   3838  CD1 LEU A 495     -23.921  -0.508   9.207  1.00  0.09           C  
ATOM   3839  CD2 LEU A 495     -25.752   1.206   9.141  1.00  0.10           C  
ATOM   3840  N   SER A 496     -29.660  -1.812   7.338  1.00  0.15           N  
ATOM   3841  CA  SER A 496     -30.673  -1.230   6.464  1.00  0.19           C  
ATOM   3842  C   SER A 496     -30.163   0.044   5.799  1.00  0.16           C  
ATOM   3843  CB  SER A 496     -31.950  -0.929   7.249  1.00  0.11           C  
ATOM   3844  O   SER A 496     -29.857   1.026   6.479  1.00  0.15           O  
ATOM   3845  OG  SER A 496     -32.741   0.033   6.574  1.00  0.09           O  
ATOM   3846  N   LEU A 497     -29.152   0.025   4.894  1.00  0.21           N  
ATOM   3847  CA  LEU A 497     -28.713   1.177   4.114  1.00  0.21           C  
ATOM   3848  C   LEU A 497     -29.442   1.237   2.776  1.00  0.21           C  
ATOM   3849  CB  LEU A 497     -27.201   1.124   3.884  1.00  0.19           C  
ATOM   3850  O   LEU A 497     -29.388   0.287   1.992  1.00  0.20           O  
ATOM   3851  CG  LEU A 497     -26.319   1.314   5.119  1.00  0.19           C  
ATOM   3852  CD1 LEU A 497     -24.883   0.904   4.813  1.00  0.16           C  
ATOM   3853  CD2 LEU A 497     -26.378   2.759   5.601  1.00  0.16           C  
ATOM   3854  N   GLY A 498     -30.666   1.744   2.631  1.00  0.18           N  
ATOM   3855  CA  GLY A 498     -31.479   2.344   1.584  1.00  0.18           C  
ATOM   3856  C   GLY A 498     -30.744   2.486   0.265  1.00  0.18           C  
ATOM   3857  O   GLY A 498     -29.524   2.662   0.244  1.00  0.17           O  
ATOM   3858  N   THR A 499     -31.264   1.956  -0.857  1.00  0.18           N  
ATOM   3859  CA  THR A 499     -31.328   1.892  -2.313  1.00  0.20           C  
ATOM   3860  C   THR A 499     -30.382   2.911  -2.941  1.00  0.18           C  
ATOM   3861  CB  THR A 499     -32.761   2.136  -2.821  1.00  0.17           C  
ATOM   3862  O   THR A 499     -30.497   4.112  -2.686  1.00  0.18           O  
ATOM   3863  CG2 THR A 499     -33.262   0.953  -3.644  1.00  0.09           C  
ATOM   3864  OG1 THR A 499     -33.633   2.327  -1.700  1.00  0.12           O  
ATOM   3865  N   ILE A 500     -29.076   2.486  -3.491  1.00  0.20           N  
ATOM   3866  CA  ILE A 500     -28.091   3.394  -4.069  1.00  0.20           C  
ATOM   3867  C   ILE A 500     -27.702   2.914  -5.465  1.00  0.20           C  
ATOM   3868  CB  ILE A 500     -26.836   3.511  -3.174  1.00  0.19           C  
ATOM   3869  O   ILE A 500     -27.325   1.754  -5.647  1.00  0.20           O  
ATOM   3870  CG1 ILE A 500     -27.231   3.928  -1.752  1.00  0.18           C  
ATOM   3871  CG2 ILE A 500     -25.833   4.499  -3.776  1.00  0.19           C  
ATOM   3872  CD1 ILE A 500     -26.080   3.902  -0.757  1.00  0.17           C  
ATOM   3873  N   GLN A 501     -27.730   3.756  -6.629  1.00  0.17           N  
ATOM   3874  CA  GLN A 501     -27.625   3.815  -8.083  1.00  0.19           C  
ATOM   3875  C   GLN A 501     -26.434   4.665  -8.515  1.00  0.18           C  
ATOM   3876  CB  GLN A 501     -28.914   4.369  -8.692  1.00  0.17           C  
ATOM   3877  O   GLN A 501     -26.267   5.793  -8.045  1.00  0.18           O  
ATOM   3878  CG  GLN A 501     -30.060   3.367  -8.723  1.00  0.16           C  
ATOM   3879  CD  GLN A 501     -31.229   3.838  -9.568  1.00  0.10           C  
ATOM   3880  NE2 GLN A 501     -32.181   2.944  -9.814  1.00  0.13           N  
ATOM   3881  OE1 GLN A 501     -31.277   4.996  -9.994  1.00  0.21           O  
ATOM   3882  N   GLY A 502     -25.037   3.963  -8.961  1.00  0.21           N  
ATOM   3883  CA  GLY A 502     -24.202   4.660  -9.926  1.00  0.20           C  
ATOM   3884  C   GLY A 502     -22.730   4.315  -9.802  1.00  0.21           C  
ATOM   3885  O   GLY A 502     -22.251   4.003  -8.710  1.00  0.21           O  
ATOM   3886  N   TYR A 503     -21.883   4.182 -10.961  1.00  0.18           N  
ATOM   3887  CA  TYR A 503     -20.775   3.898 -11.866  1.00  0.21           C  
ATOM   3888  C   TYR A 503     -19.477   4.503 -11.346  1.00  0.18           C  
ATOM   3889  CB  TYR A 503     -21.076   4.434 -13.269  1.00  0.18           C  
ATOM   3890  O   TYR A 503     -19.433   5.683 -10.991  1.00  0.19           O  
ATOM   3891  CG  TYR A 503     -21.816   3.454 -14.147  1.00  0.17           C  
ATOM   3892  CD1 TYR A 503     -21.126   2.527 -14.926  1.00  0.10           C  
ATOM   3893  CD2 TYR A 503     -23.206   3.454 -14.202  1.00  0.10           C  
ATOM   3894  CE1 TYR A 503     -21.804   1.624 -15.738  1.00  0.08           C  
ATOM   3895  CE2 TYR A 503     -23.894   2.556 -15.010  1.00  0.09           C  
ATOM   3896  OH  TYR A 503     -23.861   0.754 -16.576  1.00  0.07           O  
ATOM   3897  CZ  TYR A 503     -23.185   1.645 -15.773  1.00  0.08           C  
ATOM   3898  N   GLU A 504     -18.375   3.694 -11.198  1.00  0.19           N  
ATOM   3899  CA  GLU A 504     -16.942   3.414 -11.192  1.00  0.20           C  
ATOM   3900  C   GLU A 504     -16.236   4.173 -10.072  1.00  0.19           C  
ATOM   3901  CB  GLU A 504     -16.319   3.772 -12.544  1.00  0.18           C  
ATOM   3902  O   GLU A 504     -15.888   5.345 -10.233  1.00  0.19           O  
ATOM   3903  CG  GLU A 504     -16.551   2.725 -13.624  1.00  0.18           C  
ATOM   3904  CD  GLU A 504     -15.754   2.985 -14.893  1.00  0.11           C  
ATOM   3905  OE1 GLU A 504     -15.098   4.047 -14.990  1.00  0.29           O  
ATOM   3906  OE2 GLU A 504     -15.788   2.121 -15.797  1.00  0.16           O  
ATOM   3907  N   PRO A 505     -16.305   3.810  -8.835  1.00  0.22           N  
ATOM   3908  CA  PRO A 505     -15.446   4.273  -7.742  1.00  0.23           C  
ATOM   3909  C   PRO A 505     -14.162   3.456  -7.613  1.00  0.22           C  
ATOM   3910  CB  PRO A 505     -16.329   4.100  -6.503  1.00  0.21           C  
ATOM   3911  O   PRO A 505     -14.188   2.231  -7.759  1.00  0.22           O  
ATOM   3912  CG  PRO A 505     -17.404   3.153  -6.929  1.00  0.21           C  
ATOM   3913  CD  PRO A 505     -17.446   3.122  -8.430  1.00  0.23           C  
ATOM   3914  N   THR A 506     -13.010   3.963  -7.761  1.00  0.22           N  
ATOM   3915  CA  THR A 506     -11.658   3.688  -7.287  1.00  0.22           C  
ATOM   3916  C   THR A 506     -11.601   3.727  -5.762  1.00  0.22           C  
ATOM   3917  CB  THR A 506     -10.646   4.693  -7.867  1.00  0.21           C  
ATOM   3918  O   THR A 506     -12.053   4.693  -5.144  1.00  0.22           O  
ATOM   3919  CG2 THR A 506      -9.863   4.081  -9.023  1.00  0.19           C  
ATOM   3920  OG1 THR A 506     -11.349   5.849  -8.340  1.00  0.17           O  
ATOM   3921  N   VAL A 507     -11.862   2.584  -5.081  1.00  0.22           N  
ATOM   3922  CA  VAL A 507     -11.649   2.357  -3.655  1.00  0.23           C  
ATOM   3923  C   VAL A 507     -10.189   2.628  -3.300  1.00  0.22           C  
ATOM   3924  CB  VAL A 507     -12.040   0.920  -3.244  1.00  0.21           C  
ATOM   3925  O   VAL A 507      -9.280   2.056  -3.907  1.00  0.22           O  
ATOM   3926  CG1 VAL A 507     -11.978   0.756  -1.727  1.00  0.17           C  
ATOM   3927  CG2 VAL A 507     -13.434   0.577  -3.765  1.00  0.20           C  
ATOM   3928  N   GLU A 508      -9.862   3.814  -2.736  1.00  0.22           N  
ATOM   3929  CA  GLU A 508      -8.826   4.520  -1.988  1.00  0.22           C  
ATOM   3930  C   GLU A 508      -8.563   3.850  -0.642  1.00  0.22           C  
ATOM   3931  CB  GLU A 508      -9.216   5.985  -1.779  1.00  0.21           C  
ATOM   3932  O   GLU A 508      -9.495   3.602   0.126  1.00  0.22           O  
ATOM   3933  CG  GLU A 508      -9.010   6.858  -3.008  1.00  0.21           C  
ATOM   3934  CD  GLU A 508      -9.410   8.308  -2.788  1.00  0.23           C  
ATOM   3935  OE1 GLU A 508      -9.930   8.636  -1.698  1.00  0.32           O  
ATOM   3936  OE2 GLU A 508      -9.202   9.124  -3.715  1.00  0.23           O  
ATOM   3937  N   ARG A 509      -7.589   2.920  -0.588  1.00  0.22           N  
ATOM   3938  CA  ARG A 509      -6.904   2.411   0.596  1.00  0.21           C  
ATOM   3939  C   ARG A 509      -6.422   3.554   1.483  1.00  0.23           C  
ATOM   3940  CB  ARG A 509      -5.723   1.525   0.195  1.00  0.21           C  
ATOM   3941  O   ARG A 509      -5.605   4.374   1.058  1.00  0.22           O  
ATOM   3942  CG  ARG A 509      -6.130   0.171  -0.364  1.00  0.21           C  
ATOM   3943  CD  ARG A 509      -4.921  -0.712  -0.640  1.00  0.22           C  
ATOM   3944  NE  ARG A 509      -5.302  -1.952  -1.310  1.00  0.19           N  
ATOM   3945  NH1 ARG A 509      -3.150  -2.782  -1.446  1.00  0.16           N  
ATOM   3946  NH2 ARG A 509      -4.905  -3.995  -2.282  1.00  0.13           N  
ATOM   3947  CZ  ARG A 509      -4.451  -2.907  -1.678  1.00  0.17           C  
ATOM   3948  N   ALA A 510      -7.266   4.122   2.415  1.00  0.22           N  
ATOM   3949  CA  ALA A 510      -6.838   4.838   3.614  1.00  0.21           C  
ATOM   3950  C   ALA A 510      -6.137   3.901   4.593  1.00  0.22           C  
ATOM   3951  CB  ALA A 510      -8.033   5.509   4.287  1.00  0.21           C  
ATOM   3952  O   ALA A 510      -6.735   2.935   5.074  1.00  0.22           O  
ATOM   3953  N   ASN A 511      -5.025   3.345   4.240  1.00  0.22           N  
ATOM   3954  CA  ASN A 511      -4.144   2.889   5.309  1.00  0.22           C  
ATOM   3955  C   ASN A 511      -3.924   3.977   6.356  1.00  0.23           C  
ATOM   3956  CB  ASN A 511      -2.803   2.424   4.737  1.00  0.21           C  
ATOM   3957  O   ASN A 511      -3.230   4.962   6.099  1.00  0.22           O  
ATOM   3958  CG  ASN A 511      -2.871   1.028   4.150  1.00  0.21           C  
ATOM   3959  ND2 ASN A 511      -2.020   0.756   3.168  1.00  0.17           N  
ATOM   3960  OD1 ASN A 511      -3.682   0.201   4.575  1.00  0.23           O  
ATOM   3961  N   VAL A 512      -4.934   4.304   7.203  1.00  0.22           N  
ATOM   3962  CA  VAL A 512      -4.744   5.036   8.451  1.00  0.22           C  
ATOM   3963  C   VAL A 512      -4.494   4.054   9.594  1.00  0.22           C  
ATOM   3964  CB  VAL A 512      -5.960   5.932   8.775  1.00  0.21           C  
ATOM   3965  O   VAL A 512      -5.360   3.238   9.920  1.00  0.21           O  
ATOM   3966  CG1 VAL A 512      -5.646   6.868   9.940  1.00  0.20           C  
ATOM   3967  CG2 VAL A 512      -6.377   6.731   7.541  1.00  0.21           C  
ATOM   3968  N   ASP A 513      -3.368   3.470   9.730  1.00  0.22           N  
ATOM   3969  CA  ASP A 513      -2.857   2.941  10.991  1.00  0.22           C  
ATOM   3970  C   ASP A 513      -2.558   4.067  11.978  1.00  0.22           C  
ATOM   3971  CB  ASP A 513      -1.599   2.104  10.751  1.00  0.21           C  
ATOM   3972  O   ASP A 513      -1.670   4.889  11.740  1.00  0.21           O  
ATOM   3973  CG  ASP A 513      -1.847   0.611  10.877  1.00  0.21           C  
ATOM   3974  OD1 ASP A 513      -2.883   0.211  11.450  1.00  0.21           O  
ATOM   3975  OD2 ASP A 513      -0.998  -0.173  10.400  1.00  0.15           O  
ATOM   3976  N   ASP A 514      -3.567   4.694  12.578  1.00  0.21           N  
ATOM   3977  CA  ASP A 514      -3.389   5.222  13.927  1.00  0.20           C  
ATOM   3978  C   ASP A 514      -2.864   4.145  14.874  1.00  0.21           C  
ATOM   3979  CB  ASP A 514      -4.706   5.793  14.458  1.00  0.20           C  
ATOM   3980  O   ASP A 514      -3.612   3.256  15.287  1.00  0.20           O  
ATOM   3981  CG  ASP A 514      -4.506   6.948  15.423  1.00  0.20           C  
ATOM   3982  OD1 ASP A 514      -3.349   7.230  15.805  1.00  0.25           O  
ATOM   3983  OD2 ASP A 514      -5.513   7.581  15.806  1.00  0.24           O  
ATOM   3984  N   ASN A 515      -1.696   3.562  14.699  1.00  0.22           N  
ATOM   3985  CA  ASN A 515      -1.036   2.739  15.707  1.00  0.22           C  
ATOM   3986  C   ASN A 515      -1.178   3.340  17.102  1.00  0.22           C  
ATOM   3987  CB  ASN A 515       0.442   2.546  15.359  1.00  0.21           C  
ATOM   3988  O   ASN A 515      -1.151   2.617  18.100  1.00  0.21           O  
ATOM   3989  CG  ASN A 515       0.662   1.451  14.334  1.00  0.21           C  
ATOM   3990  ND2 ASN A 515       1.705   1.598  13.525  1.00  0.19           N  
ATOM   3991  OD1 ASN A 515      -0.098   0.481  14.271  1.00  0.25           O  
ATOM   3992  N   ALA A 516      -1.415   4.765  17.208  1.00  0.21           N  
ATOM   3993  CA  ALA A 516      -1.589   5.221  18.584  1.00  0.21           C  
ATOM   3994  C   ALA A 516      -3.000   4.927  19.086  1.00  0.21           C  
ATOM   3995  CB  ALA A 516      -1.291   6.715  18.692  1.00  0.19           C  
ATOM   3996  O   ALA A 516      -3.196   4.619  20.264  1.00  0.20           O  
ATOM   3997  N   ASN A 517      -3.840   4.658  18.204  1.00  0.19           N  
ATOM   3998  CA  ASN A 517      -5.244   4.460  18.548  1.00  0.22           C  
ATOM   3999  C   ASN A 517      -5.852   3.293  17.775  1.00  0.19           C  
ATOM   4000  CB  ASN A 517      -6.045   5.739  18.293  1.00  0.17           C  
ATOM   4001  O   ASN A 517      -7.049   3.023  17.888  1.00  0.18           O  
ATOM   4002  CG  ASN A 517      -5.670   6.861  19.242  1.00  0.15           C  
ATOM   4003  ND2 ASN A 517      -5.598   8.080  18.720  1.00  0.11           N  
ATOM   4004  OD1 ASN A 517      -5.445   6.634  20.433  1.00  0.10           O  
ATOM   4005  N   ASN A 518      -4.919   2.321  17.174  1.00  0.21           N  
ATOM   4006  CA  ASN A 518      -5.479   1.049  16.730  1.00  0.23           C  
ATOM   4007  C   ASN A 518      -6.613   1.254  15.730  1.00  0.21           C  
ATOM   4008  CB  ASN A 518      -5.968   0.230  17.927  1.00  0.19           C  
ATOM   4009  O   ASN A 518      -7.710   0.723  15.912  1.00  0.20           O  
ATOM   4010  CG  ASN A 518      -4.833  -0.428  18.688  1.00  0.19           C  
ATOM   4011  ND2 ASN A 518      -5.067  -0.726  19.960  1.00  0.12           N  
ATOM   4012  OD1 ASN A 518      -3.755  -0.665  18.136  1.00  0.11           O  
ATOM   4013  N   ARG A 519      -6.351   2.378  14.649  1.00  0.20           N  
ATOM   4014  CA  ARG A 519      -7.527   2.654  13.830  1.00  0.22           C  
ATOM   4015  C   ARG A 519      -7.130   3.249  12.484  1.00  0.20           C  
ATOM   4016  CB  ARG A 519      -8.481   3.601  14.561  1.00  0.19           C  
ATOM   4017  O   ARG A 519      -6.133   3.968  12.386  1.00  0.20           O  
ATOM   4018  CG  ARG A 519      -9.086   3.012  15.825  1.00  0.20           C  
ATOM   4019  CD  ARG A 519     -10.085   3.964  16.469  1.00  0.22           C  
ATOM   4020  NE  ARG A 519     -10.591   3.439  17.734  1.00  0.17           N  
ATOM   4021  NH1 ARG A 519     -12.022   5.208  18.133  1.00  0.19           N  
ATOM   4022  NH2 ARG A 519     -11.889   3.475  19.628  1.00  0.16           N  
ATOM   4023  CZ  ARG A 519     -11.500   4.042  18.496  1.00  0.21           C  
ATOM   4024  N   ILE A 520      -7.762   2.760  11.427  1.00  0.23           N  
ATOM   4025  CA  ILE A 520      -7.649   2.969   9.987  1.00  0.24           C  
ATOM   4026  C   ILE A 520      -8.866   3.739   9.481  1.00  0.23           C  
ATOM   4027  CB  ILE A 520      -7.509   1.629   9.231  1.00  0.22           C  
ATOM   4028  O   ILE A 520      -9.999   3.449   9.872  1.00  0.22           O  
ATOM   4029  CG1 ILE A 520      -6.314   0.834   9.769  1.00  0.22           C  
ATOM   4030  CG2 ILE A 520      -7.372   1.871   7.725  1.00  0.22           C  
ATOM   4031  CD1 ILE A 520      -6.186  -0.565   9.181  1.00  0.20           C  
ATOM   4032  N   PHE A 521      -8.689   4.946   8.866  1.00  0.24           N  
ATOM   4033  CA  PHE A 521      -9.542   5.872   8.130  1.00  0.25           C  
ATOM   4034  C   PHE A 521      -9.748   5.397   6.697  1.00  0.24           C  
ATOM   4035  CB  PHE A 521      -8.937   7.280   8.134  1.00  0.23           C  
ATOM   4036  O   PHE A 521      -8.796   4.984   6.031  1.00  0.23           O  
ATOM   4037  CG  PHE A 521      -8.997   7.963   9.474  1.00  0.22           C  
ATOM   4038  CD1 PHE A 521     -10.084   8.759   9.815  1.00  0.21           C  
ATOM   4039  CD2 PHE A 521      -7.967   7.808  10.393  1.00  0.22           C  
ATOM   4040  CE1 PHE A 521     -10.143   9.392  11.054  1.00  0.21           C  
ATOM   4041  CE2 PHE A 521      -8.019   8.438  11.633  1.00  0.24           C  
ATOM   4042  CZ  PHE A 521      -9.107   9.230  11.961  1.00  0.22           C  
ATOM   4043  N   ILE A 522     -10.963   5.140   6.247  1.00  0.24           N  
ATOM   4044  CA  ILE A 522     -11.459   4.661   4.962  1.00  0.25           C  
ATOM   4045  C   ILE A 522     -12.343   5.728   4.320  1.00  0.24           C  
ATOM   4046  CB  ILE A 522     -12.243   3.338   5.115  1.00  0.23           C  
ATOM   4047  O   ILE A 522     -13.291   6.215   4.942  1.00  0.23           O  
ATOM   4048  CG1 ILE A 522     -11.394   2.298   5.857  1.00  0.23           C  
ATOM   4049  CG2 ILE A 522     -12.685   2.810   3.748  1.00  0.22           C  
ATOM   4050  CD1 ILE A 522     -12.132   1.002   6.164  1.00  0.21           C  
ATOM   4051  N   SER A 523     -11.844   6.490   3.314  1.00  0.22           N  
ATOM   4052  CA  SER A 523     -12.559   7.352   2.380  1.00  0.23           C  
ATOM   4053  C   SER A 523     -13.014   6.576   1.148  1.00  0.23           C  
ATOM   4054  CB  SER A 523     -11.680   8.529   1.955  1.00  0.21           C  
ATOM   4055  O   SER A 523     -12.252   5.784   0.591  1.00  0.22           O  
ATOM   4056  OG  SER A 523     -11.151   8.319   0.657  1.00  0.21           O  
ATOM   4057  N   SER A 524     -14.350   6.218   0.849  1.00  0.25           N  
ATOM   4058  CA  SER A 524     -15.177   5.871  -0.302  1.00  0.25           C  
ATOM   4059  C   SER A 524     -15.491   7.101  -1.148  1.00  0.25           C  
ATOM   4060  CB  SER A 524     -16.478   5.209   0.152  1.00  0.23           C  
ATOM   4061  O   SER A 524     -15.973   8.110  -0.630  1.00  0.24           O  
ATOM   4062  OG  SER A 524     -17.374   6.171   0.682  1.00  0.23           O  
ATOM   4063  N   ILE A 525     -14.532   7.451  -2.164  1.00  0.21           N  
ATOM   4064  CA  ILE A 525     -14.856   8.435  -3.191  1.00  0.21           C  
ATOM   4065  C   ILE A 525     -15.171   7.724  -4.505  1.00  0.21           C  
ATOM   4066  CB  ILE A 525     -13.704   9.445  -3.390  1.00  0.19           C  
ATOM   4067  O   ILE A 525     -14.447   6.813  -4.914  1.00  0.20           O  
ATOM   4068  CG1 ILE A 525     -13.370  10.142  -2.066  1.00  0.13           C  
ATOM   4069  CG2 ILE A 525     -14.063  10.468  -4.472  1.00  0.16           C  
ATOM   4070  CD1 ILE A 525     -12.149  11.049  -2.135  1.00  0.16           C  
ATOM   4071  N   SER A 526     -16.501   7.852  -5.096  1.00  0.23           N  
ATOM   4072  CA  SER A 526     -17.380   7.774  -6.257  1.00  0.23           C  
ATOM   4073  C   SER A 526     -16.795   8.528  -7.446  1.00  0.23           C  
ATOM   4074  CB  SER A 526     -18.764   8.331  -5.920  1.00  0.21           C  
ATOM   4075  O   SER A 526     -16.351   9.669  -7.306  1.00  0.22           O  
ATOM   4076  OG  SER A 526     -18.730   9.746  -5.841  1.00  0.22           O  
ATOM   4077  N   GLY A 527     -16.162   7.839  -8.474  1.00  0.22           N  
ATOM   4078  CA  GLY A 527     -15.704   8.223  -9.800  1.00  0.21           C  
ATOM   4079  C   GLY A 527     -16.754   8.020 -10.876  1.00  0.22           C  
ATOM   4080  O   GLY A 527     -17.448   7.001 -10.888  1.00  0.22           O  
ATOM   4081  N   SER A 528     -17.143   9.004 -11.688  1.00  0.20           N  
ATOM   4082  CA  SER A 528     -18.005   9.458 -12.775  1.00  0.20           C  
ATOM   4083  C   SER A 528     -17.216   9.645 -14.066  1.00  0.19           C  
ATOM   4084  CB  SER A 528     -18.700  10.767 -12.397  1.00  0.19           C  
ATOM   4085  O   SER A 528     -16.123  10.215 -14.054  1.00  0.19           O  
ATOM   4086  OG  SER A 528     -17.757  11.818 -12.271  1.00  0.11           O  
ATOM   4087  N   THR A 529     -17.867   9.146 -15.214  1.00  0.18           N  
ATOM   4088  CA  THR A 529     -18.177   9.582 -16.570  1.00  0.19           C  
ATOM   4089  C   THR A 529     -19.613  10.090 -16.660  1.00  0.18           C  
ATOM   4090  CB  THR A 529     -17.969   8.442 -17.585  1.00  0.16           C  
ATOM   4091  O   THR A 529     -20.535   9.457 -16.140  1.00  0.17           O  
ATOM   4092  CG2 THR A 529     -16.849   8.776 -18.565  1.00  0.08           C  
ATOM   4093  OG1 THR A 529     -17.632   7.240 -16.882  1.00  0.12           O  
ATOM   4094  N   VAL A 530     -19.842  11.317 -17.112  1.00  0.16           N  
ATOM   4095  CA  VAL A 530     -20.747  12.054 -17.988  1.00  0.17           C  
ATOM   4096  C   VAL A 530     -21.013  11.244 -19.256  1.00  0.15           C  
ATOM   4097  CB  VAL A 530     -20.179  13.443 -18.353  1.00  0.14           C  
ATOM   4098  O   VAL A 530     -20.085  10.929 -20.004  1.00  0.15           O  
ATOM   4099  CG1 VAL A 530     -21.215  14.268 -19.114  1.00  0.09           C  
ATOM   4100  CG2 VAL A 530     -19.725  14.180 -17.094  1.00  0.07           C  
ATOM   4101  N   THR A 531     -22.277  10.662 -19.188  1.00  0.17           N  
ATOM   4102  CA  THR A 531     -23.037  10.691 -20.433  1.00  0.18           C  
ATOM   4103  C   THR A 531     -24.317  11.505 -20.267  1.00  0.15           C  
ATOM   4104  CB  THR A 531     -23.387   9.268 -20.907  1.00  0.15           C  
ATOM   4105  O   THR A 531     -25.016  11.373 -19.260  1.00  0.15           O  
ATOM   4106  CG2 THR A 531     -22.230   8.645 -21.680  1.00  0.08           C  
ATOM   4107  OG1 THR A 531     -23.683   8.451 -19.768  1.00  0.11           O  
ATOM   4108  N   THR A 532     -24.468  12.687 -20.822  1.00  0.11           N  
ATOM   4109  CA  THR A 532     -25.394  13.431 -21.668  1.00  0.16           C  
ATOM   4110  C   THR A 532     -26.532  12.532 -22.145  1.00  0.12           C  
ATOM   4111  CB  THR A 532     -24.673  14.040 -22.885  1.00  0.08           C  
ATOM   4112  O   THR A 532     -26.327  11.661 -22.994  1.00  0.13           O  
ATOM   4113  CG2 THR A 532     -23.961  15.336 -22.510  1.00  0.07           C  
ATOM   4114  OG1 THR A 532     -23.707  13.103 -23.379  1.00  0.11           O  
ATOM   4115  N   ASN A 533     -27.437  12.101 -21.112  1.00  0.16           N  
ATOM   4116  CA  ASN A 533     -28.872  12.092 -21.376  1.00  0.18           C  
ATOM   4117  C   ASN A 533     -29.665  11.673 -20.141  1.00  0.18           C  
ATOM   4118  CB  ASN A 533     -29.195  11.170 -22.553  1.00  0.16           C  
ATOM   4119  O   ASN A 533     -29.463  10.580 -19.609  1.00  0.17           O  
ATOM   4120  CG  ASN A 533     -28.975  11.838 -23.896  1.00  0.06           C  
ATOM   4121  ND2 ASN A 533     -28.875  11.035 -24.949  1.00  0.09           N  
ATOM   4122  OD1 ASN A 533     -28.895  13.066 -23.986  1.00  0.08           O  
ATOM   4123  N   GLY A 534     -29.727  12.698 -19.123  1.00  0.13           N  
ATOM   4124  CA  GLY A 534     -30.988  13.016 -18.473  1.00  0.16           C  
ATOM   4125  C   GLY A 534     -31.357  12.036 -17.375  1.00  0.14           C  
ATOM   4126  O   GLY A 534     -32.450  11.465 -17.387  1.00  0.14           O  
ATOM   4127  N   GLY A 535     -30.273  11.650 -16.445  1.00  0.18           N  
ATOM   4128  CA  GLY A 535     -30.229  11.260 -15.045  1.00  0.17           C  
ATOM   4129  C   GLY A 535     -28.864  11.457 -14.414  1.00  0.18           C  
ATOM   4130  O   GLY A 535     -27.853  11.000 -14.953  1.00  0.17           O  
ATOM   4131  N   ILE A 536     -28.355  12.732 -14.501  1.00  0.19           N  
ATOM   4132  CA  ILE A 536     -27.444  13.186 -13.457  1.00  0.18           C  
ATOM   4133  C   ILE A 536     -27.425  12.175 -12.312  1.00  0.20           C  
ATOM   4134  CB  ILE A 536     -27.838  14.585 -12.931  1.00  0.18           C  
ATOM   4135  O   ILE A 536     -28.429  11.996 -11.619  1.00  0.19           O  
ATOM   4136  CG1 ILE A 536     -27.865  15.599 -14.079  1.00  0.09           C  
ATOM   4137  CG2 ILE A 536     -26.880  15.035 -11.824  1.00  0.07           C  
ATOM   4138  CD1 ILE A 536     -28.347  16.984 -13.670  1.00  0.07           C  
ATOM   4139  N   PHE A 537     -27.249  10.886 -12.556  1.00  0.19           N  
ATOM   4140  CA  PHE A 537     -27.223   9.888 -11.493  1.00  0.19           C  
ATOM   4141  C   PHE A 537     -26.049  10.130 -10.552  1.00  0.20           C  
ATOM   4142  CB  PHE A 537     -27.141   8.476 -12.082  1.00  0.18           C  
ATOM   4143  O   PHE A 537     -24.902  10.226 -10.993  1.00  0.19           O  
ATOM   4144  CG  PHE A 537     -28.459   7.950 -12.583  1.00  0.08           C  
ATOM   4145  CD1 PHE A 537     -29.311   7.251 -11.736  1.00  0.07           C  
ATOM   4146  CD2 PHE A 537     -28.845   8.153 -13.901  1.00  0.07           C  
ATOM   4147  CE1 PHE A 537     -30.531   6.763 -12.197  1.00  0.07           C  
ATOM   4148  CE2 PHE A 537     -30.063   7.668 -14.369  1.00  0.07           C  
ATOM   4149  CZ  PHE A 537     -30.904   6.972 -13.515  1.00  0.07           C  
ATOM   4150  N   MET A 538     -26.329  11.291  -9.586  1.00  0.19           N  
ATOM   4151  CA  MET A 538     -25.967  11.909  -8.314  1.00  0.18           C  
ATOM   4152  C   MET A 538     -25.068  10.987  -7.497  1.00  0.19           C  
ATOM   4153  CB  MET A 538     -27.219  12.265  -7.512  1.00  0.18           C  
ATOM   4154  O   MET A 538     -25.474   9.882  -7.132  1.00  0.19           O  
ATOM   4155  CG  MET A 538     -27.944  13.500  -8.022  1.00  0.11           C  
ATOM   4156  SD  MET A 538     -29.057  14.233  -6.761  1.00  0.15           S  
ATOM   4157  CE  MET A 538     -30.074  12.787  -6.353  1.00  0.09           C  
ATOM   4158  N   VAL A 539     -23.835  10.579  -7.807  1.00  0.20           N  
ATOM   4159  CA  VAL A 539     -22.901   9.577  -7.304  1.00  0.20           C  
ATOM   4160  C   VAL A 539     -21.879  10.239  -6.383  1.00  0.20           C  
ATOM   4161  CB  VAL A 539     -22.183   8.841  -8.457  1.00  0.19           C  
ATOM   4162  O   VAL A 539     -20.983  10.948  -6.848  1.00  0.20           O  
ATOM   4163  CG1 VAL A 539     -21.351   7.678  -7.921  1.00  0.12           C  
ATOM   4164  CG2 VAL A 539     -23.196   8.347  -9.488  1.00  0.10           C  
ATOM   4165  N   GLY A 540     -22.249  11.071  -5.456  1.00  0.22           N  
ATOM   4166  CA  GLY A 540     -22.049  11.949  -4.314  1.00  0.21           C  
ATOM   4167  C   GLY A 540     -23.245  11.997  -3.382  1.00  0.22           C  
ATOM   4168  O   GLY A 540     -23.229  12.714  -2.379  1.00  0.21           O  
ATOM   4169  N   GLN A 541     -23.842  10.944  -3.281  1.00  0.19           N  
ATOM   4170  CA  GLN A 541     -24.894  11.395  -2.377  1.00  0.21           C  
ATOM   4171  C   GLN A 541     -25.266  10.304  -1.377  1.00  0.20           C  
ATOM   4172  CB  GLN A 541     -26.131  11.828  -3.166  1.00  0.18           C  
ATOM   4173  O   GLN A 541     -25.847   9.283  -1.752  1.00  0.20           O  
ATOM   4174  CG  GLN A 541     -26.157  13.313  -3.503  1.00  0.12           C  
ATOM   4175  CD  GLN A 541     -27.427  13.729  -4.222  1.00  0.07           C  
ATOM   4176  NE2 GLN A 541     -27.568  15.026  -4.472  1.00  0.08           N  
ATOM   4177  OE1 GLN A 541     -28.273  12.892  -4.551  1.00  0.09           O  
ATOM   4178  N   ARG A 542     -24.260   9.639  -0.604  1.00  0.20           N  
ATOM   4179  CA  ARG A 542     -25.003   9.301   0.606  1.00  0.20           C  
ATOM   4180  C   ARG A 542     -24.204   8.349   1.491  1.00  0.20           C  
ATOM   4181  CB  ARG A 542     -26.353   8.676   0.250  1.00  0.18           C  
ATOM   4182  O   ARG A 542     -24.510   8.190   2.674  1.00  0.19           O  
ATOM   4183  CG  ARG A 542     -27.525   9.638   0.361  1.00  0.15           C  
ATOM   4184  CD  ARG A 542     -28.853   8.943   0.095  1.00  0.08           C  
ATOM   4185  NE  ARG A 542     -29.961   9.893   0.056  1.00  0.07           N  
ATOM   4186  NH1 ARG A 542     -31.598   8.290  -0.236  1.00  0.07           N  
ATOM   4187  NH2 ARG A 542     -32.167  10.507  -0.122  1.00  0.05           N  
ATOM   4188  CZ  ARG A 542     -31.239   9.561  -0.101  1.00  0.08           C  
ATOM   4189  N   TYR A 543     -22.670   8.399   1.593  1.00  0.23           N  
ATOM   4190  CA  TYR A 543     -21.963   7.969   2.794  1.00  0.24           C  
ATOM   4191  C   TYR A 543     -20.461   8.182   2.649  1.00  0.23           C  
ATOM   4192  CB  TYR A 543     -22.254   6.495   3.091  1.00  0.22           C  
ATOM   4193  O   TYR A 543     -19.824   7.584   1.779  1.00  0.22           O  
ATOM   4194  CG  TYR A 543     -23.714   6.203   3.344  1.00  0.22           C  
ATOM   4195  CD1 TYR A 543     -24.287   6.447   4.590  1.00  0.17           C  
ATOM   4196  CD2 TYR A 543     -24.522   5.684   2.338  1.00  0.16           C  
ATOM   4197  CE1 TYR A 543     -25.631   6.178   4.828  1.00  0.13           C  
ATOM   4198  CE2 TYR A 543     -25.867   5.411   2.565  1.00  0.14           C  
ATOM   4199  OH  TYR A 543     -27.743   5.394   4.041  1.00  0.09           O  
ATOM   4200  CZ  TYR A 543     -26.412   5.662   3.811  1.00  0.18           C  
ATOM   4201  N   SER A 544     -19.712   9.238   2.771  1.00  0.24           N  
ATOM   4202  CA  SER A 544     -18.474   9.470   3.507  1.00  0.24           C  
ATOM   4203  C   SER A 544     -18.576   8.955   4.939  1.00  0.24           C  
ATOM   4204  CB  SER A 544     -18.126  10.960   3.516  1.00  0.22           C  
ATOM   4205  O   SER A 544     -19.332   9.499   5.746  1.00  0.23           O  
ATOM   4206  OG  SER A 544     -19.055  11.688   4.300  1.00  0.19           O  
ATOM   4207  N   GLN A 545     -19.006   7.660   5.198  1.00  0.22           N  
ATOM   4208  CA  GLN A 545     -18.727   7.183   6.549  1.00  0.23           C  
ATOM   4209  C   GLN A 545     -17.228   6.994   6.767  1.00  0.22           C  
ATOM   4210  CB  GLN A 545     -19.466   5.872   6.819  1.00  0.21           C  
ATOM   4211  O   GLN A 545     -16.574   6.265   6.019  1.00  0.21           O  
ATOM   4212  CG  GLN A 545     -20.952   6.050   7.098  1.00  0.20           C  
ATOM   4213  CD  GLN A 545     -21.642   4.747   7.457  1.00  0.16           C  
ATOM   4214  NE2 GLN A 545     -22.946   4.815   7.702  1.00  0.13           N  
ATOM   4215  OE1 GLN A 545     -21.008   3.688   7.513  1.00  0.18           O  
ATOM   4216  N   SER A 546     -16.352   8.007   7.020  1.00  0.24           N  
ATOM   4217  CA  SER A 546     -15.205   7.860   7.909  1.00  0.25           C  
ATOM   4218  C   SER A 546     -15.531   6.949   9.088  1.00  0.25           C  
ATOM   4219  CB  SER A 546     -14.747   9.226   8.423  1.00  0.23           C  
ATOM   4220  O   SER A 546     -16.500   7.186   9.813  1.00  0.24           O  
ATOM   4221  OG  SER A 546     -15.832   9.941   8.987  1.00  0.18           O  
ATOM   4222  N   LEU A 547     -15.729   5.531   8.769  1.00  0.23           N  
ATOM   4223  CA  LEU A 547     -15.909   4.548   9.832  1.00  0.25           C  
ATOM   4224  C   LEU A 547     -14.577   4.216  10.496  1.00  0.23           C  
ATOM   4225  CB  LEU A 547     -16.549   3.272   9.279  1.00  0.22           C  
ATOM   4226  O   LEU A 547     -13.616   3.842   9.819  1.00  0.23           O  
ATOM   4227  CG  LEU A 547     -18.016   3.376   8.859  1.00  0.22           C  
ATOM   4228  CD1 LEU A 547     -18.355   2.289   7.844  1.00  0.20           C  
ATOM   4229  CD2 LEU A 547     -18.929   3.281  10.076  1.00  0.20           C  
ATOM   4230  N   SER A 548     -14.176   4.921  11.569  1.00  0.24           N  
ATOM   4231  CA  SER A 548     -13.224   4.730  12.658  1.00  0.26           C  
ATOM   4232  C   SER A 548     -13.725   3.690  13.654  1.00  0.24           C  
ATOM   4233  CB  SER A 548     -12.960   6.053  13.378  1.00  0.23           C  
ATOM   4234  O   SER A 548     -14.890   3.717  14.054  1.00  0.23           O  
ATOM   4235  OG  SER A 548     -14.156   6.567  13.939  1.00  0.22           O  
ATOM   4236  N   TYR A 549     -13.265   2.291  13.610  1.00  0.24           N  
ATOM   4237  CA  TYR A 549     -13.498   1.254  14.608  1.00  0.25           C  
ATOM   4238  C   TYR A 549     -12.356   1.201  15.616  1.00  0.24           C  
ATOM   4239  CB  TYR A 549     -13.664  -0.112  13.936  1.00  0.23           C  
ATOM   4240  O   TYR A 549     -11.195   1.415  15.260  1.00  0.23           O  
ATOM   4241  CG  TYR A 549     -14.947  -0.252  13.155  1.00  0.23           C  
ATOM   4242  CD1 TYR A 549     -16.109  -0.722  13.764  1.00  0.22           C  
ATOM   4243  CD2 TYR A 549     -15.002   0.084  11.806  1.00  0.24           C  
ATOM   4244  CE1 TYR A 549     -17.294  -0.855  13.047  1.00  0.23           C  
ATOM   4245  CE2 TYR A 549     -16.181  -0.045  11.080  1.00  0.26           C  
ATOM   4246  OH  TYR A 549     -18.490  -0.643  10.994  1.00  0.14           O  
ATOM   4247  CZ  TYR A 549     -17.320  -0.514  11.708  1.00  0.24           C  
ATOM   4248  N   ASP A 550     -12.735   1.259  16.983  1.00  0.22           N  
ATOM   4249  CA  ASP A 550     -12.055   0.751  18.171  1.00  0.23           C  
ATOM   4250  C   ASP A 550     -11.707  -0.727  18.014  1.00  0.22           C  
ATOM   4251  CB  ASP A 550     -12.920   0.960  19.415  1.00  0.21           C  
ATOM   4252  O   ASP A 550     -12.432  -1.474  17.354  1.00  0.21           O  
ATOM   4253  CG  ASP A 550     -12.413   0.194  20.625  1.00  0.20           C  
ATOM   4254  OD1 ASP A 550     -11.488  -0.634  20.479  1.00  0.13           O  
ATOM   4255  OD2 ASP A 550     -12.945   0.418  21.733  1.00  0.13           O  
ATOM   4256  N   LYS A 551     -10.405  -1.117  18.089  1.00  0.21           N  
ATOM   4257  CA  LYS A 551      -9.815  -2.450  18.165  1.00  0.23           C  
ATOM   4258  C   LYS A 551     -10.818  -3.465  18.705  1.00  0.21           C  
ATOM   4259  CB  LYS A 551      -8.562  -2.434  19.042  1.00  0.20           C  
ATOM   4260  O   LYS A 551     -10.716  -4.660  18.419  1.00  0.20           O  
ATOM   4261  CG  LYS A 551      -7.523  -1.406  18.619  1.00  0.20           C  
ATOM   4262  CD  LYS A 551      -6.245  -1.533  19.437  1.00  0.22           C  
ATOM   4263  CE  LYS A 551      -5.190  -0.532  18.987  1.00  0.21           C  
ATOM   4264  NZ  LYS A 551      -3.952  -0.620  19.817  1.00  0.16           N  
ATOM   4265  N   ASN A 552     -11.698  -3.043  19.599  1.00  0.22           N  
ATOM   4266  CA  ASN A 552     -12.577  -4.062  20.163  1.00  0.24           C  
ATOM   4267  C   ASN A 552     -13.788  -4.315  19.270  1.00  0.21           C  
ATOM   4268  CB  ASN A 552     -13.028  -3.664  21.570  1.00  0.19           C  
ATOM   4269  O   ASN A 552     -14.543  -5.262  19.494  1.00  0.20           O  
ATOM   4270  CG  ASN A 552     -11.876  -3.589  22.553  1.00  0.18           C  
ATOM   4271  ND2 ASN A 552     -11.937  -2.625  23.464  1.00  0.12           N  
ATOM   4272  OD1 ASN A 552     -10.939  -4.389  22.493  1.00  0.11           O  
ATOM   4273  N   LEU A 553     -13.749  -3.808  17.974  1.00  0.22           N  
ATOM   4274  CA  LEU A 553     -14.949  -3.917  17.152  1.00  0.22           C  
ATOM   4275  C   LEU A 553     -16.196  -4.021  18.022  1.00  0.22           C  
ATOM   4276  CB  LEU A 553     -14.856  -5.133  16.226  1.00  0.21           C  
ATOM   4277  O   LEU A 553     -17.120  -4.773  17.704  1.00  0.21           O  
ATOM   4278  CG  LEU A 553     -13.772  -5.083  15.148  1.00  0.20           C  
ATOM   4279  CD1 LEU A 553     -13.599  -6.455  14.506  1.00  0.18           C  
ATOM   4280  CD2 LEU A 553     -14.113  -4.034  14.095  1.00  0.19           C  
ATOM   4281  N   ASN A 554     -16.085  -3.445  19.342  1.00  0.18           N  
ATOM   4282  CA  ASN A 554     -17.352  -3.271  20.044  1.00  0.23           C  
ATOM   4283  C   ASN A 554     -18.209  -2.189  19.393  1.00  0.19           C  
ATOM   4284  CB  ASN A 554     -17.108  -2.939  21.518  1.00  0.16           C  
ATOM   4285  O   ASN A 554     -17.753  -1.060  19.203  1.00  0.18           O  
ATOM   4286  CG  ASN A 554     -16.542  -4.111  22.295  1.00  0.10           C  
ATOM   4287  ND2 ASN A 554     -15.783  -3.817  23.343  1.00  0.11           N  
ATOM   4288  OD1 ASN A 554     -16.784  -5.272  21.954  1.00  0.09           O  
ATOM   4289  N   GLY A 555     -18.693  -2.259  18.064  1.00  0.23           N  
ATOM   4290  CA  GLY A 555     -19.834  -1.467  17.634  1.00  0.23           C  
ATOM   4291  C   GLY A 555     -19.905  -0.109  18.306  1.00  0.23           C  
ATOM   4292  O   GLY A 555     -20.686   0.752  17.896  1.00  0.21           O  
ATOM   4293  N   THR A 556     -19.001   0.170  19.311  1.00  0.21           N  
ATOM   4294  CA  THR A 556     -19.210   1.508  19.852  1.00  0.24           C  
ATOM   4295  C   THR A 556     -18.303   2.520  19.158  1.00  0.22           C  
ATOM   4296  CB  THR A 556     -18.955   1.543  21.370  1.00  0.19           C  
ATOM   4297  O   THR A 556     -18.316   3.706  19.494  1.00  0.21           O  
ATOM   4298  CG2 THR A 556     -20.136   0.962  22.140  1.00  0.08           C  
ATOM   4299  OG1 THR A 556     -17.781   0.777  21.669  1.00  0.11           O  
ATOM   4300  N   GLY A 557     -17.660   2.176  18.020  1.00  0.25           N  
ATOM   4301  CA  GLY A 557     -17.042   3.311  17.353  1.00  0.25           C  
ATOM   4302  C   GLY A 557     -17.462   3.452  15.902  1.00  0.25           C  
ATOM   4303  O   GLY A 557     -16.650   3.812  15.048  1.00  0.24           O  
ATOM   4304  N   ILE A 558     -18.580   2.876  15.426  1.00  0.26           N  
ATOM   4305  CA  ILE A 558     -19.140   3.333  14.159  1.00  0.28           C  
ATOM   4306  C   ILE A 558     -19.677   4.754  14.315  1.00  0.26           C  
ATOM   4307  CB  ILE A 558     -20.257   2.389  13.661  1.00  0.25           C  
ATOM   4308  O   ILE A 558     -20.509   5.018  15.187  1.00  0.25           O  
ATOM   4309  CG1 ILE A 558     -19.721   0.961  13.508  1.00  0.17           C  
ATOM   4310  CG2 ILE A 558     -20.846   2.898  12.342  1.00  0.23           C  
ATOM   4311  CD1 ILE A 558     -20.789  -0.066  13.157  1.00  0.23           C  
ATOM   4312  N   ILE A 559     -18.865   5.731  14.070  1.00  0.31           N  
ATOM   4313  CA  ILE A 559     -19.507   7.019  13.831  1.00  0.33           C  
ATOM   4314  C   ILE A 559     -20.415   6.923  12.607  1.00  0.31           C  
ATOM   4315  CB  ILE A 559     -18.464   8.143  13.638  1.00  0.29           C  
ATOM   4316  O   ILE A 559     -19.957   6.596  11.510  1.00  0.29           O  
ATOM   4317  CG1 ILE A 559     -17.543   8.233  14.860  1.00  0.28           C  
ATOM   4318  CG2 ILE A 559     -19.158   9.483  13.375  1.00  0.28           C  
ATOM   4319  CD1 ILE A 559     -16.433   9.265  14.724  1.00  0.28           C  
ATOM   4320  N   SER A 560     -21.692   6.645  12.768  1.00  0.35           N  
ATOM   4321  CA  SER A 560     -22.750   6.823  11.778  1.00  0.37           C  
ATOM   4322  C   SER A 560     -23.161   8.288  11.667  1.00  0.35           C  
ATOM   4323  CB  SER A 560     -23.967   5.969  12.134  1.00  0.34           C  
ATOM   4324  O   SER A 560     -23.136   9.022  12.656  1.00  0.34           O  
ATOM   4325  OG  SER A 560     -24.735   6.588  13.152  1.00  0.28           O  
ATOM   4326  N   VAL A 561     -23.113   8.923  10.579  1.00  0.40           N  
ATOM   4327  CA  VAL A 561     -23.830  10.136  10.199  1.00  0.41           C  
ATOM   4328  C   VAL A 561     -25.138   9.767   9.504  1.00  0.40           C  
ATOM   4329  CB  VAL A 561     -22.974  11.037   9.281  1.00  0.39           C  
ATOM   4330  O   VAL A 561     -25.155   8.919   8.608  1.00  0.40           O  
ATOM   4331  CG1 VAL A 561     -23.859  11.998   8.491  1.00  0.35           C  
ATOM   4332  CG2 VAL A 561     -21.943  11.808  10.103  1.00  0.36           C  
ATOM   4333  N   THR A 562     -26.272  10.107  10.146  1.00  0.44           N  
ATOM   4334  CA  THR A 562     -27.589   9.950   9.539  1.00  0.45           C  
ATOM   4335  C   THR A 562     -27.763  10.913   8.368  1.00  0.45           C  
ATOM   4336  CB  THR A 562     -28.710  10.184  10.569  1.00  0.43           C  
ATOM   4337  O   THR A 562     -27.072  11.931   8.286  1.00  0.43           O  
ATOM   4338  CG2 THR A 562     -28.615   9.188  11.720  1.00  0.38           C  
ATOM   4339  OG1 THR A 562     -28.600  11.513  11.092  1.00  0.35           O  
ATOM   4340  N   GLN A 563     -28.685  10.599   7.395  1.00  0.39           N  
ATOM   4341  CA  GLN A 563     -29.120  11.489   6.324  1.00  0.42           C  
ATOM   4342  C   GLN A 563     -29.421  12.886   6.858  1.00  0.39           C  
ATOM   4343  CB  GLN A 563     -30.352  10.919   5.619  1.00  0.38           C  
ATOM   4344  O   GLN A 563     -28.998  13.885   6.271  1.00  0.38           O  
ATOM   4345  CG  GLN A 563     -30.787  11.720   4.399  1.00  0.38           C  
ATOM   4346  CD  GLN A 563     -29.815  11.600   3.241  1.00  0.45           C  
ATOM   4347  NE2 GLN A 563     -29.676  12.673   2.470  1.00  0.38           N  
ATOM   4348  OE1 GLN A 563     -29.192  10.552   3.042  1.00  0.46           O  
ATOM   4349  N   SER A 564     -30.058  12.818   7.866  1.00  0.46           N  
ATOM   4350  CA  SER A 564     -30.557  14.089   8.380  1.00  0.48           C  
ATOM   4351  C   SER A 564     -29.411  15.002   8.804  1.00  0.46           C  
ATOM   4352  CB  SER A 564     -31.499  13.857   9.561  1.00  0.45           C  
ATOM   4353  O   SER A 564     -29.472  16.217   8.605  1.00  0.45           O  
ATOM   4354  OG  SER A 564     -30.856  13.110  10.579  1.00  0.41           O  
ATOM   4355  N   VAL A 565     -28.361  14.475   9.333  1.00  0.53           N  
ATOM   4356  CA  VAL A 565     -27.235  15.291   9.775  1.00  0.52           C  
ATOM   4357  C   VAL A 565     -26.487  15.839   8.562  1.00  0.53           C  
ATOM   4358  CB  VAL A 565     -26.272  14.488  10.677  1.00  0.50           C  
ATOM   4359  O   VAL A 565     -26.151  17.025   8.516  1.00  0.51           O  
ATOM   4360  CG1 VAL A 565     -25.003  15.290  10.962  1.00  0.44           C  
ATOM   4361  CG2 VAL A 565     -26.964  14.097  11.982  1.00  0.46           C  
ATOM   4362  N   LEU A 566     -26.358  14.963   7.527  1.00  0.49           N  
ATOM   4363  CA  LEU A 566     -25.728  15.419   6.292  1.00  0.49           C  
ATOM   4364  C   LEU A 566     -26.651  16.363   5.529  1.00  0.49           C  
ATOM   4365  CB  LEU A 566     -25.354  14.227   5.408  1.00  0.48           C  
ATOM   4366  O   LEU A 566     -26.206  17.393   5.015  1.00  0.49           O  
ATOM   4367  CG  LEU A 566     -24.222  13.334   5.918  1.00  0.47           C  
ATOM   4368  CD1 LEU A 566     -24.101  12.085   5.051  1.00  0.44           C  
ATOM   4369  CD2 LEU A 566     -22.905  14.102   5.945  1.00  0.45           C  
ATOM   4370  N   ASP A 567     -27.965  16.030   5.516  1.00  0.50           N  
ATOM   4371  CA  ASP A 567     -28.916  16.950   4.898  1.00  0.50           C  
ATOM   4372  C   ASP A 567     -28.952  18.283   5.642  1.00  0.50           C  
ATOM   4373  CB  ASP A 567     -30.314  16.330   4.859  1.00  0.49           C  
ATOM   4374  O   ASP A 567     -29.010  19.346   5.021  1.00  0.49           O  
ATOM   4375  CG  ASP A 567     -30.447  15.230   3.821  1.00  0.48           C  
ATOM   4376  OD1 ASP A 567     -29.634  15.186   2.872  1.00  0.47           O  
ATOM   4377  OD2 ASP A 567     -31.374  14.402   3.951  1.00  0.50           O  
ATOM   4378  N   ASN A 568     -28.912  18.266   6.998  1.00  0.56           N  
ATOM   4379  CA  ASN A 568     -28.905  19.493   7.787  1.00  0.57           C  
ATOM   4380  C   ASN A 568     -27.626  20.296   7.566  1.00  0.56           C  
ATOM   4381  CB  ASN A 568     -29.082  19.176   9.274  1.00  0.54           C  
ATOM   4382  O   ASN A 568     -27.675  21.516   7.401  1.00  0.54           O  
ATOM   4383  CG  ASN A 568     -30.432  19.613   9.807  1.00  0.51           C  
ATOM   4384  ND2 ASN A 568     -30.656  19.402  11.099  1.00  0.47           N  
ATOM   4385  OD1 ASN A 568     -31.267  20.137   9.065  1.00  0.51           O  
ATOM   4386  N   PHE A 569     -26.415  19.728   7.684  1.00  0.60           N  
ATOM   4387  CA  PHE A 569     -25.184  20.428   7.333  1.00  0.59           C  
ATOM   4388  C   PHE A 569     -25.290  21.045   5.943  1.00  0.59           C  
ATOM   4389  CB  PHE A 569     -23.986  19.475   7.394  1.00  0.56           C  
ATOM   4390  O   PHE A 569     -24.973  22.221   5.755  1.00  0.58           O  
ATOM   4391  CG  PHE A 569     -22.685  20.109   6.982  1.00  0.53           C  
ATOM   4392  CD1 PHE A 569     -22.003  20.955   7.848  1.00  0.51           C  
ATOM   4393  CD2 PHE A 569     -22.144  19.858   5.728  1.00  0.52           C  
ATOM   4394  CE1 PHE A 569     -20.798  21.543   7.469  1.00  0.52           C  
ATOM   4395  CE2 PHE A 569     -20.940  20.442   5.343  1.00  0.53           C  
ATOM   4396  CZ  PHE A 569     -20.270  21.284   6.214  1.00  0.49           C  
ATOM   4397  N   ARG A 570     -25.975  20.316   5.048  1.00  0.53           N  
ATOM   4398  CA  ARG A 570     -26.180  20.770   3.677  1.00  0.54           C  
ATOM   4399  C   ARG A 570     -27.094  21.991   3.636  1.00  0.53           C  
ATOM   4400  CB  ARG A 570     -26.768  19.647   2.820  1.00  0.51           C  
ATOM   4401  O   ARG A 570     -26.788  22.980   2.967  1.00  0.52           O  
ATOM   4402  CG  ARG A 570     -26.919  20.007   1.351  1.00  0.50           C  
ATOM   4403  CD  ARG A 570     -27.568  18.881   0.558  1.00  0.52           C  
ATOM   4404  NE  ARG A 570     -28.007  19.333  -0.760  1.00  0.48           N  
ATOM   4405  NH1 ARG A 570     -29.082  17.363  -1.305  1.00  0.38           N  
ATOM   4406  NH2 ARG A 570     -29.062  19.112  -2.787  1.00  0.34           N  
ATOM   4407  CZ  ARG A 570     -28.716  18.602  -1.614  1.00  0.46           C  
ATOM   4408  N   ASN A 571     -28.257  21.783   4.161  1.00  0.52           N  
ATOM   4409  CA  ASN A 571     -29.333  22.755   4.002  1.00  0.52           C  
ATOM   4410  C   ASN A 571     -29.086  24.007   4.839  1.00  0.52           C  
ATOM   4411  CB  ASN A 571     -30.680  22.128   4.369  1.00  0.50           C  
ATOM   4412  O   ASN A 571     -29.609  25.079   4.529  1.00  0.51           O  
ATOM   4413  CG  ASN A 571     -31.118  21.065   3.380  1.00  0.48           C  
ATOM   4414  ND2 ASN A 571     -31.939  20.129   3.841  1.00  0.45           N  
ATOM   4415  OD1 ASN A 571     -30.720  21.084   2.213  1.00  0.49           O  
ATOM   4416  N   THR A 572     -28.349  23.902   5.841  1.00  0.52           N  
ATOM   4417  CA  THR A 572     -28.231  25.025   6.764  1.00  0.51           C  
ATOM   4418  C   THR A 572     -26.828  25.623   6.712  1.00  0.51           C  
ATOM   4419  CB  THR A 572     -28.557  24.599   8.208  1.00  0.46           C  
ATOM   4420  O   THR A 572     -26.658  26.793   6.362  1.00  0.47           O  
ATOM   4421  CG2 THR A 572     -30.059  24.416   8.401  1.00  0.39           C  
ATOM   4422  OG1 THR A 572     -27.895  23.361   8.495  1.00  0.42           O  
ATOM   4423  N   GLU A 573     -25.935  24.958   7.099  1.00  0.43           N  
ATOM   4424  CA  GLU A 573     -24.613  25.534   7.323  1.00  0.44           C  
ATOM   4425  C   GLU A 573     -23.810  25.594   6.027  1.00  0.43           C  
ATOM   4426  CB  GLU A 573     -23.848  24.731   8.379  1.00  0.40           C  
ATOM   4427  O   GLU A 573     -23.222  26.628   5.702  1.00  0.41           O  
ATOM   4428  CG  GLU A 573     -24.377  24.916   9.794  1.00  0.37           C  
ATOM   4429  CD  GLU A 573     -23.403  25.644  10.707  1.00  0.43           C  
ATOM   4430  OE1 GLU A 573     -22.182  25.627  10.430  1.00  0.46           O  
ATOM   4431  OE2 GLU A 573     -23.865  26.235  11.709  1.00  0.40           O  
ATOM   4432  N   TYR A 574     -24.105  24.538   5.151  1.00  0.46           N  
ATOM   4433  CA  TYR A 574     -23.303  24.550   3.933  1.00  0.48           C  
ATOM   4434  C   TYR A 574     -24.031  25.277   2.808  1.00  0.47           C  
ATOM   4435  CB  TYR A 574     -22.964  23.122   3.498  1.00  0.43           C  
ATOM   4436  O   TYR A 574     -23.400  25.909   1.958  1.00  0.46           O  
ATOM   4437  CG  TYR A 574     -21.773  23.035   2.574  1.00  0.41           C  
ATOM   4438  CD1 TYR A 574     -20.478  23.212   3.057  1.00  0.38           C  
ATOM   4439  CD2 TYR A 574     -21.940  22.777   1.218  1.00  0.41           C  
ATOM   4440  CE1 TYR A 574     -19.378  23.135   2.209  1.00  0.37           C  
ATOM   4441  CE2 TYR A 574     -20.847  22.698   0.361  1.00  0.42           C  
ATOM   4442  OH  TYR A 574     -18.487  22.801   0.021  1.00  0.27           O  
ATOM   4443  CZ  TYR A 574     -19.572  22.878   0.865  1.00  0.36           C  
ATOM   4444  N   ALA A 575     -25.361  25.221   2.713  1.00  0.49           N  
ATOM   4445  CA  ALA A 575     -26.050  26.141   1.811  1.00  0.49           C  
ATOM   4446  C   ALA A 575     -25.585  27.577   2.033  1.00  0.49           C  
ATOM   4447  CB  ALA A 575     -27.562  26.039   2.001  1.00  0.46           C  
ATOM   4448  O   ALA A 575     -25.418  28.337   1.076  1.00  0.47           O  
ATOM   4449  N   LYS A 576     -25.274  27.977   3.356  1.00  0.43           N  
ATOM   4450  CA  LYS A 576     -24.649  29.253   3.691  1.00  0.43           C  
ATOM   4451  C   LYS A 576     -23.230  29.333   3.135  1.00  0.42           C  
ATOM   4452  CB  LYS A 576     -24.630  29.459   5.207  1.00  0.39           C  
ATOM   4453  O   LYS A 576     -22.838  30.352   2.563  1.00  0.40           O  
ATOM   4454  CG  LYS A 576     -25.103  30.836   5.650  1.00  0.38           C  
ATOM   4455  CD  LYS A 576     -25.153  30.948   7.168  1.00  0.44           C  
ATOM   4456  CE  LYS A 576     -25.565  32.344   7.613  1.00  0.32           C  
ATOM   4457  NZ  LYS A 576     -25.559  32.476   9.101  1.00  0.33           N  
ATOM   4458  N   VAL A 577     -22.414  28.273   3.267  1.00  0.45           N  
ATOM   4459  CA  VAL A 577     -21.081  28.278   2.673  1.00  0.44           C  
ATOM   4460  C   VAL A 577     -21.193  28.336   1.151  1.00  0.45           C  
ATOM   4461  CB  VAL A 577     -20.264  27.039   3.101  1.00  0.42           C  
ATOM   4462  O   VAL A 577     -20.447  29.065   0.494  1.00  0.43           O  
ATOM   4463  CG1 VAL A 577     -18.900  27.027   2.412  1.00  0.37           C  
ATOM   4464  CG2 VAL A 577     -20.099  27.007   4.619  1.00  0.38           C  
ATOM   4465  N   LEU A 578     -22.157  27.647   0.502  1.00  0.44           N  
ATOM   4466  CA  LEU A 578     -22.405  27.712  -0.935  1.00  0.46           C  
ATOM   4467  C   LEU A 578     -22.820  29.119  -1.351  1.00  0.45           C  
ATOM   4468  CB  LEU A 578     -23.487  26.708  -1.339  1.00  0.42           C  
ATOM   4469  O   LEU A 578     -22.360  29.629  -2.375  1.00  0.44           O  
ATOM   4470  CG  LEU A 578     -23.081  25.233  -1.326  1.00  0.41           C  
ATOM   4471  CD1 LEU A 578     -24.294  24.347  -1.593  1.00  0.37           C  
ATOM   4472  CD2 LEU A 578     -21.985  24.971  -2.353  1.00  0.39           C  
ATOM   4473  N   SER A 579     -23.885  29.655  -0.664  1.00  0.43           N  
ATOM   4474  CA  SER A 579     -24.253  31.040  -0.937  1.00  0.44           C  
ATOM   4475  C   SER A 579     -23.042  31.963  -0.841  1.00  0.43           C  
ATOM   4476  CB  SER A 579     -25.339  31.507   0.033  1.00  0.41           C  
ATOM   4477  O   SER A 579     -22.831  32.810  -1.711  1.00  0.42           O  
ATOM   4478  OG  SER A 579     -24.795  32.366   1.022  1.00  0.39           O  
ATOM   4479  N   ASP A 580     -22.262  31.790   0.240  1.00  0.40           N  
ATOM   4480  CA  ASP A 580     -21.053  32.596   0.377  1.00  0.41           C  
ATOM   4481  C   ASP A 580     -20.048  32.271  -0.725  1.00  0.40           C  
ATOM   4482  CB  ASP A 580     -20.416  32.377   1.751  1.00  0.39           C  
ATOM   4483  O   ASP A 580     -19.238  33.120  -1.104  1.00  0.39           O  
ATOM   4484  CG  ASP A 580     -21.221  32.990   2.883  1.00  0.37           C  
ATOM   4485  OD1 ASP A 580     -22.138  33.796   2.613  1.00  0.39           O  
ATOM   4486  OD2 ASP A 580     -20.935  32.667   4.056  1.00  0.43           O  
ATOM   4487  N   TRP A 581     -20.240  31.101  -1.427  1.00  0.26           N  
ATOM   4488  CA  TRP A 581     -19.331  30.646  -2.474  1.00  0.42           C  
ATOM   4489  C   TRP A 581     -19.905  30.938  -3.857  1.00  0.28           C  
ATOM   4490  CB  TRP A 581     -19.051  29.148  -2.330  1.00  0.30           C  
ATOM   4491  O   TRP A 581     -19.283  30.621  -4.873  1.00  0.27           O  
ATOM   4492  CG  TRP A 581     -18.281  28.789  -1.094  1.00  0.33           C  
ATOM   4493  CD1 TRP A 581     -17.698  29.651  -0.207  1.00  0.34           C  
ATOM   4494  CD2 TRP A 581     -18.005  27.470  -0.613  1.00  0.34           C  
ATOM   4495  CE2 TRP A 581     -17.251  27.607   0.573  1.00  0.27           C  
ATOM   4496  CE3 TRP A 581     -18.324  26.184  -1.069  1.00  0.23           C  
ATOM   4497  NE1 TRP A 581     -17.077  28.946   0.799  1.00  0.23           N  
ATOM   4498  CH2 TRP A 581     -17.136  25.258   0.841  1.00  0.23           C  
ATOM   4499  CZ2 TRP A 581     -16.810  26.505   1.310  1.00  0.22           C  
ATOM   4500  CZ3 TRP A 581     -17.885  25.089  -0.335  1.00  0.23           C  
ATOM   4501  N   ASN A 582     -21.020  31.797  -4.050  1.00  0.39           N  
ATOM   4502  CA  ASN A 582     -21.775  32.071  -5.268  1.00  0.40           C  
ATOM   4503  C   ASN A 582     -21.938  30.815  -6.120  1.00  0.39           C  
ATOM   4504  CB  ASN A 582     -21.101  33.179  -6.079  1.00  0.36           C  
ATOM   4505  O   ASN A 582     -21.744  30.856  -7.336  1.00  0.37           O  
ATOM   4506  CG  ASN A 582     -22.035  34.335  -6.378  1.00  0.35           C  
ATOM   4507  ND2 ASN A 582     -21.518  35.357  -7.050  1.00  0.29           N  
ATOM   4508  OD1 ASN A 582     -23.211  34.310  -6.007  1.00  0.36           O  
ATOM   4509  N   LEU A 583     -22.071  29.573  -5.556  1.00  0.41           N  
ATOM   4510  CA  LEU A 583     -22.327  28.277  -6.175  1.00  0.42           C  
ATOM   4511  C   LEU A 583     -23.791  27.880  -6.018  1.00  0.41           C  
ATOM   4512  CB  LEU A 583     -21.426  27.203  -5.560  1.00  0.39           C  
ATOM   4513  O   LEU A 583     -24.423  28.207  -5.011  1.00  0.40           O  
ATOM   4514  CG  LEU A 583     -19.921  27.377  -5.772  1.00  0.38           C  
ATOM   4515  CD1 LEU A 583     -19.147  26.378  -4.920  1.00  0.35           C  
ATOM   4516  CD2 LEU A 583     -19.567  27.219  -7.247  1.00  0.37           C  
ATOM   4517  N   SER A 584     -24.445  27.493  -7.186  1.00  0.35           N  
ATOM   4518  CA  SER A 584     -25.783  26.912  -7.184  1.00  0.35           C  
ATOM   4519  C   SER A 584     -25.799  25.563  -6.473  1.00  0.35           C  
ATOM   4520  CB  SER A 584     -26.300  26.751  -8.614  1.00  0.32           C  
ATOM   4521  O   SER A 584     -24.793  24.851  -6.460  1.00  0.33           O  
ATOM   4522  OG  SER A 584     -25.765  25.583  -9.213  1.00  0.30           O  
ATOM   4523  N   ALA A 585     -26.673  25.262  -5.524  1.00  0.34           N  
ATOM   4524  CA  ALA A 585     -26.921  23.987  -4.855  1.00  0.34           C  
ATOM   4525  C   ALA A 585     -26.583  22.813  -5.770  1.00  0.34           C  
ATOM   4526  CB  ALA A 585     -28.375  23.899  -4.399  1.00  0.31           C  
ATOM   4527  O   ALA A 585     -26.288  21.713  -5.296  1.00  0.32           O  
ATOM   4528  N   GLN A 586     -26.587  22.922  -7.165  1.00  0.30           N  
ATOM   4529  CA  GLN A 586     -26.471  21.944  -8.242  1.00  0.32           C  
ATOM   4530  C   GLN A 586     -25.011  21.582  -8.501  1.00  0.30           C  
ATOM   4531  CB  GLN A 586     -27.115  22.477  -9.523  1.00  0.28           C  
ATOM   4532  O   GLN A 586     -24.722  20.594  -9.178  1.00  0.29           O  
ATOM   4533  CG  GLN A 586     -28.636  22.521  -9.474  1.00  0.26           C  
ATOM   4534  CD  GLN A 586     -29.256  22.894 -10.808  1.00  0.30           C  
ATOM   4535  NE2 GLN A 586     -30.583  22.889 -10.867  1.00  0.25           N  
ATOM   4536  OE1 GLN A 586     -28.547  23.184 -11.777  1.00  0.34           O  
ATOM   4537  N   ALA A 587     -23.922  22.272  -7.875  1.00  0.34           N  
ATOM   4538  CA  ALA A 587     -22.523  22.291  -8.293  1.00  0.33           C  
ATOM   4539  C   ALA A 587     -21.743  21.148  -7.649  1.00  0.34           C  
ATOM   4540  CB  ALA A 587     -21.881  23.632  -7.944  1.00  0.31           C  
ATOM   4541  O   ALA A 587     -20.630  20.829  -8.076  1.00  0.32           O  
ATOM   4542  N   TYR A 588     -22.394  20.004  -6.842  1.00  0.33           N  
ATOM   4543  CA  TYR A 588     -21.670  19.058  -5.999  1.00  0.37           C  
ATOM   4544  C   TYR A 588     -21.549  17.701  -6.682  1.00  0.34           C  
ATOM   4545  CB  TYR A 588     -22.369  18.900  -4.645  1.00  0.32           C  
ATOM   4546  O   TYR A 588     -22.527  17.183  -7.226  1.00  0.33           O  
ATOM   4547  CG  TYR A 588     -21.794  19.777  -3.560  1.00  0.31           C  
ATOM   4548  CD1 TYR A 588     -20.730  19.339  -2.773  1.00  0.28           C  
ATOM   4549  CD2 TYR A 588     -22.312  21.044  -3.317  1.00  0.30           C  
ATOM   4550  CE1 TYR A 588     -20.198  20.142  -1.771  1.00  0.29           C  
ATOM   4551  CE2 TYR A 588     -21.788  21.857  -2.317  1.00  0.30           C  
ATOM   4552  OH  TYR A 588     -20.210  22.198  -0.559  1.00  0.22           O  
ATOM   4553  CZ  TYR A 588     -20.732  21.398  -1.551  1.00  0.28           C  
ATOM   4554  N   ARG A 589     -20.293  17.165  -6.906  1.00  0.37           N  
ATOM   4555  CA  ARG A 589     -19.971  15.809  -7.338  1.00  0.37           C  
ATOM   4556  C   ARG A 589     -19.708  14.900  -6.142  1.00  0.36           C  
ATOM   4557  CB  ARG A 589     -18.757  15.815  -8.269  1.00  0.34           C  
ATOM   4558  O   ARG A 589     -20.331  13.845  -6.008  1.00  0.35           O  
ATOM   4559  CG  ARG A 589     -19.111  15.920  -9.744  1.00  0.32           C  
ATOM   4560  CD  ARG A 589     -17.966  15.456 -10.633  1.00  0.35           C  
ATOM   4561  NE  ARG A 589     -18.349  15.447 -12.043  1.00  0.33           N  
ATOM   4562  NH1 ARG A 589     -16.538  14.191 -12.738  1.00  0.30           N  
ATOM   4563  NH2 ARG A 589     -18.100  14.900 -14.259  1.00  0.27           N  
ATOM   4564  CZ  ARG A 589     -17.662  14.846 -13.010  1.00  0.32           C  
ATOM   4565  N   ASP A 590     -18.773  15.362  -5.053  1.00  0.39           N  
ATOM   4566  CA  ASP A 590     -18.178  14.456  -4.076  1.00  0.40           C  
ATOM   4567  C   ASP A 590     -17.821  15.193  -2.788  1.00  0.39           C  
ATOM   4568  CB  ASP A 590     -16.933  13.781  -4.658  1.00  0.37           C  
ATOM   4569  O   ASP A 590     -17.424  16.360  -2.824  1.00  0.37           O  
ATOM   4570  CG  ASP A 590     -17.253  12.825  -5.793  1.00  0.36           C  
ATOM   4571  OD1 ASP A 590     -18.333  12.195  -5.775  1.00  0.33           O  
ATOM   4572  OD2 ASP A 590     -16.416  12.697  -6.713  1.00  0.31           O  
ATOM   4573  N   MET A 591     -18.477  14.775  -1.548  1.00  0.44           N  
ATOM   4574  CA  MET A 591     -18.076  15.167  -0.200  1.00  0.44           C  
ATOM   4575  C   MET A 591     -17.464  13.988   0.550  1.00  0.44           C  
ATOM   4576  CB  MET A 591     -19.271  15.719   0.579  1.00  0.42           C  
ATOM   4577  O   MET A 591     -18.091  12.935   0.678  1.00  0.41           O  
ATOM   4578  CG  MET A 591     -18.895  16.359   1.905  1.00  0.41           C  
ATOM   4579  SD  MET A 591     -20.360  16.940   2.845  1.00  0.45           S  
ATOM   4580  CE  MET A 591     -21.141  15.349   3.236  1.00  0.37           C  
ATOM   4581  N   THR A 592     -16.212  14.097   0.850  1.00  0.47           N  
ATOM   4582  CA  THR A 592     -15.520  13.223   1.791  1.00  0.47           C  
ATOM   4583  C   THR A 592     -15.404  13.886   3.160  1.00  0.47           C  
ATOM   4584  CB  THR A 592     -14.117  12.850   1.278  1.00  0.46           C  
ATOM   4585  O   THR A 592     -14.881  14.996   3.276  1.00  0.46           O  
ATOM   4586  CG2 THR A 592     -13.448  11.833   2.198  1.00  0.43           C  
ATOM   4587  OG1 THR A 592     -14.228  12.288  -0.035  1.00  0.37           O  
ATOM   4588  N   LEU A 593     -16.249  13.402   4.164  1.00  0.49           N  
ATOM   4589  CA  LEU A 593     -16.101  13.807   5.558  1.00  0.48           C  
ATOM   4590  C   LEU A 593     -14.998  13.006   6.242  1.00  0.49           C  
ATOM   4591  CB  LEU A 593     -17.421  13.626   6.311  1.00  0.47           C  
ATOM   4592  O   LEU A 593     -15.012  11.773   6.216  1.00  0.47           O  
ATOM   4593  CG  LEU A 593     -17.436  14.080   7.772  1.00  0.45           C  
ATOM   4594  CD1 LEU A 593     -17.384  15.602   7.854  1.00  0.42           C  
ATOM   4595  CD2 LEU A 593     -18.671  13.543   8.487  1.00  0.43           C  
ATOM   4596  N   PHE A 594     -14.117  13.689   6.851  1.00  0.46           N  
ATOM   4597  CA  PHE A 594     -13.099  13.163   7.751  1.00  0.48           C  
ATOM   4598  C   PHE A 594     -13.305  13.688   9.167  1.00  0.46           C  
ATOM   4599  CB  PHE A 594     -11.697  13.532   7.254  1.00  0.46           C  
ATOM   4600  O   PHE A 594     -13.273  14.899   9.397  1.00  0.46           O  
ATOM   4601  CG  PHE A 594     -10.590  13.071   8.163  1.00  0.46           C  
ATOM   4602  CD1 PHE A 594      -9.997  13.950   9.060  1.00  0.44           C  
ATOM   4603  CD2 PHE A 594     -10.142  11.757   8.120  1.00  0.45           C  
ATOM   4604  CE1 PHE A 594      -8.971  13.526   9.903  1.00  0.41           C  
ATOM   4605  CE2 PHE A 594      -9.118  11.326   8.958  1.00  0.41           C  
ATOM   4606  CZ  PHE A 594      -8.534  12.212   9.848  1.00  0.44           C  
ATOM   4607  N   VAL A 595     -13.612  12.837  10.045  1.00  0.48           N  
ATOM   4608  CA  VAL A 595     -13.709  13.089  11.479  1.00  0.48           C  
ATOM   4609  C   VAL A 595     -12.535  12.432  12.201  1.00  0.48           C  
ATOM   4610  CB  VAL A 595     -15.046  12.572  12.056  1.00  0.46           C  
ATOM   4611  O   VAL A 595     -12.459  11.204  12.286  1.00  0.46           O  
ATOM   4612  CG1 VAL A 595     -15.189  12.967  13.525  1.00  0.41           C  
ATOM   4613  CG2 VAL A 595     -16.221  13.105  11.239  1.00  0.43           C  
ATOM   4614  N   PRO A 596     -11.500  13.350  12.556  1.00  0.47           N  
ATOM   4615  CA  PRO A 596     -10.476  12.831  13.467  1.00  0.46           C  
ATOM   4616  C   PRO A 596     -11.041  12.448  14.833  1.00  0.47           C  
ATOM   4617  CB  PRO A 596      -9.492  13.997  13.591  1.00  0.46           C  
ATOM   4618  O   PRO A 596     -12.044  13.018  15.272  1.00  0.45           O  
ATOM   4619  CG  PRO A 596     -10.188  15.155  12.952  1.00  0.44           C  
ATOM   4620  CD  PRO A 596     -11.472  14.665  12.347  1.00  0.45           C  
ATOM   4621  N   GLN A 597     -10.531  11.307  15.586  1.00  0.35           N  
ATOM   4622  CA  GLN A 597     -10.880  11.050  16.979  1.00  0.40           C  
ATOM   4623  C   GLN A 597     -10.162  12.019  17.914  1.00  0.35           C  
ATOM   4624  CB  GLN A 597     -10.543   9.607  17.359  1.00  0.35           C  
ATOM   4625  O   GLN A 597     -10.650  12.311  19.008  1.00  0.34           O  
ATOM   4626  CG  GLN A 597     -11.724   8.651  17.249  1.00  0.33           C  
ATOM   4627  CD  GLN A 597     -11.528   7.381  18.057  1.00  0.40           C  
ATOM   4628  NE2 GLN A 597     -12.600   6.615  18.225  1.00  0.36           N  
ATOM   4629  OE1 GLN A 597     -10.422   7.092  18.524  1.00  0.42           O  
ATOM   4630  N   GLN A 598      -8.968  12.468  17.530  1.00  0.37           N  
ATOM   4631  CA  GLN A 598      -8.464  13.477  18.455  1.00  0.39           C  
ATOM   4632  C   GLN A 598      -9.325  14.736  18.420  1.00  0.37           C  
ATOM   4633  CB  GLN A 598      -7.010  13.825  18.130  1.00  0.35           C  
ATOM   4634  O   GLN A 598      -9.665  15.232  17.344  1.00  0.35           O  
ATOM   4635  CG  GLN A 598      -6.044  12.663  18.310  1.00  0.34           C  
ATOM   4636  CD  GLN A 598      -4.654  12.968  17.784  1.00  0.39           C  
ATOM   4637  NE2 GLN A 598      -3.729  12.034  17.976  1.00  0.33           N  
ATOM   4638  OE1 GLN A 598      -4.414  14.034  17.209  1.00  0.40           O  
ATOM   4639  N   THR A 599      -9.929  14.967  19.637  1.00  0.41           N  
ATOM   4640  CA  THR A 599     -10.759  16.153  19.809  1.00  0.42           C  
ATOM   4641  C   THR A 599      -9.988  17.414  19.429  1.00  0.41           C  
ATOM   4642  CB  THR A 599     -11.266  16.275  21.258  1.00  0.38           C  
ATOM   4643  O   THR A 599     -10.587  18.453  19.147  1.00  0.38           O  
ATOM   4644  CG2 THR A 599     -12.245  15.155  21.594  1.00  0.33           C  
ATOM   4645  OG1 THR A 599     -10.152  16.206  22.155  1.00  0.31           O  
ATOM   4646  N   ASP A 600      -8.602  17.357  19.464  1.00  0.40           N  
ATOM   4647  CA  ASP A 600      -7.807  18.541  19.151  1.00  0.41           C  
ATOM   4648  C   ASP A 600      -7.518  18.627  17.654  1.00  0.40           C  
ATOM   4649  CB  ASP A 600      -6.497  18.532  19.941  1.00  0.38           C  
ATOM   4650  O   ASP A 600      -6.954  19.617  17.182  1.00  0.38           O  
ATOM   4651  CG  ASP A 600      -5.731  17.227  19.805  1.00  0.36           C  
ATOM   4652  OD1 ASP A 600      -6.365  16.163  19.634  1.00  0.37           O  
ATOM   4653  OD2 ASP A 600      -4.484  17.263  19.872  1.00  0.37           O  
ATOM   4654  N   ILE A 601      -7.935  17.605  16.962  1.00  0.44           N  
ATOM   4655  CA  ILE A 601      -7.804  17.631  15.509  1.00  0.46           C  
ATOM   4656  C   ILE A 601      -9.169  17.878  14.871  1.00  0.44           C  
ATOM   4657  CB  ILE A 601      -7.191  16.318  14.973  1.00  0.43           C  
ATOM   4658  O   ILE A 601     -10.135  17.169  15.163  1.00  0.42           O  
ATOM   4659  CG1 ILE A 601      -5.838  16.048  15.641  1.00  0.38           C  
ATOM   4660  CG2 ILE A 601      -7.048  16.371  13.449  1.00  0.39           C  
ATOM   4661  CD1 ILE A 601      -5.186  14.740  15.213  1.00  0.40           C  
ATOM   4662  N   PRO A 602      -9.344  18.978  14.131  1.00  0.54           N  
ATOM   4663  CA  PRO A 602     -10.621  19.295  13.486  1.00  0.54           C  
ATOM   4664  C   PRO A 602     -11.034  18.250  12.451  1.00  0.54           C  
ATOM   4665  CB  PRO A 602     -10.354  20.647  12.821  1.00  0.52           C  
ATOM   4666  O   PRO A 602     -10.183  17.537  11.915  1.00  0.53           O  
ATOM   4667  CG  PRO A 602      -8.866  20.725  12.697  1.00  0.50           C  
ATOM   4668  CD  PRO A 602      -8.255  19.769  13.681  1.00  0.51           C  
ATOM   4669  N   ALA A 603     -12.304  17.867  12.324  1.00  0.62           N  
ATOM   4670  CA  ALA A 603     -12.874  17.143  11.191  1.00  0.61           C  
ATOM   4671  C   ALA A 603     -12.850  17.997   9.926  1.00  0.62           C  
ATOM   4672  CB  ALA A 603     -14.302  16.702  11.505  1.00  0.60           C  
ATOM   4673  O   ALA A 603     -12.901  19.227   9.999  1.00  0.62           O  
ATOM   4674  N   PHE A 604     -12.557  17.329   8.756  1.00  0.59           N  
ATOM   4675  CA  PHE A 604     -12.551  18.007   7.466  1.00  0.59           C  
ATOM   4676  C   PHE A 604     -13.616  17.425   6.544  1.00  0.59           C  
ATOM   4677  CB  PHE A 604     -11.172  17.901   6.807  1.00  0.57           C  
ATOM   4678  O   PHE A 604     -13.901  16.227   6.594  1.00  0.58           O  
ATOM   4679  CG  PHE A 604     -10.068  18.540   7.604  1.00  0.55           C  
ATOM   4680  CD1 PHE A 604      -9.817  19.903   7.501  1.00  0.53           C  
ATOM   4681  CD2 PHE A 604      -9.280  17.778   8.457  1.00  0.53           C  
ATOM   4682  CE1 PHE A 604      -8.795  20.498   8.238  1.00  0.52           C  
ATOM   4683  CE2 PHE A 604      -8.257  18.366   9.197  1.00  0.52           C  
ATOM   4684  CZ  PHE A 604      -8.016  19.726   9.085  1.00  0.54           C  
ATOM   4685  N   VAL A 605     -14.243  18.294   5.848  1.00  0.60           N  
ATOM   4686  CA  VAL A 605     -15.016  17.918   4.669  1.00  0.59           C  
ATOM   4687  C   VAL A 605     -14.305  18.403   3.407  1.00  0.59           C  
ATOM   4688  CB  VAL A 605     -16.451  18.489   4.725  1.00  0.58           C  
ATOM   4689  O   VAL A 605     -13.900  19.565   3.324  1.00  0.58           O  
ATOM   4690  CG1 VAL A 605     -17.022  18.653   3.317  1.00  0.56           C  
ATOM   4691  CG2 VAL A 605     -17.351  17.587   5.568  1.00  0.56           C  
ATOM   4692  N   MET A 606     -13.897  17.363   2.562  1.00  0.55           N  
ATOM   4693  CA  MET A 606     -13.487  17.704   1.203  1.00  0.55           C  
ATOM   4694  C   MET A 606     -14.679  17.678   0.252  1.00  0.55           C  
ATOM   4695  CB  MET A 606     -12.404  16.743   0.710  1.00  0.53           C  
ATOM   4696  O   MET A 606     -15.430  16.701   0.218  1.00  0.53           O  
ATOM   4697  CG  MET A 606     -11.784  17.147  -0.618  1.00  0.52           C  
ATOM   4698  SD  MET A 606     -10.462  15.994  -1.156  1.00  0.52           S  
ATOM   4699  CE  MET A 606     -11.451  14.514  -1.509  1.00  0.47           C  
ATOM   4700  N   LEU A 607     -14.754  18.761  -0.494  1.00  0.52           N  
ATOM   4701  CA  LEU A 607     -15.807  19.043  -1.463  1.00  0.52           C  
ATOM   4702  C   LEU A 607     -15.226  19.206  -2.864  1.00  0.52           C  
ATOM   4703  CB  LEU A 607     -16.577  20.305  -1.066  1.00  0.51           C  
ATOM   4704  O   LEU A 607     -14.270  19.960  -3.060  1.00  0.50           O  
ATOM   4705  CG  LEU A 607     -17.239  20.290   0.312  1.00  0.49           C  
ATOM   4706  CD1 LEU A 607     -17.578  21.710   0.753  1.00  0.47           C  
ATOM   4707  CD2 LEU A 607     -18.490  19.418   0.295  1.00  0.47           C  
ATOM   4708  N   SER A 608     -15.557  18.300  -3.752  1.00  0.48           N  
ATOM   4709  CA  SER A 608     -15.358  18.507  -5.183  1.00  0.49           C  
ATOM   4710  C   SER A 608     -16.614  19.070  -5.840  1.00  0.48           C  
ATOM   4711  CB  SER A 608     -14.960  17.197  -5.864  1.00  0.47           C  
ATOM   4712  O   SER A 608     -17.708  18.530  -5.663  1.00  0.46           O  
ATOM   4713  OG  SER A 608     -14.925  17.352  -7.272  1.00  0.42           O  
ATOM   4714  N   THR A 609     -16.585  20.394  -6.232  1.00  0.42           N  
ATOM   4715  CA  THR A 609     -17.648  21.118  -6.920  1.00  0.43           C  
ATOM   4716  C   THR A 609     -17.250  21.422  -8.361  1.00  0.42           C  
ATOM   4717  CB  THR A 609     -17.991  22.431  -6.191  1.00  0.41           C  
ATOM   4718  O   THR A 609     -16.094  21.751  -8.636  1.00  0.40           O  
ATOM   4719  CG2 THR A 609     -18.791  22.162  -4.921  1.00  0.36           C  
ATOM   4720  OG1 THR A 609     -16.778  23.110  -5.845  1.00  0.30           O  
ATOM   4721  N   ILE A 610     -18.060  20.999  -9.318  1.00  0.38           N  
ATOM   4722  CA  ILE A 610     -18.136  21.540 -10.671  1.00  0.39           C  
ATOM   4723  C   ILE A 610     -19.197  22.636 -10.729  1.00  0.38           C  
ATOM   4724  CB  ILE A 610     -18.449  20.435 -11.705  1.00  0.36           C  
ATOM   4725  O   ILE A 610     -20.327  22.440 -10.276  1.00  0.36           O  
ATOM   4726  CG1 ILE A 610     -17.278  19.450 -11.805  1.00  0.32           C  
ATOM   4727  CG2 ILE A 610     -18.766  21.049 -13.071  1.00  0.33           C  
ATOM   4728  CD1 ILE A 610     -17.557  18.245 -12.692  1.00  0.33           C  
ATOM   4729  N   THR A 611     -18.774  23.824 -10.973  1.00  0.37           N  
ATOM   4730  CA  THR A 611     -19.641  24.952 -11.294  1.00  0.39           C  
ATOM   4731  C   THR A 611     -20.230  24.800 -12.694  1.00  0.37           C  
ATOM   4732  CB  THR A 611     -18.880  26.287 -11.197  1.00  0.35           C  
ATOM   4733  O   THR A 611     -19.863  23.882 -13.431  1.00  0.35           O  
ATOM   4734  CG2 THR A 611     -18.410  26.549  -9.770  1.00  0.32           C  
ATOM   4735  OG1 THR A 611     -17.740  26.245 -12.064  1.00  0.29           O  
ATOM   4736  N   ASN A 612     -21.430  25.369 -12.923  1.00  0.36           N  
ATOM   4737  CA  ASN A 612     -22.169  25.461 -14.178  1.00  0.37           C  
ATOM   4738  C   ASN A 612     -21.239  25.725 -15.359  1.00  0.36           C  
ATOM   4739  CB  ASN A 612     -23.240  26.550 -14.091  1.00  0.34           C  
ATOM   4740  O   ASN A 612     -21.556  25.370 -16.495  1.00  0.34           O  
ATOM   4741  CG  ASN A 612     -24.430  26.134 -13.250  1.00  0.33           C  
ATOM   4742  ND2 ASN A 612     -25.262  27.100 -12.880  1.00  0.26           N  
ATOM   4743  OD1 ASN A 612     -24.600  24.953 -12.934  1.00  0.32           O  
ATOM   4744  N   ASP A 613     -20.034  26.318 -15.091  1.00  0.30           N  
ATOM   4745  CA  ASP A 613     -19.010  26.561 -16.103  1.00  0.34           C  
ATOM   4746  C   ASP A 613     -17.945  25.466 -16.080  1.00  0.30           C  
ATOM   4747  CB  ASP A 613     -18.361  27.930 -15.892  1.00  0.28           C  
ATOM   4748  O   ASP A 613     -16.887  25.609 -16.697  1.00  0.28           O  
ATOM   4749  CG  ASP A 613     -17.831  28.125 -14.482  1.00  0.28           C  
ATOM   4750  OD1 ASP A 613     -18.126  27.291 -13.599  1.00  0.18           O  
ATOM   4751  OD2 ASP A 613     -17.114  29.122 -14.252  1.00  0.14           O  
ATOM   4752  N   TYR A 614     -18.210  24.207 -15.575  1.00  0.35           N  
ATOM   4753  CA  TYR A 614     -17.495  22.935 -15.565  1.00  0.38           C  
ATOM   4754  C   TYR A 614     -16.140  23.077 -14.882  1.00  0.35           C  
ATOM   4755  CB  TYR A 614     -17.308  22.412 -16.992  1.00  0.34           C  
ATOM   4756  O   TYR A 614     -15.202  22.337 -15.190  1.00  0.34           O  
ATOM   4757  CG  TYR A 614     -18.606  22.146 -17.715  1.00  0.33           C  
ATOM   4758  CD1 TYR A 614     -19.320  20.970 -17.495  1.00  0.32           C  
ATOM   4759  CD2 TYR A 614     -19.120  23.067 -18.621  1.00  0.33           C  
ATOM   4760  CE1 TYR A 614     -20.516  20.719 -18.160  1.00  0.33           C  
ATOM   4761  CE2 TYR A 614     -20.314  22.827 -19.293  1.00  0.34           C  
ATOM   4762  OH  TYR A 614     -22.187  21.409 -19.717  1.00  0.21           O  
ATOM   4763  CZ  TYR A 614     -21.004  21.652 -19.056  1.00  0.33           C  
ATOM   4764  N   ARG A 615     -15.853  24.051 -14.010  1.00  0.38           N  
ATOM   4765  CA  ARG A 615     -14.704  24.186 -13.120  1.00  0.38           C  
ATOM   4766  C   ARG A 615     -14.816  23.235 -11.934  1.00  0.38           C  
ATOM   4767  CB  ARG A 615     -14.574  25.628 -12.625  1.00  0.37           C  
ATOM   4768  O   ARG A 615     -15.890  23.091 -11.345  1.00  0.36           O  
ATOM   4769  CG  ARG A 615     -14.265  26.632 -13.724  1.00  0.34           C  
ATOM   4770  CD  ARG A 615     -14.124  28.045 -13.175  1.00  0.36           C  
ATOM   4771  NE  ARG A 615     -14.169  29.043 -14.239  1.00  0.36           N  
ATOM   4772  NH1 ARG A 615     -13.934  30.858 -12.828  1.00  0.32           N  
ATOM   4773  NH2 ARG A 615     -14.131  31.176 -15.090  1.00  0.29           N  
ATOM   4774  CZ  ARG A 615     -14.078  30.357 -14.050  1.00  0.34           C  
ATOM   4775  N   ASN A 616     -13.934  22.180 -11.796  1.00  0.42           N  
ATOM   4776  CA  ASN A 616     -13.781  21.346 -10.609  1.00  0.43           C  
ATOM   4777  C   ASN A 616     -13.037  22.083  -9.499  1.00  0.42           C  
ATOM   4778  CB  ASN A 616     -13.061  20.042 -10.957  1.00  0.41           C  
ATOM   4779  O   ASN A 616     -11.913  22.545  -9.701  1.00  0.41           O  
ATOM   4780  CG  ASN A 616     -14.000  18.982 -11.497  1.00  0.40           C  
ATOM   4781  ND2 ASN A 616     -13.494  18.141 -12.391  1.00  0.29           N  
ATOM   4782  OD1 ASN A 616     -15.171  18.919 -11.114  1.00  0.38           O  
ATOM   4783  N   TYR A 617     -13.790  22.591  -8.563  1.00  0.48           N  
ATOM   4784  CA  TYR A 617     -13.256  23.099  -7.305  1.00  0.48           C  
ATOM   4785  C   TYR A 617     -13.190  21.996  -6.255  1.00  0.48           C  
ATOM   4786  CB  TYR A 617     -14.110  24.261  -6.788  1.00  0.47           C  
ATOM   4787  O   TYR A 617     -14.150  21.242  -6.077  1.00  0.46           O  
ATOM   4788  CG  TYR A 617     -14.127  25.458  -7.708  1.00  0.45           C  
ATOM   4789  CD1 TYR A 617     -13.185  26.476  -7.576  1.00  0.41           C  
ATOM   4790  CD2 TYR A 617     -15.084  25.573  -8.711  1.00  0.42           C  
ATOM   4791  CE1 TYR A 617     -13.198  27.582  -8.420  1.00  0.42           C  
ATOM   4792  CE2 TYR A 617     -15.106  26.674  -9.561  1.00  0.42           C  
ATOM   4793  OH  TYR A 617     -14.178  28.763 -10.247  1.00  0.34           O  
ATOM   4794  CZ  TYR A 617     -14.161  27.671  -9.408  1.00  0.42           C  
ATOM   4795  N   ILE A 618     -11.996  21.615  -5.923  1.00  0.52           N  
ATOM   4796  CA  ILE A 618     -11.832  20.898  -4.663  1.00  0.52           C  
ATOM   4797  C   ILE A 618     -11.699  21.896  -3.515  1.00  0.52           C  
ATOM   4798  CB  ILE A 618     -10.605  19.960  -4.702  1.00  0.51           C  
ATOM   4799  O   ILE A 618     -10.891  22.825  -3.582  1.00  0.50           O  
ATOM   4800  CG1 ILE A 618     -10.769  18.911  -5.809  1.00  0.48           C  
ATOM   4801  CG2 ILE A 618     -10.392  19.291  -3.341  1.00  0.49           C  
ATOM   4802  CD1 ILE A 618      -9.556  18.010  -5.993  1.00  0.48           C  
ATOM   4803  N   ARG A 619     -12.537  21.786  -2.617  1.00  0.55           N  
ATOM   4804  CA  ARG A 619     -12.485  22.553  -1.376  1.00  0.55           C  
ATOM   4805  C   ARG A 619     -12.430  21.630  -0.164  1.00  0.55           C  
ATOM   4806  CB  ARG A 619     -13.693  23.487  -1.270  1.00  0.54           C  
ATOM   4807  O   ARG A 619     -13.073  20.578  -0.148  1.00  0.54           O  
ATOM   4808  CG  ARG A 619     -13.708  24.596  -2.310  1.00  0.53           C  
ATOM   4809  CD  ARG A 619     -14.915  25.508  -2.143  1.00  0.53           C  
ATOM   4810  NE  ARG A 619     -14.934  26.566  -3.150  1.00  0.49           N  
ATOM   4811  NH1 ARG A 619     -17.183  27.036  -2.912  1.00  0.43           N  
ATOM   4812  NH2 ARG A 619     -15.916  28.208  -4.421  1.00  0.39           N  
ATOM   4813  CZ  ARG A 619     -16.011  27.268  -3.492  1.00  0.52           C  
ATOM   4814  N   ILE A 620     -11.584  22.002   0.670  1.00  0.59           N  
ATOM   4815  CA  ILE A 620     -11.496  21.339   1.967  1.00  0.58           C  
ATOM   4816  C   ILE A 620     -11.908  22.309   3.072  1.00  0.59           C  
ATOM   4817  CB  ILE A 620     -10.072  20.800   2.230  1.00  0.57           C  
ATOM   4818  O   ILE A 620     -11.387  23.424   3.154  1.00  0.58           O  
ATOM   4819  CG1 ILE A 620      -9.640  19.857   1.101  1.00  0.54           C  
ATOM   4820  CG2 ILE A 620     -10.004  20.096   3.588  1.00  0.55           C  
ATOM   4821  CD1 ILE A 620      -8.227  19.312   1.256  1.00  0.53           C  
ATOM   4822  N   ALA A 621     -12.969  22.004   3.753  1.00  0.63           N  
ATOM   4823  CA  ALA A 621     -13.405  22.786   4.907  1.00  0.63           C  
ATOM   4824  C   ALA A 621     -13.153  22.031   6.209  1.00  0.63           C  
ATOM   4825  CB  ALA A 621     -14.883  23.144   4.780  1.00  0.61           C  
ATOM   4826  O   ALA A 621     -13.312  20.809   6.265  1.00  0.62           O  
ATOM   4827  N   GLU A 622     -12.609  22.800   7.191  1.00  0.64           N  
ATOM   4828  CA  GLU A 622     -12.693  22.362   8.581  1.00  0.64           C  
ATOM   4829  C   GLU A 622     -14.132  22.401   9.086  1.00  0.65           C  
ATOM   4830  CB  GLU A 622     -11.799  23.228   9.472  1.00  0.63           C  
ATOM   4831  O   GLU A 622     -14.842  23.387   8.879  1.00  0.64           O  
ATOM   4832  CG  GLU A 622     -11.637  22.692  10.887  1.00  0.60           C  
ATOM   4833  CD  GLU A 622     -10.812  23.602  11.783  1.00  0.60           C  
ATOM   4834  OE1 GLU A 622      -9.968  24.366  11.260  1.00  0.60           O  
ATOM   4835  OE2 GLU A 622     -11.009  23.549  13.017  1.00  0.55           O  
ATOM   4836  N   VAL A 623     -14.598  21.311   9.674  1.00  0.68           N  
ATOM   4837  CA  VAL A 623     -15.953  21.226  10.209  1.00  0.68           C  
ATOM   4838  C   VAL A 623     -15.905  20.804  11.675  1.00  0.68           C  
ATOM   4839  CB  VAL A 623     -16.822  20.239   9.398  1.00  0.66           C  
ATOM   4840  O   VAL A 623     -14.935  20.183  12.117  1.00  0.66           O  
ATOM   4841  CG1 VAL A 623     -17.005  20.732   7.964  1.00  0.61           C  
ATOM   4842  CG2 VAL A 623     -16.198  18.844   9.411  1.00  0.62           C  
ATOM   4843  N   ASN A 624     -16.838  21.337  12.512  1.00  0.67           N  
ATOM   4844  CA  ASN A 624     -17.138  20.752  13.814  1.00  0.66           C  
ATOM   4845  C   ASN A 624     -18.117  19.587  13.693  1.00  0.66           C  
ATOM   4846  CB  ASN A 624     -17.693  21.815  14.765  1.00  0.64           C  
ATOM   4847  O   ASN A 624     -19.178  19.724  13.083  1.00  0.65           O  
ATOM   4848  CG  ASN A 624     -16.676  22.890  15.096  1.00  0.61           C  
ATOM   4849  ND2 ASN A 624     -17.133  24.134  15.174  1.00  0.61           N  
ATOM   4850  OD1 ASN A 624     -15.490  22.604  15.280  1.00  0.62           O  
ATOM   4851  N   VAL A 625     -17.712  18.464  14.090  1.00  0.66           N  
ATOM   4852  CA  VAL A 625     -18.571  17.286  14.150  1.00  0.66           C  
ATOM   4853  C   VAL A 625     -18.979  17.017  15.597  1.00  0.65           C  
ATOM   4854  CB  VAL A 625     -17.874  16.043  13.553  1.00  0.64           C  
ATOM   4855  O   VAL A 625     -18.126  16.939  16.484  1.00  0.63           O  
ATOM   4856  CG1 VAL A 625     -18.868  14.896  13.380  1.00  0.58           C  
ATOM   4857  CG2 VAL A 625     -17.216  16.391  12.219  1.00  0.58           C  
ATOM   4858  N   ASN A 626     -20.210  17.185  15.885  1.00  0.62           N  
ATOM   4859  CA  ASN A 626     -20.744  16.740  17.168  1.00  0.61           C  
ATOM   4860  C   ASN A 626     -21.050  15.245  17.160  1.00  0.60           C  
ATOM   4861  CB  ASN A 626     -21.999  17.536  17.533  1.00  0.58           C  
ATOM   4862  O   ASN A 626     -21.948  14.794  16.447  1.00  0.58           O  
ATOM   4863  CG  ASN A 626     -22.320  17.474  19.013  1.00  0.55           C  
ATOM   4864  ND2 ASN A 626     -23.177  18.379  19.472  1.00  0.55           N  
ATOM   4865  OD1 ASN A 626     -21.802  16.621  19.738  1.00  0.57           O  
ATOM   4866  N   THR A 627     -20.095  14.551  17.622  1.00  0.51           N  
ATOM   4867  CA  THR A 627     -20.252  13.119  17.854  1.00  0.51           C  
ATOM   4868  C   THR A 627     -20.897  12.859  19.212  1.00  0.52           C  
ATOM   4869  CB  THR A 627     -18.898  12.389  17.778  1.00  0.48           C  
ATOM   4870  O   THR A 627     -20.419  13.350  20.237  1.00  0.51           O  
ATOM   4871  CG2 THR A 627     -18.424  12.259  16.334  1.00  0.43           C  
ATOM   4872  OG1 THR A 627     -17.922  13.126  18.525  1.00  0.42           O  
ATOM   4873  N   ARG A 628     -22.114  12.393  19.164  1.00  0.32           N  
ATOM   4874  CA  ARG A 628     -22.810  11.846  20.324  1.00  0.32           C  
ATOM   4875  C   ARG A 628     -23.061  10.351  20.158  1.00  0.32           C  
ATOM   4876  CB  ARG A 628     -24.134  12.578  20.552  1.00  0.29           C  
ATOM   4877  O   ARG A 628     -23.715   9.929  19.201  1.00  0.30           O  
ATOM   4878  CG  ARG A 628     -24.098  13.574  21.700  1.00  0.28           C  
ATOM   4879  CD  ARG A 628     -25.456  14.224  21.925  1.00  0.32           C  
ATOM   4880  NE  ARG A 628     -25.421  15.174  23.033  1.00  0.27           N  
ATOM   4881  NH1 ARG A 628     -27.693  15.592  23.017  1.00  0.23           N  
ATOM   4882  NH2 ARG A 628     -26.340  16.647  24.537  1.00  0.18           N  
ATOM   4883  CZ  ARG A 628     -26.485  15.802  23.527  1.00  0.24           C  
ATOM   4884  N   VAL A 629     -22.400   9.397  21.102  1.00  0.35           N  
ATOM   4885  CA  VAL A 629     -22.576   7.972  21.359  1.00  0.36           C  
ATOM   4886  C   VAL A 629     -22.396   7.186  20.062  1.00  0.35           C  
ATOM   4887  CB  VAL A 629     -23.962   7.673  21.975  1.00  0.32           C  
ATOM   4888  O   VAL A 629     -23.299   6.461  19.638  1.00  0.33           O  
ATOM   4889  CG1 VAL A 629     -23.980   6.287  22.617  1.00  0.27           C  
ATOM   4890  CG2 VAL A 629     -24.331   8.744  23.000  1.00  0.28           C  
ATOM   4891  N   GLY A 630     -21.359   7.424  19.245  1.00  0.39           N  
ATOM   4892  CA  GLY A 630     -21.035   6.750  17.997  1.00  0.40           C  
ATOM   4893  C   GLY A 630     -21.754   7.337  16.798  1.00  0.39           C  
ATOM   4894  O   GLY A 630     -21.588   6.860  15.673  1.00  0.38           O  
ATOM   4895  N   ASN A 631     -22.625   8.428  16.925  1.00  0.48           N  
ATOM   4896  CA  ASN A 631     -23.325   9.066  15.816  1.00  0.49           C  
ATOM   4897  C   ASN A 631     -22.907  10.524  15.653  1.00  0.49           C  
ATOM   4898  CB  ASN A 631     -24.840   8.966  16.009  1.00  0.46           C  
ATOM   4899  O   ASN A 631     -22.787  11.254  16.639  1.00  0.47           O  
ATOM   4900  CG  ASN A 631     -25.352   7.544  15.889  1.00  0.44           C  
ATOM   4901  ND2 ASN A 631     -26.361   7.209  16.684  1.00  0.39           N  
ATOM   4902  OD1 ASN A 631     -24.843   6.753  15.090  1.00  0.43           O  
ATOM   4903  N   ILE A 632     -22.491  10.898  14.592  1.00  0.56           N  
ATOM   4904  CA  ILE A 632     -22.423  12.323  14.288  1.00  0.57           C  
ATOM   4905  C   ILE A 632     -23.829  12.918  14.288  1.00  0.58           C  
ATOM   4906  CB  ILE A 632     -21.733  12.578  12.929  1.00  0.55           C  
ATOM   4907  O   ILE A 632     -24.696  12.481  13.527  1.00  0.57           O  
ATOM   4908  CG1 ILE A 632     -20.303  12.028  12.945  1.00  0.49           C  
ATOM   4909  CG2 ILE A 632     -21.742  14.072  12.592  1.00  0.51           C  
ATOM   4910  CD1 ILE A 632     -19.583  12.137  11.608  1.00  0.49           C  
ATOM   4911  N   THR A 633     -24.169  13.867  15.328  1.00  0.57           N  
ATOM   4912  CA  THR A 633     -25.472  14.513  15.448  1.00  0.57           C  
ATOM   4913  C   THR A 633     -25.511  15.805  14.638  1.00  0.57           C  
ATOM   4914  CB  THR A 633     -25.811  14.815  16.919  1.00  0.55           C  
ATOM   4915  O   THR A 633     -26.585  16.266  14.246  1.00  0.58           O  
ATOM   4916  CG2 THR A 633     -26.014  13.529  17.713  1.00  0.50           C  
ATOM   4917  OG1 THR A 633     -24.739  15.562  17.507  1.00  0.55           O  
ATOM   4918  N   SER A 634     -24.451  16.439  14.482  1.00  0.65           N  
ATOM   4919  CA  SER A 634     -24.370  17.656  13.680  1.00  0.65           C  
ATOM   4920  C   SER A 634     -22.977  17.834  13.085  1.00  0.66           C  
ATOM   4921  CB  SER A 634     -24.734  18.879  14.522  1.00  0.62           C  
ATOM   4922  O   SER A 634     -21.992  17.341  13.639  1.00  0.66           O  
ATOM   4923  OG  SER A 634     -23.773  19.092  15.541  1.00  0.63           O  
ATOM   4924  N   ILE A 635     -22.930  18.318  11.940  1.00  0.67           N  
ATOM   4925  CA  ILE A 635     -21.735  18.833  11.279  1.00  0.67           C  
ATOM   4926  C   ILE A 635     -21.882  20.335  11.045  1.00  0.67           C  
ATOM   4927  CB  ILE A 635     -21.472  18.105   9.942  1.00  0.65           C  
ATOM   4928  O   ILE A 635     -22.866  20.784  10.453  1.00  0.65           O  
ATOM   4929  CG1 ILE A 635     -21.408  16.589  10.162  1.00  0.60           C  
ATOM   4930  CG2 ILE A 635     -20.183  18.619   9.293  1.00  0.61           C  
ATOM   4931  CD1 ILE A 635     -21.404  15.776   8.875  1.00  0.59           C  
ATOM   4932  N   THR A 636     -21.008  21.168  11.775  1.00  0.65           N  
ATOM   4933  CA  THR A 636     -21.016  22.605  11.524  1.00  0.65           C  
ATOM   4934  C   THR A 636     -19.739  23.037  10.809  1.00  0.65           C  
ATOM   4935  CB  THR A 636     -21.169  23.401  12.833  1.00  0.62           C  
ATOM   4936  O   THR A 636     -18.650  22.553  11.127  1.00  0.64           O  
ATOM   4937  CG2 THR A 636     -22.596  23.317  13.365  1.00  0.58           C  
ATOM   4938  OG1 THR A 636     -20.273  22.868  13.817  1.00  0.62           O
[truncated: 163,409 more chars]
