# Supplementary material for: DepoScope: Accurate phage depolymerase annotation and domain delineation using large language models
Source: PLoS Comput Biol. 2024 Aug 5;20(8):e1011831. doi: 10.1371/journal.pcbi.1011831 (PMC11326577; doi:10.1371/journal.pcbi.1011831)
Supplement: S1 Data — (ZIP) [file pcbi.1011831.s003.zip › FN_FP_deposcope_032024/False_positives/NC_027364.1__YP_009150829.pdb]

PARENT N/A
ATOM      1  N   MET A   1     -36.762  13.224 -53.837  1.00  0.29           N  
ATOM      2  CA  MET A   1     -37.683  13.534 -52.749  1.00  0.33           C  
ATOM      3  C   MET A   1     -36.922  13.888 -51.475  1.00  0.30           C  
ATOM      4  CB  MET A   1     -38.623  12.356 -52.486  1.00  0.29           C  
ATOM      5  O   MET A   1     -36.130  13.086 -50.978  1.00  0.31           O  
ATOM      6  CG  MET A   1     -40.006  12.528 -53.092  1.00  0.32           C  
ATOM      7  SD  MET A   1     -41.086  11.072 -52.806  1.00  0.24           S  
ATOM      8  CE  MET A   1     -42.326  11.333 -54.105  1.00  0.32           C  
ATOM      9  N   SER A   2     -36.420  15.139 -51.331  1.00  0.46           N  
ATOM     10  CA  SER A   2     -35.669  15.636 -50.183  1.00  0.46           C  
ATOM     11  C   SER A   2     -36.319  15.209 -48.871  1.00  0.46           C  
ATOM     12  CB  SER A   2     -35.558  17.160 -50.234  1.00  0.43           C  
ATOM     13  O   SER A   2     -37.497  15.486 -48.636  1.00  0.44           O  
ATOM     14  OG  SER A   2     -36.825  17.749 -50.472  1.00  0.49           O  
ATOM     15  N   ILE A   3     -36.061  13.980 -48.327  1.00  0.45           N  
ATOM     16  CA  ILE A   3     -36.476  13.740 -46.949  1.00  0.47           C  
ATOM     17  C   ILE A   3     -35.730  14.689 -46.014  1.00  0.45           C  
ATOM     18  CB  ILE A   3     -36.230  12.273 -46.532  1.00  0.42           C  
ATOM     19  O   ILE A   3     -34.506  14.610 -45.886  1.00  0.44           O  
ATOM     20  CG1 ILE A   3     -36.992  11.319 -47.459  1.00  0.40           C  
ATOM     21  CG2 ILE A   3     -36.630  12.053 -45.070  1.00  0.40           C  
ATOM     22  CD1 ILE A   3     -36.697   9.846 -47.210  1.00  0.40           C  
ATOM     23  N   SER A   4     -36.132  15.947 -45.855  1.00  0.45           N  
ATOM     24  CA  SER A   4     -35.791  16.874 -44.781  1.00  0.47           C  
ATOM     25  C   SER A   4     -36.031  16.246 -43.412  1.00  0.45           C  
ATOM     26  CB  SER A   4     -36.601  18.164 -44.908  1.00  0.43           C  
ATOM     27  O   SER A   4     -37.151  15.834 -43.100  1.00  0.44           O  
ATOM     28  OG  SER A   4     -37.214  18.497 -43.674  1.00  0.47           O  
ATOM     29  N   PHE A   5     -35.135  15.392 -42.765  1.00  0.44           N  
ATOM     30  CA  PHE A   5     -35.116  14.986 -41.365  1.00  0.47           C  
ATOM     31  C   PHE A   5     -35.113  16.203 -40.448  1.00  0.44           C  
ATOM     32  CB  PHE A   5     -33.895  14.108 -41.075  1.00  0.41           C  
ATOM     33  O   PHE A   5     -34.083  16.858 -40.280  1.00  0.43           O  
ATOM     34  CG  PHE A   5     -34.023  12.700 -41.592  1.00  0.41           C  
ATOM     35  CD1 PHE A   5     -34.629  11.715 -40.823  1.00  0.40           C  
ATOM     36  CD2 PHE A   5     -33.537  12.362 -42.849  1.00  0.41           C  
ATOM     37  CE1 PHE A   5     -34.749  10.411 -41.299  1.00  0.40           C  
ATOM     38  CE2 PHE A   5     -33.653  11.062 -43.331  1.00  0.43           C  
ATOM     39  CZ  PHE A   5     -34.258  10.087 -42.554  1.00  0.37           C  
ATOM     40  N   ASN A   6     -36.174  17.139 -40.494  1.00  0.45           N  
ATOM     41  CA  ASN A   6     -36.481  18.047 -39.395  1.00  0.46           C  
ATOM     42  C   ASN A   6     -36.436  17.332 -38.047  1.00  0.45           C  
ATOM     43  CB  ASN A   6     -37.849  18.700 -39.604  1.00  0.42           C  
ATOM     44  O   ASN A   6     -36.908  16.201 -37.924  1.00  0.43           O  
ATOM     45  CG  ASN A   6     -37.796  19.877 -40.557  1.00  0.41           C  
ATOM     46  ND2 ASN A   6     -38.953  20.278 -41.070  1.00  0.43           N  
ATOM     47  OD1 ASN A   6     -36.723  20.421 -40.831  1.00  0.43           O  
ATOM     48  N   ASN A   7     -35.183  17.295 -37.363  1.00  0.45           N  
ATOM     49  CA  ASN A   7     -34.811  16.705 -36.082  1.00  0.45           C  
ATOM     50  C   ASN A   7     -35.895  15.764 -35.562  1.00  0.45           C  
ATOM     51  CB  ASN A   7     -34.517  17.797 -35.052  1.00  0.42           C  
ATOM     52  O   ASN A   7     -37.042  16.175 -35.377  1.00  0.43           O  
ATOM     53  CG  ASN A   7     -33.225  17.557 -34.297  1.00  0.41           C  
ATOM     54  ND2 ASN A   7     -32.713  18.597 -33.651  1.00  0.40           N  
ATOM     55  OD1 ASN A   7     -32.691  16.444 -34.295  1.00  0.44           O  
ATOM     56  N   PRO A   8     -36.056  14.369 -35.970  1.00  0.40           N  
ATOM     57  CA  PRO A   8     -37.122  13.527 -35.423  1.00  0.40           C  
ATOM     58  C   PRO A   8     -37.509  13.915 -33.998  1.00  0.40           C  
ATOM     59  CB  PRO A   8     -36.517  12.121 -35.461  1.00  0.38           C  
ATOM     60  O   PRO A   8     -38.541  13.469 -33.491  1.00  0.38           O  
ATOM     61  CG  PRO A   8     -35.073  12.336 -35.784  1.00  0.37           C  
ATOM     62  CD  PRO A   8     -34.886  13.766 -36.204  1.00  0.41           C  
ATOM     63  N   LEU A   9     -36.975  14.935 -33.362  1.00  0.44           N  
ATOM     64  CA  LEU A   9     -37.391  15.340 -32.024  1.00  0.46           C  
ATOM     65  C   LEU A   9     -38.300  16.563 -32.084  1.00  0.44           C  
ATOM     66  CB  LEU A   9     -36.170  15.640 -31.151  1.00  0.41           C  
ATOM     67  O   LEU A   9     -39.048  16.833 -31.142  1.00  0.42           O  
ATOM     68  CG  LEU A   9     -35.440  14.429 -30.567  1.00  0.40           C  
ATOM     69  CD1 LEU A   9     -33.982  14.774 -30.285  1.00  0.38           C  
ATOM     70  CD2 LEU A   9     -36.136  13.945 -29.299  1.00  0.40           C  
ATOM     71  N   ASP A  10     -38.462  17.227 -33.324  1.00  0.39           N  
ATOM     72  CA  ASP A  10     -39.275  18.439 -33.362  1.00  0.40           C  
ATOM     73  C   ASP A  10     -40.728  18.114 -33.703  1.00  0.39           C  
ATOM     74  CB  ASP A  10     -38.707  19.435 -34.375  1.00  0.35           C  
ATOM     75  O   ASP A  10     -41.632  18.893 -33.393  1.00  0.36           O  
ATOM     76  CG  ASP A  10     -37.937  20.570 -33.722  1.00  0.35           C  
ATOM     77  OD1 ASP A  10     -38.052  20.756 -32.491  1.00  0.37           O  
ATOM     78  OD2 ASP A  10     -37.213  21.287 -34.445  1.00  0.41           O  
ATOM     79  N   THR A  11     -41.048  16.779 -33.839  1.00  0.42           N  
ATOM     80  CA  THR A  11     -42.464  16.523 -34.080  1.00  0.43           C  
ATOM     81  C   THR A  11     -42.989  15.448 -33.133  1.00  0.42           C  
ATOM     82  CB  THR A  11     -42.713  16.094 -35.538  1.00  0.40           C  
ATOM     83  O   THR A  11     -43.190  14.301 -33.538  1.00  0.40           O  
ATOM     84  CG2 THR A  11     -42.741  17.300 -36.470  1.00  0.38           C  
ATOM     85  OG1 THR A  11     -41.668  15.207 -35.954  1.00  0.35           O  
ATOM     86  N   MET A  12     -42.483  15.315 -31.840  1.00  0.40           N  
ATOM     87  CA  MET A  12     -43.123  14.544 -30.777  1.00  0.43           C  
ATOM     88  C   MET A  12     -44.190  15.374 -30.070  1.00  0.40           C  
ATOM     89  CB  MET A  12     -42.085  14.056 -29.766  1.00  0.39           C  
ATOM     90  O   MET A  12     -43.870  16.227 -29.240  1.00  0.39           O  
ATOM     91  CG  MET A  12     -41.177  12.961 -30.300  1.00  0.38           C  
ATOM     92  SD  MET A  12     -40.166  12.180 -28.982  1.00  0.50           S  
ATOM     93  CE  MET A  12     -41.006  10.577 -28.842  1.00  0.38           C  
ATOM     94  N   THR A  13     -45.154  15.964 -30.732  1.00  0.41           N  
ATOM     95  CA  THR A  13     -46.392  16.611 -30.309  1.00  0.43           C  
ATOM     96  C   THR A  13     -47.455  15.571 -29.966  1.00  0.41           C  
ATOM     97  CB  THR A  13     -46.928  17.558 -31.398  1.00  0.38           C  
ATOM     98  O   THR A  13     -47.716  14.660 -30.755  1.00  0.39           O  
ATOM     99  CG2 THR A  13     -46.191  18.893 -31.377  1.00  0.38           C  
ATOM    100  OG1 THR A  13     -46.753  16.948 -32.682  1.00  0.34           O  
ATOM    101  N   SER A  14     -47.453  14.840 -28.577  1.00  0.37           N  
ATOM    102  CA  SER A  14     -48.738  14.982 -27.902  1.00  0.40           C  
ATOM    103  C   SER A  14     -49.549  13.693 -27.978  1.00  0.37           C  
ATOM    104  CB  SER A  14     -49.539  16.134 -28.511  1.00  0.34           C  
ATOM    105  O   SER A  14     -49.713  13.120 -29.057  1.00  0.36           O  
ATOM    106  OG  SER A  14     -50.295  15.689 -29.624  1.00  0.35           O  
ATOM    107  N   THR A  15     -49.793  12.776 -26.737  1.00  0.42           N  
ATOM    108  CA  THR A  15     -50.932  12.318 -25.949  1.00  0.44           C  
ATOM    109  C   THR A  15     -51.488  11.013 -26.511  1.00  0.42           C  
ATOM    110  CB  THR A  15     -52.047  13.380 -25.910  1.00  0.39           C  
ATOM    111  O   THR A  15     -52.262  11.024 -27.470  1.00  0.41           O  
ATOM    112  CG2 THR A  15     -51.746  14.455 -24.870  1.00  0.37           C  
ATOM    113  OG1 THR A  15     -52.158  13.995 -27.199  1.00  0.37           O  
ATOM    114  N   GLY A  16     -50.745   9.795 -26.565  1.00  0.43           N  
ATOM    115  CA  GLY A  16     -51.583   8.606 -26.563  1.00  0.43           C  
ATOM    116  C   GLY A  16     -52.119   8.257 -25.187  1.00  0.43           C  
ATOM    117  O   GLY A  16     -51.453   8.493 -24.177  1.00  0.42           O  
ATOM    118  N   ALA A  17     -53.617   8.298 -25.007  1.00  0.43           N  
ATOM    119  CA  ALA A  17     -54.710   8.117 -24.055  1.00  0.43           C  
ATOM    120  C   ALA A  17     -54.319   7.140 -22.949  1.00  0.43           C  
ATOM    121  CB  ALA A  17     -55.965   7.627 -24.773  1.00  0.39           C  
ATOM    122  O   ALA A  17     -54.914   7.145 -21.869  1.00  0.41           O  
ATOM    123  N   ASN A  18     -53.011   6.848 -22.712  1.00  0.38           N  
ATOM    124  CA  ASN A  18     -52.476   6.091 -21.586  1.00  0.41           C  
ATOM    125  C   ASN A  18     -51.002   6.405 -21.348  1.00  0.39           C  
ATOM    126  CB  ASN A  18     -52.670   4.589 -21.808  1.00  0.36           C  
ATOM    127  O   ASN A  18     -50.263   5.574 -20.817  1.00  0.37           O  
ATOM    128  CG  ASN A  18     -54.126   4.172 -21.743  1.00  0.36           C  
ATOM    129  ND2 ASN A  18     -54.436   3.011 -22.306  1.00  0.33           N  
ATOM    130  OD1 ASN A  18     -54.965   4.889 -21.191  1.00  0.38           O  
ATOM    131  N   GLY A  19     -50.478   7.714 -21.685  1.00  0.43           N  
ATOM    132  CA  GLY A  19     -49.131   8.163 -21.370  1.00  0.43           C  
ATOM    133  C   GLY A  19     -48.057   7.400 -22.121  1.00  0.43           C  
ATOM    134  O   GLY A  19     -46.869   7.530 -21.819  1.00  0.42           O  
ATOM    135  N   SER A  20     -48.447   6.547 -23.225  1.00  0.44           N  
ATOM    136  CA  SER A  20     -47.589   5.876 -24.195  1.00  0.44           C  
ATOM    137  C   SER A  20     -47.209   6.813 -25.338  1.00  0.45           C  
ATOM    138  CB  SER A  20     -48.281   4.632 -24.754  1.00  0.42           C  
ATOM    139  O   SER A  20     -48.075   7.450 -25.939  1.00  0.43           O  
ATOM    140  OG  SER A  20     -49.579   4.948 -25.226  1.00  0.40           O  
ATOM    141  N   LEU A  21     -46.101   7.410 -25.342  1.00  0.42           N  
ATOM    142  CA  LEU A  21     -45.399   8.089 -26.426  1.00  0.45           C  
ATOM    143  C   LEU A  21     -45.065   7.115 -27.551  1.00  0.42           C  
ATOM    144  CB  LEU A  21     -44.117   8.746 -25.906  1.00  0.41           C  
ATOM    145  O   LEU A  21     -44.359   6.128 -27.334  1.00  0.41           O  
ATOM    146  CG  LEU A  21     -44.041  10.269 -26.023  1.00  0.40           C  
ATOM    147  CD1 LEU A  21     -43.924  10.901 -24.639  1.00  0.40           C  
ATOM    148  CD2 LEU A  21     -42.868  10.680 -26.905  1.00  0.41           C  
ATOM    149  N   GLU A  22     -45.886   6.930 -28.695  1.00  0.42           N  
ATOM    150  CA  GLU A  22     -45.825   6.313 -30.016  1.00  0.43           C  
ATOM    151  C   GLU A  22     -44.741   6.956 -30.877  1.00  0.42           C  
ATOM    152  CB  GLU A  22     -47.182   6.410 -30.719  1.00  0.41           C  
ATOM    153  O   GLU A  22     -44.861   8.119 -31.268  1.00  0.41           O  
ATOM    154  CG  GLU A  22     -48.089   5.213 -30.473  1.00  0.40           C  
ATOM    155  CD  GLU A  22     -49.423   5.314 -31.194  1.00  0.42           C  
ATOM    156  OE1 GLU A  22     -49.734   6.393 -31.748  1.00  0.45           O  
ATOM    157  OE2 GLU A  22     -50.165   4.306 -31.205  1.00  0.43           O  
ATOM    158  N   LEU A  23     -43.438   6.650 -30.700  1.00  0.43           N  
ATOM    159  CA  LEU A  23     -42.446   6.959 -31.725  1.00  0.45           C  
ATOM    160  C   LEU A  23     -42.773   6.244 -33.031  1.00  0.43           C  
ATOM    161  CB  LEU A  23     -41.045   6.564 -31.250  1.00  0.42           C  
ATOM    162  O   LEU A  23     -42.824   5.013 -33.074  1.00  0.42           O  
ATOM    163  CG  LEU A  23     -39.910   7.524 -31.612  1.00  0.41           C  
ATOM    164  CD1 LEU A  23     -39.470   8.312 -30.382  1.00  0.41           C  
ATOM    165  CD2 LEU A  23     -38.735   6.761 -32.213  1.00  0.42           C  
ATOM    166  N   ILE A  24     -43.392   6.891 -34.061  1.00  0.43           N  
ATOM    167  CA  ILE A  24     -43.588   6.552 -35.466  1.00  0.43           C  
ATOM    168  C   ILE A  24     -42.233   6.376 -36.148  1.00  0.43           C  
ATOM    169  CB  ILE A  24     -44.419   7.631 -36.197  1.00  0.42           C  
ATOM    170  O   ILE A  24     -41.531   7.356 -36.411  1.00  0.42           O  
ATOM    171  CG1 ILE A  24     -45.780   7.808 -35.515  1.00  0.39           C  
ATOM    172  CG2 ILE A  24     -44.590   7.271 -37.676  1.00  0.41           C  
ATOM    173  CD1 ILE A  24     -46.657   8.879 -36.151  1.00  0.40           C  
ATOM    174  N   VAL A  25     -41.361   5.345 -35.810  1.00  0.45           N  
ATOM    175  CA  VAL A  25     -40.295   4.989 -36.741  1.00  0.46           C  
ATOM    176  C   VAL A  25     -40.890   4.316 -37.976  1.00  0.45           C  
ATOM    177  CB  VAL A  25     -39.251   4.061 -36.079  1.00  0.44           C  
ATOM    178  O   VAL A  25     -41.681   3.377 -37.859  1.00  0.44           O  
ATOM    179  CG1 VAL A  25     -38.066   3.829 -37.015  1.00  0.41           C  
ATOM    180  CG2 VAL A  25     -38.780   4.651 -34.751  1.00  0.42           C  
ATOM    181  N   LEU A  26     -41.148   5.027 -39.043  1.00  0.43           N  
ATOM    182  CA  LEU A  26     -41.471   4.662 -40.418  1.00  0.44           C  
ATOM    183  C   LEU A  26     -40.809   3.343 -40.801  1.00  0.44           C  
ATOM    184  CB  LEU A  26     -41.032   5.766 -41.383  1.00  0.42           C  
ATOM    185  O   LEU A  26     -39.584   3.272 -40.926  1.00  0.43           O  
ATOM    186  CG  LEU A  26     -41.888   7.033 -41.399  1.00  0.41           C  
ATOM    187  CD1 LEU A  26     -41.115   8.187 -42.030  1.00  0.39           C  
ATOM    188  CD2 LEU A  26     -43.195   6.787 -42.145  1.00  0.40           C  
ATOM    189  N   GLY A  27     -41.178   2.166 -40.168  1.00  0.41           N  
ATOM    190  CA  GLY A  27     -40.981   0.889 -40.835  1.00  0.40           C  
ATOM    191  C   GLY A  27     -42.198   0.430 -41.616  1.00  0.42           C  
ATOM    192  O   GLY A  27     -43.286   0.291 -41.054  1.00  0.40           O  
ATOM    193  N   GLY A  28     -42.187   0.911 -42.793  1.00  0.41           N  
ATOM    194  CA  GLY A  28     -42.970   0.487 -43.942  1.00  0.41           C  
ATOM    195  C   GLY A  28     -42.898   1.459 -45.104  1.00  0.41           C  
ATOM    196  O   GLY A  28     -42.139   2.429 -45.063  1.00  0.40           O  
ATOM    197  N   THR A  29     -43.063   0.993 -46.396  1.00  0.48           N  
ATOM    198  CA  THR A  29     -43.076   1.755 -47.640  1.00  0.48           C  
ATOM    199  C   THR A  29     -43.638   3.155 -47.410  1.00  0.48           C  
ATOM    200  CB  THR A  29     -43.903   1.039 -48.724  1.00  0.45           C  
ATOM    201  O   THR A  29     -44.428   3.369 -46.489  1.00  0.46           O  
ATOM    202  CG2 THR A  29     -43.316  -0.331 -49.048  1.00  0.45           C  
ATOM    203  OG1 THR A  29     -45.248   0.872 -48.259  1.00  0.48           O  
ATOM    204  N   PRO A  30     -43.127   4.259 -47.776  1.00  0.47           N  
ATOM    205  CA  PRO A  30     -43.851   5.531 -47.718  1.00  0.47           C  
ATOM    206  C   PRO A  30     -45.361   5.358 -47.862  1.00  0.47           C  
ATOM    207  CB  PRO A  30     -43.276   6.317 -48.899  1.00  0.45           C  
ATOM    208  O   PRO A  30     -46.130   6.200 -47.391  1.00  0.46           O  
ATOM    209  CG  PRO A  30     -42.096   5.520 -49.351  1.00  0.43           C  
ATOM    210  CD  PRO A  30     -42.209   4.135 -48.781  1.00  0.46           C  
ATOM    211  N   THR A  31     -45.938   4.199 -48.444  1.00  0.48           N  
ATOM    212  CA  THR A  31     -47.384   4.042 -48.559  1.00  0.50           C  
ATOM    213  C   THR A  31     -47.919   3.132 -47.457  1.00  0.48           C  
ATOM    214  CB  THR A  31     -47.777   3.473 -49.935  1.00  0.45           C  
ATOM    215  O   THR A  31     -49.121   3.120 -47.184  1.00  0.47           O  
ATOM    216  CG2 THR A  31     -47.654   4.533 -51.024  1.00  0.43           C  
ATOM    217  OG1 THR A  31     -46.915   2.374 -50.254  1.00  0.47           O  
ATOM    218  N   ASN A  32     -47.056   2.494 -46.575  1.00  0.54           N  
ATOM    219  CA  ASN A  32     -47.519   1.647 -45.481  1.00  0.54           C  
ATOM    220  C   ASN A  32     -46.560   1.690 -44.295  1.00  0.54           C  
ATOM    221  CB  ASN A  32     -47.706   0.206 -45.960  1.00  0.49           C  
ATOM    222  O   ASN A  32     -45.767   0.768 -44.098  1.00  0.51           O  
ATOM    223  CG  ASN A  32     -48.714  -0.561 -45.127  1.00  0.47           C  
ATOM    224  ND2 ASN A  32     -48.958  -1.813 -45.495  1.00  0.47           N  
ATOM    225  OD1 ASN A  32     -49.269  -0.032 -44.161  1.00  0.49           O  
ATOM    226  N   PRO A  33     -46.304   2.869 -43.551  1.00  0.48           N  
ATOM    227  CA  PRO A  33     -45.521   2.913 -42.314  1.00  0.48           C  
ATOM    228  C   PRO A  33     -46.088   2.007 -41.224  1.00  0.48           C  
ATOM    229  CB  PRO A  33     -45.602   4.384 -41.898  1.00  0.46           C  
ATOM    230  O   PRO A  33     -47.303   1.975 -41.012  1.00  0.47           O  
ATOM    231  CG  PRO A  33     -46.761   4.934 -42.664  1.00  0.45           C  
ATOM    232  CD  PRO A  33     -47.045   4.020 -43.821  1.00  0.47           C  
ATOM    233  N   ARG A  34     -45.554   0.876 -40.957  1.00  0.47           N  
ATOM    234  CA  ARG A  34     -45.869  -0.017 -39.847  1.00  0.47           C  
ATOM    235  C   ARG A  34     -45.204   0.457 -38.558  1.00  0.47           C  
ATOM    236  CB  ARG A  34     -45.432  -1.448 -40.166  1.00  0.44           C  
ATOM    237  O   ARG A  34     -43.976   0.535 -38.479  1.00  0.45           O  
ATOM    238  CG  ARG A  34     -46.249  -2.111 -41.262  1.00  0.42           C  
ATOM    239  CD  ARG A  34     -46.030  -3.618 -41.297  1.00  0.44           C  
ATOM    240  NE  ARG A  34     -46.723  -4.238 -42.422  1.00  0.41           N  
ATOM    241  NH1 ARG A  34     -46.354  -6.408 -41.721  1.00  0.31           N  
ATOM    242  NH2 ARG A  34     -47.512  -6.006 -43.658  1.00  0.27           N  
ATOM    243  CZ  ARG A  34     -46.862  -5.549 -42.598  1.00  0.40           C  
ATOM    244  N   PRO A  35     -45.906   1.266 -37.731  1.00  0.45           N  
ATOM    245  CA  PRO A  35     -45.426   1.732 -36.428  1.00  0.46           C  
ATOM    246  C   PRO A  35     -44.679   0.649 -35.653  1.00  0.46           C  
ATOM    247  CB  PRO A  35     -46.712   2.134 -35.702  1.00  0.44           C  
ATOM    248  O   PRO A  35     -45.124  -0.500 -35.607  1.00  0.45           O  
ATOM    249  CG  PRO A  35     -47.812   1.505 -36.495  1.00  0.43           C  
ATOM    250  CD  PRO A  35     -47.256   1.073 -37.822  1.00  0.45           C  
ATOM    251  N   ILE A  36     -43.374   0.634 -35.715  1.00  0.43           N  
ATOM    252  CA  ILE A  36     -42.707  -0.112 -34.653  1.00  0.44           C  
ATOM    253  C   ILE A  36     -43.048   0.504 -33.297  1.00  0.43           C  
ATOM    254  CB  ILE A  36     -41.176  -0.141 -34.858  1.00  0.42           C  
ATOM    255  O   ILE A  36     -42.889   1.710 -33.099  1.00  0.42           O  
ATOM    256  CG1 ILE A  36     -40.826  -0.863 -36.165  1.00  0.38           C  
ATOM    257  CG2 ILE A  36     -40.483  -0.804 -33.664  1.00  0.39           C  
ATOM    258  CD1 ILE A  36     -39.344  -0.834 -36.511  1.00  0.40           C  
ATOM    259  N   ARG A  37     -44.042   0.005 -32.621  1.00  0.47           N  
ATOM    260  CA  ARG A  37     -44.322   0.194 -31.201  1.00  0.48           C  
ATOM    261  C   ARG A  37     -43.100  -0.141 -30.353  1.00  0.47           C  
ATOM    262  CB  ARG A  37     -45.512  -0.665 -30.769  1.00  0.46           C  
ATOM    263  O   ARG A  37     -42.630  -1.281 -30.356  1.00  0.46           O  
ATOM    264  CG  ARG A  37     -46.792   0.124 -30.542  1.00  0.45           C  
ATOM    265  CD  ARG A  37     -47.925  -0.767 -30.053  1.00  0.46           C  
ATOM    266  NE  ARG A  37     -49.195  -0.049 -30.008  1.00  0.45           N  
ATOM    267  NH1 ARG A  37     -50.314  -1.681 -28.816  1.00  0.35           N  
ATOM    268  NH2 ARG A  37     -51.402   0.237 -29.440  1.00  0.31           N  
ATOM    269  CZ  ARG A  37     -50.301  -0.499 -29.422  1.00  0.44           C  
ATOM    270  N   PHE A  38     -42.287   0.800 -30.082  1.00  0.45           N  
ATOM    271  CA  PHE A  38     -41.437   0.579 -28.918  1.00  0.46           C  
ATOM    272  C   PHE A  38     -42.253   0.642 -27.632  1.00  0.45           C  
ATOM    273  CB  PHE A  38     -40.306   1.611 -28.873  1.00  0.43           C  
ATOM    274  O   PHE A  38     -43.097   1.525 -27.469  1.00  0.43           O  
ATOM    275  CG  PHE A  38     -39.334   1.498 -30.016  1.00  0.43           C  
ATOM    276  CD1 PHE A  38     -38.242   0.643 -29.936  1.00  0.41           C  
ATOM    277  CD2 PHE A  38     -39.514   2.246 -31.173  1.00  0.42           C  
ATOM    278  CE1 PHE A  38     -37.341   0.536 -30.993  1.00  0.42           C  
ATOM    279  CE2 PHE A  38     -38.618   2.144 -32.233  1.00  0.43           C  
ATOM    280  CZ  PHE A  38     -37.532   1.289 -32.141  1.00  0.40           C  
ATOM    281  N   ASN A  39     -42.441  -0.431 -26.941  1.00  0.45           N  
ATOM    282  CA  ASN A  39     -42.825  -0.421 -25.533  1.00  0.46           C  
ATOM    283  C   ASN A  39     -42.057   0.639 -24.749  1.00  0.45           C  
ATOM    284  CB  ASN A  39     -42.613  -1.802 -24.909  1.00  0.43           C  
ATOM    285  O   ASN A  39     -40.876   0.874 -25.010  1.00  0.43           O  
ATOM    286  CG  ASN A  39     -43.917  -2.504 -24.586  1.00  0.42           C  
ATOM    287  ND2 ASN A  39     -43.839  -3.799 -24.302  1.00  0.39           N  
ATOM    288  OD1 ASN A  39     -44.986  -1.888 -24.592  1.00  0.42           O  
ATOM    289  N   SER A  40     -42.711   1.966 -24.461  1.00  0.45           N  
ATOM    290  CA  SER A  40     -42.269   3.056 -23.597  1.00  0.45           C  
ATOM    291  C   SER A  40     -40.982   2.694 -22.865  1.00  0.45           C  
ATOM    292  CB  SER A  40     -43.358   3.414 -22.585  1.00  0.43           C  
ATOM    293  O   SER A  40     -40.211   3.576 -22.480  1.00  0.43           O  
ATOM    294  OG  SER A  40     -43.680   2.295 -21.776  1.00  0.38           O  
ATOM    295  N   SER A  41     -40.638   1.447 -22.846  1.00  0.47           N  
ATOM    296  CA  SER A  41     -39.406   1.000 -22.204  1.00  0.47           C  
ATOM    297  C   SER A  41     -38.228   1.052 -23.172  1.00  0.47           C  
ATOM    298  CB  SER A  41     -39.568  -0.421 -21.662  1.00  0.45           C  
ATOM    299  O   SER A  41     -37.072   0.941 -22.757  1.00  0.46           O  
ATOM    300  OG  SER A  41     -40.324  -1.218 -22.558  1.00  0.42           O  
ATOM    301  N   SER A  42     -38.510   1.440 -24.552  1.00  0.48           N  
ATOM    302  CA  SER A  42     -37.391   1.283 -25.476  1.00  0.48           C  
ATOM    303  C   SER A  42     -36.953   2.628 -26.047  1.00  0.48           C  
ATOM    304  CB  SER A  42     -37.766   0.334 -26.616  1.00  0.45           C  
ATOM    305  O   SER A  42     -35.933   2.714 -26.734  1.00  0.47           O  
ATOM    306  OG  SER A  42     -38.786  -0.562 -26.209  1.00  0.45           O  
ATOM    307  N   VAL A  43     -37.769   3.802 -25.831  1.00  0.55           N  
ATOM    308  CA  VAL A  43     -37.286   5.090 -26.316  1.00  0.55           C  
ATOM    309  C   VAL A  43     -37.057   6.033 -25.136  1.00  0.55           C  
ATOM    310  CB  VAL A  43     -38.272   5.724 -27.322  1.00  0.52           C  
ATOM    311  O   VAL A  43     -37.951   6.231 -24.310  1.00  0.54           O  
ATOM    312  CG1 VAL A  43     -37.714   7.037 -27.871  1.00  0.47           C  
ATOM    313  CG2 VAL A  43     -38.572   4.751 -28.460  1.00  0.49           C  
ATOM    314  N   ILE A  44     -35.826   6.540 -24.956  1.00  0.61           N  
ATOM    315  CA  ILE A  44     -35.437   7.622 -24.059  1.00  0.61           C  
ATOM    316  C   ILE A  44     -35.881   8.962 -24.643  1.00  0.62           C  
ATOM    317  CB  ILE A  44     -33.913   7.627 -23.804  1.00  0.57           C  
ATOM    318  O   ILE A  44     -35.399   9.374 -25.701  1.00  0.61           O  
ATOM    319  CG1 ILE A  44     -33.461   6.271 -23.249  1.00  0.53           C  
ATOM    320  CG2 ILE A  44     -33.527   8.764 -22.855  1.00  0.54           C  
ATOM    321  CD1 ILE A  44     -31.951   6.129 -23.118  1.00  0.53           C  
ATOM    322  N   ILE A  45     -36.875   9.562 -24.214  1.00  0.63           N  
ATOM    323  CA  ILE A  45     -37.392  10.876 -24.580  1.00  0.64           C  
ATOM    324  C   ILE A  45     -36.799  11.939 -23.658  1.00  0.65           C  
ATOM    325  CB  ILE A  45     -38.935  10.914 -24.519  1.00  0.62           C  
ATOM    326  O   ILE A  45     -36.832  11.796 -22.434  1.00  0.65           O  
ATOM    327  CG1 ILE A  45     -39.530   9.745 -25.314  1.00  0.56           C  
ATOM    328  CG2 ILE A  45     -39.463  12.255 -25.039  1.00  0.58           C  
ATOM    329  CD1 ILE A  45     -41.046   9.645 -25.225  1.00  0.56           C  
ATOM    330  N   PRO A  46     -36.108  13.067 -24.216  1.00  0.66           N  
ATOM    331  CA  PRO A  46     -35.841  14.217 -23.349  1.00  0.67           C  
ATOM    332  C   PRO A  46     -37.117  14.927 -22.901  1.00  0.68           C  
ATOM    333  CB  PRO A  46     -34.987  15.132 -24.231  1.00  0.64           C  
ATOM    334  O   PRO A  46     -37.936  15.316 -23.737  1.00  0.69           O  
ATOM    335  CG  PRO A  46     -35.384  14.792 -25.631  1.00  0.62           C  
ATOM    336  CD  PRO A  46     -35.921  13.390 -25.647  1.00  0.63           C  
ATOM    337  N   VAL A  47     -37.367  14.991 -21.693  1.00  0.69           N  
ATOM    338  CA  VAL A  47     -38.520  15.658 -21.098  1.00  0.71           C  
ATOM    339  C   VAL A  47     -38.048  16.759 -20.150  1.00  0.72           C  
ATOM    340  CB  VAL A  47     -39.427  14.659 -20.345  1.00  0.68           C  
ATOM    341  O   VAL A  47     -36.998  16.632 -19.515  1.00  0.72           O  
ATOM    342  CG1 VAL A  47     -40.064  13.669 -21.318  1.00  0.63           C  
ATOM    343  CG2 VAL A  47     -38.631  13.921 -19.270  1.00  0.64           C  
ATOM    344  N   GLN A  48     -38.787  17.925 -19.963  1.00  0.73           N  
ATOM    345  CA  GLN A  48     -38.622  18.946 -18.933  1.00  0.76           C  
ATOM    346  C   GLN A  48     -39.481  18.638 -17.710  1.00  0.74           C  
ATOM    347  CB  GLN A  48     -38.971  20.329 -19.486  1.00  0.70           C  
ATOM    348  O   GLN A  48     -39.133  19.015 -16.589  1.00  0.73           O  
ATOM    349  CG  GLN A  48     -37.844  20.976 -20.281  1.00  0.65           C  
ATOM    350  CD  GLN A  48     -38.205  22.358 -20.791  1.00  0.64           C  
ATOM    351  NE2 GLN A  48     -37.193  23.137 -21.159  1.00  0.59           N  
ATOM    352  OE1 GLN A  48     -39.383  22.723 -20.855  1.00  0.69           O  
ATOM    353  N   THR A  49     -40.628  18.095 -17.818  1.00  0.74           N  
ATOM    354  CA  THR A  49     -41.544  17.604 -16.794  1.00  0.76           C  
ATOM    355  C   THR A  49     -41.742  16.096 -16.924  1.00  0.74           C  
ATOM    356  CB  THR A  49     -42.909  18.313 -16.880  1.00  0.71           C  
ATOM    357  O   THR A  49     -42.120  15.604 -17.989  1.00  0.72           O  
ATOM    358  CG2 THR A  49     -43.767  18.003 -15.658  1.00  0.65           C  
ATOM    359  OG1 THR A  49     -42.701  19.729 -16.957  1.00  0.70           O  
ATOM    360  N   LEU A  50     -41.421  15.291 -15.859  1.00  0.69           N  
ATOM    361  CA  LEU A  50     -41.619  13.846 -15.867  1.00  0.70           C  
ATOM    362  C   LEU A  50     -43.087  13.500 -16.093  1.00  0.70           C  
ATOM    363  CB  LEU A  50     -41.135  13.231 -14.551  1.00  0.65           C  
ATOM    364  O   LEU A  50     -43.962  13.989 -15.376  1.00  0.70           O  
ATOM    365  CG  LEU A  50     -39.632  13.310 -14.278  1.00  0.63           C  
ATOM    366  CD1 LEU A  50     -39.325  12.844 -12.859  1.00  0.61           C  
ATOM    367  CD2 LEU A  50     -38.859  12.480 -15.298  1.00  0.64           C  
ATOM    368  N   PRO A  51     -43.461  12.897 -17.106  1.00  0.75           N  
ATOM    369  CA  PRO A  51     -44.838  12.436 -17.294  1.00  0.75           C  
ATOM    370  C   PRO A  51     -45.244  11.361 -16.289  1.00  0.75           C  
ATOM    371  CB  PRO A  51     -44.831  11.876 -18.719  1.00  0.73           C  
ATOM    372  O   PRO A  51     -44.390  10.813 -15.587  1.00  0.73           O  
ATOM    373  CG  PRO A  51     -43.434  11.387 -18.930  1.00  0.71           C  
ATOM    374  CD  PRO A  51     -42.498  12.266 -18.151  1.00  0.71           C  
ATOM    375  N   THR A  52     -46.507  10.871 -16.121  1.00  0.69           N  
ATOM    376  CA  THR A  52     -46.919   9.632 -15.470  1.00  0.69           C  
ATOM    377  C   THR A  52     -46.308   8.423 -16.173  1.00  0.68           C  
ATOM    378  CB  THR A  52     -48.452   9.496 -15.447  1.00  0.65           C  
ATOM    379  O   THR A  52     -46.530   8.216 -17.368  1.00  0.65           O  
ATOM    380  CG2 THR A  52     -48.896   8.454 -14.425  1.00  0.60           C  
ATOM    381  OG1 THR A  52     -49.033  10.761 -15.106  1.00  0.63           O  
ATOM    382  N   GLY A  53     -45.354   7.718 -15.602  1.00  0.67           N  
ATOM    383  CA  GLY A  53     -44.588   6.621 -16.172  1.00  0.67           C  
ATOM    384  C   GLY A  53     -45.245   5.269 -15.973  1.00  0.68           C  
ATOM    385  O   GLY A  53     -45.922   5.043 -14.967  1.00  0.66           O  
ATOM    386  N   GLU A  54     -45.232   4.331 -16.905  1.00  0.70           N  
ATOM    387  CA  GLU A  54     -45.419   2.885 -16.829  1.00  0.70           C  
ATOM    388  C   GLU A  54     -44.129   2.183 -16.412  1.00  0.71           C  
ATOM    389  CB  GLU A  54     -45.907   2.335 -18.172  1.00  0.68           C  
ATOM    390  O   GLU A  54     -43.032   2.666 -16.701  1.00  0.68           O  
ATOM    391  CG  GLU A  54     -47.334   2.736 -18.518  1.00  0.65           C  
ATOM    392  CD  GLU A  54     -47.858   2.059 -19.774  1.00  0.64           C  
ATOM    393  OE1 GLU A  54     -47.075   1.366 -20.463  1.00  0.65           O  
ATOM    394  OE2 GLU A  54     -49.062   2.224 -20.073  1.00  0.61           O  
ATOM    395  N   GLN A  55     -44.175   1.086 -15.573  1.00  0.70           N  
ATOM    396  CA  GLN A  55     -43.022   0.292 -15.162  1.00  0.70           C  
ATOM    397  C   GLN A  55     -42.146  -0.066 -16.359  1.00  0.69           C  
ATOM    398  CB  GLN A  55     -43.473  -0.979 -14.442  1.00  0.67           C  
ATOM    399  O   GLN A  55     -42.617  -0.685 -17.316  1.00  0.68           O  
ATOM    400  CG  GLN A  55     -42.328  -1.789 -13.848  1.00  0.64           C  
ATOM    401  CD  GLN A  55     -42.809  -2.971 -13.027  1.00  0.64           C  
ATOM    402  NE2 GLN A  55     -41.878  -3.659 -12.376  1.00  0.62           N  
ATOM    403  OE1 GLN A  55     -44.009  -3.262 -12.977  1.00  0.71           O  
ATOM    404  N   GLY A  56     -40.851   0.485 -16.433  1.00  0.68           N  
ATOM    405  CA  GLY A  56     -39.837   0.256 -17.449  1.00  0.68           C  
ATOM    406  C   GLY A  56     -39.698   1.410 -18.424  1.00  0.68           C  
ATOM    407  O   GLY A  56     -38.783   1.425 -19.250  1.00  0.67           O  
ATOM    408  N   ALA A  57     -40.621   2.413 -18.319  1.00  0.72           N  
ATOM    409  CA  ALA A  57     -40.477   3.579 -19.187  1.00  0.72           C  
ATOM    410  C   ALA A  57     -39.186   4.333 -18.883  1.00  0.72           C  
ATOM    411  CB  ALA A  57     -41.680   4.507 -19.036  1.00  0.70           C  
ATOM    412  O   ALA A  57     -38.791   4.457 -17.721  1.00  0.70           O  
ATOM    413  N   MET A  58     -38.427   4.814 -19.797  1.00  0.72           N  
ATOM    414  CA  MET A  58     -37.219   5.622 -19.665  1.00  0.73           C  
ATOM    415  C   MET A  58     -37.424   7.010 -20.264  1.00  0.72           C  
ATOM    416  CB  MET A  58     -36.033   4.932 -20.341  1.00  0.70           C  
ATOM    417  O   MET A  58     -38.045   7.149 -21.320  1.00  0.71           O  
ATOM    418  CG  MET A  58     -35.618   3.632 -19.671  1.00  0.66           C  
ATOM    419  SD  MET A  58     -34.071   2.940 -20.375  1.00  0.66           S  
ATOM    420  CE  MET A  58     -33.513   4.351 -21.370  1.00  0.62           C  
ATOM    421  N   VAL A  59     -36.949   8.058 -19.635  1.00  0.74           N  
ATOM    422  CA  VAL A  59     -36.943   9.442 -20.098  1.00  0.74           C  
ATOM    423  C   VAL A  59     -35.568  10.061 -19.859  1.00  0.74           C  
ATOM    424  CB  VAL A  59     -38.034  10.281 -19.397  1.00  0.72           C  
ATOM    425  O   VAL A  59     -34.867   9.686 -18.915  1.00  0.73           O  
ATOM    426  CG1 VAL A  59     -39.426   9.752 -19.740  1.00  0.66           C  
ATOM    427  CG2 VAL A  59     -37.817  10.281 -17.885  1.00  0.67           C  
ATOM    428  N   PHE A  60     -35.039  10.953 -20.639  1.00  0.72           N  
ATOM    429  CA  PHE A  60     -34.001  11.903 -20.256  1.00  0.73           C  
ATOM    430  C   PHE A  60     -34.610  13.135 -19.598  1.00  0.73           C  
ATOM    431  CB  PHE A  60     -33.171  12.315 -21.477  1.00  0.69           C  
ATOM    432  O   PHE A  60     -35.300  13.918 -20.254  1.00  0.74           O  
ATOM    433  CG  PHE A  60     -32.015  13.220 -21.147  1.00  0.67           C  
ATOM    434  CD1 PHE A  60     -30.870  12.716 -20.543  1.00  0.64           C  
ATOM    435  CD2 PHE A  60     -32.075  14.577 -21.440  1.00  0.66           C  
ATOM    436  CE1 PHE A  60     -29.798  13.552 -20.237  1.00  0.67           C  
ATOM    437  CE2 PHE A  60     -31.008  15.418 -21.137  1.00  0.65           C  
ATOM    438  CZ  PHE A  60     -29.871  14.904 -20.534  1.00  0.66           C  
ATOM    439  N   ASP A  61     -34.497  13.308 -18.290  1.00  0.72           N  
ATOM    440  CA  ASP A  61     -34.862  14.531 -17.582  1.00  0.74           C  
ATOM    441  C   ASP A  61     -33.926  15.680 -17.953  1.00  0.74           C  
ATOM    442  CB  ASP A  61     -34.839  14.302 -16.069  1.00  0.71           C  
ATOM    443  O   ASP A  61     -32.742  15.658 -17.612  1.00  0.74           O  
ATOM    444  CG  ASP A  61     -35.420  15.466 -15.285  1.00  0.69           C  
ATOM    445  OD1 ASP A  61     -35.374  16.615 -15.775  1.00  0.75           O  
ATOM    446  OD2 ASP A  61     -35.925  15.232 -14.166  1.00  0.77           O  
ATOM    447  N   ARG A  62     -34.253  16.664 -18.774  1.00  0.72           N  
ATOM    448  CA  ARG A  62     -33.451  17.800 -19.218  1.00  0.73           C  
ATOM    449  C   ARG A  62     -33.104  18.715 -18.049  1.00  0.72           C  
ATOM    450  CB  ARG A  62     -34.189  18.590 -20.301  1.00  0.69           C  
ATOM    451  O   ARG A  62     -32.161  19.506 -18.131  1.00  0.71           O  
ATOM    452  CG  ARG A  62     -34.146  17.940 -21.674  1.00  0.66           C  
ATOM    453  CD  ARG A  62     -34.802  18.815 -22.733  1.00  0.66           C  
ATOM    454  NE  ARG A  62     -34.465  18.373 -24.083  1.00  0.59           N  
ATOM    455  NH1 ARG A  62     -35.434  20.183 -25.141  1.00  0.51           N  
ATOM    456  NH2 ARG A  62     -34.416  18.539 -26.373  1.00  0.47           N  
ATOM    457  CZ  ARG A  62     -34.772  19.033 -25.196  1.00  0.63           C  
ATOM    458  N   ASN A  63     -33.997  18.752 -16.965  1.00  0.77           N  
ATOM    459  CA  ASN A  63     -33.720  19.583 -15.798  1.00  0.77           C  
ATOM    460  C   ASN A  63     -32.575  19.015 -14.964  1.00  0.75           C  
ATOM    461  CB  ASN A  63     -34.977  19.739 -14.939  1.00  0.74           C  
ATOM    462  O   ASN A  63     -31.686  19.754 -14.537  1.00  0.72           O  
ATOM    463  CG  ASN A  63     -36.083  20.491 -15.652  1.00  0.70           C  
ATOM    464  ND2 ASN A  63     -37.328  20.135 -15.358  1.00  0.70           N  
ATOM    465  OD1 ASN A  63     -35.820  21.384 -16.462  1.00  0.71           O  
ATOM    466  N   GLU A  64     -32.523  17.741 -14.823  1.00  0.76           N  
ATOM    467  CA  GLU A  64     -31.530  17.100 -13.967  1.00  0.76           C  
ATOM    468  C   GLU A  64     -30.394  16.500 -14.791  1.00  0.74           C  
ATOM    469  CB  GLU A  64     -32.183  16.017 -13.104  1.00  0.73           C  
ATOM    470  O   GLU A  64     -29.377  16.076 -14.239  1.00  0.70           O  
ATOM    471  CG  GLU A  64     -33.144  16.560 -12.057  1.00  0.68           C  
ATOM    472  CD  GLU A  64     -33.760  15.476 -11.187  1.00  0.67           C  
ATOM    473  OE1 GLU A  64     -33.342  14.301 -11.296  1.00  0.71           O  
ATOM    474  OE2 GLU A  64     -34.668  15.805 -10.391  1.00  0.65           O  
ATOM    475  N   LEU A  65     -30.397  16.555 -16.110  1.00  0.72           N  
ATOM    476  CA  LEU A  65     -29.484  15.989 -17.097  1.00  0.71           C  
ATOM    477  C   LEU A  65     -29.255  14.503 -16.836  1.00  0.69           C  
ATOM    478  CB  LEU A  65     -28.147  16.734 -17.080  1.00  0.67           C  
ATOM    479  O   LEU A  65     -28.130  14.013 -16.959  1.00  0.67           O  
ATOM    480  CG  LEU A  65     -28.191  18.215 -17.456  1.00  0.64           C  
ATOM    481  CD1 LEU A  65     -26.823  18.857 -17.247  1.00  0.62           C  
ATOM    482  CD2 LEU A  65     -28.652  18.387 -18.900  1.00  0.64           C  
ATOM    483  N   VAL A  66     -30.317  13.769 -16.471  1.00  0.76           N  
ATOM    484  CA  VAL A  66     -30.174  12.356 -16.133  1.00  0.76           C  
ATOM    485  C   VAL A  66     -31.220  11.536 -16.884  1.00  0.76           C  
ATOM    486  CB  VAL A  66     -30.304  12.121 -14.611  1.00  0.74           C  
ATOM    487  O   VAL A  66     -32.340  12.003 -17.109  1.00  0.75           O  
ATOM    488  CG1 VAL A  66     -29.003  12.483 -13.896  1.00  0.66           C  
ATOM    489  CG2 VAL A  66     -31.471  12.927 -14.045  1.00  0.66           C  
ATOM    490  N   LEU A  67     -30.832  10.310 -17.376  1.00  0.73           N  
ATOM    491  CA  LEU A  67     -31.766   9.283 -17.824  1.00  0.75           C  
ATOM    492  C   LEU A  67     -32.564   8.726 -16.650  1.00  0.74           C  
ATOM    493  CB  LEU A  67     -31.019   8.150 -18.532  1.00  0.71           C  
ATOM    494  O   LEU A  67     -31.987   8.311 -15.643  1.00  0.72           O  
ATOM    495  CG  LEU A  67     -31.868   7.207 -19.385  1.00  0.67           C  
ATOM    496  CD1 LEU A  67     -32.113   7.814 -20.762  1.00  0.63           C  
ATOM    497  CD2 LEU A  67     -31.195   5.844 -19.508  1.00  0.64           C  
ATOM    498  N   LYS A  68     -33.815   8.662 -16.595  1.00  0.77           N  
ATOM    499  CA  LYS A  68     -34.688   8.049 -15.597  1.00  0.77           C  
ATOM    500  C   LYS A  68     -35.519   6.925 -16.210  1.00  0.77           C  
ATOM    501  CB  LYS A  68     -35.606   9.098 -14.970  1.00  0.76           C  
ATOM    502  O   LYS A  68     -35.914   7.003 -17.375  1.00  0.76           O  
ATOM    503  CG  LYS A  68     -34.875  10.147 -14.145  1.00  0.75           C  
ATOM    504  CD  LYS A  68     -35.849  11.061 -13.413  1.00  0.75           C  
ATOM    505  CE  LYS A  68     -35.120  12.064 -12.530  1.00  0.78           C  
ATOM    506  NZ  LYS A  68     -36.065  13.024 -11.884  1.00  0.70           N  
ATOM    507  N   TYR A  69     -35.689   5.859 -15.397  1.00  0.77           N  
ATOM    508  CA  TYR A  69     -36.697   4.846 -15.687  1.00  0.78           C  
ATOM    509  C   TYR A  69     -37.838   4.906 -14.679  1.00  0.78           C  
ATOM    510  CB  TYR A  69     -36.071   3.448 -15.683  1.00  0.75           C  
ATOM    511  O   TYR A  69     -37.655   5.371 -13.552  1.00  0.77           O  
ATOM    512  CG  TYR A  69     -35.761   2.926 -14.301  1.00  0.72           C  
ATOM    513  CD1 TYR A  69     -34.579   3.277 -13.651  1.00  0.68           C  
ATOM    514  CD2 TYR A  69     -36.647   2.081 -13.643  1.00  0.69           C  
ATOM    515  CE1 TYR A  69     -34.288   2.797 -12.379  1.00  0.68           C  
ATOM    516  CE2 TYR A  69     -36.367   1.595 -12.370  1.00  0.66           C  
ATOM    517  OH  TYR A  69     -34.904   1.480 -10.487  1.00  0.65           O  
ATOM    518  CZ  TYR A  69     -35.187   1.958 -11.747  1.00  0.67           C  
ATOM    519  N   HIS A  70     -39.001   4.574 -14.850  1.00  0.74           N  
ATOM    520  CA  HIS A  70     -40.140   4.449 -13.947  1.00  0.75           C  
ATOM    521  C   HIS A  70     -40.235   3.039 -13.372  1.00  0.74           C  
ATOM    522  CB  HIS A  70     -41.439   4.809 -14.670  1.00  0.72           C  
ATOM    523  O   HIS A  70     -40.349   2.066 -14.120  1.00  0.73           O  
ATOM    524  CG  HIS A  70     -42.571   5.127 -13.746  1.00  0.69           C  
ATOM    525  CD2 HIS A  70     -43.058   6.314 -13.312  1.00  0.67           C  
ATOM    526  ND1 HIS A  70     -43.344   4.153 -13.153  1.00  0.70           N  
ATOM    527  CE1 HIS A  70     -44.260   4.728 -12.393  1.00  0.67           C  
ATOM    528  NE2 HIS A  70     -44.108   6.039 -12.471  1.00  0.66           N  
ATOM    529  N   ASN A  71     -40.004   2.585 -12.112  1.00  0.74           N  
ATOM    530  CA  ASN A  71     -40.024   1.288 -11.444  1.00  0.75           C  
ATOM    531  C   ASN A  71     -41.450   0.788 -11.231  1.00  0.75           C  
ATOM    532  CB  ASN A  71     -39.282   1.361 -10.107  1.00  0.71           C  
ATOM    533  O   ASN A  71     -41.666  -0.213 -10.547  1.00  0.75           O  
ATOM    534  CG  ASN A  71     -40.041   2.154  -9.061  1.00  0.69           C  
ATOM    535  ND2 ASN A  71     -39.488   2.228  -7.856  1.00  0.71           N  
ATOM    536  OD1 ASN A  71     -41.115   2.696  -9.334  1.00  0.71           O  
ATOM    537  N   GLY A  72     -42.419   1.534 -11.497  1.00  0.70           N  
ATOM    538  CA  GLY A  72     -43.814   1.215 -11.240  1.00  0.71           C  
ATOM    539  C   GLY A  72     -44.471   2.161 -10.253  1.00  0.70           C  
ATOM    540  O   GLY A  72     -45.697   2.291 -10.231  1.00  0.71           O  
ATOM    541  N   THR A  73     -43.634   2.832  -9.394  1.00  0.72           N  
ATOM    542  CA  THR A  73     -44.098   3.748  -8.358  1.00  0.75           C  
ATOM    543  C   THR A  73     -43.595   5.164  -8.624  1.00  0.72           C  
ATOM    544  CB  THR A  73     -43.637   3.291  -6.961  1.00  0.69           C  
ATOM    545  O   THR A  73     -44.346   6.132  -8.481  1.00  0.72           O  
ATOM    546  CG2 THR A  73     -44.788   3.333  -5.962  1.00  0.63           C  
ATOM    547  OG1 THR A  73     -43.140   1.950  -7.044  1.00  0.68           O  
ATOM    548  N   SER A  74     -42.284   5.254  -9.145  1.00  0.77           N  
ATOM    549  CA  SER A  74     -41.628   6.552  -9.261  1.00  0.78           C  
ATOM    550  C   SER A  74     -40.559   6.536 -10.348  1.00  0.77           C  
ATOM    551  CB  SER A  74     -41.003   6.958  -7.926  1.00  0.74           C  
ATOM    552  O   SER A  74     -40.115   5.468 -10.774  1.00  0.75           O  
ATOM    553  OG  SER A  74     -40.153   5.935  -7.437  1.00  0.71           O  
ATOM    554  N   TRP A  75     -40.228   7.614 -11.005  1.00  0.75           N  
ATOM    555  CA  TRP A  75     -39.093   7.841 -11.892  1.00  0.77           C  
ATOM    556  C   TRP A  75     -37.778   7.771 -11.123  1.00  0.72           C  
ATOM    557  CB  TRP A  75     -39.219   9.198 -12.590  1.00  0.70           C  
ATOM    558  O   TRP A  75     -37.589   8.488 -10.137  1.00  0.65           O  
ATOM    559  CG  TRP A  75     -40.315   9.258 -13.611  1.00  0.65           C  
ATOM    560  CD1 TRP A  75     -41.570   9.774 -13.443  1.00  0.61           C  
ATOM    561  CD2 TRP A  75     -40.254   8.781 -14.959  1.00  0.67           C  
ATOM    562  CE2 TRP A  75     -41.510   9.040 -15.551  1.00  0.70           C  
ATOM    563  CE3 TRP A  75     -39.259   8.159 -15.724  1.00  0.75           C  
ATOM    564  NE1 TRP A  75     -42.294   9.646 -14.606  1.00  0.74           N  
ATOM    565  CH2 TRP A  75     -40.805   8.091 -17.601  1.00  0.71           C  
ATOM    566  CZ2 TRP A  75     -41.796   8.698 -16.875  1.00  0.72           C  
ATOM    567  CZ3 TRP A  75     -39.546   7.819 -17.041  1.00  0.73           C  
ATOM    568  N   ILE A  76     -37.051   6.812 -11.441  1.00  0.75           N  
ATOM    569  CA  ILE A  76     -35.724   6.568 -10.886  1.00  0.75           C  
ATOM    570  C   ILE A  76     -34.658   6.952 -11.909  1.00  0.74           C  
ATOM    571  CB  ILE A  76     -35.552   5.092 -10.460  1.00  0.73           C  
ATOM    572  O   ILE A  76     -34.764   6.602 -13.087  1.00  0.73           O  
ATOM    573  CG1 ILE A  76     -36.628   4.702  -9.440  1.00  0.68           C  
ATOM    574  CG2 ILE A  76     -34.149   4.853  -9.896  1.00  0.68           C  
ATOM    575  CD1 ILE A  76     -36.597   3.234  -9.039  1.00  0.67           C  
ATOM    576  N   ALA A  77     -33.765   7.738 -11.821  1.00  0.73           N  
ATOM    577  CA  ALA A  77     -32.626   8.054 -12.679  1.00  0.73           C  
ATOM    578  C   ALA A  77     -31.874   6.788 -13.079  1.00  0.73           C  
ATOM    579  CB  ALA A  77     -31.685   9.029 -11.976  1.00  0.70           C  
ATOM    580  O   ALA A  77     -31.649   5.903 -12.250  1.00  0.71           O  
ATOM    581  N   VAL A  78     -31.832   6.311 -14.354  1.00  0.65           N  
ATOM    582  CA  VAL A  78     -31.069   5.159 -14.824  1.00  0.63           C  
ATOM    583  C   VAL A  78     -29.621   5.271 -14.352  1.00  0.63           C  
ATOM    584  CB  VAL A  78     -31.120   5.035 -16.363  1.00  0.61           C  
ATOM    585  O   VAL A  78     -28.967   4.259 -14.090  1.00  0.59           O  
ATOM    586  CG1 VAL A  78     -30.284   3.847 -16.837  1.00  0.57           C  
ATOM    587  CG2 VAL A  78     -32.565   4.898 -16.839  1.00  0.58           C  
ATOM    588  N   TYR A  79     -29.118   6.594 -14.215  1.00  0.56           N  
ATOM    589  CA  TYR A  79     -27.872   6.955 -13.547  1.00  0.56           C  
ATOM    590  C   TYR A  79     -28.146   7.580 -12.184  1.00  0.56           C  
ATOM    591  CB  TYR A  79     -27.058   7.922 -14.411  1.00  0.52           C  
ATOM    592  O   TYR A  79     -27.949   8.783 -11.996  1.00  0.53           O  
ATOM    593  CG  TYR A  79     -26.487   7.290 -15.657  1.00  0.50           C  
ATOM    594  CD1 TYR A  79     -25.276   6.601 -15.619  1.00  0.47           C  
ATOM    595  CD2 TYR A  79     -27.155   7.379 -16.873  1.00  0.47           C  
ATOM    596  CE1 TYR A  79     -24.744   6.018 -16.764  1.00  0.45           C  
ATOM    597  CE2 TYR A  79     -26.632   6.800 -18.025  1.00  0.46           C  
ATOM    598  OH  TYR A  79     -24.907   5.547 -19.098  1.00  0.38           O  
ATOM    599  CZ  TYR A  79     -25.429   6.123 -17.961  1.00  0.44           C  
ATOM    600  N   ASP A  80     -29.175   7.198 -11.485  1.00  0.47           N  
ATOM    601  CA  ASP A  80     -29.135   7.606 -10.084  1.00  0.46           C  
ATOM    602  C   ASP A  80     -27.791   7.257  -9.449  1.00  0.47           C  
ATOM    603  CB  ASP A  80     -30.273   6.948  -9.301  1.00  0.44           C  
ATOM    604  O   ASP A  80     -27.412   6.086  -9.388  1.00  0.45           O  
ATOM    605  CG  ASP A  80     -30.391   7.467  -7.879  1.00  0.41           C  
ATOM    606  OD1 ASP A  80     -29.564   8.308  -7.466  1.00  0.44           O  
ATOM    607  OD2 ASP A  80     -31.318   7.028  -7.164  1.00  0.48           O  
ATOM    608  N   THR A  81     -26.626   7.891  -9.901  1.00  0.44           N  
ATOM    609  CA  THR A  81     -25.380   7.776  -9.152  1.00  0.45           C  
ATOM    610  C   THR A  81     -25.624   7.134  -7.790  1.00  0.44           C  
ATOM    611  CB  THR A  81     -24.713   9.151  -8.962  1.00  0.42           C  
ATOM    612  O   THR A  81     -24.743   6.464  -7.246  1.00  0.42           O  
ATOM    613  CG2 THR A  81     -23.983   9.589 -10.227  1.00  0.40           C  
ATOM    614  OG1 THR A  81     -25.718  10.122  -8.643  1.00  0.35           O  
ATOM    615  N   ASP A  82     -26.807   7.050  -7.266  1.00  0.42           N  
ATOM    616  CA  ASP A  82     -27.086   6.428  -5.976  1.00  0.42           C  
ATOM    617  C   ASP A  82     -27.540   4.981  -6.150  1.00  0.42           C  
ATOM    618  CB  ASP A  82     -28.147   7.225  -5.214  1.00  0.39           C  
ATOM    619  O   ASP A  82     -27.190   4.113  -5.347  1.00  0.39           O  
ATOM    620  CG  ASP A  82     -27.597   8.491  -4.582  1.00  0.37           C  
ATOM    621  OD1 ASP A  82     -26.368   8.585  -4.373  1.00  0.40           O  
ATOM    622  OD2 ASP A  82     -28.400   9.403  -4.287  1.00  0.45           O  
ATOM    623  N   THR A  83     -28.090   4.408  -7.344  1.00  0.41           N  
ATOM    624  CA  THR A  83     -28.672   3.079  -7.490  1.00  0.41           C  
ATOM    625  C   THR A  83     -27.855   2.236  -8.466  1.00  0.41           C  
ATOM    626  CB  THR A  83     -30.132   3.158  -7.974  1.00  0.38           C  
ATOM    627  O   THR A  83     -27.764   1.016  -8.315  1.00  0.39           O  
ATOM    628  CG2 THR A  83     -30.975   2.045  -7.361  1.00  0.37           C  
ATOM    629  OG1 THR A  83     -30.686   4.424  -7.598  1.00  0.35           O  
ATOM    630  N   ILE A  84     -27.162   2.845  -9.471  1.00  0.40           N  
ATOM    631  CA  ILE A  84     -26.291   2.008 -10.288  1.00  0.40           C  
ATOM    632  C   ILE A  84     -24.901   1.940  -9.659  1.00  0.40           C  
ATOM    633  CB  ILE A  84     -26.198   2.535 -11.738  1.00  0.37           C  
ATOM    634  O   ILE A  84     -24.177   0.958  -9.842  1.00  0.37           O  
ATOM    635  CG1 ILE A  84     -27.550   2.390 -12.446  1.00  0.36           C  
ATOM    636  CG2 ILE A  84     -25.095   1.804 -12.509  1.00  0.36           C  
ATOM    637  CD1 ILE A  84     -27.605   3.050 -13.817  1.00  0.34           C  
ATOM    638  N   LEU A  85     -24.649   2.980  -8.703  1.00  0.35           N  
ATOM    639  CA  LEU A  85     -23.479   2.925  -7.833  1.00  0.36           C  
ATOM    640  C   LEU A  85     -23.713   1.971  -6.667  1.00  0.35           C  
ATOM    641  CB  LEU A  85     -23.137   4.321  -7.305  1.00  0.33           C  
ATOM    642  O   LEU A  85     -22.798   1.701  -5.886  1.00  0.33           O  
ATOM    643  CG  LEU A  85     -22.467   5.275  -8.295  1.00  0.31           C  
ATOM    644  CD1 LEU A  85     -22.449   6.693  -7.734  1.00  0.31           C  
ATOM    645  CD2 LEU A  85     -21.053   4.804  -8.617  1.00  0.34           C  
ATOM    646  N   GLU A  86     -24.898   1.419  -6.431  1.00  0.33           N  
ATOM    647  CA  GLU A  86     -25.070   0.473  -5.333  1.00  0.35           C  
ATOM    648  C   GLU A  86     -24.345  -0.840  -5.616  1.00  0.33           C  
ATOM    649  CB  GLU A  86     -26.556   0.209  -5.078  1.00  0.31           C  
ATOM    650  O   GLU A  86     -23.630  -1.358  -4.756  1.00  0.31           O  
ATOM    651  CG  GLU A  86     -27.039   0.681  -3.714  1.00  0.31           C  
ATOM    652  CD  GLU A  86     -27.588  -0.444  -2.850  1.00  0.37           C  
ATOM    653  OE1 GLU A  86     -27.695  -1.590  -3.342  1.00  0.41           O  
ATOM    654  OE2 GLU A  86     -27.914  -0.176  -1.672  1.00  0.39           O  
ATOM    655  N   PRO A  87     -24.322  -1.416  -6.786  1.00  0.37           N  
ATOM    656  CA  PRO A  87     -23.391  -2.525  -7.004  1.00  0.37           C  
ATOM    657  C   PRO A  87     -21.996  -2.053  -7.410  1.00  0.37           C  
ATOM    658  CB  PRO A  87     -24.049  -3.320  -8.135  1.00  0.34           C  
ATOM    659  O   PRO A  87     -21.003  -2.718  -7.105  1.00  0.35           O  
ATOM    660  CG  PRO A  87     -25.381  -2.673  -8.332  1.00  0.33           C  
ATOM    661  CD  PRO A  87     -25.398  -1.376  -7.576  1.00  0.38           C  
ATOM    662  N   ILE A  88     -21.752  -0.893  -7.988  1.00  0.35           N  
ATOM    663  CA  ILE A  88     -20.471  -0.206  -8.105  1.00  0.34           C  
ATOM    664  C   ILE A  88     -20.210   0.618  -6.846  1.00  0.35           C  
ATOM    665  CB  ILE A  88     -20.428   0.700  -9.356  1.00  0.32           C  
ATOM    666  O   ILE A  88     -19.063   0.754  -6.412  1.00  0.32           O  
ATOM    667  CG1 ILE A  88     -20.502  -0.148 -10.631  1.00  0.32           C  
ATOM    668  CG2 ILE A  88     -19.168   1.570  -9.349  1.00  0.32           C  
ATOM    669  CD1 ILE A  88     -20.644   0.668 -11.909  1.00  0.30           C  
ATOM    670  N   ARG A  89     -21.224   1.051  -6.005  1.00  0.31           N  
ATOM    671  CA  ARG A  89     -21.208   1.458  -4.603  1.00  0.32           C  
ATOM    672  C   ARG A  89     -20.897   0.276  -3.692  1.00  0.31           C  
ATOM    673  CB  ARG A  89     -22.548   2.084  -4.210  1.00  0.29           C  
ATOM    674  O   ARG A  89     -20.155   0.415  -2.717  1.00  0.29           O  
ATOM    675  CG  ARG A  89     -22.462   3.565  -3.877  1.00  0.28           C  
ATOM    676  CD  ARG A  89     -23.816   4.132  -3.474  1.00  0.33           C  
ATOM    677  NE  ARG A  89     -23.693   5.471  -2.906  1.00  0.31           N  
ATOM    678  NH1 ARG A  89     -25.966   5.810  -2.678  1.00  0.27           N  
ATOM    679  NH2 ARG A  89     -24.490   7.441  -2.034  1.00  0.23           N  
ATOM    680  CZ  ARG A  89     -24.717   6.238  -2.541  1.00  0.28           C  
ATOM    681  N   ILE A  90     -21.344  -0.919  -3.913  1.00  0.33           N  
ATOM    682  CA  ILE A  90     -20.860  -2.081  -3.175  1.00  0.33           C  
ATOM    683  C   ILE A  90     -19.423  -2.391  -3.585  1.00  0.33           C  
ATOM    684  CB  ILE A  90     -21.762  -3.314  -3.407  1.00  0.30           C  
ATOM    685  O   ILE A  90     -18.581  -2.696  -2.737  1.00  0.31           O  
ATOM    686  CG1 ILE A  90     -23.155  -3.076  -2.812  1.00  0.30           C  
ATOM    687  CG2 ILE A  90     -21.121  -4.571  -2.813  1.00  0.30           C  
ATOM    688  CD1 ILE A  90     -24.168  -4.160  -3.156  1.00  0.26           C  
ATOM    689  N   SER A  91     -19.047  -2.057  -4.813  1.00  0.35           N  
ATOM    690  CA  SER A  91     -17.651  -2.233  -5.199  1.00  0.35           C  
ATOM    691  C   SER A  91     -16.834  -0.978  -4.910  1.00  0.35           C  
ATOM    692  CB  SER A  91     -17.545  -2.589  -6.682  1.00  0.32           C  
ATOM    693  O   SER A  91     -15.711  -1.063  -4.408  1.00  0.33           O  
ATOM    694  OG  SER A  91     -17.243  -1.440  -7.455  1.00  0.33           O  
ATOM    695  N   LEU A  92     -17.442   0.230  -4.930  1.00  0.36           N  
ATOM    696  CA  LEU A  92     -16.855   1.494  -4.498  1.00  0.37           C  
ATOM    697  C   LEU A  92     -17.088   1.721  -3.008  1.00  0.36           C  
ATOM    698  CB  LEU A  92     -17.441   2.659  -5.301  1.00  0.35           C  
ATOM    699  O   LEU A  92     -16.215   2.246  -2.312  1.00  0.34           O  
ATOM    700  CG  LEU A  92     -16.549   3.244  -6.396  1.00  0.34           C  
ATOM    701  CD1 LEU A  92     -17.363   3.505  -7.660  1.00  0.33           C  
ATOM    702  CD2 LEU A  92     -15.878   4.526  -5.913  1.00  0.35           C  
ATOM    703  N   ASP A  93     -18.135   1.233  -2.281  1.00  0.35           N  
ATOM    704  CA  ASP A  93     -18.385   1.115  -0.847  1.00  0.36           C  
ATOM    705  C   ASP A  93     -17.532   0.008  -0.231  1.00  0.35           C  
ATOM    706  CB  ASP A  93     -19.867   0.847  -0.581  1.00  0.33           C  
ATOM    707  O   ASP A  93     -16.981   0.175   0.859  1.00  0.33           O  
ATOM    708  CG  ASP A  93     -20.645   2.105  -0.236  1.00  0.31           C  
ATOM    709  OD1 ASP A  93     -20.024   3.176  -0.058  1.00  0.34           O  
ATOM    710  OD2 ASP A  93     -21.888   2.025  -0.140  1.00  0.39           O  
ATOM    711  N   GLU A  94     -17.141  -0.939  -0.976  1.00  0.37           N  
ATOM    712  CA  GLU A  94     -16.123  -1.877  -0.513  1.00  0.37           C  
ATOM    713  C   GLU A  94     -14.719  -1.340  -0.772  1.00  0.37           C  
ATOM    714  CB  GLU A  94     -16.299  -3.239  -1.191  1.00  0.34           C  
ATOM    715  O   GLU A  94     -13.825  -1.497   0.062  1.00  0.34           O  
ATOM    716  CG  GLU A  94     -16.663  -4.361  -0.230  1.00  0.33           C  
ATOM    717  CD  GLU A  94     -16.739  -5.724  -0.900  1.00  0.38           C  
ATOM    718  OE1 GLU A  94     -16.693  -5.789  -2.149  1.00  0.45           O  
ATOM    719  OE2 GLU A  94     -16.846  -6.734  -0.170  1.00  0.42           O  
ATOM    720  N   VAL A  95     -14.458  -0.620  -1.845  1.00  0.41           N  
ATOM    721  CA  VAL A  95     -13.280   0.213  -2.068  1.00  0.41           C  
ATOM    722  C   VAL A  95     -13.435   1.537  -1.323  1.00  0.41           C  
ATOM    723  CB  VAL A  95     -13.046   0.473  -3.573  1.00  0.38           C  
ATOM    724  O   VAL A  95     -12.522   1.968  -0.615  1.00  0.38           O  
ATOM    725  CG1 VAL A  95     -11.894   1.456  -3.778  1.00  0.37           C  
ATOM    726  CG2 VAL A  95     -12.770  -0.839  -4.305  1.00  0.37           C  
ATOM    727  N   ASN A  96     -14.679   2.136  -1.129  1.00  0.36           N  
ATOM    728  CA  ASN A  96     -15.141   3.299  -0.380  1.00  0.37           C  
ATOM    729  C   ASN A  96     -15.551   2.925   1.042  1.00  0.36           C  
ATOM    730  CB  ASN A  96     -16.304   3.978  -1.106  1.00  0.34           C  
ATOM    731  O   ASN A  96     -15.301   3.679   1.984  1.00  0.34           O  
ATOM    732  CG  ASN A  96     -15.844   5.074  -2.047  1.00  0.32           C  
ATOM    733  ND2 ASN A  96     -16.694   5.429  -3.004  1.00  0.32           N  
ATOM    734  OD1 ASN A  96     -14.735   5.597  -1.916  1.00  0.35           O  
ATOM    735  N   ARG A  97     -15.893   1.765   1.487  1.00  0.38           N  
ATOM    736  CA  ARG A  97     -15.888   1.249   2.852  1.00  0.37           C  
ATOM    737  C   ARG A  97     -14.468   0.939   3.315  1.00  0.38           C  
ATOM    738  CB  ARG A  97     -16.759  -0.005   2.956  1.00  0.34           C  
ATOM    739  O   ARG A  97     -14.163   1.035   4.505  1.00  0.35           O  
ATOM    740  CG  ARG A  97     -18.079   0.219   3.676  1.00  0.33           C  
ATOM    741  CD  ARG A  97     -18.877  -1.071   3.807  1.00  0.37           C  
ATOM    742  NE  ARG A  97     -19.382  -1.256   5.164  1.00  0.34           N  
ATOM    743  NH1 ARG A  97     -21.071  -2.711   4.557  1.00  0.26           N  
ATOM    744  NH2 ARG A  97     -20.789  -2.128   6.756  1.00  0.22           N  
ATOM    745  CZ  ARG A  97     -20.413  -2.031   5.489  1.00  0.31           C  
ATOM    746  N   LYS A  98     -13.573   0.841   2.392  1.00  0.41           N  
ATOM    747  CA  LYS A  98     -12.148   0.732   2.687  1.00  0.39           C  
ATOM    748  C   LYS A  98     -11.437   2.064   2.467  1.00  0.41           C  
ATOM    749  CB  LYS A  98     -11.503  -0.354   1.824  1.00  0.36           C  
ATOM    750  O   LYS A  98     -10.433   2.354   3.121  1.00  0.38           O  
ATOM    751  CG  LYS A  98     -11.797  -1.772   2.292  1.00  0.34           C  
ATOM    752  CD  LYS A  98     -10.945  -2.794   1.549  1.00  0.39           C  
ATOM    753  CE  LYS A  98     -11.260  -4.215   1.995  1.00  0.31           C  
ATOM    754  NZ  LYS A  98     -10.423  -5.220   1.274  1.00  0.32           N  
ATOM    755  N   LEU A  99     -12.364   3.185   1.995  1.00  0.44           N  
ATOM    756  CA  LEU A  99     -11.846   4.542   1.860  1.00  0.45           C  
ATOM    757  C   LEU A  99     -12.968   5.567   1.992  1.00  0.43           C  
ATOM    758  CB  LEU A  99     -11.136   4.715   0.515  1.00  0.40           C  
ATOM    759  O   LEU A  99     -12.714   6.774   1.996  1.00  0.41           O  
ATOM    760  CG  LEU A  99      -9.650   4.354   0.481  1.00  0.40           C  
ATOM    761  CD1 LEU A  99      -9.260   3.842  -0.901  1.00  0.37           C  
ATOM    762  CD2 LEU A  99      -8.799   5.558   0.871  1.00  0.40           C  
ATOM    763  N   ASN A 100     -14.199   5.292   2.472  1.00  0.35           N  
ATOM    764  CA  ASN A 100     -15.138   6.311   2.928  1.00  0.37           C  
ATOM    765  C   ASN A 100     -15.339   6.251   4.440  1.00  0.35           C  
ATOM    766  CB  ASN A 100     -16.479   6.166   2.207  1.00  0.32           C  
ATOM    767  O   ASN A 100     -15.916   5.292   4.956  1.00  0.33           O  
ATOM    768  CG  ASN A 100     -16.568   7.025   0.961  1.00  0.31           C  
ATOM    769  ND2 ASN A 100     -17.447   6.645   0.040  1.00  0.30           N  
ATOM    770  OD1 ASN A 100     -15.852   8.021   0.826  1.00  0.34           O  
ATOM    771  N   LEU A 101     -14.439   6.516   5.299  1.00  0.45           N  
ATOM    772  CA  LEU A 101     -14.671   7.259   6.533  1.00  0.45           C  
ATOM    773  C   LEU A 101     -15.928   8.116   6.422  1.00  0.45           C  
ATOM    774  CB  LEU A 101     -13.464   8.142   6.862  1.00  0.41           C  
ATOM    775  O   LEU A 101     -15.971   9.063   5.633  1.00  0.43           O  
ATOM    776  CG  LEU A 101     -12.266   7.440   7.503  1.00  0.39           C  
ATOM    777  CD1 LEU A 101     -10.981   8.203   7.198  1.00  0.36           C  
ATOM    778  CD2 LEU A 101     -12.468   7.303   9.008  1.00  0.38           C  
ATOM    779  N   LYS A 102     -17.140   7.738   6.113  1.00  0.39           N  
ATOM    780  CA  LYS A 102     -18.175   8.588   6.696  1.00  0.42           C  
ATOM    781  C   LYS A 102     -17.662   9.300   7.944  1.00  0.40           C  
ATOM    782  CB  LYS A 102     -19.418   7.765   7.035  1.00  0.37           C  
ATOM    783  O   LYS A 102     -17.389   8.660   8.962  1.00  0.37           O  
ATOM    784  CG  LYS A 102     -20.519   7.847   5.988  1.00  0.36           C  
ATOM    785  CD  LYS A 102     -21.801   7.181   6.472  1.00  0.41           C  
ATOM    786  CE  LYS A 102     -22.902   7.258   5.423  1.00  0.35           C  
ATOM    787  NZ  LYS A 102     -24.184   6.677   5.922  1.00  0.36           N  
ATOM    788  N   VAL A 103     -16.840  10.260   7.846  1.00  0.42           N  
ATOM    789  CA  VAL A 103     -16.962  11.351   8.807  1.00  0.42           C  
ATOM    790  C   VAL A 103     -18.365  11.948   8.738  1.00  0.42           C  
ATOM    791  CB  VAL A 103     -15.903  12.448   8.557  1.00  0.40           C  
ATOM    792  O   VAL A 103     -18.714  12.619   7.764  1.00  0.41           O  
ATOM    793  CG1 VAL A 103     -15.965  13.516   9.648  1.00  0.37           C  
ATOM    794  CG2 VAL A 103     -14.506  11.834   8.485  1.00  0.38           C  
ATOM    795  N   GLU A 104     -19.553  11.363   8.989  1.00  0.43           N  
ATOM    796  CA  GLU A 104     -20.851  11.979   9.250  1.00  0.44           C  
ATOM    797  C   GLU A 104     -20.691  13.405   9.768  1.00  0.44           C  
ATOM    798  CB  GLU A 104     -21.652  11.141  10.250  1.00  0.41           C  
ATOM    799  O   GLU A 104     -21.421  14.307   9.352  1.00  0.42           O  
ATOM    800  CG  GLU A 104     -22.782  10.342   9.618  1.00  0.40           C  
ATOM    801  CD  GLU A 104     -23.537   9.479  10.616  1.00  0.44           C  
ATOM    802  OE1 GLU A 104     -23.157   9.455  11.808  1.00  0.47           O  
ATOM    803  OE2 GLU A 104     -24.517   8.820  10.201  1.00  0.45           O  
ATOM    804  N   SER A 105     -19.716  13.824  10.440  1.00  0.45           N  
ATOM    805  CA  SER A 105     -19.314  15.076  11.072  1.00  0.46           C  
ATOM    806  C   SER A 105     -17.825  15.074  11.403  1.00  0.46           C  
ATOM    807  CB  SER A 105     -20.127  15.321  12.344  1.00  0.43           C  
ATOM    808  O   SER A 105     -17.303  14.092  11.934  1.00  0.43           O  
ATOM    809  OG  SER A 105     -19.727  14.434  13.375  1.00  0.43           O  
ATOM    810  N   VAL A 106     -17.070  15.689  10.708  1.00  0.46           N  
ATOM    811  CA  VAL A 106     -15.886  16.293  11.308  1.00  0.47           C  
ATOM    812  C   VAL A 106     -16.283  17.544  12.090  1.00  0.47           C  
ATOM    813  CB  VAL A 106     -14.826  16.646  10.241  1.00  0.46           C  
ATOM    814  O   VAL A 106     -16.671  18.555  11.500  1.00  0.46           O  
ATOM    815  CG1 VAL A 106     -13.558  17.190  10.898  1.00  0.43           C  
ATOM    816  CG2 VAL A 106     -14.505  15.424   9.384  1.00  0.45           C  
ATOM    817  N   THR A 107     -16.997  17.343  13.263  1.00  0.45           N  
ATOM    818  CA  THR A 107     -16.971  18.475  14.182  1.00  0.46           C  
ATOM    819  C   THR A 107     -15.540  18.956  14.408  1.00  0.45           C  
ATOM    820  CB  THR A 107     -17.612  18.112  15.534  1.00  0.44           C  
ATOM    821  O   THR A 107     -14.668  18.170  14.785  1.00  0.44           O  
ATOM    822  CG2 THR A 107     -18.604  19.182  15.978  1.00  0.41           C  
ATOM    823  OG1 THR A 107     -18.300  16.861  15.409  1.00  0.41           O  
ATOM    824  N   TYR A 108     -15.203  20.077  13.764  1.00  0.47           N  
ATOM    825  CA  TYR A 108     -14.003  20.883  13.960  1.00  0.49           C  
ATOM    826  C   TYR A 108     -14.206  21.902  15.075  1.00  0.47           C  
ATOM    827  CB  TYR A 108     -13.618  21.598  12.662  1.00  0.45           C  
ATOM    828  O   TYR A 108     -15.219  22.605  15.104  1.00  0.47           O  
ATOM    829  CG  TYR A 108     -12.782  20.756  11.729  1.00  0.45           C  
ATOM    830  CD1 TYR A 108     -11.391  20.765  11.809  1.00  0.44           C  
ATOM    831  CD2 TYR A 108     -13.381  19.951  10.766  1.00  0.45           C  
ATOM    832  CE1 TYR A 108     -10.617  19.991  10.950  1.00  0.42           C  
ATOM    833  CE2 TYR A 108     -12.616  19.174   9.902  1.00  0.45           C  
ATOM    834  OH  TYR A 108     -10.476  18.433   9.149  1.00  0.31           O  
ATOM    835  CZ  TYR A 108     -11.237  19.200  10.002  1.00  0.42           C  
ATOM    836  N   SER A 109     -13.429  21.846  16.108  1.00  0.47           N  
ATOM    837  CA  SER A 109     -13.289  22.885  17.123  1.00  0.47           C  
ATOM    838  C   SER A 109     -12.292  23.953  16.686  1.00  0.47           C  
ATOM    839  CB  SER A 109     -12.846  22.278  18.455  1.00  0.44           C  
ATOM    840  O   SER A 109     -11.977  24.867  17.452  1.00  0.46           O  
ATOM    841  OG  SER A 109     -11.510  21.811  18.376  1.00  0.43           O  
ATOM    842  N   SER A 110     -11.821  23.832  15.305  1.00  0.45           N  
ATOM    843  CA  SER A 110     -10.972  24.942  14.888  1.00  0.46           C  
ATOM    844  C   SER A 110     -11.714  25.883  13.945  1.00  0.45           C  
ATOM    845  CB  SER A 110      -9.704  24.422  14.208  1.00  0.42           C  
ATOM    846  O   SER A 110     -12.576  25.449  13.178  1.00  0.44           O  
ATOM    847  OG  SER A 110      -9.812  24.522  12.798  1.00  0.42           O  
ATOM    848  N   SER A 111     -11.685  27.284  14.115  1.00  0.50           N  
ATOM    849  CA  SER A 111     -12.138  28.406  13.299  1.00  0.49           C  
ATOM    850  C   SER A 111     -11.633  28.285  11.865  1.00  0.50           C  
ATOM    851  CB  SER A 111     -11.671  29.731  13.902  1.00  0.46           C  
ATOM    852  O   SER A 111     -12.109  28.989  10.972  1.00  0.48           O  
ATOM    853  OG  SER A 111     -10.273  29.715  14.131  1.00  0.47           O  
ATOM    854  N   THR A 112     -10.713  27.320  11.545  1.00  0.54           N  
ATOM    855  CA  THR A 112     -10.339  27.242  10.137  1.00  0.54           C  
ATOM    856  C   THR A 112     -10.741  25.894   9.544  1.00  0.54           C  
ATOM    857  CB  THR A 112      -8.826  27.458   9.949  1.00  0.49           C  
ATOM    858  O   THR A 112     -10.219  24.852   9.948  1.00  0.52           O  
ATOM    859  CG2 THR A 112      -8.544  28.761   9.208  1.00  0.45           C  
ATOM    860  OG1 THR A 112      -8.192  27.504  11.233  1.00  0.45           O  
ATOM    861  N   VAL A 113     -11.991  25.835   8.941  1.00  0.55           N  
ATOM    862  CA  VAL A 113     -12.689  24.835   8.139  1.00  0.55           C  
ATOM    863  C   VAL A 113     -11.731  24.236   7.112  1.00  0.55           C  
ATOM    864  CB  VAL A 113     -13.923  25.436   7.431  1.00  0.52           C  
ATOM    865  O   VAL A 113     -11.061  24.967   6.379  1.00  0.54           O  
ATOM    866  CG1 VAL A 113     -14.777  24.334   6.806  1.00  0.47           C  
ATOM    867  CG2 VAL A 113     -14.750  26.265   8.412  1.00  0.48           C  
ATOM    868  N   PRO A 114     -11.212  22.932   7.278  1.00  0.56           N  
ATOM    869  CA  PRO A 114     -10.580  22.370   6.083  1.00  0.57           C  
ATOM    870  C   PRO A 114     -11.289  22.778   4.793  1.00  0.57           C  
ATOM    871  CB  PRO A 114     -10.682  20.859   6.307  1.00  0.54           C  
ATOM    872  O   PRO A 114     -12.519  22.871   4.763  1.00  0.56           O  
ATOM    873  CG  PRO A 114     -11.527  20.711   7.530  1.00  0.53           C  
ATOM    874  CD  PRO A 114     -11.810  22.078   8.084  1.00  0.54           C  
ATOM    875  N   SER A 115     -10.444  23.289   3.876  1.00  0.57           N  
ATOM    876  CA  SER A 115     -10.979  23.370   2.521  1.00  0.56           C  
ATOM    877  C   SER A 115     -10.888  22.025   1.809  1.00  0.57           C  
ATOM    878  CB  SER A 115     -10.235  24.435   1.714  1.00  0.54           C  
ATOM    879  O   SER A 115      -9.840  21.377   1.826  1.00  0.57           O  
ATOM    880  OG  SER A 115      -8.858  24.115   1.609  1.00  0.55           O  
ATOM    881  N   ALA A 116     -11.980  21.399   1.504  1.00  0.58           N  
ATOM    882  CA  ALA A 116     -12.099  20.301   0.547  1.00  0.59           C  
ATOM    883  C   ALA A 116     -12.435  20.823  -0.847  1.00  0.60           C  
ATOM    884  CB  ALA A 116     -13.161  19.306   1.010  1.00  0.56           C  
ATOM    885  O   ALA A 116     -13.370  21.610  -1.014  1.00  0.60           O  
ATOM    886  N   SER A 117     -11.513  20.644  -1.817  1.00  0.52           N  
ATOM    887  CA  SER A 117     -11.784  20.832  -3.239  1.00  0.51           C  
ATOM    888  C   SER A 117     -11.642  19.521  -4.006  1.00  0.53           C  
ATOM    889  CB  SER A 117     -10.844  21.883  -3.830  1.00  0.49           C  
ATOM    890  O   SER A 117     -10.831  18.667  -3.642  1.00  0.52           O  
ATOM    891  OG  SER A 117      -9.492  21.476  -3.704  1.00  0.51           O  
ATOM    892  N   ILE A 118     -12.586  19.285  -4.900  1.00  0.54           N  
ATOM    893  CA  ILE A 118     -12.533  18.279  -5.956  1.00  0.55           C  
ATOM    894  C   ILE A 118     -11.915  18.885  -7.214  1.00  0.56           C  
ATOM    895  CB  ILE A 118     -13.936  17.712  -6.268  1.00  0.52           C  
ATOM    896  O   ILE A 118     -12.403  19.892  -7.730  1.00  0.55           O  
ATOM    897  CG1 ILE A 118     -14.521  17.023  -5.029  1.00  0.47           C  
ATOM    898  CG2 ILE A 118     -13.877  16.747  -7.455  1.00  0.47           C  
ATOM    899  CD1 ILE A 118     -15.977  16.606  -5.183  1.00  0.47           C  
ATOM    900  N   SER A 119     -10.704  18.467  -7.519  1.00  0.51           N  
ATOM    901  CA  SER A 119     -10.108  18.620  -8.843  1.00  0.54           C  
ATOM    902  C   SER A 119     -10.171  17.315  -9.630  1.00  0.52           C  
ATOM    903  CB  SER A 119      -8.657  19.086  -8.727  1.00  0.50           C  
ATOM    904  O   SER A 119      -9.427  16.375  -9.343  1.00  0.54           O  
ATOM    905  OG  SER A 119      -8.007  19.025  -9.986  1.00  0.51           O  
ATOM    906  N   GLY A 120     -11.146  17.219 -10.450  1.00  0.51           N  
ATOM    907  CA  GLY A 120     -11.491  16.040 -11.228  1.00  0.55           C  
ATOM    908  C   GLY A 120     -12.192  14.971 -10.413  1.00  0.48           C  
ATOM    909  O   GLY A 120     -13.215  15.237  -9.778  1.00  0.45           O  
ATOM    910  N   THR A 121     -11.545  13.839 -10.238  1.00  0.50           N  
ATOM    911  CA  THR A 121     -11.903  12.680  -9.428  1.00  0.52           C  
ATOM    912  C   THR A 121     -11.165  12.705  -8.092  1.00  0.49           C  
ATOM    913  CB  THR A 121     -11.589  11.365 -10.165  1.00  0.47           C  
ATOM    914  O   THR A 121     -11.324  11.798  -7.272  1.00  0.48           O  
ATOM    915  CG2 THR A 121     -12.531  11.159 -11.347  1.00  0.42           C  
ATOM    916  OG1 THR A 121     -10.239  11.403 -10.645  1.00  0.40           O  
ATOM    917  N   ASN A 122     -10.256  13.725  -7.790  1.00  0.57           N  
ATOM    918  CA  ASN A 122      -9.460  13.801  -6.569  1.00  0.57           C  
ATOM    919  C   ASN A 122     -10.071  14.770  -5.561  1.00  0.57           C  
ATOM    920  CB  ASN A 122      -8.021  14.207  -6.891  1.00  0.52           C  
ATOM    921  O   ASN A 122     -10.309  15.937  -5.880  1.00  0.55           O  
ATOM    922  CG  ASN A 122      -7.286  13.159  -7.703  1.00  0.50           C  
ATOM    923  ND2 ASN A 122      -6.420  13.607  -8.605  1.00  0.52           N  
ATOM    924  OD1 ASN A 122      -7.495  11.957  -7.522  1.00  0.52           O  
ATOM    925  N   LEU A 123     -10.648  14.270  -4.390  1.00  0.55           N  
ATOM    926  CA  LEU A 123     -10.918  15.071  -3.200  1.00  0.56           C  
ATOM    927  C   LEU A 123      -9.618  15.486  -2.518  1.00  0.56           C  
ATOM    928  CB  LEU A 123     -11.797  14.293  -2.218  1.00  0.52           C  
ATOM    929  O   LEU A 123      -8.907  14.645  -1.963  1.00  0.54           O  
ATOM    930  CG  LEU A 123     -12.161  15.012  -0.918  1.00  0.52           C  
ATOM    931  CD1 LEU A 123     -13.079  16.195  -1.206  1.00  0.49           C  
ATOM    932  CD2 LEU A 123     -12.818  14.045   0.061  1.00  0.51           C  
ATOM    933  N   ASN A 124      -9.145  16.680  -2.732  1.00  0.52           N  
ATOM    934  CA  ASN A 124      -8.086  17.392  -2.024  1.00  0.53           C  
ATOM    935  C   ASN A 124      -8.610  18.057  -0.754  1.00  0.51           C  
ATOM    936  CB  ASN A 124      -7.434  18.431  -2.938  1.00  0.49           C  
ATOM    937  O   ASN A 124      -9.309  19.069  -0.822  1.00  0.50           O  
ATOM    938  CG  ASN A 124      -6.481  17.811  -3.941  1.00  0.47           C  
ATOM    939  ND2 ASN A 124      -6.457  18.356  -5.151  1.00  0.50           N  
ATOM    940  OD1 ASN A 124      -5.772  16.851  -3.630  1.00  0.49           O  
ATOM    941  N   ILE A 125      -8.563  17.316   0.357  1.00  0.57           N  
ATOM    942  CA  ILE A 125      -8.778  17.885   1.683  1.00  0.57           C  
ATOM    943  C   ILE A 125      -7.493  18.548   2.174  1.00  0.56           C  
ATOM    944  CB  ILE A 125      -9.246  16.811   2.691  1.00  0.54           C  
ATOM    945  O   ILE A 125      -6.484  17.874   2.396  1.00  0.54           O  
ATOM    946  CG1 ILE A 125     -10.488  16.086   2.160  1.00  0.50           C  
ATOM    947  CG2 ILE A 125      -9.521  17.439   4.060  1.00  0.51           C  
ATOM    948  CD1 ILE A 125     -10.980  14.961   3.060  1.00  0.52           C  
ATOM    949  N   VAL A 126      -7.430  19.829   1.990  1.00  0.56           N  
ATOM    950  CA  VAL A 126      -6.410  20.656   2.626  1.00  0.55           C  
ATOM    951  C   VAL A 126      -6.819  20.969   4.063  1.00  0.56           C  
ATOM    952  CB  VAL A 126      -6.171  21.966   1.842  1.00  0.53           C  
ATOM    953  O   VAL A 126      -7.780  21.708   4.294  1.00  0.54           O  
ATOM    954  CG1 VAL A 126      -5.055  22.785   2.486  1.00  0.48           C  
ATOM    955  CG2 VAL A 126      -5.841  21.660   0.382  1.00  0.50           C  
ATOM    956  N   PHE A 127      -6.375  20.146   4.982  1.00  0.53           N  
ATOM    957  CA  PHE A 127      -6.375  20.548   6.383  1.00  0.54           C  
ATOM    958  C   PHE A 127      -5.626  21.862   6.569  1.00  0.53           C  
ATOM    959  CB  PHE A 127      -5.748  19.458   7.257  1.00  0.51           C  
ATOM    960  O   PHE A 127      -4.554  22.059   5.993  1.00  0.52           O  
ATOM    961  CG  PHE A 127      -6.552  18.187   7.312  1.00  0.50           C  
ATOM    962  CD1 PHE A 127      -7.618  18.060   8.194  1.00  0.49           C  
ATOM    963  CD2 PHE A 127      -6.241  17.118   6.481  1.00  0.49           C  
ATOM    964  CE1 PHE A 127      -8.364  16.884   8.247  1.00  0.48           C  
ATOM    965  CE2 PHE A 127      -6.982  15.941   6.528  1.00  0.47           C  
ATOM    966  CZ  PHE A 127      -8.042  15.826   7.412  1.00  0.48           C  
ATOM    967  N   PRO A 128      -6.445  22.955   6.925  1.00  0.47           N  
ATOM    968  CA  PRO A 128      -5.632  24.090   7.371  1.00  0.47           C  
ATOM    969  C   PRO A 128      -4.407  23.658   8.173  1.00  0.47           C  
ATOM    970  CB  PRO A 128      -6.599  24.895   8.242  1.00  0.46           C  
ATOM    971  O   PRO A 128      -4.453  22.651   8.885  1.00  0.46           O  
ATOM    972  CG  PRO A 128      -7.745  23.969   8.498  1.00  0.46           C  
ATOM    973  CD  PRO A 128      -7.658  22.825   7.530  1.00  0.47           C  
ATOM    974  N   THR A 129      -3.147  24.043   7.837  1.00  0.47           N  
ATOM    975  CA  THR A 129      -2.093  24.043   8.846  1.00  0.47           C  
ATOM    976  C   THR A 129      -2.678  24.254  10.239  1.00  0.47           C  
ATOM    977  CB  THR A 129      -1.043  25.131   8.557  1.00  0.46           C  
ATOM    978  O   THR A 129      -3.472  25.173  10.452  1.00  0.46           O  
ATOM    979  CG2 THR A 129       0.372  24.584   8.710  1.00  0.44           C  
ATOM    980  OG1 THR A 129      -1.216  25.610   7.218  1.00  0.41           O  
ATOM    981  N   ALA A 130      -3.096  23.209  10.983  1.00  0.44           N  
ATOM    982  CA  ALA A 130      -3.494  23.422  12.372  1.00  0.45           C  
ATOM    983  C   ALA A 130      -2.997  24.771  12.884  1.00  0.45           C  
ATOM    984  CB  ALA A 130      -2.968  22.294  13.256  1.00  0.42           C  
ATOM    985  O   ALA A 130      -1.808  25.082  12.778  1.00  0.43           O  
ATOM    986  N   SER A 131      -3.620  25.801  12.516  1.00  0.40           N  
ATOM    987  CA  SER A 131      -3.528  27.043  13.276  1.00  0.40           C  
ATOM    988  C   SER A 131      -3.427  26.768  14.773  1.00  0.40           C  
ATOM    989  CB  SER A 131      -4.737  27.935  12.994  1.00  0.38           C  
ATOM    990  O   SER A 131      -4.196  25.973  15.317  1.00  0.38           O  
ATOM    991  OG  SER A 131      -5.919  27.365  13.530  1.00  0.39           O  
ATOM    992  N   SER A 132      -2.223  26.390  15.366  1.00  0.39           N  
ATOM    993  CA  SER A 132      -1.664  26.551  16.705  1.00  0.39           C  
ATOM    994  C   SER A 132      -2.716  27.057  17.686  1.00  0.39           C  
ATOM    995  CB  SER A 132      -0.475  27.512  16.677  1.00  0.35           C  
ATOM    996  O   SER A 132      -2.581  28.151  18.238  1.00  0.36           O  
ATOM    997  OG  SER A 132      -0.868  28.784  16.191  1.00  0.37           O  
ATOM    998  N   GLY A 133      -3.989  26.529  17.726  1.00  0.37           N  
ATOM    999  CA  GLY A 133      -4.951  26.962  18.728  1.00  0.37           C  
ATOM   1000  C   GLY A 133      -6.072  25.965  18.949  1.00  0.37           C  
ATOM   1001  O   GLY A 133      -6.664  25.466  17.990  1.00  0.35           O  
ATOM   1002  N   GLY A 134      -6.003  24.952  20.131  1.00  0.35           N  
ATOM   1003  CA  GLY A 134      -7.009  24.572  21.111  1.00  0.37           C  
ATOM   1004  C   GLY A 134      -7.674  23.245  20.800  1.00  0.35           C  
ATOM   1005  O   GLY A 134      -8.189  23.046  19.698  1.00  0.34           O  
ATOM   1006  N   SER A 135      -6.995  22.033  21.293  1.00  0.36           N  
ATOM   1007  CA  SER A 135      -7.442  20.818  21.965  1.00  0.36           C  
ATOM   1008  C   SER A 135      -6.481  19.661  21.713  1.00  0.36           C  
ATOM   1009  CB  SER A 135      -8.848  20.434  21.501  1.00  0.33           C  
ATOM   1010  O   SER A 135      -6.090  19.409  20.572  1.00  0.34           O  
ATOM   1011  OG  SER A 135      -8.946  20.498  20.088  1.00  0.33           O  
ATOM   1012  N   GLY A 136      -5.245  19.634  22.318  1.00  0.37           N  
ATOM   1013  CA  GLY A 136      -4.007  18.921  22.586  1.00  0.38           C  
ATOM   1014  C   GLY A 136      -3.161  18.705  21.346  1.00  0.37           C  
ATOM   1015  O   GLY A 136      -3.682  18.687  20.228  1.00  0.36           O  
ATOM   1016  N   PRO A 137      -1.897  19.326  21.237  1.00  0.36           N  
ATOM   1017  CA  PRO A 137      -0.854  19.353  20.208  1.00  0.37           C  
ATOM   1018  C   PRO A 137      -0.981  18.206  19.208  1.00  0.37           C  
ATOM   1019  CB  PRO A 137       0.441  19.232  21.016  1.00  0.34           C  
ATOM   1020  O   PRO A 137      -0.564  17.082  19.496  1.00  0.35           O  
ATOM   1021  CG  PRO A 137       0.012  18.711  22.349  1.00  0.32           C  
ATOM   1022  CD  PRO A 137      -1.469  18.915  22.487  1.00  0.38           C  
ATOM   1023  N   THR A 138      -1.957  17.931  18.432  1.00  0.37           N  
ATOM   1024  CA  THR A 138      -2.028  16.898  17.404  1.00  0.37           C  
ATOM   1025  C   THR A 138      -0.965  17.127  16.333  1.00  0.36           C  
ATOM   1026  CB  THR A 138      -3.421  16.858  16.748  1.00  0.34           C  
ATOM   1027  O   THR A 138      -0.515  16.180  15.685  1.00  0.34           O  
ATOM   1028  CG2 THR A 138      -4.285  15.760  17.359  1.00  0.31           C  
ATOM   1029  OG1 THR A 138      -4.069  18.122  16.938  1.00  0.32           O  
ATOM   1030  N   GLY A 139      -0.333  18.356  16.327  1.00  0.38           N  
ATOM   1031  CA  GLY A 139       0.540  18.671  15.208  1.00  0.37           C  
ATOM   1032  C   GLY A 139       2.014  18.599  15.561  1.00  0.38           C  
ATOM   1033  O   GLY A 139       2.848  18.286  14.709  1.00  0.35           O  
ATOM   1034  N   LEU A 140       2.380  18.828  16.898  1.00  0.37           N  
ATOM   1035  CA  LEU A 140       3.768  18.734  17.336  1.00  0.36           C  
ATOM   1036  C   LEU A 140       4.218  17.279  17.409  1.00  0.37           C  
ATOM   1037  CB  LEU A 140       3.946  19.405  18.701  1.00  0.33           C  
ATOM   1038  O   LEU A 140       5.410  16.986  17.286  1.00  0.34           O  
ATOM   1039  CG  LEU A 140       4.433  20.854  18.686  1.00  0.32           C  
ATOM   1040  CD1 LEU A 140       3.800  21.638  19.831  1.00  0.28           C  
ATOM   1041  CD2 LEU A 140       5.955  20.909  18.771  1.00  0.31           C  
ATOM   1042  N   TYR A 141       3.291  16.387  17.278  1.00  0.38           N  
ATOM   1043  CA  TYR A 141       3.710  15.038  17.641  1.00  0.40           C  
ATOM   1044  C   TYR A 141       3.976  14.197  16.398  1.00  0.38           C  
ATOM   1045  CB  TYR A 141       2.648  14.361  18.512  1.00  0.36           C  
ATOM   1046  O   TYR A 141       4.802  13.281  16.426  1.00  0.37           O  
ATOM   1047  CG  TYR A 141       2.492  14.986  19.877  1.00  0.34           C  
ATOM   1048  CD1 TYR A 141       3.416  14.736  20.888  1.00  0.32           C  
ATOM   1049  CD2 TYR A 141       1.422  15.828  20.157  1.00  0.35           C  
ATOM   1050  CE1 TYR A 141       3.276  15.308  22.148  1.00  0.34           C  
ATOM   1051  CE2 TYR A 141       1.272  16.406  21.414  1.00  0.37           C  
ATOM   1052  OH  TYR A 141       2.059  16.711  23.646  1.00  0.28           O  
ATOM   1053  CZ  TYR A 141       2.203  16.141  22.401  1.00  0.32           C  
ATOM   1054  N   THR A 142       3.403  14.537  15.255  1.00  0.40           N  
ATOM   1055  CA  THR A 142       3.611  13.709  14.072  1.00  0.41           C  
ATOM   1056  C   THR A 142       4.959  14.017  13.426  1.00  0.41           C  
ATOM   1057  CB  THR A 142       2.486  13.915  13.041  1.00  0.38           C  
ATOM   1058  O   THR A 142       5.473  13.220  12.639  1.00  0.39           O  
ATOM   1059  CG2 THR A 142       1.209  13.200  13.469  1.00  0.35           C  
ATOM   1060  OG1 THR A 142       2.215  15.316  12.911  1.00  0.33           O  
ATOM   1061  N   SER A 143       5.673  15.051  13.989  1.00  0.43           N  
ATOM   1062  CA  SER A 143       6.970  15.376  13.404  1.00  0.43           C  
ATOM   1063  C   SER A 143       8.089  15.241  14.432  1.00  0.43           C  
ATOM   1064  CB  SER A 143       6.961  16.794  12.832  1.00  0.39           C  
ATOM   1065  O   SER A 143       9.222  15.656  14.182  1.00  0.41           O  
ATOM   1066  OG  SER A 143       6.763  17.750  13.859  1.00  0.35           O  
ATOM   1067  N   LEU A 144       7.704  14.821  15.646  1.00  0.46           N  
ATOM   1068  CA  LEU A 144       8.786  14.728  16.620  1.00  0.45           C  
ATOM   1069  C   LEU A 144       9.577  13.438  16.432  1.00  0.47           C  
ATOM   1070  CB  LEU A 144       8.231  14.798  18.045  1.00  0.42           C  
ATOM   1071  O   LEU A 144       8.993  12.360  16.307  1.00  0.45           O  
ATOM   1072  CG  LEU A 144       7.683  16.153  18.494  1.00  0.40           C  
ATOM   1073  CD1 LEU A 144       6.879  16.000  19.781  1.00  0.34           C  
ATOM   1074  CD2 LEU A 144       8.818  17.154  18.682  1.00  0.38           C  
ATOM   1075  N   LYS A 145      10.823  13.666  15.914  1.00  0.53           N  
ATOM   1076  CA  LYS A 145      11.907  12.717  15.678  1.00  0.52           C  
ATOM   1077  C   LYS A 145      12.029  11.723  16.830  1.00  0.54           C  
ATOM   1078  CB  LYS A 145      13.233  13.454  15.480  1.00  0.48           C  
ATOM   1079  O   LYS A 145      11.674  12.038  17.968  1.00  0.52           O  
ATOM   1080  CG  LYS A 145      13.314  14.243  14.182  1.00  0.45           C  
ATOM   1081  CD  LYS A 145      14.705  14.825  13.968  1.00  0.48           C  
ATOM   1082  CE  LYS A 145      14.783  15.633  12.679  1.00  0.40           C  
ATOM   1083  NZ  LYS A 145      16.142  16.214  12.470  1.00  0.38           N  
ATOM   1084  N   PRO A 146      12.230  10.462  16.535  1.00  0.61           N  
ATOM   1085  CA  PRO A 146      12.770   9.630  17.613  1.00  0.61           C  
ATOM   1086  C   PRO A 146      13.691  10.406  18.552  1.00  0.63           C  
ATOM   1087  CB  PRO A 146      13.545   8.543  16.864  1.00  0.58           C  
ATOM   1088  O   PRO A 146      14.551  11.163  18.093  1.00  0.63           O  
ATOM   1089  CG  PRO A 146      13.024   8.597  15.465  1.00  0.55           C  
ATOM   1090  CD  PRO A 146      12.503   9.981  15.203  1.00  0.57           C  
ATOM   1091  N   GLY A 147      13.291  10.331  19.880  1.00  0.60           N  
ATOM   1092  CA  GLY A 147      14.023  11.036  20.921  1.00  0.60           C  
ATOM   1093  C   GLY A 147      13.268  12.226  21.480  1.00  0.61           C  
ATOM   1094  O   GLY A 147      13.721  12.864  22.432  1.00  0.60           O  
ATOM   1095  N   ALA A 148      12.156  12.516  20.739  1.00  0.65           N  
ATOM   1096  CA  ALA A 148      11.401  13.633  21.301  1.00  0.66           C  
ATOM   1097  C   ALA A 148      10.865  13.290  22.688  1.00  0.67           C  
ATOM   1098  CB  ALA A 148      10.253  14.021  20.372  1.00  0.63           C  
ATOM   1099  O   ALA A 148      10.464  12.151  22.941  1.00  0.66           O  
ATOM   1100  N   ILE A 149      10.936  14.255  23.630  1.00  0.64           N  
ATOM   1101  CA  ILE A 149      10.344  14.226  24.963  1.00  0.63           C  
ATOM   1102  C   ILE A 149       9.168  15.198  25.026  1.00  0.65           C  
ATOM   1103  CB  ILE A 149      11.384  14.573  26.051  1.00  0.61           C  
ATOM   1104  O   ILE A 149       9.294  16.362  24.636  1.00  0.62           O  
ATOM   1105  CG1 ILE A 149      12.547  13.574  26.016  1.00  0.54           C  
ATOM   1106  CG2 ILE A 149      10.729  14.602  27.435  1.00  0.54           C  
ATOM   1107  CD1 ILE A 149      13.738  13.981  26.873  1.00  0.52           C  
ATOM   1108  N   THR A 150       8.027  14.646  25.201  1.00  0.67           N  
ATOM   1109  CA  THR A 150       6.891  15.505  25.513  1.00  0.66           C  
ATOM   1110  C   THR A 150       6.447  15.310  26.960  1.00  0.67           C  
ATOM   1111  CB  THR A 150       5.706  15.231  24.569  1.00  0.64           C  
ATOM   1112  O   THR A 150       6.802  14.314  27.595  1.00  0.65           O  
ATOM   1113  CG2 THR A 150       5.071  13.876  24.862  1.00  0.57           C  
ATOM   1114  OG1 THR A 150       4.719  16.256  24.740  1.00  0.62           O  
ATOM   1115  N   GLN A 151       5.858  16.392  27.515  1.00  0.65           N  
ATOM   1116  CA  GLN A 151       5.226  16.394  28.830  1.00  0.65           C  
ATOM   1117  C   GLN A 151       3.711  16.254  28.712  1.00  0.65           C  
ATOM   1118  CB  GLN A 151       5.578  17.671  29.594  1.00  0.61           C  
ATOM   1119  O   GLN A 151       3.084  16.921  27.886  1.00  0.63           O  
ATOM   1120  CG  GLN A 151       7.037  17.749  30.023  1.00  0.57           C  
ATOM   1121  CD  GLN A 151       7.364  19.035  30.759  1.00  0.58           C  
ATOM   1122  NE2 GLN A 151       8.618  19.179  31.173  1.00  0.46           N  
ATOM   1123  OE1 GLN A 151       6.497  19.893  30.952  1.00  0.58           O  
ATOM   1124  N   TYR A 152       3.210  15.255  29.311  1.00  0.63           N  
ATOM   1125  CA  TYR A 152       1.777  15.150  29.566  1.00  0.64           C  
ATOM   1126  C   TYR A 152       1.423  15.729  30.931  1.00  0.64           C  
ATOM   1127  CB  TYR A 152       1.322  13.690  29.484  1.00  0.60           C  
ATOM   1128  O   TYR A 152       1.946  15.284  31.956  1.00  0.62           O  
ATOM   1129  CG  TYR A 152      -0.163  13.529  29.268  1.00  0.56           C  
ATOM   1130  CD1 TYR A 152      -1.029  13.357  30.346  1.00  0.51           C  
ATOM   1131  CD2 TYR A 152      -0.704  13.546  27.987  1.00  0.53           C  
ATOM   1132  CE1 TYR A 152      -2.398  13.206  30.152  1.00  0.50           C  
ATOM   1133  CE2 TYR A 152      -2.071  13.396  27.781  1.00  0.53           C  
ATOM   1134  OH  TYR A 152      -4.263  13.079  28.671  1.00  0.42           O  
ATOM   1135  CZ  TYR A 152      -2.909  13.228  28.868  1.00  0.48           C  
ATOM   1136  N   SER A 153       0.785  16.918  31.003  1.00  0.56           N  
ATOM   1137  CA  SER A 153       0.263  17.466  32.251  1.00  0.58           C  
ATOM   1138  C   SER A 153      -0.825  16.572  32.836  1.00  0.57           C  
ATOM   1139  CB  SER A 153      -0.288  18.875  32.030  1.00  0.53           C  
ATOM   1140  O   SER A 153      -1.825  16.288  32.173  1.00  0.55           O  
ATOM   1141  OG  SER A 153       0.705  19.851  32.295  1.00  0.50           O  
ATOM   1142  N   LEU A 154      -0.551  15.958  33.969  1.00  0.54           N  
ATOM   1143  CA  LEU A 154      -1.566  15.227  34.719  1.00  0.55           C  
ATOM   1144  C   LEU A 154      -2.582  16.183  35.334  1.00  0.55           C  
ATOM   1145  CB  LEU A 154      -0.916  14.379  35.816  1.00  0.52           C  
ATOM   1146  O   LEU A 154      -2.207  17.202  35.919  1.00  0.54           O  
ATOM   1147  CG  LEU A 154       0.084  13.319  35.351  1.00  0.49           C  
ATOM   1148  CD1 LEU A 154       0.825  12.729  36.546  1.00  0.43           C  
ATOM   1149  CD2 LEU A 154      -0.626  12.224  34.562  1.00  0.47           C  
ATOM   1150  N   THR A 155      -3.873  16.052  34.969  1.00  0.53           N  
ATOM   1151  CA  THR A 155      -4.944  16.694  35.723  1.00  0.56           C  
ATOM   1152  C   THR A 155      -5.000  16.154  37.149  1.00  0.54           C  
ATOM   1153  CB  THR A 155      -6.309  16.488  35.039  1.00  0.50           C  
ATOM   1154  O   THR A 155      -4.611  15.012  37.402  1.00  0.54           O  
ATOM   1155  CG2 THR A 155      -6.739  17.740  34.282  1.00  0.41           C  
ATOM   1156  OG1 THR A 155      -6.215  15.394  34.118  1.00  0.46           O  
ATOM   1157  N   SER A 156      -5.291  17.071  38.176  1.00  0.47           N  
ATOM   1158  CA  SER A 156      -5.493  16.636  39.555  1.00  0.47           C  
ATOM   1159  C   SER A 156      -6.287  15.335  39.614  1.00  0.48           C  
ATOM   1160  CB  SER A 156      -6.214  17.720  40.358  1.00  0.42           C  
ATOM   1161  O   SER A 156      -7.363  15.231  39.021  1.00  0.46           O  
ATOM   1162  OG  SER A 156      -6.793  17.174  41.531  1.00  0.44           O  
ATOM   1163  N   GLY A 157      -5.681  14.251  40.147  1.00  0.49           N  
ATOM   1164  CA  GLY A 157      -6.265  12.933  40.342  1.00  0.49           C  
ATOM   1165  C   GLY A 157      -5.869  11.940  39.266  1.00  0.49           C  
ATOM   1166  O   GLY A 157      -6.124  10.741  39.397  1.00  0.47           O  
ATOM   1167  N   GLN A 158      -5.281  12.337  38.138  1.00  0.55           N  
ATOM   1168  CA  GLN A 158      -4.833  11.370  37.142  1.00  0.58           C  
ATOM   1169  C   GLN A 158      -3.523  10.711  37.566  1.00  0.55           C  
ATOM   1170  CB  GLN A 158      -4.665  12.041  35.778  1.00  0.52           C  
ATOM   1171  O   GLN A 158      -2.588  11.393  37.990  1.00  0.54           O  
ATOM   1172  CG  GLN A 158      -5.942  12.079  34.950  1.00  0.50           C  
ATOM   1173  CD  GLN A 158      -5.725  12.649  33.561  1.00  0.53           C  
ATOM   1174  NE2 GLN A 158      -6.581  12.264  32.621  1.00  0.44           N  
ATOM   1175  OE1 GLN A 158      -4.796  13.431  33.335  1.00  0.59           O  
ATOM   1176  N   SER A 159      -3.554   9.321  37.732  1.00  0.58           N  
ATOM   1177  CA  SER A 159      -2.365   8.499  37.927  1.00  0.58           C  
ATOM   1178  C   SER A 159      -1.690   8.179  36.597  1.00  0.58           C  
ATOM   1179  CB  SER A 159      -2.723   7.201  38.652  1.00  0.54           C  
ATOM   1180  O   SER A 159      -2.326   8.235  35.543  1.00  0.56           O  
ATOM   1181  OG  SER A 159      -3.461   6.339  37.804  1.00  0.54           O  
ATOM   1182  N   VAL A 160      -0.335   7.980  36.630  1.00  0.58           N  
ATOM   1183  CA  VAL A 160       0.394   7.426  35.494  1.00  0.58           C  
ATOM   1184  C   VAL A 160      -0.346   6.207  34.949  1.00  0.58           C  
ATOM   1185  CB  VAL A 160       1.840   7.042  35.880  1.00  0.56           C  
ATOM   1186  O   VAL A 160      -0.407   6.001  33.735  1.00  0.58           O  
ATOM   1187  CG1 VAL A 160       2.554   6.374  34.706  1.00  0.49           C  
ATOM   1188  CG2 VAL A 160       2.613   8.275  36.346  1.00  0.51           C  
ATOM   1189  N   ALA A 161      -0.905   5.464  35.835  1.00  0.60           N  
ATOM   1190  CA  ALA A 161      -1.703   4.305  35.444  1.00  0.60           C  
ATOM   1191  C   ALA A 161      -2.922   4.728  34.628  1.00  0.60           C  
ATOM   1192  CB  ALA A 161      -2.139   3.518  36.677  1.00  0.58           C  
ATOM   1193  O   ALA A 161      -3.223   4.129  33.594  1.00  0.59           O  
ATOM   1194  N   SER A 162      -3.700   5.780  35.063  1.00  0.58           N  
ATOM   1195  CA  SER A 162      -4.864   6.247  34.317  1.00  0.58           C  
ATOM   1196  C   SER A 162      -4.460   6.821  32.963  1.00  0.57           C  
ATOM   1197  CB  SER A 162      -5.627   7.302  35.119  1.00  0.55           C  
ATOM   1198  O   SER A 162      -5.185   6.669  31.977  1.00  0.56           O  
ATOM   1199  OG  SER A 162      -4.925   8.533  35.127  1.00  0.55           O  
ATOM   1200  N   ILE A 163      -3.260   7.456  32.880  1.00  0.60           N  
ATOM   1201  CA  ILE A 163      -2.728   7.924  31.605  1.00  0.59           C  
ATOM   1202  C   ILE A 163      -2.343   6.728  30.737  1.00  0.59           C  
ATOM   1203  CB  ILE A 163      -1.510   8.854  31.808  1.00  0.57           C  
ATOM   1204  O   ILE A 163      -2.647   6.697  29.542  1.00  0.57           O  
ATOM   1205  CG1 ILE A 163      -1.936  10.145  32.515  1.00  0.51           C  
ATOM   1206  CG2 ILE A 163      -0.836   9.161  30.467  1.00  0.52           C  
ATOM   1207  CD1 ILE A 163      -0.773  11.035  32.933  1.00  0.51           C  
ATOM   1208  N   ARG A 164      -1.679   5.792  31.389  1.00  0.62           N  
ATOM   1209  CA  ARG A 164      -1.426   4.529  30.703  1.00  0.62           C  
ATOM   1210  C   ARG A 164      -2.706   3.972  30.090  1.00  0.61           C  
ATOM   1211  CB  ARG A 164      -0.818   3.506  31.666  1.00  0.60           C  
ATOM   1212  O   ARG A 164      -2.721   3.579  28.921  1.00  0.60           O  
ATOM   1213  CG  ARG A 164       0.701   3.466  31.644  1.00  0.58           C  
ATOM   1214  CD  ARG A 164       1.251   2.397  32.578  1.00  0.57           C  
ATOM   1215  NE  ARG A 164       2.617   2.697  32.997  1.00  0.51           N  
ATOM   1216  NH1 ARG A 164       2.877   0.774  34.250  1.00  0.41           N  
ATOM   1217  NH2 ARG A 164       4.590   2.290  34.100  1.00  0.36           N  
ATOM   1218  CZ  ARG A 164       3.358   1.920  33.781  1.00  0.53           C  
ATOM   1219  N   GLU A 165      -3.713   3.921  30.831  1.00  0.59           N  
ATOM   1220  CA  GLU A 165      -5.019   3.427  30.404  1.00  0.59           C  
ATOM   1221  C   GLU A 165      -5.640   4.344  29.354  1.00  0.58           C  
ATOM   1222  CB  GLU A 165      -5.959   3.288  31.604  1.00  0.56           C  
ATOM   1223  O   GLU A 165      -6.140   3.874  28.330  1.00  0.56           O  
ATOM   1224  CG  GLU A 165      -7.016   2.206  31.434  1.00  0.54           C  
ATOM   1225  CD  GLU A 165      -7.846   1.977  32.687  1.00  0.55           C  
ATOM   1226  OE1 GLU A 165      -7.638   2.693  33.693  1.00  0.56           O  
ATOM   1227  OE2 GLU A 165      -8.712   1.073  32.663  1.00  0.51           O  
ATOM   1228  N   GLN A 166      -5.707   5.669  29.598  1.00  0.54           N  
ATOM   1229  CA  GLN A 166      -6.274   6.648  28.677  1.00  0.54           C  
ATOM   1230  C   GLN A 166      -5.513   6.664  27.354  1.00  0.53           C  
ATOM   1231  CB  GLN A 166      -6.267   8.044  29.303  1.00  0.51           C  
ATOM   1232  O   GLN A 166      -6.120   6.734  26.283  1.00  0.51           O  
ATOM   1233  CG  GLN A 166      -7.467   8.323  30.198  1.00  0.49           C  
ATOM   1234  CD  GLN A 166      -7.455   9.725  30.776  1.00  0.51           C  
ATOM   1235  NE2 GLN A 166      -8.500  10.069  31.520  1.00  0.41           N  
ATOM   1236  OE1 GLN A 166      -6.513  10.493  30.557  1.00  0.54           O  
ATOM   1237  N   MET A 167      -4.136   6.634  27.408  1.00  0.53           N  
ATOM   1238  CA  MET A 167      -3.333   6.732  26.192  1.00  0.53           C  
ATOM   1239  C   MET A 167      -3.284   5.393  25.463  1.00  0.53           C  
ATOM   1240  CB  MET A 167      -1.915   7.202  26.519  1.00  0.50           C  
ATOM   1241  O   MET A 167      -2.896   5.331  24.295  1.00  0.51           O  
ATOM   1242  CG  MET A 167      -1.840   8.650  26.976  1.00  0.49           C  
ATOM   1243  SD  MET A 167      -0.115   9.273  27.056  1.00  0.51           S  
ATOM   1244  CE  MET A 167       0.197   9.578  25.295  1.00  0.43           C  
ATOM   1245  N   SER A 168      -3.491   4.302  26.134  1.00  0.48           N  
ATOM   1246  CA  SER A 168      -3.780   3.030  25.482  1.00  0.49           C  
ATOM   1247  C   SER A 168      -4.990   3.143  24.560  1.00  0.48           C  
ATOM   1248  CB  SER A 168      -4.022   1.936  26.523  1.00  0.46           C  
ATOM   1249  O   SER A 168      -5.200   2.289  23.696  1.00  0.46           O  
ATOM   1250  OG  SER A 168      -5.222   2.178  27.237  1.00  0.44           O  
ATOM   1251  N   GLY A 169      -5.784   4.353  24.694  1.00  0.43           N  
ATOM   1252  CA  GLY A 169      -7.082   4.726  24.153  1.00  0.41           C  
ATOM   1253  C   GLY A 169      -7.334   4.164  22.767  1.00  0.42           C  
ATOM   1254  O   GLY A 169      -8.461   4.209  22.269  1.00  0.40           O  
ATOM   1255  N   GLN A 170      -6.554   3.034  22.172  1.00  0.38           N  
ATOM   1256  CA  GLN A 170      -6.765   2.621  20.788  1.00  0.40           C  
ATOM   1257  C   GLN A 170      -6.126   1.262  20.517  1.00  0.38           C  
ATOM   1258  CB  GLN A 170      -6.203   3.667  19.824  1.00  0.34           C  
ATOM   1259  O   GLN A 170      -6.295   0.696  19.434  1.00  0.36           O  
ATOM   1260  CG  GLN A 170      -7.048   4.930  19.726  1.00  0.33           C  
ATOM   1261  CD  GLN A 170      -7.135   5.470  18.311  1.00  0.40           C  
ATOM   1262  NE2 GLN A 170      -8.151   6.285  18.048  1.00  0.31           N  
ATOM   1263  OE1 GLN A 170      -6.294   5.159  17.461  1.00  0.41           O  
ATOM   1264  N   SER A 171      -5.894   0.391  21.508  1.00  0.39           N  
ATOM   1265  CA  SER A 171      -5.478  -0.917  21.015  1.00  0.39           C  
ATOM   1266  C   SER A 171      -6.413  -2.017  21.507  1.00  0.40           C  
ATOM   1267  CB  SER A 171      -4.044  -1.223  21.451  1.00  0.36           C  
ATOM   1268  O   SER A 171      -6.531  -2.245  22.713  1.00  0.39           O  
ATOM   1269  OG  SER A 171      -3.997  -1.553  22.829  1.00  0.34           O  
ATOM   1270  N   ASN A 172      -7.713  -2.101  21.060  1.00  0.32           N  
ATOM   1271  CA  ASN A 172      -8.508  -3.298  20.807  1.00  0.34           C  
ATOM   1272  C   ASN A 172      -7.679  -4.568  20.972  1.00  0.33           C  
ATOM   1273  CB  ASN A 172      -9.127  -3.246  19.409  1.00  0.30           C  
ATOM   1274  O   ASN A 172      -6.773  -4.830  20.179  1.00  0.31           O  
ATOM   1275  CG  ASN A 172     -10.358  -2.363  19.347  1.00  0.30           C  
ATOM   1276  ND2 ASN A 172     -10.766  -1.998  18.138  1.00  0.28           N  
ATOM   1277  OD1 ASN A 172     -10.938  -2.012  20.379  1.00  0.32           O  
ATOM   1278  N   GLY A 173      -7.241  -5.057  22.261  1.00  0.34           N  
ATOM   1279  CA  GLY A 173      -7.249  -6.468  22.615  1.00  0.33           C  
ATOM   1280  C   GLY A 173      -5.869  -7.096  22.592  1.00  0.34           C  
ATOM   1281  O   GLY A 173      -5.736  -8.309  22.412  1.00  0.32           O  
ATOM   1282  N   GLN A 174      -4.770  -6.340  22.791  1.00  0.36           N  
ATOM   1283  CA  GLN A 174      -3.579  -7.133  23.075  1.00  0.38           C  
ATOM   1284  C   GLN A 174      -3.213  -7.066  24.555  1.00  0.37           C  
ATOM   1285  CB  GLN A 174      -2.402  -6.660  22.220  1.00  0.34           C  
ATOM   1286  O   GLN A 174      -2.434  -6.204  24.968  1.00  0.35           O  
ATOM   1287  CG  GLN A 174      -2.175  -7.497  20.969  1.00  0.33           C  
ATOM   1288  CD  GLN A 174      -0.882  -7.148  20.256  1.00  0.39           C  
ATOM   1289  NE2 GLN A 174      -0.358  -8.092  19.481  1.00  0.33           N  
ATOM   1290  OE1 GLN A 174      -0.358  -6.039  20.400  1.00  0.43           O  
ATOM   1291  N   SER A 175      -4.216  -7.281  25.500  1.00  0.38           N  
ATOM   1292  CA  SER A 175      -4.153  -7.849  26.843  1.00  0.39           C  
ATOM   1293  C   SER A 175      -3.749  -9.319  26.802  1.00  0.38           C  
ATOM   1294  CB  SER A 175      -5.501  -7.702  27.551  1.00  0.35           C  
ATOM   1295  O   SER A 175      -4.493 -10.159  26.291  1.00  0.37           O  
ATOM   1296  OG  SER A 175      -6.288  -8.868  27.383  1.00  0.35           O  
ATOM   1297  N   GLY A 176      -2.462  -9.831  26.399  1.00  0.34           N  
ATOM   1298  CA  GLY A 176      -2.214 -11.238  26.667  1.00  0.35           C  
ATOM   1299  C   GLY A 176      -0.835 -11.695  26.229  1.00  0.35           C  
ATOM   1300  O   GLY A 176      -0.601 -11.929  25.042  1.00  0.33           O  
ATOM   1301  N   ARG A 177       0.299 -11.056  26.716  1.00  0.36           N  
ATOM   1302  CA  ARG A 177       1.396 -12.014  26.621  1.00  0.37           C  
ATOM   1303  C   ARG A 177       2.402 -11.807  27.748  1.00  0.37           C  
ATOM   1304  CB  ARG A 177       2.096 -11.896  25.265  1.00  0.33           C  
ATOM   1305  O   ARG A 177       2.969 -10.721  27.890  1.00  0.35           O  
ATOM   1306  CG  ARG A 177       1.624 -12.913  24.238  1.00  0.31           C  
ATOM   1307  CD  ARG A 177       2.439 -12.838  22.955  1.00  0.37           C  
ATOM   1308  NE  ARG A 177       2.000 -13.831  21.978  1.00  0.32           N  
ATOM   1309  NH1 ARG A 177       3.832 -13.584  20.594  1.00  0.26           N  
ATOM   1310  NH2 ARG A 177       2.179 -15.079  20.059  1.00  0.22           N  
ATOM   1311  CZ  ARG A 177       2.671 -14.162  20.879  1.00  0.30           C  
ATOM   1312  N   ASN A 178       2.083 -12.442  29.006  1.00  0.30           N  
ATOM   1313  CA  ASN A 178       2.804 -13.237  29.995  1.00  0.33           C  
ATOM   1314  C   ASN A 178       3.528 -12.353  31.006  1.00  0.31           C  
ATOM   1315  CB  ASN A 178       3.795 -14.179  29.307  1.00  0.28           C  
ATOM   1316  O   ASN A 178       4.336 -11.504  30.628  1.00  0.30           O  
ATOM   1317  CG  ASN A 178       3.139 -15.450  28.804  1.00  0.28           C  
ATOM   1318  ND2 ASN A 178       3.834 -16.170  27.932  1.00  0.25           N  
ATOM   1319  OD1 ASN A 178       2.018 -15.782  29.196  1.00  0.31           O  
ATOM   1320  N   GLY A 179       2.971 -12.015  32.193  1.00  0.31           N  
ATOM   1321  CA  GLY A 179       3.313 -12.084  33.605  1.00  0.30           C  
ATOM   1322  C   GLY A 179       4.787 -11.847  33.874  1.00  0.31           C  
ATOM   1323  O   GLY A 179       5.234 -11.922  35.020  1.00  0.29           O  
ATOM   1324  N   SER A 180       5.640 -11.246  32.894  1.00  0.33           N  
ATOM   1325  CA  SER A 180       7.022 -10.818  33.084  1.00  0.33           C  
ATOM   1326  C   SER A 180       7.184  -9.328  32.800  1.00  0.33           C  
ATOM   1327  CB  SER A 180       7.961 -11.622  32.184  1.00  0.30           C  
ATOM   1328  O   SER A 180       6.596  -8.804  31.852  1.00  0.31           O  
ATOM   1329  OG  SER A 180       7.681 -11.374  30.817  1.00  0.30           O  
ATOM   1330  N   GLN A 181       7.058  -8.339  33.759  1.00  0.37           N  
ATOM   1331  CA  GLN A 181       7.383  -6.917  33.793  1.00  0.39           C  
ATOM   1332  C   GLN A 181       6.754  -6.182  32.613  1.00  0.37           C  
ATOM   1333  CB  GLN A 181       8.898  -6.712  33.792  1.00  0.34           C  
ATOM   1334  O   GLN A 181       7.046  -6.490  31.455  1.00  0.36           O  
ATOM   1335  CG  GLN A 181       9.521  -6.727  35.182  1.00  0.33           C  
ATOM   1336  CD  GLN A 181      10.980  -6.310  35.175  1.00  0.37           C  
ATOM   1337  NE2 GLN A 181      11.579  -6.231  36.358  1.00  0.31           N  
ATOM   1338  OE1 GLN A 181      11.564  -6.063  34.115  1.00  0.43           O  
ATOM   1339  N   GLY A 182       5.322  -6.046  32.504  1.00  0.41           N  
ATOM   1340  CA  GLY A 182       4.308  -5.337  31.739  1.00  0.40           C  
ATOM   1341  C   GLY A 182       4.827  -4.792  30.422  1.00  0.41           C  
ATOM   1342  O   GLY A 182       5.892  -4.173  30.377  1.00  0.40           O  
ATOM   1343  N   ALA A 183       4.793  -5.629  29.288  1.00  0.48           N  
ATOM   1344  CA  ALA A 183       5.095  -5.136  27.947  1.00  0.47           C  
ATOM   1345  C   ALA A 183       5.114  -3.610  27.915  1.00  0.48           C  
ATOM   1346  CB  ALA A 183       4.081  -5.674  26.941  1.00  0.44           C  
ATOM   1347  O   ALA A 183       4.187  -2.961  28.405  1.00  0.46           O  
ATOM   1348  N   PRO A 184       6.478  -3.102  27.973  1.00  0.54           N  
ATOM   1349  CA  PRO A 184       6.589  -1.646  27.853  1.00  0.53           C  
ATOM   1350  C   PRO A 184       5.528  -1.047  26.932  1.00  0.55           C  
ATOM   1351  CB  PRO A 184       7.991  -1.446  27.274  1.00  0.49           C  
ATOM   1352  O   PRO A 184       5.228  -1.615  25.879  1.00  0.52           O  
ATOM   1353  CG  PRO A 184       8.360  -2.776  26.700  1.00  0.46           C  
ATOM   1354  CD  PRO A 184       7.463  -3.820  27.299  1.00  0.48           C  
ATOM   1355  N   TRP A 185       4.685  -0.299  27.485  1.00  0.38           N  
ATOM   1356  CA  TRP A 185       3.537   0.384  26.897  1.00  0.55           C  
ATOM   1357  C   TRP A 185       3.988   1.463  25.919  1.00  0.41           C  
ATOM   1358  CB  TRP A 185       2.661   1.001  27.990  1.00  0.41           C  
ATOM   1359  O   TRP A 185       4.904   2.234  26.214  1.00  0.39           O  
ATOM   1360  CG  TRP A 185       1.535   1.841  27.465  1.00  0.41           C  
ATOM   1361  CD1 TRP A 185       0.297   1.410  27.077  1.00  0.37           C  
ATOM   1362  CD2 TRP A 185       1.547   3.258  27.266  1.00  0.38           C  
ATOM   1363  CE2 TRP A 185       0.281   3.620  26.756  1.00  0.37           C  
ATOM   1364  CE3 TRP A 185       2.507   4.258  27.472  1.00  0.39           C  
ATOM   1365  NE1 TRP A 185      -0.462   2.475  26.650  1.00  0.37           N  
ATOM   1366  CH2 TRP A 185       0.907   5.900  26.657  1.00  0.28           C  
ATOM   1367  CZ2 TRP A 185      -0.050   4.941  26.447  1.00  0.30           C  
ATOM   1368  CZ3 TRP A 185       2.175   5.573  27.164  1.00  0.30           C  
ATOM   1369  N   LYS A 186       3.378   1.563  24.543  1.00  0.62           N  
ATOM   1370  CA  LYS A 186       3.520   2.621  23.547  1.00  0.62           C  
ATOM   1371  C   LYS A 186       2.168   3.001  22.951  1.00  0.63           C  
ATOM   1372  CB  LYS A 186       4.480   2.189  22.437  1.00  0.59           C  
ATOM   1373  O   LYS A 186       1.260   2.170  22.880  1.00  0.62           O  
ATOM   1374  CG  LYS A 186       3.968   1.031  21.593  1.00  0.56           C  
ATOM   1375  CD  LYS A 186       4.973   0.635  20.519  1.00  0.56           C  
ATOM   1376  CE  LYS A 186       4.471  -0.538  19.688  1.00  0.48           C  
ATOM   1377  NZ  LYS A 186       5.395  -0.851  18.557  1.00  0.42           N  
ATOM   1378  N   THR A 187       1.995   4.387  22.708  1.00  0.63           N  
ATOM   1379  CA  THR A 187       0.927   4.850  21.829  1.00  0.63           C  
ATOM   1380  C   THR A 187       1.140   4.343  20.405  1.00  0.64           C  
ATOM   1381  CB  THR A 187       0.837   6.388  21.820  1.00  0.60           C  
ATOM   1382  O   THR A 187       2.229   3.877  20.063  1.00  0.62           O  
ATOM   1383  CG2 THR A 187       0.591   6.932  23.224  1.00  0.55           C  
ATOM   1384  OG1 THR A 187       2.065   6.929  21.319  1.00  0.60           O  
ATOM   1385  N   SER A 188       0.030   4.320  19.529  1.00  0.58           N  
ATOM   1386  CA  SER A 188       0.111   4.006  18.107  1.00  0.57           C  
ATOM   1387  C   SER A 188       1.170   4.855  17.412  1.00  0.58           C  
ATOM   1388  CB  SER A 188      -1.245   4.216  17.433  1.00  0.55           C  
ATOM   1389  O   SER A 188       1.787   4.415  16.440  1.00  0.57           O  
ATOM   1390  OG  SER A 188      -1.750   5.511  17.711  1.00  0.53           O  
ATOM   1391  N   ASP A 189       1.468   6.033  17.906  1.00  0.60           N  
ATOM   1392  CA  ASP A 189       2.364   7.012  17.298  1.00  0.60           C  
ATOM   1393  C   ASP A 189       3.784   6.869  17.841  1.00  0.60           C  
ATOM   1394  CB  ASP A 189       1.849   8.433  17.539  1.00  0.57           C  
ATOM   1395  O   ASP A 189       4.658   7.680  17.528  1.00  0.59           O  
ATOM   1396  CG  ASP A 189       0.421   8.634  17.065  1.00  0.55           C  
ATOM   1397  OD1 ASP A 189       0.007   7.983  16.082  1.00  0.54           O  
ATOM   1398  OD2 ASP A 189      -0.297   9.454  17.679  1.00  0.56           O  
ATOM   1399  N   GLY A 190       4.067   5.767  18.716  1.00  0.66           N  
ATOM   1400  CA  GLY A 190       5.417   5.455  19.158  1.00  0.66           C  
ATOM   1401  C   GLY A 190       5.785   6.125  20.468  1.00  0.67           C  
ATOM   1402  O   GLY A 190       6.946   6.097  20.881  1.00  0.66           O  
ATOM   1403  N   TRP A 191       4.910   6.758  21.233  1.00  0.71           N  
ATOM   1404  CA  TRP A 191       5.210   7.395  22.511  1.00  0.71           C  
ATOM   1405  C   TRP A 191       5.225   6.371  23.641  1.00  0.71           C  
ATOM   1406  CB  TRP A 191       4.190   8.495  22.817  1.00  0.68           C  
ATOM   1407  O   TRP A 191       4.336   5.520  23.728  1.00  0.69           O  
ATOM   1408  CG  TRP A 191       4.253   9.662  21.878  1.00  0.63           C  
ATOM   1409  CD1 TRP A 191       3.494   9.860  20.758  1.00  0.59           C  
ATOM   1410  CD2 TRP A 191       5.127  10.791  21.975  1.00  0.61           C  
ATOM   1411  CE2 TRP A 191       4.842  11.636  20.879  1.00  0.60           C  
ATOM   1412  CE3 TRP A 191       6.123  11.171  22.884  1.00  0.70           C  
ATOM   1413  NE1 TRP A 191       3.843  11.046  20.153  1.00  0.69           N  
ATOM   1414  CH2 TRP A 191       6.490  13.187  21.573  1.00  0.65           C  
ATOM   1415  CZ2 TRP A 191       5.520  12.839  20.669  1.00  0.67           C  
ATOM   1416  CZ3 TRP A 191       6.796  12.369  22.673  1.00  0.66           C  
ATOM   1417  N   CYS A 192       6.255   6.424  24.482  1.00  0.72           N  
ATOM   1418  CA  CYS A 192       6.345   5.629  25.701  1.00  0.73           C  
ATOM   1419  C   CYS A 192       6.695   6.505  26.898  1.00  0.73           C  
ATOM   1420  CB  CYS A 192       7.387   4.523  25.544  1.00  0.71           C  
ATOM   1421  O   CYS A 192       7.132   7.645  26.732  1.00  0.72           O  
ATOM   1422  SG  CYS A 192       9.052   5.134  25.201  1.00  0.71           S  
ATOM   1423  N   PHE A 193       6.430   6.004  28.124  1.00  0.73           N  
ATOM   1424  CA  PHE A 193       6.890   6.715  29.311  1.00  0.73           C  
ATOM   1425  C   PHE A 193       8.412   6.741  29.370  1.00  0.73           C  
ATOM   1426  CB  PHE A 193       6.326   6.067  30.579  1.00  0.71           C  
ATOM   1427  O   PHE A 193       9.066   5.728  29.112  1.00  0.72           O  
ATOM   1428  CG  PHE A 193       4.879   6.393  30.836  1.00  0.68           C  
ATOM   1429  CD1 PHE A 193       4.507   7.650  31.298  1.00  0.65           C  
ATOM   1430  CD2 PHE A 193       3.891   5.443  30.615  1.00  0.66           C  
ATOM   1431  CE1 PHE A 193       3.169   7.955  31.536  1.00  0.64           C  
ATOM   1432  CE2 PHE A 193       2.552   5.740  30.851  1.00  0.63           C  
ATOM   1433  CZ  PHE A 193       2.193   6.996  31.312  1.00  0.63           C  
ATOM   1434  N   ALA A 194       9.021   7.887  29.657  1.00  0.74           N  
ATOM   1435  CA  ALA A 194      10.446   8.027  29.947  1.00  0.74           C  
ATOM   1436  C   ALA A 194      10.779   7.483  31.334  1.00  0.75           C  
ATOM   1437  CB  ALA A 194      10.870   9.490  29.837  1.00  0.72           C  
ATOM   1438  O   ALA A 194      11.192   8.235  32.220  1.00  0.74           O  
ATOM   1439  N   ASP A 195      10.496   6.242  31.635  1.00  0.74           N  
ATOM   1440  CA  ASP A 195      10.607   5.635  32.958  1.00  0.74           C  
ATOM   1441  C   ASP A 195      11.886   4.810  33.077  1.00  0.74           C  
ATOM   1442  CB  ASP A 195       9.387   4.760  33.251  1.00  0.72           C  
ATOM   1443  O   ASP A 195      12.033   4.014  34.007  1.00  0.73           O  
ATOM   1444  CG  ASP A 195       9.200   3.645  32.239  1.00  0.71           C  
ATOM   1445  OD1 ASP A 195      10.027   3.518  31.311  1.00  0.71           O  
ATOM   1446  OD2 ASP A 195       8.214   2.887  32.368  1.00  0.72           O  
ATOM   1447  N   GLY A 196      12.914   4.933  32.209  1.00  0.72           N  
ATOM   1448  CA  GLY A 196      14.182   4.221  32.225  1.00  0.72           C  
ATOM   1449  C   GLY A 196      14.067   2.785  31.749  1.00  0.73           C  
ATOM   1450  O   GLY A 196      15.030   2.020  31.829  1.00  0.71           O  
ATOM   1451  N   MET A 197      12.952   2.417  31.284  1.00  0.73           N  
ATOM   1452  CA  MET A 197      12.779   1.031  30.858  1.00  0.74           C  
ATOM   1453  C   MET A 197      13.457   0.786  29.514  1.00  0.74           C  
ATOM   1454  CB  MET A 197      11.293   0.678  30.766  1.00  0.71           C  
ATOM   1455  O   MET A 197      13.624   1.714  28.720  1.00  0.72           O  
ATOM   1456  CG  MET A 197      10.599   0.592  32.115  1.00  0.67           C  
ATOM   1457  SD  MET A 197       8.927  -0.156  31.999  1.00  0.62           S  
ATOM   1458  CE  MET A 197       9.082  -1.477  33.233  1.00  0.57           C  
ATOM   1459  N   TRP A 198      13.963  -0.472  29.270  1.00  0.68           N  
ATOM   1460  CA  TRP A 198      14.422  -0.943  27.967  1.00  0.69           C  
ATOM   1461  C   TRP A 198      13.241  -1.225  27.043  1.00  0.67           C  
ATOM   1462  CB  TRP A 198      15.277  -2.204  28.121  1.00  0.63           C  
ATOM   1463  O   TRP A 198      12.361  -2.021  27.376  1.00  0.63           O  
ATOM   1464  CG  TRP A 198      16.638  -1.950  28.696  1.00  0.58           C  
ATOM   1465  CD1 TRP A 198      16.996  -1.990  30.015  1.00  0.52           C  
ATOM   1466  CD2 TRP A 198      17.823  -1.611  27.968  1.00  0.56           C  
ATOM   1467  CE2 TRP A 198      18.864  -1.461  28.911  1.00  0.56           C  
ATOM   1468  CE3 TRP A 198      18.106  -1.420  26.609  1.00  0.71           C  
ATOM   1469  NE1 TRP A 198      18.333  -1.697  30.151  1.00  0.71           N  
ATOM   1470  CH2 TRP A 198      20.417  -0.947  27.201  1.00  0.68           C  
ATOM   1471  CZ2 TRP A 198      20.168  -1.128  28.537  1.00  0.70           C  
ATOM   1472  CZ3 TRP A 198      19.404  -1.089  26.239  1.00  0.69           C  
ATOM   1473  N   TRP A 199      13.252  -0.582  25.941  1.00  0.67           N  
ATOM   1474  CA  TRP A 199      12.273  -0.816  24.884  1.00  0.69           C  
ATOM   1475  C   TRP A 199      12.897  -1.588  23.726  1.00  0.67           C  
ATOM   1476  CB  TRP A 199      11.698   0.510  24.379  1.00  0.64           C  
ATOM   1477  O   TRP A 199      14.015  -1.286  23.301  1.00  0.64           O  
ATOM   1478  CG  TRP A 199      10.714   1.143  25.317  1.00  0.60           C  
ATOM   1479  CD1 TRP A 199      10.993   1.964  26.374  1.00  0.54           C  
ATOM   1480  CD2 TRP A 199       9.291   1.001  25.284  1.00  0.55           C  
ATOM   1481  CE2 TRP A 199       8.769   1.766  26.351  1.00  0.52           C  
ATOM   1482  CE3 TRP A 199       8.404   0.302  24.454  1.00  0.61           C  
ATOM   1483  NE1 TRP A 199       9.828   2.342  27.000  1.00  0.61           N  
ATOM   1484  CH2 TRP A 199       6.554   1.156  25.783  1.00  0.58           C  
ATOM   1485  CZ2 TRP A 199       7.399   1.850  26.610  1.00  0.63           C  
ATOM   1486  CZ3 TRP A 199       7.041   0.387  24.713  1.00  0.56           C  
ATOM   1487  N   GLN A 200      12.126  -2.634  23.316  1.00  0.70           N  
ATOM   1488  CA  GLN A 200      12.419  -3.387  22.101  1.00  0.69           C  
ATOM   1489  C   GLN A 200      11.333  -3.180  21.050  1.00  0.69           C  
ATOM   1490  CB  GLN A 200      12.570  -4.876  22.415  1.00  0.67           C  
ATOM   1491  O   GLN A 200      10.142  -3.256  21.357  1.00  0.66           O  
ATOM   1492  CG  GLN A 200      13.937  -5.253  22.970  1.00  0.64           C  
ATOM   1493  CD  GLN A 200      14.096  -6.748  23.175  1.00  0.63           C  
ATOM   1494  NE2 GLN A 200      15.306  -7.174  23.521  1.00  0.56           N  
ATOM   1495  OE1 GLN A 200      13.138  -7.514  23.025  1.00  0.64           O  
ATOM   1496  N   TRP A 201      11.633  -2.722  19.838  1.00  0.60           N  
ATOM   1497  CA  TRP A 201      10.738  -2.698  18.686  1.00  0.64           C  
ATOM   1498  C   TRP A 201      11.447  -3.210  17.436  1.00  0.60           C  
ATOM   1499  CB  TRP A 201      10.210  -1.281  18.444  1.00  0.59           C  
ATOM   1500  O   TRP A 201      12.678  -3.242  17.382  1.00  0.58           O  
ATOM   1501  CG  TRP A 201      11.277  -0.281  18.114  1.00  0.57           C  
ATOM   1502  CD1 TRP A 201      11.702   0.089  16.868  1.00  0.51           C  
ATOM   1503  CD2 TRP A 201      12.058   0.474  19.045  1.00  0.52           C  
ATOM   1504  CE2 TRP A 201      12.937   1.283  18.293  1.00  0.48           C  
ATOM   1505  CE3 TRP A 201      12.098   0.545  20.444  1.00  0.51           C  
ATOM   1506  NE1 TRP A 201      12.700   1.030  16.969  1.00  0.50           N  
ATOM   1507  CH2 TRP A 201      13.868   2.205  20.264  1.00  0.47           C  
ATOM   1508  CZ2 TRP A 201      13.849   2.154  18.895  1.00  0.53           C  
ATOM   1509  CZ3 TRP A 201      13.006   1.412  21.041  1.00  0.44           C  
ATOM   1510  N   GLU A 202      10.672  -3.672  16.582  1.00  0.60           N  
ATOM   1511  CA  GLU A 202      11.159  -4.040  15.255  1.00  0.60           C  
ATOM   1512  C   GLU A 202      11.372  -2.805  14.384  1.00  0.60           C  
ATOM   1513  CB  GLU A 202      10.186  -5.004  14.573  1.00  0.57           C  
ATOM   1514  O   GLU A 202      10.423  -2.075  14.091  1.00  0.58           O  
ATOM   1515  CG  GLU A 202      10.108  -6.371  15.236  1.00  0.55           C  
ATOM   1516  CD  GLU A 202      11.400  -7.165  15.128  1.00  0.55           C  
ATOM   1517  OE1 GLU A 202      12.173  -6.939  14.169  1.00  0.55           O  
ATOM   1518  OE2 GLU A 202      11.642  -8.020  16.009  1.00  0.51           O  
ATOM   1519  N   GLY A 203      12.635  -2.446  14.043  1.00  0.59           N  
ATOM   1520  CA  GLY A 203      13.060  -1.446  13.077  1.00  0.59           C  
ATOM   1521  C   GLY A 203      13.443  -2.039  11.734  1.00  0.60           C  
ATOM   1522  O   GLY A 203      13.389  -3.256  11.548  1.00  0.58           O  
ATOM   1523  N   GLU A 204      13.650  -1.095  10.729  1.00  0.54           N  
ATOM   1524  CA  GLU A 204      14.051  -1.463   9.375  1.00  0.56           C  
ATOM   1525  C   GLU A 204      15.170  -2.501   9.394  1.00  0.55           C  
ATOM   1526  CB  GLU A 204      14.495  -0.227   8.590  1.00  0.53           C  
ATOM   1527  O   GLU A 204      15.206  -3.398   8.548  1.00  0.56           O  
ATOM   1528  CG  GLU A 204      14.414  -0.395   7.079  1.00  0.52           C  
ATOM   1529  CD  GLU A 204      14.714   0.885   6.316  1.00  0.54           C  
ATOM   1530  OE1 GLU A 204      14.954   1.933   6.958  1.00  0.54           O  
ATOM   1531  OE2 GLU A 204      14.708   0.840   5.065  1.00  0.50           O  
ATOM   1532  N   ASN A 205      16.200  -2.369  10.299  1.00  0.58           N  
ATOM   1533  CA  ASN A 205      17.407  -3.185  10.386  1.00  0.58           C  
ATOM   1534  C   ASN A 205      17.284  -4.253  11.469  1.00  0.59           C  
ATOM   1535  CB  ASN A 205      18.632  -2.306  10.643  1.00  0.54           C  
ATOM   1536  O   ASN A 205      18.292  -4.748  11.976  1.00  0.59           O  
ATOM   1537  CG  ASN A 205      18.913  -1.347   9.503  1.00  0.52           C  
ATOM   1538  ND2 ASN A 205      19.268  -0.113   9.840  1.00  0.55           N  
ATOM   1539  OD1 ASN A 205      18.811  -1.713   8.329  1.00  0.56           O  
ATOM   1540  N   GLY A 206      16.015  -4.741  11.915  1.00  0.63           N  
ATOM   1541  CA  GLY A 206      15.862  -5.737  12.964  1.00  0.63           C  
ATOM   1542  C   GLY A 206      15.369  -5.153  14.274  1.00  0.63           C  
ATOM   1543  O   GLY A 206      14.787  -4.067  14.296  1.00  0.60           O  
ATOM   1544  N   THR A 207      15.320  -5.945  15.307  1.00  0.67           N  
ATOM   1545  CA  THR A 207      14.862  -5.555  16.636  1.00  0.67           C  
ATOM   1546  C   THR A 207      15.763  -4.471  17.222  1.00  0.68           C  
ATOM   1547  CB  THR A 207      14.823  -6.764  17.590  1.00  0.64           C  
ATOM   1548  O   THR A 207      16.958  -4.693  17.427  1.00  0.66           O  
ATOM   1549  CG2 THR A 207      14.209  -6.385  18.933  1.00  0.60           C  
ATOM   1550  OG1 THR A 207      14.040  -7.807  16.997  1.00  0.65           O  
ATOM   1551  N   ILE A 208      15.299  -3.248  17.259  1.00  0.66           N  
ATOM   1552  CA  ILE A 208      15.948  -2.135  17.943  1.00  0.66           C  
ATOM   1553  C   ILE A 208      15.560  -2.138  19.419  1.00  0.66           C  
ATOM   1554  CB  ILE A 208      15.579  -0.781  17.295  1.00  0.63           C  
ATOM   1555  O   ILE A 208      14.373  -2.155  19.756  1.00  0.65           O  
ATOM   1556  CG1 ILE A 208      15.991  -0.766  15.818  1.00  0.58           C  
ATOM   1557  CG2 ILE A 208      16.229   0.377  18.057  1.00  0.59           C  
ATOM   1558  CD1 ILE A 208      15.482   0.443  15.046  1.00  0.57           C  
ATOM   1559  N   THR A 209      16.653  -2.297  20.350  1.00  0.70           N  
ATOM   1560  CA  THR A 209      16.543  -2.153  21.797  1.00  0.70           C  
ATOM   1561  C   THR A 209      17.071  -0.793  22.247  1.00  0.71           C  
ATOM   1562  CB  THR A 209      17.308  -3.271  22.529  1.00  0.67           C  
ATOM   1563  O   THR A 209      18.224  -0.449  21.977  1.00  0.68           O  
ATOM   1564  CG2 THR A 209      17.089  -3.191  24.036  1.00  0.65           C  
ATOM   1565  OG1 THR A 209      16.849  -4.544  22.057  1.00  0.69           O  
ATOM   1566  N   LYS A 210      16.237  -0.031  22.845  1.00  0.73           N  
ATOM   1567  CA  LYS A 210      16.665   1.260  23.375  1.00  0.73           C  
ATOM   1568  C   LYS A 210      16.134   1.478  24.789  1.00  0.74           C  
ATOM   1569  CB  LYS A 210      16.203   2.396  22.461  1.00  0.71           C  
ATOM   1570  O   LYS A 210      14.975   1.170  25.076  1.00  0.73           O  
ATOM   1571  CG  LYS A 210      16.977   3.693  22.646  1.00  0.67           C  
ATOM   1572  CD  LYS A 210      16.619   4.715  21.574  1.00  0.65           C  
ATOM   1573  CE  LYS A 210      17.364   6.027  21.780  1.00  0.59           C  
ATOM   1574  NZ  LYS A 210      17.106   6.991  20.669  1.00  0.54           N  
ATOM   1575  N   GLN A 211      17.002   1.893  25.742  1.00  0.75           N  
ATOM   1576  CA  GLN A 211      16.594   2.393  27.051  1.00  0.75           C  
ATOM   1577  C   GLN A 211      16.037   3.810  26.950  1.00  0.75           C  
ATOM   1578  CB  GLN A 211      17.770   2.360  28.029  1.00  0.72           C  
ATOM   1579  O   GLN A 211      16.709   4.713  26.447  1.00  0.72           O  
ATOM   1580  CG  GLN A 211      17.364   2.543  29.485  1.00  0.71           C  
ATOM   1581  CD  GLN A 211      18.539   2.441  30.439  1.00  0.70           C  
ATOM   1582  NE2 GLN A 211      18.256   2.113  31.696  1.00  0.71           N  
ATOM   1583  OE1 GLN A 211      19.691   2.655  30.051  1.00  0.74           O  
ATOM   1584  N   VAL A 212      14.794   3.943  27.349  1.00  0.75           N  
ATOM   1585  CA  VAL A 212      14.246   5.295  27.375  1.00  0.75           C  
ATOM   1586  C   VAL A 212      14.784   6.047  28.591  1.00  0.75           C  
ATOM   1587  CB  VAL A 212      12.701   5.282  27.398  1.00  0.73           C  
ATOM   1588  O   VAL A 212      15.142   5.433  29.599  1.00  0.74           O  
ATOM   1589  CG1 VAL A 212      12.147   4.677  26.109  1.00  0.68           C  
ATOM   1590  CG2 VAL A 212      12.193   4.511  28.615  1.00  0.68           C  
ATOM   1591  N   PRO A 213      15.044   7.378  28.467  1.00  0.74           N  
ATOM   1592  CA  PRO A 213      15.522   8.133  29.627  1.00  0.74           C  
ATOM   1593  C   PRO A 213      14.600   8.001  30.837  1.00  0.74           C  
ATOM   1594  CB  PRO A 213      15.553   9.577  29.119  1.00  0.72           C  
ATOM   1595  O   PRO A 213      13.375   7.995  30.688  1.00  0.73           O  
ATOM   1596  CG  PRO A 213      15.462   9.461  27.632  1.00  0.71           C  
ATOM   1597  CD  PRO A 213      14.860   8.128  27.293  1.00  0.71           C  
ATOM   1598  N   ASN A 214      15.150   7.816  32.051  1.00  0.74           N  
ATOM   1599  CA  ASN A 214      14.410   7.804  33.309  1.00  0.73           C  
ATOM   1600  C   ASN A 214      14.138   9.218  33.812  1.00  0.72           C  
ATOM   1601  CB  ASN A 214      15.166   6.999  34.369  1.00  0.70           C  
ATOM   1602  O   ASN A 214      14.850   9.720  34.684  1.00  0.69           O  
ATOM   1603  CG  ASN A 214      14.337   6.751  35.614  1.00  0.68           C  
ATOM   1604  ND2 ASN A 214      14.931   6.085  36.598  1.00  0.71           N  
ATOM   1605  OD1 ASN A 214      13.174   7.155  35.691  1.00  0.69           O  
ATOM   1606  N   LEU A 215      13.062   9.869  33.174  1.00  0.72           N  
ATOM   1607  CA  LEU A 215      12.708  11.245  33.506  1.00  0.71           C  
ATOM   1608  C   LEU A 215      11.557  11.283  34.506  1.00  0.71           C  
ATOM   1609  CB  LEU A 215      12.327  12.020  32.242  1.00  0.69           C  
ATOM   1610  O   LEU A 215      11.218  12.348  35.028  1.00  0.68           O  
ATOM   1611  CG  LEU A 215      13.412  12.146  31.171  1.00  0.67           C  
ATOM   1612  CD1 LEU A 215      12.877  12.903  29.960  1.00  0.65           C  
ATOM   1613  CD2 LEU A 215      14.646  12.839  31.739  1.00  0.66           C  
ATOM   1614  N   ASN A 216      10.836  10.135  34.889  1.00  0.69           N  
ATOM   1615  CA  ASN A 216       9.695  10.022  35.792  1.00  0.68           C  
ATOM   1616  C   ASN A 216      10.128   9.587  37.189  1.00  0.68           C  
ATOM   1617  CB  ASN A 216       8.659   9.047  35.229  1.00  0.65           C  
ATOM   1618  O   ASN A 216       9.378   8.908  37.893  1.00  0.65           O  
ATOM   1619  CG  ASN A 216       7.837   9.652  34.108  1.00  0.62           C  
ATOM   1620  ND2 ASN A 216       7.526   8.846  33.100  1.00  0.63           N  
ATOM   1621  OD1 ASN A 216       7.485  10.834  34.148  1.00  0.65           O  
ATOM   1622  N   GLN A 217      11.472   9.721  37.594  1.00  0.62           N  
ATOM   1623  CA  GLN A 217      11.983   9.400  38.922  1.00  0.61           C  
ATOM   1624  C   GLN A 217      12.009  10.637  39.815  1.00  0.61           C  
ATOM   1625  CB  GLN A 217      13.383   8.792  38.827  1.00  0.57           C  
ATOM   1626  O   GLN A 217      12.952  10.835  40.584  1.00  0.57           O  
ATOM   1627  CG  GLN A 217      13.409   7.402  38.205  1.00  0.54           C  
ATOM   1628  CD  GLN A 217      14.785   6.764  38.251  1.00  0.55           C  
ATOM   1629  NE2 GLN A 217      14.918   5.596  37.633  1.00  0.46           N  
ATOM   1630  OE1 GLN A 217      15.721   7.318  38.836  1.00  0.56           O  
ATOM   1631  N   ASN A 218      10.968  11.506  39.910  1.00  0.57           N  
ATOM   1632  CA  ASN A 218      10.943  12.740  40.687  1.00  0.56           C  
ATOM   1633  C   ASN A 218      12.005  13.726  40.210  1.00  0.57           C  
ATOM   1634  CB  ASN A 218      11.128  12.440  42.176  1.00  0.54           C  
ATOM   1635  O   ASN A 218      12.619  14.424  41.019  1.00  0.55           O  
ATOM   1636  CG  ASN A 218       9.879  11.866  42.816  1.00  0.52           C  
ATOM   1637  ND2 ASN A 218      10.031  11.296  44.006  1.00  0.49           N  
ATOM   1638  OD1 ASN A 218       8.788  11.932  42.245  1.00  0.52           O  
ATOM   1639  N   ALA A 219      12.448  13.539  38.904  1.00  0.56           N  
ATOM   1640  CA  ALA A 219      13.334  14.512  38.270  1.00  0.56           C  
ATOM   1641  C   ALA A 219      12.537  15.548  37.483  1.00  0.56           C  
ATOM   1642  CB  ALA A 219      14.332  13.806  37.355  1.00  0.54           C  
ATOM   1643  O   ALA A 219      11.519  15.222  36.868  1.00  0.54           O  
ATOM   1644  N   TYR A 220      12.674  16.878  37.755  1.00  0.58           N  
ATOM   1645  CA  TYR A 220      12.102  18.011  37.036  1.00  0.58           C  
ATOM   1646  C   TYR A 220      12.980  18.407  35.855  1.00  0.58           C  
ATOM   1647  CB  TYR A 220      11.920  19.207  37.976  1.00  0.56           C  
ATOM   1648  O   TYR A 220      14.207  18.446  35.972  1.00  0.57           O  
ATOM   1649  CG  TYR A 220      11.037  18.916  39.165  1.00  0.55           C  
ATOM   1650  CD1 TYR A 220       9.655  19.066  39.084  1.00  0.52           C  
ATOM   1651  CD2 TYR A 220      11.584  18.492  40.372  1.00  0.52           C  
ATOM   1652  CE1 TYR A 220       8.837  18.801  40.178  1.00  0.50           C  
ATOM   1653  CE2 TYR A 220      10.776  18.224  41.472  1.00  0.49           C  
ATOM   1654  OH  TYR A 220       8.602  18.116  42.452  1.00  0.46           O  
ATOM   1655  CZ  TYR A 220       9.406  18.380  41.366  1.00  0.53           C  
ATOM   1656  N   LEU A 221      12.313  18.398  34.635  1.00  0.56           N  
ATOM   1657  CA  LEU A 221      13.023  19.153  33.608  1.00  0.55           C  
ATOM   1658  C   LEU A 221      13.188  20.612  34.022  1.00  0.56           C  
ATOM   1659  CB  LEU A 221      12.280  19.071  32.272  1.00  0.53           C  
ATOM   1660  O   LEU A 221      12.202  21.297  34.303  1.00  0.54           O  
ATOM   1661  CG  LEU A 221      12.351  17.731  31.538  1.00  0.51           C  
ATOM   1662  CD1 LEU A 221      11.345  17.700  30.393  1.00  0.49           C  
ATOM   1663  CD2 LEU A 221      13.763  17.477  31.023  1.00  0.49           C  
ATOM   1664  N   LYS A 222      14.311  20.972  34.451  1.00  0.54           N  
ATOM   1665  CA  LYS A 222      14.650  22.372  34.690  1.00  0.53           C  
ATOM   1666  C   LYS A 222      14.727  23.151  33.380  1.00  0.54           C  
ATOM   1667  CB  LYS A 222      15.976  22.483  35.445  1.00  0.52           C  
ATOM   1668  O   LYS A 222      15.459  22.766  32.466  1.00  0.52           O  
ATOM   1669  CG  LYS A 222      16.303  23.891  35.917  1.00  0.51           C  
ATOM   1670  CD  LYS A 222      17.577  23.919  36.752  1.00  0.52           C  
ATOM   1671  CE  LYS A 222      17.910  25.329  37.220  1.00  0.47           C  
ATOM   1672  NZ  LYS A 222      19.127  25.353  38.085  1.00  0.45           N  
ATOM   1673  N   GLY A 223      13.660  24.017  33.049  1.00  0.52           N  
ATOM   1674  CA  GLY A 223      13.795  25.021  32.006  1.00  0.51           C  
ATOM   1675  C   GLY A 223      15.046  25.867  32.150  1.00  0.52           C  
ATOM   1676  O   GLY A 223      15.505  26.120  33.266  1.00  0.50           O  
ATOM   1677  N   ILE A 224      15.892  25.890  31.170  1.00  0.44           N  
ATOM   1678  CA  ILE A 224      16.921  26.911  31.008  1.00  0.45           C  
ATOM   1679  C   ILE A 224      16.267  28.280  30.837  1.00  0.44           C  
ATOM   1680  CB  ILE A 224      17.840  26.602  29.805  1.00  0.42           C  
ATOM   1681  O   ILE A 224      15.321  28.430  30.059  1.00  0.42           O  
ATOM   1682  CG1 ILE A 224      18.278  25.133  29.832  1.00  0.36           C  
ATOM   1683  CG2 ILE A 224      19.054  27.536  29.799  1.00  0.37           C  
ATOM   1684  CD1 ILE A 224      19.035  24.690  28.587  1.00  0.38           C  
ATOM   1685  N   SER A 225      16.229  29.126  31.756  1.00  0.45           N  
ATOM   1686  CA  SER A 225      15.848  30.527  31.604  1.00  0.46           C  
ATOM   1687  C   SER A 225      16.862  31.285  30.753  1.00  0.45           C  
ATOM   1688  CB  SER A 225      15.714  31.198  32.971  1.00  0.43           C  
ATOM   1689  O   SER A 225      18.071  31.102  30.908  1.00  0.44           O  
ATOM   1690  OG  SER A 225      15.502  32.592  32.829  1.00  0.40           O  
ATOM   1691  N   THR A 226      16.481  31.661  29.635  1.00  0.43           N  
ATOM   1692  CA  THR A 226      17.228  32.590  28.795  1.00  0.43           C  
ATOM   1693  C   THR A 226      17.421  33.926  29.507  1.00  0.43           C  
ATOM   1694  CB  THR A 226      16.518  32.821  27.448  1.00  0.40           C  
ATOM   1695  O   THR A 226      18.301  34.709  29.141  1.00  0.41           O  
ATOM   1696  CG2 THR A 226      16.603  31.582  26.563  1.00  0.37           C  
ATOM   1697  OG1 THR A 226      15.139  33.129  27.689  1.00  0.39           O  
ATOM   1698  N   SER A 227      16.747  34.155  30.658  1.00  0.40           N  
ATOM   1699  CA  SER A 227      16.753  35.537  31.127  1.00  0.42           C  
ATOM   1700  C   SER A 227      17.144  35.620  32.598  1.00  0.40           C  
ATOM   1701  CB  SER A 227      15.381  36.180  30.918  1.00  0.35           C  
ATOM   1702  O   SER A 227      16.550  34.947  33.443  1.00  0.38           O  
ATOM   1703  OG  SER A 227      14.413  35.586  31.765  1.00  0.38           O  
ATOM   1704  N   GLY A 228      18.557  35.667  32.953  1.00  0.38           N  
ATOM   1705  CA  GLY A 228      19.219  36.415  34.009  1.00  0.38           C  
ATOM   1706  C   GLY A 228      18.990  35.829  35.389  1.00  0.38           C  
ATOM   1707  O   GLY A 228      19.218  36.498  36.400  1.00  0.35           O  
ATOM   1708  N   VAL A 229      18.672  34.435  35.373  1.00  0.40           N  
ATOM   1709  CA  VAL A 229      18.767  33.797  36.681  1.00  0.43           C  
ATOM   1710  C   VAL A 229      19.974  32.862  36.714  1.00  0.40           C  
ATOM   1711  CB  VAL A 229      17.479  33.016  37.027  1.00  0.37           C  
ATOM   1712  O   VAL A 229      20.040  31.896  35.949  1.00  0.39           O  
ATOM   1713  CG1 VAL A 229      17.439  32.671  38.515  1.00  0.35           C  
ATOM   1714  CG2 VAL A 229      16.244  33.822  36.628  1.00  0.35           C  
ATOM   1715  N   THR A 230      21.205  33.426  36.603  1.00  0.39           N  
ATOM   1716  CA  THR A 230      22.462  32.881  37.103  1.00  0.41           C  
ATOM   1717  C   THR A 230      22.205  31.816  38.165  1.00  0.39           C  
ATOM   1718  CB  THR A 230      23.357  33.989  37.689  1.00  0.36           C  
ATOM   1719  O   THR A 230      21.945  32.140  39.326  1.00  0.37           O  
ATOM   1720  CG2 THR A 230      24.656  34.122  36.900  1.00  0.34           C  
ATOM   1721  OG1 THR A 230      22.654  35.237  37.645  1.00  0.32           O  
ATOM   1722  N   LYS A 231      21.273  30.891  37.940  1.00  0.41           N  
ATOM   1723  CA  LYS A 231      21.407  29.741  38.830  1.00  0.43           C  
ATOM   1724  C   LYS A 231      22.260  28.648  38.192  1.00  0.41           C  
ATOM   1725  CB  LYS A 231      20.032  29.184  39.200  1.00  0.39           C  
ATOM   1726  O   LYS A 231      21.975  28.203  37.078  1.00  0.40           O  
ATOM   1727  CG  LYS A 231      19.305  29.989  40.267  1.00  0.38           C  
ATOM   1728  CD  LYS A 231      18.128  29.214  40.847  1.00  0.42           C  
ATOM   1729  CE  LYS A 231      17.391  30.023  41.905  1.00  0.37           C  
ATOM   1730  NZ  LYS A 231      16.246  29.261  42.488  1.00  0.37           N  
ATOM   1731  N   THR A 232      23.661  28.794  38.159  1.00  0.41           N  
ATOM   1732  CA  THR A 232      24.893  28.023  38.036  1.00  0.42           C  
ATOM   1733  C   THR A 232      24.670  26.574  38.461  1.00  0.41           C  
ATOM   1734  CB  THR A 232      26.025  28.640  38.878  1.00  0.38           C  
ATOM   1735  O   THR A 232      25.569  25.740  38.337  1.00  0.39           O  
ATOM   1736  CG2 THR A 232      26.811  29.669  38.074  1.00  0.35           C  
ATOM   1737  OG1 THR A 232      25.461  29.280  40.030  1.00  0.32           O  
ATOM   1738  N   ASP A 233      23.423  25.979  38.354  1.00  0.40           N  
ATOM   1739  CA  ASP A 233      23.389  24.542  38.610  1.00  0.41           C  
ATOM   1740  C   ASP A 233      22.867  23.779  37.395  1.00  0.40           C  
ATOM   1741  CB  ASP A 233      22.526  24.235  39.836  1.00  0.38           C  
ATOM   1742  O   ASP A 233      21.674  23.830  37.090  1.00  0.39           O  
ATOM   1743  CG  ASP A 233      23.194  24.620  41.144  1.00  0.36           C  
ATOM   1744  OD1 ASP A 233      24.441  24.702  41.191  1.00  0.37           O  
ATOM   1745  OD2 ASP A 233      22.469  24.839  42.137  1.00  0.38           O  
ATOM   1746  N   SER A 234      23.522  23.868  36.308  1.00  0.43           N  
ATOM   1747  CA  SER A 234      23.453  23.191  35.017  1.00  0.42           C  
ATOM   1748  C   SER A 234      23.627  21.684  35.173  1.00  0.43           C  
ATOM   1749  CB  SER A 234      24.519  23.740  34.067  1.00  0.39           C  
ATOM   1750  O   SER A 234      23.389  20.925  34.231  1.00  0.40           O  
ATOM   1751  OG  SER A 234      25.768  23.855  34.725  1.00  0.36           O  
ATOM   1752  N   VAL A 235      23.739  21.136  36.451  1.00  0.42           N  
ATOM   1753  CA  VAL A 235      23.913  19.690  36.540  1.00  0.42           C  
ATOM   1754  C   VAL A 235      22.764  19.080  37.340  1.00  0.42           C  
ATOM   1755  CB  VAL A 235      25.267  19.320  37.184  1.00  0.39           C  
ATOM   1756  O   VAL A 235      22.394  19.595  38.398  1.00  0.40           O  
ATOM   1757  CG1 VAL A 235      25.574  17.837  36.982  1.00  0.36           C  
ATOM   1758  CG2 VAL A 235      26.387  20.184  36.605  1.00  0.37           C  
ATOM   1759  N   ILE A 236      21.792  18.474  36.728  1.00  0.42           N  
ATOM   1760  CA  ILE A 236      20.868  17.543  37.366  1.00  0.43           C  
ATOM   1761  C   ILE A 236      21.554  16.865  38.550  1.00  0.42           C  
ATOM   1762  CB  ILE A 236      20.355  16.483  36.365  1.00  0.40           C  
ATOM   1763  O   ILE A 236      22.666  16.348  38.419  1.00  0.40           O  
ATOM   1764  CG1 ILE A 236      19.528  17.148  35.260  1.00  0.37           C  
ATOM   1765  CG2 ILE A 236      19.539  15.408  37.089  1.00  0.38           C  
ATOM   1766  CD1 ILE A 236      19.175  16.219  34.106  1.00  0.38           C  
ATOM   1767  N   GLY A 237      21.167  17.385  39.798  1.00  0.40           N  
ATOM   1768  CA  GLY A 237      21.651  16.817  41.046  1.00  0.41           C  
ATOM   1769  C   GLY A 237      22.615  17.728  41.782  1.00  0.40           C  
ATOM   1770  O   GLY A 237      23.186  17.341  42.804  1.00  0.38           O  
ATOM   1771  N   SER A 238      22.814  18.960  41.234  1.00  0.37           N  
ATOM   1772  CA  SER A 238      23.746  19.697  42.081  1.00  0.38           C  
ATOM   1773  C   SER A 238      23.094  20.102  43.399  1.00  0.37           C  
ATOM   1774  CB  SER A 238      24.262  20.940  41.355  1.00  0.35           C  
ATOM   1775  O   SER A 238      21.950  20.560  43.416  1.00  0.36           O  
ATOM   1776  OG  SER A 238      23.261  21.941  41.299  1.00  0.33           O  
ATOM   1777  N   SER A 239      23.152  19.243  44.492  1.00  0.45           N  
ATOM   1778  CA  SER A 239      23.112  19.661  45.890  1.00  0.45           C  
ATOM   1779  C   SER A 239      23.443  21.143  46.033  1.00  0.46           C  
ATOM   1780  CB  SER A 239      24.084  18.830  46.727  1.00  0.43           C  
ATOM   1781  O   SER A 239      24.410  21.628  45.442  1.00  0.44           O  
ATOM   1782  OG  SER A 239      25.410  18.968  46.244  1.00  0.40           O  
ATOM   1783  N   GLY A 240      22.573  22.103  45.784  1.00  0.43           N  
ATOM   1784  CA  GLY A 240      22.748  23.457  46.285  1.00  0.44           C  
ATOM   1785  C   GLY A 240      23.363  23.506  47.671  1.00  0.43           C  
ATOM   1786  O   GLY A 240      22.982  22.732  48.552  1.00  0.42           O  
ATOM   1787  N   ASN A 241      24.751  23.568  47.782  1.00  0.44           N  
ATOM   1788  CA  ASN A 241      25.419  23.991  49.007  1.00  0.47           C  
ATOM   1789  C   ASN A 241      24.844  25.302  49.536  1.00  0.44           C  
ATOM   1790  CB  ASN A 241      26.926  24.127  48.778  1.00  0.42           C  
ATOM   1791  O   ASN A 241      24.769  26.291  48.805  1.00  0.43           O  
ATOM   1792  CG  ASN A 241      27.745  23.487  49.882  1.00  0.42           C  
ATOM   1793  ND2 ASN A 241      29.034  23.297  49.630  1.00  0.36           N  
ATOM   1794  OD1 ASN A 241      27.222  23.166  50.953  1.00  0.41           O  
ATOM   1795  N   ILE A 242      23.822  25.255  50.338  1.00  0.49           N  
ATOM   1796  CA  ILE A 242      23.661  26.423  51.197  1.00  0.50           C  
ATOM   1797  C   ILE A 242      24.941  26.654  51.998  1.00  0.49           C  
ATOM   1798  CB  ILE A 242      22.454  26.264  52.148  1.00  0.48           C  
ATOM   1799  O   ILE A 242      25.253  25.890  52.914  1.00  0.49           O  
ATOM   1800  CG1 ILE A 242      21.177  25.982  51.348  1.00  0.45           C  
ATOM   1801  CG2 ILE A 242      22.289  27.509  53.024  1.00  0.46           C  
ATOM   1802  CD1 ILE A 242      19.960  25.681  52.211  1.00  0.47           C  
ATOM   1803  N   SER A 243      26.088  27.061  51.336  1.00  0.53           N  
ATOM   1804  CA  SER A 243      27.241  27.720  51.941  1.00  0.54           C  
ATOM   1805  C   SER A 243      26.958  29.195  52.206  1.00  0.54           C  
ATOM   1806  CB  SER A 243      28.471  27.582  51.043  1.00  0.49           C  
ATOM   1807  O   SER A 243      26.117  29.801  51.538  1.00  0.52           O  
ATOM   1808  OG  SER A 243      28.317  28.343  49.858  1.00  0.49           O  
ATOM   1809  N   GLY A 244      27.294  29.684  53.422  1.00  0.54           N  
ATOM   1810  CA  GLY A 244      27.343  31.072  53.853  1.00  0.56           C  
ATOM   1811  C   GLY A 244      26.253  31.426  54.848  1.00  0.54           C  
ATOM   1812  O   GLY A 244      26.092  32.593  55.210  1.00  0.52           O  
ATOM   1813  N   THR A 245      25.483  30.412  55.277  1.00  0.60           N  
ATOM   1814  CA  THR A 245      24.531  30.736  56.334  1.00  0.61           C  
ATOM   1815  C   THR A 245      25.237  30.853  57.681  1.00  0.60           C  
ATOM   1816  CB  THR A 245      23.416  29.678  56.425  1.00  0.57           C  
ATOM   1817  O   THR A 245      25.874  29.902  58.139  1.00  0.58           O  
ATOM   1818  CG2 THR A 245      22.359  30.080  57.449  1.00  0.52           C  
ATOM   1819  OG1 THR A 245      22.793  29.537  55.142  1.00  0.54           O  
ATOM   1820  N   VAL A 246      25.422  32.068  58.178  1.00  0.70           N  
ATOM   1821  CA  VAL A 246      25.980  32.439  59.474  1.00  0.70           C  
ATOM   1822  C   VAL A 246      24.943  32.201  60.570  1.00  0.70           C  
ATOM   1823  CB  VAL A 246      26.446  33.912  59.492  1.00  0.67           C  
ATOM   1824  O   VAL A 246      23.808  32.673  60.472  1.00  0.68           O  
ATOM   1825  CG1 VAL A 246      27.081  34.261  60.836  1.00  0.61           C  
ATOM   1826  CG2 VAL A 246      27.426  34.174  58.350  1.00  0.61           C  
ATOM   1827  N   LEU A 247      25.168  31.111  61.420  1.00  0.69           N  
ATOM   1828  CA  LEU A 247      24.334  30.856  62.589  1.00  0.69           C  
ATOM   1829  C   LEU A 247      24.343  32.053  63.534  1.00  0.70           C  
ATOM   1830  CB  LEU A 247      24.814  29.604  63.328  1.00  0.66           C  
ATOM   1831  O   LEU A 247      25.403  32.611  63.826  1.00  0.68           O  
ATOM   1832  CG  LEU A 247      24.728  28.287  62.555  1.00  0.64           C  
ATOM   1833  CD1 LEU A 247      25.331  27.151  63.376  1.00  0.61           C  
ATOM   1834  CD2 LEU A 247      23.282  27.976  62.186  1.00  0.62           C  
ATOM   1835  N   SER A 248      23.143  32.611  63.791  1.00  0.75           N  
ATOM   1836  CA  SER A 248      23.023  33.610  64.849  1.00  0.76           C  
ATOM   1837  C   SER A 248      23.287  32.996  66.220  1.00  0.77           C  
ATOM   1838  CB  SER A 248      21.636  34.251  64.827  1.00  0.74           C  
ATOM   1839  O   SER A 248      23.173  31.781  66.395  1.00  0.76           O  
ATOM   1840  OG  SER A 248      20.646  33.325  65.241  1.00  0.71           O  
ATOM   1841  N   VAL A 249      23.701  33.808  67.277  1.00  0.75           N  
ATOM   1842  CA  VAL A 249      23.957  33.380  68.648  1.00  0.75           C  
ATOM   1843  C   VAL A 249      22.768  32.576  69.169  1.00  0.75           C  
ATOM   1844  CB  VAL A 249      24.234  34.583  69.576  1.00  0.72           C  
ATOM   1845  O   VAL A 249      22.945  31.580  69.874  1.00  0.73           O  
ATOM   1846  CG1 VAL A 249      24.356  34.128  71.029  1.00  0.68           C  
ATOM   1847  CG2 VAL A 249      25.499  35.317  69.135  1.00  0.67           C  
ATOM   1848  N   ALA A 250      21.530  32.926  68.548  1.00  0.76           N  
ATOM   1849  CA  ALA A 250      20.285  32.282  68.957  1.00  0.76           C  
ATOM   1850  C   ALA A 250      20.184  30.870  68.388  1.00  0.75           C  
ATOM   1851  CB  ALA A 250      19.085  33.117  68.516  1.00  0.72           C  
ATOM   1852  O   ALA A 250      19.479  30.021  68.938  1.00  0.72           O  
ATOM   1853  N   GLN A 251      20.998  30.509  67.364  1.00  0.71           N  
ATOM   1854  CA  GLN A 251      20.969  29.213  66.695  1.00  0.71           C  
ATOM   1855  C   GLN A 251      22.093  28.310  67.196  1.00  0.71           C  
ATOM   1856  CB  GLN A 251      21.073  29.388  65.179  1.00  0.68           C  
ATOM   1857  O   GLN A 251      22.128  27.119  66.878  1.00  0.68           O  
ATOM   1858  CG  GLN A 251      19.861  30.065  64.554  1.00  0.66           C  
ATOM   1859  CD  GLN A 251      20.061  30.386  63.084  1.00  0.66           C  
ATOM   1860  NE2 GLN A 251      19.131  29.938  62.248  1.00  0.59           N  
ATOM   1861  OE1 GLN A 251      21.043  31.031  62.703  1.00  0.69           O  
ATOM   1862  N   LEU A 252      23.092  28.812  67.849  1.00  0.73           N  
ATOM   1863  CA  LEU A 252      24.192  28.056  68.439  1.00  0.72           C  
ATOM   1864  C   LEU A 252      23.727  27.295  69.676  1.00  0.73           C  
ATOM   1865  CB  LEU A 252      25.349  28.989  68.804  1.00  0.71           C  
ATOM   1866  O   LEU A 252      22.852  27.766  70.407  1.00  0.72           O  
ATOM   1867  CG  LEU A 252      26.064  29.671  67.636  1.00  0.69           C  
ATOM   1868  CD1 LEU A 252      27.058  30.705  68.154  1.00  0.68           C  
ATOM   1869  CD2 LEU A 252      26.767  28.638  66.762  1.00  0.69           C  
ATOM   1870  N   PRO A 253      23.995  26.020  69.798  1.00  0.75           N  
ATOM   1871  CA  PRO A 253      23.737  25.374  71.088  1.00  0.75           C  
ATOM   1872  C   PRO A 253      24.184  26.226  72.274  1.00  0.77           C  
ATOM   1873  CB  PRO A 253      24.554  24.082  71.005  1.00  0.73           C  
ATOM   1874  O   PRO A 253      25.172  26.959  72.175  1.00  0.76           O  
ATOM   1875  CG  PRO A 253      25.408  24.248  69.789  1.00  0.72           C  
ATOM   1876  CD  PRO A 253      24.960  25.479  69.055  1.00  0.73           C  
ATOM   1877  N   SER A 254      23.357  26.188  73.318  1.00  0.76           N  
ATOM   1878  CA  SER A 254      23.734  26.853  74.562  1.00  0.78           C  
ATOM   1879  C   SER A 254      25.126  26.428  75.016  1.00  0.77           C  
ATOM   1880  CB  SER A 254      22.715  26.549  75.661  1.00  0.73           C  
ATOM   1881  O   SER A 254      25.410  25.234  75.130  1.00  0.75           O  
ATOM   1882  OG  SER A 254      22.922  27.390  76.784  1.00  0.69           O  
ATOM   1883  N   HIS A 255      26.033  27.174  75.123  1.00  0.77           N  
ATOM   1884  CA  HIS A 255      27.397  26.916  75.570  1.00  0.79           C  
ATOM   1885  C   HIS A 255      27.849  27.958  76.588  1.00  0.79           C  
ATOM   1886  CB  HIS A 255      28.356  26.895  74.379  1.00  0.75           C  
ATOM   1887  O   HIS A 255      27.333  29.078  76.608  1.00  0.78           O  
ATOM   1888  CG  HIS A 255      28.384  28.177  73.609  1.00  0.72           C  
ATOM   1889  CD2 HIS A 255      29.244  29.222  73.653  1.00  0.71           C  
ATOM   1890  ND1 HIS A 255      27.440  28.495  72.657  1.00  0.70           N  
ATOM   1891  CE1 HIS A 255      27.719  29.683  72.148  1.00  0.70           C  
ATOM   1892  NE2 HIS A 255      28.808  30.146  72.735  1.00  0.70           N  
ATOM   1893  N   SER A 256      28.630  27.678  77.443  1.00  0.80           N  
ATOM   1894  CA  SER A 256      29.463  28.471  78.341  1.00  0.82           C  
ATOM   1895  C   SER A 256      30.918  28.015  78.292  1.00  0.79           C  
ATOM   1896  CB  SER A 256      28.940  28.384  79.775  1.00  0.76           C  
ATOM   1897  O   SER A 256      31.200  26.854  77.990  1.00  0.75           O  
ATOM   1898  OG  SER A 256      29.043  27.059  80.268  1.00  0.70           O  
ATOM   1899  N   PHE A 257      31.848  28.858  78.317  1.00  0.82           N  
ATOM   1900  CA  PHE A 257      33.264  28.529  78.430  1.00  0.85           C  
ATOM   1901  C   PHE A 257      33.731  28.637  79.877  1.00  0.84           C  
ATOM   1902  CB  PHE A 257      34.104  29.448  77.538  1.00  0.79           C  
ATOM   1903  O   PHE A 257      33.435  29.620  80.559  1.00  0.83           O  
ATOM   1904  CG  PHE A 257      33.788  29.325  76.071  1.00  0.72           C  
ATOM   1905  CD1 PHE A 257      34.351  28.309  75.308  1.00  0.69           C  
ATOM   1906  CD2 PHE A 257      32.929  30.225  75.456  1.00  0.70           C  
ATOM   1907  CE1 PHE A 257      34.061  28.192  73.951  1.00  0.69           C  
ATOM   1908  CE2 PHE A 257      32.634  30.115  74.100  1.00  0.68           C  
ATOM   1909  CZ  PHE A 257      33.202  29.098  73.349  1.00  0.71           C  
ATOM   1910  N   SER A 258      34.246  27.570  80.387  1.00  0.82           N  
ATOM   1911  CA  SER A 258      35.000  27.666  81.633  1.00  0.86           C  
ATOM   1912  C   SER A 258      36.368  28.299  81.404  1.00  0.84           C  
ATOM   1913  CB  SER A 258      35.168  26.283  82.265  1.00  0.79           C  
ATOM   1914  O   SER A 258      37.041  27.996  80.416  1.00  0.81           O  
ATOM   1915  OG  SER A 258      35.828  25.400  81.375  1.00  0.70           O  
ATOM   1916  N   PHE A 259      36.652  29.287  82.061  1.00  0.79           N  
ATOM   1917  CA  PHE A 259      37.996  29.853  82.087  1.00  0.84           C  
ATOM   1918  C   PHE A 259      38.610  29.727  83.476  1.00  0.81           C  
ATOM   1919  CB  PHE A 259      37.970  31.322  81.655  1.00  0.79           C  
ATOM   1920  O   PHE A 259      37.894  29.728  84.479  1.00  0.81           O  
ATOM   1921  CG  PHE A 259      37.114  32.197  82.531  1.00  0.74           C  
ATOM   1922  CD1 PHE A 259      35.767  32.382  82.247  1.00  0.73           C  
ATOM   1923  CD2 PHE A 259      37.658  32.835  83.638  1.00  0.75           C  
ATOM   1924  CE1 PHE A 259      34.972  33.191  83.056  1.00  0.74           C  
ATOM   1925  CE2 PHE A 259      36.870  33.645  84.451  1.00  0.74           C  
ATOM   1926  CZ  PHE A 259      35.528  33.823  84.158  1.00  0.74           C  
ATOM   1927  N   SER A 260      39.731  29.400  83.543  1.00  0.85           N  
ATOM   1928  CA  SER A 260      40.576  29.442  84.732  1.00  0.88           C  
ATOM   1929  C   SER A 260      41.906  30.129  84.440  1.00  0.85           C  
ATOM   1930  CB  SER A 260      40.828  28.029  85.261  1.00  0.83           C  
ATOM   1931  O   SER A 260      42.362  30.150  83.295  1.00  0.81           O  
ATOM   1932  OG  SER A 260      41.520  27.249  84.301  1.00  0.76           O  
ATOM   1933  N   GLY A 261      42.405  30.882  85.273  1.00  0.83           N  
ATOM   1934  CA  GLY A 261      43.698  31.539  85.164  1.00  0.86           C  
ATOM   1935  C   GLY A 261      44.334  31.830  86.510  1.00  0.83           C  
ATOM   1936  O   GLY A 261      43.743  31.553  87.555  1.00  0.80           O  
ATOM   1937  N   THR A 262      45.534  32.203  86.414  1.00  0.81           N  
ATOM   1938  CA  THR A 262      46.280  32.726  87.553  1.00  0.83           C  
ATOM   1939  C   THR A 262      46.681  34.179  87.316  1.00  0.79           C  
ATOM   1940  CB  THR A 262      47.538  31.883  87.831  1.00  0.76           C  
ATOM   1941  O   THR A 262      47.001  34.565  86.190  1.00  0.74           O  
ATOM   1942  CG2 THR A 262      47.168  30.500  88.359  1.00  0.63           C  
ATOM   1943  OG1 THR A 262      48.285  31.734  86.618  1.00  0.67           O  
ATOM   1944  N   THR A 263      46.118  35.075  87.942  1.00  0.78           N  
ATOM   1945  CA  THR A 263      46.643  36.434  87.876  1.00  0.79           C  
ATOM   1946  C   THR A 263      48.169  36.428  87.920  1.00  0.77           C  
ATOM   1947  CB  THR A 263      46.097  37.300  89.026  1.00  0.76           C  
ATOM   1948  O   THR A 263      48.778  35.447  88.352  1.00  0.74           O  
ATOM   1949  CG2 THR A 263      44.573  37.343  89.007  1.00  0.71           C  
ATOM   1950  OG1 THR A 263      46.533  36.753  90.277  1.00  0.76           O  
ATOM   1951  N   GLY A 264      48.774  37.265  87.128  1.00  0.77           N  
ATOM   1952  CA  GLY A 264      50.157  37.597  87.433  1.00  0.79           C  
ATOM   1953  C   GLY A 264      50.421  37.742  88.920  1.00  0.76           C  
ATOM   1954  O   GLY A 264      49.485  37.839  89.716  1.00  0.74           O  
ATOM   1955  N   ALA A 265      51.583  37.534  89.266  1.00  0.73           N  
ATOM   1956  CA  ALA A 265      52.003  37.768  90.645  1.00  0.74           C  
ATOM   1957  C   ALA A 265      51.673  39.192  91.084  1.00  0.71           C  
ATOM   1958  CB  ALA A 265      53.498  37.501  90.798  1.00  0.69           C  
ATOM   1959  O   ALA A 265      52.065  40.158  90.427  1.00  0.67           O  
ATOM   1960  N   ALA A 266      50.407  39.402  91.724  1.00  0.67           N  
ATOM   1961  CA  ALA A 266      50.022  40.707  92.254  1.00  0.66           C  
ATOM   1962  C   ALA A 266      51.218  41.421  92.877  1.00  0.65           C  
ATOM   1963  CB  ALA A 266      48.903  40.555  93.282  1.00  0.61           C  
ATOM   1964  O   ALA A 266      51.102  42.563  93.327  1.00  0.62           O  
ATOM   1965  N   GLY A 267      52.543  40.873  92.495  1.00  0.70           N  
ATOM   1966  CA  GLY A 267      53.656  41.518  93.173  1.00  0.70           C  
ATOM   1967  C   GLY A 267      53.462  41.618  94.675  1.00  0.69           C  
ATOM   1968  O   GLY A 267      52.409  41.246  95.196  1.00  0.65           O  
ATOM   1969  N   ARG A 268      54.337  41.780  95.451  1.00  0.64           N  
ATOM   1970  CA  ARG A 268      54.298  42.067  96.881  1.00  0.63           C  
ATOM   1971  C   ARG A 268      53.429  43.286  97.171  1.00  0.63           C  
ATOM   1972  CB  ARG A 268      55.711  42.288  97.425  1.00  0.61           C  
ATOM   1973  O   ARG A 268      53.662  44.365  96.623  1.00  0.60           O  
ATOM   1974  CG  ARG A 268      56.509  41.007  97.606  1.00  0.60           C  
ATOM   1975  CD  ARG A 268      57.870  41.275  98.233  1.00  0.60           C  
ATOM   1976  NE  ARG A 268      58.591  40.035  98.506  1.00  0.50           N  
ATOM   1977  NH1 ARG A 268      60.468  41.073  99.365  1.00  0.39           N  
ATOM   1978  NH2 ARG A 268      60.372  38.786  99.242  1.00  0.34           N  
ATOM   1979  CZ  ARG A 268      59.809  39.967  99.037  1.00  0.53           C  
ATOM   1980  N   HIS A 269      52.168  43.108  97.398  1.00  0.63           N  
ATOM   1981  CA  HIS A 269      51.238  44.175  97.750  1.00  0.63           C  
ATOM   1982  C   HIS A 269      50.770  44.044  99.195  1.00  0.62           C  
ATOM   1983  CB  HIS A 269      50.034  44.168  96.806  1.00  0.59           C  
ATOM   1984  O   HIS A 269      50.919  42.984  99.807  1.00  0.59           O  
ATOM   1985  CG  HIS A 269      49.249  42.895  96.843  1.00  0.57           C  
ATOM   1986  CD2 HIS A 269      48.127  42.562  97.523  1.00  0.56           C  
ATOM   1987  ND1 HIS A 269      49.606  41.780  96.116  1.00  0.59           N  
ATOM   1988  CE1 HIS A 269      48.734  40.813  96.347  1.00  0.54           C  
ATOM   1989  NE2 HIS A 269      47.827  41.262  97.198  1.00  0.48           N  
ATOM   1990  N   GLY A 270      50.518  45.058  99.860  1.00  0.64           N  
ATOM   1991  CA  GLY A 270      49.987  45.264 101.198  1.00  0.63           C  
ATOM   1992  C   GLY A 270      48.471  45.226 101.251  1.00  0.64           C  
ATOM   1993  O   GLY A 270      47.802  45.614 100.291  1.00  0.60           O  
ATOM   1994  N   HIS A 271      47.783  44.338 102.041  1.00  0.66           N  
ATOM   1995  CA  HIS A 271      46.390  44.346 102.471  1.00  0.66           C  
ATOM   1996  C   HIS A 271      46.204  45.206 103.717  1.00  0.65           C  
ATOM   1997  CB  HIS A 271      45.903  42.921 102.739  1.00  0.63           C  
ATOM   1998  O   HIS A 271      47.046  45.192 104.618  1.00  0.63           O  
ATOM   1999  CG  HIS A 271      45.908  42.047 101.525  1.00  0.61           C  
ATOM   2000  CD2 HIS A 271      46.796  41.116 101.103  1.00  0.61           C  
ATOM   2001  ND1 HIS A 271      44.907  42.083 100.579  1.00  0.60           N  
ATOM   2002  CE1 HIS A 271      45.179  41.208  99.625  1.00  0.58           C  
ATOM   2003  NE2 HIS A 271      46.320  40.608  99.920  1.00  0.54           N  
ATOM   2004  N   SER A 272      45.204  46.194 103.505  1.00  0.63           N  
ATOM   2005  CA  SER A 272      44.694  46.824 104.719  1.00  0.63           C  
ATOM   2006  C   SER A 272      43.852  45.850 105.535  1.00  0.63           C  
ATOM   2007  CB  SER A 272      43.866  48.062 104.374  1.00  0.60           C  
ATOM   2008  O   SER A 272      42.836  45.343 105.053  1.00  0.60           O  
ATOM   2009  OG  SER A 272      43.752  48.216 102.970  1.00  0.59           O  
ATOM   2010  N   GLN A 273      44.382  45.068 106.257  1.00  0.59           N  
ATOM   2011  CA  GLN A 273      43.647  44.385 107.316  1.00  0.60           C  
ATOM   2012  C   GLN A 273      43.517  45.270 108.553  1.00  0.59           C  
ATOM   2013  CB  GLN A 273      44.332  43.068 107.683  1.00  0.57           C  
ATOM   2014  O   GLN A 273      44.512  45.797 109.053  1.00  0.57           O  
ATOM   2015  CG  GLN A 273      43.463  42.133 108.512  1.00  0.57           C  
ATOM   2016  CD  GLN A 273      43.881  40.679 108.389  1.00  0.57           C  
ATOM   2017  NE2 GLN A 273      43.016  39.774 108.834  1.00  0.47           N  
ATOM   2018  OE1 GLN A 273      44.971  40.373 107.896  1.00  0.56           O  
ATOM   2019  N   ALA A 274      42.266  45.724 108.767  1.00  0.56           N  
ATOM   2020  CA  ALA A 274      41.976  46.260 110.094  1.00  0.56           C  
ATOM   2021  C   ALA A 274      42.395  45.279 111.186  1.00  0.56           C  
ATOM   2022  CB  ALA A 274      40.490  46.590 110.222  1.00  0.54           C  
ATOM   2023  O   ALA A 274      41.808  44.203 111.321  1.00  0.54           O  
ATOM   2024  N   LEU A 275      43.619  45.211 111.492  1.00  0.53           N  
ATOM   2025  CA  LEU A 275      44.002  44.613 112.766  1.00  0.52           C  
ATOM   2026  C   LEU A 275      43.585  45.503 113.931  1.00  0.52           C  
ATOM   2027  CB  LEU A 275      45.513  44.369 112.810  1.00  0.52           C  
ATOM   2028  O   LEU A 275      43.821  46.713 113.910  1.00  0.51           O  
ATOM   2029  CG  LEU A 275      46.060  43.323 111.837  1.00  0.51           C  
ATOM   2030  CD1 LEU A 275      47.580  43.422 111.752  1.00  0.49           C  
ATOM   2031  CD2 LEU A 275      45.633  41.922 112.261  1.00  0.49           C  
ATOM   2032  N   LYS A 276      42.651  45.110 114.547  1.00  0.51           N  
ATOM   2033  CA  LYS A 276      42.384  45.692 115.860  1.00  0.52           C  
ATOM   2034  C   LYS A 276      43.684  46.006 116.596  1.00  0.51           C  
ATOM   2035  CB  LYS A 276      41.521  44.750 116.700  1.00  0.50           C  
ATOM   2036  O   LYS A 276      44.527  45.126 116.780  1.00  0.50           O  
ATOM   2037  CG  LYS A 276      40.127  45.284 116.992  1.00  0.50           C  
ATOM   2038  CD  LYS A 276      39.341  44.335 117.889  1.00  0.51           C  
ATOM   2039  CE  LYS A 276      37.940  44.860 118.169  1.00  0.47           C  
ATOM   2040  NZ  LYS A 276      37.176  43.947 119.070  1.00  0.44           N  
ATOM   2041  N   GLY A 277      44.232  47.273 116.356  1.00  0.49           N  
ATOM   2042  CA  GLY A 277      45.280  47.966 117.090  1.00  0.49           C  
ATOM   2043  C   GLY A 277      45.495  47.413 118.486  1.00  0.48           C  
ATOM   2044  O   GLY A 277      44.541  47.006 119.152  1.00  0.47           O  
ATOM   2045  N   MET A 278      46.718  46.885 118.718  1.00  0.48           N  
ATOM   2046  CA  MET A 278      47.358  46.656 120.011  1.00  0.48           C  
ATOM   2047  C   MET A 278      47.150  47.848 120.939  1.00  0.48           C  
ATOM   2048  CB  MET A 278      48.853  46.387 119.831  1.00  0.46           C  
ATOM   2049  O   MET A 278      47.444  48.986 120.571  1.00  0.46           O  
ATOM   2050  CG  MET A 278      49.186  44.928 119.569  1.00  0.45           C  
ATOM   2051  SD  MET A 278      50.992  44.603 119.594  1.00  0.51           S  
ATOM   2052  CE  MET A 278      51.249  44.095 117.871  1.00  0.41           C  
ATOM   2053  N   ASP A 279      46.154  47.781 121.913  1.00  0.49           N  
ATOM   2054  CA  ASP A 279      46.214  48.508 123.178  1.00  0.49           C  
ATOM   2055  C   ASP A 279      47.624  48.475 123.764  1.00  0.49           C  
ATOM   2056  CB  ASP A 279      45.214  47.926 124.179  1.00  0.47           C  
ATOM   2057  O   ASP A 279      48.257  47.418 123.812  1.00  0.47           O  
ATOM   2058  CG  ASP A 279      45.325  48.550 125.559  1.00  0.46           C  
ATOM   2059  OD1 ASP A 279      46.135  49.484 125.743  1.00  0.47           O  
ATOM   2060  OD2 ASP A 279      44.598  48.101 126.472  1.00  0.50           O  
ATOM   2061  N   ARG A 280      48.431  49.690 123.624  1.00  0.52           N  
ATOM   2062  CA  ARG A 280      49.689  50.212 124.150  1.00  0.52           C  
ATOM   2063  C   ARG A 280      49.930  49.726 125.575  1.00  0.52           C  
ATOM   2064  CB  ARG A 280      49.695  51.742 124.110  1.00  0.48           C  
ATOM   2065  O   ARG A 280      51.044  49.834 126.093  1.00  0.50           O  
ATOM   2066  CG  ARG A 280      50.483  52.324 122.947  1.00  0.47           C  
ATOM   2067  CD  ARG A 280      50.626  53.835 123.063  1.00  0.48           C  
ATOM   2068  NE  ARG A 280      51.484  54.377 122.014  1.00  0.43           N  
ATOM   2069  NH1 ARG A 280      51.391  56.556 122.777  1.00  0.36           N  
ATOM   2070  NH2 ARG A 280      52.615  56.043 120.909  1.00  0.34           N  
ATOM   2071  CZ  ARG A 280      51.828  55.658 121.902  1.00  0.48           C  
ATOM   2072  N   SER A 281      49.064  48.856 126.238  1.00  0.51           N  
ATOM   2073  CA  SER A 281      49.296  48.490 127.632  1.00  0.51           C  
ATOM   2074  C   SER A 281      49.205  46.980 127.829  1.00  0.51           C  
ATOM   2075  CB  SER A 281      48.291  49.193 128.545  1.00  0.47           C  
ATOM   2076  O   SER A 281      48.164  46.376 127.563  1.00  0.48           O  
ATOM   2077  OG  SER A 281      46.962  48.870 128.175  1.00  0.48           O  
ATOM   2078  N   GLY A 282      50.232  46.148 127.328  1.00  0.46           N  
ATOM   2079  CA  GLY A 282      50.666  44.926 127.986  1.00  0.46           C  
ATOM   2080  C   GLY A 282      50.279  43.670 127.228  1.00  0.46           C  
ATOM   2081  O   GLY A 282      49.121  43.507 126.837  1.00  0.43           O  
ATOM   2082  N   LEU A 283      51.210  43.163 126.283  1.00  0.49           N  
ATOM   2083  CA  LEU A 283      51.679  41.835 125.901  1.00  0.50           C  
ATOM   2084  C   LEU A 283      50.528  40.835 125.889  1.00  0.49           C  
ATOM   2085  CB  LEU A 283      52.776  41.358 126.856  1.00  0.44           C  
ATOM   2086  O   LEU A 283      50.108  40.353 126.944  1.00  0.46           O  
ATOM   2087  CG  LEU A 283      54.184  41.894 126.593  1.00  0.43           C  
ATOM   2088  CD1 LEU A 283      55.006  41.878 127.878  1.00  0.40           C  
ATOM   2089  CD2 LEU A 283      54.872  41.080 125.502  1.00  0.42           C  
ATOM   2090  N   ASN A 284      49.387  41.097 125.231  1.00  0.48           N  
ATOM   2091  CA  ASN A 284      48.569  39.928 124.926  1.00  0.48           C  
ATOM   2092  C   ASN A 284      47.831  40.091 123.600  1.00  0.48           C  
ATOM   2093  CB  ASN A 284      47.574  39.658 126.057  1.00  0.43           C  
ATOM   2094  O   ASN A 284      46.982  40.974 123.461  1.00  0.45           O  
ATOM   2095  CG  ASN A 284      48.234  39.059 127.283  1.00  0.40           C  
ATOM   2096  ND2 ASN A 284      47.639  39.287 128.448  1.00  0.38           N  
ATOM   2097  OD1 ASN A 284      49.270  38.397 127.185  1.00  0.43           O  
ATOM   2098  N   ALA A 285      48.560  39.857 122.413  1.00  0.46           N  
ATOM   2099  CA  ALA A 285      48.353  39.156 121.149  1.00  0.47           C  
ATOM   2100  C   ALA A 285      46.983  38.485 121.112  1.00  0.46           C  
ATOM   2101  CB  ALA A 285      49.455  38.123 120.927  1.00  0.42           C  
ATOM   2102  O   ALA A 285      46.610  37.771 122.046  1.00  0.44           O  
ATOM   2103  N   LEU A 286      45.882  39.263 120.467  1.00  0.49           N  
ATOM   2104  CA  LEU A 286      44.771  38.776 119.656  1.00  0.50           C  
ATOM   2105  C   LEU A 286      43.686  38.161 120.534  1.00  0.49           C  
ATOM   2106  CB  LEU A 286      45.263  37.746 118.636  1.00  0.44           C  
ATOM   2107  O   LEU A 286      43.785  36.996 120.925  1.00  0.47           O  
ATOM   2108  CG  LEU A 286      45.951  38.303 117.388  1.00  0.43           C  
ATOM   2109  CD1 LEU A 286      46.896  37.263 116.796  1.00  0.42           C  
ATOM   2110  CD2 LEU A 286      44.917  38.742 116.358  1.00  0.44           C  
ATOM   2111  N   THR A 287      43.073  38.952 121.638  1.00  0.47           N  
ATOM   2112  CA  THR A 287      41.963  38.459 122.445  1.00  0.47           C  
ATOM   2113  C   THR A 287      40.861  39.510 122.547  1.00  0.47           C  
ATOM   2114  CB  THR A 287      42.431  38.063 123.857  1.00  0.43           C  
ATOM   2115  O   THR A 287      41.142  40.698 122.718  1.00  0.45           O  
ATOM   2116  CG2 THR A 287      43.365  36.858 123.809  1.00  0.38           C  
ATOM   2117  OG1 THR A 287      43.124  39.167 124.452  1.00  0.38           O  
ATOM   2118  N   SER A 288      39.662  39.115 121.844  1.00  0.49           N  
ATOM   2119  CA  SER A 288      38.213  39.126 122.013  1.00  0.51           C  
ATOM   2120  C   SER A 288      37.813  39.821 123.311  1.00  0.49           C  
ATOM   2121  CB  SER A 288      37.659  37.701 121.996  1.00  0.45           C  
ATOM   2122  O   SER A 288      38.380  39.543 124.369  1.00  0.47           O  
ATOM   2123  OG  SER A 288      37.773  37.102 123.276  1.00  0.47           O  
ATOM   2124  N   SER A 289      37.463  41.174 123.306  1.00  0.49           N  
ATOM   2125  CA  SER A 289      36.460  41.813 124.151  1.00  0.50           C  
ATOM   2126  C   SER A 289      37.039  43.023 124.878  1.00  0.49           C  
ATOM   2127  CB  SER A 289      35.901  40.817 125.167  1.00  0.44           C  
ATOM   2128  O   SER A 289      38.115  42.939 125.473  1.00  0.46           O  
ATOM   2129  OG  SER A 289      36.939  40.284 125.972  1.00  0.46           O  
ATOM   2130  N   ASN A 290      36.543  44.314 124.547  1.00  0.51           N  
ATOM   2131  CA  ASN A 290      35.959  45.448 125.255  1.00  0.53           C  
ATOM   2132  C   ASN A 290      37.030  46.435 125.712  1.00  0.51           C  
ATOM   2133  CB  ASN A 290      35.134  44.968 126.451  1.00  0.46           C  
ATOM   2134  O   ASN A 290      37.668  46.229 126.746  1.00  0.49           O  
ATOM   2135  CG  ASN A 290      33.651  44.891 126.144  1.00  0.45           C  
ATOM   2136  ND2 ASN A 290      32.878  44.362 127.084  1.00  0.43           N  
ATOM   2137  OD1 ASN A 290      33.205  45.302 125.069  1.00  0.47           O  
ATOM   2138  N   ASP A 291      37.741  47.043 124.733  1.00  0.50           N  
ATOM   2139  CA  ASP A 291      38.324  48.286 125.231  1.00  0.52           C  
ATOM   2140  C   ASP A 291      38.269  49.382 124.169  1.00  0.51           C  
ATOM   2141  CB  ASP A 291      39.769  48.059 125.678  1.00  0.47           C  
ATOM   2142  O   ASP A 291      38.823  49.226 123.079  1.00  0.49           O  
ATOM   2143  CG  ASP A 291      39.925  48.033 127.189  1.00  0.46           C  
ATOM   2144  OD1 ASP A 291      38.988  48.446 127.906  1.00  0.47           O  
ATOM   2145  OD2 ASP A 291      40.995  47.598 127.666  1.00  0.51           O  
ATOM   2146  N   ASN A 292      37.201  50.253 124.166  1.00  0.58           N  
ATOM   2147  CA  ASN A 292      36.901  51.662 123.937  1.00  0.59           C  
ATOM   2148  C   ASN A 292      38.172  52.504 123.880  1.00  0.58           C  
ATOM   2149  CB  ASN A 292      35.960  52.193 125.021  1.00  0.53           C  
ATOM   2150  O   ASN A 292      38.802  52.755 124.909  1.00  0.55           O  
ATOM   2151  CG  ASN A 292      34.548  51.660 124.881  1.00  0.51           C  
ATOM   2152  ND2 ASN A 292      33.825  51.598 125.993  1.00  0.48           N  
ATOM   2153  OD1 ASN A 292      34.111  51.306 123.783  1.00  0.53           O  
ATOM   2154  N   GLY A 293      38.915  52.489 122.901  1.00  0.55           N  
ATOM   2155  CA  GLY A 293      39.689  53.650 122.492  1.00  0.54           C  
ATOM   2156  C   GLY A 293      40.982  53.287 121.786  1.00  0.55           C  
ATOM   2157  O   GLY A 293      41.901  54.104 121.703  1.00  0.52           O  
ATOM   2158  N   ILE A 294      41.044  52.060 121.092  1.00  0.50           N  
ATOM   2159  CA  ILE A 294      42.273  51.744 120.373  1.00  0.52           C  
ATOM   2160  C   ILE A 294      42.040  51.874 118.870  1.00  0.51           C  
ATOM   2161  CB  ILE A 294      42.779  50.325 120.716  1.00  0.48           C  
ATOM   2162  O   ILE A 294      41.136  51.243 118.318  1.00  0.49           O  
ATOM   2163  CG1 ILE A 294      42.979  50.179 122.229  1.00  0.43           C  
ATOM   2164  CG2 ILE A 294      44.076  50.017 119.961  1.00  0.45           C  
ATOM   2165  CD1 ILE A 294      43.377  48.777 122.669  1.00  0.45           C  
ATOM   2166  N   PRO A 295      42.574  53.049 118.279  1.00  0.54           N  
ATOM   2167  CA  PRO A 295      42.635  53.225 116.826  1.00  0.53           C  
ATOM   2168  C   PRO A 295      43.062  51.954 116.095  1.00  0.54           C  
ATOM   2169  CB  PRO A 295      43.675  54.334 116.648  1.00  0.51           C  
ATOM   2170  O   PRO A 295      44.048  51.320 116.478  1.00  0.52           O  
ATOM   2171  CG  PRO A 295      44.259  54.532 118.009  1.00  0.49           C  
ATOM   2172  CD  PRO A 295      43.462  53.723 118.992  1.00  0.50           C  
ATOM   2173  N   THR A 296      42.028  51.186 115.469  1.00  0.53           N  
ATOM   2174  CA  THR A 296      42.289  50.214 114.413  1.00  0.53           C  
ATOM   2175  C   THR A 296      43.526  50.606 113.610  1.00  0.53           C  
ATOM   2176  CB  THR A 296      41.081  50.080 113.467  1.00  0.50           C  
ATOM   2177  O   THR A 296      43.543  51.651 112.956  1.00  0.52           O  
ATOM   2178  CG2 THR A 296      40.898  48.637 113.009  1.00  0.47           C  
ATOM   2179  OG1 THR A 296      39.896  50.507 114.151  1.00  0.47           O  
ATOM   2180  N   VAL A 297      44.747  50.363 114.176  1.00  0.51           N  
ATOM   2181  CA  VAL A 297      45.878  50.460 113.259  1.00  0.52           C  
ATOM   2182  C   VAL A 297      45.719  49.442 112.133  1.00  0.51           C  
ATOM   2183  CB  VAL A 297      47.222  50.241 113.990  1.00  0.50           C  
ATOM   2184  O   VAL A 297      45.562  48.246 112.386  1.00  0.50           O  
ATOM   2185  CG1 VAL A 297      48.397  50.495 113.048  1.00  0.45           C  
ATOM   2186  CG2 VAL A 297      47.313  51.144 115.219  1.00  0.47           C  
ATOM   2187  N   ILE A 298      45.164  49.857 111.010  1.00  0.53           N  
ATOM   2188  CA  ILE A 298      45.332  49.228 109.704  1.00  0.52           C  
ATOM   2189  C   ILE A 298      46.816  48.986 109.436  1.00  0.53           C  
ATOM   2190  CB  ILE A 298      44.718  50.090 108.578  1.00  0.49           C  
ATOM   2191  O   ILE A 298      47.588  49.935 109.280  1.00  0.51           O  
ATOM   2192  CG1 ILE A 298      43.238  50.368 108.866  1.00  0.43           C  
ATOM   2193  CG2 ILE A 298      44.893  49.407 107.219  1.00  0.45           C  
ATOM   2194  CD1 ILE A 298      42.576  51.298 107.859  1.00  0.43           C  
ATOM   2195  N   ASN A 299      47.449  47.969 110.079  1.00  0.51           N  
ATOM   2196  CA  ASN A 299      48.724  47.538 109.515  1.00  0.51           C  
ATOM   2197  C   ASN A 299      48.541  46.892 108.145  1.00  0.51           C  
ATOM   2198  CB  ASN A 299      49.432  46.572 110.467  1.00  0.49           C  
ATOM   2199  O   ASN A 299      47.616  46.103 107.944  1.00  0.50           O  
ATOM   2200  CG  ASN A 299      50.105  47.282 111.626  1.00  0.48           C  
ATOM   2201  ND2 ASN A 299      50.357  46.549 112.704  1.00  0.44           N  
ATOM   2202  OD1 ASN A 299      50.395  48.479 111.552  1.00  0.48           O  
ATOM   2203  N   ASN A 300      49.003  47.664 107.117  1.00  0.54           N  
ATOM   2204  CA  ASN A 300      49.281  47.083 105.808  1.00  0.55           C  
ATOM   2205  C   ASN A 300      50.101  45.801 105.927  1.00  0.54           C  
ATOM   2206  CB  ASN A 300      50.002  48.093 104.914  1.00  0.52           C  
ATOM   2207  O   ASN A 300      51.175  45.800 106.530  1.00  0.53           O  
ATOM   2208  CG  ASN A 300      49.044  48.954 104.114  1.00  0.50           C  
ATOM   2209  ND2 ASN A 300      49.555  50.040 103.547  1.00  0.47           N  
ATOM   2210  OD1 ASN A 300      47.855  48.645 104.007  1.00  0.50           O  
ATOM   2211  N   ILE A 301      49.653  44.656 106.250  1.00  0.57           N  
ATOM   2212  CA  ILE A 301      50.490  43.553 105.788  1.00  0.57           C  
ATOM   2213  C   ILE A 301      51.189  43.945 104.489  1.00  0.57           C  
ATOM   2214  CB  ILE A 301      49.664  42.263 105.585  1.00  0.54           C  
ATOM   2215  O   ILE A 301      50.537  44.147 103.462  1.00  0.56           O  
ATOM   2216  CG1 ILE A 301      48.623  42.114 106.700  1.00  0.49           C  
ATOM   2217  CG2 ILE A 301      50.581  41.039 105.524  1.00  0.50           C  
ATOM   2218  CD1 ILE A 301      47.691  40.923 106.522  1.00  0.50           C  
ATOM   2219  N   ASN A 302      52.302  44.769 104.723  1.00  0.57           N  
ATOM   2220  CA  ASN A 302      53.077  45.391 103.655  1.00  0.56           C  
ATOM   2221  C   ASN A 302      53.458  44.380 102.578  1.00  0.57           C  
ATOM   2222  CB  ASN A 302      54.330  46.062 104.221  1.00  0.52           C  
ATOM   2223  O   ASN A 302      53.798  44.760 101.456  1.00  0.54           O  
ATOM   2224  CG  ASN A 302      54.005  47.162 105.212  1.00  0.49           C  
ATOM   2225  ND2 ASN A 302      55.003  47.579 105.983  1.00  0.44           N  
ATOM   2226  OD1 ASN A 302      52.867  47.633 105.286  1.00  0.50           O  
ATOM   2227  N   GLU A 303      53.258  43.097 102.882  1.00  0.63           N  
ATOM   2228  CA  GLU A 303      53.736  42.279 101.771  1.00  0.63           C  
ATOM   2229  C   GLU A 303      53.115  40.885 101.804  1.00  0.63           C  
ATOM   2230  CB  GLU A 303      55.263  42.174 101.798  1.00  0.59           C  
ATOM   2231  O   GLU A 303      53.537  40.030 102.585  1.00  0.60           O  
ATOM   2232  CG  GLU A 303      55.975  43.457 101.394  1.00  0.57           C  
ATOM   2233  CD  GLU A 303      57.490  43.324 101.379  1.00  0.57           C  
ATOM   2234  OE1 GLU A 303      58.006  42.233 101.711  1.00  0.57           O  
ATOM   2235  OE2 GLU A 303      58.165  44.319 101.035  1.00  0.51           O  
ATOM   2236  N   ALA A 304      51.971  40.602 101.551  1.00  0.61           N  
ATOM   2237  CA  ALA A 304      51.645  39.274 101.040  1.00  0.61           C  
ATOM   2238  C   ALA A 304      52.565  38.889  99.885  1.00  0.62           C  
ATOM   2239  CB  ALA A 304      50.185  39.218 100.595  1.00  0.59           C  
ATOM   2240  O   ALA A 304      52.871  39.718  99.025  1.00  0.62           O  
ATOM   2241  N   PRO A 305      53.504  37.714 100.257  1.00  0.70           N  
ATOM   2242  CA  PRO A 305      54.326  37.160  99.179  1.00  0.71           C  
ATOM   2243  C   PRO A 305      53.610  37.162  97.830  1.00  0.71           C  
ATOM   2244  CB  PRO A 305      54.604  35.729  99.647  1.00  0.67           C  
ATOM   2245  O   PRO A 305      52.381  37.247  97.779  1.00  0.68           O  
ATOM   2246  CG  PRO A 305      53.533  35.440 100.648  1.00  0.65           C  
ATOM   2247  CD  PRO A 305      53.007  36.744 101.175  1.00  0.65           C  
ATOM   2248  N   ASP A 306      54.448  37.431  96.799  1.00  0.68           N  
ATOM   2249  CA  ASP A 306      53.901  37.277  95.454  1.00  0.71           C  
ATOM   2250  C   ASP A 306      52.948  36.086  95.382  1.00  0.70           C  
ATOM   2251  CB  ASP A 306      55.028  37.112  94.432  1.00  0.66           C  
ATOM   2252  O   ASP A 306      53.304  34.975  95.779  1.00  0.67           O  
ATOM   2253  CG  ASP A 306      54.736  37.801  93.111  1.00  0.63           C  
ATOM   2254  OD1 ASP A 306      53.654  38.410  92.966  1.00  0.62           O  
ATOM   2255  OD2 ASP A 306      55.594  37.731  92.204  1.00  0.67           O  
ATOM   2256  N   HIS A 307      51.917  36.210  95.418  1.00  0.72           N  
ATOM   2257  CA  HIS A 307      50.976  35.108  95.255  1.00  0.74           C  
ATOM   2258  C   HIS A 307      50.091  35.316  94.030  1.00  0.74           C  
ATOM   2259  CB  HIS A 307      50.112  34.952  96.507  1.00  0.70           C  
ATOM   2260  O   HIS A 307      49.929  36.444  93.561  1.00  0.72           O  
ATOM   2261  CG  HIS A 307      49.284  36.158  96.819  1.00  0.68           C  
ATOM   2262  CD2 HIS A 307      48.003  36.462  96.506  1.00  0.68           C  
ATOM   2263  ND1 HIS A 307      49.771  37.228  97.537  1.00  0.69           N  
ATOM   2264  CE1 HIS A 307      48.821  38.141  97.654  1.00  0.65           C  
ATOM   2265  NE2 HIS A 307      47.738  37.701  97.036  1.00  0.64           N  
ATOM   2266  N   ILE A 308      49.817  34.295  93.286  1.00  0.76           N  
ATOM   2267  CA  ILE A 308      48.912  34.240  92.144  1.00  0.79           C  
ATOM   2268  C   ILE A 308      47.508  33.866  92.615  1.00  0.77           C  
ATOM   2269  CB  ILE A 308      49.405  33.234  91.079  1.00  0.74           C  
ATOM   2270  O   ILE A 308      47.350  33.086  93.557  1.00  0.75           O  
ATOM   2271  CG1 ILE A 308      49.433  31.815  91.658  1.00  0.66           C  
ATOM   2272  CG2 ILE A 308      50.786  33.639  90.553  1.00  0.65           C  
ATOM   2273  CD1 ILE A 308      49.734  30.733  90.630  1.00  0.66           C  
ATOM   2274  N   HIS A 309      46.524  34.665  92.371  1.00  0.78           N  
ATOM   2275  CA  HIS A 309      45.135  34.270  92.574  1.00  0.81           C  
ATOM   2276  C   HIS A 309      44.633  33.407  91.421  1.00  0.80           C  
ATOM   2277  CB  HIS A 309      44.245  35.504  92.733  1.00  0.77           C  
ATOM   2278  O   HIS A 309      44.884  33.717  90.254  1.00  0.79           O  
ATOM   2279  CG  HIS A 309      44.574  36.330  93.936  1.00  0.73           C  
ATOM   2280  CD2 HIS A 309      45.269  37.485  94.057  1.00  0.71           C  
ATOM   2281  ND1 HIS A 309      44.172  35.985  95.208  1.00  0.71           N  
ATOM   2282  CE1 HIS A 309      44.607  36.896  96.062  1.00  0.70           C  
ATOM   2283  NE2 HIS A 309      45.276  37.817  95.390  1.00  0.70           N  
ATOM   2284  N   SER A 310      44.162  32.232  91.839  1.00  0.82           N  
ATOM   2285  CA  SER A 310      43.447  31.447  90.839  1.00  0.84           C  
ATOM   2286  C   SER A 310      42.020  31.954  90.655  1.00  0.82           C  
ATOM   2287  CB  SER A 310      43.425  29.969  91.231  1.00  0.79           C  
ATOM   2288  O   SER A 310      41.341  32.279  91.631  1.00  0.79           O  
ATOM   2289  OG  SER A 310      42.813  29.795  92.498  1.00  0.71           O  
ATOM   2290  N   PHE A 311      41.770  32.299  89.582  1.00  0.83           N  
ATOM   2291  CA  PHE A 311      40.376  32.591  89.266  1.00  0.87           C  
ATOM   2292  C   PHE A 311      39.821  31.574  88.276  1.00  0.85           C  
ATOM   2293  CB  PHE A 311      40.238  34.007  88.698  1.00  0.83           C  
ATOM   2294  O   PHE A 311      40.562  31.033  87.453  1.00  0.83           O  
ATOM   2295  CG  PHE A 311      40.936  34.202  87.379  1.00  0.79           C  
ATOM   2296  CD1 PHE A 311      42.258  34.627  87.332  1.00  0.77           C  
ATOM   2297  CD2 PHE A 311      40.269  33.961  86.185  1.00  0.78           C  
ATOM   2298  CE1 PHE A 311      42.907  34.808  86.113  1.00  0.78           C  
ATOM   2299  CE2 PHE A 311      40.910  34.140  84.962  1.00  0.78           C  
ATOM   2300  CZ  PHE A 311      42.229  34.565  84.929  1.00  0.77           C  
ATOM   2301  N   SER A 312      38.691  31.176  88.596  1.00  0.85           N  
ATOM   2302  CA  SER A 312      37.898  30.369  87.674  1.00  0.87           C  
ATOM   2303  C   SER A 312      36.500  30.950  87.493  1.00  0.84           C  
ATOM   2304  CB  SER A 312      37.800  28.927  88.171  1.00  0.83           C  
ATOM   2305  O   SER A 312      35.976  31.612  88.391  1.00  0.81           O  
ATOM   2306  OG  SER A 312      37.132  28.869  89.419  1.00  0.78           O  
ATOM   2307  N   GLY A 313      36.024  30.911  86.345  1.00  0.86           N  
ATOM   2308  CA  GLY A 313      34.660  31.336  86.072  1.00  0.87           C  
ATOM   2309  C   GLY A 313      34.080  30.708  84.818  1.00  0.86           C  
ATOM   2310  O   GLY A 313      34.764  29.957  84.120  1.00  0.84           O  
ATOM   2311  N   ASN A 314      32.830  30.842  84.735  1.00  0.84           N  
ATOM   2312  CA  ASN A 314      32.140  30.499  83.496  1.00  0.86           C  
ATOM   2313  C   ASN A 314      31.625  31.743  82.778  1.00  0.83           C  
ATOM   2314  CB  ASN A 314      30.988  29.531  83.774  1.00  0.80           C  
ATOM   2315  O   ASN A 314      31.198  32.704  83.420  1.00  0.80           O  
ATOM   2316  CG  ASN A 314      31.454  28.234  84.404  1.00  0.73           C  
ATOM   2317  ND2 ASN A 314      30.753  27.794  85.443  1.00  0.75           N  
ATOM   2318  OD1 ASN A 314      32.435  27.632  83.962  1.00  0.72           O  
ATOM   2319  N   THR A 315      31.906  31.844  81.508  1.00  0.80           N  
ATOM   2320  CA  THR A 315      31.195  32.875  80.760  1.00  0.82           C  
ATOM   2321  C   THR A 315      29.686  32.666  80.852  1.00  0.79           C  
ATOM   2322  CB  THR A 315      31.625  32.889  79.282  1.00  0.77           C  
ATOM   2323  O   THR A 315      29.225  31.570  81.179  1.00  0.77           O  
ATOM   2324  CG2 THR A 315      33.124  33.137  79.147  1.00  0.69           C  
ATOM   2325  OG1 THR A 315      31.305  31.627  78.685  1.00  0.73           O  
ATOM   2326  N   ASN A 316      28.869  33.711  80.791  1.00  0.84           N  
ATOM   2327  CA  ASN A 316      27.428  33.621  80.581  1.00  0.85           C  
ATOM   2328  C   ASN A 316      27.084  32.641  79.463  1.00  0.84           C  
ATOM   2329  CB  ASN A 316      26.843  35.002  80.275  1.00  0.81           C  
ATOM   2330  O   ASN A 316      27.835  32.509  78.494  1.00  0.81           O  
ATOM   2331  CG  ASN A 316      26.940  35.952  81.452  1.00  0.74           C  
ATOM   2332  ND2 ASN A 316      26.889  37.249  81.174  1.00  0.74           N  
ATOM   2333  OD1 ASN A 316      27.061  35.523  82.603  1.00  0.71           O  
ATOM   2334  N   THR A 317      26.204  31.677  79.697  1.00  0.80           N  
ATOM   2335  CA  THR A 317      25.698  30.784  78.660  1.00  0.80           C  
ATOM   2336  C   THR A 317      25.150  31.582  77.480  1.00  0.78           C  
ATOM   2337  CB  THR A 317      24.600  29.855  79.210  1.00  0.76           C  
ATOM   2338  O   THR A 317      24.268  32.425  77.651  1.00  0.73           O  
ATOM   2339  CG2 THR A 317      24.142  28.858  78.150  1.00  0.69           C  
ATOM   2340  OG1 THR A 317      25.112  29.135  80.338  1.00  0.73           O  
ATOM   2341  N   LEU A 318      25.833  31.610  76.383  1.00  0.74           N  
ATOM   2342  CA  LEU A 318      25.364  32.184  75.126  1.00  0.74           C  
ATOM   2343  C   LEU A 318      24.946  31.089  74.151  1.00  0.71           C  
ATOM   2344  CB  LEU A 318      26.454  33.056  74.496  1.00  0.69           C  
ATOM   2345  O   LEU A 318      25.538  30.008  74.133  1.00  0.67           O  
ATOM   2346  CG  LEU A 318      26.404  34.548  74.827  1.00  0.65           C  
ATOM   2347  CD1 LEU A 318      27.816  35.118  74.918  1.00  0.62           C  
ATOM   2348  CD2 LEU A 318      25.584  35.300  73.785  1.00  0.63           C  
ATOM   2349  N   GLY A 319      23.825  31.267  73.390  1.00  0.74           N  
ATOM   2350  CA  GLY A 319      23.192  30.353  72.453  1.00  0.75           C  
ATOM   2351  C   GLY A 319      21.756  30.026  72.816  1.00  0.74           C  
ATOM   2352  O   GLY A 319      21.301  30.342  73.918  1.00  0.69           O  
ATOM   2353  N   GLY A 320      20.783  29.764  71.883  1.00  0.65           N  
ATOM   2354  CA  GLY A 320      19.341  29.644  72.029  1.00  0.63           C  
ATOM   2355  C   GLY A 320      18.851  28.210  71.960  1.00  0.63           C  
ATOM   2356  O   GLY A 320      17.644  27.960  71.968  1.00  0.59           O  
ATOM   2357  N   ASN A 321      19.430  27.070  72.727  1.00  0.64           N  
ATOM   2358  CA  ASN A 321      18.923  25.709  72.594  1.00  0.63           C  
ATOM   2359  C   ASN A 321      17.963  25.581  71.415  1.00  0.63           C  
ATOM   2360  CB  ASN A 321      18.239  25.262  73.887  1.00  0.58           C  
ATOM   2361  O   ASN A 321      17.008  24.804  71.468  1.00  0.60           O  
ATOM   2362  CG  ASN A 321      19.228  24.942  74.991  1.00  0.54           C  
ATOM   2363  ND2 ASN A 321      18.726  24.785  76.210  1.00  0.56           N  
ATOM   2364  OD1 ASN A 321      20.433  24.837  74.750  1.00  0.56           O  
ATOM   2365  N   GLN A 322      17.898  26.403  70.410  1.00  0.60           N  
ATOM   2366  CA  GLN A 322      16.992  26.200  69.285  1.00  0.59           C  
ATOM   2367  C   GLN A 322      17.643  25.345  68.201  1.00  0.60           C  
ATOM   2368  CB  GLN A 322      16.552  27.543  68.700  1.00  0.57           C  
ATOM   2369  O   GLN A 322      18.799  25.568  67.839  1.00  0.58           O  
ATOM   2370  CG  GLN A 322      15.708  28.381  69.651  1.00  0.55           C  
ATOM   2371  CD  GLN A 322      14.333  27.787  69.895  1.00  0.56           C  
ATOM   2372  NE2 GLN A 322      13.777  28.044  71.074  1.00  0.47           N  
ATOM   2373  OE1 GLN A 322      13.776  27.103  69.031  1.00  0.58           O  
ATOM   2374  N   PRO A 323      17.339  24.016  68.023  1.00  0.62           N  
ATOM   2375  CA  PRO A 323      17.789  23.366  66.790  1.00  0.61           C  
ATOM   2376  C   PRO A 323      17.857  24.329  65.607  1.00  0.62           C  
ATOM   2377  CB  PRO A 323      16.730  22.286  66.554  1.00  0.59           C  
ATOM   2378  O   PRO A 323      17.007  25.214  65.476  1.00  0.60           O  
ATOM   2379  CG  PRO A 323      15.684  22.544  67.591  1.00  0.58           C  
ATOM   2380  CD  PRO A 323      16.141  23.681  68.458  1.00  0.57           C  
ATOM   2381  N   HIS A 324      19.009  24.724  65.013  1.00  0.55           N  
ATOM   2382  CA  HIS A 324      19.066  25.275  63.664  1.00  0.56           C  
ATOM   2383  C   HIS A 324      18.426  24.328  62.655  1.00  0.55           C  
ATOM   2384  CB  HIS A 324      20.514  25.567  63.265  1.00  0.53           C  
ATOM   2385  O   HIS A 324      18.652  23.117  62.703  1.00  0.54           O  
ATOM   2386  CG  HIS A 324      20.906  24.972  61.950  1.00  0.52           C  
ATOM   2387  CD2 HIS A 324      21.219  25.555  60.769  1.00  0.50           C  
ATOM   2388  ND1 HIS A 324      21.005  23.613  61.748  1.00  0.50           N  
ATOM   2389  CE1 HIS A 324      21.365  23.385  60.496  1.00  0.47           C  
ATOM   2390  NE2 HIS A 324      21.501  24.547  59.880  1.00  0.44           N  
ATOM   2391  N   TYR A 325      17.128  24.614  62.252  1.00  0.55           N  
ATOM   2392  CA  TYR A 325      16.628  24.012  61.021  1.00  0.56           C  
ATOM   2393  C   TYR A 325      16.903  24.913  59.823  1.00  0.55           C  
ATOM   2394  CB  TYR A 325      15.126  23.733  61.131  1.00  0.54           C  
ATOM   2395  O   TYR A 325      16.730  26.132  59.902  1.00  0.54           O  
ATOM   2396  CG  TYR A 325      14.287  24.537  60.168  1.00  0.54           C  
ATOM   2397  CD1 TYR A 325      13.762  25.774  60.535  1.00  0.50           C  
ATOM   2398  CD2 TYR A 325      14.018  24.062  58.889  1.00  0.50           C  
ATOM   2399  CE1 TYR A 325      12.987  26.518  59.652  1.00  0.48           C  
ATOM   2400  CE2 TYR A 325      13.244  24.798  57.997  1.00  0.49           C  
ATOM   2401  OH  TYR A 325      11.967  26.754  57.507  1.00  0.42           O  
ATOM   2402  CZ  TYR A 325      12.734  26.022  58.386  1.00  0.47           C  
ATOM   2403  N   HIS A 326      17.906  24.807  59.005  1.00  0.55           N  
ATOM   2404  CA  HIS A 326      17.858  25.301  57.633  1.00  0.55           C  
ATOM   2405  C   HIS A 326      16.613  24.797  56.910  1.00  0.55           C  
ATOM   2406  CB  HIS A 326      19.115  24.883  56.868  1.00  0.53           C  
ATOM   2407  O   HIS A 326      16.459  23.592  56.696  1.00  0.53           O  
ATOM   2408  CG  HIS A 326      20.375  25.472  57.417  1.00  0.52           C  
ATOM   2409  CD2 HIS A 326      20.959  25.347  58.633  1.00  0.50           C  
ATOM   2410  ND1 HIS A 326      21.188  26.307  56.682  1.00  0.53           N  
ATOM   2411  CE1 HIS A 326      22.221  26.671  57.424  1.00  0.50           C  
ATOM   2412  NE2 HIS A 326      22.106  26.102  58.612  1.00  0.45           N  
ATOM   2413  N   GLY A 327      15.371  25.439  57.203  1.00  0.48           N  
ATOM   2414  CA  GLY A 327      14.402  25.142  56.160  1.00  0.48           C  
ATOM   2415  C   GLY A 327      15.017  25.079  54.775  1.00  0.48           C  
ATOM   2416  O   GLY A 327      15.574  26.067  54.292  1.00  0.47           O  
ATOM   2417  N   ILE A 328      15.847  24.142  54.461  1.00  0.48           N  
ATOM   2418  CA  ILE A 328      15.733  23.894  53.028  1.00  0.49           C  
ATOM   2419  C   ILE A 328      14.260  23.799  52.637  1.00  0.48           C  
ATOM   2420  CB  ILE A 328      16.481  22.606  52.616  1.00  0.48           C  
ATOM   2421  O   ILE A 328      13.538  22.923  53.118  1.00  0.47           O  
ATOM   2422  CG1 ILE A 328      17.876  22.573  53.250  1.00  0.45           C  
ATOM   2423  CG2 ILE A 328      16.569  22.497  51.091  1.00  0.46           C  
ATOM   2424  CD1 ILE A 328      18.632  21.273  53.015  1.00  0.45           C  
ATOM   2425  N   SER A 329      13.354  24.842  52.909  1.00  0.44           N  
ATOM   2426  CA  SER A 329      12.193  24.609  52.055  1.00  0.44           C  
ATOM   2427  C   SER A 329      12.566  23.787  50.827  1.00  0.44           C  
ATOM   2428  CB  SER A 329      11.573  25.938  51.621  1.00  0.42           C  
ATOM   2429  O   SER A 329      13.606  24.023  50.207  1.00  0.42           O  
ATOM   2430  OG  SER A 329      12.535  26.755  50.975  1.00  0.40           O  
ATOM   2431  N   ASN A 330      12.758  22.503  50.802  1.00  0.43           N  
ATOM   2432  CA  ASN A 330      12.588  21.967  49.456  1.00  0.44           C  
ATOM   2433  C   ASN A 330      12.058  23.025  48.493  1.00  0.43           C  
ATOM   2434  CB  ASN A 330      11.657  20.753  49.475  1.00  0.41           C  
ATOM   2435  O   ASN A 330      11.017  23.634  48.744  1.00  0.42           O  
ATOM   2436  CG  ASN A 330      12.411  19.439  49.525  1.00  0.40           C  
ATOM   2437  ND2 ASN A 330      11.704  18.361  49.844  1.00  0.34           N  
ATOM   2438  OD1 ASN A 330      13.619  19.392  49.280  1.00  0.40           O  
ATOM   2439  N   ILE A 331      12.747  24.137  48.086  1.00  0.45           N  
ATOM   2440  CA  ILE A 331      12.298  24.766  46.848  1.00  0.46           C  
ATOM   2441  C   ILE A 331      11.623  23.727  45.956  1.00  0.45           C  
ATOM   2442  CB  ILE A 331      13.471  25.437  46.098  1.00  0.43           C  
ATOM   2443  O   ILE A 331      12.280  22.813  45.451  1.00  0.43           O  
ATOM   2444  CG1 ILE A 331      14.249  26.362  47.040  1.00  0.39           C  
ATOM   2445  CG2 ILE A 331      12.960  26.204  44.875  1.00  0.40           C  
ATOM   2446  CD1 ILE A 331      15.515  26.946  46.429  1.00  0.39           C  
ATOM   2447  N   ASP A 332      10.651  22.870  46.442  1.00  0.46           N  
ATOM   2448  CA  ASP A 332       9.800  22.347  45.378  1.00  0.47           C  
ATOM   2449  C   ASP A 332       9.557  23.402  44.301  1.00  0.47           C  
ATOM   2450  CB  ASP A 332       8.467  21.859  45.948  1.00  0.44           C  
ATOM   2451  O   ASP A 332       8.954  24.443  44.570  1.00  0.45           O  
ATOM   2452  CG  ASP A 332       8.344  20.345  45.957  1.00  0.43           C  
ATOM   2453  OD1 ASP A 332       9.155  19.663  45.293  1.00  0.43           O  
ATOM   2454  OD2 ASP A 332       7.426  19.830  46.631  1.00  0.45           O  
ATOM   2455  N   VAL A 333      10.576  23.849  43.523  1.00  0.51           N  
ATOM   2456  CA  VAL A 333      10.305  24.604  42.304  1.00  0.53           C  
ATOM   2457  C   VAL A 333       8.868  24.357  41.850  1.00  0.51           C  
ATOM   2458  CB  VAL A 333      11.292  24.232  41.175  1.00  0.51           C  
ATOM   2459  O   VAL A 333       8.364  23.236  41.950  1.00  0.50           O  
ATOM   2460  CG1 VAL A 333      11.595  25.447  40.300  1.00  0.46           C  
ATOM   2461  CG2 VAL A 333      12.580  23.657  41.761  1.00  0.48           C  
ATOM   2462  N   GLU A 334       7.866  25.375  42.018  1.00  0.51           N  
ATOM   2463  CA  GLU A 334       6.587  25.203  41.335  1.00  0.50           C  
ATOM   2464  C   GLU A 334       6.707  24.214  40.180  1.00  0.51           C  
ATOM   2465  CB  GLU A 334       6.066  26.549  40.824  1.00  0.49           C  
ATOM   2466  O   GLU A 334       7.536  24.394  39.285  1.00  0.50           O  
ATOM   2467  CG  GLU A 334       5.321  27.359  41.875  1.00  0.46           C  
ATOM   2468  CD  GLU A 334       4.802  28.689  41.350  1.00  0.49           C  
ATOM   2469  OE1 GLU A 334       5.102  29.041  40.187  1.00  0.51           O  
ATOM   2470  OE2 GLU A 334       4.089  29.383  42.109  1.00  0.46           O  
ATOM   2471  N   HIS A 335       6.215  23.062  40.395  1.00  0.56           N  
ATOM   2472  CA  HIS A 335       6.276  22.013  39.383  1.00  0.56           C  
ATOM   2473  C   HIS A 335       4.878  21.579  38.955  1.00  0.56           C  
ATOM   2474  CB  HIS A 335       7.063  20.810  39.906  1.00  0.53           C  
ATOM   2475  O   HIS A 335       3.911  21.766  39.697  1.00  0.55           O  
ATOM   2476  CG  HIS A 335       6.442  20.161  41.102  1.00  0.51           C  
ATOM   2477  CD2 HIS A 335       5.657  19.064  41.212  1.00  0.49           C  
ATOM   2478  ND1 HIS A 335       6.604  20.649  42.381  1.00  0.50           N  
ATOM   2479  CE1 HIS A 335       5.944  19.876  43.227  1.00  0.46           C  
ATOM   2480  NE2 HIS A 335       5.360  18.907  42.543  1.00  0.41           N  
ATOM   2481  N   PHE A 336       4.623  21.291  37.818  1.00  0.55           N  
ATOM   2482  CA  PHE A 336       3.509  20.517  37.284  1.00  0.55           C  
ATOM   2483  C   PHE A 336       3.819  19.026  37.318  1.00  0.55           C  
ATOM   2484  CB  PHE A 336       3.186  20.954  35.852  1.00  0.53           C  
ATOM   2485  O   PHE A 336       4.935  18.611  36.998  1.00  0.54           O  
ATOM   2486  CG  PHE A 336       2.786  22.400  35.733  1.00  0.51           C  
ATOM   2487  CD1 PHE A 336       1.462  22.785  35.904  1.00  0.46           C  
ATOM   2488  CD2 PHE A 336       3.734  23.374  35.451  1.00  0.47           C  
ATOM   2489  CE1 PHE A 336       1.088  24.122  35.795  1.00  0.45           C  
ATOM   2490  CE2 PHE A 336       3.369  24.713  35.341  1.00  0.49           C  
ATOM   2491  CZ  PHE A 336       2.045  25.085  35.512  1.00  0.42           C  
ATOM   2492  N   ASN A 337       2.926  18.225  38.043  1.00  0.60           N  
ATOM   2493  CA  ASN A 337       3.022  16.784  37.838  1.00  0.60           C  
ATOM   2494  C   ASN A 337       2.858  16.415  36.366  1.00  0.60           C  
ATOM   2495  CB  ASN A 337       1.982  16.051  38.688  1.00  0.57           C  
ATOM   2496  O   ASN A 337       1.791  16.618  35.786  1.00  0.59           O  
ATOM   2497  CG  ASN A 337       2.307  16.087  40.168  1.00  0.55           C  
ATOM   2498  ND2 ASN A 337       1.285  16.271  40.995  1.00  0.54           N  
ATOM   2499  OD1 ASN A 337       3.467  15.950  40.565  1.00  0.55           O  
ATOM   2500  N   VAL A 338       4.032  16.228  35.698  1.00  0.64           N  
ATOM   2501  CA  VAL A 338       4.021  15.818  34.298  1.00  0.64           C  
ATOM   2502  C   VAL A 338       4.512  14.377  34.177  1.00  0.64           C  
ATOM   2503  CB  VAL A 338       4.891  16.752  33.426  1.00  0.62           C  
ATOM   2504  O   VAL A 338       5.340  13.928  34.973  1.00  0.64           O  
ATOM   2505  CG1 VAL A 338       4.224  18.117  33.267  1.00  0.55           C  
ATOM   2506  CG2 VAL A 338       6.285  16.903  34.033  1.00  0.57           C  
ATOM   2507  N   ALA A 339       3.906  13.533  33.404  1.00  0.71           N  
ATOM   2508  CA  ALA A 339       4.517  12.313  32.883  1.00  0.71           C  
ATOM   2509  C   ALA A 339       5.289  12.593  31.597  1.00  0.71           C  
ATOM   2510  CB  ALA A 339       3.451  11.247  32.639  1.00  0.69           C  
ATOM   2511  O   ALA A 339       4.745  13.168  30.651  1.00  0.70           O  
ATOM   2512  N   TYR A 340       6.690  12.376  31.643  1.00  0.73           N  
ATOM   2513  CA  TYR A 340       7.463  12.506  30.413  1.00  0.73           C  
ATOM   2514  C   TYR A 340       7.230  11.314  29.494  1.00  0.74           C  
ATOM   2515  CB  TYR A 340       8.956  12.639  30.728  1.00  0.71           C  
ATOM   2516  O   TYR A 340       7.281  10.163  29.934  1.00  0.73           O  
ATOM   2517  CG  TYR A 340       9.323  13.945  31.392  1.00  0.70           C  
ATOM   2518  CD1 TYR A 340       9.474  15.110  30.644  1.00  0.68           C  
ATOM   2519  CD2 TYR A 340       9.520  14.015  32.767  1.00  0.69           C  
ATOM   2520  CE1 TYR A 340       9.813  16.315  31.251  1.00  0.67           C  
ATOM   2521  CE2 TYR A 340       9.860  15.214  33.384  1.00  0.67           C  
ATOM   2522  OH  TYR A 340      10.340  17.547  33.225  1.00  0.66           O  
ATOM   2523  CZ  TYR A 340      10.003  16.357  32.619  1.00  0.63           C  
ATOM   2524  N   LEU A 341       6.842  11.624  28.335  1.00  0.74           N  
ATOM   2525  CA  LEU A 341       6.758  10.655  27.247  1.00  0.74           C  
ATOM   2526  C   LEU A 341       7.951  10.788  26.308  1.00  0.74           C  
ATOM   2527  CB  LEU A 341       5.454  10.839  26.465  1.00  0.72           C  
ATOM   2528  O   LEU A 341       8.399  11.900  26.019  1.00  0.73           O  
ATOM   2529  CG  LEU A 341       4.163  10.816  27.285  1.00  0.70           C  
ATOM   2530  CD1 LEU A 341       2.963  11.106  26.390  1.00  0.67           C  
ATOM   2531  CD2 LEU A 341       3.999   9.472  27.988  1.00  0.68           C  
ATOM   2532  N   TYR A 342       8.539   9.698  25.965  1.00  0.74           N  
ATOM   2533  CA  TYR A 342       9.630   9.565  25.006  1.00  0.74           C  
ATOM   2534  C   TYR A 342       9.146   8.910  23.718  1.00  0.74           C  
ATOM   2535  CB  TYR A 342      10.779   8.749  25.607  1.00  0.72           C  
ATOM   2536  O   TYR A 342       8.471   7.878  23.754  1.00  0.73           O  
ATOM   2537  CG  TYR A 342      12.028   8.745  24.761  1.00  0.71           C  
ATOM   2538  CD1 TYR A 342      12.275   7.719  23.851  1.00  0.69           C  
ATOM   2539  CD2 TYR A 342      12.966   9.767  24.870  1.00  0.71           C  
ATOM   2540  CE1 TYR A 342      13.426   7.710  23.071  1.00  0.70           C  
ATOM   2541  CE2 TYR A 342      14.121   9.768  24.094  1.00  0.70           C  
ATOM   2542  OH  TYR A 342      15.483   8.735  22.429  1.00  0.68           O  
ATOM   2543  CZ  TYR A 342      14.341   8.738  23.199  1.00  0.67           C  
ATOM   2544  N   ASN A 343       9.299   9.540  22.573  1.00  0.73           N  
ATOM   2545  CA  ASN A 343       8.949   8.974  21.274  1.00  0.72           C  
ATOM   2546  C   ASN A 343      10.013   7.996  20.784  1.00  0.73           C  
ATOM   2547  CB  ASN A 343       8.735  10.085  20.244  1.00  0.70           C  
ATOM   2548  O   ASN A 343      11.157   8.385  20.543  1.00  0.71           O  
ATOM   2549  CG  ASN A 343       8.079   9.585  18.973  1.00  0.67           C  
ATOM   2550  ND2 ASN A 343       7.198  10.397  18.401  1.00  0.67           N  
ATOM   2551  OD1 ASN A 343       8.360   8.477  18.509  1.00  0.68           O  
ATOM   2552  N   ILE A 344       9.681   6.780  20.754  1.00  0.66           N  
ATOM   2553  CA  ILE A 344      10.567   5.756  20.211  1.00  0.65           C  
ATOM   2554  C   ILE A 344      10.275   5.555  18.726  1.00  0.65           C  
ATOM   2555  CB  ILE A 344      10.419   4.419  20.972  1.00  0.63           C  
ATOM   2556  O   ILE A 344      10.956   4.779  18.052  1.00  0.63           O  
ATOM   2557  CG1 ILE A 344       8.944   4.008  21.047  1.00  0.58           C  
ATOM   2558  CG2 ILE A 344      11.030   4.524  22.372  1.00  0.59           C  
ATOM   2559  CD1 ILE A 344       8.722   2.588  21.549  1.00  0.57           C  
ATOM   2560  N   ALA A 345       9.199   6.080  18.182  1.00  0.58           N  
ATOM   2561  CA  ALA A 345       8.839   5.857  16.785  1.00  0.57           C  
ATOM   2562  C   ALA A 345       9.779   6.611  15.849  1.00  0.58           C  
ATOM   2563  CB  ALA A 345       7.393   6.278  16.534  1.00  0.53           C  
ATOM   2564  O   ALA A 345      10.003   7.812  16.018  1.00  0.56           O  
ATOM   2565  N   GLU A 346      10.673   5.973  15.086  1.00  0.50           N  
ATOM   2566  CA  GLU A 346      11.217   6.529  13.850  1.00  0.49           C  
ATOM   2567  C   GLU A 346      10.104   7.027  12.932  1.00  0.50           C  
ATOM   2568  CB  GLU A 346      12.073   5.489  13.123  1.00  0.47           C  
ATOM   2569  O   GLU A 346       9.112   6.328  12.715  1.00  0.48           O  
ATOM   2570  CG  GLU A 346      13.460   5.307  13.721  1.00  0.44           C  
ATOM   2571  CD  GLU A 346      14.318   4.312  12.955  1.00  0.45           C  
ATOM   2572  OE1 GLU A 346      13.822   3.712  11.974  1.00  0.49           O  
ATOM   2573  OE2 GLU A 346      15.494   4.129  13.341  1.00  0.43           O  
ATOM   2574  N   SER A 347       9.513   8.078  13.100  1.00  0.43           N  
ATOM   2575  CA  SER A 347       8.502   8.826  12.360  1.00  0.42           C  
ATOM   2576  C   SER A 347       8.249   8.208  10.989  1.00  0.43           C  
ATOM   2577  CB  SER A 347       8.926  10.286  12.200  1.00  0.39           C  
ATOM   2578  O   SER A 347       7.195   8.428  10.388  1.00  0.40           O  
ATOM   2579  OG  SER A 347       9.932  10.412  11.209  1.00  0.36           O  
ATOM   2580  N   ASN A 348       8.942   6.984  10.593  1.00  0.41           N  
ATOM   2581  CA  ASN A 348       8.695   6.236   9.364  1.00  0.42           C  
ATOM   2582  C   ASN A 348       8.253   4.805   9.657  1.00  0.42           C  
ATOM   2583  CB  ASN A 348       9.941   6.236   8.476  1.00  0.39           C  
ATOM   2584  O   ASN A 348       9.074   3.959  10.015  1.00  0.40           O  
ATOM   2585  CG  ASN A 348      10.029   7.465   7.593  1.00  0.37           C  
ATOM   2586  ND2 ASN A 348      11.228   7.760   7.105  1.00  0.32           N  
ATOM   2587  OD1 ASN A 348       9.028   8.145   7.352  1.00  0.39           O  
ATOM   2588  N   VAL A 349       7.270   4.420  10.414  1.00  0.43           N  
ATOM   2589  CA  VAL A 349       6.743   3.076  10.198  1.00  0.45           C  
ATOM   2590  C   VAL A 349       6.847   2.712   8.718  1.00  0.44           C  
ATOM   2591  CB  VAL A 349       5.278   2.956  10.674  1.00  0.41           C  
ATOM   2592  O   VAL A 349       6.094   3.231   7.890  1.00  0.42           O  
ATOM   2593  CG1 VAL A 349       4.851   1.492  10.743  1.00  0.38           C  
ATOM   2594  CG2 VAL A 349       5.104   3.631  12.034  1.00  0.39           C  
ATOM   2595  N   ALA A 350       7.860   2.823   7.930  1.00  0.44           N  
ATOM   2596  CA  ALA A 350       7.988   1.902   6.803  1.00  0.44           C  
ATOM   2597  C   ALA A 350       7.249   0.595   7.076  1.00  0.45           C  
ATOM   2598  CB  ALA A 350       9.460   1.626   6.507  1.00  0.42           C  
ATOM   2599  O   ALA A 350       7.307   0.062   8.187  1.00  0.42           O  
ATOM   2600  N   LEU A 351       5.843   0.430   6.756  1.00  0.52           N  
ATOM   2601  CA  LEU A 351       5.345  -0.938   6.661  1.00  0.53           C  
ATOM   2602  C   LEU A 351       6.461  -1.942   6.926  1.00  0.53           C  
ATOM   2603  CB  LEU A 351       4.732  -1.191   5.281  1.00  0.50           C  
ATOM   2604  O   LEU A 351       7.507  -1.901   6.274  1.00  0.52           O  
ATOM   2605  CG  LEU A 351       3.217  -1.395   5.239  1.00  0.50           C  
ATOM   2606  CD1 LEU A 351       2.578  -0.419   4.257  1.00  0.48           C  
ATOM   2607  CD2 LEU A 351       2.882  -2.835   4.863  1.00  0.48           C  
ATOM   2608  N   SER A 352       6.755  -2.460   8.172  1.00  0.53           N  
ATOM   2609  CA  SER A 352       7.714  -3.559   8.208  1.00  0.53           C  
ATOM   2610  C   SER A 352       7.714  -4.337   6.896  1.00  0.53           C  
ATOM   2611  CB  SER A 352       7.403  -4.504   9.370  1.00  0.51           C  
ATOM   2612  O   SER A 352       6.683  -4.435   6.227  1.00  0.52           O  
ATOM   2613  OG  SER A 352       6.206  -5.224   9.126  1.00  0.51           O  
ATOM   2614  N   GLU A 353       8.784  -4.627   6.286  1.00  0.59           N  
ATOM   2615  CA  GLU A 353       8.900  -5.558   5.168  1.00  0.59           C  
ATOM   2616  C   GLU A 353       7.869  -6.678   5.272  1.00  0.60           C  
ATOM   2617  CB  GLU A 353      10.312  -6.147   5.103  1.00  0.57           C  
ATOM   2618  O   GLU A 353       7.217  -7.023   4.284  1.00  0.60           O  
ATOM   2619  CG  GLU A 353      10.599  -6.918   3.823  1.00  0.55           C  
ATOM   2620  CD  GLU A 353      12.022  -7.450   3.749  1.00  0.55           C  
ATOM   2621  OE1 GLU A 353      12.813  -7.197   4.685  1.00  0.57           O  
ATOM   2622  OE2 GLU A 353      12.347  -8.123   2.746  1.00  0.52           O  
ATOM   2623  N   LYS A 354       7.675  -7.247   6.455  1.00  0.58           N  
ATOM   2624  CA  LYS A 354       6.718  -8.333   6.653  1.00  0.57           C  
ATOM   2625  C   LYS A 354       5.293  -7.868   6.369  1.00  0.57           C  
ATOM   2626  CB  LYS A 354       6.817  -8.882   8.077  1.00  0.55           C  
ATOM   2627  O   LYS A 354       4.520  -8.577   5.722  1.00  0.56           O  
ATOM   2628  CG  LYS A 354       6.025 -10.162   8.303  1.00  0.52           C  
ATOM   2629  CD  LYS A 354       6.206 -10.688   9.721  1.00  0.53           C  
ATOM   2630  CE  LYS A 354       5.369 -11.936   9.966  1.00  0.48           C  
ATOM   2631  NZ  LYS A 354       5.513 -12.434  11.367  1.00  0.44           N  
ATOM   2632  N   VAL A 355       4.832  -6.649   6.859  1.00  0.59           N  
ATOM   2633  CA  VAL A 355       3.503  -6.146   6.527  1.00  0.59           C  
ATOM   2634  C   VAL A 355       3.465  -5.713   5.063  1.00  0.58           C  
ATOM   2635  CB  VAL A 355       3.097  -4.970   7.442  1.00  0.56           C  
ATOM   2636  O   VAL A 355       2.499  -5.996   4.350  1.00  0.58           O  
ATOM   2637  CG1 VAL A 355       1.776  -4.357   6.979  1.00  0.49           C  
ATOM   2638  CG2 VAL A 355       2.994  -5.434   8.894  1.00  0.51           C  
ATOM   2639  N   ALA A 356       4.518  -5.017   4.585  1.00  0.64           N  
ATOM   2640  CA  ALA A 356       4.591  -4.719   3.157  1.00  0.64           C  
ATOM   2641  C   ALA A 356       4.478  -5.992   2.324  1.00  0.64           C  
ATOM   2642  CB  ALA A 356       5.892  -3.988   2.831  1.00  0.62           C  
ATOM   2643  O   ALA A 356       3.677  -6.060   1.388  1.00  0.64           O  
ATOM   2644  N   ASN A 357       5.186  -7.041   2.665  1.00  0.64           N  
ATOM   2645  CA  ASN A 357       5.238  -8.291   1.915  1.00  0.65           C  
ATOM   2646  C   ASN A 357       3.900  -9.024   1.954  1.00  0.64           C  
ATOM   2647  CB  ASN A 357       6.353  -9.192   2.451  1.00  0.62           C  
ATOM   2648  O   ASN A 357       3.594  -9.813   1.059  1.00  0.64           O  
ATOM   2649  CG  ASN A 357       7.725  -8.784   1.951  1.00  0.59           C  
ATOM   2650  ND2 ASN A 357       8.767  -9.275   2.611  1.00  0.60           N  
ATOM   2651  OD1 ASN A 357       7.847  -8.032   0.981  1.00  0.60           O  
ATOM   2652  N   THR A 358       3.104  -8.801   3.028  1.00  0.63           N  
ATOM   2653  CA  THR A 358       1.785  -9.420   3.089  1.00  0.63           C  
ATOM   2654  C   THR A 358       0.749  -8.559   2.372  1.00  0.62           C  
ATOM   2655  CB  THR A 358       1.343  -9.652   4.546  1.00  0.60           C  
ATOM   2656  O   THR A 358      -0.327  -9.042   2.014  1.00  0.61           O  
ATOM   2657  CG2 THR A 358       2.099 -10.821   5.170  1.00  0.55           C  
ATOM   2658  OG1 THR A 358       1.601  -8.468   5.311  1.00  0.59           O  
ATOM   2659  N   ARG A 359       1.037  -7.290   2.188  1.00  0.64           N  
ATOM   2660  CA  ARG A 359       0.020  -6.380   1.673  1.00  0.64           C  
ATOM   2661  C   ARG A 359       0.318  -5.984   0.231  1.00  0.63           C  
ATOM   2662  CB  ARG A 359      -0.077  -5.129   2.550  1.00  0.61           C  
ATOM   2663  O   ARG A 359      -0.585  -5.595  -0.512  1.00  0.62           O  
ATOM   2664  CG  ARG A 359      -0.845  -5.343   3.844  1.00  0.59           C  
ATOM   2665  CD  ARG A 359      -1.066  -4.035   4.591  1.00  0.59           C  
ATOM   2666  NE  ARG A 359      -1.785  -4.245   5.845  1.00  0.49           N  
ATOM   2667  NH1 ARG A 359      -1.987  -1.999   6.345  1.00  0.38           N  
ATOM   2668  NH2 ARG A 359      -2.850  -3.577   7.766  1.00  0.33           N  
ATOM   2669  CZ  ARG A 359      -2.206  -3.273   6.649  1.00  0.54           C  
ATOM   2670  N   TYR A 360       1.647  -6.038  -0.087  1.00  0.70           N  
ATOM   2671  CA  TYR A 360       2.036  -5.587  -1.419  1.00  0.71           C  
ATOM   2672  C   TYR A 360       2.593  -6.741  -2.244  1.00  0.69           C  
ATOM   2673  CB  TYR A 360       3.072  -4.464  -1.325  1.00  0.67           C  
ATOM   2674  O   TYR A 360       3.149  -7.694  -1.694  1.00  0.67           O  
ATOM   2675  CG  TYR A 360       2.578  -3.242  -0.589  1.00  0.63           C  
ATOM   2676  CD1 TYR A 360       1.729  -2.328  -1.209  1.00  0.62           C  
ATOM   2677  CD2 TYR A 360       2.960  -2.998   0.726  1.00  0.63           C  
ATOM   2678  CE1 TYR A 360       1.272  -1.199  -0.536  1.00  0.60           C  
ATOM   2679  CE2 TYR A 360       2.510  -1.873   1.409  1.00  0.59           C  
ATOM   2680  OH  TYR A 360       1.218   0.134   1.442  1.00  0.51           O  
ATOM   2681  CZ  TYR A 360       1.667  -0.981   0.771  1.00  0.60           C  
ATOM   2682  N   VAL A 361       2.188  -6.799  -3.492  1.00  0.68           N  
ATOM   2683  CA  VAL A 361       2.832  -7.664  -4.474  1.00  0.69           C  
ATOM   2684  C   VAL A 361       4.216  -7.118  -4.816  1.00  0.69           C  
ATOM   2685  CB  VAL A 361       1.980  -7.799  -5.756  1.00  0.66           C  
ATOM   2686  O   VAL A 361       4.352  -5.957  -5.209  1.00  0.67           O  
ATOM   2687  CG1 VAL A 361       2.666  -8.718  -6.766  1.00  0.59           C  
ATOM   2688  CG2 VAL A 361       0.585  -8.320  -5.417  1.00  0.60           C  
ATOM   2689  N   LEU A 362       5.234  -7.702  -4.433  1.00  0.67           N  
ATOM   2690  CA  LEU A 362       6.578  -7.281  -4.816  1.00  0.68           C  
ATOM   2691  C   LEU A 362       6.719  -7.226  -6.333  1.00  0.68           C  
ATOM   2692  CB  LEU A 362       7.625  -8.232  -4.229  1.00  0.64           C  
ATOM   2693  O   LEU A 362       6.040  -7.964  -7.051  1.00  0.66           O  
ATOM   2694  CG  LEU A 362       7.741  -8.254  -2.704  1.00  0.60           C  
ATOM   2695  CD1 LEU A 362       8.676  -9.374  -2.260  1.00  0.56           C  
ATOM   2696  CD2 LEU A 362       8.230  -6.906  -2.185  1.00  0.58           C  
ATOM   2697  N   LYS A 363       7.466  -6.242  -6.899  1.00  0.65           N  
ATOM   2698  CA  LYS A 363       7.866  -6.148  -8.300  1.00  0.66           C  
ATOM   2699  C   LYS A 363       8.582  -7.416  -8.754  1.00  0.65           C  
ATOM   2700  CB  LYS A 363       8.765  -4.930  -8.521  1.00  0.62           C  
ATOM   2701  O   LYS A 363       8.578  -7.747  -9.941  1.00  0.65           O  
ATOM   2702  CG  LYS A 363       8.051  -3.596  -8.359  1.00  0.59           C  
ATOM   2703  CD  LYS A 363       8.973  -2.426  -8.678  1.00  0.60           C  
ATOM   2704  CE  LYS A 363       8.256  -1.091  -8.528  1.00  0.51           C  
ATOM   2705  NZ  LYS A 363       9.164   0.060  -8.815  1.00  0.46           N  
ATOM   2706  N   THR A 364       9.197  -8.079  -7.830  1.00  0.64           N  
ATOM   2707  CA  THR A 364      10.019  -9.247  -8.123  1.00  0.65           C  
ATOM   2708  C   THR A 364       9.596 -10.435  -7.264  1.00  0.63           C  
ATOM   2709  CB  THR A 364      11.513  -8.950  -7.894  1.00  0.58           C  
ATOM   2710  O   THR A 364       9.639 -10.366  -6.034  1.00  0.60           O  
ATOM   2711  CG2 THR A 364      12.027  -7.917  -8.890  1.00  0.50           C  
ATOM   2712  OG1 THR A 364      11.696  -8.448  -6.564  1.00  0.57           O  
ATOM   2713  N   GLY A 365       8.815 -11.384  -7.926  1.00  0.66           N  
ATOM   2714  CA  GLY A 365       8.832 -12.765  -7.471  1.00  0.66           C  
ATOM   2715  C   GLY A 365       7.655 -13.114  -6.580  1.00  0.66           C  
ATOM   2716  O   GLY A 365       7.576 -14.226  -6.054  1.00  0.63           O  
ATOM   2717  N   ASP A 366       6.599 -12.336  -6.301  1.00  0.67           N  
ATOM   2718  CA  ASP A 366       5.497 -12.686  -5.411  1.00  0.68           C  
ATOM   2719  C   ASP A 366       4.448 -13.525  -6.138  1.00  0.67           C  
ATOM   2720  CB  ASP A 366       4.852 -11.424  -4.833  1.00  0.63           C  
ATOM   2721  O   ASP A 366       4.292 -13.414  -7.356  1.00  0.65           O  
ATOM   2722  CG  ASP A 366       5.557 -10.914  -3.589  1.00  0.60           C  
ATOM   2723  OD1 ASP A 366       6.568 -11.518  -3.170  1.00  0.63           O  
ATOM   2724  OD2 ASP A 366       5.096  -9.900  -3.021  1.00  0.70           O  
ATOM   2725  N   THR A 367       3.865 -14.476  -5.453  1.00  0.66           N  
ATOM   2726  CA  THR A 367       2.700 -15.285  -5.793  1.00  0.67           C  
ATOM   2727  C   THR A 367       1.431 -14.686  -5.192  1.00  0.66           C  
ATOM   2728  CB  THR A 367       2.867 -16.736  -5.305  1.00  0.62           C  
ATOM   2729  O   THR A 367       1.367 -14.435  -3.987  1.00  0.65           O  
ATOM   2730  CG2 THR A 367       1.685 -17.600  -5.735  1.00  0.54           C  
ATOM   2731  OG1 THR A 367       4.071 -17.284  -5.856  1.00  0.62           O  
ATOM   2732  N   MET A 368       0.686 -14.264  -6.026  1.00  0.66           N  
ATOM   2733  CA  MET A 368      -0.680 -13.940  -5.624  1.00  0.68           C  
ATOM   2734  C   MET A 368      -1.528 -15.202  -5.511  1.00  0.68           C  
ATOM   2735  CB  MET A 368      -1.318 -12.969  -6.620  1.00  0.64           C  
ATOM   2736  O   MET A 368      -1.574 -16.010  -6.440  1.00  0.68           O  
ATOM   2737  CG  MET A 368      -0.625 -11.618  -6.688  1.00  0.61           C  
ATOM   2738  SD  MET A 368      -1.464 -10.455  -7.833  1.00  0.59           S  
ATOM   2739  CE  MET A 368      -1.943 -11.599  -9.157  1.00  0.53           C  
ATOM   2740  N   THR A 369      -2.060 -15.520  -4.335  1.00  0.64           N  
ATOM   2741  CA  THR A 369      -2.936 -16.660  -4.087  1.00  0.65           C  
ATOM   2742  C   THR A 369      -4.397 -16.274  -4.300  1.00  0.64           C  
ATOM   2743  CB  THR A 369      -2.750 -17.207  -2.660  1.00  0.61           C  
ATOM   2744  O   THR A 369      -5.267 -17.143  -4.389  1.00  0.64           O  
ATOM   2745  CG2 THR A 369      -1.353 -17.787  -2.471  1.00  0.54           C  
ATOM   2746  OG1 THR A 369      -2.946 -16.145  -1.718  1.00  0.66           O  
ATOM   2747  N   GLY A 370      -4.653 -15.001  -4.363  1.00  0.63           N  
ATOM   2748  CA  GLY A 370      -6.003 -14.528  -4.626  1.00  0.64           C  
ATOM   2749  C   GLY A 370      -6.219 -14.112  -6.069  1.00  0.63           C  
ATOM   2750  O   GLY A 370      -5.275 -14.089  -6.861  1.00  0.63           O  
ATOM   2751  N   SER A 371      -7.482 -13.993  -6.541  1.00  0.61           N  
ATOM   2752  CA  SER A 371      -7.765 -13.493  -7.882  1.00  0.64           C  
ATOM   2753  C   SER A 371      -7.185 -12.098  -8.086  1.00  0.61           C  
ATOM   2754  CB  SER A 371      -9.273 -13.469  -8.138  1.00  0.58           C  
ATOM   2755  O   SER A 371      -7.290 -11.241  -7.206  1.00  0.60           O  
ATOM   2756  OG  SER A 371      -9.946 -12.757  -7.114  1.00  0.50           O  
ATOM   2757  N   LEU A 372      -6.383 -11.879  -9.070  1.00  0.68           N  
ATOM   2758  CA  LEU A 372      -5.978 -10.558  -9.539  1.00  0.68           C  
ATOM   2759  C   LEU A 372      -7.067  -9.932 -10.405  1.00  0.69           C  
ATOM   2760  CB  LEU A 372      -4.670 -10.648 -10.329  1.00  0.65           C  
ATOM   2761  O   LEU A 372      -7.441 -10.489 -11.439  1.00  0.68           O  
ATOM   2762  CG  LEU A 372      -4.141  -9.337 -10.914  1.00  0.65           C  
ATOM   2763  CD1 LEU A 372      -3.805  -8.356  -9.797  1.00  0.63           C  
ATOM   2764  CD2 LEU A 372      -2.919  -9.597 -11.790  1.00  0.65           C  
ATOM   2765  N   THR A 373      -7.784  -9.034  -9.889  1.00  0.69           N  
ATOM   2766  CA  THR A 373      -8.728  -8.225 -10.653  1.00  0.71           C  
ATOM   2767  C   THR A 373      -8.076  -6.926 -11.116  1.00  0.68           C  
ATOM   2768  CB  THR A 373      -9.986  -7.905  -9.825  1.00  0.65           C  
ATOM   2769  O   THR A 373      -7.524  -6.179 -10.306  1.00  0.66           O  
ATOM   2770  CG2 THR A 373     -11.014  -7.147 -10.657  1.00  0.53           C  
ATOM   2771  OG1 THR A 373     -10.571  -9.129  -9.362  1.00  0.68           O  
ATOM   2772  N   ILE A 374      -7.890  -6.624 -12.266  1.00  0.63           N  
ATOM   2773  CA  ILE A 374      -7.399  -5.399 -12.886  1.00  0.63           C  
ATOM   2774  C   ILE A 374      -8.565  -4.627 -13.500  1.00  0.64           C  
ATOM   2775  CB  ILE A 374      -6.330  -5.698 -13.962  1.00  0.61           C  
ATOM   2776  O   ILE A 374      -9.249  -5.130 -14.394  1.00  0.63           O  
ATOM   2777  CG1 ILE A 374      -5.191  -6.533 -13.364  1.00  0.56           C  
ATOM   2778  CG2 ILE A 374      -5.796  -4.398 -14.569  1.00  0.56           C  
ATOM   2779  CD1 ILE A 374      -4.121  -6.930 -14.372  1.00  0.58           C  
ATOM   2780  N   ALA A 375      -8.911  -3.584 -12.884  1.00  0.67           N  
ATOM   2781  CA  ALA A 375      -9.929  -2.644 -13.345  1.00  0.68           C  
ATOM   2782  C   ALA A 375      -9.423  -1.826 -14.530  1.00  0.64           C  
ATOM   2783  CB  ALA A 375     -10.354  -1.719 -12.207  1.00  0.60           C  
ATOM   2784  O   ALA A 375      -8.328  -1.261 -14.480  1.00  0.60           O  
ATOM   2785  N   ASN A 376      -9.971  -1.958 -15.701  1.00  0.65           N  
ATOM   2786  CA  ASN A 376      -9.871  -1.348 -17.022  1.00  0.67           C  
ATOM   2787  C   ASN A 376      -9.029  -2.198 -17.970  1.00  0.54           C  
ATOM   2788  CB  ASN A 376      -9.290   0.064 -16.918  1.00  0.55           C  
ATOM   2789  O   ASN A 376      -9.560  -3.051 -18.683  1.00  0.45           O  
ATOM   2790  CG  ASN A 376     -10.252   1.045 -16.277  1.00  0.50           C  
ATOM   2791  ND2 ASN A 376      -9.711   2.043 -15.589  1.00  0.57           N  
ATOM   2792  OD1 ASN A 376     -11.472   0.906 -16.398  1.00  0.51           O  
ATOM   2793  N   SER A 377      -7.794  -1.837 -18.192  1.00  0.60           N  
ATOM   2794  CA  SER A 377      -6.857  -2.460 -19.121  1.00  0.62           C  
ATOM   2795  C   SER A 377      -5.579  -2.893 -18.410  1.00  0.58           C  
ATOM   2796  CB  SER A 377      -6.516  -1.501 -20.262  1.00  0.55           C  
ATOM   2797  O   SER A 377      -5.089  -2.192 -17.521  1.00  0.55           O  
ATOM   2798  OG  SER A 377      -6.026  -0.271 -19.757  1.00  0.49           O  
ATOM   2799  N   ALA A 378      -5.307  -4.121 -18.420  1.00  0.62           N  
ATOM   2800  CA  ALA A 378      -3.980  -4.625 -18.074  1.00  0.63           C  
ATOM   2801  C   ALA A 378      -3.022  -4.502 -19.256  1.00  0.62           C  
ATOM   2802  CB  ALA A 378      -4.066  -6.077 -17.611  1.00  0.58           C  
ATOM   2803  O   ALA A 378      -3.390  -4.800 -20.395  1.00  0.60           O  
ATOM   2804  N   SER A 379      -2.046  -3.564 -19.118  1.00  0.61           N  
ATOM   2805  CA  SER A 379      -0.936  -3.552 -20.066  1.00  0.64           C  
ATOM   2806  C   SER A 379       0.236  -4.383 -19.555  1.00  0.60           C  
ATOM   2807  CB  SER A 379      -0.477  -2.118 -20.334  1.00  0.57           C  
ATOM   2808  O   SER A 379       0.639  -4.252 -18.398  1.00  0.58           O  
ATOM   2809  OG  SER A 379       0.414  -1.678 -19.324  1.00  0.53           O  
ATOM   2810  N   ILE A 380       0.562  -5.358 -20.178  1.00  0.65           N  
ATOM   2811  CA  ILE A 380       1.780  -6.129 -19.958  1.00  0.65           C  
ATOM   2812  C   ILE A 380       2.845  -5.712 -20.970  1.00  0.65           C  
ATOM   2813  CB  ILE A 380       1.514  -7.648 -20.056  1.00  0.62           C  
ATOM   2814  O   ILE A 380       2.601  -5.726 -22.179  1.00  0.63           O  
ATOM   2815  CG1 ILE A 380       0.378  -8.052 -19.109  1.00  0.56           C  
ATOM   2816  CG2 ILE A 380       2.788  -8.440 -19.752  1.00  0.57           C  
ATOM   2817  CD1 ILE A 380      -0.003  -9.524 -19.192  1.00  0.58           C  
ATOM   2818  N   LYS A 381       3.848  -4.964 -20.505  1.00  0.67           N  
ATOM   2819  CA  LYS A 381       5.021  -4.538 -21.263  1.00  0.69           C  
ATOM   2820  C   LYS A 381       6.200  -5.477 -21.025  1.00  0.67           C  
ATOM   2821  CB  LYS A 381       5.409  -3.106 -20.893  1.00  0.64           C  
ATOM   2822  O   LYS A 381       6.427  -5.924 -19.899  1.00  0.66           O  
ATOM   2823  CG  LYS A 381       6.540  -2.534 -21.735  1.00  0.60           C  
ATOM   2824  CD  LYS A 381       6.855  -1.095 -21.345  1.00  0.62           C  
ATOM   2825  CE  LYS A 381       8.016  -0.537 -22.156  1.00  0.56           C  
ATOM   2826  NZ  LYS A 381       8.331   0.872 -21.775  1.00  0.51           N  
ATOM   2827  N   SER A 382       6.866  -5.917 -21.941  1.00  0.68           N  
ATOM   2828  CA  SER A 382       8.126  -6.653 -21.934  1.00  0.68           C  
ATOM   2829  C   SER A 382       9.235  -5.857 -22.614  1.00  0.68           C  
ATOM   2830  CB  SER A 382       7.960  -8.006 -22.627  1.00  0.65           C  
ATOM   2831  O   SER A 382       8.985  -5.136 -23.582  1.00  0.67           O  
ATOM   2832  OG  SER A 382       9.163  -8.754 -22.566  1.00  0.64           O  
ATOM   2833  N   ASN A 383      10.479  -5.825 -22.040  1.00  0.62           N  
ATOM   2834  CA  ASN A 383      11.677  -5.371 -22.738  1.00  0.64           C  
ATOM   2835  C   ASN A 383      12.175  -6.415 -23.734  1.00  0.62           C  
ATOM   2836  CB  ASN A 383      12.781  -5.022 -21.738  1.00  0.59           C  
ATOM   2837  O   ASN A 383      13.075  -6.141 -24.529  1.00  0.61           O  
ATOM   2838  CG  ASN A 383      12.478  -3.763 -20.949  1.00  0.55           C  
ATOM   2839  ND2 ASN A 383      13.105  -3.627 -19.787  1.00  0.59           N  
ATOM   2840  OD1 ASN A 383      11.686  -2.921 -21.380  1.00  0.59           O  
ATOM   2841  N   ASP A 384      11.655  -7.534 -23.671  1.00  0.65           N  
ATOM   2842  CA  ASP A 384      12.058  -8.611 -24.571  1.00  0.66           C  
ATOM   2843  C   ASP A 384      11.216  -8.606 -25.845  1.00  0.64           C  
ATOM   2844  CB  ASP A 384      11.944  -9.967 -23.870  1.00  0.61           C  
ATOM   2845  O   ASP A 384      10.126  -8.032 -25.873  1.00  0.61           O  
ATOM   2846  CG  ASP A 384      12.811 -11.038 -24.507  1.00  0.57           C  
ATOM   2847  OD1 ASP A 384      13.023 -10.999 -25.738  1.00  0.58           O  
ATOM   2848  OD2 ASP A 384      13.284 -11.932 -23.772  1.00  0.67           O  
ATOM   2849  N   THR A 385      11.774  -8.983 -26.967  1.00  0.68           N  
ATOM   2850  CA  THR A 385      11.141  -9.007 -28.281  1.00  0.68           C  
ATOM   2851  C   THR A 385       9.862  -9.839 -28.250  1.00  0.67           C  
ATOM   2852  CB  THR A 385      12.096  -9.568 -29.350  1.00  0.63           C  
ATOM   2853  O   THR A 385       9.009  -9.709 -29.131  1.00  0.65           O  
ATOM   2854  CG2 THR A 385      13.051  -8.491 -29.853  1.00  0.54           C  
ATOM   2855  OG1 THR A 385      12.858 -10.642 -28.786  1.00  0.60           O  
ATOM   2856  N   SER A 386       9.663 -10.644 -27.154  1.00  0.72           N  
ATOM   2857  CA  SER A 386       8.493 -11.505 -27.009  1.00  0.72           C  
ATOM   2858  C   SER A 386       7.885 -11.381 -25.616  1.00  0.72           C  
ATOM   2859  CB  SER A 386       8.863 -12.963 -27.285  1.00  0.68           C  
ATOM   2860  O   SER A 386       8.602 -11.422 -24.614  1.00  0.69           O  
ATOM   2861  OG  SER A 386       9.730 -13.059 -28.402  1.00  0.66           O  
ATOM   2862  N   LEU A 387       6.614 -10.951 -25.541  1.00  0.75           N  
ATOM   2863  CA  LEU A 387       5.760 -11.025 -24.361  1.00  0.76           C  
ATOM   2864  C   LEU A 387       4.931 -12.305 -24.369  1.00  0.75           C  
ATOM   2865  CB  LEU A 387       4.837  -9.806 -24.289  1.00  0.72           C  
ATOM   2866  O   LEU A 387       4.198 -12.568 -25.325  1.00  0.74           O  
ATOM   2867  CG  LEU A 387       3.898  -9.736 -23.083  1.00  0.66           C  
ATOM   2868  CD1 LEU A 387       4.691  -9.463 -21.809  1.00  0.62           C  
ATOM   2869  CD2 LEU A 387       2.832  -8.667 -23.296  1.00  0.64           C  
ATOM   2870  N   VAL A 388       5.177 -13.133 -23.354  1.00  0.77           N  
ATOM   2871  CA  VAL A 388       4.455 -14.398 -23.274  1.00  0.78           C  
ATOM   2872  C   VAL A 388       3.686 -14.473 -21.957  1.00  0.78           C  
ATOM   2873  CB  VAL A 388       5.410 -15.606 -23.404  1.00  0.75           C  
ATOM   2874  O   VAL A 388       4.266 -14.301 -20.882  1.00  0.77           O  
ATOM   2875  CG1 VAL A 388       4.621 -16.912 -23.483  1.00  0.71           C  
ATOM   2876  CG2 VAL A 388       6.308 -15.446 -24.629  1.00  0.70           C  
ATOM   2877  N   LEU A 389       2.390 -14.605 -21.971  1.00  0.78           N  
ATOM   2878  CA  LEU A 389       1.553 -15.033 -20.856  1.00  0.79           C  
ATOM   2879  C   LEU A 389       1.361 -16.546 -20.870  1.00  0.80           C  
ATOM   2880  CB  LEU A 389       0.192 -14.334 -20.908  1.00  0.76           C  
ATOM   2881  O   LEU A 389       0.710 -17.085 -21.768  1.00  0.80           O  
ATOM   2882  CG  LEU A 389      -0.772 -14.639 -19.761  1.00  0.72           C  
ATOM   2883  CD1 LEU A 389      -0.189 -14.155 -18.437  1.00  0.68           C  
ATOM   2884  CD2 LEU A 389      -2.131 -13.998 -20.019  1.00  0.69           C  
ATOM   2885  N   TYR A 390       2.017 -17.190 -19.938  1.00  0.79           N  
ATOM   2886  CA  TYR A 390       1.909 -18.640 -19.819  1.00  0.80           C  
ATOM   2887  C   TYR A 390       0.755 -19.027 -18.901  1.00  0.80           C  
ATOM   2888  CB  TYR A 390       3.218 -19.235 -19.291  1.00  0.77           C  
ATOM   2889  O   TYR A 390       0.554 -18.410 -17.853  1.00  0.78           O  
ATOM   2890  CG  TYR A 390       4.362 -19.152 -20.273  1.00  0.76           C  
ATOM   2891  CD1 TYR A 390       4.460 -20.047 -21.336  1.00  0.73           C  
ATOM   2892  CD2 TYR A 390       5.346 -18.179 -20.140  1.00  0.76           C  
ATOM   2893  CE1 TYR A 390       5.513 -19.976 -22.242  1.00  0.76           C  
ATOM   2894  CE2 TYR A 390       6.404 -18.098 -21.039  1.00  0.77           C  
ATOM   2895  OH  TYR A 390       7.523 -18.923 -22.979  1.00  0.66           O  
ATOM   2896  CZ  TYR A 390       6.478 -18.999 -22.086  1.00  0.74           C  
ATOM   2897  N   PHE A 391      -0.052 -20.042 -19.199  1.00  0.80           N  
ATOM   2898  CA  PHE A 391      -0.976 -20.786 -18.352  1.00  0.82           C  
ATOM   2899  C   PHE A 391      -0.392 -22.143 -17.976  1.00  0.80           C  
ATOM   2900  CB  PHE A 391      -2.324 -20.971 -19.056  1.00  0.79           C  
ATOM   2901  O   PHE A 391      -0.214 -23.008 -18.836  1.00  0.79           O  
ATOM   2902  CG  PHE A 391      -2.992 -19.678 -19.438  1.00  0.77           C  
ATOM   2903  CD1 PHE A 391      -3.839 -19.028 -18.548  1.00  0.74           C  
ATOM   2904  CD2 PHE A 391      -2.773 -19.112 -20.687  1.00  0.77           C  
ATOM   2905  CE1 PHE A 391      -4.459 -17.831 -18.899  1.00  0.78           C  
ATOM   2906  CE2 PHE A 391      -3.389 -17.916 -21.044  1.00  0.79           C  
ATOM   2907  CZ  PHE A 391      -4.232 -17.278 -20.149  1.00  0.76           C  
ATOM   2908  N   ARG A 392       0.082 -22.246 -16.678  1.00  0.80           N  
ATOM   2909  CA  ARG A 392       0.814 -23.413 -16.197  1.00  0.82           C  
ATOM   2910  C   ARG A 392      -0.052 -24.260 -15.271  1.00  0.81           C  
ATOM   2911  CB  ARG A 392       2.093 -22.986 -15.474  1.00  0.78           C  
ATOM   2912  O   ARG A 392      -0.971 -23.745 -14.630  1.00  0.80           O  
ATOM   2913  CG  ARG A 392       3.129 -22.342 -16.381  1.00  0.76           C  
ATOM   2914  CD  ARG A 392       4.413 -22.019 -15.631  1.00  0.75           C  
ATOM   2915  NE  ARG A 392       5.434 -21.473 -16.521  1.00  0.70           N  
ATOM   2916  NH1 ARG A 392       7.223 -22.206 -15.256  1.00  0.61           N  
ATOM   2917  NH2 ARG A 392       7.586 -21.040 -17.196  1.00  0.56           N  
ATOM   2918  CZ  ARG A 392       6.746 -21.574 -16.323  1.00  0.73           C  
ATOM   2919  N   ASN A 393       0.113 -25.540 -15.302  1.00  0.79           N  
ATOM   2920  CA  ASN A 393      -0.512 -26.404 -14.307  1.00  0.82           C  
ATOM   2921  C   ASN A 393       0.183 -26.293 -12.952  1.00  0.79           C  
ATOM   2922  CB  ASN A 393      -0.515 -27.858 -14.784  1.00  0.78           C  
ATOM   2923  O   ASN A 393       1.164 -25.562 -12.812  1.00  0.77           O  
ATOM   2924  CG  ASN A 393       0.881 -28.438 -14.900  1.00  0.75           C  
ATOM   2925  ND2 ASN A 393       0.998 -29.569 -15.585  1.00  0.81           N  
ATOM   2926  OD1 ASN A 393       1.846 -27.874 -14.377  1.00  0.76           O  
ATOM   2927  N   ALA A 394      -0.322 -27.000 -11.966  1.00  0.73           N  
ATOM   2928  CA  ALA A 394       0.179 -26.992 -10.594  1.00  0.77           C  
ATOM   2929  C   ALA A 394       1.642 -27.425 -10.542  1.00  0.74           C  
ATOM   2930  CB  ALA A 394      -0.673 -27.900  -9.711  1.00  0.72           C  
ATOM   2931  O   ALA A 394       2.388 -27.007  -9.654  1.00  0.73           O  
ATOM   2932  N   SER A 395       2.103 -28.297 -11.432  1.00  0.72           N  
ATOM   2933  CA  SER A 395       3.473 -28.798 -11.493  1.00  0.76           C  
ATOM   2934  C   SER A 395       4.386 -27.821 -12.227  1.00  0.70           C  
ATOM   2935  CB  SER A 395       3.514 -30.163 -12.181  1.00  0.70           C  
ATOM   2936  O   SER A 395       5.572 -28.095 -12.416  1.00  0.67           O  
ATOM   2937  OG  SER A 395       2.879 -30.108 -13.447  1.00  0.59           O  
ATOM   2938  N   GLY A 396       3.845 -26.695 -12.722  1.00  0.73           N  
ATOM   2939  CA  GLY A 396       4.601 -25.701 -13.467  1.00  0.74           C  
ATOM   2940  C   GLY A 396       4.632 -25.970 -14.959  1.00  0.73           C  
ATOM   2941  O   GLY A 396       5.222 -25.201 -15.722  1.00  0.73           O  
ATOM   2942  N   GLY A 397       4.073 -27.007 -15.416  1.00  0.75           N  
ATOM   2943  CA  GLY A 397       4.049 -27.310 -16.838  1.00  0.77           C  
ATOM   2944  C   GLY A 397       3.139 -26.389 -17.629  1.00  0.75           C  
ATOM   2945  O   GLY A 397       2.029 -26.077 -17.191  1.00  0.73           O  
ATOM   2946  N   GLU A 398       3.534 -25.856 -18.796  1.00  0.79           N  
ATOM   2947  CA  GLU A 398       2.757 -25.007 -19.694  1.00  0.80           C  
ATOM   2948  C   GLU A 398       1.551 -25.756 -20.255  1.00  0.80           C  
ATOM   2949  CB  GLU A 398       3.633 -24.490 -20.837  1.00  0.76           C  
ATOM   2950  O   GLU A 398       1.700 -26.820 -20.859  1.00  0.78           O  
ATOM   2951  CG  GLU A 398       2.903 -23.567 -21.802  1.00  0.72           C  
ATOM   2952  CD  GLU A 398       3.753 -23.149 -22.992  1.00  0.71           C  
ATOM   2953  OE1 GLU A 398       4.989 -23.019 -22.839  1.00  0.72           O  
ATOM   2954  OE2 GLU A 398       3.178 -22.949 -24.085  1.00  0.68           O  
ATOM   2955  N   ARG A 399       0.285 -25.208 -20.108  1.00  0.77           N  
ATOM   2956  CA  ARG A 399      -0.957 -25.700 -20.695  1.00  0.79           C  
ATOM   2957  C   ARG A 399      -1.335 -24.892 -21.933  1.00  0.76           C  
ATOM   2958  CB  ARG A 399      -2.092 -25.651 -19.671  1.00  0.74           C  
ATOM   2959  O   ARG A 399      -1.838 -25.447 -22.912  1.00  0.74           O  
ATOM   2960  CG  ARG A 399      -1.948 -26.660 -18.543  1.00  0.67           C  
ATOM   2961  CD  ARG A 399      -2.137 -28.088 -19.036  1.00  0.66           C  
ATOM   2962  NE  ARG A 399      -2.209 -29.036 -17.927  1.00  0.58           N  
ATOM   2963  NH1 ARG A 399      -2.656 -30.872 -19.255  1.00  0.44           N  
ATOM   2964  NH2 ARG A 399      -2.497 -31.109 -16.981  1.00  0.40           N  
ATOM   2965  CZ  ARG A 399      -2.453 -30.337 -18.057  1.00  0.62           C  
ATOM   2966  N   ALA A 400      -1.046 -23.626 -21.808  1.00  0.80           N  
ATOM   2967  CA  ALA A 400      -1.324 -22.692 -22.896  1.00  0.82           C  
ATOM   2968  C   ALA A 400      -0.461 -21.439 -22.776  1.00  0.81           C  
ATOM   2969  CB  ALA A 400      -2.803 -22.317 -22.910  1.00  0.79           C  
ATOM   2970  O   ALA A 400       0.091 -21.157 -21.710  1.00  0.80           O  
ATOM   2971  N   ALA A 401      -0.239 -20.742 -23.936  1.00  0.82           N  
ATOM   2972  CA  ALA A 401       0.463 -19.461 -23.935  1.00  0.83           C  
ATOM   2973  C   ALA A 401      -0.160 -18.493 -24.937  1.00  0.83           C  
ATOM   2974  CB  ALA A 401       1.943 -19.665 -24.246  1.00  0.81           C  
ATOM   2975  O   ALA A 401      -0.638 -18.908 -25.995  1.00  0.82           O  
ATOM   2976  N   VAL A 402      -0.360 -17.242 -24.491  1.00  0.82           N  
ATOM   2977  CA  VAL A 402      -0.642 -16.115 -25.375  1.00  0.82           C  
ATOM   2978  C   VAL A 402       0.607 -15.250 -25.524  1.00  0.80           C  
ATOM   2979  CB  VAL A 402      -1.821 -15.264 -24.851  1.00  0.79           C  
ATOM   2980  O   VAL A 402       1.189 -14.811 -24.528  1.00  0.76           O  
ATOM   2981  CG1 VAL A 402      -2.156 -14.144 -25.834  1.00  0.75           C  
ATOM   2982  CG2 VAL A 402      -3.044 -16.145 -24.602  1.00  0.74           C  
ATOM   2983  N   TYR A 403       1.176 -15.137 -26.700  1.00  0.82           N  
ATOM   2984  CA  TYR A 403       2.328 -14.254 -26.846  1.00  0.82           C  
ATOM   2985  C   TYR A 403       2.217 -13.419 -28.116  1.00  0.82           C  
ATOM   2986  CB  TYR A 403       3.628 -15.064 -26.866  1.00  0.78           C  
ATOM   2987  O   TYR A 403       1.520 -13.801 -29.059  1.00  0.79           O  
ATOM   2988  CG  TYR A 403       3.744 -15.995 -28.049  1.00  0.72           C  
ATOM   2989  CD1 TYR A 403       3.185 -17.271 -28.013  1.00  0.66           C  
ATOM   2990  CD2 TYR A 403       4.414 -15.602 -29.202  1.00  0.67           C  
ATOM   2991  CE1 TYR A 403       3.292 -18.133 -29.099  1.00  0.61           C  
ATOM   2992  CE2 TYR A 403       4.527 -16.457 -30.295  1.00  0.59           C  
ATOM   2993  OH  TYR A 403       4.072 -18.567 -31.312  1.00  0.49           O  
ATOM   2994  CZ  TYR A 403       3.963 -17.718 -30.234  1.00  0.62           C  
ATOM   2995  N   HIS A 404       2.784 -12.245 -27.977  1.00  0.77           N  
ATOM   2996  CA  HIS A 404       3.017 -11.328 -29.087  1.00  0.78           C  
ATOM   2997  C   HIS A 404       4.447 -11.441 -29.605  1.00  0.77           C  
ATOM   2998  CB  HIS A 404       2.725  -9.887 -28.662  1.00  0.74           C  
ATOM   2999  O   HIS A 404       5.401 -11.348 -28.829  1.00  0.74           O  
ATOM   3000  CG  HIS A 404       2.953  -8.884 -29.747  1.00  0.70           C  
ATOM   3001  CD2 HIS A 404       2.250  -8.615 -30.873  1.00  0.70           C  
ATOM   3002  ND1 HIS A 404       4.022  -8.014 -29.744  1.00  0.71           N  
ATOM   3003  CE1 HIS A 404       3.965  -7.251 -30.823  1.00  0.71           C  
ATOM   3004  NE2 HIS A 404       2.899  -7.596 -31.524  1.00  0.70           N  
ATOM   3005  N   ASN A 405       4.621 -11.737 -30.852  1.00  0.75           N  
ATOM   3006  CA  ASN A 405       5.903 -11.640 -31.543  1.00  0.76           C  
ATOM   3007  C   ASN A 405       6.064 -10.292 -32.240  1.00  0.76           C  
ATOM   3008  CB  ASN A 405       6.057 -12.781 -32.550  1.00  0.73           C  
ATOM   3009  O   ASN A 405       5.395 -10.022 -33.239  1.00  0.75           O  
ATOM   3010  CG  ASN A 405       7.432 -12.816 -33.188  1.00  0.70           C  
ATOM   3011  ND2 ASN A 405       7.828 -13.984 -33.680  1.00  0.72           N  
ATOM   3012  OD1 ASN A 405       8.132 -11.801 -33.238  1.00  0.71           O  
ATOM   3013  N   SER A 406       6.926  -9.380 -31.763  1.00  0.73           N  
ATOM   3014  CA  SER A 406       7.112  -8.037 -32.302  1.00  0.75           C  
ATOM   3015  C   SER A 406       7.753  -8.079 -33.685  1.00  0.75           C  
ATOM   3016  CB  SER A 406       7.973  -7.196 -31.358  1.00  0.71           C  
ATOM   3017  O   SER A 406       7.519  -7.194 -34.510  1.00  0.74           O  
ATOM   3018  OG  SER A 406       9.222  -7.823 -31.123  1.00  0.66           O  
ATOM   3019  N   SER A 407       8.552  -9.113 -33.923  1.00  0.75           N  
ATOM   3020  CA  SER A 407       9.286  -9.152 -35.183  1.00  0.76           C  
ATOM   3021  C   SER A 407       8.337  -9.248 -36.373  1.00  0.75           C  
ATOM   3022  CB  SER A 407      10.259 -10.332 -35.201  1.00  0.73           C  
ATOM   3023  O   SER A 407       8.625  -8.717 -37.448  1.00  0.74           O  
ATOM   3024  OG  SER A 407      11.114 -10.296 -34.071  1.00  0.67           O  
ATOM   3025  N   ASN A 408       7.195  -9.888 -36.204  1.00  0.73           N  
ATOM   3026  CA  ASN A 408       6.255 -10.042 -37.309  1.00  0.74           C  
ATOM   3027  C   ASN A 408       4.868  -9.523 -36.941  1.00  0.72           C  
ATOM   3028  CB  ASN A 408       6.175 -11.507 -37.745  1.00  0.69           C  
ATOM   3029  O   ASN A 408       3.908  -9.723 -37.687  1.00  0.69           O  
ATOM   3030  CG  ASN A 408       5.709 -12.424 -36.632  1.00  0.63           C  
ATOM   3031  ND2 ASN A 408       5.748 -13.727 -36.882  1.00  0.61           N  
ATOM   3032  OD1 ASN A 408       5.315 -11.964 -35.557  1.00  0.59           O  
ATOM   3033  N   ASN A 409       4.764  -8.781 -35.824  1.00  0.75           N  
ATOM   3034  CA  ASN A 409       3.542  -8.196 -35.281  1.00  0.77           C  
ATOM   3035  C   ASN A 409       2.401  -9.209 -35.252  1.00  0.75           C  
ATOM   3036  CB  ASN A 409       3.136  -6.960 -36.085  1.00  0.71           C  
ATOM   3037  O   ASN A 409       1.300  -8.923 -35.727  1.00  0.73           O  
ATOM   3038  CG  ASN A 409       2.228  -6.029 -35.306  1.00  0.65           C  
ATOM   3039  ND2 ASN A 409       1.439  -5.235 -36.020  1.00  0.69           N  
ATOM   3040  OD1 ASN A 409       2.236  -6.023 -34.072  1.00  0.66           O  
ATOM   3041  N   THR A 410       2.610 -10.375 -34.743  1.00  0.80           N  
ATOM   3042  CA  THR A 410       1.573 -11.399 -34.670  1.00  0.80           C  
ATOM   3043  C   THR A 410       1.252 -11.740 -33.217  1.00  0.80           C  
ATOM   3044  CB  THR A 410       1.995 -12.676 -35.419  1.00  0.77           C  
ATOM   3045  O   THR A 410       2.155 -11.847 -32.385  1.00  0.79           O  
ATOM   3046  CG2 THR A 410       2.186 -12.403 -36.907  1.00  0.69           C  
ATOM   3047  OG1 THR A 410       3.227 -13.160 -34.870  1.00  0.72           O  
ATOM   3048  N   LEU A 411      -0.085 -11.865 -32.876  1.00  0.81           N  
ATOM   3049  CA  LEU A 411      -0.584 -12.508 -31.665  1.00  0.82           C  
ATOM   3050  C   LEU A 411      -0.734 -14.012 -31.871  1.00  0.81           C  
ATOM   3051  CB  LEU A 411      -1.926 -11.901 -31.250  1.00  0.79           C  
ATOM   3052  O   LEU A 411      -1.356 -14.451 -32.841  1.00  0.80           O  
ATOM   3053  CG  LEU A 411      -2.528 -12.416 -29.942  1.00  0.74           C  
ATOM   3054  CD1 LEU A 411      -1.677 -11.973 -28.757  1.00  0.69           C  
ATOM   3055  CD2 LEU A 411      -3.965 -11.930 -29.786  1.00  0.71           C  
ATOM   3056  N   ARG A 412      -0.100 -14.701 -31.015  1.00  0.83           N  
ATOM   3057  CA  ARG A 412      -0.138 -16.157 -31.097  1.00  0.83           C  
ATOM   3058  C   ARG A 412      -0.765 -16.761 -29.844  1.00  0.83           C  
ATOM   3059  CB  ARG A 412       1.269 -16.721 -31.303  1.00  0.81           C  
ATOM   3060  O   ARG A 412      -0.438 -16.359 -28.726  1.00  0.81           O  
ATOM   3061  CG  ARG A 412       1.945 -16.241 -32.578  1.00  0.75           C  
ATOM   3062  CD  ARG A 412       3.294 -16.913 -32.788  1.00  0.74           C  
ATOM   3063  NE  ARG A 412       3.935 -16.462 -34.020  1.00  0.69           N  
ATOM   3064  NH1 ARG A 412       5.581 -18.083 -34.002  1.00  0.61           N  
ATOM   3065  NH2 ARG A 412       5.507 -16.536 -35.692  1.00  0.57           N  
ATOM   3066  CZ  ARG A 412       5.006 -17.028 -34.569  1.00  0.69           C  
ATOM   3067  N   LEU A 413      -1.752 -17.678 -30.005  1.00  0.83           N  
ATOM   3068  CA  LEU A 413      -2.349 -18.529 -28.982  1.00  0.84           C  
ATOM   3069  C   LEU A 413      -1.894 -19.975 -29.145  1.00  0.82           C  
ATOM   3070  CB  LEU A 413      -3.877 -18.452 -29.045  1.00  0.80           C  
ATOM   3071  O   LEU A 413      -2.061 -20.567 -30.214  1.00  0.80           O  
ATOM   3072  CG  LEU A 413      -4.493 -17.063 -28.874  1.00  0.72           C  
ATOM   3073  CD1 LEU A 413      -5.095 -16.584 -30.191  1.00  0.66           C  
ATOM   3074  CD2 LEU A 413      -5.548 -17.078 -27.772  1.00  0.67           C  
ATOM   3075  N   ARG A 414      -1.223 -20.380 -28.177  1.00  0.82           N  
ATOM   3076  CA  ARG A 414      -0.722 -21.750 -28.193  1.00  0.83           C  
ATOM   3077  C   ARG A 414      -1.393 -22.591 -27.112  1.00  0.82           C  
ATOM   3078  CB  ARG A 414       0.796 -21.770 -28.006  1.00  0.80           C  
ATOM   3079  O   ARG A 414      -1.554 -22.139 -25.977  1.00  0.81           O  
ATOM   3080  CG  ARG A 414       1.420 -23.146 -28.176  1.00  0.74           C  
ATOM   3081  CD  ARG A 414       2.940 -23.075 -28.220  1.00  0.73           C  
ATOM   3082  NE  ARG A 414       3.501 -22.723 -26.919  1.00  0.68           N  
ATOM   3083  NH1 ARG A 414       5.697 -22.720 -27.635  1.00  0.59           N  
ATOM   3084  NH2 ARG A 414       5.199 -22.242 -25.449  1.00  0.55           N  
ATOM   3085  CZ  ARG A 414       4.798 -22.562 -26.670  1.00  0.68           C  
ATOM   3086  N   SER A 415      -1.946 -23.829 -27.431  1.00  0.80           N  
ATOM   3087  CA  SER A 415      -2.478 -24.825 -26.507  1.00  0.81           C  
ATOM   3088  C   SER A 415      -2.146 -26.240 -26.968  1.00  0.79           C  
ATOM   3089  CB  SER A 415      -3.992 -24.668 -26.363  1.00  0.78           C  
ATOM   3090  O   SER A 415      -2.307 -26.569 -28.145  1.00  0.77           O  
ATOM   3091  OG  SER A 415      -4.507 -25.598 -25.425  1.00  0.76           O  
ATOM   3092  N   GLY A 416      -1.566 -27.070 -26.103  1.00  0.69           N  
ATOM   3093  CA  GLY A 416      -1.266 -28.473 -26.342  1.00  0.69           C  
ATOM   3094  C   GLY A 416      -0.367 -28.694 -27.543  1.00  0.68           C  
ATOM   3095  O   GLY A 416      -0.455 -29.729 -28.208  1.00  0.65           O  
ATOM   3096  N   GLY A 417       0.527 -27.650 -28.048  1.00  0.71           N  
ATOM   3097  CA  GLY A 417       1.411 -27.673 -29.202  1.00  0.71           C  
ATOM   3098  C   GLY A 417       0.791 -27.056 -30.442  1.00  0.71           C  
ATOM   3099  O   GLY A 417       1.495 -26.736 -31.401  1.00  0.71           O  
ATOM   3100  N   ALA A 418      -0.590 -26.948 -30.459  1.00  0.79           N  
ATOM   3101  CA  ALA A 418      -1.241 -26.265 -31.574  1.00  0.80           C  
ATOM   3102  C   ALA A 418      -1.227 -24.752 -31.375  1.00  0.79           C  
ATOM   3103  CB  ALA A 418      -2.675 -26.764 -31.739  1.00  0.77           C  
ATOM   3104  O   ALA A 418      -1.364 -24.267 -30.249  1.00  0.77           O  
ATOM   3105  N   GLU A 419      -0.941 -24.005 -32.524  1.00  0.80           N  
ATOM   3106  CA  GLU A 419      -0.831 -22.549 -32.493  1.00  0.81           C  
ATOM   3107  C   GLU A 419      -1.848 -21.899 -33.427  1.00  0.80           C  
ATOM   3108  CB  GLU A 419       0.586 -22.108 -32.869  1.00  0.77           C  
ATOM   3109  O   GLU A 419      -2.022 -22.338 -34.566  1.00  0.78           O  
ATOM   3110  CG  GLU A 419       0.855 -20.630 -32.626  1.00  0.70           C  
ATOM   3111  CD  GLU A 419       2.304 -20.237 -32.866  1.00  0.68           C  
ATOM   3112  OE1 GLU A 419       3.184 -20.653 -32.079  1.00  0.69           O  
ATOM   3113  OE2 GLU A 419       2.561 -19.506 -33.849  1.00  0.65           O  
ATOM   3114  N   VAL A 420      -2.543 -20.960 -32.871  1.00  0.81           N  
ATOM   3115  CA  VAL A 420      -3.355 -20.035 -33.654  1.00  0.82           C  
ATOM   3116  C   VAL A 420      -2.655 -18.681 -33.744  1.00  0.82           C  
ATOM   3117  CB  VAL A 420      -4.767 -19.866 -33.049  1.00  0.79           C  
ATOM   3118  O   VAL A 420      -2.182 -18.152 -32.736  1.00  0.81           O  
ATOM   3119  CG1 VAL A 420      -5.594 -18.882 -33.874  1.00  0.74           C  
ATOM   3120  CG2 VAL A 420      -5.473 -21.218 -32.958  1.00  0.74           C  
ATOM   3121  N   THR A 421      -2.486 -18.129 -34.958  1.00  0.80           N  
ATOM   3122  CA  THR A 421      -1.817 -16.849 -35.164  1.00  0.81           C  
ATOM   3123  C   THR A 421      -2.790 -15.813 -35.718  1.00  0.80           C  
ATOM   3124  CB  THR A 421      -0.618 -16.994 -36.120  1.00  0.77           C  
ATOM   3125  O   THR A 421      -3.559 -16.104 -36.636  1.00  0.78           O  
ATOM   3126  CG2 THR A 421       0.191 -15.702 -36.186  1.00  0.65           C  
ATOM   3127  OG1 THR A 421       0.230 -18.052 -35.657  1.00  0.69           O  
ATOM   3128  N   VAL A 422      -2.860 -14.670 -35.152  1.00  0.78           N  
ATOM   3129  CA  VAL A 422      -3.528 -13.482 -35.675  1.00  0.79           C  
ATOM   3130  C   VAL A 422      -2.488 -12.429 -36.054  1.00  0.79           C  
ATOM   3131  CB  VAL A 422      -4.530 -12.898 -34.654  1.00  0.76           C  
ATOM   3132  O   VAL A 422      -1.663 -12.037 -35.226  1.00  0.78           O  
ATOM   3133  CG1 VAL A 422      -5.313 -11.740 -35.268  1.00  0.73           C  
ATOM   3134  CG2 VAL A 422      -5.480 -13.987 -34.158  1.00  0.73           C  
ATOM   3135  N   ASN A 423      -2.472 -12.013 -37.267  1.00  0.77           N  
ATOM   3136  CA  ASN A 423      -1.501 -11.018 -37.710  1.00  0.79           C  
ATOM   3137  C   ASN A 423      -2.062  -9.603 -37.609  1.00  0.78           C  
ATOM   3138  CB  ASN A 423      -1.049 -11.310 -39.142  1.00  0.75           C  
ATOM   3139  O   ASN A 423      -3.221  -9.415 -37.235  1.00  0.77           O  
ATOM   3140  CG  ASN A 423      -2.132 -11.027 -40.165  1.00  0.70           C  
ATOM   3141  ND2 ASN A 423      -1.946 -11.529 -41.380  1.00  0.70           N  
ATOM   3142  OD1 ASN A 423      -3.127 -10.362 -39.866  1.00  0.68           O  
ATOM   3143  N   SER A 424      -1.317  -8.532 -37.977  1.00  0.73           N  
ATOM   3144  CA  SER A 424      -1.695  -7.128 -37.852  1.00  0.76           C  
ATOM   3145  C   SER A 424      -2.850  -6.781 -38.785  1.00  0.74           C  
ATOM   3146  CB  SER A 424      -0.499  -6.222 -38.147  1.00  0.72           C  
ATOM   3147  O   SER A 424      -3.554  -5.792 -38.570  1.00  0.74           O  
ATOM   3148  OG  SER A 424       0.076  -6.542 -39.402  1.00  0.67           O  
ATOM   3149  N   SER A 425      -3.077  -7.522 -39.786  1.00  0.71           N  
ATOM   3150  CA  SER A 425      -4.175  -7.275 -40.715  1.00  0.74           C  
ATOM   3151  C   SER A 425      -5.449  -7.982 -40.264  1.00  0.68           C  
ATOM   3152  CB  SER A 425      -3.800  -7.733 -42.124  1.00  0.69           C  
ATOM   3153  O   SER A 425      -6.480  -7.903 -40.936  1.00  0.66           O  
ATOM   3154  OG  SER A 425      -3.529  -9.124 -42.146  1.00  0.58           O  
ATOM   3155  N   GLY A 426      -5.431  -8.736 -39.147  1.00  0.70           N  
ATOM   3156  CA  GLY A 426      -6.574  -9.458 -38.613  1.00  0.71           C  
ATOM   3157  C   GLY A 426      -6.724 -10.852 -39.192  1.00  0.69           C  
ATOM   3158  O   GLY A 426      -7.727 -11.527 -38.949  1.00  0.68           O  
ATOM   3159  N   THR A 427      -5.814 -11.337 -39.947  1.00  0.76           N  
ATOM   3160  CA  THR A 427      -5.940 -12.684 -40.492  1.00  0.77           C  
ATOM   3161  C   THR A 427      -5.639 -13.731 -39.423  1.00  0.76           C  
ATOM   3162  CB  THR A 427      -5.001 -12.890 -41.695  1.00  0.74           C  
ATOM   3163  O   THR A 427      -4.597 -13.672 -38.766  1.00  0.75           O  
ATOM   3164  CG2 THR A 427      -5.252 -14.238 -42.364  1.00  0.64           C  
ATOM   3165  OG1 THR A 427      -5.222 -11.846 -42.651  1.00  0.68           O  
ATOM   3166  N   LEU A 428      -6.589 -14.635 -39.192  1.00  0.75           N  
ATOM   3167  CA  LEU A 428      -6.439 -15.791 -38.315  1.00  0.76           C  
ATOM   3168  C   LEU A 428      -5.916 -16.996 -39.090  1.00  0.75           C  
ATOM   3169  CB  LEU A 428      -7.774 -16.137 -37.651  1.00  0.72           C  
ATOM   3170  O   LEU A 428      -6.510 -17.402 -40.091  1.00  0.73           O  
ATOM   3171  CG  LEU A 428      -7.740 -17.243 -36.595  1.00  0.67           C  
ATOM   3172  CD1 LEU A 428      -8.261 -16.718 -35.261  1.00  0.63           C  
ATOM   3173  CD2 LEU A 428      -8.552 -18.448 -37.055  1.00  0.64           C  
ATOM   3174  N   ALA A 429      -4.776 -17.485 -38.682  1.00  0.76           N  
ATOM   3175  CA  ALA A 429      -4.263 -18.757 -39.185  1.00  0.77           C  
ATOM   3176  C   ALA A 429      -4.276 -19.824 -38.095  1.00  0.77           C  
ATOM   3177  CB  ALA A 429      -2.850 -18.581 -39.736  1.00  0.74           C  
ATOM   3178  O   ALA A 429      -3.707 -19.628 -37.019  1.00  0.77           O  
ATOM   3179  N   ALA A 430      -4.990 -20.968 -38.250  1.00  0.75           N  
ATOM   3180  CA  ALA A 430      -5.086 -22.126 -37.366  1.00  0.76           C  
ATOM   3181  C   ALA A 430      -4.872 -23.425 -38.138  1.00  0.76           C  
ATOM   3182  CB  ALA A 430      -6.440 -22.147 -36.661  1.00  0.74           C  
ATOM   3183  O   ALA A 430      -5.319 -23.556 -39.280  1.00  0.76           O  
ATOM   3184  N   PRO A 431      -4.104 -24.433 -37.529  1.00  0.69           N  
ATOM   3185  CA  PRO A 431      -3.978 -25.718 -38.221  1.00  0.68           C  
ATOM   3186  C   PRO A 431      -5.329 -26.379 -38.486  1.00  0.68           C  
ATOM   3187  CB  PRO A 431      -3.139 -26.558 -37.255  1.00  0.67           C  
ATOM   3188  O   PRO A 431      -5.494 -27.073 -39.493  1.00  0.67           O  
ATOM   3189  CG  PRO A 431      -2.701 -25.599 -36.196  1.00  0.66           C  
ATOM   3190  CD  PRO A 431      -3.457 -24.313 -36.375  1.00  0.66           C  
ATOM   3191  N   SER A 432      -6.210 -26.229 -37.646  1.00  0.64           N  
ATOM   3192  CA  SER A 432      -7.600 -26.639 -37.812  1.00  0.64           C  
ATOM   3193  C   SER A 432      -8.553 -25.636 -37.171  1.00  0.63           C  
ATOM   3194  CB  SER A 432      -7.826 -28.026 -37.210  1.00  0.61           C  
ATOM   3195  O   SER A 432      -8.248 -25.065 -36.122  1.00  0.62           O  
ATOM   3196  OG  SER A 432      -9.144 -28.146 -36.703  1.00  0.60           O  
ATOM   3197  N   LEU A 433      -9.686 -25.217 -37.931  1.00  0.65           N  
ATOM   3198  CA  LEU A 433     -10.795 -24.407 -37.437  1.00  0.64           C  
ATOM   3199  C   LEU A 433     -12.121 -25.143 -37.601  1.00  0.64           C  
ATOM   3200  CB  LEU A 433     -10.848 -23.065 -38.172  1.00  0.62           C  
ATOM   3201  O   LEU A 433     -12.485 -25.534 -38.712  1.00  0.62           O  
ATOM   3202  CG  LEU A 433     -11.935 -22.088 -37.721  1.00  0.59           C  
ATOM   3203  CD1 LEU A 433     -11.615 -21.543 -36.333  1.00  0.57           C  
ATOM   3204  CD2 LEU A 433     -12.082 -20.951 -38.727  1.00  0.58           C  
ATOM   3205  N   THR A 434     -12.603 -25.634 -36.417  1.00  0.60           N  
ATOM   3206  CA  THR A 434     -13.974 -26.129 -36.355  1.00  0.60           C  
ATOM   3207  C   THR A 434     -14.935 -25.012 -35.959  1.00  0.59           C  
ATOM   3208  CB  THR A 434     -14.102 -27.297 -35.359  1.00  0.57           C  
ATOM   3209  O   THR A 434     -14.782 -24.400 -34.900  1.00  0.58           O  
ATOM   3210  CG2 THR A 434     -15.486 -27.932 -35.431  1.00  0.52           C  
ATOM   3211  OG1 THR A 434     -13.115 -28.290 -35.666  1.00  0.58           O  
ATOM   3212  N   VAL A 435     -15.766 -24.438 -36.702  1.00  0.58           N  
ATOM   3213  CA  VAL A 435     -16.787 -23.415 -36.501  1.00  0.59           C  
ATOM   3214  C   VAL A 435     -18.134 -24.078 -36.221  1.00  0.58           C  
ATOM   3215  CB  VAL A 435     -16.899 -22.476 -37.723  1.00  0.57           C  
ATOM   3216  O   VAL A 435     -18.571 -24.952 -36.973  1.00  0.57           O  
ATOM   3217  CG1 VAL A 435     -17.755 -21.256 -37.390  1.00  0.53           C  
ATOM   3218  CG2 VAL A 435     -15.511 -22.047 -38.194  1.00  0.55           C  
ATOM   3219  N   SER A 436     -18.547 -23.898 -34.981  1.00  0.58           N  
ATOM   3220  CA  SER A 436     -19.865 -24.333 -34.532  1.00  0.58           C  
ATOM   3221  C   SER A 436     -20.974 -23.591 -35.271  1.00  0.58           C  
ATOM   3222  CB  SER A 436     -20.015 -24.121 -33.025  1.00  0.54           C  
ATOM   3223  O   SER A 436     -20.876 -22.383 -35.496  1.00  0.55           O  
ATOM   3224  OG  SER A 436     -20.094 -22.740 -32.716  1.00  0.55           O  
ATOM   3225  N   ASN A 437     -21.897 -24.274 -35.818  1.00  0.49           N  
ATOM   3226  CA  ASN A 437     -23.160 -23.954 -36.475  1.00  0.48           C  
ATOM   3227  C   ASN A 437     -22.940 -23.455 -37.901  1.00  0.48           C  
ATOM   3228  CB  ASN A 437     -23.939 -22.916 -35.664  1.00  0.43           C  
ATOM   3229  O   ASN A 437     -23.791 -22.759 -38.457  1.00  0.45           O  
ATOM   3230  CG  ASN A 437     -24.492 -23.481 -34.371  1.00  0.41           C  
ATOM   3231  ND2 ASN A 437     -24.879 -22.600 -33.456  1.00  0.44           N  
ATOM   3232  OD1 ASN A 437     -24.571 -24.700 -34.194  1.00  0.44           O  
ATOM   3233  N   ASN A 438     -21.672 -23.659 -38.538  1.00  0.51           N  
ATOM   3234  CA  ASN A 438     -21.279 -23.450 -39.927  1.00  0.51           C  
ATOM   3235  C   ASN A 438     -21.385 -21.980 -40.325  1.00  0.50           C  
ATOM   3236  CB  ASN A 438     -22.126 -24.316 -40.861  1.00  0.47           C  
ATOM   3237  O   ASN A 438     -21.709 -21.665 -41.471  1.00  0.48           O  
ATOM   3238  CG  ASN A 438     -21.683 -25.765 -40.876  1.00  0.44           C  
ATOM   3239  ND2 ASN A 438     -22.556 -26.647 -41.349  1.00  0.38           N  
ATOM   3240  OD1 ASN A 438     -20.566 -26.090 -40.466  1.00  0.45           O  
ATOM   3241  N   SER A 439     -21.405 -21.015 -39.319  1.00  0.49           N  
ATOM   3242  CA  SER A 439     -21.614 -19.608 -39.647  1.00  0.49           C  
ATOM   3243  C   SER A 439     -20.287 -18.875 -39.810  1.00  0.49           C  
ATOM   3244  CB  SER A 439     -22.454 -18.925 -38.567  1.00  0.44           C  
ATOM   3245  O   SER A 439     -20.257 -17.646 -39.898  1.00  0.46           O  
ATOM   3246  OG  SER A 439     -22.208 -19.504 -37.297  1.00  0.43           O  
ATOM   3247  N   ALA A 440     -19.096 -19.542 -39.830  1.00  0.48           N  
ATOM   3248  CA  ALA A 440     -17.945 -18.723 -40.199  1.00  0.48           C  
ATOM   3249  C   ALA A 440     -17.870 -18.530 -41.711  1.00  0.48           C  
ATOM   3250  CB  ALA A 440     -16.655 -19.355 -39.682  1.00  0.45           C  
ATOM   3251  O   ALA A 440     -18.079 -19.476 -42.474  1.00  0.46           O  
ATOM   3252  N   THR A 441     -18.063 -17.239 -42.321  1.00  0.47           N  
ATOM   3253  CA  THR A 441     -17.532 -16.796 -43.606  1.00  0.48           C  
ATOM   3254  C   THR A 441     -16.053 -17.150 -43.731  1.00  0.47           C  
ATOM   3255  CB  THR A 441     -17.717 -15.279 -43.793  1.00  0.44           C  
ATOM   3256  O   THR A 441     -15.219 -16.627 -42.989  1.00  0.45           O  
ATOM   3257  CG2 THR A 441     -17.822 -14.917 -45.271  1.00  0.41           C  
ATOM   3258  OG1 THR A 441     -18.915 -14.864 -43.125  1.00  0.37           O  
ATOM   3259  N   VAL A 442     -15.608 -18.399 -43.805  1.00  0.47           N  
ATOM   3260  CA  VAL A 442     -14.257 -18.721 -44.253  1.00  0.48           C  
ATOM   3261  C   VAL A 442     -14.025 -18.150 -45.650  1.00  0.47           C  
ATOM   3262  CB  VAL A 442     -14.008 -20.246 -44.252  1.00  0.46           C  
ATOM   3263  O   VAL A 442     -14.763 -18.466 -46.586  1.00  0.46           O  
ATOM   3264  CG1 VAL A 442     -12.541 -20.553 -44.548  1.00  0.42           C  
ATOM   3265  CG2 VAL A 442     -14.425 -20.854 -42.915  1.00  0.43           C  
ATOM   3266  N   GLY A 443     -13.740 -16.827 -45.769  1.00  0.46           N  
ATOM   3267  CA  GLY A 443     -13.099 -16.190 -46.907  1.00  0.45           C  
ATOM   3268  C   GLY A 443     -11.969 -17.015 -47.494  1.00  0.46           C  
ATOM   3269  O   GLY A 443     -10.938 -17.213 -46.848  1.00  0.44           O  
ATOM   3270  N   GLY A 444     -12.293 -18.163 -48.045  1.00  0.39           N  
ATOM   3271  CA  GLY A 444     -11.436 -18.867 -48.986  1.00  0.40           C  
ATOM   3272  C   GLY A 444     -12.209 -19.584 -50.077  1.00  0.40           C  
ATOM   3273  O   GLY A 444     -13.326 -20.051 -49.849  1.00  0.38           O  
ATOM   3274  N   LYS A 445     -12.147 -19.124 -51.367  1.00  0.42           N  
ATOM   3275  CA  LYS A 445     -12.357 -19.362 -52.792  1.00  0.41           C  
ATOM   3276  C   LYS A 445     -12.749 -20.813 -53.055  1.00  0.42           C  
ATOM   3277  CB  LYS A 445     -11.100 -19.006 -53.586  1.00  0.37           C  
ATOM   3278  O   LYS A 445     -13.210 -21.148 -54.148  1.00  0.39           O  
ATOM   3279  CG  LYS A 445     -10.818 -17.513 -53.664  1.00  0.35           C  
ATOM   3280  CD  LYS A 445      -9.697 -17.206 -54.649  1.00  0.40           C  
ATOM   3281  CE  LYS A 445      -9.424 -15.711 -54.738  1.00  0.30           C  
ATOM   3282  NZ  LYS A 445      -8.348 -15.402 -55.727  1.00  0.31           N  
ATOM   3283  N   ASN A 446     -12.966 -21.612 -51.952  1.00  0.47           N  
ATOM   3284  CA  ASN A 446     -13.152 -22.972 -52.446  1.00  0.48           C  
ATOM   3285  C   ASN A 446     -14.350 -23.649 -51.786  1.00  0.47           C  
ATOM   3286  CB  ASN A 446     -11.885 -23.801 -52.227  1.00  0.42           C  
ATOM   3287  O   ASN A 446     -14.476 -24.874 -51.827  1.00  0.44           O  
ATOM   3288  CG  ASN A 446     -10.734 -23.351 -53.104  1.00  0.39           C  
ATOM   3289  ND2 ASN A 446      -9.513 -23.664 -52.687  1.00  0.33           N  
ATOM   3290  OD1 ASN A 446     -10.940 -22.727 -54.149  1.00  0.41           O  
ATOM   3291  N   ILE A 447     -15.459 -22.890 -51.289  1.00  0.53           N  
ATOM   3292  CA  ILE A 447     -16.626 -23.678 -50.911  1.00  0.55           C  
ATOM   3293  C   ILE A 447     -17.874 -23.106 -51.579  1.00  0.53           C  
ATOM   3294  CB  ILE A 447     -16.810 -23.717 -49.377  1.00  0.50           C  
ATOM   3295  O   ILE A 447     -18.098 -21.893 -51.554  1.00  0.52           O  
ATOM   3296  CG1 ILE A 447     -15.470 -23.997 -48.686  1.00  0.46           C  
ATOM   3297  CG2 ILE A 447     -17.858 -24.763 -48.985  1.00  0.47           C  
ATOM   3298  CD1 ILE A 447     -15.541 -23.973 -47.165  1.00  0.47           C  
ATOM   3299  N   VAL A 448     -18.382 -23.648 -52.636  1.00  0.58           N  
ATOM   3300  CA  VAL A 448     -19.708 -23.418 -53.201  1.00  0.58           C  
ATOM   3301  C   VAL A 448     -20.739 -23.319 -52.079  1.00  0.59           C  
ATOM   3302  CB  VAL A 448     -20.104 -24.535 -54.192  1.00  0.55           C  
ATOM   3303  O   VAL A 448     -20.957 -24.284 -51.342  1.00  0.56           O  
ATOM   3304  CG1 VAL A 448     -21.487 -24.267 -54.784  1.00  0.49           C  
ATOM   3305  CG2 VAL A 448     -19.060 -24.661 -55.300  1.00  0.51           C  
ATOM   3306  N   ARG A 449     -21.088 -22.019 -51.636  1.00  0.59           N  
ATOM   3307  CA  ARG A 449     -22.100 -21.810 -50.605  1.00  0.60           C  
ATOM   3308  C   ARG A 449     -23.481 -22.226 -51.100  1.00  0.60           C  
ATOM   3309  CB  ARG A 449     -22.121 -20.345 -50.162  1.00  0.58           C  
ATOM   3310  O   ARG A 449     -24.253 -22.838 -50.360  1.00  0.59           O  
ATOM   3311  CG  ARG A 449     -20.967 -19.960 -49.251  1.00  0.57           C  
ATOM   3312  CD  ARG A 449     -21.191 -18.603 -48.598  1.00  0.57           C  
ATOM   3313  NE  ARG A 449     -20.060 -18.212 -47.763  1.00  0.52           N  
ATOM   3314  NH1 ARG A 449     -21.043 -16.276 -46.976  1.00  0.39           N  
ATOM   3315  NH2 ARG A 449     -18.934 -16.857 -46.289  1.00  0.34           N  
ATOM   3316  CZ  ARG A 449     -20.015 -17.116 -47.011  1.00  0.52           C  
ATOM   3317  N   SER A 450     -23.770 -21.856 -52.359  1.00  0.68           N  
ATOM   3318  CA  SER A 450     -25.004 -22.060 -53.110  1.00  0.70           C  
ATOM   3319  C   SER A 450     -24.748 -22.034 -54.613  1.00  0.70           C  
ATOM   3320  CB  SER A 450     -26.039 -20.995 -52.743  1.00  0.66           C  
ATOM   3321  O   SER A 450     -23.838 -21.346 -55.081  1.00  0.69           O  
ATOM   3322  OG  SER A 450     -25.611 -19.712 -53.166  1.00  0.67           O  
ATOM   3323  N   ILE A 451     -25.172 -22.868 -55.310  1.00  0.72           N  
ATOM   3324  CA  ILE A 451     -25.353 -22.811 -56.757  1.00  0.73           C  
ATOM   3325  C   ILE A 451     -26.838 -22.680 -57.086  1.00  0.73           C  
ATOM   3326  CB  ILE A 451     -24.758 -24.057 -57.450  1.00  0.71           C  
ATOM   3327  O   ILE A 451     -27.641 -23.539 -56.713  1.00  0.72           O  
ATOM   3328  CG1 ILE A 451     -23.259 -24.172 -57.148  1.00  0.67           C  
ATOM   3329  CG2 ILE A 451     -25.010 -24.007 -58.960  1.00  0.66           C  
ATOM   3330  CD1 ILE A 451     -22.606 -25.421 -57.722  1.00  0.65           C  
ATOM   3331  N   ASN A 452     -27.227 -21.457 -57.645  1.00  0.71           N  
ATOM   3332  CA  ASN A 452     -28.578 -21.070 -58.036  1.00  0.72           C  
ATOM   3333  C   ASN A 452     -29.540 -21.119 -56.853  1.00  0.71           C  
ATOM   3334  CB  ASN A 452     -29.085 -21.963 -59.170  1.00  0.68           C  
ATOM   3335  O   ASN A 452     -30.657 -21.624 -56.976  1.00  0.69           O  
ATOM   3336  CG  ASN A 452     -28.366 -21.709 -60.480  1.00  0.64           C  
ATOM   3337  ND2 ASN A 452     -28.551 -22.606 -61.442  1.00  0.67           N  
ATOM   3338  OD1 ASN A 452     -27.649 -20.716 -60.626  1.00  0.65           O  
ATOM   3339  N   GLY A 453     -29.069 -20.581 -55.650  1.00  0.74           N  
ATOM   3340  CA  GLY A 453     -29.853 -20.491 -54.428  1.00  0.75           C  
ATOM   3341  C   GLY A 453     -29.840 -21.772 -53.616  1.00  0.75           C  
ATOM   3342  O   GLY A 453     -30.285 -21.788 -52.466  1.00  0.74           O  
ATOM   3343  N   THR A 454     -29.374 -22.905 -54.173  1.00  0.76           N  
ATOM   3344  CA  THR A 454     -29.252 -24.147 -53.417  1.00  0.76           C  
ATOM   3345  C   THR A 454     -27.959 -24.161 -52.606  1.00  0.76           C  
ATOM   3346  CB  THR A 454     -29.292 -25.374 -54.346  1.00  0.74           C  
ATOM   3347  O   THR A 454     -26.867 -24.056 -53.167  1.00  0.75           O  
ATOM   3348  CG2 THR A 454     -29.254 -26.671 -53.546  1.00  0.71           C  
ATOM   3349  OG1 THR A 454     -30.495 -25.339 -55.123  1.00  0.74           O  
ATOM   3350  N   ALA A 455     -28.052 -24.183 -51.245  1.00  0.74           N  
ATOM   3351  CA  ALA A 455     -26.912 -24.286 -50.338  1.00  0.75           C  
ATOM   3352  C   ALA A 455     -26.229 -25.645 -50.467  1.00  0.75           C  
ATOM   3353  CB  ALA A 455     -27.356 -24.051 -48.896  1.00  0.72           C  
ATOM   3354  O   ALA A 455     -26.884 -26.651 -50.749  1.00  0.73           O  
ATOM   3355  N   ALA A 456     -24.935 -25.747 -50.376  1.00  0.71           N  
ATOM   3356  CA  ALA A 456     -24.213 -27.009 -50.233  1.00  0.72           C  
ATOM   3357  C   ALA A 456     -24.598 -27.717 -48.937  1.00  0.72           C  
ATOM   3358  CB  ALA A 456     -22.706 -26.767 -50.276  1.00  0.69           C  
ATOM   3359  O   ALA A 456     -24.927 -27.067 -47.942  1.00  0.72           O  
ATOM   3360  N   ASP A 457     -24.835 -29.154 -48.992  1.00  0.70           N  
ATOM   3361  CA  ASP A 457     -24.986 -30.014 -47.822  1.00  0.70           C  
ATOM   3362  C   ASP A 457     -23.742 -29.963 -46.939  1.00  0.70           C  
ATOM   3363  CB  ASP A 457     -25.270 -31.456 -48.249  1.00  0.68           C  
ATOM   3364  O   ASP A 457     -22.798 -29.225 -47.228  1.00  0.68           O  
ATOM   3365  CG  ASP A 457     -24.086 -32.116 -48.932  1.00  0.68           C  
ATOM   3366  OD1 ASP A 457     -22.954 -31.595 -48.829  1.00  0.71           O  
ATOM   3367  OD2 ASP A 457     -24.286 -33.165 -49.583  1.00  0.73           O  
ATOM   3368  N   ALA A 458     -23.808 -30.621 -45.720  1.00  0.64           N  
ATOM   3369  CA  ALA A 458     -22.747 -30.634 -44.716  1.00  0.64           C  
ATOM   3370  C   ALA A 458     -21.431 -31.122 -45.314  1.00  0.64           C  
ATOM   3371  CB  ALA A 458     -23.147 -31.511 -43.531  1.00  0.61           C  
ATOM   3372  O   ALA A 458     -20.356 -30.835 -44.782  1.00  0.63           O  
ATOM   3373  N   SER A 459     -21.457 -31.800 -46.468  1.00  0.65           N  
ATOM   3374  CA  SER A 459     -20.301 -32.358 -47.162  1.00  0.65           C  
ATOM   3375  C   SER A 459     -19.856 -31.455 -48.308  1.00  0.64           C  
ATOM   3376  CB  SER A 459     -20.620 -33.755 -47.697  1.00  0.61           C  
ATOM   3377  O   SER A 459     -18.915 -31.783 -49.034  1.00  0.62           O  
ATOM   3378  OG  SER A 459     -21.069 -34.602 -46.653  1.00  0.59           O  
ATOM   3379  N   GLY A 460     -20.532 -30.260 -48.535  1.00  0.69           N  
ATOM   3380  CA  GLY A 460     -20.191 -29.363 -49.628  1.00  0.69           C  
ATOM   3381  C   GLY A 460     -20.863 -29.734 -50.936  1.00  0.69           C  
ATOM   3382  O   GLY A 460     -20.562 -29.154 -51.981  1.00  0.68           O  
ATOM   3383  N   ASN A 461     -21.726 -30.743 -51.039  1.00  0.74           N  
ATOM   3384  CA  ASN A 461     -22.411 -31.119 -52.272  1.00  0.75           C  
ATOM   3385  C   ASN A 461     -23.618 -30.224 -52.537  1.00  0.75           C  
ATOM   3386  CB  ASN A 461     -22.839 -32.587 -52.222  1.00  0.72           C  
ATOM   3387  O   ASN A 461     -24.364 -29.891 -51.615  1.00  0.72           O  
ATOM   3388  CG  ASN A 461     -21.674 -33.528 -51.988  1.00  0.69           C  
ATOM   3389  ND2 ASN A 461     -21.800 -34.391 -50.987  1.00  0.71           N  
ATOM   3390  OD1 ASN A 461     -20.667 -33.478 -52.700  1.00  0.71           O  
ATOM   3391  N   VAL A 462     -23.704 -29.636 -53.554  1.00  0.72           N  
ATOM   3392  CA  VAL A 462     -24.906 -28.968 -54.041  1.00  0.73           C  
ATOM   3393  C   VAL A 462     -25.629 -29.869 -55.040  1.00  0.72           C  
ATOM   3394  CB  VAL A 462     -24.575 -27.607 -54.693  1.00  0.69           C  
ATOM   3395  O   VAL A 462     -25.077 -30.213 -56.088  1.00  0.70           O  
ATOM   3396  CG1 VAL A 462     -25.851 -26.902 -55.150  1.00  0.65           C  
ATOM   3397  CG2 VAL A 462     -23.793 -26.726 -53.721  1.00  0.64           C  
ATOM   3398  N   THR A 463     -26.756 -30.545 -54.627  1.00  0.74           N  
ATOM   3399  CA  THR A 463     -27.634 -31.224 -55.573  1.00  0.74           C  
ATOM   3400  C   THR A 463     -28.476 -30.215 -56.349  1.00  0.73           C  
ATOM   3401  CB  THR A 463     -28.559 -32.226 -54.857  1.00  0.71           C  
ATOM   3402  O   THR A 463     -29.314 -29.521 -55.769  1.00  0.70           O  
ATOM   3403  CG2 THR A 463     -29.414 -32.997 -55.858  1.00  0.67           C  
ATOM   3404  OG1 THR A 463     -27.762 -33.154 -54.112  1.00  0.70           O  
ATOM   3405  N   LEU A 464     -28.109 -29.838 -57.417  1.00  0.72           N  
ATOM   3406  CA  LEU A 464     -28.871 -29.016 -58.352  1.00  0.72           C  
ATOM   3407  C   LEU A 464     -29.930 -29.847 -59.068  1.00  0.71           C  
ATOM   3408  CB  LEU A 464     -27.938 -28.364 -59.376  1.00  0.69           C  
ATOM   3409  O   LEU A 464     -29.624 -30.904 -59.625  1.00  0.68           O  
ATOM   3410  CG  LEU A 464     -27.033 -27.247 -58.854  1.00  0.66           C  
ATOM   3411  CD1 LEU A 464     -25.880 -27.004 -59.822  1.00  0.63           C  
ATOM   3412  CD2 LEU A 464     -27.834 -25.968 -58.636  1.00  0.64           C  
ATOM   3413  N   GLN A 465     -31.258 -29.514 -58.782  1.00  0.70           N  
ATOM   3414  CA  GLN A 465     -32.273 -29.967 -59.728  1.00  0.70           C  
ATOM   3415  C   GLN A 465     -32.053 -29.351 -61.107  1.00  0.69           C  
ATOM   3416  CB  GLN A 465     -33.674 -29.626 -59.218  1.00  0.67           C  
ATOM   3417  O   GLN A 465     -32.319 -28.164 -61.312  1.00  0.66           O  
ATOM   3418  CG  GLN A 465     -34.257 -30.672 -58.277  1.00  0.64           C  
ATOM   3419  CD  GLN A 465     -35.732 -30.927 -58.526  1.00  0.62           C  
ATOM   3420  NE2 GLN A 465     -36.246 -32.021 -57.973  1.00  0.53           N  
ATOM   3421  OE1 GLN A 465     -36.404 -30.148 -59.210  1.00  0.61           O  
ATOM   3422  N   ILE A 466     -31.075 -29.816 -61.873  1.00  0.64           N  
ATOM   3423  CA  ILE A 466     -31.054 -29.510 -63.299  1.00  0.64           C  
ATOM   3424  C   ILE A 466     -32.384 -29.912 -63.933  1.00  0.63           C  
ATOM   3425  CB  ILE A 466     -29.883 -30.223 -64.012  1.00  0.61           C  
ATOM   3426  O   ILE A 466     -32.811 -31.063 -63.818  1.00  0.61           O  
ATOM   3427  CG1 ILE A 466     -28.557 -29.900 -63.315  1.00  0.56           C  
ATOM   3428  CG2 ILE A 466     -29.834 -29.831 -65.492  1.00  0.57           C  
ATOM   3429  CD1 ILE A 466     -27.356 -30.631 -63.900  1.00  0.57           C  
ATOM   3430  N   SER A 467     -33.269 -28.866 -63.972  1.00  0.64           N  
ATOM   3431  CA  SER A 467     -34.520 -29.113 -64.681  1.00  0.64           C  
ATOM   3432  C   SER A 467     -34.337 -30.158 -65.777  1.00  0.64           C  
ATOM   3433  CB  SER A 467     -35.059 -27.817 -65.287  1.00  0.61           C  
ATOM   3434  O   SER A 467     -33.397 -30.075 -66.571  1.00  0.61           O  
ATOM   3435  OG  SER A 467     -36.129 -28.084 -66.177  1.00  0.59           O  
ATOM   3436  N   THR A 468     -34.785 -31.388 -65.590  1.00  0.62           N  
ATOM   3437  CA  THR A 468     -34.988 -32.401 -66.620  1.00  0.61           C  
ATOM   3438  C   THR A 468     -35.691 -31.803 -67.836  1.00  0.62           C  
ATOM   3439  CB  THR A 468     -35.808 -33.588 -66.082  1.00  0.58           C  
ATOM   3440  O   THR A 468     -35.963 -32.508 -68.810  1.00  0.60           O  
ATOM   3441  CG2 THR A 468     -35.024 -34.365 -65.029  1.00  0.54           C  
ATOM   3442  OG1 THR A 468     -37.020 -33.098 -65.496  1.00  0.57           O  
ATOM   3443  N   ASN A 469     -35.932 -30.397 -67.772  1.00  0.67           N  
ATOM   3444  CA  ASN A 469     -36.521 -29.810 -68.971  1.00  0.67           C  
ATOM   3445  C   ASN A 469     -35.494 -29.677 -70.092  1.00  0.66           C  
ATOM   3446  CB  ASN A 469     -37.141 -28.448 -68.654  1.00  0.61           C  
ATOM   3447  O   ASN A 469     -35.750 -29.015 -71.099  1.00  0.62           O  
ATOM   3448  CG  ASN A 469     -38.532 -28.562 -68.064  1.00  0.57           C  
ATOM   3449  ND2 ASN A 469     -39.078 -27.440 -67.610  1.00  0.56           N  
ATOM   3450  OD1 ASN A 469     -39.112 -29.650 -68.016  1.00  0.56           O  
ATOM   3451  N   ASN A 470     -34.281 -30.357 -69.954  1.00  0.71           N  
ATOM   3452  CA  ASN A 470     -33.305 -30.453 -71.034  1.00  0.72           C  
ATOM   3453  C   ASN A 470     -33.542 -31.691 -71.895  1.00  0.71           C  
ATOM   3454  CB  ASN A 470     -31.882 -30.461 -70.473  1.00  0.67           C  
ATOM   3455  O   ASN A 470     -34.110 -32.679 -71.426  1.00  0.69           O  
ATOM   3456  CG  ASN A 470     -31.643 -29.347 -69.473  1.00  0.63           C  
ATOM   3457  ND2 ASN A 470     -30.723 -29.573 -68.542  1.00  0.60           N  
ATOM   3458  OD1 ASN A 470     -32.279 -28.292 -69.536  1.00  0.60           O  
ATOM   3459  N   VAL A 471     -33.227 -31.629 -73.187  1.00  0.71           N  
ATOM   3460  CA  VAL A 471     -33.205 -32.805 -74.052  1.00  0.72           C  
ATOM   3461  C   VAL A 471     -32.279 -33.865 -73.459  1.00  0.73           C  
ATOM   3462  CB  VAL A 471     -32.755 -32.446 -75.486  1.00  0.68           C  
ATOM   3463  O   VAL A 471     -31.066 -33.662 -73.374  1.00  0.71           O  
ATOM   3464  CG1 VAL A 471     -32.753 -33.686 -76.377  1.00  0.65           C  
ATOM   3465  CG2 VAL A 471     -33.659 -31.364 -76.073  1.00  0.64           C  
ATOM   3466  N   GLN A 472     -32.744 -34.917 -72.719  1.00  0.77           N  
ATOM   3467  CA  GLN A 472     -31.983 -36.032 -72.164  1.00  0.79           C  
ATOM   3468  C   GLN A 472     -31.450 -36.938 -73.270  1.00  0.78           C  
ATOM   3469  CB  GLN A 472     -32.844 -36.840 -71.193  1.00  0.75           C  
ATOM   3470  O   GLN A 472     -30.380 -37.533 -73.131  1.00  0.77           O  
ATOM   3471  CG  GLN A 472     -33.242 -36.073 -69.939  1.00  0.68           C  
ATOM   3472  CD  GLN A 472     -34.152 -36.872 -69.025  1.00  0.67           C  
ATOM   3473  NE2 GLN A 472     -34.011 -36.667 -67.720  1.00  0.59           N  
ATOM   3474  OE1 GLN A 472     -34.976 -37.667 -69.489  1.00  0.72           O  
ATOM   3475  N   SER A 473     -32.156 -37.116 -74.329  1.00  0.85           N  
ATOM   3476  CA  SER A 473     -31.783 -37.975 -75.449  1.00  0.87           C  
ATOM   3477  C   SER A 473     -32.487 -37.547 -76.732  1.00  0.87           C  
ATOM   3478  CB  SER A 473     -32.113 -39.435 -75.139  1.00  0.84           C  
ATOM   3479  O   SER A 473     -33.547 -36.919 -76.685  1.00  0.86           O  
ATOM   3480  OG  SER A 473     -31.432 -40.305 -76.027  1.00  0.77           O  
ATOM   3481  N   ILE A 474     -31.802 -37.579 -77.818  1.00  0.83           N  
ATOM   3482  CA  ILE A 474     -32.348 -37.423 -79.162  1.00  0.87           C  
ATOM   3483  C   ILE A 474     -32.401 -38.782 -79.857  1.00  0.86           C  
ATOM   3484  CB  ILE A 474     -31.516 -36.426 -79.998  1.00  0.82           C  
ATOM   3485  O   ILE A 474     -31.449 -39.562 -79.783  1.00  0.83           O  
ATOM   3486  CG1 ILE A 474     -31.384 -35.089 -79.259  1.00  0.71           C  
ATOM   3487  CG2 ILE A 474     -32.141 -36.228 -81.382  1.00  0.68           C  
ATOM   3488  CD1 ILE A 474     -30.450 -34.096 -79.936  1.00  0.69           C  
ATOM   3489  N   ARG A 475     -33.448 -39.153 -80.334  1.00  0.88           N  
ATOM   3490  CA  ARG A 475     -33.563 -40.318 -81.206  1.00  0.89           C  
ATOM   3491  C   ARG A 475     -34.329 -39.975 -82.479  1.00  0.88           C  
ATOM   3492  CB  ARG A 475     -34.253 -41.472 -80.474  1.00  0.88           C  
ATOM   3493  O   ARG A 475     -34.995 -38.940 -82.549  1.00  0.87           O  
ATOM   3494  CG  ARG A 475     -35.739 -41.252 -80.241  1.00  0.89           C  
ATOM   3495  CD  ARG A 475     -36.363 -42.403 -79.464  1.00  0.88           C  
ATOM   3496  NE  ARG A 475     -37.809 -42.243 -79.332  1.00  0.89           N  
ATOM   3497  NH1 ARG A 475     -38.106 -44.121 -78.021  1.00  0.83           N  
ATOM   3498  NH2 ARG A 475     -39.905 -42.822 -78.595  1.00  0.81           N  
ATOM   3499  CZ  ARG A 475     -38.603 -43.062 -78.650  1.00  0.87           C  
ATOM   3500  N   LEU A 476     -34.250 -40.723 -83.457  1.00  0.81           N  
ATOM   3501  CA  LEU A 476     -35.130 -40.704 -84.621  1.00  0.83           C  
ATOM   3502  C   LEU A 476     -36.388 -41.526 -84.365  1.00  0.82           C  
ATOM   3503  CB  LEU A 476     -34.399 -41.239 -85.855  1.00  0.79           C  
ATOM   3504  O   LEU A 476     -36.328 -42.578 -83.724  1.00  0.79           O  
ATOM   3505  CG  LEU A 476     -33.170 -40.450 -86.310  1.00  0.74           C  
ATOM   3506  CD1 LEU A 476     -32.493 -41.153 -87.483  1.00  0.69           C  
ATOM   3507  CD2 LEU A 476     -33.559 -39.024 -86.687  1.00  0.70           C  
ATOM   3508  N   SER A 477     -37.670 -41.077 -84.598  1.00  0.83           N  
ATOM   3509  CA  SER A 477     -38.931 -41.807 -84.517  1.00  0.84           C  
ATOM   3510  C   SER A 477     -38.887 -43.080 -85.357  1.00  0.84           C  
ATOM   3511  CB  SER A 477     -40.092 -40.924 -84.974  1.00  0.82           C  
ATOM   3512  O   SER A 477     -37.919 -43.319 -86.081  1.00  0.82           O  
ATOM   3513  OG  SER A 477     -40.100 -40.793 -86.386  1.00  0.79           O  
ATOM   3514  N   ALA A 478     -39.836 -43.912 -85.225  1.00  0.85           N  
ATOM   3515  CA  ALA A 478     -40.070 -44.974 -86.200  1.00  0.86           C  
ATOM   3516  C   ALA A 478     -40.105 -44.417 -87.620  1.00  0.86           C  
ATOM   3517  CB  ALA A 478     -41.372 -45.708 -85.887  1.00  0.84           C  
ATOM   3518  O   ALA A 478     -40.480 -43.261 -87.831  1.00  0.84           O  
ATOM   3519  N   ARG A 479     -39.579 -45.250 -88.499  1.00  0.82           N  
ATOM   3520  CA  ARG A 479     -39.570 -44.915 -89.919  1.00  0.83           C  
ATOM   3521  C   ARG A 479     -40.987 -44.697 -90.440  1.00  0.82           C  
ATOM   3522  CB  ARG A 479     -38.878 -46.015 -90.728  1.00  0.79           C  
ATOM   3523  O   ARG A 479     -41.863 -45.540 -90.241  1.00  0.78           O  
ATOM   3524  CG  ARG A 479     -38.766 -45.709 -92.213  1.00  0.75           C  
ATOM   3525  CD  ARG A 479     -38.023 -46.808 -92.960  1.00  0.73           C  
ATOM   3526  NE  ARG A 479     -36.577 -46.687 -92.798  1.00  0.66           N  
ATOM   3527  NH1 ARG A 479     -36.069 -48.537 -94.085  1.00  0.51           N  
ATOM   3528  NH2 ARG A 479     -34.390 -47.308 -93.124  1.00  0.48           N  
ATOM   3529  CZ  ARG A 479     -35.682 -47.511 -93.336  1.00  0.70           C  
ATOM   3530  N   ILE A 480     -41.386 -43.529 -90.939  1.00  0.82           N  
ATOM   3531  CA  ILE A 480     -42.633 -43.233 -91.636  1.00  0.82           C  
ATOM   3532  C   ILE A 480     -42.393 -43.233 -93.144  1.00  0.81           C  
ATOM   3533  CB  ILE A 480     -43.224 -41.878 -91.187  1.00  0.80           C  
ATOM   3534  O   ILE A 480     -41.456 -42.594 -93.630  1.00  0.78           O  
ATOM   3535  CG1 ILE A 480     -43.484 -41.884 -89.676  1.00  0.80           C  
ATOM   3536  CG2 ILE A 480     -44.507 -41.565 -91.962  1.00  0.78           C  
ATOM   3537  CD1 ILE A 480     -43.823 -40.516 -89.101  1.00  0.77           C  
ATOM   3538  N   GLU A 481     -43.050 -43.964 -93.850  1.00  0.79           N  
ATOM   3539  CA  GLU A 481     -43.003 -44.050 -95.307  1.00  0.79           C  
ATOM   3540  C   GLU A 481     -44.127 -43.238 -95.944  1.00  0.78           C  
ATOM   3541  CB  GLU A 481     -43.084 -45.510 -95.762  1.00  0.75           C  
ATOM   3542  O   GLU A 481     -45.280 -43.321 -95.515  1.00  0.74           O  
ATOM   3543  CG  GLU A 481     -41.917 -46.366 -95.293  1.00  0.70           C  
ATOM   3544  CD  GLU A 481     -41.964 -47.789 -95.828  1.00  0.68           C  
ATOM   3545  OE1 GLU A 481     -42.882 -48.111 -96.617  1.00  0.69           O  
ATOM   3546  OE2 GLU A 481     -41.076 -48.588 -95.455  1.00  0.64           O  
ATOM   3547  N   THR A 482     -43.825 -42.256 -96.703  1.00  0.77           N  
ATOM   3548  CA  THR A 482     -44.841 -41.565 -97.489  1.00  0.76           C  
ATOM   3549  C   THR A 482     -45.590 -42.545 -98.386  1.00  0.76           C  
ATOM   3550  CB  THR A 482     -44.218 -40.450 -98.350  1.00  0.73           C  
ATOM   3551  O   THR A 482     -45.063 -43.604 -98.734  1.00  0.72           O  
ATOM   3552  CG2 THR A 482     -43.489 -39.428 -97.484  1.00  0.68           C  
ATOM   3553  OG1 THR A 482     -43.286 -41.031 -99.271  1.00  0.70           O  
ATOM   3554  N   SER A 483     -46.920 -42.302 -98.489  1.00  0.71           N  
ATOM   3555  CA  SER A 483     -47.698 -42.912 -99.562  1.00  0.70           C  
ATOM   3556  C   SER A 483     -47.031 -42.701-100.917  1.00  0.70           C  
ATOM   3557  CB  SER A 483     -49.116 -42.340 -99.589  1.00  0.66           C  
ATOM   3558  O   SER A 483     -46.190 -41.812-101.070  1.00  0.67           O  
ATOM   3559  OG  SER A 483     -49.087 -40.925 -99.664  1.00  0.62           O  
ATOM   3560  N   LYS A 484     -47.212 -43.691-101.769  1.00  0.65           N  
ATOM   3561  CA  LYS A 484     -46.713 -43.617-103.139  1.00  0.64           C  
ATOM   3562  C   LYS A 484     -46.914 -42.222-103.723  1.00  0.66           C  
ATOM   3563  CB  LYS A 484     -47.405 -44.659-104.020  1.00  0.58           C  
ATOM   3564  O   LYS A 484     -48.040 -41.722-103.776  1.00  0.62           O  
ATOM   3565  CG  LYS A 484     -46.753 -44.849-105.382  1.00  0.54           C  
ATOM   3566  CD  LYS A 484     -47.443 -45.946-106.183  1.00  0.56           C  
ATOM   3567  CE  LYS A 484     -46.794 -46.134-107.548  1.00  0.45           C  
ATOM   3568  NZ  LYS A 484     -47.478 -47.197-108.344  1.00  0.39           N  
ATOM   3569  N   ILE A 485     -45.760 -41.421-103.994  1.00  0.66           N  
ATOM   3570  CA  ILE A 485     -45.725 -40.127-104.667  1.00  0.65           C  
ATOM   3571  C   ILE A 485     -46.154 -40.290-106.123  1.00  0.67           C  
ATOM   3572  CB  ILE A 485     -44.320 -39.488-104.591  1.00  0.62           C  
ATOM   3573  O   ILE A 485     -45.611 -41.129-106.846  1.00  0.64           O  
ATOM   3574  CG1 ILE A 485     -43.887 -39.323-103.129  1.00  0.60           C  
ATOM   3575  CG2 ILE A 485     -44.298 -38.143-105.324  1.00  0.59           C  
ATOM   3576  CD1 ILE A 485     -42.427 -38.928-102.957  1.00  0.58           C  
ATOM   3577  N   PRO A 486     -47.310 -39.627-106.378  1.00  0.67           N  
ATOM   3578  CA  PRO A 486     -47.716 -39.554-107.784  1.00  0.66           C  
ATOM   3579  C   PRO A 486     -46.635 -38.953-108.679  1.00  0.67           C  
ATOM   3580  CB  PRO A 486     -48.955 -38.657-107.747  1.00  0.64           C  
ATOM   3581  O   PRO A 486     -45.845 -38.121-108.226  1.00  0.65           O  
ATOM   3582  CG  PRO A 486     -49.319 -38.568-106.300  1.00  0.62           C  
ATOM   3583  CD  PRO A 486     -48.108 -38.912-105.481  1.00  0.63           C  
ATOM   3584  N   ASP A 487     -46.372 -39.379-109.989  1.00  0.62           N  
ATOM   3585  CA  ASP A 487     -45.313 -39.193-110.976  1.00  0.61           C  
ATOM   3586  C   ASP A 487     -45.050 -37.710-111.227  1.00  0.61           C  
ATOM   3587  CB  ASP A 487     -45.673 -39.893-112.288  1.00  0.56           C  
ATOM   3588  O   ASP A 487     -43.949 -37.329-111.631  1.00  0.58           O  
ATOM   3589  CG  ASP A 487     -45.558 -41.405-112.204  1.00  0.53           C  
ATOM   3590  OD1 ASP A 487     -44.905 -41.916-111.269  1.00  0.55           O  
ATOM   3591  OD2 ASP A 487     -46.123 -42.091-113.083  1.00  0.60           O  
ATOM   3592  N   SER A 488     -45.909 -36.705-110.774  1.00  0.60           N  
ATOM   3593  CA  SER A 488     -45.787 -35.276-111.044  1.00  0.59           C  
ATOM   3594  C   SER A 488     -45.807 -34.466-109.752  1.00  0.60           C  
ATOM   3595  CB  SER A 488     -46.912 -34.807-111.967  1.00  0.54           C  
ATOM   3596  O   SER A 488     -45.914 -33.239-109.784  1.00  0.57           O  
ATOM   3597  OG  SER A 488     -48.178 -35.158-111.436  1.00  0.54           O  
ATOM   3598  N   SER A 489     -45.520 -35.076-108.582  1.00  0.65           N  
ATOM   3599  CA  SER A 489     -45.660 -34.303-107.353  1.00  0.64           C  
ATOM   3600  C   SER A 489     -44.356 -34.279-106.563  1.00  0.65           C  
ATOM   3601  CB  SER A 489     -46.781 -34.875-106.484  1.00  0.60           C  
ATOM   3602  O   SER A 489     -43.607 -35.258-106.560  1.00  0.61           O  
ATOM   3603  OG  SER A 489     -46.647 -36.280-106.351  1.00  0.57           O  
ATOM   3604  N   TRP A 490     -43.799 -33.029-106.307  1.00  0.55           N  
ATOM   3605  CA  TRP A 490     -42.805 -32.780-105.269  1.00  0.62           C  
ATOM   3606  C   TRP A 490     -43.290 -33.290-103.916  1.00  0.56           C  
ATOM   3607  CB  TRP A 490     -42.484 -31.285-105.180  1.00  0.53           C  
ATOM   3608  O   TRP A 490     -44.425 -33.021-103.515  1.00  0.54           O  
ATOM   3609  CG  TRP A 490     -41.993 -30.690-106.465  1.00  0.50           C  
ATOM   3610  CD1 TRP A 490     -42.753 -30.168-107.474  1.00  0.43           C  
ATOM   3611  CD2 TRP A 490     -40.630 -30.561-106.881  1.00  0.45           C  
ATOM   3612  CE2 TRP A 490     -40.638 -29.949-108.155  1.00  0.44           C  
ATOM   3613  CE3 TRP A 490     -39.401 -30.902-106.300  1.00  0.58           C  
ATOM   3614  NE1 TRP A 490     -41.944 -29.720-108.493  1.00  0.58           N  
ATOM   3615  CH2 TRP A 490     -38.274 -30.016-108.265  1.00  0.54           C  
ATOM   3616  CZ2 TRP A 490     -39.462 -29.672-108.857  1.00  0.62           C  
ATOM   3617  CZ3 TRP A 490     -38.233 -30.625-107.000  1.00  0.48           C  
ATOM   3618  N   THR A 491     -42.525 -34.260-103.359  1.00  0.70           N  
ATOM   3619  CA  THR A 491     -42.746 -34.653-101.971  1.00  0.70           C  
ATOM   3620  C   THR A 491     -41.645 -34.100-101.071  1.00  0.70           C  
ATOM   3621  CB  THR A 491     -42.810 -36.184-101.827  1.00  0.66           C  
ATOM   3622  O   THR A 491     -40.468 -34.122-101.436  1.00  0.65           O  
ATOM   3623  CG2 THR A 491     -42.815 -36.599-100.359  1.00  0.60           C  
ATOM   3624  OG1 THR A 491     -44.005 -36.668-102.453  1.00  0.64           O  
ATOM   3625  N   TYR A 492     -42.013 -33.379-100.089  1.00  0.71           N  
ATOM   3626  CA  TYR A 492     -41.184 -32.791 -99.043  1.00  0.71           C  
ATOM   3627  C   TYR A 492     -41.216 -33.640 -97.778  1.00  0.72           C  
ATOM   3628  CB  TYR A 492     -41.647 -31.365 -98.727  1.00  0.68           C  
ATOM   3629  O   TYR A 492     -42.264 -34.175 -97.409  1.00  0.70           O  
ATOM   3630  CG  TYR A 492     -41.620 -30.440 -99.919  1.00  0.66           C  
ATOM   3631  CD1 TYR A 492     -40.466 -29.731-100.249  1.00  0.63           C  
ATOM   3632  CD2 TYR A 492     -42.746 -30.271-100.718  1.00  0.64           C  
ATOM   3633  CE1 TYR A 492     -40.437 -28.876-101.345  1.00  0.61           C  
ATOM   3634  CE2 TYR A 492     -42.728 -29.418-101.816  1.00  0.59           C  
ATOM   3635  OH  TYR A 492     -41.546 -27.881-103.209  1.00  0.55           O  
ATOM   3636  CZ  TYR A 492     -41.570 -28.726-102.122  1.00  0.58           C  
ATOM   3637  N   THR A 493     -39.997 -33.977 -97.215  1.00  0.76           N  
ATOM   3638  CA  THR A 493     -39.969 -34.452 -95.836  1.00  0.77           C  
ATOM   3639  C   THR A 493     -40.566 -33.411 -94.893  1.00  0.77           C  
ATOM   3640  CB  THR A 493     -38.534 -34.790 -95.390  1.00  0.74           C  
ATOM   3641  O   THR A 493     -40.302 -32.215 -95.034  1.00  0.75           O  
ATOM   3642  CG2 THR A 493     -38.018 -36.038 -96.099  1.00  0.69           C  
ATOM   3643  OG1 THR A 493     -37.672 -33.688 -95.699  1.00  0.72           O  
ATOM   3644  N   PRO A 494     -41.650 -33.839 -94.116  1.00  0.78           N  
ATOM   3645  CA  PRO A 494     -42.128 -32.886 -93.110  1.00  0.78           C  
ATOM   3646  C   PRO A 494     -40.990 -32.231 -92.331  1.00  0.79           C  
ATOM   3647  CB  PRO A 494     -42.993 -33.750 -92.189  1.00  0.77           C  
ATOM   3648  O   PRO A 494     -39.920 -32.826 -92.176  1.00  0.78           O  
ATOM   3649  CG  PRO A 494     -43.293 -34.978 -92.987  1.00  0.75           C  
ATOM   3650  CD  PRO A 494     -42.200 -35.167 -94.000  1.00  0.75           C  
ATOM   3651  N   GLU A 495     -41.066 -30.921 -92.039  1.00  0.77           N  
ATOM   3652  CA  GLU A 495     -40.126 -30.169 -91.214  1.00  0.78           C  
ATOM   3653  C   GLU A 495     -39.824 -30.903 -89.911  1.00  0.78           C  
ATOM   3654  CB  GLU A 495     -40.672 -28.770 -90.915  1.00  0.75           C  
ATOM   3655  O   GLU A 495     -40.730 -31.446 -89.274  1.00  0.76           O  
ATOM   3656  CG  GLU A 495     -39.629 -27.806 -90.369  1.00  0.71           C  
ATOM   3657  CD  GLU A 495     -40.171 -26.405 -90.137  1.00  0.69           C  
ATOM   3658  OE1 GLU A 495     -41.316 -26.119 -90.555  1.00  0.69           O  
ATOM   3659  OE2 GLU A 495     -39.444 -25.585 -89.532  1.00  0.65           O  
ATOM   3660  N   GLY A 496     -38.500 -31.083 -89.598  1.00  0.76           N  
ATOM   3661  CA  GLY A 496     -38.020 -31.804 -88.430  1.00  0.76           C  
ATOM   3662  C   GLY A 496     -37.882 -33.296 -88.665  1.00  0.76           C  
ATOM   3663  O   GLY A 496     -37.534 -34.044 -87.749  1.00  0.74           O  
ATOM   3664  N   ALA A 497     -38.151 -33.781 -89.775  1.00  0.78           N  
ATOM   3665  CA  ALA A 497     -37.989 -35.188 -90.133  1.00  0.78           C  
ATOM   3666  C   ALA A 497     -36.726 -35.400 -90.962  1.00  0.78           C  
ATOM   3667  CB  ALA A 497     -39.213 -35.687 -90.897  1.00  0.76           C  
ATOM   3668  O   ALA A 497     -36.339 -34.533 -91.749  1.00  0.75           O  
ATOM   3669  N   PHE A 498     -35.878 -36.333 -90.680  1.00  0.79           N  
ATOM   3670  CA  PHE A 498     -34.760 -36.832 -91.472  1.00  0.81           C  
ATOM   3671  C   PHE A 498     -35.240 -37.837 -92.513  1.00  0.80           C  
ATOM   3672  CB  PHE A 498     -33.705 -37.476 -90.568  1.00  0.77           C  
ATOM   3673  O   PHE A 498     -35.884 -38.831 -92.172  1.00  0.78           O  
ATOM   3674  CG  PHE A 498     -32.382 -37.708 -91.248  1.00  0.70           C  
ATOM   3675  CD1 PHE A 498     -32.078 -38.945 -91.803  1.00  0.64           C  
ATOM   3676  CD2 PHE A 498     -31.444 -36.688 -91.333  1.00  0.65           C  
ATOM   3677  CE1 PHE A 498     -30.854 -39.162 -92.433  1.00  0.63           C  
ATOM   3678  CE2 PHE A 498     -30.220 -36.897 -91.961  1.00  0.63           C  
ATOM   3679  CZ  PHE A 498     -29.926 -38.135 -92.510  1.00  0.62           C  
ATOM   3680  N   MET A 499     -34.943 -37.624 -93.825  1.00  0.75           N  
ATOM   3681  CA  MET A 499     -35.207 -38.625 -94.855  1.00  0.78           C  
ATOM   3682  C   MET A 499     -34.258 -39.810 -94.718  1.00  0.77           C  
ATOM   3683  CB  MET A 499     -35.078 -38.009 -96.250  1.00  0.72           C  
ATOM   3684  O   MET A 499     -33.041 -39.652 -94.824  1.00  0.75           O  
ATOM   3685  CG  MET A 499     -35.578 -38.911 -97.366  1.00  0.67           C  
ATOM   3686  SD  MET A 499     -35.546 -38.086 -99.005  1.00  0.62           S  
ATOM   3687  CE  MET A 499     -33.855 -37.426 -98.997  1.00  0.62           C  
ATOM   3688  N   ASP A 500     -34.588 -40.924 -94.303  1.00  0.79           N  
ATOM   3689  CA  ASP A 500     -33.755 -42.112 -94.149  1.00  0.81           C  
ATOM   3690  C   ASP A 500     -33.909 -43.050 -95.344  1.00  0.79           C  
ATOM   3691  CB  ASP A 500     -34.104 -42.849 -92.854  1.00  0.78           C  
ATOM   3692  O   ASP A 500     -33.272 -44.104 -95.400  1.00  0.76           O  
ATOM   3693  CG  ASP A 500     -35.494 -43.461 -92.876  1.00  0.74           C  
ATOM   3694  OD1 ASP A 500     -36.316 -43.075 -93.735  1.00  0.75           O  
ATOM   3695  OD2 ASP A 500     -35.769 -44.335 -92.026  1.00  0.81           O  
ATOM   3696  N   GLY A 501     -34.709 -42.822 -96.255  1.00  0.83           N  
ATOM   3697  CA  GLY A 501     -34.799 -43.694 -97.415  1.00  0.83           C  
ATOM   3698  C   GLY A 501     -35.525 -43.058 -98.585  1.00  0.82           C  
ATOM   3699  O   GLY A 501     -36.454 -42.271 -98.392  1.00  0.80           O  
ATOM   3700  N   VAL A 502     -35.085 -43.260 -99.779  1.00  0.78           N  
ATOM   3701  CA  VAL A 502     -35.692 -42.949-101.069  1.00  0.79           C  
ATOM   3702  C   VAL A 502     -35.866 -44.232-101.880  1.00  0.76           C  
ATOM   3703  CB  VAL A 502     -34.846 -41.928-101.862  1.00  0.75           C  
ATOM   3704  O   VAL A 502     -34.927 -45.021-102.015  1.00  0.72           O  
ATOM   3705  CG1 VAL A 502     -35.573 -41.498-103.136  1.00  0.65           C  
ATOM   3706  CG2 VAL A 502     -34.523 -40.714-100.993  1.00  0.64           C  
ATOM   3707  N   TRP A 503     -36.943 -44.598-102.120  1.00  0.72           N  
ATOM   3708  CA  TRP A 503     -37.260 -45.653-103.076  1.00  0.78           C  
ATOM   3709  C   TRP A 503     -37.504 -45.074-104.466  1.00  0.70           C  
ATOM   3710  CB  TRP A 503     -38.488 -46.445-102.617  1.00  0.70           C  
ATOM   3711  O   TRP A 503     -38.401 -44.248-104.652  1.00  0.66           O  
ATOM   3712  CG  TRP A 503     -38.199 -47.443-101.537  1.00  0.60           C  
ATOM   3713  CD1 TRP A 503     -37.850 -48.755-101.699  1.00  0.54           C  
ATOM   3714  CD2 TRP A 503     -38.240 -47.211-100.126  1.00  0.56           C  
ATOM   3715  CE2 TRP A 503     -37.904 -48.427 -99.492  1.00  0.49           C  
ATOM   3716  CE3 TRP A 503     -38.528 -46.091 -99.335  1.00  0.57           C  
ATOM   3717  NE1 TRP A 503     -37.671 -49.353-100.473  1.00  0.59           N  
ATOM   3718  CH2 TRP A 503     -38.134 -47.443 -97.351  1.00  0.55           C  
ATOM   3719  CZ2 TRP A 503     -37.848 -48.554 -98.101  1.00  0.65           C  
ATOM   3720  CZ3 TRP A 503     -38.472 -46.219 -97.952  1.00  0.48           C  
ATOM   3721  N   ILE A 504     -36.633 -45.400-105.359  1.00  0.74           N  
ATOM   3722  CA  ILE A 504     -36.709 -45.087-106.782  1.00  0.74           C  
ATOM   3723  C   ILE A 504     -37.117 -46.334-107.563  1.00  0.73           C  
ATOM   3724  CB  ILE A 504     -35.366 -44.538-107.313  1.00  0.72           C  
ATOM   3725  O   ILE A 504     -36.531 -47.405-107.386  1.00  0.70           O  
ATOM   3726  CG1 ILE A 504     -34.947 -43.295-106.519  1.00  0.68           C  
ATOM   3727  CG2 ILE A 504     -35.464 -44.225-108.809  1.00  0.67           C  
ATOM   3728  CD1 ILE A 504     -33.564 -42.769-106.878  1.00  0.66           C  
ATOM   3729  N   SER A 505     -38.187 -46.430-107.994  1.00  0.74           N  
ATOM   3730  CA  SER A 505     -38.575 -47.469-108.943  1.00  0.73           C  
ATOM   3731  C   SER A 505     -38.267 -47.052-110.377  1.00  0.72           C  
ATOM   3732  CB  SER A 505     -40.064 -47.791-108.806  1.00  0.70           C  
ATOM   3733  O   SER A 505     -38.451 -45.889-110.744  1.00  0.68           O  
ATOM   3734  OG  SER A 505     -40.459 -48.762-109.760  1.00  0.65           O  
ATOM   3735  N   VAL A 506     -37.640 -47.913-111.054  1.00  0.67           N  
ATOM   3736  CA  VAL A 506     -37.433 -47.908-112.499  1.00  0.66           C  
ATOM   3737  C   VAL A 506     -38.539 -48.708-113.183  1.00  0.65           C  
ATOM   3738  CB  VAL A 506     -36.049 -48.483-112.875  1.00  0.63           C  
ATOM   3739  O   VAL A 506     -38.554 -49.939-113.118  1.00  0.62           O  
ATOM   3740  CG1 VAL A 506     -35.756 -48.258-114.358  1.00  0.58           C  
ATOM   3741  CG2 VAL A 506     -34.957 -47.855-112.010  1.00  0.58           C  
ATOM   3742  N   ASN A 507     -39.757 -48.114-113.161  1.00  0.61           N  
ATOM   3743  CA  ASN A 507     -40.829 -48.703-113.957  1.00  0.61           C  
ATOM   3744  C   ASN A 507     -40.717 -48.308-115.427  1.00  0.61           C  
ATOM   3745  CB  ASN A 507     -42.195 -48.299-113.400  1.00  0.57           C  
ATOM   3746  O   ASN A 507     -41.030 -47.174-115.794  1.00  0.58           O  
ATOM   3747  CG  ASN A 507     -42.955 -49.470-112.808  1.00  0.55           C  
ATOM   3748  ND2 ASN A 507     -44.030 -49.176-112.087  1.00  0.55           N  
ATOM   3749  OD1 ASN A 507     -42.577 -50.629-112.997  1.00  0.56           O  
ATOM   3750  N   GLY A 508     -39.816 -49.021-116.220  1.00  0.60           N  
ATOM   3751  CA  GLY A 508     -39.911 -49.069-117.671  1.00  0.61           C  
ATOM   3752  C   GLY A 508     -39.643 -47.730-118.331  1.00  0.59           C  
ATOM   3753  O   GLY A 508     -38.857 -46.928-117.824  1.00  0.53           O  
ATOM   3754  N   SER A 509     -39.924 -47.356-119.585  1.00  0.60           N  
ATOM   3755  CA  SER A 509     -39.667 -46.273-120.528  1.00  0.60           C  
ATOM   3756  C   SER A 509     -39.892 -44.911-119.879  1.00  0.60           C  
ATOM   3757  CB  SER A 509     -40.560 -46.412-121.762  1.00  0.54           C  
ATOM   3758  O   SER A 509     -39.518 -43.880-120.443  1.00  0.57           O  
ATOM   3759  OG  SER A 509     -41.890 -46.726-121.387  1.00  0.57           O  
ATOM   3760  N   SER A 510     -40.551 -44.724-118.665  1.00  0.59           N  
ATOM   3761  CA  SER A 510     -40.944 -43.433-118.110  1.00  0.58           C  
ATOM   3762  C   SER A 510     -39.933 -42.944-117.079  1.00  0.58           C  
ATOM   3763  CB  SER A 510     -42.332 -43.524-117.474  1.00  0.54           C  
ATOM   3764  O   SER A 510     -40.104 -41.871-116.495  1.00  0.56           O  
ATOM   3765  OG  SER A 510     -42.423 -44.655-116.625  1.00  0.53           O  
ATOM   3766  N   GLY A 511     -38.586 -43.482-117.167  1.00  0.65           N  
ATOM   3767  CA  GLY A 511     -37.527 -42.843-116.402  1.00  0.65           C  
ATOM   3768  C   GLY A 511     -37.618 -43.116-114.913  1.00  0.65           C  
ATOM   3769  O   GLY A 511     -38.414 -43.951-114.477  1.00  0.61           O  
ATOM   3770  N   THR A 512     -36.516 -43.001-114.206  1.00  0.69           N  
ATOM   3771  CA  THR A 512     -36.303 -43.131-112.769  1.00  0.70           C  
ATOM   3772  C   THR A 512     -37.256 -42.224-111.997  1.00  0.69           C  
ATOM   3773  CB  THR A 512     -34.849 -42.795-112.387  1.00  0.66           C  
ATOM   3774  O   THR A 512     -37.272 -41.009-112.206  1.00  0.67           O  
ATOM   3775  CG2 THR A 512     -34.268 -43.850-111.451  1.00  0.60           C  
ATOM   3776  OG1 THR A 512     -34.051 -42.735-113.576  1.00  0.67           O  
ATOM   3777  N   HIS A 513     -38.398 -42.864-111.336  1.00  0.71           N  
ATOM   3778  CA  HIS A 513     -39.335 -42.106-110.514  1.00  0.72           C  
ATOM   3779  C   HIS A 513     -39.054 -42.307-109.029  1.00  0.72           C  
ATOM   3780  CB  HIS A 513     -40.776 -42.508-110.835  1.00  0.69           C  
ATOM   3781  O   HIS A 513     -38.717 -43.414-108.601  1.00  0.68           O  
ATOM   3782  CG  HIS A 513     -41.151 -42.302-112.268  1.00  0.65           C  
ATOM   3783  CD2 HIS A 513     -41.327 -43.187-113.277  1.00  0.60           C  
ATOM   3784  ND1 HIS A 513     -41.389 -41.054-112.803  1.00  0.59           N  
ATOM   3785  CE1 HIS A 513     -41.696 -41.182-114.083  1.00  0.55           C  
ATOM   3786  NE2 HIS A 513     -41.666 -42.466-114.396  1.00  0.54           N  
ATOM   3787  N   LEU A 514     -39.055 -41.227-108.232  1.00  0.73           N  
ATOM   3788  CA  LEU A 514     -39.171 -41.283-106.779  1.00  0.74           C  
ATOM   3789  C   LEU A 514     -40.521 -41.858-106.363  1.00  0.74           C  
ATOM   3790  CB  LEU A 514     -38.989 -39.888-106.173  1.00  0.71           C  
ATOM   3791  O   LEU A 514     -41.562 -41.237-106.588  1.00  0.72           O  
ATOM   3792  CG  LEU A 514     -39.031 -39.801-104.647  1.00  0.68           C  
ATOM   3793  CD1 LEU A 514     -37.780 -40.432-104.046  1.00  0.65           C  
ATOM   3794  CD2 LEU A 514     -39.174 -38.351-104.197  1.00  0.67           C  
ATOM   3795  N   GLU A 515     -40.664 -43.216-105.924  1.00  0.75           N  
ATOM   3796  CA  GLU A 515     -41.889 -43.903-105.526  1.00  0.75           C  
ATOM   3797  C   GLU A 515     -42.287 -43.538-104.098  1.00  0.75           C  
ATOM   3798  CB  GLU A 515     -41.722 -45.419-105.654  1.00  0.73           C  
ATOM   3799  O   GLU A 515     -43.449 -43.223-103.834  1.00  0.74           O  
ATOM   3800  CG  GLU A 515     -43.036 -46.185-105.651  1.00  0.69           C  
ATOM   3801  CD  GLU A 515     -42.859 -47.682-105.855  1.00  0.66           C  
ATOM   3802  OE1 GLU A 515     -41.735 -48.120-106.189  1.00  0.65           O  
ATOM   3803  OE2 GLU A 515     -43.853 -48.422-105.681  1.00  0.61           O  
ATOM   3804  N   ARG A 516     -41.398 -43.584-103.231  1.00  0.79           N  
ATOM   3805  CA  ARG A 516     -41.630 -43.339-101.811  1.00  0.80           C  
ATOM   3806  C   ARG A 516     -40.391 -42.746-101.148  1.00  0.80           C  
ATOM   3807  CB  ARG A 516     -42.034 -44.633-101.102  1.00  0.78           C  
ATOM   3808  O   ARG A 516     -39.269 -42.968-101.606  1.00  0.79           O  
ATOM   3809  CG  ARG A 516     -43.310 -45.260-101.643  1.00  0.75           C  
ATOM   3810  CD  ARG A 516     -43.682 -46.527-100.885  1.00  0.74           C  
ATOM   3811  NE  ARG A 516     -44.839 -47.190-101.479  1.00  0.69           N  
ATOM   3812  NH1 ARG A 516     -45.058 -48.763 -99.802  1.00  0.65           N  
ATOM   3813  NH2 ARG A 516     -46.509 -48.763-101.576  1.00  0.62           N  
ATOM   3814  CZ  ARG A 516     -45.466 -48.237-100.951  1.00  0.68           C  
ATOM   3815  N   ILE A 517     -40.562 -41.890-100.237  1.00  0.80           N  
ATOM   3816  CA  ILE A 517     -39.518 -41.530 -99.284  1.00  0.80           C  
ATOM   3817  C   ILE A 517     -39.896 -42.030 -97.891  1.00  0.81           C  
ATOM   3818  CB  ILE A 517     -39.278 -40.004 -99.259  1.00  0.78           C  
ATOM   3819  O   ILE A 517     -41.080 -42.177 -97.578  1.00  0.79           O  
ATOM   3820  CG1 ILE A 517     -40.531 -39.274 -98.760  1.00  0.70           C  
ATOM   3821  CG2 ILE A 517     -38.865 -39.499-100.644  1.00  0.70           C  
ATOM   3822  CD1 ILE A 517     -40.312 -37.796 -98.470  1.00  0.68           C  
ATOM   3823  N   SER A 518     -38.911 -42.520 -97.275  1.00  0.83           N  
ATOM   3824  CA  SER A 518     -39.041 -42.740 -95.838  1.00  0.84           C  
ATOM   3825  C   SER A 518     -38.337 -41.643 -95.046  1.00  0.84           C  
ATOM   3826  CB  SER A 518     -38.472 -44.105 -95.451  1.00  0.82           C  
ATOM   3827  O   SER A 518     -37.340 -41.082 -95.503  1.00  0.83           O  
ATOM   3828  OG  SER A 518     -37.101 -44.197 -95.801  1.00  0.77           O  
ATOM   3829  N   TYR A 519     -38.978 -41.167 -94.049  1.00  0.82           N  
ATOM   3830  CA  TYR A 519     -38.384 -40.193 -93.140  1.00  0.84           C  
ATOM   3831  C   TYR A 519     -38.648 -40.571 -91.688  1.00  0.84           C  
ATOM   3832  CB  TYR A 519     -38.931 -38.791 -93.423  1.00  0.82           C  
ATOM   3833  O   TYR A 519     -39.540 -41.373 -91.401  1.00  0.83           O  
ATOM   3834  CG  TYR A 519     -40.427 -38.678 -93.260  1.00  0.78           C  
ATOM   3835  CD1 TYR A 519     -41.283 -38.898 -94.337  1.00  0.75           C  
ATOM   3836  CD2 TYR A 519     -40.988 -38.352 -92.030  1.00  0.77           C  
ATOM   3837  CE1 TYR A 519     -42.663 -38.794 -94.192  1.00  0.75           C  
ATOM   3838  CE2 TYR A 519     -42.366 -38.245 -91.874  1.00  0.75           C  
ATOM   3839  OH  TYR A 519     -44.559 -38.363 -92.810  1.00  0.65           O  
ATOM   3840  CZ  TYR A 519     -43.194 -38.468 -92.959  1.00  0.71           C  
ATOM   3841  N   ARG A 520     -37.688 -40.139 -90.774  1.00  0.87           N  
ATOM   3842  CA  ARG A 520     -37.779 -40.270 -89.324  1.00  0.87           C  
ATOM   3843  C   ARG A 520     -37.730 -38.904 -88.646  1.00  0.87           C  
ATOM   3844  CB  ARG A 520     -36.654 -41.159 -88.792  1.00  0.86           C  
ATOM   3845  O   ARG A 520     -36.859 -38.086 -88.950  1.00  0.85           O  
ATOM   3846  CG  ARG A 520     -36.708 -42.591 -89.300  1.00  0.83           C  
ATOM   3847  CD  ARG A 520     -35.538 -43.417 -88.784  1.00  0.83           C  
ATOM   3848  NE  ARG A 520     -35.546 -44.768 -89.338  1.00  0.81           N  
ATOM   3849  NH1 ARG A 520     -34.647 -45.767 -87.459  1.00  0.76           N  
ATOM   3850  NH2 ARG A 520     -35.176 -47.034 -89.294  1.00  0.74           N  
ATOM   3851  CZ  ARG A 520     -35.123 -45.853 -88.696  1.00  0.79           C  
ATOM   3852  N   TYR A 521     -38.754 -38.541 -87.792  1.00  0.84           N  
ATOM   3853  CA  TYR A 521     -38.717 -37.304 -87.019  1.00  0.84           C  
ATOM   3854  C   TYR A 521     -37.643 -37.368 -85.939  1.00  0.85           C  
ATOM   3855  CB  TYR A 521     -40.082 -37.027 -86.382  1.00  0.83           C  
ATOM   3856  O   TYR A 521     -37.377 -38.436 -85.382  1.00  0.83           O  
ATOM   3857  CG  TYR A 521     -41.161 -36.693 -87.383  1.00  0.81           C  
ATOM   3858  CD1 TYR A 521     -41.157 -35.477 -88.062  1.00  0.79           C  
ATOM   3859  CD2 TYR A 521     -42.188 -37.592 -87.651  1.00  0.79           C  
ATOM   3860  CE1 TYR A 521     -42.151 -35.164 -88.984  1.00  0.79           C  
ATOM   3861  CE2 TYR A 521     -43.187 -37.290 -88.570  1.00  0.79           C  
ATOM   3862  OH  TYR A 521     -44.146 -35.772 -90.142  1.00  0.75           O  
ATOM   3863  CZ  TYR A 521     -43.160 -36.076 -89.231  1.00  0.77           C  
ATOM   3864  N   VAL A 522     -36.942 -36.203 -85.728  1.00  0.85           N  
ATOM   3865  CA  VAL A 522     -36.147 -36.097 -84.510  1.00  0.86           C  
ATOM   3866  C   VAL A 522     -37.067 -36.071 -83.292  1.00  0.86           C  
ATOM   3867  CB  VAL A 522     -35.249 -34.839 -84.526  1.00  0.84           C  
ATOM   3868  O   VAL A 522     -38.035 -35.308 -83.253  1.00  0.85           O  
ATOM   3869  CG1 VAL A 522     -34.431 -34.744 -83.239  1.00  0.78           C  
ATOM   3870  CG2 VAL A 522     -34.330 -34.856 -85.746  1.00  0.78           C  
ATOM   3871  N   GLN A 523     -36.864 -36.993 -82.427  1.00  0.86           N  
ATOM   3872  CA  GLN A 523     -37.503 -36.979 -81.115  1.00  0.87           C  
ATOM   3873  C   GLN A 523     -36.511 -36.587 -80.024  1.00  0.87           C  
ATOM   3874  CB  GLN A 523     -38.116 -38.345 -80.801  1.00  0.85           C  
ATOM   3875  O   GLN A 523     -35.360 -37.030 -80.035  1.00  0.85           O  
ATOM   3876  CG  GLN A 523     -39.236 -38.749 -81.750  1.00  0.83           C  
ATOM   3877  CD  GLN A 523     -39.915 -40.043 -81.341  1.00  0.82           C  
ATOM   3878  NE2 GLN A 523     -41.241 -40.018 -81.265  1.00  0.83           N  
ATOM   3879  OE1 GLN A 523     -39.252 -41.056 -81.095  1.00  0.83           O  
ATOM   3880  N   MET A 524     -37.010 -35.742 -79.113  1.00  0.86           N  
ATOM   3881  CA  MET A 524     -36.255 -35.312 -77.940  1.00  0.87           C  
ATOM   3882  C   MET A 524     -36.874 -35.867 -76.661  1.00  0.87           C  
ATOM   3883  CB  MET A 524     -36.191 -33.785 -77.870  1.00  0.84           C  
ATOM   3884  O   MET A 524     -38.097 -35.873 -76.511  1.00  0.86           O  
ATOM   3885  CG  MET A 524     -35.603 -33.139 -79.114  1.00  0.76           C  
ATOM   3886  SD  MET A 524     -35.580 -31.307 -79.011  1.00  0.73           S  
ATOM   3887  CE  MET A 524     -35.282 -30.892 -80.752  1.00  0.70           C  
ATOM   3888  N   GLN A 525     -36.017 -36.387 -75.847  1.00  0.86           N  
ATOM   3889  CA  GLN A 525     -36.447 -36.809 -74.519  1.00  0.86           C  
ATOM   3890  C   GLN A 525     -36.398 -35.648 -73.530  1.00  0.84           C  
ATOM   3891  CB  GLN A 525     -35.580 -37.964 -74.015  1.00  0.83           C  
ATOM   3892  O   GLN A 525     -35.319 -35.155 -73.195  1.00  0.80           O  
ATOM   3893  CG  GLN A 525     -36.162 -38.689 -72.809  1.00  0.79           C  
ATOM   3894  CD  GLN A 525     -35.284 -39.830 -72.330  1.00  0.79           C  
ATOM   3895  NE2 GLN A 525     -35.901 -40.839 -71.725  1.00  0.79           N  
ATOM   3896  OE1 GLN A 525     -34.061 -39.806 -72.505  1.00  0.81           O  
ATOM   3897  N   ILE A 526     -37.637 -35.156 -73.200  1.00  0.82           N  
ATOM   3898  CA  ILE A 526     -37.842 -34.082 -72.235  1.00  0.83           C  
ATOM   3899  C   ILE A 526     -38.666 -34.597 -71.057  1.00  0.82           C  
ATOM   3900  CB  ILE A 526     -38.537 -32.863 -72.883  1.00  0.81           C  
ATOM   3901  O   ILE A 526     -39.733 -35.185 -71.248  1.00  0.80           O  
ATOM   3902  CG1 ILE A 526     -37.722 -32.358 -74.079  1.00  0.77           C  
ATOM   3903  CG2 ILE A 526     -38.746 -31.750 -71.853  1.00  0.76           C  
ATOM   3904  CD1 ILE A 526     -38.415 -31.267 -74.884  1.00  0.74           C  
ATOM   3905  N   ASN A 527     -38.131 -34.435 -69.863  1.00  0.75           N  
ATOM   3906  CA  ASN A 527     -38.772 -34.942 -68.655  1.00  0.77           C  
ATOM   3907  C   ASN A 527     -39.133 -36.419 -68.790  1.00  0.77           C  
ATOM   3908  CB  ASN A 527     -40.019 -34.119 -68.323  1.00  0.73           C  
ATOM   3909  O   ASN A 527     -40.226 -36.833 -68.400  1.00  0.76           O  
ATOM   3910  CG  ASN A 527     -39.688 -32.699 -67.908  1.00  0.68           C  
ATOM   3911  ND2 ASN A 527     -40.624 -31.784 -68.129  1.00  0.67           N  
ATOM   3912  OD1 ASN A 527     -38.600 -32.427 -67.395  1.00  0.66           O  
ATOM   3913  N   GLY A 528     -38.360 -37.219 -69.490  1.00  0.77           N  
ATOM   3914  CA  GLY A 528     -38.652 -38.627 -69.708  1.00  0.79           C  
ATOM   3915  C   GLY A 528     -39.536 -38.873 -70.916  1.00  0.80           C  
ATOM   3916  O   GLY A 528     -39.673 -40.011 -71.370  1.00  0.80           O  
ATOM   3917  N   ASN A 529     -40.090 -37.745 -71.352  1.00  0.84           N  
ATOM   3918  CA  ASN A 529     -41.014 -37.941 -72.465  1.00  0.85           C  
ATOM   3919  C   ASN A 529     -40.346 -37.651 -73.805  1.00  0.85           C  
ATOM   3920  CB  ASN A 529     -42.257 -37.065 -72.290  1.00  0.83           C  
ATOM   3921  O   ASN A 529     -39.574 -36.697 -73.926  1.00  0.84           O  
ATOM   3922  CG  ASN A 529     -43.049 -37.417 -71.047  1.00  0.79           C  
ATOM   3923  ND2 ASN A 529     -43.465 -36.400 -70.301  1.00  0.81           N  
ATOM   3924  OD1 ASN A 529     -43.285 -38.593 -70.758  1.00  0.79           O  
ATOM   3925  N   TRP A 530     -40.469 -38.585 -74.687  1.00  0.84           N  
ATOM   3926  CA  TRP A 530     -40.016 -38.440 -76.067  1.00  0.87           C  
ATOM   3927  C   TRP A 530     -40.957 -37.536 -76.856  1.00  0.83           C  
ATOM   3928  CB  TRP A 530     -39.914 -39.809 -76.746  1.00  0.81           C  
ATOM   3929  O   TRP A 530     -42.097 -37.912 -77.140  1.00  0.77           O  
ATOM   3930  CG  TRP A 530     -38.804 -40.668 -76.220  1.00  0.75           C  
ATOM   3931  CD1 TRP A 530     -38.917 -41.729 -75.365  1.00  0.70           C  
ATOM   3932  CD2 TRP A 530     -37.409 -40.536 -76.512  1.00  0.75           C  
ATOM   3933  CE2 TRP A 530     -36.735 -41.552 -75.799  1.00  0.79           C  
ATOM   3934  CE3 TRP A 530     -36.664 -39.657 -77.309  1.00  0.77           C  
ATOM   3935  NE1 TRP A 530     -37.677 -42.265 -75.108  1.00  0.77           N  
ATOM   3936  CH2 TRP A 530     -34.643 -40.838 -76.647  1.00  0.75           C  
ATOM   3937  CZ2 TRP A 530     -35.348 -41.712 -75.860  1.00  0.75           C  
ATOM   3938  CZ3 TRP A 530     -35.284 -39.818 -77.368  1.00  0.76           C  
ATOM   3939  N   GLU A 531     -40.575 -36.292 -77.000  1.00  0.84           N  
ATOM   3940  CA  GLU A 531     -41.312 -35.308 -77.788  1.00  0.84           C  
ATOM   3941  C   GLU A 531     -40.753 -35.204 -79.204  1.00  0.84           C  
ATOM   3942  CB  GLU A 531     -41.276 -33.937 -77.107  1.00  0.82           C  
ATOM   3943  O   GLU A 531     -39.535 -35.166 -79.395  1.00  0.82           O  
ATOM   3944  CG  GLU A 531     -42.014 -33.892 -75.776  1.00  0.76           C  
ATOM   3945  CD  GLU A 531     -42.189 -32.483 -75.235  1.00  0.75           C  
ATOM   3946  OE1 GLU A 531     -41.856 -31.511 -75.951  1.00  0.76           O  
ATOM   3947  OE2 GLU A 531     -42.661 -32.348 -74.084  1.00  0.73           O  
ATOM   3948  N   THR A 532     -41.611 -35.318 -80.217  1.00  0.82           N  
ATOM   3949  CA  THR A 532     -41.225 -35.162 -81.615  1.00  0.82           C  
ATOM   3950  C   THR A 532     -40.934 -33.699 -81.936  1.00  0.81           C  
ATOM   3951  CB  THR A 532     -42.321 -35.689 -82.560  1.00  0.80           C  
ATOM   3952  O   THR A 532     -41.748 -32.820 -81.645  1.00  0.78           O  
ATOM   3953  CG2 THR A 532     -41.859 -35.653 -84.013  1.00  0.71           C  
ATOM   3954  OG1 THR A 532     -42.640 -37.040 -82.205  1.00  0.75           O  
ATOM   3955  N   VAL A 533     -39.638 -33.221 -82.208  1.00  0.78           N  
ATOM   3956  CA  VAL A 533     -39.323 -31.869 -82.658  1.00  0.77           C  
ATOM   3957  C   VAL A 533     -40.181 -31.514 -83.870  1.00  0.75           C  
ATOM   3958  CB  VAL A 533     -37.824 -31.721 -83.004  1.00  0.74           C  
ATOM   3959  O   VAL A 533     -39.988 -32.064 -84.957  1.00  0.70           O  
ATOM   3960  CG1 VAL A 533     -37.496 -30.275 -83.372  1.00  0.67           C  
ATOM   3961  CG2 VAL A 533     -36.959 -32.187 -81.835  1.00  0.66           C  
ATOM   3962  N   ARG A 534     -41.523 -30.980 -83.434  1.00  0.70           N  
ATOM   3963  CA  ARG A 534     -42.420 -30.475 -84.469  1.00  0.68           C  
ATOM   3964  C   ARG A 534     -42.440 -28.950 -84.479  1.00  0.69           C  
ATOM   3965  CB  ARG A 534     -43.836 -31.017 -84.265  1.00  0.63           C  
ATOM   3966  O   ARG A 534     -42.535 -28.318 -83.425  1.00  0.64           O  
ATOM   3967  CG  ARG A 534     -44.705 -30.954 -85.511  1.00  0.60           C  
ATOM   3968  CD  ARG A 534     -46.071 -31.584 -85.279  1.00  0.59           C  
ATOM   3969  NE  ARG A 534     -46.928 -31.462 -86.454  1.00  0.45           N  
ATOM   3970  NH1 ARG A 534     -48.739 -32.534 -85.501  1.00  0.36           N  
ATOM   3971  NH2 ARG A 534     -48.866 -31.752 -87.652  1.00  0.33           N  
ATOM   3972  CZ  ARG A 534     -48.176 -31.916 -86.533  1.00  0.55           C  
ATOM   3973  N   GLN A 535     -42.000 -28.265 -85.420  1.00  0.58           N  
ATOM   3974  CA  GLN A 535     -42.508 -26.963 -85.837  1.00  0.59           C  
ATOM   3975  C   GLN A 535     -43.786 -27.108 -86.658  1.00  0.58           C  
ATOM   3976  CB  GLN A 535     -41.451 -26.206 -86.642  1.00  0.53           C  
ATOM   3977  O   GLN A 535     -43.877 -27.979 -87.526  1.00  0.55           O  
ATOM   3978  CG  GLN A 535     -41.482 -24.698 -86.433  1.00  0.51           C  
ATOM   3979  CD  GLN A 535     -40.393 -23.976 -87.205  1.00  0.52           C  
ATOM   3980  NE2 GLN A 535     -40.486 -22.652 -87.262  1.00  0.44           N  
ATOM   3981  OE1 GLN A 535     -39.476 -24.603 -87.744  1.00  0.57           O  
ATOM   3982  N   GLN A 536     -45.091 -26.740 -86.171  1.00  0.53           N  
ATOM   3983  CA  GLN A 536     -46.375 -26.495 -86.819  1.00  0.56           C  
ATOM   3984  C   GLN A 536     -46.201 -26.273 -88.319  1.00  0.52           C  
ATOM   3985  CB  GLN A 536     -47.075 -25.291 -86.188  1.00  0.49           C  
ATOM   3986  O   GLN A 536     -45.207 -25.688 -88.753  1.00  0.50           O  
ATOM   3987  CG  GLN A 536     -48.099 -25.663 -85.123  1.00  0.47           C  
ATOM   3988  CD  GLN A 536     -48.860 -24.462 -84.595  1.00  0.51           C  
ATOM   3989  NE2 GLN A 536     -49.892 -24.717 -83.798  1.00  0.40           N  
ATOM   3990  OE1 GLN A 536     -48.522 -23.313 -84.900  1.00  0.53           O  
TER    3991      GLN A 536
END
