# Supplementary material for: DepoScope: Accurate phage depolymerase annotation and domain delineation using large language models
Source: PLoS Comput Biol. 2024 Aug 5;20(8):e1011831. doi: 10.1371/journal.pcbi.1011831 (PMC11326577; doi:10.1371/journal.pcbi.1011831)
Supplement: S1 Data — (ZIP) [file pcbi.1011831.s003.zip › FN_FP_deposcope_032024/False_positives/AY349011.3__AAQ54998.pdb]

PARENT N/A
ATOM      1  N   MET A   1     -13.479 -21.206 -26.146  1.00  0.68           N  
ATOM      2  CA  MET A   1     -13.384 -22.128 -27.274  1.00  0.74           C  
ATOM      3  C   MET A   1     -12.299 -21.685 -28.249  1.00  0.75           C  
ATOM      4  CB  MET A   1     -14.727 -22.232 -27.999  1.00  0.63           C  
ATOM      5  O   MET A   1     -12.273 -20.528 -28.672  1.00  0.69           O  
ATOM      6  CG  MET A   1     -15.815 -22.909 -27.180  1.00  0.58           C  
ATOM      7  SD  MET A   1     -17.378 -23.111 -28.119  1.00  0.65           S  
ATOM      8  CE  MET A   1     -18.505 -22.141 -27.079  1.00  0.60           C  
ATOM      9  N   ALA A   2     -11.403 -22.694 -28.497  1.00  0.87           N  
ATOM     10  CA  ALA A   2     -10.229 -22.245 -29.242  1.00  0.88           C  
ATOM     11  C   ALA A   2     -10.368 -22.562 -30.728  1.00  0.92           C  
ATOM     12  CB  ALA A   2      -8.964 -22.888 -28.679  1.00  0.83           C  
ATOM     13  O   ALA A   2     -10.597 -23.714 -31.105  1.00  0.91           O  
ATOM     14  N   LEU A   3     -10.565 -21.584 -31.464  1.00  0.92           N  
ATOM     15  CA  LEU A   3     -10.467 -21.683 -32.916  1.00  0.93           C  
ATOM     16  C   LEU A   3      -9.160 -22.350 -33.329  1.00  0.93           C  
ATOM     17  CB  LEU A   3     -10.571 -20.297 -33.557  1.00  0.92           C  
ATOM     18  O   LEU A   3      -8.078 -21.884 -32.964  1.00  0.93           O  
ATOM     19  CG  LEU A   3     -10.403 -20.237 -35.076  1.00  0.92           C  
ATOM     20  CD1 LEU A   3     -11.535 -20.992 -35.765  1.00  0.90           C  
ATOM     21  CD2 LEU A   3     -10.351 -18.790 -35.552  1.00  0.90           C  
ATOM     22  N   LYS A   4      -9.223 -23.497 -34.070  1.00  0.95           N  
ATOM     23  CA  LYS A   4      -8.075 -24.177 -34.664  1.00  0.95           C  
ATOM     24  C   LYS A   4      -8.057 -24.003 -36.180  1.00  0.96           C  
ATOM     25  CB  LYS A   4      -8.088 -25.664 -34.308  1.00  0.95           C  
ATOM     26  O   LYS A   4      -9.107 -24.034 -36.826  1.00  0.95           O  
ATOM     27  CG  LYS A   4      -8.023 -25.943 -32.813  1.00  0.95           C  
ATOM     28  CD  LYS A   4      -6.690 -25.505 -32.221  1.00  0.95           C  
ATOM     29  CE  LYS A   4      -6.572 -25.900 -30.755  1.00  0.94           C  
ATOM     30  NZ  LYS A   4      -5.255 -25.498 -30.177  1.00  0.91           N  
ATOM     31  N   LEU A   5      -6.872 -23.786 -36.703  1.00  0.94           N  
ATOM     32  CA  LEU A   5      -6.666 -23.606 -38.135  1.00  0.94           C  
ATOM     33  C   LEU A   5      -5.613 -24.576 -38.659  1.00  0.94           C  
ATOM     34  CB  LEU A   5      -6.246 -22.165 -38.439  1.00  0.93           C  
ATOM     35  O   LEU A   5      -4.730 -25.004 -37.912  1.00  0.94           O  
ATOM     36  CG  LEU A   5      -7.262 -21.076 -38.094  1.00  0.90           C  
ATOM     37  CD1 LEU A   5      -6.649 -19.695 -38.304  1.00  0.87           C  
ATOM     38  CD2 LEU A   5      -8.526 -21.238 -38.931  1.00  0.87           C  
ATOM     39  N   SER A   6      -5.741 -24.899 -39.983  1.00  0.94           N  
ATOM     40  CA  SER A   6      -4.760 -25.641 -40.768  1.00  0.94           C  
ATOM     41  C   SER A   6      -4.521 -24.979 -42.121  1.00  0.93           C  
ATOM     42  CB  SER A   6      -5.218 -27.086 -40.972  1.00  0.93           C  
ATOM     43  O   SER A   6      -5.393 -24.278 -42.638  1.00  0.92           O  
ATOM     44  OG  SER A   6      -4.214 -27.845 -41.624  1.00  0.81           O  
ATOM     45  N   ASN A   7      -3.344 -25.180 -42.586  1.00  0.90           N  
ATOM     46  CA  ASN A   7      -2.984 -24.628 -43.887  1.00  0.91           C  
ATOM     47  C   ASN A   7      -3.493 -25.504 -45.028  1.00  0.90           C  
ATOM     48  CB  ASN A   7      -1.468 -24.447 -43.993  1.00  0.87           C  
ATOM     49  O   ASN A   7      -3.127 -26.676 -45.127  1.00  0.88           O  
ATOM     50  CG  ASN A   7      -0.946 -23.353 -43.082  1.00  0.80           C  
ATOM     51  ND2 ASN A   7       0.303 -23.486 -42.651  1.00  0.80           N  
ATOM     52  OD1 ASN A   7      -1.659 -22.397 -42.768  1.00  0.78           O  
ATOM     53  N   ASN A   8      -4.359 -24.992 -45.903  1.00  0.89           N  
ATOM     54  CA  ASN A   8      -4.766 -25.565 -47.182  1.00  0.89           C  
ATOM     55  C   ASN A   8      -5.381 -26.950 -47.006  1.00  0.89           C  
ATOM     56  CB  ASN A   8      -3.577 -25.630 -48.143  1.00  0.84           C  
ATOM     57  O   ASN A   8      -5.155 -27.843 -47.824  1.00  0.87           O  
ATOM     58  CG  ASN A   8      -3.007 -24.261 -48.460  1.00  0.77           C  
ATOM     59  ND2 ASN A   8      -1.684 -24.175 -48.541  1.00  0.74           N  
ATOM     60  OD1 ASN A   8      -3.748 -23.290 -48.630  1.00  0.73           O  
ATOM     61  N   ALA A   9      -6.081 -27.166 -45.910  1.00  0.97           N  
ATOM     62  CA  ALA A   9      -6.764 -28.444 -45.722  1.00  0.97           C  
ATOM     63  C   ALA A   9      -7.950 -28.577 -46.674  1.00  0.97           C  
ATOM     64  CB  ALA A   9      -7.227 -28.591 -44.275  1.00  0.96           C  
ATOM     65  O   ALA A   9      -8.879 -27.767 -46.635  1.00  0.97           O  
ATOM     66  N   VAL A  10      -7.874 -29.517 -47.559  1.00  0.97           N  
ATOM     67  CA  VAL A  10      -8.906 -29.885 -48.523  1.00  0.97           C  
ATOM     68  C   VAL A  10      -9.097 -31.400 -48.522  1.00  0.97           C  
ATOM     69  CB  VAL A  10      -8.557 -29.393 -49.945  1.00  0.96           C  
ATOM     70  O   VAL A  10      -8.122 -32.155 -48.551  1.00  0.97           O  
ATOM     71  CG1 VAL A  10      -9.700 -29.687 -50.915  1.00  0.91           C  
ATOM     72  CG2 VAL A  10      -8.237 -27.899 -49.929  1.00  0.92           C  
ATOM     73  N   GLY A  11     -10.342 -31.810 -48.554  1.00  0.98           N  
ATOM     74  CA  GLY A  11     -10.750 -33.195 -48.727  1.00  0.98           C  
ATOM     75  C   GLY A  11     -11.945 -33.356 -49.646  1.00  0.98           C  
ATOM     76  O   GLY A  11     -12.552 -32.366 -50.063  1.00  0.98           O  
ATOM     77  N   VAL A  12     -12.257 -34.566 -49.941  1.00  0.98           N  
ATOM     78  CA  VAL A  12     -13.410 -34.948 -50.749  1.00  0.98           C  
ATOM     79  C   VAL A  12     -14.344 -35.835 -49.929  1.00  0.98           C  
ATOM     80  CB  VAL A  12     -12.980 -35.677 -52.041  1.00  0.97           C  
ATOM     81  O   VAL A  12     -13.889 -36.717 -49.197  1.00  0.98           O  
ATOM     82  CG1 VAL A  12     -14.202 -36.071 -52.870  1.00  0.88           C  
ATOM     83  CG2 VAL A  12     -12.035 -34.800 -52.860  1.00  0.89           C  
ATOM     84  N   LEU A  13     -15.620 -35.623 -49.978  1.00  0.98           N  
ATOM     85  CA  LEU A  13     -16.621 -36.412 -49.269  1.00  0.98           C  
ATOM     86  C   LEU A  13     -16.611 -37.860 -49.747  1.00  0.98           C  
ATOM     87  CB  LEU A  13     -18.015 -35.808 -49.462  1.00  0.98           C  
ATOM     88  O   LEU A  13     -16.707 -38.122 -50.948  1.00  0.98           O  
ATOM     89  CG  LEU A  13     -18.253 -34.436 -48.830  1.00  0.97           C  
ATOM     90  CD1 LEU A  13     -19.691 -33.986 -49.067  1.00  0.95           C  
ATOM     91  CD2 LEU A  13     -17.938 -34.472 -47.338  1.00  0.95           C  
ATOM     92  N   ALA A  14     -16.554 -38.827 -48.852  1.00  0.98           N  
ATOM     93  CA  ALA A  14     -16.556 -40.265 -49.105  1.00  0.98           C  
ATOM     94  C   ALA A  14     -17.978 -40.788 -49.287  1.00  0.98           C  
ATOM     95  CB  ALA A  14     -15.861 -41.007 -47.966  1.00  0.98           C  
ATOM     96  O   ALA A  14     -18.190 -41.816 -49.935  1.00  0.97           O  
ATOM     97  N   ALA A  15     -18.927 -40.080 -48.721  1.00  0.98           N  
ATOM     98  CA  ALA A  15     -20.346 -40.426 -48.771  1.00  0.98           C  
ATOM     99  C   ALA A  15     -21.205 -39.185 -48.998  1.00  0.98           C  
ATOM    100  CB  ALA A  15     -20.767 -41.133 -47.485  1.00  0.97           C  
ATOM    101  O   ALA A  15     -20.749 -38.059 -48.784  1.00  0.98           O  
ATOM    102  N   ALA A  16     -22.423 -39.358 -49.378  1.00  0.97           N  
ATOM    103  CA  ALA A  16     -23.392 -38.266 -49.434  1.00  0.98           C  
ATOM    104  C   ALA A  16     -23.623 -37.667 -48.050  1.00  0.98           C  
ATOM    105  CB  ALA A  16     -24.712 -38.756 -50.025  1.00  0.97           C  
ATOM    106  O   ALA A  16     -23.619 -38.384 -47.047  1.00  0.97           O  
ATOM    107  N   LEU A  17     -23.805 -36.443 -48.047  1.00  0.98           N  
ATOM    108  CA  LEU A  17     -24.166 -35.693 -46.849  1.00  0.98           C  
ATOM    109  C   LEU A  17     -25.558 -35.086 -46.987  1.00  0.98           C  
ATOM    110  CB  LEU A  17     -23.140 -34.590 -46.578  1.00  0.97           C  
ATOM    111  O   LEU A  17     -25.747 -34.116 -47.725  1.00  0.97           O  
ATOM    112  CG  LEU A  17     -23.303 -33.820 -45.267  1.00  0.94           C  
ATOM    113  CD1 LEU A  17     -22.962 -34.715 -44.080  1.00  0.87           C  
ATOM    114  CD2 LEU A  17     -22.429 -32.570 -45.268  1.00  0.87           C  
ATOM    115  N   ASP A  18     -26.546 -35.618 -46.232  1.00  0.97           N  
ATOM    116  CA  ASP A  18     -27.926 -35.143 -46.204  1.00  0.97           C  
ATOM    117  C   ASP A  18     -28.047 -33.854 -45.394  1.00  0.97           C  
ATOM    118  CB  ASP A  18     -28.851 -36.216 -45.627  1.00  0.96           C  
ATOM    119  O   ASP A  18     -27.252 -33.610 -44.484  1.00  0.97           O  
ATOM    120  CG  ASP A  18     -28.971 -37.438 -46.521  1.00  0.82           C  
ATOM    121  OD1 ASP A  18     -29.302 -37.290 -47.717  1.00  0.75           O  
ATOM    122  OD2 ASP A  18     -28.735 -38.561 -46.023  1.00  0.82           O  
ATOM    123  N   PRO A  19     -29.147 -33.034 -45.582  1.00  0.97           N  
ATOM    124  CA  PRO A  19     -29.302 -31.743 -44.908  1.00  0.97           C  
ATOM    125  C   PRO A  19     -29.373 -31.876 -43.388  1.00  0.97           C  
ATOM    126  CB  PRO A  19     -30.620 -31.208 -45.471  1.00  0.96           C  
ATOM    127  O   PRO A  19     -29.074 -30.921 -42.667  1.00  0.96           O  
ATOM    128  CG  PRO A  19     -30.711 -31.786 -46.847  1.00  0.95           C  
ATOM    129  CD  PRO A  19     -30.174 -33.188 -46.811  1.00  0.94           C  
ATOM    130  N   GLU A  20     -29.675 -33.070 -42.886  1.00  0.97           N  
ATOM    131  CA  GLU A  20     -29.856 -33.317 -41.459  1.00  0.97           C  
ATOM    132  C   GLU A  20     -28.615 -33.962 -40.848  1.00  0.97           C  
ATOM    133  CB  GLU A  20     -31.082 -34.203 -41.218  1.00  0.96           C  
ATOM    134  O   GLU A  20     -28.511 -34.086 -39.626  1.00  0.97           O  
ATOM    135  CG  GLU A  20     -32.393 -33.574 -41.665  1.00  0.89           C  
ATOM    136  CD  GLU A  20     -33.614 -34.398 -41.289  1.00  0.83           C  
ATOM    137  OE1 GLU A  20     -33.449 -35.547 -40.818  1.00  0.86           O  
ATOM    138  OE2 GLU A  20     -34.744 -33.892 -41.466  1.00  0.85           O  
ATOM    139  N   SER A  21     -27.651 -34.338 -41.645  1.00  0.98           N  
ATOM    140  CA  SER A  21     -26.459 -35.044 -41.185  1.00  0.98           C  
ATOM    141  C   SER A  21     -25.587 -34.146 -40.314  1.00  0.98           C  
ATOM    142  CB  SER A  21     -25.648 -35.557 -42.375  1.00  0.98           C  
ATOM    143  O   SER A  21     -25.210 -33.048 -40.727  1.00  0.98           O  
ATOM    144  OG  SER A  21     -26.347 -36.585 -43.055  1.00  0.90           O  
ATOM    145  N   THR A  22     -25.107 -34.669 -39.196  1.00  0.98           N  
ATOM    146  CA  THR A  22     -24.255 -33.961 -38.246  1.00  0.98           C  
ATOM    147  C   THR A  22     -22.836 -34.520 -38.271  1.00  0.98           C  
ATOM    148  CB  THR A  22     -24.820 -34.049 -36.816  1.00  0.98           C  
ATOM    149  O   THR A  22     -21.980 -34.091 -37.494  1.00  0.98           O  
ATOM    150  CG2 THR A  22     -26.171 -33.348 -36.714  1.00  0.96           C  
ATOM    151  OG1 THR A  22     -24.981 -35.427 -36.456  1.00  0.96           O  
ATOM    152  N   THR A  23     -22.594 -35.459 -39.147  1.00  0.98           N  
ATOM    153  CA  THR A  23     -21.275 -36.035 -39.385  1.00  0.98           C  
ATOM    154  C   THR A  23     -20.979 -36.107 -40.880  1.00  0.98           C  
ATOM    155  CB  THR A  23     -21.160 -37.441 -38.768  1.00  0.98           C  
ATOM    156  O   THR A  23     -21.870 -36.392 -41.682  1.00  0.98           O  
ATOM    157  CG2 THR A  23     -21.377 -37.398 -37.259  1.00  0.87           C  
ATOM    158  OG1 THR A  23     -22.146 -38.298 -39.357  1.00  0.87           O  
ATOM    159  N   LEU A  24     -19.796 -35.785 -41.243  1.00  0.98           N  
ATOM    160  CA  LEU A  24     -19.325 -36.018 -42.604  1.00  0.98           C  
ATOM    161  C   LEU A  24     -18.068 -36.881 -42.604  1.00  0.98           C  
ATOM    162  CB  LEU A  24     -19.045 -34.688 -43.309  1.00  0.97           C  
ATOM    163  O   LEU A  24     -17.275 -36.831 -41.661  1.00  0.97           O  
ATOM    164  CG  LEU A  24     -17.867 -33.872 -42.774  1.00  0.90           C  
ATOM    165  CD1 LEU A  24     -16.571 -34.304 -43.452  1.00  0.81           C  
ATOM    166  CD2 LEU A  24     -18.112 -32.381 -42.978  1.00  0.81           C  
ATOM    167  N   ALA A  25     -17.868 -37.685 -43.603  1.00  0.99           N  
ATOM    168  CA  ALA A  25     -16.678 -38.501 -43.831  1.00  0.99           C  
ATOM    169  C   ALA A  25     -15.957 -38.076 -45.107  1.00  0.99           C  
ATOM    170  CB  ALA A  25     -17.052 -39.980 -43.902  1.00  0.98           C  
ATOM    171  O   ALA A  25     -16.586 -37.901 -46.153  1.00  0.98           O  
ATOM    172  N   LEU A  26     -14.648 -37.997 -45.025  1.00  0.99           N  
ATOM    173  CA  LEU A  26     -13.788 -37.732 -46.173  1.00  0.99           C  
ATOM    174  C   LEU A  26     -13.220 -39.030 -46.738  1.00  0.98           C  
ATOM    175  CB  LEU A  26     -12.647 -36.789 -45.782  1.00  0.98           C  
ATOM    176  O   LEU A  26     -13.275 -40.073 -46.083  1.00  0.98           O  
ATOM    177  CG  LEU A  26     -13.055 -35.401 -45.285  1.00  0.98           C  
ATOM    178  CD1 LEU A  26     -11.819 -34.546 -45.028  1.00  0.97           C  
ATOM    179  CD2 LEU A  26     -13.981 -34.724 -46.290  1.00  0.96           C  
ATOM    180  N   GLN A  27     -12.693 -38.968 -47.911  1.00  0.98           N  
ATOM    181  CA  GLN A  27     -11.937 -40.076 -48.484  1.00  0.98           C  
ATOM    182  C   GLN A  27     -10.750 -40.448 -47.598  1.00  0.98           C  
ATOM    183  CB  GLN A  27     -11.452 -39.725 -49.891  1.00  0.98           C  
ATOM    184  O   GLN A  27     -10.153 -39.582 -46.956  1.00  0.98           O  
ATOM    185  CG  GLN A  27     -12.571 -39.616 -50.918  1.00  0.95           C  
ATOM    186  CD  GLN A  27     -13.252 -40.945 -51.186  1.00  0.92           C  
ATOM    187  NE2 GLN A  27     -14.492 -40.890 -51.663  1.00  0.90           N  
ATOM    188  OE1 GLN A  27     -12.670 -42.012 -50.968  1.00  0.91           O  
ATOM    189  N   PRO A  28     -10.383 -41.765 -47.553  1.00  0.98           N  
ATOM    190  CA  PRO A  28      -9.384 -42.252 -46.599  1.00  0.98           C  
ATOM    191  C   PRO A  28      -8.078 -41.463 -46.658  1.00  0.98           C  
ATOM    192  CB  PRO A  28      -9.163 -43.705 -47.029  1.00  0.98           C  
ATOM    193  O   PRO A  28      -7.530 -41.248 -47.742  1.00  0.98           O  
ATOM    194  CG  PRO A  28     -10.470 -44.132 -47.615  1.00  0.97           C  
ATOM    195  CD  PRO A  28     -11.052 -42.976 -48.377  1.00  0.96           C  
ATOM    196  N   GLY A  29      -7.626 -41.000 -45.529  1.00  0.98           N  
ATOM    197  CA  GLY A  29      -6.357 -40.322 -45.319  1.00  0.98           C  
ATOM    198  C   GLY A  29      -6.450 -38.817 -45.479  1.00  0.98           C  
ATOM    199  O   GLY A  29      -5.535 -38.088 -45.091  1.00  0.98           O  
ATOM    200  N   GLN A  30      -7.570 -38.249 -45.887  1.00  0.98           N  
ATOM    201  CA  GLN A  30      -7.703 -36.828 -46.190  1.00  0.98           C  
ATOM    202  C   GLN A  30      -8.000 -36.022 -44.928  1.00  0.98           C  
ATOM    203  CB  GLN A  30      -8.802 -36.601 -47.229  1.00  0.98           C  
ATOM    204  O   GLN A  30      -7.711 -34.825 -44.868  1.00  0.98           O  
ATOM    205  CG  GLN A  30      -8.503 -37.221 -48.587  1.00  0.97           C  
ATOM    206  CD  GLN A  30      -9.532 -36.855 -49.639  1.00  0.95           C  
ATOM    207  NE2 GLN A  30      -9.218 -37.137 -50.899  1.00  0.95           N  
ATOM    208  OE1 GLN A  30     -10.601 -36.323 -49.323  1.00  0.94           O  
ATOM    209  N   GLY A  31      -8.493 -36.591 -43.820  1.00  0.98           N  
ATOM    210  CA  GLY A  31      -8.723 -35.926 -42.548  1.00  0.98           C  
ATOM    211  C   GLY A  31      -7.449 -35.418 -41.900  1.00  0.98           C  
ATOM    212  O   GLY A  31      -7.476 -34.444 -41.144  1.00  0.98           O  
ATOM    213  N   ALA A  32      -6.308 -35.995 -42.213  1.00  0.98           N  
ATOM    214  CA  ALA A  32      -5.010 -35.653 -41.637  1.00  0.98           C  
ATOM    215  C   ALA A  32      -4.591 -34.239 -42.028  1.00  0.97           C  
ATOM    216  CB  ALA A  32      -3.950 -36.660 -42.078  1.00  0.97           C  
ATOM    217  O   ALA A  32      -3.771 -33.617 -41.349  1.00  0.97           O  
ATOM    218  N   ALA A  33      -5.195 -33.629 -43.024  1.00  0.97           N  
ATOM    219  CA  ALA A  33      -4.914 -32.262 -43.455  1.00  0.97           C  
ATOM    220  C   ALA A  33      -5.596 -31.248 -42.541  1.00  0.97           C  
ATOM    221  CB  ALA A  33      -5.362 -32.057 -44.900  1.00  0.97           C  
ATOM    222  O   ALA A  33      -5.199 -30.081 -42.492  1.00  0.97           O  
ATOM    223  N   PHE A  34      -6.580 -31.565 -41.771  1.00  0.98           N  
ATOM    224  CA  PHE A  34      -7.372 -30.706 -40.899  1.00  0.98           C  
ATOM    225  C   PHE A  34      -6.829 -30.731 -39.476  1.00  0.98           C  
ATOM    226  CB  PHE A  34      -8.842 -31.137 -40.908  1.00  0.98           C  
ATOM    227  O   PHE A  34      -6.176 -31.695 -39.072  1.00  0.97           O  
ATOM    228  CG  PHE A  34      -9.533 -30.911 -42.225  1.00  0.98           C  
ATOM    229  CD1 PHE A  34     -10.342 -29.798 -42.420  1.00  0.97           C  
ATOM    230  CD2 PHE A  34      -9.374 -31.813 -43.270  1.00  0.97           C  
ATOM    231  CE1 PHE A  34     -10.983 -29.587 -43.638  1.00  0.96           C  
ATOM    232  CE2 PHE A  34     -10.012 -31.608 -44.490  1.00  0.96           C  
ATOM    233  CZ  PHE A  34     -10.817 -30.495 -44.672  1.00  0.96           C  
ATOM    234  N   PRO A  35      -7.070 -29.710 -38.662  1.00  0.97           N  
ATOM    235  CA  PRO A  35      -6.523 -29.683 -37.303  1.00  0.98           C  
ATOM    236  C   PRO A  35      -7.072 -30.804 -36.424  1.00  0.98           C  
ATOM    237  CB  PRO A  35      -6.957 -28.313 -36.776  1.00  0.97           C  
ATOM    238  O   PRO A  35      -8.250 -31.155 -36.528  1.00  0.97           O  
ATOM    239  CG  PRO A  35      -8.202 -27.987 -37.536  1.00  0.95           C  
ATOM    240  CD  PRO A  35      -8.088 -28.578 -38.912  1.00  0.95           C  
ATOM    241  N   ALA A  36      -6.259 -31.350 -35.593  1.00  0.97           N  
ATOM    242  CA  ALA A  36      -6.752 -32.145 -34.471  1.00  0.97           C  
ATOM    243  C   ALA A  36      -7.525 -31.279 -33.482  1.00  0.97           C  
ATOM    244  CB  ALA A  36      -5.593 -32.847 -33.767  1.00  0.97           C  
ATOM    245  O   ALA A  36      -7.081 -30.185 -33.126  1.00  0.97           O  
ATOM    246  N   LEU A  37      -8.743 -31.721 -33.049  1.00  0.97           N  
ATOM    247  CA  LEU A  37      -9.645 -30.993 -32.163  1.00  0.97           C  
ATOM    248  C   LEU A  37      -9.786 -31.708 -30.824  1.00  0.96           C  
ATOM    249  CB  LEU A  37     -11.020 -30.829 -32.815  1.00  0.97           C  
ATOM    250  O   LEU A  37     -10.099 -32.900 -30.781  1.00  0.95           O  
ATOM    251  CG  LEU A  37     -11.059 -30.053 -34.132  1.00  0.97           C  
ATOM    252  CD1 LEU A  37     -12.484 -29.997 -34.673  1.00  0.96           C  
ATOM    253  CD2 LEU A  37     -10.498 -28.648 -33.942  1.00  0.96           C  
ATOM    254  N   SER A  38      -9.526 -31.002 -29.713  1.00  0.96           N  
ATOM    255  CA  SER A  38      -9.827 -31.385 -28.337  1.00  0.96           C  
ATOM    256  C   SER A  38     -11.201 -30.880 -27.910  1.00  0.96           C  
ATOM    257  CB  SER A  38      -8.758 -30.847 -27.385  1.00  0.96           C  
ATOM    258  O   SER A  38     -11.833 -30.103 -28.628  1.00  0.95           O  
ATOM    259  OG  SER A  38      -7.472 -31.314 -27.756  1.00  0.94           O  
ATOM    260  N   ALA A  39     -11.685 -31.311 -26.767  1.00  0.96           N  
ATOM    261  CA  ALA A  39     -12.959 -30.854 -26.218  1.00  0.96           C  
ATOM    262  C   ALA A  39     -12.989 -29.334 -26.090  1.00  0.95           C  
ATOM    263  CB  ALA A  39     -13.217 -31.504 -24.860  1.00  0.95           C  
ATOM    264  O   ALA A  39     -12.160 -28.747 -25.390  1.00  0.94           O  
ATOM    265  N   GLY A  40     -13.939 -28.675 -26.782  1.00  0.94           N  
ATOM    266  CA  GLY A  40     -14.118 -27.232 -26.787  1.00  0.93           C  
ATOM    267  C   GLY A  40     -13.431 -26.549 -27.955  1.00  0.93           C  
ATOM    268  O   GLY A  40     -13.729 -25.395 -28.269  1.00  0.92           O  
ATOM    269  N   ASP A  41     -12.478 -27.190 -28.660  1.00  0.95           N  
ATOM    270  CA  ASP A  41     -11.923 -26.686 -29.912  1.00  0.96           C  
ATOM    271  C   ASP A  41     -12.962 -26.727 -31.030  1.00  0.96           C  
ATOM    272  CB  ASP A  41     -10.686 -27.493 -30.314  1.00  0.95           C  
ATOM    273  O   ASP A  41     -13.873 -27.558 -31.007  1.00  0.96           O  
ATOM    274  CG  ASP A  41      -9.510 -27.282 -29.377  1.00  0.95           C  
ATOM    275  OD1 ASP A  41      -9.424 -26.211 -28.738  1.00  0.94           O  
ATOM    276  OD2 ASP A  41      -8.661 -28.194 -29.278  1.00  0.94           O  
ATOM    277  N   TRP A  42     -12.809 -25.940 -32.056  1.00  0.95           N  
ATOM    278  CA  TRP A  42     -13.576 -25.976 -33.296  1.00  0.96           C  
ATOM    279  C   TRP A  42     -12.770 -25.395 -34.453  1.00  0.96           C  
ATOM    280  CB  TRP A  42     -14.892 -25.208 -33.138  1.00  0.96           C  
ATOM    281  O   TRP A  42     -11.789 -24.680 -34.236  1.00  0.96           O  
ATOM    282  CG  TRP A  42     -14.719 -23.725 -33.002  1.00  0.93           C  
ATOM    283  CD1 TRP A  42     -14.411 -23.032 -31.865  1.00  0.90           C  
ATOM    284  CD2 TRP A  42     -14.848 -22.752 -34.043  1.00  0.90           C  
ATOM    285  CE2 TRP A  42     -14.605 -21.486 -33.464  1.00  0.90           C  
ATOM    286  CE3 TRP A  42     -15.146 -22.827 -35.410  1.00  0.87           C  
ATOM    287  NE1 TRP A  42     -14.341 -21.685 -32.136  1.00  0.88           N  
ATOM    288  CH2 TRP A  42     -14.944 -20.406 -35.542  1.00  0.88           C  
ATOM    289  CZ2 TRP A  42     -14.651 -20.304 -34.207  1.00  0.88           C  
ATOM    290  CZ3 TRP A  42     -15.191 -21.649 -36.148  1.00  0.88           C  
ATOM    291  N   CYS A  43     -13.108 -25.699 -35.666  1.00  0.97           N  
ATOM    292  CA  CYS A  43     -12.576 -25.031 -36.848  1.00  0.97           C  
ATOM    293  C   CYS A  43     -13.679 -24.760 -37.864  1.00  0.97           C  
ATOM    294  CB  CYS A  43     -11.475 -25.875 -37.490  1.00  0.96           C  
ATOM    295  O   CYS A  43     -14.686 -25.468 -37.898  1.00  0.96           O  
ATOM    296  SG  CYS A  43     -12.067 -27.427 -38.200  1.00  0.96           S  
ATOM    297  N   PRO A  44     -13.564 -23.703 -38.595  1.00  0.96           N  
ATOM    298  CA  PRO A  44     -14.496 -23.531 -39.712  1.00  0.96           C  
ATOM    299  C   PRO A  44     -14.280 -24.555 -40.823  1.00  0.97           C  
ATOM    300  CB  PRO A  44     -14.193 -22.115 -40.208  1.00  0.96           C  
ATOM    301  O   PRO A  44     -13.139 -24.914 -41.124  1.00  0.96           O  
ATOM    302  CG  PRO A  44     -12.733 -21.924 -39.952  1.00  0.94           C  
ATOM    303  CD  PRO A  44     -12.362 -22.689 -38.714  1.00  0.94           C  
ATOM    304  N   GLY A  45     -15.344 -24.991 -41.470  1.00  0.97           N  
ATOM    305  CA  GLY A  45     -15.367 -25.791 -42.684  1.00  0.97           C  
ATOM    306  C   GLY A  45     -16.301 -25.239 -43.745  1.00  0.97           C  
ATOM    307  O   GLY A  45     -17.331 -24.643 -43.423  1.00  0.97           O  
ATOM    308  N   THR A  46     -15.923 -25.368 -45.000  1.00  0.97           N  
ATOM    309  CA  THR A  46     -16.781 -25.029 -46.130  1.00  0.97           C  
ATOM    310  C   THR A  46     -17.028 -26.252 -47.008  1.00  0.97           C  
ATOM    311  CB  THR A  46     -16.166 -23.901 -46.979  1.00  0.96           C  
ATOM    312  O   THR A  46     -16.089 -26.823 -47.565  1.00  0.97           O  
ATOM    313  CG2 THR A  46     -17.102 -23.491 -48.111  1.00  0.93           C  
ATOM    314  OG1 THR A  46     -15.918 -22.763 -46.144  1.00  0.92           O  
ATOM    315  N   LEU A  47     -18.219 -26.632 -47.118  1.00  0.97           N  
ATOM    316  CA  LEU A  47     -18.659 -27.613 -48.104  1.00  0.98           C  
ATOM    317  C   LEU A  47     -18.884 -26.956 -49.462  1.00  0.97           C  
ATOM    318  CB  LEU A  47     -19.944 -28.302 -47.639  1.00  0.97           C  
ATOM    319  O   LEU A  47     -19.553 -25.924 -49.554  1.00  0.97           O  
ATOM    320  CG  LEU A  47     -19.825 -29.199 -46.405  1.00  0.97           C  
ATOM    321  CD1 LEU A  47     -21.196 -29.420 -45.776  1.00  0.95           C  
ATOM    322  CD2 LEU A  47     -19.178 -30.530 -46.773  1.00  0.95           C  
ATOM    323  N   VAL A  48     -18.297 -27.516 -50.560  1.00  0.97           N  
ATOM    324  CA  VAL A  48     -18.386 -26.962 -51.907  1.00  0.97           C  
ATOM    325  C   VAL A  48     -18.866 -28.039 -52.878  1.00  0.97           C  
ATOM    326  CB  VAL A  48     -17.029 -26.389 -52.375  1.00  0.97           C  
ATOM    327  O   VAL A  48     -18.166 -29.026 -53.115  1.00  0.97           O  
ATOM    328  CG1 VAL A  48     -17.184 -25.651 -53.704  1.00  0.94           C  
ATOM    329  CG2 VAL A  48     -16.446 -25.462 -51.310  1.00  0.94           C  
ATOM    330  N   ARG A  49     -19.941 -27.760 -53.513  1.00  0.97           N  
ATOM    331  CA  ARG A  49     -20.471 -28.648 -54.542  1.00  0.97           C  
ATOM    332  C   ARG A  49     -19.727 -28.464 -55.860  1.00  0.96           C  
ATOM    333  CB  ARG A  49     -21.968 -28.402 -54.746  1.00  0.95           C  
ATOM    334  O   ARG A  49     -19.187 -27.389 -56.130  1.00  0.96           O  
ATOM    335  CG  ARG A  49     -22.825 -28.801 -53.556  1.00  0.87           C  
ATOM    336  CD  ARG A  49     -24.300 -28.511 -53.800  1.00  0.84           C  
ATOM    337  NE  ARG A  49     -24.917 -29.530 -54.644  1.00  0.81           N  
ATOM    338  NH1 ARG A  49     -27.040 -28.623 -54.542  1.00  0.76           N  
ATOM    339  NH2 ARG A  49     -26.662 -30.534 -55.750  1.00  0.72           N  
ATOM    340  CZ  ARG A  49     -26.205 -29.560 -54.977  1.00  0.75           C  
ATOM    341  N   SER A  50     -19.952 -29.482 -56.659  1.00  0.93           N  
ATOM    342  CA  SER A  50     -19.426 -29.416 -58.018  1.00  0.93           C  
ATOM    343  C   SER A  50     -20.079 -28.287 -58.809  1.00  0.92           C  
ATOM    344  CB  SER A  50     -19.639 -30.746 -58.742  1.00  0.92           C  
ATOM    345  O   SER A  50     -19.471 -27.733 -59.728  1.00  0.91           O  
ATOM    346  OG  SER A  50     -21.003 -31.128 -58.701  1.00  0.86           O  
ATOM    347  N   THR A  51     -21.215 -27.797 -58.415  1.00  0.94           N  
ATOM    348  CA  THR A  51     -21.986 -26.735 -59.052  1.00  0.94           C  
ATOM    349  C   THR A  51     -21.532 -25.365 -58.556  1.00  0.93           C  
ATOM    350  CB  THR A  51     -23.494 -26.905 -58.789  1.00  0.93           C  
ATOM    351  O   THR A  51     -22.029 -24.336 -59.018  1.00  0.91           O  
ATOM    352  CG2 THR A  51     -24.033 -28.158 -59.471  1.00  0.90           C  
ATOM    353  OG1 THR A  51     -23.719 -27.008 -57.378  1.00  0.91           O  
ATOM    354  N   GLY A  52     -20.685 -25.276 -57.488  1.00  0.94           N  
ATOM    355  CA  GLY A  52     -20.182 -24.044 -56.901  1.00  0.94           C  
ATOM    356  C   GLY A  52     -21.009 -23.563 -55.724  1.00  0.94           C  
ATOM    357  O   GLY A  52     -20.655 -22.580 -55.070  1.00  0.93           O  
ATOM    358  N   THR A  53     -22.072 -24.157 -55.341  1.00  0.95           N  
ATOM    359  CA  THR A  53     -22.819 -23.860 -54.124  1.00  0.95           C  
ATOM    360  C   THR A  53     -21.994 -24.200 -52.886  1.00  0.96           C  
ATOM    361  CB  THR A  53     -24.152 -24.631 -54.084  1.00  0.94           C  
ATOM    362  O   THR A  53     -21.400 -25.277 -52.807  1.00  0.96           O  
ATOM    363  CG2 THR A  53     -25.032 -24.149 -52.936  1.00  0.82           C  
ATOM    364  OG1 THR A  53     -24.848 -24.433 -55.321  1.00  0.84           O  
ATOM    365  N   VAL A  54     -22.026 -23.325 -51.873  1.00  0.96           N  
ATOM    366  CA  VAL A  54     -21.198 -23.465 -50.680  1.00  0.96           C  
ATOM    367  C   VAL A  54     -22.084 -23.505 -49.437  1.00  0.96           C  
ATOM    368  CB  VAL A  54     -20.170 -22.317 -50.565  1.00  0.95           C  
ATOM    369  O   VAL A  54     -23.096 -22.803 -49.366  1.00  0.96           O  
ATOM    370  CG1 VAL A  54     -19.201 -22.339 -51.746  1.00  0.80           C  
ATOM    371  CG2 VAL A  54     -20.883 -20.969 -50.480  1.00  0.81           C  
ATOM    372  N   GLU A  55     -21.781 -24.235 -48.417  1.00  0.97           N  
ATOM    373  CA  GLU A  55     -22.262 -24.213 -47.039  1.00  0.97           C  
ATOM    374  C   GLU A  55     -21.105 -24.091 -46.052  1.00  0.97           C  
ATOM    375  CB  GLU A  55     -23.082 -25.470 -46.735  1.00  0.97           C  
ATOM    376  O   GLU A  55     -20.159 -24.880 -46.095  1.00  0.97           O  
ATOM    377  CG  GLU A  55     -23.677 -25.493 -45.335  1.00  0.97           C  
ATOM    378  CD  GLU A  55     -24.403 -26.789 -45.012  1.00  0.96           C  
ATOM    379  OE1 GLU A  55     -24.728 -27.552 -45.950  1.00  0.95           O  
ATOM    380  OE2 GLU A  55     -24.649 -27.043 -43.812  1.00  0.94           O  
ATOM    381  N   VAL A  56     -21.173 -23.115 -45.237  1.00  0.96           N  
ATOM    382  CA  VAL A  56     -20.243 -22.974 -44.121  1.00  0.97           C  
ATOM    383  C   VAL A  56     -20.714 -23.825 -42.945  1.00  0.97           C  
ATOM    384  CB  VAL A  56     -20.096 -21.498 -43.687  1.00  0.96           C  
ATOM    385  O   VAL A  56     -21.873 -23.739 -42.533  1.00  0.97           O  
ATOM    386  CG1 VAL A  56     -19.102 -21.370 -42.535  1.00  0.95           C  
ATOM    387  CG2 VAL A  56     -19.662 -20.635 -44.870  1.00  0.95           C  
ATOM    388  N   VAL A  57     -19.819 -24.644 -42.364  1.00  0.97           N  
ATOM    389  CA  VAL A  57     -20.077 -25.493 -41.206  1.00  0.97           C  
ATOM    390  C   VAL A  57     -19.036 -25.222 -40.123  1.00  0.97           C  
ATOM    391  CB  VAL A  57     -20.072 -26.991 -41.587  1.00  0.97           C  
ATOM    392  O   VAL A  57     -17.924 -24.777 -40.419  1.00  0.97           O  
ATOM    393  CG1 VAL A  57     -21.135 -27.283 -42.644  1.00  0.96           C  
ATOM    394  CG2 VAL A  57     -18.690 -27.409 -42.085  1.00  0.96           C  
ATOM    395  N   ARG A  58     -19.375 -25.459 -38.934  1.00  0.97           N  
ATOM    396  CA  ARG A  58     -18.457 -25.511 -37.801  1.00  0.97           C  
ATOM    397  C   ARG A  58     -18.121 -26.953 -37.435  1.00  0.97           C  
ATOM    398  CB  ARG A  58     -19.052 -24.788 -36.591  1.00  0.96           C  
ATOM    399  O   ARG A  58     -19.007 -27.729 -37.071  1.00  0.97           O  
ATOM    400  CG  ARG A  58     -18.109 -24.697 -35.402  1.00  0.91           C  
ATOM    401  CD  ARG A  58     -18.741 -23.946 -34.238  1.00  0.87           C  
ATOM    402  NE  ARG A  58     -18.837 -22.514 -34.508  1.00  0.85           N  
ATOM    403  NH1 ARG A  58     -19.833 -21.990 -32.491  1.00  0.78           N  
ATOM    404  NH2 ARG A  58     -19.391 -20.340 -34.019  1.00  0.73           N  
ATOM    405  CZ  ARG A  58     -19.353 -21.618 -33.672  1.00  0.80           C  
ATOM    406  N   VAL A  59     -16.883 -27.322 -37.501  1.00  0.98           N  
ATOM    407  CA  VAL A  59     -16.394 -28.624 -37.061  1.00  0.98           C  
ATOM    408  C   VAL A  59     -16.075 -28.580 -35.569  1.00  0.98           C  
ATOM    409  CB  VAL A  59     -15.147 -29.062 -37.860  1.00  0.98           C  
ATOM    410  O   VAL A  59     -15.263 -27.764 -35.125  1.00  0.97           O  
ATOM    411  CG1 VAL A  59     -14.767 -30.503 -37.522  1.00  0.97           C  
ATOM    412  CG2 VAL A  59     -15.393 -28.910 -39.360  1.00  0.97           C  
ATOM    413  N   THR A  60     -16.686 -29.531 -34.793  1.00  0.97           N  
ATOM    414  CA  THR A  60     -16.586 -29.528 -33.338  1.00  0.97           C  
ATOM    415  C   THR A  60     -15.804 -30.743 -32.847  1.00  0.97           C  
ATOM    416  CB  THR A  60     -17.979 -29.511 -32.683  1.00  0.97           C  
ATOM    417  O   THR A  60     -15.358 -30.777 -31.698  1.00  0.96           O  
ATOM    418  CG2 THR A  60     -18.694 -28.189 -32.943  1.00  0.96           C  
ATOM    419  OG1 THR A  60     -18.767 -30.580 -33.220  1.00  0.95           O  
ATOM    420  N   ALA A  61     -15.541 -31.714 -33.691  1.00  0.97           N  
ATOM    421  CA  ALA A  61     -14.672 -32.854 -33.411  1.00  0.98           C  
ATOM    422  C   ALA A  61     -14.149 -33.476 -34.703  1.00  0.98           C  
ATOM    423  CB  ALA A  61     -15.416 -33.900 -32.585  1.00  0.97           C  
ATOM    424  O   ALA A  61     -14.791 -33.377 -35.751  1.00  0.98           O  
ATOM    425  N   ARG A  62     -13.043 -34.097 -34.612  1.00  0.98           N  
ATOM    426  CA  ARG A  62     -12.431 -34.909 -35.659  1.00  0.98           C  
ATOM    427  C   ARG A  62     -11.921 -36.232 -35.098  1.00  0.98           C  
ATOM    428  CB  ARG A  62     -11.286 -34.148 -36.330  1.00  0.98           C  
ATOM    429  O   ARG A  62     -11.122 -36.247 -34.160  1.00  0.98           O  
ATOM    430  CG  ARG A  62     -10.646 -34.894 -37.490  1.00  0.97           C  
ATOM    431  CD  ARG A  62      -9.453 -34.138 -38.058  1.00  0.96           C  
ATOM    432  NE  ARG A  62      -8.252 -34.344 -37.254  1.00  0.94           N  
ATOM    433  NH1 ARG A  62      -6.774 -33.868 -38.964  1.00  0.90           N  
ATOM    434  NH2 ARG A  62      -5.987 -34.423 -36.884  1.00  0.89           N  
ATOM    435  CZ  ARG A  62      -7.007 -34.211 -37.703  1.00  0.92           C  
ATOM    436  N   SER A  63     -12.315 -37.323 -35.697  1.00  0.98           N  
ATOM    437  CA  SER A  63     -11.779 -38.667 -35.509  1.00  0.98           C  
ATOM    438  C   SER A  63     -11.343 -39.279 -36.837  1.00  0.98           C  
ATOM    439  CB  SER A  63     -12.816 -39.570 -34.839  1.00  0.98           C  
ATOM    440  O   SER A  63     -12.182 -39.672 -37.650  1.00  0.98           O  
ATOM    441  OG  SER A  63     -12.251 -40.827 -34.509  1.00  0.97           O  
ATOM    442  N   ASN A  64     -10.087 -39.419 -37.176  1.00  0.98           N  
ATOM    443  CA  ASN A  64      -9.475 -39.768 -38.453  1.00  0.98           C  
ATOM    444  C   ASN A  64     -10.067 -38.954 -39.600  1.00  0.99           C  
ATOM    445  CB  ASN A  64      -9.627 -41.265 -38.730  1.00  0.97           C  
ATOM    446  O   ASN A  64      -9.803 -37.756 -39.717  1.00  0.98           O  
ATOM    447  CG  ASN A  64      -9.000 -42.126 -37.651  1.00  0.96           C  
ATOM    448  ND2 ASN A  64      -9.708 -43.172 -37.242  1.00  0.94           N  
ATOM    449  OD1 ASN A  64      -7.889 -41.852 -37.189  1.00  0.94           O  
ATOM    450  N   ASP A  65     -10.895 -39.532 -40.415  1.00  0.98           N  
ATOM    451  CA  ASP A  65     -11.478 -38.919 -41.605  1.00  0.99           C  
ATOM    452  C   ASP A  65     -12.957 -38.606 -41.393  1.00  0.99           C  
ATOM    453  CB  ASP A  65     -11.301 -39.832 -42.820  1.00  0.98           C  
ATOM    454  O   ASP A  65     -13.660 -38.235 -42.336  1.00  0.98           O  
ATOM    455  CG  ASP A  65      -9.846 -40.138 -43.125  1.00  0.97           C  
ATOM    456  OD1 ASP A  65      -9.034 -39.194 -43.238  1.00  0.95           O  
ATOM    457  OD2 ASP A  65      -9.508 -41.334 -43.258  1.00  0.95           O  
ATOM    458  N   THR A  66     -13.444 -38.715 -40.240  1.00  0.99           N  
ATOM    459  CA  THR A  66     -14.816 -38.386 -39.870  1.00  0.99           C  
ATOM    460  C   THR A  66     -14.856 -37.132 -39.002  1.00  0.99           C  
ATOM    461  CB  THR A  66     -15.488 -39.553 -39.124  1.00  0.98           C  
ATOM    462  O   THR A  66     -14.085 -37.006 -38.049  1.00  0.99           O  
ATOM    463  CG2 THR A  66     -16.958 -39.253 -38.844  1.00  0.95           C  
ATOM    464  OG1 THR A  66     -15.398 -40.739 -39.923  1.00  0.95           O  
ATOM    465  N   PHE A  67     -15.710 -36.246 -39.251  1.00  0.98           N  
ATOM    466  CA  PHE A  67     -15.886 -34.951 -38.606  1.00  0.99           C  
ATOM    467  C   PHE A  67     -17.294 -34.814 -38.039  1.00  0.98           C  
ATOM    468  CB  PHE A  67     -15.606 -33.814 -39.594  1.00  0.99           C  
ATOM    469  O   PHE A  67     -18.276 -35.108 -38.724  1.00  0.98           O  
ATOM    470  CG  PHE A  67     -14.208 -33.825 -40.152  1.00  0.98           C  
ATOM    471  CD1 PHE A  67     -13.242 -32.955 -39.661  1.00  0.98           C  
ATOM    472  CD2 PHE A  67     -13.860 -34.706 -41.167  1.00  0.98           C  
ATOM    473  CE1 PHE A  67     -11.948 -32.963 -40.175  1.00  0.98           C  
ATOM    474  CE2 PHE A  67     -12.568 -34.720 -41.686  1.00  0.97           C  
ATOM    475  CZ  PHE A  67     -11.614 -33.847 -41.189  1.00  0.97           C  
ATOM    476  N   THR A  68     -17.472 -34.368 -36.801  1.00  0.98           N  
ATOM    477  CA  THR A  68     -18.734 -33.857 -36.278  1.00  0.98           C  
ATOM    478  C   THR A  68     -18.905 -32.381 -36.624  1.00  0.98           C  
ATOM    479  CB  THR A  68     -18.823 -34.043 -34.752  1.00  0.98           C  
ATOM    480  O   THR A  68     -18.022 -31.566 -36.345  1.00  0.98           O  
ATOM    481  CG2 THR A  68     -20.202 -33.652 -34.229  1.00  0.97           C  
ATOM    482  OG1 THR A  68     -18.574 -35.416 -34.428  1.00  0.97           O  
ATOM    483  N   ILE A  69     -20.045 -32.069 -37.274  1.00  0.98           N  
ATOM    484  CA  ILE A  69     -20.217 -30.732 -37.833  1.00  0.98           C  
ATOM    485  C   ILE A  69     -21.518 -30.121 -37.319  1.00  0.98           C  
ATOM    486  CB  ILE A  69     -20.212 -30.762 -39.378  1.00  0.98           C  
ATOM    487  O   ILE A  69     -22.508 -30.829 -37.118  1.00  0.97           O  
ATOM    488  CG1 ILE A  69     -21.307 -31.702 -39.897  1.00  0.97           C  
ATOM    489  CG2 ILE A  69     -18.837 -31.178 -39.906  1.00  0.97           C  
ATOM    490  CD1 ILE A  69     -21.566 -31.582 -41.393  1.00  0.96           C  
ATOM    491  N   GLN A  70     -21.576 -28.814 -37.055  1.00  0.98           N  
ATOM    492  CA  GLN A  70     -22.755 -27.957 -36.990  1.00  0.98           C  
ATOM    493  C   GLN A  70     -23.008 -27.267 -38.327  1.00  0.98           C  
ATOM    494  CB  GLN A  70     -22.600 -26.914 -35.882  1.00  0.97           C  
ATOM    495  O   GLN A  70     -22.171 -26.498 -38.803  1.00  0.98           O  
ATOM    496  CG  GLN A  70     -22.469 -27.513 -34.488  1.00  0.96           C  
ATOM    497  CD  GLN A  70     -22.193 -26.467 -33.424  1.00  0.93           C  
ATOM    498  NE2 GLN A  70     -22.535 -26.783 -32.179  1.00  0.93           N  
ATOM    499  OE1 GLN A  70     -21.677 -25.384 -33.717  1.00  0.92           O  
ATOM    500  N   ARG A  71     -24.183 -27.572 -38.940  1.00  0.98           N  
ATOM    501  CA  ARG A  71     -24.549 -27.145 -40.287  1.00  0.98           C  
ATOM    502  C   ARG A  71     -25.073 -25.713 -40.284  1.00  0.98           C  
ATOM    503  CB  ARG A  71     -25.597 -28.086 -40.884  1.00  0.98           C  
ATOM    504  O   ARG A  71     -25.391 -25.165 -39.227  1.00  0.97           O  
ATOM    505  CG  ARG A  71     -25.192 -29.552 -40.864  1.00  0.97           C  
ATOM    506  CD  ARG A  71     -24.009 -29.822 -41.784  1.00  0.97           C  
ATOM    507  NE  ARG A  71     -24.305 -29.453 -43.165  1.00  0.95           N  
ATOM    508  NH1 ARG A  71     -25.449 -31.399 -43.657  1.00  0.92           N  
ATOM    509  NH2 ARG A  71     -25.195 -29.777 -45.257  1.00  0.92           N  
ATOM    510  CZ  ARG A  71     -24.982 -30.210 -44.023  1.00  0.94           C  
ATOM    511  N   ALA A  72     -25.152 -25.119 -41.449  1.00  0.97           N  
ATOM    512  CA  ALA A  72     -25.836 -23.860 -41.733  1.00  0.97           C  
ATOM    513  C   ALA A  72     -25.290 -22.731 -40.864  1.00  0.96           C  
ATOM    514  CB  ALA A  72     -27.341 -24.012 -41.520  1.00  0.96           C  
ATOM    515  O   ALA A  72     -26.055 -22.013 -40.216  1.00  0.93           O  
ATOM    516  N   GLN A  73     -23.975 -22.601 -40.776  1.00  0.96           N  
ATOM    517  CA  GLN A  73     -23.328 -21.505 -40.062  1.00  0.96           C  
ATOM    518  C   GLN A  73     -23.182 -20.276 -40.956  1.00  0.95           C  
ATOM    519  CB  GLN A  73     -21.959 -21.938 -39.538  1.00  0.96           C  
ATOM    520  O   GLN A  73     -23.319 -20.371 -42.177  1.00  0.94           O  
ATOM    521  CG  GLN A  73     -22.009 -23.147 -38.612  1.00  0.95           C  
ATOM    522  CD  GLN A  73     -22.857 -22.905 -37.377  1.00  0.93           C  
ATOM    523  NE2 GLN A  73     -23.978 -23.612 -37.281  1.00  0.94           N  
ATOM    524  OE1 GLN A  73     -22.507 -22.091 -36.517  1.00  0.93           O  
ATOM    525  N   GLU A  74     -23.002 -19.085 -40.442  1.00  0.95           N  
ATOM    526  CA  GLU A  74     -22.618 -17.800 -41.019  1.00  0.95           C  
ATOM    527  C   GLU A  74     -23.538 -17.417 -42.174  1.00  0.94           C  
ATOM    528  CB  GLU A  74     -21.163 -17.836 -41.494  1.00  0.93           C  
ATOM    529  O   GLU A  74     -23.076 -16.920 -43.204  1.00  0.92           O  
ATOM    530  CG  GLU A  74     -20.156 -18.056 -40.374  1.00  0.88           C  
ATOM    531  CD  GLU A  74     -18.713 -17.890 -40.824  1.00  0.82           C  
ATOM    532  OE1 GLU A  74     -18.479 -17.310 -41.908  1.00  0.83           O  
ATOM    533  OE2 GLU A  74     -17.811 -18.346 -40.087  1.00  0.83           O  
ATOM    534  N   GLY A  75     -24.902 -17.702 -42.080  1.00  0.94           N  
ATOM    535  CA  GLY A  75     -25.955 -17.278 -42.990  1.00  0.94           C  
ATOM    536  C   GLY A  75     -26.124 -18.204 -44.180  1.00  0.95           C  
ATOM    537  O   GLY A  75     -26.900 -17.915 -45.092  1.00  0.94           O  
ATOM    538  N   THR A  76     -25.444 -19.415 -44.090  1.00  0.96           N  
ATOM    539  CA  THR A  76     -25.695 -20.437 -45.101  1.00  0.96           C  
ATOM    540  C   THR A  76     -26.880 -21.312 -44.703  1.00  0.96           C  
ATOM    541  CB  THR A  76     -24.453 -21.320 -45.324  1.00  0.96           C  
ATOM    542  O   THR A  76     -27.342 -21.258 -43.561  1.00  0.95           O  
ATOM    543  CG2 THR A  76     -23.252 -20.482 -45.751  1.00  0.95           C  
ATOM    544  OG1 THR A  76     -24.136 -22.004 -44.106  1.00  0.95           O  
ATOM    545  N   GLY A  77     -27.495 -22.065 -45.704  1.00  0.95           N  
ATOM    546  CA  GLY A  77     -28.491 -23.096 -45.460  1.00  0.96           C  
ATOM    547  C   GLY A  77     -27.947 -24.502 -45.626  1.00  0.96           C  
ATOM    548  O   GLY A  77     -27.045 -24.733 -46.435  1.00  0.95           O  
ATOM    549  N   PRO A  78     -28.474 -25.451 -44.773  1.00  0.97           N  
ATOM    550  CA  PRO A  78     -28.080 -26.840 -45.018  1.00  0.97           C  
ATOM    551  C   PRO A  78     -28.446 -27.319 -46.421  1.00  0.97           C  
ATOM    552  CB  PRO A  78     -28.857 -27.620 -43.955  1.00  0.96           C  
ATOM    553  O   PRO A  78     -29.571 -27.099 -46.878  1.00  0.96           O  
ATOM    554  CG  PRO A  78     -30.096 -26.818 -43.722  1.00  0.94           C  
ATOM    555  CD  PRO A  78     -29.769 -25.366 -43.920  1.00  0.94           C  
ATOM    556  N   GLN A  79     -27.526 -27.947 -47.019  1.00  0.97           N  
ATOM    557  CA  GLN A  79     -27.676 -28.415 -48.393  1.00  0.97           C  
ATOM    558  C   GLN A  79     -27.343 -29.900 -48.508  1.00  0.97           C  
ATOM    559  CB  GLN A  79     -26.787 -27.604 -49.337  1.00  0.96           C  
ATOM    560  O   GLN A  79     -26.615 -30.444 -47.675  1.00  0.97           O  
ATOM    561  CG  GLN A  79     -27.074 -26.108 -49.319  1.00  0.86           C  
ATOM    562  CD  GLN A  79     -28.429 -25.764 -49.909  1.00  0.80           C  
ATOM    563  NE2 GLN A  79     -29.118 -24.809 -49.294  1.00  0.77           N  
ATOM    564  OE1 GLN A  79     -28.852 -26.351 -50.911  1.00  0.81           O  
ATOM    565  N   GLN A  80     -27.849 -30.527 -49.594  1.00  0.98           N  
ATOM    566  CA  GLN A  80     -27.432 -31.876 -49.960  1.00  0.98           C  
ATOM    567  C   GLN A  80     -26.111 -31.856 -50.724  1.00  0.98           C  
ATOM    568  CB  GLN A  80     -28.512 -32.564 -50.797  1.00  0.97           C  
ATOM    569  O   GLN A  80     -25.971 -31.132 -51.712  1.00  0.98           O  
ATOM    570  CG  GLN A  80     -28.221 -34.030 -51.091  1.00  0.88           C  
ATOM    571  CD  GLN A  80     -28.486 -34.932 -49.900  1.00  0.82           C  
ATOM    572  NE2 GLN A  80     -27.720 -36.012 -49.793  1.00  0.80           N  
ATOM    573  OE1 GLN A  80     -29.371 -34.659 -49.083  1.00  0.84           O  
ATOM    574  N   PHE A  81     -25.145 -32.725 -50.281  1.00  0.98           N  
ATOM    575  CA  PHE A  81     -23.870 -32.904 -50.966  1.00  0.98           C  
ATOM    576  C   PHE A  81     -23.698 -34.349 -51.420  1.00  0.98           C  
ATOM    577  CB  PHE A  81     -22.707 -32.497 -50.056  1.00  0.98           C  
ATOM    578  O   PHE A  81     -24.236 -35.268 -50.800  1.00  0.97           O  
ATOM    579  CG  PHE A  81     -22.619 -31.015 -49.809  1.00  0.97           C  
ATOM    580  CD1 PHE A  81     -21.852 -30.203 -50.636  1.00  0.96           C  
ATOM    581  CD2 PHE A  81     -23.304 -30.434 -48.750  1.00  0.96           C  
ATOM    582  CE1 PHE A  81     -21.768 -28.831 -50.409  1.00  0.96           C  
ATOM    583  CE2 PHE A  81     -23.226 -29.064 -48.518  1.00  0.95           C  
ATOM    584  CZ  PHE A  81     -22.457 -28.265 -49.348  1.00  0.95           C  
ATOM    585  N   ASN A  82     -23.061 -34.590 -52.416  1.00  0.97           N  
ATOM    586  CA  ASN A  82     -22.809 -35.907 -52.991  1.00  0.97           C  
ATOM    587  C   ASN A  82     -21.396 -36.393 -52.683  1.00  0.97           C  
ATOM    588  CB  ASN A  82     -23.046 -35.887 -54.503  1.00  0.97           C  
ATOM    589  O   ASN A  82     -20.492 -35.585 -52.459  1.00  0.97           O  
ATOM    590  CG  ASN A  82     -24.468 -35.509 -54.866  1.00  0.95           C  
ATOM    591  ND2 ASN A  82     -24.625 -34.388 -55.561  1.00  0.94           N  
ATOM    592  OD1 ASN A  82     -25.418 -36.218 -54.525  1.00  0.93           O  
ATOM    593  N   PRO A  83     -21.183 -37.705 -52.788  1.00  0.98           N  
ATOM    594  CA  PRO A  83     -19.791 -38.157 -52.852  1.00  0.98           C  
ATOM    595  C   PRO A  83     -19.005 -37.493 -53.980  1.00  0.97           C  
ATOM    596  CB  PRO A  83     -19.920 -39.664 -53.091  1.00  0.97           C  
ATOM    597  O   PRO A  83     -19.521 -37.340 -55.090  1.00  0.97           O  
ATOM    598  CG  PRO A  83     -21.318 -39.997 -52.678  1.00  0.97           C  
ATOM    599  CD  PRO A  83     -22.190 -38.802 -52.937  1.00  0.96           C  
ATOM    600  N   GLY A  84     -17.770 -37.070 -53.617  1.00  0.97           N  
ATOM    601  CA  GLY A  84     -16.962 -36.373 -54.604  1.00  0.97           C  
ATOM    602  C   GLY A  84     -16.989 -34.865 -54.441  1.00  0.97           C  
ATOM    603  O   GLY A  84     -16.100 -34.166 -54.932  1.00  0.97           O  
ATOM    604  N   ASP A  85     -17.962 -34.259 -53.783  1.00  0.98           N  
ATOM    605  CA  ASP A  85     -17.947 -32.837 -53.454  1.00  0.98           C  
ATOM    606  C   ASP A  85     -16.804 -32.507 -52.496  1.00  0.98           C  
ATOM    607  CB  ASP A  85     -19.284 -32.413 -52.844  1.00  0.98           C  
ATOM    608  O   ASP A  85     -16.289 -33.391 -51.809  1.00  0.98           O  
ATOM    609  CG  ASP A  85     -20.403 -32.330 -53.867  1.00  0.96           C  
ATOM    610  OD1 ASP A  85     -20.116 -32.186 -55.075  1.00  0.94           O  
ATOM    611  OD2 ASP A  85     -21.583 -32.406 -53.461  1.00  0.94           O  
ATOM    612  N   ARG A  86     -16.349 -31.286 -52.366  1.00  0.98           N  
ATOM    613  CA  ARG A  86     -15.165 -30.878 -51.617  1.00  0.98           C  
ATOM    614  C   ARG A  86     -15.542 -30.382 -50.225  1.00  0.98           C  
ATOM    615  CB  ARG A  86     -14.400 -29.788 -52.372  1.00  0.97           C  
ATOM    616  O   ARG A  86     -16.556 -29.702 -50.056  1.00  0.98           O  
ATOM    617  CG  ARG A  86     -13.834 -30.245 -53.707  1.00  0.92           C  
ATOM    618  CD  ARG A  86     -12.959 -29.174 -54.345  1.00  0.89           C  
ATOM    619  NE  ARG A  86     -13.719 -27.962 -54.638  1.00  0.86           N  
ATOM    620  NH1 ARG A  86     -11.913 -26.782 -55.463  1.00  0.80           N  
ATOM    621  NH2 ARG A  86     -13.987 -25.809 -55.389  1.00  0.77           N  
ATOM    622  CZ  ARG A  86     -13.205 -26.854 -55.163  1.00  0.79           C  
ATOM    623  N   PHE A  87     -14.758 -30.638 -49.287  1.00  0.98           N  
ATOM    624  CA  PHE A  87     -14.711 -30.042 -47.957  1.00  0.98           C  
ATOM    625  C   PHE A  87     -13.394 -29.305 -47.741  1.00  0.98           C  
ATOM    626  CB  PHE A  87     -14.895 -31.114 -46.879  1.00  0.98           C  
ATOM    627  O   PHE A  87     -12.320 -29.903 -47.831  1.00  0.97           O  
ATOM    628  CG  PHE A  87     -14.924 -30.567 -45.477  1.00  0.98           C  
ATOM    629  CD1 PHE A  87     -15.887 -29.641 -45.097  1.00  0.97           C  
ATOM    630  CD2 PHE A  87     -13.986 -30.979 -44.539  1.00  0.97           C  
ATOM    631  CE1 PHE A  87     -15.916 -29.133 -43.800  1.00  0.97           C  
ATOM    632  CE2 PHE A  87     -14.009 -30.476 -43.241  1.00  0.96           C  
ATOM    633  CZ  PHE A  87     -14.974 -29.552 -42.875  1.00  0.96           C  
ATOM    634  N   GLU A  88     -13.526 -28.025 -47.494  1.00  0.97           N  
ATOM    635  CA  GLU A  88     -12.363 -27.145 -47.425  1.00  0.97           C  
ATOM    636  C   GLU A  88     -12.298 -26.422 -46.082  1.00  0.97           C  
ATOM    637  CB  GLU A  88     -12.389 -26.128 -48.569  1.00  0.97           C  
ATOM    638  O   GLU A  88     -13.315 -25.938 -45.582  1.00  0.97           O  
ATOM    639  CG  GLU A  88     -12.488 -26.759 -49.950  1.00  0.93           C  
ATOM    640  CD  GLU A  88     -12.435 -25.742 -51.079  1.00  0.90           C  
ATOM    641  OE1 GLU A  88     -12.384 -24.523 -50.797  1.00  0.89           O  
ATOM    642  OE2 GLU A  88     -12.445 -26.168 -52.256  1.00  0.89           O  
ATOM    643  N   HIS A  89     -11.109 -26.332 -45.539  1.00  0.97           N  
ATOM    644  CA  HIS A  89     -10.852 -25.425 -44.426  1.00  0.96           C  
ATOM    645  C   HIS A  89     -10.460 -24.039 -44.924  1.00  0.95           C  
ATOM    646  CB  HIS A  89      -9.756 -25.987 -43.518  1.00  0.95           C  
ATOM    647  O   HIS A  89      -9.337 -23.838 -45.393  1.00  0.93           O  
ATOM    648  CG  HIS A  89      -9.615 -25.253 -42.223  1.00  0.90           C  
ATOM    649  CD2 HIS A  89      -8.708 -24.334 -41.817  1.00  0.81           C  
ATOM    650  ND1 HIS A  89     -10.478 -25.439 -41.165  1.00  0.80           N  
ATOM    651  CE1 HIS A  89     -10.106 -24.662 -40.160  1.00  0.82           C  
ATOM    652  NE2 HIS A  89      -9.035 -23.982 -40.530  1.00  0.86           N  
ATOM    653  N   ARG A  90     -11.355 -23.119 -44.789  1.00  0.93           N  
ATOM    654  CA  ARG A  90     -11.169 -21.715 -45.140  1.00  0.93           C  
ATOM    655  C   ARG A  90     -11.459 -20.810 -43.947  1.00  0.93           C  
ATOM    656  CB  ARG A  90     -12.067 -21.332 -46.318  1.00  0.91           C  
ATOM    657  O   ARG A  90     -12.404 -21.051 -43.193  1.00  0.92           O  
ATOM    658  CG  ARG A  90     -11.741 -22.070 -47.606  1.00  0.84           C  
ATOM    659  CD  ARG A  90     -12.597 -21.584 -48.767  1.00  0.83           C  
ATOM    660  NE  ARG A  90     -12.263 -22.275 -50.010  1.00  0.80           N  
ATOM    661  NH1 ARG A  90     -13.724 -21.057 -51.321  1.00  0.76           N  
ATOM    662  NH2 ARG A  90     -12.429 -22.698 -52.261  1.00  0.72           N  
ATOM    663  CZ  ARG A  90     -12.806 -22.009 -51.195  1.00  0.75           C  
ATOM    664  N   LEU A  91     -10.606 -19.860 -43.780  1.00  0.91           N  
ATOM    665  CA  LEU A  91     -10.971 -18.786 -42.864  1.00  0.92           C  
ATOM    666  C   LEU A  91     -12.241 -18.081 -43.330  1.00  0.92           C  
ATOM    667  CB  LEU A  91      -9.828 -17.774 -42.742  1.00  0.90           C  
ATOM    668  O   LEU A  91     -12.279 -17.524 -44.429  1.00  0.91           O  
ATOM    669  CG  LEU A  91      -9.983 -16.704 -41.660  1.00  0.83           C  
ATOM    670  CD1 LEU A  91      -9.959 -17.342 -40.275  1.00  0.78           C  
ATOM    671  CD2 LEU A  91      -8.887 -15.651 -41.788  1.00  0.78           C  
ATOM    672  N   THR A  92     -13.318 -18.101 -42.545  1.00  0.92           N  
ATOM    673  CA  THR A  92     -14.594 -17.455 -42.829  1.00  0.93           C  
ATOM    674  C   THR A  92     -14.686 -16.105 -42.123  1.00  0.94           C  
ATOM    675  CB  THR A  92     -15.778 -18.342 -42.401  1.00  0.92           C  
ATOM    676  O   THR A  92     -13.882 -15.806 -41.238  1.00  0.93           O  
ATOM    677  CG2 THR A  92     -15.706 -19.713 -43.066  1.00  0.91           C  
ATOM    678  OG1 THR A  92     -15.750 -18.511 -40.979  1.00  0.91           O  
ATOM    679  N   ALA A  93     -15.669 -15.290 -42.394  1.00  0.89           N  
ATOM    680  CA  ALA A  93     -15.916 -14.008 -41.740  1.00  0.91           C  
ATOM    681  C   ALA A  93     -16.248 -14.200 -40.264  1.00  0.91           C  
ATOM    682  CB  ALA A  93     -17.045 -13.260 -42.444  1.00  0.89           C  
ATOM    683  O   ALA A  93     -15.734 -13.478 -39.406  1.00  0.90           O  
ATOM    684  N   GLY A  94     -17.044 -15.158 -39.881  1.00  0.90           N  
ATOM    685  CA  GLY A  94     -17.365 -15.481 -38.500  1.00  0.90           C  
ATOM    686  C   GLY A  94     -16.161 -15.942 -37.700  1.00  0.90           C  
ATOM    687  O   GLY A  94     -15.976 -15.530 -36.553  1.00  0.89           O  
ATOM    688  N   ALA A  95     -15.277 -16.755 -38.302  1.00  0.91           N  
ATOM    689  CA  ALA A  95     -14.019 -17.137 -37.664  1.00  0.91           C  
ATOM    690  C   ALA A  95     -13.135 -15.917 -37.421  1.00  0.90           C  
ATOM    691  CB  ALA A  95     -13.280 -18.164 -38.518  1.00  0.91           C  
ATOM    692  O   ALA A  95     -12.590 -15.745 -36.328  1.00  0.90           O  
ATOM    693  N   LEU A  96     -13.041 -15.019 -38.364  1.00  0.90           N  
ATOM    694  CA  LEU A  96     -12.283 -13.783 -38.212  1.00  0.91           C  
ATOM    695  C   LEU A  96     -12.908 -12.890 -37.145  1.00  0.91           C  
ATOM    696  CB  LEU A  96     -12.208 -13.031 -39.544  1.00  0.88           C  
ATOM    697  O   LEU A  96     -12.202 -12.342 -36.296  1.00  0.90           O  
ATOM    698  CG  LEU A  96     -11.396 -11.736 -39.547  1.00  0.79           C  
ATOM    699  CD1 LEU A  96      -9.930 -12.028 -39.241  1.00  0.73           C  
ATOM    700  CD2 LEU A  96     -11.535 -11.020 -40.886  1.00  0.74           C  
ATOM    701  N   MET A  97     -14.185 -12.791 -37.113  1.00  0.89           N  
ATOM    702  CA  MET A  97     -14.901 -11.971 -36.141  1.00  0.90           C  
ATOM    703  C   MET A  97     -14.755 -12.542 -34.735  1.00  0.89           C  
ATOM    704  CB  MET A  97     -16.381 -11.865 -36.512  1.00  0.87           C  
ATOM    705  O   MET A  97     -14.679 -11.792 -33.760  1.00  0.87           O  
ATOM    706  CG  MET A  97     -16.646 -11.005 -37.737  1.00  0.79           C  
ATOM    707  SD  MET A  97     -16.037  -9.286 -37.534  1.00  0.82           S  
ATOM    708  CE  MET A  97     -17.138  -8.711 -36.211  1.00  0.70           C  
ATOM    709  N   SER A  98     -14.656 -13.839 -34.565  1.00  0.87           N  
ATOM    710  CA  SER A  98     -14.373 -14.448 -33.270  1.00  0.86           C  
ATOM    711  C   SER A  98     -12.986 -14.061 -32.769  1.00  0.85           C  
ATOM    712  CB  SER A  98     -14.486 -15.971 -33.358  1.00  0.84           C  
ATOM    713  O   SER A  98     -12.822 -13.691 -31.604  1.00  0.83           O  
ATOM    714  OG  SER A  98     -14.261 -16.566 -32.091  1.00  0.75           O  
ATOM    715  N   ILE A  99     -11.944 -14.061 -33.645  1.00  0.86           N  
ATOM    716  CA  ILE A  99     -10.594 -13.624 -33.308  1.00  0.86           C  
ATOM    717  C   ILE A  99     -10.611 -12.149 -32.916  1.00  0.87           C  
ATOM    718  CB  ILE A  99      -9.616 -13.856 -34.482  1.00  0.85           C  
ATOM    719  O   ILE A  99      -9.978 -11.753 -31.935  1.00  0.87           O  
ATOM    720  CG1 ILE A  99      -9.455 -15.356 -34.755  1.00  0.84           C  
ATOM    721  CG2 ILE A  99      -8.261 -13.204 -34.192  1.00  0.83           C  
ATOM    722  CD1 ILE A  99      -8.810 -15.675 -36.097  1.00  0.80           C  
ATOM    723  N   VAL A 100     -11.282 -11.305 -33.606  1.00  0.86           N  
ATOM    724  CA  VAL A 100     -11.386  -9.875 -33.333  1.00  0.87           C  
ATOM    725  C   VAL A 100     -12.051  -9.654 -31.977  1.00  0.86           C  
ATOM    726  CB  VAL A 100     -12.177  -9.142 -34.440  1.00  0.85           C  
ATOM    727  O   VAL A 100     -11.548  -8.891 -31.149  1.00  0.86           O  
ATOM    728  CG1 VAL A 100     -12.443  -7.691 -34.043  1.00  0.84           C  
ATOM    729  CG2 VAL A 100     -11.421  -9.206 -35.767  1.00  0.81           C  
ATOM    730  N   GLY A 101     -13.133 -10.274 -31.689  1.00  0.85           N  
ATOM    731  CA  GLY A 101     -13.799 -10.197 -30.398  1.00  0.85           C  
ATOM    732  C   GLY A 101     -12.922 -10.648 -29.246  1.00  0.84           C  
ATOM    733  O   GLY A 101     -12.922 -10.030 -28.179  1.00  0.83           O  
ATOM    734  N   ASP A 102     -12.166 -11.703 -29.438  1.00  0.83           N  
ATOM    735  CA  ASP A 102     -11.179 -12.123 -28.448  1.00  0.84           C  
ATOM    736  C   ASP A 102     -10.117 -11.045 -28.241  1.00  0.84           C  
ATOM    737  CB  ASP A 102     -10.519 -13.437 -28.872  1.00  0.82           C  
ATOM    738  O   ASP A 102      -9.725 -10.762 -27.107  1.00  0.83           O  
ATOM    739  CG  ASP A 102     -11.447 -14.632 -28.751  1.00  0.78           C  
ATOM    740  OD1 ASP A 102     -12.462 -14.546 -28.026  1.00  0.78           O  
ATOM    741  OD2 ASP A 102     -11.160 -15.671 -29.384  1.00  0.78           O  
ATOM    742  N   VAL A 103      -9.662 -10.410 -29.274  1.00  0.83           N  
ATOM    743  CA  VAL A 103      -8.672  -9.340 -29.214  1.00  0.85           C  
ATOM    744  C   VAL A 103      -9.268  -8.123 -28.509  1.00  0.85           C  
ATOM    745  CB  VAL A 103      -8.174  -8.948 -30.624  1.00  0.83           C  
ATOM    746  O   VAL A 103      -8.619  -7.514 -27.656  1.00  0.86           O  
ATOM    747  CG1 VAL A 103      -7.350  -7.663 -30.568  1.00  0.81           C  
ATOM    748  CG2 VAL A 103      -7.355 -10.084 -31.234  1.00  0.80           C  
ATOM    749  N   ASP A 104     -10.487  -7.777 -28.810  1.00  0.85           N  
ATOM    750  CA  ASP A 104     -11.186  -6.685 -28.139  1.00  0.87           C  
ATOM    751  C   ASP A 104     -11.361  -6.977 -26.650  1.00  0.86           C  
ATOM    752  CB  ASP A 104     -12.549  -6.439 -28.790  1.00  0.86           C  
ATOM    753  O   ASP A 104     -11.126  -6.106 -25.810  1.00  0.86           O  
ATOM    754  CG  ASP A 104     -12.443  -5.817 -30.171  1.00  0.84           C  
ATOM    755  OD1 ASP A 104     -11.381  -5.248 -30.504  1.00  0.85           O  
ATOM    756  OD2 ASP A 104     -13.431  -5.894 -30.932  1.00  0.87           O  
ATOM    757  N   GLY A 105     -11.779  -8.166 -26.352  1.00  0.88           N  
ATOM    758  CA  GLY A 105     -11.856  -8.618 -24.972  1.00  0.88           C  
ATOM    759  C   GLY A 105     -10.531  -8.524 -24.238  1.00  0.86           C  
ATOM    760  O   GLY A 105     -10.475  -8.033 -23.109  1.00  0.85           O  
ATOM    761  N   LEU A 106      -9.433  -8.922 -24.864  1.00  0.88           N  
ATOM    762  CA  LEU A 106      -8.084  -8.815 -24.318  1.00  0.89           C  
ATOM    763  C   LEU A 106      -7.669  -7.354 -24.180  1.00  0.88           C  
ATOM    764  CB  LEU A 106      -7.085  -9.560 -25.208  1.00  0.85           C  
ATOM    765  O   LEU A 106      -7.118  -6.956 -23.151  1.00  0.88           O  
ATOM    766  CG  LEU A 106      -7.092 -11.086 -25.105  1.00  0.74           C  
ATOM    767  CD1 LEU A 106      -6.216 -11.694 -26.195  1.00  0.67           C  
ATOM    768  CD2 LEU A 106      -6.623 -11.531 -23.724  1.00  0.68           C  
ATOM    769  N   SER A 107      -7.975  -6.558 -25.141  1.00  0.87           N  
ATOM    770  CA  SER A 107      -7.712  -5.124 -25.091  1.00  0.89           C  
ATOM    771  C   SER A 107      -8.453  -4.466 -23.932  1.00  0.87           C  
ATOM    772  CB  SER A 107      -8.114  -4.459 -26.408  1.00  0.86           C  
ATOM    773  O   SER A 107      -7.863  -3.704 -23.163  1.00  0.87           O  
ATOM    774  OG  SER A 107      -7.770  -3.084 -26.402  1.00  0.68           O  
ATOM    775  N   ALA A 108      -9.645  -4.824 -23.744  1.00  0.89           N  
ATOM    776  CA  ALA A 108     -10.461  -4.315 -22.644  1.00  0.90           C  
ATOM    777  C   ALA A 108      -9.948  -4.824 -21.300  1.00  0.88           C  
ATOM    778  CB  ALA A 108     -11.922  -4.712 -22.838  1.00  0.89           C  
ATOM    779  O   ALA A 108      -9.977  -4.099 -20.303  1.00  0.88           O  
ATOM    780  N   ALA A 109      -9.524  -6.058 -21.207  1.00  0.90           N  
ATOM    781  CA  ALA A 109      -8.894  -6.606 -20.009  1.00  0.90           C  
ATOM    782  C   ALA A 109      -7.579  -5.892 -19.705  1.00  0.88           C  
ATOM    783  CB  ALA A 109      -8.656  -8.105 -20.170  1.00  0.89           C  
ATOM    784  O   ALA A 109      -7.336  -5.483 -18.568  1.00  0.86           O  
ATOM    785  N   PHE A 110      -6.749  -5.645 -20.693  1.00  0.90           N  
ATOM    786  CA  PHE A 110      -5.479  -4.937 -20.588  1.00  0.90           C  
ATOM    787  C   PHE A 110      -5.698  -3.496 -20.143  1.00  0.89           C  
ATOM    788  CB  PHE A 110      -4.734  -4.965 -21.926  1.00  0.87           C  
ATOM    789  O   PHE A 110      -5.027  -3.014 -19.228  1.00  0.87           O  
ATOM    790  CG  PHE A 110      -3.354  -4.368 -21.865  1.00  0.76           C  
ATOM    791  CD1 PHE A 110      -2.282  -5.107 -21.379  1.00  0.69           C  
ATOM    792  CD2 PHE A 110      -3.128  -3.066 -22.295  1.00  0.70           C  
ATOM    793  CE1 PHE A 110      -1.004  -4.556 -21.321  1.00  0.67           C  
ATOM    794  CE2 PHE A 110      -1.854  -2.510 -22.240  1.00  0.66           C  
ATOM    795  CZ  PHE A 110      -0.793  -3.256 -21.752  1.00  0.68           C  
ATOM    796  N   ALA A 111      -6.642  -2.773 -20.646  1.00  0.89           N  
ATOM    797  CA  ALA A 111      -6.986  -1.398 -20.294  1.00  0.89           C  
ATOM    798  C   ALA A 111      -7.379  -1.291 -18.823  1.00  0.88           C  
ATOM    799  CB  ALA A 111      -8.118  -0.889 -21.182  1.00  0.88           C  
ATOM    800  O   ALA A 111      -7.152  -0.259 -18.187  1.00  0.87           O  
ATOM    801  N   ARG A 112      -7.946  -2.296 -18.178  1.00  0.90           N  
ATOM    802  CA  ARG A 112      -8.390  -2.307 -16.788  1.00  0.91           C  
ATOM    803  C   ARG A 112      -7.205  -2.429 -15.836  1.00  0.88           C  
ATOM    804  CB  ARG A 112      -9.376  -3.452 -16.547  1.00  0.89           C  
ATOM    805  O   ARG A 112      -7.291  -2.024 -14.675  1.00  0.85           O  
ATOM    806  CG  ARG A 112     -10.751  -3.219 -17.153  1.00  0.87           C  
ATOM    807  CD  ARG A 112     -11.667  -4.417 -16.950  1.00  0.83           C  
ATOM    808  NE  ARG A 112     -12.942  -4.244 -17.641  1.00  0.87           N  
ATOM    809  NH1 ARG A 112     -13.979  -6.033 -16.611  1.00  0.80           N  
ATOM    810  NH2 ARG A 112     -15.120  -4.769 -18.146  1.00  0.75           N  
ATOM    811  CZ  ARG A 112     -14.011  -5.016 -17.465  1.00  0.84           C  
ATOM    812  N   ILE A 113      -6.138  -2.918 -16.266  1.00  0.89           N  
ATOM    813  CA  ILE A 113      -4.994  -3.151 -15.391  1.00  0.89           C  
ATOM    814  C   ILE A 113      -3.915  -2.106 -15.663  1.00  0.86           C  
ATOM    815  CB  ILE A 113      -4.421  -4.574 -15.576  1.00  0.85           C  
ATOM    816  O   ILE A 113      -2.865  -2.106 -15.015  1.00  0.81           O  
ATOM    817  CG1 ILE A 113      -3.987  -4.790 -17.031  1.00  0.71           C  
ATOM    818  CG2 ILE A 113      -5.446  -5.629 -15.148  1.00  0.67           C  
ATOM    819  CD1 ILE A 113      -3.215  -6.082 -17.261  1.00  0.71           C  
ATOM    820  N   GLN A 114      -4.064  -1.164 -16.602  1.00  0.90           N  
ATOM    821  CA  GLN A 114      -3.184  -0.016 -16.793  1.00  0.91           C  
ATOM    822  C   GLN A 114      -3.209   0.905 -15.576  1.00  0.92           C  
ATOM    823  CB  GLN A 114      -3.581   0.763 -18.048  1.00  0.87           C  
ATOM    824  O   GLN A 114      -4.276   1.186 -15.026  1.00  0.91           O  
ATOM    825  CG  GLN A 114      -3.255   0.041 -19.349  1.00  0.77           C  
ATOM    826  CD  GLN A 114      -1.763  -0.127 -19.569  1.00  0.73           C  
ATOM    827  NE2 GLN A 114      -1.371  -1.270 -20.122  1.00  0.69           N  
ATOM    828  OE1 GLN A 114      -0.971   0.763 -19.245  1.00  0.76           O  
ATOM    829  N   PRO A 115      -1.978   1.308 -15.161  1.00  0.90           N  
ATOM    830  CA  PRO A 115      -1.962   2.287 -14.071  1.00  0.92           C  
ATOM    831  C   PRO A 115      -2.691   3.580 -14.428  1.00  0.93           C  
ATOM    832  CB  PRO A 115      -0.469   2.544 -13.852  1.00  0.91           C  
ATOM    833  O   PRO A 115      -2.612   4.042 -15.569  1.00  0.93           O  
ATOM    834  CG  PRO A 115       0.162   2.292 -15.183  1.00  0.88           C  
ATOM    835  CD  PRO A 115      -0.629   1.232 -15.893  1.00  0.88           C  
ATOM    836  N   ARG A 116      -3.445   4.144 -13.465  1.00  0.91           N  
ATOM    837  CA  ARG A 116      -4.098   5.446 -13.558  1.00  0.93           C  
ATOM    838  C   ARG A 116      -3.305   6.511 -12.808  1.00  0.94           C  
ATOM    839  CB  ARG A 116      -5.525   5.373 -13.012  1.00  0.91           C  
ATOM    840  O   ARG A 116      -2.659   6.217 -11.801  1.00  0.94           O  
ATOM    841  CG  ARG A 116      -6.408   4.364 -13.728  1.00  0.84           C  
ATOM    842  CD  ARG A 116      -7.794   4.283 -13.103  1.00  0.82           C  
ATOM    843  NE  ARG A 116      -8.623   3.276 -13.759  1.00  0.83           N  
ATOM    844  NH1 ARG A 116     -10.515   3.723 -12.511  1.00  0.74           N  
ATOM    845  NH2 ARG A 116     -10.558   2.094 -14.123  1.00  0.67           N  
ATOM    846  CZ  ARG A 116      -9.897   3.033 -13.463  1.00  0.78           C  
ATOM    847  N   VAL A 117      -3.431   7.711 -13.356  1.00  0.95           N  
ATOM    848  CA  VAL A 117      -2.798   8.836 -12.676  1.00  0.96           C  
ATOM    849  C   VAL A 117      -3.271   8.897 -11.226  1.00  0.95           C  
ATOM    850  CB  VAL A 117      -3.098  10.173 -13.391  1.00  0.95           C  
ATOM    851  O   VAL A 117      -4.475   8.926 -10.960  1.00  0.95           O  
ATOM    852  CG1 VAL A 117      -2.510  11.347 -12.610  1.00  0.93           C  
ATOM    853  CG2 VAL A 117      -2.551  10.149 -14.817  1.00  0.92           C  
ATOM    854  N   GLY A 118      -2.291   8.909 -10.290  1.00  0.94           N  
ATOM    855  CA  GLY A 118      -2.537   8.944  -8.858  1.00  0.95           C  
ATOM    856  C   GLY A 118      -2.468   7.575  -8.207  1.00  0.94           C  
ATOM    857  O   GLY A 118      -2.497   7.463  -6.980  1.00  0.92           O  
ATOM    858  N   ASP A 119      -2.375   6.481  -8.970  1.00  0.94           N  
ATOM    859  CA  ASP A 119      -2.160   5.162  -8.383  1.00  0.95           C  
ATOM    860  C   ASP A 119      -0.886   5.136  -7.542  1.00  0.95           C  
ATOM    861  CB  ASP A 119      -2.092   4.093  -9.475  1.00  0.94           C  
ATOM    862  O   ASP A 119       0.181   5.541  -8.010  1.00  0.95           O  
ATOM    863  CG  ASP A 119      -3.459   3.702 -10.008  1.00  0.90           C  
ATOM    864  OD1 ASP A 119      -4.483   4.125  -9.430  1.00  0.88           O  
ATOM    865  OD2 ASP A 119      -3.513   2.960 -11.013  1.00  0.90           O  
ATOM    866  N   LEU A 120      -0.971   4.656  -6.396  1.00  0.95           N  
ATOM    867  CA  LEU A 120       0.141   4.459  -5.473  1.00  0.96           C  
ATOM    868  C   LEU A 120       0.477   2.978  -5.334  1.00  0.95           C  
ATOM    869  CB  LEU A 120      -0.192   5.050  -4.100  1.00  0.95           C  
ATOM    870  O   LEU A 120      -0.421   2.135  -5.288  1.00  0.94           O  
ATOM    871  CG  LEU A 120      -0.396   6.565  -4.045  1.00  0.93           C  
ATOM    872  CD1 LEU A 120      -0.833   6.990  -2.647  1.00  0.90           C  
ATOM    873  CD2 LEU A 120       0.880   7.291  -4.456  1.00  0.90           C  
ATOM    874  N   LYS A 121       1.721   2.709  -5.162  1.00  0.96           N  
ATOM    875  CA  LYS A 121       2.220   1.368  -4.872  1.00  0.96           C  
ATOM    876  C   LYS A 121       3.352   1.412  -3.850  1.00  0.96           C  
ATOM    877  CB  LYS A 121       2.698   0.684  -6.154  1.00  0.95           C  
ATOM    878  O   LYS A 121       4.163   2.340  -3.854  1.00  0.96           O  
ATOM    879  CG  LYS A 121       1.580   0.348  -7.130  1.00  0.89           C  
ATOM    880  CD  LYS A 121       2.102  -0.433  -8.330  1.00  0.85           C  
ATOM    881  CE  LYS A 121       0.999  -0.702  -9.345  1.00  0.83           C  
ATOM    882  NZ  LYS A 121       1.516  -1.422 -10.547  1.00  0.81           N  
ATOM    883  N   ILE A 122       3.397   0.374  -3.073  1.00  0.94           N  
ATOM    884  CA  ILE A 122       4.553   0.145  -2.214  1.00  0.95           C  
ATOM    885  C   ILE A 122       5.611  -0.651  -2.975  1.00  0.95           C  
ATOM    886  CB  ILE A 122       4.156  -0.594  -0.917  1.00  0.93           C  
ATOM    887  O   ILE A 122       5.303  -1.672  -3.594  1.00  0.94           O  
ATOM    888  CG1 ILE A 122       3.118   0.219  -0.135  1.00  0.87           C  
ATOM    889  CG2 ILE A 122       5.391  -0.877  -0.057  1.00  0.87           C  
ATOM    890  CD1 ILE A 122       2.605  -0.475   1.119  1.00  0.83           C  
ATOM    891  N   TRP A 123       6.822  -0.131  -2.885  1.00  0.92           N  
ATOM    892  CA  TRP A 123       7.970  -0.732  -3.555  1.00  0.95           C  
ATOM    893  C   TRP A 123       9.078  -1.051  -2.557  1.00  0.91           C  
ATOM    894  CB  TRP A 123       8.504   0.199  -4.648  1.00  0.92           C  
ATOM    895  O   TRP A 123       9.431  -0.214  -1.724  1.00  0.86           O  
ATOM    896  CG  TRP A 123       9.757  -0.292  -5.309  1.00  0.82           C  
ATOM    897  CD1 TRP A 123      11.008   0.250  -5.209  1.00  0.74           C  
ATOM    898  CD2 TRP A 123       9.877  -1.424  -6.176  1.00  0.78           C  
ATOM    899  CE2 TRP A 123      11.232  -1.509  -6.565  1.00  0.84           C  
ATOM    900  CE3 TRP A 123       8.970  -2.375  -6.662  1.00  0.77           C  
ATOM    901  NE1 TRP A 123      11.900  -0.478  -5.962  1.00  0.83           N  
ATOM    902  CH2 TRP A 123      10.794  -3.428  -7.880  1.00  0.82           C  
ATOM    903  CZ2 TRP A 123      11.702  -2.510  -7.419  1.00  0.83           C  
ATOM    904  CZ3 TRP A 123       9.440  -3.370  -7.512  1.00  0.82           C  
ATOM    905  N   THR A 124       9.678  -2.312  -2.705  1.00  0.94           N  
ATOM    906  CA  THR A 124      10.684  -2.793  -1.765  1.00  0.94           C  
ATOM    907  C   THR A 124      12.053  -2.878  -2.435  1.00  0.93           C  
ATOM    908  CB  THR A 124      10.302  -4.171  -1.194  1.00  0.92           C  
ATOM    909  O   THR A 124      13.047  -3.212  -1.787  1.00  0.91           O  
ATOM    910  CG2 THR A 124       9.030  -4.087  -0.358  1.00  0.85           C  
ATOM    911  OG1 THR A 124      10.091  -5.088  -2.275  1.00  0.89           O  
ATOM    912  N   GLY A 125      12.134  -2.649  -3.721  1.00  0.90           N  
ATOM    913  CA  GLY A 125      13.386  -2.680  -4.459  1.00  0.92           C  
ATOM    914  C   GLY A 125      14.140  -1.365  -4.412  1.00  0.92           C  
ATOM    915  O   GLY A 125      13.729  -0.432  -3.719  1.00  0.91           O  
ATOM    916  N   ALA A 126      15.360  -1.306  -5.100  1.00  0.94           N  
ATOM    917  CA  ALA A 126      16.133  -0.071  -5.198  1.00  0.95           C  
ATOM    918  C   ALA A 126      15.323   1.031  -5.874  1.00  0.96           C  
ATOM    919  CB  ALA A 126      17.433  -0.316  -5.960  1.00  0.94           C  
ATOM    920  O   ALA A 126      14.598   0.775  -6.838  1.00  0.96           O  
ATOM    921  N   ILE A 127      15.453   2.274  -5.441  1.00  0.94           N  
ATOM    922  CA  ILE A 127      14.759   3.441  -5.973  1.00  0.95           C  
ATOM    923  C   ILE A 127      15.177   3.674  -7.423  1.00  0.95           C  
ATOM    924  CB  ILE A 127      15.040   4.702  -5.125  1.00  0.93           C  
ATOM    925  O   ILE A 127      14.360   4.078  -8.254  1.00  0.95           O  
ATOM    926  CG1 ILE A 127      14.376   4.579  -3.748  1.00  0.87           C  
ATOM    927  CG2 ILE A 127      14.561   5.961  -5.853  1.00  0.87           C  
ATOM    928  CD1 ILE A 127      14.837   5.625  -2.743  1.00  0.83           C  
ATOM    929  N   THR A 128      16.366   3.249  -7.810  1.00  0.96           N  
ATOM    930  CA  THR A 128      16.951   3.401  -9.137  1.00  0.96           C  
ATOM    931  C   THR A 128      16.283   2.457 -10.134  1.00  0.96           C  
ATOM    932  CB  THR A 128      18.468   3.136  -9.113  1.00  0.95           C  
ATOM    933  O   THR A 128      16.289   2.714 -11.339  1.00  0.95           O  
ATOM    934  CG2 THR A 128      19.216   4.284  -8.443  1.00  0.94           C  
ATOM    935  OG1 THR A 128      18.724   1.927  -8.389  1.00  0.96           O  
ATOM    936  N   ASP A 129      15.647   1.418  -9.600  1.00  0.97           N  
ATOM    937  CA  ASP A 129      15.109   0.360 -10.449  1.00  0.97           C  
ATOM    938  C   ASP A 129      13.648   0.630 -10.804  1.00  0.97           C  
ATOM    939  CB  ASP A 129      15.239  -1.000  -9.760  1.00  0.96           C  
ATOM    940  O   ASP A 129      13.079  -0.041 -11.668  1.00  0.96           O  
ATOM    941  CG  ASP A 129      16.682  -1.404  -9.514  1.00  0.94           C  
ATOM    942  OD1 ASP A 129      17.594  -0.823 -10.142  1.00  0.93           O  
ATOM    943  OD2 ASP A 129      16.910  -2.313  -8.686  1.00  0.94           O  
ATOM    944  N   ILE A 130      12.964   1.657 -10.261  1.00  0.96           N  
ATOM    945  CA  ILE A 130      11.534   1.924 -10.378  1.00  0.97           C  
ATOM    946  C   ILE A 130      11.156   2.068 -11.851  1.00  0.96           C  
ATOM    947  CB  ILE A 130      11.130   3.193  -9.594  1.00  0.96           C  
ATOM    948  O   ILE A 130      10.245   1.390 -12.333  1.00  0.95           O  
ATOM    949  CG1 ILE A 130      11.185   2.928  -8.085  1.00  0.96           C  
ATOM    950  CG2 ILE A 130       9.737   3.668 -10.017  1.00  0.96           C  
ATOM    951  CD1 ILE A 130      11.195   4.191  -7.236  1.00  0.96           C  
ATOM    952  N   PRO A 131      11.853   2.891 -12.656  1.00  0.94           N  
ATOM    953  CA  PRO A 131      11.430   3.024 -14.052  1.00  0.94           C  
ATOM    954  C   PRO A 131      11.638   1.743 -14.856  1.00  0.94           C  
ATOM    955  CB  PRO A 131      12.316   4.153 -14.583  1.00  0.92           C  
ATOM    956  O   PRO A 131      10.855   1.443 -15.761  1.00  0.93           O  
ATOM    957  CG  PRO A 131      12.721   4.925 -13.369  1.00  0.90           C  
ATOM    958  CD  PRO A 131      12.858   3.968 -12.220  1.00  0.91           C  
ATOM    959  N   ALA A 132      12.638   0.943 -14.525  1.00  0.95           N  
ATOM    960  CA  ALA A 132      12.940  -0.286 -15.254  1.00  0.95           C  
ATOM    961  C   ALA A 132      11.915  -1.373 -14.943  1.00  0.93           C  
ATOM    962  CB  ALA A 132      14.347  -0.773 -14.917  1.00  0.93           C  
ATOM    963  O   ALA A 132      11.516  -2.131 -15.830  1.00  0.92           O  
ATOM    964  N   VAL A 133      11.321  -1.385 -13.709  1.00  0.96           N  
ATOM    965  CA  VAL A 133      10.447  -2.458 -13.247  1.00  0.96           C  
ATOM    966  C   VAL A 133       8.989  -2.084 -13.502  1.00  0.94           C  
ATOM    967  CB  VAL A 133      10.666  -2.762 -11.748  1.00  0.96           C  
ATOM    968  O   VAL A 133       8.189  -2.925 -13.917  1.00  0.92           O  
ATOM    969  CG1 VAL A 133       9.648  -3.786 -11.250  1.00  0.94           C  
ATOM    970  CG2 VAL A 133      12.090  -3.259 -11.506  1.00  0.94           C  
ATOM    971  N   HIS A 134       8.622  -0.830 -13.313  1.00  0.94           N  
ATOM    972  CA  HIS A 134       7.222  -0.423 -13.349  1.00  0.94           C  
ATOM    973  C   HIS A 134       6.890   0.295 -14.653  1.00  0.90           C  
ATOM    974  CB  HIS A 134       6.895   0.477 -12.157  1.00  0.94           C  
ATOM    975  O   HIS A 134       5.717   0.458 -14.996  1.00  0.86           O  
ATOM    976  CG  HIS A 134       6.861  -0.248 -10.849  1.00  0.93           C  
ATOM    977  CD2 HIS A 134       7.689  -0.191  -9.779  1.00  0.90           C  
ATOM    978  ND1 HIS A 134       5.883  -1.165 -10.532  1.00  0.90           N  
ATOM    979  CE1 HIS A 134       6.111  -1.642  -9.320  1.00  0.90           C  
ATOM    980  NE2 HIS A 134       7.201  -1.067  -8.841  1.00  0.91           N  
ATOM    981  N   GLY A 135       7.881   0.564 -15.442  1.00  0.92           N  
ATOM    982  CA  GLY A 135       7.736   1.285 -16.697  1.00  0.92           C  
ATOM    983  C   GLY A 135       7.752   2.792 -16.525  1.00  0.93           C  
ATOM    984  O   GLY A 135       7.877   3.293 -15.406  1.00  0.93           O  
ATOM    985  N   PRO A 136       7.622   3.600 -17.689  1.00  0.94           N  
ATOM    986  CA  PRO A 136       7.578   5.063 -17.621  1.00  0.94           C  
ATOM    987  C   PRO A 136       6.358   5.582 -16.863  1.00  0.94           C  
ATOM    988  CB  PRO A 136       7.527   5.483 -19.091  1.00  0.93           C  
ATOM    989  O   PRO A 136       5.297   4.952 -16.889  1.00  0.94           O  
ATOM    990  CG  PRO A 136       6.832   4.358 -19.787  1.00  0.93           C  
ATOM    991  CD  PRO A 136       7.192   3.075 -19.095  1.00  0.93           C  
ATOM    992  N   GLY A 137       6.479   6.726 -16.167  1.00  0.96           N  
ATOM    993  CA  GLY A 137       5.415   7.428 -15.468  1.00  0.96           C  
ATOM    994  C   GLY A 137       5.344   7.086 -13.991  1.00  0.97           C  
ATOM    995  O   GLY A 137       4.654   7.760 -13.225  1.00  0.96           O  
ATOM    996  N   TRP A 138       6.056   6.120 -13.467  1.00  0.97           N  
ATOM    997  CA  TRP A 138       6.169   5.791 -12.050  1.00  0.98           C  
ATOM    998  C   TRP A 138       7.358   6.507 -11.418  1.00  0.97           C  
ATOM    999  CB  TRP A 138       6.307   4.278 -11.858  1.00  0.97           C  
ATOM   1000  O   TRP A 138       8.499   6.326 -11.848  1.00  0.96           O  
ATOM   1001  CG  TRP A 138       5.045   3.513 -12.121  1.00  0.97           C  
ATOM   1002  CD1 TRP A 138       4.659   2.940 -13.301  1.00  0.96           C  
ATOM   1003  CD2 TRP A 138       3.999   3.242 -11.183  1.00  0.96           C  
ATOM   1004  CE2 TRP A 138       3.009   2.499 -11.863  1.00  0.96           C  
ATOM   1005  CE3 TRP A 138       3.803   3.556  -9.831  1.00  0.92           C  
ATOM   1006  NE1 TRP A 138       3.436   2.328 -13.152  1.00  0.90           N  
ATOM   1007  CH2 TRP A 138       1.673   2.384  -9.913  1.00  0.92           C  
ATOM   1008  CZ2 TRP A 138       1.840   2.063 -11.236  1.00  0.92           C  
ATOM   1009  CZ3 TRP A 138       2.638   3.122  -9.209  1.00  0.91           C  
ATOM   1010  N   TYR A 139       7.107   7.222 -10.375  1.00  0.97           N  
ATOM   1011  CA  TYR A 139       8.117   7.990  -9.655  1.00  0.98           C  
ATOM   1012  C   TYR A 139       7.997   7.775  -8.152  1.00  0.97           C  
ATOM   1013  CB  TYR A 139       7.991   9.482  -9.981  1.00  0.97           C  
ATOM   1014  O   TYR A 139       6.938   7.381  -7.657  1.00  0.97           O  
ATOM   1015  CG  TYR A 139       8.166   9.800 -11.446  1.00  0.97           C  
ATOM   1016  CD1 TYR A 139       9.435   9.949 -12.001  1.00  0.96           C  
ATOM   1017  CD2 TYR A 139       7.062   9.953 -12.279  1.00  0.96           C  
ATOM   1018  CE1 TYR A 139       9.600  10.244 -13.350  1.00  0.96           C  
ATOM   1019  CE2 TYR A 139       7.216  10.248 -13.629  1.00  0.95           C  
ATOM   1020  OH  TYR A 139       8.645  10.683 -15.491  1.00  0.93           O  
ATOM   1021  CZ  TYR A 139       8.487  10.391 -14.155  1.00  0.95           C  
ATOM   1022  N   LEU A 140       9.070   7.995  -7.441  1.00  0.97           N  
ATOM   1023  CA  LEU A 140       9.044   8.080  -5.985  1.00  0.97           C  
ATOM   1024  C   LEU A 140       8.114   9.196  -5.522  1.00  0.97           C  
ATOM   1025  CB  LEU A 140      10.454   8.315  -5.436  1.00  0.97           C  
ATOM   1026  O   LEU A 140       8.139  10.299  -6.073  1.00  0.97           O  
ATOM   1027  CG  LEU A 140      10.611   8.244  -3.917  1.00  0.95           C  
ATOM   1028  CD1 LEU A 140      10.373   6.820  -3.425  1.00  0.93           C  
ATOM   1029  CD2 LEU A 140      11.992   8.736  -3.498  1.00  0.93           C  
ATOM   1030  N   ALA A 141       7.313   8.905  -4.566  1.00  0.97           N  
ATOM   1031  CA  ALA A 141       6.400   9.883  -3.979  1.00  0.97           C  
ATOM   1032  C   ALA A 141       7.137  10.816  -3.022  1.00  0.97           C  
ATOM   1033  CB  ALA A 141       5.257   9.177  -3.254  1.00  0.96           C  
ATOM   1034  O   ALA A 141       6.905  10.782  -1.811  1.00  0.95           O  
ATOM   1035  N   ASP A 142       8.004  11.663  -3.579  1.00  0.97           N  
ATOM   1036  CA  ASP A 142       8.919  12.512  -2.822  1.00  0.97           C  
ATOM   1037  C   ASP A 142       8.661  13.990  -3.108  1.00  0.96           C  
ATOM   1038  CB  ASP A 142      10.372  12.159  -3.147  1.00  0.97           C  
ATOM   1039  O   ASP A 142       9.512  14.838  -2.834  1.00  0.95           O  
ATOM   1040  CG  ASP A 142      10.734  12.416  -4.599  1.00  0.96           C  
ATOM   1041  OD1 ASP A 142       9.840  12.772  -5.397  1.00  0.95           O  
ATOM   1042  OD2 ASP A 142      11.924  12.259  -4.950  1.00  0.95           O  
ATOM   1043  N   GLY A 143       7.465  14.366  -3.698  1.00  0.96           N  
ATOM   1044  CA  GLY A 143       7.037  15.703  -4.078  1.00  0.96           C  
ATOM   1045  C   GLY A 143       7.681  16.193  -5.362  1.00  0.96           C  
ATOM   1046  O   GLY A 143       7.436  17.321  -5.794  1.00  0.96           O  
ATOM   1047  N   GLN A 144       8.557  15.344  -6.076  1.00  0.96           N  
ATOM   1048  CA  GLN A 144       9.142  15.652  -7.377  1.00  0.97           C  
ATOM   1049  C   GLN A 144       8.310  15.057  -8.510  1.00  0.96           C  
ATOM   1050  CB  GLN A 144      10.580  15.137  -7.455  1.00  0.96           C  
ATOM   1051  O   GLN A 144       7.370  14.297  -8.264  1.00  0.95           O  
ATOM   1052  CG  GLN A 144      11.474  15.636  -6.328  1.00  0.91           C  
ATOM   1053  CD  GLN A 144      11.588  17.148  -6.296  1.00  0.87           C  
ATOM   1054  NE2 GLN A 144      11.695  17.710  -5.096  1.00  0.89           N  
ATOM   1055  OE1 GLN A 144      11.582  17.807  -7.341  1.00  0.89           O  
ATOM   1056  N   ASN A 145       8.474  15.429  -9.677  1.00  0.96           N  
ATOM   1057  CA  ASN A 145       7.890  14.934 -10.918  1.00  0.96           C  
ATOM   1058  C   ASN A 145       6.366  14.910 -10.850  1.00  0.96           C  
ATOM   1059  CB  ASN A 145       8.429  13.540 -11.247  1.00  0.96           C  
ATOM   1060  O   ASN A 145       5.724  14.087 -11.506  1.00  0.93           O  
ATOM   1061  CG  ASN A 145       9.928  13.531 -11.473  1.00  0.93           C  
ATOM   1062  ND2 ASN A 145      10.638  12.709 -10.710  1.00  0.90           N  
ATOM   1063  OD1 ASN A 145      10.444  14.259 -12.326  1.00  0.87           O  
ATOM   1064  N   GLY A 146       5.711  15.722 -10.046  1.00  0.97           N  
ATOM   1065  CA  GLY A 146       4.272  15.843  -9.877  1.00  0.97           C  
ATOM   1066  C   GLY A 146       3.697  14.829  -8.907  1.00  0.97           C  
ATOM   1067  O   GLY A 146       2.482  14.627  -8.858  1.00  0.96           O  
ATOM   1068  N   THR A 147       4.582  14.156  -8.104  1.00  0.97           N  
ATOM   1069  CA  THR A 147       4.132  13.216  -7.084  1.00  0.97           C  
ATOM   1070  C   THR A 147       3.781  13.947  -5.791  1.00  0.96           C  
ATOM   1071  CB  THR A 147       5.204  12.147  -6.798  1.00  0.97           C  
ATOM   1072  O   THR A 147       4.276  15.048  -5.541  1.00  0.95           O  
ATOM   1073  CG2 THR A 147       5.598  11.409  -8.073  1.00  0.94           C  
ATOM   1074  OG1 THR A 147       6.366  12.780  -6.247  1.00  0.95           O  
ATOM   1075  N   ILE A 148       2.977  13.397  -4.910  1.00  0.96           N  
ATOM   1076  CA  ILE A 148       2.751  13.841  -3.539  1.00  0.96           C  
ATOM   1077  C   ILE A 148       3.987  13.547  -2.691  1.00  0.96           C  
ATOM   1078  CB  ILE A 148       1.506  13.164  -2.923  1.00  0.94           C  
ATOM   1079  O   ILE A 148       4.629  12.508  -2.858  1.00  0.95           O  
ATOM   1080  CG1 ILE A 148       1.654  11.639  -2.961  1.00  0.79           C  
ATOM   1081  CG2 ILE A 148       0.234  13.610  -3.651  1.00  0.79           C  
ATOM   1082  CD1 ILE A 148       0.512  10.889  -2.289  1.00  0.74           C  
ATOM   1083  N   ASP A 149       4.316  14.456  -1.823  1.00  0.94           N  
ATOM   1084  CA  ASP A 149       5.429  14.228  -0.907  1.00  0.94           C  
ATOM   1085  C   ASP A 149       4.986  13.406   0.302  1.00  0.93           C  
ATOM   1086  CB  ASP A 149       6.028  15.559  -0.447  1.00  0.93           C  
ATOM   1087  O   ASP A 149       4.319  13.924   1.201  1.00  0.91           O  
ATOM   1088  CG  ASP A 149       7.262  15.386   0.420  1.00  0.92           C  
ATOM   1089  OD1 ASP A 149       7.723  14.238   0.604  1.00  0.91           O  
ATOM   1090  OD2 ASP A 149       7.778  16.406   0.927  1.00  0.91           O  
ATOM   1091  N   LEU A 150       5.402  12.064   0.305  1.00  0.93           N  
ATOM   1092  CA  LEU A 150       5.077  11.139   1.385  1.00  0.93           C  
ATOM   1093  C   LEU A 150       6.312  10.826   2.222  1.00  0.92           C  
ATOM   1094  CB  LEU A 150       4.486   9.843   0.822  1.00  0.93           C  
ATOM   1095  O   LEU A 150       6.272   9.954   3.094  1.00  0.90           O  
ATOM   1096  CG  LEU A 150       3.118   9.959   0.147  1.00  0.92           C  
ATOM   1097  CD1 LEU A 150       2.629   8.585  -0.299  1.00  0.90           C  
ATOM   1098  CD2 LEU A 150       2.111  10.612   1.088  1.00  0.89           C  
ATOM   1099  N   ARG A 151       7.381  11.575   1.928  1.00  0.93           N  
ATOM   1100  CA  ARG A 151       8.568  11.377   2.753  1.00  0.92           C  
ATOM   1101  C   ARG A 151       8.296  11.759   4.204  1.00  0.90           C  
ATOM   1102  CB  ARG A 151       9.743  12.193   2.209  1.00  0.92           C  
ATOM   1103  O   ARG A 151       7.686  12.795   4.475  1.00  0.88           O  
ATOM   1104  CG  ARG A 151      10.249  11.717   0.856  1.00  0.92           C  
ATOM   1105  CD  ARG A 151      11.373  12.600   0.332  1.00  0.92           C  
ATOM   1106  NE  ARG A 151      10.915  13.964   0.082  1.00  0.91           N  
ATOM   1107  NH1 ARG A 151      13.033  14.849  -0.176  1.00  0.88           N  
ATOM   1108  NH2 ARG A 151      11.191  16.199  -0.368  1.00  0.88           N  
ATOM   1109  CZ  ARG A 151      11.714  15.001  -0.153  1.00  0.89           C  
ATOM   1110  N   ASP A 152       8.624  10.901   5.167  1.00  0.88           N  
ATOM   1111  CA  ASP A 152       8.549  11.047   6.618  1.00  0.88           C  
ATOM   1112  C   ASP A 152       7.104  11.219   7.078  1.00  0.87           C  
ATOM   1113  CB  ASP A 152       9.394  12.235   7.082  1.00  0.86           C  
ATOM   1114  O   ASP A 152       6.851  11.730   8.171  1.00  0.85           O  
ATOM   1115  CG  ASP A 152      10.867  12.082   6.747  1.00  0.81           C  
ATOM   1116  OD1 ASP A 152      11.436  10.992   6.978  1.00  0.78           O  
ATOM   1117  OD2 ASP A 152      11.466  13.060   6.251  1.00  0.79           O  
ATOM   1118  N   LYS A 153       6.203  10.765   6.278  1.00  0.89           N  
ATOM   1119  CA  LYS A 153       4.783  10.827   6.615  1.00  0.89           C  
ATOM   1120  C   LYS A 153       4.216   9.433   6.863  1.00  0.88           C  
ATOM   1121  CB  LYS A 153       3.997  11.523   5.503  1.00  0.88           C  
ATOM   1122  O   LYS A 153       4.554   8.484   6.152  1.00  0.86           O  
ATOM   1123  CG  LYS A 153       4.460  12.943   5.214  1.00  0.85           C  
ATOM   1124  CD  LYS A 153       3.597  13.606   4.147  1.00  0.82           C  
ATOM   1125  CE  LYS A 153       4.076  15.017   3.836  1.00  0.81           C  
ATOM   1126  NZ  LYS A 153       3.382  15.587   2.642  1.00  0.78           N  
ATOM   1127  N   PHE A 154       3.393   9.336   7.872  1.00  0.88           N  
ATOM   1128  CA  PHE A 154       2.558   8.159   8.081  1.00  0.87           C  
ATOM   1129  C   PHE A 154       1.288   8.241   7.242  1.00  0.88           C  
ATOM   1130  CB  PHE A 154       2.200   8.007   9.562  1.00  0.85           C  
ATOM   1131  O   PHE A 154       0.562   9.236   7.301  1.00  0.87           O  
ATOM   1132  CG  PHE A 154       3.306   7.419  10.397  1.00  0.75           C  
ATOM   1133  CD1 PHE A 154       3.460   6.042  10.501  1.00  0.68           C  
ATOM   1134  CD2 PHE A 154       4.192   8.244  11.078  1.00  0.69           C  
ATOM   1135  CE1 PHE A 154       4.483   5.495  11.272  1.00  0.66           C  
ATOM   1136  CE2 PHE A 154       5.216   7.705  11.851  1.00  0.67           C  
ATOM   1137  CZ  PHE A 154       5.359   6.330  11.947  1.00  0.66           C  
ATOM   1138  N   ILE A 155       1.081   7.275   6.422  1.00  0.88           N  
ATOM   1139  CA  ILE A 155      -0.142   7.226   5.627  1.00  0.88           C  
ATOM   1140  C   ILE A 155      -1.309   6.779   6.504  1.00  0.88           C  
ATOM   1141  CB  ILE A 155       0.010   6.282   4.414  1.00  0.87           C  
ATOM   1142  O   ILE A 155      -1.290   5.678   7.060  1.00  0.87           O  
ATOM   1143  CG1 ILE A 155       1.180   6.732   3.530  1.00  0.87           C  
ATOM   1144  CG2 ILE A 155      -1.292   6.222   3.610  1.00  0.87           C  
ATOM   1145  CD1 ILE A 155       1.481   5.788   2.374  1.00  0.85           C  
ATOM   1146  N   VAL A 156      -2.270   7.693   6.570  1.00  0.86           N  
ATOM   1147  CA  VAL A 156      -3.521   7.428   7.272  1.00  0.87           C  
ATOM   1148  C   VAL A 156      -4.641   7.188   6.262  1.00  0.87           C  
ATOM   1149  CB  VAL A 156      -3.898   8.591   8.218  1.00  0.85           C  
ATOM   1150  O   VAL A 156      -4.750   7.905   5.265  1.00  0.86           O  
ATOM   1151  CG1 VAL A 156      -5.140   8.240   9.037  1.00  0.77           C  
ATOM   1152  CG2 VAL A 156      -2.727   8.930   9.138  1.00  0.76           C  
ATOM   1153  N   ALA A 157      -5.389   6.092   6.482  1.00  0.86           N  
ATOM   1154  CA  ALA A 157      -6.549   5.865   5.625  1.00  0.87           C  
ATOM   1155  C   ALA A 157      -7.518   7.042   5.689  1.00  0.87           C  
ATOM   1156  CB  ALA A 157      -7.260   4.573   6.022  1.00  0.85           C  
ATOM   1157  O   ALA A 157      -7.930   7.456   6.775  1.00  0.86           O  
ATOM   1158  N   ALA A 158      -7.738   7.495   4.474  1.00  0.87           N  
ATOM   1159  CA  ALA A 158      -8.757   8.537   4.374  1.00  0.89           C  
ATOM   1160  C   ALA A 158     -10.143   7.981   4.689  1.00  0.88           C  
ATOM   1161  CB  ALA A 158      -8.742   9.163   2.981  1.00  0.87           C  
ATOM   1162  O   ALA A 158     -10.459   6.845   4.330  1.00  0.87           O  
ATOM   1163  N   GLY A 159     -10.965   8.783   5.340  1.00  0.84           N  
ATOM   1164  CA  GLY A 159     -12.263   8.378   5.856  1.00  0.84           C  
ATOM   1165  C   GLY A 159     -12.414   8.616   7.346  1.00  0.80           C  
ATOM   1166  O   GLY A 159     -11.428   8.593   8.086  1.00  0.74           O  
ATOM   1167  N   GLY A 160     -13.373   9.409   7.683  1.00  0.89           N  
ATOM   1168  CA  GLY A 160     -13.737   9.880   9.009  1.00  0.88           C  
ATOM   1169  C   GLY A 160     -13.163  11.246   9.336  1.00  0.86           C  
ATOM   1170  O   GLY A 160     -13.640  12.263   8.828  1.00  0.78           O  
ATOM   1171  N   SER A 161     -12.037  11.321  10.128  1.00  0.91           N  
ATOM   1172  CA  SER A 161     -11.491  12.569  10.653  1.00  0.91           C  
ATOM   1173  C   SER A 161     -10.529  13.212   9.660  1.00  0.91           C  
ATOM   1174  CB  SER A 161     -10.777  12.325  11.983  1.00  0.88           C  
ATOM   1175  O   SER A 161     -10.196  14.392   9.786  1.00  0.88           O  
ATOM   1176  OG  SER A 161     -11.654  11.727  12.923  1.00  0.76           O  
ATOM   1177  N   TYR A 162     -10.131  12.489   8.697  1.00  0.89           N  
ATOM   1178  CA  TYR A 162      -9.122  12.935   7.743  1.00  0.91           C  
ATOM   1179  C   TYR A 162      -9.625  12.795   6.312  1.00  0.91           C  
ATOM   1180  CB  TYR A 162      -7.825  12.140   7.921  1.00  0.89           C  
ATOM   1181  O   TYR A 162     -10.001  11.701   5.884  1.00  0.90           O  
ATOM   1182  CG  TYR A 162      -7.246  12.226   9.313  1.00  0.85           C  
ATOM   1183  CD1 TYR A 162      -6.655  13.402   9.771  1.00  0.82           C  
ATOM   1184  CD2 TYR A 162      -7.288  11.133  10.171  1.00  0.83           C  
ATOM   1185  CE1 TYR A 162      -6.119  13.485  11.052  1.00  0.83           C  
ATOM   1186  CE2 TYR A 162      -6.755  11.205  11.454  1.00  0.83           C  
ATOM   1187  OH  TYR A 162      -5.645  12.460  13.154  1.00  0.71           O  
ATOM   1188  CZ  TYR A 162      -6.174  12.383  11.885  1.00  0.82           C  
ATOM   1189  N   ALA A 163      -9.684  13.936   5.530  1.00  0.91           N  
ATOM   1190  CA  ALA A 163      -9.971  13.945   4.098  1.00  0.92           C  
ATOM   1191  C   ALA A 163      -8.737  13.554   3.289  1.00  0.92           C  
ATOM   1192  CB  ALA A 163     -10.473  15.320   3.665  1.00  0.91           C  
ATOM   1193  O   ALA A 163      -7.605  13.773   3.727  1.00  0.91           O  
ATOM   1194  N   PRO A 164      -8.948  12.969   2.104  1.00  0.89           N  
ATOM   1195  CA  PRO A 164      -7.813  12.780   1.196  1.00  0.90           C  
ATOM   1196  C   PRO A 164      -6.996  14.055   1.001  1.00  0.89           C  
ATOM   1197  CB  PRO A 164      -8.478  12.352  -0.114  1.00  0.88           C  
ATOM   1198  O   PRO A 164      -7.562  15.128   0.778  1.00  0.88           O  
ATOM   1199  CG  PRO A 164      -9.766  11.717   0.300  1.00  0.85           C  
ATOM   1200  CD  PRO A 164     -10.312  12.471   1.479  1.00  0.84           C  
ATOM   1201  N   GLY A 165      -5.705  13.964   1.124  1.00  0.87           N  
ATOM   1202  CA  GLY A 165      -4.793  15.090   1.004  1.00  0.89           C  
ATOM   1203  C   GLY A 165      -4.528  15.787   2.325  1.00  0.88           C  
ATOM   1204  O   GLY A 165      -3.653  16.650   2.413  1.00  0.87           O  
ATOM   1205  N   ASN A 166      -5.323  15.382   3.368  1.00  0.91           N  
ATOM   1206  CA  ASN A 166      -5.050  15.975   4.673  1.00  0.91           C  
ATOM   1207  C   ASN A 166      -3.644  15.637   5.159  1.00  0.90           C  
ATOM   1208  CB  ASN A 166      -6.091  15.519   5.698  1.00  0.89           C  
ATOM   1209  O   ASN A 166      -3.207  14.490   5.058  1.00  0.88           O  
ATOM   1210  CG  ASN A 166      -7.395  16.284   5.586  1.00  0.81           C  
ATOM   1211  ND2 ASN A 166      -8.278  16.097   6.560  1.00  0.81           N  
ATOM   1212  OD1 ASN A 166      -7.608  17.037   4.632  1.00  0.78           O  
ATOM   1213  N   THR A 167      -2.947  16.614   5.711  1.00  0.89           N  
ATOM   1214  CA  THR A 167      -1.676  16.471   6.411  1.00  0.89           C  
ATOM   1215  C   THR A 167      -1.824  16.848   7.883  1.00  0.88           C  
ATOM   1216  CB  THR A 167      -0.581  17.340   5.764  1.00  0.86           C  
ATOM   1217  O   THR A 167      -2.510  17.817   8.215  1.00  0.86           O  
ATOM   1218  CG2 THR A 167      -0.314  16.907   4.327  1.00  0.77           C  
ATOM   1219  OG1 THR A 167      -1.001  18.710   5.769  1.00  0.81           O  
ATOM   1220  N   GLY A 168      -1.313  15.982   8.620  1.00  0.83           N  
ATOM   1221  CA  GLY A 168      -1.390  16.193  10.057  1.00  0.84           C  
ATOM   1222  C   GLY A 168      -0.248  15.546  10.816  1.00  0.83           C  
ATOM   1223  O   GLY A 168       0.665  14.979  10.212  1.00  0.81           O  
ATOM   1224  N   GLY A 169      -0.395  15.673  12.227  1.00  0.83           N  
ATOM   1225  CA  GLY A 169       0.663  15.215  13.114  1.00  0.82           C  
ATOM   1226  C   GLY A 169       1.727  16.267  13.366  1.00  0.82           C  
ATOM   1227  O   GLY A 169       1.839  17.237  12.613  1.00  0.80           O  
ATOM   1228  N   ALA A 170       2.428  16.095  14.439  1.00  0.80           N  
ATOM   1229  CA  ALA A 170       3.545  16.967  14.794  1.00  0.80           C  
ATOM   1230  C   ALA A 170       4.833  16.166  14.963  1.00  0.80           C  
ATOM   1231  CB  ALA A 170       3.231  17.739  16.073  1.00  0.78           C  
ATOM   1232  O   ALA A 170       4.818  15.064  15.515  1.00  0.79           O  
ATOM   1233  N   ALA A 171       5.910  16.681  14.441  1.00  0.76           N  
ATOM   1234  CA  ALA A 171       7.216  16.045  14.593  1.00  0.76           C  
ATOM   1235  C   ALA A 171       7.670  16.065  16.050  1.00  0.76           C  
ATOM   1236  CB  ALA A 171       8.251  16.736  13.707  1.00  0.74           C  
ATOM   1237  O   ALA A 171       8.498  15.248  16.460  1.00  0.74           O  
ATOM   1238  N   THR A 172       7.226  17.018  16.765  1.00  0.79           N  
ATOM   1239  CA  THR A 172       7.539  17.186  18.180  1.00  0.78           C  
ATOM   1240  C   THR A 172       6.263  17.229  19.015  1.00  0.79           C  
ATOM   1241  CB  THR A 172       8.358  18.467  18.423  1.00  0.76           C  
ATOM   1242  O   THR A 172       5.230  17.722  18.556  1.00  0.77           O  
ATOM   1243  CG2 THR A 172       9.696  18.411  17.693  1.00  0.72           C  
ATOM   1244  OG1 THR A 172       7.616  19.598  17.950  1.00  0.75           O  
ATOM   1245  N   VAL A 173       6.335  16.633  20.231  1.00  0.77           N  
ATOM   1246  CA  VAL A 173       5.266  16.745  21.217  1.00  0.77           C  
ATOM   1247  C   VAL A 173       5.779  17.473  22.457  1.00  0.77           C  
ATOM   1248  CB  VAL A 173       4.707  15.358  21.607  1.00  0.75           C  
ATOM   1249  O   VAL A 173       6.808  17.097  23.023  1.00  0.76           O  
ATOM   1250  CG1 VAL A 173       3.762  15.473  22.802  1.00  0.68           C  
ATOM   1251  CG2 VAL A 173       3.993  14.717  20.418  1.00  0.68           C  
ATOM   1252  N   ALA A 174       5.177  18.502  22.755  1.00  0.79           N  
ATOM   1253  CA  ALA A 174       5.381  19.113  24.066  1.00  0.79           C  
ATOM   1254  C   ALA A 174       4.493  18.459  25.120  1.00  0.79           C  
ATOM   1255  CB  ALA A 174       5.109  20.614  24.001  1.00  0.77           C  
ATOM   1256  O   ALA A 174       3.266  18.463  24.997  1.00  0.78           O  
ATOM   1257  N   LEU A 175       5.054  17.820  26.064  1.00  0.77           N  
ATOM   1258  CA  LEU A 175       4.285  17.204  27.140  1.00  0.77           C  
ATOM   1259  C   LEU A 175       3.635  18.265  28.021  1.00  0.78           C  
ATOM   1260  CB  LEU A 175       5.181  16.298  27.989  1.00  0.75           C  
ATOM   1261  O   LEU A 175       4.294  19.222  28.436  1.00  0.77           O  
ATOM   1262  CG  LEU A 175       5.784  15.084  27.281  1.00  0.72           C  
ATOM   1263  CD1 LEU A 175       6.680  14.303  28.237  1.00  0.69           C  
ATOM   1264  CD2 LEU A 175       4.684  14.190  26.720  1.00  0.70           C  
ATOM   1265  N   THR A 176       2.353  18.111  28.249  1.00  0.78           N  
ATOM   1266  CA  THR A 176       1.621  18.881  29.249  1.00  0.78           C  
ATOM   1267  C   THR A 176       1.812  18.282  30.640  1.00  0.79           C  
ATOM   1268  CB  THR A 176       0.119  18.945  28.916  1.00  0.77           C  
ATOM   1269  O   THR A 176       2.192  17.117  30.772  1.00  0.78           O  
ATOM   1270  CG2 THR A 176      -0.111  19.510  27.519  1.00  0.77           C  
ATOM   1271  OG1 THR A 176      -0.435  17.625  28.984  1.00  0.79           O  
ATOM   1272  N   VAL A 177       1.452  18.999  31.723  1.00  0.78           N  
ATOM   1273  CA  VAL A 177       1.500  18.516  33.100  1.00  0.78           C  
ATOM   1274  C   VAL A 177       0.715  17.211  33.217  1.00  0.79           C  
ATOM   1275  CB  VAL A 177       0.942  19.564  34.089  1.00  0.76           C  
ATOM   1276  O   VAL A 177       1.178  16.256  33.845  1.00  0.78           O  
ATOM   1277  CG1 VAL A 177       0.901  18.999  35.507  1.00  0.75           C  
ATOM   1278  CG2 VAL A 177       1.780  20.840  34.042  1.00  0.75           C  
ATOM   1279  N   ALA A 178      -0.320  17.197  32.358  1.00  0.78           N  
ATOM   1280  CA  ALA A 178      -1.207  16.038  32.397  1.00  0.78           C  
ATOM   1281  C   ALA A 178      -0.580  14.843  31.685  1.00  0.77           C  
ATOM   1282  CB  ALA A 178      -2.556  16.379  31.769  1.00  0.75           C  
ATOM   1283  O   ALA A 178      -0.985  13.699  31.905  1.00  0.75           O  
ATOM   1284  N   GLN A 179       0.397  15.068  30.852  1.00  0.79           N  
ATOM   1285  CA  GLN A 179       1.080  14.024  30.096  1.00  0.78           C  
ATOM   1286  C   GLN A 179       2.363  13.586  30.797  1.00  0.76           C  
ATOM   1287  CB  GLN A 179       1.394  14.505  28.678  1.00  0.76           C  
ATOM   1288  O   GLN A 179       2.984  12.596  30.405  1.00  0.72           O  
ATOM   1289  CG  GLN A 179       0.166  14.639  27.788  1.00  0.75           C  
ATOM   1290  CD  GLN A 179       0.464  15.346  26.479  1.00  0.75           C  
ATOM   1291  NE2 GLN A 179      -0.020  14.784  25.377  1.00  0.74           N  
ATOM   1292  OE1 GLN A 179       1.124  16.390  26.459  1.00  0.77           O  
ATOM   1293  N   MET A 180       2.815  14.338  31.756  1.00  0.77           N  
ATOM   1294  CA  MET A 180       4.005  13.990  32.527  1.00  0.77           C  
ATOM   1295  C   MET A 180       3.760  12.747  33.375  1.00  0.77           C  
ATOM   1296  CB  MET A 180       4.429  15.157  33.420  1.00  0.74           C  
ATOM   1297  O   MET A 180       2.718  12.627  34.021  1.00  0.75           O  
ATOM   1298  CG  MET A 180       4.910  16.376  32.649  1.00  0.70           C  
ATOM   1299  SD  MET A 180       6.464  16.056  31.727  1.00  0.66           S  
ATOM   1300  CE  MET A 180       7.636  15.938  33.107  1.00  0.61           C  
ATOM   1301  N   PRO A 181       4.445  11.697  33.169  1.00  0.72           N  
ATOM   1302  CA  PRO A 181       4.302  10.589  34.117  1.00  0.71           C  
ATOM   1303  C   PRO A 181       4.327  11.051  35.572  1.00  0.73           C  
ATOM   1304  CB  PRO A 181       5.509   9.701  33.805  1.00  0.70           C  
ATOM   1305  O   PRO A 181       4.975  12.050  35.895  1.00  0.72           O  
ATOM   1306  CG  PRO A 181       6.514  10.623  33.193  1.00  0.69           C  
ATOM   1307  CD  PRO A 181       5.782  11.754  32.530  1.00  0.69           C  
ATOM   1308  N   GLN A 182       3.557  10.255  36.418  1.00  0.73           N  
ATOM   1309  CA  GLN A 182       3.650  10.504  37.853  1.00  0.73           C  
ATOM   1310  C   GLN A 182       5.098  10.442  38.329  1.00  0.71           C  
ATOM   1311  CB  GLN A 182       2.799   9.499  38.629  1.00  0.68           C  
ATOM   1312  O   GLN A 182       5.802   9.465  38.066  1.00  0.68           O  
ATOM   1313  CG  GLN A 182       2.649   9.831  40.108  1.00  0.63           C  
ATOM   1314  CD  GLN A 182       1.747   8.857  40.841  1.00  0.63           C  
ATOM   1315  NE2 GLN A 182       1.454   9.153  42.102  1.00  0.52           N  
ATOM   1316  OE1 GLN A 182       1.316   7.845  40.277  1.00  0.63           O  
ATOM   1317  N   HIS A 183       5.573  11.530  38.735  1.00  0.72           N  
ATOM   1318  CA  HIS A 183       6.949  11.592  39.215  1.00  0.71           C  
ATOM   1319  C   HIS A 183       7.016  12.178  40.621  1.00  0.71           C  
ATOM   1320  CB  HIS A 183       7.813  12.418  38.260  1.00  0.68           C  
ATOM   1321  O   HIS A 183       6.092  12.871  41.054  1.00  0.67           O  
ATOM   1322  CG  HIS A 183       7.347  13.830  38.099  1.00  0.67           C  
ATOM   1323  CD2 HIS A 183       7.806  14.984  38.636  1.00  0.66           C  
ATOM   1324  ND1 HIS A 183       6.277  14.174  37.301  1.00  0.64           N  
ATOM   1325  CE1 HIS A 183       6.099  15.483  37.355  1.00  0.63           C  
ATOM   1326  NE2 HIS A 183       7.013  15.999  38.158  1.00  0.59           N  
ATOM   1327  N   ASN A 184       7.825  11.704  41.532  1.00  0.69           N  
ATOM   1328  CA  ASN A 184       8.152  12.203  42.864  1.00  0.68           C  
ATOM   1329  C   ASN A 184       9.454  12.999  42.861  1.00  0.67           C  
ATOM   1330  CB  ASN A 184       8.239  11.047  43.863  1.00  0.65           C  
ATOM   1331  O   ASN A 184      10.396  12.654  42.145  1.00  0.64           O  
ATOM   1332  CG  ASN A 184       6.927  10.302  44.009  1.00  0.62           C  
ATOM   1333  ND2 ASN A 184       7.007   9.021  44.350  1.00  0.58           N  
ATOM   1334  OD1 ASN A 184       5.850  10.872  43.816  1.00  0.60           O  
ATOM   1335  N   HIS A 185       9.468  14.320  43.326  1.00  0.71           N  
ATOM   1336  CA  HIS A 185      10.680  15.074  43.626  1.00  0.70           C  
ATOM   1337  C   HIS A 185      11.231  14.708  45.001  1.00  0.70           C  
ATOM   1338  CB  HIS A 185      10.408  16.577  43.553  1.00  0.68           C  
ATOM   1339  O   HIS A 185      10.479  14.636  45.976  1.00  0.67           O  
ATOM   1340  CG  HIS A 185       9.988  17.045  42.196  1.00  0.66           C  
ATOM   1341  CD2 HIS A 185       8.776  17.410  41.717  1.00  0.65           C  
ATOM   1342  ND1 HIS A 185      10.873  17.177  41.148  1.00  0.65           N  
ATOM   1343  CE1 HIS A 185      10.220  17.605  40.080  1.00  0.63           C  
ATOM   1344  NE2 HIS A 185       8.946  17.754  40.399  1.00  0.61           N  
ATOM   1345  N   GLY A 186      12.438  14.183  45.159  1.00  0.66           N  
ATOM   1346  CA  GLY A 186      13.165  14.132  46.417  1.00  0.65           C  
ATOM   1347  C   GLY A 186      13.573  15.501  46.926  1.00  0.66           C  
ATOM   1348  O   GLY A 186      14.074  16.329  46.163  1.00  0.63           O  
ATOM   1349  N   VAL A 187      12.995  16.055  48.084  1.00  0.68           N  
ATOM   1350  CA  VAL A 187      13.460  17.212  48.843  1.00  0.67           C  
ATOM   1351  C   VAL A 187      14.742  16.857  49.592  1.00  0.68           C  
ATOM   1352  CB  VAL A 187      12.384  17.710  49.833  1.00  0.66           C  
ATOM   1353  O   VAL A 187      14.774  15.893  50.360  1.00  0.66           O  
ATOM   1354  CG1 VAL A 187      12.864  18.960  50.568  1.00  0.62           C  
ATOM   1355  CG2 VAL A 187      11.073  17.988  49.101  1.00  0.63           C  
ATOM   1356  N   ASN A 188      16.004  17.261  49.114  1.00  0.66           N  
ATOM   1357  CA  ASN A 188      17.209  17.246  49.936  1.00  0.65           C  
ATOM   1358  C   ASN A 188      17.317  18.502  50.796  1.00  0.65           C  
ATOM   1359  CB  ASN A 188      18.455  17.094  49.061  1.00  0.62           C  
ATOM   1360  O   ASN A 188      17.433  19.611  50.271  1.00  0.62           O  
ATOM   1361  CG  ASN A 188      19.675  16.661  49.851  1.00  0.61           C  
ATOM   1362  ND2 ASN A 188      20.832  16.657  49.200  1.00  0.58           N  
ATOM   1363  OD1 ASN A 188      19.577  16.333  51.036  1.00  0.59           O  
ATOM   1364  N   ASP A 189      17.056  18.448  52.064  1.00  0.62           N  
ATOM   1365  CA  ASP A 189      17.282  19.427  53.123  1.00  0.61           C  
ATOM   1366  C   ASP A 189      18.672  19.263  53.734  1.00  0.62           C  
ATOM   1367  CB  ASP A 189      16.212  19.300  54.209  1.00  0.59           C  
ATOM   1368  O   ASP A 189      18.925  18.305  54.467  1.00  0.61           O  
ATOM   1369  CG  ASP A 189      16.303  20.390  55.262  1.00  0.59           C  
ATOM   1370  OD1 ASP A 189      17.131  21.314  55.112  1.00  0.58           O  
ATOM   1371  OD2 ASP A 189      15.542  20.322  56.251  1.00  0.59           O  
ATOM   1372  N   PRO A 190      19.813  19.917  53.270  1.00  0.62           N  
ATOM   1373  CA  PRO A 190      21.072  19.848  54.016  1.00  0.61           C  
ATOM   1374  C   PRO A 190      20.949  20.404  55.433  1.00  0.62           C  
ATOM   1375  CB  PRO A 190      22.026  20.700  53.175  1.00  0.59           C  
ATOM   1376  O   PRO A 190      20.491  21.534  55.619  1.00  0.59           O  
ATOM   1377  CG  PRO A 190      21.137  21.631  52.414  1.00  0.59           C  
ATOM   1378  CD  PRO A 190      19.793  20.981  52.252  1.00  0.58           C  
ATOM   1379  N   GLY A 191      20.858  19.540  56.583  1.00  0.62           N  
ATOM   1380  CA  GLY A 191      20.897  19.808  58.011  1.00  0.61           C  
ATOM   1381  C   GLY A 191      21.850  20.929  58.382  1.00  0.62           C  
ATOM   1382  O   GLY A 191      22.984  20.972  57.901  1.00  0.60           O  
ATOM   1383  N   HIS A 192      21.490  22.208  58.679  1.00  0.60           N  
ATOM   1384  CA  HIS A 192      22.397  23.169  59.295  1.00  0.58           C  
ATOM   1385  C   HIS A 192      21.928  23.552  60.695  1.00  0.59           C  
ATOM   1386  CB  HIS A 192      22.525  24.420  58.424  1.00  0.55           C  
ATOM   1387  O   HIS A 192      20.738  23.455  61.003  1.00  0.56           O  
ATOM   1388  CG  HIS A 192      21.230  25.137  58.210  1.00  0.55           C  
ATOM   1389  CD2 HIS A 192      20.690  26.205  58.842  1.00  0.54           C  
ATOM   1390  ND1 HIS A 192      20.323  24.762  57.242  1.00  0.57           N  
ATOM   1391  CE1 HIS A 192      19.279  25.572  57.289  1.00  0.51           C  
ATOM   1392  NE2 HIS A 192      19.476  26.456  58.251  1.00  0.47           N  
ATOM   1393  N   GLY A 193      22.704  23.860  61.743  1.00  0.63           N  
ATOM   1394  CA  GLY A 193      22.712  24.193  63.158  1.00  0.62           C  
ATOM   1395  C   GLY A 193      22.948  25.668  63.423  1.00  0.62           C  
ATOM   1396  O   GLY A 193      23.863  26.267  62.855  1.00  0.60           O  
ATOM   1397  N   HIS A 194      21.814  26.485  63.835  1.00  0.68           N  
ATOM   1398  CA  HIS A 194      22.008  27.835  64.352  1.00  0.67           C  
ATOM   1399  C   HIS A 194      22.479  27.807  65.803  1.00  0.67           C  
ATOM   1400  CB  HIS A 194      20.716  28.645  64.235  1.00  0.65           C  
ATOM   1401  O   HIS A 194      21.836  27.192  66.657  1.00  0.64           O  
ATOM   1402  CG  HIS A 194      20.248  28.828  62.827  1.00  0.63           C  
ATOM   1403  CD2 HIS A 194      19.285  28.192  62.120  1.00  0.62           C  
ATOM   1404  ND1 HIS A 194      20.797  29.764  61.977  1.00  0.63           N  
ATOM   1405  CE1 HIS A 194      20.188  29.696  60.805  1.00  0.60           C  
ATOM   1406  NE2 HIS A 194      19.266  28.750  60.865  1.00  0.58           N  
ATOM   1407  N   GLY A 195      23.668  28.170  66.078  1.00  0.63           N  
ATOM   1408  CA  GLY A 195      24.207  28.489  67.390  1.00  0.62           C  
ATOM   1409  C   GLY A 195      23.732  29.828  67.922  1.00  0.63           C  
ATOM   1410  O   GLY A 195      23.871  30.853  67.251  1.00  0.61           O  
ATOM   1411  N   VAL A 196      22.754  29.820  68.872  1.00  0.66           N  
ATOM   1412  CA  VAL A 196      22.553  31.039  69.649  1.00  0.65           C  
ATOM   1413  C   VAL A 196      23.376  30.975  70.933  1.00  0.65           C  
ATOM   1414  CB  VAL A 196      21.061  31.261  69.982  1.00  0.63           C  
ATOM   1415  O   VAL A 196      23.289  30.001  71.686  1.00  0.63           O  
ATOM   1416  CG1 VAL A 196      20.882  32.498  70.860  1.00  0.59           C  
ATOM   1417  CG2 VAL A 196      20.241  31.388  68.699  1.00  0.61           C  
ATOM   1418  N   SER A 197      24.411  31.859  71.088  1.00  0.64           N  
ATOM   1419  CA  SER A 197      25.136  32.105  72.330  1.00  0.64           C  
ATOM   1420  C   SER A 197      24.349  33.026  73.256  1.00  0.64           C  
ATOM   1421  CB  SER A 197      26.509  32.713  72.039  1.00  0.62           C  
ATOM   1422  O   SER A 197      23.972  34.133  72.866  1.00  0.62           O  
ATOM   1423  OG  SER A 197      27.465  32.275  72.989  1.00  0.60           O  
ATOM   1424  N   ASP A 198      23.564  32.515  74.405  1.00  0.63           N  
ATOM   1425  CA  ASP A 198      23.147  33.396  75.492  1.00  0.63           C  
ATOM   1426  C   ASP A 198      24.309  34.262  75.974  1.00  0.63           C  
ATOM   1427  CB  ASP A 198      22.580  32.581  76.656  1.00  0.60           C  
ATOM   1428  O   ASP A 198      25.367  33.744  76.337  1.00  0.62           O  
ATOM   1429  CG  ASP A 198      21.804  33.427  77.650  1.00  0.59           C  
ATOM   1430  OD1 ASP A 198      21.667  34.651  77.434  1.00  0.59           O  
ATOM   1431  OD2 ASP A 198      21.326  32.866  78.660  1.00  0.60           O  
ATOM   1432  N   PRO A 199      24.418  35.663  75.718  1.00  0.67           N  
ATOM   1433  CA  PRO A 199      25.486  36.508  76.257  1.00  0.66           C  
ATOM   1434  C   PRO A 199      25.716  36.288  77.751  1.00  0.67           C  
ATOM   1435  CB  PRO A 199      24.983  37.928  75.986  1.00  0.64           C  
ATOM   1436  O   PRO A 199      24.757  36.115  78.508  1.00  0.64           O  
ATOM   1437  CG  PRO A 199      23.495  37.798  75.912  1.00  0.63           C  
ATOM   1438  CD  PRO A 199      23.160  36.418  75.426  1.00  0.63           C  
ATOM   1439  N   THR A 200      27.009  35.928  78.187  1.00  0.67           N  
ATOM   1440  CA  THR A 200      27.389  36.019  79.593  1.00  0.67           C  
ATOM   1441  C   THR A 200      26.753  37.242  80.247  1.00  0.66           C  
ATOM   1442  CB  THR A 200      28.919  36.085  79.754  1.00  0.64           C  
ATOM   1443  O   THR A 200      26.798  38.343  79.693  1.00  0.64           O  
ATOM   1444  CG2 THR A 200      29.468  34.782  80.327  1.00  0.60           C  
ATOM   1445  OG1 THR A 200      29.520  36.322  78.475  1.00  0.62           O  
ATOM   1446  N   HIS A 201      25.804  37.184  81.161  1.00  0.68           N  
ATOM   1447  CA  HIS A 201      25.334  38.304  81.969  1.00  0.67           C  
ATOM   1448  C   HIS A 201      25.790  38.169  83.418  1.00  0.67           C  
ATOM   1449  CB  HIS A 201      23.809  38.406  81.906  1.00  0.64           C  
ATOM   1450  O   HIS A 201      26.022  37.057  83.899  1.00  0.64           O  
ATOM   1451  CG  HIS A 201      23.105  37.182  82.399  1.00  0.63           C  
ATOM   1452  CD2 HIS A 201      22.557  36.895  83.604  1.00  0.62           C  
ATOM   1453  ND1 HIS A 201      22.904  36.070  81.609  1.00  0.62           N  
ATOM   1454  CE1 HIS A 201      22.261  35.151  82.309  1.00  0.58           C  
ATOM   1455  NE2 HIS A 201      22.039  35.626  83.523  1.00  0.56           N  
ATOM   1456  N   ALA A 202      26.303  39.232  83.953  1.00  0.69           N  
ATOM   1457  CA  ALA A 202      26.673  39.466  85.346  1.00  0.68           C  
ATOM   1458  C   ALA A 202      25.645  40.351  86.045  1.00  0.69           C  
ATOM   1459  CB  ALA A 202      28.060  40.100  85.430  1.00  0.66           C  
ATOM   1460  O   ALA A 202      25.313  41.434  85.556  1.00  0.66           O  
ATOM   1461  N   HIS A 203      24.950  39.734  87.012  1.00  0.70           N  
ATOM   1462  CA  HIS A 203      24.158  40.546  87.930  1.00  0.70           C  
ATOM   1463  C   HIS A 203      24.989  40.991  89.129  1.00  0.70           C  
ATOM   1464  CB  HIS A 203      22.927  39.772  88.404  1.00  0.68           C  
ATOM   1465  O   HIS A 203      25.640  40.170  89.778  1.00  0.68           O  
ATOM   1466  CG  HIS A 203      22.016  39.354  87.293  1.00  0.66           C  
ATOM   1467  CD2 HIS A 203      21.822  38.149  86.708  1.00  0.65           C  
ATOM   1468  ND1 HIS A 203      21.172  40.235  86.652  1.00  0.65           N  
ATOM   1469  CE1 HIS A 203      20.495  39.587  85.719  1.00  0.63           C  
ATOM   1470  NE2 HIS A 203      20.871  38.319  85.732  1.00  0.61           N  
ATOM   1471  N   SER A 204      25.225  42.252  89.329  1.00  0.68           N  
ATOM   1472  CA  SER A 204      25.671  42.781  90.614  1.00  0.67           C  
ATOM   1473  C   SER A 204      24.558  42.717  91.654  1.00  0.67           C  
ATOM   1474  CB  SER A 204      26.156  44.223  90.461  1.00  0.65           C  
ATOM   1475  O   SER A 204      23.452  43.208  91.418  1.00  0.65           O  
ATOM   1476  OG  SER A 204      25.664  44.795  89.261  1.00  0.63           O  
ATOM   1477  N   VAL A 205      24.573  41.844  92.615  1.00  0.70           N  
ATOM   1478  CA  VAL A 205      23.769  41.975  93.825  1.00  0.69           C  
ATOM   1479  C   VAL A 205      24.432  42.963  94.782  1.00  0.68           C  
ATOM   1480  CB  VAL A 205      23.565  40.612  94.522  1.00  0.67           C  
ATOM   1481  O   VAL A 205      25.595  42.788  95.156  1.00  0.66           O  
ATOM   1482  CG1 VAL A 205      22.637  40.754  95.727  1.00  0.62           C  
ATOM   1483  CG2 VAL A 205      23.011  39.586  93.535  1.00  0.63           C  
ATOM   1484  N   TYR A 206      23.884  44.277  94.789  1.00  0.68           N  
ATOM   1485  CA  TYR A 206      24.247  45.317  95.745  1.00  0.68           C  
ATOM   1486  C   TYR A 206      23.724  44.986  97.137  1.00  0.68           C  
ATOM   1487  CB  TYR A 206      23.704  46.676  95.293  1.00  0.65           C  
ATOM   1488  O   TYR A 206      22.511  44.903  97.348  1.00  0.65           O  
ATOM   1489  CG  TYR A 206      24.171  47.831  96.146  1.00  0.63           C  
ATOM   1490  CD1 TYR A 206      25.443  48.373  95.982  1.00  0.60           C  
ATOM   1491  CD2 TYR A 206      23.342  48.381  97.117  1.00  0.60           C  
ATOM   1492  CE1 TYR A 206      25.879  49.436  96.766  1.00  0.56           C  
ATOM   1493  CE2 TYR A 206      23.766  49.443  97.908  1.00  0.54           C  
ATOM   1494  OH  TYR A 206      25.460  51.016  98.505  1.00  0.52           O  
ATOM   1495  CZ  TYR A 206      25.034  49.964  97.725  1.00  0.57           C  
ATOM   1496  N   ASP A 207      24.555  44.471  98.145  1.00  0.68           N  
ATOM   1497  CA  ASP A 207      24.257  44.535  99.573  1.00  0.68           C  
ATOM   1498  C   ASP A 207      24.559  45.922 100.135  1.00  0.68           C  
ATOM   1499  CB  ASP A 207      25.053  43.473 100.335  1.00  0.65           C  
ATOM   1500  O   ASP A 207      25.704  46.378 100.095  1.00  0.65           O  
ATOM   1501  CG  ASP A 207      24.705  43.419 101.812  1.00  0.63           C  
ATOM   1502  OD1 ASP A 207      23.778  44.135 102.248  1.00  0.64           O  
ATOM   1503  OD2 ASP A 207      25.366  42.654 102.548  1.00  0.66           O  
ATOM   1504  N   PRO A 208      23.441  46.843 100.470  1.00  0.70           N  
ATOM   1505  CA  PRO A 208      23.582  48.231 100.917  1.00  0.69           C  
ATOM   1506  C   PRO A 208      24.452  48.363 102.165  1.00  0.69           C  
ATOM   1507  CB  PRO A 208      22.140  48.655 101.210  1.00  0.67           C  
ATOM   1508  O   PRO A 208      24.650  49.471 102.670  1.00  0.66           O  
ATOM   1509  CG  PRO A 208      21.436  47.388 101.577  1.00  0.67           C  
ATOM   1510  CD  PRO A 208      22.035  46.263 100.783  1.00  0.68           C  
ATOM   1511  N   GLY A 209      25.505  47.490 102.503  1.00  0.71           N  
ATOM   1512  CA  GLY A 209      26.118  47.626 103.814  1.00  0.71           C  
ATOM   1513  C   GLY A 209      25.126  47.999 104.900  1.00  0.70           C  
ATOM   1514  O   GLY A 209      24.215  48.796 104.668  1.00  0.67           O  
ATOM   1515  N   HIS A 210      24.882  47.259 105.901  1.00  0.73           N  
ATOM   1516  CA  HIS A 210      24.016  47.484 107.053  1.00  0.73           C  
ATOM   1517  C   HIS A 210      24.834  47.753 108.312  1.00  0.73           C  
ATOM   1518  CB  HIS A 210      23.093  46.284 107.272  1.00  0.70           C  
ATOM   1519  O   HIS A 210      26.017  47.411 108.374  1.00  0.70           O  
ATOM   1520  CG  HIS A 210      23.822  44.991 107.449  1.00  0.68           C  
ATOM   1521  CD2 HIS A 210      24.216  44.338 108.567  1.00  0.67           C  
ATOM   1522  ND1 HIS A 210      24.233  44.217 106.385  1.00  0.67           N  
ATOM   1523  CE1 HIS A 210      24.849  43.140 106.844  1.00  0.64           C  
ATOM   1524  NE2 HIS A 210      24.852  43.189 108.165  1.00  0.62           N  
ATOM   1525  N   SER A 211      24.465  48.672 109.166  1.00  0.74           N  
ATOM   1526  CA  SER A 211      24.987  49.043 110.478  1.00  0.74           C  
ATOM   1527  C   SER A 211      24.143  48.445 111.598  1.00  0.72           C  
ATOM   1528  CB  SER A 211      25.037  50.565 110.623  1.00  0.70           C  
ATOM   1529  O   SER A 211      22.915  48.557 111.586  1.00  0.69           O  
ATOM   1530  OG  SER A 211      23.788  51.070 111.062  1.00  0.67           O  
ATOM   1531  N   HIS A 212      24.778  47.555 112.344  1.00  0.75           N  
ATOM   1532  CA  HIS A 212      24.199  47.056 113.586  1.00  0.75           C  
ATOM   1533  C   HIS A 212      24.551  47.962 114.761  1.00  0.74           C  
ATOM   1534  CB  HIS A 212      24.674  45.628 113.863  1.00  0.73           C  
ATOM   1535  O   HIS A 212      25.727  48.239 115.006  1.00  0.72           O  
ATOM   1536  CG  HIS A 212      24.184  44.629 112.865  1.00  0.72           C  
ATOM   1537  CD2 HIS A 212      24.794  44.067 111.795  1.00  0.72           C  
ATOM   1538  ND1 HIS A 212      22.913  44.096 112.908  1.00  0.72           N  
ATOM   1539  CE1 HIS A 212      22.764  43.247 111.905  1.00  0.72           C  
ATOM   1540  NE2 HIS A 212      23.891  43.212 111.214  1.00  0.74           N  
ATOM   1541  N   GLY A 213      23.532  48.693 115.301  1.00  0.73           N  
ATOM   1542  CA  GLY A 213      23.673  49.282 116.624  1.00  0.72           C  
ATOM   1543  C   GLY A 213      24.037  48.268 117.692  1.00  0.72           C  
ATOM   1544  O   GLY A 213      23.378  47.235 117.826  1.00  0.69           O  
ATOM   1545  N   HIS A 214      25.096  48.392 118.345  1.00  0.66           N  
ATOM   1546  CA  HIS A 214      25.387  47.652 119.567  1.00  0.67           C  
ATOM   1547  C   HIS A 214      25.564  48.594 120.753  1.00  0.63           C  
ATOM   1548  CB  HIS A 214      26.639  46.792 119.388  1.00  0.63           C  
ATOM   1549  O   HIS A 214      26.119  49.686 120.606  1.00  0.61           O  
ATOM   1550  CG  HIS A 214      27.898  47.588 119.246  1.00  0.61           C  
ATOM   1551  CD2 HIS A 214      28.959  47.729 120.075  1.00  0.61           C  
ATOM   1552  ND1 HIS A 214      28.167  48.363 118.139  1.00  0.63           N  
ATOM   1553  CE1 HIS A 214      29.343  48.948 118.293  1.00  0.57           C  
ATOM   1554  NE2 HIS A 214      29.844  48.579 119.460  1.00  0.57           N  
ATOM   1555  N   ASN A 215      24.956  48.372 121.867  1.00  0.72           N  
ATOM   1556  CA  ASN A 215      25.120  48.986 123.180  1.00  0.71           C  
ATOM   1557  C   ASN A 215      26.269  48.350 123.958  1.00  0.70           C  
ATOM   1558  CB  ASN A 215      23.821  48.894 123.982  1.00  0.68           C  
ATOM   1559  O   ASN A 215      26.248  47.149 124.232  1.00  0.66           O  
ATOM   1560  CG  ASN A 215      22.754  49.845 123.478  1.00  0.66           C  
ATOM   1561  ND2 ASN A 215      21.492  49.474 123.663  1.00  0.64           N  
ATOM   1562  OD1 ASN A 215      23.061  50.905 122.925  1.00  0.66           O  
ATOM   1563  N   THR A 216      27.484  48.896 124.029  1.00  0.67           N  
ATOM   1564  CA  THR A 216      28.524  48.570 124.999  1.00  0.66           C  
ATOM   1565  C   THR A 216      28.249  49.253 126.336  1.00  0.65           C  
ATOM   1566  CB  THR A 216      29.916  48.982 124.486  1.00  0.63           C  
ATOM   1567  O   THR A 216      27.973  50.453 126.381  1.00  0.62           O  
ATOM   1568  CG2 THR A 216      30.555  47.863 123.670  1.00  0.60           C  
ATOM   1569  OG1 THR A 216      29.789  50.147 123.661  1.00  0.62           O  
ATOM   1570  N   ALA A 217      28.146  48.498 127.488  1.00  0.67           N  
ATOM   1571  CA  ALA A 217      28.103  49.001 128.859  1.00  0.67           C  
ATOM   1572  C   ALA A 217      29.303  49.897 129.152  1.00  0.67           C  
ATOM   1573  CB  ALA A 217      28.053  47.841 129.850  1.00  0.64           C  
ATOM   1574  O   ALA A 217      30.452  49.466 129.030  1.00  0.65           O  
ATOM   1575  N   ALA A 218      29.107  51.211 129.085  1.00  0.67           N  
ATOM   1576  CA  ALA A 218      30.113  52.037 129.748  1.00  0.66           C  
ATOM   1577  C   ALA A 218      30.164  51.742 131.245  1.00  0.65           C  
ATOM   1578  CB  ALA A 218      29.826  53.518 129.511  1.00  0.63           C  
ATOM   1579  O   ALA A 218      29.158  51.877 131.945  1.00  0.62           O  
ATOM   1580  N   LEU A 219      31.267  51.066 131.864  1.00  0.65           N  
ATOM   1581  CA  LEU A 219      31.671  50.827 133.245  1.00  0.65           C  
ATOM   1582  C   LEU A 219      32.235  52.097 133.874  1.00  0.65           C  
ATOM   1583  CB  LEU A 219      32.711  49.706 133.313  1.00  0.63           C  
ATOM   1584  O   LEU A 219      33.253  52.622 133.418  1.00  0.63           O  
ATOM   1585  CG  LEU A 219      32.241  48.318 132.873  1.00  0.63           C  
ATOM   1586  CD1 LEU A 219      33.429  47.369 132.756  1.00  0.63           C  
ATOM   1587  CD2 LEU A 219      31.205  47.770 133.848  1.00  0.64           C  
ATOM   1588  N   THR A 220      31.474  52.802 134.637  1.00  0.69           N  
ATOM   1589  CA  THR A 220      32.025  53.801 135.546  1.00  0.69           C  
ATOM   1590  C   THR A 220      32.318  53.187 136.912  1.00  0.68           C  
ATOM   1591  CB  THR A 220      31.067  54.995 135.712  1.00  0.66           C  
ATOM   1592  O   THR A 220      31.468  52.503 137.486  1.00  0.65           O  
ATOM   1593  CG2 THR A 220      31.816  56.241 136.173  1.00  0.63           C  
ATOM   1594  OG1 THR A 220      30.433  55.269 134.457  1.00  0.67           O  
ATOM   1595  N   PRO A 221      33.660  53.279 137.477  1.00  0.66           N  
ATOM   1596  CA  PRO A 221      33.947  52.941 138.873  1.00  0.65           C  
ATOM   1597  C   PRO A 221      32.975  53.596 139.851  1.00  0.66           C  
ATOM   1598  CB  PRO A 221      35.368  53.471 139.079  1.00  0.63           C  
ATOM   1599  O   PRO A 221      32.683  54.789 139.732  1.00  0.64           O  
ATOM   1600  CG  PRO A 221      35.773  54.007 137.744  1.00  0.62           C  
ATOM   1601  CD  PRO A 221      34.574  53.994 136.841  1.00  0.65           C  
ATOM   1602  N   SER A 222      32.117  52.776 140.645  1.00  0.67           N  
ATOM   1603  CA  SER A 222      31.389  53.289 141.801  1.00  0.67           C  
ATOM   1604  C   SER A 222      32.317  54.047 142.746  1.00  0.67           C  
ATOM   1605  CB  SER A 222      30.704  52.148 142.554  1.00  0.64           C  
ATOM   1606  O   SER A 222      33.388  53.553 143.101  1.00  0.65           O  
ATOM   1607  OG  SER A 222      30.466  52.507 143.904  1.00  0.65           O  
ATOM   1608  N   SER A 223      32.156  55.527 142.989  1.00  0.67           N  
ATOM   1609  CA  SER A 223      32.859  56.381 143.940  1.00  0.68           C  
ATOM   1610  C   SER A 223      32.742  55.839 145.361  1.00  0.68           C  
ATOM   1611  CB  SER A 223      32.314  57.809 143.883  1.00  0.64           C  
ATOM   1612  O   SER A 223      33.456  56.285 146.262  1.00  0.65           O  
ATOM   1613  OG  SER A 223      30.921  57.826 144.142  1.00  0.66           O  
ATOM   1614  N   THR A 224      31.832  54.978 145.792  1.00  0.64           N  
ATOM   1615  CA  THR A 224      31.630  54.392 147.112  1.00  0.64           C  
ATOM   1616  C   THR A 224      32.423  53.097 147.256  1.00  0.63           C  
ATOM   1617  CB  THR A 224      30.138  54.116 147.377  1.00  0.59           C  
ATOM   1618  O   THR A 224      32.123  52.102 146.594  1.00  0.60           O  
ATOM   1619  CG2 THR A 224      29.468  55.311 148.047  1.00  0.54           C  
ATOM   1620  OG1 THR A 224      29.479  53.848 146.133  1.00  0.60           O  
ATOM   1621  N   GLY A 225      33.728  53.263 147.810  1.00  0.66           N  
ATOM   1622  CA  GLY A 225      34.561  52.292 148.502  1.00  0.65           C  
ATOM   1623  C   GLY A 225      33.965  50.897 148.515  1.00  0.64           C  
ATOM   1624  O   GLY A 225      33.003  50.634 149.241  1.00  0.61           O  
ATOM   1625  N   GLY A 226      33.972  50.082 147.430  1.00  0.60           N  
ATOM   1626  CA  GLY A 226      33.682  48.707 147.057  1.00  0.58           C  
ATOM   1627  C   GLY A 226      33.430  48.533 145.571  1.00  0.58           C  
ATOM   1628  O   GLY A 226      32.387  48.947 145.061  1.00  0.56           O  
ATOM   1629  N   GLY A 227      34.729  48.510 144.793  1.00  0.63           N  
ATOM   1630  CA  GLY A 227      35.012  47.879 143.514  1.00  0.63           C  
ATOM   1631  C   GLY A 227      33.763  47.590 142.702  1.00  0.63           C  
ATOM   1632  O   GLY A 227      33.779  46.738 141.811  1.00  0.61           O  
ATOM   1633  N   ALA A 228      32.485  48.191 143.003  1.00  0.68           N  
ATOM   1634  CA  ALA A 228      31.388  47.868 142.095  1.00  0.68           C  
ATOM   1635  C   ALA A 228      31.315  48.869 140.945  1.00  0.67           C  
ATOM   1636  CB  ALA A 228      30.062  47.834 142.851  1.00  0.63           C  
ATOM   1637  O   ALA A 228      31.282  50.081 141.170  1.00  0.63           O  
ATOM   1638  N   PHE A 229      31.613  48.468 139.804  1.00  0.62           N  
ATOM   1639  CA  PHE A 229      31.302  49.154 138.556  1.00  0.62           C  
ATOM   1640  C   PHE A 229      29.794  49.287 138.373  1.00  0.62           C  
ATOM   1641  CB  PHE A 229      31.912  48.410 137.365  1.00  0.59           C  
ATOM   1642  O   PHE A 229      29.063  48.299 138.468  1.00  0.60           O  
ATOM   1643  CG  PHE A 229      33.415  48.463 137.321  1.00  0.58           C  
ATOM   1644  CD1 PHE A 229      34.071  49.577 136.811  1.00  0.56           C  
ATOM   1645  CD2 PHE A 229      34.173  47.399 137.791  1.00  0.59           C  
ATOM   1646  CE1 PHE A 229      35.462  49.629 136.769  1.00  0.58           C  
ATOM   1647  CE2 PHE A 229      35.564  47.443 137.753  1.00  0.56           C  
ATOM   1648  CZ  PHE A 229      36.207  48.559 137.241  1.00  0.55           C  
ATOM   1649  N   GLN A 230      29.242  50.429 138.538  1.00  0.63           N  
ATOM   1650  CA  GLN A 230      27.933  50.777 137.996  1.00  0.63           C  
ATOM   1651  C   GLN A 230      28.011  51.037 136.494  1.00  0.63           C  
ATOM   1652  CB  GLN A 230      27.364  52.004 138.711  1.00  0.60           C  
ATOM   1653  O   GLN A 230      28.906  51.745 136.027  1.00  0.62           O  
ATOM   1654  CG  GLN A 230      26.410  51.664 139.849  1.00  0.58           C  
ATOM   1655  CD  GLN A 230      25.795  52.896 140.487  1.00  0.59           C  
ATOM   1656  NE2 GLN A 230      24.763  52.691 141.298  1.00  0.52           N  
ATOM   1657  OE1 GLN A 230      26.245  54.022 140.253  1.00  0.62           O  
ATOM   1658  N   ILE A 231      27.385  50.281 135.740  1.00  0.62           N  
ATOM   1659  CA  ILE A 231      27.005  50.648 134.380  1.00  0.63           C  
ATOM   1660  C   ILE A 231      26.278  51.991 134.392  1.00  0.63           C  
ATOM   1661  CB  ILE A 231      26.118  49.564 133.729  1.00  0.59           C  
ATOM   1662  O   ILE A 231      25.125  52.076 134.821  1.00  0.62           O  
ATOM   1663  CG1 ILE A 231      26.843  48.213 133.722  1.00  0.56           C  
ATOM   1664  CG2 ILE A 231      25.715  49.976 132.310  1.00  0.56           C  
ATOM   1665  CD1 ILE A 231      26.002  47.062 133.189  1.00  0.55           C  
ATOM   1666  N   ASN A 232      26.969  53.066 134.167  1.00  0.59           N  
ATOM   1667  CA  ASN A 232      26.382  54.393 134.016  1.00  0.59           C  
ATOM   1668  C   ASN A 232      25.995  54.673 132.567  1.00  0.59           C  
ATOM   1669  CB  ASN A 232      27.346  55.467 134.525  1.00  0.54           C  
ATOM   1670  O   ASN A 232      25.604  55.792 132.229  1.00  0.57           O  
ATOM   1671  CG  ASN A 232      27.159  55.768 135.999  1.00  0.51           C  
ATOM   1672  ND2 ASN A 232      28.124  56.465 136.589  1.00  0.53           N  
ATOM   1673  OD1 ASN A 232      26.157  55.378 136.603  1.00  0.55           O  
ATOM   1674  N   GLY A 233      25.960  53.806 131.789  1.00  0.65           N  
ATOM   1675  CA  GLY A 233      25.437  54.128 130.471  1.00  0.67           C  
ATOM   1676  C   GLY A 233      25.928  53.187 129.388  1.00  0.66           C  
ATOM   1677  O   GLY A 233      26.828  52.377 129.622  1.00  0.63           O  
ATOM   1678  N   TYR A 234      25.254  52.861 128.402  1.00  0.63           N  
ATOM   1679  CA  TYR A 234      25.539  52.179 127.145  1.00  0.65           C  
ATOM   1680  C   TYR A 234      26.063  53.158 126.100  1.00  0.64           C  
ATOM   1681  CB  TYR A 234      24.285  51.475 126.618  1.00  0.59           C  
ATOM   1682  O   TYR A 234      25.394  54.140 125.770  1.00  0.62           O  
ATOM   1683  CG  TYR A 234      23.780  50.377 127.523  1.00  0.58           C  
ATOM   1684  CD1 TYR A 234      24.305  49.089 127.449  1.00  0.55           C  
ATOM   1685  CD2 TYR A 234      22.776  50.626 128.452  1.00  0.58           C  
ATOM   1686  CE1 TYR A 234      23.842  48.074 128.279  1.00  0.56           C  
ATOM   1687  CE2 TYR A 234      22.304  49.619 129.288  1.00  0.54           C  
ATOM   1688  OH  TYR A 234      22.380  47.348 130.019  1.00  0.51           O  
ATOM   1689  CZ  TYR A 234      22.843  48.348 129.194  1.00  0.55           C  
ATOM   1690  N   ALA A 235      27.477  53.313 125.851  1.00  0.64           N  
ATOM   1691  CA  ALA A 235      27.918  53.891 124.584  1.00  0.64           C  
ATOM   1692  C   ALA A 235      27.450  53.045 123.403  1.00  0.66           C  
ATOM   1693  CB  ALA A 235      29.438  54.033 124.563  1.00  0.61           C  
ATOM   1694  O   ALA A 235      27.801  51.868 123.297  1.00  0.66           O  
ATOM   1695  N   GLY A 236      26.316  53.446 122.709  1.00  0.66           N  
ATOM   1696  CA  GLY A 236      25.995  52.980 121.369  1.00  0.67           C  
ATOM   1697  C   GLY A 236      27.188  52.990 120.432  1.00  0.68           C  
ATOM   1698  O   GLY A 236      27.847  54.018 120.269  1.00  0.67           O  
ATOM   1699  N   GLY A 237      27.807  51.889 120.006  1.00  0.69           N  
ATOM   1700  CA  GLY A 237      28.640  51.693 118.830  1.00  0.69           C  
ATOM   1701  C   GLY A 237      27.884  51.103 117.655  1.00  0.70           C  
ATOM   1702  O   GLY A 237      26.827  50.493 117.833  1.00  0.68           O  
ATOM   1703  N   THR A 238      28.152  51.533 116.482  1.00  0.70           N  
ATOM   1704  CA  THR A 238      27.702  50.941 115.227  1.00  0.71           C  
ATOM   1705  C   THR A 238      28.779  50.031 114.642  1.00  0.71           C  
ATOM   1706  CB  THR A 238      27.329  52.025 114.200  1.00  0.68           C  
ATOM   1707  O   THR A 238      29.943  50.422 114.544  1.00  0.69           O  
ATOM   1708  CG2 THR A 238      26.215  51.546 113.274  1.00  0.63           C  
ATOM   1709  OG1 THR A 238      26.888  53.200 114.892  1.00  0.66           O  
ATOM   1710  N   ILE A 239      28.554  48.739 114.587  1.00  0.68           N  
ATOM   1711  CA  ILE A 239      29.303  47.854 113.702  1.00  0.69           C  
ATOM   1712  C   ILE A 239      28.733  47.934 112.288  1.00  0.69           C  
ATOM   1713  CB  ILE A 239      29.278  46.394 114.209  1.00  0.66           C  
ATOM   1714  O   ILE A 239      27.555  47.639 112.070  1.00  0.67           O  
ATOM   1715  CG1 ILE A 239      29.858  46.310 115.626  1.00  0.63           C  
ATOM   1716  CG2 ILE A 239      30.040  45.476 113.250  1.00  0.62           C  
ATOM   1717  CD1 ILE A 239      29.761  44.926 116.253  1.00  0.63           C  
ATOM   1718  N   ASN A 240      29.507  48.565 111.373  1.00  0.72           N  
ATOM   1719  CA  ASN A 240      29.202  48.646 109.948  1.00  0.72           C  
ATOM   1720  C   ASN A 240      29.678  47.403 109.201  1.00  0.73           C  
ATOM   1721  CB  ASN A 240      29.825  49.903 109.337  1.00  0.69           C  
ATOM   1722  O   ASN A 240      30.848  47.028 109.293  1.00  0.70           O  
ATOM   1723  CG  ASN A 240      29.249  51.180 109.916  1.00  0.67           C  
ATOM   1724  ND2 ASN A 240      30.094  52.191 110.079  1.00  0.68           N  
ATOM   1725  OD1 ASN A 240      28.054  51.258 110.214  1.00  0.68           O  
ATOM   1726  N   ALA A 241      28.794  46.603 108.649  1.00  0.70           N  
ATOM   1727  CA  ALA A 241      29.185  45.695 107.574  1.00  0.69           C  
ATOM   1728  C   ALA A 241      29.307  46.436 106.246  1.00  0.70           C  
ATOM   1729  CB  ALA A 241      28.179  44.552 107.451  1.00  0.66           C  
ATOM   1730  O   ALA A 241      28.456  47.263 105.909  1.00  0.68           O  
ATOM   1731  N   SER A 242      30.615  46.562 105.675  1.00  0.67           N  
ATOM   1732  CA  SER A 242      30.893  46.994 104.309  1.00  0.66           C  
ATOM   1733  C   SER A 242      30.000  46.269 103.308  1.00  0.67           C  
ATOM   1734  CB  SER A 242      32.362  46.757 103.960  1.00  0.63           C  
ATOM   1735  O   SER A 242      29.728  45.076 103.461  1.00  0.64           O  
ATOM   1736  OG  SER A 242      33.184  46.924 105.103  1.00  0.61           O  
ATOM   1737  N   ALA A 243      29.224  47.061 102.431  1.00  0.66           N  
ATOM   1738  CA  ALA A 243      28.599  46.522 101.226  1.00  0.65           C  
ATOM   1739  C   ALA A 243      29.499  45.486 100.558  1.00  0.66           C  
ATOM   1740  CB  ALA A 243      28.270  47.646 100.248  1.00  0.62           C  
ATOM   1741  O   ALA A 243      30.679  45.748 100.309  1.00  0.63           O  
ATOM   1742  N   THR A 244      29.394  44.179 100.755  1.00  0.64           N  
ATOM   1743  CA  THR A 244      30.002  43.196  99.865  1.00  0.63           C  
ATOM   1744  C   THR A 244      29.241  43.120  98.544  1.00  0.64           C  
ATOM   1745  CB  THR A 244      30.045  41.802 100.517  1.00  0.59           C  
ATOM   1746  O   THR A 244      28.012  43.031  98.534  1.00  0.60           O  
ATOM   1747  CG2 THR A 244      31.384  41.559 101.206  1.00  0.54           C  
ATOM   1748  OG1 THR A 244      28.996  41.702 101.487  1.00  0.58           O  
ATOM   1749  N   GLY A 245      29.794  43.707  97.436  1.00  0.63           N  
ATOM   1750  CA  GLY A 245      29.421  43.407  96.063  1.00  0.62           C  
ATOM   1751  C   GLY A 245      29.582  41.941  95.708  1.00  0.62           C  
ATOM   1752  O   GLY A 245      30.702  41.465  95.507  1.00  0.60           O  
ATOM   1753  N   ILE A 246      28.794  40.993  96.170  1.00  0.64           N  
ATOM   1754  CA  ILE A 246      28.754  39.667  95.563  1.00  0.64           C  
ATOM   1755  C   ILE A 246      28.264  39.774  94.121  1.00  0.64           C  
ATOM   1756  CB  ILE A 246      27.851  38.705  96.366  1.00  0.61           C  
ATOM   1757  O   ILE A 246      27.237  40.401  93.853  1.00  0.62           O  
ATOM   1758  CG1 ILE A 246      28.353  38.580  97.809  1.00  0.56           C  
ATOM   1759  CG2 ILE A 246      27.785  37.333  95.688  1.00  0.58           C  
ATOM   1760  CD1 ILE A 246      27.461  37.729  98.704  1.00  0.57           C  
ATOM   1761  N   GLY A 247      29.150  39.565  93.029  1.00  0.65           N  
ATOM   1762  CA  GLY A 247      28.846  39.304  91.631  1.00  0.65           C  
ATOM   1763  C   GLY A 247      28.413  37.874  91.371  1.00  0.66           C  
ATOM   1764  O   GLY A 247      29.098  36.930  91.772  1.00  0.64           O  
ATOM   1765  N   ILE A 248      27.166  37.574  91.202  1.00  0.67           N  
ATOM   1766  CA  ILE A 248      26.727  36.326  90.588  1.00  0.66           C  
ATOM   1767  C   ILE A 248      26.935  36.393  89.076  1.00  0.66           C  
ATOM   1768  CB  ILE A 248      25.246  36.027  90.912  1.00  0.64           C  
ATOM   1769  O   ILE A 248      26.470  37.328  88.420  1.00  0.63           O  
ATOM   1770  CG1 ILE A 248      25.015  36.055  92.427  1.00  0.59           C  
ATOM   1771  CG2 ILE A 248      24.825  34.679  90.319  1.00  0.59           C  
ATOM   1772  CD1 ILE A 248      23.570  35.811  92.838  1.00  0.59           C  
ATOM   1773  N   TYR A 249      27.911  35.611  88.542  1.00  0.67           N  
ATOM   1774  CA  TYR A 249      28.209  35.368  87.135  1.00  0.67           C  
ATOM   1775  C   TYR A 249      27.428  34.169  86.611  1.00  0.66           C  
ATOM   1776  CB  TYR A 249      29.711  35.140  86.936  1.00  0.63           C  
ATOM   1777  O   TYR A 249      27.386  33.118  87.255  1.00  0.64           O  
ATOM   1778  CG  TYR A 249      30.556  36.349  87.255  1.00  0.60           C  
ATOM   1779  CD1 TYR A 249      30.863  37.288  86.272  1.00  0.56           C  
ATOM   1780  CD2 TYR A 249      31.050  36.555  88.538  1.00  0.57           C  
ATOM   1781  CE1 TYR A 249      31.643  38.403  86.561  1.00  0.52           C  
ATOM   1782  CE2 TYR A 249      31.831  37.667  88.839  1.00  0.53           C  
ATOM   1783  OH  TYR A 249      32.894  39.685  88.137  1.00  0.44           O  
ATOM   1784  CZ  TYR A 249      32.121  38.583  87.845  1.00  0.53           C  
ATOM   1785  N   GLY A 250      26.555  34.361  85.606  1.00  0.65           N  
ATOM   1786  CA  GLY A 250      26.071  33.279  84.763  1.00  0.64           C  
ATOM   1787  C   GLY A 250      26.893  33.092  83.501  1.00  0.65           C  
ATOM   1788  O   GLY A 250      27.135  34.050  82.764  1.00  0.63           O  
ATOM   1789  N   ALA A 251      27.814  31.965  83.410  1.00  0.64           N  
ATOM   1790  CA  ALA A 251      28.372  31.494  82.145  1.00  0.63           C  
ATOM   1791  C   ALA A 251      27.289  31.385  81.075  1.00  0.64           C  
ATOM   1792  CB  ALA A 251      29.063  30.146  82.337  1.00  0.60           C  
ATOM   1793  O   ALA A 251      26.161  30.978  81.363  1.00  0.61           O  
ATOM   1794  N   ALA A 252      27.492  32.138  79.834  1.00  0.62           N  
ATOM   1795  CA  ALA A 252      26.718  31.845  78.630  1.00  0.61           C  
ATOM   1796  C   ALA A 252      26.451  30.348  78.500  1.00  0.62           C  
ATOM   1797  CB  ALA A 252      27.447  32.362  77.391  1.00  0.58           C  
ATOM   1798  O   ALA A 252      27.364  29.533  78.650  1.00  0.60           O  
ATOM   1799  N   THR A 253      25.283  29.775  78.778  1.00  0.60           N  
ATOM   1800  CA  THR A 253      24.898  28.476  78.238  1.00  0.59           C  
ATOM   1801  C   THR A 253      24.580  28.582  76.749  1.00  0.59           C  
ATOM   1802  CB  THR A 253      23.682  27.898  78.985  1.00  0.55           C  
ATOM   1803  O   THR A 253      23.828  29.465  76.331  1.00  0.57           O  
ATOM   1804  CG2 THR A 253      24.103  26.796  79.951  1.00  0.51           C  
ATOM   1805  OG1 THR A 253      23.039  28.945  79.722  1.00  0.53           O  
ATOM   1806  N   GLY A 254      25.567  28.224  75.779  1.00  0.58           N  
ATOM   1807  CA  GLY A 254      25.255  27.899  74.396  1.00  0.58           C  
ATOM   1808  C   GLY A 254      24.017  27.035  74.251  1.00  0.58           C  
ATOM   1809  O   GLY A 254      23.972  25.914  74.762  1.00  0.57           O  
ATOM   1810  N   ILE A 255      22.867  27.591  74.319  1.00  0.58           N  
ATOM   1811  CA  ILE A 255      21.739  26.845  73.771  1.00  0.56           C  
ATOM   1812  C   ILE A 255      21.826  26.825  72.247  1.00  0.57           C  
ATOM   1813  CB  ILE A 255      20.390  27.448  74.223  1.00  0.54           C  
ATOM   1814  O   ILE A 255      21.951  27.874  71.612  1.00  0.56           O  
ATOM   1815  CG1 ILE A 255      20.315  27.501  75.754  1.00  0.49           C  
ATOM   1816  CG2 ILE A 255      19.220  26.648  73.644  1.00  0.51           C  
ATOM   1817  CD1 ILE A 255      19.064  28.185  76.289  1.00  0.50           C  
ATOM   1818  N   SER A 256      22.389  25.722  71.614  1.00  0.57           N  
ATOM   1819  CA  SER A 256      22.222  25.380  70.205  1.00  0.57           C  
ATOM   1820  C   SER A 256      20.793  24.941  69.908  1.00  0.57           C  
ATOM   1821  CB  SER A 256      23.198  24.273  69.804  1.00  0.55           C  
ATOM   1822  O   SER A 256      20.250  24.071  70.593  1.00  0.56           O  
ATOM   1823  OG  SER A 256      22.986  23.879  68.459  1.00  0.54           O  
ATOM   1824  N   ILE A 257      19.980  25.805  69.438  1.00  0.55           N  
ATOM   1825  CA  ILE A 257      18.775  25.354  68.751  1.00  0.54           C  
ATOM   1826  C   ILE A 257      19.139  24.820  67.368  1.00  0.54           C  
ATOM   1827  CB  ILE A 257      17.735  26.490  68.631  1.00  0.52           C  
ATOM   1828  O   ILE A 257      19.755  25.525  66.566  1.00  0.53           O  
ATOM   1829  CG1 ILE A 257      17.395  27.052  70.016  1.00  0.47           C  
ATOM   1830  CG2 ILE A 257      16.474  25.993  67.917  1.00  0.49           C  
ATOM   1831  CD1 ILE A 257      16.426  28.227  69.986  1.00  0.48           C  
ATOM   1832  N   GLN A 258      19.393  23.529  67.160  1.00  0.56           N  
ATOM   1833  CA  GLN A 258      19.257  22.752  65.933  1.00  0.56           C  
ATOM   1834  C   GLN A 258      17.849  22.876  65.357  1.00  0.55           C  
ATOM   1835  CB  GLN A 258      19.591  21.281  66.188  1.00  0.53           C  
ATOM   1836  O   GLN A 258      16.865  22.582  66.039  1.00  0.54           O  
ATOM   1837  CG  GLN A 258      21.061  21.030  66.499  1.00  0.52           C  
ATOM   1838  CD  GLN A 258      21.444  19.567  66.380  1.00  0.53           C  
ATOM   1839  NE2 GLN A 258      22.729  19.274  66.553  1.00  0.44           N  
ATOM   1840  OE1 GLN A 258      20.592  18.706  66.136  1.00  0.54           O  
ATOM   1841  N   GLY A 259      17.515  23.932  64.704  1.00  0.52           N  
ATOM   1842  CA  GLY A 259      16.295  23.870  63.915  1.00  0.51           C  
ATOM   1843  C   GLY A 259      16.498  23.239  62.551  1.00  0.52           C  
ATOM   1844  O   GLY A 259      17.446  23.576  61.840  1.00  0.50           O  
ATOM   1845  N   ALA A 260      16.208  21.929  62.238  1.00  0.50           N  
ATOM   1846  CA  ALA A 260      15.692  21.247  61.055  1.00  0.50           C  
ATOM   1847  C   ALA A 260      14.709  22.134  60.295  1.00  0.50           C  
ATOM   1848  CB  ALA A 260      15.022  19.932  61.448  1.00  0.47           C  
ATOM   1849  O   ALA A 260      13.740  22.633  60.872  1.00  0.48           O  
ATOM   1850  N   GLY A 261      15.124  23.081  59.503  1.00  0.46           N  
ATOM   1851  CA  GLY A 261      14.098  23.668  58.656  1.00  0.50           C  
ATOM   1852  C   GLY A 261      14.623  24.781  57.768  1.00  0.46           C  
ATOM   1853  O   GLY A 261      15.444  25.592  58.200  1.00  0.45           O  
ATOM   1854  N   THR A 262      14.649  24.527  56.069  1.00  0.50           N  
ATOM   1855  CA  THR A 262      13.995  24.966  54.842  1.00  0.52           C  
ATOM   1856  C   THR A 262      15.024  25.442  53.821  1.00  0.50           C  
ATOM   1857  CB  THR A 262      12.985  26.095  55.120  1.00  0.45           C  
ATOM   1858  O   THR A 262      15.755  26.403  54.070  1.00  0.48           O  
ATOM   1859  CG2 THR A 262      11.612  25.531  55.472  1.00  0.41           C  
ATOM   1860  OG1 THR A 262      13.456  26.891  56.215  1.00  0.37           O  
ATOM   1861  N   GLY A 263      15.663  24.561  53.201  1.00  0.57           N  
ATOM   1862  CA  GLY A 263      15.822  24.764  51.770  1.00  0.56           C  
ATOM   1863  C   GLY A 263      15.559  23.510  50.957  1.00  0.56           C  
ATOM   1864  O   GLY A 263      16.287  22.522  51.077  1.00  0.53           O  
ATOM   1865  N   ILE A 264      14.339  23.093  50.603  1.00  0.56           N  
ATOM   1866  CA  ILE A 264      13.725  22.154  49.670  1.00  0.56           C  
ATOM   1867  C   ILE A 264      14.058  22.560  48.236  1.00  0.57           C  
ATOM   1868  CB  ILE A 264      12.194  22.083  49.865  1.00  0.54           C  
ATOM   1869  O   ILE A 264      13.819  23.701  47.836  1.00  0.55           O  
ATOM   1870  CG1 ILE A 264      11.857  21.684  51.306  1.00  0.49           C  
ATOM   1871  CG2 ILE A 264      11.567  21.106  48.865  1.00  0.51           C  
ATOM   1872  CD1 ILE A 264      10.366  21.676  51.614  1.00  0.51           C  
ATOM   1873  N   SER A 265      15.073  21.967  47.646  1.00  0.61           N  
ATOM   1874  CA  SER A 265      15.167  22.118  46.198  1.00  0.61           C  
ATOM   1875  C   SER A 265      14.586  20.907  45.477  1.00  0.62           C  
ATOM   1876  CB  SER A 265      16.622  22.325  45.774  1.00  0.58           C  
ATOM   1877  O   SER A 265      14.774  19.769  45.913  1.00  0.60           O  
ATOM   1878  OG  SER A 265      17.326  21.095  45.776  1.00  0.57           O  
ATOM   1879  N   THR A 266      13.563  21.038  44.471  1.00  0.63           N  
ATOM   1880  CA  THR A 266      13.147  20.054  43.477  1.00  0.63           C  
ATOM   1881  C   THR A 266      14.246  19.833  42.442  1.00  0.63           C  
ATOM   1882  CB  THR A 266      11.851  20.489  42.769  1.00  0.61           C  
ATOM   1883  O   THR A 266      14.780  20.792  41.881  1.00  0.62           O  
ATOM   1884  CG2 THR A 266      10.647  20.361  43.697  1.00  0.58           C  
ATOM   1885  OG1 THR A 266      11.976  21.854  42.352  1.00  0.59           O  
ATOM   1886  N   GLN A 267      14.924  18.706  42.342  1.00  0.60           N  
ATOM   1887  CA  GLN A 267      15.797  18.314  41.241  1.00  0.60           C  
ATOM   1888  C   GLN A 267      14.985  17.910  40.013  1.00  0.60           C  
ATOM   1889  CB  GLN A 267      16.714  17.165  41.665  1.00  0.57           C  
ATOM   1890  O   GLN A 267      13.976  17.211  40.132  1.00  0.58           O  
ATOM   1891  CG  GLN A 267      17.769  17.566  42.687  1.00  0.56           C  
ATOM   1892  CD  GLN A 267      18.882  16.543  42.814  1.00  0.56           C  
ATOM   1893  NE2 GLN A 267      19.883  16.855  43.630  1.00  0.47           N  
ATOM   1894  OE1 GLN A 267      18.842  15.481  42.184  1.00  0.56           O  
ATOM   1895  N   ASN A 268      15.185  18.488  38.697  1.00  0.59           N  
ATOM   1896  CA  ASN A 268      14.751  17.944  37.414  1.00  0.59           C  
ATOM   1897  C   ASN A 268      15.196  16.494  37.241  1.00  0.59           C  
ATOM   1898  CB  ASN A 268      15.277  18.802  36.261  1.00  0.56           C  
ATOM   1899  O   ASN A 268      16.390  16.195  37.300  1.00  0.58           O  
ATOM   1900  CG  ASN A 268      14.655  20.184  36.231  1.00  0.56           C  
ATOM   1901  ND2 ASN A 268      15.354  21.136  35.625  1.00  0.51           N  
ATOM   1902  OD1 ASN A 268      13.555  20.394  36.749  1.00  0.54           O  
ATOM   1903  N   ALA A 269      14.450  15.538  37.413  1.00  0.57           N  
ATOM   1904  CA  ALA A 269      14.775  14.159  37.055  1.00  0.56           C  
ATOM   1905  C   ALA A 269      14.641  13.937  35.551  1.00  0.57           C  
ATOM   1906  CB  ALA A 269      13.877  13.186  37.816  1.00  0.53           C  
ATOM   1907  O   ALA A 269      15.045  12.893  35.033  1.00  0.55           O  
ATOM   1908  N   GLY A 270      14.738  14.899  34.552  1.00  0.59           N  
ATOM   1909  CA  GLY A 270      14.691  14.655  33.120  1.00  0.59           C  
ATOM   1910  C   GLY A 270      15.691  15.488  32.340  1.00  0.60           C  
ATOM   1911  O   GLY A 270      16.237  16.462  32.862  1.00  0.58           O  
ATOM   1912  N   SER A 271      16.354  14.970  31.176  1.00  0.59           N  
ATOM   1913  CA  SER A 271      17.404  15.621  30.399  1.00  0.58           C  
ATOM   1914  C   SER A 271      16.846  16.777  29.575  1.00  0.59           C  
ATOM   1915  CB  SER A 271      18.092  14.614  29.477  1.00  0.54           C  
ATOM   1916  O   SER A 271      17.603  17.608  29.069  1.00  0.58           O  
ATOM   1917  OG  SER A 271      17.179  14.099  28.523  1.00  0.54           O  
ATOM   1918  N   GLY A 272      15.421  17.091  29.546  1.00  0.63           N  
ATOM   1919  CA  GLY A 272      14.870  17.991  28.546  1.00  0.63           C  
ATOM   1920  C   GLY A 272      15.189  17.571  27.124  1.00  0.63           C  
ATOM   1921  O   GLY A 272      14.884  18.295  26.174  1.00  0.63           O  
ATOM   1922  N   THR A 273      15.845  16.451  26.857  1.00  0.68           N  
ATOM   1923  CA  THR A 273      16.238  16.053  25.509  1.00  0.68           C  
ATOM   1924  C   THR A 273      15.034  15.548  24.721  1.00  0.68           C  
ATOM   1925  CB  THR A 273      17.326  14.964  25.544  1.00  0.65           C  
ATOM   1926  O   THR A 273      14.274  14.708  25.208  1.00  0.67           O  
ATOM   1927  CG2 THR A 273      17.920  14.735  24.158  1.00  0.61           C  
ATOM   1928  OG1 THR A 273      18.370  15.367  26.438  1.00  0.64           O  
ATOM   1929  N   ALA A 274      14.781  16.072  23.514  1.00  0.71           N  
ATOM   1930  CA  ALA A 274      13.750  15.591  22.598  1.00  0.70           C  
ATOM   1931  C   ALA A 274      13.897  14.093  22.343  1.00  0.72           C  
ATOM   1932  CB  ALA A 274      13.807  16.359  21.280  1.00  0.68           C  
ATOM   1933  O   ALA A 274      15.009  13.598  22.143  1.00  0.71           O  
ATOM   1934  N   HIS A 275      12.878  13.402  22.608  1.00  0.69           N  
ATOM   1935  CA  HIS A 275      12.885  11.985  22.264  1.00  0.70           C  
ATOM   1936  C   HIS A 275      12.158  11.735  20.947  1.00  0.70           C  
ATOM   1937  CB  HIS A 275      12.246  11.159  23.382  1.00  0.66           C  
ATOM   1938  O   HIS A 275      11.312  12.533  20.538  1.00  0.68           O  
ATOM   1939  CG  HIS A 275      10.778  11.400  23.541  1.00  0.64           C  
ATOM   1940  CD2 HIS A 275       9.710  10.657  23.170  1.00  0.61           C  
ATOM   1941  ND1 HIS A 275      10.271  12.529  24.148  1.00  0.60           N  
ATOM   1942  CE1 HIS A 275       8.950  12.469  24.143  1.00  0.56           C  
ATOM   1943  NE2 HIS A 275       8.584  11.343  23.556  1.00  0.53           N  
ATOM   1944  N   GLU A 276      12.571  10.708  20.129  1.00  0.77           N  
ATOM   1945  CA  GLU A 276      11.852  10.188  18.970  1.00  0.77           C  
ATOM   1946  C   GLU A 276      10.519   9.570  19.379  1.00  0.77           C  
ATOM   1947  CB  GLU A 276      12.705   9.155  18.228  1.00  0.75           C  
ATOM   1948  O   GLU A 276      10.484   8.614  20.158  1.00  0.75           O  
ATOM   1949  CG  GLU A 276      12.016   8.547  17.015  1.00  0.71           C  
ATOM   1950  CD  GLU A 276      11.615   9.578  15.972  1.00  0.69           C  
ATOM   1951  OE1 GLU A 276      12.510  10.145  15.305  1.00  0.69           O  
ATOM   1952  OE2 GLU A 276      10.397   9.821  15.822  1.00  0.64           O  
ATOM   1953  N   ASN A 277       9.416  10.132  18.986  1.00  0.76           N  
ATOM   1954  CA  ASN A 277       8.051   9.744  19.322  1.00  0.76           C  
ATOM   1955  C   ASN A 277       7.416   8.910  18.212  1.00  0.76           C  
ATOM   1956  CB  ASN A 277       7.197  10.980  19.611  1.00  0.73           C  
ATOM   1957  O   ASN A 277       6.202   8.697  18.207  1.00  0.73           O  
ATOM   1958  CG  ASN A 277       5.888  10.639  20.296  1.00  0.69           C  
ATOM   1959  ND2 ASN A 277       4.814  11.305  19.887  1.00  0.66           N  
ATOM   1960  OD1 ASN A 277       5.842   9.784  21.184  1.00  0.67           O  
ATOM   1961  N   ARG A 278       8.165   8.275  17.253  1.00  0.78           N  
ATOM   1962  CA  ARG A 278       7.620   7.414  16.208  1.00  0.78           C  
ATOM   1963  C   ARG A 278       7.550   5.964  16.674  1.00  0.80           C  
ATOM   1964  CB  ARG A 278       8.462   7.515  14.934  1.00  0.76           C  
ATOM   1965  O   ARG A 278       8.463   5.477  17.344  1.00  0.81           O  
ATOM   1966  CG  ARG A 278       8.412   8.882  14.269  1.00  0.73           C  
ATOM   1967  CD  ARG A 278       9.279   8.933  13.019  1.00  0.72           C  
ATOM   1968  NE  ARG A 278       9.475  10.303  12.554  1.00  0.64           N  
ATOM   1969  NH1 ARG A 278      11.453   9.863  11.445  1.00  0.57           N  
ATOM   1970  NH2 ARG A 278      10.583  11.984  11.449  1.00  0.53           N  
ATOM   1971  CZ  ARG A 278      10.503  10.714  11.817  1.00  0.66           C  
ATOM   1972  N   PRO A 279       6.489   5.304  16.337  1.00  0.76           N  
ATOM   1973  CA  PRO A 279       6.506   3.857  16.566  1.00  0.77           C  
ATOM   1974  C   PRO A 279       7.600   3.147  15.771  1.00  0.79           C  
ATOM   1975  CB  PRO A 279       5.117   3.410  16.103  1.00  0.75           C  
ATOM   1976  O   PRO A 279       8.088   3.681  14.773  1.00  0.80           O  
ATOM   1977  CG  PRO A 279       4.729   4.398  15.051  1.00  0.73           C  
ATOM   1978  CD  PRO A 279       5.341   5.726  15.394  1.00  0.73           C  
ATOM   1979  N   PRO A 280       8.102   1.951  16.227  1.00  0.80           N  
ATOM   1980  CA  PRO A 280       8.983   1.171  15.354  1.00  0.81           C  
ATOM   1981  C   PRO A 280       8.406   0.979  13.953  1.00  0.82           C  
ATOM   1982  CB  PRO A 280       9.105  -0.169  16.083  1.00  0.79           C  
ATOM   1983  O   PRO A 280       7.220   0.670  13.807  1.00  0.81           O  
ATOM   1984  CG  PRO A 280       8.828   0.149  17.516  1.00  0.79           C  
ATOM   1985  CD  PRO A 280       7.780   1.223  17.573  1.00  0.80           C  
ATOM   1986  N   TYR A 281       9.309   1.168  12.912  1.00  0.83           N  
ATOM   1987  CA  TYR A 281       8.835   1.124  11.533  1.00  0.84           C  
ATOM   1988  C   TYR A 281       9.867   0.470  10.622  1.00  0.84           C  
ATOM   1989  CB  TYR A 281       8.514   2.535  11.029  1.00  0.81           C  
ATOM   1990  O   TYR A 281      11.053   0.416  10.955  1.00  0.82           O  
ATOM   1991  CG  TYR A 281       9.708   3.458  11.009  1.00  0.80           C  
ATOM   1992  CD1 TYR A 281      10.008   4.266  12.104  1.00  0.77           C  
ATOM   1993  CD2 TYR A 281      10.539   3.526   9.895  1.00  0.79           C  
ATOM   1994  CE1 TYR A 281      11.106   5.119  12.089  1.00  0.78           C  
ATOM   1995  CE2 TYR A 281      11.639   4.376   9.869  1.00  0.78           C  
ATOM   1996  OH  TYR A 281      13.003   6.011  10.949  1.00  0.63           O  
ATOM   1997  CZ  TYR A 281      11.915   5.167  10.970  1.00  0.75           C  
ATOM   1998  N   TYR A 282       9.345  -0.170   9.492  1.00  0.85           N  
ATOM   1999  CA  TYR A 282      10.113  -0.552   8.313  1.00  0.87           C  
ATOM   2000  C   TYR A 282       9.857   0.410   7.159  1.00  0.85           C  
ATOM   2001  CB  TYR A 282       9.768  -1.983   7.887  1.00  0.84           C  
ATOM   2002  O   TYR A 282       8.712   0.592   6.737  1.00  0.82           O  
ATOM   2003  CG  TYR A 282      10.742  -2.573   6.896  1.00  0.78           C  
ATOM   2004  CD1 TYR A 282      11.962  -3.098   7.317  1.00  0.74           C  
ATOM   2005  CD2 TYR A 282      10.446  -2.605   5.538  1.00  0.76           C  
ATOM   2006  CE1 TYR A 282      12.863  -3.641   6.408  1.00  0.75           C  
ATOM   2007  CE2 TYR A 282      11.340  -3.146   4.619  1.00  0.78           C  
ATOM   2008  OH  TYR A 282      13.433  -4.197   4.159  1.00  0.55           O  
ATOM   2009  CZ  TYR A 282      12.544  -3.661   5.063  1.00  0.73           C  
ATOM   2010  N   ALA A 283      10.899   1.184   6.759  1.00  0.87           N  
ATOM   2011  CA  ALA A 283      10.781   2.163   5.681  1.00  0.87           C  
ATOM   2012  C   ALA A 283      10.650   1.473   4.326  1.00  0.88           C  
ATOM   2013  CB  ALA A 283      11.985   3.102   5.682  1.00  0.85           C  
ATOM   2014  O   ALA A 283      11.449   0.596   3.989  1.00  0.87           O  
ATOM   2015  N   LEU A 284       9.627   1.799   3.567  1.00  0.90           N  
ATOM   2016  CA  LEU A 284       9.355   1.361   2.202  1.00  0.91           C  
ATOM   2017  C   LEU A 284       9.209   2.557   1.267  1.00  0.91           C  
ATOM   2018  CB  LEU A 284       8.086   0.506   2.157  1.00  0.90           C  
ATOM   2019  O   LEU A 284       8.718   3.613   1.673  1.00  0.90           O  
ATOM   2020  CG  LEU A 284       8.106  -0.781   2.983  1.00  0.88           C  
ATOM   2021  CD1 LEU A 284       6.734  -1.446   2.963  1.00  0.86           C  
ATOM   2022  CD2 LEU A 284       9.176  -1.735   2.462  1.00  0.87           C  
ATOM   2023  N   ALA A 285       9.653   2.341   0.008  1.00  0.94           N  
ATOM   2024  CA  ALA A 285       9.374   3.370  -0.990  1.00  0.94           C  
ATOM   2025  C   ALA A 285       7.902   3.357  -1.394  1.00  0.94           C  
ATOM   2026  CB  ALA A 285      10.261   3.177  -2.217  1.00  0.93           C  
ATOM   2027  O   ALA A 285       7.340   2.298  -1.681  1.00  0.93           O  
ATOM   2028  N   VAL A 286       7.264   4.515  -1.369  1.00  0.95           N  
ATOM   2029  CA  VAL A 286       5.982   4.702  -2.039  1.00  0.96           C  
ATOM   2030  C   VAL A 286       6.205   5.317  -3.419  1.00  0.96           C  
ATOM   2031  CB  VAL A 286       5.031   5.591  -1.207  1.00  0.95           C  
ATOM   2032  O   VAL A 286       6.876   6.344  -3.547  1.00  0.96           O  
ATOM   2033  CG1 VAL A 286       3.637   5.622  -1.831  1.00  0.94           C  
ATOM   2034  CG2 VAL A 286       4.963   5.095   0.236  1.00  0.94           C  
ATOM   2035  N   ILE A 287       5.662   4.661  -4.463  1.00  0.97           N  
ATOM   2036  CA  ILE A 287       5.761   5.201  -5.814  1.00  0.97           C  
ATOM   2037  C   ILE A 287       4.371   5.578  -6.322  1.00  0.97           C  
ATOM   2038  CB  ILE A 287       6.429   4.194  -6.778  1.00  0.97           C  
ATOM   2039  O   ILE A 287       3.378   4.938  -5.966  1.00  0.96           O  
ATOM   2040  CG1 ILE A 287       5.607   2.902  -6.854  1.00  0.97           C  
ATOM   2041  CG2 ILE A 287       7.868   3.903  -6.342  1.00  0.97           C  
ATOM   2042  CD1 ILE A 287       6.130   1.895  -7.869  1.00  0.96           C  
ATOM   2043  N   GLN A 288       4.339   6.585  -7.120  1.00  0.97           N  
ATOM   2044  CA  GLN A 288       3.119   7.136  -7.698  1.00  0.98           C  
ATOM   2045  C   GLN A 288       3.193   7.157  -9.222  1.00  0.97           C  
ATOM   2046  CB  GLN A 288       2.861   8.547  -7.166  1.00  0.97           C  
ATOM   2047  O   GLN A 288       4.214   7.547  -9.794  1.00  0.97           O  
ATOM   2048  CG  GLN A 288       1.512   9.122  -7.576  1.00  0.97           C  
ATOM   2049  CD  GLN A 288       1.245  10.485  -6.964  1.00  0.96           C  
ATOM   2050  NE2 GLN A 288      -0.011  10.916  -7.002  1.00  0.95           N  
ATOM   2051  OE1 GLN A 288       2.160  11.144  -6.460  1.00  0.94           O  
ATOM   2052  N   TYR A 289       2.053   6.708  -9.820  1.00  0.97           N  
ATOM   2053  CA  TYR A 289       1.925   6.852 -11.266  1.00  0.97           C  
ATOM   2054  C   TYR A 289       1.377   8.226 -11.631  1.00  0.96           C  
ATOM   2055  CB  TYR A 289       1.017   5.759 -11.837  1.00  0.97           C  
ATOM   2056  O   TYR A 289       0.246   8.565 -11.275  1.00  0.95           O  
ATOM   2057  CG  TYR A 289       0.973   5.733 -13.345  1.00  0.96           C  
ATOM   2058  CD1 TYR A 289       2.066   5.290 -14.086  1.00  0.95           C  
ATOM   2059  CD2 TYR A 289      -0.161   6.153 -14.032  1.00  0.95           C  
ATOM   2060  CE1 TYR A 289       2.030   5.266 -15.477  1.00  0.95           C  
ATOM   2061  CE2 TYR A 289      -0.208   6.134 -15.423  1.00  0.95           C  
ATOM   2062  OH  TYR A 289       0.850   5.668 -17.511  1.00  0.93           O  
ATOM   2063  CZ  TYR A 289       0.891   5.689 -16.135  1.00  0.94           C  
ATOM   2064  N   VAL A 290       2.154   9.083 -12.452  1.00  0.97           N  
ATOM   2065  CA  VAL A 290       1.773  10.454 -12.773  1.00  0.97           C  
ATOM   2066  C   VAL A 290       1.414  10.559 -14.253  1.00  0.96           C  
ATOM   2067  CB  VAL A 290       2.899  11.453 -12.425  1.00  0.96           C  
ATOM   2068  O   VAL A 290       1.058  11.635 -14.738  1.00  0.92           O  
ATOM   2069  CG1 VAL A 290       3.173  11.456 -10.922  1.00  0.81           C  
ATOM   2070  CG2 VAL A 290       4.170  11.114 -13.202  1.00  0.80           C  
ATOM   2071  N   GLY A 291       1.564   9.448 -14.951  1.00  0.95           N  
ATOM   2072  CA  GLY A 291       1.421   9.392 -16.398  1.00  0.95           C  
ATOM   2073  C   GLY A 291       2.749   9.303 -17.125  1.00  0.93           C  
ATOM   2074  O   GLY A 291       3.781   9.723 -16.598  1.00  0.91           O  
ATOM   2075  N   ALA A 292       2.772   8.688 -18.366  1.00  0.92           N  
ATOM   2076  CA  ALA A 292       3.947   8.639 -19.232  1.00  0.90           C  
ATOM   2077  C   ALA A 292       4.043   9.892 -20.098  1.00  0.84           C  
ATOM   2078  CB  ALA A 292       3.909   7.391 -20.110  1.00  0.87           C  
ATOM   2079  O   ALA A 292       3.027  10.517 -20.411  1.00  0.78           O  
TER    2080      ALA A 292
END
