# Supplementary material for: DepoScope: Accurate phage depolymerase annotation and domain delineation using large language models
Source: PLoS Comput Biol. 2024 Aug 5;20(8):e1011831. doi: 10.1371/journal.pcbi.1011831 (PMC11326577; doi:10.1371/journal.pcbi.1011831)
Supplement: S1 Data — (ZIP) [file pcbi.1011831.s003.zip › FN_FP_deposcope_032024/False_positives/FQ482084.1__CBX44498.pdb]

PARENT N/A
ATOM      1  N   MET A   1      28.079  45.397  30.069  1.00  0.83           N  
ATOM      2  CA  MET A   1      26.638  45.566  29.908  1.00  0.86           C  
ATOM      3  C   MET A   1      25.890  44.311  30.346  1.00  0.89           C  
ATOM      4  CB  MET A   1      26.294  45.899  28.455  1.00  0.82           C  
ATOM      5  O   MET A   1      26.335  43.194  30.079  1.00  0.88           O  
ATOM      6  CG  MET A   1      26.760  47.278  28.016  1.00  0.73           C  
ATOM      7  SD  MET A   1      26.313  47.650  26.275  1.00  0.74           S  
ATOM      8  CE  MET A   1      27.353  49.107  25.982  1.00  0.64           C  
ATOM      9  N   GLU A   2      24.882  44.444  31.083  1.00  0.85           N  
ATOM     10  CA  GLU A   2      23.932  43.372  31.362  1.00  0.88           C  
ATOM     11  C   GLU A   2      23.060  43.076  30.145  1.00  0.87           C  
ATOM     12  CB  GLU A   2      23.053  43.730  32.563  1.00  0.84           C  
ATOM     13  O   GLU A   2      22.642  43.995  29.436  1.00  0.86           O  
ATOM     14  CG  GLU A   2      23.812  43.798  33.881  1.00  0.77           C  
ATOM     15  CD  GLU A   2      22.913  44.067  35.078  1.00  0.74           C  
ATOM     16  OE1 GLU A   2      21.724  44.408  34.879  1.00  0.80           O  
ATOM     17  OE2 GLU A   2      23.401  43.937  36.222  1.00  0.78           O  
ATOM     18  N   VAL A   3      22.962  41.848  29.829  1.00  0.87           N  
ATOM     19  CA  VAL A   3      22.116  41.353  28.748  1.00  0.89           C  
ATOM     20  C   VAL A   3      21.156  40.294  29.286  1.00  0.89           C  
ATOM     21  CB  VAL A   3      22.958  40.771  27.590  1.00  0.85           C  
ATOM     22  O   VAL A   3      21.521  39.503  30.160  1.00  0.89           O  
ATOM     23  CG1 VAL A   3      23.694  41.883  26.846  1.00  0.71           C  
ATOM     24  CG2 VAL A   3      23.945  39.732  28.119  1.00  0.69           C  
ATOM     25  N   GLN A   4      20.001  40.319  28.767  1.00  0.87           N  
ATOM     26  CA  GLN A   4      18.959  39.324  28.999  1.00  0.89           C  
ATOM     27  C   GLN A   4      18.388  38.809  27.681  1.00  0.88           C  
ATOM     28  CB  GLN A   4      17.841  39.910  29.863  1.00  0.85           C  
ATOM     29  O   GLN A   4      18.351  39.537  26.687  1.00  0.86           O  
ATOM     30  CG  GLN A   4      16.728  38.920  30.181  1.00  0.77           C  
ATOM     31  CD  GLN A   4      15.652  39.513  31.072  1.00  0.74           C  
ATOM     32  NE2 GLN A   4      14.620  38.727  31.358  1.00  0.72           N  
ATOM     33  OE1 GLN A   4      15.750  40.667  31.501  1.00  0.78           O  
ATOM     34  N   GLY A   5      18.039  37.573  27.682  1.00  0.88           N  
ATOM     35  CA  GLY A   5      17.380  36.962  26.539  1.00  0.88           C  
ATOM     36  C   GLY A   5      16.491  35.793  26.918  1.00  0.89           C  
ATOM     37  O   GLY A   5      16.496  35.349  28.068  1.00  0.88           O  
ATOM     38  N   SER A   6      15.645  35.354  25.976  1.00  0.85           N  
ATOM     39  CA  SER A   6      14.788  34.175  26.039  1.00  0.86           C  
ATOM     40  C   SER A   6      15.079  33.217  24.889  1.00  0.86           C  
ATOM     41  CB  SER A   6      13.314  34.582  26.014  1.00  0.84           C  
ATOM     42  O   SER A   6      15.377  33.651  23.774  1.00  0.84           O  
ATOM     43  OG  SER A   6      12.476  33.439  26.033  1.00  0.81           O  
ATOM     44  N   TYR A   7      15.098  31.960  25.159  1.00  0.84           N  
ATOM     45  CA  TYR A   7      15.123  30.926  24.131  1.00  0.85           C  
ATOM     46  C   TYR A   7      13.759  30.782  23.468  1.00  0.82           C  
ATOM     47  CB  TYR A   7      15.557  29.584  24.728  1.00  0.83           C  
ATOM     48  O   TYR A   7      13.629  30.117  22.437  1.00  0.78           O  
ATOM     49  CG  TYR A   7      16.997  29.557  25.179  1.00  0.85           C  
ATOM     50  CD1 TYR A   7      18.008  29.124  24.324  1.00  0.83           C  
ATOM     51  CD2 TYR A   7      17.350  29.965  26.461  1.00  0.84           C  
ATOM     52  CE1 TYR A   7      19.336  29.096  24.736  1.00  0.85           C  
ATOM     53  CE2 TYR A   7      18.675  29.941  26.884  1.00  0.85           C  
ATOM     54  OH  TYR A   7      20.973  29.481  26.429  1.00  0.79           O  
ATOM     55  CZ  TYR A   7      19.660  29.506  26.015  1.00  0.82           C  
ATOM     56  N   GLY A   8      12.728  31.509  23.986  1.00  0.80           N  
ATOM     57  CA  GLY A   8      11.348  31.268  23.597  1.00  0.81           C  
ATOM     58  C   GLY A   8      10.893  29.845  23.860  1.00  0.81           C  
ATOM     59  O   GLY A   8      11.594  29.076  24.522  1.00  0.79           O  
ATOM     60  N   ARG A   9       9.750  29.523  23.207  1.00  0.79           N  
ATOM     61  CA  ARG A   9       9.226  28.164  23.279  1.00  0.80           C  
ATOM     62  C   ARG A   9      10.021  27.222  22.381  1.00  0.79           C  
ATOM     63  CB  ARG A   9       7.747  28.136  22.889  1.00  0.77           C  
ATOM     64  O   ARG A   9      10.298  27.545  21.224  1.00  0.76           O  
ATOM     65  CG  ARG A   9       6.850  28.940  23.816  1.00  0.75           C  
ATOM     66  CD  ARG A   9       5.393  28.890  23.376  1.00  0.74           C  
ATOM     67  NE  ARG A   9       4.537  29.680  24.255  1.00  0.68           N  
ATOM     68  NH1 ARG A   9       2.607  29.329  23.034  1.00  0.59           N  
ATOM     69  NH2 ARG A   9       2.549  30.609  24.935  1.00  0.54           N  
ATOM     70  CZ  ARG A   9       3.233  29.871  24.072  1.00  0.72           C  
ATOM     71  N   GLN A  10      10.542  26.164  22.856  1.00  0.79           N  
ATOM     72  CA  GLN A  10      11.425  25.207  22.199  1.00  0.83           C  
ATOM     73  C   GLN A  10      10.660  24.352  21.193  1.00  0.83           C  
ATOM     74  CB  GLN A  10      12.112  24.313  23.233  1.00  0.75           C  
ATOM     75  O   GLN A  10      10.734  23.122  21.232  1.00  0.78           O  
ATOM     76  CG  GLN A  10      12.944  25.079  24.252  1.00  0.69           C  
ATOM     77  CD  GLN A  10      14.092  25.842  23.619  1.00  0.65           C  
ATOM     78  NE2 GLN A  10      14.390  27.019  24.158  1.00  0.65           N  
ATOM     79  OE1 GLN A  10      14.706  25.378  22.653  1.00  0.73           O  
ATOM     80  N   LEU A  11       9.983  25.016  20.330  1.00  0.86           N  
ATOM     81  CA  LEU A  11       9.043  24.419  19.387  1.00  0.87           C  
ATOM     82  C   LEU A  11       9.769  23.904  18.148  1.00  0.87           C  
ATOM     83  CB  LEU A  11       7.974  25.437  18.980  1.00  0.83           C  
ATOM     84  O   LEU A  11       9.234  23.074  17.410  1.00  0.85           O  
ATOM     85  CG  LEU A  11       7.057  25.939  20.096  1.00  0.76           C  
ATOM     86  CD1 LEU A  11       6.057  26.951  19.546  1.00  0.70           C  
ATOM     87  CD2 LEU A  11       6.333  24.772  20.760  1.00  0.72           C  
ATOM     88  N   GLN A  12      11.025  24.338  17.943  1.00  0.90           N  
ATOM     89  CA  GLN A  12      11.706  24.129  16.670  1.00  0.91           C  
ATOM     90  C   GLN A  12      12.546  22.855  16.697  1.00  0.92           C  
ATOM     91  CB  GLN A  12      12.587  25.331  16.327  1.00  0.90           C  
ATOM     92  O   GLN A  12      13.195  22.512  15.708  1.00  0.91           O  
ATOM     93  CG  GLN A  12      11.809  26.622  16.109  1.00  0.87           C  
ATOM     94  CD  GLN A  12      10.838  26.533  14.947  1.00  0.83           C  
ATOM     95  NE2 GLN A  12       9.747  27.286  15.027  1.00  0.84           N  
ATOM     96  OE1 GLN A  12      11.068  25.794  13.984  1.00  0.85           O  
ATOM     97  N   GLY A  13      12.520  22.153  17.824  1.00  0.94           N  
ATOM     98  CA  GLY A  13      13.178  20.861  17.949  1.00  0.94           C  
ATOM     99  C   GLY A  13      14.684  20.941  17.793  1.00  0.94           C  
ATOM    100  O   GLY A  13      15.287  21.982  18.061  1.00  0.94           O  
ATOM    101  N   VAL A  14      15.262  19.863  17.424  1.00  0.95           N  
ATOM    102  CA  VAL A  14      16.709  19.703  17.322  1.00  0.95           C  
ATOM    103  C   VAL A  14      17.221  20.415  16.072  1.00  0.94           C  
ATOM    104  CB  VAL A  14      17.115  18.213  17.291  1.00  0.95           C  
ATOM    105  O   VAL A  14      16.595  20.347  15.011  1.00  0.94           O  
ATOM    106  CG1 VAL A  14      18.619  18.067  17.066  1.00  0.92           C  
ATOM    107  CG2 VAL A  14      16.697  17.520  18.587  1.00  0.92           C  
ATOM    108  N   SER A  15      18.399  21.039  16.164  1.00  0.93           N  
ATOM    109  CA  SER A  15      19.103  21.589  15.010  1.00  0.93           C  
ATOM    110  C   SER A  15      20.588  21.245  15.052  1.00  0.92           C  
ATOM    111  CB  SER A  15      18.925  23.107  14.946  1.00  0.92           C  
ATOM    112  O   SER A  15      21.234  21.384  16.092  1.00  0.90           O  
ATOM    113  OG  SER A  15      19.582  23.643  13.811  1.00  0.90           O  
ATOM    114  N   GLN A  16      21.116  20.848  13.910  1.00  0.93           N  
ATOM    115  CA  GLN A  16      22.529  20.551  13.704  1.00  0.93           C  
ATOM    116  C   GLN A  16      23.215  21.661  12.913  1.00  0.91           C  
ATOM    117  CB  GLN A  16      22.697  19.212  12.985  1.00  0.91           C  
ATOM    118  O   GLN A  16      24.387  21.538  12.550  1.00  0.87           O  
ATOM    119  CG  GLN A  16      22.247  18.011  13.806  1.00  0.89           C  
ATOM    120  CD  GLN A  16      22.404  16.699  13.062  1.00  0.84           C  
ATOM    121  NE2 GLN A  16      22.903  15.681  13.755  1.00  0.85           N  
ATOM    122  OE1 GLN A  16      22.080  16.600  11.874  1.00  0.85           O  
ATOM    123  N   GLN A  17      22.449  22.746  12.605  1.00  0.90           N  
ATOM    124  CA  GLN A  17      23.011  23.910  11.929  1.00  0.90           C  
ATOM    125  C   GLN A  17      24.021  24.629  12.819  1.00  0.89           C  
ATOM    126  CB  GLN A  17      21.901  24.875  11.508  1.00  0.88           C  
ATOM    127  O   GLN A  17      23.942  24.549  14.046  1.00  0.87           O  
ATOM    128  CG  GLN A  17      21.011  24.340  10.395  1.00  0.84           C  
ATOM    129  CD  GLN A  17      19.869  25.280  10.054  1.00  0.81           C  
ATOM    130  NE2 GLN A  17      19.491  25.316   8.781  1.00  0.79           N  
ATOM    131  OE1 GLN A  17      19.331  25.967  10.928  1.00  0.81           O  
ATOM    132  N   PRO A  18      24.924  25.297  12.201  1.00  0.86           N  
ATOM    133  CA  PRO A  18      25.757  26.189  13.011  1.00  0.87           C  
ATOM    134  C   PRO A  18      24.934  27.118  13.901  1.00  0.87           C  
ATOM    135  CB  PRO A  18      26.538  26.988  11.964  1.00  0.86           C  
ATOM    136  O   PRO A  18      23.893  27.625  13.476  1.00  0.86           O  
ATOM    137  CG  PRO A  18      26.552  26.116  10.750  1.00  0.85           C  
ATOM    138  CD  PRO A  18      25.241  25.387  10.672  1.00  0.86           C  
ATOM    139  N   ILE A  19      25.348  27.330  15.066  1.00  0.85           N  
ATOM    140  CA  ILE A  19      24.638  28.035  16.127  1.00  0.84           C  
ATOM    141  C   ILE A  19      24.159  29.392  15.614  1.00  0.84           C  
ATOM    142  CB  ILE A  19      25.526  28.218  17.378  1.00  0.82           C  
ATOM    143  O   ILE A  19      23.086  29.864  15.997  1.00  0.83           O  
ATOM    144  CG1 ILE A  19      25.794  26.864  18.045  1.00  0.75           C  
ATOM    145  CG2 ILE A  19      24.877  29.195  18.363  1.00  0.75           C  
ATOM    146  CD1 ILE A  19      26.863  26.909  19.128  1.00  0.73           C  
ATOM    147  N   ALA A  20      24.831  29.966  14.615  1.00  0.81           N  
ATOM    148  CA  ALA A  20      24.625  31.303  14.065  1.00  0.80           C  
ATOM    149  C   ALA A  20      23.344  31.365  13.237  1.00  0.80           C  
ATOM    150  CB  ALA A  20      25.824  31.720  13.216  1.00  0.79           C  
ATOM    151  O   ALA A  20      22.781  32.442  13.031  1.00  0.79           O  
ATOM    152  N   VAL A  21      22.892  30.278  12.748  1.00  0.84           N  
ATOM    153  CA  VAL A  21      21.771  30.248  11.815  1.00  0.84           C  
ATOM    154  C   VAL A  21      20.619  29.446  12.417  1.00  0.85           C  
ATOM    155  CB  VAL A  21      22.182  29.648  10.452  1.00  0.83           C  
ATOM    156  O   VAL A  21      19.641  29.140  11.730  1.00  0.83           O  
ATOM    157  CG1 VAL A  21      23.219  30.534   9.764  1.00  0.78           C  
ATOM    158  CG2 VAL A  21      22.722  28.231  10.634  1.00  0.76           C  
ATOM    159  N   ARG A  22      20.762  29.045  13.657  1.00  0.86           N  
ATOM    160  CA  ARG A  22      19.660  28.369  14.333  1.00  0.86           C  
ATOM    161  C   ARG A  22      18.519  29.338  14.624  1.00  0.85           C  
ATOM    162  CB  ARG A  22      20.142  27.722  15.633  1.00  0.86           C  
ATOM    163  O   ARG A  22      18.754  30.487  15.002  1.00  0.84           O  
ATOM    164  CG  ARG A  22      21.005  26.487  15.424  1.00  0.87           C  
ATOM    165  CD  ARG A  22      21.323  25.792  16.741  1.00  0.86           C  
ATOM    166  NE  ARG A  22      22.233  24.666  16.549  1.00  0.85           N  
ATOM    167  NH1 ARG A  22      22.066  23.895  18.721  1.00  0.84           N  
ATOM    168  NH2 ARG A  22      23.403  22.804  17.212  1.00  0.83           N  
ATOM    169  CZ  ARG A  22      22.565  23.791  17.494  1.00  0.84           C  
ATOM    170  N   LEU A  23      17.350  28.905  14.473  1.00  0.83           N  
ATOM    171  CA  LEU A  23      16.132  29.629  14.820  1.00  0.84           C  
ATOM    172  C   LEU A  23      15.932  29.665  16.331  1.00  0.83           C  
ATOM    173  CB  LEU A  23      14.916  28.985  14.148  1.00  0.82           C  
ATOM    174  O   LEU A  23      16.338  28.739  17.038  1.00  0.82           O  
ATOM    175  CG  LEU A  23      14.928  28.947  12.619  1.00  0.80           C  
ATOM    176  CD1 LEU A  23      13.703  28.202  12.098  1.00  0.78           C  
ATOM    177  CD2 LEU A  23      14.982  30.361  12.049  1.00  0.78           C  
ATOM    178  N   PRO A  24      15.361  30.764  16.864  1.00  0.81           N  
ATOM    179  CA  PRO A  24      14.960  30.760  18.273  1.00  0.82           C  
ATOM    180  C   PRO A  24      14.090  29.559  18.635  1.00  0.82           C  
ATOM    181  CB  PRO A  24      14.176  32.066  18.420  1.00  0.80           C  
ATOM    182  O   PRO A  24      13.190  29.192  17.875  1.00  0.82           O  
ATOM    183  CG  PRO A  24      14.691  32.946  17.327  1.00  0.78           C  
ATOM    184  CD  PRO A  24      14.990  32.092  16.129  1.00  0.79           C  
ATOM    185  N   GLY A  25      14.435  28.865  19.755  1.00  0.85           N  
ATOM    186  CA  GLY A  25      13.697  27.717  20.258  1.00  0.86           C  
ATOM    187  C   GLY A  25      14.237  26.393  19.752  1.00  0.88           C  
ATOM    188  O   GLY A  25      13.721  25.330  20.106  1.00  0.87           O  
ATOM    189  N   GLN A  26      15.247  26.393  18.870  1.00  0.89           N  
ATOM    190  CA  GLN A  26      15.954  25.166  18.517  1.00  0.90           C  
ATOM    191  C   GLN A  26      16.878  24.719  19.646  1.00  0.90           C  
ATOM    192  CB  GLN A  26      16.756  25.361  17.229  1.00  0.89           C  
ATOM    193  O   GLN A  26      17.497  25.550  20.314  1.00  0.89           O  
ATOM    194  CG  GLN A  26      15.900  25.383  15.969  1.00  0.89           C  
ATOM    195  CD  GLN A  26      16.716  25.607  14.710  1.00  0.88           C  
ATOM    196  NE2 GLN A  26      16.171  25.195  13.570  1.00  0.89           N  
ATOM    197  OE1 GLN A  26      17.825  26.147  14.760  1.00  0.88           O  
ATOM    198  N   VAL A  27      17.033  23.435  19.791  1.00  0.93           N  
ATOM    199  CA  VAL A  27      17.815  22.818  20.858  1.00  0.94           C  
ATOM    200  C   VAL A  27      18.932  21.968  20.255  1.00  0.94           C  
ATOM    201  CB  VAL A  27      16.929  21.954  21.784  1.00  0.93           C  
ATOM    202  O   VAL A  27      18.883  21.613  19.075  1.00  0.93           O  
ATOM    203  CG1 VAL A  27      15.901  22.821  22.509  1.00  0.89           C  
ATOM    204  CG2 VAL A  27      16.235  20.854  20.983  1.00  0.89           C  
ATOM    205  N   THR A  28      19.936  21.629  21.018  1.00  0.93           N  
ATOM    206  CA  THR A  28      21.051  20.776  20.619  1.00  0.93           C  
ATOM    207  C   THR A  28      20.640  19.306  20.637  1.00  0.94           C  
ATOM    208  CB  THR A  28      22.269  20.983  21.538  1.00  0.93           C  
ATOM    209  O   THR A  28      20.912  18.569  19.688  1.00  0.93           O  
ATOM    210  CG2 THR A  28      23.448  20.125  21.090  1.00  0.88           C  
ATOM    211  OG1 THR A  28      22.656  22.362  21.504  1.00  0.90           O  
ATOM    212  N   SER A  29      19.949  18.871  21.639  1.00  0.95           N  
ATOM    213  CA  SER A  29      19.387  17.530  21.752  1.00  0.95           C  
ATOM    214  C   SER A  29      18.027  17.557  22.442  1.00  0.96           C  
ATOM    215  CB  SER A  29      20.339  16.612  22.521  1.00  0.94           C  
ATOM    216  O   SER A  29      17.771  18.416  23.288  1.00  0.95           O  
ATOM    217  OG  SER A  29      20.365  16.953  23.896  1.00  0.82           O  
ATOM    218  N   GLN A  30      17.156  16.698  22.036  1.00  0.96           N  
ATOM    219  CA  GLN A  30      15.815  16.494  22.575  1.00  0.96           C  
ATOM    220  C   GLN A  30      15.434  15.016  22.556  1.00  0.96           C  
ATOM    221  CB  GLN A  30      14.789  17.311  21.788  1.00  0.95           C  
ATOM    222  O   GLN A  30      15.277  14.424  21.486  1.00  0.95           O  
ATOM    223  CG  GLN A  30      13.377  17.230  22.350  1.00  0.92           C  
ATOM    224  CD  GLN A  30      12.395  18.111  21.601  1.00  0.89           C  
ATOM    225  NE2 GLN A  30      11.147  17.665  21.509  1.00  0.89           N  
ATOM    226  OE1 GLN A  30      12.756  19.186  21.109  1.00  0.89           O  
ATOM    227  N   LEU A  31      15.314  14.420  23.721  1.00  0.96           N  
ATOM    228  CA  LEU A  31      14.988  13.009  23.899  1.00  0.96           C  
ATOM    229  C   LEU A  31      13.712  12.845  24.717  1.00  0.96           C  
ATOM    230  CB  LEU A  31      16.144  12.273  24.581  1.00  0.96           C  
ATOM    231  O   LEU A  31      13.601  13.389  25.818  1.00  0.96           O  
ATOM    232  CG  LEU A  31      16.028  10.750  24.656  1.00  0.90           C  
ATOM    233  CD1 LEU A  31      16.124  10.142  23.261  1.00  0.81           C  
ATOM    234  CD2 LEU A  31      17.105  10.176  25.570  1.00  0.81           C  
ATOM    235  N   ASN A  32      12.733  12.148  24.195  1.00  0.96           N  
ATOM    236  CA  ASN A  32      11.469  11.753  24.808  1.00  0.96           C  
ATOM    237  C   ASN A  32      10.662  12.967  25.260  1.00  0.95           C  
ATOM    238  CB  ASN A  32      11.715  10.810  25.987  1.00  0.95           C  
ATOM    239  O   ASN A  32       9.955  12.907  26.267  1.00  0.93           O  
ATOM    240  CG  ASN A  32      12.234   9.454  25.552  1.00  0.95           C  
ATOM    241  ND2 ASN A  32      13.112   8.868  26.358  1.00  0.93           N  
ATOM    242  OD1 ASN A  32      11.848   8.936  24.500  1.00  0.93           O  
ATOM    243  N   ALA A  33      10.826  14.076  24.603  1.00  0.94           N  
ATOM    244  CA  ALA A  33      10.020  15.285  24.750  1.00  0.94           C  
ATOM    245  C   ALA A  33       9.144  15.514  23.522  1.00  0.93           C  
ATOM    246  CB  ALA A  33      10.917  16.496  24.994  1.00  0.93           C  
ATOM    247  O   ALA A  33       9.488  15.085  22.418  1.00  0.92           O  
ATOM    248  N   VAL A  34       8.050  16.198  23.708  1.00  0.92           N  
ATOM    249  CA  VAL A  34       7.128  16.611  22.655  1.00  0.91           C  
ATOM    250  C   VAL A  34       6.999  18.133  22.650  1.00  0.91           C  
ATOM    251  CB  VAL A  34       5.739  15.959  22.829  1.00  0.90           C  
ATOM    252  O   VAL A  34       6.585  18.730  23.646  1.00  0.90           O  
ATOM    253  CG1 VAL A  34       4.811  16.349  21.680  1.00  0.86           C  
ATOM    254  CG2 VAL A  34       5.871  14.440  22.922  1.00  0.86           C  
ATOM    255  N   PRO A  35       7.402  18.740  21.583  1.00  0.92           N  
ATOM    256  CA  PRO A  35       7.111  20.169  21.444  1.00  0.91           C  
ATOM    257  C   PRO A  35       5.626  20.451  21.226  1.00  0.90           C  
ATOM    258  CB  PRO A  35       7.931  20.578  20.218  1.00  0.90           C  
ATOM    259  O   PRO A  35       5.006  19.860  20.339  1.00  0.88           O  
ATOM    260  CG  PRO A  35       7.968  19.356  19.358  1.00  0.89           C  
ATOM    261  CD  PRO A  35       7.932  18.146  20.248  1.00  0.89           C  
ATOM    262  N   ASN A  36       5.046  21.317  22.044  1.00  0.87           N  
ATOM    263  CA  ASN A  36       3.663  21.780  21.993  1.00  0.87           C  
ATOM    264  C   ASN A  36       3.582  23.304  21.996  1.00  0.87           C  
ATOM    265  CB  ASN A  36       2.861  21.203  23.161  1.00  0.86           C  
ATOM    266  O   ASN A  36       4.271  23.965  22.774  1.00  0.85           O  
ATOM    267  CG  ASN A  36       1.403  21.616  23.129  1.00  0.83           C  
ATOM    268  ND2 ASN A  36       0.536  20.700  22.714  1.00  0.81           N  
ATOM    269  OD1 ASN A  36       1.059  22.750  23.473  1.00  0.81           O  
ATOM    270  N   VAL A  37       2.765  23.931  21.269  1.00  0.86           N  
ATOM    271  CA  VAL A  37       2.682  25.368  21.032  1.00  0.85           C  
ATOM    272  C   VAL A  37       2.155  26.069  22.282  1.00  0.84           C  
ATOM    273  CB  VAL A  37       1.781  25.692  19.819  1.00  0.83           C  
ATOM    274  O   VAL A  37       2.546  27.200  22.578  1.00  0.82           O  
ATOM    275  CG1 VAL A  37       1.654  27.202  19.629  1.00  0.75           C  
ATOM    276  CG2 VAL A  37       2.332  25.036  18.555  1.00  0.74           C  
ATOM    277  N   VAL A  38       1.324  25.424  22.970  1.00  0.83           N  
ATOM    278  CA  VAL A  38       0.648  26.012  24.121  1.00  0.82           C  
ATOM    279  C   VAL A  38       1.460  25.751  25.387  1.00  0.82           C  
ATOM    280  CB  VAL A  38      -0.785  25.457  24.282  1.00  0.81           C  
ATOM    281  O   VAL A  38       1.795  26.684  26.121  1.00  0.81           O  
ATOM    282  CG1 VAL A  38      -1.490  26.117  25.466  1.00  0.80           C  
ATOM    283  CG2 VAL A  38      -1.585  25.663  22.997  1.00  0.78           C  
ATOM    284  N   ASP A  39       1.954  24.569  25.452  1.00  0.83           N  
ATOM    285  CA  ASP A  39       2.463  24.085  26.732  1.00  0.83           C  
ATOM    286  C   ASP A  39       3.990  24.102  26.758  1.00  0.83           C  
ATOM    287  CB  ASP A  39       1.948  22.672  27.015  1.00  0.82           C  
ATOM    288  O   ASP A  39       4.600  23.960  27.820  1.00  0.82           O  
ATOM    289  CG  ASP A  39       0.437  22.608  27.152  1.00  0.79           C  
ATOM    290  OD1 ASP A  39      -0.148  23.461  27.853  1.00  0.78           O  
ATOM    291  OD2 ASP A  39      -0.173  21.695  26.556  1.00  0.78           O  
ATOM    292  N   GLY A  40       4.649  24.270  25.676  1.00  0.87           N  
ATOM    293  CA  GLY A  40       6.093  24.149  25.551  1.00  0.88           C  
ATOM    294  C   GLY A  40       6.557  22.719  25.348  1.00  0.89           C  
ATOM    295  O   GLY A  40       6.022  22.002  24.500  1.00  0.88           O  
ATOM    296  N   LEU A  41       7.621  22.258  26.036  1.00  0.91           N  
ATOM    297  CA  LEU A  41       8.150  20.905  25.901  1.00  0.91           C  
ATOM    298  C   LEU A  41       7.618  20.001  27.009  1.00  0.90           C  
ATOM    299  CB  LEU A  41       9.681  20.922  25.931  1.00  0.89           C  
ATOM    300  O   LEU A  41       8.006  20.142  28.171  1.00  0.89           O  
ATOM    301  CG  LEU A  41      10.375  21.547  24.721  1.00  0.85           C  
ATOM    302  CD1 LEU A  41      11.884  21.589  24.939  1.00  0.80           C  
ATOM    303  CD2 LEU A  41      10.035  20.774  23.451  1.00  0.80           C  
ATOM    304  N   LYS A  42       6.900  19.009  26.611  1.00  0.88           N  
ATOM    305  CA  LYS A  42       6.326  18.039  27.539  1.00  0.88           C  
ATOM    306  C   LYS A  42       7.027  16.688  27.426  1.00  0.89           C  
ATOM    307  CB  LYS A  42       4.827  17.874  27.285  1.00  0.87           C  
ATOM    308  O   LYS A  42       7.577  16.354  26.374  1.00  0.89           O  
ATOM    309  CG  LYS A  42       4.010  19.127  27.563  1.00  0.80           C  
ATOM    310  CD  LYS A  42       2.521  18.880  27.364  1.00  0.77           C  
ATOM    311  CE  LYS A  42       1.699  20.123  27.677  1.00  0.69           C  
ATOM    312  NZ  LYS A  42       0.237  19.881  27.497  1.00  0.62           N  
ATOM    313  N   THR A  43       6.932  15.976  28.439  1.00  0.89           N  
ATOM    314  CA  THR A  43       7.309  14.568  28.370  1.00  0.89           C  
ATOM    315  C   THR A  43       6.446  13.826  27.354  1.00  0.90           C  
ATOM    316  CB  THR A  43       7.184  13.889  29.747  1.00  0.88           C  
ATOM    317  O   THR A  43       5.228  14.010  27.314  1.00  0.89           O  
ATOM    318  CG2 THR A  43       7.729  12.465  29.709  1.00  0.82           C  
ATOM    319  OG1 THR A  43       7.922  14.645  30.715  1.00  0.85           O  
ATOM    320  N   ARG A  44       7.041  12.965  26.505  1.00  0.92           N  
ATOM    321  CA  ARG A  44       6.253  12.179  25.561  1.00  0.92           C  
ATOM    322  C   ARG A  44       5.278  11.262  26.293  1.00  0.92           C  
ATOM    323  CB  ARG A  44       7.167  11.355  24.653  1.00  0.92           C  
ATOM    324  O   ARG A  44       5.502  10.907  27.452  1.00  0.91           O  
ATOM    325  CG  ARG A  44       7.885  10.221  25.367  1.00  0.91           C  
ATOM    326  CD  ARG A  44       8.574   9.282  24.385  1.00  0.91           C  
ATOM    327  NE  ARG A  44       9.276   8.203  25.074  1.00  0.90           N  
ATOM    328  NH1 ARG A  44       7.400   6.885  25.358  1.00  0.85           N  
ATOM    329  NH2 ARG A  44       9.436   6.172  26.133  1.00  0.85           N  
ATOM    330  CZ  ARG A  44       8.703   7.089  25.520  1.00  0.89           C  
ATOM    331  N   MET A  45       4.274  10.797  25.650  1.00  0.90           N  
ATOM    332  CA  MET A  45       3.348   9.797  26.175  1.00  0.89           C  
ATOM    333  C   MET A  45       4.053   8.461  26.386  1.00  0.90           C  
ATOM    334  CB  MET A  45       2.158   9.618  25.232  1.00  0.87           C  
ATOM    335  O   MET A  45       4.928   8.086  25.604  1.00  0.88           O  
ATOM    336  CG  MET A  45       1.276  10.851  25.116  1.00  0.79           C  
ATOM    337  SD  MET A  45       2.132  12.252  24.296  1.00  0.71           S  
ATOM    338  CE  MET A  45       2.082  11.691  22.571  1.00  0.65           C  
ATOM    339  N   GLY A  46       3.813   7.792  27.526  1.00  0.91           N  
ATOM    340  CA  GLY A  46       4.237   6.413  27.703  1.00  0.91           C  
ATOM    341  C   GLY A  46       3.442   5.431  26.864  1.00  0.92           C  
ATOM    342  O   GLY A  46       2.351   5.753  26.390  1.00  0.91           O  
ATOM    343  N   SER A  47       3.963   4.227  26.673  1.00  0.94           N  
ATOM    344  CA  SER A  47       3.219   3.182  25.976  1.00  0.94           C  
ATOM    345  C   SER A  47       2.424   2.324  26.954  1.00  0.93           C  
ATOM    346  CB  SER A  47       4.167   2.299  25.164  1.00  0.93           C  
ATOM    347  O   SER A  47       2.863   2.089  28.082  1.00  0.93           O  
ATOM    348  OG  SER A  47       5.031   1.570  26.019  1.00  0.92           O  
ATOM    349  N   LYS A  48       1.291   1.912  26.568  1.00  0.93           N  
ATOM    350  CA  LYS A  48       0.474   0.908  27.243  1.00  0.93           C  
ATOM    351  C   LYS A  48       0.630  -0.460  26.585  1.00  0.94           C  
ATOM    352  CB  LYS A  48      -0.997   1.325  27.244  1.00  0.91           C  
ATOM    353  O   LYS A  48       0.480  -0.590  25.369  1.00  0.93           O  
ATOM    354  CG  LYS A  48      -1.915   0.356  27.974  1.00  0.82           C  
ATOM    355  CD  LYS A  48      -3.364   0.825  27.941  1.00  0.78           C  
ATOM    356  CE  LYS A  48      -4.299  -0.201  28.568  1.00  0.72           C  
ATOM    357  NZ  LYS A  48      -5.728   0.223  28.474  1.00  0.66           N  
ATOM    358  N   HIS A  49       0.845  -1.471  27.437  1.00  0.95           N  
ATOM    359  CA  HIS A  49       0.836  -2.855  26.978  1.00  0.95           C  
ATOM    360  C   HIS A  49      -0.572  -3.300  26.596  1.00  0.94           C  
ATOM    361  CB  HIS A  49       1.405  -3.780  28.055  1.00  0.94           C  
ATOM    362  O   HIS A  49      -1.510  -3.150  27.383  1.00  0.93           O  
ATOM    363  CG  HIS A  49       1.321  -5.232  27.704  1.00  0.92           C  
ATOM    364  CD2 HIS A  49       0.505  -6.211  28.159  1.00  0.88           C  
ATOM    365  ND1 HIS A  49       2.153  -5.822  26.778  1.00  0.88           N  
ATOM    366  CE1 HIS A  49       1.850  -7.106  26.678  1.00  0.87           C  
ATOM    367  NE2 HIS A  49       0.853  -7.367  27.506  1.00  0.88           N  
ATOM    368  N   LEU A  50      -0.689  -3.861  25.491  1.00  0.95           N  
ATOM    369  CA  LEU A  50      -1.961  -4.422  25.049  1.00  0.95           C  
ATOM    370  C   LEU A  50      -1.911  -5.947  25.049  1.00  0.94           C  
ATOM    371  CB  LEU A  50      -2.315  -3.911  23.650  1.00  0.94           C  
ATOM    372  O   LEU A  50      -2.721  -6.599  25.712  1.00  0.93           O  
ATOM    373  CG  LEU A  50      -2.633  -2.420  23.534  1.00  0.92           C  
ATOM    374  CD1 LEU A  50      -3.111  -2.089  22.124  1.00  0.88           C  
ATOM    375  CD2 LEU A  50      -3.676  -2.013  24.568  1.00  0.88           C  
ATOM    376  N   ALA A  51      -0.841  -6.518  24.291  1.00  0.95           N  
ATOM    377  CA  ALA A  51      -0.796  -7.975  24.194  1.00  0.96           C  
ATOM    378  C   ALA A  51       0.607  -8.458  23.838  1.00  0.96           C  
ATOM    379  CB  ALA A  51      -1.804  -8.470  23.159  1.00  0.95           C  
ATOM    380  O   ALA A  51       1.365  -7.747  23.173  1.00  0.95           O  
ATOM    381  N   ARG A  52       0.913  -9.643  24.271  1.00  0.96           N  
ATOM    382  CA  ARG A  52       1.995 -10.448  23.711  1.00  0.96           C  
ATOM    383  C   ARG A  52       1.490 -11.328  22.573  1.00  0.95           C  
ATOM    384  CB  ARG A  52       2.638 -11.314  24.797  1.00  0.95           C  
ATOM    385  O   ARG A  52       0.622 -12.180  22.777  1.00  0.94           O  
ATOM    386  CG  ARG A  52       3.855 -12.091  24.323  1.00  0.94           C  
ATOM    387  CD  ARG A  52       4.479 -12.903  25.450  1.00  0.92           C  
ATOM    388  NE  ARG A  52       5.610 -13.698  24.979  1.00  0.92           N  
ATOM    389  NH1 ARG A  52       5.874 -14.869  26.953  1.00  0.88           N  
ATOM    390  NH2 ARG A  52       7.263 -15.280  25.177  1.00  0.87           N  
ATOM    391  CZ  ARG A  52       6.247 -14.614  25.704  1.00  0.89           C  
ATOM    392  N   ILE A  53       2.071 -11.247  21.389  1.00  0.97           N  
ATOM    393  CA  ILE A  53       1.491 -11.883  20.210  1.00  0.96           C  
ATOM    394  C   ILE A  53       2.376 -13.044  19.763  1.00  0.94           C  
ATOM    395  CB  ILE A  53       1.308 -10.873  19.056  1.00  0.96           C  
ATOM    396  O   ILE A  53       1.877 -14.122  19.431  1.00  0.90           O  
ATOM    397  CG1 ILE A  53       2.609 -10.099  18.812  1.00  0.95           C  
ATOM    398  CG2 ILE A  53       0.150  -9.917  19.353  1.00  0.95           C  
ATOM    399  CD1 ILE A  53       2.595  -9.246  17.550  1.00  0.94           C  
ATOM    400  N   LEU A  54       3.704 -12.956  19.781  1.00  0.96           N  
ATOM    401  CA  LEU A  54       4.662 -13.963  19.337  1.00  0.96           C  
ATOM    402  C   LEU A  54       5.807 -14.101  20.335  1.00  0.95           C  
ATOM    403  CB  LEU A  54       5.214 -13.606  17.955  1.00  0.96           C  
ATOM    404  O   LEU A  54       6.001 -13.231  21.187  1.00  0.94           O  
ATOM    405  CG  LEU A  54       4.207 -13.598  16.804  1.00  0.96           C  
ATOM    406  CD1 LEU A  54       4.839 -13.001  15.551  1.00  0.94           C  
ATOM    407  CD2 LEU A  54       3.695 -15.008  16.531  1.00  0.94           C  
ATOM    408  N   ASN A  55       6.617 -15.145  20.176  1.00  0.96           N  
ATOM    409  CA  ASN A  55       7.827 -15.341  20.967  1.00  0.96           C  
ATOM    410  C   ASN A  55       9.019 -14.608  20.359  1.00  0.96           C  
ATOM    411  CB  ASN A  55       8.138 -16.832  21.112  1.00  0.95           C  
ATOM    412  O   ASN A  55       9.867 -14.084  21.083  1.00  0.95           O  
ATOM    413  CG  ASN A  55       7.140 -17.553  21.997  1.00  0.94           C  
ATOM    414  ND2 ASN A  55       6.890 -18.822  21.696  1.00  0.94           N  
ATOM    415  OD1 ASN A  55       6.598 -16.975  22.942  1.00  0.93           O  
ATOM    416  N   SER A  56       9.122 -14.599  19.071  1.00  0.95           N  
ATOM    417  CA  SER A  56      10.136 -13.891  18.297  1.00  0.95           C  
ATOM    418  C   SER A  56       9.586 -13.438  16.948  1.00  0.95           C  
ATOM    419  CB  SER A  56      11.365 -14.776  18.084  1.00  0.94           C  
ATOM    420  O   SER A  56       8.596 -13.987  16.460  1.00  0.95           O  
ATOM    421  OG  SER A  56      11.023 -15.945  17.360  1.00  0.90           O  
ATOM    422  N   LEU A  57      10.233 -12.443  16.309  1.00  0.95           N  
ATOM    423  CA  LEU A  57       9.883 -11.914  14.994  1.00  0.95           C  
ATOM    424  C   LEU A  57      11.137 -11.591  14.188  1.00  0.93           C  
ATOM    425  CB  LEU A  57       9.015 -10.661  15.134  1.00  0.95           C  
ATOM    426  O   LEU A  57      12.076 -10.985  14.708  1.00  0.91           O  
ATOM    427  CG  LEU A  57       8.449 -10.080  13.837  1.00  0.94           C  
ATOM    428  CD1 LEU A  57       7.519 -11.086  13.167  1.00  0.93           C  
ATOM    429  CD2 LEU A  57       7.719  -8.770  14.112  1.00  0.93           C  
ATOM    430  N   ASP A  58      11.188 -12.040  12.934  1.00  0.94           N  
ATOM    431  CA  ASP A  58      12.281 -11.721  12.021  1.00  0.94           C  
ATOM    432  C   ASP A  58      12.340 -10.221  11.738  1.00  0.94           C  
ATOM    433  CB  ASP A  58      12.130 -12.498  10.711  1.00  0.92           C  
ATOM    434  O   ASP A  58      11.305  -9.576  11.564  1.00  0.93           O  
ATOM    435  CG  ASP A  58      13.327 -12.344   9.789  1.00  0.86           C  
ATOM    436  OD1 ASP A  58      13.439 -11.304   9.104  1.00  0.85           O  
ATOM    437  OD2 ASP A  58      14.163 -13.271   9.745  1.00  0.88           O  
ATOM    438  N   ALA A  59      13.472  -9.694  11.611  1.00  0.91           N  
ATOM    439  CA  ALA A  59      13.730  -8.267  11.441  1.00  0.91           C  
ATOM    440  C   ALA A  59      13.202  -7.769  10.099  1.00  0.92           C  
ATOM    441  CB  ALA A  59      15.225  -7.979  11.561  1.00  0.89           C  
ATOM    442  O   ALA A  59      12.915  -6.580   9.940  1.00  0.91           O  
ATOM    443  N   ASN A  60      13.006  -8.617   9.149  1.00  0.91           N  
ATOM    444  CA  ASN A  60      12.556  -8.310   7.796  1.00  0.92           C  
ATOM    445  C   ASN A  60      11.064  -8.580   7.626  1.00  0.93           C  
ATOM    446  CB  ASN A  60      13.361  -9.108   6.768  1.00  0.90           C  
ATOM    447  O   ASN A  60      10.546  -8.546   6.508  1.00  0.93           O  
ATOM    448  CG  ASN A  60      14.826  -8.717   6.742  1.00  0.85           C  
ATOM    449  ND2 ASN A  60      15.701  -9.679   7.011  1.00  0.85           N  
ATOM    450  OD1 ASN A  60      15.168  -7.560   6.485  1.00  0.84           O  
ATOM    451  N   SER A  61      10.337  -8.873   8.709  1.00  0.95           N  
ATOM    452  CA  SER A  61       8.892  -9.070   8.660  1.00  0.96           C  
ATOM    453  C   SER A  61       8.171  -7.785   8.267  1.00  0.95           C  
ATOM    454  CB  SER A  61       8.372  -9.563  10.012  1.00  0.95           C  
ATOM    455  O   SER A  61       8.536  -6.699   8.720  1.00  0.95           O  
ATOM    456  OG  SER A  61       8.945 -10.816  10.345  1.00  0.91           O  
ATOM    457  N   LEU A  62       7.156  -7.903   7.441  1.00  0.95           N  
ATOM    458  CA  LEU A  62       6.215  -6.833   7.130  1.00  0.96           C  
ATOM    459  C   LEU A  62       5.003  -6.889   8.054  1.00  0.96           C  
ATOM    460  CB  LEU A  62       5.763  -6.924   5.670  1.00  0.96           C  
ATOM    461  O   LEU A  62       4.356  -7.932   8.174  1.00  0.96           O  
ATOM    462  CG  LEU A  62       4.709  -5.910   5.221  1.00  0.95           C  
ATOM    463  CD1 LEU A  62       5.274  -4.495   5.286  1.00  0.93           C  
ATOM    464  CD2 LEU A  62       4.221  -6.233   3.813  1.00  0.93           C  
ATOM    465  N   ILE A  63       4.730  -5.837   8.701  1.00  0.97           N  
ATOM    466  CA  ILE A  63       3.558  -5.693   9.558  1.00  0.97           C  
ATOM    467  C   ILE A  63       2.615  -4.645   8.971  1.00  0.97           C  
ATOM    468  CB  ILE A  63       3.957  -5.306  11.000  1.00  0.97           C  
ATOM    469  O   ILE A  63       3.020  -3.508   8.719  1.00  0.96           O  
ATOM    470  CG1 ILE A  63       4.905  -6.357  11.591  1.00  0.95           C  
ATOM    471  CG2 ILE A  63       2.713  -5.135  11.877  1.00  0.95           C  
ATOM    472  CD1 ILE A  63       5.501  -5.965  12.936  1.00  0.93           C  
ATOM    473  N   HIS A  64       1.407  -5.069   8.741  1.00  0.96           N  
ATOM    474  CA  HIS A  64       0.336  -4.249   8.185  1.00  0.97           C  
ATOM    475  C   HIS A  64      -0.815  -4.101   9.174  1.00  0.96           C  
ATOM    476  CB  HIS A  64      -0.173  -4.850   6.874  1.00  0.96           C  
ATOM    477  O   HIS A  64      -1.358  -5.098   9.656  1.00  0.95           O  
ATOM    478  CG  HIS A  64      -1.224  -4.024   6.203  1.00  0.95           C  
ATOM    479  CD2 HIS A  64      -2.541  -4.260   5.992  1.00  0.93           C  
ATOM    480  ND1 HIS A  64      -0.960  -2.788   5.653  1.00  0.92           N  
ATOM    481  CE1 HIS A  64      -2.073  -2.298   5.132  1.00  0.92           C  
ATOM    482  NE2 HIS A  64      -3.046  -3.172   5.324  1.00  0.93           N  
ATOM    483  N   HIS A  65      -1.112  -2.835   9.501  1.00  0.95           N  
ATOM    484  CA  HIS A  65      -2.278  -2.515  10.315  1.00  0.95           C  
ATOM    485  C   HIS A  65      -3.541  -2.440   9.464  1.00  0.93           C  
ATOM    486  CB  HIS A  65      -2.067  -1.194  11.057  1.00  0.94           C  
ATOM    487  O   HIS A  65      -3.734  -1.481   8.713  1.00  0.91           O  
ATOM    488  CG  HIS A  65      -3.131  -0.894  12.065  1.00  0.93           C  
ATOM    489  CD2 HIS A  65      -4.154  -1.650  12.528  1.00  0.90           C  
ATOM    490  ND1 HIS A  65      -3.217   0.316  12.718  1.00  0.90           N  
ATOM    491  CE1 HIS A  65      -4.251   0.291  13.543  1.00  0.90           C  
ATOM    492  NE2 HIS A  65      -4.837  -0.890  13.446  1.00  0.91           N  
ATOM    493  N   TYR A  66      -4.341  -3.481   9.519  1.00  0.92           N  
ATOM    494  CA  TYR A  66      -5.625  -3.651   8.847  1.00  0.92           C  
ATOM    495  C   TYR A  66      -6.735  -2.927   9.600  1.00  0.89           C  
ATOM    496  CB  TYR A  66      -5.969  -5.137   8.713  1.00  0.91           C  
ATOM    497  O   TYR A  66      -7.058  -3.284  10.735  1.00  0.85           O  
ATOM    498  CG  TYR A  66      -7.295  -5.395   8.038  1.00  0.90           C  
ATOM    499  CD1 TYR A  66      -8.475  -4.861   8.551  1.00  0.87           C  
ATOM    500  CD2 TYR A  66      -7.370  -6.173   6.888  1.00  0.87           C  
ATOM    501  CE1 TYR A  66      -9.699  -5.097   7.933  1.00  0.86           C  
ATOM    502  CE2 TYR A  66      -8.588  -6.416   6.262  1.00  0.86           C  
ATOM    503  OH  TYR A  66     -10.954  -6.111   6.177  1.00  0.78           O  
ATOM    504  CZ  TYR A  66      -9.745  -5.874   6.792  1.00  0.86           C  
ATOM    505  N   LYS A  67      -7.357  -1.977   8.897  1.00  0.90           N  
ATOM    506  CA  LYS A  67      -8.526  -1.262   9.400  1.00  0.88           C  
ATOM    507  C   LYS A  67      -9.732  -1.468   8.488  1.00  0.86           C  
ATOM    508  CB  LYS A  67      -8.223   0.231   9.539  1.00  0.85           C  
ATOM    509  O   LYS A  67      -9.652  -1.227   7.282  1.00  0.82           O  
ATOM    510  CG  LYS A  67      -7.071   0.544  10.484  1.00  0.77           C  
ATOM    511  CD  LYS A  67      -6.814   2.042  10.575  1.00  0.75           C  
ATOM    512  CE  LYS A  67      -5.619   2.352  11.466  1.00  0.68           C  
ATOM    513  NZ  LYS A  67      -5.416   3.823  11.630  1.00  0.65           N  
ATOM    514  N   ARG A  68     -10.729  -1.885   9.191  1.00  0.86           N  
ATOM    515  CA  ARG A  68     -11.976  -2.048   8.451  1.00  0.84           C  
ATOM    516  C   ARG A  68     -12.902  -0.856   8.670  1.00  0.80           C  
ATOM    517  CB  ARG A  68     -12.682  -3.342   8.862  1.00  0.82           C  
ATOM    518  O   ARG A  68     -13.377  -0.629   9.785  1.00  0.75           O  
ATOM    519  CG  ARG A  68     -13.889  -3.685   8.005  1.00  0.82           C  
ATOM    520  CD  ARG A  68     -14.557  -4.975   8.461  1.00  0.80           C  
ATOM    521  NE  ARG A  68     -15.704  -5.313   7.624  1.00  0.76           N  
ATOM    522  NH1 ARG A  68     -17.230  -5.324   9.359  1.00  0.74           N  
ATOM    523  NH2 ARG A  68     -17.917  -5.779   7.219  1.00  0.72           N  
ATOM    524  CZ  ARG A  68     -16.948  -5.471   8.069  1.00  0.77           C  
ATOM    525  N   GLY A  69     -13.157  -0.064   7.511  1.00  0.77           N  
ATOM    526  CA  GLY A  69     -14.070   1.067   7.524  1.00  0.76           C  
ATOM    527  C   GLY A  69     -13.970   1.900   8.788  1.00  0.76           C  
ATOM    528  O   GLY A  69     -12.872   2.140   9.294  1.00  0.71           O  
ATOM    529  N   ASP A  70     -15.233   2.417   9.173  1.00  0.68           N  
ATOM    530  CA  ASP A  70     -15.368   3.227  10.380  1.00  0.67           C  
ATOM    531  C   ASP A  70     -15.496   2.346  11.621  1.00  0.68           C  
ATOM    532  CB  ASP A  70     -16.576   4.159  10.269  1.00  0.62           C  
ATOM    533  O   ASP A  70     -15.457   2.843  12.748  1.00  0.64           O  
ATOM    534  CG  ASP A  70     -16.466   5.138   9.114  1.00  0.58           C  
ATOM    535  OD1 ASP A  70     -15.334   5.510   8.736  1.00  0.59           O  
ATOM    536  OD2 ASP A  70     -17.520   5.544   8.579  1.00  0.61           O  
ATOM    537  N   ASP A  71     -15.547   1.022  11.341  1.00  0.61           N  
ATOM    538  CA  ASP A  71     -15.687   0.060  12.429  1.00  0.62           C  
ATOM    539  C   ASP A  71     -14.404  -0.030  13.251  1.00  0.61           C  
ATOM    540  CB  ASP A  71     -16.059  -1.320  11.881  1.00  0.52           C  
ATOM    541  O   ASP A  71     -13.311   0.209  12.734  1.00  0.55           O  
ATOM    542  CG  ASP A  71     -17.382  -1.325  11.136  1.00  0.46           C  
ATOM    543  OD1 ASP A  71     -18.304  -0.574  11.524  1.00  0.47           O  
ATOM    544  OD2 ASP A  71     -17.506  -2.089  10.155  1.00  0.52           O  
ATOM    545  N   ALA A  72     -14.591  -0.276  14.541  1.00  0.75           N  
ATOM    546  CA  ALA A  72     -13.535  -0.500  15.525  1.00  0.75           C  
ATOM    547  C   ALA A  72     -12.797  -1.808  15.249  1.00  0.77           C  
ATOM    548  CB  ALA A  72     -14.115  -0.508  16.937  1.00  0.69           C  
ATOM    549  O   ALA A  72     -12.061  -2.305  16.105  1.00  0.73           O  
ATOM    550  N   GLU A  73     -13.113  -2.422  13.970  1.00  0.88           N  
ATOM    551  CA  GLU A  73     -12.376  -3.672  13.813  1.00  0.88           C  
ATOM    552  C   GLU A  73     -10.985  -3.425  13.236  1.00  0.89           C  
ATOM    553  CB  GLU A  73     -13.151  -4.645  12.921  1.00  0.85           C  
ATOM    554  O   GLU A  73     -10.848  -3.081  12.060  1.00  0.87           O  
ATOM    555  CG  GLU A  73     -14.482  -5.091  13.508  1.00  0.80           C  
ATOM    556  CD  GLU A  73     -15.219  -6.091  12.632  1.00  0.77           C  
ATOM    557  OE1 GLU A  73     -14.568  -7.001  12.069  1.00  0.77           O  
ATOM    558  OE2 GLU A  73     -16.458  -5.964  12.506  1.00  0.75           O  
ATOM    559  N   GLU A  74      -9.954  -3.679  13.966  1.00  0.92           N  
ATOM    560  CA  GLU A  74      -8.548  -3.469  13.630  1.00  0.93           C  
ATOM    561  C   GLU A  74      -7.729  -4.734  13.870  1.00  0.94           C  
ATOM    562  CB  GLU A  74      -7.970  -2.306  14.440  1.00  0.91           C  
ATOM    563  O   GLU A  74      -7.864  -5.379  14.913  1.00  0.94           O  
ATOM    564  CG  GLU A  74      -8.648  -0.971  14.170  1.00  0.86           C  
ATOM    565  CD  GLU A  74      -7.925   0.208  14.800  1.00  0.84           C  
ATOM    566  OE1 GLU A  74      -6.861   0.002  15.429  1.00  0.84           O  
ATOM    567  OE2 GLU A  74      -8.425   1.347  14.666  1.00  0.83           O  
ATOM    568  N   TYR A  75      -6.917  -5.055  12.931  1.00  0.94           N  
ATOM    569  CA  TYR A  75      -6.074  -6.245  12.983  1.00  0.95           C  
ATOM    570  C   TYR A  75      -4.643  -5.918  12.574  1.00  0.95           C  
ATOM    571  CB  TYR A  75      -6.638  -7.343  12.076  1.00  0.95           C  
ATOM    572  O   TYR A  75      -4.410  -4.993  11.792  1.00  0.95           O  
ATOM    573  CG  TYR A  75      -8.092  -7.655  12.332  1.00  0.95           C  
ATOM    574  CD1 TYR A  75      -8.466  -8.558  13.325  1.00  0.94           C  
ATOM    575  CD2 TYR A  75      -9.095  -7.049  11.583  1.00  0.94           C  
ATOM    576  CE1 TYR A  75      -9.805  -8.851  13.564  1.00  0.93           C  
ATOM    577  CE2 TYR A  75     -10.437  -7.334  11.813  1.00  0.93           C  
ATOM    578  OH  TYR A  75     -12.108  -8.520  13.036  1.00  0.91           O  
ATOM    579  CZ  TYR A  75     -10.782  -8.234  12.804  1.00  0.93           C  
ATOM    580  N   PHE A  76      -3.730  -6.651  13.021  1.00  0.96           N  
ATOM    581  CA  PHE A  76      -2.351  -6.658  12.545  1.00  0.97           C  
ATOM    582  C   PHE A  76      -2.065  -7.917  11.734  1.00  0.97           C  
ATOM    583  CB  PHE A  76      -1.375  -6.559  13.721  1.00  0.96           C  
ATOM    584  O   PHE A  76      -2.121  -9.029  12.263  1.00  0.96           O  
ATOM    585  CG  PHE A  76      -1.327  -5.195  14.357  1.00  0.96           C  
ATOM    586  CD1 PHE A  76      -0.584  -4.171  13.783  1.00  0.94           C  
ATOM    587  CD2 PHE A  76      -2.026  -4.938  15.529  1.00  0.94           C  
ATOM    588  CE1 PHE A  76      -0.538  -2.908  14.369  1.00  0.93           C  
ATOM    589  CE2 PHE A  76      -1.985  -3.679  16.120  1.00  0.93           C  
ATOM    590  CZ  PHE A  76      -1.240  -2.666  15.539  1.00  0.93           C  
ATOM    591  N   VAL A  77      -1.769  -7.751  10.504  1.00  0.97           N  
ATOM    592  CA  VAL A  77      -1.300  -8.800   9.605  1.00  0.97           C  
ATOM    593  C   VAL A  77       0.227  -8.812   9.577  1.00  0.97           C  
ATOM    594  CB  VAL A  77      -1.858  -8.615   8.177  1.00  0.97           C  
ATOM    595  O   VAL A  77       0.855  -7.808   9.232  1.00  0.97           O  
ATOM    596  CG1 VAL A  77      -1.462  -9.790   7.285  1.00  0.96           C  
ATOM    597  CG2 VAL A  77      -3.377  -8.457   8.214  1.00  0.96           C  
ATOM    598  N   ILE A  78       0.831  -9.901   9.932  1.00  0.98           N  
ATOM    599  CA  ILE A  78       2.277 -10.084   9.987  1.00  0.97           C  
ATOM    600  C   ILE A  78       2.709 -11.099   8.931  1.00  0.97           C  
ATOM    601  CB  ILE A  78       2.737 -10.540  11.390  1.00  0.97           C  
ATOM    602  O   ILE A  78       2.263 -12.249   8.947  1.00  0.97           O  
ATOM    603  CG1 ILE A  78       2.240  -9.560  12.459  1.00  0.96           C  
ATOM    604  CG2 ILE A  78       4.261 -10.680  11.440  1.00  0.96           C  
ATOM    605  CD1 ILE A  78       2.663  -9.924  13.876  1.00  0.95           C  
ATOM    606  N   LEU A  79       3.591 -10.732   8.041  1.00  0.97           N  
ATOM    607  CA  LEU A  79       4.258 -11.574   7.054  1.00  0.96           C  
ATOM    608  C   LEU A  79       5.727 -11.771   7.412  1.00  0.96           C  
ATOM    609  CB  LEU A  79       4.139 -10.959   5.657  1.00  0.95           C  
ATOM    610  O   LEU A  79       6.521 -10.830   7.336  1.00  0.94           O  
ATOM    611  CG  LEU A  79       2.721 -10.687   5.154  1.00  0.89           C  
ATOM    612  CD1 LEU A  79       2.756 -10.188   3.713  1.00  0.82           C  
ATOM    613  CD2 LEU A  79       1.863 -11.943   5.269  1.00  0.81           C  
ATOM    614  N   GLN A  80       6.053 -12.998   7.726  1.00  0.96           N  
ATOM    615  CA  GLN A  80       7.434 -13.416   7.944  1.00  0.95           C  
ATOM    616  C   GLN A  80       8.023 -14.047   6.686  1.00  0.94           C  
ATOM    617  CB  GLN A  80       7.519 -14.398   9.113  1.00  0.94           C  
ATOM    618  O   GLN A  80       7.287 -14.564   5.842  1.00  0.93           O  
ATOM    619  CG  GLN A  80       7.102 -13.801  10.450  1.00  0.91           C  
ATOM    620  CD  GLN A  80       7.306 -14.758  11.610  1.00  0.89           C  
ATOM    621  NE2 GLN A  80       6.207 -15.249  12.174  1.00  0.88           N  
ATOM    622  OE1 GLN A  80       8.441 -15.054  11.996  1.00  0.88           O  
ATOM    623  N   PRO A  81       9.328 -14.026   6.534  1.00  0.94           N  
ATOM    624  CA  PRO A  81       9.963 -14.589   5.340  1.00  0.94           C  
ATOM    625  C   PRO A  81       9.521 -16.023   5.057  1.00  0.93           C  
ATOM    626  CB  PRO A  81      11.456 -14.534   5.675  1.00  0.93           C  
ATOM    627  O   PRO A  81       9.690 -16.904   5.904  1.00  0.93           O  
ATOM    628  CG  PRO A  81      11.597 -13.367   6.597  1.00  0.92           C  
ATOM    629  CD  PRO A  81      10.403 -13.330   7.507  1.00  0.91           C  
ATOM    630  N   GLY A  82       8.941 -16.234   3.957  1.00  0.91           N  
ATOM    631  CA  GLY A  82       8.583 -17.532   3.409  1.00  0.91           C  
ATOM    632  C   GLY A  82       7.413 -18.180   4.125  1.00  0.90           C  
ATOM    633  O   GLY A  82       7.113 -19.355   3.898  1.00  0.89           O  
ATOM    634  N   GLN A  83       6.698 -17.460   4.949  1.00  0.93           N  
ATOM    635  CA  GLN A  83       5.593 -17.994   5.738  1.00  0.94           C  
ATOM    636  C   GLN A  83       4.257 -17.420   5.273  1.00  0.95           C  
ATOM    637  CB  GLN A  83       5.802 -17.700   7.224  1.00  0.93           C  
ATOM    638  O   GLN A  83       4.216 -16.365   4.637  1.00  0.95           O  
ATOM    639  CG  GLN A  83       7.090 -18.280   7.791  1.00  0.88           C  
ATOM    640  CD  GLN A  83       7.175 -18.157   9.300  1.00  0.85           C  
ATOM    641  NE2 GLN A  83       8.342 -18.467   9.856  1.00  0.86           N  
ATOM    642  OE1 GLN A  83       6.201 -17.787   9.962  1.00  0.87           O  
ATOM    643  N   VAL A  84       3.149 -18.136   5.631  1.00  0.94           N  
ATOM    644  CA  VAL A  84       1.786 -17.646   5.453  1.00  0.94           C  
ATOM    645  C   VAL A  84       1.513 -16.509   6.435  1.00  0.95           C  
ATOM    646  CB  VAL A  84       0.748 -18.775   5.643  1.00  0.90           C  
ATOM    647  O   VAL A  84       2.088 -16.470   7.525  1.00  0.95           O  
ATOM    648  CG1 VAL A  84       0.923 -19.855   4.576  1.00  0.76           C  
ATOM    649  CG2 VAL A  84       0.865 -19.378   7.041  1.00  0.76           C  
ATOM    650  N   PRO A  85       0.618 -15.575   6.131  1.00  0.96           N  
ATOM    651  CA  PRO A  85       0.282 -14.485   7.050  1.00  0.96           C  
ATOM    652  C   PRO A  85      -0.243 -14.986   8.393  1.00  0.96           C  
ATOM    653  CB  PRO A  85      -0.800 -13.708   6.295  1.00  0.96           C  
ATOM    654  O   PRO A  85      -1.071 -15.900   8.434  1.00  0.96           O  
ATOM    655  CG  PRO A  85      -0.578 -14.045   4.856  1.00  0.95           C  
ATOM    656  CD  PRO A  85      -0.099 -15.465   4.766  1.00  0.94           C  
ATOM    657  N   VAL A  86       0.219 -14.436   9.446  1.00  0.97           N  
ATOM    658  CA  VAL A  86      -0.384 -14.585  10.766  1.00  0.97           C  
ATOM    659  C   VAL A  86      -1.112 -13.299  11.151  1.00  0.98           C  
ATOM    660  CB  VAL A  86       0.673 -14.940  11.836  1.00  0.96           C  
ATOM    661  O   VAL A  86      -0.601 -12.199  10.926  1.00  0.97           O  
ATOM    662  CG1 VAL A  86       0.001 -15.308  13.158  1.00  0.81           C  
ATOM    663  CG2 VAL A  86       1.562 -16.082  11.349  1.00  0.82           C  
ATOM    664  N   ILE A  87      -2.287 -13.359  11.756  1.00  0.97           N  
ATOM    665  CA  ILE A  87      -3.157 -12.219  12.023  1.00  0.97           C  
ATOM    666  C   ILE A  87      -3.543 -12.199  13.501  1.00  0.97           C  
ATOM    667  CB  ILE A  87      -4.423 -12.255  11.139  1.00  0.97           C  
ATOM    668  O   ILE A  87      -3.884 -13.237  14.073  1.00  0.97           O  
ATOM    669  CG1 ILE A  87      -4.039 -12.373   9.660  1.00  0.96           C  
ATOM    670  CG2 ILE A  87      -5.288 -11.014  11.383  1.00  0.96           C  
ATOM    671  CD1 ILE A  87      -5.230 -12.459   8.715  1.00  0.94           C  
ATOM    672  N   PHE A  88      -3.543 -10.996  14.071  1.00  0.97           N  
ATOM    673  CA  PHE A  88      -3.957 -10.752  15.448  1.00  0.97           C  
ATOM    674  C   PHE A  88      -4.929  -9.581  15.521  1.00  0.97           C  
ATOM    675  CB  PHE A  88      -2.739 -10.480  16.336  1.00  0.97           C  
ATOM    676  O   PHE A  88      -4.807  -8.617  14.762  1.00  0.96           O  
ATOM    677  CG  PHE A  88      -1.763 -11.624  16.394  1.00  0.97           C  
ATOM    678  CD1 PHE A  88      -1.897 -12.624  17.350  1.00  0.96           C  
ATOM    679  CD2 PHE A  88      -0.709 -11.700  15.492  1.00  0.96           C  
ATOM    680  CE1 PHE A  88      -0.995 -13.683  17.406  1.00  0.96           C  
ATOM    681  CE2 PHE A  88       0.196 -12.756  15.542  1.00  0.95           C  
ATOM    682  CZ  PHE A  88       0.052 -13.746  16.500  1.00  0.95           C  
ATOM    683  N   THR A  89      -5.860  -9.599  16.410  1.00  0.95           N  
ATOM    684  CA  THR A  89      -6.584  -8.399  16.814  1.00  0.95           C  
ATOM    685  C   THR A  89      -5.656  -7.424  17.533  1.00  0.95           C  
ATOM    686  CB  THR A  89      -7.775  -8.746  17.726  1.00  0.95           C  
ATOM    687  O   THR A  89      -4.586  -7.811  18.007  1.00  0.94           O  
ATOM    688  CG2 THR A  89      -8.678  -9.790  17.079  1.00  0.93           C  
ATOM    689  OG1 THR A  89      -7.283  -9.261  18.970  1.00  0.94           O  
ATOM    690  N   VAL A  90      -6.077  -6.227  17.788  1.00  0.94           N  
ATOM    691  CA  VAL A  90      -5.316  -5.222  18.524  1.00  0.94           C  
ATOM    692  C   VAL A  90      -5.089  -5.694  19.959  1.00  0.93           C  
ATOM    693  CB  VAL A  90      -6.032  -3.853  18.521  1.00  0.92           C  
ATOM    694  O   VAL A  90      -4.029  -5.450  20.539  1.00  0.92           O  
ATOM    695  CG1 VAL A  90      -5.327  -2.872  19.455  1.00  0.83           C  
ATOM    696  CG2 VAL A  90      -6.100  -3.291  17.102  1.00  0.82           C  
ATOM    697  N   GLY A  91      -6.067  -6.525  20.448  1.00  0.94           N  
ATOM    698  CA  GLY A  91      -5.984  -7.119  21.772  1.00  0.94           C  
ATOM    699  C   GLY A  91      -5.149  -8.385  21.808  1.00  0.94           C  
ATOM    700  O   GLY A  91      -5.084  -9.064  22.835  1.00  0.94           O  
ATOM    701  N   GLY A  92      -4.538  -8.790  20.688  1.00  0.95           N  
ATOM    702  CA  GLY A  92      -3.562  -9.863  20.591  1.00  0.95           C  
ATOM    703  C   GLY A  92      -4.194 -11.231  20.416  1.00  0.95           C  
ATOM    704  O   GLY A  92      -3.518 -12.254  20.542  1.00  0.94           O  
ATOM    705  N   LEU A  93      -5.526 -11.361  20.226  1.00  0.96           N  
ATOM    706  CA  LEU A  93      -6.164 -12.626  19.878  1.00  0.96           C  
ATOM    707  C   LEU A  93      -5.760 -13.071  18.477  1.00  0.97           C  
ATOM    708  CB  LEU A  93      -7.687 -12.501  19.967  1.00  0.95           C  
ATOM    709  O   LEU A  93      -5.932 -12.325  17.510  1.00  0.97           O  
ATOM    710  CG  LEU A  93      -8.259 -12.141  21.339  1.00  0.87           C  
ATOM    711  CD1 LEU A  93      -9.767 -11.930  21.247  1.00  0.81           C  
ATOM    712  CD2 LEU A  93      -7.927 -13.225  22.359  1.00  0.80           C  
ATOM    713  N   ALA A  94      -5.274 -14.294  18.353  1.00  0.97           N  
ATOM    714  CA  ALA A  94      -4.919 -14.866  17.057  1.00  0.97           C  
ATOM    715  C   ALA A  94      -6.164 -15.150  16.222  1.00  0.97           C  
ATOM    716  CB  ALA A  94      -4.106 -16.145  17.245  1.00  0.96           C  
ATOM    717  O   ALA A  94      -7.124 -15.750  16.712  1.00  0.97           O  
ATOM    718  N   CYS A  95      -6.104 -14.750  14.934  1.00  0.96           N  
ATOM    719  CA  CYS A  95      -7.155 -15.000  13.954  1.00  0.96           C  
ATOM    720  C   CYS A  95      -6.788 -16.167  13.046  1.00  0.96           C  
ATOM    721  CB  CYS A  95      -7.414 -13.749  13.115  1.00  0.96           C  
ATOM    722  O   CYS A  95      -5.703 -16.186  12.461  1.00  0.95           O  
ATOM    723  SG  CYS A  95      -7.974 -12.328  14.079  1.00  0.94           S  
ATOM    724  N   PRO A  96      -7.658 -17.234  12.960  1.00  0.96           N  
ATOM    725  CA  PRO A  96      -7.398 -18.334  12.029  1.00  0.97           C  
ATOM    726  C   PRO A  96      -7.340 -17.874  10.574  1.00  0.97           C  
ATOM    727  CB  PRO A  96      -8.583 -19.277  12.256  1.00  0.96           C  
ATOM    728  O   PRO A  96      -8.200 -17.109  10.130  1.00  0.97           O  
ATOM    729  CG  PRO A  96      -9.091 -18.929  13.618  1.00  0.94           C  
ATOM    730  CD  PRO A  96      -8.896 -17.457  13.839  1.00  0.94           C  
ATOM    731  N   VAL A  97      -6.365 -18.365   9.801  1.00  0.97           N  
ATOM    732  CA  VAL A  97      -6.178 -18.110   8.377  1.00  0.97           C  
ATOM    733  C   VAL A  97      -6.272 -19.422   7.600  1.00  0.96           C  
ATOM    734  CB  VAL A  97      -4.825 -17.420   8.096  1.00  0.97           C  
ATOM    735  O   VAL A  97      -5.384 -20.273   7.697  1.00  0.95           O  
ATOM    736  CG1 VAL A  97      -4.686 -17.087   6.612  1.00  0.96           C  
ATOM    737  CG2 VAL A  97      -4.684 -16.158   8.945  1.00  0.95           C  
ATOM    738  N   ASN A  98      -7.340 -19.581   6.834  1.00  0.97           N  
ATOM    739  CA  ASN A  98      -7.501 -20.684   5.892  1.00  0.97           C  
ATOM    740  C   ASN A  98      -6.806 -20.394   4.565  1.00  0.97           C  
ATOM    741  CB  ASN A  98      -8.984 -20.980   5.662  1.00  0.96           C  
ATOM    742  O   ASN A  98      -7.240 -19.522   3.810  1.00  0.97           O  
ATOM    743  CG  ASN A  98      -9.207 -22.166   4.744  1.00  0.87           C  
ATOM    744  ND2 ASN A  98     -10.391 -22.240   4.147  1.00  0.84           N  
ATOM    745  OD1 ASN A  98      -8.323 -23.010   4.575  1.00  0.83           O  
ATOM    746  N   THR A  99      -5.738 -21.065   4.238  1.00  0.97           N  
ATOM    747  CA  THR A  99      -4.963 -20.865   3.019  1.00  0.97           C  
ATOM    748  C   THR A  99      -5.481 -21.758   1.896  1.00  0.96           C  
ATOM    749  CB  THR A  99      -3.467 -21.148   3.256  1.00  0.95           C  
ATOM    750  O   THR A  99      -5.603 -22.973   2.067  1.00  0.95           O  
ATOM    751  CG2 THR A  99      -2.646 -20.845   2.007  1.00  0.85           C  
ATOM    752  OG1 THR A  99      -2.997 -20.329   4.333  1.00  0.89           O  
ATOM    753  N   GLN A 100      -5.665 -21.208   0.701  1.00  0.96           N  
ATOM    754  CA  GLN A 100      -6.237 -21.925  -0.435  1.00  0.96           C  
ATOM    755  C   GLN A 100      -5.375 -21.755  -1.683  1.00  0.95           C  
ATOM    756  CB  GLN A 100      -7.662 -21.443  -0.711  1.00  0.96           C  
ATOM    757  O   GLN A 100      -4.781 -20.695  -1.894  1.00  0.94           O  
ATOM    758  CG  GLN A 100      -8.629 -21.691   0.439  1.00  0.95           C  
ATOM    759  CD  GLN A 100     -10.042 -21.235   0.126  1.00  0.93           C  
ATOM    760  NE2 GLN A 100     -10.954 -21.444   1.069  1.00  0.93           N  
ATOM    761  OE1 GLN A 100     -10.311 -20.699  -0.953  1.00  0.93           O  
ATOM    762  N   GLY A 101      -5.364 -22.858  -2.490  1.00  0.94           N  
ATOM    763  CA  GLY A 101      -4.737 -22.831  -3.802  1.00  0.94           C  
ATOM    764  C   GLY A 101      -3.252 -22.528  -3.748  1.00  0.94           C  
ATOM    765  O   GLY A 101      -2.529 -23.087  -2.921  1.00  0.92           O  
ATOM    766  N   SER A 102      -2.773 -21.670  -4.606  1.00  0.91           N  
ATOM    767  CA  SER A 102      -1.367 -21.316  -4.774  1.00  0.92           C  
ATOM    768  C   SER A 102      -0.922 -20.305  -3.723  1.00  0.93           C  
ATOM    769  CB  SER A 102      -1.119 -20.752  -6.174  1.00  0.91           C  
ATOM    770  O   SER A 102       0.244 -19.905  -3.693  1.00  0.92           O  
ATOM    771  OG  SER A 102      -1.989 -19.665  -6.439  1.00  0.89           O  
ATOM    772  N   ALA A 103      -1.756 -19.846  -2.836  1.00  0.94           N  
ATOM    773  CA  ALA A 103      -1.461 -18.803  -1.856  1.00  0.94           C  
ATOM    774  C   ALA A 103      -0.367 -19.252  -0.891  1.00  0.94           C  
ATOM    775  CB  ALA A 103      -2.723 -18.424  -1.086  1.00  0.93           C  
ATOM    776  O   ALA A 103       0.459 -18.444  -0.460  1.00  0.93           O  
ATOM    777  N   ALA A 104      -0.287 -20.516  -0.597  1.00  0.92           N  
ATOM    778  CA  ALA A 104       0.708 -21.082   0.309  1.00  0.92           C  
ATOM    779  C   ALA A 104       2.122 -20.865  -0.223  1.00  0.90           C  
ATOM    780  CB  ALA A 104       0.447 -22.571   0.524  1.00  0.90           C  
ATOM    781  O   ALA A 104       3.070 -20.726   0.553  1.00  0.88           O  
ATOM    782  N   THR A 105       2.267 -20.844  -1.526  1.00  0.94           N  
ATOM    783  CA  THR A 105       3.579 -20.779  -2.160  1.00  0.94           C  
ATOM    784  C   THR A 105       3.845 -19.380  -2.709  1.00  0.94           C  
ATOM    785  CB  THR A 105       3.703 -21.811  -3.296  1.00  0.92           C  
ATOM    786  O   THR A 105       4.974 -19.061  -3.088  1.00  0.93           O  
ATOM    787  CG2 THR A 105       3.660 -23.235  -2.752  1.00  0.87           C  
ATOM    788  OG1 THR A 105       2.620 -21.631  -4.217  1.00  0.90           O  
ATOM    789  N   TYR A 106       2.942 -18.497  -2.736  1.00  0.94           N  
ATOM    790  CA  TYR A 106       3.011 -17.186  -3.371  1.00  0.95           C  
ATOM    791  C   TYR A 106       4.060 -16.308  -2.699  1.00  0.93           C  
ATOM    792  CB  TYR A 106       1.645 -16.495  -3.327  1.00  0.95           C  
ATOM    793  O   TYR A 106       4.788 -15.575  -3.371  1.00  0.91           O  
ATOM    794  CG  TYR A 106       1.618 -15.159  -4.029  1.00  0.97           C  
ATOM    795  CD1 TYR A 106       1.830 -15.068  -5.403  1.00  0.96           C  
ATOM    796  CD2 TYR A 106       1.381 -13.986  -3.322  1.00  0.96           C  
ATOM    797  CE1 TYR A 106       1.808 -13.839  -6.055  1.00  0.96           C  
ATOM    798  CE2 TYR A 106       1.356 -12.752  -3.963  1.00  0.96           C  
ATOM    799  OH  TYR A 106       1.547 -11.470  -5.967  1.00  0.93           O  
ATOM    800  CZ  TYR A 106       1.570 -12.689  -5.327  1.00  0.96           C  
ATOM    801  N   LEU A 107       4.262 -16.464  -1.352  1.00  0.93           N  
ATOM    802  CA  LEU A 107       5.204 -15.659  -0.581  1.00  0.93           C  
ATOM    803  C   LEU A 107       6.469 -16.452  -0.271  1.00  0.89           C  
ATOM    804  CB  LEU A 107       4.558 -15.177   0.721  1.00  0.91           C  
ATOM    805  O   LEU A 107       7.371 -15.951   0.405  1.00  0.84           O  
ATOM    806  CG  LEU A 107       3.398 -14.191   0.577  1.00  0.92           C  
ATOM    807  CD1 LEU A 107       2.820 -13.849   1.947  1.00  0.89           C  
ATOM    808  CD2 LEU A 107       3.855 -12.929  -0.146  1.00  0.89           C  
ATOM    809  N   SER A 108       6.602 -17.675  -0.768  1.00  0.92           N  
ATOM    810  CA  SER A 108       7.711 -18.560  -0.425  1.00  0.91           C  
ATOM    811  C   SER A 108       9.040 -17.997  -0.920  1.00  0.86           C  
ATOM    812  CB  SER A 108       7.487 -19.953  -1.012  1.00  0.89           C  
ATOM    813  O   SER A 108      10.089 -18.257  -0.327  1.00  0.82           O  
ATOM    814  OG  SER A 108       7.431 -19.900  -2.427  1.00  0.86           O  
ATOM    815  N   SER A 109       8.966 -17.160  -1.927  1.00  0.87           N  
ATOM    816  CA  SER A 109      10.154 -16.562  -2.528  1.00  0.86           C  
ATOM    817  C   SER A 109      10.487 -15.223  -1.879  1.00  0.85           C  
ATOM    818  CB  SER A 109       9.956 -16.373  -4.033  1.00  0.84           C  
ATOM    819  O   SER A 109      11.513 -14.615  -2.192  1.00  0.82           O  
ATOM    820  OG  SER A 109       8.843 -15.535  -4.293  1.00  0.82           O  
ATOM    821  N   SER A 110       9.722 -14.674  -0.959  1.00  0.85           N  
ATOM    822  CA  SER A 110       9.927 -13.378  -0.319  1.00  0.85           C  
ATOM    823  C   SER A 110      10.774 -13.512   0.942  1.00  0.84           C  
ATOM    824  CB  SER A 110       8.585 -12.731   0.025  1.00  0.81           C  
ATOM    825  O   SER A 110      10.242 -13.714   2.035  1.00  0.80           O  
ATOM    826  OG  SER A 110       8.768 -11.397   0.466  1.00  0.75           O  
ATOM    827  N   SER A 111      12.112 -13.385   0.815  1.00  0.87           N  
ATOM    828  CA  SER A 111      13.049 -13.451   1.931  1.00  0.87           C  
ATOM    829  C   SER A 111      13.084 -12.136   2.703  1.00  0.86           C  
ATOM    830  CB  SER A 111      14.453 -13.796   1.433  1.00  0.85           C  
ATOM    831  O   SER A 111      13.558 -12.090   3.839  1.00  0.83           O  
ATOM    832  OG  SER A 111      14.869 -12.884   0.431  1.00  0.84           O  
ATOM    833  N   LEU A 112      12.599 -11.088   2.125  1.00  0.89           N  
ATOM    834  CA  LEU A 112      12.551  -9.744   2.691  1.00  0.91           C  
ATOM    835  C   LEU A 112      11.170  -9.125   2.504  1.00  0.92           C  
ATOM    836  CB  LEU A 112      13.615  -8.852   2.045  1.00  0.88           C  
ATOM    837  O   LEU A 112      11.010  -8.174   1.735  1.00  0.90           O  
ATOM    838  CG  LEU A 112      15.070  -9.278   2.245  1.00  0.84           C  
ATOM    839  CD1 LEU A 112      16.000  -8.390   1.425  1.00  0.80           C  
ATOM    840  CD2 LEU A 112      15.443  -9.233   3.722  1.00  0.81           C  
ATOM    841  N   PRO A 113      10.130  -9.604   3.215  1.00  0.92           N  
ATOM    842  CA  PRO A 113       8.761  -9.142   2.974  1.00  0.93           C  
ATOM    843  C   PRO A 113       8.626  -7.624   3.066  1.00  0.93           C  
ATOM    844  CB  PRO A 113       7.957  -9.829   4.081  1.00  0.92           C  
ATOM    845  O   PRO A 113       7.888  -7.018   2.285  1.00  0.92           O  
ATOM    846  CG  PRO A 113       8.690 -11.104   4.351  1.00  0.92           C  
ATOM    847  CD  PRO A 113      10.163 -10.848   4.200  1.00  0.91           C  
ATOM    848  N   ARG A 114       9.343  -6.938   3.835  1.00  0.93           N  
ATOM    849  CA  ARG A 114       9.293  -5.490   4.015  1.00  0.92           C  
ATOM    850  C   ARG A 114       9.612  -4.765   2.712  1.00  0.91           C  
ATOM    851  CB  ARG A 114      10.267  -5.052   5.111  1.00  0.90           C  
ATOM    852  O   ARG A 114       9.018  -3.727   2.412  1.00  0.89           O  
ATOM    853  CG  ARG A 114      10.258  -3.555   5.380  1.00  0.83           C  
ATOM    854  CD  ARG A 114      11.211  -3.179   6.506  1.00  0.79           C  
ATOM    855  NE  ARG A 114      10.714  -3.624   7.805  1.00  0.77           N  
ATOM    856  NH1 ARG A 114       9.511  -1.699   8.235  1.00  0.72           N  
ATOM    857  NH2 ARG A 114       9.525  -3.412   9.758  1.00  0.67           N  
ATOM    858  CZ  ARG A 114       9.918  -2.910   8.596  1.00  0.74           C  
ATOM    859  N   GLU A 115      10.556  -5.297   1.936  1.00  0.92           N  
ATOM    860  CA  GLU A 115      11.026  -4.673   0.703  1.00  0.92           C  
ATOM    861  C   GLU A 115      10.275  -5.215  -0.510  1.00  0.92           C  
ATOM    862  CB  GLU A 115      12.531  -4.890   0.529  1.00  0.91           C  
ATOM    863  O   GLU A 115      10.057  -4.493  -1.486  1.00  0.91           O  
ATOM    864  CG  GLU A 115      13.377  -4.213   1.598  1.00  0.86           C  
ATOM    865  CD  GLU A 115      14.872  -4.360   1.363  1.00  0.83           C  
ATOM    866  OE1 GLU A 115      15.272  -4.820   0.269  1.00  0.83           O  
ATOM    867  OE2 GLU A 115      15.649  -4.012   2.280  1.00  0.83           O  
ATOM    868  N   THR A 116       9.842  -6.457  -0.427  1.00  0.94           N  
ATOM    869  CA  THR A 116       9.455  -7.208  -1.616  1.00  0.95           C  
ATOM    870  C   THR A 116       7.954  -7.484  -1.616  1.00  0.95           C  
ATOM    871  CB  THR A 116      10.224  -8.539  -1.711  1.00  0.93           C  
ATOM    872  O   THR A 116       7.433  -8.111  -2.541  1.00  0.94           O  
ATOM    873  CG2 THR A 116      11.720  -8.299  -1.885  1.00  0.88           C  
ATOM    874  OG1 THR A 116      10.009  -9.295  -0.512  1.00  0.90           O  
ATOM    875  N   THR A 117       7.236  -7.049  -0.566  1.00  0.95           N  
ATOM    876  CA  THR A 117       5.797  -7.269  -0.478  1.00  0.96           C  
ATOM    877  C   THR A 117       5.070  -5.967  -0.156  1.00  0.95           C  
ATOM    878  CB  THR A 117       5.458  -8.328   0.588  1.00  0.95           C  
ATOM    879  O   THR A 117       5.614  -5.100   0.530  1.00  0.95           O  
ATOM    880  CG2 THR A 117       3.974  -8.678   0.562  1.00  0.88           C  
ATOM    881  OG1 THR A 117       6.222  -9.513   0.335  1.00  0.91           O  
ATOM    882  N   GLN A 118       3.844  -5.797  -0.611  1.00  0.96           N  
ATOM    883  CA  GLN A 118       2.912  -4.730  -0.259  1.00  0.96           C  
ATOM    884  C   GLN A 118       1.552  -5.296   0.139  1.00  0.96           C  
ATOM    885  CB  GLN A 118       2.753  -3.750  -1.422  1.00  0.96           C  
ATOM    886  O   GLN A 118       1.037  -6.205  -0.515  1.00  0.96           O  
ATOM    887  CG  GLN A 118       1.827  -2.580  -1.118  1.00  0.95           C  
ATOM    888  CD  GLN A 118       1.739  -1.588  -2.263  1.00  0.94           C  
ATOM    889  NE2 GLN A 118       0.890  -0.578  -2.108  1.00  0.93           N  
ATOM    890  OE1 GLN A 118       2.428  -1.729  -3.278  1.00  0.93           O  
ATOM    891  N   LEU A 119       1.016  -4.807   1.186  1.00  0.97           N  
ATOM    892  CA  LEU A 119      -0.359  -5.062   1.601  1.00  0.97           C  
ATOM    893  C   LEU A 119      -1.219  -3.814   1.430  1.00  0.96           C  
ATOM    894  CB  LEU A 119      -0.401  -5.530   3.058  1.00  0.96           C  
ATOM    895  O   LEU A 119      -0.767  -2.701   1.711  1.00  0.95           O  
ATOM    896  CG  LEU A 119       0.307  -6.850   3.367  1.00  0.94           C  
ATOM    897  CD1 LEU A 119       0.254  -7.143   4.863  1.00  0.90           C  
ATOM    898  CD2 LEU A 119      -0.317  -7.991   2.571  1.00  0.90           C  
ATOM    899  N   MET A 120      -2.436  -3.972   0.956  1.00  0.95           N  
ATOM    900  CA  MET A 120      -3.435  -2.918   0.809  1.00  0.95           C  
ATOM    901  C   MET A 120      -4.828  -3.437   1.151  1.00  0.95           C  
ATOM    902  CB  MET A 120      -3.421  -2.357  -0.614  1.00  0.95           C  
ATOM    903  O   MET A 120      -5.313  -4.382   0.527  1.00  0.94           O  
ATOM    904  CG  MET A 120      -4.385  -1.202  -0.828  1.00  0.94           C  
ATOM    905  SD  MET A 120      -4.435  -0.642  -2.575  1.00  0.94           S  
ATOM    906  CE  MET A 120      -5.299  -2.044  -3.336  1.00  0.91           C  
ATOM    907  N   THR A 121      -5.450  -2.792   2.072  1.00  0.94           N  
ATOM    908  CA  THR A 121      -6.773  -3.192   2.538  1.00  0.93           C  
ATOM    909  C   THR A 121      -7.854  -2.306   1.926  1.00  0.92           C  
ATOM    910  CB  THR A 121      -6.866  -3.133   4.074  1.00  0.93           C  
ATOM    911  O   THR A 121      -7.755  -1.078   1.969  1.00  0.90           O  
ATOM    912  CG2 THR A 121      -8.240  -3.582   4.560  1.00  0.91           C  
ATOM    913  OG1 THR A 121      -5.867  -3.990   4.641  1.00  0.92           O  
ATOM    914  N   ILE A 122      -8.885  -3.053   1.386  1.00  0.92           N  
ATOM    915  CA  ILE A 122     -10.119  -2.450   0.895  1.00  0.91           C  
ATOM    916  C   ILE A 122     -11.322  -3.220   1.436  1.00  0.90           C  
ATOM    917  CB  ILE A 122     -10.156  -2.415  -0.650  1.00  0.90           C  
ATOM    918  O   ILE A 122     -11.601  -4.337   0.994  1.00  0.89           O  
ATOM    919  CG1 ILE A 122      -8.899  -1.729  -1.198  1.00  0.84           C  
ATOM    920  CG2 ILE A 122     -11.423  -1.713  -1.144  1.00  0.83           C  
ATOM    921  CD1 ILE A 122      -8.724  -1.870  -2.704  1.00  0.81           C  
ATOM    922  N   GLY A 123     -11.996  -2.621   2.405  1.00  0.89           N  
ATOM    923  CA  GLY A 123     -13.082  -3.324   3.070  1.00  0.89           C  
ATOM    924  C   GLY A 123     -12.655  -4.652   3.667  1.00  0.90           C  
ATOM    925  O   GLY A 123     -11.801  -4.693   4.556  1.00  0.89           O  
ATOM    926  N   ASP A 124     -13.250  -5.778   3.206  1.00  0.90           N  
ATOM    927  CA  ASP A 124     -12.973  -7.112   3.730  1.00  0.91           C  
ATOM    928  C   ASP A 124     -11.810  -7.763   2.986  1.00  0.92           C  
ATOM    929  CB  ASP A 124     -14.219  -7.995   3.634  1.00  0.90           C  
ATOM    930  O   ASP A 124     -11.409  -8.884   3.309  1.00  0.92           O  
ATOM    931  CG  ASP A 124     -15.304  -7.600   4.621  1.00  0.88           C  
ATOM    932  OD1 ASP A 124     -14.981  -7.280   5.785  1.00  0.87           O  
ATOM    933  OD2 ASP A 124     -16.491  -7.610   4.231  1.00  0.87           O  
ATOM    934  N   TYR A 125     -11.268  -7.065   2.059  1.00  0.92           N  
ATOM    935  CA  TYR A 125     -10.186  -7.598   1.240  1.00  0.93           C  
ATOM    936  C   TYR A 125      -8.867  -6.903   1.559  1.00  0.93           C  
ATOM    937  CB  TYR A 125     -10.511  -7.442  -0.248  1.00  0.91           C  
ATOM    938  O   TYR A 125      -8.776  -5.675   1.501  1.00  0.92           O  
ATOM    939  CG  TYR A 125     -11.741  -8.201  -0.684  1.00  0.87           C  
ATOM    940  CD1 TYR A 125     -11.642  -9.495  -1.190  1.00  0.84           C  
ATOM    941  CD2 TYR A 125     -13.004  -7.627  -0.590  1.00  0.84           C  
ATOM    942  CE1 TYR A 125     -12.772 -10.198  -1.594  1.00  0.84           C  
ATOM    943  CE2 TYR A 125     -14.141  -8.320  -0.991  1.00  0.84           C  
ATOM    944  OH  TYR A 125     -15.138 -10.294  -1.889  1.00  0.76           O  
ATOM    945  CZ  TYR A 125     -14.016  -9.603  -1.490  1.00  0.83           C  
ATOM    946  N   THR A 126      -7.858  -7.649   1.851  1.00  0.95           N  
ATOM    947  CA  THR A 126      -6.478  -7.176   1.829  1.00  0.95           C  
ATOM    948  C   THR A 126      -5.707  -7.813   0.676  1.00  0.96           C  
ATOM    949  CB  THR A 126      -5.762  -7.479   3.158  1.00  0.95           C  
ATOM    950  O   THR A 126      -5.448  -9.019   0.686  1.00  0.95           O  
ATOM    951  CG2 THR A 126      -4.320  -6.983   3.132  1.00  0.94           C  
ATOM    952  OG1 THR A 126      -6.459  -6.829   4.228  1.00  0.94           O  
ATOM    953  N   PHE A 127      -5.377  -7.007  -0.308  1.00  0.96           N  
ATOM    954  CA  PHE A 127      -4.526  -7.455  -1.405  1.00  0.97           C  
ATOM    955  C   PHE A 127      -3.096  -7.675  -0.926  1.00  0.97           C  
ATOM    956  CB  PHE A 127      -4.545  -6.438  -2.550  1.00  0.96           C  
ATOM    957  O   PHE A 127      -2.548  -6.851  -0.191  1.00  0.96           O  
ATOM    958  CG  PHE A 127      -5.869  -6.348  -3.260  1.00  0.95           C  
ATOM    959  CD1 PHE A 127      -6.094  -7.056  -4.434  1.00  0.94           C  
ATOM    960  CD2 PHE A 127      -6.890  -5.554  -2.753  1.00  0.93           C  
ATOM    961  CE1 PHE A 127      -7.319  -6.974  -5.093  1.00  0.92           C  
ATOM    962  CE2 PHE A 127      -8.116  -5.467  -3.406  1.00  0.92           C  
ATOM    963  CZ  PHE A 127      -8.328  -6.178  -4.576  1.00  0.92           C  
ATOM    964  N   VAL A 128      -2.515  -8.771  -1.310  1.00  0.97           N  
ATOM    965  CA  VAL A 128      -1.138  -9.167  -1.032  1.00  0.97           C  
ATOM    966  C   VAL A 128      -0.343  -9.224  -2.335  1.00  0.97           C  
ATOM    967  CB  VAL A 128      -1.074 -10.531  -0.309  1.00  0.97           C  
ATOM    968  O   VAL A 128      -0.551 -10.119  -3.158  1.00  0.96           O  
ATOM    969  CG1 VAL A 128       0.361 -10.860   0.099  1.00  0.96           C  
ATOM    970  CG2 VAL A 128      -1.994 -10.531   0.910  1.00  0.96           C  
ATOM    971  N   LEU A 129       0.583  -8.305  -2.502  1.00  0.97           N  
ATOM    972  CA  LEU A 129       1.454  -8.213  -3.668  1.00  0.97           C  
ATOM    973  C   LEU A 129       2.855  -8.722  -3.341  1.00  0.97           C  
ATOM    974  CB  LEU A 129       1.528  -6.769  -4.169  1.00  0.97           C  
ATOM    975  O   LEU A 129       3.522  -8.188  -2.452  1.00  0.96           O  
ATOM    976  CG  LEU A 129       2.543  -6.486  -5.278  1.00  0.96           C  
ATOM    977  CD1 LEU A 129       2.194  -7.283  -6.531  1.00  0.95           C  
ATOM    978  CD2 LEU A 129       2.599  -4.994  -5.585  1.00  0.94           C  
ATOM    979  N   ASN A 130       3.315  -9.702  -4.093  1.00  0.96           N  
ATOM    980  CA  ASN A 130       4.715 -10.100  -4.186  1.00  0.96           C  
ATOM    981  C   ASN A 130       5.430  -9.376  -5.323  1.00  0.96           C  
ATOM    982  CB  ASN A 130       4.832 -11.615  -4.364  1.00  0.96           C  
ATOM    983  O   ASN A 130       5.283  -9.745  -6.489  1.00  0.95           O  
ATOM    984  CG  ASN A 130       6.268 -12.099  -4.325  1.00  0.94           C  
ATOM    985  ND2 ASN A 130       6.450 -13.413  -4.259  1.00  0.93           N  
ATOM    986  OD1 ASN A 130       7.207 -11.299  -4.353  1.00  0.93           O  
ATOM    987  N   ARG A 131       6.352  -8.461  -5.023  1.00  0.96           N  
ATOM    988  CA  ARG A 131       7.003  -7.549  -5.959  1.00  0.95           C  
ATOM    989  C   ARG A 131       8.161  -8.235  -6.676  1.00  0.94           C  
ATOM    990  CB  ARG A 131       7.502  -6.299  -5.233  1.00  0.94           C  
ATOM    991  O   ARG A 131       8.906  -7.593  -7.418  1.00  0.92           O  
ATOM    992  CG  ARG A 131       6.390  -5.420  -4.683  1.00  0.93           C  
ATOM    993  CD  ARG A 131       6.939  -4.168  -4.013  1.00  0.91           C  
ATOM    994  NE  ARG A 131       5.873  -3.241  -3.647  1.00  0.89           N  
ATOM    995  NH1 ARG A 131       7.286  -1.639  -2.767  1.00  0.85           N  
ATOM    996  NH2 ARG A 131       5.019  -1.296  -2.773  1.00  0.84           N  
ATOM    997  CZ  ARG A 131       6.062  -2.061  -3.063  1.00  0.87           C  
ATOM    998  N   LYS A 132       8.382  -9.513  -6.441  1.00  0.95           N  
ATOM    999  CA  LYS A 132       9.409 -10.290  -7.129  1.00  0.94           C  
ATOM   1000  C   LYS A 132       8.788 -11.234  -8.156  1.00  0.93           C  
ATOM   1001  CB  LYS A 132      10.244 -11.085  -6.125  1.00  0.93           C  
ATOM   1002  O   LYS A 132       9.499 -11.826  -8.971  1.00  0.92           O  
ATOM   1003  CG  LYS A 132      11.153 -10.226  -5.259  1.00  0.88           C  
ATOM   1004  CD  LYS A 132      12.082 -11.079  -4.405  1.00  0.84           C  
ATOM   1005  CE  LYS A 132      13.056 -10.221  -3.608  1.00  0.80           C  
ATOM   1006  NZ  LYS A 132      13.952 -11.053  -2.749  1.00  0.80           N  
ATOM   1007  N   MET A 133       7.499 -11.399  -8.036  1.00  0.95           N  
ATOM   1008  CA  MET A 133       6.784 -12.334  -8.900  1.00  0.95           C  
ATOM   1009  C   MET A 133       6.384 -11.666 -10.211  1.00  0.95           C  
ATOM   1010  CB  MET A 133       5.544 -12.881  -8.191  1.00  0.93           C  
ATOM   1011  O   MET A 133       5.534 -10.774 -10.224  1.00  0.94           O  
ATOM   1012  CG  MET A 133       4.820 -13.965  -8.972  1.00  0.86           C  
ATOM   1013  SD  MET A 133       5.773 -15.532  -9.049  1.00  0.85           S  
ATOM   1014  CE  MET A 133       5.684 -16.045  -7.311  1.00  0.75           C  
ATOM   1015  N   PRO A 134       7.047 -12.085 -11.380  1.00  0.95           N  
ATOM   1016  CA  PRO A 134       6.600 -11.558 -12.672  1.00  0.95           C  
ATOM   1017  C   PRO A 134       5.186 -12.006 -13.034  1.00  0.96           C  
ATOM   1018  CB  PRO A 134       7.623 -12.127 -13.658  1.00  0.94           C  
ATOM   1019  O   PRO A 134       4.818 -13.158 -12.792  1.00  0.95           O  
ATOM   1020  CG  PRO A 134       8.084 -13.405 -13.035  1.00  0.91           C  
ATOM   1021  CD  PRO A 134       8.035 -13.253 -11.542  1.00  0.91           C  
ATOM   1022  N   VAL A 135       4.453 -11.097 -13.655  1.00  0.95           N  
ATOM   1023  CA  VAL A 135       3.091 -11.373 -14.099  1.00  0.95           C  
ATOM   1024  C   VAL A 135       3.121 -12.298 -15.314  1.00  0.94           C  
ATOM   1025  CB  VAL A 135       2.330 -10.072 -14.438  1.00  0.94           C  
ATOM   1026  O   VAL A 135       3.941 -12.120 -16.218  1.00  0.93           O  
ATOM   1027  CG1 VAL A 135       0.915 -10.385 -14.922  1.00  0.92           C  
ATOM   1028  CG2 VAL A 135       2.291  -9.146 -13.224  1.00  0.92           C  
ATOM   1029  N   GLN A 136       2.262 -13.287 -15.306  1.00  0.95           N  
ATOM   1030  CA  GLN A 136       2.110 -14.241 -16.399  1.00  0.95           C  
ATOM   1031  C   GLN A 136       0.650 -14.363 -16.825  1.00  0.95           C  
ATOM   1032  CB  GLN A 136       2.655 -15.612 -15.995  1.00  0.94           C  
ATOM   1033  O   GLN A 136      -0.255 -14.273 -15.992  1.00  0.94           O  
ATOM   1034  CG  GLN A 136       4.139 -15.608 -15.654  1.00  0.90           C  
ATOM   1035  CD  GLN A 136       4.652 -16.977 -15.249  1.00  0.87           C  
ATOM   1036  NE2 GLN A 136       5.963 -17.090 -15.068  1.00  0.87           N  
ATOM   1037  OE1 GLN A 136       3.875 -17.926 -15.098  1.00  0.88           O  
ATOM   1038  N   ALA A 137       0.443 -14.579 -18.061  1.00  0.95           N  
ATOM   1039  CA  ALA A 137      -0.862 -14.994 -18.568  1.00  0.94           C  
ATOM   1040  C   ALA A 137      -1.090 -16.486 -18.340  1.00  0.94           C  
ATOM   1041  CB  ALA A 137      -0.987 -14.661 -20.053  1.00  0.93           C  
ATOM   1042  O   ALA A 137      -0.134 -17.260 -18.256  1.00  0.93           O  
ATOM   1043  N   ARG A 138      -2.324 -16.871 -18.351  1.00  0.95           N  
ATOM   1044  CA  ARG A 138      -2.682 -18.285 -18.378  1.00  0.94           C  
ATOM   1045  C   ARG A 138      -2.384 -18.900 -19.741  1.00  0.91           C  
ATOM   1046  CB  ARG A 138      -4.161 -18.472 -18.031  1.00  0.92           C  
ATOM   1047  O   ARG A 138      -2.493 -18.227 -20.769  1.00  0.88           O  
ATOM   1048  CG  ARG A 138      -4.490 -18.202 -16.571  1.00  0.87           C  
ATOM   1049  CD  ARG A 138      -5.915 -18.615 -16.229  1.00  0.85           C  
ATOM   1050  NE  ARG A 138      -6.873 -18.104 -17.204  1.00  0.83           N  
ATOM   1051  NH1 ARG A 138      -8.670 -18.112 -15.752  1.00  0.79           N  
ATOM   1052  NH2 ARG A 138      -8.943 -17.410 -17.917  1.00  0.77           N  
ATOM   1053  CZ  ARG A 138      -8.160 -17.876 -16.956  1.00  0.77           C  
ATOM   1054  N   GLY A 139      -1.951 -20.249 -19.786  1.00  0.91           N  
ATOM   1055  CA  GLY A 139      -1.577 -20.937 -21.011  1.00  0.92           C  
ATOM   1056  C   GLY A 139      -2.771 -21.379 -21.836  1.00  0.90           C  
ATOM   1057  O   GLY A 139      -2.612 -21.865 -22.958  1.00  0.88           O  
ATOM   1058  N   ASP A 140      -3.997 -21.291 -21.328  1.00  0.94           N  
ATOM   1059  CA  ASP A 140      -5.202 -21.652 -22.069  1.00  0.94           C  
ATOM   1060  C   ASP A 140      -5.532 -20.601 -23.126  1.00  0.94           C  
ATOM   1061  CB  ASP A 140      -6.385 -21.829 -21.115  1.00  0.92           C  
ATOM   1062  O   ASP A 140      -5.542 -19.403 -22.836  1.00  0.94           O  
ATOM   1063  CG  ASP A 140      -6.700 -20.573 -20.322  1.00  0.87           C  
ATOM   1064  OD1 ASP A 140      -5.765 -19.817 -19.979  1.00  0.85           O  
ATOM   1065  OD2 ASP A 140      -7.894 -20.339 -20.034  1.00  0.85           O  
ATOM   1066  N   VAL A 141      -5.838 -21.018 -24.373  1.00  0.93           N  
ATOM   1067  CA  VAL A 141      -6.254 -20.209 -25.514  1.00  0.94           C  
ATOM   1068  C   VAL A 141      -7.706 -20.524 -25.869  1.00  0.92           C  
ATOM   1069  CB  VAL A 141      -5.343 -20.445 -26.740  1.00  0.90           C  
ATOM   1070  O   VAL A 141      -8.188 -21.630 -25.612  1.00  0.90           O  
ATOM   1071  CG1 VAL A 141      -3.915 -19.991 -26.446  1.00  0.75           C  
ATOM   1072  CG2 VAL A 141      -5.366 -21.918 -27.145  1.00  0.74           C  
ATOM   1073  N   THR A 142      -8.467 -19.564 -26.406  1.00  0.92           N  
ATOM   1074  CA  THR A 142      -9.813 -19.809 -26.912  1.00  0.92           C  
ATOM   1075  C   THR A 142      -9.789 -20.843 -28.034  1.00  0.91           C  
ATOM   1076  CB  THR A 142     -10.463 -18.509 -27.422  1.00  0.90           C  
ATOM   1077  O   THR A 142      -8.810 -20.938 -28.778  1.00  0.89           O  
ATOM   1078  CG2 THR A 142     -10.689 -17.523 -26.281  1.00  0.82           C  
ATOM   1079  OG1 THR A 142      -9.606 -17.905 -28.399  1.00  0.81           O  
ATOM   1080  N   PRO A 143     -10.866 -21.588 -28.158  1.00  0.91           N  
ATOM   1081  CA  PRO A 143     -10.897 -22.584 -29.231  1.00  0.91           C  
ATOM   1082  C   PRO A 143     -10.666 -21.972 -30.611  1.00  0.92           C  
ATOM   1083  CB  PRO A 143     -12.306 -23.174 -29.125  1.00  0.90           C  
ATOM   1084  O   PRO A 143     -11.154 -20.874 -30.893  1.00  0.91           O  
ATOM   1085  CG  PRO A 143     -12.716 -22.930 -27.708  1.00  0.90           C  
ATOM   1086  CD  PRO A 143     -12.142 -21.616 -27.265  1.00  0.91           C  
ATOM   1087  N   SER A 144      -9.936 -22.659 -31.423  1.00  0.89           N  
ATOM   1088  CA  SER A 144      -9.746 -22.268 -32.817  1.00  0.91           C  
ATOM   1089  C   SER A 144     -11.076 -22.211 -33.561  1.00  0.90           C  
ATOM   1090  CB  SER A 144      -8.799 -23.240 -33.522  1.00  0.87           C  
ATOM   1091  O   SER A 144     -12.073 -22.775 -33.106  1.00  0.89           O  
ATOM   1092  OG  SER A 144      -7.533 -23.261 -32.885  1.00  0.77           O  
ATOM   1093  N   LEU A 145     -11.062 -21.488 -34.672  1.00  0.91           N  
ATOM   1094  CA  LEU A 145     -12.227 -21.468 -35.550  1.00  0.91           C  
ATOM   1095  C   LEU A 145     -12.544 -22.869 -36.064  1.00  0.87           C  
ATOM   1096  CB  LEU A 145     -11.995 -20.520 -36.729  1.00  0.90           C  
ATOM   1097  O   LEU A 145     -11.639 -23.611 -36.453  1.00  0.85           O  
ATOM   1098  CG  LEU A 145     -11.884 -19.032 -36.390  1.00  0.91           C  
ATOM   1099  CD1 LEU A 145     -11.446 -18.240 -37.618  1.00  0.89           C  
ATOM   1100  CD2 LEU A 145     -13.211 -18.505 -35.853  1.00  0.89           C  
ATOM   1101  N   ASP A 146     -13.839 -23.177 -35.986  1.00  0.90           N  
ATOM   1102  CA  ASP A 146     -14.284 -24.421 -36.604  1.00  0.89           C  
ATOM   1103  C   ASP A 146     -14.122 -24.369 -38.122  1.00  0.89           C  
ATOM   1104  CB  ASP A 146     -15.742 -24.710 -36.241  1.00  0.86           C  
ATOM   1105  O   ASP A 146     -13.917 -23.296 -38.693  1.00  0.87           O  
ATOM   1106  CG  ASP A 146     -16.700 -23.643 -36.742  1.00  0.79           C  
ATOM   1107  OD1 ASP A 146     -16.352 -22.908 -37.692  1.00  0.76           O  
ATOM   1108  OD2 ASP A 146     -17.812 -23.535 -36.181  1.00  0.77           O  
ATOM   1109  N   ASN A 147     -14.072 -25.478 -38.779  1.00  0.94           N  
ATOM   1110  CA  ASN A 147     -13.854 -25.545 -40.220  1.00  0.94           C  
ATOM   1111  C   ASN A 147     -15.163 -25.403 -40.992  1.00  0.94           C  
ATOM   1112  CB  ASN A 147     -13.154 -26.853 -40.597  1.00  0.90           C  
ATOM   1113  O   ASN A 147     -15.348 -26.040 -42.030  1.00  0.92           O  
ATOM   1114  CG  ASN A 147     -12.490 -26.788 -41.958  1.00  0.82           C  
ATOM   1115  ND2 ASN A 147     -12.378 -27.935 -42.618  1.00  0.81           N  
ATOM   1116  OD1 ASN A 147     -12.080 -25.717 -42.412  1.00  0.79           O  
ATOM   1117  N   LYS A 148     -16.058 -24.587 -40.504  1.00  0.94           N  
ATOM   1118  CA  LYS A 148     -17.357 -24.264 -41.088  1.00  0.95           C  
ATOM   1119  C   LYS A 148     -17.301 -22.949 -41.859  1.00  0.95           C  
ATOM   1120  CB  LYS A 148     -18.431 -24.191 -40.002  1.00  0.94           C  
ATOM   1121  O   LYS A 148     -16.569 -22.032 -41.480  1.00  0.95           O  
ATOM   1122  CG  LYS A 148     -18.717 -25.522 -39.322  1.00  0.92           C  
ATOM   1123  CD  LYS A 148     -19.721 -25.366 -38.187  1.00  0.91           C  
ATOM   1124  CE  LYS A 148     -19.988 -26.693 -37.490  1.00  0.89           C  
ATOM   1125  NZ  LYS A 148     -20.418 -26.497 -36.073  1.00  0.89           N  
ATOM   1126  N   GLY A 149     -18.029 -22.897 -42.953  1.00  0.96           N  
ATOM   1127  CA  GLY A 149     -18.408 -21.700 -43.687  1.00  0.97           C  
ATOM   1128  C   GLY A 149     -19.909 -21.545 -43.841  1.00  0.97           C  
ATOM   1129  O   GLY A 149     -20.646 -22.533 -43.818  1.00  0.96           O  
ATOM   1130  N   LEU A 150     -20.321 -20.367 -43.890  1.00  0.95           N  
ATOM   1131  CA  LEU A 150     -21.724 -20.061 -44.148  1.00  0.96           C  
ATOM   1132  C   LEU A 150     -21.912 -19.528 -45.565  1.00  0.96           C  
ATOM   1133  CB  LEU A 150     -22.246 -19.041 -43.133  1.00  0.96           C  
ATOM   1134  O   LEU A 150     -21.097 -18.739 -46.049  1.00  0.95           O  
ATOM   1135  CG  LEU A 150     -21.976 -19.352 -41.660  1.00  0.96           C  
ATOM   1136  CD1 LEU A 150     -22.560 -18.258 -40.772  1.00  0.95           C  
ATOM   1137  CD2 LEU A 150     -22.551 -20.714 -41.287  1.00  0.95           C  
ATOM   1138  N   VAL A 151     -22.909 -19.994 -46.231  1.00  0.97           N  
ATOM   1139  CA  VAL A 151     -23.432 -19.338 -47.425  1.00  0.97           C  
ATOM   1140  C   VAL A 151     -24.832 -18.795 -47.146  1.00  0.97           C  
ATOM   1141  CB  VAL A 151     -23.466 -20.302 -48.633  1.00  0.97           C  
ATOM   1142  O   VAL A 151     -25.773 -19.565 -46.937  1.00  0.96           O  
ATOM   1143  CG1 VAL A 151     -23.963 -19.581 -49.885  1.00  0.97           C  
ATOM   1144  CG2 VAL A 151     -22.083 -20.904 -48.873  1.00  0.97           C  
ATOM   1145  N   TYR A 152     -24.952 -17.468 -47.078  1.00  0.96           N  
ATOM   1146  CA  TYR A 152     -26.156 -16.703 -46.773  1.00  0.96           C  
ATOM   1147  C   TYR A 152     -26.831 -16.218 -48.051  1.00  0.95           C  
ATOM   1148  CB  TYR A 152     -25.821 -15.509 -45.874  1.00  0.95           C  
ATOM   1149  O   TYR A 152     -26.256 -15.426 -48.802  1.00  0.95           O  
ATOM   1150  CG  TYR A 152     -26.989 -14.582 -45.636  1.00  0.94           C  
ATOM   1151  CD1 TYR A 152     -28.261 -15.086 -45.375  1.00  0.92           C  
ATOM   1152  CD2 TYR A 152     -26.822 -13.202 -45.673  1.00  0.92           C  
ATOM   1153  CE1 TYR A 152     -29.340 -14.236 -45.157  1.00  0.91           C  
ATOM   1154  CE2 TYR A 152     -27.894 -12.343 -45.456  1.00  0.91           C  
ATOM   1155  OH  TYR A 152     -30.212 -12.022 -44.984  1.00  0.88           O  
ATOM   1156  CZ  TYR A 152     -29.147 -12.868 -45.199  1.00  0.91           C  
ATOM   1157  N   VAL A 153     -28.028 -16.769 -48.350  1.00  0.96           N  
ATOM   1158  CA  VAL A 153     -28.893 -16.244 -49.401  1.00  0.96           C  
ATOM   1159  C   VAL A 153     -29.637 -15.012 -48.891  1.00  0.95           C  
ATOM   1160  CB  VAL A 153     -29.900 -17.309 -49.892  1.00  0.96           C  
ATOM   1161  O   VAL A 153     -30.743 -15.124 -48.356  1.00  0.93           O  
ATOM   1162  CG1 VAL A 153     -30.590 -16.848 -51.175  1.00  0.96           C  
ATOM   1163  CG2 VAL A 153     -29.196 -18.647 -50.111  1.00  0.96           C  
ATOM   1164  N   ALA A 154     -29.058 -13.819 -49.124  1.00  0.96           N  
ATOM   1165  CA  ALA A 154     -29.563 -12.537 -48.639  1.00  0.95           C  
ATOM   1166  C   ALA A 154     -30.778 -12.085 -49.444  1.00  0.94           C  
ATOM   1167  CB  ALA A 154     -28.466 -11.477 -48.697  1.00  0.94           C  
ATOM   1168  O   ALA A 154     -31.773 -11.631 -48.875  1.00  0.92           O  
ATOM   1169  N   TYR A 155     -30.737 -12.387 -50.785  1.00  0.95           N  
ATOM   1170  CA  TYR A 155     -31.798 -12.072 -51.735  1.00  0.96           C  
ATOM   1171  C   TYR A 155     -31.916 -13.157 -52.799  1.00  0.95           C  
ATOM   1172  CB  TYR A 155     -31.541 -10.716 -52.398  1.00  0.94           C  
ATOM   1173  O   TYR A 155     -30.951 -13.873 -53.074  1.00  0.94           O  
ATOM   1174  CG  TYR A 155     -31.420  -9.574 -51.417  1.00  0.91           C  
ATOM   1175  CD1 TYR A 155     -32.554  -8.970 -50.878  1.00  0.88           C  
ATOM   1176  CD2 TYR A 155     -30.173  -9.097 -51.029  1.00  0.87           C  
ATOM   1177  CE1 TYR A 155     -32.447  -7.917 -49.976  1.00  0.87           C  
ATOM   1178  CE2 TYR A 155     -30.055  -8.044 -50.128  1.00  0.86           C  
ATOM   1179  OH  TYR A 155     -31.084  -6.419 -48.714  1.00  0.81           O  
ATOM   1180  CZ  TYR A 155     -31.196  -7.462 -49.607  1.00  0.85           C  
ATOM   1181  N   ALA A 156     -33.059 -13.313 -53.397  1.00  0.94           N  
ATOM   1182  CA  ALA A 156     -33.306 -14.193 -54.537  1.00  0.94           C  
ATOM   1183  C   ALA A 156     -34.058 -13.459 -55.643  1.00  0.92           C  
ATOM   1184  CB  ALA A 156     -34.087 -15.428 -54.096  1.00  0.93           C  
ATOM   1185  O   ALA A 156     -35.137 -12.908 -55.409  1.00  0.90           O  
ATOM   1186  N   ASN A 157     -33.497 -13.428 -56.754  1.00  0.92           N  
ATOM   1187  CA  ASN A 157     -34.040 -12.729 -57.914  1.00  0.92           C  
ATOM   1188  C   ASN A 157     -34.395 -13.699 -59.038  1.00  0.91           C  
ATOM   1189  CB  ASN A 157     -33.053 -11.673 -58.416  1.00  0.91           C  
ATOM   1190  O   ASN A 157     -33.836 -14.794 -59.117  1.00  0.90           O  
ATOM   1191  CG  ASN A 157     -32.888 -10.520 -57.446  1.00  0.88           C  
ATOM   1192  ND2 ASN A 157     -31.704 -10.406 -56.856  1.00  0.89           N  
ATOM   1193  OD1 ASN A 157     -33.818  -9.738 -57.228  1.00  0.88           O  
ATOM   1194  N   PHE A 158     -35.191 -13.329 -59.970  1.00  0.89           N  
ATOM   1195  CA  PHE A 158     -35.554 -14.121 -61.139  1.00  0.90           C  
ATOM   1196  C   PHE A 158     -34.441 -14.090 -62.180  1.00  0.89           C  
ATOM   1197  CB  PHE A 158     -36.861 -13.609 -61.753  1.00  0.89           C  
ATOM   1198  O   PHE A 158     -33.794 -13.059 -62.375  1.00  0.87           O  
ATOM   1199  CG  PHE A 158     -38.061 -13.789 -60.862  1.00  0.88           C  
ATOM   1200  CD1 PHE A 158     -38.675 -15.029 -60.742  1.00  0.87           C  
ATOM   1201  CD2 PHE A 158     -38.574 -12.717 -60.145  1.00  0.87           C  
ATOM   1202  CE1 PHE A 158     -39.785 -15.199 -59.919  1.00  0.86           C  
ATOM   1203  CE2 PHE A 158     -39.684 -12.878 -59.320  1.00  0.86           C  
ATOM   1204  CZ  PHE A 158     -40.288 -14.120 -59.209  1.00  0.84           C  
ATOM   1205  N   SER A 159     -34.194 -15.141 -62.822  1.00  0.91           N  
ATOM   1206  CA  SER A 159     -33.281 -15.340 -63.943  1.00  0.91           C  
ATOM   1207  C   SER A 159     -31.827 -15.213 -63.500  1.00  0.92           C  
ATOM   1208  CB  SER A 159     -33.572 -14.334 -65.058  1.00  0.89           C  
ATOM   1209  O   SER A 159     -30.924 -15.124 -64.335  1.00  0.91           O  
ATOM   1210  OG  SER A 159     -34.888 -14.505 -65.558  1.00  0.84           O  
ATOM   1211  N   PHE A 160     -31.536 -15.317 -62.161  1.00  0.92           N  
ATOM   1212  CA  PHE A 160     -30.174 -15.291 -61.641  1.00  0.94           C  
ATOM   1213  C   PHE A 160     -29.638 -16.706 -61.455  1.00  0.95           C  
ATOM   1214  CB  PHE A 160     -30.119 -14.530 -60.312  1.00  0.93           C  
ATOM   1215  O   PHE A 160     -30.403 -17.635 -61.189  1.00  0.95           O  
ATOM   1216  CG  PHE A 160     -30.084 -13.034 -60.470  1.00  0.91           C  
ATOM   1217  CD1 PHE A 160     -30.910 -12.399 -61.390  1.00  0.88           C  
ATOM   1218  CD2 PHE A 160     -29.224 -12.263 -59.699  1.00  0.88           C  
ATOM   1219  CE1 PHE A 160     -30.879 -11.014 -61.538  1.00  0.89           C  
ATOM   1220  CE2 PHE A 160     -29.188 -10.879 -59.842  1.00  0.89           C  
ATOM   1221  CZ  PHE A 160     -30.015 -10.256 -60.763  1.00  0.88           C  
ATOM   1222  N   THR A 161     -28.424 -16.957 -61.746  1.00  0.94           N  
ATOM   1223  CA  THR A 161     -27.675 -18.163 -61.412  1.00  0.95           C  
ATOM   1224  C   THR A 161     -26.858 -17.958 -60.140  1.00  0.96           C  
ATOM   1225  CB  THR A 161     -26.740 -18.577 -62.564  1.00  0.94           C  
ATOM   1226  O   THR A 161     -25.983 -17.091 -60.091  1.00  0.96           O  
ATOM   1227  CG2 THR A 161     -25.998 -19.868 -62.234  1.00  0.92           C  
ATOM   1228  OG1 THR A 161     -27.516 -18.776 -63.753  1.00  0.94           O  
ATOM   1229  N   TYR A 162     -27.129 -18.729 -59.139  1.00  0.96           N  
ATOM   1230  CA  TYR A 162     -26.428 -18.786 -57.861  1.00  0.97           C  
ATOM   1231  C   TYR A 162     -25.442 -19.947 -57.832  1.00  0.97           C  
ATOM   1232  CB  TYR A 162     -27.426 -18.918 -56.707  1.00  0.97           C  
ATOM   1233  O   TYR A 162     -25.827 -21.102 -58.027  1.00  0.96           O  
ATOM   1234  CG  TYR A 162     -28.421 -17.786 -56.631  1.00  0.97           C  
ATOM   1235  CD1 TYR A 162     -28.106 -16.598 -55.975  1.00  0.96           C  
ATOM   1236  CD2 TYR A 162     -29.678 -17.901 -57.215  1.00  0.96           C  
ATOM   1237  CE1 TYR A 162     -29.021 -15.553 -55.901  1.00  0.95           C  
ATOM   1238  CE2 TYR A 162     -30.601 -16.862 -57.147  1.00  0.95           C  
ATOM   1239  OH  TYR A 162     -31.173 -14.662 -56.419  1.00  0.93           O  
ATOM   1240  CZ  TYR A 162     -30.263 -15.694 -56.489  1.00  0.95           C  
ATOM   1241  N   GLN A 163     -24.192 -19.702 -57.627  1.00  0.97           N  
ATOM   1242  CA  GLN A 163     -23.153 -20.723 -57.548  1.00  0.98           C  
ATOM   1243  C   GLN A 163     -22.377 -20.618 -56.238  1.00  0.98           C  
ATOM   1244  CB  GLN A 163     -22.196 -20.609 -58.735  1.00  0.97           C  
ATOM   1245  O   GLN A 163     -21.966 -19.526 -55.840  1.00  0.98           O  
ATOM   1246  CG  GLN A 163     -22.869 -20.794 -60.088  1.00  0.97           C  
ATOM   1247  CD  GLN A 163     -21.889 -20.741 -61.244  1.00  0.96           C  
ATOM   1248  NE2 GLN A 163     -22.259 -21.352 -62.365  1.00  0.95           N  
ATOM   1249  OE1 GLN A 163     -20.807 -20.156 -61.132  1.00  0.95           O  
ATOM   1250  N   ILE A 164     -22.154 -21.742 -55.635  1.00  0.97           N  
ATOM   1251  CA  ILE A 164     -21.232 -21.906 -54.516  1.00  0.98           C  
ATOM   1252  C   ILE A 164     -19.949 -22.579 -54.999  1.00  0.97           C  
ATOM   1253  CB  ILE A 164     -21.871 -22.726 -53.373  1.00  0.98           C  
ATOM   1254  O   ILE A 164     -19.992 -23.665 -55.582  1.00  0.97           O  
ATOM   1255  CG1 ILE A 164     -23.188 -22.083 -52.926  1.00  0.97           C  
ATOM   1256  CG2 ILE A 164     -20.900 -22.861 -52.197  1.00  0.97           C  
ATOM   1257  CD1 ILE A 164     -23.958 -22.899 -51.896  1.00  0.97           C  
ATOM   1258  N   LEU A 165     -18.861 -21.987 -54.771  1.00  0.97           N  
ATOM   1259  CA  LEU A 165     -17.559 -22.531 -55.144  1.00  0.98           C  
ATOM   1260  C   LEU A 165     -16.748 -22.896 -53.905  1.00  0.98           C  
ATOM   1261  CB  LEU A 165     -16.783 -21.526 -55.999  1.00  0.97           C  
ATOM   1262  O   LEU A 165     -16.541 -22.058 -53.024  1.00  0.97           O  
ATOM   1263  CG  LEU A 165     -17.424 -21.131 -57.330  1.00  0.96           C  
ATOM   1264  CD1 LEU A 165     -18.465 -20.037 -57.113  1.00  0.95           C  
ATOM   1265  CD2 LEU A 165     -16.359 -20.674 -58.322  1.00  0.95           C  
ATOM   1266  N   ILE A 166     -16.250 -24.141 -53.872  1.00  0.97           N  
ATOM   1267  CA  ILE A 166     -15.293 -24.648 -52.894  1.00  0.97           C  
ATOM   1268  C   ILE A 166     -13.944 -24.885 -53.568  1.00  0.96           C  
ATOM   1269  CB  ILE A 166     -15.798 -25.950 -52.232  1.00  0.97           C  
ATOM   1270  O   ILE A 166     -13.852 -25.636 -54.542  1.00  0.95           O  
ATOM   1271  CG1 ILE A 166     -17.089 -25.685 -51.448  1.00  0.97           C  
ATOM   1272  CG2 ILE A 166     -14.719 -26.547 -51.324  1.00  0.97           C  
ATOM   1273  CD1 ILE A 166     -17.733 -26.940 -50.875  1.00  0.97           C  
ATOM   1274  N   ASN A 167     -12.969 -24.169 -53.209  1.00  0.97           N  
ATOM   1275  CA  ASN A 167     -11.628 -24.186 -53.785  1.00  0.97           C  
ATOM   1276  C   ASN A 167     -11.659 -23.903 -55.284  1.00  0.97           C  
ATOM   1277  CB  ASN A 167     -10.943 -25.526 -53.511  1.00  0.96           C  
ATOM   1278  O   ASN A 167     -10.974 -24.572 -56.060  1.00  0.96           O  
ATOM   1279  CG  ASN A 167     -10.743 -25.788 -52.031  1.00  0.95           C  
ATOM   1280  ND2 ASN A 167     -10.821 -27.054 -51.637  1.00  0.95           N  
ATOM   1281  OD1 ASN A 167     -10.520 -24.861 -51.249  1.00  0.95           O  
ATOM   1282  N   GLY A 168     -12.570 -22.946 -55.769  1.00  0.96           N  
ATOM   1283  CA  GLY A 168     -12.690 -22.470 -57.138  1.00  0.96           C  
ATOM   1284  C   GLY A 168     -13.478 -23.411 -58.029  1.00  0.96           C  
ATOM   1285  O   GLY A 168     -13.726 -23.105 -59.197  1.00  0.96           O  
ATOM   1286  N   GLN A 169     -13.873 -24.535 -57.463  1.00  0.97           N  
ATOM   1287  CA  GLN A 169     -14.740 -25.469 -58.174  1.00  0.97           C  
ATOM   1288  C   GLN A 169     -16.203 -25.257 -57.795  1.00  0.98           C  
ATOM   1289  CB  GLN A 169     -14.327 -26.912 -57.885  1.00  0.96           C  
ATOM   1290  O   GLN A 169     -16.528 -25.100 -56.616  1.00  0.97           O  
ATOM   1291  CG  GLN A 169     -12.905 -27.243 -58.319  1.00  0.87           C  
ATOM   1292  CD  GLN A 169     -12.579 -28.719 -58.186  1.00  0.80           C  
ATOM   1293  NE2 GLN A 169     -11.620 -29.188 -58.977  1.00  0.77           N  
ATOM   1294  OE1 GLN A 169     -13.184 -29.432 -57.379  1.00  0.85           O  
ATOM   1295  N   VAL A 170     -17.080 -25.216 -58.756  1.00  0.97           N  
ATOM   1296  CA  VAL A 170     -18.515 -25.081 -58.527  1.00  0.97           C  
ATOM   1297  C   VAL A 170     -19.034 -26.301 -57.768  1.00  0.97           C  
ATOM   1298  CB  VAL A 170     -19.288 -24.911 -59.854  1.00  0.96           C  
ATOM   1299  O   VAL A 170     -19.140 -27.392 -58.332  1.00  0.97           O  
ATOM   1300  CG1 VAL A 170     -20.784 -24.745 -59.590  1.00  0.93           C  
ATOM   1301  CG2 VAL A 170     -18.745 -23.717 -60.637  1.00  0.92           C  
ATOM   1302  N   ALA A 171     -19.375 -26.184 -56.440  1.00  0.98           N  
ATOM   1303  CA  ALA A 171     -19.870 -27.213 -55.529  1.00  0.98           C  
ATOM   1304  C   ALA A 171     -21.389 -27.333 -55.611  1.00  0.98           C  
ATOM   1305  CB  ALA A 171     -19.440 -26.908 -54.097  1.00  0.98           C  
ATOM   1306  O   ALA A 171     -21.934 -28.439 -55.577  1.00  0.97           O  
ATOM   1307  N   ALA A 172     -22.082 -26.223 -55.873  1.00  0.97           N  
ATOM   1308  CA  ALA A 172     -23.529 -26.162 -56.064  1.00  0.98           C  
ATOM   1309  C   ALA A 172     -23.908 -25.046 -57.033  1.00  0.97           C  
ATOM   1310  CB  ALA A 172     -24.234 -25.961 -54.724  1.00  0.97           C  
ATOM   1311  O   ALA A 172     -23.274 -23.988 -57.049  1.00  0.97           O  
ATOM   1312  N   GLU A 173     -24.947 -25.276 -57.759  1.00  0.98           N  
ATOM   1313  CA  GLU A 173     -25.511 -24.313 -58.700  1.00  0.98           C  
ATOM   1314  C   GLU A 173     -27.034 -24.392 -58.723  1.00  0.97           C  
ATOM   1315  CB  GLU A 173     -24.950 -24.544 -60.106  1.00  0.97           C  
ATOM   1316  O   GLU A 173     -27.605 -25.484 -58.706  1.00  0.97           O  
ATOM   1317  CG  GLU A 173     -25.437 -23.535 -61.135  1.00  0.91           C  
ATOM   1318  CD  GLU A 173     -24.816 -23.732 -62.509  1.00  0.88           C  
ATOM   1319  OE1 GLU A 173     -23.569 -23.713 -62.620  1.00  0.88           O  
ATOM   1320  OE2 GLU A 173     -25.583 -23.906 -63.482  1.00  0.87           O  
ATOM   1321  N   HIS A 174     -27.689 -23.252 -58.867  1.00  0.97           N  
ATOM   1322  CA  HIS A 174     -29.124 -23.144 -59.102  1.00  0.97           C  
ATOM   1323  C   HIS A 174     -29.453 -21.917 -59.946  1.00  0.96           C  
ATOM   1324  CB  HIS A 174     -29.882 -23.087 -57.775  1.00  0.97           C  
ATOM   1325  O   HIS A 174     -28.996 -20.812 -59.646  1.00  0.94           O  
ATOM   1326  CG  HIS A 174     -31.367 -23.007 -57.934  1.00  0.97           C  
ATOM   1327  CD2 HIS A 174     -32.261 -22.095 -57.486  1.00  0.96           C  
ATOM   1328  ND1 HIS A 174     -32.092 -23.952 -58.628  1.00  0.94           N  
ATOM   1329  CE1 HIS A 174     -33.373 -23.622 -58.600  1.00  0.95           C  
ATOM   1330  NE2 HIS A 174     -33.502 -22.499 -57.913  1.00  0.94           N  
ATOM   1331  N   LYS A 175     -30.158 -22.060 -60.915  1.00  0.95           N  
ATOM   1332  CA  LYS A 175     -30.723 -20.979 -61.718  1.00  0.95           C  
ATOM   1333  C   LYS A 175     -32.216 -20.817 -61.449  1.00  0.93           C  
ATOM   1334  CB  LYS A 175     -30.484 -21.236 -63.207  1.00  0.94           C  
ATOM   1335  O   LYS A 175     -32.993 -21.752 -61.648  1.00  0.91           O  
ATOM   1336  CG  LYS A 175     -30.890 -20.079 -64.108  1.00  0.92           C  
ATOM   1337  CD  LYS A 175     -30.490 -20.330 -65.556  1.00  0.91           C  
ATOM   1338  CE  LYS A 175     -30.855 -19.152 -66.450  1.00  0.89           C  
ATOM   1339  NZ  LYS A 175     -30.382 -19.354 -67.852  1.00  0.89           N  
ATOM   1340  N   THR A 176     -32.612 -19.639 -60.992  1.00  0.92           N  
ATOM   1341  CA  THR A 176     -34.013 -19.334 -60.721  1.00  0.92           C  
ATOM   1342  C   THR A 176     -34.798 -19.201 -62.023  1.00  0.88           C  
ATOM   1343  CB  THR A 176     -34.154 -18.040 -59.899  1.00  0.91           C  
ATOM   1344  O   THR A 176     -34.213 -19.007 -63.090  1.00  0.84           O  
ATOM   1345  CG2 THR A 176     -33.635 -18.231 -58.478  1.00  0.85           C  
ATOM   1346  OG1 THR A 176     -33.405 -16.994 -60.532  1.00  0.90           O  
ATOM   1347  N   ALA A 177     -36.103 -19.331 -61.987  1.00  0.89           N  
ATOM   1348  CA  ALA A 177     -36.992 -19.255 -63.144  1.00  0.88           C  
ATOM   1349  C   ALA A 177     -36.911 -17.884 -63.809  1.00  0.87           C  
ATOM   1350  CB  ALA A 177     -38.430 -19.558 -62.730  1.00  0.85           C  
ATOM   1351  O   ALA A 177     -36.643 -16.880 -63.145  1.00  0.84           O  
ATOM   1352  N   SER A 178     -37.229 -17.759 -65.058  1.00  0.86           N  
ATOM   1353  CA  SER A 178     -37.047 -16.548 -65.853  1.00  0.84           C  
ATOM   1354  C   SER A 178     -38.258 -15.628 -65.743  1.00  0.80           C  
ATOM   1355  CB  SER A 178     -36.797 -16.902 -67.319  1.00  0.79           C  
ATOM   1356  O   SER A 178     -38.273 -14.541 -66.325  1.00  0.73           O  
ATOM   1357  OG  SER A 178     -37.859 -17.685 -67.837  1.00  0.74           O  
ATOM   1358  N   SER A 179     -39.334 -16.130 -65.318  1.00  0.80           N  
ATOM   1359  CA  SER A 179     -40.568 -15.352 -65.364  1.00  0.79           C  
ATOM   1360  C   SER A 179     -41.014 -14.938 -63.966  1.00  0.79           C  
ATOM   1361  CB  SER A 179     -41.679 -16.149 -66.048  1.00  0.73           C  
ATOM   1362  O   SER A 179     -41.012 -15.754 -63.042  1.00  0.73           O  
ATOM   1363  OG  SER A 179     -42.195 -17.141 -65.177  1.00  0.69           O  
ATOM   1364  N   GLU A 180     -41.530 -13.626 -63.852  1.00  0.72           N  
ATOM   1365  CA  GLU A 180     -42.156 -12.994 -62.695  1.00  0.71           C  
ATOM   1366  C   GLU A 180     -43.595 -13.469 -62.517  1.00  0.68           C  
ATOM   1367  CB  GLU A 180     -42.119 -11.469 -62.830  1.00  0.63           C  
ATOM   1368  O   GLU A 180     -44.364 -12.869 -61.763  1.00  0.63           O  
ATOM   1369  CG  GLU A 180     -40.712 -10.890 -62.871  1.00  0.58           C  
ATOM   1370  CD  GLU A 180     -40.691  -9.376 -63.008  1.00  0.58           C  
ATOM   1371  OE1 GLU A 180     -41.776  -8.761 -63.124  1.00  0.66           O  
ATOM   1372  OE2 GLU A 180     -39.581  -8.799 -63.001  1.00  0.64           O  
ATOM   1373  N   ASP A 181     -43.872 -14.493 -63.134  1.00  0.78           N  
ATOM   1374  CA  ASP A 181     -45.201 -15.043 -62.885  1.00  0.80           C  
ATOM   1375  C   ASP A 181     -45.392 -15.370 -61.406  1.00  0.79           C  
ATOM   1376  CB  ASP A 181     -45.433 -16.294 -63.735  1.00  0.74           C  
ATOM   1377  O   ASP A 181     -44.556 -16.045 -60.801  1.00  0.75           O  
ATOM   1378  CG  ASP A 181     -46.895 -16.693 -63.817  1.00  0.68           C  
ATOM   1379  OD1 ASP A 181     -47.674 -16.351 -62.901  1.00  0.66           O  
ATOM   1380  OD2 ASP A 181     -47.273 -17.359 -64.805  1.00  0.71           O  
ATOM   1381  N   VAL A 182     -46.547 -14.954 -60.821  1.00  0.70           N  
ATOM   1382  CA  VAL A 182     -46.943 -15.153 -59.431  1.00  0.74           C  
ATOM   1383  C   VAL A 182     -46.784 -16.624 -59.053  1.00  0.71           C  
ATOM   1384  CB  VAL A 182     -48.398 -14.694 -59.185  1.00  0.64           C  
ATOM   1385  O   VAL A 182     -46.455 -16.944 -57.908  1.00  0.69           O  
ATOM   1386  CG1 VAL A 182     -48.813 -14.966 -57.740  1.00  0.52           C  
ATOM   1387  CG2 VAL A 182     -48.553 -13.211 -59.519  1.00  0.48           C  
ATOM   1388  N   LYS A 183     -46.862 -17.524 -59.926  1.00  0.79           N  
ATOM   1389  CA  LYS A 183     -46.710 -18.956 -59.688  1.00  0.79           C  
ATOM   1390  C   LYS A 183     -45.267 -19.305 -59.336  1.00  0.80           C  
ATOM   1391  CB  LYS A 183     -47.158 -19.755 -60.913  1.00  0.75           C  
ATOM   1392  O   LYS A 183     -44.991 -20.395 -58.830  1.00  0.77           O  
ATOM   1393  CG  LYS A 183     -48.646 -19.646 -61.212  1.00  0.72           C  
ATOM   1394  CD  LYS A 183     -49.021 -20.418 -62.470  1.00  0.70           C  
ATOM   1395  CE  LYS A 183     -50.499 -20.260 -62.805  1.00  0.68           C  
ATOM   1396  NZ  LYS A 183     -50.825 -20.823 -64.149  1.00  0.68           N  
ATOM   1397  N   ASN A 184     -44.432 -18.299 -59.509  1.00  0.83           N  
ATOM   1398  CA  ASN A 184     -43.014 -18.594 -59.330  1.00  0.85           C  
ATOM   1399  C   ASN A 184     -42.423 -17.815 -58.159  1.00  0.87           C  
ATOM   1400  CB  ASN A 184     -42.238 -18.294 -60.614  1.00  0.81           C  
ATOM   1401  O   ASN A 184     -41.215 -17.866 -57.920  1.00  0.86           O  
ATOM   1402  CG  ASN A 184     -42.637 -19.198 -61.763  1.00  0.79           C  
ATOM   1403  ND2 ASN A 184     -42.706 -18.636 -62.964  1.00  0.78           N  
ATOM   1404  OD1 ASN A 184     -42.882 -20.393 -61.573  1.00  0.78           O  
ATOM   1405  N   GLU A 185     -43.308 -17.056 -57.419  1.00  0.81           N  
ATOM   1406  CA  GLU A 185     -42.864 -16.268 -56.273  1.00  0.83           C  
ATOM   1407  C   GLU A 185     -42.178 -17.148 -55.231  1.00  0.84           C  
ATOM   1408  CB  GLU A 185     -44.043 -15.525 -55.640  1.00  0.79           C  
ATOM   1409  O   GLU A 185     -41.110 -16.801 -54.724  1.00  0.85           O  
ATOM   1410  CG  GLU A 185     -44.508 -14.316 -56.438  1.00  0.71           C  
ATOM   1411  CD  GLU A 185     -45.620 -13.537 -55.754  1.00  0.69           C  
ATOM   1412  OE1 GLU A 185     -46.068 -13.951 -54.661  1.00  0.72           O  
ATOM   1413  OE2 GLU A 185     -46.047 -12.503 -56.316  1.00  0.68           O  
ATOM   1414  N   ASP A 186     -42.661 -18.389 -55.028  1.00  0.85           N  
ATOM   1415  CA  ASP A 186     -42.123 -19.372 -54.093  1.00  0.88           C  
ATOM   1416  C   ASP A 186     -40.741 -19.850 -54.533  1.00  0.90           C  
ATOM   1417  CB  ASP A 186     -43.074 -20.564 -53.961  1.00  0.84           C  
ATOM   1418  O   ASP A 186     -39.926 -20.259 -53.703  1.00  0.90           O  
ATOM   1419  CG  ASP A 186     -44.291 -20.259 -53.106  1.00  0.78           C  
ATOM   1420  OD1 ASP A 186     -44.184 -19.449 -52.159  1.00  0.76           O  
ATOM   1421  OD2 ASP A 186     -45.366 -20.836 -53.379  1.00  0.81           O  
ATOM   1422  N   LEU A 187     -40.423 -19.626 -55.847  1.00  0.87           N  
ATOM   1423  CA  LEU A 187     -39.182 -20.140 -56.416  1.00  0.89           C  
ATOM   1424  C   LEU A 187     -38.035 -19.160 -56.194  1.00  0.91           C  
ATOM   1425  CB  LEU A 187     -39.352 -20.415 -57.913  1.00  0.87           C  
ATOM   1426  O   LEU A 187     -36.869 -19.508 -56.393  1.00  0.90           O  
ATOM   1427  CG  LEU A 187     -40.418 -21.442 -58.297  1.00  0.86           C  
ATOM   1428  CD1 LEU A 187     -40.451 -21.632 -59.810  1.00  0.83           C  
ATOM   1429  CD2 LEU A 187     -40.161 -22.769 -57.592  1.00  0.84           C  
ATOM   1430  N   VAL A 188     -38.365 -17.897 -55.732  1.00  0.87           N  
ATOM   1431  CA  VAL A 188     -37.348 -16.904 -55.404  1.00  0.88           C  
ATOM   1432  C   VAL A 188     -37.373 -16.615 -53.904  1.00  0.87           C  
ATOM   1433  CB  VAL A 188     -37.554 -15.596 -56.202  1.00  0.84           C  
ATOM   1434  O   VAL A 188     -36.876 -15.579 -53.457  1.00  0.83           O  
ATOM   1435  CG1 VAL A 188     -37.305 -15.828 -57.691  1.00  0.76           C  
ATOM   1436  CG2 VAL A 188     -38.960 -15.046 -55.970  1.00  0.75           C  
ATOM   1437  N   ARG A 189     -38.024 -17.443 -53.190  1.00  0.92           N  
ATOM   1438  CA  ARG A 189     -37.802 -17.399 -51.748  1.00  0.94           C  
ATOM   1439  C   ARG A 189     -36.379 -17.822 -51.400  1.00  0.95           C  
ATOM   1440  CB  ARG A 189     -38.807 -18.296 -51.022  1.00  0.92           C  
ATOM   1441  O   ARG A 189     -35.868 -18.805 -51.940  1.00  0.95           O  
ATOM   1442  CG  ARG A 189     -40.227 -17.753 -51.019  1.00  0.88           C  
ATOM   1443  CD  ARG A 189     -41.217 -18.764 -50.456  1.00  0.86           C  
ATOM   1444  NE  ARG A 189     -40.786 -19.274 -49.158  1.00  0.85           N  
ATOM   1445  NH1 ARG A 189     -42.689 -20.530 -48.788  1.00  0.83           N  
ATOM   1446  NH2 ARG A 189     -41.007 -20.504 -47.231  1.00  0.80           N  
ATOM   1447  CZ  ARG A 189     -41.495 -20.102 -48.395  1.00  0.81           C  
ATOM   1448  N   THR A 190     -35.727 -17.124 -50.502  1.00  0.94           N  
ATOM   1449  CA  THR A 190     -34.324 -17.307 -50.143  1.00  0.96           C  
ATOM   1450  C   THR A 190     -34.094 -18.695 -49.553  1.00  0.96           C  
ATOM   1451  CB  THR A 190     -33.860 -16.236 -49.139  1.00  0.95           C  
ATOM   1452  O   THR A 190     -33.087 -19.342 -49.850  1.00  0.96           O  
ATOM   1453  CG2 THR A 190     -33.807 -14.858 -49.790  1.00  0.93           C  
ATOM   1454  OG1 THR A 190     -34.774 -16.196 -48.035  1.00  0.94           O  
ATOM   1455  N   ASP A 191     -35.045 -19.218 -48.809  1.00  0.95           N  
ATOM   1456  CA  ASP A 191     -34.994 -20.552 -48.219  1.00  0.95           C  
ATOM   1457  C   ASP A 191     -35.175 -21.631 -49.285  1.00  0.96           C  
ATOM   1458  CB  ASP A 191     -36.062 -20.701 -47.134  1.00  0.94           C  
ATOM   1459  O   ASP A 191     -34.542 -22.687 -49.220  1.00  0.95           O  
ATOM   1460  CG  ASP A 191     -37.471 -20.470 -47.653  1.00  0.86           C  
ATOM   1461  OD1 ASP A 191     -37.655 -19.641 -48.569  1.00  0.83           O  
ATOM   1462  OD2 ASP A 191     -38.405 -21.122 -47.138  1.00  0.88           O  
ATOM   1463  N   TYR A 192     -35.971 -21.326 -50.318  1.00  0.95           N  
ATOM   1464  CA  TYR A 192     -36.137 -22.235 -51.446  1.00  0.95           C  
ATOM   1465  C   TYR A 192     -34.861 -22.311 -52.277  1.00  0.96           C  
ATOM   1466  CB  TYR A 192     -37.308 -21.790 -52.328  1.00  0.95           C  
ATOM   1467  O   TYR A 192     -34.368 -23.402 -52.570  1.00  0.96           O  
ATOM   1468  CG  TYR A 192     -37.574 -22.711 -53.494  1.00  0.94           C  
ATOM   1469  CD1 TYR A 192     -38.408 -23.818 -53.356  1.00  0.92           C  
ATOM   1470  CD2 TYR A 192     -36.991 -22.477 -54.735  1.00  0.92           C  
ATOM   1471  CE1 TYR A 192     -38.655 -24.671 -54.427  1.00  0.92           C  
ATOM   1472  CE2 TYR A 192     -37.231 -23.322 -55.813  1.00  0.92           C  
ATOM   1473  OH  TYR A 192     -38.303 -25.255 -56.714  1.00  0.90           O  
ATOM   1474  CZ  TYR A 192     -38.063 -24.415 -55.650  1.00  0.91           C  
ATOM   1475  N   VAL A 193     -34.284 -21.174 -52.595  1.00  0.95           N  
ATOM   1476  CA  VAL A 193     -33.031 -21.124 -53.341  1.00  0.96           C  
ATOM   1477  C   VAL A 193     -31.933 -21.840 -52.557  1.00  0.97           C  
ATOM   1478  CB  VAL A 193     -32.608 -19.669 -53.644  1.00  0.96           C  
ATOM   1479  O   VAL A 193     -31.205 -22.668 -53.110  1.00  0.97           O  
ATOM   1480  CG1 VAL A 193     -31.219 -19.631 -54.279  1.00  0.93           C  
ATOM   1481  CG2 VAL A 193     -33.634 -18.994 -54.553  1.00  0.93           C  
ATOM   1482  N   ALA A 194     -31.800 -21.731 -51.254  1.00  0.97           N  
ATOM   1483  CA  ALA A 194     -30.876 -22.455 -50.383  1.00  0.97           C  
ATOM   1484  C   ALA A 194     -31.123 -23.959 -50.452  1.00  0.97           C  
ATOM   1485  CB  ALA A 194     -31.006 -21.963 -48.944  1.00  0.97           C  
ATOM   1486  O   ALA A 194     -30.187 -24.740 -50.640  1.00  0.97           O  
ATOM   1487  N   GLY A 195     -32.417 -24.406 -50.446  1.00  0.97           N  
ATOM   1488  CA  GLY A 195     -32.793 -25.804 -50.576  1.00  0.97           C  
ATOM   1489  C   GLY A 195     -32.386 -26.411 -51.905  1.00  0.97           C  
ATOM   1490  O   GLY A 195     -31.858 -27.524 -51.949  1.00  0.97           O  
ATOM   1491  N   LYS A 196     -32.504 -25.610 -52.978  1.00  0.96           N  
ATOM   1492  CA  LYS A 196     -32.127 -26.090 -54.304  1.00  0.97           C  
ATOM   1493  C   LYS A 196     -30.610 -26.132 -54.462  1.00  0.97           C  
ATOM   1494  CB  LYS A 196     -32.743 -25.206 -55.390  1.00  0.96           C  
ATOM   1495  O   LYS A 196     -30.070 -27.053 -55.079  1.00  0.97           O  
ATOM   1496  CG  LYS A 196     -34.244 -25.393 -55.562  1.00  0.97           C  
ATOM   1497  CD  LYS A 196     -34.588 -26.823 -55.957  1.00  0.96           C  
ATOM   1498  CE  LYS A 196     -36.092 -27.024 -56.077  1.00  0.95           C  
ATOM   1499  NZ  LYS A 196     -36.459 -28.472 -56.078  1.00  0.93           N  
ATOM   1500  N   LEU A 197     -29.852 -25.279 -53.862  1.00  0.97           N  
ATOM   1501  CA  LEU A 197     -28.395 -25.335 -53.816  1.00  0.98           C  
ATOM   1502  C   LEU A 197     -27.922 -26.533 -53.000  1.00  0.98           C  
ATOM   1503  CB  LEU A 197     -27.828 -24.043 -53.222  1.00  0.98           C  
ATOM   1504  O   LEU A 197     -27.053 -27.288 -53.444  1.00  0.98           O  
ATOM   1505  CG  LEU A 197     -27.900 -22.800 -54.111  1.00  0.98           C  
ATOM   1506  CD1 LEU A 197     -27.594 -21.548 -53.296  1.00  0.97           C  
ATOM   1507  CD2 LEU A 197     -26.939 -22.926 -55.288  1.00  0.97           C  
ATOM   1508  N   LEU A 198     -28.574 -26.908 -51.885  1.00  0.98           N  
ATOM   1509  CA  LEU A 198     -28.271 -28.070 -51.058  1.00  0.98           C  
ATOM   1510  C   LEU A 198     -28.559 -29.364 -51.813  1.00  0.98           C  
ATOM   1511  CB  LEU A 198     -29.081 -28.031 -49.760  1.00  0.98           C  
ATOM   1512  O   LEU A 198     -27.726 -30.273 -51.837  1.00  0.97           O  
ATOM   1513  CG  LEU A 198     -28.913 -29.226 -48.820  1.00  0.98           C  
ATOM   1514  CD1 LEU A 198     -27.465 -29.331 -48.350  1.00  0.97           C  
ATOM   1515  CD2 LEU A 198     -29.859 -29.107 -47.629  1.00  0.97           C  
ATOM   1516  N   GLU A 199     -29.710 -29.398 -52.463  1.00  0.97           N  
ATOM   1517  CA  GLU A 199     -30.070 -30.536 -53.304  1.00  0.97           C  
ATOM   1518  C   GLU A 199     -29.014 -30.785 -54.378  1.00  0.97           C  
ATOM   1519  CB  GLU A 199     -31.438 -30.314 -53.953  1.00  0.96           C  
ATOM   1520  O   GLU A 199     -28.568 -31.918 -54.567  1.00  0.97           O  
ATOM   1521  CG  GLU A 199     -31.948 -31.513 -54.739  1.00  0.89           C  
ATOM   1522  CD  GLU A 199     -33.258 -31.243 -55.463  1.00  0.83           C  
ATOM   1523  OE1 GLU A 199     -33.893 -30.197 -55.198  1.00  0.87           O  
ATOM   1524  OE2 GLU A 199     -33.652 -32.085 -56.300  1.00  0.84           O  
ATOM   1525  N   ASN A 200     -28.607 -29.681 -55.063  1.00  0.97           N  
ATOM   1526  CA  ASN A 200     -27.594 -29.754 -56.110  1.00  0.98           C  
ATOM   1527  C   ASN A 200     -26.240 -30.185 -55.552  1.00  0.98           C  
ATOM   1528  CB  ASN A 200     -27.467 -28.409 -56.829  1.00  0.97           C  
ATOM   1529  O   ASN A 200     -25.559 -31.025 -56.144  1.00  0.97           O  
ATOM   1530  CG  ASN A 200     -26.517 -28.464 -58.009  1.00  0.92           C  
ATOM   1531  ND2 ASN A 200     -27.036 -28.842 -59.171  1.00  0.90           N  
ATOM   1532  OD1 ASN A 200     -25.326 -28.170 -57.877  1.00  0.90           O  
ATOM   1533  N   PHE A 201     -25.789 -29.768 -54.374  1.00  0.98           N  
ATOM   1534  CA  PHE A 201     -24.558 -30.177 -53.708  1.00  0.98           C  
ATOM   1535  C   PHE A 201     -24.605 -31.656 -53.345  1.00  0.97           C  
ATOM   1536  CB  PHE A 201     -24.321 -29.335 -52.450  1.00  0.98           C  
ATOM   1537  O   PHE A 201     -23.675 -32.406 -53.651  1.00  0.97           O  
ATOM   1538  CG  PHE A 201     -23.101 -29.743 -51.669  1.00  0.98           C  
ATOM   1539  CD1 PHE A 201     -21.847 -29.245 -52.001  1.00  0.97           C  
ATOM   1540  CD2 PHE A 201     -23.209 -30.625 -50.601  1.00  0.97           C  
ATOM   1541  CE1 PHE A 201     -20.716 -29.621 -51.279  1.00  0.97           C  
ATOM   1542  CE2 PHE A 201     -22.083 -31.005 -49.875  1.00  0.97           C  
ATOM   1543  CZ  PHE A 201     -20.838 -30.502 -50.216  1.00  0.97           C  
ATOM   1544  N   ASN A 202     -25.717 -32.140 -52.792  1.00  0.98           N  
ATOM   1545  CA  ASN A 202     -25.906 -33.527 -52.381  1.00  0.98           C  
ATOM   1546  C   ASN A 202     -25.796 -34.483 -53.566  1.00  0.97           C  
ATOM   1547  CB  ASN A 202     -27.256 -33.701 -51.683  1.00  0.97           C  
ATOM   1548  O   ASN A 202     -25.338 -35.616 -53.413  1.00  0.96           O  
ATOM   1549  CG  ASN A 202     -27.277 -33.095 -50.293  1.00  0.96           C  
ATOM   1550  ND2 ASN A 202     -28.466 -32.748 -49.815  1.00  0.97           N  
ATOM   1551  OD1 ASN A 202     -26.233 -32.940 -49.654  1.00  0.97           O  
ATOM   1552  N   SER A 203     -26.086 -33.991 -54.803  1.00  0.97           N  
ATOM   1553  CA  SER A 203     -25.946 -34.778 -56.024  1.00  0.97           C  
ATOM   1554  C   SER A 203     -24.496 -34.813 -56.495  1.00  0.96           C  
ATOM   1555  CB  SER A 203     -26.837 -34.213 -57.131  1.00  0.96           C  
ATOM   1556  O   SER A 203     -24.139 -35.615 -57.361  1.00  0.95           O  
ATOM   1557  OG  SER A 203     -26.288 -33.016 -57.657  1.00  0.92           O  
ATOM   1558  N   ARG A 204     -23.530 -34.000 -55.838  1.00  0.96           N  
ATOM   1559  CA  ARG A 204     -22.148 -33.834 -56.276  1.00  0.97           C  
ATOM   1560  C   ARG A 204     -21.173 -34.157 -55.149  1.00  0.96           C  
ATOM   1561  CB  ARG A 204     -21.911 -32.409 -56.781  1.00  0.96           C  
ATOM   1562  O   ARG A 204     -19.966 -33.945 -55.285  1.00  0.95           O  
ATOM   1563  CG  ARG A 204     -22.673 -32.071 -58.053  1.00  0.96           C  
ATOM   1564  CD  ARG A 204     -22.420 -30.638 -58.499  1.00  0.94           C  
ATOM   1565  NE  ARG A 204     -23.167 -30.310 -59.709  1.00  0.92           N  
ATOM   1566  NH1 ARG A 204     -21.864 -28.487 -60.269  1.00  0.90           N  
ATOM   1567  NH2 ARG A 204     -23.633 -29.088 -61.597  1.00  0.88           N  
ATOM   1568  CZ  ARG A 204     -22.886 -29.295 -60.522  1.00  0.91           C  
ATOM   1569  N   THR A 205     -21.560 -34.778 -54.076  1.00  0.96           N  
ATOM   1570  CA  THR A 205     -20.802 -35.004 -52.850  1.00  0.96           C  
ATOM   1571  C   THR A 205     -19.537 -35.807 -53.137  1.00  0.95           C  
ATOM   1572  CB  THR A 205     -21.651 -35.738 -51.795  1.00  0.93           C  
ATOM   1573  O   THR A 205     -18.493 -35.572 -52.524  1.00  0.94           O  
ATOM   1574  CG2 THR A 205     -22.681 -34.802 -51.171  1.00  0.81           C  
ATOM   1575  OG1 THR A 205     -22.332 -36.834 -52.417  1.00  0.85           O  
ATOM   1576  N   ALA A 206     -19.585 -36.688 -54.201  1.00  0.96           N  
ATOM   1577  CA  ALA A 206     -18.464 -37.537 -54.594  1.00  0.96           C  
ATOM   1578  C   ALA A 206     -17.295 -36.701 -55.106  1.00  0.96           C  
ATOM   1579  CB  ALA A 206     -18.904 -38.540 -55.658  1.00  0.95           C  
ATOM   1580  O   ALA A 206     -16.138 -37.117 -55.014  1.00  0.96           O  
ATOM   1581  N   SER A 207     -17.488 -35.443 -55.573  1.00  0.96           N  
ATOM   1582  CA  SER A 207     -16.473 -34.531 -56.091  1.00  0.97           C  
ATOM   1583  C   SER A 207     -15.858 -33.696 -54.973  1.00  0.97           C  
ATOM   1584  CB  SER A 207     -17.072 -33.611 -57.155  1.00  0.96           C  
ATOM   1585  O   SER A 207     -14.814 -33.069 -55.161  1.00  0.96           O  
ATOM   1586  OG  SER A 207     -17.635 -34.366 -58.214  1.00  0.90           O  
ATOM   1587  N   PHE A 208     -16.327 -33.693 -53.769  1.00  0.96           N  
ATOM   1588  CA  PHE A 208     -15.931 -32.851 -52.646  1.00  0.96           C  
ATOM   1589  C   PHE A 208     -15.794 -33.677 -51.372  1.00  0.95           C  
ATOM   1590  CB  PHE A 208     -16.945 -31.723 -52.434  1.00  0.96           C  
ATOM   1591  O   PHE A 208     -16.529 -33.463 -50.406  1.00  0.92           O  
ATOM   1592  CG  PHE A 208     -17.078 -30.797 -53.612  1.00  0.97           C  
ATOM   1593  CD1 PHE A 208     -16.173 -29.759 -53.804  1.00  0.96           C  
ATOM   1594  CD2 PHE A 208     -18.108 -30.964 -54.529  1.00  0.96           C  
ATOM   1595  CE1 PHE A 208     -16.294 -28.901 -54.895  1.00  0.95           C  
ATOM   1596  CE2 PHE A 208     -18.235 -30.110 -55.621  1.00  0.96           C  
ATOM   1597  CZ  PHE A 208     -17.327 -29.078 -55.801  1.00  0.95           C  
ATOM   1598  N   PRO A 209     -14.867 -34.688 -51.445  1.00  0.96           N  
ATOM   1599  CA  PRO A 209     -14.661 -35.544 -50.275  1.00  0.96           C  
ATOM   1600  C   PRO A 209     -14.307 -34.751 -49.018  1.00  0.96           C  
ATOM   1601  CB  PRO A 209     -13.498 -36.444 -50.697  1.00  0.95           C  
ATOM   1602  O   PRO A 209     -13.408 -33.907 -49.049  1.00  0.95           O  
ATOM   1603  CG  PRO A 209     -12.749 -35.648 -51.717  1.00  0.95           C  
ATOM   1604  CD  PRO A 209     -13.728 -34.788 -52.463  1.00  0.95           C  
ATOM   1605  N   GLY A 210     -15.061 -35.045 -47.860  1.00  0.95           N  
ATOM   1606  CA  GLY A 210     -14.884 -34.425 -46.556  1.00  0.96           C  
ATOM   1607  C   GLY A 210     -15.795 -33.233 -46.333  1.00  0.96           C  
ATOM   1608  O   GLY A 210     -15.969 -32.782 -45.199  1.00  0.96           O  
ATOM   1609  N   PHE A 211     -16.452 -32.744 -47.317  1.00  0.96           N  
ATOM   1610  CA  PHE A 211     -17.389 -31.638 -47.162  1.00  0.97           C  
ATOM   1611  C   PHE A 211     -18.806 -32.155 -46.942  1.00  0.96           C  
ATOM   1612  CB  PHE A 211     -17.350 -30.722 -48.389  1.00  0.97           C  
ATOM   1613  O   PHE A 211     -19.253 -33.070 -47.636  1.00  0.95           O  
ATOM   1614  CG  PHE A 211     -16.097 -29.894 -48.488  1.00  0.97           C  
ATOM   1615  CD1 PHE A 211     -16.024 -28.644 -47.885  1.00  0.97           C  
ATOM   1616  CD2 PHE A 211     -14.992 -30.365 -49.186  1.00  0.97           C  
ATOM   1617  CE1 PHE A 211     -14.866 -27.875 -47.974  1.00  0.96           C  
ATOM   1618  CE2 PHE A 211     -13.832 -29.602 -49.280  1.00  0.96           C  
ATOM   1619  CZ  PHE A 211     -13.771 -28.357 -48.674  1.00  0.96           C  
ATOM   1620  N   SER A 212     -19.517 -31.623 -46.072  1.00  0.96           N  
ATOM   1621  CA  SER A 212     -20.957 -31.735 -45.867  1.00  0.97           C  
ATOM   1622  C   SER A 212     -21.623 -30.363 -45.860  1.00  0.97           C  
ATOM   1623  CB  SER A 212     -21.257 -32.463 -44.556  1.00  0.96           C  
ATOM   1624  O   SER A 212     -20.983 -29.358 -45.543  1.00  0.97           O  
ATOM   1625  OG  SER A 212     -20.722 -31.753 -43.453  1.00  0.96           O  
ATOM   1626  N   MET A 213     -22.812 -30.365 -46.320  1.00  0.97           N  
ATOM   1627  CA  MET A 213     -23.636 -29.160 -46.292  1.00  0.97           C  
ATOM   1628  C   MET A 213     -24.999 -29.447 -45.673  1.00  0.96           C  
ATOM   1629  CB  MET A 213     -23.811 -28.595 -47.703  1.00  0.97           C  
ATOM   1630  O   MET A 213     -25.608 -30.482 -45.953  1.00  0.95           O  
ATOM   1631  CG  MET A 213     -24.505 -27.243 -47.740  1.00  0.95           C  
ATOM   1632  SD  MET A 213     -24.744 -26.623 -49.451  1.00  0.96           S  
ATOM   1633  CE  MET A 213     -23.016 -26.392 -49.952  1.00  0.91           C  
ATOM   1634  N   TYR A 214     -25.521 -28.634 -44.778  1.00  0.96           N  
ATOM   1635  CA  TYR A 214     -26.894 -28.675 -44.287  1.00  0.96           C  
ATOM   1636  C   TYR A 214     -27.512 -27.282 -44.277  1.00  0.97           C  
ATOM   1637  CB  TYR A 214     -26.944 -29.278 -42.880  1.00  0.96           C  
ATOM   1638  O   TYR A 214     -26.798 -26.279 -44.360  1.00  0.96           O  
ATOM   1639  CG  TYR A 214     -26.269 -28.428 -41.831  1.00  0.96           C  
ATOM   1640  CD1 TYR A 214     -24.907 -28.560 -41.570  1.00  0.95           C  
ATOM   1641  CD2 TYR A 214     -26.991 -27.492 -41.098  1.00  0.95           C  
ATOM   1642  CE1 TYR A 214     -24.281 -27.781 -40.603  1.00  0.93           C  
ATOM   1643  CE2 TYR A 214     -26.375 -26.707 -40.129  1.00  0.93           C  
ATOM   1644  OH  TYR A 214     -24.407 -26.084 -38.931  1.00  0.92           O  
ATOM   1645  CZ  TYR A 214     -25.022 -26.858 -39.889  1.00  0.93           C  
ATOM   1646  N   GLN A 215     -28.835 -27.164 -44.261  1.00  0.95           N  
ATOM   1647  CA  GLN A 215     -29.617 -25.937 -44.371  1.00  0.95           C  
ATOM   1648  C   GLN A 215     -30.272 -25.581 -43.040  1.00  0.95           C  
ATOM   1649  CB  GLN A 215     -30.682 -26.075 -45.460  1.00  0.95           C  
ATOM   1650  O   GLN A 215     -30.896 -26.431 -42.402  1.00  0.93           O  
ATOM   1651  CG  GLN A 215     -31.512 -24.816 -45.671  1.00  0.95           C  
ATOM   1652  CD  GLN A 215     -32.597 -24.997 -46.716  1.00  0.93           C  
ATOM   1653  NE2 GLN A 215     -33.402 -23.960 -46.921  1.00  0.93           N  
ATOM   1654  OE1 GLN A 215     -32.710 -26.060 -47.335  1.00  0.93           O  
ATOM   1655  N   ASP A 216     -30.122 -24.300 -42.662  1.00  0.91           N  
ATOM   1656  CA  ASP A 216     -30.917 -23.644 -41.628  1.00  0.92           C  
ATOM   1657  C   ASP A 216     -31.590 -22.385 -42.170  1.00  0.91           C  
ATOM   1658  CB  ASP A 216     -30.044 -23.296 -40.420  1.00  0.91           C  
ATOM   1659  O   ASP A 216     -30.950 -21.338 -42.296  1.00  0.90           O  
ATOM   1660  CG  ASP A 216     -30.838 -22.716 -39.262  1.00  0.90           C  
ATOM   1661  OD1 ASP A 216     -32.087 -22.743 -39.305  1.00  0.89           O  
ATOM   1662  OD2 ASP A 216     -30.208 -22.226 -38.300  1.00  0.89           O  
ATOM   1663  N   GLY A 217     -32.919 -22.509 -42.690  1.00  0.92           N  
ATOM   1664  CA  GLY A 217     -33.659 -21.454 -43.363  1.00  0.92           C  
ATOM   1665  C   GLY A 217     -33.018 -21.013 -44.666  1.00  0.93           C  
ATOM   1666  O   GLY A 217     -33.003 -21.766 -45.642  1.00  0.92           O  
ATOM   1667  N   ASN A 218     -32.518 -19.878 -44.793  1.00  0.94           N  
ATOM   1668  CA  ASN A 218     -31.864 -19.306 -45.965  1.00  0.95           C  
ATOM   1669  C   ASN A 218     -30.345 -19.315 -45.820  1.00  0.95           C  
ATOM   1670  CB  ASN A 218     -32.364 -17.882 -46.219  1.00  0.94           C  
ATOM   1671  O   ASN A 218     -29.640 -18.653 -46.585  1.00  0.95           O  
ATOM   1672  CG  ASN A 218     -32.041 -16.938 -45.078  1.00  0.90           C  
ATOM   1673  ND2 ASN A 218     -31.809 -15.672 -45.404  1.00  0.89           N  
ATOM   1674  OD1 ASN A 218     -31.999 -17.343 -43.913  1.00  0.87           O  
ATOM   1675  N   VAL A 219     -29.775 -19.989 -44.832  1.00  0.94           N  
ATOM   1676  CA  VAL A 219     -28.339 -20.147 -44.628  1.00  0.95           C  
ATOM   1677  C   VAL A 219     -27.940 -21.601 -44.867  1.00  0.95           C  
ATOM   1678  CB  VAL A 219     -27.915 -19.704 -43.210  1.00  0.94           C  
ATOM   1679  O   VAL A 219     -28.559 -22.519 -44.322  1.00  0.95           O  
ATOM   1680  CG1 VAL A 219     -26.406 -19.853 -43.027  1.00  0.94           C  
ATOM   1681  CG2 VAL A 219     -28.347 -18.262 -42.950  1.00  0.94           C  
ATOM   1682  N   LEU A 220     -26.929 -21.815 -45.686  1.00  0.96           N  
ATOM   1683  CA  LEU A 220     -26.251 -23.095 -45.857  1.00  0.96           C  
ATOM   1684  C   LEU A 220     -24.951 -23.132 -45.061  1.00  0.96           C  
ATOM   1685  CB  LEU A 220     -25.965 -23.357 -47.338  1.00  0.96           C  
ATOM   1686  O   LEU A 220     -24.087 -22.270 -45.235  1.00  0.96           O  
ATOM   1687  CG  LEU A 220     -27.182 -23.444 -48.259  1.00  0.96           C  
ATOM   1688  CD1 LEU A 220     -26.748 -23.376 -49.719  1.00  0.95           C  
ATOM   1689  CD2 LEU A 220     -27.969 -24.722 -47.988  1.00  0.95           C  
ATOM   1690  N   VAL A 221     -24.775 -24.087 -44.209  1.00  0.96           N  
ATOM   1691  CA  VAL A 221     -23.535 -24.308 -43.472  1.00  0.96           C  
ATOM   1692  C   VAL A 221     -22.686 -25.355 -44.189  1.00  0.96           C  
ATOM   1693  CB  VAL A 221     -23.812 -24.750 -42.017  1.00  0.95           C  
ATOM   1694  O   VAL A 221     -23.100 -26.509 -44.329  1.00  0.96           O  
ATOM   1695  CG1 VAL A 221     -22.507 -24.862 -41.230  1.00  0.94           C  
ATOM   1696  CG2 VAL A 221     -24.768 -23.773 -41.336  1.00  0.95           C  
ATOM   1697  N   VAL A 222     -21.563 -24.990 -44.670  1.00  0.97           N  
ATOM   1698  CA  VAL A 222     -20.554 -25.833 -45.301  1.00  0.97           C  
ATOM   1699  C   VAL A 222     -19.503 -26.240 -44.270  1.00  0.96           C  
ATOM   1700  CB  VAL A 222     -19.881 -25.118 -46.494  1.00  0.97           C  
ATOM   1701  O   VAL A 222     -18.767 -25.393 -43.757  1.00  0.96           O  
ATOM   1702  CG1 VAL A 222     -18.925 -26.062 -47.220  1.00  0.96           C  
ATOM   1703  CG2 VAL A 222     -20.938 -24.578 -47.456  1.00  0.96           C  
ATOM   1704  N   ASP A 223     -19.475 -27.502 -43.952  1.00  0.96           N  
ATOM   1705  CA  ASP A 223     -18.534 -28.079 -42.995  1.00  0.96           C  
ATOM   1706  C   ASP A 223     -17.508 -28.964 -43.699  1.00  0.96           C  
ATOM   1707  CB  ASP A 223     -19.280 -28.883 -41.928  1.00  0.95           C  
ATOM   1708  O   ASP A 223     -17.855 -29.726 -44.604  1.00  0.95           O  
ATOM   1709  CG  ASP A 223     -18.432 -29.169 -40.701  1.00  0.87           C  
ATOM   1710  OD1 ASP A 223     -17.208 -28.918 -40.734  1.00  0.86           O  
ATOM   1711  OD2 ASP A 223     -18.992 -29.652 -39.694  1.00  0.88           O  
ATOM   1712  N   ASN A 224     -16.226 -28.864 -43.391  1.00  0.96           N  
ATOM   1713  CA  ASN A 224     -15.141 -29.724 -43.851  1.00  0.96           C  
ATOM   1714  C   ASN A 224     -14.597 -30.594 -42.721  1.00  0.94           C  
ATOM   1715  CB  ASN A 224     -14.016 -28.887 -44.466  1.00  0.95           C  
ATOM   1716  O   ASN A 224     -13.748 -30.152 -41.946  1.00  0.92           O  
ATOM   1717  CG  ASN A 224     -12.933 -29.739 -45.097  1.00  0.94           C  
ATOM   1718  ND2 ASN A 224     -11.900 -29.092 -45.622  1.00  0.93           N  
ATOM   1719  OD1 ASN A 224     -13.024 -30.970 -45.113  1.00  0.93           O  
ATOM   1720  N   SER A 225     -15.023 -31.801 -42.765  1.00  0.94           N  
ATOM   1721  CA  SER A 225     -14.727 -32.762 -41.707  1.00  0.92           C  
ATOM   1722  C   SER A 225     -13.251 -33.143 -41.704  1.00  0.91           C  
ATOM   1723  CB  SER A 225     -15.586 -34.017 -41.867  1.00  0.91           C  
ATOM   1724  O   SER A 225     -12.736 -33.647 -40.703  1.00  0.89           O  
ATOM   1725  OG  SER A 225     -15.366 -34.619 -43.131  1.00  0.87           O  
ATOM   1726  N   ASN A 226     -12.415 -32.851 -42.710  1.00  0.93           N  
ATOM   1727  CA  ASN A 226     -10.991 -33.154 -42.809  1.00  0.92           C  
ATOM   1728  C   ASN A 226     -10.143 -32.111 -42.087  1.00  0.90           C  
ATOM   1729  CB  ASN A 226     -10.566 -33.262 -44.275  1.00  0.90           C  
ATOM   1730  O   ASN A 226      -8.927 -32.267 -41.969  1.00  0.87           O  
ATOM   1731  CG  ASN A 226     -11.220 -34.429 -44.989  1.00  0.83           C  
ATOM   1732  ND2 ASN A 226     -11.350 -34.321 -46.306  1.00  0.82           N  
ATOM   1733  OD1 ASN A 226     -11.605 -35.419 -44.361  1.00  0.80           O  
ATOM   1734  N   GLY A 227     -10.826 -30.954 -41.753  1.00  0.90           N  
ATOM   1735  CA  GLY A 227     -10.139 -29.887 -41.042  1.00  0.90           C  
ATOM   1736  C   GLY A 227      -9.244 -29.053 -41.939  1.00  0.89           C  
ATOM   1737  O   GLY A 227      -8.640 -28.078 -41.488  1.00  0.86           O  
ATOM   1738  N   ALA A 228      -9.085 -29.485 -43.167  1.00  0.86           N  
ATOM   1739  CA  ALA A 228      -8.276 -28.710 -44.104  1.00  0.88           C  
ATOM   1740  C   ALA A 228      -8.906 -27.347 -44.375  1.00  0.89           C  
ATOM   1741  CB  ALA A 228      -8.093 -29.478 -45.411  1.00  0.86           C  
ATOM   1742  O   ALA A 228     -10.122 -27.243 -44.555  1.00  0.89           O  
ATOM   1743  N   ASN A 229      -8.085 -26.319 -44.371  1.00  0.89           N  
ATOM   1744  CA  ASN A 229      -8.538 -25.000 -44.800  1.00  0.91           C  
ATOM   1745  C   ASN A 229      -9.056 -25.024 -46.235  1.00  0.92           C  
ATOM   1746  CB  ASN A 229      -7.411 -23.974 -44.658  1.00  0.87           C  
ATOM   1747  O   ASN A 229      -8.468 -25.674 -47.101  1.00  0.93           O  
ATOM   1748  CG  ASN A 229      -7.911 -22.545 -44.729  1.00  0.80           C  
ATOM   1749  ND2 ASN A 229      -6.985 -21.595 -44.798  1.00  0.82           N  
ATOM   1750  OD1 ASN A 229      -9.119 -22.295 -44.722  1.00  0.80           O  
ATOM   1751  N   TYR A 230     -10.080 -24.337 -46.515  1.00  0.93           N  
ATOM   1752  CA  TYR A 230     -10.659 -24.243 -47.850  1.00  0.95           C  
ATOM   1753  C   TYR A 230     -11.155 -22.830 -48.132  1.00  0.94           C  
ATOM   1754  CB  TYR A 230     -11.809 -25.242 -48.008  1.00  0.95           C  
ATOM   1755  O   TYR A 230     -11.544 -22.107 -47.212  1.00  0.94           O  
ATOM   1756  CG  TYR A 230     -12.988 -24.958 -47.110  1.00  0.96           C  
ATOM   1757  CD1 TYR A 230     -12.991 -25.374 -45.780  1.00  0.95           C  
ATOM   1758  CD2 TYR A 230     -14.100 -24.274 -47.588  1.00  0.95           C  
ATOM   1759  CE1 TYR A 230     -14.076 -25.115 -44.949  1.00  0.94           C  
ATOM   1760  CE2 TYR A 230     -15.191 -24.010 -46.766  1.00  0.94           C  
ATOM   1761  OH  TYR A 230     -16.246 -24.176 -44.631  1.00  0.93           O  
ATOM   1762  CZ  TYR A 230     -15.169 -24.434 -45.449  1.00  0.94           C  
ATOM   1763  N   ALA A 231     -11.115 -22.456 -49.506  1.00  0.94           N  
ATOM   1764  CA  ALA A 231     -11.745 -21.225 -49.975  1.00  0.95           C  
ATOM   1765  C   ALA A 231     -13.229 -21.440 -50.255  1.00  0.96           C  
ATOM   1766  CB  ALA A 231     -11.040 -20.711 -51.228  1.00  0.94           C  
ATOM   1767  O   ALA A 231     -13.603 -22.363 -50.982  1.00  0.96           O  
ATOM   1768  N   LEU A 232     -14.072 -20.641 -49.676  1.00  0.96           N  
ATOM   1769  CA  LEU A 232     -15.504 -20.554 -49.940  1.00  0.96           C  
ATOM   1770  C   LEU A 232     -15.855 -19.226 -50.603  1.00  0.96           C  
ATOM   1771  CB  LEU A 232     -16.299 -20.715 -48.642  1.00  0.97           C  
ATOM   1772  O   LEU A 232     -15.592 -18.159 -50.044  1.00  0.95           O  
ATOM   1773  CG  LEU A 232     -17.821 -20.771 -48.781  1.00  0.97           C  
ATOM   1774  CD1 LEU A 232     -18.236 -22.010 -49.566  1.00  0.97           C  
ATOM   1775  CD2 LEU A 232     -18.485 -20.753 -47.408  1.00  0.97           C  
ATOM   1776  N   THR A 233     -16.289 -19.276 -51.799  1.00  0.96           N  
ATOM   1777  CA  THR A 233     -16.734 -18.111 -52.556  1.00  0.96           C  
ATOM   1778  C   THR A 233     -18.097 -18.367 -53.191  1.00  0.96           C  
ATOM   1779  CB  THR A 233     -15.718 -17.735 -53.650  1.00  0.96           C  
ATOM   1780  O   THR A 233     -18.533 -19.516 -53.297  1.00  0.96           O  
ATOM   1781  CG2 THR A 233     -14.375 -17.341 -53.043  1.00  0.94           C  
ATOM   1782  OG1 THR A 233     -15.525 -18.856 -54.521  1.00  0.95           O  
ATOM   1783  N   THR A 234     -18.802 -17.351 -53.591  1.00  0.96           N  
ATOM   1784  CA  THR A 234     -20.089 -17.418 -54.275  1.00  0.96           C  
ATOM   1785  C   THR A 234     -20.065 -16.589 -55.555  1.00  0.94           C  
ATOM   1786  CB  THR A 234     -21.231 -16.930 -53.365  1.00  0.96           C  
ATOM   1787  O   THR A 234     -19.280 -15.646 -55.676  1.00  0.92           O  
ATOM   1788  CG2 THR A 234     -21.501 -17.923 -52.239  1.00  0.93           C  
ATOM   1789  OG1 THR A 234     -20.873 -15.665 -52.795  1.00  0.95           O  
ATOM   1790  N   VAL A 235     -20.786 -16.951 -56.495  1.00  0.96           N  
ATOM   1791  CA  VAL A 235     -21.151 -16.196 -57.690  1.00  0.97           C  
ATOM   1792  C   VAL A 235     -22.671 -16.101 -57.797  1.00  0.96           C  
ATOM   1793  CB  VAL A 235     -20.565 -16.838 -58.968  1.00  0.96           C  
ATOM   1794  O   VAL A 235     -23.370 -17.114 -57.717  1.00  0.94           O  
ATOM   1795  CG1 VAL A 235     -20.911 -16.002 -60.199  1.00  0.95           C  
ATOM   1796  CG2 VAL A 235     -19.052 -17.001 -58.836  1.00  0.95           C  
ATOM   1797  N   ASP A 236     -23.115 -14.850 -57.932  1.00  0.95           N  
ATOM   1798  CA  ASP A 236     -24.540 -14.605 -58.137  1.00  0.94           C  
ATOM   1799  C   ASP A 236     -24.767 -13.586 -59.251  1.00  0.87           C  
ATOM   1800  CB  ASP A 236     -25.193 -14.122 -56.840  1.00  0.94           C  
ATOM   1801  O   ASP A 236     -23.812 -13.098 -59.858  1.00  0.76           O  
ATOM   1802  CG  ASP A 236     -24.608 -12.815 -56.333  1.00  0.94           C  
ATOM   1803  OD1 ASP A 236     -24.052 -12.041 -57.142  1.00  0.92           O  
ATOM   1804  OD2 ASP A 236     -24.702 -12.558 -55.114  1.00  0.92           O  
ATOM   1805  N   GLY A 237     -25.866 -13.381 -59.826  1.00  0.89           N  
ATOM   1806  CA  GLY A 237     -26.199 -12.404 -60.851  1.00  0.88           C  
ATOM   1807  C   GLY A 237     -26.090 -10.971 -60.367  1.00  0.85           C  
ATOM   1808  O   GLY A 237     -26.318 -10.032 -61.133  1.00  0.80           O  
ATOM   1809  N   ALA A 238     -25.749 -10.797 -59.082  1.00  0.91           N  
ATOM   1810  CA  ALA A 238     -25.743  -9.487 -58.435  1.00  0.92           C  
ATOM   1811  C   ALA A 238     -24.376  -9.180 -57.830  1.00  0.90           C  
ATOM   1812  CB  ALA A 238     -26.825  -9.419 -57.360  1.00  0.89           C  
ATOM   1813  O   ALA A 238     -24.281  -8.486 -56.815  1.00  0.87           O  
ATOM   1814  N   ASP A 239     -23.208  -9.730 -58.434  1.00  0.90           N  
ATOM   1815  CA  ASP A 239     -21.812  -9.494 -58.078  1.00  0.91           C  
ATOM   1816  C   ASP A 239     -21.557  -9.825 -56.609  1.00  0.90           C  
ATOM   1817  CB  ASP A 239     -21.423  -8.042 -58.365  1.00  0.86           C  
ATOM   1818  O   ASP A 239     -20.780  -9.141 -55.939  1.00  0.86           O  
ATOM   1819  CG  ASP A 239     -21.391  -7.720 -59.849  1.00  0.79           C  
ATOM   1820  OD1 ASP A 239     -21.037  -8.605 -60.658  1.00  0.75           O  
ATOM   1821  OD2 ASP A 239     -21.719  -6.570 -60.212  1.00  0.84           O  
ATOM   1822  N   GLY A 240     -22.247 -10.881 -56.030  1.00  0.86           N  
ATOM   1823  CA  GLY A 240     -22.016 -11.443 -54.709  1.00  0.88           C  
ATOM   1824  C   GLY A 240     -22.851 -10.786 -53.626  1.00  0.86           C  
ATOM   1825  O   GLY A 240     -22.588 -10.969 -52.436  1.00  0.83           O  
ATOM   1826  N   GLN A 241     -23.857  -9.966 -53.971  1.00  0.90           N  
ATOM   1827  CA  GLN A 241     -24.712  -9.269 -53.016  1.00  0.91           C  
ATOM   1828  C   GLN A 241     -25.863 -10.160 -52.556  1.00  0.92           C  
ATOM   1829  CB  GLN A 241     -25.259  -7.978 -53.626  1.00  0.89           C  
ATOM   1830  O   GLN A 241     -26.292 -10.082 -51.403  1.00  0.91           O  
ATOM   1831  CG  GLN A 241     -24.189  -6.935 -53.920  1.00  0.83           C  
ATOM   1832  CD  GLN A 241     -24.766  -5.633 -54.443  1.00  0.79           C  
ATOM   1833  NE2 GLN A 241     -23.892  -4.705 -54.817  1.00  0.79           N  
ATOM   1834  OE1 GLN A 241     -25.988  -5.463 -54.512  1.00  0.83           O  
ATOM   1835  N   ASP A 242     -26.323 -11.063 -53.433  1.00  0.94           N  
ATOM   1836  CA  ASP A 242     -27.479 -11.912 -53.163  1.00  0.95           C  
ATOM   1837  C   ASP A 242     -27.063 -13.195 -52.447  1.00  0.96           C  
ATOM   1838  CB  ASP A 242     -28.212 -12.250 -54.463  1.00  0.94           C  
ATOM   1839  O   ASP A 242     -27.760 -13.661 -51.542  1.00  0.96           O  
ATOM   1840  CG  ASP A 242     -28.933 -11.056 -55.064  1.00  0.92           C  
ATOM   1841  OD1 ASP A 242     -28.975  -9.983 -54.425  1.00  0.91           O  
ATOM   1842  OD2 ASP A 242     -29.468 -11.191 -56.187  1.00  0.91           O  
ATOM   1843  N   LEU A 243     -25.906 -13.689 -52.728  1.00  0.95           N  
ATOM   1844  CA  LEU A 243     -25.321 -14.890 -52.142  1.00  0.96           C  
ATOM   1845  C   LEU A 243     -23.971 -14.582 -51.504  1.00  0.96           C  
ATOM   1846  CB  LEU A 243     -25.159 -15.981 -53.204  1.00  0.95           C  
ATOM   1847  O   LEU A 243     -22.975 -14.398 -52.206  1.00  0.95           O  
ATOM   1848  CG  LEU A 243     -24.813 -17.380 -52.693  1.00  0.93           C  
ATOM   1849  CD1 LEU A 243     -25.951 -17.928 -51.838  1.00  0.90           C  
ATOM   1850  CD2 LEU A 243     -24.513 -18.317 -53.858  1.00  0.90           C  
ATOM   1851  N   VAL A 244     -23.936 -14.532 -50.191  1.00  0.95           N  
ATOM   1852  CA  VAL A 244     -22.773 -14.086 -49.431  1.00  0.96           C  
ATOM   1853  C   VAL A 244     -22.083 -15.287 -48.789  1.00  0.96           C  
ATOM   1854  CB  VAL A 244     -23.164 -13.055 -48.348  1.00  0.95           C  
ATOM   1855  O   VAL A 244     -22.670 -15.972 -47.948  1.00  0.96           O  
ATOM   1856  CG1 VAL A 244     -21.921 -12.516 -47.642  1.00  0.94           C  
ATOM   1857  CG2 VAL A 244     -23.968 -11.912 -48.966  1.00  0.94           C  
ATOM   1858  N   ALA A 245     -20.855 -15.547 -49.181  1.00  0.96           N  
ATOM   1859  CA  ALA A 245     -19.997 -16.542 -48.543  1.00  0.96           C  
ATOM   1860  C   ALA A 245     -19.266 -15.947 -47.343  1.00  0.96           C  
ATOM   1861  CB  ALA A 245     -18.995 -17.105 -49.548  1.00  0.95           C  
ATOM   1862  O   ALA A 245     -18.544 -14.956 -47.477  1.00  0.96           O  
ATOM   1863  N   ILE A 246     -19.466 -16.530 -46.219  1.00  0.96           N  
ATOM   1864  CA  ILE A 246     -18.860 -16.124 -44.955  1.00  0.96           C  
ATOM   1865  C   ILE A 246     -18.005 -17.262 -44.404  1.00  0.95           C  
ATOM   1866  CB  ILE A 246     -19.932 -15.710 -43.922  1.00  0.96           C  
ATOM   1867  O   ILE A 246     -18.529 -18.307 -44.011  1.00  0.94           O  
ATOM   1868  CG1 ILE A 246     -20.861 -14.644 -44.514  1.00  0.95           C  
ATOM   1869  CG2 ILE A 246     -19.274 -15.208 -42.634  1.00  0.95           C  
ATOM   1870  CD1 ILE A 246     -22.037 -14.281 -43.618  1.00  0.93           C  
ATOM   1871  N   ARG A 247     -16.745 -17.017 -44.408  1.00  0.96           N  
ATOM   1872  CA  ARG A 247     -15.757 -17.842 -43.720  1.00  0.96           C  
ATOM   1873  C   ARG A 247     -15.090 -17.068 -42.588  1.00  0.95           C  
ATOM   1874  CB  ARG A 247     -14.699 -18.347 -44.704  1.00  0.93           C  
ATOM   1875  O   ARG A 247     -14.010 -16.502 -42.768  1.00  0.93           O  
ATOM   1876  CG  ARG A 247     -13.806 -19.441 -44.140  1.00  0.84           C  
ATOM   1877  CD  ARG A 247     -12.854 -19.990 -45.194  1.00  0.80           C  
ATOM   1878  NE  ARG A 247     -11.961 -21.002 -44.637  1.00  0.79           N  
ATOM   1879  NH1 ARG A 247     -10.853 -21.412 -46.623  1.00  0.75           N  
ATOM   1880  NH2 ARG A 247     -10.272 -22.556 -44.723  1.00  0.71           N  
ATOM   1881  CZ  ARG A 247     -11.030 -21.654 -45.329  1.00  0.73           C  
ATOM   1882  N   HIS A 248     -15.912 -16.933 -41.489  1.00  0.95           N  
ATOM   1883  CA  HIS A 248     -15.529 -16.318 -40.223  1.00  0.96           C  
ATOM   1884  C   HIS A 248     -15.085 -14.873 -40.425  1.00  0.95           C  
ATOM   1885  CB  HIS A 248     -14.412 -17.121 -39.554  1.00  0.95           C  
ATOM   1886  O   HIS A 248     -14.457 -14.283 -39.543  1.00  0.94           O  
ATOM   1887  CG  HIS A 248     -14.805 -18.523 -39.211  1.00  0.94           C  
ATOM   1888  CD2 HIS A 248     -14.406 -19.709 -39.726  1.00  0.92           C  
ATOM   1889  ND1 HIS A 248     -15.721 -18.819 -38.224  1.00  0.91           N  
ATOM   1890  CE1 HIS A 248     -15.868 -20.131 -38.148  1.00  0.91           C  
ATOM   1891  NE2 HIS A 248     -15.081 -20.695 -39.049  1.00  0.91           N  
ATOM   1892  N   LYS A 249     -15.377 -14.272 -41.560  1.00  0.96           N  
ATOM   1893  CA  LYS A 249     -15.068 -12.860 -41.767  1.00  0.96           C  
ATOM   1894  C   LYS A 249     -16.141 -12.181 -42.614  1.00  0.95           C  
ATOM   1895  CB  LYS A 249     -13.699 -12.702 -42.431  1.00  0.94           C  
ATOM   1896  O   LYS A 249     -16.546 -12.708 -43.652  1.00  0.94           O  
ATOM   1897  CG  LYS A 249     -13.251 -11.256 -42.587  1.00  0.90           C  
ATOM   1898  CD  LYS A 249     -11.856 -11.166 -43.193  1.00  0.88           C  
ATOM   1899  CE  LYS A 249     -11.418  -9.720 -43.377  1.00  0.86           C  
ATOM   1900  NZ  LYS A 249     -10.073  -9.626 -44.021  1.00  0.86           N  
ATOM   1901  N   VAL A 250     -16.549 -10.916 -42.216  1.00  0.95           N  
ATOM   1902  CA  VAL A 250     -17.424 -10.023 -42.969  1.00  0.95           C  
ATOM   1903  C   VAL A 250     -16.882  -8.597 -42.910  1.00  0.94           C  
ATOM   1904  CB  VAL A 250     -18.873 -10.065 -42.434  1.00  0.94           C  
ATOM   1905  O   VAL A 250     -16.123  -8.252 -42.002  1.00  0.93           O  
ATOM   1906  CG1 VAL A 250     -19.485 -11.450 -42.641  1.00  0.89           C  
ATOM   1907  CG2 VAL A 250     -18.908  -9.678 -40.957  1.00  0.89           C  
ATOM   1908  N   THR A 251     -17.311  -7.754 -43.842  1.00  0.93           N  
ATOM   1909  CA  THR A 251     -16.820  -6.383 -43.923  1.00  0.93           C  
ATOM   1910  C   THR A 251     -17.806  -5.417 -43.273  1.00  0.92           C  
ATOM   1911  CB  THR A 251     -16.574  -5.963 -45.384  1.00  0.91           C  
ATOM   1912  O   THR A 251     -17.440  -4.294 -42.918  1.00  0.90           O  
ATOM   1913  CG2 THR A 251     -15.360  -6.680 -45.965  1.00  0.81           C  
ATOM   1914  OG1 THR A 251     -17.727  -6.287 -46.169  1.00  0.85           O  
ATOM   1915  N   ASN A 252     -19.074  -5.763 -43.113  1.00  0.92           N  
ATOM   1916  CA  ASN A 252     -20.152  -4.975 -42.526  1.00  0.92           C  
ATOM   1917  C   ASN A 252     -21.156  -5.858 -41.790  1.00  0.93           C  
ATOM   1918  CB  ASN A 252     -20.860  -4.148 -43.601  1.00  0.88           C  
ATOM   1919  O   ASN A 252     -21.333  -7.027 -42.138  1.00  0.93           O  
ATOM   1920  CG  ASN A 252     -21.904  -3.212 -43.025  1.00  0.76           C  
ATOM   1921  ND2 ASN A 252     -22.719  -2.626 -43.894  1.00  0.73           N  
ATOM   1922  OD1 ASN A 252     -21.977  -3.016 -41.809  1.00  0.71           O  
ATOM   1923  N   LEU A 253     -21.907  -5.338 -40.859  1.00  0.93           N  
ATOM   1924  CA  LEU A 253     -22.894  -6.032 -40.039  1.00  0.94           C  
ATOM   1925  C   LEU A 253     -24.101  -6.446 -40.875  1.00  0.93           C  
ATOM   1926  CB  LEU A 253     -23.345  -5.145 -38.875  1.00  0.93           C  
ATOM   1927  O   LEU A 253     -24.713  -7.485 -40.618  1.00  0.91           O  
ATOM   1928  CG  LEU A 253     -22.320  -4.912 -37.764  1.00  0.91           C  
ATOM   1929  CD1 LEU A 253     -22.857  -3.908 -36.750  1.00  0.89           C  
ATOM   1930  CD2 LEU A 253     -21.960  -6.228 -37.083  1.00  0.89           C  
ATOM   1931  N   ASP A 254     -24.369  -5.720 -41.918  1.00  0.92           N  
ATOM   1932  CA  ASP A 254     -25.523  -5.961 -42.779  1.00  0.92           C  
ATOM   1933  C   ASP A 254     -25.353  -7.251 -43.577  1.00  0.92           C  
ATOM   1934  CB  ASP A 254     -25.740  -4.780 -43.728  1.00  0.90           C  
ATOM   1935  O   ASP A 254     -26.331  -7.811 -44.078  1.00  0.91           O  
ATOM   1936  CG  ASP A 254     -25.995  -3.472 -42.999  1.00  0.85           C  
ATOM   1937  OD1 ASP A 254     -26.580  -3.493 -41.895  1.00  0.84           O  
ATOM   1938  OD2 ASP A 254     -25.609  -2.411 -43.535  1.00  0.86           O  
ATOM   1939  N   THR A 255     -24.145  -7.822 -43.644  1.00  0.93           N  
ATOM   1940  CA  THR A 255     -23.843  -9.062 -44.350  1.00  0.93           C  
ATOM   1941  C   THR A 255     -23.943 -10.258 -43.408  1.00  0.93           C  
ATOM   1942  CB  THR A 255     -22.438  -9.018 -44.981  1.00  0.91           C  
ATOM   1943  O   THR A 255     -23.771 -11.404 -43.830  1.00  0.93           O  
ATOM   1944  CG2 THR A 255     -22.343  -7.919 -46.033  1.00  0.82           C  
ATOM   1945  OG1 THR A 255     -21.468  -8.769 -43.956  1.00  0.83           O  
ATOM   1946  N   LEU A 256     -24.225 -10.026 -42.150  1.00  0.94           N  
ATOM   1947  CA  LEU A 256     -24.407 -11.123 -41.206  1.00  0.94           C  
ATOM   1948  C   LEU A 256     -25.742 -11.822 -41.436  1.00  0.93           C  
ATOM   1949  CB  LEU A 256     -24.329 -10.609 -39.766  1.00  0.94           C  
ATOM   1950  O   LEU A 256     -26.781 -11.167 -41.545  1.00  0.91           O  
ATOM   1951  CG  LEU A 256     -22.944 -10.187 -39.271  1.00  0.93           C  
ATOM   1952  CD1 LEU A 256     -23.050  -9.525 -37.902  1.00  0.91           C  
ATOM   1953  CD2 LEU A 256     -22.006 -11.388 -39.219  1.00  0.91           C  
ATOM   1954  N   PRO A 257     -25.719 -13.122 -41.528  1.00  0.93           N  
ATOM   1955  CA  PRO A 257     -26.979 -13.852 -41.680  1.00  0.93           C  
ATOM   1956  C   PRO A 257     -27.852 -13.789 -40.428  1.00  0.92           C  
ATOM   1957  CB  PRO A 257     -26.524 -15.288 -41.956  1.00  0.92           C  
ATOM   1958  O   PRO A 257     -27.333 -13.756 -39.310  1.00  0.92           O  
ATOM   1959  CG  PRO A 257     -25.210 -15.413 -41.256  1.00  0.92           C  
ATOM   1960  CD  PRO A 257     -24.517 -14.081 -41.301  1.00  0.92           C  
ATOM   1961  N   ASN A 258     -29.180 -13.872 -40.653  1.00  0.92           N  
ATOM   1962  CA  ASN A 258     -30.158 -13.885 -39.571  1.00  0.91           C  
ATOM   1963  C   ASN A 258     -30.269 -15.267 -38.933  1.00  0.91           C  
ATOM   1964  CB  ASN A 258     -31.526 -13.423 -40.077  1.00  0.89           C  
ATOM   1965  O   ASN A 258     -31.012 -15.453 -37.968  1.00  0.89           O  
ATOM   1966  CG  ASN A 258     -32.107 -14.354 -41.122  1.00  0.82           C  
ATOM   1967  ND2 ASN A 258     -33.378 -14.156 -41.451  1.00  0.78           N  
ATOM   1968  OD1 ASN A 258     -31.420 -15.245 -41.629  1.00  0.76           O  
ATOM   1969  N   ARG A 259     -29.531 -16.262 -39.419  1.00  0.91           N  
ATOM   1970  CA  ARG A 259     -29.374 -17.608 -38.877  1.00  0.92           C  
ATOM   1971  C   ARG A 259     -27.927 -18.076 -38.983  1.00  0.92           C  
ATOM   1972  CB  ARG A 259     -30.298 -18.590 -39.601  1.00  0.91           C  
ATOM   1973  O   ARG A 259     -27.254 -17.808 -39.980  1.00  0.92           O  
ATOM   1974  CG  ARG A 259     -31.777 -18.283 -39.433  1.00  0.89           C  
ATOM   1975  CD  ARG A 259     -32.652 -19.358 -40.063  1.00  0.88           C  
ATOM   1976  NE  ARG A 259     -34.072 -19.085 -39.860  1.00  0.87           N  
ATOM   1977  NH1 ARG A 259     -34.722 -21.299 -39.953  1.00  0.83           N  
ATOM   1978  NH2 ARG A 259     -36.284 -19.654 -39.623  1.00  0.82           N  
ATOM   1979  CZ  ARG A 259     -35.023 -20.013 -39.813  1.00  0.85           C  
ATOM   1980  N   ALA A 260     -27.422 -18.745 -37.924  1.00  0.92           N  
ATOM   1981  CA  ALA A 260     -26.092 -19.347 -37.871  1.00  0.93           C  
ATOM   1982  C   ALA A 260     -26.009 -20.398 -36.768  1.00  0.92           C  
ATOM   1983  CB  ALA A 260     -25.030 -18.272 -37.657  1.00  0.92           C  
ATOM   1984  O   ALA A 260     -26.721 -20.312 -35.765  1.00  0.91           O  
ATOM   1985  N   PRO A 261     -25.142 -21.458 -37.013  1.00  0.91           N  
ATOM   1986  CA  PRO A 261     -24.924 -22.363 -35.883  1.00  0.92           C  
ATOM   1987  C   PRO A 261     -24.506 -21.628 -34.611  1.00  0.92           C  
ATOM   1988  CB  PRO A 261     -23.803 -23.281 -36.377  1.00  0.91           C  
ATOM   1989  O   PRO A 261     -23.662 -20.730 -34.662  1.00  0.92           O  
ATOM   1990  CG  PRO A 261     -23.843 -23.165 -37.866  1.00  0.90           C  
ATOM   1991  CD  PRO A 261     -24.239 -21.761 -38.225  1.00  0.90           C  
ATOM   1992  N   VAL A 262     -25.087 -22.049 -33.452  1.00  0.91           N  
ATOM   1993  CA  VAL A 262     -24.712 -21.503 -32.152  1.00  0.92           C  
ATOM   1994  C   VAL A 262     -23.215 -21.692 -31.923  1.00  0.92           C  
ATOM   1995  CB  VAL A 262     -25.514 -22.162 -31.007  1.00  0.91           C  
ATOM   1996  O   VAL A 262     -22.679 -22.780 -32.147  1.00  0.92           O  
ATOM   1997  CG1 VAL A 262     -25.051 -21.634 -29.650  1.00  0.89           C  
ATOM   1998  CG2 VAL A 262     -27.010 -21.920 -31.196  1.00  0.88           C  
ATOM   1999  N   GLY A 263     -22.589 -20.550 -31.560  1.00  0.92           N  
ATOM   2000  CA  GLY A 263     -21.158 -20.544 -31.300  1.00  0.93           C  
ATOM   2001  C   GLY A 263     -20.331 -20.197 -32.524  1.00  0.93           C  
ATOM   2002  O   GLY A 263     -19.114 -20.021 -32.428  1.00  0.93           O  
ATOM   2003  N   TYR A 264     -20.938 -20.112 -33.685  1.00  0.93           N  
ATOM   2004  CA  TYR A 264     -20.222 -19.659 -34.873  1.00  0.94           C  
ATOM   2005  C   TYR A 264     -19.679 -18.249 -34.678  1.00  0.94           C  
ATOM   2006  CB  TYR A 264     -21.138 -19.701 -36.100  1.00  0.94           C  
ATOM   2007  O   TYR A 264     -20.420 -17.338 -34.301  1.00  0.94           O  
ATOM   2008  CG  TYR A 264     -20.417 -19.456 -37.403  1.00  0.95           C  
ATOM   2009  CD1 TYR A 264     -19.758 -20.491 -38.063  1.00  0.94           C  
ATOM   2010  CD2 TYR A 264     -20.393 -18.190 -37.978  1.00  0.94           C  
ATOM   2011  CE1 TYR A 264     -19.091 -20.270 -39.263  1.00  0.93           C  
ATOM   2012  CE2 TYR A 264     -19.729 -17.957 -39.177  1.00  0.93           C  
ATOM   2013  OH  TYR A 264     -18.423 -18.776 -41.000  1.00  0.91           O  
ATOM   2014  CZ  TYR A 264     -19.082 -19.001 -39.812  1.00  0.93           C  
ATOM   2015  N   LYS A 265     -18.404 -18.068 -34.922  1.00  0.95           N  
ATOM   2016  CA  LYS A 265     -17.717 -16.798 -34.709  1.00  0.95           C  
ATOM   2017  C   LYS A 265     -17.379 -16.126 -36.037  1.00  0.95           C  
ATOM   2018  CB  LYS A 265     -16.443 -17.007 -33.889  1.00  0.95           C  
ATOM   2019  O   LYS A 265     -16.914 -16.784 -36.971  1.00  0.94           O  
ATOM   2020  CG  LYS A 265     -16.695 -17.477 -32.464  1.00  0.94           C  
ATOM   2021  CD  LYS A 265     -15.401 -17.550 -31.663  1.00  0.93           C  
ATOM   2022  CE  LYS A 265     -15.657 -17.982 -30.225  1.00  0.92           C  
ATOM   2023  NZ  LYS A 265     -14.420 -17.891 -29.391  1.00  0.90           N  
ATOM   2024  N   VAL A 266     -17.549 -14.794 -36.099  1.00  0.95           N  
ATOM   2025  CA  VAL A 266     -17.282 -13.977 -37.278  1.00  0.96           C  
ATOM   2026  C   VAL A 266     -16.474 -12.745 -36.881  1.00  0.96           C  
ATOM   2027  CB  VAL A 266     -18.591 -13.553 -37.982  1.00  0.94           C  
ATOM   2028  O   VAL A 266     -16.817 -12.052 -35.920  1.00  0.96           O  
ATOM   2029  CG1 VAL A 266     -18.292 -12.646 -39.175  1.00  0.78           C  
ATOM   2030  CG2 VAL A 266     -19.381 -14.782 -38.425  1.00  0.78           C  
ATOM   2031  N   GLN A 267     -15.419 -12.558 -37.584  1.00  0.96           N  
ATOM   2032  CA  GLN A 267     -14.688 -11.297 -37.526  1.00  0.96           C  
ATOM   2033  C   GLN A 267     -15.367 -10.228 -38.378  1.00  0.96           C  
ATOM   2034  CB  GLN A 267     -13.242 -11.492 -37.983  1.00  0.95           C  
ATOM   2035  O   GLN A 267     -15.552 -10.412 -39.583  1.00  0.95           O  
ATOM   2036  CG  GLN A 267     -12.360 -10.269 -37.772  1.00  0.93           C  
ATOM   2037  CD  GLN A 267     -10.947 -10.469 -38.287  1.00  0.90           C  
ATOM   2038  NE2 GLN A 267      -9.961 -10.148 -37.455  1.00  0.89           N  
ATOM   2039  OE1 GLN A 267     -10.742 -10.909 -39.423  1.00  0.89           O  
ATOM   2040  N   VAL A 268     -15.735  -9.144 -37.843  1.00  0.96           N  
ATOM   2041  CA  VAL A 268     -16.181  -7.956 -38.564  1.00  0.96           C  
ATOM   2042  C   VAL A 268     -15.011  -6.991 -38.742  1.00  0.95           C  
ATOM   2043  CB  VAL A 268     -17.346  -7.252 -37.832  1.00  0.95           C  
ATOM   2044  O   VAL A 268     -14.448  -6.501 -37.761  1.00  0.93           O  
ATOM   2045  CG1 VAL A 268     -17.893  -6.100 -38.672  1.00  0.93           C  
ATOM   2046  CG2 VAL A 268     -18.453  -8.253 -37.507  1.00  0.93           C  
ATOM   2047  N   TRP A 269     -14.649  -6.765 -39.988  1.00  0.94           N  
ATOM   2048  CA  TRP A 269     -13.549  -5.868 -40.326  1.00  0.94           C  
ATOM   2049  C   TRP A 269     -13.875  -5.053 -41.573  1.00  0.91           C  
ATOM   2050  CB  TRP A 269     -12.256  -6.660 -40.542  1.00  0.92           C  
ATOM   2051  O   TRP A 269     -13.739  -5.544 -42.696  1.00  0.86           O  
ATOM   2052  CG  TRP A 269     -11.039  -5.802 -40.718  1.00  0.88           C  
ATOM   2053  CD1 TRP A 269     -10.962  -4.443 -40.585  1.00  0.83           C  
ATOM   2054  CD2 TRP A 269      -9.724  -6.246 -41.064  1.00  0.84           C  
ATOM   2055  CE2 TRP A 269      -8.898  -5.102 -41.123  1.00  0.85           C  
ATOM   2056  CE3 TRP A 269      -9.162  -7.503 -41.329  1.00  0.77           C  
ATOM   2057  NE1 TRP A 269      -9.677  -4.016 -40.828  1.00  0.79           N  
ATOM   2058  CH2 TRP A 269      -7.015  -6.418 -41.693  1.00  0.82           C  
ATOM   2059  CZ2 TRP A 269      -7.539  -5.177 -41.438  1.00  0.82           C  
ATOM   2060  CZ3 TRP A 269      -7.810  -7.575 -41.642  1.00  0.81           C  
ATOM   2061  N   PRO A 270     -14.334  -3.759 -41.355  1.00  0.90           N  
ATOM   2062  CA  PRO A 270     -14.658  -2.895 -42.493  1.00  0.90           C  
ATOM   2063  C   PRO A 270     -13.476  -2.695 -43.439  1.00  0.90           C  
ATOM   2064  CB  PRO A 270     -15.056  -1.573 -41.830  1.00  0.89           C  
ATOM   2065  O   PRO A 270     -12.348  -2.482 -42.986  1.00  0.90           O  
ATOM   2066  CG  PRO A 270     -15.480  -1.952 -40.448  1.00  0.88           C  
ATOM   2067  CD  PRO A 270     -14.627  -3.097 -39.984  1.00  0.89           C  
ATOM   2068  N   THR A 271     -13.733  -2.765 -44.732  1.00  0.87           N  
ATOM   2069  CA  THR A 271     -12.715  -2.567 -45.758  1.00  0.89           C  
ATOM   2070  C   THR A 271     -12.075  -1.188 -45.625  1.00  0.88           C  
ATOM   2071  CB  THR A 271     -13.307  -2.728 -47.170  1.00  0.86           C  
ATOM   2072  O   THR A 271     -12.775  -0.175 -45.581  1.00  0.87           O  
ATOM   2073  CG2 THR A 271     -12.223  -2.607 -48.237  1.00  0.79           C  
ATOM   2074  OG1 THR A 271     -13.927  -4.015 -47.279  1.00  0.85           O  
ATOM   2075  N   GLY A 272     -10.801  -1.131 -45.601  1.00  0.88           N  
ATOM   2076  CA  GLY A 272     -10.040   0.106 -45.520  1.00  0.90           C  
ATOM   2077  C   GLY A 272      -9.886   0.620 -44.101  1.00  0.88           C  
ATOM   2078  O   GLY A 272      -9.196   1.614 -43.866  1.00  0.86           O  
ATOM   2079  N   SER A 273     -10.502   0.012 -43.082  1.00  0.89           N  
ATOM   2080  CA  SER A 273     -10.333   0.372 -41.678  1.00  0.90           C  
ATOM   2081  C   SER A 273      -9.015  -0.160 -41.125  1.00  0.89           C  
ATOM   2082  CB  SER A 273     -11.497  -0.162 -40.843  1.00  0.87           C  
ATOM   2083  O   SER A 273      -8.450  -1.115 -41.663  1.00  0.88           O  
ATOM   2084  OG  SER A 273     -12.734   0.324 -41.335  1.00  0.72           O  
ATOM   2085  N   LYS A 274      -8.456   0.451 -40.074  1.00  0.90           N  
ATOM   2086  CA  LYS A 274      -7.269  -0.015 -39.363  1.00  0.91           C  
ATOM   2087  C   LYS A 274      -7.534  -1.346 -38.665  1.00  0.92           C  
ATOM   2088  CB  LYS A 274      -6.808   1.028 -38.345  1.00  0.90           C  
ATOM   2089  O   LYS A 274      -8.666  -1.631 -38.269  1.00  0.91           O  
ATOM   2090  CG  LYS A 274      -6.352   2.341 -38.967  1.00  0.89           C  
ATOM   2091  CD  LYS A 274      -5.838   3.310 -37.911  1.00  0.87           C  
ATOM   2092  CE  LYS A 274      -5.383   4.624 -38.532  1.00  0.87           C  
ATOM   2093  NZ  LYS A 274      -4.859   5.571 -37.502  1.00  0.88           N  
ATOM   2094  N   PRO A 275      -6.474  -2.162 -38.463  1.00  0.88           N  
ATOM   2095  CA  PRO A 275      -6.636  -3.459 -37.801  1.00  0.90           C  
ATOM   2096  C   PRO A 275      -7.256  -3.339 -36.411  1.00  0.91           C  
ATOM   2097  CB  PRO A 275      -5.203  -3.992 -37.716  1.00  0.88           C  
ATOM   2098  O   PRO A 275      -7.956  -4.250 -35.962  1.00  0.91           O  
ATOM   2099  CG  PRO A 275      -4.507  -3.410 -38.903  1.00  0.87           C  
ATOM   2100  CD  PRO A 275      -5.015  -2.013 -39.116  1.00  0.88           C  
ATOM   2101  N   GLU A 276      -7.172  -2.255 -35.765  1.00  0.89           N  
ATOM   2102  CA  GLU A 276      -7.688  -1.929 -34.439  1.00  0.90           C  
ATOM   2103  C   GLU A 276      -9.202  -1.741 -34.467  1.00  0.90           C  
ATOM   2104  CB  GLU A 276      -7.012  -0.669 -33.894  1.00  0.87           C  
ATOM   2105  O   GLU A 276      -9.843  -1.658 -33.417  1.00  0.88           O  
ATOM   2106  CG  GLU A 276      -5.497  -0.777 -33.795  1.00  0.83           C  
ATOM   2107  CD  GLU A 276      -4.787  -0.462 -35.102  1.00  0.79           C  
ATOM   2108  OE1 GLU A 276      -5.470  -0.154 -36.105  1.00  0.82           O  
ATOM   2109  OE2 GLU A 276      -3.537  -0.525 -35.124  1.00  0.81           O  
ATOM   2110  N   SER A 277      -9.790  -1.657 -35.602  1.00  0.90           N  
ATOM   2111  CA  SER A 277     -11.231  -1.462 -35.733  1.00  0.92           C  
ATOM   2112  C   SER A 277     -11.952  -2.790 -35.942  1.00  0.92           C  
ATOM   2113  CB  SER A 277     -11.540  -0.516 -36.894  1.00  0.89           C  
ATOM   2114  O   SER A 277     -13.152  -2.813 -36.220  1.00  0.91           O  
ATOM   2115  OG  SER A 277     -10.834   0.704 -36.751  1.00  0.84           O  
ATOM   2116  N   ARG A 278     -11.268  -3.897 -35.891  1.00  0.95           N  
ATOM   2117  CA  ARG A 278     -11.901  -5.202 -36.053  1.00  0.95           C  
ATOM   2118  C   ARG A 278     -12.483  -5.696 -34.733  1.00  0.96           C  
ATOM   2119  CB  ARG A 278     -10.900  -6.222 -36.599  1.00  0.92           C  
ATOM   2120  O   ARG A 278     -11.922  -5.439 -33.666  1.00  0.95           O  
ATOM   2121  CG  ARG A 278      -9.794  -6.584 -35.620  1.00  0.85           C  
ATOM   2122  CD  ARG A 278      -8.753  -7.495 -36.257  1.00  0.84           C  
ATOM   2123  NE  ARG A 278      -7.726  -7.891 -35.299  1.00  0.80           N  
ATOM   2124  NH1 ARG A 278      -6.368  -8.913 -36.864  1.00  0.78           N  
ATOM   2125  NH2 ARG A 278      -5.747  -8.866 -34.658  1.00  0.74           N  
ATOM   2126  CZ  ARG A 278      -6.616  -8.556 -35.609  1.00  0.74           C  
ATOM   2127  N   TYR A 279     -13.510  -6.400 -34.718  1.00  0.95           N  
ATOM   2128  CA  TYR A 279     -14.112  -7.045 -33.556  1.00  0.96           C  
ATOM   2129  C   TYR A 279     -14.718  -8.392 -33.933  1.00  0.96           C  
ATOM   2130  CB  TYR A 279     -15.184  -6.144 -32.936  1.00  0.95           C  
ATOM   2131  O   TYR A 279     -14.853  -8.710 -35.116  1.00  0.95           O  
ATOM   2132  CG  TYR A 279     -16.303  -5.791 -33.886  1.00  0.95           C  
ATOM   2133  CD1 TYR A 279     -16.161  -4.755 -34.806  1.00  0.93           C  
ATOM   2134  CD2 TYR A 279     -17.504  -6.492 -33.864  1.00  0.93           C  
ATOM   2135  CE1 TYR A 279     -17.190  -4.425 -35.682  1.00  0.92           C  
ATOM   2136  CE2 TYR A 279     -18.540  -6.170 -34.735  1.00  0.92           C  
ATOM   2137  OH  TYR A 279     -19.396  -4.815 -36.504  1.00  0.91           O  
ATOM   2138  CZ  TYR A 279     -18.374  -5.137 -35.639  1.00  0.92           C  
ATOM   2139  N   TRP A 280     -14.955  -9.177 -32.986  1.00  0.96           N  
ATOM   2140  CA  TRP A 280     -15.483 -10.526 -33.162  1.00  0.97           C  
ATOM   2141  C   TRP A 280     -16.896 -10.635 -32.600  1.00  0.96           C  
ATOM   2142  CB  TRP A 280     -14.570 -11.553 -32.487  1.00  0.96           C  
ATOM   2143  O   TRP A 280     -17.182 -10.116 -31.518  1.00  0.95           O  
ATOM   2144  CG  TRP A 280     -13.257 -11.752 -33.184  1.00  0.94           C  
ATOM   2145  CD1 TRP A 280     -12.119 -11.012 -33.024  1.00  0.90           C  
ATOM   2146  CD2 TRP A 280     -12.949 -12.756 -34.156  1.00  0.90           C  
ATOM   2147  CE2 TRP A 280     -11.604 -12.566 -34.542  1.00  0.90           C  
ATOM   2148  CE3 TRP A 280     -13.681 -13.800 -34.737  1.00  0.89           C  
ATOM   2149  NE1 TRP A 280     -11.121 -11.496 -33.838  1.00  0.90           N  
ATOM   2150  CH2 TRP A 280     -11.714 -14.396 -36.039  1.00  0.90           C  
ATOM   2151  CZ2 TRP A 280     -10.975 -13.382 -35.485  1.00  0.90           C  
ATOM   2152  CZ3 TRP A 280     -13.054 -14.612 -35.675  1.00  0.90           C  
ATOM   2153  N   LEU A 281     -17.752 -11.297 -33.363  1.00  0.96           N  
ATOM   2154  CA  LEU A 281     -19.115 -11.640 -32.971  1.00  0.96           C  
ATOM   2155  C   LEU A 281     -19.300 -13.153 -32.916  1.00  0.96           C  
ATOM   2156  CB  LEU A 281     -20.124 -11.025 -33.943  1.00  0.96           C  
ATOM   2157  O   LEU A 281     -18.722 -13.883 -33.724  1.00  0.95           O  
ATOM   2158  CG  LEU A 281     -20.095  -9.502 -34.078  1.00  0.95           C  
ATOM   2159  CD1 LEU A 281     -21.110  -9.042 -35.120  1.00  0.93           C  
ATOM   2160  CD2 LEU A 281     -20.366  -8.840 -32.732  1.00  0.93           C  
ATOM   2161  N   GLN A 282     -20.130 -13.597 -32.036  1.00  0.95           N  
ATOM   2162  CA  GLN A 282     -20.564 -14.982 -31.888  1.00  0.95           C  
ATOM   2163  C   GLN A 282     -22.083 -15.095 -31.968  1.00  0.95           C  
ATOM   2164  CB  GLN A 282     -20.063 -15.563 -30.565  1.00  0.95           C  
ATOM   2165  O   GLN A 282     -22.803 -14.289 -31.375  1.00  0.94           O  
ATOM   2166  CG  GLN A 282     -20.426 -17.028 -30.359  1.00  0.92           C  
ATOM   2167  CD  GLN A 282     -19.786 -17.623 -29.119  1.00  0.89           C  
ATOM   2168  NE2 GLN A 282     -20.564 -18.384 -28.357  1.00  0.88           N  
ATOM   2169  OE1 GLN A 282     -18.602 -17.400 -28.848  1.00  0.89           O  
ATOM   2170  N   ALA A 283     -22.486 -16.069 -32.788  1.00  0.94           N  
ATOM   2171  CA  ALA A 283     -23.908 -16.389 -32.885  1.00  0.94           C  
ATOM   2172  C   ALA A 283     -24.412 -17.042 -31.600  1.00  0.93           C  
ATOM   2173  CB  ALA A 283     -24.167 -17.303 -34.079  1.00  0.93           C  
ATOM   2174  O   ALA A 283     -24.008 -18.158 -31.264  1.00  0.91           O  
ATOM   2175  N   GLU A 284     -25.329 -16.317 -30.943  1.00  0.93           N  
ATOM   2176  CA  GLU A 284     -26.073 -16.841 -29.801  1.00  0.91           C  
ATOM   2177  C   GLU A 284     -27.548 -17.029 -30.143  1.00  0.88           C  
ATOM   2178  CB  GLU A 284     -25.928 -15.912 -28.593  1.00  0.90           C  
ATOM   2179  O   GLU A 284     -28.154 -16.175 -30.794  1.00  0.84           O  
ATOM   2180  CG  GLU A 284     -24.542 -15.932 -27.964  1.00  0.86           C  
ATOM   2181  CD  GLU A 284     -24.475 -15.195 -26.636  1.00  0.84           C  
ATOM   2182  OE1 GLU A 284     -25.486 -14.577 -26.233  1.00  0.83           O  
ATOM   2183  OE2 GLU A 284     -23.402 -15.237 -25.993  1.00  0.84           O  
ATOM   2184  N   SER A 285     -28.065 -18.241 -30.007  1.00  0.82           N  
ATOM   2185  CA  SER A 285     -29.478 -18.472 -30.288  1.00  0.80           C  
ATOM   2186  C   SER A 285     -30.351 -18.068 -29.105  1.00  0.80           C  
ATOM   2187  CB  SER A 285     -29.723 -19.942 -30.635  1.00  0.74           C  
ATOM   2188  O   SER A 285     -30.121 -18.510 -27.978  1.00  0.74           O  
ATOM   2189  OG  SER A 285     -31.075 -20.153 -31.002  1.00  0.70           O  
ATOM   2190  N   GLN A 286     -31.492 -17.290 -29.345  1.00  0.66           N  
ATOM   2191  CA  GLN A 286     -32.476 -17.049 -28.295  1.00  0.67           C  
ATOM   2192  C   GLN A 286     -33.679 -17.975 -28.446  1.00  0.65           C  
ATOM   2193  CB  GLN A 286     -32.932 -15.589 -28.312  1.00  0.56           C  
ATOM   2194  O   GLN A 286     -34.193 -18.499 -27.456  1.00  0.59           O  
ATOM   2195  CG  GLN A 286     -31.940 -14.628 -27.669  1.00  0.50           C  
ATOM   2196  CD  GLN A 286     -32.494 -13.223 -27.524  1.00  0.50           C  
ATOM   2197  NE2 GLN A 286     -31.753 -12.362 -26.836  1.00  0.45           N  
ATOM   2198  OE1 GLN A 286     -33.579 -12.914 -28.028  1.00  0.59           O  
ATOM   2199  N   ASP A 287     -34.141 -18.148 -29.690  1.00  0.73           N  
ATOM   2200  CA  ASP A 287     -35.486 -18.689 -29.854  1.00  0.72           C  
ATOM   2201  C   ASP A 287     -35.539 -19.691 -31.005  1.00  0.71           C  
ATOM   2202  CB  ASP A 287     -36.493 -17.561 -30.091  1.00  0.67           C  
ATOM   2203  O   ASP A 287     -36.617 -20.004 -31.514  1.00  0.67           O  
ATOM   2204  CG  ASP A 287     -36.273 -16.837 -31.407  1.00  0.62           C  
ATOM   2205  OD1 ASP A 287     -35.295 -17.151 -32.120  1.00  0.59           O  
ATOM   2206  OD2 ASP A 287     -37.082 -15.942 -31.733  1.00  0.62           O  
ATOM   2207  N   GLY A 288     -34.559 -20.275 -31.455  1.00  0.68           N  
ATOM   2208  CA  GLY A 288     -34.406 -21.268 -32.506  1.00  0.66           C  
ATOM   2209  C   GLY A 288     -34.711 -20.725 -33.889  1.00  0.67           C  
ATOM   2210  O   GLY A 288     -34.463 -21.395 -34.893  1.00  0.63           O  
ATOM   2211  N   SER A 289     -35.125 -19.411 -34.047  1.00  0.74           N  
ATOM   2212  CA  SER A 289     -35.493 -18.899 -35.362  1.00  0.75           C  
ATOM   2213  C   SER A 289     -34.553 -17.781 -35.803  1.00  0.75           C  
ATOM   2214  CB  SER A 289     -36.935 -18.391 -35.356  1.00  0.70           C  
ATOM   2215  O   SER A 289     -34.348 -17.572 -37.000  1.00  0.72           O  
ATOM   2216  OG  SER A 289     -37.066 -17.258 -34.514  1.00  0.67           O  
ATOM   2217  N   LYS A 290     -33.933 -17.072 -34.862  1.00  0.84           N  
ATOM   2218  CA  LYS A 290     -33.040 -15.952 -35.146  1.00  0.85           C  
ATOM   2219  C   LYS A 290     -31.818 -15.978 -34.232  1.00  0.87           C  
ATOM   2220  CB  LYS A 290     -33.781 -14.623 -34.993  1.00  0.81           C  
ATOM   2221  O   LYS A 290     -31.940 -16.220 -33.030  1.00  0.86           O  
ATOM   2222  CG  LYS A 290     -34.887 -14.410 -36.015  1.00  0.76           C  
ATOM   2223  CD  LYS A 290     -35.542 -13.044 -35.853  1.00  0.75           C  
ATOM   2224  CE  LYS A 290     -36.664 -12.838 -36.862  1.00  0.71           C  
ATOM   2225  NZ  LYS A 290     -37.314 -11.503 -36.703  1.00  0.70           N  
ATOM   2226  N   VAL A 291     -30.746 -15.767 -34.802  1.00  0.90           N  
ATOM   2227  CA  VAL A 291     -29.501 -15.642 -34.051  1.00  0.90           C  
ATOM   2228  C   VAL A 291     -29.314 -14.196 -33.598  1.00  0.91           C  
ATOM   2229  CB  VAL A 291     -28.286 -16.100 -34.888  1.00  0.87           C  
ATOM   2230  O   VAL A 291     -29.579 -13.261 -34.358  1.00  0.91           O  
ATOM   2231  CG1 VAL A 291     -27.982 -15.093 -35.995  1.00  0.74           C  
ATOM   2232  CG2 VAL A 291     -27.065 -16.298 -33.991  1.00  0.74           C  
ATOM   2233  N   THR A 292     -28.884 -14.036 -32.346  1.00  0.91           N  
ATOM   2234  CA  THR A 292     -28.301 -12.789 -31.865  1.00  0.92           C  
ATOM   2235  C   THR A 292     -26.777 -12.848 -31.920  1.00  0.93           C  
ATOM   2236  CB  THR A 292     -28.754 -12.479 -30.426  1.00  0.90           C  
ATOM   2237  O   THR A 292     -26.168 -13.793 -31.416  1.00  0.93           O  
ATOM   2238  CG2 THR A 292     -28.201 -11.139 -29.952  1.00  0.82           C  
ATOM   2239  OG1 THR A 292     -30.185 -12.437 -30.380  1.00  0.85           O  
ATOM   2240  N   TRP A 293     -26.207 -11.856 -32.558  1.00  0.92           N  
ATOM   2241  CA  TRP A 293     -24.755 -11.731 -32.632  1.00  0.94           C  
ATOM   2242  C   TRP A 293     -24.220 -10.894 -31.475  1.00  0.93           C  
ATOM   2243  CB  TRP A 293     -24.336 -11.107 -33.966  1.00  0.94           C  
ATOM   2244  O   TRP A 293     -24.504  -9.698 -31.383  1.00  0.90           O  
ATOM   2245  CG  TRP A 293     -24.625 -11.969 -35.159  1.00  0.94           C  
ATOM   2246  CD1 TRP A 293     -25.724 -11.911 -35.970  1.00  0.92           C  
ATOM   2247  CD2 TRP A 293     -23.803 -13.021 -35.671  1.00  0.93           C  
ATOM   2248  CE2 TRP A 293     -24.465 -13.559 -36.797  1.00  0.94           C  
ATOM   2249  CE3 TRP A 293     -22.568 -13.562 -35.288  1.00  0.93           C  
ATOM   2250  NE1 TRP A 293     -25.634 -12.865 -36.958  1.00  0.92           N  
ATOM   2251  CH2 TRP A 293     -22.724 -15.124 -37.147  1.00  0.91           C  
ATOM   2252  CZ2 TRP A 293     -23.933 -14.613 -37.543  1.00  0.92           C  
ATOM   2253  CZ3 TRP A 293     -22.040 -14.611 -36.032  1.00  0.92           C  
ATOM   2254  N   VAL A 294     -23.455 -11.512 -30.620  1.00  0.94           N  
ATOM   2255  CA  VAL A 294     -22.891 -10.865 -29.440  1.00  0.95           C  
ATOM   2256  C   VAL A 294     -21.377 -10.740 -29.592  1.00  0.95           C  
ATOM   2257  CB  VAL A 294     -23.235 -11.640 -28.148  1.00  0.93           C  
ATOM   2258  O   VAL A 294     -20.733 -11.608 -30.187  1.00  0.95           O  
ATOM   2259  CG1 VAL A 294     -24.745 -11.654 -27.913  1.00  0.84           C  
ATOM   2260  CG2 VAL A 294     -22.689 -13.065 -28.220  1.00  0.84           C  
ATOM   2261  N   GLU A 295     -20.828  -9.689 -29.093  1.00  0.96           N  
ATOM   2262  CA  GLU A 295     -19.377  -9.531 -29.072  1.00  0.96           C  
ATOM   2263  C   GLU A 295     -18.709 -10.666 -28.302  1.00  0.96           C  
ATOM   2264  CB  GLU A 295     -18.991  -8.182 -28.460  1.00  0.95           C  
ATOM   2265  O   GLU A 295     -19.225 -11.115 -27.276  1.00  0.96           O  
ATOM   2266  CG  GLU A 295     -19.343  -6.987 -29.334  1.00  0.88           C  
ATOM   2267  CD  GLU A 295     -18.797  -5.672 -28.801  1.00  0.84           C  
ATOM   2268  OE1 GLU A 295     -17.557  -5.518 -28.718  1.00  0.85           O  
ATOM   2269  OE2 GLU A 295     -19.616  -4.788 -28.463  1.00  0.83           O  
ATOM   2270  N   THR A 296     -17.556 -11.107 -28.793  1.00  0.96           N  
ATOM   2271  CA  THR A 296     -16.858 -12.226 -28.170  1.00  0.96           C  
ATOM   2272  C   THR A 296     -15.349 -12.094 -28.358  1.00  0.96           C  
ATOM   2273  CB  THR A 296     -17.334 -13.573 -28.746  1.00  0.96           C  
ATOM   2274  O   THR A 296     -14.886 -11.260 -29.138  1.00  0.96           O  
ATOM   2275  CG2 THR A 296     -16.835 -13.767 -30.174  1.00  0.93           C  
ATOM   2276  OG1 THR A 296     -16.836 -14.639 -27.928  1.00  0.93           O  
ATOM   2277  N   ILE A 297     -14.608 -12.956 -27.656  1.00  0.95           N  
ATOM   2278  CA  ILE A 297     -13.156 -13.050 -27.753  1.00  0.96           C  
ATOM   2279  C   ILE A 297     -12.772 -13.805 -29.024  1.00  0.95           C  
ATOM   2280  CB  ILE A 297     -12.550 -13.745 -26.513  1.00  0.95           C  
ATOM   2281  O   ILE A 297     -13.461 -14.746 -29.427  1.00  0.95           O  
ATOM   2282  CG1 ILE A 297     -11.021 -13.641 -26.536  1.00  0.90           C  
ATOM   2283  CG2 ILE A 297     -12.998 -15.208 -26.442  1.00  0.90           C  
ATOM   2284  CD1 ILE A 297     -10.355 -14.007 -25.217  1.00  0.87           C  
ATOM   2285  N   ALA A 298     -11.670 -13.374 -29.667  1.00  0.95           N  
ATOM   2286  CA  ALA A 298     -11.124 -13.991 -30.874  1.00  0.95           C  
ATOM   2287  C   ALA A 298     -10.701 -15.433 -30.609  1.00  0.95           C  
ATOM   2288  CB  ALA A 298      -9.942 -13.181 -31.398  1.00  0.95           C  
ATOM   2289  O   ALA A 298     -10.298 -15.774 -29.494  1.00  0.94           O  
ATOM   2290  N   PRO A 299     -10.727 -16.303 -31.670  1.00  0.94           N  
ATOM   2291  CA  PRO A 299     -10.175 -17.652 -31.525  1.00  0.94           C  
ATOM   2292  C   PRO A 299      -8.653 -17.657 -31.399  1.00  0.94           C  
ATOM   2293  CB  PRO A 299     -10.620 -18.355 -32.810  1.00  0.94           C  
ATOM   2294  O   PRO A 299      -7.978 -16.819 -32.002  1.00  0.94           O  
ATOM   2295  CG  PRO A 299     -10.704 -17.267 -33.831  1.00  0.92           C  
ATOM   2296  CD  PRO A 299     -11.143 -16.004 -33.147  1.00  0.92           C  
ATOM   2297  N   GLY A 300      -8.111 -18.662 -30.691  1.00  0.93           N  
ATOM   2298  CA  GLY A 300      -6.685 -18.927 -30.581  1.00  0.93           C  
ATOM   2299  C   GLY A 300      -5.951 -17.904 -29.735  1.00  0.92           C  
ATOM   2300  O   GLY A 300      -4.719 -17.852 -29.744  1.00  0.90           O  
ATOM   2301  N   VAL A 301      -6.611 -17.028 -28.962  1.00  0.93           N  
ATOM   2302  CA  VAL A 301      -5.971 -16.013 -28.132  1.00  0.93           C  
ATOM   2303  C   VAL A 301      -6.055 -16.419 -26.663  1.00  0.94           C  
ATOM   2304  CB  VAL A 301      -6.614 -14.623 -28.338  1.00  0.91           C  
ATOM   2305  O   VAL A 301      -6.974 -17.136 -26.261  1.00  0.93           O  
ATOM   2306  CG1 VAL A 301      -6.435 -14.154 -29.781  1.00  0.80           C  
ATOM   2307  CG2 VAL A 301      -8.095 -14.660 -27.965  1.00  0.80           C  
ATOM   2308  N   ARG A 302      -5.185 -15.931 -25.863  1.00  0.93           N  
ATOM   2309  CA  ARG A 302      -5.136 -16.173 -24.425  1.00  0.94           C  
ATOM   2310  C   ARG A 302      -6.290 -15.475 -23.713  1.00  0.94           C  
ATOM   2311  CB  ARG A 302      -3.801 -15.700 -23.845  1.00  0.92           C  
ATOM   2312  O   ARG A 302      -6.603 -14.321 -24.010  1.00  0.94           O  
ATOM   2313  CG  ARG A 302      -2.606 -16.523 -24.302  1.00  0.88           C  
ATOM   2314  CD  ARG A 302      -1.310 -16.033 -23.670  1.00  0.87           C  
ATOM   2315  NE  ARG A 302      -0.887 -14.753 -24.231  1.00  0.84           N  
ATOM   2316  NH1 ARG A 302       1.076 -14.635 -23.019  1.00  0.82           N  
ATOM   2317  NH2 ARG A 302       0.524 -12.958 -24.480  1.00  0.79           N  
ATOM   2318  CZ  ARG A 302       0.236 -14.118 -23.909  1.00  0.80           C  
ATOM   2319  N   LYS A 303      -6.907 -16.103 -22.673  1.00  0.94           N  
ATOM   2320  CA  LYS A 303      -8.147 -15.645 -22.053  1.00  0.93           C  
ATOM   2321  C   LYS A 303      -7.866 -14.650 -20.931  1.00  0.93           C  
ATOM   2322  CB  LYS A 303      -8.947 -16.831 -21.512  1.00  0.92           C  
ATOM   2323  O   LYS A 303      -8.521 -13.610 -20.838  1.00  0.93           O  
ATOM   2324  CG  LYS A 303      -9.584 -17.693 -22.593  1.00  0.86           C  
ATOM   2325  CD  LYS A 303     -10.470 -18.777 -21.994  1.00  0.84           C  
ATOM   2326  CE  LYS A 303     -11.137 -19.616 -23.076  1.00  0.80           C  
ATOM   2327  NZ  LYS A 303     -11.969 -20.711 -22.493  1.00  0.81           N  
ATOM   2328  N   GLY A 304      -6.843 -15.009 -20.108  1.00  0.94           N  
ATOM   2329  CA  GLY A 304      -6.739 -14.214 -18.895  1.00  0.95           C  
ATOM   2330  C   GLY A 304      -5.417 -14.397 -18.173  1.00  0.95           C  
ATOM   2331  O   GLY A 304      -4.471 -14.956 -18.732  1.00  0.95           O  
ATOM   2332  N   TRP A 305      -5.367 -14.021 -16.968  1.00  0.95           N  
ATOM   2333  CA  TRP A 305      -4.208 -13.964 -16.083  1.00  0.95           C  
ATOM   2334  C   TRP A 305      -3.947 -15.321 -15.439  1.00  0.94           C  
ATOM   2335  CB  TRP A 305      -4.411 -12.901 -14.999  1.00  0.95           C  
ATOM   2336  O   TRP A 305      -4.885 -16.030 -15.068  1.00  0.92           O  
ATOM   2337  CG  TRP A 305      -4.686 -11.528 -15.536  1.00  0.92           C  
ATOM   2338  CD1 TRP A 305      -5.889 -10.878 -15.558  1.00  0.87           C  
ATOM   2339  CD2 TRP A 305      -3.738 -10.639 -16.134  1.00  0.88           C  
ATOM   2340  CE2 TRP A 305      -4.436  -9.465 -16.495  1.00  0.89           C  
ATOM   2341  CE3 TRP A 305      -2.364 -10.720 -16.398  1.00  0.88           C  
ATOM   2342  NE1 TRP A 305      -5.745  -9.637 -16.133  1.00  0.89           N  
ATOM   2343  CH2 TRP A 305      -2.461  -8.485 -17.355  1.00  0.88           C  
ATOM   2344  CZ2 TRP A 305      -3.805  -8.380 -17.108  1.00  0.89           C  
ATOM   2345  CZ3 TRP A 305      -1.738  -9.639 -17.008  1.00  0.89           C  
ATOM   2346  N   ASN A 306      -2.725 -15.621 -15.233  1.00  0.95           N  
ATOM   2347  CA  ASN A 306      -2.369 -16.654 -14.267  1.00  0.95           C  
ATOM   2348  C   ASN A 306      -2.481 -16.143 -12.833  1.00  0.95           C  
ATOM   2349  CB  ASN A 306      -0.956 -17.177 -14.535  1.00  0.95           C  
ATOM   2350  O   ASN A 306      -1.572 -15.475 -12.335  1.00  0.95           O  
ATOM   2351  CG  ASN A 306      -0.574 -18.325 -13.621  1.00  0.94           C  
ATOM   2352  ND2 ASN A 306       0.617 -18.874 -13.824  1.00  0.94           N  
ATOM   2353  OD1 ASN A 306      -1.345 -18.715 -12.739  1.00  0.94           O  
ATOM   2354  N   ALA A 307      -3.513 -16.545 -12.163  1.00  0.95           N  
ATOM   2355  CA  ALA A 307      -3.883 -16.043 -10.843  1.00  0.96           C  
ATOM   2356  C   ALA A 307      -2.777 -16.309  -9.825  1.00  0.95           C  
ATOM   2357  CB  ALA A 307      -5.192 -16.677 -10.380  1.00  0.95           C  
ATOM   2358  O   ALA A 307      -2.647 -15.583  -8.837  1.00  0.95           O  
ATOM   2359  N   ALA A 308      -1.916 -17.231 -10.030  1.00  0.96           N  
ATOM   2360  CA  ALA A 308      -0.816 -17.587  -9.137  1.00  0.96           C  
ATOM   2361  C   ALA A 308       0.288 -16.535  -9.181  1.00  0.96           C  
ATOM   2362  CB  ALA A 308      -0.255 -18.959  -9.505  1.00  0.95           C  
ATOM   2363  O   ALA A 308       1.162 -16.507  -8.311  1.00  0.95           O  
ATOM   2364  N   THR A 309       0.258 -15.652 -10.173  1.00  0.95           N  
ATOM   2365  CA  THR A 309       1.318 -14.667 -10.355  1.00  0.96           C  
ATOM   2366  C   THR A 309       0.792 -13.255 -10.112  1.00  0.95           C  
ATOM   2367  CB  THR A 309       1.926 -14.756 -11.767  1.00  0.95           C  
ATOM   2368  O   THR A 309       1.568 -12.299 -10.061  1.00  0.94           O  
ATOM   2369  CG2 THR A 309       2.490 -16.147 -12.037  1.00  0.92           C  
ATOM   2370  OG1 THR A 309       0.911 -14.468 -12.737  1.00  0.93           O  
ATOM   2371  N   MET A 310      -0.533 -13.103  -9.973  1.00  0.96           N  
ATOM   2372  CA  MET A 310      -1.201 -11.837  -9.682  1.00  0.97           C  
ATOM   2373  C   MET A 310      -1.330 -11.624  -8.177  1.00  0.96           C  
ATOM   2374  CB  MET A 310      -2.583 -11.794 -10.337  1.00  0.97           C  
ATOM   2375  O   MET A 310      -1.140 -12.557  -7.395  1.00  0.96           O  
ATOM   2376  CG  MET A 310      -2.541 -11.777 -11.856  1.00  0.97           C  
ATOM   2377  SD  MET A 310      -1.692 -10.292 -12.519  1.00  0.96           S  
ATOM   2378  CE  MET A 310      -2.985  -9.045 -12.268  1.00  0.95           C  
ATOM   2379  N   PRO A 311      -1.577 -10.418  -7.702  1.00  0.97           N  
ATOM   2380  CA  PRO A 311      -1.792 -10.196  -6.270  1.00  0.97           C  
ATOM   2381  C   PRO A 311      -2.835 -11.140  -5.676  1.00  0.97           C  
ATOM   2382  CB  PRO A 311      -2.271  -8.743  -6.207  1.00  0.97           C  
ATOM   2383  O   PRO A 311      -3.931 -11.278  -6.225  1.00  0.97           O  
ATOM   2384  CG  PRO A 311      -1.682  -8.094  -7.418  1.00  0.97           C  
ATOM   2385  CD  PRO A 311      -1.712  -9.080  -8.550  1.00  0.97           C  
ATOM   2386  N   HIS A 312      -2.470 -11.779  -4.603  1.00  0.97           N  
ATOM   2387  CA  HIS A 312      -3.390 -12.617  -3.842  1.00  0.97           C  
ATOM   2388  C   HIS A 312      -4.227 -11.782  -2.878  1.00  0.97           C  
ATOM   2389  CB  HIS A 312      -2.623 -13.695  -3.074  1.00  0.97           C  
ATOM   2390  O   HIS A 312      -4.005 -10.577  -2.741  1.00  0.96           O  
ATOM   2391  CG  HIS A 312      -2.063 -14.771  -3.948  1.00  0.95           C  
ATOM   2392  CD2 HIS A 312      -1.628 -16.019  -3.653  1.00  0.91           C  
ATOM   2393  ND1 HIS A 312      -1.898 -14.615  -5.307  1.00  0.91           N  
ATOM   2394  CE1 HIS A 312      -1.385 -15.725  -5.812  1.00  0.89           C  
ATOM   2395  NE2 HIS A 312      -1.211 -16.592  -4.829  1.00  0.91           N  
ATOM   2396  N   VAL A 313      -5.217 -12.360  -2.254  1.00  0.97           N  
ATOM   2397  CA  VAL A 313      -6.117 -11.637  -1.362  1.00  0.97           C  
ATOM   2398  C   VAL A 313      -6.272 -12.404  -0.051  1.00  0.96           C  
ATOM   2399  CB  VAL A 313      -7.499 -11.408  -2.013  1.00  0.95           C  
ATOM   2400  O   VAL A 313      -6.422 -13.629  -0.055  1.00  0.96           O  
ATOM   2401  CG1 VAL A 313      -7.392 -10.423  -3.175  1.00  0.77           C  
ATOM   2402  CG2 VAL A 313      -8.092 -12.734  -2.485  1.00  0.77           C  
ATOM   2403  N   LEU A 314      -6.170 -11.662   0.976  1.00  0.97           N  
ATOM   2404  CA  LEU A 314      -6.639 -12.054   2.300  1.00  0.96           C  
ATOM   2405  C   LEU A 314      -8.043 -11.518   2.560  1.00  0.96           C  
ATOM   2406  CB  LEU A 314      -5.679 -11.550   3.381  1.00  0.94           C  
ATOM   2407  O   LEU A 314      -8.244 -10.303   2.632  1.00  0.94           O  
ATOM   2408  CG  LEU A 314      -6.002 -11.959   4.819  1.00  0.82           C  
ATOM   2409  CD1 LEU A 314      -5.769 -13.454   5.011  1.00  0.72           C  
ATOM   2410  CD2 LEU A 314      -5.166 -11.151   5.806  1.00  0.72           C  
ATOM   2411  N   VAL A 315      -9.045 -12.434   2.716  1.00  0.96           N  
ATOM   2412  CA  VAL A 315     -10.450 -12.079   2.883  1.00  0.96           C  
ATOM   2413  C   VAL A 315     -10.883 -12.346   4.323  1.00  0.95           C  
ATOM   2414  CB  VAL A 315     -11.353 -12.860   1.902  1.00  0.95           C  
ATOM   2415  O   VAL A 315     -10.706 -13.453   4.836  1.00  0.94           O  
ATOM   2416  CG1 VAL A 315     -12.796 -12.364   1.984  1.00  0.93           C  
ATOM   2417  CG2 VAL A 315     -10.822 -12.737   0.475  1.00  0.93           C  
ATOM   2418  N   ARG A 316     -11.355 -11.342   4.886  1.00  0.95           N  
ATOM   2419  CA  ARG A 316     -12.055 -11.501   6.156  1.00  0.94           C  
ATOM   2420  C   ARG A 316     -13.456 -12.065   5.942  1.00  0.94           C  
ATOM   2421  CB  ARG A 316     -12.136 -10.164   6.897  1.00  0.93           C  
ATOM   2422  O   ARG A 316     -14.315 -11.402   5.358  1.00  0.92           O  
ATOM   2423  CG  ARG A 316     -12.808 -10.254   8.258  1.00  0.88           C  
ATOM   2424  CD  ARG A 316     -13.022  -8.878   8.873  1.00  0.85           C  
ATOM   2425  NE  ARG A 316     -13.813  -8.952  10.098  1.00  0.83           N  
ATOM   2426  NH1 ARG A 316     -15.811  -8.382   9.089  1.00  0.78           N  
ATOM   2427  NH2 ARG A 316     -15.740  -8.811  11.339  1.00  0.75           N  
ATOM   2428  CZ  ARG A 316     -15.119  -8.715  10.173  1.00  0.81           C  
ATOM   2429  N   GLU A 317     -13.776 -13.203   6.475  1.00  0.95           N  
ATOM   2430  CA  GLU A 317     -15.005 -13.937   6.187  1.00  0.94           C  
ATOM   2431  C   GLU A 317     -16.062 -13.683   7.258  1.00  0.91           C  
ATOM   2432  CB  GLU A 317     -14.722 -15.437   6.073  1.00  0.93           C  
ATOM   2433  O   GLU A 317     -17.183 -13.275   6.946  1.00  0.87           O  
ATOM   2434  CG  GLU A 317     -13.796 -15.802   4.921  1.00  0.90           C  
ATOM   2435  CD  GLU A 317     -13.675 -17.301   4.701  1.00  0.86           C  
ATOM   2436  OE1 GLU A 317     -14.008 -18.079   5.624  1.00  0.84           O  
ATOM   2437  OE2 GLU A 317     -13.244 -17.702   3.597  1.00  0.84           O  
ATOM   2438  N   SER A 318     -15.719 -13.996   8.566  1.00  0.92           N  
ATOM   2439  CA  SER A 318     -16.701 -13.905   9.641  1.00  0.92           C  
ATOM   2440  C   SER A 318     -16.041 -13.526  10.962  1.00  0.92           C  
ATOM   2441  CB  SER A 318     -17.450 -15.229   9.797  1.00  0.92           C  
ATOM   2442  O   SER A 318     -14.876 -13.856  11.197  1.00  0.92           O  
ATOM   2443  OG  SER A 318     -16.549 -16.286  10.082  1.00  0.94           O  
ATOM   2444  N   LEU A 319     -16.786 -12.806  11.807  1.00  0.92           N  
ATOM   2445  CA  LEU A 319     -16.379 -12.508  13.176  1.00  0.92           C  
ATOM   2446  C   LEU A 319     -16.686 -13.680  14.101  1.00  0.92           C  
ATOM   2447  CB  LEU A 319     -17.082 -11.245  13.681  1.00  0.88           C  
ATOM   2448  O   LEU A 319     -17.776 -14.254  14.042  1.00  0.91           O  
ATOM   2449  CG  LEU A 319     -16.562 -10.660  14.995  1.00  0.79           C  
ATOM   2450  CD1 LEU A 319     -15.160 -10.090  14.803  1.00  0.73           C  
ATOM   2451  CD2 LEU A 319     -17.513  -9.588  15.517  1.00  0.73           C  
ATOM   2452  N   ASN A 320     -15.790 -14.027  14.953  1.00  0.92           N  
ATOM   2453  CA  ASN A 320     -15.963 -15.040  15.989  1.00  0.93           C  
ATOM   2454  C   ASN A 320     -16.528 -14.438  17.273  1.00  0.91           C  
ATOM   2455  CB  ASN A 320     -14.638 -15.749  16.274  1.00  0.93           C  
ATOM   2456  O   ASN A 320     -16.358 -13.245  17.531  1.00  0.90           O  
ATOM   2457  CG  ASN A 320     -14.127 -16.534  15.081  1.00  0.93           C  
ATOM   2458  ND2 ASN A 320     -12.852 -16.359  14.758  1.00  0.93           N  
ATOM   2459  OD1 ASN A 320     -14.874 -17.291  14.455  1.00  0.93           O  
ATOM   2460  N   ALA A 321     -17.097 -15.275  18.210  1.00  0.93           N  
ATOM   2461  CA  ALA A 321     -17.760 -14.847  19.440  1.00  0.93           C  
ATOM   2462  C   ALA A 321     -16.769 -14.193  20.398  1.00  0.92           C  
ATOM   2463  CB  ALA A 321     -18.446 -16.032  20.115  1.00  0.93           C  
ATOM   2464  O   ALA A 321     -17.156 -13.386  21.246  1.00  0.91           O  
ATOM   2465  N   ASN A 322     -15.455 -14.367  20.209  1.00  0.93           N  
ATOM   2466  CA  ASN A 322     -14.414 -13.839  21.085  1.00  0.93           C  
ATOM   2467  C   ASN A 322     -13.847 -12.525  20.554  1.00  0.92           C  
ATOM   2468  CB  ASN A 322     -13.294 -14.865  21.267  1.00  0.92           C  
ATOM   2469  O   ASN A 322     -12.898 -11.980  21.119  1.00  0.90           O  
ATOM   2470  CG  ASN A 322     -12.538 -15.139  19.982  1.00  0.88           C  
ATOM   2471  ND2 ASN A 322     -11.472 -15.925  20.078  1.00  0.87           N  
ATOM   2472  OD1 ASN A 322     -12.907 -14.646  18.913  1.00  0.84           O  
ATOM   2473  N   GLY A 323     -14.340 -11.995  19.367  1.00  0.89           N  
ATOM   2474  CA  GLY A 323     -13.882 -10.756  18.759  1.00  0.90           C  
ATOM   2475  C   GLY A 323     -12.755 -10.960  17.764  1.00  0.91           C  
ATOM   2476  O   GLY A 323     -12.311 -10.009  17.118  1.00  0.90           O  
ATOM   2477  N   SER A 324     -12.170 -12.158  17.635  1.00  0.93           N  
ATOM   2478  CA  SER A 324     -11.306 -12.492  16.507  1.00  0.94           C  
ATOM   2479  C   SER A 324     -12.117 -12.712  15.235  1.00  0.94           C  
ATOM   2480  CB  SER A 324     -10.480 -13.741  16.817  1.00  0.93           C  
ATOM   2481  O   SER A 324     -13.339 -12.864  15.290  1.00  0.93           O  
ATOM   2482  OG  SER A 324     -11.307 -14.891  16.873  1.00  0.94           O  
ATOM   2483  N   ALA A 325     -11.443 -12.795  14.055  1.00  0.94           N  
ATOM   2484  CA  ALA A 325     -12.105 -13.042  12.776  1.00  0.94           C  
ATOM   2485  C   ALA A 325     -11.481 -14.234  12.057  1.00  0.95           C  
ATOM   2486  CB  ALA A 325     -12.039 -11.798  11.893  1.00  0.93           C  
ATOM   2487  O   ALA A 325     -10.296 -14.524  12.236  1.00  0.95           O  
ATOM   2488  N   ASN A 326     -12.343 -14.967  11.295  1.00  0.95           N  
ATOM   2489  CA  ASN A 326     -11.835 -15.952  10.346  1.00  0.96           C  
ATOM   2490  C   ASN A 326     -11.382 -15.295   9.045  1.00  0.96           C  
ATOM   2491  CB  ASN A 326     -12.894 -17.019  10.061  1.00  0.95           C  
ATOM   2492  O   ASN A 326     -12.116 -14.497   8.459  1.00  0.96           O  
ATOM   2493  CG  ASN A 326     -13.306 -17.780  11.306  1.00  0.92           C  
ATOM   2494  ND2 ASN A 326     -14.603 -17.795  11.590  1.00  0.92           N  
ATOM   2495  OD1 ASN A 326     -12.465 -18.348  12.007  1.00  0.91           O  
ATOM   2496  N   PHE A 327     -10.165 -15.646   8.601  1.00  0.96           N  
ATOM   2497  CA  PHE A 327      -9.615 -15.130   7.353  1.00  0.96           C  
ATOM   2498  C   PHE A 327      -9.361 -16.261   6.364  1.00  0.96           C  
ATOM   2499  CB  PHE A 327      -8.317 -14.359   7.615  1.00  0.96           C  
ATOM   2500  O   PHE A 327      -8.959 -17.358   6.757  1.00  0.95           O  
ATOM   2501  CG  PHE A 327      -8.526 -13.023   8.275  1.00  0.96           C  
ATOM   2502  CD1 PHE A 327      -8.551 -11.856   7.522  1.00  0.96           C  
ATOM   2503  CD2 PHE A 327      -8.698 -12.935   9.651  1.00  0.95           C  
ATOM   2504  CE1 PHE A 327      -8.744 -10.618   8.130  1.00  0.95           C  
ATOM   2505  CE2 PHE A 327      -8.892 -11.701  10.266  1.00  0.95           C  
ATOM   2506  CZ  PHE A 327      -8.914 -10.544   9.504  1.00  0.95           C  
ATOM   2507  N   THR A 328      -9.541 -16.018   5.073  1.00  0.97           N  
ATOM   2508  CA  THR A 328      -9.126 -16.880   3.972  1.00  0.97           C  
ATOM   2509  C   THR A 328      -8.056 -16.198   3.125  1.00  0.97           C  
ATOM   2510  CB  THR A 328     -10.322 -17.264   3.082  1.00  0.96           C  
ATOM   2511  O   THR A 328      -8.271 -15.098   2.612  1.00  0.97           O  
ATOM   2512  CG2 THR A 328      -9.858 -17.973   1.813  1.00  0.91           C  
ATOM   2513  OG1 THR A 328     -11.193 -18.138   3.812  1.00  0.93           O  
ATOM   2514  N   TYR A 329      -6.970 -16.833   2.995  1.00  0.97           N  
ATOM   2515  CA  TYR A 329      -5.887 -16.423   2.107  1.00  0.97           C  
ATOM   2516  C   TYR A 329      -5.894 -17.245   0.824  1.00  0.97           C  
ATOM   2517  CB  TYR A 329      -4.534 -16.564   2.810  1.00  0.97           C  
ATOM   2518  O   TYR A 329      -5.628 -18.450   0.849  1.00  0.97           O  
ATOM   2519  CG  TYR A 329      -3.363 -16.124   1.965  1.00  0.97           C  
ATOM   2520  CD1 TYR A 329      -3.425 -14.957   1.207  1.00  0.96           C  
ATOM   2521  CD2 TYR A 329      -2.192 -16.874   1.923  1.00  0.96           C  
ATOM   2522  CE1 TYR A 329      -2.349 -14.549   0.425  1.00  0.96           C  
ATOM   2523  CE2 TYR A 329      -1.110 -16.476   1.145  1.00  0.96           C  
ATOM   2524  OH  TYR A 329      -0.130 -14.914  -0.371  1.00  0.93           O  
ATOM   2525  CZ  TYR A 329      -1.198 -15.314   0.401  1.00  0.95           C  
ATOM   2526  N   ARG A 330      -6.177 -16.635  -0.358  1.00  0.97           N  
ATOM   2527  CA  ARG A 330      -6.369 -17.316  -1.635  1.00  0.97           C  
ATOM   2528  C   ARG A 330      -5.875 -16.456  -2.794  1.00  0.97           C  
ATOM   2529  CB  ARG A 330      -7.843 -17.673  -1.838  1.00  0.97           C  
ATOM   2530  O   ARG A 330      -5.706 -15.244  -2.646  1.00  0.97           O  
ATOM   2531  CG  ARG A 330      -8.769 -16.467  -1.873  1.00  0.95           C  
ATOM   2532  CD  ARG A 330     -10.191 -16.860  -2.248  1.00  0.93           C  
ATOM   2533  NE  ARG A 330     -11.089 -15.708  -2.237  1.00  0.92           N  
ATOM   2534  NH1 ARG A 330     -10.623 -15.063  -4.405  1.00  0.88           N  
ATOM   2535  NH2 ARG A 330     -12.115 -13.864  -3.143  1.00  0.87           N  
ATOM   2536  CZ  ARG A 330     -11.273 -14.881  -3.262  1.00  0.89           C  
ATOM   2537  N   PRO A 331      -5.637 -17.035  -4.067  1.00  0.96           N  
ATOM   2538  CA  PRO A 331      -5.446 -16.221  -5.270  1.00  0.96           C  
ATOM   2539  C   PRO A 331      -6.597 -15.248  -5.513  1.00  0.96           C  
ATOM   2540  CB  PRO A 331      -5.365 -17.262  -6.390  1.00  0.96           C  
ATOM   2541  O   PRO A 331      -7.733 -15.517  -5.115  1.00  0.96           O  
ATOM   2542  CG  PRO A 331      -5.019 -18.541  -5.699  1.00  0.94           C  
ATOM   2543  CD  PRO A 331      -5.682 -18.549  -4.351  1.00  0.94           C  
ATOM   2544  N   GLY A 332      -6.307 -14.117  -6.092  1.00  0.96           N  
ATOM   2545  CA  GLY A 332      -7.342 -13.213  -6.568  1.00  0.95           C  
ATOM   2546  C   GLY A 332      -8.187 -13.807  -7.679  1.00  0.94           C  
ATOM   2547  O   GLY A 332      -7.707 -14.634  -8.458  1.00  0.91           O  
ATOM   2548  N   GLU A 333      -9.477 -13.415  -7.703  1.00  0.95           N  
ATOM   2549  CA  GLU A 333     -10.406 -13.846  -8.744  1.00  0.95           C  
ATOM   2550  C   GLU A 333     -10.321 -12.940  -9.969  1.00  0.94           C  
ATOM   2551  CB  GLU A 333     -11.840 -13.871  -8.208  1.00  0.94           C  
ATOM   2552  O   GLU A 333     -11.221 -12.135 -10.216  1.00  0.92           O  
ATOM   2553  CG  GLU A 333     -12.065 -14.892  -7.102  1.00  0.91           C  
ATOM   2554  CD  GLU A 333     -13.468 -14.846  -6.519  1.00  0.87           C  
ATOM   2555  OE1 GLU A 333     -14.295 -14.033  -6.991  1.00  0.88           O  
ATOM   2556  OE2 GLU A 333     -13.743 -15.629  -5.582  1.00  0.88           O  
ATOM   2557  N   TRP A 334      -9.327 -13.087 -10.790  1.00  0.95           N  
ATOM   2558  CA  TRP A 334      -9.020 -12.239 -11.937  1.00  0.96           C  
ATOM   2559  C   TRP A 334      -9.871 -12.625 -13.142  1.00  0.93           C  
ATOM   2560  CB  TRP A 334      -7.534 -12.334 -12.294  1.00  0.95           C  
ATOM   2561  O   TRP A 334      -9.873 -13.784 -13.563  1.00  0.89           O  
ATOM   2562  CG  TRP A 334      -6.613 -11.939 -11.179  1.00  0.94           C  
ATOM   2563  CD1 TRP A 334      -5.991 -12.772 -10.290  1.00  0.91           C  
ATOM   2564  CD2 TRP A 334      -6.215 -10.610 -10.830  1.00  0.91           C  
ATOM   2565  CE2 TRP A 334      -5.348 -10.711  -9.719  1.00  0.92           C  
ATOM   2566  CE3 TRP A 334      -6.506  -9.342 -11.350  1.00  0.92           C  
ATOM   2567  NE1 TRP A 334      -5.229 -12.039  -9.410  1.00  0.93           N  
ATOM   2568  CH2 TRP A 334      -5.071  -8.362  -9.647  1.00  0.91           C  
ATOM   2569  CZ2 TRP A 334      -4.769  -9.591  -9.119  1.00  0.92           C  
ATOM   2570  CZ3 TRP A 334      -5.929  -8.228 -10.751  1.00  0.92           C  
ATOM   2571  N   GLU A 335     -10.610 -11.682 -13.683  1.00  0.96           N  
ATOM   2572  CA  GLU A 335     -11.565 -11.889 -14.767  1.00  0.95           C  
ATOM   2573  C   GLU A 335     -10.850 -12.146 -16.091  1.00  0.95           C  
ATOM   2574  CB  GLU A 335     -12.499 -10.683 -14.899  1.00  0.94           C  
ATOM   2575  O   GLU A 335      -9.767 -11.609 -16.331  1.00  0.94           O  
ATOM   2576  CG  GLU A 335     -13.375 -10.448 -13.678  1.00  0.89           C  
ATOM   2577  CD  GLU A 335     -14.446  -9.392 -13.903  1.00  0.86           C  
ATOM   2578  OE1 GLU A 335     -14.612  -8.931 -15.055  1.00  0.85           O  
ATOM   2579  OE2 GLU A 335     -15.125  -9.023 -12.918  1.00  0.85           O  
ATOM   2580  N   ASP A 336     -11.510 -12.863 -16.908  1.00  0.95           N  
ATOM   2581  CA  ASP A 336     -11.042 -13.204 -18.248  1.00  0.95           C  
ATOM   2582  C   ASP A 336     -11.447 -12.136 -19.260  1.00  0.95           C  
ATOM   2583  CB  ASP A 336     -11.587 -14.568 -18.676  1.00  0.94           C  
ATOM   2584  O   ASP A 336     -12.457 -11.452 -19.078  1.00  0.94           O  
ATOM   2585  CG  ASP A 336     -10.872 -15.729 -18.007  1.00  0.93           C  
ATOM   2586  OD1 ASP A 336      -9.785 -15.523 -17.426  1.00  0.92           O  
ATOM   2587  OD2 ASP A 336     -11.400 -16.861 -18.063  1.00  0.91           O  
ATOM   2588  N   ARG A 337     -10.647 -12.094 -20.339  1.00  0.95           N  
ATOM   2589  CA  ARG A 337     -10.998 -11.359 -21.550  1.00  0.95           C  
ATOM   2590  C   ARG A 337     -12.211 -11.981 -22.235  1.00  0.94           C  
ATOM   2591  CB  ARG A 337      -9.814 -11.318 -22.517  1.00  0.94           C  
ATOM   2592  O   ARG A 337     -12.141 -13.107 -22.730  1.00  0.93           O  
ATOM   2593  CG  ARG A 337     -10.078 -10.517 -23.782  1.00  0.91           C  
ATOM   2594  CD  ARG A 337      -8.811 -10.324 -24.603  1.00  0.88           C  
ATOM   2595  NE  ARG A 337      -8.266 -11.599 -25.060  1.00  0.86           N  
ATOM   2596  NH1 ARG A 337      -6.215 -10.736 -25.681  1.00  0.82           N  
ATOM   2597  NH2 ARG A 337      -6.651 -12.971 -25.946  1.00  0.80           N  
ATOM   2598  CZ  ARG A 337      -7.045 -11.766 -25.561  1.00  0.83           C  
ATOM   2599  N   ASP A 338     -13.297 -11.203 -22.361  1.00  0.95           N  
ATOM   2600  CA  ASP A 338     -14.556 -11.690 -22.918  1.00  0.95           C  
ATOM   2601  C   ASP A 338     -14.722 -11.246 -24.370  1.00  0.95           C  
ATOM   2602  CB  ASP A 338     -15.739 -11.201 -22.080  1.00  0.93           C  
ATOM   2603  O   ASP A 338     -15.422 -11.898 -25.147  1.00  0.93           O  
ATOM   2604  CG  ASP A 338     -15.837 -11.894 -20.732  1.00  0.88           C  
ATOM   2605  OD1 ASP A 338     -15.513 -13.097 -20.640  1.00  0.83           O  
ATOM   2606  OD2 ASP A 338     -16.246 -11.231 -19.754  1.00  0.86           O  
ATOM   2607  N   VAL A 339     -14.010 -10.184 -24.798  1.00  0.95           N  
ATOM   2608  CA  VAL A 339     -14.188  -9.618 -26.131  1.00  0.96           C  
ATOM   2609  C   VAL A 339     -12.828  -9.264 -26.728  1.00  0.96           C  
ATOM   2610  CB  VAL A 339     -15.097  -8.369 -26.101  1.00  0.95           C  
ATOM   2611  O   VAL A 339     -11.840  -9.131 -26.002  1.00  0.96           O  
ATOM   2612  CG1 VAL A 339     -16.488  -8.726 -25.578  1.00  0.90           C  
ATOM   2613  CG2 VAL A 339     -14.467  -7.271 -25.246  1.00  0.90           C  
ATOM   2614  N   GLY A 340     -12.824  -9.079 -28.036  1.00  0.95           N  
ATOM   2615  CA  GLY A 340     -11.681  -8.551 -28.763  1.00  0.95           C  
ATOM   2616  C   GLY A 340     -10.583  -9.576 -28.976  1.00  0.95           C  
ATOM   2617  O   GLY A 340     -10.825 -10.781 -28.881  1.00  0.95           O  
ATOM   2618  N   ASP A 341      -9.366  -9.145 -29.403  1.00  0.94           N  
ATOM   2619  CA  ASP A 341      -8.159  -9.936 -29.621  1.00  0.94           C  
ATOM   2620  C   ASP A 341      -6.928  -9.224 -29.064  1.00  0.94           C  
ATOM   2621  CB  ASP A 341      -7.969 -10.227 -31.111  1.00  0.92           C  
ATOM   2622  O   ASP A 341      -7.051  -8.243 -28.328  1.00  0.93           O  
ATOM   2623  CG  ASP A 341      -7.862  -8.967 -31.952  1.00  0.88           C  
ATOM   2624  OD1 ASP A 341      -7.437  -7.916 -31.426  1.00  0.86           O  
ATOM   2625  OD2 ASP A 341      -8.209  -9.025 -33.152  1.00  0.86           O  
ATOM   2626  N   ASP A 342      -5.732  -9.693 -29.450  1.00  0.93           N  
ATOM   2627  CA  ASP A 342      -4.459  -9.198 -28.933  1.00  0.93           C  
ATOM   2628  C   ASP A 342      -4.163  -7.794 -29.454  1.00  0.92           C  
ATOM   2629  CB  ASP A 342      -3.321 -10.149 -29.310  1.00  0.92           C  
ATOM   2630  O   ASP A 342      -3.184  -7.167 -29.044  1.00  0.90           O  
ATOM   2631  CG  ASP A 342      -3.438 -11.508 -28.641  1.00  0.90           C  
ATOM   2632  OD1 ASP A 342      -4.078 -11.609 -27.572  1.00  0.89           O  
ATOM   2633  OD2 ASP A 342      -2.882 -12.486 -29.187  1.00  0.89           O  
ATOM   2634  N   LEU A 343      -4.944  -7.290 -30.345  1.00  0.93           N  
ATOM   2635  CA  LEU A 343      -4.750  -5.944 -30.874  1.00  0.93           C  
ATOM   2636  C   LEU A 343      -5.818  -4.992 -30.345  1.00  0.92           C  
ATOM   2637  CB  LEU A 343      -4.779  -5.960 -32.405  1.00  0.90           C  
ATOM   2638  O   LEU A 343      -5.545  -3.812 -30.114  1.00  0.91           O  
ATOM   2639  CG  LEU A 343      -3.594  -6.636 -33.097  1.00  0.80           C  
ATOM   2640  CD1 LEU A 343      -3.825  -6.697 -34.604  1.00  0.73           C  
ATOM   2641  CD2 LEU A 343      -2.297  -5.898 -32.780  1.00  0.73           C  
ATOM   2642  N   THR A 344      -7.080  -5.413 -30.116  1.00  0.93           N  
ATOM   2643  CA  THR A 344      -8.225  -4.556 -29.827  1.00  0.93           C  
ATOM   2644  C   THR A 344      -8.552  -4.574 -28.336  1.00  0.93           C  
ATOM   2645  CB  THR A 344      -9.464  -4.989 -30.632  1.00  0.93           C  
ATOM   2646  O   THR A 344      -9.191  -3.653 -27.825  1.00  0.92           O  
ATOM   2647  CG2 THR A 344      -9.217  -4.862 -32.132  1.00  0.90           C  
ATOM   2648  OG1 THR A 344      -9.773  -6.354 -30.324  1.00  0.92           O  
ATOM   2649  N   ASN A 345      -8.144  -5.600 -27.649  1.00  0.93           N  
ATOM   2650  CA  ASN A 345      -8.248  -5.792 -26.206  1.00  0.94           C  
ATOM   2651  C   ASN A 345      -7.055  -6.568 -25.657  1.00  0.92           C  
ATOM   2652  CB  ASN A 345      -9.555  -6.505 -25.852  1.00  0.94           C  
ATOM   2653  O   ASN A 345      -7.217  -7.667 -25.122  1.00  0.90           O  
ATOM   2654  CG  ASN A 345      -9.901  -6.391 -24.381  1.00  0.95           C  
ATOM   2655  ND2 ASN A 345     -10.935  -7.110 -23.958  1.00  0.94           N  
ATOM   2656  OD1 ASN A 345      -9.247  -5.663 -23.630  1.00  0.94           O  
ATOM   2657  N   ASP A 346      -5.856  -6.021 -25.902  1.00  0.93           N  
ATOM   2658  CA  ASP A 346      -4.576  -6.620 -25.537  1.00  0.93           C  
ATOM   2659  C   ASP A 346      -4.433  -6.731 -24.021  1.00  0.94           C  
ATOM   2660  CB  ASP A 346      -3.418  -5.805 -26.117  1.00  0.90           C  
ATOM   2661  O   ASP A 346      -5.145  -6.056 -23.274  1.00  0.93           O  
ATOM   2662  CG  ASP A 346      -2.101  -6.561 -26.115  1.00  0.79           C  
ATOM   2663  OD1 ASP A 346      -2.089  -7.765 -25.781  1.00  0.74           O  
ATOM   2664  OD2 ASP A 346      -1.065  -5.946 -26.449  1.00  0.79           O  
ATOM   2665  N   PHE A 347      -3.524  -7.626 -23.600  1.00  0.93           N  
ATOM   2666  CA  PHE A 347      -3.133  -7.643 -22.195  1.00  0.93           C  
ATOM   2667  C   PHE A 347      -2.475  -6.326 -21.800  1.00  0.92           C  
ATOM   2668  CB  PHE A 347      -2.182  -8.810 -21.914  1.00  0.92           C  
ATOM   2669  O   PHE A 347      -1.623  -5.809 -22.526  1.00  0.90           O  
ATOM   2670  CG  PHE A 347      -2.872 -10.143 -21.808  1.00  0.92           C  
ATOM   2671  CD1 PHE A 347      -3.315 -10.617 -20.579  1.00  0.89           C  
ATOM   2672  CD2 PHE A 347      -3.078 -10.923 -22.938  1.00  0.89           C  
ATOM   2673  CE1 PHE A 347      -3.954 -11.850 -20.478  1.00  0.89           C  
ATOM   2674  CE2 PHE A 347      -3.716 -12.157 -22.845  1.00  0.88           C  
ATOM   2675  CZ  PHE A 347      -4.152 -12.619 -21.614  1.00  0.87           C  
ATOM   2676  N   PRO A 348      -2.836  -5.802 -20.711  1.00  0.94           N  
ATOM   2677  CA  PRO A 348      -2.139  -4.603 -20.241  1.00  0.94           C  
ATOM   2678  C   PRO A 348      -0.628  -4.800 -20.139  1.00  0.93           C  
ATOM   2679  CB  PRO A 348      -2.752  -4.356 -18.861  1.00  0.93           C  
ATOM   2680  O   PRO A 348      -0.157  -5.935 -20.026  1.00  0.93           O  
ATOM   2681  CG  PRO A 348      -4.099  -5.002 -18.920  1.00  0.92           C  
ATOM   2682  CD  PRO A 348      -4.000  -6.234 -19.773  1.00  0.92           C  
ATOM   2683  N   SER A 349       0.048  -3.788 -20.103  1.00  0.93           N  
ATOM   2684  CA  SER A 349       1.503  -3.727 -20.195  1.00  0.93           C  
ATOM   2685  C   SER A 349       2.162  -4.416 -19.005  1.00  0.92           C  
ATOM   2686  CB  SER A 349       1.974  -2.275 -20.279  1.00  0.91           C  
ATOM   2687  O   SER A 349       3.382  -4.595 -18.982  1.00  0.89           O  
ATOM   2688  OG  SER A 349       1.558  -1.544 -19.138  1.00  0.86           O  
ATOM   2689  N   LEU A 350       1.349  -4.872 -18.079  1.00  0.90           N  
ATOM   2690  CA  LEU A 350       1.804  -5.732 -16.991  1.00  0.90           C  
ATOM   2691  C   LEU A 350       2.357  -7.046 -17.532  1.00  0.87           C  
ATOM   2692  CB  LEU A 350       0.660  -6.010 -16.013  1.00  0.88           C  
ATOM   2693  O   LEU A 350       3.262  -7.636 -16.936  1.00  0.83           O  
ATOM   2694  CG  LEU A 350       0.106  -4.802 -15.256  1.00  0.86           C  
ATOM   2695  CD1 LEU A 350      -1.106  -5.208 -14.424  1.00  0.80           C  
ATOM   2696  CD2 LEU A 350       1.185  -4.183 -14.373  1.00  0.81           C  
ATOM   2697  N   LEU A 351       1.742  -7.513 -18.595  1.00  0.88           N  
ATOM   2698  CA  LEU A 351       2.244  -8.701 -19.277  1.00  0.88           C  
ATOM   2699  C   LEU A 351       3.271  -8.325 -20.340  1.00  0.79           C  
ATOM   2700  CB  LEU A 351       1.091  -9.479 -19.917  1.00  0.86           C  
ATOM   2701  O   LEU A 351       2.928  -7.704 -21.348  1.00  0.72           O  
ATOM   2702  CG  LEU A 351       1.455 -10.810 -20.576  1.00  0.86           C  
ATOM   2703  CD1 LEU A 351       1.902 -11.818 -19.523  1.00  0.83           C  
ATOM   2704  CD2 LEU A 351       0.274 -11.352 -21.375  1.00  0.83           C  
ATOM   2705  N   ASN A 352       4.510  -8.625 -20.177  1.00  0.86           N  
ATOM   2706  CA  ASN A 352       5.590  -8.544 -21.155  1.00  0.87           C  
ATOM   2707  C   ASN A 352       6.269  -9.895 -21.353  1.00  0.85           C  
ATOM   2708  CB  ASN A 352       6.616  -7.490 -20.734  1.00  0.84           C  
ATOM   2709  O   ASN A 352       7.104 -10.301 -20.542  1.00  0.83           O  
ATOM   2710  CG  ASN A 352       7.658  -7.229 -21.805  1.00  0.82           C  
ATOM   2711  ND2 ASN A 352       8.239  -6.035 -21.788  1.00  0.84           N  
ATOM   2712  OD1 ASN A 352       7.937  -8.093 -22.640  1.00  0.82           O  
ATOM   2713  N   ASP A 353       5.970 -10.521 -22.401  1.00  0.81           N  
ATOM   2714  CA  ASP A 353       6.451 -11.868 -22.692  1.00  0.84           C  
ATOM   2715  C   ASP A 353       7.963 -11.879 -22.901  1.00  0.80           C  
ATOM   2716  CB  ASP A 353       5.745 -12.435 -23.926  1.00  0.79           C  
ATOM   2717  O   ASP A 353       8.634 -12.860 -22.573  1.00  0.77           O  
ATOM   2718  CG  ASP A 353       4.332 -12.910 -23.635  1.00  0.78           C  
ATOM   2719  OD1 ASP A 353       4.054 -13.332 -22.492  1.00  0.79           O  
ATOM   2720  OD2 ASP A 353       3.491 -12.864 -24.559  1.00  0.84           O  
ATOM   2721  N   SER A 354       8.466 -10.859 -23.395  1.00  0.81           N  
ATOM   2722  CA  SER A 354       9.883 -10.764 -23.730  1.00  0.84           C  
ATOM   2723  C   SER A 354      10.719 -10.415 -22.504  1.00  0.81           C  
ATOM   2724  CB  SER A 354      10.106  -9.718 -24.824  1.00  0.80           C  
ATOM   2725  O   SER A 354      11.874 -10.831 -22.395  1.00  0.80           O  
ATOM   2726  OG  SER A 354       9.334 -10.020 -25.973  1.00  0.70           O  
ATOM   2727  N   SER A 355      10.115  -9.617 -21.606  1.00  0.83           N  
ATOM   2728  CA  SER A 355      10.752  -9.167 -20.372  1.00  0.85           C  
ATOM   2729  C   SER A 355       9.757  -9.129 -19.218  1.00  0.85           C  
ATOM   2730  CB  SER A 355      11.376  -7.785 -20.564  1.00  0.81           C  
ATOM   2731  O   SER A 355       9.244  -8.064 -18.868  1.00  0.82           O  
ATOM   2732  OG  SER A 355      12.104  -7.397 -19.412  1.00  0.73           O  
ATOM   2733  N   PRO A 356       9.412 -10.290 -18.676  1.00  0.83           N  
ATOM   2734  CA  PRO A 356       8.438 -10.339 -17.584  1.00  0.85           C  
ATOM   2735  C   PRO A 356       8.789  -9.394 -16.437  1.00  0.84           C  
ATOM   2736  CB  PRO A 356       8.494 -11.798 -17.126  1.00  0.81           C  
ATOM   2737  O   PRO A 356       9.870  -9.502 -15.853  1.00  0.82           O  
ATOM   2738  CG  PRO A 356       8.955 -12.558 -18.327  1.00  0.82           C  
ATOM   2739  CD  PRO A 356       9.963 -11.722 -19.062  1.00  0.83           C  
ATOM   2740  N   GLN A 357       7.923  -8.578 -16.158  1.00  0.88           N  
ATOM   2741  CA  GLN A 357       8.081  -7.559 -15.125  1.00  0.89           C  
ATOM   2742  C   GLN A 357       7.167  -7.836 -13.935  1.00  0.91           C  
ATOM   2743  CB  GLN A 357       7.796  -6.169 -15.694  1.00  0.85           C  
ATOM   2744  O   GLN A 357       6.023  -8.259 -14.110  1.00  0.90           O  
ATOM   2745  CG  GLN A 357       8.787  -5.727 -16.764  1.00  0.76           C  
ATOM   2746  CD  GLN A 357       8.599  -4.279 -17.176  1.00  0.73           C  
ATOM   2747  NE2 GLN A 357       9.596  -3.721 -17.852  1.00  0.66           N  
ATOM   2748  OE1 GLN A 357       7.565  -3.667 -16.889  1.00  0.72           O  
ATOM   2749  N   PRO A 358       7.671  -7.648 -12.714  1.00  0.93           N  
ATOM   2750  CA  PRO A 358       6.789  -7.742 -11.549  1.00  0.94           C  
ATOM   2751  C   PRO A 358       5.971  -6.472 -11.323  1.00  0.95           C  
ATOM   2752  CB  PRO A 358       7.760  -7.980 -10.389  1.00  0.93           C  
ATOM   2753  O   PRO A 358       6.383  -5.387 -11.742  1.00  0.95           O  
ATOM   2754  CG  PRO A 358       9.005  -7.250 -10.779  1.00  0.91           C  
ATOM   2755  CD  PRO A 358       9.161  -7.334 -12.270  1.00  0.91           C  
ATOM   2756  N   ILE A 359       4.835  -6.609 -10.648  1.00  0.95           N  
ATOM   2757  CA  ILE A 359       4.095  -5.456 -10.146  1.00  0.96           C  
ATOM   2758  C   ILE A 359       4.858  -4.817  -8.989  1.00  0.95           C  
ATOM   2759  CB  ILE A 359       2.671  -5.852  -9.695  1.00  0.96           C  
ATOM   2760  O   ILE A 359       5.242  -5.501  -8.037  1.00  0.95           O  
ATOM   2761  CG1 ILE A 359       1.890  -6.461 -10.865  1.00  0.95           C  
ATOM   2762  CG2 ILE A 359       1.933  -4.642  -9.115  1.00  0.95           C  
ATOM   2763  CD1 ILE A 359       0.612  -7.178 -10.450  1.00  0.94           C  
ATOM   2764  N   SER A 360       5.015  -3.491  -9.057  1.00  0.95           N  
ATOM   2765  CA  SER A 360       5.847  -2.757  -8.109  1.00  0.95           C  
ATOM   2766  C   SER A 360       5.008  -2.164  -6.982  1.00  0.95           C  
ATOM   2767  CB  SER A 360       6.618  -1.645  -8.821  1.00  0.94           C  
ATOM   2768  O   SER A 360       5.422  -2.176  -5.821  1.00  0.95           O  
ATOM   2769  OG  SER A 360       5.741  -0.830  -9.580  1.00  0.82           O  
ATOM   2770  N   SER A 361       3.821  -1.658  -7.275  1.00  0.96           N  
ATOM   2771  CA  SER A 361       2.950  -1.097  -6.248  1.00  0.96           C  
ATOM   2772  C   SER A 361       1.480  -1.267  -6.617  1.00  0.97           C  
ATOM   2773  CB  SER A 361       3.261   0.385  -6.031  1.00  0.96           C  
ATOM   2774  O   SER A 361       1.150  -1.510  -7.780  1.00  0.96           O  
ATOM   2775  OG  SER A 361       2.763   1.166  -7.104  1.00  0.81           O  
ATOM   2776  N   MET A 362       0.615  -1.175  -5.605  1.00  0.97           N  
ATOM   2777  CA  MET A 362      -0.842  -1.176  -5.709  1.00  0.96           C  
ATOM   2778  C   MET A 362      -1.439   0.034  -4.997  1.00  0.96           C  
ATOM   2779  CB  MET A 362      -1.422  -2.465  -5.125  1.00  0.95           C  
ATOM   2780  O   MET A 362      -0.963   0.431  -3.933  1.00  0.95           O  
ATOM   2781  CG  MET A 362      -0.911  -3.728  -5.799  1.00  0.89           C  
ATOM   2782  SD  MET A 362      -1.701  -5.247  -5.139  1.00  0.89           S  
ATOM   2783  CE  MET A 362      -1.140  -5.175  -3.414  1.00  0.82           C  
ATOM   2784  N   LEU A 363      -2.511   0.553  -5.615  1.00  0.96           N  
ATOM   2785  CA  LEU A 363      -3.296   1.639  -5.037  1.00  0.96           C  
ATOM   2786  C   LEU A 363      -4.759   1.534  -5.453  1.00  0.96           C  
ATOM   2787  CB  LEU A 363      -2.728   2.996  -5.462  1.00  0.95           C  
ATOM   2788  O   LEU A 363      -5.066   1.032  -6.537  1.00  0.95           O  
ATOM   2789  CG  LEU A 363      -3.448   4.231  -4.919  1.00  0.86           C  
ATOM   2790  CD1 LEU A 363      -3.163   4.400  -3.431  1.00  0.76           C  
ATOM   2791  CD2 LEU A 363      -3.030   5.477  -5.694  1.00  0.76           C  
ATOM   2792  N   MET A 364      -5.581   2.005  -4.591  1.00  0.96           N  
ATOM   2793  CA  MET A 364      -6.995   2.157  -4.922  1.00  0.95           C  
ATOM   2794  C   MET A 364      -7.361   3.629  -5.081  1.00  0.94           C  
ATOM   2795  CB  MET A 364      -7.872   1.514  -3.847  1.00  0.94           C  
ATOM   2796  O   MET A 364      -7.180   4.422  -4.156  1.00  0.93           O  
ATOM   2797  CG  MET A 364      -9.350   1.483  -4.199  1.00  0.86           C  
ATOM   2798  SD  MET A 364      -9.699   0.458  -5.680  1.00  0.81           S  
ATOM   2799  CE  MET A 364      -9.543  -1.202  -4.965  1.00  0.74           C  
ATOM   2800  N   VAL A 365      -7.890   3.953  -6.242  1.00  0.96           N  
ATOM   2801  CA  VAL A 365      -8.325   5.317  -6.520  1.00  0.95           C  
ATOM   2802  C   VAL A 365      -9.568   5.293  -7.407  1.00  0.95           C  
ATOM   2803  CB  VAL A 365      -7.207   6.144  -7.193  1.00  0.94           C  
ATOM   2804  O   VAL A 365      -9.639   4.522  -8.367  1.00  0.94           O  
ATOM   2805  CG1 VAL A 365      -7.681   7.570  -7.471  1.00  0.81           C  
ATOM   2806  CG2 VAL A 365      -5.953   6.155  -6.321  1.00  0.80           C  
ATOM   2807  N   GLN A 366     -10.562   6.111  -7.047  1.00  0.95           N  
ATOM   2808  CA  GLN A 366     -11.814   6.284  -7.775  1.00  0.96           C  
ATOM   2809  C   GLN A 366     -12.448   4.937  -8.108  1.00  0.96           C  
ATOM   2810  CB  GLN A 366     -11.584   7.087  -9.056  1.00  0.95           C  
ATOM   2811  O   GLN A 366     -12.860   4.703  -9.246  1.00  0.95           O  
ATOM   2812  CG  GLN A 366     -11.155   8.527  -8.811  1.00  0.94           C  
ATOM   2813  CD  GLN A 366     -11.093   9.347 -10.086  1.00  0.91           C  
ATOM   2814  NE2 GLN A 366     -10.802  10.636  -9.949  1.00  0.92           N  
ATOM   2815  OE1 GLN A 366     -11.304   8.825 -11.186  1.00  0.91           O  
ATOM   2816  N   ASN A 367     -12.450   4.024  -7.172  1.00  0.95           N  
ATOM   2817  CA  ASN A 367     -13.030   2.686  -7.210  1.00  0.95           C  
ATOM   2818  C   ASN A 367     -12.362   1.815  -8.269  1.00  0.95           C  
ATOM   2819  CB  ASN A 367     -14.538   2.761  -7.458  1.00  0.93           C  
ATOM   2820  O   ASN A 367     -12.984   0.898  -8.809  1.00  0.95           O  
ATOM   2821  CG  ASN A 367     -15.301   3.294  -6.262  1.00  0.84           C  
ATOM   2822  ND2 ASN A 367     -16.456   3.899  -6.516  1.00  0.80           N  
ATOM   2823  OD1 ASN A 367     -14.856   3.165  -5.118  1.00  0.77           O  
ATOM   2824  N   ARG A 368     -11.039   2.092  -8.593  1.00  0.96           N  
ATOM   2825  CA  ARG A 368     -10.179   1.293  -9.461  1.00  0.96           C  
ATOM   2826  C   ARG A 368      -8.959   0.781  -8.702  1.00  0.96           C  
ATOM   2827  CB  ARG A 368      -9.734   2.110 -10.676  1.00  0.97           C  
ATOM   2828  O   ARG A 368      -8.316   1.535  -7.969  1.00  0.96           O  
ATOM   2829  CG  ARG A 368     -10.878   2.540 -11.581  1.00  0.97           C  
ATOM   2830  CD  ARG A 368     -10.393   3.426 -12.720  1.00  0.96           C  
ATOM   2831  NE  ARG A 368     -11.487   3.808 -13.609  1.00  0.95           N  
ATOM   2832  NH1 ARG A 368     -11.246   1.996 -15.021  1.00  0.92           N  
ATOM   2833  NH2 ARG A 368     -12.876   3.558 -15.421  1.00  0.92           N  
ATOM   2834  CZ  ARG A 368     -11.867   3.119 -14.682  1.00  0.95           C  
ATOM   2835  N   LEU A 369      -8.738  -0.491  -8.851  1.00  0.97           N  
ATOM   2836  CA  LEU A 369      -7.431  -1.022  -8.476  1.00  0.97           C  
ATOM   2837  C   LEU A 369      -6.372  -0.630  -9.501  1.00  0.97           C  
ATOM   2838  CB  LEU A 369      -7.490  -2.546  -8.343  1.00  0.97           C  
ATOM   2839  O   LEU A 369      -6.466  -1.003 -10.672  1.00  0.97           O  
ATOM   2840  CG  LEU A 369      -6.188  -3.242  -7.945  1.00  0.96           C  
ATOM   2841  CD1 LEU A 369      -5.743  -2.783  -6.560  1.00  0.94           C  
ATOM   2842  CD2 LEU A 369      -6.358  -4.757  -7.982  1.00  0.93           C  
ATOM   2843  N   MET A 370      -5.406   0.104  -9.092  1.00  0.97           N  
ATOM   2844  CA  MET A 370      -4.265   0.496  -9.915  1.00  0.97           C  
ATOM   2845  C   MET A 370      -3.028  -0.318  -9.552  1.00  0.97           C  
ATOM   2846  CB  MET A 370      -3.974   1.989  -9.757  1.00  0.96           C  
ATOM   2847  O   MET A 370      -2.673  -0.426  -8.376  1.00  0.97           O  
ATOM   2848  CG  MET A 370      -5.111   2.887 -10.217  1.00  0.90           C  
ATOM   2849  SD  MET A 370      -4.654   4.665 -10.197  1.00  0.86           S  
ATOM   2850  CE  MET A 370      -6.144   5.386 -10.942  1.00  0.78           C  
ATOM   2851  N   LEU A 371      -2.377  -0.822 -10.531  1.00  0.97           N  
ATOM   2852  CA  LEU A 371      -1.124  -1.566 -10.459  1.00  0.97           C  
ATOM   2853  C   LEU A 371      -0.021  -0.849 -11.231  1.00  0.97           C  
ATOM   2854  CB  LEU A 371      -1.309  -2.983 -11.010  1.00  0.97           C  
ATOM   2855  O   LEU A 371      -0.248  -0.369 -12.344  1.00  0.96           O  
ATOM   2856  CG  LEU A 371      -2.412  -3.823 -10.363  1.00  0.96           C  
ATOM   2857  CD1 LEU A 371      -2.479  -5.201 -11.012  1.00  0.95           C  
ATOM   2858  CD2 LEU A 371      -2.179  -3.945  -8.860  1.00  0.95           C  
ATOM   2859  N   THR A 372       1.129  -0.773 -10.671  1.00  0.96           N  
ATOM   2860  CA  THR A 372       2.279  -0.209 -11.369  1.00  0.96           C  
ATOM   2861  C   THR A 372       3.295  -1.297 -11.705  1.00  0.95           C  
ATOM   2862  CB  THR A 372       2.958   0.889 -10.529  1.00  0.95           C  
ATOM   2863  O   THR A 372       3.530  -2.203 -10.903  1.00  0.94           O  
ATOM   2864  CG2 THR A 372       1.961   1.973 -10.131  1.00  0.92           C  
ATOM   2865  OG1 THR A 372       3.509   0.303  -9.343  1.00  0.92           O  
ATOM   2866  N   SER A 373       3.859  -1.275 -12.892  1.00  0.94           N  
ATOM   2867  CA  SER A 373       4.923  -2.154 -13.368  1.00  0.93           C  
ATOM   2868  C   SER A 373       5.837  -1.433 -14.352  1.00  0.92           C  
ATOM   2869  CB  SER A 373       4.333  -3.402 -14.027  1.00  0.92           C  
ATOM   2870  O   SER A 373       5.368  -0.860 -15.337  1.00  0.89           O  
ATOM   2871  OG  SER A 373       5.357  -4.313 -14.386  1.00  0.89           O  
ATOM   2872  N   GLY A 374       7.122  -1.488 -14.100  1.00  0.92           N  
ATOM   2873  CA  GLY A 374       8.015  -0.665 -14.900  1.00  0.91           C  
ATOM   2874  C   GLY A 374       7.640   0.805 -14.891  1.00  0.91           C  
ATOM   2875  O   GLY A 374       7.551   1.422 -13.828  1.00  0.90           O  
ATOM   2876  N   GLU A 375       7.283   1.324 -16.053  1.00  0.91           N  
ATOM   2877  CA  GLU A 375       6.933   2.728 -16.246  1.00  0.91           C  
ATOM   2878  C   GLU A 375       5.423   2.909 -16.372  1.00  0.91           C  
ATOM   2879  CB  GLU A 375       7.636   3.293 -17.483  1.00  0.88           C  
ATOM   2880  O   GLU A 375       4.940   4.028 -16.557  1.00  0.90           O  
ATOM   2881  CG  GLU A 375       8.964   2.620 -17.796  1.00  0.80           C  
ATOM   2882  CD  GLU A 375       9.635   3.169 -19.046  1.00  0.76           C  
ATOM   2883  OE1 GLU A 375       9.045   4.047 -19.715  1.00  0.75           O  
ATOM   2884  OE2 GLU A 375      10.759   2.716 -19.358  1.00  0.72           O  
ATOM   2885  N   ALA A 376       4.766   1.873 -16.328  1.00  0.92           N  
ATOM   2886  CA  ALA A 376       3.340   1.870 -16.644  1.00  0.93           C  
ATOM   2887  C   ALA A 376       2.496   1.865 -15.373  1.00  0.94           C  
ATOM   2888  CB  ALA A 376       2.990   0.666 -17.515  1.00  0.92           C  
ATOM   2889  O   ALA A 376       2.889   1.278 -14.362  1.00  0.94           O  
ATOM   2890  N   VAL A 377       1.384   2.473 -15.471  1.00  0.95           N  
ATOM   2891  CA  VAL A 377       0.256   2.361 -14.552  1.00  0.96           C  
ATOM   2892  C   VAL A 377      -0.937   1.737 -15.272  1.00  0.95           C  
ATOM   2893  CB  VAL A 377      -0.135   3.735 -13.964  1.00  0.95           C  
ATOM   2894  O   VAL A 377      -1.454   2.305 -16.237  1.00  0.95           O  
ATOM   2895  CG1 VAL A 377      -1.303   3.593 -12.990  1.00  0.94           C  
ATOM   2896  CG2 VAL A 377       1.065   4.381 -13.274  1.00  0.93           C  
ATOM   2897  N   VAL A 378      -1.360   0.626 -14.722  1.00  0.96           N  
ATOM   2898  CA  VAL A 378      -2.532  -0.093 -15.209  1.00  0.96           C  
ATOM   2899  C   VAL A 378      -3.656  -0.008 -14.179  1.00  0.96           C  
ATOM   2900  CB  VAL A 378      -2.204  -1.571 -15.518  1.00  0.95           C  
ATOM   2901  O   VAL A 378      -3.444  -0.281 -12.995  1.00  0.96           O  
ATOM   2902  CG1 VAL A 378      -3.407  -2.271 -16.148  1.00  0.85           C  
ATOM   2903  CG2 VAL A 378      -0.986  -1.666 -16.436  1.00  0.85           C  
ATOM   2904  N   ALA A 379      -4.846   0.327 -14.604  1.00  0.97           N  
ATOM   2905  CA  ALA A 379      -6.004   0.419 -13.719  1.00  0.97           C  
ATOM   2906  C   ALA A 379      -7.120  -0.516 -14.176  1.00  0.97           C  
ATOM   2907  CB  ALA A 379      -6.513   1.857 -13.656  1.00  0.96           C  
ATOM   2908  O   ALA A 379      -7.375  -0.649 -15.375  1.00  0.96           O  
ATOM   2909  N   SER A 380      -7.818  -1.092 -13.233  1.00  0.97           N  
ATOM   2910  CA  SER A 380      -8.959  -1.971 -13.468  1.00  0.97           C  
ATOM   2911  C   SER A 380     -10.171  -1.183 -13.954  1.00  0.97           C  
ATOM   2912  CB  SER A 380      -9.316  -2.739 -12.196  1.00  0.97           C  
ATOM   2913  O   SER A 380     -10.165   0.049 -13.938  1.00  0.96           O  
ATOM   2914  OG  SER A 380      -9.862  -1.870 -11.219  1.00  0.95           O  
ATOM   2915  N   ARG A 381     -11.219  -1.899 -14.326  1.00  0.96           N  
ATOM   2916  CA  ARG A 381     -12.532  -1.299 -14.539  1.00  0.96           C  
ATOM   2917  C   ARG A 381     -13.087  -0.722 -13.241  1.00  0.96           C  
ATOM   2918  CB  ARG A 381     -13.507  -2.329 -15.113  1.00  0.95           C  
ATOM   2919  O   ARG A 381     -12.797  -1.230 -12.155  1.00  0.95           O  
ATOM   2920  CG  ARG A 381     -13.193  -2.745 -16.541  1.00  0.88           C  
ATOM   2921  CD  ARG A 381     -14.190  -3.771 -17.062  1.00  0.84           C  
ATOM   2922  NE  ARG A 381     -15.535  -3.212 -17.165  1.00  0.82           N  
ATOM   2923  NH1 ARG A 381     -16.552  -5.218 -17.694  1.00  0.75           N  
ATOM   2924  NH2 ARG A 381     -17.801  -3.303 -17.529  1.00  0.72           N  
ATOM   2925  CZ  ARG A 381     -16.626  -3.912 -17.462  1.00  0.77           C  
ATOM   2926  N   THR A 382     -13.916   0.292 -13.360  1.00  0.95           N  
ATOM   2927  CA  THR A 382     -14.530   0.910 -12.190  1.00  0.95           C  
ATOM   2928  C   THR A 382     -15.393  -0.098 -11.437  1.00  0.94           C  
ATOM   2929  CB  THR A 382     -15.385   2.128 -12.586  1.00  0.94           C  
ATOM   2930  O   THR A 382     -16.238  -0.768 -12.034  1.00  0.93           O  
ATOM   2931  CG2 THR A 382     -15.967   2.815 -11.355  1.00  0.86           C  
ATOM   2932  OG1 THR A 382     -14.571   3.064 -13.302  1.00  0.90           O  
ATOM   2933  N   SER A 383     -15.132  -0.326 -10.215  1.00  0.95           N  
ATOM   2934  CA  SER A 383     -15.843  -1.174  -9.264  1.00  0.95           C  
ATOM   2935  C   SER A 383     -15.638  -2.652  -9.580  1.00  0.94           C  
ATOM   2936  CB  SER A 383     -17.337  -0.847  -9.267  1.00  0.93           C  
ATOM   2937  O   SER A 383     -16.204  -3.519  -8.912  1.00  0.92           O  
ATOM   2938  OG  SER A 383     -17.553   0.522  -8.969  1.00  0.88           O  
ATOM   2939  N   ARG A 384     -14.875  -3.044 -10.524  1.00  0.95           N  
ATOM   2940  CA  ARG A 384     -14.475  -4.408 -10.854  1.00  0.95           C  
ATOM   2941  C   ARG A 384     -12.966  -4.584 -10.719  1.00  0.95           C  
ATOM   2942  CB  ARG A 384     -14.919  -4.771 -12.273  1.00  0.94           C  
ATOM   2943  O   ARG A 384     -12.252  -4.657 -11.721  1.00  0.94           O  
ATOM   2944  CG  ARG A 384     -16.426  -4.741 -12.472  1.00  0.88           C  
ATOM   2945  CD  ARG A 384     -16.838  -5.432 -13.765  1.00  0.83           C  
ATOM   2946  NE  ARG A 384     -18.285  -5.611 -13.844  1.00  0.83           N  
ATOM   2947  NH1 ARG A 384     -18.200  -7.276 -15.442  1.00  0.75           N  
ATOM   2948  NH2 ARG A 384     -20.221  -6.562 -14.631  1.00  0.71           N  
ATOM   2949  CZ  ARG A 384     -18.899  -6.483 -14.639  1.00  0.80           C  
ATOM   2950  N   PHE A 385     -12.474  -4.776  -9.536  1.00  0.93           N  
ATOM   2951  CA  PHE A 385     -11.077  -4.658  -9.135  1.00  0.94           C  
ATOM   2952  C   PHE A 385     -10.230  -5.737  -9.798  1.00  0.94           C  
ATOM   2953  CB  PHE A 385     -10.944  -4.749  -7.611  1.00  0.91           C  
ATOM   2954  O   PHE A 385      -9.025  -5.560  -9.986  1.00  0.93           O  
ATOM   2955  CG  PHE A 385     -11.799  -3.759  -6.867  1.00  0.82           C  
ATOM   2956  CD1 PHE A 385     -12.088  -2.517  -7.418  1.00  0.75           C  
ATOM   2957  CD2 PHE A 385     -12.313  -4.071  -5.615  1.00  0.75           C  
ATOM   2958  CE1 PHE A 385     -12.878  -1.598  -6.731  1.00  0.73           C  
ATOM   2959  CE2 PHE A 385     -13.104  -3.158  -4.923  1.00  0.72           C  
ATOM   2960  CZ  PHE A 385     -13.385  -1.922  -5.482  1.00  0.73           C  
ATOM   2961  N   PHE A 386     -10.793  -6.750 -10.178  1.00  0.95           N  
ATOM   2962  CA  PHE A 386     -10.077  -7.897 -10.724  1.00  0.96           C  
ATOM   2963  C   PHE A 386     -10.180  -7.925 -12.244  1.00  0.95           C  
ATOM   2964  CB  PHE A 386     -10.623  -9.202 -10.136  1.00  0.95           C  
ATOM   2965  O   PHE A 386      -9.669  -8.843 -12.889  1.00  0.94           O  
ATOM   2966  CG  PHE A 386     -10.446  -9.318  -8.647  1.00  0.94           C  
ATOM   2967  CD1 PHE A 386      -9.197  -9.586  -8.100  1.00  0.92           C  
ATOM   2968  CD2 PHE A 386     -11.529  -9.158  -7.792  1.00  0.92           C  
ATOM   2969  CE1 PHE A 386      -9.030  -9.694  -6.721  1.00  0.91           C  
ATOM   2970  CE2 PHE A 386     -11.371  -9.264  -6.414  1.00  0.91           C  
ATOM   2971  CZ  PHE A 386     -10.120  -9.533  -5.880  1.00  0.90           C  
ATOM   2972  N   ASP A 387     -10.776  -6.950 -12.879  1.00  0.96           N  
ATOM   2973  CA  ASP A 387     -11.015  -6.903 -14.318  1.00  0.96           C  
ATOM   2974  C   ASP A 387     -10.179  -5.809 -14.978  1.00  0.96           C  
ATOM   2975  CB  ASP A 387     -12.500  -6.676 -14.608  1.00  0.96           C  
ATOM   2976  O   ASP A 387     -10.421  -4.620 -14.763  1.00  0.96           O  
ATOM   2977  CG  ASP A 387     -12.835  -6.758 -16.088  1.00  0.95           C  
ATOM   2978  OD1 ASP A 387     -11.916  -6.965 -16.910  1.00  0.94           O  
ATOM   2979  OD2 ASP A 387     -14.027  -6.611 -16.434  1.00  0.93           O  
ATOM   2980  N   PHE A 388      -9.278  -6.237 -15.848  1.00  0.97           N  
ATOM   2981  CA  PHE A 388      -8.352  -5.352 -16.546  1.00  0.97           C  
ATOM   2982  C   PHE A 388      -8.561  -5.431 -18.053  1.00  0.96           C  
ATOM   2983  CB  PHE A 388      -6.903  -5.705 -16.197  1.00  0.96           C  
ATOM   2984  O   PHE A 388      -7.694  -5.020 -18.828  1.00  0.94           O  
ATOM   2985  CG  PHE A 388      -6.481  -5.252 -14.826  1.00  0.96           C  
ATOM   2986  CD1 PHE A 388      -5.838  -4.033 -14.648  1.00  0.95           C  
ATOM   2987  CD2 PHE A 388      -6.727  -6.046 -13.713  1.00  0.95           C  
ATOM   2988  CE1 PHE A 388      -5.446  -3.611 -13.380  1.00  0.94           C  
ATOM   2989  CE2 PHE A 388      -6.338  -5.631 -12.443  1.00  0.94           C  
ATOM   2990  CZ  PHE A 388      -5.697  -4.414 -12.278  1.00  0.94           C  
ATOM   2991  N   PHE A 389      -9.668  -5.948 -18.490  1.00  0.96           N  
ATOM   2992  CA  PHE A 389     -10.020  -6.035 -19.902  1.00  0.96           C  
ATOM   2993  C   PHE A 389     -11.224  -5.154 -20.215  1.00  0.96           C  
ATOM   2994  CB  PHE A 389     -10.315  -7.485 -20.297  1.00  0.96           C  
ATOM   2995  O   PHE A 389     -12.047  -4.884 -19.338  1.00  0.95           O  
ATOM   2996  CG  PHE A 389      -9.127  -8.401 -20.172  1.00  0.96           C  
ATOM   2997  CD1 PHE A 389      -8.102  -8.365 -21.109  1.00  0.95           C  
ATOM   2998  CD2 PHE A 389      -9.037  -9.300 -19.116  1.00  0.95           C  
ATOM   2999  CE1 PHE A 389      -7.002  -9.212 -20.996  1.00  0.94           C  
ATOM   3000  CE2 PHE A 389      -7.940 -10.149 -18.997  1.00  0.94           C  
ATOM   3001  CZ  PHE A 389      -6.925 -10.104 -19.938  1.00  0.94           C  
ATOM   3002  N   ARG A 390     -11.338  -4.719 -21.442  1.00  0.96           N  
ATOM   3003  CA  ARG A 390     -12.463  -3.918 -21.914  1.00  0.96           C  
ATOM   3004  C   ARG A 390     -13.738  -4.753 -21.984  1.00  0.95           C  
ATOM   3005  CB  ARG A 390     -12.156  -3.314 -23.285  1.00  0.95           C  
ATOM   3006  O   ARG A 390     -13.694  -5.935 -22.331  1.00  0.93           O  
ATOM   3007  CG  ARG A 390     -10.965  -2.369 -23.290  1.00  0.92           C  
ATOM   3008  CD  ARG A 390     -10.622  -1.899 -24.697  1.00  0.90           C  
ATOM   3009  NE  ARG A 390     -11.661  -1.030 -25.242  1.00  0.88           N  
ATOM   3010  NH1 ARG A 390     -10.735  -0.904 -27.355  1.00  0.84           N  
ATOM   3011  NH2 ARG A 390     -12.683   0.209 -26.884  1.00  0.83           N  
ATOM   3012  CZ  ARG A 390     -11.690  -0.577 -26.492  1.00  0.85           C  
ATOM   3013  N   TYR A 391     -14.832  -4.026 -21.748  1.00  0.95           N  
ATOM   3014  CA  TYR A 391     -16.159  -4.628 -21.830  1.00  0.94           C  
ATOM   3015  C   TYR A 391     -16.608  -4.761 -23.280  1.00  0.93           C  
ATOM   3016  CB  TYR A 391     -17.176  -3.797 -21.042  1.00  0.92           C  
ATOM   3017  O   TYR A 391     -17.257  -5.743 -23.648  1.00  0.91           O  
ATOM   3018  CG  TYR A 391     -18.603  -4.256 -21.219  1.00  0.82           C  
ATOM   3019  CD1 TYR A 391     -19.067  -5.410 -20.590  1.00  0.74           C  
ATOM   3020  CD2 TYR A 391     -19.489  -3.540 -22.016  1.00  0.74           C  
ATOM   3021  CE1 TYR A 391     -20.380  -5.838 -20.752  1.00  0.74           C  
ATOM   3022  CE2 TYR A 391     -20.804  -3.959 -22.185  1.00  0.74           C  
ATOM   3023  OH  TYR A 391     -22.541  -5.527 -21.713  1.00  0.56           O  
ATOM   3024  CZ  TYR A 391     -21.240  -5.107 -21.550  1.00  0.72           C  
ATOM   3025  N   THR A 392     -16.268  -3.842 -24.084  1.00  0.95           N  
ATOM   3026  CA  THR A 392     -16.531  -3.801 -25.518  1.00  0.96           C  
ATOM   3027  C   THR A 392     -15.351  -3.189 -26.267  1.00  0.95           C  
ATOM   3028  CB  THR A 392     -17.810  -3.002 -25.828  1.00  0.95           C  
ATOM   3029  O   THR A 392     -14.660  -2.315 -25.739  1.00  0.95           O  
ATOM   3030  CG2 THR A 392     -17.694  -1.564 -25.333  1.00  0.92           C  
ATOM   3031  OG1 THR A 392     -18.029  -2.992 -27.244  1.00  0.93           O  
ATOM   3032  N   VAL A 393     -15.155  -3.655 -27.496  1.00  0.95           N  
ATOM   3033  CA  VAL A 393     -14.085  -3.107 -28.324  1.00  0.94           C  
ATOM   3034  C   VAL A 393     -14.671  -2.143 -29.353  1.00  0.93           C  
ATOM   3035  CB  VAL A 393     -13.287  -4.223 -29.033  1.00  0.93           C  
ATOM   3036  O   VAL A 393     -13.932  -1.507 -30.109  1.00  0.90           O  
ATOM   3037  CG1 VAL A 393     -12.553  -5.093 -28.014  1.00  0.86           C  
ATOM   3038  CG2 VAL A 393     -14.214  -5.075 -29.898  1.00  0.86           C  
ATOM   3039  N   LEU A 394     -16.008  -1.968 -29.376  1.00  0.92           N  
ATOM   3040  CA  LEU A 394     -16.718  -1.118 -30.326  1.00  0.92           C  
ATOM   3041  C   LEU A 394     -16.619   0.349 -29.922  1.00  0.91           C  
ATOM   3042  CB  LEU A 394     -18.187  -1.535 -30.425  1.00  0.91           C  
ATOM   3043  O   LEU A 394     -16.676   1.238 -30.775  1.00  0.90           O  
ATOM   3044  CG  LEU A 394     -18.460  -2.928 -30.994  1.00  0.89           C  
ATOM   3045  CD1 LEU A 394     -19.957  -3.219 -30.988  1.00  0.86           C  
ATOM   3046  CD2 LEU A 394     -17.891  -3.052 -32.403  1.00  0.86           C  
ATOM   3047  N   ALA A 395     -16.550   0.591 -28.665  1.00  0.92           N  
ATOM   3048  CA  ALA A 395     -16.431   1.931 -28.096  1.00  0.92           C  
ATOM   3049  C   ALA A 395     -15.517   1.930 -26.874  1.00  0.93           C  
ATOM   3050  CB  ALA A 395     -17.809   2.475 -27.725  1.00  0.92           C  
ATOM   3051  O   ALA A 395     -15.450   0.940 -26.142  1.00  0.93           O  
ATOM   3052  N   THR A 396     -14.752   2.989 -26.627  1.00  0.92           N  
ATOM   3053  CA  THR A 396     -14.106   3.246 -25.344  1.00  0.93           C  
ATOM   3054  C   THR A 396     -15.089   3.874 -24.360  1.00  0.92           C  
ATOM   3055  CB  THR A 396     -12.883   4.167 -25.510  1.00  0.91           C  
ATOM   3056  O   THR A 396     -15.641   4.944 -24.624  1.00  0.92           O  
ATOM   3057  CG2 THR A 396     -12.140   4.338 -24.189  1.00  0.87           C  
ATOM   3058  OG1 THR A 396     -11.991   3.598 -26.477  1.00  0.88           O  
ATOM   3059  N   VAL A 397     -15.366   3.221 -23.235  1.00  0.94           N  
ATOM   3060  CA  VAL A 397     -16.276   3.705 -22.202  1.00  0.94           C  
ATOM   3061  C   VAL A 397     -15.477   4.196 -20.998  1.00  0.95           C  
ATOM   3062  CB  VAL A 397     -17.275   2.609 -21.768  1.00  0.92           C  
ATOM   3063  O   VAL A 397     -14.383   3.696 -20.724  1.00  0.94           O  
ATOM   3064  CG1 VAL A 397     -18.171   2.201 -22.936  1.00  0.76           C  
ATOM   3065  CG2 VAL A 397     -16.530   1.397 -21.213  1.00  0.75           C  
ATOM   3066  N   ASP A 398     -16.042   5.103 -20.230  1.00  0.94           N  
ATOM   3067  CA  ASP A 398     -15.363   5.780 -19.130  1.00  0.95           C  
ATOM   3068  C   ASP A 398     -15.000   4.796 -18.020  1.00  0.95           C  
ATOM   3069  CB  ASP A 398     -16.236   6.905 -18.570  1.00  0.94           C  
ATOM   3070  O   ASP A 398     -14.043   5.018 -17.274  1.00  0.95           O  
ATOM   3071  CG  ASP A 398     -16.288   8.122 -19.477  1.00  0.91           C  
ATOM   3072  OD1 ASP A 398     -15.569   8.152 -20.499  1.00  0.90           O  
ATOM   3073  OD2 ASP A 398     -17.053   9.060 -19.165  1.00  0.91           O  
ATOM   3074  N   THR A 399     -15.639   3.657 -17.964  1.00  0.94           N  
ATOM   3075  CA  THR A 399     -15.452   2.651 -16.924  1.00  0.95           C  
ATOM   3076  C   THR A 399     -14.416   1.616 -17.353  1.00  0.95           C  
ATOM   3077  CB  THR A 399     -16.778   1.944 -16.585  1.00  0.94           C  
ATOM   3078  O   THR A 399     -14.039   0.745 -16.566  1.00  0.94           O  
ATOM   3079  CG2 THR A 399     -17.761   2.906 -15.927  1.00  0.90           C  
ATOM   3080  OG1 THR A 399     -17.361   1.432 -17.790  1.00  0.92           O  
ATOM   3081  N   ASP A 400     -13.909   1.700 -18.646  1.00  0.96           N  
ATOM   3082  CA  ASP A 400     -12.929   0.749 -19.162  1.00  0.96           C  
ATOM   3083  C   ASP A 400     -11.615   0.842 -18.390  1.00  0.96           C  
ATOM   3084  CB  ASP A 400     -12.681   0.989 -20.653  1.00  0.95           C  
ATOM   3085  O   ASP A 400     -11.280   1.897 -17.848  1.00  0.96           O  
ATOM   3086  CG  ASP A 400     -13.744   0.363 -21.539  1.00  0.93           C  
ATOM   3087  OD1 ASP A 400     -14.504  -0.506 -21.059  1.00  0.92           O  
ATOM   3088  OD2 ASP A 400     -13.820   0.740 -22.728  1.00  0.92           O  
ATOM   3089  N   PRO A 401     -10.898  -0.276 -18.329  1.00  0.96           N  
ATOM   3090  CA  PRO A 401      -9.529  -0.184 -17.816  1.00  0.96           C  
ATOM   3091  C   PRO A 401      -8.643   0.730 -18.659  1.00  0.96           C  
ATOM   3092  CB  PRO A 401      -9.033  -1.631 -17.873  1.00  0.96           C  
ATOM   3093  O   PRO A 401      -8.939   0.971 -19.832  1.00  0.96           O  
ATOM   3094  CG  PRO A 401      -9.724  -2.225 -19.057  1.00  0.95           C  
ATOM   3095  CD  PRO A 401     -11.091  -1.612 -19.169  1.00  0.94           C  
ATOM   3096  N   PHE A 402      -7.604   1.232 -18.078  1.00  0.96           N  
ATOM   3097  CA  PHE A 402      -6.626   1.983 -18.855  1.00  0.96           C  
ATOM   3098  C   PHE A 402      -5.207   1.557 -18.496  1.00  0.96           C  
ATOM   3099  CB  PHE A 402      -6.795   3.488 -18.625  1.00  0.96           C  
ATOM   3100  O   PHE A 402      -4.957   1.085 -17.385  1.00  0.95           O  
ATOM   3101  CG  PHE A 402      -6.570   3.914 -17.200  1.00  0.95           C  
ATOM   3102  CD1 PHE A 402      -7.646   4.135 -16.348  1.00  0.94           C  
ATOM   3103  CD2 PHE A 402      -5.283   4.093 -16.711  1.00  0.94           C  
ATOM   3104  CE1 PHE A 402      -7.440   4.529 -15.028  1.00  0.93           C  
ATOM   3105  CE2 PHE A 402      -5.070   4.486 -15.393  1.00  0.92           C  
ATOM   3106  CZ  PHE A 402      -6.150   4.705 -14.553  1.00  0.92           C  
ATOM   3107  N   ASP A 403      -4.329   1.761 -19.408  1.00  0.95           N  
ATOM   3108  CA  ASP A 403      -2.894   1.490 -19.394  1.00  0.94           C  
ATOM   3109  C   ASP A 403      -2.104   2.690 -19.911  1.00  0.93           C  
ATOM   3110  CB  ASP A 403      -2.574   0.249 -20.229  1.00  0.93           C  
ATOM   3111  O   ASP A 403      -2.213   3.052 -21.085  1.00  0.91           O  
ATOM   3112  CG  ASP A 403      -1.171  -0.282 -19.988  1.00  0.91           C  
ATOM   3113  OD1 ASP A 403      -0.353   0.421 -19.357  1.00  0.90           O  
ATOM   3114  OD2 ASP A 403      -0.881  -1.412 -20.436  1.00  0.90           O  
ATOM   3115  N   VAL A 404      -1.376   3.353 -18.995  1.00  0.95           N  
ATOM   3116  CA  VAL A 404      -0.712   4.609 -19.327  1.00  0.95           C  
ATOM   3117  C   VAL A 404       0.759   4.538 -18.927  1.00  0.94           C  
ATOM   3118  CB  VAL A 404      -1.395   5.812 -18.637  1.00  0.93           C  
ATOM   3119  O   VAL A 404       1.094   4.019 -17.859  1.00  0.93           O  
ATOM   3120  CG1 VAL A 404      -2.781   6.059 -19.230  1.00  0.85           C  
ATOM   3121  CG2 VAL A 404      -1.489   5.579 -17.131  1.00  0.84           C  
ATOM   3122  N   PHE A 405       1.591   5.138 -19.696  1.00  0.92           N  
ATOM   3123  CA  PHE A 405       3.036   5.167 -19.510  1.00  0.92           C  
ATOM   3124  C   PHE A 405       3.504   6.563 -19.117  1.00  0.91           C  
ATOM   3125  CB  PHE A 405       3.754   4.713 -20.785  1.00  0.91           C  
ATOM   3126  O   PHE A 405       2.911   7.562 -19.532  1.00  0.89           O  
ATOM   3127  CG  PHE A 405       3.544   3.259 -21.114  1.00  0.88           C  
ATOM   3128  CD1 PHE A 405       4.459   2.299 -20.698  1.00  0.84           C  
ATOM   3129  CD2 PHE A 405       2.432   2.853 -21.840  1.00  0.84           C  
ATOM   3130  CE1 PHE A 405       4.267   0.953 -21.002  1.00  0.84           C  
ATOM   3131  CE2 PHE A 405       2.234   1.509 -22.147  1.00  0.84           C  
ATOM   3132  CZ  PHE A 405       3.153   0.561 -21.728  1.00  0.82           C  
ATOM   3133  N   ALA A 406       4.510   6.596 -18.335  1.00  0.89           N  
ATOM   3134  CA  ALA A 406       5.182   7.865 -18.068  1.00  0.88           C  
ATOM   3135  C   ALA A 406       5.922   8.364 -19.306  1.00  0.86           C  
ATOM   3136  CB  ALA A 406       6.149   7.720 -16.896  1.00  0.87           C  
ATOM   3137  O   ALA A 406       6.788   7.669 -19.842  1.00  0.82           O  
ATOM   3138  N   ASP A 407       5.535   9.476 -19.822  1.00  0.80           N  
ATOM   3139  CA  ASP A 407       6.127  10.096 -21.003  1.00  0.79           C  
ATOM   3140  C   ASP A 407       7.450  10.778 -20.661  1.00  0.78           C  
ATOM   3141  CB  ASP A 407       5.159  11.108 -21.621  1.00  0.75           C  
ATOM   3142  O   ASP A 407       7.497  11.995 -20.474  1.00  0.74           O  
ATOM   3143  CG  ASP A 407       5.616  11.614 -22.978  1.00  0.70           C  
ATOM   3144  OD1 ASP A 407       6.551  11.027 -23.564  1.00  0.67           O  
ATOM   3145  OD2 ASP A 407       5.038  12.610 -23.463  1.00  0.71           O  
ATOM   3146  N   ILE A 408       8.483  10.028 -20.608  1.00  0.84           N  
ATOM   3147  CA  ILE A 408       9.796  10.580 -20.289  1.00  0.83           C  
ATOM   3148  C   ILE A 408      10.868   9.869 -21.110  1.00  0.83           C  
ATOM   3149  CB  ILE A 408      10.108  10.461 -18.781  1.00  0.78           C  
ATOM   3150  O   ILE A 408      10.676   8.728 -21.539  1.00  0.78           O  
ATOM   3151  CG1 ILE A 408       9.978   9.003 -18.322  1.00  0.67           C  
ATOM   3152  CG2 ILE A 408       9.190  11.375 -17.965  1.00  0.67           C  
ATOM   3153  CD1 ILE A 408      10.461   8.756 -16.900  1.00  0.66           C  
ATOM   3154  N   GLU A 409      12.029  10.619 -21.189  1.00  0.79           N  
ATOM   3155  CA  GLU A 409      13.179  10.115 -21.934  1.00  0.80           C  
ATOM   3156  C   GLU A 409      13.873   8.984 -21.179  1.00  0.78           C  
ATOM   3157  CB  GLU A 409      14.172  11.244 -22.219  1.00  0.75           C  
ATOM   3158  O   GLU A 409      14.343   8.021 -21.788  1.00  0.74           O  
ATOM   3159  CG  GLU A 409      13.651  12.290 -23.193  1.00  0.70           C  
ATOM   3160  CD  GLU A 409      14.682  13.350 -23.545  1.00  0.68           C  
ATOM   3161  OE1 GLU A 409      15.754  13.392 -22.899  1.00  0.73           O  
ATOM   3162  OE2 GLU A 409      14.417  14.145 -24.474  1.00  0.70           O  
ATOM   3163  N   GLU A 410      13.915   9.168 -19.842  1.00  0.78           N  
ATOM   3164  CA  GLU A 410      14.611   8.172 -19.033  1.00  0.78           C  
ATOM   3165  C   GLU A 410      13.627   7.206 -18.378  1.00  0.78           C  
ATOM   3166  CB  GLU A 410      15.470   8.852 -17.964  1.00  0.74           C  
ATOM   3167  O   GLU A 410      12.668   7.633 -17.731  1.00  0.73           O  
ATOM   3168  CG  GLU A 410      16.645   9.638 -18.527  1.00  0.69           C  
ATOM   3169  CD  GLU A 410      17.562  10.199 -17.452  1.00  0.67           C  
ATOM   3170  OE1 GLU A 410      17.230  10.085 -16.251  1.00  0.69           O  
ATOM   3171  OE2 GLU A 410      18.622  10.758 -17.815  1.00  0.67           O  
ATOM   3172  N   VAL A 411      13.849   5.931 -18.489  1.00  0.74           N  
ATOM   3173  CA  VAL A 411      13.019   4.855 -17.958  1.00  0.75           C  
ATOM   3174  C   VAL A 411      13.236   4.730 -16.452  1.00  0.75           C  
ATOM   3175  CB  VAL A 411      13.323   3.509 -18.653  1.00  0.66           C  
ATOM   3176  O   VAL A 411      14.284   4.256 -16.006  1.00  0.69           O  
ATOM   3177  CG1 VAL A 411      12.427   2.401 -18.100  1.00  0.56           C  
ATOM   3178  CG2 VAL A 411      13.146   3.638 -20.165  1.00  0.52           C  
ATOM   3179  N   TYR A 412      12.255   5.121 -15.701  1.00  0.82           N  
ATOM   3180  CA  TYR A 412      12.308   4.880 -14.264  1.00  0.82           C  
ATOM   3181  C   TYR A 412      11.178   3.956 -13.824  1.00  0.84           C  
ATOM   3182  CB  TYR A 412      12.232   6.201 -13.493  1.00  0.79           C  
ATOM   3183  O   TYR A 412      10.003   4.245 -14.063  1.00  0.80           O  
ATOM   3184  CG  TYR A 412      13.387   7.133 -13.770  1.00  0.78           C  
ATOM   3185  CD1 TYR A 412      14.657   6.869 -13.261  1.00  0.75           C  
ATOM   3186  CD2 TYR A 412      13.211   8.278 -14.539  1.00  0.76           C  
ATOM   3187  CE1 TYR A 412      15.724   7.725 -13.512  1.00  0.75           C  
ATOM   3188  CE2 TYR A 412      14.271   9.141 -14.796  1.00  0.71           C  
ATOM   3189  OH  TYR A 412      16.574   9.708 -14.531  1.00  0.66           O  
ATOM   3190  CZ  TYR A 412      15.521   8.857 -14.279  1.00  0.73           C  
ATOM   3191  N   ASN A 413      11.584   2.914 -13.169  1.00  0.90           N  
ATOM   3192  CA  ASN A 413      10.579   2.016 -12.610  1.00  0.91           C  
ATOM   3193  C   ASN A 413       9.806   2.677 -11.473  1.00  0.92           C  
ATOM   3194  CB  ASN A 413      11.229   0.718 -12.125  1.00  0.89           C  
ATOM   3195  O   ASN A 413      10.392   3.061 -10.459  1.00  0.92           O  
ATOM   3196  CG  ASN A 413      11.747  -0.137 -13.265  1.00  0.84           C  
ATOM   3197  ND2 ASN A 413      12.791  -0.913 -12.997  1.00  0.84           N  
ATOM   3198  OD1 ASN A 413      11.215  -0.099 -14.377  1.00  0.83           O  
ATOM   3199  N   ILE A 414       8.544   2.819 -11.675  1.00  0.93           N  
ATOM   3200  CA  ILE A 414       7.677   3.242 -10.580  1.00  0.94           C  
ATOM   3201  C   ILE A 414       7.763   2.235  -9.435  1.00  0.94           C  
ATOM   3202  CB  ILE A 414       6.212   3.399 -11.047  1.00  0.93           C  
ATOM   3203  O   ILE A 414       7.586   1.032  -9.643  1.00  0.93           O  
ATOM   3204  CG1 ILE A 414       6.115   4.454 -12.155  1.00  0.92           C  
ATOM   3205  CG2 ILE A 414       5.305   3.758  -9.867  1.00  0.92           C  
ATOM   3206  CD1 ILE A 414       4.797   4.433 -12.916  1.00  0.91           C  
ATOM   3207  N   ARG A 415       8.038   2.713  -8.223  1.00  0.95           N  
ATOM   3208  CA  ARG A 415       8.268   1.871  -7.054  1.00  0.95           C  
ATOM   3209  C   ARG A 415       7.088   1.939  -6.090  1.00  0.95           C  
ATOM   3210  CB  ARG A 415       9.555   2.285  -6.337  1.00  0.93           C  
ATOM   3211  O   ARG A 415       6.708   0.929  -5.494  1.00  0.95           O  
ATOM   3212  CG  ARG A 415      10.815   2.068  -7.160  1.00  0.86           C  
ATOM   3213  CD  ARG A 415      11.054   0.593  -7.446  1.00  0.81           C  
ATOM   3214  NE  ARG A 415      12.338   0.373  -8.105  1.00  0.78           N  
ATOM   3215  NH1 ARG A 415      12.216  -1.933  -8.030  1.00  0.68           N  
ATOM   3216  NH2 ARG A 415      14.037  -0.907  -8.972  1.00  0.63           N  
ATOM   3217  CZ  ARG A 415      12.861  -0.822  -8.368  1.00  0.75           C  
ATOM   3218  N   TRP A 416       6.539   3.114  -5.951  1.00  0.96           N  
ATOM   3219  CA  TRP A 416       5.433   3.358  -5.031  1.00  0.96           C  
ATOM   3220  C   TRP A 416       4.417   4.317  -5.643  1.00  0.96           C  
ATOM   3221  CB  TRP A 416       5.951   3.922  -3.705  1.00  0.96           C  
ATOM   3222  O   TRP A 416       4.749   5.092  -6.543  1.00  0.95           O  
ATOM   3223  CG  TRP A 416       6.698   2.925  -2.869  1.00  0.91           C  
ATOM   3224  CD1 TRP A 416       8.046   2.879  -2.650  1.00  0.82           C  
ATOM   3225  CD2 TRP A 416       6.136   1.827  -2.145  1.00  0.84           C  
ATOM   3226  CE2 TRP A 416       7.203   1.156  -1.508  1.00  0.83           C  
ATOM   3227  CE3 TRP A 416       4.831   1.344  -1.972  1.00  0.80           C  
ATOM   3228  NE1 TRP A 416       8.357   1.818  -1.832  1.00  0.87           N  
ATOM   3229  CH2 TRP A 416       5.720  -0.424  -0.557  1.00  0.85           C  
ATOM   3230  CZ2 TRP A 416       7.006   0.027  -0.710  1.00  0.86           C  
ATOM   3231  CZ3 TRP A 416       4.637   0.220  -1.177  1.00  0.85           C  
ATOM   3232  N   SER A 417       3.289   4.276  -5.099  1.00  0.97           N  
ATOM   3233  CA  SER A 417       2.224   5.243  -5.344  1.00  0.97           C  
ATOM   3234  C   SER A 417       1.553   5.667  -4.042  1.00  0.96           C  
ATOM   3235  CB  SER A 417       1.181   4.661  -6.299  1.00  0.96           C  
ATOM   3236  O   SER A 417       1.480   4.886  -3.092  1.00  0.95           O  
ATOM   3237  OG  SER A 417       0.682   3.428  -5.809  1.00  0.88           O  
ATOM   3238  N   ALA A 418       1.119   6.944  -4.028  1.00  0.97           N  
ATOM   3239  CA  ALA A 418       0.344   7.509  -2.926  1.00  0.97           C  
ATOM   3240  C   ALA A 418      -0.701   8.495  -3.440  1.00  0.96           C  
ATOM   3241  CB  ALA A 418       1.268   8.192  -1.921  1.00  0.96           C  
ATOM   3242  O   ALA A 418      -0.543   9.069  -4.520  1.00  0.96           O  
ATOM   3243  N   GLN A 419      -1.714   8.685  -2.695  1.00  0.95           N  
ATOM   3244  CA  GLN A 419      -2.729   9.675  -3.040  1.00  0.95           C  
ATOM   3245  C   GLN A 419      -2.533  10.964  -2.247  1.00  0.94           C  
ATOM   3246  CB  GLN A 419      -4.131   9.116  -2.795  1.00  0.93           C  
ATOM   3247  O   GLN A 419      -2.261  10.923  -1.045  1.00  0.93           O  
ATOM   3248  CG  GLN A 419      -5.248   9.994  -3.342  1.00  0.85           C  
ATOM   3249  CD  GLN A 419      -6.610   9.330  -3.262  1.00  0.80           C  
ATOM   3250  NE2 GLN A 419      -7.644  10.044  -3.695  1.00  0.77           N  
ATOM   3251  OE1 GLN A 419      -6.731   8.185  -2.817  1.00  0.81           O  
ATOM   3252  N   MET A 420      -2.748  12.070  -2.963  1.00  0.94           N  
ATOM   3253  CA  MET A 420      -2.722  13.412  -2.389  1.00  0.94           C  
ATOM   3254  C   MET A 420      -3.626  14.357  -3.174  1.00  0.92           C  
ATOM   3255  CB  MET A 420      -1.294  13.958  -2.360  1.00  0.93           C  
ATOM   3256  O   MET A 420      -3.514  14.456  -4.397  1.00  0.91           O  
ATOM   3257  CG  MET A 420      -1.159  15.282  -1.626  1.00  0.91           C  
ATOM   3258  SD  MET A 420       0.519  16.007  -1.787  1.00  0.92           S  
ATOM   3259  CE  MET A 420       0.420  16.674  -3.472  1.00  0.86           C  
ATOM   3260  N   ASP A 421      -4.538  15.040  -2.497  1.00  0.91           N  
ATOM   3261  CA  ASP A 421      -5.421  16.078  -3.021  1.00  0.91           C  
ATOM   3262  C   ASP A 421      -6.192  15.579  -4.241  1.00  0.90           C  
ATOM   3263  CB  ASP A 421      -4.621  17.332  -3.381  1.00  0.89           C  
ATOM   3264  O   ASP A 421      -6.390  16.323  -5.204  1.00  0.88           O  
ATOM   3265  CG  ASP A 421      -3.936  17.963  -2.182  1.00  0.84           C  
ATOM   3266  OD1 ASP A 421      -4.430  17.805  -1.045  1.00  0.80           O  
ATOM   3267  OD2 ASP A 421      -2.895  18.627  -2.376  1.00  0.83           O  
ATOM   3268  N   GLY A 422      -6.512  14.328  -4.271  1.00  0.91           N  
ATOM   3269  CA  GLY A 422      -7.213  13.646  -5.347  1.00  0.91           C  
ATOM   3270  C   GLY A 422      -6.281  13.073  -6.397  1.00  0.92           C  
ATOM   3271  O   GLY A 422      -6.604  12.074  -7.043  1.00  0.92           O  
ATOM   3272  N   ASP A 423      -5.073  13.600  -6.534  1.00  0.94           N  
ATOM   3273  CA  ASP A 423      -4.088  13.112  -7.494  1.00  0.95           C  
ATOM   3274  C   ASP A 423      -3.420  11.834  -6.993  1.00  0.95           C  
ATOM   3275  CB  ASP A 423      -3.032  14.184  -7.771  1.00  0.94           C  
ATOM   3276  O   ASP A 423      -3.311  11.616  -5.785  1.00  0.95           O  
ATOM   3277  CG  ASP A 423      -3.554  15.323  -8.630  1.00  0.91           C  
ATOM   3278  OD1 ASP A 423      -4.679  15.218  -9.163  1.00  0.90           O  
ATOM   3279  OD2 ASP A 423      -2.831  16.332  -8.777  1.00  0.91           O  
ATOM   3280  N   VAL A 424      -2.960  11.052  -7.888  1.00  0.96           N  
ATOM   3281  CA  VAL A 424      -2.036   9.958  -7.610  1.00  0.96           C  
ATOM   3282  C   VAL A 424      -0.600  10.424  -7.837  1.00  0.97           C  
ATOM   3283  CB  VAL A 424      -2.339   8.722  -8.486  1.00  0.96           C  
ATOM   3284  O   VAL A 424      -0.226  10.782  -8.957  1.00  0.96           O  
ATOM   3285  CG1 VAL A 424      -1.356   7.592  -8.186  1.00  0.94           C  
ATOM   3286  CG2 VAL A 424      -3.777   8.254  -8.269  1.00  0.94           C  
ATOM   3287  N   VAL A 425       0.217  10.414  -6.822  1.00  0.96           N  
ATOM   3288  CA  VAL A 425       1.647  10.689  -6.910  1.00  0.97           C  
ATOM   3289  C   VAL A 425       2.420   9.377  -7.027  1.00  0.97           C  
ATOM   3290  CB  VAL A 425       2.146  11.494  -5.690  1.00  0.96           C  
ATOM   3291  O   VAL A 425       2.275   8.487  -6.186  1.00  0.97           O  
ATOM   3292  CG1 VAL A 425       3.610  11.893  -5.868  1.00  0.95           C  
ATOM   3293  CG2 VAL A 425       1.275  12.731  -5.475  1.00  0.95           C  
ATOM   3294  N   LEU A 426       3.191   9.252  -8.061  1.00  0.96           N  
ATOM   3295  CA  LEU A 426       4.021   8.094  -8.372  1.00  0.96           C  
ATOM   3296  C   LEU A 426       5.487   8.376  -8.060  1.00  0.96           C  
ATOM   3297  CB  LEU A 426       3.866   7.703  -9.844  1.00  0.96           C  
ATOM   3298  O   LEU A 426       6.013   9.428  -8.430  1.00  0.95           O  
ATOM   3299  CG  LEU A 426       2.435   7.525 -10.351  1.00  0.95           C  
ATOM   3300  CD1 LEU A 426       2.427   7.351 -11.867  1.00  0.94           C  
ATOM   3301  CD2 LEU A 426       1.769   6.335  -9.668  1.00  0.94           C  
ATOM   3302  N   PHE A 427       6.129   7.468  -7.393  1.00  0.96           N  
ATOM   3303  CA  PHE A 427       7.510   7.599  -6.942  1.00  0.96           C  
ATOM   3304  C   PHE A 427       8.403   6.573  -7.629  1.00  0.95           C  
ATOM   3305  CB  PHE A 427       7.598   7.437  -5.421  1.00  0.96           C  
ATOM   3306  O   PHE A 427       8.202   5.367  -7.478  1.00  0.94           O  
ATOM   3307  CG  PHE A 427       6.887   8.519  -4.654  1.00  0.96           C  
ATOM   3308  CD1 PHE A 427       7.581   9.627  -4.183  1.00  0.95           C  
ATOM   3309  CD2 PHE A 427       5.524   8.428  -4.403  1.00  0.95           C  
ATOM   3310  CE1 PHE A 427       6.926  10.630  -3.472  1.00  0.94           C  
ATOM   3311  CE2 PHE A 427       4.863   9.426  -3.693  1.00  0.94           C  
ATOM   3312  CZ  PHE A 427       5.565  10.525  -3.228  1.00  0.94           C  
ATOM   3313  N   THR A 428       9.408   7.060  -8.286  1.00  0.94           N  
ATOM   3314  CA  THR A 428      10.527   6.251  -8.757  1.00  0.94           C  
ATOM   3315  C   THR A 428      11.737   6.417  -7.843  1.00  0.94           C  
ATOM   3316  CB  THR A 428      10.916   6.624 -10.200  1.00  0.93           C  
ATOM   3317  O   THR A 428      11.625   6.983  -6.753  1.00  0.92           O  
ATOM   3318  CG2 THR A 428       9.679   6.803 -11.075  1.00  0.89           C  
ATOM   3319  OG1 THR A 428      11.659   7.849 -10.187  1.00  0.91           O  
ATOM   3320  N   SER A 429      12.927   5.943  -8.271  1.00  0.92           N  
ATOM   3321  CA  SER A 429      14.159   6.096  -7.504  1.00  0.92           C  
ATOM   3322  C   SER A 429      14.653   7.538  -7.533  1.00  0.92           C  
ATOM   3323  CB  SER A 429      15.245   5.165  -8.044  1.00  0.90           C  
ATOM   3324  O   SER A 429      15.294   8.000  -6.586  1.00  0.91           O  
ATOM   3325  OG  SER A 429      15.247   5.163  -9.462  1.00  0.82           O  
ATOM   3326  N   ASP A 430      14.261   8.273  -8.573  1.00  0.92           N  
ATOM   3327  CA  ASP A 430      14.948   9.542  -8.789  1.00  0.92           C  
ATOM   3328  C   ASP A 430      13.968  10.632  -9.216  1.00  0.92           C  
ATOM   3329  CB  ASP A 430      16.050   9.384  -9.839  1.00  0.91           C  
ATOM   3330  O   ASP A 430      14.356  11.789  -9.390  1.00  0.91           O  
ATOM   3331  CG  ASP A 430      17.177   8.474  -9.384  1.00  0.85           C  
ATOM   3332  OD1 ASP A 430      17.877   8.813  -8.405  1.00  0.80           O  
ATOM   3333  OD2 ASP A 430      17.369   7.410 -10.011  1.00  0.84           O  
ATOM   3334  N   GLN A 431      12.686  10.259  -9.414  1.00  0.93           N  
ATOM   3335  CA  GLN A 431      11.688  11.201  -9.907  1.00  0.93           C  
ATOM   3336  C   GLN A 431      10.312  10.903  -9.319  1.00  0.93           C  
ATOM   3337  CB  GLN A 431      11.624  11.166 -11.435  1.00  0.90           C  
ATOM   3338  O   GLN A 431       9.990   9.748  -9.033  1.00  0.93           O  
ATOM   3339  CG  GLN A 431      10.800  12.294 -12.043  1.00  0.79           C  
ATOM   3340  CD  GLN A 431      11.015  12.438 -13.537  1.00  0.75           C  
ATOM   3341  NE2 GLN A 431      10.469  13.503 -14.115  1.00  0.66           N  
ATOM   3342  OE1 GLN A 431      11.668  11.601 -14.168  1.00  0.73           O  
ATOM   3343  N   GLN A 432       9.477  11.929  -9.209  1.00  0.95           N  
ATOM   3344  CA  GLN A 432       8.071  11.868  -8.823  1.00  0.95           C  
ATOM   3345  C   GLN A 432       7.169  12.362  -9.950  1.00  0.95           C  
ATOM   3346  CB  GLN A 432       7.825  12.688  -7.556  1.00  0.94           C  
ATOM   3347  O   GLN A 432       7.431  13.408 -10.549  1.00  0.94           O  
ATOM   3348  CG  GLN A 432       8.534  12.143  -6.323  1.00  0.93           C  
ATOM   3349  CD  GLN A 432      10.033  12.376  -6.357  1.00  0.92           C  
ATOM   3350  NE2 GLN A 432      10.801  11.345  -6.024  1.00  0.91           N  
ATOM   3351  OE1 GLN A 432      10.496  13.475  -6.680  1.00  0.91           O  
ATOM   3352  N   PHE A 433       6.130  11.641 -10.137  1.00  0.94           N  
ATOM   3353  CA  PHE A 433       5.114  11.910 -11.148  1.00  0.94           C  
ATOM   3354  C   PHE A 433       3.746  12.101 -10.503  1.00  0.94           C  
ATOM   3355  CB  PHE A 433       5.058  10.773 -12.172  1.00  0.94           C  
ATOM   3356  O   PHE A 433       3.526  11.679  -9.366  1.00  0.93           O  
ATOM   3357  CG  PHE A 433       6.372  10.505 -12.855  1.00  0.92           C  
ATOM   3358  CD1 PHE A 433       6.675  11.108 -14.070  1.00  0.89           C  
ATOM   3359  CD2 PHE A 433       7.304   9.651 -12.283  1.00  0.89           C  
ATOM   3360  CE1 PHE A 433       7.890  10.863 -14.705  1.00  0.89           C  
ATOM   3361  CE2 PHE A 433       8.521   9.400 -12.911  1.00  0.90           C  
ATOM   3362  CZ  PHE A 433       8.812  10.007 -14.122  1.00  0.89           C  
ATOM   3363  N   THR A 434       2.825  12.640 -11.292  1.00  0.95           N  
ATOM   3364  CA  THR A 434       1.425  12.714 -10.888  1.00  0.95           C  
ATOM   3365  C   THR A 434       0.515  12.190 -11.995  1.00  0.95           C  
ATOM   3366  CB  THR A 434       1.023  14.156 -10.529  1.00  0.93           C  
ATOM   3367  O   THR A 434       0.762  12.434 -13.177  1.00  0.94           O  
ATOM   3368  CG2 THR A 434       1.760  14.638  -9.283  1.00  0.81           C  
ATOM   3369  OG1 THR A 434       1.342  15.022 -11.625  1.00  0.83           O  
ATOM   3370  N   LEU A 435      -0.413  11.504 -11.642  1.00  0.95           N  
ATOM   3371  CA  LEU A 435      -1.641  11.230 -12.379  1.00  0.95           C  
ATOM   3372  C   LEU A 435      -2.803  12.045 -11.821  1.00  0.94           C  
ATOM   3373  CB  LEU A 435      -1.977   9.737 -12.325  1.00  0.93           C  
ATOM   3374  O   LEU A 435      -3.299  11.759 -10.729  1.00  0.93           O  
ATOM   3375  CG  LEU A 435      -3.203   9.289 -13.122  1.00  0.86           C  
ATOM   3376  CD1 LEU A 435      -2.953   9.455 -14.617  1.00  0.78           C  
ATOM   3377  CD2 LEU A 435      -3.557   7.843 -12.792  1.00  0.78           C  
ATOM   3378  N   PRO A 436      -3.164  13.160 -12.529  1.00  0.94           N  
ATOM   3379  CA  PRO A 436      -4.194  14.074 -12.031  1.00  0.93           C  
ATOM   3380  C   PRO A 436      -5.553  13.398 -11.864  1.00  0.93           C  
ATOM   3381  CB  PRO A 436      -4.254  15.160 -13.108  1.00  0.92           C  
ATOM   3382  O   PRO A 436      -6.073  12.807 -12.814  1.00  0.92           O  
ATOM   3383  CG  PRO A 436      -2.921  15.101 -13.783  1.00  0.90           C  
ATOM   3384  CD  PRO A 436      -2.484  13.666 -13.851  1.00  0.90           C  
ATOM   3385  N   GLY A 437      -6.085  13.507 -10.703  1.00  0.93           N  
ATOM   3386  CA  GLY A 437      -7.329  12.850 -10.334  1.00  0.93           C  
ATOM   3387  C   GLY A 437      -8.445  13.825 -10.008  1.00  0.91           C  
ATOM   3388  O   GLY A 437      -9.457  13.443  -9.418  1.00  0.87           O  
ATOM   3389  N   ASP A 438      -8.253  15.118 -10.300  1.00  0.90           N  
ATOM   3390  CA  ASP A 438      -9.252  16.176 -10.178  1.00  0.90           C  
ATOM   3391  C   ASP A 438     -10.452  15.904 -11.083  1.00  0.90           C  
ATOM   3392  CB  ASP A 438      -8.637  17.536 -10.514  1.00  0.88           C  
ATOM   3393  O   ASP A 438     -11.564  16.353 -10.799  1.00  0.89           O  
ATOM   3394  CG  ASP A 438      -8.151  17.629 -11.949  1.00  0.84           C  
ATOM   3395  OD1 ASP A 438      -7.567  16.649 -12.460  1.00  0.84           O  
ATOM   3396  OD2 ASP A 438      -8.350  18.693 -12.574  1.00  0.84           O  
ATOM   3397  N   LYS A 439     -10.313  15.123 -12.119  1.00  0.93           N  
ATOM   3398  CA  LYS A 439     -11.329  14.579 -13.015  1.00  0.93           C  
ATOM   3399  C   LYS A 439     -11.399  13.058 -12.908  1.00  0.94           C  
ATOM   3400  CB  LYS A 439     -11.045  14.989 -14.461  1.00  0.92           C  
ATOM   3401  O   LYS A 439     -10.441  12.417 -12.472  1.00  0.94           O  
ATOM   3402  CG  LYS A 439     -11.083  16.492 -14.697  1.00  0.90           C  
ATOM   3403  CD  LYS A 439     -10.775  16.838 -16.148  1.00  0.89           C  
ATOM   3404  CE  LYS A 439     -10.702  18.344 -16.361  1.00  0.88           C  
ATOM   3405  NZ  LYS A 439     -10.297  18.687 -17.757  1.00  0.88           N  
ATOM   3406  N   PRO A 440     -12.564  12.416 -13.332  1.00  0.94           N  
ATOM   3407  CA  PRO A 440     -12.584  10.954 -13.412  1.00  0.94           C  
ATOM   3408  C   PRO A 440     -11.445  10.393 -14.261  1.00  0.95           C  
ATOM   3409  CB  PRO A 440     -13.941  10.654 -14.052  1.00  0.93           C  
ATOM   3410  O   PRO A 440     -11.234  10.842 -15.391  1.00  0.95           O  
ATOM   3411  CG  PRO A 440     -14.807  11.811 -13.671  1.00  0.93           C  
ATOM   3412  CD  PRO A 440     -13.973  13.060 -13.694  1.00  0.93           C  
ATOM   3413  N   LEU A 441     -10.734   9.507 -13.722  1.00  0.95           N  
ATOM   3414  CA  LEU A 441      -9.690   8.786 -14.442  1.00  0.95           C  
ATOM   3415  C   LEU A 441     -10.297   7.794 -15.428  1.00  0.95           C  
ATOM   3416  CB  LEU A 441      -8.772   8.052 -13.462  1.00  0.95           C  
ATOM   3417  O   LEU A 441     -10.819   6.751 -15.025  1.00  0.93           O  
ATOM   3418  CG  LEU A 441      -7.919   8.930 -12.544  1.00  0.93           C  
ATOM   3419  CD1 LEU A 441      -7.165   8.069 -11.537  1.00  0.90           C  
ATOM   3420  CD2 LEU A 441      -6.950   9.777 -13.363  1.00  0.90           C  
ATOM   3421  N   THR A 442     -10.213   8.126 -16.692  1.00  0.95           N  
ATOM   3422  CA  THR A 442     -10.708   7.324 -17.806  1.00  0.95           C  
ATOM   3423  C   THR A 442      -9.579   6.992 -18.777  1.00  0.95           C  
ATOM   3424  CB  THR A 442     -11.839   8.051 -18.558  1.00  0.94           C  
ATOM   3425  O   THR A 442      -8.512   7.608 -18.731  1.00  0.95           O  
ATOM   3426  CG2 THR A 442     -12.886   8.591 -17.589  1.00  0.90           C  
ATOM   3427  OG1 THR A 442     -11.285   9.143 -19.302  1.00  0.91           O  
ATOM   3428  N   PRO A 443      -9.744   6.090 -19.711  1.00  0.95           N  
ATOM   3429  CA  PRO A 443      -8.726   5.748 -20.707  1.00  0.95           C  
ATOM   3430  C   PRO A 443      -8.296   6.949 -21.547  1.00  0.94           C  
ATOM   3431  CB  PRO A 443      -9.421   4.695 -21.574  1.00  0.94           C  
ATOM   3432  O   PRO A 443      -7.206   6.944 -22.124  1.00  0.93           O  
ATOM   3433  CG  PRO A 443     -10.436   4.068 -20.674  1.00  0.93           C  
ATOM   3434  CD  PRO A 443     -10.980   5.126 -19.757  1.00  0.93           C  
ATOM   3435  N   THR A 444      -9.141   7.999 -21.597  1.00  0.94           N  
ATOM   3436  CA  THR A 444      -8.851   9.147 -22.448  1.00  0.94           C  
ATOM   3437  C   THR A 444      -8.288  10.302 -21.625  1.00  0.94           C  
ATOM   3438  CB  THR A 444     -10.109   9.616 -23.202  1.00  0.93           C  
ATOM   3439  O   THR A 444      -7.661  11.213 -22.170  1.00  0.92           O  
ATOM   3440  CG2 THR A 444     -10.577   8.562 -24.201  1.00  0.86           C  
ATOM   3441  OG1 THR A 444     -11.159   9.864 -22.259  1.00  0.89           O  
ATOM   3442  N   SER A 445      -8.510  10.282 -20.293  1.00  0.95           N  
ATOM   3443  CA  SER A 445      -8.107  11.401 -19.448  1.00  0.95           C  
ATOM   3444  C   SER A 445      -6.873  11.053 -18.622  1.00  0.94           C  
ATOM   3445  CB  SER A 445      -9.252  11.812 -18.521  1.00  0.94           C  
ATOM   3446  O   SER A 445      -6.169  11.945 -18.143  1.00  0.93           O  
ATOM   3447  OG  SER A 445      -9.574  10.764 -17.624  1.00  0.91           O  
ATOM   3448  N   ALA A 446      -6.535   9.804 -18.428  1.00  0.95           N  
ATOM   3449  CA  ALA A 446      -5.400   9.355 -17.626  1.00  0.95           C  
ATOM   3450  C   ALA A 446      -4.078   9.703 -18.305  1.00  0.94           C  
ATOM   3451  CB  ALA A 446      -5.486   7.852 -17.376  1.00  0.94           C  
ATOM   3452  O   ALA A 446      -3.797   9.231 -19.409  1.00  0.93           O  
ATOM   3453  N   VAL A 447      -3.249  10.564 -17.661  1.00  0.94           N  
ATOM   3454  CA  VAL A 447      -1.935  10.961 -18.156  1.00  0.94           C  
ATOM   3455  C   VAL A 447      -0.956  11.074 -16.990  1.00  0.94           C  
ATOM   3456  CB  VAL A 447      -2.000  12.297 -18.929  1.00  0.92           C  
ATOM   3457  O   VAL A 447      -1.260  11.706 -15.975  1.00  0.94           O  
ATOM   3458  CG1 VAL A 447      -2.547  13.411 -18.038  1.00  0.83           C  
ATOM   3459  CG2 VAL A 447      -0.620  12.669 -19.468  1.00  0.82           C  
ATOM   3460  N   ILE A 448       0.204  10.507 -17.157  1.00  0.93           N  
ATOM   3461  CA  ILE A 448       1.283  10.624 -16.183  1.00  0.93           C  
ATOM   3462  C   ILE A 448       2.164  11.823 -16.528  1.00  0.92           C  
ATOM   3463  CB  ILE A 448       2.133   9.334 -16.124  1.00  0.93           C  
ATOM   3464  O   ILE A 448       2.685  11.917 -17.642  1.00  0.91           O  
ATOM   3465  CG1 ILE A 448       1.263   8.139 -15.717  1.00  0.92           C  
ATOM   3466  CG2 ILE A 448       3.311   9.507 -15.161  1.00  0.92           C  
ATOM   3467  CD1 ILE A 448       1.979   6.798 -15.794  1.00  0.91           C  
ATOM   3468  N   ARG A 449       2.408  12.735 -15.545  1.00  0.92           N  
ATOM   3469  CA  ARG A 449       3.202  13.945 -15.728  1.00  0.92           C  
ATOM   3470  C   ARG A 449       4.387  13.974 -14.768  1.00  0.92           C  
ATOM   3471  CB  ARG A 449       2.337  15.192 -15.530  1.00  0.91           C  
ATOM   3472  O   ARG A 449       4.220  13.780 -13.562  1.00  0.92           O  
ATOM   3473  CG  ARG A 449       1.198  15.316 -16.529  1.00  0.87           C  
ATOM   3474  CD  ARG A 449       0.403  16.597 -16.322  1.00  0.86           C  
ATOM   3475  NE  ARG A 449      -0.693  16.713 -17.280  1.00  0.84           N  
ATOM   3476  NH1 ARG A 449      -1.753  18.441 -16.172  1.00  0.78           N  
ATOM   3477  NH2 ARG A 449      -2.637  17.605 -18.115  1.00  0.76           N  
ATOM   3478  CZ  ARG A 449      -1.692  17.586 -17.187  1.00  0.80           C  
ATOM   3479  N   PRO A 450       5.537  14.241 -15.269  1.00  0.92           N  
ATOM   3480  CA  PRO A 450       6.651  14.507 -14.356  1.00  0.92           C  
ATOM   3481  C   PRO A 450       6.464  15.795 -13.557  1.00  0.92           C  
ATOM   3482  CB  PRO A 450       7.857  14.616 -15.292  1.00  0.91           C  
ATOM   3483  O   PRO A 450       6.011  16.805 -14.103  1.00  0.91           O  
ATOM   3484  CG  PRO A 450       7.300  15.155 -16.570  1.00  0.89           C  
ATOM   3485  CD  PRO A 450       5.900  14.639 -16.736  1.00  0.89           C  
ATOM   3486  N   VAL A 451       6.892  15.751 -12.266  1.00  0.93           N  
ATOM   3487  CA  VAL A 451       6.639  16.877 -11.373  1.00  0.93           C  
ATOM   3488  C   VAL A 451       7.948  17.336 -10.736  1.00  0.92           C  
ATOM   3489  CB  VAL A 451       5.612  16.512 -10.277  1.00  0.92           C  
ATOM   3490  O   VAL A 451       8.324  18.505 -10.848  1.00  0.90           O  
ATOM   3491  CG1 VAL A 451       5.383  17.695  -9.337  1.00  0.85           C  
ATOM   3492  CG2 VAL A 451       4.295  16.065 -10.908  1.00  0.84           C  
ATOM   3493  N   THR A 452       8.647  16.433 -10.056  1.00  0.93           N  
ATOM   3494  CA  THR A 452       9.905  16.742  -9.385  1.00  0.94           C  
ATOM   3495  C   THR A 452      10.942  15.655  -9.654  1.00  0.93           C  
ATOM   3496  CB  THR A 452       9.704  16.899  -7.867  1.00  0.93           C  
ATOM   3497  O   THR A 452      10.589  14.521  -9.984  1.00  0.93           O  
ATOM   3498  CG2 THR A 452       8.691  17.997  -7.557  1.00  0.89           C  
ATOM   3499  OG1 THR A 452       9.231  15.661  -7.322  1.00  0.91           O  
ATOM   3500  N   GLN A 453      12.243  15.945  -9.432  1.00  0.93           N  
ATOM   3501  CA  GLN A 453      13.367  15.045  -9.663  1.00  0.93           C  
ATOM   3502  C   GLN A 453      14.239  14.924  -8.416  1.00  0.93           C  
ATOM   3503  CB  GLN A 453      14.207  15.526 -10.847  1.00  0.91           C  
ATOM   3504  O   GLN A 453      15.295  15.554  -8.328  1.00  0.91           O  
ATOM   3505  CG  GLN A 453      15.210  14.496 -11.349  1.00  0.84           C  
ATOM   3506  CD  GLN A 453      15.995  14.979 -12.553  1.00  0.80           C  
ATOM   3507  NE2 GLN A 453      16.784  14.088 -13.144  1.00  0.77           N  
ATOM   3508  OE1 GLN A 453      15.893  16.144 -12.951  1.00  0.81           O  
ATOM   3509  N   PHE A 454      13.816  14.040  -7.462  1.00  0.94           N  
ATOM   3510  CA  PHE A 454      14.533  13.813  -6.213  1.00  0.95           C  
ATOM   3511  C   PHE A 454      14.671  12.322  -5.930  1.00  0.94           C  
ATOM   3512  CB  PHE A 454      13.819  14.505  -5.047  1.00  0.94           C  
ATOM   3513  O   PHE A 454      13.738  11.552  -6.166  1.00  0.94           O  
ATOM   3514  CG  PHE A 454      13.832  16.007  -5.133  1.00  0.94           C  
ATOM   3515  CD1 PHE A 454      15.012  16.718  -4.951  1.00  0.92           C  
ATOM   3516  CD2 PHE A 454      12.663  16.709  -5.397  1.00  0.92           C  
ATOM   3517  CE1 PHE A 454      15.026  18.108  -5.030  1.00  0.91           C  
ATOM   3518  CE2 PHE A 454      12.669  18.099  -5.477  1.00  0.92           C  
ATOM   3519  CZ  PHE A 454      13.852  18.796  -5.293  1.00  0.91           C  
ATOM   3520  N   LYS A 455      15.805  11.947  -5.336  1.00  0.94           N  
ATOM   3521  CA  LYS A 455      16.051  10.563  -4.941  1.00  0.94           C  
ATOM   3522  C   LYS A 455      15.106  10.134  -3.822  1.00  0.94           C  
ATOM   3523  CB  LYS A 455      17.504  10.380  -4.499  1.00  0.92           C  
ATOM   3524  O   LYS A 455      14.841  10.904  -2.897  1.00  0.94           O  
ATOM   3525  CG  LYS A 455      18.516  10.509  -5.628  1.00  0.85           C  
ATOM   3526  CD  LYS A 455      19.927  10.192  -5.152  1.00  0.83           C  
ATOM   3527  CE  LYS A 455      20.931  10.255  -6.296  1.00  0.78           C  
ATOM   3528  NZ  LYS A 455      22.292   9.820  -5.863  1.00  0.77           N  
ATOM   3529  N   MET A 456      14.669   8.885  -3.880  1.00  0.95           N  
ATOM   3530  CA  MET A 456      13.885   8.224  -2.840  1.00  0.95           C  
ATOM   3531  C   MET A 456      14.470   6.855  -2.506  1.00  0.95           C  
ATOM   3532  CB  MET A 456      12.427   8.077  -3.275  1.00  0.94           C  
ATOM   3533  O   MET A 456      14.947   6.146  -3.394  1.00  0.93           O  
ATOM   3534  CG  MET A 456      11.537   7.424  -2.230  1.00  0.86           C  
ATOM   3535  SD  MET A 456       9.846   7.086  -2.857  1.00  0.83           S  
ATOM   3536  CE  MET A 456       9.240   5.972  -1.560  1.00  0.75           C  
ATOM   3537  N   THR A 457      14.354   6.441  -1.325  1.00  0.93           N  
ATOM   3538  CA  THR A 457      14.720   5.097  -0.892  1.00  0.93           C  
ATOM   3539  C   THR A 457      13.676   4.080  -1.344  1.00  0.93           C  
ATOM   3540  CB  THR A 457      14.879   5.027   0.638  1.00  0.93           C  
ATOM   3541  O   THR A 457      12.541   4.092  -0.863  1.00  0.91           O  
ATOM   3542  CG2 THR A 457      15.305   3.632   1.084  1.00  0.90           C  
ATOM   3543  OG1 THR A 457      15.872   5.974   1.053  1.00  0.91           O  
ATOM   3544  N   PRO A 458      13.959   3.079  -2.167  1.00  0.90           N  
ATOM   3545  CA  PRO A 458      12.975   2.251  -2.868  1.00  0.90           C  
ATOM   3546  C   PRO A 458      12.233   1.298  -1.933  1.00  0.88           C  
ATOM   3547  CB  PRO A 458      13.823   1.474  -3.878  1.00  0.88           C  
ATOM   3548  O   PRO A 458      11.127   0.852  -2.251  1.00  0.86           O  
ATOM   3549  CG  PRO A 458      14.986   2.367  -4.168  1.00  0.86           C  
ATOM   3550  CD  PRO A 458      15.321   3.134  -2.921  1.00  0.87           C  
ATOM   3551  N   GLY A 459      12.692   1.004  -0.778  1.00  0.91           N  
ATOM   3552  CA  GLY A 459      12.104   0.045   0.143  1.00  0.91           C  
ATOM   3553  C   GLY A 459      11.135   0.677   1.124  1.00  0.92           C  
ATOM   3554  O   GLY A 459      10.470  -0.026   1.888  1.00  0.90           O  
ATOM   3555  N   VAL A 460      10.926   1.964   1.066  1.00  0.95           N  
ATOM   3556  CA  VAL A 460      10.132   2.676   2.061  1.00  0.95           C  
ATOM   3557  C   VAL A 460       8.890   3.271   1.402  1.00  0.95           C  
ATOM   3558  CB  VAL A 460      10.953   3.787   2.753  1.00  0.95           C  
ATOM   3559  O   VAL A 460       8.997   4.051   0.452  1.00  0.95           O  
ATOM   3560  CG1 VAL A 460      10.127   4.471   3.841  1.00  0.93           C  
ATOM   3561  CG2 VAL A 460      12.241   3.212   3.338  1.00  0.93           C  
ATOM   3562  N   LYS A 461       7.761   2.913   1.883  1.00  0.95           N  
ATOM   3563  CA  LYS A 461       6.491   3.471   1.429  1.00  0.96           C  
ATOM   3564  C   LYS A 461       6.371   4.945   1.805  1.00  0.96           C  
ATOM   3565  CB  LYS A 461       5.318   2.684   2.015  1.00  0.95           C  
ATOM   3566  O   LYS A 461       6.522   5.307   2.974  1.00  0.96           O  
ATOM   3567  CG  LYS A 461       3.957   3.121   1.494  1.00  0.93           C  
ATOM   3568  CD  LYS A 461       2.832   2.300   2.111  1.00  0.91           C  
ATOM   3569  CE  LYS A 461       1.466   2.766   1.624  1.00  0.89           C  
ATOM   3570  NZ  LYS A 461       0.357   2.016   2.286  1.00  0.88           N  
ATOM   3571  N   PRO A 462       6.067   5.835   0.819  1.00  0.97           N  
ATOM   3572  CA  PRO A 462       5.728   7.218   1.163  1.00  0.97           C  
ATOM   3573  C   PRO A 462       4.511   7.316   2.080  1.00  0.97           C  
ATOM   3574  CB  PRO A 462       5.440   7.860  -0.196  1.00  0.97           C  
ATOM   3575  O   PRO A 462       3.560   6.543   1.935  1.00  0.96           O  
ATOM   3576  CG  PRO A 462       6.202   7.030  -1.179  1.00  0.96           C  
ATOM   3577  CD  PRO A 462       6.151   5.597  -0.734  1.00  0.96           C  
ATOM   3578  N   ALA A 463       4.520   8.266   2.953  1.00  0.96           N  
ATOM   3579  CA  ALA A 463       3.473   8.440   3.957  1.00  0.96           C  
ATOM   3580  C   ALA A 463       2.675   9.716   3.702  1.00  0.96           C  
ATOM   3581  CB  ALA A 463       4.078   8.466   5.358  1.00  0.95           C  
ATOM   3582  O   ALA A 463       3.191  10.823   3.873  1.00  0.95           O  
ATOM   3583  N   PRO A 464       1.417   9.586   3.243  1.00  0.95           N  
ATOM   3584  CA  PRO A 464       0.539  10.758   3.187  1.00  0.94           C  
ATOM   3585  C   PRO A 464       0.245  11.341   4.568  1.00  0.93           C  
ATOM   3586  CB  PRO A 464      -0.737  10.212   2.542  1.00  0.94           C  
ATOM   3587  O   PRO A 464       0.013  10.593   5.521  1.00  0.92           O  
ATOM   3588  CG  PRO A 464      -0.308   8.961   1.846  1.00  0.93           C  
ATOM   3589  CD  PRO A 464       0.817   8.342   2.626  1.00  0.93           C  
ATOM   3590  N   SER A 465       0.278  12.617   4.657  1.00  0.93           N  
ATOM   3591  CA  SER A 465      -0.018  13.363   5.876  1.00  0.91           C  
ATOM   3592  C   SER A 465      -0.630  14.723   5.557  1.00  0.89           C  
ATOM   3593  CB  SER A 465       1.249  13.549   6.712  1.00  0.90           C  
ATOM   3594  O   SER A 465       0.079  15.652   5.165  1.00  0.86           O  
ATOM   3595  OG  SER A 465       0.942  14.123   7.971  1.00  0.81           O  
ATOM   3596  N   GLY A 466      -2.009  14.833   5.758  1.00  0.87           N  
ATOM   3597  CA  GLY A 466      -2.731  16.028   5.353  1.00  0.86           C  
ATOM   3598  C   GLY A 466      -2.586  16.341   3.876  1.00  0.87           C  
ATOM   3599  O   GLY A 466      -2.821  15.478   3.027  1.00  0.84           O  
ATOM   3600  N   ASP A 467      -2.056  17.571   3.606  1.00  0.89           N  
ATOM   3601  CA  ASP A 467      -1.896  18.106   2.257  1.00  0.90           C  
ATOM   3602  C   ASP A 467      -0.514  17.779   1.697  1.00  0.91           C  
ATOM   3603  CB  ASP A 467      -2.123  19.619   2.250  1.00  0.87           C  
ATOM   3604  O   ASP A 467      -0.080  18.380   0.712  1.00  0.90           O  
ATOM   3605  CG  ASP A 467      -3.460  20.022   2.847  1.00  0.79           C  
ATOM   3606  OD1 ASP A 467      -4.435  19.247   2.738  1.00  0.75           O  
ATOM   3607  OD2 ASP A 467      -3.540  21.125   3.430  1.00  0.80           O  
ATOM   3608  N   SER A 468       0.245  16.925   2.270  1.00  0.93           N  
ATOM   3609  CA  SER A 468       1.603  16.600   1.845  1.00  0.94           C  
ATOM   3610  C   SER A 468       1.845  15.094   1.871  1.00  0.95           C  
ATOM   3611  CB  SER A 468       2.627  17.305   2.736  1.00  0.92           C  
ATOM   3612  O   SER A 468       1.073  14.346   2.475  1.00  0.94           O  
ATOM   3613  OG  SER A 468       2.557  16.818   4.065  1.00  0.83           O  
ATOM   3614  N   ILE A 469       2.848  14.620   1.210  1.00  0.96           N  
ATOM   3615  CA  ILE A 469       3.387  13.266   1.274  1.00  0.96           C  
ATOM   3616  C   ILE A 469       4.847  13.312   1.720  1.00  0.97           C  
ATOM   3617  CB  ILE A 469       3.265  12.544  -0.086  1.00  0.96           C  
ATOM   3618  O   ILE A 469       5.682  13.944   1.068  1.00  0.97           O  
ATOM   3619  CG1 ILE A 469       1.801  12.507  -0.542  1.00  0.96           C  
ATOM   3620  CG2 ILE A 469       3.847  11.130  -0.002  1.00  0.96           C  
ATOM   3621  CD1 ILE A 469       1.608  11.997  -1.963  1.00  0.94           C  
ATOM   3622  N   LEU A 470       5.168  12.609   2.769  1.00  0.97           N  
ATOM   3623  CA  LEU A 470       6.543  12.438   3.227  1.00  0.97           C  
ATOM   3624  C   LEU A 470       7.181  11.210   2.587  1.00  0.97           C  
ATOM   3625  CB  LEU A 470       6.588  12.315   4.753  1.00  0.97           C  
ATOM   3626  O   LEU A 470       6.583  10.131   2.572  1.00  0.97           O  
ATOM   3627  CG  LEU A 470       6.022  13.494   5.545  1.00  0.95           C  
ATOM   3628  CD1 LEU A 470       6.059  13.195   7.040  1.00  0.92           C  
ATOM   3629  CD2 LEU A 470       6.794  14.771   5.230  1.00  0.92           C  
ATOM   3630  N   PHE A 471       8.462  11.348   2.069  1.00  0.97           N  
ATOM   3631  CA  PHE A 471       9.186  10.195   1.546  1.00  0.97           C  
ATOM   3632  C   PHE A 471      10.657  10.257   1.939  1.00  0.97           C  
ATOM   3633  CB  PHE A 471       9.053  10.121   0.022  1.00  0.97           C  
ATOM   3634  O   PHE A 471      11.225  11.343   2.072  1.00  0.97           O  
ATOM   3635  CG  PHE A 471       9.670  11.288  -0.700  1.00  0.97           C  
ATOM   3636  CD1 PHE A 471       8.946  12.456  -0.908  1.00  0.95           C  
ATOM   3637  CD2 PHE A 471      10.975  11.218  -1.170  1.00  0.95           C  
ATOM   3638  CE1 PHE A 471       9.515  13.538  -1.575  1.00  0.94           C  
ATOM   3639  CE2 PHE A 471      11.550  12.295  -1.838  1.00  0.93           C  
ATOM   3640  CZ  PHE A 471      10.818  13.454  -2.040  1.00  0.93           C  
ATOM   3641  N   ALA A 472      11.292   9.124   2.167  1.00  0.97           N  
ATOM   3642  CA  ALA A 472      12.657   8.973   2.664  1.00  0.97           C  
ATOM   3643  C   ALA A 472      13.664   9.006   1.518  1.00  0.97           C  
ATOM   3644  CB  ALA A 472      12.795   7.673   3.453  1.00  0.97           C  
ATOM   3645  O   ALA A 472      13.365   8.563   0.407  1.00  0.96           O  
ATOM   3646  N   PHE A 473      14.914   9.498   1.733  1.00  0.97           N  
ATOM   3647  CA  PHE A 473      16.051   9.374   0.829  1.00  0.96           C  
ATOM   3648  C   PHE A 473      17.336   9.113   1.606  1.00  0.96           C  
ATOM   3649  CB  PHE A 473      16.201  10.637  -0.024  1.00  0.96           C  
ATOM   3650  O   PHE A 473      17.481   9.564   2.744  1.00  0.95           O  
ATOM   3651  CG  PHE A 473      16.553  11.867   0.769  1.00  0.95           C  
ATOM   3652  CD1 PHE A 473      15.569  12.587   1.435  1.00  0.93           C  
ATOM   3653  CD2 PHE A 473      17.869  12.303   0.848  1.00  0.93           C  
ATOM   3654  CE1 PHE A 473      15.892  13.725   2.170  1.00  0.92           C  
ATOM   3655  CE2 PHE A 473      18.199  13.440   1.580  1.00  0.92           C  
ATOM   3656  CZ  PHE A 473      17.209  14.150   2.239  1.00  0.91           C  
ATOM   3657  N   ASP A 474      18.277   8.430   1.012  1.00  0.95           N  
ATOM   3658  CA  ASP A 474      19.546   8.063   1.632  1.00  0.95           C  
ATOM   3659  C   ASP A 474      20.615   9.119   1.362  1.00  0.94           C  
ATOM   3660  CB  ASP A 474      20.015   6.697   1.126  1.00  0.94           C  
ATOM   3661  O   ASP A 474      20.751   9.598   0.235  1.00  0.92           O  
ATOM   3662  CG  ASP A 474      19.103   5.561   1.553  1.00  0.91           C  
ATOM   3663  OD1 ASP A 474      18.412   5.689   2.586  1.00  0.89           O  
ATOM   3664  OD2 ASP A 474      19.078   4.526   0.852  1.00  0.89           O  
ATOM   3665  N   GLN A 475      21.338   9.389   2.427  1.00  0.94           N  
ATOM   3666  CA  GLN A 475      22.477  10.302   2.407  1.00  0.93           C  
ATOM   3667  C   GLN A 475      23.691   9.682   3.093  1.00  0.92           C  
ATOM   3668  CB  GLN A 475      22.115  11.628   3.078  1.00  0.91           C  
ATOM   3669  O   GLN A 475      24.017  10.035   4.228  1.00  0.90           O  
ATOM   3670  CG  GLN A 475      23.137  12.733   2.848  1.00  0.81           C  
ATOM   3671  CD  GLN A 475      22.703  14.065   3.430  1.00  0.76           C  
ATOM   3672  NE2 GLN A 475      23.637  15.006   3.518  1.00  0.71           N  
ATOM   3673  OE1 GLN A 475      21.538  14.247   3.797  1.00  0.76           O  
ATOM   3674  N   GLY A 476      24.404   8.758   2.360  1.00  0.94           N  
ATOM   3675  CA  GLY A 476      25.491   7.976   2.927  1.00  0.93           C  
ATOM   3676  C   GLY A 476      25.050   7.081   4.069  1.00  0.94           C  
ATOM   3677  O   GLY A 476      24.271   6.147   3.867  1.00  0.93           O  
ATOM   3678  N   SER A 477      25.513   7.294   5.286  1.00  0.94           N  
ATOM   3679  CA  SER A 477      25.203   6.514   6.480  1.00  0.95           C  
ATOM   3680  C   SER A 477      23.992   7.083   7.212  1.00  0.95           C  
ATOM   3681  CB  SER A 477      26.406   6.475   7.423  1.00  0.94           C  
ATOM   3682  O   SER A 477      23.622   6.596   8.283  1.00  0.95           O  
ATOM   3683  OG  SER A 477      26.866   7.785   7.707  1.00  0.89           O  
ATOM   3684  N   TYR A 478      23.439   8.114   6.643  1.00  0.96           N  
ATOM   3685  CA  TYR A 478      22.263   8.789   7.181  1.00  0.96           C  
ATOM   3686  C   TYR A 478      21.113   8.762   6.180  1.00  0.96           C  
ATOM   3687  CB  TYR A 478      22.597  10.236   7.554  1.00  0.96           C  
ATOM   3688  O   TYR A 478      21.319   8.485   4.996  1.00  0.95           O  
ATOM   3689  CG  TYR A 478      23.694  10.360   8.583  1.00  0.95           C  
ATOM   3690  CD1 TYR A 478      23.407  10.319   9.945  1.00  0.93           C  
ATOM   3691  CD2 TYR A 478      25.020  10.520   8.195  1.00  0.93           C  
ATOM   3692  CE1 TYR A 478      24.415  10.434  10.897  1.00  0.92           C  
ATOM   3693  CE2 TYR A 478      26.036  10.637   9.138  1.00  0.92           C  
ATOM   3694  OH  TYR A 478      26.726  10.707  11.422  1.00  0.90           O  
ATOM   3695  CZ  TYR A 478      25.724  10.592  10.484  1.00  0.92           C  
ATOM   3696  N   SER A 479      19.975   8.961   6.599  1.00  0.96           N  
ATOM   3697  CA  SER A 479      18.789   9.166   5.774  1.00  0.96           C  
ATOM   3698  C   SER A 479      18.185  10.547   6.008  1.00  0.96           C  
ATOM   3699  CB  SER A 479      17.743   8.088   6.060  1.00  0.95           C  
ATOM   3700  O   SER A 479      18.403  11.155   7.059  1.00  0.95           O  
ATOM   3701  OG  SER A 479      18.218   6.811   5.671  1.00  0.89           O  
ATOM   3702  N   GLY A 480      17.467  11.051   5.059  1.00  0.96           N  
ATOM   3703  CA  GLY A 480      16.616  12.226   5.166  1.00  0.96           C  
ATOM   3704  C   GLY A 480      15.181  11.962   4.753  1.00  0.96           C  
ATOM   3705  O   GLY A 480      14.878  10.917   4.173  1.00  0.96           O  
ATOM   3706  N   ILE A 481      14.318  12.970   5.095  1.00  0.97           N  
ATOM   3707  CA  ILE A 481      12.913  13.006   4.705  1.00  0.97           C  
ATOM   3708  C   ILE A 481      12.648  14.241   3.846  1.00  0.97           C  
ATOM   3709  CB  ILE A 481      11.983  13.001   5.939  1.00  0.96           C  
ATOM   3710  O   ILE A 481      13.133  15.333   4.152  1.00  0.96           O  
ATOM   3711  CG1 ILE A 481      12.277  11.784   6.823  1.00  0.96           C  
ATOM   3712  CG2 ILE A 481      10.514  13.023   5.508  1.00  0.96           C  
ATOM   3713  CD1 ILE A 481      12.127  10.448   6.108  1.00  0.94           C  
ATOM   3714  N   ARG A 482      11.914  14.052   2.795  1.00  0.97           N  
ATOM   3715  CA  ARG A 482      11.370  15.138   1.987  1.00  0.97           C  
ATOM   3716  C   ARG A 482       9.849  15.180   2.079  1.00  0.97           C  
ATOM   3717  CB  ARG A 482      11.803  14.990   0.526  1.00  0.96           C  
ATOM   3718  O   ARG A 482       9.196  14.136   2.146  1.00  0.96           O  
ATOM   3719  CG  ARG A 482      13.271  15.301   0.284  1.00  0.91           C  
ATOM   3720  CD  ARG A 482      13.630  15.212  -1.193  1.00  0.88           C  
ATOM   3721  NE  ARG A 482      15.069  15.339  -1.407  1.00  0.87           N  
ATOM   3722  NH1 ARG A 482      15.095  17.645  -1.258  1.00  0.79           N  
ATOM   3723  NH2 ARG A 482      17.041  16.493  -1.635  1.00  0.76           N  
ATOM   3724  CZ  ARG A 482      15.732  16.492  -1.433  1.00  0.82           C  
ATOM   3725  N   GLU A 483       9.365  16.360   1.998  1.00  0.96           N  
ATOM   3726  CA  GLU A 483       7.940  16.674   1.936  1.00  0.96           C  
ATOM   3727  C   GLU A 483       7.528  17.091   0.527  1.00  0.96           C  
ATOM   3728  CB  GLU A 483       7.590  17.780   2.935  1.00  0.94           C  
ATOM   3729  O   GLU A 483       8.011  18.097   0.005  1.00  0.95           O  
ATOM   3730  CG  GLU A 483       6.097  18.044   3.061  1.00  0.86           C  
ATOM   3731  CD  GLU A 483       5.762  19.124   4.078  1.00  0.80           C  
ATOM   3732  OE1 GLU A 483       6.695  19.767   4.610  1.00  0.80           O  
ATOM   3733  OE2 GLU A 483       4.557  19.327   4.347  1.00  0.78           O  
ATOM   3734  N   PHE A 484       6.722  16.289  -0.073  1.00  0.96           N  
ATOM   3735  CA  PHE A 484       6.023  16.598  -1.315  1.00  0.96           C  
ATOM   3736  C   PHE A 484       4.681  17.262  -1.031  1.00  0.95           C  
ATOM   3737  CB  PHE A 484       5.815  15.328  -2.147  1.00  0.96           C  
ATOM   3738  O   PHE A 484       3.851  16.710  -0.306  1.00  0.94           O  
ATOM   3739  CG  PHE A 484       5.211  15.582  -3.502  1.00  0.95           C  
ATOM   3740  CD1 PHE A 484       6.018  15.707  -4.626  1.00  0.93           C  
ATOM   3741  CD2 PHE A 484       3.835  15.695  -3.651  1.00  0.93           C  
ATOM   3742  CE1 PHE A 484       5.462  15.942  -5.881  1.00  0.92           C  
ATOM   3743  CE2 PHE A 484       3.272  15.930  -4.902  1.00  0.92           C  
ATOM   3744  CZ  PHE A 484       4.087  16.054  -6.015  1.00  0.92           C  
ATOM   3745  N   PHE A 485       4.378  18.456  -1.609  1.00  0.94           N  
ATOM   3746  CA  PHE A 485       3.154  19.204  -1.348  1.00  0.94           C  
ATOM   3747  C   PHE A 485       2.796  20.088  -2.538  1.00  0.93           C  
ATOM   3748  CB  PHE A 485       3.304  20.059  -0.086  1.00  0.93           C  
ATOM   3749  O   PHE A 485       3.622  20.306  -3.426  1.00  0.92           O  
ATOM   3750  CG  PHE A 485       4.370  21.116  -0.191  1.00  0.92           C  
ATOM   3751  CD1 PHE A 485       5.702  20.806   0.055  1.00  0.89           C  
ATOM   3752  CD2 PHE A 485       4.040  22.420  -0.537  1.00  0.89           C  
ATOM   3753  CE1 PHE A 485       6.691  21.782  -0.041  1.00  0.88           C  
ATOM   3754  CE2 PHE A 485       5.023  23.401  -0.636  1.00  0.88           C  
ATOM   3755  CZ  PHE A 485       6.348  23.080  -0.387  1.00  0.87           C  
ATOM   3756  N   THR A 486       1.575  20.614  -2.557  1.00  0.92           N  
ATOM   3757  CA  THR A 486       1.127  21.631  -3.501  1.00  0.92           C  
ATOM   3758  C   THR A 486       1.293  23.028  -2.911  1.00  0.90           C  
ATOM   3759  CB  THR A 486      -0.344  21.412  -3.902  1.00  0.91           C  
ATOM   3760  O   THR A 486       0.764  23.320  -1.836  1.00  0.88           O  
ATOM   3761  CG2 THR A 486      -0.776  22.407  -4.974  1.00  0.89           C  
ATOM   3762  OG1 THR A 486      -0.501  20.081  -4.411  1.00  0.90           O  
ATOM   3763  N   ASP A 487       2.048  23.847  -3.561  1.00  0.90           N  
ATOM   3764  CA  ASP A 487       2.170  25.257  -3.205  1.00  0.90           C  
ATOM   3765  C   ASP A 487       0.896  26.024  -3.550  1.00  0.89           C  
ATOM   3766  CB  ASP A 487       3.371  25.887  -3.913  1.00  0.89           C  
ATOM   3767  O   ASP A 487       0.594  26.239  -4.726  1.00  0.87           O  
ATOM   3768  CG  ASP A 487       3.631  27.319  -3.479  1.00  0.88           C  
ATOM   3769  OD1 ASP A 487       2.677  28.016  -3.070  1.00  0.89           O  
ATOM   3770  OD2 ASP A 487       4.800  27.757  -3.550  1.00  0.88           O  
ATOM   3771  N   SER A 488       0.230  26.546  -2.528  1.00  0.88           N  
ATOM   3772  CA  SER A 488      -1.107  27.125  -2.613  1.00  0.88           C  
ATOM   3773  C   SER A 488      -1.095  28.429  -3.404  1.00  0.88           C  
ATOM   3774  CB  SER A 488      -1.674  27.372  -1.215  1.00  0.86           C  
ATOM   3775  O   SER A 488      -2.145  28.909  -3.836  1.00  0.86           O  
ATOM   3776  OG  SER A 488      -0.790  28.173  -0.448  1.00  0.81           O  
ATOM   3777  N   TYR A 489       0.038  29.072  -3.618  1.00  0.87           N  
ATOM   3778  CA  TYR A 489       0.121  30.326  -4.358  1.00  0.88           C  
ATOM   3779  C   TYR A 489       0.285  30.068  -5.851  1.00  0.88           C  
ATOM   3780  CB  TYR A 489       1.285  31.178  -3.844  1.00  0.86           C  
ATOM   3781  O   TYR A 489      -0.222  30.829  -6.678  1.00  0.87           O  
ATOM   3782  CG  TYR A 489       1.058  31.749  -2.465  1.00  0.80           C  
ATOM   3783  CD1 TYR A 489       0.188  32.819  -2.268  1.00  0.75           C  
ATOM   3784  CD2 TYR A 489       1.712  31.220  -1.357  1.00  0.76           C  
ATOM   3785  CE1 TYR A 489      -0.024  33.350  -1.000  1.00  0.75           C  
ATOM   3786  CE2 TYR A 489       1.508  31.743  -0.085  1.00  0.76           C  
ATOM   3787  OH  TYR A 489       0.434  33.327   1.342  1.00  0.64           O  
ATOM   3788  CZ  TYR A 489       0.639  32.805   0.084  1.00  0.73           C  
ATOM   3789  N   SER A 490       1.036  28.993  -6.241  1.00  0.90           N  
ATOM   3790  CA  SER A 490       1.418  28.756  -7.630  1.00  0.90           C  
ATOM   3791  C   SER A 490       0.695  27.543  -8.203  1.00  0.89           C  
ATOM   3792  CB  SER A 490       2.931  28.559  -7.743  1.00  0.89           C  
ATOM   3793  O   SER A 490       0.845  27.224  -9.384  1.00  0.88           O  
ATOM   3794  OG  SER A 490       3.355  27.458  -6.958  1.00  0.87           O  
ATOM   3795  N   ASP A 491      -0.121  26.756  -7.286  1.00  0.87           N  
ATOM   3796  CA  ASP A 491      -0.722  25.460  -7.586  1.00  0.88           C  
ATOM   3797  C   ASP A 491       0.306  24.503  -8.184  1.00  0.88           C  
ATOM   3798  CB  ASP A 491      -1.905  25.626  -8.543  1.00  0.85           C  
ATOM   3799  O   ASP A 491      -0.052  23.568  -8.903  1.00  0.86           O  
ATOM   3800  CG  ASP A 491      -2.767  24.379  -8.642  1.00  0.80           C  
ATOM   3801  OD1 ASP A 491      -2.849  23.615  -7.656  1.00  0.78           O  
ATOM   3802  OD2 ASP A 491      -3.366  24.158  -9.716  1.00  0.82           O  
ATOM   3803  N   THR A 492       1.636  24.771  -7.986  1.00  0.91           N  
ATOM   3804  CA  THR A 492       2.737  23.927  -8.438  1.00  0.92           C  
ATOM   3805  C   THR A 492       3.123  22.918  -7.360  1.00  0.92           C  
ATOM   3806  CB  THR A 492       3.968  24.772  -8.818  1.00  0.90           C  
ATOM   3807  O   THR A 492       3.291  23.281  -6.194  1.00  0.92           O  
ATOM   3808  CG2 THR A 492       3.646  25.729  -9.961  1.00  0.80           C  
ATOM   3809  OG1 THR A 492       4.391  25.530  -7.678  1.00  0.84           O  
ATOM   3810  N   LYS A 493       3.321  21.755  -7.681  1.00  0.93           N  
ATOM   3811  CA  LYS A 493       3.803  20.687  -6.809  1.00  0.93           C  
ATOM   3812  C   LYS A 493       5.310  20.790  -6.596  1.00  0.93           C  
ATOM   3813  CB  LYS A 493       3.448  19.318  -7.390  1.00  0.91           C  
ATOM   3814  O   LYS A 493       6.071  20.925  -7.557  1.00  0.92           O  
ATOM   3815  CG  LYS A 493       1.953  19.055  -7.487  1.00  0.87           C  
ATOM   3816  CD  LYS A 493       1.664  17.683  -8.082  1.00  0.83           C  
ATOM   3817  CE  LYS A 493       0.168  17.413  -8.167  1.00  0.80           C  
ATOM   3818  NZ  LYS A 493      -0.325  17.460  -9.576  1.00  0.79           N  
ATOM   3819  N   LYS A 494       5.734  20.734  -5.379  1.00  0.93           N  
ATOM   3820  CA  LYS A 494       7.122  20.875  -4.949  1.00  0.94           C  
ATOM   3821  C   LYS A 494       7.506  19.778  -3.960  1.00  0.94           C  
ATOM   3822  CB  LYS A 494       7.353  22.251  -4.321  1.00  0.93           C  
ATOM   3823  O   LYS A 494       6.640  19.199  -3.302  1.00  0.94           O  
ATOM   3824  CG  LYS A 494       7.235  23.407  -5.303  1.00  0.89           C  
ATOM   3825  CD  LYS A 494       7.480  24.747  -4.620  1.00  0.87           C  
ATOM   3826  CE  LYS A 494       7.283  25.910  -5.583  1.00  0.84           C  
ATOM   3827  NZ  LYS A 494       7.243  27.221  -4.868  1.00  0.84           N  
ATOM   3828  N   ALA A 495       8.783  19.491  -3.853  1.00  0.95           N  
ATOM   3829  CA  ALA A 495       9.345  18.637  -2.810  1.00  0.95           C  
ATOM   3830  C   ALA A 495      10.494  19.335  -2.089  1.00  0.94           C  
ATOM   3831  CB  ALA A 495       9.819  17.313  -3.405  1.00  0.94           C  
ATOM   3832  O   ALA A 495      11.509  19.670  -2.704  1.00  0.92           O  
ATOM   3833  N   GLN A 496      10.445  19.472  -0.810  1.00  0.94           N  
ATOM   3834  CA  GLN A 496      11.461  20.134   0.002  1.00  0.94           C  
ATOM   3835  C   GLN A 496      12.008  19.196   1.073  1.00  0.94           C  
ATOM   3836  CB  GLN A 496      10.891  21.397   0.651  1.00  0.92           C  
ATOM   3837  O   GLN A 496      11.288  18.327   1.571  1.00  0.94           O  
ATOM   3838  CG  GLN A 496      10.559  22.502  -0.342  1.00  0.83           C  
ATOM   3839  CD  GLN A 496      10.090  23.777   0.334  1.00  0.80           C  
ATOM   3840  NE2 GLN A 496       9.884  24.826  -0.455  1.00  0.73           N  
ATOM   3841  OE1 GLN A 496       9.914  23.819   1.556  1.00  0.78           O  
ATOM   3842  N   PRO A 497      13.284  19.309   1.419  1.00  0.94           N  
ATOM   3843  CA  PRO A 497      13.794  18.489   2.520  1.00  0.94           C  
ATOM   3844  C   PRO A 497      13.253  18.924   3.880  1.00  0.94           C  
ATOM   3845  CB  PRO A 497      15.309  18.698   2.443  1.00  0.93           C  
ATOM   3846  O   PRO A 497      13.528  20.039   4.330  1.00  0.93           O  
ATOM   3847  CG  PRO A 497      15.476  20.077   1.892  1.00  0.91           C  
ATOM   3848  CD  PRO A 497      14.316  20.373   0.986  1.00  0.91           C  
ATOM   3849  N   ALA A 498      12.651  18.024   4.586  1.00  0.95           N  
ATOM   3850  CA  ALA A 498      12.181  18.213   5.956  1.00  0.95           C  
ATOM   3851  C   ALA A 498      13.337  18.132   6.949  1.00  0.95           C  
ATOM   3852  CB  ALA A 498      11.114  17.177   6.300  1.00  0.95           C  
ATOM   3853  O   ALA A 498      13.217  18.584   8.090  1.00  0.94           O  
ATOM   3854  N   THR A 499      14.506  17.688   6.528  1.00  0.95           N  
ATOM   3855  CA  THR A 499      15.666  17.430   7.375  1.00  0.95           C  
ATOM   3856  C   THR A 499      16.759  18.466   7.125  1.00  0.94           C  
ATOM   3857  CB  THR A 499      16.230  16.017   7.136  1.00  0.94           C  
ATOM   3858  O   THR A 499      17.921  18.245   7.472  1.00  0.91           O  
ATOM   3859  CG2 THR A 499      15.305  14.951   7.714  1.00  0.91           C  
ATOM   3860  OG1 THR A 499      16.371  15.798   5.727  1.00  0.92           O  
ATOM   3861  N   SER A 500      16.503  19.579   6.522  1.00  0.93           N  
ATOM   3862  CA  SER A 500      17.487  20.556   6.066  1.00  0.93           C  
ATOM   3863  C   SER A 500      18.293  21.115   7.234  1.00  0.92           C  
ATOM   3864  CB  SER A 500      16.801  21.698   5.316  1.00  0.91           C  
ATOM   3865  O   SER A 500      19.471  21.444   7.081  1.00  0.89           O  
ATOM   3866  OG  SER A 500      15.754  22.254   6.094  1.00  0.77           O  
ATOM   3867  N   HIS A 501      17.735  21.151   8.402  1.00  0.93           N  
ATOM   3868  CA  HIS A 501      18.410  21.721   9.563  1.00  0.94           C  
ATOM   3869  C   HIS A 501      18.933  20.627  10.487  1.00  0.94           C  
ATOM   3870  CB  HIS A 501      17.467  22.649  10.329  1.00  0.92           C  
ATOM   3871  O   HIS A 501      19.554  20.918  11.512  1.00  0.94           O  
ATOM   3872  CG  HIS A 501      16.274  21.953  10.903  1.00  0.90           C  
ATOM   3873  CD2 HIS A 501      16.021  21.511  12.158  1.00  0.86           C  
ATOM   3874  ND1 HIS A 501      15.165  21.633  10.150  1.00  0.86           N  
ATOM   3875  CE1 HIS A 501      14.278  21.025  10.920  1.00  0.86           C  
ATOM   3876  NE2 HIS A 501      14.774  20.938  12.143  1.00  0.87           N  
ATOM   3877  N   VAL A 502      18.734  19.254  10.096  1.00  0.94           N  
ATOM   3878  CA  VAL A 502      19.189  18.103  10.868  1.00  0.94           C  
ATOM   3879  C   VAL A 502      19.823  17.073   9.935  1.00  0.93           C  
ATOM   3880  CB  VAL A 502      18.032  17.460  11.664  1.00  0.93           C  
ATOM   3881  O   VAL A 502      19.581  15.872  10.070  1.00  0.90           O  
ATOM   3882  CG1 VAL A 502      17.578  18.380  12.796  1.00  0.84           C  
ATOM   3883  CG2 VAL A 502      16.864  17.132  10.736  1.00  0.83           C  
ATOM   3884  N   ASP A 503      20.690  17.391   9.022  1.00  0.90           N  
ATOM   3885  CA  ASP A 503      21.227  16.658   7.880  1.00  0.89           C  
ATOM   3886  C   ASP A 503      21.842  15.331   8.319  1.00  0.87           C  
ATOM   3887  CB  ASP A 503      22.269  17.501   7.142  1.00  0.85           C  
ATOM   3888  O   ASP A 503      21.683  14.313   7.643  1.00  0.83           O  
ATOM   3889  CG  ASP A 503      22.832  16.807   5.914  1.00  0.75           C  
ATOM   3890  OD1 ASP A 503      22.104  16.020   5.270  1.00  0.68           O  
ATOM   3891  OD2 ASP A 503      24.015  17.047   5.588  1.00  0.73           O  
ATOM   3892  N   LYS A 504      22.330  15.122   9.435  1.00  0.93           N  
ATOM   3893  CA  LYS A 504      23.001  13.921   9.926  1.00  0.93           C  
ATOM   3894  C   LYS A 504      22.353  13.416  11.212  1.00  0.93           C  
ATOM   3895  CB  LYS A 504      24.487  14.194  10.161  1.00  0.91           C  
ATOM   3896  O   LYS A 504      23.023  12.822  12.059  1.00  0.92           O  
ATOM   3897  CG  LYS A 504      25.248  14.597   8.906  1.00  0.87           C  
ATOM   3898  CD  LYS A 504      26.720  14.854   9.203  1.00  0.85           C  
ATOM   3899  CE  LYS A 504      27.468  15.319   7.961  1.00  0.83           C  
ATOM   3900  NZ  LYS A 504      28.886  15.673   8.270  1.00  0.83           N  
ATOM   3901  N   TYR A 505      21.074  13.565  11.226  1.00  0.95           N  
ATOM   3902  CA  TYR A 505      20.339  13.274  12.452  1.00  0.96           C  
ATOM   3903  C   TYR A 505      19.774  11.859  12.426  1.00  0.96           C  
ATOM   3904  CB  TYR A 505      19.205  14.285  12.651  1.00  0.95           C  
ATOM   3905  O   TYR A 505      19.916  11.110  13.395  1.00  0.95           O  
ATOM   3906  CG  TYR A 505      18.484  14.136  13.969  1.00  0.95           C  
ATOM   3907  CD1 TYR A 505      19.114  14.456  15.170  1.00  0.93           C  
ATOM   3908  CD2 TYR A 505      17.173  13.675  14.016  1.00  0.93           C  
ATOM   3909  CE1 TYR A 505      18.454  14.319  16.387  1.00  0.93           C  
ATOM   3910  CE2 TYR A 505      16.504  13.534  15.227  1.00  0.93           C  
ATOM   3911  OH  TYR A 505      16.493  13.720  17.607  1.00  0.91           O  
ATOM   3912  CZ  TYR A 505      17.151  13.858  16.405  1.00  0.92           C  
ATOM   3913  N   ILE A 506      19.215  11.412  11.344  1.00  0.97           N  
ATOM   3914  CA  ILE A 506      18.623  10.089  11.175  1.00  0.97           C  
ATOM   3915  C   ILE A 506      19.698   9.094  10.745  1.00  0.96           C  
ATOM   3916  CB  ILE A 506      17.471  10.113  10.146  1.00  0.97           C  
ATOM   3917  O   ILE A 506      20.101   9.071   9.580  1.00  0.96           O  
ATOM   3918  CG1 ILE A 506      16.426  11.164  10.537  1.00  0.96           C  
ATOM   3919  CG2 ILE A 506      16.833   8.726  10.019  1.00  0.96           C  
ATOM   3920  CD1 ILE A 506      15.321  11.351   9.507  1.00  0.95           C  
ATOM   3921  N   ARG A 507      20.175   8.293  11.689  1.00  0.97           N  
ATOM   3922  CA  ARG A 507      21.225   7.315  11.427  1.00  0.97           C  
ATOM   3923  C   ARG A 507      20.655   6.059  10.776  1.00  0.97           C  
ATOM   3924  CB  ARG A 507      21.954   6.949  12.722  1.00  0.96           C  
ATOM   3925  O   ARG A 507      19.637   5.528  11.225  1.00  0.96           O  
ATOM   3926  CG  ARG A 507      22.745   8.096  13.329  1.00  0.89           C  
ATOM   3927  CD  ARG A 507      23.462   7.675  14.604  1.00  0.85           C  
ATOM   3928  NE  ARG A 507      24.200   8.785  15.200  1.00  0.84           N  
ATOM   3929  NH1 ARG A 507      25.096   7.535  16.924  1.00  0.77           N  
ATOM   3930  NH2 ARG A 507      25.586   9.767  16.745  1.00  0.73           N  
ATOM   3931  CZ  ARG A 507      24.959   8.693  16.289  1.00  0.78           C  
ATOM   3932  N   GLY A 508      21.358   5.546   9.730  1.00  0.96           N  
ATOM   3933  CA  GLY A 508      20.988   4.329   9.024  1.00  0.96           C  
ATOM   3934  C   GLY A 508      19.916   4.551   7.974  1.00  0.96           C  
ATOM   3935  O   GLY A 508      19.536   5.691   7.699  1.00  0.96           O  
ATOM   3936  N   LYS A 509      19.436   3.441   7.401  1.00  0.95           N  
ATOM   3937  CA  LYS A 509      18.371   3.453   6.403  1.00  0.96           C  
ATOM   3938  C   LYS A 509      16.997   3.482   7.066  1.00  0.96           C  
ATOM   3939  CB  LYS A 509      18.483   2.237   5.483  1.00  0.94           C  
ATOM   3940  O   LYS A 509      16.759   2.773   8.045  1.00  0.96           O  
ATOM   3941  CG  LYS A 509      19.759   2.203   4.653  1.00  0.87           C  
ATOM   3942  CD  LYS A 509      19.744   1.056   3.652  1.00  0.82           C  
ATOM   3943  CE  LYS A 509      20.968   1.087   2.746  1.00  0.78           C  
ATOM   3944  NZ  LYS A 509      20.833   0.140   1.599  1.00  0.75           N  
ATOM   3945  N   VAL A 510      16.123   4.301   6.540  1.00  0.96           N  
ATOM   3946  CA  VAL A 510      14.729   4.261   6.970  1.00  0.96           C  
ATOM   3947  C   VAL A 510      14.113   2.914   6.599  1.00  0.96           C  
ATOM   3948  CB  VAL A 510      13.909   5.412   6.346  1.00  0.96           C  
ATOM   3949  O   VAL A 510      14.233   2.462   5.457  1.00  0.95           O  
ATOM   3950  CG1 VAL A 510      12.443   5.319   6.763  1.00  0.95           C  
ATOM   3951  CG2 VAL A 510      14.497   6.764   6.748  1.00  0.95           C  
ATOM   3952  N   LEU A 511      13.507   2.286   7.526  1.00  0.96           N  
ATOM   3953  CA  LEU A 511      12.822   1.008   7.369  1.00  0.96           C  
ATOM   3954  C   LEU A 511      11.315   1.210   7.250  1.00  0.95           C  
ATOM   3955  CB  LEU A 511      13.132   0.084   8.550  1.00  0.95           C  
ATOM   3956  O   LEU A 511      10.652   0.525   6.468  1.00  0.95           O  
ATOM   3957  CG  LEU A 511      14.588  -0.359   8.699  1.00  0.94           C  
ATOM   3958  CD1 LEU A 511      14.746  -1.258   9.921  1.00  0.91           C  
ATOM   3959  CD2 LEU A 511      15.061  -1.075   7.438  1.00  0.91           C  
ATOM   3960  N   GLU A 512      10.777   2.101   8.005  1.00  0.96           N  
ATOM   3961  CA  GLU A 512       9.354   2.426   8.052  1.00  0.96           C  
ATOM   3962  C   GLU A 512       9.136   3.922   8.254  1.00  0.97           C  
ATOM   3963  CB  GLU A 512       8.660   1.638   9.166  1.00  0.95           C  
ATOM   3964  O   GLU A 512       9.841   4.557   9.041  1.00  0.96           O  
ATOM   3965  CG  GLU A 512       7.141   1.738   9.136  1.00  0.87           C  
ATOM   3966  CD  GLU A 512       6.454   0.686   9.990  1.00  0.81           C  
ATOM   3967  OE1 GLU A 512       7.141  -0.233  10.492  1.00  0.83           O  
ATOM   3968  OE2 GLU A 512       5.217   0.780  10.159  1.00  0.79           O  
ATOM   3969  N   LEU A 513       8.167   4.430   7.551  1.00  0.97           N  
ATOM   3970  CA  LEU A 513       7.646   5.789   7.650  1.00  0.97           C  
ATOM   3971  C   LEU A 513       6.128   5.781   7.795  1.00  0.96           C  
ATOM   3972  CB  LEU A 513       8.048   6.608   6.421  1.00  0.96           C  
ATOM   3973  O   LEU A 513       5.418   5.308   6.904  1.00  0.95           O  
ATOM   3974  CG  LEU A 513       7.507   8.037   6.352  1.00  0.95           C  
ATOM   3975  CD1 LEU A 513       8.007   8.851   7.541  1.00  0.92           C  
ATOM   3976  CD2 LEU A 513       7.910   8.699   5.038  1.00  0.92           C  
ATOM   3977  N   SER A 514       5.646   6.259   8.884  1.00  0.96           N  
ATOM   3978  CA  SER A 514       4.228   6.484   9.144  1.00  0.96           C  
ATOM   3979  C   SER A 514       3.953   7.944   9.484  1.00  0.96           C  
ATOM   3980  CB  SER A 514       3.742   5.586  10.282  1.00  0.95           C  
ATOM   3981  O   SER A 514       4.801   8.622  10.067  1.00  0.95           O  
ATOM   3982  OG  SER A 514       2.338   5.694  10.444  1.00  0.86           O  
ATOM   3983  N   ALA A 515       2.779   8.452   9.176  1.00  0.95           N  
ATOM   3984  CA  ALA A 515       2.439   9.841   9.473  1.00  0.95           C  
ATOM   3985  C   ALA A 515       0.994   9.964   9.946  1.00  0.93           C  
ATOM   3986  CB  ALA A 515       2.671  10.720   8.246  1.00  0.94           C  
ATOM   3987  O   ALA A 515       0.151   9.130   9.607  1.00  0.91           O  
ATOM   3988  N   SER A 516       0.756  10.971  10.723  1.00  0.91           N  
ATOM   3989  CA  SER A 516      -0.571  11.408  11.145  1.00  0.90           C  
ATOM   3990  C   SER A 516      -0.964  12.714  10.463  1.00  0.89           C  
ATOM   3991  CB  SER A 516      -0.622  11.580  12.663  1.00  0.89           C  
ATOM   3992  O   SER A 516      -0.267  13.723  10.593  1.00  0.86           O  
ATOM   3993  OG  SER A 516      -1.890  12.063  13.072  1.00  0.84           O  
ATOM   3994  N   SER A 517      -2.127  12.673   9.832  1.00  0.85           N  
ATOM   3995  CA  SER A 517      -2.690  13.889   9.254  1.00  0.84           C  
ATOM   3996  C   SER A 517      -3.364  14.747  10.320  1.00  0.83           C  
ATOM   3997  CB  SER A 517      -3.696  13.544   8.155  1.00  0.81           C  
ATOM   3998  O   SER A 517      -3.459  15.967  10.174  1.00  0.80           O  
ATOM   3999  OG  SER A 517      -4.670  12.633   8.632  1.00  0.74           O  
ATOM   4000  N   SER A 518      -3.738  14.206  11.418  1.00  0.86           N  
ATOM   4001  CA  SER A 518      -4.492  14.917  12.445  1.00  0.85           C  
ATOM   4002  C   SER A 518      -3.574  15.769  13.315  1.00  0.84           C  
ATOM   4003  CB  SER A 518      -5.268  13.932  13.320  1.00  0.83           C  
ATOM   4004  O   SER A 518      -3.956  16.858  13.748  1.00  0.82           O  
ATOM   4005  OG  SER A 518      -5.399  12.678  12.672  1.00  0.75           O  
ATOM   4006  N   PHE A 519      -2.318  15.372  13.480  1.00  0.84           N  
ATOM   4007  CA  PHE A 519      -1.413  16.060  14.393  1.00  0.85           C  
ATOM   4008  C   PHE A 519      -0.204  16.608  13.646  1.00  0.85           C  
ATOM   4009  CB  PHE A 519      -0.957  15.117  15.511  1.00  0.82           C  
ATOM   4010  O   PHE A 519       0.747  17.093  14.264  1.00  0.83           O  
ATOM   4011  CG  PHE A 519      -2.039  14.783  16.502  1.00  0.78           C  
ATOM   4012  CD1 PHE A 519      -2.489  15.735  17.409  1.00  0.73           C  
ATOM   4013  CD2 PHE A 519      -2.606  13.515  16.528  1.00  0.74           C  
ATOM   4014  CE1 PHE A 519      -3.490  15.428  18.327  1.00  0.72           C  
ATOM   4015  CE2 PHE A 519      -3.606  13.201  17.443  1.00  0.71           C  
ATOM   4016  CZ  PHE A 519      -4.046  14.159  18.343  1.00  0.71           C  
ATOM   4017  N   ASN A 520      -0.155  16.411  12.298  1.00  0.89           N  
ATOM   4018  CA  ASN A 520       1.003  16.836  11.517  1.00  0.90           C  
ATOM   4019  C   ASN A 520       2.303  16.294  12.103  1.00  0.91           C  
ATOM   4020  CB  ASN A 520       1.057  18.362  11.425  1.00  0.88           C  
ATOM   4021  O   ASN A 520       3.230  17.057  12.379  1.00  0.90           O  
ATOM   4022  CG  ASN A 520      -0.130  18.945  10.685  1.00  0.84           C  
ATOM   4023  ND2 ASN A 520      -0.449  20.202  10.972  1.00  0.83           N  
ATOM   4024  OD1 ASN A 520      -0.757  18.271   9.864  1.00  0.82           O  
ATOM   4025  N   ARG A 521       2.361  15.014  12.271  1.00  0.93           N  
ATOM   4026  CA  ARG A 521       3.483  14.295  12.864  1.00  0.94           C  
ATOM   4027  C   ARG A 521       3.844  13.065  12.038  1.00  0.94           C  
ATOM   4028  CB  ARG A 521       3.160  13.884  14.302  1.00  0.93           C  
ATOM   4029  O   ARG A 521       2.964  12.308  11.626  1.00  0.94           O  
ATOM   4030  CG  ARG A 521       4.295  13.157  15.006  1.00  0.91           C  
ATOM   4031  CD  ARG A 521       4.033  13.014  16.499  1.00  0.89           C  
ATOM   4032  NE  ARG A 521       4.149  14.294  17.192  1.00  0.87           N  
ATOM   4033  NH1 ARG A 521       3.083  13.584  19.115  1.00  0.82           N  
ATOM   4034  NH2 ARG A 521       3.854  15.737  18.954  1.00  0.81           N  
ATOM   4035  CZ  ARG A 521       3.695  14.535  18.419  1.00  0.86           C  
ATOM   4036  N   ALA A 522       5.071  12.803  11.884  1.00  0.96           N  
ATOM   4037  CA  ALA A 522       5.573  11.584  11.255  1.00  0.96           C  
ATOM   4038  C   ALA A 522       6.471  10.803  12.209  1.00  0.96           C  
ATOM   4039  CB  ALA A 522       6.330  11.921   9.972  1.00  0.96           C  
ATOM   4040  O   ALA A 522       7.176  11.394  13.032  1.00  0.96           O  
ATOM   4041  N   PHE A 523       6.486   9.532  12.057  1.00  0.97           N  
ATOM   4042  CA  PHE A 523       7.212   8.551  12.855  1.00  0.97           C  
ATOM   4043  C   PHE A 523       8.098   7.683  11.970  1.00  0.97           C  
ATOM   4044  CB  PHE A 523       6.237   7.672  13.645  1.00  0.97           C  
ATOM   4045  O   PHE A 523       7.629   7.107  10.986  1.00  0.97           O  
ATOM   4046  CG  PHE A 523       5.237   8.451  14.456  1.00  0.96           C  
ATOM   4047  CD1 PHE A 523       5.569   8.934  15.716  1.00  0.94           C  
ATOM   4048  CD2 PHE A 523       3.965   8.701  13.957  1.00  0.94           C  
ATOM   4049  CE1 PHE A 523       4.645   9.656  16.468  1.00  0.93           C  
ATOM   4050  CE2 PHE A 523       3.037   9.421  14.703  1.00  0.93           C  
ATOM   4051  CZ  PHE A 523       3.379   9.897  15.959  1.00  0.93           C  
ATOM   4052  N   ILE A 524       9.414   7.524  12.350  1.00  0.97           N  
ATOM   4053  CA  ILE A 524      10.402   6.882  11.490  1.00  0.97           C  
ATOM   4054  C   ILE A 524      11.198   5.858  12.296  1.00  0.97           C  
ATOM   4055  CB  ILE A 524      11.353   7.917  10.849  1.00  0.97           C  
ATOM   4056  O   ILE A 524      11.830   6.202  13.298  1.00  0.97           O  
ATOM   4057  CG1 ILE A 524      10.555   8.946  10.040  1.00  0.95           C  
ATOM   4058  CG2 ILE A 524      12.397   7.221   9.972  1.00  0.94           C  
ATOM   4059  CD1 ILE A 524      11.236  10.302   9.920  1.00  0.92           C  
ATOM   4060  N   ILE A 525      11.248   4.638  11.811  1.00  0.97           N  
ATOM   4061  CA  ILE A 525      12.132   3.579  12.286  1.00  0.97           C  
ATOM   4062  C   ILE A 525      13.311   3.423  11.327  1.00  0.97           C  
ATOM   4063  CB  ILE A 525      11.380   2.238  12.434  1.00  0.97           C  
ATOM   4064  O   ILE A 525      13.126   3.377  10.109  1.00  0.97           O  
ATOM   4065  CG1 ILE A 525      10.219   2.383  13.425  1.00  0.97           C  
ATOM   4066  CG2 ILE A 525      12.338   1.127  12.871  1.00  0.97           C  
ATOM   4067  CD1 ILE A 525       9.341   1.144  13.536  1.00  0.95           C  
ATOM   4068  N   THR A 526      14.586   3.189  11.877  1.00  0.97           N  
ATOM   4069  CA  THR A 526      15.774   3.055  11.041  1.00  0.97           C  
ATOM   4070  C   THR A 526      16.474   1.725  11.305  1.00  0.96           C  
ATOM   4071  CB  THR A 526      16.759   4.214  11.282  1.00  0.96           C  
ATOM   4072  O   THR A 526      16.226   1.079  12.325  1.00  0.95           O  
ATOM   4073  CG2 THR A 526      16.071   5.565  11.116  1.00  0.92           C  
ATOM   4074  OG1 THR A 526      17.286   4.117  12.611  1.00  0.93           O  
ATOM   4075  N   SER A 527      17.354   1.370  10.540  1.00  0.96           N  
ATOM   4076  CA  SER A 527      18.078   0.105  10.601  1.00  0.95           C  
ATOM   4077  C   SER A 527      19.171   0.145  11.665  1.00  0.94           C  
ATOM   4078  CB  SER A 527      18.692  -0.229   9.241  1.00  0.95           C  
ATOM   4079  O   SER A 527      19.576  -0.896  12.186  1.00  0.92           O  
ATOM   4080  OG  SER A 527      19.621   0.768   8.850  1.00  0.93           O  
ATOM   4081  N   SER A 528      19.679   1.357  11.955  1.00  0.96           N  
ATOM   4082  CA  SER A 528      20.806   1.508  12.870  1.00  0.95           C  
ATOM   4083  C   SER A 528      20.334   1.613  14.316  1.00  0.94           C  
ATOM   4084  CB  SER A 528      21.632   2.741  12.504  1.00  0.94           C  
ATOM   4085  O   SER A 528      20.939   1.027  15.217  1.00  0.92           O  
ATOM   4086  OG  SER A 528      20.805   3.888  12.400  1.00  0.80           O  
ATOM   4087  N   ASP A 529      19.247   2.353  14.524  1.00  0.94           N  
ATOM   4088  CA  ASP A 529      18.765   2.681  15.862  1.00  0.95           C  
ATOM   4089  C   ASP A 529      17.365   2.120  16.096  1.00  0.95           C  
ATOM   4090  CB  ASP A 529      18.767   4.196  16.076  1.00  0.93           C  
ATOM   4091  O   ASP A 529      16.409   2.877  16.275  1.00  0.93           O  
ATOM   4092  CG  ASP A 529      20.152   4.810  15.961  1.00  0.90           C  
ATOM   4093  OD1 ASP A 529      21.141   4.163  16.366  1.00  0.88           O  
ATOM   4094  OD2 ASP A 529      20.253   5.952  15.463  1.00  0.88           O  
ATOM   4095  N   ARG A 530      17.237   0.748  16.278  1.00  0.96           N  
ATOM   4096  CA  ARG A 530      15.973   0.019  16.277  1.00  0.96           C  
ATOM   4097  C   ARG A 530      15.211   0.241  17.580  1.00  0.96           C  
ATOM   4098  CB  ARG A 530      16.214  -1.476  16.060  1.00  0.94           C  
ATOM   4099  O   ARG A 530      14.051  -0.155  17.702  1.00  0.95           O  
ATOM   4100  CG  ARG A 530      16.746  -1.820  14.678  1.00  0.89           C  
ATOM   4101  CD  ARG A 530      15.698  -1.591  13.598  1.00  0.86           C  
ATOM   4102  NE  ARG A 530      14.742  -2.693  13.531  1.00  0.83           N  
ATOM   4103  NH1 ARG A 530      13.504  -1.787  11.803  1.00  0.79           N  
ATOM   4104  NH2 ARG A 530      12.913  -3.810  12.706  1.00  0.76           N  
ATOM   4105  CZ  ARG A 530      13.722  -2.761  12.680  1.00  0.79           C  
ATOM   4106  N   ASN A 531      15.782   0.861  18.514  1.00  0.96           N  
ATOM   4107  CA  ASN A 531      15.134   1.226  19.770  1.00  0.96           C  
ATOM   4108  C   ASN A 531      14.807   2.716  19.820  1.00  0.97           C  
ATOM   4109  CB  ASN A 531      16.014   0.836  20.960  1.00  0.95           C  
ATOM   4110  O   ASN A 531      14.416   3.235  20.867  1.00  0.96           O  
ATOM   4111  CG  ASN A 531      17.280   1.664  21.047  1.00  0.91           C  
ATOM   4112  ND2 ASN A 531      17.612   2.115  22.251  1.00  0.88           N  
ATOM   4113  OD1 ASN A 531      17.954   1.899  20.041  1.00  0.87           O  
ATOM   4114  N   ILE A 532      15.010   3.425  18.773  1.00  0.97           N  
ATOM   4115  CA  ILE A 532      14.708   4.848  18.662  1.00  0.97           C  
ATOM   4116  C   ILE A 532      13.645   5.067  17.588  1.00  0.97           C  
ATOM   4117  CB  ILE A 532      15.975   5.671  18.338  1.00  0.97           C  
ATOM   4118  O   ILE A 532      13.800   4.616  16.451  1.00  0.97           O  
ATOM   4119  CG1 ILE A 532      17.025   5.491  19.440  1.00  0.96           C  
ATOM   4120  CG2 ILE A 532      15.624   7.150  18.151  1.00  0.96           C  
ATOM   4121  CD1 ILE A 532      18.311   6.271  19.203  1.00  0.94           C  
ATOM   4122  N   LEU A 533      12.620   5.770  17.923  1.00  0.97           N  
ATOM   4123  CA  LEU A 533      11.636   6.343  17.011  1.00  0.97           C  
ATOM   4124  C   LEU A 533      11.943   7.811  16.733  1.00  0.97           C  
ATOM   4125  CB  LEU A 533      10.225   6.205  17.588  1.00  0.97           C  
ATOM   4126  O   LEU A 533      11.873   8.646  17.637  1.00  0.97           O  
ATOM   4127  CG  LEU A 533       9.074   6.620  16.671  1.00  0.95           C  
ATOM   4128  CD1 LEU A 533       9.060   5.758  15.414  1.00  0.90           C  
ATOM   4129  CD2 LEU A 533       7.742   6.522  17.407  1.00  0.90           C  
ATOM   4130  N   TYR A 534      12.405   8.104  15.542  1.00  0.97           N  
ATOM   4131  CA  TYR A 534      12.529   9.496  15.125  1.00  0.97           C  
ATOM   4132  C   TYR A 534      11.162  10.099  14.824  1.00  0.97           C  
ATOM   4133  CB  TYR A 534      13.433   9.610  13.893  1.00  0.97           C  
ATOM   4134  O   TYR A 534      10.352   9.495  14.116  1.00  0.97           O  
ATOM   4135  CG  TYR A 534      14.846   9.137  14.132  1.00  0.97           C  
ATOM   4136  CD1 TYR A 534      15.851  10.035  14.486  1.00  0.96           C  
ATOM   4137  CD2 TYR A 534      15.181   7.794  14.002  1.00  0.96           C  
ATOM   4138  CE1 TYR A 534      17.155   9.605  14.705  1.00  0.95           C  
ATOM   4139  CE2 TYR A 534      16.482   7.352  14.219  1.00  0.95           C  
ATOM   4140  OH  TYR A 534      18.750   7.832  14.785  1.00  0.93           O  
ATOM   4141  CZ  TYR A 534      17.461   8.264  14.570  1.00  0.94           C  
ATOM   4142  N   VAL A 535      10.897  11.299  15.343  1.00  0.97           N  
ATOM   4143  CA  VAL A 535       9.603  11.958  15.203  1.00  0.97           C  
ATOM   4144  C   VAL A 535       9.790  13.338  14.578  1.00  0.96           C  
ATOM   4145  CB  VAL A 535       8.879  12.081  16.562  1.00  0.96           C  
ATOM   4146  O   VAL A 535      10.674  14.096  14.986  1.00  0.96           O  
ATOM   4147  CG1 VAL A 535       7.481  12.668  16.378  1.00  0.95           C  
ATOM   4148  CG2 VAL A 535       8.803  10.720  17.251  1.00  0.95           C  
ATOM   4149  N   TYR A 536       8.997  13.597  13.635  1.00  0.96           N  
ATOM   4150  CA  TYR A 536       8.913  14.882  12.950  1.00  0.96           C  
ATOM   4151  C   TYR A 536       7.558  15.538  13.187  1.00  0.95           C  
ATOM   4152  CB  TYR A 536       9.152  14.707  11.447  1.00  0.95           C  
ATOM   4153  O   TYR A 536       6.527  15.024  12.748  1.00  0.94           O  
ATOM   4154  CG  TYR A 536       8.988  15.981  10.654  1.00  0.95           C  
ATOM   4155  CD1 TYR A 536       9.638  17.151  11.038  1.00  0.94           C  
ATOM   4156  CD2 TYR A 536       8.183  16.016   9.521  1.00  0.93           C  
ATOM   4157  CE1 TYR A 536       9.489  18.328  10.311  1.00  0.93           C  
ATOM   4158  CE2 TYR A 536       8.026  17.187   8.787  1.00  0.93           C  
ATOM   4159  OH  TYR A 536       8.530  19.498   8.466  1.00  0.90           O  
ATOM   4160  CZ  TYR A 536       8.682  18.336   9.189  1.00  0.93           C  
ATOM   4161  N   ASP A 537       7.595  16.718  13.862  1.00  0.94           N  
ATOM   4162  CA  ASP A 537       6.426  17.563  14.088  1.00  0.94           C  
ATOM   4163  C   ASP A 537       6.482  18.820  13.222  1.00  0.93           C  
ATOM   4164  CB  ASP A 537       6.318  17.945  15.565  1.00  0.93           C  
ATOM   4165  O   ASP A 537       7.521  19.478  13.141  1.00  0.92           O  
ATOM   4166  CG  ASP A 537       5.979  16.766  16.460  1.00  0.90           C  
ATOM   4167  OD1 ASP A 537       4.937  16.112  16.237  1.00  0.88           O  
ATOM   4168  OD2 ASP A 537       6.758  16.491  17.397  1.00  0.88           O  
ATOM   4169  N   TRP A 538       5.349  19.168  12.602  1.00  0.93           N  
ATOM   4170  CA  TRP A 538       5.289  20.423  11.859  1.00  0.93           C  
ATOM   4171  C   TRP A 538       3.952  21.123  12.080  1.00  0.91           C  
ATOM   4172  CB  TRP A 538       5.508  20.173  10.364  1.00  0.92           C  
ATOM   4173  O   TRP A 538       2.947  20.475  12.380  1.00  0.88           O  
ATOM   4174  CG  TRP A 538       4.416  19.378   9.713  1.00  0.89           C  
ATOM   4175  CD1 TRP A 538       3.346  19.864   9.015  1.00  0.85           C  
ATOM   4176  CD2 TRP A 538       4.287  17.953   9.705  1.00  0.86           C  
ATOM   4177  CE2 TRP A 538       3.113  17.644   8.981  1.00  0.86           C  
ATOM   4178  CE3 TRP A 538       5.050  16.906  10.238  1.00  0.84           C  
ATOM   4179  NE1 TRP A 538       2.559  18.827   8.572  1.00  0.86           N  
ATOM   4180  CH2 TRP A 538       3.450  15.325   9.311  1.00  0.84           C  
ATOM   4181  CZ2 TRP A 538       2.685  16.330   8.778  1.00  0.85           C  
ATOM   4182  CZ3 TRP A 538       4.622  15.599  10.035  1.00  0.85           C  
ATOM   4183  N   LEU A 539       3.958  22.407  12.053  1.00  0.90           N  
ATOM   4184  CA  LEU A 539       2.779  23.264  12.122  1.00  0.90           C  
ATOM   4185  C   LEU A 539       2.867  24.392  11.099  1.00  0.89           C  
ATOM   4186  CB  LEU A 539       2.623  23.847  13.529  1.00  0.88           C  
ATOM   4187  O   LEU A 539       3.903  25.050  10.981  1.00  0.88           O  
ATOM   4188  CG  LEU A 539       1.406  24.744  13.760  1.00  0.83           C  
ATOM   4189  CD1 LEU A 539       0.120  23.932  13.649  1.00  0.78           C  
ATOM   4190  CD2 LEU A 539       1.496  25.430  15.119  1.00  0.78           C  
ATOM   4191  N   TYR A 540       1.712  24.582  10.460  1.00  0.87           N  
ATOM   4192  CA  TYR A 540       1.574  25.702   9.536  1.00  0.87           C  
ATOM   4193  C   TYR A 540       0.668  26.781  10.119  1.00  0.85           C  
ATOM   4194  CB  TYR A 540       1.018  25.225   8.191  1.00  0.86           C  
ATOM   4195  O   TYR A 540      -0.380  26.476  10.693  1.00  0.83           O  
ATOM   4196  CG  TYR A 540       2.009  24.434   7.371  1.00  0.86           C  
ATOM   4197  CD1 TYR A 540       2.843  25.066   6.452  1.00  0.84           C  
ATOM   4198  CD2 TYR A 540       2.112  23.055   7.513  1.00  0.84           C  
ATOM   4199  CE1 TYR A 540       3.757  24.342   5.693  1.00  0.85           C  
ATOM   4200  CE2 TYR A 540       3.022  22.320   6.759  1.00  0.85           C  
ATOM   4201  OH  TYR A 540       4.741  22.250   5.105  1.00  0.81           O  
ATOM   4202  CZ  TYR A 540       3.838  22.972   5.854  1.00  0.83           C  
ATOM   4203  N   GLU A 541       1.060  27.925  10.060  1.00  0.85           N  
ATOM   4204  CA  GLU A 541       0.205  29.104  10.164  1.00  0.85           C  
ATOM   4205  C   GLU A 541       0.002  29.760   8.802  1.00  0.85           C  
ATOM   4206  CB  GLU A 541       0.797  30.113  11.152  1.00  0.84           C  
ATOM   4207  O   GLU A 541       0.916  30.395   8.271  1.00  0.83           O  
ATOM   4208  CG  GLU A 541      -0.137  31.266  11.487  1.00  0.83           C  
ATOM   4209  CD  GLU A 541       0.416  32.195  12.555  1.00  0.82           C  
ATOM   4210  OE1 GLU A 541       1.631  32.127  12.849  1.00  0.83           O  
ATOM   4211  OE2 GLU A 541      -0.373  32.997  13.104  1.00  0.83           O  
ATOM   4212  N   GLY A 542      -1.145  29.573   8.211  1.00  0.85           N  
ATOM   4213  CA  GLY A 542      -1.326  29.856   6.796  1.00  0.85           C  
ATOM   4214  C   GLY A 542      -0.395  29.057   5.904  1.00  0.84           C  
ATOM   4215  O   GLY A 542      -0.474  27.827   5.858  1.00  0.81           O  
ATOM   4216  N   THR A 543       0.489  29.710   5.219  1.00  0.81           N  
ATOM   4217  CA  THR A 543       1.416  29.061   4.299  1.00  0.81           C  
ATOM   4218  C   THR A 543       2.811  28.970   4.911  1.00  0.81           C  
ATOM   4219  CB  THR A 543       1.490  29.813   2.957  1.00  0.79           C  
ATOM   4220  O   THR A 543       3.718  28.383   4.317  1.00  0.80           O  
ATOM   4221  CG2 THR A 543       0.153  29.764   2.225  1.00  0.77           C  
ATOM   4222  OG1 THR A 543       1.839  31.181   3.202  1.00  0.80           O  
ATOM   4223  N   GLU A 544       2.944  29.603   6.031  1.00  0.84           N  
ATOM   4224  CA  GLU A 544       4.237  29.600   6.710  1.00  0.85           C  
ATOM   4225  C   GLU A 544       4.354  28.419   7.669  1.00  0.86           C  
ATOM   4226  CB  GLU A 544       4.450  30.914   7.465  1.00  0.83           C  
ATOM   4227  O   GLU A 544       3.465  28.191   8.492  1.00  0.86           O  
ATOM   4228  CG  GLU A 544       5.851  31.074   8.038  1.00  0.77           C  
ATOM   4229  CD  GLU A 544       6.102  32.449   8.636  1.00  0.74           C  
ATOM   4230  OE1 GLU A 544       5.172  33.287   8.642  1.00  0.74           O  
ATOM   4231  OE2 GLU A 544       7.238  32.691   9.101  1.00  0.70           O  
ATOM   4232  N   LYS A 545       5.368  27.697   7.565  1.00  0.87           N  
ATOM   4233  CA  LYS A 545       5.708  26.619   8.488  1.00  0.87           C  
ATOM   4234  C   LYS A 545       6.338  27.167   9.766  1.00  0.86           C  
ATOM   4235  CB  LYS A 545       6.656  25.621   7.822  1.00  0.85           C  
ATOM   4236  O   LYS A 545       7.546  27.407   9.814  1.00  0.85           O  
ATOM   4237  CG  LYS A 545       6.808  24.311   8.581  1.00  0.84           C  
ATOM   4238  CD  LYS A 545       7.567  23.275   7.761  1.00  0.82           C  
ATOM   4239  CE  LYS A 545       7.505  21.896   8.404  1.00  0.80           C  
ATOM   4240  NZ  LYS A 545       8.097  20.846   7.522  1.00  0.79           N  
ATOM   4241  N   VAL A 546       5.559  27.277  10.814  1.00  0.86           N  
ATOM   4242  CA  VAL A 546       5.911  27.939  12.066  1.00  0.86           C  
ATOM   4243  C   VAL A 546       6.613  26.950  12.994  1.00  0.86           C  
ATOM   4244  CB  VAL A 546       4.666  28.532  12.764  1.00  0.83           C  
ATOM   4245  O   VAL A 546       7.315  27.354  13.924  1.00  0.84           O  
ATOM   4246  CG1 VAL A 546       4.096  29.696  11.954  1.00  0.75           C  
ATOM   4247  CG2 VAL A 546       3.606  27.452  12.972  1.00  0.74           C  
ATOM   4248  N   GLN A 547       6.459  25.661  12.742  1.00  0.88           N  
ATOM   4249  CA  GLN A 547       7.164  24.581  13.425  1.00  0.89           C  
ATOM   4250  C   GLN A 547       7.745  23.585  12.426  1.00  0.90           C  
ATOM   4251  CB  GLN A 547       6.230  23.863  14.400  1.00  0.88           C  
ATOM   4252  O   GLN A 547       7.059  23.160  11.495  1.00  0.89           O  
ATOM   4253  CG  GLN A 547       6.924  22.813  15.257  1.00  0.89           C  
ATOM   4254  CD  GLN A 547       5.996  22.180  16.276  1.00  0.87           C  
ATOM   4255  NE2 GLN A 547       6.526  21.249  17.063  1.00  0.89           N  
ATOM   4256  OE1 GLN A 547       4.813  22.524  16.356  1.00  0.88           O  
ATOM   4257  N   ASN A 548       8.939  23.205  12.654  1.00  0.90           N  
ATOM   4258  CA  ASN A 548       9.700  22.160  11.978  1.00  0.91           C  
ATOM   4259  C   ASN A 548      10.619  21.420  12.946  1.00  0.91           C  
ATOM   4260  CB  ASN A 548      10.510  22.748  10.821  1.00  0.88           C  
ATOM   4261  O   ASN A 548      11.838  21.593  12.905  1.00  0.90           O  
ATOM   4262  CG  ASN A 548      11.145  21.682   9.951  1.00  0.81           C  
ATOM   4263  ND2 ASN A 548      12.186  22.057   9.217  1.00  0.76           N  
ATOM   4264  OD1 ASN A 548      10.704  20.530   9.937  1.00  0.76           O  
ATOM   4265  N   ALA A 549      10.019  20.590  13.739  1.00  0.94           N  
ATOM   4266  CA  ALA A 549      10.679  20.069  14.933  1.00  0.94           C  
ATOM   4267  C   ALA A 549      11.019  18.590  14.772  1.00  0.95           C  
ATOM   4268  CB  ALA A 549       9.798  20.278  16.162  1.00  0.93           C  
ATOM   4269  O   ALA A 549      10.124  17.746  14.689  1.00  0.94           O  
ATOM   4270  N   TRP A 550      12.261  18.297  14.872  1.00  0.95           N  
ATOM   4271  CA  TRP A 550      12.756  16.926  14.941  1.00  0.96           C  
ATOM   4272  C   TRP A 550      13.156  16.563  16.368  1.00  0.95           C  
ATOM   4273  CB  TRP A 550      13.949  16.737  14.000  1.00  0.96           C  
ATOM   4274  O   TRP A 550      13.848  17.332  17.039  1.00  0.94           O  
ATOM   4275  CG  TRP A 550      13.571  16.620  12.554  1.00  0.95           C  
ATOM   4276  CD1 TRP A 550      13.547  17.623  11.625  1.00  0.94           C  
ATOM   4277  CD2 TRP A 550      13.158  15.432  11.872  1.00  0.94           C  
ATOM   4278  CE2 TRP A 550      12.899  15.788  10.530  1.00  0.94           C  
ATOM   4279  CE3 TRP A 550      12.982  14.099  12.266  1.00  0.94           C  
ATOM   4280  NE1 TRP A 550      13.143  17.129  10.406  1.00  0.94           N  
ATOM   4281  CH2 TRP A 550      12.309  13.561   9.991  1.00  0.93           C  
ATOM   4282  CZ2 TRP A 550      12.473  14.858   9.579  1.00  0.93           C  
ATOM   4283  CZ3 TRP A 550      12.558  13.174  11.318  1.00  0.93           C  
ATOM   4284  N   HIS A 551      12.818  15.374  16.839  1.00  0.96           N  
ATOM   4285  CA  HIS A 551      13.207  14.842  18.140  1.00  0.96           C  
ATOM   4286  C   HIS A 551      13.178  13.318  18.143  1.00  0.96           C  
ATOM   4287  CB  HIS A 551      12.290  15.387  19.237  1.00  0.95           C  
ATOM   4288  O   HIS A 551      12.779  12.698  17.155  1.00  0.96           O  
ATOM   4289  CG  HIS A 551      10.841  15.101  19.005  1.00  0.93           C  
ATOM   4290  CD2 HIS A 551      10.035  14.134  19.503  1.00  0.90           C  
ATOM   4291  ND1 HIS A 551      10.057  15.862  18.165  1.00  0.88           N  
ATOM   4292  CE1 HIS A 551       8.828  15.374  18.157  1.00  0.87           C  
ATOM   4293  NE2 HIS A 551       8.788  14.325  18.961  1.00  0.89           N  
ATOM   4294  N   LYS A 552      13.671  12.693  19.219  1.00  0.97           N  
ATOM   4295  CA  LYS A 552      13.803  11.245  19.356  1.00  0.97           C  
ATOM   4296  C   LYS A 552      12.971  10.726  20.525  1.00  0.97           C  
ATOM   4297  CB  LYS A 552      15.270  10.855  19.544  1.00  0.96           C  
ATOM   4298  O   LYS A 552      13.026  11.275  21.627  1.00  0.96           O  
ATOM   4299  CG  LYS A 552      16.129  11.064  18.305  1.00  0.94           C  
ATOM   4300  CD  LYS A 552      17.589  10.719  18.573  1.00  0.90           C  
ATOM   4301  CE  LYS A 552      18.456  10.961  17.344  1.00  0.87           C  
ATOM   4302  NZ  LYS A 552      19.883  10.598  17.593  1.00  0.86           N  
ATOM   4303  N   TRP A 553      12.276   9.660  20.283  1.00  0.96           N  
ATOM   4304  CA  TRP A 553      11.734   8.813  21.341  1.00  0.97           C  
ATOM   4305  C   TRP A 553      12.551   7.533  21.485  1.00  0.96           C  
ATOM   4306  CB  TRP A 553      10.269   8.470  21.057  1.00  0.96           C  
ATOM   4307  O   TRP A 553      12.651   6.744  20.542  1.00  0.95           O  
ATOM   4308  CG  TRP A 553       9.358   9.661  21.032  1.00  0.95           C  
ATOM   4309  CD1 TRP A 553       9.683  10.953  21.340  1.00  0.92           C  
ATOM   4310  CD2 TRP A 553       7.970   9.667  20.685  1.00  0.92           C  
ATOM   4311  CE2 TRP A 553       7.516  10.999  20.803  1.00  0.92           C  
ATOM   4312  CE3 TRP A 553       7.066   8.675  20.284  1.00  0.93           C  
ATOM   4313  NE1 TRP A 553       8.579  11.763  21.204  1.00  0.94           N  
ATOM   4314  CH2 TRP A 553       5.331  10.374  20.143  1.00  0.92           C  
ATOM   4315  CZ2 TRP A 553       6.195  11.364  20.534  1.00  0.92           C  
ATOM   4316  CZ3 TRP A 553       5.751   9.040  20.016  1.00  0.92           C  
ATOM   4317  N   SER A 554      13.218   7.412  22.619  1.00  0.97           N  
ATOM   4318  CA  SER A 554      14.083   6.271  22.897  1.00  0.97           C  
ATOM   4319  C   SER A 554      13.408   5.282  23.841  1.00  0.97           C  
ATOM   4320  CB  SER A 554      15.410   6.738  23.499  1.00  0.96           C  
ATOM   4321  O   SER A 554      12.795   5.682  24.833  1.00  0.96           O  
ATOM   4322  OG  SER A 554      15.207   7.311  24.779  1.00  0.78           O  
ATOM   4323  N   PHE A 555      13.558   4.067  23.570  1.00  0.96           N  
ATOM   4324  CA  PHE A 555      13.142   2.923  24.373  1.00  0.96           C  
ATOM   4325  C   PHE A 555      14.350   2.221  24.982  1.00  0.95           C  
ATOM   4326  CB  PHE A 555      12.334   1.936  23.526  1.00  0.96           C  
ATOM   4327  O   PHE A 555      15.483   2.433  24.544  1.00  0.93           O  
ATOM   4328  CG  PHE A 555      11.066   2.517  22.961  1.00  0.96           C  
ATOM   4329  CD1 PHE A 555       9.873   2.442  23.670  1.00  0.95           C  
ATOM   4330  CD2 PHE A 555      11.066   3.140  21.719  1.00  0.95           C  
ATOM   4331  CE1 PHE A 555       8.698   2.979  23.150  1.00  0.94           C  
ATOM   4332  CE2 PHE A 555       9.896   3.679  21.193  1.00  0.94           C  
ATOM   4333  CZ  PHE A 555       8.713   3.597  21.909  1.00  0.94           C  
ATOM   4334  N   PRO A 556      14.228   1.442  26.064  1.00  0.93           N  
ATOM   4335  CA  PRO A 556      15.362   0.765  26.696  1.00  0.92           C  
ATOM   4336  C   PRO A 556      16.178  -0.066  25.709  1.00  0.93           C  
ATOM   4337  CB  PRO A 556      14.698  -0.130  27.745  1.00  0.91           C  
ATOM   4338  O   PRO A 556      15.639  -0.553  24.712  1.00  0.92           O  
ATOM   4339  CG  PRO A 556      13.428   0.573  28.100  1.00  0.88           C  
ATOM   4340  CD  PRO A 556      12.876   1.215  26.859  1.00  0.88           C  
ATOM   4341  N   ALA A 557      17.453  -0.246  26.111  1.00  0.89           N  
ATOM   4342  CA  ALA A 557      18.339  -1.062  25.285  1.00  0.88           C  
ATOM   4343  C   ALA A 557      17.806  -2.485  25.148  1.00  0.85           C  
ATOM   4344  CB  ALA A 557      19.748  -1.079  25.872  1.00  0.85           C  
ATOM   4345  O   ALA A 557      17.366  -3.087  26.130  1.00  0.80           O  
ATOM   4346  N   GLY A 558      17.600  -3.047  23.974  1.00  0.90           N  
ATOM   4347  CA  GLY A 558      17.049  -4.365  23.702  1.00  0.91           C  
ATOM   4348  C   GLY A 558      15.637  -4.319  23.148  1.00  0.91           C  
ATOM   4349  O   GLY A 558      15.051  -5.359  22.841  1.00  0.90           O  
ATOM   4350  N   THR A 559      15.097  -3.197  23.114  1.00  0.95           N  
ATOM   4351  CA  THR A 559      13.857  -3.013  22.368  1.00  0.95           C  
ATOM   4352  C   THR A 559      14.136  -2.925  20.870  1.00  0.95           C  
ATOM   4353  CB  THR A 559      13.110  -1.748  22.829  1.00  0.95           C  
ATOM   4354  O   THR A 559      15.015  -2.176  20.440  1.00  0.95           O  
ATOM   4355  CG2 THR A 559      11.779  -1.598  22.098  1.00  0.94           C  
ATOM   4356  OG1 THR A 559      12.862  -1.833  24.238  1.00  0.94           O  
ATOM   4357  N   VAL A 560      13.408  -3.644  20.102  1.00  0.96           N  
ATOM   4358  CA  VAL A 560      13.447  -3.549  18.647  1.00  0.96           C  
ATOM   4359  C   VAL A 560      12.067  -3.169  18.116  1.00  0.96           C  
ATOM   4360  CB  VAL A 560      13.920  -4.873  18.004  1.00  0.96           C  
ATOM   4361  O   VAL A 560      11.124  -3.961  18.197  1.00  0.96           O  
ATOM   4362  CG1 VAL A 560      13.950  -4.754  16.482  1.00  0.94           C  
ATOM   4363  CG2 VAL A 560      15.296  -5.264  18.540  1.00  0.94           C  
ATOM   4364  N   LEU A 561      11.981  -1.989  17.552  1.00  0.97           N  
ATOM   4365  CA  LEU A 561      10.776  -1.547  16.859  1.00  0.97           C  
ATOM   4366  C   LEU A 561      10.664  -2.206  15.489  1.00  0.97           C  
ATOM   4367  CB  LEU A 561      10.773  -0.023  16.707  1.00  0.97           C  
ATOM   4368  O   LEU A 561      11.556  -2.060  14.650  1.00  0.96           O  
ATOM   4369  CG  LEU A 561      10.756   0.788  18.003  1.00  0.96           C  
ATOM   4370  CD1 LEU A 561      11.058   2.254  17.715  1.00  0.93           C  
ATOM   4371  CD2 LEU A 561       9.412   0.641  18.709  1.00  0.93           C  
ATOM   4372  N   HIS A 562       9.539  -2.847  15.273  1.00  0.97           N  
ATOM   4373  CA  HIS A 562       9.290  -3.525  14.006  1.00  0.97           C  
ATOM   4374  C   HIS A 562       8.354  -2.710  13.120  1.00  0.96           C  
ATOM   4375  CB  HIS A 562       8.702  -4.916  14.250  1.00  0.97           C  
ATOM   4376  O   HIS A 562       8.583  -2.588  11.915  1.00  0.95           O  
ATOM   4377  CG  HIS A 562       9.675  -5.882  14.848  1.00  0.96           C  
ATOM   4378  CD2 HIS A 562       9.785  -6.370  16.106  1.00  0.94           C  
ATOM   4379  ND1 HIS A 562      10.694  -6.458  14.120  1.00  0.93           N  
ATOM   4380  CE1 HIS A 562      11.390  -7.262  14.908  1.00  0.93           C  
ATOM   4381  NE2 HIS A 562      10.859  -7.226  16.118  1.00  0.94           N  
ATOM   4382  N   ALA A 563       7.301  -2.139  13.733  1.00  0.97           N  
ATOM   4383  CA  ALA A 563       6.327  -1.335  12.999  1.00  0.97           C  
ATOM   4384  C   ALA A 563       5.723  -0.255  13.893  1.00  0.97           C  
ATOM   4385  CB  ALA A 563       5.226  -2.224  12.427  1.00  0.96           C  
ATOM   4386  O   ALA A 563       5.629  -0.428  15.110  1.00  0.97           O  
ATOM   4387  N   VAL A 564       5.342   0.787  13.232  1.00  0.97           N  
ATOM   4388  CA  VAL A 564       4.582   1.886  13.819  1.00  0.97           C  
ATOM   4389  C   VAL A 564       3.375   2.205  12.941  1.00  0.96           C  
ATOM   4390  CB  VAL A 564       5.456   3.146  14.003  1.00  0.95           C  
ATOM   4391  O   VAL A 564       3.504   2.338  11.721  1.00  0.94           O  
ATOM   4392  CG1 VAL A 564       5.990   3.634  12.657  1.00  0.75           C  
ATOM   4393  CG2 VAL A 564       4.661   4.250  14.697  1.00  0.74           C  
ATOM   4394  N   SER A 565       2.190   2.349  13.563  1.00  0.95           N  
ATOM   4395  CA  SER A 565       0.964   2.714  12.859  1.00  0.95           C  
ATOM   4396  C   SER A 565       0.141   3.714  13.664  1.00  0.94           C  
ATOM   4397  CB  SER A 565       0.125   1.470  12.563  1.00  0.94           C  
ATOM   4398  O   SER A 565      -0.089   3.516  14.859  1.00  0.93           O  
ATOM   4399  OG  SER A 565      -1.007   1.802  11.778  1.00  0.88           O  
ATOM   4400  N   TYR A 566      -0.223   4.707  13.003  1.00  0.92           N  
ATOM   4401  CA  TYR A 566      -1.098   5.703  13.611  1.00  0.92           C  
ATOM   4402  C   TYR A 566      -2.542   5.505  13.166  1.00  0.90           C  
ATOM   4403  CB  TYR A 566      -0.632   7.118  13.256  1.00  0.91           C  
ATOM   4404  O   TYR A 566      -2.827   5.455  11.967  1.00  0.88           O  
ATOM   4405  CG  TYR A 566      -1.431   8.208  13.928  1.00  0.90           C  
ATOM   4406  CD1 TYR A 566      -1.063   8.698  15.179  1.00  0.87           C  
ATOM   4407  CD2 TYR A 566      -2.556   8.748  13.315  1.00  0.87           C  
ATOM   4408  CE1 TYR A 566      -1.798   9.701  15.803  1.00  0.87           C  
ATOM   4409  CE2 TYR A 566      -3.298   9.751  13.929  1.00  0.87           C  
ATOM   4410  OH  TYR A 566      -3.643  11.213  15.784  1.00  0.81           O  
ATOM   4411  CZ  TYR A 566      -2.912  10.221  15.171  1.00  0.86           C  
ATOM   4412  N   SER A 567      -3.410   5.453  14.248  1.00  0.89           N  
ATOM   4413  CA  SER A 567      -4.844   5.334  14.008  1.00  0.89           C  
ATOM   4414  C   SER A 567      -5.648   5.850  15.197  1.00  0.88           C  
ATOM   4415  CB  SER A 567      -5.222   3.881  13.718  1.00  0.88           C  
ATOM   4416  O   SER A 567      -5.286   5.607  16.350  1.00  0.86           O  
ATOM   4417  OG  SER A 567      -6.578   3.783  13.321  1.00  0.85           O  
ATOM   4418  N   ASN A 568      -6.776   6.551  14.876  1.00  0.85           N  
ATOM   4419  CA  ASN A 568      -7.738   7.024  15.865  1.00  0.85           C  
ATOM   4420  C   ASN A 568      -7.043   7.665  17.063  1.00  0.85           C  
ATOM   4421  CB  ASN A 568      -8.641   5.878  16.326  1.00  0.84           C  
ATOM   4422  O   ASN A 568      -7.285   7.278  18.207  1.00  0.84           O  
ATOM   4423  CG  ASN A 568      -9.465   5.293  15.196  1.00  0.81           C  
ATOM   4424  ND2 ASN A 568      -9.795   4.011  15.305  1.00  0.80           N  
ATOM   4425  OD1 ASN A 568      -9.802   5.986  14.233  1.00  0.79           O  
ATOM   4426  N   GLU A 569      -6.085   8.545  16.808  1.00  0.87           N  
ATOM   4427  CA  GLU A 569      -5.328   9.317  17.789  1.00  0.87           C  
ATOM   4428  C   GLU A 569      -4.432   8.412  18.631  1.00  0.88           C  
ATOM   4429  CB  GLU A 569      -6.273  10.110  18.695  1.00  0.86           C  
ATOM   4430  O   GLU A 569      -3.948   8.819  19.689  1.00  0.87           O  
ATOM   4431  CG  GLU A 569      -7.158  11.096  17.947  1.00  0.82           C  
ATOM   4432  CD  GLU A 569      -8.073  11.895  18.862  1.00  0.80           C  
ATOM   4433  OE1 GLU A 569      -8.189  11.547  20.059  1.00  0.78           O  
ATOM   4434  OE2 GLU A 569      -8.678  12.878  18.378  1.00  0.74           O  
ATOM   4435  N   LYS A 570      -4.208   7.244  18.207  1.00  0.90           N  
ATOM   4436  CA  LYS A 570      -3.361   6.251  18.861  1.00  0.91           C  
ATOM   4437  C   LYS A 570      -2.191   5.851  17.966  1.00  0.92           C  
ATOM   4438  CB  LYS A 570      -4.178   5.015  19.240  1.00  0.90           C  
ATOM   4439  O   LYS A 570      -2.377   5.577  16.778  1.00  0.91           O  
ATOM   4440  CG  LYS A 570      -5.250   5.278  20.286  1.00  0.88           C  
ATOM   4441  CD  LYS A 570      -6.082   4.032  20.560  1.00  0.86           C  
ATOM   4442  CE  LYS A 570      -7.184   4.306  21.576  1.00  0.84           C  
ATOM   4443  NZ  LYS A 570      -8.083   3.126  21.750  1.00  0.82           N  
ATOM   4444  N   LEU A 571      -1.073   5.773  18.531  1.00  0.93           N  
ATOM   4445  CA  LEU A 571       0.125   5.229  17.902  1.00  0.94           C  
ATOM   4446  C   LEU A 571       0.380   3.798  18.363  1.00  0.94           C  
ATOM   4447  CB  LEU A 571       1.341   6.104  18.219  1.00  0.93           C  
ATOM   4448  O   LEU A 571       0.796   3.573  19.502  1.00  0.94           O  
ATOM   4449  CG  LEU A 571       2.645   5.735  17.510  1.00  0.93           C  
ATOM   4450  CD1 LEU A 571       2.542   6.041  16.019  1.00  0.92           C  
ATOM   4451  CD2 LEU A 571       3.822   6.479  18.133  1.00  0.92           C  
ATOM   4452  N   TYR A 572       0.138   2.881  17.550  1.00  0.95           N  
ATOM   4453  CA  TYR A 572       0.422   1.472  17.797  1.00  0.95           C  
ATOM   4454  C   TYR A 572       1.870   1.140  17.457  1.00  0.96           C  
ATOM   4455  CB  TYR A 572      -0.522   0.582  16.982  1.00  0.95           C  
ATOM   4456  O   TYR A 572       2.375   1.538  16.405  1.00  0.95           O  
ATOM   4457  CG  TYR A 572      -1.972   0.711  17.381  1.00  0.94           C  
ATOM   4458  CD1 TYR A 572      -2.499  -0.051  18.422  1.00  0.93           C  
ATOM   4459  CD2 TYR A 572      -2.818   1.594  16.719  1.00  0.93           C  
ATOM   4460  CE1 TYR A 572      -3.835   0.063  18.792  1.00  0.92           C  
ATOM   4461  CE2 TYR A 572      -4.156   1.716  17.080  1.00  0.92           C  
ATOM   4462  OH  TYR A 572      -5.977   1.064  18.478  1.00  0.89           O  
ATOM   4463  CZ  TYR A 572      -4.654   0.947  18.116  1.00  0.91           C  
ATOM   4464  N   LEU A 573       2.489   0.421  18.329  1.00  0.97           N  
ATOM   4465  CA  LEU A 573       3.848  -0.095  18.204  1.00  0.97           C  
ATOM   4466  C   LEU A 573       3.854  -1.620  18.228  1.00  0.97           C  
ATOM   4467  CB  LEU A 573       4.733   0.449  19.328  1.00  0.96           C  
ATOM   4468  O   LEU A 573       3.330  -2.232  19.161  1.00  0.96           O  
ATOM   4469  CG  LEU A 573       4.722   1.965  19.527  1.00  0.95           C  
ATOM   4470  CD1 LEU A 573       5.541   2.345  20.756  1.00  0.93           C  
ATOM   4471  CD2 LEU A 573       5.254   2.672  18.285  1.00  0.93           C  
ATOM   4472  N   VAL A 574       4.414  -2.220  17.241  1.00  0.97           N  
ATOM   4473  CA  VAL A 574       4.800  -3.625  17.323  1.00  0.97           C  
ATOM   4474  C   VAL A 574       6.304  -3.734  17.564  1.00  0.97           C  
ATOM   4475  CB  VAL A 574       4.407  -4.397  16.044  1.00  0.97           C  
ATOM   4476  O   VAL A 574       7.105  -3.279  16.744  1.00  0.97           O  
ATOM   4477  CG1 VAL A 574       4.743  -5.881  16.184  1.00  0.96           C  
ATOM   4478  CG2 VAL A 574       2.922  -4.208  15.742  1.00  0.96           C  
ATOM   4479  N   LEU A 575       6.690  -4.291  18.659  1.00  0.97           N  
ATOM   4480  CA  LEU A 575       8.087  -4.257  19.075  1.00  0.97           C  
ATOM   4481  C   LEU A 575       8.469  -5.541  19.804  1.00  0.97           C  
ATOM   4482  CB  LEU A 575       8.349  -3.047  19.976  1.00  0.96           C  
ATOM   4483  O   LEU A 575       7.625  -6.167  20.450  1.00  0.96           O  
ATOM   4484  CG  LEU A 575       7.477  -2.933  21.227  1.00  0.92           C  
ATOM   4485  CD1 LEU A 575       8.150  -3.625  22.408  1.00  0.86           C  
ATOM   4486  CD2 LEU A 575       7.194  -1.469  21.549  1.00  0.86           C  
ATOM   4487  N   THR A 576       9.748  -5.943  19.736  1.00  0.96           N  
ATOM   4488  CA  THR A 576      10.361  -6.988  20.549  1.00  0.96           C  
ATOM   4489  C   THR A 576      11.024  -6.391  21.787  1.00  0.95           C  
ATOM   4490  CB  THR A 576      11.401  -7.787  19.741  1.00  0.95           C  
ATOM   4491  O   THR A 576      11.753  -5.402  21.691  1.00  0.93           O  
ATOM   4492  CG2 THR A 576      12.095  -8.826  20.615  1.00  0.90           C  
ATOM   4493  OG1 THR A 576      10.744  -8.453  18.656  1.00  0.92           O  
ATOM   4494  N   ARG A 577      10.796  -7.095  22.928  1.00  0.95           N  
ATOM   4495  CA  ARG A 577      11.430  -6.737  24.192  1.00  0.94           C  
ATOM   4496  C   ARG A 577      12.314  -7.870  24.702  1.00  0.93           C  
ATOM   4497  CB  ARG A 577      10.375  -6.382  25.242  1.00  0.93           C  
ATOM   4498  O   ARG A 577      12.027  -9.044  24.461  1.00  0.91           O  
ATOM   4499  CG  ARG A 577       9.454  -5.244  24.830  1.00  0.91           C  
ATOM   4500  CD  ARG A 577      10.128  -3.888  24.988  1.00  0.91           C  
ATOM   4501  NE  ARG A 577       9.182  -2.792  24.799  1.00  0.87           N  
ATOM   4502  NH1 ARG A 577      10.595  -1.158  25.619  1.00  0.85           N  
ATOM   4503  NH2 ARG A 577       8.494  -0.603  24.890  1.00  0.85           N  
ATOM   4504  CZ  ARG A 577       9.426  -1.520  25.103  1.00  0.85           C  
ATOM   4505  N   THR A 578      13.383  -7.471  25.330  1.00  0.92           N  
ATOM   4506  CA  THR A 578      14.227  -8.445  26.014  1.00  0.91           C  
ATOM   4507  C   THR A 578      13.862  -8.532  27.493  1.00  0.89           C  
ATOM   4508  CB  THR A 578      15.718  -8.091  25.870  1.00  0.89           C  
ATOM   4509  O   THR A 578      13.146  -7.673  28.013  1.00  0.86           O  
ATOM   4510  CG2 THR A 578      16.165  -8.172  24.414  1.00  0.85           C  
ATOM   4511  OG1 THR A 578      15.936  -6.759  26.352  1.00  0.85           O  
ATOM   4512  N   ASN A 579      14.260  -9.535  28.207  1.00  0.88           N  
ATOM   4513  CA  ASN A 579      14.152  -9.648  29.657  1.00  0.88           C  
ATOM   4514  C   ASN A 579      15.450  -9.241  30.349  1.00  0.85           C  
ATOM   4515  CB  ASN A 579      13.761 -11.072  30.058  1.00  0.85           C  
ATOM   4516  O   ASN A 579      16.439  -8.922  29.686  1.00  0.83           O  
ATOM   4517  CG  ASN A 579      14.816 -12.094  29.682  1.00  0.84           C  
ATOM   4518  ND2 ASN A 579      14.390 -13.334  29.471  1.00  0.86           N  
ATOM   4519  OD1 ASN A 579      16.003 -11.773  29.584  1.00  0.85           O  
ATOM   4520  N   THR A 580      15.522  -9.341  31.635  1.00  0.84           N  
ATOM   4521  CA  THR A 580      16.630  -8.899  32.474  1.00  0.85           C  
ATOM   4522  C   THR A 580      17.895  -9.695  32.164  1.00  0.80           C  
ATOM   4523  CB  THR A 580      16.288  -9.035  33.969  1.00  0.81           C  
ATOM   4524  O   THR A 580      19.007  -9.228  32.420  1.00  0.77           O  
ATOM   4525  CG2 THR A 580      15.243  -8.007  34.390  1.00  0.73           C  
ATOM   4526  OG1 THR A 580      15.776 -10.350  34.218  1.00  0.75           O  
ATOM   4527  N   SER A 581      17.754 -10.843  31.569  1.00  0.85           N  
ATOM   4528  CA  SER A 581      18.887 -11.687  31.204  1.00  0.86           C  
ATOM   4529  C   SER A 581      19.329 -11.427  29.768  1.00  0.84           C  
ATOM   4530  CB  SER A 581      18.533 -13.164  31.378  1.00  0.82           C  
ATOM   4531  O   SER A 581      20.214 -12.114  29.251  1.00  0.83           O  
ATOM   4532  OG  SER A 581      17.518 -13.549  30.466  1.00  0.69           O  
ATOM   4533  N   GLY A 582      18.657 -10.486  29.068  1.00  0.83           N  
ATOM   4534  CA  GLY A 582      18.952 -10.125  27.690  1.00  0.85           C  
ATOM   4535  C   GLY A 582      18.307 -11.054  26.679  1.00  0.84           C  
ATOM   4536  O   GLY A 582      18.486 -10.886  25.471  1.00  0.83           O  
ATOM   4537  N   GLY A 583      17.618 -12.127  27.089  1.00  0.87           N  
ATOM   4538  CA  GLY A 583      16.836 -12.985  26.213  1.00  0.89           C  
ATOM   4539  C   GLY A 583      15.571 -12.322  25.702  1.00  0.88           C  
ATOM   4540  O   GLY A 583      14.992 -11.471  26.380  1.00  0.88           O  
ATOM   4541  N   VAL A 584      15.140 -12.700  24.492  1.00  0.83           N  
ATOM   4542  CA  VAL A 584      13.881 -12.224  23.929  1.00  0.88           C  
ATOM   4543  C   VAL A 584      12.722 -12.639  24.832  1.00  0.87           C  
ATOM   4544  CB  VAL A 584      13.660 -12.762  22.497  1.00  0.84           C  
ATOM   4545  O   VAL A 584      12.439 -13.830  24.982  1.00  0.87           O  
ATOM   4546  CG1 VAL A 584      12.328 -12.269  21.935  1.00  0.83           C  
ATOM   4547  CG2 VAL A 584      14.815 -12.347  21.588  1.00  0.81           C  
ATOM   4548  N   ALA A 585      12.034 -11.675  25.326  1.00  0.89           N  
ATOM   4549  CA  ALA A 585      10.882 -11.890  26.199  1.00  0.91           C  
ATOM   4550  C   ALA A 585       9.610 -12.105  25.384  1.00  0.91           C  
ATOM   4551  CB  ALA A 585      10.707 -10.708  27.150  1.00  0.88           C  
ATOM   4552  O   ALA A 585       8.707 -12.830  25.810  1.00  0.89           O  
ATOM   4553  N   GLY A 586       9.558 -11.573  24.186  1.00  0.94           N  
ATOM   4554  CA  GLY A 586       8.438 -11.713  23.270  1.00  0.94           C  
ATOM   4555  C   GLY A 586       8.277 -10.527  22.338  1.00  0.95           C  
ATOM   4556  O   GLY A 586       8.993  -9.531  22.463  1.00  0.95           O  
ATOM   4557  N   VAL A 587       7.351 -10.656  21.371  1.00  0.96           N  
ATOM   4558  CA  VAL A 587       6.845  -9.592  20.510  1.00  0.96           C  
ATOM   4559  C   VAL A 587       5.520  -9.068  21.059  1.00  0.97           C  
ATOM   4560  CB  VAL A 587       6.663 -10.078  19.054  1.00  0.96           C  
ATOM   4561  O   VAL A 587       4.599  -9.845  21.322  1.00  0.96           O  
ATOM   4562  CG1 VAL A 587       6.236  -8.924  18.149  1.00  0.95           C  
ATOM   4563  CG2 VAL A 587       7.953 -10.715  18.540  1.00  0.95           C  
ATOM   4564  N   TYR A 588       5.433  -7.801  21.229  1.00  0.96           N  
ATOM   4565  CA  TYR A 588       4.321  -7.139  21.901  1.00  0.97           C  
ATOM   4566  C   TYR A 588       3.658  -6.119  20.983  1.00  0.96           C  
ATOM   4567  CB  TYR A 588       4.800  -6.452  23.184  1.00  0.96           C  
ATOM   4568  O   TYR A 588       4.324  -5.494  20.155  1.00  0.96           O  
ATOM   4569  CG  TYR A 588       5.411  -7.400  24.187  1.00  0.96           C  
ATOM   4570  CD1 TYR A 588       4.631  -8.000  25.173  1.00  0.94           C  
ATOM   4571  CD2 TYR A 588       6.770  -7.696  24.153  1.00  0.95           C  
ATOM   4572  CE1 TYR A 588       5.190  -8.872  26.101  1.00  0.94           C  
ATOM   4573  CE2 TYR A 588       7.340  -8.567  25.076  1.00  0.94           C  
ATOM   4574  OH  TYR A 588       7.102 -10.012  26.960  1.00  0.92           O  
ATOM   4575  CZ  TYR A 588       6.543  -9.150  26.044  1.00  0.93           C  
ATOM   4576  N   ILE A 589       2.348  -5.925  21.135  1.00  0.96           N  
ATOM   4577  CA  ILE A 589       1.637  -4.719  20.723  1.00  0.96           C  
ATOM   4578  C   ILE A 589       1.506  -3.767  21.909  1.00  0.96           C  
ATOM   4579  CB  ILE A 589       0.243  -5.054  20.148  1.00  0.96           C  
ATOM   4580  O   ILE A 589       0.945  -4.129  22.946  1.00  0.96           O  
ATOM   4581  CG1 ILE A 589       0.370  -6.030  18.973  1.00  0.96           C  
ATOM   4582  CG2 ILE A 589      -0.487  -3.777  19.723  1.00  0.96           C  
ATOM   4583  CD1 ILE A 589      -0.962  -6.576  18.475  1.00  0.94           C  
ATOM   4584  N   GLU A 590       2.034  -2.612  21.727  1.00  0.96           N  
ATOM   4585  CA  GLU A 590       1.839  -1.498  22.650  1.00  0.96           C  
ATOM   4586  C   GLU A 590       1.169  -0.316  21.955  1.00  0.96           C  
ATOM   4587  CB  GLU A 590       3.174  -1.063  23.258  1.00  0.96           C  
ATOM   4588  O   GLU A 590       1.225  -0.197  20.730  1.00  0.95           O  
ATOM   4589  CG  GLU A 590       3.871  -2.154  24.057  1.00  0.95           C  
ATOM   4590  CD  GLU A 590       5.144  -1.678  24.740  1.00  0.94           C  
ATOM   4591  OE1 GLU A 590       5.397  -0.453  24.765  1.00  0.93           O  
ATOM   4592  OE2 GLU A 590       5.894  -2.539  25.253  1.00  0.93           O  
ATOM   4593  N   VAL A 591       0.547   0.547  22.755  1.00  0.94           N  
ATOM   4594  CA  VAL A 591      -0.155   1.694  22.188  1.00  0.94           C  
ATOM   4595  C   VAL A 591       0.178   2.951  22.989  1.00  0.94           C  
ATOM   4596  CB  VAL A 591      -1.683   1.468  22.160  1.00  0.93           C  
ATOM   4597  O   VAL A 591       0.250   2.909  24.220  1.00  0.93           O  
ATOM   4598  CG1 VAL A 591      -2.237   1.353  23.579  1.00  0.87           C  
ATOM   4599  CG2 VAL A 591      -2.375   2.600  21.403  1.00  0.86           C  
ATOM   4600  N   MET A 592       0.366   3.996  22.293  1.00  0.93           N  
ATOM   4601  CA  MET A 592       0.467   5.341  22.855  1.00  0.92           C  
ATOM   4602  C   MET A 592      -0.751   6.179  22.483  1.00  0.91           C  
ATOM   4603  CB  MET A 592       1.744   6.031  22.371  1.00  0.92           C  
ATOM   4604  O   MET A 592      -1.080   6.316  21.303  1.00  0.90           O  
ATOM   4605  CG  MET A 592       3.018   5.279  22.722  1.00  0.91           C  
ATOM   4606  SD  MET A 592       4.528   6.149  22.147  1.00  0.92           S  
ATOM   4607  CE  MET A 592       5.805   5.034  22.796  1.00  0.88           C  
ATOM   4608  N   ASP A 593      -1.397   6.662  23.503  1.00  0.88           N  
ATOM   4609  CA  ASP A 593      -2.461   7.637  23.283  1.00  0.88           C  
ATOM   4610  C   ASP A 593      -1.886   9.009  22.939  1.00  0.87           C  
ATOM   4611  CB  ASP A 593      -3.360   7.737  24.517  1.00  0.86           C  
ATOM   4612  O   ASP A 593      -1.141   9.591  23.729  1.00  0.86           O  
ATOM   4613  CG  ASP A 593      -4.101   6.447  24.818  1.00  0.82           C  
ATOM   4614  OD1 ASP A 593      -4.798   5.921  23.924  1.00  0.78           O  
ATOM   4615  OD2 ASP A 593      -3.988   5.952  25.961  1.00  0.80           O  
ATOM   4616  N   MET A 594      -2.220   9.444  21.750  1.00  0.88           N  
ATOM   4617  CA  MET A 594      -1.617  10.648  21.186  1.00  0.87           C  
ATOM   4618  C   MET A 594      -2.527  11.856  21.382  1.00  0.85           C  
ATOM   4619  CB  MET A 594      -1.318  10.454  19.699  1.00  0.87           C  
ATOM   4620  O   MET A 594      -2.120  12.992  21.133  1.00  0.82           O  
ATOM   4621  CG  MET A 594      -0.312   9.351  19.414  1.00  0.88           C  
ATOM   4622  SD  MET A 594       1.322   9.673  20.185  1.00  0.89           S  
ATOM   4623  CE  MET A 594       1.826  11.151  19.261  1.00  0.83           C  
ATOM   4624  N   GLY A 595      -3.715  11.651  21.817  1.00  0.81           N  
ATOM   4625  CA  GLY A 595      -4.652  12.719  22.124  1.00  0.79           C  
ATOM   4626  C   GLY A 595      -4.269  13.511  23.360  1.00  0.78           C  
ATOM   4627  O   GLY A 595      -3.951  12.932  24.401  1.00  0.74           O  
ATOM   4628  N   ASP A 596      -4.105  14.859  23.219  1.00  0.64           N  
ATOM   4629  CA  ASP A 596      -3.624  15.815  24.211  1.00  0.63           C  
ATOM   4630  C   ASP A 596      -4.521  15.823  25.447  1.00  0.64           C  
ATOM   4631  CB  ASP A 596      -3.546  17.220  23.609  1.00  0.56           C  
ATOM   4632  O   ASP A 596      -4.043  16.015  26.567  1.00  0.59           O  
ATOM   4633  CG  ASP A 596      -2.287  17.444  22.789  1.00  0.52           C  
ATOM   4634  OD1 ASP A 596      -1.285  16.728  23.003  1.00  0.51           O  
ATOM   4635  OD2 ASP A 596      -2.297  18.347  21.925  1.00  0.53           O  
ATOM   4636  N   GLU A 597      -5.836  15.583  25.172  1.00  0.50           N  
ATOM   4637  CA  GLU A 597      -6.916  15.987  26.067  1.00  0.52           C  
ATOM   4638  C   GLU A 597      -7.156  14.939  27.150  1.00  0.51           C  
ATOM   4639  CB  GLU A 597      -8.204  16.233  25.278  1.00  0.42           C  
ATOM   4640  O   GLU A 597      -7.904  15.180  28.099  1.00  0.47           O  
ATOM   4641  CG  GLU A 597      -8.124  17.414  24.322  1.00  0.38           C  
ATOM   4642  CD  GLU A 597      -9.474  17.817  23.752  1.00  0.42           C  
ATOM   4643  OE1 GLU A 597     -10.468  17.089  23.972  1.00  0.43           O  
ATOM   4644  OE2 GLU A 597      -9.539  18.870  23.078  1.00  0.36           O  
ATOM   4645  N   LEU A 598      -6.405  13.887  27.147  1.00  0.54           N  
ATOM   4646  CA  LEU A 598      -6.756  12.855  28.116  1.00  0.52           C  
ATOM   4647  C   LEU A 598      -6.043  13.091  29.444  1.00  0.54           C  
ATOM   4648  CB  LEU A 598      -6.404  11.467  27.574  1.00  0.47           C  
ATOM   4649  O   LEU A 598      -6.039  12.218  30.314  1.00  0.51           O  
ATOM   4650  CG  LEU A 598      -7.192  10.997  26.350  1.00  0.43           C  
ATOM   4651  CD1 LEU A 598      -6.640   9.670  25.842  1.00  0.39           C  
ATOM   4652  CD2 LEU A 598      -8.675  10.873  26.685  1.00  0.42           C  
ATOM   4653  N   GLU A 599      -5.756  14.409  29.714  1.00  0.53           N  
ATOM   4654  CA  GLU A 599      -5.165  14.802  30.990  1.00  0.52           C  
ATOM   4655  C   GLU A 599      -6.188  14.723  32.120  1.00  0.54           C  
ATOM   4656  CB  GLU A 599      -4.588  16.217  30.902  1.00  0.47           C  
ATOM   4657  O   GLU A 599      -5.940  15.209  33.225  1.00  0.51           O  
ATOM   4658  CG  GLU A 599      -3.364  16.327  30.004  1.00  0.43           C  
ATOM   4659  CD  GLU A 599      -2.632  17.652  30.147  1.00  0.45           C  
ATOM   4660  OE1 GLU A 599      -3.183  18.585  30.775  1.00  0.45           O  
ATOM   4661  OE2 GLU A 599      -1.499  17.758  29.627  1.00  0.40           O  
ATOM   4662  N   TYR A 600      -7.342  14.005  31.798  1.00  0.54           N  
ATOM   4663  CA  TYR A 600      -8.311  14.206  32.869  1.00  0.54           C  
ATOM   4664  C   TYR A 600      -8.330  13.014  33.818  1.00  0.54           C  
ATOM   4665  CB  TYR A 600      -9.711  14.437  32.292  1.00  0.47           C  
ATOM   4666  O   TYR A 600      -8.917  13.084  34.901  1.00  0.51           O  
ATOM   4667  CG  TYR A 600      -9.862  15.757  31.576  1.00  0.43           C  
ATOM   4668  CD1 TYR A 600      -9.845  16.959  32.281  1.00  0.36           C  
ATOM   4669  CD2 TYR A 600     -10.025  15.806  30.196  1.00  0.39           C  
ATOM   4670  CE1 TYR A 600      -9.986  18.178  31.626  1.00  0.39           C  
ATOM   4671  CE2 TYR A 600     -10.167  17.019  29.531  1.00  0.43           C  
ATOM   4672  OH  TYR A 600     -10.287  19.402  29.600  1.00  0.32           O  
ATOM   4673  CZ  TYR A 600     -10.146  18.198  30.253  1.00  0.36           C  
ATOM   4674  N   GLY A 601      -7.424  12.007  33.676  1.00  0.62           N  
ATOM   4675  CA  GLY A 601      -7.316  11.047  34.763  1.00  0.61           C  
ATOM   4676  C   GLY A 601      -5.880  10.728  35.137  1.00  0.62           C  
ATOM   4677  O   GLY A 601      -4.969  10.903  34.325  1.00  0.60           O  
ATOM   4678  N   LEU A 602      -5.625  10.530  36.413  1.00  0.64           N  
ATOM   4679  CA  LEU A 602      -4.286  10.307  36.947  1.00  0.65           C  
ATOM   4680  C   LEU A 602      -3.558   9.226  36.154  1.00  0.65           C  
ATOM   4681  CB  LEU A 602      -4.356   9.912  38.424  1.00  0.59           C  
ATOM   4682  O   LEU A 602      -2.349   9.320  35.933  1.00  0.64           O  
ATOM   4683  CG  LEU A 602      -4.522  11.056  39.425  1.00  0.55           C  
ATOM   4684  CD1 LEU A 602      -5.137  10.542  40.722  1.00  0.48           C  
ATOM   4685  CD2 LEU A 602      -3.180  11.730  39.694  1.00  0.51           C  
ATOM   4686  N   GLN A 603      -4.308   8.166  35.728  1.00  0.61           N  
ATOM   4687  CA  GLN A 603      -3.715   7.065  34.977  1.00  0.61           C  
ATOM   4688  C   GLN A 603      -3.088   7.560  33.677  1.00  0.62           C  
ATOM   4689  CB  GLN A 603      -4.763   5.992  34.680  1.00  0.56           C  
ATOM   4690  O   GLN A 603      -2.043   7.060  33.255  1.00  0.61           O  
ATOM   4691  CG  GLN A 603      -5.327   5.321  35.925  1.00  0.51           C  
ATOM   4692  CD  GLN A 603      -6.299   4.202  35.601  1.00  0.54           C  
ATOM   4693  NE2 GLN A 603      -6.879   3.602  36.634  1.00  0.42           N  
ATOM   4694  OE1 GLN A 603      -6.526   3.879  34.430  1.00  0.56           O  
ATOM   4695  N   ASP A 604      -3.632   8.658  33.159  1.00  0.61           N  
ATOM   4696  CA  ASP A 604      -3.202   9.171  31.862  1.00  0.60           C  
ATOM   4697  C   ASP A 604      -2.084  10.198  32.021  1.00  0.62           C  
ATOM   4698  CB  ASP A 604      -4.382   9.790  31.111  1.00  0.55           C  
ATOM   4699  O   ASP A 604      -1.335  10.460  31.077  1.00  0.59           O  
ATOM   4700  CG  ASP A 604      -5.511   8.804  30.865  1.00  0.50           C  
ATOM   4701  OD1 ASP A 604      -5.239   7.655  30.453  1.00  0.55           O  
ATOM   4702  OD2 ASP A 604      -6.683   9.180  31.082  1.00  0.59           O  
ATOM   4703  N   ARG A 605      -1.796  10.527  33.284  1.00  0.75           N  
ATOM   4704  CA  ARG A 605      -0.714  11.459  33.586  1.00  0.75           C  
ATOM   4705  C   ARG A 605       0.588  10.715  33.862  1.00  0.76           C  
ATOM   4706  CB  ARG A 605      -1.080  12.338  34.784  1.00  0.72           C  
ATOM   4707  O   ARG A 605       1.660  11.322  33.901  1.00  0.75           O  
ATOM   4708  CG  ARG A 605      -2.204  13.323  34.504  1.00  0.69           C  
ATOM   4709  CD  ARG A 605      -2.475  14.223  35.701  1.00  0.67           C  
ATOM   4710  NE  ARG A 605      -3.544  15.180  35.425  1.00  0.53           N  
ATOM   4711  NH1 ARG A 605      -3.278  16.360  37.393  1.00  0.47           N  
ATOM   4712  NH2 ARG A 605      -4.887  16.985  35.886  1.00  0.43           N  
ATOM   4713  CZ  ARG A 605      -3.900  16.172  36.235  1.00  0.61           C  
ATOM   4714  N   VAL A 606       0.439   9.456  34.013  1.00  0.82           N  
ATOM   4715  CA  VAL A 606       1.621   8.631  34.238  1.00  0.83           C  
ATOM   4716  C   VAL A 606       2.360   8.416  32.920  1.00  0.84           C  
ATOM   4717  CB  VAL A 606       1.252   7.270  34.871  1.00  0.82           C  
ATOM   4718  O   VAL A 606       1.788   7.899  31.957  1.00  0.83           O  
ATOM   4719  CG1 VAL A 606       2.501   6.418  35.084  1.00  0.79           C  
ATOM   4720  CG2 VAL A 606       0.512   7.480  36.191  1.00  0.79           C  
ATOM   4721  N   ARG A 607       3.604   8.831  32.862  1.00  0.86           N  
ATOM   4722  CA  ARG A 607       4.464   8.799  31.684  1.00  0.87           C  
ATOM   4723  C   ARG A 607       5.523   7.709  31.809  1.00  0.87           C  
ATOM   4724  CB  ARG A 607       5.135  10.158  31.471  1.00  0.86           C  
ATOM   4725  O   ARG A 607       6.713   8.003  31.939  1.00  0.86           O  
ATOM   4726  CG  ARG A 607       4.155  11.304  31.275  1.00  0.85           C  
ATOM   4727  CD  ARG A 607       3.339  11.137  30.001  1.00  0.83           C  
ATOM   4728  NE  ARG A 607       2.438  12.266  29.785  1.00  0.78           N  
ATOM   4729  NH1 ARG A 607       0.510  10.994  29.781  1.00  0.73           N  
ATOM   4730  NH2 ARG A 607       0.391  13.264  29.490  1.00  0.72           N  
ATOM   4731  CZ  ARG A 607       1.115  12.172  29.686  1.00  0.79           C  
ATOM   4732  N   MET A 608       5.126   6.423  31.665  1.00  0.91           N  
ATOM   4733  CA  MET A 608       5.968   5.229  31.658  1.00  0.92           C  
ATOM   4734  C   MET A 608       5.699   4.382  30.419  1.00  0.92           C  
ATOM   4735  CB  MET A 608       5.734   4.399  32.921  1.00  0.90           C  
ATOM   4736  O   MET A 608       4.604   4.428  29.855  1.00  0.92           O  
ATOM   4737  CG  MET A 608       6.088   5.127  34.207  1.00  0.86           C  
ATOM   4738  SD  MET A 608       5.858   4.077  35.695  1.00  0.87           S  
ATOM   4739  CE  MET A 608       4.052   3.906  35.690  1.00  0.80           C  
ATOM   4740  N   ASP A 609       6.605   3.612  30.038  1.00  0.94           N  
ATOM   4741  CA  ASP A 609       6.427   2.631  28.972  1.00  0.94           C  
ATOM   4742  C   ASP A 609       5.886   1.314  29.523  1.00  0.94           C  
ATOM   4743  CB  ASP A 609       7.748   2.391  28.237  1.00  0.94           C  
ATOM   4744  O   ASP A 609       6.102   0.988  30.692  1.00  0.93           O  
ATOM   4745  CG  ASP A 609       8.130   3.535  27.315  1.00  0.92           C  
ATOM   4746  OD1 ASP A 609       7.238   4.302  26.893  1.00  0.91           O  
ATOM   4747  OD2 ASP A 609       9.334   3.668  27.004  1.00  0.91           O  
ATOM   4748  N   ARG A 610       5.134   0.548  28.724  1.00  0.95           N  
ATOM   4749  CA  ARG A 610       4.543  -0.761  28.982  1.00  0.94           C  
ATOM   4750  C   ARG A 610       3.543  -0.693  30.132  1.00  0.94           C  
ATOM   4751  CB  ARG A 610       5.631  -1.791  29.294  1.00  0.92           C  
ATOM   4752  O   ARG A 610       3.404  -1.648  30.898  1.00  0.91           O  
ATOM   4753  CG  ARG A 610       6.637  -1.983  28.171  1.00  0.85           C  
ATOM   4754  CD  ARG A 610       7.661  -3.058  28.509  1.00  0.80           C  
ATOM   4755  NE  ARG A 610       7.088  -4.397  28.412  1.00  0.78           N  
ATOM   4756  NH1 ARG A 610       8.987  -5.487  29.149  1.00  0.70           N  
ATOM   4757  NH2 ARG A 610       7.115  -6.687  28.594  1.00  0.66           N  
ATOM   4758  CZ  ARG A 610       7.731  -5.521  28.719  1.00  0.75           C  
ATOM   4759  N   ARG A 611       2.888   0.363  30.298  1.00  0.93           N  
ATOM   4760  CA  ARG A 611       1.925   0.551  31.378  1.00  0.93           C  
ATOM   4761  C   ARG A 611       0.907  -0.585  31.408  1.00  0.93           C  
ATOM   4762  CB  ARG A 611       1.206   1.894  31.231  1.00  0.91           C  
ATOM   4763  O   ARG A 611       0.346  -0.950  30.372  1.00  0.92           O  
ATOM   4764  CG  ARG A 611       2.094   3.099  31.494  1.00  0.87           C  
ATOM   4765  CD  ARG A 611       1.303   4.400  31.462  1.00  0.86           C  
ATOM   4766  NE  ARG A 611       0.734   4.652  30.141  1.00  0.82           N  
ATOM   4767  NH1 ARG A 611      -0.935   6.057  30.901  1.00  0.77           N  
ATOM   4768  NH2 ARG A 611      -0.751   5.594  28.663  1.00  0.76           N  
ATOM   4769  CZ  ARG A 611      -0.316   5.434  29.905  1.00  0.79           C  
ATOM   4770  N   ALA A 612       0.716  -1.108  32.562  1.00  0.94           N  
ATOM   4771  CA  ALA A 612      -0.346  -2.053  32.901  1.00  0.93           C  
ATOM   4772  C   ALA A 612      -1.047  -1.648  34.194  1.00  0.93           C  
ATOM   4773  CB  ALA A 612       0.218  -3.466  33.024  1.00  0.93           C  
ATOM   4774  O   ALA A 612      -0.394  -1.269  35.169  1.00  0.91           O  
ATOM   4775  N   THR A 613      -2.339  -1.691  34.137  1.00  0.91           N  
ATOM   4776  CA  THR A 613      -3.131  -1.510  35.348  1.00  0.91           C  
ATOM   4777  C   THR A 613      -3.315  -2.837  36.078  1.00  0.91           C  
ATOM   4778  CB  THR A 613      -4.509  -0.902  35.028  1.00  0.89           C  
ATOM   4779  O   THR A 613      -3.811  -3.806  35.499  1.00  0.90           O  
ATOM   4780  CG2 THR A 613      -5.301  -0.634  36.303  1.00  0.84           C  
ATOM   4781  OG1 THR A 613      -4.328   0.332  34.323  1.00  0.87           O  
ATOM   4782  N   LEU A 614      -2.892  -2.851  37.320  1.00  0.92           N  
ATOM   4783  CA  LEU A 614      -2.952  -4.052  38.146  1.00  0.92           C  
ATOM   4784  C   LEU A 614      -3.796  -3.812  39.393  1.00  0.91           C  
ATOM   4785  CB  LEU A 614      -1.544  -4.498  38.547  1.00  0.92           C  
ATOM   4786  O   LEU A 614      -3.782  -2.715  39.956  1.00  0.90           O  
ATOM   4787  CG  LEU A 614      -0.546  -4.700  37.406  1.00  0.91           C  
ATOM   4788  CD1 LEU A 614       0.796  -5.177  37.953  1.00  0.89           C  
ATOM   4789  CD2 LEU A 614      -1.095  -5.690  36.384  1.00  0.89           C  
ATOM   4790  N   SER A 615      -4.437  -4.870  39.810  1.00  0.92           N  
ATOM   4791  CA  SER A 615      -5.063  -4.901  41.127  1.00  0.92           C  
ATOM   4792  C   SER A 615      -4.091  -5.402  42.190  1.00  0.92           C  
ATOM   4793  CB  SER A 615      -6.311  -5.786  41.108  1.00  0.90           C  
ATOM   4794  O   SER A 615      -3.349  -6.359  41.958  1.00  0.91           O  
ATOM   4795  OG  SER A 615      -6.766  -5.984  39.781  1.00  0.84           O  
ATOM   4796  N   MET A 616      -4.127  -4.732  43.351  1.00  0.91           N  
ATOM   4797  CA  MET A 616      -3.387  -5.180  44.527  1.00  0.90           C  
ATOM   4798  C   MET A 616      -4.337  -5.679  45.611  1.00  0.90           C  
ATOM   4799  CB  MET A 616      -2.515  -4.049  45.077  1.00  0.89           C  
ATOM   4800  O   MET A 616      -5.373  -5.063  45.866  1.00  0.88           O  
ATOM   4801  CG  MET A 616      -1.460  -3.558  44.098  1.00  0.86           C  
ATOM   4802  SD  MET A 616      -0.127  -2.604  44.922  1.00  0.86           S  
ATOM   4803  CE  MET A 616       0.811  -3.957  45.685  1.00  0.78           C  
ATOM   4804  N   THR A 617      -3.947  -6.745  46.219  1.00  0.89           N  
ATOM   4805  CA  THR A 617      -4.672  -7.318  47.348  1.00  0.89           C  
ATOM   4806  C   THR A 617      -3.819  -7.282  48.612  1.00  0.89           C  
ATOM   4807  CB  THR A 617      -5.103  -8.767  47.057  1.00  0.88           C  
ATOM   4808  O   THR A 617      -2.648  -7.668  48.589  1.00  0.88           O  
ATOM   4809  CG2 THR A 617      -5.992  -9.310  48.171  1.00  0.84           C  
ATOM   4810  OG1 THR A 617      -5.828  -8.805  45.821  1.00  0.87           O  
ATOM   4811  N   TYR A 618      -4.475  -6.901  49.713  1.00  0.88           N  
ATOM   4812  CA  TYR A 618      -3.823  -6.821  51.015  1.00  0.88           C  
ATOM   4813  C   TYR A 618      -3.975  -8.129  51.783  1.00  0.88           C  
ATOM   4814  CB  TYR A 618      -4.400  -5.664  51.835  1.00  0.87           C  
ATOM   4815  O   TYR A 618      -5.092  -8.613  51.981  1.00  0.87           O  
ATOM   4816  CG  TYR A 618      -3.736  -5.481  53.178  1.00  0.86           C  
ATOM   4817  CD1 TYR A 618      -2.386  -5.152  53.271  1.00  0.84           C  
ATOM   4818  CD2 TYR A 618      -4.457  -5.639  54.357  1.00  0.84           C  
ATOM   4819  CE1 TYR A 618      -1.769  -4.985  54.506  1.00  0.84           C  
ATOM   4820  CE2 TYR A 618      -3.851  -5.474  55.598  1.00  0.85           C  
ATOM   4821  OH  TYR A 618      -1.903  -4.983  56.888  1.00  0.80           O  
ATOM   4822  CZ  TYR A 618      -2.509  -5.147  55.663  1.00  0.81           C  
ATOM   4823  N   ASN A 619      -2.905  -8.670  52.260  1.00  0.88           N  
ATOM   4824  CA  ASN A 619      -2.892  -9.768  53.221  1.00  0.88           C  
ATOM   4825  C   ASN A 619      -2.692  -9.263  54.647  1.00  0.88           C  
ATOM   4826  CB  ASN A 619      -1.806 -10.784  52.861  1.00  0.88           C  
ATOM   4827  O   ASN A 619      -1.573  -8.932  55.042  1.00  0.87           O  
ATOM   4828  CG  ASN A 619      -1.846 -12.018  53.742  1.00  0.89           C  
ATOM   4829  ND2 ASN A 619      -1.541 -13.172  53.161  1.00  0.90           N  
ATOM   4830  OD1 ASN A 619      -2.148 -11.934  54.935  1.00  0.89           O  
ATOM   4831  N   ALA A 620      -3.815  -9.357  55.485  1.00  0.86           N  
ATOM   4832  CA  ALA A 620      -3.860  -8.789  56.830  1.00  0.86           C  
ATOM   4833  C   ALA A 620      -2.924  -9.540  57.773  1.00  0.86           C  
ATOM   4834  CB  ALA A 620      -5.287  -8.814  57.371  1.00  0.85           C  
ATOM   4835  O   ALA A 620      -2.414  -8.966  58.738  1.00  0.85           O  
ATOM   4836  N   THR A 621      -2.685 -10.817  57.542  1.00  0.87           N  
ATOM   4837  CA  THR A 621      -1.804 -11.640  58.363  1.00  0.88           C  
ATOM   4838  C   THR A 621      -0.345 -11.243  58.156  1.00  0.88           C  
ATOM   4839  CB  THR A 621      -1.981 -13.136  58.044  1.00  0.88           C  
ATOM   4840  O   THR A 621       0.397 -11.058  59.123  1.00  0.87           O  
ATOM   4841  CG2 THR A 621      -1.194 -14.004  59.021  1.00  0.85           C  
ATOM   4842  OG1 THR A 621      -3.371 -13.476  58.134  1.00  0.89           O  
ATOM   4843  N   THR A 622       0.149 -11.056  56.852  1.00  0.89           N  
ATOM   4844  CA  THR A 622       1.533 -10.750  56.508  1.00  0.89           C  
ATOM   4845  C   THR A 622       1.759  -9.241  56.469  1.00  0.88           C  
ATOM   4846  CB  THR A 622       1.921 -11.365  55.151  1.00  0.89           C  
ATOM   4847  O   THR A 622       2.902  -8.779  56.467  1.00  0.87           O  
ATOM   4848  CG2 THR A 622       1.832 -12.887  55.192  1.00  0.87           C  
ATOM   4849  OG1 THR A 622       1.035 -10.873  54.139  1.00  0.90           O  
ATOM   4850  N   ARG A 623       0.607  -8.423  56.373  1.00  0.87           N  
ATOM   4851  CA  ARG A 623       0.572  -6.976  56.184  1.00  0.87           C  
ATOM   4852  C   ARG A 623       1.290  -6.573  54.901  1.00  0.87           C  
ATOM   4853  CB  ARG A 623       1.201  -6.262  57.383  1.00  0.85           C  
ATOM   4854  O   ARG A 623       1.977  -5.551  54.862  1.00  0.85           O  
ATOM   4855  CG  ARG A 623       0.474  -6.505  58.696  1.00  0.83           C  
ATOM   4856  CD  ARG A 623       1.070  -5.685  59.831  1.00  0.82           C  
ATOM   4857  NE  ARG A 623       0.326  -5.865  61.075  1.00  0.77           N  
ATOM   4858  NH1 ARG A 623       1.603  -4.376  62.296  1.00  0.73           N  
ATOM   4859  NH2 ARG A 623      -0.146  -5.477  63.289  1.00  0.70           N  
ATOM   4860  CZ  ARG A 623       0.596  -5.239  62.217  1.00  0.77           C  
ATOM   4861  N   VAL A 624       1.265  -7.336  53.828  1.00  0.88           N  
ATOM   4862  CA  VAL A 624       1.883  -7.147  52.520  1.00  0.89           C  
ATOM   4863  C   VAL A 624       0.801  -7.034  51.448  1.00  0.89           C  
ATOM   4864  CB  VAL A 624       2.853  -8.301  52.179  1.00  0.88           C  
ATOM   4865  O   VAL A 624      -0.123  -7.850  51.401  1.00  0.89           O  
ATOM   4866  CG1 VAL A 624       3.431  -8.123  50.776  1.00  0.88           C  
ATOM   4867  CG2 VAL A 624       3.972  -8.380  53.215  1.00  0.87           C  
ATOM   4868  N   TRP A 625       0.946  -6.137  50.605  1.00  0.88           N  
ATOM   4869  CA  TRP A 625       0.222  -5.998  49.345  1.00  0.90           C  
ATOM   4870  C   TRP A 625       0.923  -6.762  48.227  1.00  0.90           C  
ATOM   4871  CB  TRP A 625       0.085  -4.522  48.964  1.00  0.88           C  
ATOM   4872  O   TRP A 625       2.143  -6.668  48.072  1.00  0.89           O  
ATOM   4873  CG  TRP A 625      -0.765  -3.725  49.908  1.00  0.84           C  
ATOM   4874  CD1 TRP A 625      -0.377  -3.166  51.094  1.00  0.79           C  
ATOM   4875  CD2 TRP A 625      -2.149  -3.403  49.746  1.00  0.81           C  
ATOM   4876  CE2 TRP A 625      -2.536  -2.644  50.873  1.00  0.84           C  
ATOM   4877  CE3 TRP A 625      -3.101  -3.681  48.756  1.00  0.87           C  
ATOM   4878  NE1 TRP A 625      -1.438  -2.514  51.679  1.00  0.87           N  
ATOM   4879  CH2 TRP A 625      -4.748  -2.448  50.054  1.00  0.84           C  
ATOM   4880  CZ2 TRP A 625      -3.837  -2.161  51.037  1.00  0.85           C  
ATOM   4881  CZ3 TRP A 625      -4.395  -3.199  48.921  1.00  0.85           C  
ATOM   4882  N   THR A 626       0.156  -7.452  47.547  1.00  0.91           N  
ATOM   4883  CA  THR A 626       0.653  -8.169  46.378  1.00  0.92           C  
ATOM   4884  C   THR A 626      -0.206  -7.868  45.154  1.00  0.93           C  
ATOM   4885  CB  THR A 626       0.684  -9.688  46.626  1.00  0.91           C  
ATOM   4886  O   THR A 626      -1.436  -7.918  45.224  1.00  0.92           O  
ATOM   4887  CG2 THR A 626       1.276 -10.428  45.431  1.00  0.88           C  
ATOM   4888  OG1 THR A 626       1.480  -9.961  47.786  1.00  0.90           O  
ATOM   4889  N   SER A 627       0.385  -7.574  44.049  1.00  0.93           N  
ATOM   4890  CA  SER A 627      -0.311  -7.300  42.795  1.00  0.93           C  
ATOM   4891  C   SER A 627      -0.749  -8.592  42.113  1.00  0.94           C  
ATOM   4892  CB  SER A 627       0.581  -6.492  41.852  1.00  0.93           C  
ATOM   4893  O   SER A 627      -0.234  -9.669  42.422  1.00  0.93           O  
ATOM   4894  OG  SER A 627       1.638  -7.292  41.351  1.00  0.92           O  
ATOM   4895  N   SER A 628      -1.610  -8.517  41.185  1.00  0.95           N  
ATOM   4896  CA  SER A 628      -1.731  -9.516  40.128  1.00  0.95           C  
ATOM   4897  C   SER A 628      -0.453  -9.603  39.301  1.00  0.95           C  
ATOM   4898  CB  SER A 628      -2.916  -9.193  39.217  1.00  0.94           C  
ATOM   4899  O   SER A 628       0.404  -8.720  39.379  1.00  0.95           O  
ATOM   4900  OG  SER A 628      -2.770  -7.907  38.639  1.00  0.90           O  
ATOM   4901  N   ALA A 629      -0.303 -10.655  38.590  1.00  0.95           N  
ATOM   4902  CA  ALA A 629       0.882 -10.861  37.762  1.00  0.96           C  
ATOM   4903  C   ALA A 629       0.989  -9.790  36.681  1.00  0.96           C  
ATOM   4904  CB  ALA A 629       0.853 -12.251  37.130  1.00  0.95           C  
ATOM   4905  O   ALA A 629      -0.007  -9.441  36.043  1.00  0.95           O  
ATOM   4906  N   LEU A 630       2.176  -9.293  36.422  1.00  0.95           N  
ATOM   4907  CA  LEU A 630       2.474  -8.435  35.280  1.00  0.95           C  
ATOM   4908  C   LEU A 630       2.223  -9.170  33.968  1.00  0.94           C  
ATOM   4909  CB  LEU A 630       3.925  -7.949  35.338  1.00  0.94           C  
ATOM   4910  O   LEU A 630       2.630 -10.323  33.810  1.00  0.93           O  
ATOM   4911  CG  LEU A 630       4.273  -6.989  36.476  1.00  0.90           C  
ATOM   4912  CD1 LEU A 630       5.786  -6.836  36.596  1.00  0.85           C  
ATOM   4913  CD2 LEU A 630       3.610  -5.634  36.255  1.00  0.85           C  
ATOM   4914  N   PRO A 631       1.571  -8.544  32.967  1.00  0.95           N  
ATOM   4915  CA  PRO A 631       1.308  -9.194  31.682  1.00  0.95           C  
ATOM   4916  C   PRO A 631       2.550  -9.278  30.797  1.00  0.95           C  
ATOM   4917  CB  PRO A 631       0.243  -8.297  31.045  1.00  0.95           C  
ATOM   4918  O   PRO A 631       2.492  -9.831  29.696  1.00  0.93           O  
ATOM   4919  CG  PRO A 631       0.521  -6.932  31.586  1.00  0.95           C  
ATOM   4920  CD  PRO A 631       0.993  -7.068  33.005  1.00  0.95           C  
ATOM   4921  N   TRP A 632       3.685  -8.792  31.265  1.00  0.94           N  
ATOM   4922  CA  TRP A 632       4.981  -8.775  30.594  1.00  0.95           C  
ATOM   4923  C   TRP A 632       6.116  -8.943  31.598  1.00  0.92           C  
ATOM   4924  CB  TRP A 632       5.164  -7.472  29.812  1.00  0.93           C  
ATOM   4925  O   TRP A 632       5.905  -8.830  32.808  1.00  0.87           O  
ATOM   4926  CG  TRP A 632       4.798  -6.240  30.584  1.00  0.88           C  
ATOM   4927  CD1 TRP A 632       3.630  -5.534  30.503  1.00  0.81           C  
ATOM   4928  CD2 TRP A 632       5.607  -5.567  31.553  1.00  0.83           C  
ATOM   4929  CE2 TRP A 632       4.866  -4.459  32.020  1.00  0.86           C  
ATOM   4930  CE3 TRP A 632       6.889  -5.794  32.072  1.00  0.83           C  
ATOM   4931  NE1 TRP A 632       3.665  -4.461  31.364  1.00  0.89           N  
ATOM   4932  CH2 TRP A 632       6.622  -3.824  33.475  1.00  0.86           C  
ATOM   4933  CZ2 TRP A 632       5.366  -3.579  32.983  1.00  0.88           C  
ATOM   4934  CZ3 TRP A 632       7.384  -4.917  33.031  1.00  0.87           C  
ATOM   4935  N   LEU A 633       7.362  -9.276  31.159  1.00  0.93           N  
ATOM   4936  CA  LEU A 633       8.549  -9.388  32.000  1.00  0.94           C  
ATOM   4937  C   LEU A 633       9.381  -8.111  31.939  1.00  0.93           C  
ATOM   4938  CB  LEU A 633       9.399 -10.586  31.570  1.00  0.92           C
[truncated: 111,083 more chars]
