# Supplementary material for: DepoScope: Accurate phage depolymerase annotation and domain delineation using large language models
Source: PLoS Comput Biol. 2024 Aug 5;20(8):e1011831. doi: 10.1371/journal.pcbi.1011831 (PMC11326577; doi:10.1371/journal.pcbi.1011831)
Supplement: S1 Data — (ZIP) [file pcbi.1011831.s003.zip › FN_FP_deposcope_032024/False_positives/GQ413937.1__ACY66694.pdb]

PARENT N/A
ATOM      1  N   MET A   1     -12.433  -9.724 -59.196  1.00  0.84           N  
ATOM      2  CA  MET A   1     -12.568 -10.203 -57.823  1.00  0.88           C  
ATOM      3  C   MET A   1     -11.357 -11.035 -57.415  1.00  0.88           C  
ATOM      4  CB  MET A   1     -13.847 -11.027 -57.663  1.00  0.83           C  
ATOM      5  O   MET A   1     -11.080 -12.073 -58.019  1.00  0.86           O  
ATOM      6  CG  MET A   1     -14.252 -11.257 -56.216  1.00  0.76           C  
ATOM      7  SD  MET A   1     -15.875 -12.099 -56.066  1.00  0.80           S  
ATOM      8  CE  MET A   1     -16.132 -11.982 -54.273  1.00  0.73           C  
ATOM      9  N   ALA A   2     -10.665 -10.609 -56.467  1.00  0.86           N  
ATOM     10  CA  ALA A   2      -9.528 -11.355 -55.934  1.00  0.88           C  
ATOM     11  C   ALA A   2      -9.930 -12.158 -54.700  1.00  0.90           C  
ATOM     12  CB  ALA A   2      -8.380 -10.407 -55.598  1.00  0.86           C  
ATOM     13  O   ALA A   2     -10.698 -11.679 -53.863  1.00  0.90           O  
ATOM     14  N   LEU A   3      -9.560 -13.435 -54.637  1.00  0.92           N  
ATOM     15  CA  LEU A   3      -9.565 -14.182 -53.384  1.00  0.93           C  
ATOM     16  C   LEU A   3      -8.463 -13.688 -52.453  1.00  0.93           C  
ATOM     17  CB  LEU A   3      -9.389 -15.679 -53.651  1.00  0.92           C  
ATOM     18  O   LEU A   3      -7.279 -13.757 -52.793  1.00  0.92           O  
ATOM     19  CG  LEU A   3      -9.527 -16.605 -52.442  1.00  0.91           C  
ATOM     20  CD1 LEU A   3     -10.965 -16.606 -51.936  1.00  0.89           C  
ATOM     21  CD2 LEU A   3      -9.078 -18.018 -52.796  1.00  0.89           C  
ATOM     22  N   VAL A   4      -8.793 -13.197 -51.302  1.00  0.92           N  
ATOM     23  CA  VAL A   4      -7.901 -12.718 -50.252  1.00  0.93           C  
ATOM     24  C   VAL A   4      -8.060 -13.584 -49.004  1.00  0.93           C  
ATOM     25  CB  VAL A   4      -8.170 -11.235 -49.910  1.00  0.91           C  
ATOM     26  O   VAL A   4      -9.171 -14.001 -48.668  1.00  0.93           O  
ATOM     27  CG1 VAL A   4      -7.178 -10.734 -48.863  1.00  0.82           C  
ATOM     28  CG2 VAL A   4      -8.100 -10.377 -51.171  1.00  0.81           C  
ATOM     29  N   SER A   5      -6.961 -13.863 -48.316  1.00  0.93           N  
ATOM     30  CA  SER A   5      -6.941 -14.541 -47.024  1.00  0.93           C  
ATOM     31  C   SER A   5      -6.019 -13.828 -46.040  1.00  0.93           C  
ATOM     32  CB  SER A   5      -6.498 -15.995 -47.187  1.00  0.92           C  
ATOM     33  O   SER A   5      -4.979 -13.294 -46.431  1.00  0.92           O  
ATOM     34  OG  SER A   5      -5.180 -16.065 -47.703  1.00  0.85           O  
ATOM     35  N   GLN A   6      -6.365 -13.775 -44.856  1.00  0.93           N  
ATOM     36  CA  GLN A   6      -5.576 -13.257 -43.743  1.00  0.93           C  
ATOM     37  C   GLN A   6      -5.475 -14.282 -42.617  1.00  0.93           C  
ATOM     38  CB  GLN A   6      -6.182 -11.956 -43.216  1.00  0.91           C  
ATOM     39  O   GLN A   6      -6.476 -14.891 -42.233  1.00  0.93           O  
ATOM     40  CG  GLN A   6      -5.323 -11.257 -42.170  1.00  0.81           C  
ATOM     41  CD  GLN A   6      -5.729  -9.812 -41.948  1.00  0.76           C  
ATOM     42  NE2 GLN A   6      -5.087  -9.157 -40.987  1.00  0.70           N  
ATOM     43  OE1 GLN A   6      -6.611  -9.288 -42.636  1.00  0.76           O  
ATOM     44  N   SER A   7      -4.308 -14.492 -42.119  1.00  0.93           N  
ATOM     45  CA  SER A   7      -4.012 -15.330 -40.961  1.00  0.93           C  
ATOM     46  C   SER A   7      -3.533 -14.491 -39.781  1.00  0.92           C  
ATOM     47  CB  SER A   7      -2.956 -16.379 -41.314  1.00  0.91           C  
ATOM     48  O   SER A   7      -2.637 -13.657 -39.928  1.00  0.91           O  
ATOM     49  OG  SER A   7      -2.753 -17.271 -40.231  1.00  0.78           O  
ATOM     50  N   ILE A   8      -4.088 -14.727 -38.642  1.00  0.92           N  
ATOM     51  CA  ILE A   8      -3.692 -14.211 -37.336  1.00  0.92           C  
ATOM     52  C   ILE A   8      -3.041 -15.325 -36.518  1.00  0.92           C  
ATOM     53  CB  ILE A   8      -4.897 -13.620 -36.572  1.00  0.91           C  
ATOM     54  O   ILE A   8      -3.719 -16.250 -36.066  1.00  0.90           O  
ATOM     55  CG1 ILE A   8      -5.588 -12.543 -37.416  1.00  0.88           C  
ATOM     56  CG2 ILE A   8      -4.455 -13.055 -35.219  1.00  0.88           C  
ATOM     57  CD1 ILE A   8      -6.961 -12.136 -36.898  1.00  0.85           C  
ATOM     58  N   LYS A   9      -1.765 -15.281 -36.396  1.00  0.91           N  
ATOM     59  CA  LYS A   9      -0.942 -16.378 -35.896  1.00  0.91           C  
ATOM     60  C   LYS A   9      -1.136 -16.572 -34.395  1.00  0.90           C  
ATOM     61  CB  LYS A   9       0.535 -16.125 -36.205  1.00  0.89           C  
ATOM     62  O   LYS A   9      -1.021 -17.690 -33.889  1.00  0.89           O  
ATOM     63  CG  LYS A   9       0.880 -16.203 -37.685  1.00  0.86           C  
ATOM     64  CD  LYS A   9       2.370 -15.992 -37.924  1.00  0.85           C  
ATOM     65  CE  LYS A   9       2.712 -16.044 -39.406  1.00  0.82           C  
ATOM     66  NZ  LYS A   9       4.164 -15.790 -39.649  1.00  0.80           N  
ATOM     67  N   ASN A  10      -1.444 -15.506 -33.700  1.00  0.90           N  
ATOM     68  CA  ASN A  10      -1.579 -15.557 -32.248  1.00  0.91           C  
ATOM     69  C   ASN A  10      -2.606 -14.547 -31.745  1.00  0.91           C  
ATOM     70  CB  ASN A  10      -0.227 -15.320 -31.574  1.00  0.88           C  
ATOM     71  O   ASN A  10      -2.511 -13.356 -32.047  1.00  0.90           O  
ATOM     72  CG  ASN A  10      -0.255 -15.618 -30.088  1.00  0.77           C  
ATOM     73  ND2 ASN A  10       0.901 -15.957 -29.529  1.00  0.70           N  
ATOM     74  OD1 ASN A  10      -1.306 -15.545 -29.447  1.00  0.69           O  
ATOM     75  N   LEU A  11      -3.558 -14.922 -30.884  1.00  0.92           N  
ATOM     76  CA  LEU A  11      -4.596 -14.083 -30.295  1.00  0.92           C  
ATOM     77  C   LEU A  11      -4.153 -13.540 -28.941  1.00  0.91           C  
ATOM     78  CB  LEU A  11      -5.899 -14.872 -30.141  1.00  0.91           C  
ATOM     79  O   LEU A  11      -4.852 -13.713 -27.940  1.00  0.87           O  
ATOM     80  CG  LEU A  11      -6.605 -15.275 -31.437  1.00  0.89           C  
ATOM     81  CD1 LEU A  11      -7.877 -16.057 -31.126  1.00  0.85           C  
ATOM     82  CD2 LEU A  11      -6.920 -14.045 -32.280  1.00  0.85           C  
ATOM     83  N   LYS A  12      -3.035 -12.801 -28.946  1.00  0.91           N  
ATOM     84  CA  LYS A  12      -2.419 -12.251 -27.742  1.00  0.92           C  
ATOM     85  C   LYS A  12      -2.853 -10.806 -27.514  1.00  0.91           C  
ATOM     86  CB  LYS A  12      -0.895 -12.332 -27.833  1.00  0.90           C  
ATOM     87  O   LYS A  12      -2.527 -10.209 -26.486  1.00  0.89           O  
ATOM     88  CG  LYS A  12      -0.293 -11.461 -28.926  1.00  0.87           C  
ATOM     89  CD  LYS A  12       1.227 -11.561 -28.948  1.00  0.85           C  
ATOM     90  CE  LYS A  12       1.834 -10.653 -30.008  1.00  0.84           C  
ATOM     91  NZ  LYS A  12       3.326 -10.701 -29.991  1.00  0.81           N  
ATOM     92  N   GLY A  13      -3.626 -10.187 -28.435  1.00  0.90           N  
ATOM     93  CA  GLY A  13      -3.879  -8.756 -28.492  1.00  0.91           C  
ATOM     94  C   GLY A  13      -4.948  -8.300 -27.517  1.00  0.91           C  
ATOM     95  O   GLY A  13      -5.141  -7.099 -27.317  1.00  0.90           O  
ATOM     96  N   GLY A  14      -5.677  -9.172 -26.876  1.00  0.93           N  
ATOM     97  CA  GLY A  14      -6.774  -8.818 -25.989  1.00  0.93           C  
ATOM     98  C   GLY A  14      -7.887  -8.063 -26.689  1.00  0.93           C  
ATOM     99  O   GLY A  14      -8.343  -8.470 -27.760  1.00  0.91           O  
ATOM    100  N   ILE A  15      -8.346  -6.931 -26.040  1.00  0.93           N  
ATOM    101  CA  ILE A  15      -9.472  -6.178 -26.581  1.00  0.94           C  
ATOM    102  C   ILE A  15      -9.007  -4.785 -27.002  1.00  0.91           C  
ATOM    103  CB  ILE A  15     -10.626  -6.072 -25.558  1.00  0.91           C  
ATOM    104  O   ILE A  15      -8.071  -4.234 -26.418  1.00  0.89           O  
ATOM    105  CG1 ILE A  15     -10.153  -5.345 -24.294  1.00  0.68           C  
ATOM    106  CG2 ILE A  15     -11.176  -7.460 -25.218  1.00  0.66           C  
ATOM    107  CD1 ILE A  15     -11.278  -4.959 -23.344  1.00  0.67           C  
ATOM    108  N   SER A  16      -9.710  -4.187 -27.948  1.00  0.92           N  
ATOM    109  CA  SER A  16      -9.607  -2.776 -28.307  1.00  0.92           C  
ATOM    110  C   SER A  16     -10.976  -2.185 -28.627  1.00  0.90           C  
ATOM    111  CB  SER A  16      -8.672  -2.594 -29.503  1.00  0.91           C  
ATOM    112  O   SER A  16     -11.791  -2.822 -29.297  1.00  0.88           O  
ATOM    113  OG  SER A  16      -8.582  -1.228 -29.868  1.00  0.89           O  
ATOM    114  N   GLN A  17     -11.205  -0.946 -28.167  1.00  0.90           N  
ATOM    115  CA  GLN A  17     -12.415  -0.178 -28.439  1.00  0.89           C  
ATOM    116  C   GLN A  17     -12.136   0.963 -29.413  1.00  0.87           C  
ATOM    117  CB  GLN A  17     -13.005   0.372 -27.140  1.00  0.86           C  
ATOM    118  O   GLN A  17     -12.991   1.824 -29.630  1.00  0.82           O  
ATOM    119  CG  GLN A  17     -13.554  -0.701 -26.210  1.00  0.76           C  
ATOM    120  CD  GLN A  17     -14.179  -0.126 -24.953  1.00  0.71           C  
ATOM    121  NE2 GLN A  17     -15.094  -0.876 -24.349  1.00  0.66           N  
ATOM    122  OE1 GLN A  17     -13.841   0.984 -24.528  1.00  0.73           O  
ATOM    123  N   GLN A  18     -10.944   0.984 -29.988  1.00  0.88           N  
ATOM    124  CA  GLN A  18     -10.642   1.901 -31.082  1.00  0.89           C  
ATOM    125  C   GLN A  18     -11.506   1.603 -32.304  1.00  0.88           C  
ATOM    126  CB  GLN A  18      -9.161   1.826 -31.454  1.00  0.86           C  
ATOM    127  O   GLN A  18     -11.992   0.482 -32.468  1.00  0.86           O  
ATOM    128  CG  GLN A  18      -8.229   2.384 -30.387  1.00  0.80           C  
ATOM    129  CD  GLN A  18      -6.766   2.281 -30.772  1.00  0.76           C  
ATOM    130  NE2 GLN A  18      -5.936   3.138 -30.187  1.00  0.74           N  
ATOM    131  OE1 GLN A  18      -6.384   1.436 -31.589  1.00  0.78           O  
ATOM    132  N   PRO A  19     -11.650   2.618 -33.145  1.00  0.87           N  
ATOM    133  CA  PRO A  19     -12.260   2.305 -34.440  1.00  0.88           C  
ATOM    134  C   PRO A  19     -11.615   1.100 -35.120  1.00  0.88           C  
ATOM    135  CB  PRO A  19     -12.029   3.580 -35.255  1.00  0.87           C  
ATOM    136  O   PRO A  19     -10.389   0.964 -35.111  1.00  0.88           O  
ATOM    137  CG  PRO A  19     -11.924   4.670 -34.238  1.00  0.86           C  
ATOM    138  CD  PRO A  19     -11.218   4.128 -33.029  1.00  0.86           C  
ATOM    139  N   GLU A  20     -12.396   0.277 -35.631  1.00  0.87           N  
ATOM    140  CA  GLU A  20     -12.006  -1.024 -36.165  1.00  0.88           C  
ATOM    141  C   GLU A  20     -10.864  -0.889 -37.169  1.00  0.87           C  
ATOM    142  CB  GLU A  20     -13.203  -1.719 -36.820  1.00  0.85           C  
ATOM    143  O   GLU A  20     -10.022  -1.782 -37.282  1.00  0.86           O  
ATOM    144  CG  GLU A  20     -14.285  -2.136 -35.835  1.00  0.79           C  
ATOM    145  CD  GLU A  20     -15.461  -2.837 -36.498  1.00  0.76           C  
ATOM    146  OE1 GLU A  20     -15.608  -2.735 -37.737  1.00  0.76           O  
ATOM    147  OE2 GLU A  20     -16.242  -3.492 -35.772  1.00  0.74           O  
ATOM    148  N   ILE A  21     -10.770   0.208 -37.849  1.00  0.85           N  
ATOM    149  CA  ILE A  21      -9.774   0.523 -38.867  1.00  0.86           C  
ATOM    150  C   ILE A  21      -8.404   0.691 -38.213  1.00  0.85           C  
ATOM    151  CB  ILE A  21     -10.152   1.797 -39.654  1.00  0.82           C  
ATOM    152  O   ILE A  21      -7.376   0.385 -38.823  1.00  0.83           O  
ATOM    153  CG1 ILE A  21      -9.208   1.988 -40.847  1.00  0.70           C  
ATOM    154  CG2 ILE A  21     -10.132   3.024 -38.738  1.00  0.69           C  
ATOM    155  CD1 ILE A  21      -9.658   3.064 -41.826  1.00  0.67           C  
ATOM    156  N   LEU A  22      -8.390   1.042 -36.924  1.00  0.86           N  
ATOM    157  CA  LEU A  22      -7.165   1.314 -36.178  1.00  0.87           C  
ATOM    158  C   LEU A  22      -6.773   0.114 -35.322  1.00  0.86           C  
ATOM    159  CB  LEU A  22      -7.339   2.552 -35.294  1.00  0.86           C  
ATOM    160  O   LEU A  22      -5.671   0.073 -34.771  1.00  0.85           O  
ATOM    161  CG  LEU A  22      -7.610   3.870 -36.020  1.00  0.85           C  
ATOM    162  CD1 LEU A  22      -7.735   5.012 -35.017  1.00  0.83           C  
ATOM    163  CD2 LEU A  22      -6.507   4.160 -37.033  1.00  0.84           C  
ATOM    164  N   ARG A  23      -7.574  -0.870 -35.173  1.00  0.88           N  
ATOM    165  CA  ARG A  23      -7.309  -2.041 -34.343  1.00  0.89           C  
ATOM    166  C   ARG A  23      -6.284  -2.958 -35.002  1.00  0.88           C  
ATOM    167  CB  ARG A  23      -8.603  -2.811 -34.071  1.00  0.88           C  
ATOM    168  O   ARG A  23      -6.316  -3.163 -36.217  1.00  0.86           O  
ATOM    169  CG  ARG A  23      -9.585  -2.070 -33.178  1.00  0.87           C  
ATOM    170  CD  ARG A  23     -10.812  -2.915 -32.865  1.00  0.86           C  
ATOM    171  NE  ARG A  23     -11.827  -2.148 -32.149  1.00  0.85           N  
ATOM    172  NH1 ARG A  23     -13.573  -3.560 -32.689  1.00  0.82           N  
ATOM    173  NH2 ARG A  23     -13.952  -1.702 -31.402  1.00  0.80           N  
ATOM    174  CZ  ARG A  23     -13.115  -2.472 -32.082  1.00  0.84           C  
ATOM    175  N   TYR A  24      -5.471  -3.571 -34.240  1.00  0.86           N  
ATOM    176  CA  TYR A  24      -4.611  -4.648 -34.718  1.00  0.87           C  
ATOM    177  C   TYR A  24      -5.421  -5.907 -35.003  1.00  0.87           C  
ATOM    178  CB  TYR A  24      -3.514  -4.954 -33.694  1.00  0.85           C  
ATOM    179  O   TYR A  24      -6.448  -6.150 -34.365  1.00  0.86           O  
ATOM    180  CG  TYR A  24      -2.555  -3.810 -33.472  1.00  0.82           C  
ATOM    181  CD1 TYR A  24      -1.732  -3.355 -34.500  1.00  0.79           C  
ATOM    182  CD2 TYR A  24      -2.469  -3.182 -32.234  1.00  0.79           C  
ATOM    183  CE1 TYR A  24      -0.845  -2.302 -34.299  1.00  0.79           C  
ATOM    184  CE2 TYR A  24      -1.586  -2.128 -32.022  1.00  0.80           C  
ATOM    185  OH  TYR A  24       0.096  -0.653 -32.855  1.00  0.73           O  
ATOM    186  CZ  TYR A  24      -0.780  -1.696 -33.059  1.00  0.76           C  
ATOM    187  N   PRO A  25      -5.043  -6.737 -35.907  1.00  0.87           N  
ATOM    188  CA  PRO A  25      -5.814  -7.910 -36.325  1.00  0.88           C  
ATOM    189  C   PRO A  25      -6.058  -8.893 -35.182  1.00  0.88           C  
ATOM    190  CB  PRO A  25      -4.938  -8.540 -37.410  1.00  0.86           C  
ATOM    191  O   PRO A  25      -7.062  -9.611 -35.184  1.00  0.88           O  
ATOM    192  CG  PRO A  25      -4.173  -7.397 -37.995  1.00  0.84           C  
ATOM    193  CD  PRO A  25      -3.835  -6.435 -36.892  1.00  0.84           C  
ATOM    194  N   GLU A  26      -5.223  -8.909 -34.171  1.00  0.89           N  
ATOM    195  CA  GLU A  26      -5.257  -9.855 -33.059  1.00  0.90           C  
ATOM    196  C   GLU A  26      -6.156  -9.351 -31.933  1.00  0.91           C  
ATOM    197  CB  GLU A  26      -3.844 -10.112 -32.528  1.00  0.87           C  
ATOM    198  O   GLU A  26      -6.393 -10.063 -30.955  1.00  0.90           O  
ATOM    199  CG  GLU A  26      -3.206  -8.899 -31.865  1.00  0.81           C  
ATOM    200  CD  GLU A  26      -2.401  -8.043 -32.830  1.00  0.77           C  
ATOM    201  OE1 GLU A  26      -2.675  -8.083 -34.051  1.00  0.77           O  
ATOM    202  OE2 GLU A  26      -1.488  -7.328 -32.361  1.00  0.75           O  
ATOM    203  N   GLN A  27      -6.618  -8.119 -32.013  1.00  0.91           N  
ATOM    204  CA  GLN A  27      -7.465  -7.528 -30.982  1.00  0.92           C  
ATOM    205  C   GLN A  27      -8.937  -7.848 -31.230  1.00  0.92           C  
ATOM    206  CB  GLN A  27      -7.261  -6.013 -30.922  1.00  0.91           C  
ATOM    207  O   GLN A  27      -9.442  -7.656 -32.338  1.00  0.91           O  
ATOM    208  CG  GLN A  27      -5.895  -5.598 -30.392  1.00  0.91           C  
ATOM    209  CD  GLN A  27      -5.672  -4.099 -30.456  1.00  0.89           C  
ATOM    210  NE2 GLN A  27      -4.810  -3.590 -29.581  1.00  0.90           N  
ATOM    211  OE1 GLN A  27      -6.267  -3.404 -31.285  1.00  0.89           O  
ATOM    212  N   GLY A  28      -9.600  -8.296 -30.214  1.00  0.94           N  
ATOM    213  CA  GLY A  28     -11.037  -8.517 -30.206  1.00  0.95           C  
ATOM    214  C   GLY A  28     -11.825  -7.299 -29.760  1.00  0.94           C  
ATOM    215  O   GLY A  28     -11.243  -6.284 -29.372  1.00  0.94           O  
ATOM    216  N   THR A  29     -13.133  -7.399 -29.767  1.00  0.94           N  
ATOM    217  CA  THR A  29     -14.057  -6.402 -29.238  1.00  0.94           C  
ATOM    218  C   THR A  29     -14.430  -6.722 -27.794  1.00  0.94           C  
ATOM    219  CB  THR A  29     -15.334  -6.314 -30.094  1.00  0.93           C  
ATOM    220  O   THR A  29     -14.697  -5.817 -27.000  1.00  0.93           O  
ATOM    221  CG2 THR A  29     -15.038  -5.716 -31.465  1.00  0.80           C  
ATOM    222  OG1 THR A  29     -15.879  -7.628 -30.265  1.00  0.81           O  
ATOM    223  N   LEU A  30     -14.436  -7.939 -27.424  1.00  0.95           N  
ATOM    224  CA  LEU A  30     -14.765  -8.441 -26.095  1.00  0.96           C  
ATOM    225  C   LEU A  30     -13.891  -9.638 -25.735  1.00  0.96           C  
ATOM    226  CB  LEU A  30     -16.243  -8.833 -26.020  1.00  0.95           C  
ATOM    227  O   LEU A  30     -13.657 -10.515 -26.569  1.00  0.96           O  
ATOM    228  CG  LEU A  30     -16.746  -9.323 -24.661  1.00  0.93           C  
ATOM    229  CD1 LEU A  30     -16.779  -8.172 -23.662  1.00  0.91           C  
ATOM    230  CD2 LEU A  30     -18.126  -9.958 -24.799  1.00  0.91           C  
ATOM    231  N   GLN A  31     -13.420  -9.703 -24.540  1.00  0.97           N  
ATOM    232  CA  GLN A  31     -12.744 -10.845 -23.932  1.00  0.97           C  
ATOM    233  C   GLN A  31     -13.135 -10.998 -22.465  1.00  0.97           C  
ATOM    234  CB  GLN A  31     -11.227 -10.701 -24.059  1.00  0.96           C  
ATOM    235  O   GLN A  31     -12.648 -10.259 -21.607  1.00  0.96           O  
ATOM    236  CG  GLN A  31     -10.449 -11.898 -23.530  1.00  0.95           C  
ATOM    237  CD  GLN A  31      -8.952 -11.762 -23.732  1.00  0.93           C  
ATOM    238  NE2 GLN A  31      -8.178 -12.208 -22.749  1.00  0.92           N  
ATOM    239  OE1 GLN A  31      -8.495 -11.261 -24.764  1.00  0.92           O  
ATOM    240  N   VAL A  32     -14.009 -11.937 -22.168  1.00  0.97           N  
ATOM    241  CA  VAL A  32     -14.500 -12.274 -20.836  1.00  0.98           C  
ATOM    242  C   VAL A  32     -13.925 -13.619 -20.397  1.00  0.98           C  
ATOM    243  CB  VAL A  32     -16.044 -12.316 -20.794  1.00  0.97           C  
ATOM    244  O   VAL A  32     -13.998 -14.603 -21.136  1.00  0.97           O  
ATOM    245  CG1 VAL A  32     -16.540 -12.562 -19.370  1.00  0.95           C  
ATOM    246  CG2 VAL A  32     -16.628 -11.019 -21.350  1.00  0.95           C  
ATOM    247  N   ASN A  33     -13.312 -13.601 -19.231  1.00  0.97           N  
ATOM    248  CA  ASN A  33     -12.720 -14.764 -18.578  1.00  0.97           C  
ATOM    249  C   ASN A  33     -11.678 -15.437 -19.467  1.00  0.97           C  
ATOM    250  CB  ASN A  33     -13.805 -15.767 -18.179  1.00  0.97           C  
ATOM    251  O   ASN A  33     -11.483 -16.651 -19.393  1.00  0.96           O  
ATOM    252  CG  ASN A  33     -14.664 -15.272 -17.032  1.00  0.96           C  
ATOM    253  ND2 ASN A  33     -15.937 -15.652 -17.038  1.00  0.94           N  
ATOM    254  OD1 ASN A  33     -14.188 -14.554 -16.149  1.00  0.94           O  
ATOM    255  N   GLY A  34     -11.078 -14.666 -20.367  1.00  0.97           N  
ATOM    256  CA  GLY A  34      -9.943 -15.050 -21.190  1.00  0.96           C  
ATOM    257  C   GLY A  34      -8.607 -14.675 -20.577  1.00  0.96           C  
ATOM    258  O   GLY A  34      -8.520 -13.721 -19.802  1.00  0.95           O  
ATOM    259  N   TRP A  35      -7.604 -15.385 -20.922  1.00  0.95           N  
ATOM    260  CA  TRP A  35      -6.197 -15.149 -20.617  1.00  0.95           C  
ATOM    261  C   TRP A  35      -5.347 -15.217 -21.881  1.00  0.93           C  
ATOM    262  CB  TRP A  35      -5.691 -16.168 -19.592  1.00  0.94           C  
ATOM    263  O   TRP A  35      -5.133 -16.297 -22.436  1.00  0.90           O  
ATOM    264  CG  TRP A  35      -4.256 -15.977 -19.201  1.00  0.92           C  
ATOM    265  CD1 TRP A  35      -3.182 -16.710 -19.626  1.00  0.87           C  
ATOM    266  CD2 TRP A  35      -3.739 -14.991 -18.303  1.00  0.88           C  
ATOM    267  CE2 TRP A  35      -2.341 -15.184 -18.230  1.00  0.90           C  
ATOM    268  CE3 TRP A  35      -4.322 -13.961 -17.553  1.00  0.86           C  
ATOM    269  NE1 TRP A  35      -2.028 -16.238 -19.045  1.00  0.88           N  
ATOM    270  CH2 TRP A  35      -2.114 -13.383 -16.712  1.00  0.86           C  
ATOM    271  CZ2 TRP A  35      -1.518 -14.383 -17.435  1.00  0.87           C  
ATOM    272  CZ3 TRP A  35      -3.500 -13.165 -16.763  1.00  0.86           C  
ATOM    273  N   SER A  36      -4.924 -14.091 -22.340  1.00  0.94           N  
ATOM    274  CA  SER A  36      -4.086 -14.010 -23.532  1.00  0.93           C  
ATOM    275  C   SER A  36      -2.617 -14.238 -23.191  1.00  0.91           C  
ATOM    276  CB  SER A  36      -4.255 -12.653 -24.216  1.00  0.91           C  
ATOM    277  O   SER A  36      -2.075 -13.588 -22.295  1.00  0.89           O  
ATOM    278  OG  SER A  36      -5.609 -12.435 -24.572  1.00  0.81           O  
ATOM    279  N   SER A  37      -1.977 -15.146 -23.965  1.00  0.90           N  
ATOM    280  CA  SER A  37      -0.569 -15.501 -23.821  1.00  0.89           C  
ATOM    281  C   SER A  37       0.151 -15.463 -25.164  1.00  0.88           C  
ATOM    282  CB  SER A  37      -0.427 -16.890 -23.196  1.00  0.87           C  
ATOM    283  O   SER A  37      -0.403 -15.882 -26.183  1.00  0.86           O  
ATOM    284  OG  SER A  37       0.933 -17.283 -23.147  1.00  0.80           O  
ATOM    285  N   GLU A  38       1.350 -15.076 -25.203  1.00  0.86           N  
ATOM    286  CA  GLU A  38       2.132 -15.018 -26.434  1.00  0.85           C  
ATOM    287  C   GLU A  38       2.394 -16.415 -26.989  1.00  0.84           C  
ATOM    288  CB  GLU A  38       3.458 -14.290 -26.195  1.00  0.83           C  
ATOM    289  O   GLU A  38       2.416 -16.612 -28.205  1.00  0.81           O  
ATOM    290  CG  GLU A  38       4.277 -14.074 -27.459  1.00  0.74           C  
ATOM    291  CD  GLU A  38       5.493 -13.188 -27.242  1.00  0.71           C  
ATOM    292  OE1 GLU A  38       5.841 -12.911 -26.071  1.00  0.69           O  
ATOM    293  OE2 GLU A  38       6.102 -12.765 -28.250  1.00  0.65           O  
ATOM    294  N   THR A  39       2.543 -17.273 -26.113  1.00  0.85           N  
ATOM    295  CA  THR A  39       2.968 -18.610 -26.510  1.00  0.84           C  
ATOM    296  C   THR A  39       1.763 -19.527 -26.701  1.00  0.84           C  
ATOM    297  CB  THR A  39       3.924 -19.224 -25.470  1.00  0.82           C  
ATOM    298  O   THR A  39       1.766 -20.388 -27.584  1.00  0.82           O  
ATOM    299  CG2 THR A  39       5.270 -18.507 -25.468  1.00  0.73           C  
ATOM    300  OG1 THR A  39       3.336 -19.117 -24.168  1.00  0.75           O  
ATOM    301  N   GLU A  40       0.701 -19.267 -26.057  1.00  0.87           N  
ATOM    302  CA  GLU A  40      -0.405 -20.218 -25.991  1.00  0.88           C  
ATOM    303  C   GLU A  40      -1.666 -19.642 -26.628  1.00  0.88           C  
ATOM    304  CB  GLU A  40      -0.684 -20.618 -24.539  1.00  0.86           C  
ATOM    305  O   GLU A  40      -2.668 -20.345 -26.777  1.00  0.87           O  
ATOM    306  CG  GLU A  40       0.482 -21.321 -23.860  1.00  0.82           C  
ATOM    307  CD  GLU A  40       0.243 -21.591 -22.383  1.00  0.79           C  
ATOM    308  OE1 GLU A  40      -0.454 -20.785 -21.725  1.00  0.78           O  
ATOM    309  OE2 GLU A  40       0.757 -22.615 -21.880  1.00  0.76           O  
ATOM    310  N   GLY A  41      -1.607 -18.450 -26.953  1.00  0.91           N  
ATOM    311  CA  GLY A  41      -2.741 -17.741 -27.526  1.00  0.92           C  
ATOM    312  C   GLY A  41      -3.782 -17.349 -26.495  1.00  0.93           C  
ATOM    313  O   GLY A  41      -3.439 -16.927 -25.389  1.00  0.93           O  
ATOM    314  N   LEU A  42      -4.968 -17.384 -26.878  1.00  0.95           N  
ATOM    315  CA  LEU A  42      -6.122 -17.079 -26.040  1.00  0.95           C  
ATOM    316  C   LEU A  42      -6.601 -18.323 -25.300  1.00  0.95           C  
ATOM    317  CB  LEU A  42      -7.261 -16.503 -26.885  1.00  0.95           C  
ATOM    318  O   LEU A  42      -7.147 -19.243 -25.914  1.00  0.95           O  
ATOM    319  CG  LEU A  42      -8.570 -16.209 -26.149  1.00  0.94           C  
ATOM    320  CD1 LEU A  42      -8.360 -15.109 -25.114  1.00  0.93           C  
ATOM    321  CD2 LEU A  42      -9.664 -15.819 -27.138  1.00  0.93           C  
ATOM    322  N   GLN A  43      -6.497 -18.300 -23.996  1.00  0.94           N  
ATOM    323  CA  GLN A  43      -6.918 -19.375 -23.104  1.00  0.95           C  
ATOM    324  C   GLN A  43      -8.097 -18.941 -22.238  1.00  0.95           C  
ATOM    325  CB  GLN A  43      -5.755 -19.826 -22.219  1.00  0.94           C  
ATOM    326  O   GLN A  43      -8.381 -17.747 -22.120  1.00  0.95           O  
ATOM    327  CG  GLN A  43      -4.562 -20.363 -22.998  1.00  0.90           C  
ATOM    328  CD  GLN A  43      -3.452 -20.870 -22.096  1.00  0.86           C  
ATOM    329  NE2 GLN A  43      -2.705 -21.860 -22.574  1.00  0.84           N  
ATOM    330  OE1 GLN A  43      -3.267 -20.376 -20.979  1.00  0.86           O  
ATOM    331  N   LYS A  44      -8.709 -19.904 -21.567  1.00  0.94           N  
ATOM    332  CA  LYS A  44      -9.536 -19.610 -20.400  1.00  0.95           C  
ATOM    333  C   LYS A  44      -8.688 -19.090 -19.243  1.00  0.95           C  
ATOM    334  CB  LYS A  44     -10.312 -20.853 -19.964  1.00  0.94           C  
ATOM    335  O   LYS A  44      -7.567 -19.557 -19.029  1.00  0.94           O  
ATOM    336  CG  LYS A  44     -11.471 -21.213 -20.882  1.00  0.89           C  
ATOM    337  CD  LYS A  44     -12.332 -22.320 -20.286  1.00  0.86           C  
ATOM    338  CE  LYS A  44     -13.558 -22.598 -21.145  1.00  0.83           C  
ATOM    339  NZ  LYS A  44     -14.491 -23.559 -20.484  1.00  0.78           N  
ATOM    340  N   ARG A  45      -9.260 -18.144 -18.469  1.00  0.96           N  
ATOM    341  CA  ARG A  45      -8.569 -17.734 -17.251  1.00  0.96           C  
ATOM    342  C   ARG A  45      -8.288 -18.933 -16.351  1.00  0.95           C  
ATOM    343  CB  ARG A  45      -9.391 -16.690 -16.491  1.00  0.95           C  
ATOM    344  O   ARG A  45      -9.049 -19.903 -16.344  1.00  0.95           O  
ATOM    345  CG  ARG A  45     -10.663 -17.243 -15.868  1.00  0.94           C  
ATOM    346  CD  ARG A  45     -11.327 -16.227 -14.948  1.00  0.92           C  
ATOM    347  NE  ARG A  45     -12.573 -16.742 -14.387  1.00  0.91           N  
ATOM    348  NH1 ARG A  45     -11.600 -17.608 -12.480  1.00  0.85           N  
ATOM    349  NH2 ARG A  45     -13.859 -17.811 -12.813  1.00  0.84           N  
ATOM    350  CZ  ARG A  45     -12.675 -17.386 -13.228  1.00  0.89           C  
ATOM    351  N   PRO A  46      -7.201 -18.979 -15.576  1.00  0.94           N  
ATOM    352  CA  PRO A  46      -6.935 -20.061 -14.626  1.00  0.94           C  
ATOM    353  C   PRO A  46      -8.094 -20.298 -13.660  1.00  0.94           C  
ATOM    354  CB  PRO A  46      -5.691 -19.576 -13.878  1.00  0.94           C  
ATOM    355  O   PRO A  46      -8.851 -19.371 -13.361  1.00  0.94           O  
ATOM    356  CG  PRO A  46      -5.038 -18.607 -14.810  1.00  0.92           C  
ATOM    357  CD  PRO A  46      -6.111 -17.873 -15.563  1.00  0.92           C  
ATOM    358  N   PRO A  47      -8.257 -21.574 -13.143  1.00  0.94           N  
ATOM    359  CA  PRO A  47      -9.314 -21.839 -12.165  1.00  0.94           C  
ATOM    360  C   PRO A  47      -9.094 -21.103 -10.845  1.00  0.94           C  
ATOM    361  CB  PRO A  47      -9.237 -23.355 -11.965  1.00  0.93           C  
ATOM    362  O   PRO A  47      -7.953 -20.956 -10.399  1.00  0.94           O  
ATOM    363  CG  PRO A  47      -7.814 -23.707 -12.259  1.00  0.91           C  
ATOM    364  CD  PRO A  47      -7.309 -22.791 -13.337  1.00  0.90           C  
ATOM    365  N   MET A  48     -10.197 -20.700 -10.226  1.00  0.95           N  
ATOM    366  CA  MET A  48     -10.182 -20.077  -8.906  1.00  0.95           C  
ATOM    367  C   MET A  48     -10.398 -21.117  -7.811  1.00  0.95           C  
ATOM    368  CB  MET A  48     -11.252 -18.988  -8.812  1.00  0.94           C  
ATOM    369  O   MET A  48     -11.473 -21.710  -7.716  1.00  0.94           O  
ATOM    370  CG  MET A  48     -11.252 -18.241  -7.488  1.00  0.92           C  
ATOM    371  SD  MET A  48     -12.721 -17.160  -7.290  1.00  0.91           S  
ATOM    372  CE  MET A  48     -14.024 -18.415  -7.144  1.00  0.85           C  
ATOM    373  N   VAL A  49      -9.421 -21.308  -6.979  1.00  0.94           N  
ATOM    374  CA  VAL A  49      -9.460 -22.264  -5.877  1.00  0.94           C  
ATOM    375  C   VAL A  49     -10.105 -21.617  -4.654  1.00  0.95           C  
ATOM    376  CB  VAL A  49      -8.047 -22.781  -5.524  1.00  0.94           C  
ATOM    377  O   VAL A  49      -9.683 -20.545  -4.215  1.00  0.94           O  
ATOM    378  CG1 VAL A  49      -8.109 -23.769  -4.360  1.00  0.91           C  
ATOM    379  CG2 VAL A  49      -7.396 -23.429  -6.744  1.00  0.91           C  
ATOM    380  N   PHE A  50     -11.069 -22.307  -4.096  1.00  0.94           N  
ATOM    381  CA  PHE A  50     -11.670 -21.944  -2.818  1.00  0.95           C  
ATOM    382  C   PHE A  50     -10.787 -22.390  -1.659  1.00  0.94           C  
ATOM    383  CB  PHE A  50     -13.065 -22.563  -2.684  1.00  0.94           C  
ATOM    384  O   PHE A  50     -10.519 -23.582  -1.498  1.00  0.94           O  
ATOM    385  CG  PHE A  50     -13.762 -22.215  -1.397  1.00  0.93           C  
ATOM    386  CD1 PHE A  50     -14.600 -21.109  -1.321  1.00  0.91           C  
ATOM    387  CD2 PHE A  50     -13.580 -22.994  -0.262  1.00  0.91           C  
ATOM    388  CE1 PHE A  50     -15.246 -20.784  -0.131  1.00  0.91           C  
ATOM    389  CE2 PHE A  50     -14.223 -22.676   0.931  1.00  0.91           C  
ATOM    390  CZ  PHE A  50     -15.055 -21.569   0.995  1.00  0.90           C  
ATOM    391  N   ILE A  51     -10.397 -21.510  -0.813  1.00  0.96           N  
ATOM    392  CA  ILE A  51      -9.519 -21.817   0.311  1.00  0.95           C  
ATOM    393  C   ILE A  51     -10.352 -22.024   1.574  1.00  0.94           C  
ATOM    394  CB  ILE A  51      -8.476 -20.699   0.534  1.00  0.95           C  
ATOM    395  O   ILE A  51     -10.424 -23.136   2.102  1.00  0.92           O  
ATOM    396  CG1 ILE A  51      -7.550 -20.583  -0.683  1.00  0.92           C  
ATOM    397  CG2 ILE A  51      -7.672 -20.958   1.811  1.00  0.92           C  
ATOM    398  CD1 ILE A  51      -6.486 -19.502  -0.549  1.00  0.90           C  
ATOM    399  N   LYS A  52     -11.106 -20.962   2.008  1.00  0.95           N  
ATOM    400  CA  LYS A  52     -11.850 -21.054   3.261  1.00  0.95           C  
ATOM    401  C   LYS A  52     -12.963 -20.011   3.318  1.00  0.95           C  
ATOM    402  CB  LYS A  52     -10.911 -20.884   4.457  1.00  0.95           C  
ATOM    403  O   LYS A  52     -12.754 -18.853   2.952  1.00  0.95           O  
ATOM    404  CG  LYS A  52     -11.570 -21.144   5.803  1.00  0.92           C  
ATOM    405  CD  LYS A  52     -10.538 -21.249   6.919  1.00  0.90           C  
ATOM    406  CE  LYS A  52     -11.192 -21.566   8.258  1.00  0.88           C  
ATOM    407  NZ  LYS A  52     -10.184 -21.666   9.356  1.00  0.87           N  
ATOM    408  N   SER A  53     -14.139 -20.394   3.821  1.00  0.94           N  
ATOM    409  CA  SER A  53     -15.173 -19.465   4.263  1.00  0.94           C  
ATOM    410  C   SER A  53     -14.790 -18.797   5.579  1.00  0.93           C  
ATOM    411  CB  SER A  53     -16.512 -20.187   4.419  1.00  0.92           C  
ATOM    412  O   SER A  53     -14.341 -19.465   6.513  1.00  0.92           O  
ATOM    413  OG  SER A  53     -17.547 -19.267   4.720  1.00  0.83           O  
ATOM    414  N   LEU A  54     -15.001 -17.499   5.642  1.00  0.95           N  
ATOM    415  CA  LEU A  54     -14.667 -16.709   6.823  1.00  0.95           C  
ATOM    416  C   LEU A  54     -15.906 -16.455   7.675  1.00  0.91           C  
ATOM    417  CB  LEU A  54     -14.033 -15.377   6.414  1.00  0.95           C  
ATOM    418  O   LEU A  54     -15.813 -16.362   8.901  1.00  0.87           O  
ATOM    419  CG  LEU A  54     -12.714 -15.461   5.645  1.00  0.95           C  
ATOM    420  CD1 LEU A  54     -12.166 -14.064   5.378  1.00  0.94           C  
ATOM    421  CD2 LEU A  54     -11.700 -16.302   6.413  1.00  0.93           C  
ATOM    422  N   GLY A  55     -17.066 -16.385   7.035  1.00  0.93           N  
ATOM    423  CA  GLY A  55     -18.326 -16.105   7.706  1.00  0.92           C  
ATOM    424  C   GLY A  55     -19.417 -15.645   6.758  1.00  0.92           C  
ATOM    425  O   GLY A  55     -19.271 -15.749   5.538  1.00  0.91           O  
ATOM    426  N   GLY A  56     -20.576 -15.217   7.319  1.00  0.90           N  
ATOM    427  CA  GLY A  56     -21.672 -14.693   6.520  1.00  0.91           C  
ATOM    428  C   GLY A  56     -21.335 -13.385   5.829  1.00  0.90           C  
ATOM    429  O   GLY A  56     -20.308 -12.769   6.122  1.00  0.89           O  
ATOM    430  N   ARG A  57     -22.155 -12.850   4.960  1.00  0.88           N  
ATOM    431  CA  ARG A  57     -21.966 -11.671   4.122  1.00  0.89           C  
ATOM    432  C   ARG A  57     -21.553 -10.464   4.958  1.00  0.88           C  
ATOM    433  CB  ARG A  57     -23.243 -11.355   3.341  1.00  0.89           C  
ATOM    434  O   ARG A  57     -20.681  -9.692   4.554  1.00  0.86           O  
ATOM    435  CG  ARG A  57     -23.145 -10.108   2.477  1.00  0.89           C  
ATOM    436  CD  ARG A  57     -24.438  -9.843   1.719  1.00  0.88           C  
ATOM    437  NE  ARG A  57     -24.375  -8.595   0.964  1.00  0.89           N  
ATOM    438  NH1 ARG A  57     -24.274  -9.613  -1.108  1.00  0.85           N  
ATOM    439  NH2 ARG A  57     -24.245  -7.327  -0.946  1.00  0.84           N  
ATOM    440  CZ  ARG A  57     -24.298  -8.515  -0.362  1.00  0.88           C  
ATOM    441  N   GLY A  58     -22.154 -10.242   6.158  1.00  0.90           N  
ATOM    442  CA  GLY A  58     -21.914  -9.099   7.023  1.00  0.91           C  
ATOM    443  C   GLY A  58     -20.687  -9.261   7.899  1.00  0.91           C  
ATOM    444  O   GLY A  58     -20.373  -8.382   8.705  1.00  0.90           O  
ATOM    445  N   TYR A  59     -20.022 -10.335   7.699  1.00  0.90           N  
ATOM    446  CA  TYR A  59     -18.941 -10.704   8.606  1.00  0.92           C  
ATOM    447  C   TYR A  59     -17.810  -9.684   8.549  1.00  0.90           C  
ATOM    448  CB  TYR A  59     -18.404 -12.097   8.265  1.00  0.91           C  
ATOM    449  O   TYR A  59     -17.244  -9.316   9.582  1.00  0.88           O  
ATOM    450  CG  TYR A  59     -17.326 -12.580   9.205  1.00  0.91           C  
ATOM    451  CD1 TYR A  59     -17.629 -12.946  10.514  1.00  0.90           C  
ATOM    452  CD2 TYR A  59     -16.003 -12.669   8.786  1.00  0.90           C  
ATOM    453  CE1 TYR A  59     -16.639 -13.389  11.385  1.00  0.90           C  
ATOM    454  CE2 TYR A  59     -15.005 -13.111   9.648  1.00  0.90           C  
ATOM    455  OH  TYR A  59     -14.347 -13.907  11.800  1.00  0.86           O  
ATOM    456  CZ  TYR A  59     -15.332 -13.469  10.943  1.00  0.89           C  
ATOM    457  N   LEU A  60     -17.506  -9.049   7.396  1.00  0.93           N  
ATOM    458  CA  LEU A  60     -16.419  -8.092   7.218  1.00  0.93           C  
ATOM    459  C   LEU A  60     -16.963  -6.688   6.981  1.00  0.89           C  
ATOM    460  CB  LEU A  60     -15.524  -8.509   6.048  1.00  0.92           C  
ATOM    461  O   LEU A  60     -16.239  -5.807   6.511  1.00  0.83           O  
ATOM    462  CG  LEU A  60     -14.813  -9.857   6.184  1.00  0.92           C  
ATOM    463  CD1 LEU A  60     -13.827 -10.054   5.038  1.00  0.88           C  
ATOM    464  CD2 LEU A  60     -14.103  -9.954   7.530  1.00  0.88           C  
ATOM    465  N   GLY A  61     -18.237  -6.439   7.174  1.00  0.91           N  
ATOM    466  CA  GLY A  61     -18.853  -5.145   6.924  1.00  0.91           C  
ATOM    467  C   GLY A  61     -19.024  -4.841   5.447  1.00  0.91           C  
ATOM    468  O   GLY A  61     -18.668  -5.657   4.595  1.00  0.89           O  
ATOM    469  N   GLU A  62     -19.492  -3.622   5.055  1.00  0.90           N  
ATOM    470  CA  GLU A  62     -19.893  -3.313   3.685  1.00  0.90           C  
ATOM    471  C   GLU A  62     -18.724  -2.750   2.882  1.00  0.89           C  
ATOM    472  CB  GLU A  62     -21.062  -2.325   3.677  1.00  0.87           C  
ATOM    473  O   GLU A  62     -18.506  -3.143   1.734  1.00  0.87           O  
ATOM    474  CG  GLU A  62     -22.375  -2.921   4.163  1.00  0.78           C  
ATOM    475  CD  GLU A  62     -22.858  -4.083   3.309  1.00  0.75           C  
ATOM    476  OE1 GLU A  62     -22.641  -4.062   2.076  1.00  0.76           O  
ATOM    477  OE2 GLU A  62     -23.461  -5.021   3.877  1.00  0.73           O  
ATOM    478  N   ASP A  63     -17.878  -2.012   3.446  1.00  0.92           N  
ATOM    479  CA  ASP A  63     -16.766  -1.369   2.753  1.00  0.92           C  
ATOM    480  C   ASP A  63     -15.497  -1.402   3.601  1.00  0.93           C  
ATOM    481  CB  ASP A  63     -17.120   0.076   2.394  1.00  0.90           C  
ATOM    482  O   ASP A  63     -15.010  -0.359   4.041  1.00  0.92           O  
ATOM    483  CG  ASP A  63     -16.220   0.657   1.317  1.00  0.85           C  
ATOM    484  OD1 ASP A  63     -15.711  -0.107   0.470  1.00  0.83           O  
ATOM    485  OD2 ASP A  63     -16.017   1.891   1.318  1.00  0.84           O  
ATOM    486  N   PRO A  64     -14.963  -2.637   3.861  1.00  0.95           N  
ATOM    487  CA  PRO A  64     -13.759  -2.776   4.684  1.00  0.95           C  
ATOM    488  C   PRO A  64     -12.498  -2.289   3.972  1.00  0.95           C  
ATOM    489  CB  PRO A  64     -13.687  -4.281   4.953  1.00  0.95           C  
ATOM    490  O   PRO A  64     -12.363  -2.464   2.759  1.00  0.95           O  
ATOM    491  CG  PRO A  64     -14.276  -4.915   3.734  1.00  0.95           C  
ATOM    492  CD  PRO A  64     -15.379  -4.033   3.223  1.00  0.94           C  
ATOM    493  N   TYR A  65     -11.550  -1.791   4.716  1.00  0.95           N  
ATOM    494  CA  TYR A  65     -10.181  -1.667   4.228  1.00  0.96           C  
ATOM    495  C   TYR A  65      -9.408  -2.964   4.438  1.00  0.96           C  
ATOM    496  CB  TYR A  65      -9.462  -0.512   4.931  1.00  0.96           C  
ATOM    497  O   TYR A  65      -9.402  -3.520   5.539  1.00  0.96           O  
ATOM    498  CG  TYR A  65      -8.070  -0.255   4.407  1.00  0.95           C  
ATOM    499  CD1 TYR A  65      -7.870   0.443   3.218  1.00  0.94           C  
ATOM    500  CD2 TYR A  65      -6.952  -0.710   5.098  1.00  0.94           C  
ATOM    501  CE1 TYR A  65      -6.589   0.681   2.730  1.00  0.93           C  
ATOM    502  CE2 TYR A  65      -5.667  -0.478   4.620  1.00  0.93           C  
ATOM    503  OH  TYR A  65      -4.225   0.450   2.958  1.00  0.90           O  
ATOM    504  CZ  TYR A  65      -5.496   0.217   3.437  1.00  0.92           C  
ATOM    505  N   ILE A  66      -8.789  -3.464   3.409  1.00  0.96           N  
ATOM    506  CA  ILE A  66      -8.054  -4.724   3.424  1.00  0.97           C  
ATOM    507  C   ILE A  66      -6.588  -4.470   3.080  1.00  0.96           C  
ATOM    508  CB  ILE A  66      -8.666  -5.747   2.441  1.00  0.96           C  
ATOM    509  O   ILE A  66      -6.275  -3.979   1.993  1.00  0.96           O  
ATOM    510  CG1 ILE A  66     -10.137  -6.005   2.785  1.00  0.95           C  
ATOM    511  CG2 ILE A  66      -7.864  -7.052   2.451  1.00  0.95           C  
ATOM    512  CD1 ILE A  66     -10.936  -6.635   1.653  1.00  0.93           C  
ATOM    513  N   HIS A  67      -5.734  -4.826   3.996  1.00  0.97           N  
ATOM    514  CA  HIS A  67      -4.288  -4.682   3.872  1.00  0.97           C  
ATOM    515  C   HIS A  67      -3.596  -6.040   3.879  1.00  0.97           C  
ATOM    516  CB  HIS A  67      -3.738  -3.806   4.999  1.00  0.97           C  
ATOM    517  O   HIS A  67      -3.858  -6.871   4.752  1.00  0.97           O  
ATOM    518  CG  HIS A  67      -2.287  -3.477   4.850  1.00  0.97           C  
ATOM    519  CD2 HIS A  67      -1.206  -3.882   5.557  1.00  0.96           C  
ATOM    520  ND1 HIS A  67      -1.813  -2.628   3.873  1.00  0.95           N  
ATOM    521  CE1 HIS A  67      -0.499  -2.526   3.986  1.00  0.95           C  
ATOM    522  NE2 HIS A  67      -0.106  -3.277   5.000  1.00  0.95           N  
ATOM    523  N   LEU A  68      -2.763  -6.279   2.870  1.00  0.97           N  
ATOM    524  CA  LEU A  68      -1.886  -7.445   2.891  1.00  0.97           C  
ATOM    525  C   LEU A  68      -0.628  -7.165   3.705  1.00  0.96           C  
ATOM    526  CB  LEU A  68      -1.505  -7.855   1.466  1.00  0.96           C  
ATOM    527  O   LEU A  68       0.190  -6.325   3.323  1.00  0.95           O  
ATOM    528  CG  LEU A  68      -0.639  -9.108   1.329  1.00  0.94           C  
ATOM    529  CD1 LEU A  68      -1.435 -10.348   1.723  1.00  0.91           C  
ATOM    530  CD2 LEU A  68      -0.107  -9.237  -0.094  1.00  0.91           C  
ATOM    531  N   ILE A  69      -0.523  -7.852   4.806  1.00  0.97           N  
ATOM    532  CA  ILE A  69       0.717  -7.925   5.570  1.00  0.97           C  
ATOM    533  C   ILE A  69       1.622  -9.006   4.982  1.00  0.95           C  
ATOM    534  CB  ILE A  69       0.445  -8.209   7.064  1.00  0.97           C  
ATOM    535  O   ILE A  69       1.406 -10.198   5.211  1.00  0.93           O  
ATOM    536  CG1 ILE A  69      -0.509  -7.157   7.642  1.00  0.97           C  
ATOM    537  CG2 ILE A  69       1.756  -8.252   7.853  1.00  0.97           C  
ATOM    538  CD1 ILE A  69      -0.952  -7.441   9.071  1.00  0.96           C  
ATOM    539  N   ASN A  70       2.612  -8.548   4.196  1.00  0.93           N  
ATOM    540  CA  ASN A  70       3.666  -9.417   3.685  1.00  0.92           C  
ATOM    541  C   ASN A  70       4.935  -9.315   4.527  1.00  0.90           C  
ATOM    542  CB  ASN A  70       3.971  -9.088   2.222  1.00  0.89           C  
ATOM    543  O   ASN A  70       5.783  -8.457   4.277  1.00  0.85           O  
ATOM    544  CG  ASN A  70       4.890 -10.105   1.574  1.00  0.83           C  
ATOM    545  ND2 ASN A  70       5.524  -9.715   0.474  1.00  0.78           N  
ATOM    546  OD1 ASN A  70       5.028 -11.232   2.057  1.00  0.77           O  
ATOM    547  N   ARG A  71       5.002 -10.208   5.549  1.00  0.91           N  
ATOM    548  CA  ARG A  71       6.117 -10.171   6.490  1.00  0.89           C  
ATOM    549  C   ARG A  71       7.348 -10.857   5.908  1.00  0.85           C  
ATOM    550  CB  ARG A  71       5.726 -10.830   7.814  1.00  0.88           C  
ATOM    551  O   ARG A  71       8.441 -10.286   5.905  1.00  0.82           O  
ATOM    552  CG  ARG A  71       6.790 -10.722   8.895  1.00  0.85           C  
ATOM    553  CD  ARG A  71       6.369 -11.431  10.174  1.00  0.82           C  
ATOM    554  NE  ARG A  71       7.521 -11.789  10.996  1.00  0.80           N  
ATOM    555  NH1 ARG A  71       6.388 -13.347  12.272  1.00  0.78           N  
ATOM    556  NH2 ARG A  71       8.611 -12.939  12.659  1.00  0.75           N  
ATOM    557  CZ  ARG A  71       7.504 -12.691  11.974  1.00  0.79           C  
ATOM    558  N   ASP A  72       7.207 -12.076   5.448  1.00  0.89           N  
ATOM    559  CA  ASP A  72       8.210 -12.885   4.762  1.00  0.89           C  
ATOM    560  C   ASP A  72       7.552 -13.914   3.845  1.00  0.90           C  
ATOM    561  CB  ASP A  72       9.118 -13.586   5.773  1.00  0.87           C  
ATOM    562  O   ASP A  72       6.363 -13.808   3.538  1.00  0.88           O  
ATOM    563  CG  ASP A  72       8.375 -14.582   6.646  1.00  0.85           C  
ATOM    564  OD1 ASP A  72       7.558 -15.366   6.117  1.00  0.85           O  
ATOM    565  OD2 ASP A  72       8.608 -14.582   7.875  1.00  0.85           O  
ATOM    566  N   GLU A  73       8.183 -14.907   3.370  1.00  0.90           N  
ATOM    567  CA  GLU A  73       7.734 -15.880   2.378  1.00  0.90           C  
ATOM    568  C   GLU A  73       6.658 -16.797   2.953  1.00  0.90           C  
ATOM    569  CB  GLU A  73       8.915 -16.710   1.866  1.00  0.87           C  
ATOM    570  O   GLU A  73       5.816 -17.312   2.215  1.00  0.89           O  
ATOM    571  CG  GLU A  73       8.549 -17.672   0.746  1.00  0.78           C  
ATOM    572  CD  GLU A  73       9.730 -18.492   0.251  1.00  0.75           C  
ATOM    573  OE1 GLU A  73      10.867 -18.267   0.724  1.00  0.75           O  
ATOM    574  OE2 GLU A  73       9.517 -19.367  -0.618  1.00  0.72           O  
ATOM    575  N   TYR A  74       6.647 -16.943   4.247  1.00  0.90           N  
ATOM    576  CA  TYR A  74       5.799 -17.923   4.917  1.00  0.90           C  
ATOM    577  C   TYR A  74       4.689 -17.236   5.704  1.00  0.90           C  
ATOM    578  CB  TYR A  74       6.632 -18.805   5.852  1.00  0.90           C  
ATOM    579  O   TYR A  74       3.575 -17.756   5.801  1.00  0.90           O  
ATOM    580  CG  TYR A  74       7.746 -19.546   5.155  1.00  0.89           C  
ATOM    581  CD1 TYR A  74       7.471 -20.589   4.274  1.00  0.88           C  
ATOM    582  CD2 TYR A  74       9.077 -19.205   5.375  1.00  0.88           C  
ATOM    583  CE1 TYR A  74       8.495 -21.277   3.630  1.00  0.87           C  
ATOM    584  CE2 TYR A  74      10.109 -19.886   4.737  1.00  0.88           C  
ATOM    585  OH  TYR A  74      10.825 -21.595   3.233  1.00  0.84           O  
ATOM    586  CZ  TYR A  74       9.808 -20.918   3.867  1.00  0.86           C  
ATOM    587  N   GLU A  75       4.962 -16.119   6.291  1.00  0.94           N  
ATOM    588  CA  GLU A  75       4.020 -15.390   7.135  1.00  0.94           C  
ATOM    589  C   GLU A  75       3.396 -14.219   6.380  1.00  0.94           C  
ATOM    590  CB  GLU A  75       4.713 -14.888   8.404  1.00  0.92           C  
ATOM    591  O   GLU A  75       3.903 -13.097   6.434  1.00  0.92           O  
ATOM    592  CG  GLU A  75       5.176 -16.001   9.333  1.00  0.88           C  
ATOM    593  CD  GLU A  75       5.541 -15.508  10.724  1.00  0.84           C  
ATOM    594  OE1 GLU A  75       6.353 -14.563  10.840  1.00  0.86           O  
ATOM    595  OE2 GLU A  75       5.010 -16.073  11.707  1.00  0.85           O  
ATOM    596  N   GLN A  76       2.267 -14.432   5.830  1.00  0.95           N  
ATOM    597  CA  GLN A  76       1.452 -13.480   5.082  1.00  0.96           C  
ATOM    598  C   GLN A  76       0.015 -13.465   5.595  1.00  0.96           C  
ATOM    599  CB  GLN A  76       1.474 -13.810   3.589  1.00  0.94           C  
ATOM    600  O   GLN A  76      -0.579 -14.521   5.825  1.00  0.96           O  
ATOM    601  CG  GLN A  76       2.852 -13.686   2.952  1.00  0.87           C  
ATOM    602  CD  GLN A  76       2.905 -14.267   1.552  1.00  0.83           C  
ATOM    603  NE2 GLN A  76       3.932 -13.896   0.794  1.00  0.81           N  
ATOM    604  OE1 GLN A  76       2.031 -15.044   1.154  1.00  0.84           O  
ATOM    605  N   TYR A  77      -0.526 -12.277   5.759  1.00  0.96           N  
ATOM    606  CA  TYR A  77      -1.824 -12.132   6.407  1.00  0.97           C  
ATOM    607  C   TYR A  77      -2.681 -11.098   5.688  1.00  0.97           C  
ATOM    608  CB  TYR A  77      -1.650 -11.735   7.876  1.00  0.97           C  
ATOM    609  O   TYR A  77      -2.167 -10.092   5.192  1.00  0.96           O  
ATOM    610  CG  TYR A  77      -0.655 -12.590   8.622  1.00  0.96           C  
ATOM    611  CD1 TYR A  77      -1.038 -13.800   9.196  1.00  0.95           C  
ATOM    612  CD2 TYR A  77       0.670 -12.190   8.756  1.00  0.96           C  
ATOM    613  CE1 TYR A  77      -0.125 -14.590   9.886  1.00  0.95           C  
ATOM    614  CE2 TYR A  77       1.592 -12.972   9.443  1.00  0.95           C  
ATOM    615  OH  TYR A  77       2.094 -14.947  10.686  1.00  0.93           O  
ATOM    616  CZ  TYR A  77       1.186 -14.169  10.004  1.00  0.95           C  
ATOM    617  N   TYR A  78      -3.964 -11.251   5.724  1.00  0.96           N  
ATOM    618  CA  TYR A  78      -4.931 -10.181   5.508  1.00  0.97           C  
ATOM    619  C   TYR A  78      -5.326  -9.528   6.828  1.00  0.97           C  
ATOM    620  CB  TYR A  78      -6.177 -10.717   4.797  1.00  0.96           C  
ATOM    621  O   TYR A  78      -5.929 -10.172   7.689  1.00  0.96           O  
ATOM    622  CG  TYR A  78      -5.975 -10.967   3.323  1.00  0.95           C  
ATOM    623  CD1 TYR A  78      -5.625  -9.930   2.461  1.00  0.93           C  
ATOM    624  CD2 TYR A  78      -6.133 -12.241   2.788  1.00  0.93           C  
ATOM    625  CE1 TYR A  78      -5.439 -10.156   1.102  1.00  0.92           C  
ATOM    626  CE2 TYR A  78      -5.950 -12.479   1.430  1.00  0.91           C  
ATOM    627  OH  TYR A  78      -5.420 -11.661  -0.750  1.00  0.90           O  
ATOM    628  CZ  TYR A  78      -5.603 -11.432   0.596  1.00  0.91           C  
ATOM    629  N   ALA A  79      -5.068  -8.255   6.988  1.00  0.97           N  
ATOM    630  CA  ALA A  79      -5.681  -7.416   8.014  1.00  0.98           C  
ATOM    631  C   ALA A  79      -6.902  -6.682   7.465  1.00  0.97           C  
ATOM    632  CB  ALA A  79      -4.665  -6.417   8.562  1.00  0.97           C  
ATOM    633  O   ALA A  79      -6.788  -5.897   6.521  1.00  0.97           O  
ATOM    634  N   VAL A  80      -8.060  -6.910   8.002  1.00  0.97           N  
ATOM    635  CA  VAL A  80      -9.343  -6.390   7.541  1.00  0.97           C  
ATOM    636  C   VAL A  80      -9.927  -5.450   8.593  1.00  0.97           C  
ATOM    637  CB  VAL A  80     -10.340  -7.529   7.232  1.00  0.97           C  
ATOM    638  O   VAL A  80     -10.246  -5.875   9.706  1.00  0.97           O  
ATOM    639  CG1 VAL A  80     -11.624  -6.972   6.622  1.00  0.96           C  
ATOM    640  CG2 VAL A  80      -9.702  -8.556   6.298  1.00  0.96           C  
ATOM    641  N   PHE A  81     -10.202  -4.203   8.234  1.00  0.97           N  
ATOM    642  CA  PHE A  81     -10.760  -3.148   9.072  1.00  0.97           C  
ATOM    643  C   PHE A  81     -12.185  -2.816   8.647  1.00  0.95           C  
ATOM    644  CB  PHE A  81      -9.887  -1.891   9.008  1.00  0.97           C  
ATOM    645  O   PHE A  81     -12.411  -2.340   7.532  1.00  0.93           O  
ATOM    646  CG  PHE A  81      -8.488  -2.096   9.524  1.00  0.97           C  
ATOM    647  CD1 PHE A  81      -8.136  -1.681  10.802  1.00  0.96           C  
ATOM    648  CD2 PHE A  81      -7.525  -2.705   8.730  1.00  0.95           C  
ATOM    649  CE1 PHE A  81      -6.842  -1.870  11.283  1.00  0.95           C  
ATOM    650  CE2 PHE A  81      -6.230  -2.897   9.203  1.00  0.94           C  
ATOM    651  CZ  PHE A  81      -5.890  -2.478  10.479  1.00  0.94           C  
ATOM    652  N   THR A  82     -13.176  -2.982   9.578  1.00  0.94           N  
ATOM    653  CA  THR A  82     -14.599  -2.904   9.266  1.00  0.93           C  
ATOM    654  C   THR A  82     -15.215  -1.643   9.866  1.00  0.89           C  
ATOM    655  CB  THR A  82     -15.353  -4.142   9.784  1.00  0.91           C  
ATOM    656  O   THR A  82     -16.439  -1.504   9.909  1.00  0.82           O  
ATOM    657  CG2 THR A  82     -14.801  -5.421   9.163  1.00  0.84           C  
ATOM    658  OG1 THR A  82     -15.216  -4.218  11.208  1.00  0.86           O  
ATOM    659  N   GLY A  83     -14.451  -0.673  10.353  1.00  0.87           N  
ATOM    660  CA  GLY A  83     -14.875   0.575  10.967  1.00  0.86           C  
ATOM    661  C   GLY A  83     -14.940   0.504  12.481  1.00  0.84           C  
ATOM    662  O   GLY A  83     -14.564   1.455  13.169  1.00  0.79           O  
ATOM    663  N   ASN A  84     -15.252  -0.646  12.975  1.00  0.91           N  
ATOM    664  CA  ASN A  84     -15.313  -0.760  14.428  1.00  0.91           C  
ATOM    665  C   ASN A  84     -14.455  -1.915  14.936  1.00  0.90           C  
ATOM    666  CB  ASN A  84     -16.761  -0.930  14.893  1.00  0.87           C  
ATOM    667  O   ASN A  84     -14.302  -2.096  16.145  1.00  0.89           O  
ATOM    668  CG  ASN A  84     -17.615   0.288  14.601  1.00  0.78           C  
ATOM    669  ND2 ASN A  84     -18.915   0.075  14.435  1.00  0.74           N  
ATOM    670  OD1 ASN A  84     -17.110   1.411  14.525  1.00  0.74           O  
ATOM    671  N   ASN A  85     -13.965  -2.695  14.033  1.00  0.94           N  
ATOM    672  CA  ASN A  85     -13.193  -3.881  14.387  1.00  0.95           C  
ATOM    673  C   ASN A  85     -12.025  -4.096  13.428  1.00  0.96           C  
ATOM    674  CB  ASN A  85     -14.093  -5.119  14.413  1.00  0.93           C  
ATOM    675  O   ASN A  85     -12.064  -3.640  12.284  1.00  0.96           O  
ATOM    676  CG  ASN A  85     -13.510  -6.247  15.241  1.00  0.83           C  
ATOM    677  ND2 ASN A  85     -14.194  -7.384  15.260  1.00  0.83           N  
ATOM    678  OD1 ASN A  85     -12.453  -6.097  15.860  1.00  0.81           O  
ATOM    679  N   VAL A  86     -10.994  -4.836  13.880  1.00  0.97           N  
ATOM    680  CA  VAL A  86      -9.855  -5.339  13.120  1.00  0.97           C  
ATOM    681  C   VAL A  86      -9.778  -6.859  13.249  1.00  0.97           C  
ATOM    682  CB  VAL A  86      -8.531  -4.696  13.589  1.00  0.96           C  
ATOM    683  O   VAL A  86      -9.831  -7.397  14.357  1.00  0.97           O  
ATOM    684  CG1 VAL A  86      -7.379  -5.097  12.668  1.00  0.87           C  
ATOM    685  CG2 VAL A  86      -8.668  -3.176  13.649  1.00  0.87           C  
ATOM    686  N   ARG A  87      -9.673  -7.490  12.141  1.00  0.97           N  
ATOM    687  CA  ARG A  87      -9.460  -8.930  12.049  1.00  0.97           C  
ATOM    688  C   ARG A  87      -8.218  -9.248  11.224  1.00  0.98           C  
ATOM    689  CB  ARG A  87     -10.684  -9.618  11.440  1.00  0.97           C  
ATOM    690  O   ARG A  87      -7.940  -8.578  10.227  1.00  0.97           O  
ATOM    691  CG  ARG A  87     -11.953  -9.459  12.263  1.00  0.94           C  
ATOM    692  CD  ARG A  87     -13.151 -10.104  11.581  1.00  0.92           C  
ATOM    693  NE  ARG A  87     -14.352 -10.016  12.407  1.00  0.90           N  
ATOM    694  NH1 ARG A  87     -14.052 -12.068  13.426  1.00  0.85           N  
ATOM    695  NH2 ARG A  87     -15.862 -10.768  13.965  1.00  0.84           N  
ATOM    696  CZ  ARG A  87     -14.753 -10.951  13.264  1.00  0.87           C  
ATOM    697  N   VAL A  88      -7.496 -10.320  11.555  1.00  0.98           N  
ATOM    698  CA  VAL A  88      -6.313 -10.771  10.830  1.00  0.98           C  
ATOM    699  C   VAL A  88      -6.449 -12.253  10.489  1.00  0.97           C  
ATOM    700  CB  VAL A  88      -5.022 -10.528  11.644  1.00  0.97           C  
ATOM    701  O   VAL A  88      -6.723 -13.076  11.367  1.00  0.97           O  
ATOM    702  CG1 VAL A  88      -3.794 -10.989  10.860  1.00  0.97           C  
ATOM    703  CG2 VAL A  88      -4.898  -9.052  12.019  1.00  0.97           C  
ATOM    704  N   PHE A  89      -6.233 -12.561   9.242  1.00  0.97           N  
ATOM    705  CA  PHE A  89      -6.280 -13.914   8.699  1.00  0.97           C  
ATOM    706  C   PHE A  89      -4.976 -14.258   7.990  1.00  0.97           C  
ATOM    707  CB  PHE A  89      -7.459 -14.066   7.733  1.00  0.97           C  
ATOM    708  O   PHE A  89      -4.409 -13.423   7.282  1.00  0.96           O  
ATOM    709  CG  PHE A  89      -8.778 -13.631   8.312  1.00  0.96           C  
ATOM    710  CD1 PHE A  89      -9.576 -14.528   9.011  1.00  0.94           C  
ATOM    711  CD2 PHE A  89      -9.221 -12.324   8.156  1.00  0.94           C  
ATOM    712  CE1 PHE A  89     -10.798 -14.128   9.548  1.00  0.93           C  
ATOM    713  CE2 PHE A  89     -10.440 -11.917   8.690  1.00  0.93           C  
ATOM    714  CZ  PHE A  89     -11.228 -12.821   9.384  1.00  0.92           C  
ATOM    715  N   ASP A  90      -4.488 -15.431   8.127  1.00  0.97           N  
ATOM    716  CA  ASP A  90      -3.486 -15.910   7.180  1.00  0.97           C  
ATOM    717  C   ASP A  90      -4.124 -16.276   5.843  1.00  0.97           C  
ATOM    718  CB  ASP A  90      -2.739 -17.116   7.754  1.00  0.97           C  
ATOM    719  O   ASP A  90      -5.348 -16.232   5.700  1.00  0.96           O  
ATOM    720  CG  ASP A  90      -3.618 -18.346   7.894  1.00  0.96           C  
ATOM    721  OD1 ASP A  90      -4.690 -18.407   7.254  1.00  0.95           O  
ATOM    722  OD2 ASP A  90      -3.237 -19.262   8.655  1.00  0.94           O  
ATOM    723  N   LEU A  91      -3.342 -16.743   4.871  1.00  0.96           N  
ATOM    724  CA  LEU A  91      -3.804 -17.007   3.512  1.00  0.96           C  
ATOM    725  C   LEU A  91      -4.533 -18.345   3.436  1.00  0.95           C  
ATOM    726  CB  LEU A  91      -2.626 -16.998   2.534  1.00  0.96           C  
ATOM    727  O   LEU A  91      -5.166 -18.654   2.424  1.00  0.94           O  
ATOM    728  CG  LEU A  91      -1.853 -15.684   2.416  1.00  0.95           C  
ATOM    729  CD1 LEU A  91      -0.802 -15.784   1.315  1.00  0.92           C  
ATOM    730  CD2 LEU A  91      -2.807 -14.525   2.146  1.00  0.92           C  
ATOM    731  N   SER A  92      -4.486 -19.107   4.517  1.00  0.96           N  
ATOM    732  CA  SER A  92      -5.282 -20.322   4.663  1.00  0.96           C  
ATOM    733  C   SER A  92      -6.640 -20.021   5.289  1.00  0.96           C  
ATOM    734  CB  SER A  92      -4.537 -21.352   5.512  1.00  0.95           C  
ATOM    735  O   SER A  92      -7.515 -20.888   5.331  1.00  0.95           O  
ATOM    736  OG  SER A  92      -4.647 -21.042   6.891  1.00  0.88           O  
ATOM    737  N   GLY A  93      -6.880 -18.885   5.709  1.00  0.95           N  
ATOM    738  CA  GLY A  93      -8.100 -18.388   6.324  1.00  0.96           C  
ATOM    739  C   GLY A  93      -8.181 -18.680   7.811  1.00  0.95           C  
ATOM    740  O   GLY A  93      -9.274 -18.733   8.379  1.00  0.94           O  
ATOM    741  N   TYR A  94      -7.123 -18.981   8.581  1.00  0.97           N  
ATOM    742  CA  TYR A  94      -7.071 -19.033  10.038  1.00  0.97           C  
ATOM    743  C   TYR A  94      -7.077 -17.630  10.634  1.00  0.97           C  
ATOM    744  CB  TYR A  94      -5.826 -19.793  10.504  1.00  0.96           C  
ATOM    745  O   TYR A  94      -6.237 -16.797  10.285  1.00  0.97           O  
ATOM    746  CG  TYR A  94      -5.727 -19.935  12.004  1.00  0.94           C  
ATOM    747  CD1 TYR A  94      -6.463 -20.905  12.681  1.00  0.91           C  
ATOM    748  CD2 TYR A  94      -4.900 -19.099  12.746  1.00  0.91           C  
ATOM    749  CE1 TYR A  94      -6.377 -21.038  14.063  1.00  0.90           C  
ATOM    750  CE2 TYR A  94      -4.807 -19.223  14.129  1.00  0.89           C  
ATOM    751  OH  TYR A  94      -5.459 -20.321  16.145  1.00  0.87           O  
ATOM    752  CZ  TYR A  94      -5.548 -20.194  14.777  1.00  0.88           C  
ATOM    753  N   GLU A  95      -8.024 -17.341  11.456  1.00  0.97           N  
ATOM    754  CA  GLU A  95      -8.166 -16.054  12.130  1.00  0.97           C  
ATOM    755  C   GLU A  95      -7.315 -15.996  13.395  1.00  0.97           C  
ATOM    756  CB  GLU A  95      -9.634 -15.784  12.470  1.00  0.97           C  
ATOM    757  O   GLU A  95      -7.428 -16.861  14.265  1.00  0.96           O  
ATOM    758  CG  GLU A  95      -9.892 -14.387  13.016  1.00  0.96           C  
ATOM    759  CD  GLU A  95     -11.370 -14.036  13.092  1.00  0.95           C  
ATOM    760  OE1 GLU A  95     -12.217 -14.912  12.805  1.00  0.94           O  
ATOM    761  OE2 GLU A  95     -11.682 -12.876  13.441  1.00  0.94           O  
ATOM    762  N   TYR A  96      -6.567 -14.895  13.535  1.00  0.97           N  
ATOM    763  CA  TYR A  96      -5.725 -14.583  14.685  1.00  0.97           C  
ATOM    764  C   TYR A  96      -6.397 -13.558  15.591  1.00  0.96           C  
ATOM    765  CB  TYR A  96      -4.361 -14.060  14.227  1.00  0.97           C  
ATOM    766  O   TYR A  96      -7.127 -12.685  15.116  1.00  0.96           O  
ATOM    767  CG  TYR A  96      -3.522 -15.094  13.515  1.00  0.96           C  
ATOM    768  CD1 TYR A  96      -2.589 -15.860  14.209  1.00  0.95           C  
ATOM    769  CD2 TYR A  96      -3.661 -15.305  12.148  1.00  0.95           C  
ATOM    770  CE1 TYR A  96      -1.812 -16.812  13.557  1.00  0.94           C  
ATOM    771  CE2 TYR A  96      -2.890 -16.255  11.485  1.00  0.94           C  
ATOM    772  OH  TYR A  96      -1.204 -17.944  11.547  1.00  0.92           O  
ATOM    773  CZ  TYR A  96      -1.970 -17.003  12.197  1.00  0.94           C  
ATOM    774  N   GLN A  97      -6.132 -13.670  16.915  1.00  0.97           N  
ATOM    775  CA  GLN A  97      -6.655 -12.700  17.872  1.00  0.97           C  
ATOM    776  C   GLN A  97      -5.917 -11.369  17.764  1.00  0.98           C  
ATOM    777  CB  GLN A  97      -6.553 -13.243  19.298  1.00  0.96           C  
ATOM    778  O   GLN A  97      -4.685 -11.333  17.773  1.00  0.97           O  
ATOM    779  CG  GLN A  97      -7.226 -12.361  20.341  1.00  0.88           C  
ATOM    780  CD  GLN A  97      -7.165 -12.953  21.737  1.00  0.82           C  
ATOM    781  NE2 GLN A  97      -7.810 -12.290  22.690  1.00  0.79           N  
ATOM    782  OE1 GLN A  97      -6.545 -13.998  21.956  1.00  0.84           O  
ATOM    783  N   VAL A  98      -6.635 -10.245  17.672  1.00  0.98           N  
ATOM    784  CA  VAL A  98      -6.113  -8.885  17.768  1.00  0.98           C  
ATOM    785  C   VAL A  98      -6.475  -8.286  19.125  1.00  0.97           C  
ATOM    786  CB  VAL A  98      -6.650  -7.990  16.629  1.00  0.97           C  
ATOM    787  O   VAL A  98      -7.654  -8.089  19.428  1.00  0.97           O  
ATOM    788  CG1 VAL A  98      -6.028  -6.596  16.698  1.00  0.97           C  
ATOM    789  CG2 VAL A  98      -6.378  -8.633  15.271  1.00  0.97           C  
ATOM    790  N   ARG A  99      -5.494  -8.043  19.930  1.00  0.97           N  
ATOM    791  CA  ARG A  99      -5.622  -7.435  21.250  1.00  0.97           C  
ATOM    792  C   ARG A  99      -5.420  -5.925  21.181  1.00  0.97           C  
ATOM    793  CB  ARG A  99      -4.619  -8.054  22.226  1.00  0.97           C  
ATOM    794  O   ARG A  99      -4.794  -5.420  20.246  1.00  0.97           O  
ATOM    795  CG  ARG A  99      -4.773  -9.556  22.398  1.00  0.95           C  
ATOM    796  CD  ARG A  99      -3.779 -10.114  23.408  1.00  0.92           C  
ATOM    797  NE  ARG A  99      -2.411 -10.063  22.901  1.00  0.92           N  
ATOM    798  NH1 ARG A  99      -1.529 -11.416  24.553  1.00  0.87           N  
ATOM    799  NH2 ARG A  99      -0.170 -10.569  22.912  1.00  0.85           N  
ATOM    800  CZ  ARG A  99      -1.373 -10.683  23.457  1.00  0.88           C  
ATOM    801  N   GLY A 100      -5.989  -5.184  22.145  1.00  0.97           N  
ATOM    802  CA  GLY A 100      -5.756  -3.760  22.325  1.00  0.96           C  
ATOM    803  C   GLY A 100      -6.979  -2.913  22.032  1.00  0.96           C  
ATOM    804  O   GLY A 100      -8.037  -3.440  21.681  1.00  0.96           O  
ATOM    805  N   ASP A 101      -6.843  -1.605  22.208  1.00  0.95           N  
ATOM    806  CA  ASP A 101      -7.871  -0.599  21.960  1.00  0.96           C  
ATOM    807  C   ASP A 101      -8.129  -0.435  20.464  1.00  0.96           C  
ATOM    808  CB  ASP A 101      -7.468   0.743  22.574  1.00  0.95           C  
ATOM    809  O   ASP A 101      -7.210  -0.559  19.653  1.00  0.96           O  
ATOM    810  CG  ASP A 101      -8.527   1.818  22.398  1.00  0.92           C  
ATOM    811  OD1 ASP A 101      -9.661   1.495  21.984  1.00  0.90           O  
ATOM    812  OD2 ASP A 101      -8.223   2.999  22.674  1.00  0.91           O  
ATOM    813  N   ARG A 102      -9.352  -0.157  20.030  1.00  0.97           N  
ATOM    814  CA  ARG A 102      -9.747  -0.044  18.630  1.00  0.97           C  
ATOM    815  C   ARG A 102     -10.224   1.368  18.307  1.00  0.97           C  
ATOM    816  CB  ARG A 102     -10.845  -1.057  18.297  1.00  0.95           C  
ATOM    817  O   ARG A 102     -10.608   1.655  17.171  1.00  0.96           O  
ATOM    818  CG  ARG A 102     -10.394  -2.506  18.390  1.00  0.89           C  
ATOM    819  CD  ARG A 102     -11.554  -3.472  18.187  1.00  0.84           C  
ATOM    820  NE  ARG A 102     -11.114  -4.863  18.244  1.00  0.84           N  
ATOM    821  NH1 ARG A 102     -12.154  -5.325  20.254  1.00  0.78           N  
ATOM    822  NH2 ARG A 102     -10.956  -6.955  19.176  1.00  0.73           N  
ATOM    823  CZ  ARG A 102     -11.409  -5.711  19.225  1.00  0.79           C  
ATOM    824  N   SER A 103     -10.199   2.242  19.283  1.00  0.96           N  
ATOM    825  CA  SER A 103     -10.783   3.576  19.182  1.00  0.96           C  
ATOM    826  C   SER A 103     -10.126   4.384  18.068  1.00  0.96           C  
ATOM    827  CB  SER A 103     -10.651   4.322  20.510  1.00  0.96           C  
ATOM    828  O   SER A 103     -10.774   5.220  17.435  1.00  0.96           O  
ATOM    829  OG  SER A 103      -9.291   4.426  20.895  1.00  0.93           O  
ATOM    830  N   TYR A 104      -8.910   4.111  17.713  1.00  0.96           N  
ATOM    831  CA  TYR A 104      -8.169   4.836  16.687  1.00  0.97           C  
ATOM    832  C   TYR A 104      -8.590   4.389  15.292  1.00  0.97           C  
ATOM    833  CB  TYR A 104      -6.661   4.632  16.867  1.00  0.97           C  
ATOM    834  O   TYR A 104      -8.640   5.198  14.363  1.00  0.96           O  
ATOM    835  CG  TYR A 104      -5.821   5.460  15.925  1.00  0.97           C  
ATOM    836  CD1 TYR A 104      -5.552   6.800  16.194  1.00  0.96           C  
ATOM    837  CD2 TYR A 104      -5.294   4.904  14.764  1.00  0.96           C  
ATOM    838  CE1 TYR A 104      -4.780   7.567  15.328  1.00  0.95           C  
ATOM    839  CE2 TYR A 104      -4.520   5.661  13.891  1.00  0.95           C  
ATOM    840  OH  TYR A 104      -3.503   7.744  13.321  1.00  0.93           O  
ATOM    841  CZ  TYR A 104      -4.268   6.989  14.182  1.00  0.95           C  
ATOM    842  N   VAL A 105      -8.937   3.121  15.109  1.00  0.97           N  
ATOM    843  CA  VAL A 105      -9.243   2.547  13.803  1.00  0.97           C  
ATOM    844  C   VAL A 105     -10.754   2.527  13.588  1.00  0.96           C  
ATOM    845  CB  VAL A 105      -8.665   1.121  13.660  1.00  0.96           C  
ATOM    846  O   VAL A 105     -11.235   2.052  12.556  1.00  0.94           O  
ATOM    847  CG1 VAL A 105      -7.139   1.147  13.735  1.00  0.93           C  
ATOM    848  CG2 VAL A 105      -9.240   0.203  14.736  1.00  0.93           C  
ATOM    849  N   THR A 106     -11.515   3.020  14.612  1.00  0.96           N  
ATOM    850  CA  THR A 106     -12.954   3.211  14.470  1.00  0.96           C  
ATOM    851  C   THR A 106     -13.255   4.442  13.619  1.00  0.95           C  
ATOM    852  CB  THR A 106     -13.638   3.353  15.842  1.00  0.95           C  
ATOM    853  O   THR A 106     -13.184   5.572  14.106  1.00  0.94           O  
ATOM    854  CG2 THR A 106     -15.136   3.594  15.689  1.00  0.92           C  
ATOM    855  OG1 THR A 106     -13.433   2.153  16.598  1.00  0.93           O  
ATOM    856  N   VAL A 107     -13.596   4.186  12.351  1.00  0.95           N  
ATOM    857  CA  VAL A 107     -13.871   5.233  11.372  1.00  0.95           C  
ATOM    858  C   VAL A 107     -15.049   4.821  10.492  1.00  0.94           C  
ATOM    859  CB  VAL A 107     -12.632   5.531  10.498  1.00  0.94           C  
ATOM    860  O   VAL A 107     -15.276   3.630  10.265  1.00  0.91           O  
ATOM    861  CG1 VAL A 107     -11.499   6.106  11.346  1.00  0.85           C  
ATOM    862  CG2 VAL A 107     -12.173   4.267   9.774  1.00  0.84           C  
ATOM    863  N   ASN A 108     -15.724   5.903   9.969  1.00  0.92           N  
ATOM    864  CA  ASN A 108     -16.646   5.687   8.859  1.00  0.92           C  
ATOM    865  C   ASN A 108     -15.901   5.452   7.548  1.00  0.90           C  
ATOM    866  CB  ASN A 108     -17.605   6.871   8.719  1.00  0.90           C  
ATOM    867  O   ASN A 108     -14.897   6.113   7.273  1.00  0.88           O  
ATOM    868  CG  ASN A 108     -18.525   7.022   9.915  1.00  0.86           C  
ATOM    869  ND2 ASN A 108     -18.884   8.259  10.235  1.00  0.88           N  
ATOM    870  OD1 ASN A 108     -18.910   6.034  10.546  1.00  0.85           O  
ATOM    871  N   ASN A 109     -16.282   4.505   6.759  1.00  0.92           N  
ATOM    872  CA  ASN A 109     -15.690   4.170   5.468  1.00  0.93           C  
ATOM    873  C   ASN A 109     -14.190   3.916   5.589  1.00  0.93           C  
ATOM    874  CB  ASN A 109     -15.961   5.278   4.449  1.00  0.91           C  
ATOM    875  O   ASN A 109     -13.380   4.730   5.141  1.00  0.93           O  
ATOM    876  CG  ASN A 109     -17.441   5.526   4.236  1.00  0.85           C  
ATOM    877  ND2 ASN A 109     -17.806   6.785   4.023  1.00  0.83           N  
ATOM    878  OD1 ASN A 109     -18.249   4.595   4.262  1.00  0.81           O  
ATOM    879  N   PRO A 110     -13.670   2.814   6.173  1.00  0.94           N  
ATOM    880  CA  PRO A 110     -12.255   2.526   6.413  1.00  0.95           C  
ATOM    881  C   PRO A 110     -11.423   2.545   5.133  1.00  0.95           C  
ATOM    882  CB  PRO A 110     -12.279   1.124   7.027  1.00  0.94           C  
ATOM    883  O   PRO A 110     -10.263   2.965   5.152  1.00  0.94           O  
ATOM    884  CG  PRO A 110     -13.589   0.543   6.601  1.00  0.93           C  
ATOM    885  CD  PRO A 110     -14.583   1.660   6.461  1.00  0.93           C  
ATOM    886  N   LYS A 111     -11.941   2.227   4.037  1.00  0.93           N  
ATOM    887  CA  LYS A 111     -11.278   2.194   2.737  1.00  0.93           C  
ATOM    888  C   LYS A 111     -10.799   3.584   2.328  1.00  0.93           C  
ATOM    889  CB  LYS A 111     -12.216   1.628   1.670  1.00  0.91           C  
ATOM    890  O   LYS A 111      -9.745   3.725   1.704  1.00  0.91           O  
ATOM    891  CG  LYS A 111     -11.529   1.305   0.350  1.00  0.84           C  
ATOM    892  CD  LYS A 111     -12.450   0.530  -0.584  1.00  0.80           C  
ATOM    893  CE  LYS A 111     -11.732   0.115  -1.861  1.00  0.74           C  
ATOM    894  NZ  LYS A 111     -12.584  -0.766  -2.714  1.00  0.72           N  
ATOM    895  N   ASP A 112     -11.566   4.623   2.675  1.00  0.93           N  
ATOM    896  CA  ASP A 112     -11.240   6.000   2.319  1.00  0.94           C  
ATOM    897  C   ASP A 112     -10.379   6.657   3.397  1.00  0.94           C  
ATOM    898  CB  ASP A 112     -12.517   6.814   2.098  1.00  0.93           C  
ATOM    899  O   ASP A 112      -9.553   7.522   3.097  1.00  0.94           O  
ATOM    900  CG  ASP A 112     -13.318   6.344   0.896  1.00  0.90           C  
ATOM    901  OD1 ASP A 112     -12.755   5.655   0.019  1.00  0.89           O  
ATOM    902  OD2 ASP A 112     -14.523   6.669   0.825  1.00  0.89           O  
ATOM    903  N   ASN A 113     -10.481   6.184   4.604  1.00  0.95           N  
ATOM    904  CA  ASN A 113     -10.000   6.947   5.751  1.00  0.95           C  
ATOM    905  C   ASN A 113      -8.800   6.272   6.410  1.00  0.96           C  
ATOM    906  CB  ASN A 113     -11.122   7.148   6.771  1.00  0.95           C  
ATOM    907  O   ASN A 113      -8.110   6.884   7.227  1.00  0.95           O  
ATOM    908  CG  ASN A 113     -12.129   8.194   6.333  1.00  0.94           C  
ATOM    909  ND2 ASN A 113     -13.410   7.898   6.517  1.00  0.92           N  
ATOM    910  OD1 ASN A 113     -11.757   9.260   5.833  1.00  0.92           O  
ATOM    911  N   LEU A 114      -8.460   4.994   6.137  1.00  0.96           N  
ATOM    912  CA  LEU A 114      -7.270   4.347   6.678  1.00  0.96           C  
ATOM    913  C   LEU A 114      -6.194   4.205   5.607  1.00  0.96           C  
ATOM    914  CB  LEU A 114      -7.621   2.971   7.251  1.00  0.96           C  
ATOM    915  O   LEU A 114      -6.506   4.044   4.425  1.00  0.96           O  
ATOM    916  CG  LEU A 114      -8.614   2.955   8.414  1.00  0.96           C  
ATOM    917  CD1 LEU A 114      -8.868   1.523   8.874  1.00  0.96           C  
ATOM    918  CD2 LEU A 114      -8.101   3.809   9.568  1.00  0.96           C  
ATOM    919  N   ARG A 115      -4.941   4.293   5.953  1.00  0.97           N  
ATOM    920  CA  ARG A 115      -3.741   3.974   5.186  1.00  0.97           C  
ATOM    921  C   ARG A 115      -2.761   3.155   6.020  1.00  0.97           C  
ATOM    922  CB  ARG A 115      -3.064   5.253   4.689  1.00  0.97           C  
ATOM    923  O   ARG A 115      -2.706   3.299   7.243  1.00  0.97           O  
ATOM    924  CG  ARG A 115      -3.913   6.062   3.721  1.00  0.96           C  
ATOM    925  CD  ARG A 115      -4.146   5.315   2.415  1.00  0.95           C  
ATOM    926  NE  ARG A 115      -4.952   6.098   1.483  1.00  0.94           N  
ATOM    927  NH1 ARG A 115      -6.980   5.282   2.229  1.00  0.90           N  
ATOM    928  NH2 ARG A 115      -6.913   6.818   0.529  1.00  0.89           N  
ATOM    929  CZ  ARG A 115      -6.280   6.064   1.416  1.00  0.93           C  
ATOM    930  N   MET A 116      -2.050   2.291   5.322  1.00  0.98           N  
ATOM    931  CA  MET A 116      -1.179   1.387   6.067  1.00  0.98           C  
ATOM    932  C   MET A 116       0.089   1.078   5.277  1.00  0.97           C  
ATOM    933  CB  MET A 116      -1.913   0.088   6.406  1.00  0.97           C  
ATOM    934  O   MET A 116       0.070   1.064   4.045  1.00  0.97           O  
ATOM    935  CG  MET A 116      -3.177   0.295   7.224  1.00  0.95           C  
ATOM    936  SD  MET A 116      -3.965  -1.289   7.712  1.00  0.94           S  
ATOM    937  CE  MET A 116      -5.478  -0.666   8.495  1.00  0.87           C  
ATOM    938  N   VAL A 117       1.185   0.774   6.051  1.00  0.97           N  
ATOM    939  CA  VAL A 117       2.423   0.189   5.547  1.00  0.97           C  
ATOM    940  C   VAL A 117       2.955  -0.835   6.547  1.00  0.97           C  
ATOM    941  CB  VAL A 117       3.491   1.270   5.271  1.00  0.97           C  
ATOM    942  O   VAL A 117       2.921  -0.604   7.758  1.00  0.97           O  
ATOM    943  CG1 VAL A 117       3.979   1.893   6.578  1.00  0.92           C  
ATOM    944  CG2 VAL A 117       4.661   0.676   4.488  1.00  0.93           C  
ATOM    945  N   THR A 118       3.384  -1.949   6.069  1.00  0.97           N  
ATOM    946  CA  THR A 118       4.023  -2.971   6.890  1.00  0.96           C  
ATOM    947  C   THR A 118       5.541  -2.913   6.742  1.00  0.95           C  
ATOM    948  CB  THR A 118       3.522  -4.379   6.518  1.00  0.96           C  
ATOM    949  O   THR A 118       6.063  -2.942   5.626  1.00  0.94           O  
ATOM    950  CG2 THR A 118       4.131  -5.438   7.431  1.00  0.94           C  
ATOM    951  OG1 THR A 118       2.095  -4.421   6.641  1.00  0.95           O  
ATOM    952  N   VAL A 119       6.177  -2.800   7.936  1.00  0.95           N  
ATOM    953  CA  VAL A 119       7.630  -2.835   8.063  1.00  0.95           C  
ATOM    954  C   VAL A 119       8.031  -3.833   9.147  1.00  0.94           C  
ATOM    955  CB  VAL A 119       8.205  -1.437   8.387  1.00  0.94           C  
ATOM    956  O   VAL A 119       7.739  -3.627  10.328  1.00  0.92           O  
ATOM    957  CG1 VAL A 119       9.732  -1.454   8.322  1.00  0.90           C  
ATOM    958  CG2 VAL A 119       7.638  -0.392   7.428  1.00  0.90           C  
ATOM    959  N   ALA A 120       8.654  -4.938   8.707  1.00  0.91           N  
ATOM    960  CA  ALA A 120       9.012  -6.039   9.597  1.00  0.90           C  
ATOM    961  C   ALA A 120       7.808  -6.493  10.419  1.00  0.91           C  
ATOM    962  CB  ALA A 120      10.157  -5.628  10.520  1.00  0.89           C  
ATOM    963  O   ALA A 120       6.795  -6.922   9.862  1.00  0.89           O  
ATOM    964  N   ASP A 121       7.840  -6.276  11.758  1.00  0.92           N  
ATOM    965  CA  ASP A 121       6.792  -6.759  12.652  1.00  0.93           C  
ATOM    966  C   ASP A 121       5.714  -5.697  12.859  1.00  0.94           C  
ATOM    967  CB  ASP A 121       7.385  -7.177  13.999  1.00  0.90           C  
ATOM    968  O   ASP A 121       4.727  -5.936  13.557  1.00  0.94           O  
ATOM    969  CG  ASP A 121       8.278  -8.401  13.900  1.00  0.83           C  
ATOM    970  OD1 ASP A 121       7.938  -9.345  13.154  1.00  0.81           O  
ATOM    971  OD2 ASP A 121       9.329  -8.424  14.576  1.00  0.83           O  
ATOM    972  N   TYR A 122       5.888  -4.570  12.227  1.00  0.95           N  
ATOM    973  CA  TYR A 122       4.995  -3.438  12.448  1.00  0.96           C  
ATOM    974  C   TYR A 122       4.169  -3.143  11.202  1.00  0.96           C  
ATOM    975  CB  TYR A 122       5.794  -2.194  12.851  1.00  0.95           C  
ATOM    976  O   TYR A 122       4.721  -2.912  10.124  1.00  0.96           O  
ATOM    977  CG  TYR A 122       6.610  -2.378  14.107  1.00  0.92           C  
ATOM    978  CD1 TYR A 122       6.059  -2.129  15.362  1.00  0.88           C  
ATOM    979  CD2 TYR A 122       7.934  -2.799  14.042  1.00  0.88           C  
ATOM    980  CE1 TYR A 122       6.808  -2.295  16.523  1.00  0.88           C  
ATOM    981  CE2 TYR A 122       8.693  -2.968  15.196  1.00  0.87           C  
ATOM    982  OH  TYR A 122       8.868  -2.880  17.575  1.00  0.82           O  
ATOM    983  CZ  TYR A 122       8.122  -2.714  16.429  1.00  0.87           C  
ATOM    984  N   THR A 123       2.893  -3.090  11.335  1.00  0.97           N  
ATOM    985  CA  THR A 123       2.006  -2.421  10.389  1.00  0.98           C  
ATOM    986  C   THR A 123       1.534  -1.081  10.944  1.00  0.98           C  
ATOM    987  CB  THR A 123       0.786  -3.298  10.051  1.00  0.97           C  
ATOM    988  O   THR A 123       0.710  -1.038  11.860  1.00  0.97           O  
ATOM    989  CG2 THR A 123      -0.124  -2.608   9.041  1.00  0.97           C  
ATOM    990  OG1 THR A 123       1.237  -4.542   9.500  1.00  0.96           O  
ATOM    991  N   PHE A 124       2.064   0.008  10.414  1.00  0.98           N  
ATOM    992  CA  PHE A 124       1.680   1.362  10.795  1.00  0.98           C  
ATOM    993  C   PHE A 124       0.349   1.746  10.160  1.00  0.98           C  
ATOM    994  CB  PHE A 124       2.765   2.364  10.388  1.00  0.98           C  
ATOM    995  O   PHE A 124       0.148   1.548   8.960  1.00  0.98           O  
ATOM    996  CG  PHE A 124       4.081   2.150  11.085  1.00  0.97           C  
ATOM    997  CD1 PHE A 124       4.364   2.799  12.281  1.00  0.96           C  
ATOM    998  CD2 PHE A 124       5.037   1.300  10.545  1.00  0.96           C  
ATOM    999  CE1 PHE A 124       5.581   2.604  12.929  1.00  0.95           C  
ATOM   1000  CE2 PHE A 124       6.256   1.099  11.186  1.00  0.95           C  
ATOM   1001  CZ  PHE A 124       6.526   1.753  12.378  1.00  0.94           C  
ATOM   1002  N   ILE A 125      -0.548   2.289  10.941  1.00  0.98           N  
ATOM   1003  CA  ILE A 125      -1.914   2.621  10.550  1.00  0.98           C  
ATOM   1004  C   ILE A 125      -2.141   4.124  10.695  1.00  0.98           C  
ATOM   1005  CB  ILE A 125      -2.948   1.840  11.391  1.00  0.98           C  
ATOM   1006  O   ILE A 125      -2.071   4.665  11.802  1.00  0.97           O  
ATOM   1007  CG1 ILE A 125      -2.652   0.336  11.338  1.00  0.97           C  
ATOM   1008  CG2 ILE A 125      -4.371   2.135  10.908  1.00  0.97           C  
ATOM   1009  CD1 ILE A 125      -3.413  -0.481  12.373  1.00  0.96           C  
ATOM   1010  N   VAL A 126      -2.478   4.780   9.633  1.00  0.98           N  
ATOM   1011  CA  VAL A 126      -2.882   6.181   9.594  1.00  0.98           C  
ATOM   1012  C   VAL A 126      -4.403   6.278   9.498  1.00  0.98           C  
ATOM   1013  CB  VAL A 126      -2.225   6.929   8.413  1.00  0.98           C  
ATOM   1014  O   VAL A 126      -5.014   5.688   8.604  1.00  0.98           O  
ATOM   1015  CG1 VAL A 126      -2.829   8.323   8.253  1.00  0.96           C  
ATOM   1016  CG2 VAL A 126      -0.713   7.019   8.613  1.00  0.96           C  
ATOM   1017  N   ASN A 127      -4.994   7.019  10.389  1.00  0.97           N  
ATOM   1018  CA  ASN A 127      -6.384   7.464  10.369  1.00  0.97           C  
ATOM   1019  C   ASN A 127      -6.505   8.902   9.873  1.00  0.97           C  
ATOM   1020  CB  ASN A 127      -7.011   7.326  11.758  1.00  0.97           C  
ATOM   1021  O   ASN A 127      -6.226   9.845  10.616  1.00  0.96           O  
ATOM   1022  CG  ASN A 127      -8.493   7.647  11.764  1.00  0.96           C  
ATOM   1023  ND2 ASN A 127      -9.189   7.215  12.808  1.00  0.95           N  
ATOM   1024  OD1 ASN A 127      -9.008   8.278  10.837  1.00  0.94           O  
ATOM   1025  N   ARG A 128      -7.038   9.124   8.689  1.00  0.97           N  
ATOM   1026  CA  ARG A 128      -7.089  10.395   7.974  1.00  0.96           C  
ATOM   1027  C   ARG A 128      -8.135  11.323   8.583  1.00  0.96           C  
ATOM   1028  CB  ARG A 128      -7.390  10.167   6.492  1.00  0.96           C  
ATOM   1029  O   ARG A 128      -8.258  12.480   8.174  1.00  0.95           O  
ATOM   1030  CG  ARG A 128      -6.266   9.477   5.734  1.00  0.94           C  
ATOM   1031  CD  ARG A 128      -6.662   9.167   4.297  1.00  0.92           C  
ATOM   1032  NE  ARG A 128      -6.849  10.385   3.515  1.00  0.90           N  
ATOM   1033  NH1 ARG A 128      -7.868   9.329   1.730  1.00  0.85           N  
ATOM   1034  NH2 ARG A 128      -7.537  11.597   1.689  1.00  0.85           N  
ATOM   1035  CZ  ARG A 128      -7.417  10.434   2.313  1.00  0.88           C  
ATOM   1036  N   THR A 129      -8.934  10.839   9.563  1.00  0.97           N  
ATOM   1037  CA  THR A 129      -9.942  11.663  10.222  1.00  0.97           C  
ATOM   1038  C   THR A 129      -9.389  12.266  11.510  1.00  0.96           C  
ATOM   1039  CB  THR A 129     -11.210  10.848  10.536  1.00  0.96           C  
ATOM   1040  O   THR A 129     -10.066  13.056  12.171  1.00  0.96           O  
ATOM   1041  CG2 THR A 129     -11.735  10.144   9.289  1.00  0.92           C  
ATOM   1042  OG1 THR A 129     -10.905   9.865  11.533  1.00  0.93           O  
ATOM   1043  N   ARG A 130      -8.150  11.907  11.847  1.00  0.97           N  
ATOM   1044  CA  ARG A 130      -7.521  12.365  13.082  1.00  0.97           C  
ATOM   1045  C   ARG A 130      -6.378  13.331  12.788  1.00  0.97           C  
ATOM   1046  CB  ARG A 130      -7.006  11.176  13.896  1.00  0.96           C  
ATOM   1047  O   ARG A 130      -5.413  12.971  12.110  1.00  0.96           O  
ATOM   1048  CG  ARG A 130      -8.093  10.197  14.311  1.00  0.85           C  
ATOM   1049  CD  ARG A 130      -8.970  10.764  15.418  1.00  0.79           C  
ATOM   1050  NE  ARG A 130      -9.874   9.753  15.960  1.00  0.77           N  
ATOM   1051  NH1 ARG A 130     -10.775  11.131  17.581  1.00  0.70           N  
ATOM   1052  NH2 ARG A 130     -11.489   8.961  17.388  1.00  0.65           N  
ATOM   1053  CZ  ARG A 130     -10.711   9.951  16.975  1.00  0.71           C  
ATOM   1054  N   GLN A 131      -6.493  14.510  13.374  1.00  0.97           N  
ATOM   1055  CA  GLN A 131      -5.391  15.466  13.401  1.00  0.97           C  
ATOM   1056  C   GLN A 131      -4.361  15.087  14.461  1.00  0.97           C  
ATOM   1057  CB  GLN A 131      -5.912  16.881  13.657  1.00  0.96           C  
ATOM   1058  O   GLN A 131      -4.719  14.772  15.598  1.00  0.97           O  
ATOM   1059  CG  GLN A 131      -4.868  17.969  13.445  1.00  0.87           C  
ATOM   1060  CD  GLN A 131      -5.417  19.363  13.681  1.00  0.80           C  
ATOM   1061  NE2 GLN A 131      -4.708  20.372  13.186  1.00  0.77           N  
ATOM   1062  OE1 GLN A 131      -6.471  19.533  14.303  1.00  0.82           O  
ATOM   1063  N   VAL A 132      -3.091  15.088  14.062  1.00  0.97           N  
ATOM   1064  CA  VAL A 132      -2.006  14.915  15.022  1.00  0.97           C  
ATOM   1065  C   VAL A 132      -1.891  16.159  15.900  1.00  0.96           C  
ATOM   1066  CB  VAL A 132      -0.661  14.636  14.315  1.00  0.97           C  
ATOM   1067  O   VAL A 132      -1.944  17.286  15.402  1.00  0.95           O  
ATOM   1068  CG1 VAL A 132       0.465  14.484  15.336  1.00  0.95           C  
ATOM   1069  CG2 VAL A 132      -0.768  13.386  13.443  1.00  0.95           C  
ATOM   1070  N   ARG A 133      -1.762  15.919  17.172  1.00  0.96           N  
ATOM   1071  CA  ARG A 133      -1.656  17.007  18.140  1.00  0.96           C  
ATOM   1072  C   ARG A 133      -0.307  16.978  18.850  1.00  0.95           C  
ATOM   1073  CB  ARG A 133      -2.789  16.928  19.164  1.00  0.95           C  
ATOM   1074  O   ARG A 133       0.316  15.921  18.968  1.00  0.94           O  
ATOM   1075  CG  ARG A 133      -4.177  17.073  18.561  1.00  0.91           C  
ATOM   1076  CD  ARG A 133      -5.264  17.011  19.625  1.00  0.89           C  
ATOM   1077  NE  ARG A 133      -6.599  17.035  19.033  1.00  0.87           N  
ATOM   1078  NH1 ARG A 133      -7.707  16.574  21.007  1.00  0.82           N  
ATOM   1079  NH2 ARG A 133      -8.890  16.873  19.066  1.00  0.80           N  
ATOM   1080  CZ  ARG A 133      -7.729  16.827  19.703  1.00  0.83           C  
ATOM   1081  N   GLU A 134       0.083  18.061  19.353  1.00  0.94           N  
ATOM   1082  CA  GLU A 134       1.197  18.206  20.285  1.00  0.94           C  
ATOM   1083  C   GLU A 134       0.836  17.665  21.666  1.00  0.93           C  
ATOM   1084  CB  GLU A 134       1.624  19.672  20.390  1.00  0.91           C  
ATOM   1085  O   GLU A 134      -0.336  17.663  22.050  1.00  0.92           O  
ATOM   1086  CG  GLU A 134       0.569  20.577  21.010  1.00  0.77           C  
ATOM   1087  CD  GLU A 134       0.966  22.045  21.016  1.00  0.74           C  
ATOM   1088  OE1 GLU A 134       2.053  22.382  20.494  1.00  0.70           O  
ATOM   1089  OE2 GLU A 134       0.184  22.864  21.548  1.00  0.68           O  
ATOM   1090  N   SER A 135       1.862  17.222  22.364  1.00  0.93           N  
ATOM   1091  CA  SER A 135       1.706  16.856  23.768  1.00  0.92           C  
ATOM   1092  C   SER A 135       1.412  18.080  24.629  1.00  0.90           C  
ATOM   1093  CB  SER A 135       2.963  16.153  24.282  1.00  0.91           C  
ATOM   1094  O   SER A 135       2.058  19.120  24.481  1.00  0.87           O  
ATOM   1095  OG  SER A 135       2.796  15.743  25.628  1.00  0.86           O  
ATOM   1096  N   GLN A 136       0.405  17.911  25.498  1.00  0.88           N  
ATOM   1097  CA  GLN A 136       0.117  18.967  26.463  1.00  0.88           C  
ATOM   1098  C   GLN A 136       1.168  19.003  27.569  1.00  0.85           C  
ATOM   1099  CB  GLN A 136      -1.275  18.779  27.067  1.00  0.84           C  
ATOM   1100  O   GLN A 136       1.137  19.882  28.433  1.00  0.82           O  
ATOM   1101  CG  GLN A 136      -2.407  18.910  26.056  1.00  0.77           C  
ATOM   1102  CD  GLN A 136      -2.443  20.273  25.389  1.00  0.74           C  
ATOM   1103  NE2 GLN A 136      -2.490  20.282  24.062  1.00  0.71           N  
ATOM   1104  OE1 GLN A 136      -2.430  21.309  26.062  1.00  0.75           O  
ATOM   1105  N   ASN A 137       2.003  17.988  27.537  1.00  0.85           N  
ATOM   1106  CA  ASN A 137       3.147  18.004  28.442  1.00  0.85           C  
ATOM   1107  C   ASN A 137       4.183  19.041  28.019  1.00  0.85           C  
ATOM   1108  CB  ASN A 137       3.787  16.616  28.523  1.00  0.83           C  
ATOM   1109  O   ASN A 137       4.849  18.877  26.995  1.00  0.82           O  
ATOM   1110  CG  ASN A 137       2.852  15.574  29.105  1.00  0.77           C  
ATOM   1111  ND2 ASN A 137       3.008  14.329  28.670  1.00  0.75           N  
ATOM   1112  OD1 ASN A 137       1.997  15.886  29.937  1.00  0.74           O  
ATOM   1113  N   LEU A 138       4.314  20.024  28.808  1.00  0.82           N  
ATOM   1114  CA  LEU A 138       5.333  21.053  28.628  1.00  0.82           C  
ATOM   1115  C   LEU A 138       6.586  20.723  29.431  1.00  0.79           C  
ATOM   1116  CB  LEU A 138       4.791  22.422  29.046  1.00  0.78           C  
ATOM   1117  O   LEU A 138       6.510  20.044  30.458  1.00  0.74           O  
ATOM   1118  CG  LEU A 138       3.523  22.896  28.333  1.00  0.79           C  
ATOM   1119  CD1 LEU A 138       3.077  24.245  28.887  1.00  0.76           C  
ATOM   1120  CD2 LEU A 138       3.755  22.981  26.828  1.00  0.80           C  
ATOM   1121  N   THR A 139       7.680  20.955  28.925  1.00  0.80           N  
ATOM   1122  CA  THR A 139       8.866  20.899  29.773  1.00  0.78           C  
ATOM   1123  C   THR A 139       8.624  21.632  31.090  1.00  0.76           C  
ATOM   1124  CB  THR A 139      10.090  21.505  29.062  1.00  0.75           C  
ATOM   1125  O   THR A 139       8.159  22.773  31.095  1.00  0.69           O  
ATOM   1126  CG2 THR A 139      10.471  20.689  27.831  1.00  0.66           C  
ATOM   1127  OG1 THR A 139       9.784  22.846  28.657  1.00  0.67           O  
ATOM   1128  N   ASN A 140       8.620  20.774  32.065  1.00  0.65           N  
ATOM   1129  CA  ASN A 140       8.552  21.299  33.424  1.00  0.64           C  
ATOM   1130  C   ASN A 140       9.785  22.131  33.766  1.00  0.64           C  
ATOM   1131  CB  ASN A 140       8.384  20.160  34.432  1.00  0.57           C  
ATOM   1132  O   ASN A 140      10.153  22.251  34.936  1.00  0.58           O  
ATOM   1133  CG  ASN A 140       6.961  19.641  34.494  1.00  0.51           C  
ATOM   1134  ND2 ASN A 140       6.801  18.404  34.949  1.00  0.50           N  
ATOM   1135  OD1 ASN A 140       6.014  20.346  34.136  1.00  0.52           O  
ATOM   1136  N   GLY A 141      10.401  22.620  32.705  1.00  0.56           N  
ATOM   1137  CA  GLY A 141      11.608  23.391  32.959  1.00  0.54           C  
ATOM   1138  C   GLY A 141      11.378  24.572  33.883  1.00  0.56           C  
ATOM   1139  O   GLY A 141      10.394  25.299  33.736  1.00  0.53           O  
ATOM   1140  N   GLY A 142      10.637  24.352  35.215  1.00  0.51           N  
ATOM   1141  CA  GLY A 142      10.363  25.530  36.023  1.00  0.50           C  
ATOM   1142  C   GLY A 142      10.142  26.782  35.196  1.00  0.51           C  
ATOM   1143  O   GLY A 142      10.731  26.937  34.124  1.00  0.48           O  
ATOM   1144  N   THR A 143       8.697  27.147  34.943  1.00  0.47           N  
ATOM   1145  CA  THR A 143       8.558  28.529  34.498  1.00  0.47           C  
ATOM   1146  C   THR A 143       9.899  29.254  34.557  1.00  0.47           C  
ATOM   1147  CB  THR A 143       7.523  29.288  35.349  1.00  0.43           C  
ATOM   1148  O   THR A 143      10.629  29.141  35.544  1.00  0.45           O  
ATOM   1149  CG2 THR A 143       6.106  29.045  34.839  1.00  0.37           C  
ATOM   1150  OG1 THR A 143       7.611  28.843  36.708  1.00  0.34           O  
ATOM   1151  N   PHE A 144      10.695  29.143  33.385  1.00  0.57           N  
ATOM   1152  CA  PHE A 144      11.729  30.170  33.343  1.00  0.56           C  
ATOM   1153  C   PHE A 144      11.533  31.180  34.468  1.00  0.57           C  
ATOM   1154  CB  PHE A 144      11.724  30.885  31.989  1.00  0.51           C  
ATOM   1155  O   PHE A 144      10.503  31.855  34.531  1.00  0.54           O  
ATOM   1156  CG  PHE A 144      12.883  31.826  31.795  1.00  0.48           C  
ATOM   1157  CD1 PHE A 144      14.135  31.344  31.432  1.00  0.45           C  
ATOM   1158  CD2 PHE A 144      12.720  33.193  31.976  1.00  0.47           C  
ATOM   1159  CE1 PHE A 144      15.209  32.212  31.252  1.00  0.45           C  
ATOM   1160  CE2 PHE A 144      13.789  34.067  31.798  1.00  0.46           C  
ATOM   1161  CZ  PHE A 144      15.032  33.575  31.437  1.00  0.46           C  
ATOM   1162  N   ARG A 145      11.875  30.739  35.636  1.00  0.55           N  
ATOM   1163  CA  ARG A 145      11.914  31.810  36.626  1.00  0.53           C  
ATOM   1164  C   ARG A 145      12.784  32.967  36.148  1.00  0.55           C  
ATOM   1165  CB  ARG A 145      12.431  31.284  37.967  1.00  0.49           C  
ATOM   1166  O   ARG A 145      13.990  32.991  36.405  1.00  0.52           O  
ATOM   1167  CG  ARG A 145      11.499  30.289  38.640  1.00  0.45           C  
ATOM   1168  CD  ARG A 145      12.006  29.882  40.016  1.00  0.46           C  
ATOM   1169  NE  ARG A 145      11.125  28.904  40.648  1.00  0.38           N  
ATOM   1170  NH1 ARG A 145      12.288  28.838  42.643  1.00  0.29           N  
ATOM   1171  NH2 ARG A 145      10.419  27.543  42.357  1.00  0.26           N  
ATOM   1172  CZ  ARG A 145      11.279  28.431  41.881  1.00  0.44           C  
ATOM   1173  N   ASP A 146      12.405  33.520  34.847  1.00  0.61           N  
ATOM   1174  CA  ASP A 146      13.015  34.757  34.370  1.00  0.60           C  
ATOM   1175  C   ASP A 146      13.542  35.595  35.533  1.00  0.62           C  
ATOM   1176  CB  ASP A 146      12.010  35.569  33.550  1.00  0.55           C  
ATOM   1177  O   ASP A 146      12.774  36.008  36.405  1.00  0.58           O  
ATOM   1178  CG  ASP A 146      11.781  35.000  32.161  1.00  0.52           C  
ATOM   1179  OD1 ASP A 146      12.629  34.223  31.672  1.00  0.52           O  
ATOM   1180  OD2 ASP A 146      10.744  35.335  31.548  1.00  0.53           O  
ATOM   1181  N   ASN A 147      14.868  35.426  35.599  1.00  0.78           N  
ATOM   1182  CA  ASN A 147      15.687  36.380  36.340  1.00  0.80           C  
ATOM   1183  C   ASN A 147      15.600  36.143  37.845  1.00  0.81           C  
ATOM   1184  CB  ASN A 147      15.276  37.815  36.004  1.00  0.76           C  
ATOM   1185  O   ASN A 147      15.878  37.045  38.637  1.00  0.80           O  
ATOM   1186  CG  ASN A 147      15.506  38.162  34.546  1.00  0.72           C  
ATOM   1187  ND2 ASN A 147      14.801  39.177  34.060  1.00  0.68           N  
ATOM   1188  OD1 ASN A 147      16.310  37.523  33.863  1.00  0.69           O  
ATOM   1189  N   VAL A 148      15.113  34.925  38.257  1.00  0.87           N  
ATOM   1190  CA  VAL A 148      15.044  34.685  39.695  1.00  0.87           C  
ATOM   1191  C   VAL A 148      16.287  33.923  40.151  1.00  0.88           C  
ATOM   1192  CB  VAL A 148      13.768  33.904  40.080  1.00  0.85           C  
ATOM   1193  O   VAL A 148      16.612  33.910  41.341  1.00  0.87           O  
ATOM   1194  CG1 VAL A 148      12.525  34.767  39.877  1.00  0.73           C  
ATOM   1195  CG2 VAL A 148      13.667  32.615  39.266  1.00  0.72           C  
ATOM   1196  N   ASP A 149      16.880  33.197  39.269  1.00  0.89           N  
ATOM   1197  CA  ASP A 149      18.122  32.525  39.638  1.00  0.90           C  
ATOM   1198  C   ASP A 149      19.199  32.739  38.577  1.00  0.91           C  
ATOM   1199  CB  ASP A 149      17.880  31.028  39.847  1.00  0.87           C  
ATOM   1200  O   ASP A 149      18.887  32.981  37.409  1.00  0.90           O  
ATOM   1201  CG  ASP A 149      17.549  30.295  38.559  1.00  0.76           C  
ATOM   1202  OD1 ASP A 149      17.188  30.952  37.559  1.00  0.69           O  
ATOM   1203  OD2 ASP A 149      17.648  29.049  38.545  1.00  0.74           O  
ATOM   1204  N   ALA A 150      20.451  32.762  38.951  1.00  0.93           N  
ATOM   1205  CA  ALA A 150      21.624  32.944  38.100  1.00  0.93           C  
ATOM   1206  C   ALA A 150      22.852  32.273  38.709  1.00  0.94           C  
ATOM   1207  CB  ALA A 150      21.891  34.429  37.872  1.00  0.92           C  
ATOM   1208  O   ALA A 150      22.900  32.031  39.917  1.00  0.94           O  
ATOM   1209  N   LEU A 151      23.840  31.967  37.890  1.00  0.94           N  
ATOM   1210  CA  LEU A 151      25.125  31.462  38.363  1.00  0.95           C  
ATOM   1211  C   LEU A 151      26.220  32.508  38.182  1.00  0.95           C  
ATOM   1212  CB  LEU A 151      25.503  30.178  37.620  1.00  0.94           C  
ATOM   1213  O   LEU A 151      26.286  33.171  37.145  1.00  0.95           O  
ATOM   1214  CG  LEU A 151      24.502  29.025  37.708  1.00  0.94           C  
ATOM   1215  CD1 LEU A 151      25.019  27.814  36.938  1.00  0.92           C  
ATOM   1216  CD2 LEU A 151      24.229  28.662  39.164  1.00  0.92           C  
ATOM   1217  N   ILE A 152      26.993  32.619  39.105  1.00  0.96           N  
ATOM   1218  CA  ILE A 152      28.309  33.230  38.948  1.00  0.97           C  
ATOM   1219  C   ILE A 152      29.372  32.141  38.827  1.00  0.96           C  
ATOM   1220  CB  ILE A 152      28.638  34.173  40.127  1.00  0.96           C  
ATOM   1221  O   ILE A 152      29.709  31.481  39.813  1.00  0.96           O  
ATOM   1222  CG1 ILE A 152      27.559  35.253  40.266  1.00  0.96           C  
ATOM   1223  CG2 ILE A 152      30.022  34.803  39.944  1.00  0.96           C  
ATOM   1224  CD1 ILE A 152      27.548  35.946  41.621  1.00  0.95           C  
ATOM   1225  N   ASN A 153      29.864  31.952  37.607  1.00  0.96           N  
ATOM   1226  CA  ASN A 153      30.917  30.991  37.293  1.00  0.97           C  
ATOM   1227  C   ASN A 153      32.296  31.529  37.664  1.00  0.96           C  
ATOM   1228  CB  ASN A 153      30.875  30.615  35.810  1.00  0.96           C  
ATOM   1229  O   ASN A 153      32.800  32.453  37.023  1.00  0.95           O  
ATOM   1230  CG  ASN A 153      31.914  29.574  35.443  1.00  0.95           C  
ATOM   1231  ND2 ASN A 153      32.266  29.513  34.164  1.00  0.93           N  
ATOM   1232  OD1 ASN A 153      32.396  28.829  36.301  1.00  0.93           O  
ATOM   1233  N   VAL A 154      32.805  30.957  38.644  1.00  0.96           N  
ATOM   1234  CA  VAL A 154      34.157  31.254  39.105  1.00  0.96           C  
ATOM   1235  C   VAL A 154      35.130  30.209  38.563  1.00  0.95           C  
ATOM   1236  CB  VAL A 154      34.232  31.301  40.648  1.00  0.95           C  
ATOM   1237  O   VAL A 154      35.221  29.100  39.096  1.00  0.93           O  
ATOM   1238  CG1 VAL A 154      35.614  31.765  41.107  1.00  0.95           C  
ATOM   1239  CG2 VAL A 154      33.145  32.217  41.206  1.00  0.95           C  
ATOM   1240  N   ARG A 155      35.975  30.548  37.584  1.00  0.95           N  
ATOM   1241  CA  ARG A 155      36.869  29.647  36.863  1.00  0.94           C  
ATOM   1242  C   ARG A 155      38.219  29.539  37.563  1.00  0.92           C  
ATOM   1243  CB  ARG A 155      37.062  30.122  35.421  1.00  0.93           C  
ATOM   1244  O   ARG A 155      38.877  28.498  37.497  1.00  0.90           O  
ATOM   1245  CG  ARG A 155      35.814  30.003  34.561  1.00  0.90           C  
ATOM   1246  CD  ARG A 155      36.089  30.383  33.113  1.00  0.88           C  
ATOM   1247  NE  ARG A 155      34.919  30.166  32.267  1.00  0.86           N  
ATOM   1248  NH1 ARG A 155      35.992  30.695  30.291  1.00  0.81           N  
ATOM   1249  NH2 ARG A 155      33.780  30.094  30.274  1.00  0.80           N  
ATOM   1250  CZ  ARG A 155      34.900  30.319  30.946  1.00  0.82           C  
ATOM   1251  N   GLY A 156      38.567  30.564  38.170  1.00  0.91           N  
ATOM   1252  CA  GLY A 156      39.831  30.644  38.884  1.00  0.91           C  
ATOM   1253  C   GLY A 156      40.136  32.036  39.404  1.00  0.91           C  
ATOM   1254  O   GLY A 156      39.339  32.960  39.223  1.00  0.89           O  
ATOM   1255  N   GLY A 157      41.334  32.093  39.976  1.00  0.92           N  
ATOM   1256  CA  GLY A 157      41.890  33.344  40.467  1.00  0.91           C  
ATOM   1257  C   GLY A 157      43.250  33.665  39.876  1.00  0.89           C  
ATOM   1258  O   GLY A 157      44.011  32.759  39.529  1.00  0.86           O  
ATOM   1259  N   GLN A 158      43.532  34.868  39.702  1.00  0.90           N  
ATOM   1260  CA  GLN A 158      44.887  35.351  39.455  1.00  0.90           C  
ATOM   1261  C   GLN A 158      45.327  36.333  40.537  1.00  0.89           C  
ATOM   1262  CB  GLN A 158      44.980  36.011  38.078  1.00  0.89           C  
ATOM   1263  O   GLN A 158      44.592  37.263  40.875  1.00  0.88           O  
ATOM   1264  CG  GLN A 158      46.395  36.415  37.684  1.00  0.86           C  
ATOM   1265  CD  GLN A 158      46.478  36.956  36.270  1.00  0.84           C  
ATOM   1266  NE2 GLN A 158      47.664  37.406  35.876  1.00  0.82           N  
ATOM   1267  OE1 GLN A 158      45.484  36.969  35.536  1.00  0.83           O  
ATOM   1268  N   TYR A 159      46.465  36.220  41.001  1.00  0.86           N  
ATOM   1269  CA  TYR A 159      46.998  37.041  42.082  1.00  0.87           C  
ATOM   1270  C   TYR A 159      46.929  38.521  41.728  1.00  0.87           C  
ATOM   1271  CB  TYR A 159      48.445  36.646  42.393  1.00  0.85           C  
ATOM   1272  O   TYR A 159      47.197  38.907  40.588  1.00  0.85           O  
ATOM   1273  CG  TYR A 159      48.582  35.270  43.000  1.00  0.83           C  
ATOM   1274  CD1 TYR A 159      48.187  35.024  44.313  1.00  0.81           C  
ATOM   1275  CD2 TYR A 159      49.108  34.215  42.262  1.00  0.82           C  
ATOM   1276  CE1 TYR A 159      48.313  33.759  44.876  1.00  0.80           C  
ATOM   1277  CE2 TYR A 159      49.239  32.946  42.816  1.00  0.82           C  
ATOM   1278  OH  TYR A 159      48.966  31.473  44.674  1.00  0.66           O  
ATOM   1279  CZ  TYR A 159      48.839  32.727  44.121  1.00  0.76           C  
ATOM   1280  N   GLY A 160      46.562  39.348  42.707  1.00  0.87           N  
ATOM   1281  CA  GLY A 160      46.490  40.797  42.617  1.00  0.88           C  
ATOM   1282  C   GLY A 160      45.270  41.288  41.860  1.00  0.88           C  
ATOM   1283  O   GLY A 160      45.041  42.495  41.756  1.00  0.87           O  
ATOM   1284  N   ARG A 161      44.412  40.346  41.401  1.00  0.91           N  
ATOM   1285  CA  ARG A 161      43.231  40.773  40.659  1.00  0.91           C  
ATOM   1286  C   ARG A 161      42.084  41.115  41.604  1.00  0.93           C  
ATOM   1287  CB  ARG A 161      42.792  39.687  39.674  1.00  0.90           C  
ATOM   1288  O   ARG A 161      41.969  40.533  42.685  1.00  0.92           O  
ATOM   1289  CG  ARG A 161      43.782  39.443  38.546  1.00  0.84           C  
ATOM   1290  CD  ARG A 161      43.916  40.658  37.640  1.00  0.81           C  
ATOM   1291  NE  ARG A 161      44.828  40.404  36.528  1.00  0.80           N  
ATOM   1292  NH1 ARG A 161      44.536  42.474  35.545  1.00  0.74           N  
ATOM   1293  NH2 ARG A 161      45.947  40.936  34.594  1.00  0.71           N  
ATOM   1294  CZ  ARG A 161      45.102  41.272  35.558  1.00  0.77           C  
ATOM   1295  N   LYS A 162      41.314  42.073  41.229  1.00  0.93           N  
ATOM   1296  CA  LYS A 162      40.034  42.438  41.829  1.00  0.94           C  
ATOM   1297  C   LYS A 162      38.869  41.843  41.042  1.00  0.95           C  
ATOM   1298  CB  LYS A 162      39.891  43.959  41.906  1.00  0.94           C  
ATOM   1299  O   LYS A 162      38.685  42.155  39.864  1.00  0.94           O  
ATOM   1300  CG  LYS A 162      38.797  44.431  42.852  1.00  0.94           C  
ATOM   1301  CD  LYS A 162      38.654  45.947  42.829  1.00  0.93           C  
ATOM   1302  CE  LYS A 162      37.549  46.419  43.764  1.00  0.93           C  
ATOM   1303  NZ  LYS A 162      37.067  47.787  43.406  1.00  0.92           N  
ATOM   1304  N   LEU A 163      38.153  40.927  41.630  1.00  0.96           N  
ATOM   1305  CA  LEU A 163      36.907  40.364  41.121  1.00  0.96           C  
ATOM   1306  C   LEU A 163      35.705  41.139  41.649  1.00  0.96           C  
ATOM   1307  CB  LEU A 163      36.788  38.888  41.510  1.00  0.96           C  
ATOM   1308  O   LEU A 163      35.592  41.372  42.855  1.00  0.96           O  
ATOM   1309  CG  LEU A 163      37.992  38.002  41.185  1.00  0.95           C  
ATOM   1310  CD1 LEU A 163      37.730  36.567  41.630  1.00  0.93           C  
ATOM   1311  CD2 LEU A 163      38.309  38.055  39.694  1.00  0.92           C  
ATOM   1312  N   GLU A 164      34.831  41.604  40.802  1.00  0.97           N  
ATOM   1313  CA  GLU A 164      33.639  42.367  41.158  1.00  0.97           C  
ATOM   1314  C   GLU A 164      32.378  41.715  40.596  1.00  0.98           C  
ATOM   1315  CB  GLU A 164      33.753  43.809  40.658  1.00  0.97           C  
ATOM   1316  O   GLU A 164      32.386  41.202  39.475  1.00  0.98           O  
ATOM   1317  CG  GLU A 164      34.966  44.553  41.199  1.00  0.95           C  
ATOM   1318  CD  GLU A 164      35.016  46.011  40.769  1.00  0.94           C  
ATOM   1319  OE1 GLU A 164      35.483  46.296  39.643  1.00  0.92           O  
ATOM   1320  OE2 GLU A 164      34.585  46.875  41.565  1.00  0.92           O  
ATOM   1321  N   VAL A 165      31.360  41.724  41.323  1.00  0.98           N  
ATOM   1322  CA  VAL A 165      30.048  41.205  40.950  1.00  0.98           C  
ATOM   1323  C   VAL A 165      28.978  42.259  41.227  1.00  0.98           C  
ATOM   1324  CB  VAL A 165      29.718  39.899  41.707  1.00  0.98           C  
ATOM   1325  O   VAL A 165      28.916  42.817  42.325  1.00  0.97           O  
ATOM   1326  CG1 VAL A 165      28.359  39.352  41.274  1.00  0.97           C  
ATOM   1327  CG2 VAL A 165      30.814  38.860  41.478  1.00  0.97           C  
ATOM   1328  N   ASN A 166      28.171  42.544  40.262  1.00  0.97           N  
ATOM   1329  CA  ASN A 166      26.982  43.386  40.336  1.00  0.98           C  
ATOM   1330  C   ASN A 166      25.702  42.558  40.251  1.00  0.98           C  
ATOM   1331  CB  ASN A 166      27.004  44.444  39.231  1.00  0.97           C  
ATOM   1332  O   ASN A 166      25.485  41.843  39.271  1.00  0.97           O  
ATOM   1333  CG  ASN A 166      25.835  45.405  39.319  1.00  0.95           C  
ATOM   1334  ND2 ASN A 166      25.700  46.268  38.319  1.00  0.94           N  
ATOM   1335  OD1 ASN A 166      25.059  45.372  40.278  1.00  0.94           O  
ATOM   1336  N   ILE A 167      24.885  42.723  41.303  1.00  0.97           N  
ATOM   1337  CA  ILE A 167      23.520  42.209  41.256  1.00  0.97           C  
ATOM   1338  C   ILE A 167      22.531  43.349  41.492  1.00  0.97           C  
ATOM   1339  CB  ILE A 167      23.302  41.087  42.295  1.00  0.97           C  
ATOM   1340  O   ILE A 167      22.505  43.943  42.572  1.00  0.96           O  
ATOM   1341  CG1 ILE A 167      24.284  39.935  42.052  1.00  0.96           C  
ATOM   1342  CG2 ILE A 167      21.854  40.590  42.258  1.00  0.97           C  
ATOM   1343  CD1 ILE A 167      24.093  38.750  42.988  1.00  0.95           C  
ATOM   1344  N   ASN A 168      21.820  43.714  40.493  1.00  0.97           N  
ATOM   1345  CA  ASN A 168      20.777  44.734  40.463  1.00  0.97           C  
ATOM   1346  C   ASN A 168      21.290  46.076  40.977  1.00  0.97           C  
ATOM   1347  CB  ASN A 168      19.562  44.283  41.277  1.00  0.96           C  
ATOM   1348  O   ASN A 168      20.624  46.735  41.778  1.00  0.96           O  
ATOM   1349  CG  ASN A 168      18.762  43.199  40.582  1.00  0.95           C  
ATOM   1350  ND2 ASN A 168      17.783  42.642  41.284  1.00  0.93           N  
ATOM   1351  OD1 ASN A 168      19.023  42.866  39.423  1.00  0.93           O  
ATOM   1352  N   GLY A 169      22.509  46.494  40.671  1.00  0.97           N  
ATOM   1353  CA  GLY A 169      23.093  47.796  40.953  1.00  0.97           C  
ATOM   1354  C   GLY A 169      23.960  47.805  42.198  1.00  0.97           C  
ATOM   1355  O   GLY A 169      24.636  48.795  42.484  1.00  0.97           O  
ATOM   1356  N   VAL A 170      23.955  46.638  42.943  1.00  0.98           N  
ATOM   1357  CA  VAL A 170      24.791  46.503  44.132  1.00  0.98           C  
ATOM   1358  C   VAL A 170      26.071  45.748  43.781  1.00  0.98           C  
ATOM   1359  CB  VAL A 170      24.042  45.781  45.274  1.00  0.98           C  
ATOM   1360  O   VAL A 170      26.031  44.554  43.476  1.00  0.98           O  
ATOM   1361  CG1 VAL A 170      24.896  45.741  46.540  1.00  0.98           C  
ATOM   1362  CG2 VAL A 170      22.704  46.464  45.550  1.00  0.98           C  
ATOM   1363  N   TRP A 171      27.171  46.432  43.828  1.00  0.98           N  
ATOM   1364  CA  TRP A 171      28.507  45.907  43.567  1.00  0.98           C  
ATOM   1365  C   TRP A 171      29.123  45.330  44.838  1.00  0.98           C  
ATOM   1366  CB  TRP A 171      29.414  47.001  42.997  1.00  0.98           C  
ATOM   1367  O   TRP A 171      29.153  45.994  45.877  1.00  0.96           O  
ATOM   1368  CG  TRP A 171      29.151  47.320  41.556  1.00  0.97           C  
ATOM   1369  CD1 TRP A 171      28.338  48.303  41.065  1.00  0.96           C  
ATOM   1370  CD2 TRP A 171      29.702  46.649  40.419  1.00  0.96           C  
ATOM   1371  CE2 TRP A 171      29.179  47.279  39.268  1.00  0.96           C  
ATOM   1372  CE3 TRP A 171      30.589  45.576  40.261  1.00  0.97           C  
ATOM   1373  NE1 TRP A 171      28.350  48.284  39.689  1.00  0.97           N  
ATOM   1374  CH2 TRP A 171      30.384  45.817  37.849  1.00  0.96           C  
ATOM   1375  CZ2 TRP A 171      29.515  46.870  37.975  1.00  0.96           C  
ATOM   1376  CZ3 TRP A 171      30.922  45.170  38.974  1.00  0.96           C  
ATOM   1377  N   VAL A 172      29.750  44.188  44.817  1.00  0.98           N  
ATOM   1378  CA  VAL A 172      30.681  43.616  45.783  1.00  0.98           C  
ATOM   1379  C   VAL A 172      32.031  43.365  45.114  1.00  0.98           C  
ATOM   1380  CB  VAL A 172      30.135  42.304  46.390  1.00  0.98           C  
ATOM   1381  O   VAL A 172      32.091  43.053  43.923  1.00  0.98           O  
ATOM   1382  CG1 VAL A 172      28.796  42.546  47.084  1.00  0.93           C  
ATOM   1383  CG2 VAL A 172      29.993  41.235  45.308  1.00  0.94           C  
ATOM   1384  N   SER A 173      33.027  43.514  45.857  1.00  0.98           N  
ATOM   1385  CA  SER A 173      34.378  43.376  45.321  1.00  0.98           C  
ATOM   1386  C   SER A 173      35.235  42.478  46.206  1.00  0.98           C  
ATOM   1387  CB  SER A 173      35.040  44.747  45.178  1.00  0.97           C  
ATOM   1388  O   SER A 173      35.289  42.666  47.423  1.00  0.97           O  
ATOM   1389  OG  SER A 173      36.322  44.627  44.586  1.00  0.78           O  
ATOM   1390  N   HIS A 174      35.956  41.575  45.590  1.00  0.96           N  
ATOM   1391  CA  HIS A 174      36.930  40.693  46.221  1.00  0.96           C  
ATOM   1392  C   HIS A 174      38.322  40.897  45.632  1.00  0.94           C  
ATOM   1393  CB  HIS A 174      36.506  39.231  46.071  1.00  0.96           C  
ATOM   1394  O   HIS A 174      38.533  40.676  44.437  1.00  0.92           O  
ATOM   1395  CG  HIS A 174      37.398  38.270  46.790  1.00  0.95           C  
ATOM   1396  CD2 HIS A 174      38.167  37.256  46.330  1.00  0.94           C  
ATOM   1397  ND1 HIS A 174      37.567  38.293  48.158  1.00  0.93           N  
ATOM   1398  CE1 HIS A 174      38.406  37.332  48.508  1.00  0.93           C  
ATOM   1399  NE2 HIS A 174      38.784  36.688  47.417  1.00  0.93           N  
ATOM   1400  N   GLN A 175      39.236  41.389  46.456  1.00  0.94           N  
ATOM   1401  CA  GLN A 175      40.640  41.557  46.095  1.00  0.94           C  
ATOM   1402  C   GLN A 175      41.444  40.299  46.410  1.00  0.93           C  
ATOM   1403  CB  GLN A 175      41.242  42.760  46.824  1.00  0.93           C  
ATOM   1404  O   GLN A 175      41.578  39.916  47.574  1.00  0.92           O  
ATOM   1405  CG  GLN A 175      42.676  43.072  46.418  1.00  0.91           C  
ATOM   1406  CD  GLN A 175      42.794  43.499  44.967  1.00  0.88           C  
ATOM   1407  NE2 GLN A 175      43.644  42.809  44.213  1.00  0.88           N  
ATOM   1408  OE1 GLN A 175      42.128  44.441  44.527  1.00  0.87           O  
ATOM   1409  N   LEU A 176      41.991  39.654  45.284  1.00  0.91           N  
ATOM   1410  CA  LEU A 176      42.873  38.503  45.446  1.00  0.91           C  
ATOM   1411  C   LEU A 176      44.256  38.940  45.917  1.00  0.89           C  
ATOM   1412  CB  LEU A 176      42.990  37.728  44.130  1.00  0.91           C  
ATOM   1413  O   LEU A 176      44.694  40.054  45.622  1.00  0.87           O  
ATOM   1414  CG  LEU A 176      41.714  37.053  43.625  1.00  0.91           C  
ATOM   1415  CD1 LEU A 176      41.954  36.423  42.257  1.00  0.89           C  
ATOM   1416  CD2 LEU A 176      41.230  36.007  44.623  1.00  0.89           C  
ATOM   1417  N   PRO A 177      45.013  38.192  46.613  1.00  0.86           N  
ATOM   1418  CA  PRO A 177      46.325  38.574  47.141  1.00  0.86           C  
ATOM   1419  C   PRO A 177      47.306  38.982  46.044  1.00  0.86           C  
ATOM   1420  CB  PRO A 177      46.800  37.307  47.856  1.00  0.85           C  
ATOM   1421  O   PRO A 177      47.250  38.451  44.932  1.00  0.84           O  
ATOM   1422  CG  PRO A 177      45.550  36.540  48.146  1.00  0.82           C  
ATOM   1423  CD  PRO A 177      44.533  36.870  47.092  1.00  0.82           C  
ATOM   1424  N   PRO A 178      48.325  39.984  46.113  1.00  0.84           N  
ATOM   1425  CA  PRO A 178      49.163  40.622  45.095  1.00  0.83           C  
ATOM   1426  C   PRO A 178      50.254  39.695  44.564  1.00  0.82           C  
ATOM   1427  CB  PRO A 178      49.772  41.815  45.835  1.00  0.82           C  
ATOM   1428  O   PRO A 178      50.825  39.952  43.501  1.00  0.76           O  
ATOM   1429  CG  PRO A 178      49.772  41.412  47.274  1.00  0.83           C  
ATOM   1430  CD  PRO A 178      48.567  40.552  47.529  1.00  0.82           C  
ATOM   1431  N   GLY A 179      50.554  38.548  44.914  1.00  0.70           N  
ATOM   1432  CA  GLY A 179      51.655  37.771  44.366  1.00  0.69           C  
ATOM   1433  C   GLY A 179      51.775  36.389  44.981  1.00  0.68           C  
ATOM   1434  O   GLY A 179      51.186  36.118  46.029  1.00  0.60           O  
ATOM   1435  N   ASP A 180      52.444  35.483  44.165  1.00  0.59           N  
ATOM   1436  CA  ASP A 180      52.792  34.093  44.443  1.00  0.59           C  
ATOM   1437  C   ASP A 180      53.670  33.985  45.688  1.00  0.59           C  
ATOM   1438  CB  ASP A 180      53.504  33.467  43.242  1.00  0.53           C  
ATOM   1439  O   ASP A 180      54.078  32.887  46.073  1.00  0.56           O  
ATOM   1440  CG  ASP A 180      52.820  32.209  42.737  1.00  0.51           C  
ATOM   1441  OD1 ASP A 180      51.896  31.704  43.411  1.00  0.51           O  
ATOM   1442  OD2 ASP A 180      53.210  31.716  41.656  1.00  0.52           O  
ATOM   1443  N   ASN A 181      54.074  35.126  46.186  1.00  0.56           N  
ATOM   1444  CA  ASN A 181      55.129  35.008  47.187  1.00  0.56           C  
ATOM   1445  C   ASN A 181      54.580  34.520  48.524  1.00  0.56           C  
ATOM   1446  CB  ASN A 181      55.851  36.345  47.366  1.00  0.49           C  
ATOM   1447  O   ASN A 181      55.344  34.244  49.451  1.00  0.52           O  
ATOM   1448  CG  ASN A 181      56.738  36.693  46.187  1.00  0.47           C  
ATOM   1449  ND2 ASN A 181      57.088  37.968  46.063  1.00  0.43           N  
ATOM   1450  OD1 ASN A 181      57.104  35.823  45.392  1.00  0.48           O  
ATOM   1451  N   ALA A 182      53.356  34.005  48.570  1.00  0.54           N  
ATOM   1452  CA  ALA A 182      52.847  33.504  49.844  1.00  0.54           C  
ATOM   1453  C   ALA A 182      52.485  32.025  49.747  1.00  0.55           C  
ATOM   1454  CB  ALA A 182      51.634  34.318  50.289  1.00  0.48           C  
ATOM   1455  O   ALA A 182      51.605  31.644  48.972  1.00  0.52           O  
ATOM   1456  N   LYS A 183      53.566  31.080  49.869  1.00  0.58           N  
ATOM   1457  CA  LYS A 183      53.351  29.655  50.109  1.00  0.57           C  
ATOM   1458  C   LYS A 183      51.937  29.391  50.620  1.00  0.57           C  
ATOM   1459  CB  LYS A 183      54.378  29.118  51.107  1.00  0.52           C  
ATOM   1460  O   LYS A 183      51.371  28.325  50.372  1.00  0.54           O  
ATOM   1461  CG  LYS A 183      55.749  28.855  50.502  1.00  0.48           C  
ATOM   1462  CD  LYS A 183      56.699  28.235  51.519  1.00  0.48           C  
ATOM   1463  CE  LYS A 183      58.070  27.966  50.914  1.00  0.41           C  
ATOM   1464  NZ  LYS A 183      59.012  27.382  51.914  1.00  0.38           N  
ATOM   1465  N   ASP A 184      51.404  30.387  51.308  1.00  0.58           N  
ATOM   1466  CA  ASP A 184      50.188  30.164  52.084  1.00  0.58           C  
ATOM   1467  C   ASP A 184      48.953  30.625  51.314  1.00  0.58           C  
ATOM   1468  CB  ASP A 184      50.270  30.889  53.429  1.00  0.51           C  
ATOM   1469  O   ASP A 184      47.824  30.447  51.777  1.00  0.54           O  
ATOM   1470  CG  ASP A 184      51.411  30.395  54.301  1.00  0.47           C  
ATOM   1471  OD1 ASP A 184      51.717  29.183  54.275  1.00  0.48           O  
ATOM   1472  OD2 ASP A 184      52.007  31.223  55.022  1.00  0.52           O  
ATOM   1473  N   ASP A 185      49.076  30.803  49.992  1.00  0.73           N  
ATOM   1474  CA  ASP A 185      47.902  31.532  49.522  1.00  0.73           C  
ATOM   1475  C   ASP A 185      47.234  30.806  48.357  1.00  0.74           C  
ATOM   1476  CB  ASP A 185      48.284  32.954  49.106  1.00  0.66           C  
ATOM   1477  O   ASP A 185      46.199  31.250  47.853  1.00  0.68           O  
ATOM   1478  CG  ASP A 185      47.950  33.992  50.164  1.00  0.62           C  
ATOM   1479  OD1 ASP A 185      47.193  33.678  51.108  1.00  0.60           O  
ATOM   1480  OD2 ASP A 185      48.445  35.134  50.051  1.00  0.64           O  
ATOM   1481  N   PRO A 186      47.901  29.661  48.006  1.00  0.70           N  
ATOM   1482  CA  PRO A 186      47.307  29.031  46.825  1.00  0.71           C  
ATOM   1483  C   PRO A 186      45.834  28.681  47.021  1.00  0.74           C  
ATOM   1484  CB  PRO A 186      48.149  27.766  46.639  1.00  0.67           C  
ATOM   1485  O   PRO A 186      45.027  28.855  46.105  1.00  0.73           O  
ATOM   1486  CG  PRO A 186      49.483  28.107  47.220  1.00  0.66           C  
ATOM   1487  CD  PRO A 186      49.276  29.052  48.369  1.00  0.68           C  
ATOM   1488  N   PRO A 187      45.386  28.353  48.272  1.00  0.79           N  
ATOM   1489  CA  PRO A 187      43.961  28.069  48.457  1.00  0.81           C  
ATOM   1490  C   PRO A 187      43.080  29.296  48.232  1.00  0.83           C  
ATOM   1491  CB  PRO A 187      43.881  27.598  49.911  1.00  0.77           C  
ATOM   1492  O   PRO A 187      41.900  29.161  47.899  1.00  0.81           O  
ATOM   1493  CG  PRO A 187      45.260  27.124  50.236  1.00  0.74           C  
ATOM   1494  CD  PRO A 187      46.240  27.906  49.410  1.00  0.74           C  
ATOM   1495  N   LYS A 188      43.702  30.527  48.203  1.00  0.82           N  
ATOM   1496  CA  LYS A 188      42.874  31.726  48.119  1.00  0.84           C  
ATOM   1497  C   LYS A 188      42.563  32.078  46.667  1.00  0.85           C  
ATOM   1498  CB  LYS A 188      43.563  32.905  48.807  1.00  0.82           C  
ATOM   1499  O   LYS A 188      41.670  32.884  46.395  1.00  0.84           O  
ATOM   1500  CG  LYS A 188      43.658  32.769  50.320  1.00  0.81           C  
ATOM   1501  CD  LYS A 188      44.318  33.988  50.950  1.00  0.80           C  
ATOM   1502  CE  LYS A 188      44.482  33.821  52.455  1.00  0.78           C  
ATOM   1503  NZ  LYS A 188      45.430  34.824  53.024  1.00  0.74           N  
ATOM   1504  N   VAL A 189      43.316  31.536  45.735  1.00  0.86           N  
ATOM   1505  CA  VAL A 189      43.066  31.743  44.312  1.00  0.87           C  
ATOM   1506  C   VAL A 189      42.344  30.529  43.732  1.00  0.88           C  
ATOM   1507  CB  VAL A 189      44.377  32.004  43.537  1.00  0.84           C  
ATOM   1508  O   VAL A 189      42.089  30.468  42.527  1.00  0.86           O  
ATOM   1509  CG1 VAL A 189      45.000  33.332  43.961  1.00  0.75           C  
ATOM   1510  CG2 VAL A 189      45.361  30.855  43.753  1.00  0.74           C  
ATOM   1511  N   ASP A 190      42.129  29.545  44.623  1.00  0.90           N  
ATOM   1512  CA  ASP A 190      41.277  28.420  44.250  1.00  0.91           C  
ATOM   1513  C   ASP A 190      39.858  28.887  43.934  1.00  0.93           C  
ATOM   1514  CB  ASP A 190      41.250  27.374  45.367  1.00  0.89           C  
ATOM   1515  O   ASP A 190      39.321  29.764  44.614  1.00  0.93           O  
ATOM   1516  CG  ASP A 190      40.312  26.217  45.073  1.00  0.83           C  
ATOM   1517  OD1 ASP A 190      39.248  26.115  45.721  1.00  0.82           O  
ATOM   1518  OD2 ASP A 190      40.641  25.398  44.188  1.00  0.84           O  
ATOM   1519  N   ALA A 191      39.324  28.395  42.893  1.00  0.93           N  
ATOM   1520  CA  ALA A 191      38.000  28.774  42.406  1.00  0.94           C  
ATOM   1521  C   ALA A 191      36.943  28.592  43.492  1.00  0.95           C  
ATOM   1522  CB  ALA A 191      37.634  27.957  41.169  1.00  0.93           C  
ATOM   1523  O   ALA A 191      36.027  29.408  43.618  1.00  0.95           O  
ATOM   1524  N   GLN A 192      37.092  27.589  44.400  1.00  0.95           N  
ATOM   1525  CA  GLN A 192      36.156  27.314  45.484  1.00  0.95           C  
ATOM   1526  C   GLN A 192      36.282  28.351  46.597  1.00  0.96           C  
ATOM   1527  CB  GLN A 192      36.383  25.910  46.047  1.00  0.94           C  
ATOM   1528  O   GLN A 192      35.283  28.931  47.028  1.00  0.95           O  
ATOM   1529  CG  GLN A 192      35.403  25.522  47.146  1.00  0.91           C  
ATOM   1530  CD  GLN A 192      33.967  25.469  46.659  1.00  0.89           C  
ATOM   1531  NE2 GLN A 192      33.022  25.521  47.591  1.00  0.89           N  
ATOM   1532  OE1 GLN A 192      33.709  25.382  45.454  1.00  0.89           O  
ATOM   1533  N   ALA A 193      37.478  28.664  46.933  1.00  0.93           N  
ATOM   1534  CA  ALA A 193      37.737  29.655  47.975  1.00  0.94           C  
ATOM   1535  C   ALA A 193      37.282  31.044  47.536  1.00  0.94           C  
ATOM   1536  CB  ALA A 193      39.221  29.674  48.334  1.00  0.92           C  
ATOM   1537  O   ALA A 193      36.684  31.785  48.320  1.00  0.94           O  
ATOM   1538  N   ILE A 194      37.476  31.365  46.341  1.00  0.94           N  
ATOM   1539  CA  ILE A 194      37.000  32.612  45.753  1.00  0.95           C  
ATOM   1540  C   ILE A 194      35.473  32.627  45.741  1.00  0.96           C  
ATOM   1541  CB  ILE A 194      37.550  32.808  44.322  1.00  0.95           C  
ATOM   1542  O   ILE A 194      34.853  33.608  46.158  1.00  0.96           O  
ATOM   1543  CG1 ILE A 194      39.069  33.007  44.357  1.00  0.94           C  
ATOM   1544  CG2 ILE A 194      36.858  33.990  43.636  1.00  0.94           C  
ATOM   1545  CD1 ILE A 194      39.740  32.886  42.995  1.00  0.92           C  
ATOM   1546  N   ALA A 195      34.815  31.578  45.362  1.00  0.97           N  
ATOM   1547  CA  ALA A 195      33.358  31.478  45.346  1.00  0.97           C  
ATOM   1548  C   ALA A 195      32.781  31.637  46.749  1.00  0.97           C  
ATOM   1549  CB  ALA A 195      32.923  30.144  44.743  1.00  0.97           C  
ATOM   1550  O   ALA A 195      31.827  32.392  46.953  1.00  0.97           O  
ATOM   1551  N   GLU A 196      33.376  31.070  47.715  1.00  0.97           N  
ATOM   1552  CA  GLU A 196      32.983  31.183  49.116  1.00  0.97           C  
ATOM   1553  C   GLU A 196      33.152  32.613  49.623  1.00  0.97           C  
ATOM   1554  CB  GLU A 196      33.797  30.218  49.982  1.00  0.96           C  
ATOM   1555  O   GLU A 196      32.231  33.181  50.213  1.00  0.97           O  
ATOM   1556  CG  GLU A 196      33.382  28.762  49.836  1.00  0.93           C  
ATOM   1557  CD  GLU A 196      34.317  27.797  50.548  1.00  0.91           C  
ATOM   1558  OE1 GLU A 196      35.206  28.257  51.300  1.00  0.90           O  
ATOM   1559  OE2 GLU A 196      34.160  26.571  50.351  1.00  0.90           O  
ATOM   1560  N   ALA A 197      34.300  33.254  49.331  1.00  0.96           N  
ATOM   1561  CA  ALA A 197      34.572  34.629  49.742  1.00  0.96           C  
ATOM   1562  C   ALA A 197      33.578  35.598  49.108  1.00  0.97           C  
ATOM   1563  CB  ALA A 197      36.001  35.021  49.375  1.00  0.95           C  
ATOM   1564  O   ALA A 197      32.984  36.428  49.799  1.00  0.96           O  
ATOM   1565  N   ILE A 198      33.320  35.499  47.844  1.00  0.98           N  
ATOM   1566  CA  ILE A 198      32.357  36.336  47.137  1.00  0.98           C  
ATOM   1567  C   ILE A 198      30.947  36.045  47.647  1.00  0.98           C  
ATOM   1568  CB  ILE A 198      32.429  36.114  45.609  1.00  0.98           C  
ATOM   1569  O   ILE A 198      30.172  36.968  47.910  1.00  0.98           O  
ATOM   1570  CG1 ILE A 198      33.746  36.667  45.052  1.00  0.97           C  
ATOM   1571  CG2 ILE A 198      31.227  36.757  44.912  1.00  0.97           C  
ATOM   1572  CD1 ILE A 198      33.997  36.314  43.592  1.00  0.96           C  
ATOM   1573  N   ALA A 199      30.579  34.827  47.997  1.00  0.98           N  
ATOM   1574  CA  ALA A 199      29.259  34.457  48.500  1.00  0.98           C  
ATOM   1575  C   ALA A 199      29.008  35.058  49.880  1.00  0.98           C  
ATOM   1576  CB  ALA A 199      29.116  32.937  48.551  1.00  0.98           C  
ATOM   1577  O   ALA A 199      27.879  35.432  50.205  1.00  0.98           O  
ATOM   1578  N   VAL A 200      29.988  35.184  50.676  1.00  0.98           N  
ATOM   1579  CA  VAL A 200      29.886  35.847  51.972  1.00  0.98           C  
ATOM   1580  C   VAL A 200      29.592  37.332  51.771  1.00  0.98           C  
ATOM   1581  CB  VAL A 200      31.175  35.667  52.805  1.00  0.98           C  
ATOM   1582  O   VAL A 200      28.697  37.887  52.414  1.00  0.98           O  
ATOM   1583  CG1 VAL A 200      31.159  36.581  54.029  1.00  0.97           C  
ATOM   1584  CG2 VAL A 200      31.337  34.208  53.227  1.00  0.97           C  
ATOM   1585  N   LEU A 201      30.314  37.982  50.825  1.00  0.98           N  
ATOM   1586  CA  LEU A 201      30.105  39.386  50.489  1.00  0.98           C  
ATOM   1587  C   LEU A 201      28.714  39.604  49.904  1.00  0.98           C  
ATOM   1588  CB  LEU A 201      31.169  39.865  49.498  1.00  0.98           C  
ATOM   1589  O   LEU A 201      28.007  40.533  50.300  1.00  0.98           O  
ATOM   1590  CG  LEU A 201      32.612  39.880  50.007  1.00  0.97           C  
ATOM   1591  CD1 LEU A 201      33.575  40.166  48.859  1.00  0.96           C  
ATOM   1592  CD2 LEU A 201      32.776  40.910  51.119  1.00  0.96           C  
ATOM   1593  N   LEU A 202      28.183  38.740  49.130  1.00  0.98           N  
ATOM   1594  CA  LEU A 202      26.870  38.796  48.497  1.00  0.99           C  
ATOM   1595  C   LEU A 202      25.761  38.590  49.524  1.00  0.98           C  
ATOM   1596  CB  LEU A 202      26.761  37.741  47.393  1.00  0.99           C  
ATOM   1597  O   LEU A 202      24.777  39.333  49.538  1.00  0.98           O  
ATOM   1598  CG  LEU A 202      27.551  38.016  46.112  1.00  0.98           C  
ATOM   1599  CD1 LEU A 202      27.516  36.798  45.196  1.00  0.98           C  
ATOM   1600  CD2 LEU A 202      26.999  39.245  45.397  1.00  0.98           C  
ATOM   1601  N   ARG A 203      25.904  37.729  50.518  1.00  0.98           N  
ATOM   1602  CA  ARG A 203      24.967  37.520  51.617  1.00  0.98           C  
ATOM   1603  C   ARG A 203      24.854  38.769  52.485  1.00  0.98           C  
ATOM   1604  CB  ARG A 203      25.396  36.325  52.471  1.00  0.98           C  
ATOM   1605  O   ARG A 203      23.770  39.099  52.969  1.00  0.98           O  
ATOM   1606  CG  ARG A 203      25.129  34.977  51.821  1.00  0.97           C  
ATOM   1607  CD  ARG A 203      25.731  33.834  52.627  1.00  0.97           C  
ATOM   1608  NE  ARG A 203      25.768  32.593  51.858  1.00  0.95           N  
ATOM   1609  NH1 ARG A 203      27.947  32.068  52.416  1.00  0.92           N  
ATOM   1610  NH2 ARG A 203      26.744  30.679  51.047  1.00  0.91           N  
ATOM   1611  CZ  ARG A 203      26.819  31.783  51.775  1.00  0.94           C  
ATOM   1612  N   THR A 204      26.010  39.450  52.653  1.00  0.98           N  
ATOM   1613  CA  THR A 204      26.024  40.702  53.402  1.00  0.98           C  
ATOM   1614  C   THR A 204      25.320  41.807  52.620  1.00  0.98           C  
ATOM   1615  CB  THR A 204      27.463  41.139  53.732  1.00  0.98           C  
ATOM   1616  O   THR A 204      24.538  42.573  53.186  1.00  0.98           O  
ATOM   1617  CG2 THR A 204      27.471  42.393  54.600  1.00  0.97           C  
ATOM   1618  OG1 THR A 204      28.129  40.082  54.433  1.00  0.98           O  
ATOM   1619  N   ALA A 205      25.471  41.880  51.284  1.00  0.98           N  
ATOM   1620  CA  ALA A 205      24.926  42.913  50.406  1.00  0.98           C  
ATOM   1621  C   ALA A 205      23.454  42.652  50.100  1.00  0.98           C  
ATOM   1622  CB  ALA A 205      25.731  42.989  49.111  1.00  0.98           C  
ATOM   1623  O   ALA A 205      22.669  43.592  49.949  1.00  0.98           O  
ATOM   1624  N   HIS A 206      22.983  41.388  50.119  1.00  0.98           N  
ATOM   1625  CA  HIS A 206      21.636  40.935  49.791  1.00  0.98           C  
ATOM   1626  C   HIS A 206      21.135  39.915  50.808  1.00  0.98           C  
ATOM   1627  CB  HIS A 206      21.599  40.336  48.384  1.00  0.98           C  
ATOM   1628  O   HIS A 206      21.008  38.730  50.494  1.00  0.97           O  
ATOM   1629  CG  HIS A 206      21.992  41.300  47.311  1.00  0.97           C  
ATOM   1630  CD2 HIS A 206      23.180  41.514  46.699  1.00  0.94           C  
ATOM   1631  ND1 HIS A 206      21.103  42.192  46.750  1.00  0.92           N  
ATOM   1632  CE1 HIS A 206      21.730  42.913  45.835  1.00  0.93           C  
ATOM   1633  NE2 HIS A 206      22.992  42.521  45.785  1.00  0.93           N  
ATOM   1634  N   PRO A 207      20.740  40.382  52.041  1.00  0.98           N  
ATOM   1635  CA  PRO A 207      20.481  39.466  53.154  1.00  0.98           C  
ATOM   1636  C   PRO A 207      19.223  38.625  52.945  1.00  0.98           C  
ATOM   1637  CB  PRO A 207      20.318  40.404  54.352  1.00  0.98           C  
ATOM   1638  O   PRO A 207      19.026  37.622  53.635  1.00  0.98           O  
ATOM   1639  CG  PRO A 207      19.933  41.720  53.758  1.00  0.97           C  
ATOM   1640  CD  PRO A 207      20.603  41.854  52.421  1.00  0.97           C  
ATOM   1641  N   THR A 208      18.375  38.967  51.919  1.00  0.97           N  
ATOM   1642  CA  THR A 208      17.127  38.261  51.650  1.00  0.98           C  
ATOM   1643  C   THR A 208      17.318  37.226  50.545  1.00  0.97           C  
ATOM   1644  CB  THR A 208      16.006  39.239  51.253  1.00  0.97           C  
ATOM   1645  O   THR A 208      16.420  36.427  50.274  1.00  0.97           O  
ATOM   1646  CG2 THR A 208      15.619  40.138  52.423  1.00  0.96           C  
ATOM   1647  OG1 THR A 208      16.456  40.057  50.166  1.00  0.96           O  
ATOM   1648  N   TRP A 209      18.486  37.151  49.865  1.00  0.97           N  
ATOM   1649  CA  TRP A 209      18.766  36.270  48.736  1.00  0.98           C  
ATOM   1650  C   TRP A 209      19.461  34.995  49.199  1.00  0.97           C  
ATOM   1651  CB  TRP A 209      19.630  36.989  47.695  1.00  0.97           C  
ATOM   1652  O   TRP A 209      20.129  34.985  50.235  1.00  0.95           O  
ATOM   1653  CG  TRP A 209      18.923  38.102  46.981  1.00  0.93           C  
ATOM   1654  CD1 TRP A 209      18.156  39.085  47.542  1.00  0.87           C  
ATOM   1655  CD2 TRP A 209      18.916  38.343  45.571  1.00  0.87           C  
ATOM   1656  CE2 TRP A 209      18.124  39.491  45.347  1.00  0.88           C  
ATOM   1657  CE3 TRP A 209      19.505  37.700  44.473  1.00  0.91           C  
ATOM   1658  NE1 TRP A 209      17.672  39.923  46.564  1.00  0.94           N  
ATOM   1659  CH2 TRP A 209      18.492  39.360  43.012  1.00  0.92           C  
ATOM   1660  CZ2 TRP A 209      17.905  40.009  44.068  1.00  0.93           C  
ATOM   1661  CZ3 TRP A 209      19.285  38.217  43.202  1.00  0.93           C  
ATOM   1662  N   THR A 210      19.306  33.840  48.495  1.00  0.96           N  
ATOM   1663  CA  THR A 210      20.022  32.595  48.746  1.00  0.97           C  
ATOM   1664  C   THR A 210      21.223  32.464  47.814  1.00  0.97           C  
ATOM   1665  CB  THR A 210      19.099  31.374  48.572  1.00  0.96           C  
ATOM   1666  O   THR A 210      21.085  32.580  46.594  1.00  0.97           O  
ATOM   1667  CG2 THR A 210      19.836  30.078  48.891  1.00  0.92           C  
ATOM   1668  OG1 THR A 210      17.977  31.502  49.453  1.00  0.92           O  
ATOM   1669  N   PHE A 211      22.306  32.280  48.339  1.00  0.97           N  
ATOM   1670  CA  PHE A 211      23.557  32.050  47.626  1.00  0.98           C  
ATOM   1671  C   PHE A 211      24.135  30.684  47.976  1.00  0.97           C  
ATOM   1672  CB  PHE A 211      24.573  33.149  47.950  1.00  0.98           C  
ATOM   1673  O   PHE A 211      24.743  30.514  49.035  1.00  0.95           O  
ATOM   1674  CG  PHE A 211      24.099  34.535  47.603  1.00  0.98           C  
ATOM   1675  CD1 PHE A 211      24.178  35.005  46.298  1.00  0.97           C  
ATOM   1676  CD2 PHE A 211      23.575  35.368  48.583  1.00  0.97           C  
ATOM   1677  CE1 PHE A 211      23.740  36.287  45.974  1.00  0.97           C  
ATOM   1678  CE2 PHE A 211      23.136  36.651  48.267  1.00  0.97           C  
ATOM   1679  CZ  PHE A 211      23.220  37.108  46.962  1.00  0.97           C  
ATOM   1680  N   ASN A 212      23.980  29.695  47.192  1.00  0.97           N  
ATOM   1681  CA  ASN A 212      24.528  28.349  47.323  1.00  0.97           C  
ATOM   1682  C   ASN A 212      25.859  28.211  46.589  1.00  0.97           C  
ATOM   1683  CB  ASN A 212      23.528  27.310  46.808  1.00  0.96           C  
ATOM   1684  O   ASN A 212      25.918  28.364  45.368  1.00  0.97           O  
ATOM   1685  CG  ASN A 212      22.253  27.271  47.628  1.00  0.94           C  
ATOM   1686  ND2 ASN A 212      21.112  27.328  46.952  1.00  0.93           N  
ATOM   1687  OD1 ASN A 212      22.294  27.190  48.858  1.00  0.93           O  
ATOM   1688  N   VAL A 213      26.837  27.907  47.338  1.00  0.97           N  
ATOM   1689  CA  VAL A 213      28.171  27.718  46.777  1.00  0.97           C  
ATOM   1690  C   VAL A 213      28.356  26.260  46.365  1.00  0.97           C  
ATOM   1691  CB  VAL A 213      29.271  28.134  47.778  1.00  0.97           C  
ATOM   1692  O   VAL A 213      28.207  25.352  47.186  1.00  0.96           O  
ATOM   1693  CG1 VAL A 213      30.654  28.025  47.137  1.00  0.94           C  
ATOM   1694  CG2 VAL A 213      29.024  29.554  48.284  1.00  0.94           C  
ATOM   1695  N   GLY A 214      28.673  26.067  45.054  1.00  0.96           N  
ATOM   1696  CA  GLY A 214      29.140  24.805  44.504  1.00  0.96           C  
ATOM   1697  C   GLY A 214      30.596  24.841  44.081  1.00  0.96           C  
ATOM   1698  O   GLY A 214      31.275  25.854  44.260  1.00  0.94           O  
ATOM   1699  N   THR A 215      31.130  23.754  43.564  1.00  0.95           N  
ATOM   1700  CA  THR A 215      32.516  23.686  43.114  1.00  0.95           C  
ATOM   1701  C   THR A 215      32.737  24.590  41.905  1.00  0.95           C  
ATOM   1702  CB  THR A 215      32.917  22.242  42.758  1.00  0.94           C  
ATOM   1703  O   THR A 215      32.420  24.214  40.775  1.00  0.94           O  
ATOM   1704  CG2 THR A 215      34.417  22.134  42.506  1.00  0.87           C  
ATOM   1705  OG1 THR A 215      32.562  21.373  43.841  1.00  0.89           O  
ATOM   1706  N   GLY A 216      33.301  25.845  42.103  1.00  0.95           N  
ATOM   1707  CA  GLY A 216      33.639  26.798  41.058  1.00  0.95           C  
ATOM   1708  C   GLY A 216      32.451  27.616  40.589  1.00  0.95           C  
ATOM   1709  O   GLY A 216      32.473  28.183  39.494  1.00  0.94           O  
ATOM   1710  N   PHE A 217      31.347  27.686  41.366  1.00  0.97           N  
ATOM   1711  CA  PHE A 217      30.257  28.586  41.008  1.00  0.97           C  
ATOM   1712  C   PHE A 217      29.494  29.032  42.249  1.00  0.97           C  
ATOM   1713  CB  PHE A 217      29.303  27.911  40.019  1.00  0.97           C  
ATOM   1714  O   PHE A 217      29.525  28.357  43.280  1.00  0.97           O  
ATOM   1715  CG  PHE A 217      28.465  26.821  40.631  1.00  0.96           C  
ATOM   1716  CD1 PHE A 217      28.908  25.503  40.633  1.00  0.95           C  
ATOM   1717  CD2 PHE A 217      27.235  27.113  41.206  1.00  0.95           C  
ATOM   1718  CE1 PHE A 217      28.135  24.492  41.200  1.00  0.94           C  
ATOM   1719  CE2 PHE A 217      26.458  26.108  41.774  1.00  0.94           C  
ATOM   1720  CZ  PHE A 217      26.909  24.798  41.769  1.00  0.94           C  
ATOM   1721  N   ILE A 218      28.787  30.130  42.150  1.00  0.97           N  
ATOM   1722  CA  ILE A 218      27.787  30.589  43.107  1.00  0.97           C  
ATOM   1723  C   ILE A 218      26.408  30.596  42.450  1.00  0.97           C  
ATOM   1724  CB  ILE A 218      28.128  31.995  43.651  1.00  0.97           C  
ATOM   1725  O   ILE A 218      26.186  31.308  41.468  1.00  0.96           O  
ATOM   1726  CG1 ILE A 218      29.570  32.030  44.171  1.00  0.97           C  
ATOM   1727  CG2 ILE A 218      27.140  32.405  44.747  1.00  0.97           C  
ATOM   1728  CD1 ILE A 218      30.081  33.429  44.484  1.00  0.97           C  
ATOM   1729  N   HIS A 219      25.502  29.838  42.992  1.00  0.95           N  
ATOM   1730  CA  HIS A 219      24.100  29.853  42.592  1.00  0.96           C  
ATOM   1731  C   HIS A 219      23.315  30.904  43.370  1.00  0.96           C  
ATOM   1732  CB  HIS A 219      23.471  28.473  42.794  1.00  0.95           C  
ATOM   1733  O   HIS A 219      23.084  30.750  44.571  1.00  0.95           O  
ATOM   1734  CG  HIS A 219      22.064  28.376  42.295  1.00  0.94           C  
ATOM   1735  CD2 HIS A 219      21.393  29.112  41.378  1.00  0.92           C  
ATOM   1736  ND1 HIS A 219      21.176  27.428  42.755  1.00  0.92           N  
ATOM   1737  CE1 HIS A 219      20.016  27.585  42.138  1.00  0.91           C  
ATOM   1738  NE2 HIS A 219      20.122  28.600  41.298  1.00  0.92           N  
ATOM   1739  N   CYS A 220      22.956  32.017  42.690  1.00  0.95           N  
ATOM   1740  CA  CYS A 220      22.175  33.142  43.191  1.00  0.95           C  
ATOM   1741  C   CYS A 220      20.685  32.915  42.963  1.00  0.95           C  
ATOM   1742  CB  CYS A 220      22.611  34.441  42.513  1.00  0.94           C  
ATOM   1743  O   CYS A 220      20.249  32.713  41.829  1.00  0.94           O  
ATOM   1744  SG  CYS A 220      24.385  34.761  42.627  1.00  0.90           S  
ATOM   1745  N   ILE A 221      19.936  32.953  44.020  1.00  0.94           N  
ATOM   1746  CA  ILE A 221      18.483  32.831  43.963  1.00  0.94           C  
ATOM   1747  C   ILE A 221      17.837  34.065  44.588  1.00  0.94           C  
ATOM   1748  CB  ILE A 221      17.995  31.550  44.676  1.00  0.93           C  
ATOM   1749  O   ILE A 221      18.034  34.344  45.774  1.00  0.94           O  
ATOM   1750  CG1 ILE A 221      18.727  30.321  44.127  1.00  0.92           C  
ATOM   1751  CG2 ILE A 221      16.478  31.395  44.529  1.00  0.92           C  
ATOM   1752  CD1 ILE A 221      18.428  29.033  44.882  1.00  0.90           C  
ATOM   1753  N   ALA A 222      17.055  34.833  43.801  1.00  0.93           N  
ATOM   1754  CA  ALA A 222      16.286  35.991  44.249  1.00  0.93           C  
ATOM   1755  C   ALA A 222      15.108  35.563  45.120  1.00  0.93           C  
ATOM   1756  CB  ALA A 222      15.793  36.798  43.051  1.00  0.92           C  
ATOM   1757  O   ALA A 222      14.537  34.488  44.918  1.00  0.93           O  
ATOM   1758  N   PRO A 223      14.690  36.349  46.124  1.00  0.94           N  
ATOM   1759  CA  PRO A 223      13.465  36.060  46.873  1.00  0.93           C  
ATOM   1760  C   PRO A 223      12.208  36.175  46.014  1.00  0.92           C  
ATOM   1761  CB  PRO A 223      13.470  37.118  47.979  1.00  0.93           C  
ATOM   1762  O   PRO A 223      12.205  36.892  45.010  1.00  0.91           O  
ATOM   1763  CG  PRO A 223      14.223  38.272  47.401  1.00  0.92           C  
ATOM   1764  CD  PRO A 223      15.265  37.738  46.461  1.00  0.92           C  
ATOM   1765  N   ALA A 224      11.105  35.553  46.458  1.00  0.90           N  
ATOM   1766  CA  ALA A 224       9.839  35.579  45.731  1.00  0.90           C  
ATOM   1767  C   ALA A 224       9.385  37.013  45.471  1.00  0.90           C  
ATOM   1768  CB  ALA A 224       8.766  34.817  46.505  1.00  0.89           C  
ATOM   1769  O   ALA A 224       9.322  37.828  46.394  1.00  0.89           O  
ATOM   1770  N   GLY A 225       9.086  37.349  44.294  1.00  0.89           N  
ATOM   1771  CA  GLY A 225       8.602  38.650  43.862  1.00  0.89           C  
ATOM   1772  C   GLY A 225       9.716  39.598  43.458  1.00  0.89           C  
ATOM   1773  O   GLY A 225       9.460  40.754  43.115  1.00  0.89           O  
ATOM   1774  N   THR A 226      11.033  39.183  43.442  1.00  0.91           N  
ATOM   1775  CA  THR A 226      12.194  39.915  42.946  1.00  0.91           C  
ATOM   1776  C   THR A 226      12.850  39.168  41.788  1.00  0.91           C  
ATOM   1777  CB  THR A 226      13.228  40.144  44.064  1.00  0.90           C  
ATOM   1778  O   THR A 226      12.795  37.938  41.725  1.00  0.89           O  
ATOM   1779  CG2 THR A 226      12.640  40.982  45.194  1.00  0.86           C  
ATOM   1780  OG1 THR A 226      13.644  38.877  44.590  1.00  0.89           O  
ATOM   1781  N   THR A 227      13.474  39.850  40.812  1.00  0.90           N  
ATOM   1782  CA  THR A 227      14.203  39.314  39.668  1.00  0.91           C  
ATOM   1783  C   THR A 227      15.664  39.753  39.704  1.00  0.92           C  
ATOM   1784  CB  THR A 227      13.563  39.759  38.340  1.00  0.89           C  
ATOM   1785  O   THR A 227      16.000  40.760  40.331  1.00  0.91           O  
ATOM   1786  CG2 THR A 227      12.211  39.086  38.127  1.00  0.83           C  
ATOM   1787  OG1 THR A 227      13.379  41.180  38.357  1.00  0.86           O  
ATOM   1788  N   ILE A 228      16.508  38.990  39.129  1.00  0.92           N  
ATOM   1789  CA  ILE A 228      17.879  39.382  38.823  1.00  0.93           C  
ATOM   1790  C   ILE A 228      17.927  40.066  37.459  1.00  0.92           C  
ATOM   1791  CB  ILE A 228      18.833  38.167  38.848  1.00  0.92           C  
ATOM   1792  O   ILE A 228      18.237  39.429  36.449  1.00  0.90           O  
ATOM   1793  CG1 ILE A 228      18.725  37.431  40.188  1.00  0.92           C  
ATOM   1794  CG2 ILE A 228      20.276  38.608  38.581  1.00  0.91           C  
ATOM   1795  CD1 ILE A 228      19.522  36.135  40.249  1.00  0.91           C  
ATOM   1796  N   ASP A 229      17.671  41.349  37.459  1.00  0.91           N  
ATOM   1797  CA  ASP A 229      17.597  42.142  36.236  1.00  0.91           C  
ATOM   1798  C   ASP A 229      18.992  42.430  35.684  1.00  0.91           C  
ATOM   1799  CB  ASP A 229      16.851  43.453  36.491  1.00  0.90           C  
ATOM   1800  O   ASP A 229      19.187  42.472  34.467  1.00  0.90           O  
ATOM   1801  CG  ASP A 229      15.406  43.242  36.908  1.00  0.89           C  
ATOM   1802  OD1 ASP A 229      14.732  42.355  36.342  1.00  0.89           O  
ATOM   1803  OD2 ASP A 229      14.938  43.971  37.809  1.00  0.88           O  
ATOM   1804  N   ILE A 230      19.869  42.665  36.567  1.00  0.93           N  
ATOM   1805  CA  ILE A 230      21.271  42.932  36.264  1.00  0.94           C  
ATOM   1806  C   ILE A 230      22.159  41.952  37.026  1.00  0.94           C  
ATOM   1807  CB  ILE A 230      21.657  44.387  36.613  1.00  0.93           C  
ATOM   1808  O   ILE A 230      22.179  41.951  38.259  1.00  0.94           O  
ATOM   1809  CG1 ILE A 230      20.742  45.373  35.877  1.00  0.94           C  
ATOM   1810  CG2 ILE A 230      23.128  44.651  36.278  1.00  0.94           C  
ATOM   1811  CD1 ILE A 230      20.938  46.825  36.290  1.00  0.93           C  
ATOM   1812  N   LEU A 231      22.948  41.161  36.314  1.00  0.94           N  
ATOM   1813  CA  LEU A 231      24.084  40.391  36.807  1.00  0.95           C  
ATOM   1814  C   LEU A 231      25.325  40.648  35.959  1.00  0.94           C  
ATOM   1815  CB  LEU A 231      23.756  38.895  36.812  1.00  0.94           C  
ATOM   1816  O   LEU A 231      25.405  40.193  34.816  1.00  0.93           O  
ATOM   1817  CG  LEU A 231      24.836  37.966  37.368  1.00  0.94           C  
ATOM   1818  CD1 LEU A 231      25.093  38.273  38.840  1.00  0.92           C  
ATOM   1819  CD2 LEU A 231      24.433  36.507  37.184  1.00  0.92           C  
ATOM   1820  N   GLU A 232      26.197  41.398  36.439  1.00  0.95           N  
ATOM   1821  CA  GLU A 232      27.465  41.730  35.796  1.00  0.95           C  
ATOM   1822  C   GLU A 232      28.649  41.258  36.635  1.00  0.96           C  
ATOM   1823  CB  GLU A 232      27.564  43.237  35.548  1.00  0.95           C  
ATOM   1824  O   GLU A 232      28.601  41.302  37.866  1.00  0.96           O  
ATOM   1825  CG  GLU A 232      26.498  43.776  34.605  1.00  0.94           C  
ATOM   1826  CD  GLU A 232      26.606  45.275  34.371  1.00  0.92           C  
ATOM   1827  OE1 GLU A 232      27.290  45.965  35.161  1.00  0.92           O  
ATOM   1828  OE2 GLU A 232      26.002  45.763  33.391  1.00  0.92           O  
ATOM   1829  N   THR A 233      29.720  40.861  35.994  1.00  0.95           N  
ATOM   1830  CA  THR A 233      30.988  40.547  36.642  1.00  0.96           C  
ATOM   1831  C   THR A 233      32.132  41.325  35.998  1.00  0.94           C  
ATOM   1832  CB  THR A 233      31.290  39.038  36.577  1.00  0.95           C  
ATOM   1833  O   THR A 233      32.068  41.669  34.816  1.00  0.92           O  
ATOM   1834  CG2 THR A 233      30.241  38.234  37.338  1.00  0.93           C  
ATOM   1835  OG1 THR A 233      31.298  38.617  35.208  1.00  0.94           O  
ATOM   1836  N   LYS A 234      33.141  41.644  36.691  1.00  0.95           N  
ATOM   1837  CA  LYS A 234      34.404  42.219  36.237  1.00  0.96           C  
ATOM   1838  C   LYS A 234      35.593  41.510  36.877  1.00  0.95           C  
ATOM   1839  CB  LYS A 234      34.455  43.715  36.550  1.00  0.95           C  
ATOM   1840  O   LYS A 234      35.655  41.370  38.101  1.00  0.94           O  
ATOM   1841  CG  LYS A 234      33.393  44.535  35.833  1.00  0.94           C  
ATOM   1842  CD  LYS A 234      33.481  46.010  36.202  1.00  0.93           C  
ATOM   1843  CE  LYS A 234      32.325  46.806  35.612  1.00  0.91           C  
ATOM   1844  NZ  LYS A 234      32.141  48.115  36.307  1.00  0.90           N  
ATOM   1845  N   ASP A 235      36.499  41.080  36.058  1.00  0.95           N  
ATOM   1846  CA  ASP A 235      37.674  40.383  36.572  1.00  0.94           C  
ATOM   1847  C   ASP A 235      38.961  41.024  36.058  1.00  0.91           C  
ATOM   1848  CB  ASP A 235      37.633  38.903  36.185  1.00  0.94           C  
ATOM   1849  O   ASP A 235      40.060  40.614  36.438  1.00  0.84           O  
ATOM   1850  CG  ASP A 235      37.694  38.681  34.684  1.00  0.93           C  
ATOM   1851  OD1 ASP A 235      37.973  39.642  33.936  1.00  0.90           O  
ATOM   1852  OD2 ASP A 235      37.457  37.534  34.246  1.00  0.91           O  
ATOM   1853  N   GLY A 236      38.843  42.001  35.167  1.00  0.90           N  
ATOM   1854  CA  GLY A 236      39.948  42.634  34.466  1.00  0.89           C  
ATOM   1855  C   GLY A 236      40.576  41.741  33.412  1.00  0.87           C  
ATOM   1856  O   GLY A 236      41.622  42.074  32.852  1.00  0.83           O  
ATOM   1857  N   TYR A 237      40.046  40.547  33.111  1.00  0.88           N  
ATOM   1858  CA  TYR A 237      40.607  39.570  32.184  1.00  0.88           C  
ATOM   1859  C   TYR A 237      39.546  39.070  31.211  1.00  0.86           C  
ATOM   1860  CB  TYR A 237      41.212  38.389  32.949  1.00  0.84           C  
ATOM   1861  O   TYR A 237      39.574  37.909  30.796  1.00  0.81           O  
ATOM   1862  CG  TYR A 237      42.346  37.710  32.220  1.00  0.77           C  
ATOM   1863  CD1 TYR A 237      43.454  38.435  31.787  1.00  0.71           C  
ATOM   1864  CD2 TYR A 237      42.312  36.344  31.961  1.00  0.71           C  
ATOM   1865  CE1 TYR A 237      44.501  37.815  31.113  1.00  0.70           C  
ATOM   1866  CE2 TYR A 237      43.353  35.714  31.288  1.00  0.68           C  
ATOM   1867  OH  TYR A 237      45.475  35.837  30.202  1.00  0.51           O  
ATOM   1868  CZ  TYR A 237      44.442  36.456  30.869  1.00  0.71           C  
ATOM   1869  N   ALA A 238      38.603  40.068  30.848  1.00  0.85           N  
ATOM   1870  CA  ALA A 238      37.581  39.810  29.838  1.00  0.86           C  
ATOM   1871  C   ALA A 238      36.776  38.559  30.179  1.00  0.86           C  
ATOM   1872  CB  ALA A 238      38.220  39.667  28.458  1.00  0.82           C  
ATOM   1873  O   ALA A 238      36.619  37.667  29.342  1.00  0.83           O  
ATOM   1874  N   ASP A 239      36.302  38.400  31.397  1.00  0.82           N  
ATOM   1875  CA  ASP A 239      35.403  37.382  31.932  1.00  0.85           C  
ATOM   1876  C   ASP A 239      36.068  36.008  31.934  1.00  0.83           C  
ATOM   1877  CB  ASP A 239      34.103  37.337  31.126  1.00  0.78           C  
ATOM   1878  O   ASP A 239      35.390  34.984  31.823  1.00  0.77           O  
ATOM   1879  CG  ASP A 239      33.380  38.672  31.092  1.00  0.71           C  
ATOM   1880  OD1 ASP A 239      33.503  39.457  32.056  1.00  0.65           O  
ATOM   1881  OD2 ASP A 239      32.678  38.939  30.092  1.00  0.76           O  
ATOM   1882  N   GLN A 240      37.397  35.972  32.036  1.00  0.89           N  
ATOM   1883  CA  GLN A 240      38.136  34.714  31.997  1.00  0.90           C  
ATOM   1884  C   GLN A 240      38.202  34.073  33.380  1.00  0.90           C  
ATOM   1885  CB  GLN A 240      39.548  34.937  31.453  1.00  0.87           C  
ATOM   1886  O   GLN A 240      38.344  32.854  33.498  1.00  0.88           O  
ATOM   1887  CG  GLN A 240      39.585  35.324  29.980  1.00  0.78           C  
ATOM   1888  CD  GLN A 240      40.989  35.309  29.405  1.00  0.74           C  
ATOM   1889  NE2 GLN A 240      41.099  35.551  28.104  1.00  0.69           N  
ATOM   1890  OE1 GLN A 240      41.967  35.083  30.125  1.00  0.75           O  
ATOM   1891  N   LEU A 241      38.077  34.881  34.419  1.00  0.93           N  
ATOM   1892  CA  LEU A 241      38.179  34.370  35.782  1.00  0.94           C  
ATOM   1893  C   LEU A 241      36.798  34.221  36.411  1.00  0.94           C  
ATOM   1894  CB  LEU A 241      39.046  35.297  36.638  1.00  0.93           C  
ATOM   1895  O   LEU A 241      36.525  33.230  37.092  1.00  0.94           O  
ATOM   1896  CG  LEU A 241      40.476  35.531  36.149  1.00  0.91           C  
ATOM   1897  CD1 LEU A 241      41.210  36.479  37.092  1.00  0.89           C  
ATOM   1898  CD2 LEU A 241      41.222  34.207  36.024  1.00  0.89           C  
ATOM   1899  N   ILE A 242      35.968  35.143  36.151  1.00  0.94           N  
ATOM   1900  CA  ILE A 242      34.592  35.126  36.634  1.00  0.95           C  
ATOM   1901  C   ILE A 242      33.653  35.616  35.534  1.00  0.95           C  
ATOM   1902  CB  ILE A 242      34.427  35.991  37.904  1.00  0.93           C  
ATOM   1903  O   ILE A 242      33.947  36.599  34.850  1.00  0.93           O  
ATOM   1904  CG1 ILE A 242      33.046  35.765  38.529  1.00  0.84           C  
ATOM   1905  CG2 ILE A 242      34.647  37.472  37.581  1.00  0.84           C  
ATOM   1906  CD1 ILE A 242      32.885  36.378  39.913  1.00  0.80           C  
ATOM   1907  N   ASN A 243      32.563  34.979  35.317  1.00  0.94           N  
ATOM   1908  CA  ASN A 243      31.543  35.401  34.364  1.00  0.95           C  
ATOM   1909  C   ASN A 243      30.138  35.088  34.870  1.00  0.95           C  
ATOM   1910  CB  ASN A 243      31.776  34.744  33.002  1.00  0.92           C  
ATOM   1911  O   ASN A 243      29.920  34.061  35.514  1.00  0.95           O  
ATOM   1912  CG  ASN A 243      31.557  33.244  33.033  1.00  0.80           C  
ATOM   1913  ND2 ASN A 243      30.533  32.779  32.326  1.00  0.73           N  
ATOM   1914  OD1 ASN A 243      32.301  32.509  33.687  1.00  0.73           O  
ATOM   1915  N   PRO A 244      29.217  35.996  34.632  1.00  0.94           N  
ATOM   1916  CA  PRO A 244      27.808  35.724  34.925  1.00  0.94           C  
ATOM   1917  C   PRO A 244      27.181  34.741  33.939  1.00  0.94           C  
ATOM   1918  CB  PRO A 244      27.152  37.102  34.813  1.00  0.93           C  
ATOM   1919  O   PRO A 244      27.444  34.814  32.736  1.00  0.93           O  
ATOM   1920  CG  PRO A 244      27.922  37.807  33.743  1.00  0.93           C  
ATOM   1921  CD  PRO A 244      29.352  37.351  33.806  1.00  0.92           C  
ATOM   1922  N   VAL A 245      26.475  33.804  34.445  1.00  0.94           N  
ATOM   1923  CA  VAL A 245      25.603  32.906  33.694  1.00  0.93           C  
ATOM   1924  C   VAL A 245      24.158  33.084  34.154  1.00  0.93           C  
ATOM   1925  CB  VAL A 245      26.036  31.431  33.852  1.00  0.93           C  
ATOM   1926  O   VAL A 245      23.786  32.633  35.240  1.00  0.91           O  
ATOM   1927  CG1 VAL A 245      25.164  30.518  32.991  1.00  0.92           C  
ATOM   1928  CG2 VAL A 245      27.510  31.266  33.488  1.00  0.92           C  
ATOM   1929  N   THR A 246      23.461  33.877  33.400  1.00  0.89           N  
ATOM   1930  CA  THR A 246      22.033  34.046  33.647  1.00  0.89           C  
ATOM   1931  C   THR A 246      21.229  32.964  32.931  1.00  0.89           C  
ATOM   1932  CB  THR A 246      21.548  35.435  33.192  1.00  0.87           C  
ATOM   1933  O   THR A 246      21.523  31.774  33.065  1.00  0.86           O  
ATOM   1934  CG2 THR A 246      22.193  36.541  34.021  1.00  0.83           C  
ATOM   1935  OG1 THR A 246      21.888  35.626  31.813  1.00  0.83           O  
ATOM   1936  N   HIS A 247      20.400  33.330  32.055  1.00  0.87           N  
ATOM   1937  CA  HIS A 247      19.546  32.413  31.307  1.00  0.87           C  
ATOM   1938  C   HIS A 247      20.137  32.104  29.936  1.00  0.88           C  
ATOM   1939  CB  HIS A 247      18.140  32.996  31.154  1.00  0.84           C  
ATOM   1940  O   HIS A 247      19.633  31.237  29.219  1.00  0.87           O  
ATOM   1941  CG  HIS A 247      18.114  34.334  30.487  1.00  0.75           C  
ATOM   1942  CD2 HIS A 247      17.671  34.709  29.264  1.00  0.67           C  
ATOM   1943  ND1 HIS A 247      18.591  35.476  31.092  1.00  0.62           N  
ATOM   1944  CE1 HIS A 247      18.440  36.500  30.268  1.00  0.64           C  
ATOM   1945  NE2 HIS A 247      17.884  36.061  29.152  1.00  0.61           N  
ATOM   1946  N   TYR A 248      21.124  32.784  29.651  1.00  0.89           N  
ATOM   1947  CA  TYR A 248      21.823  32.508  28.402  1.00  0.90           C  
ATOM   1948  C   TYR A 248      23.311  32.814  28.530  1.00  0.90           C  
ATOM   1949  CB  TYR A 248      21.219  33.324  27.255  1.00  0.88           C  
ATOM   1950  O   TYR A 248      23.716  33.609  29.381  1.00  0.89           O  
ATOM   1951  CG  TYR A 248      21.411  34.814  27.404  1.00  0.83           C  
ATOM   1952  CD1 TYR A 248      20.466  35.595  28.063  1.00  0.77           C  
ATOM   1953  CD2 TYR A 248      22.538  35.443  26.884  1.00  0.78           C  
ATOM   1954  CE1 TYR A 248      20.637  36.969  28.201  1.00  0.77           C  
ATOM   1955  CE2 TYR A 248      22.720  36.815  27.016  1.00  0.78           C  
ATOM   1956  OH  TYR A 248      21.941  38.928  27.809  1.00  0.53           O  
ATOM   1957  CZ  TYR A 248      21.766  37.569  27.676  1.00  0.74           C  
ATOM   1958  N   VAL A 249      24.143  32.222  27.670  1.00  0.90           N  
ATOM   1959  CA  VAL A 249      25.550  32.520  27.424  1.00  0.90           C  
ATOM   1960  C   VAL A 249      25.822  32.526  25.922  1.00  0.90           C  
ATOM   1961  CB  VAL A 249      26.477  31.504  28.130  1.00  0.90           C  
ATOM   1962  O   VAL A 249      25.100  31.888  25.151  1.00  0.90           O  
ATOM   1963  CG1 VAL A 249      26.375  31.644  29.647  1.00  0.86           C  
ATOM   1964  CG2 VAL A 249      26.134  30.080  27.697  1.00  0.86           C  
ATOM   1965  N   GLN A 250      26.879  33.225  25.600  1.00  0.89           N  
ATOM   1966  CA  GLN A 250      27.189  33.379  24.183  1.00  0.89           C  
ATOM   1967  C   GLN A 250      27.690  32.068  23.583  1.00  0.90           C  
ATOM   1968  CB  GLN A 250      28.229  34.482  23.977  1.00  0.88           C  
ATOM   1969  O   GLN A 250      27.426  31.773  22.416  1.00  0.89           O  
ATOM   1970  CG  GLN A 250      28.498  34.808  22.514  1.00  0.81           C  
ATOM   1971  CD  GLN A 250      27.274  35.351  21.800  1.00  0.77           C  
ATOM   1972  NE2 GLN A 250      27.229  35.175  20.483  1.00  0.71           N  
ATOM   1973  OE1 GLN A 250      26.376  35.922  22.426  1.00  0.76           O  
ATOM   1974  N   SER A 251      28.427  31.263  24.289  1.00  0.90           N  
ATOM   1975  CA  SER A 251      29.035  30.033  23.792  1.00  0.91           C  
ATOM   1976  C   SER A 251      29.137  28.983  24.893  1.00  0.91           C  
ATOM   1977  CB  SER A 251      30.423  30.316  23.216  1.00  0.89           C  
ATOM   1978  O   SER A 251      29.194  29.320  26.077  1.00  0.91           O  
ATOM   1979  OG  SER A 251      31.292  30.814  24.219  1.00  0.88           O  
ATOM   1980  N   PHE A 252      29.176  27.766  24.520  1.00  0.92           N  
ATOM   1981  CA  PHE A 252      29.280  26.617  25.411  1.00  0.92           C  
ATOM   1982  C   PHE A 252      30.497  26.745  26.319  1.00  0.92           C  
ATOM   1983  CB  PHE A 252      29.361  25.316  24.606  1.00  0.92           C  
ATOM   1984  O   PHE A 252      30.448  26.360  27.490  1.00  0.91           O  
ATOM   1985  CG  PHE A 252      29.290  24.073  25.452  1.00  0.91           C  
ATOM   1986  CD1 PHE A 252      28.065  23.499  25.767  1.00  0.90           C  
ATOM   1987  CD2 PHE A 252      30.450  23.479  25.931  1.00  0.90           C  
ATOM   1988  CE1 PHE A 252      27.997  22.349  26.550  1.00  0.90           C  
ATOM   1989  CE2 PHE A 252      30.390  22.329  26.714  1.00  0.90           C  
ATOM   1990  CZ  PHE A 252      29.162  21.766  27.023  1.00  0.90           C  
ATOM   1991  N   SER A 253      31.544  27.430  25.850  1.00  0.91           N  
ATOM   1992  CA  SER A 253      32.802  27.586  26.573  1.00  0.90           C  
ATOM   1993  C   SER A 253      32.656  28.566  27.732  1.00  0.90           C  
ATOM   1994  CB  SER A 253      33.908  28.059  25.630  1.00  0.89           C  
ATOM   1995  O   SER A 253      33.518  28.629  28.611  1.00  0.88           O  
ATOM   1996  OG  SER A 253      33.563  29.297  25.031  1.00  0.89           O  
ATOM   1997  N   LYS A 254      31.552  29.251  27.815  1.00  0.90           N  
ATOM   1998  CA  LYS A 254      31.284  30.210  28.882  1.00  0.91           C  
ATOM   1999  C   LYS A 254      30.467  29.572  30.002  1.00  0.91           C  
ATOM   2000  CB  LYS A 254      30.552  31.435  28.332  1.00  0.89           C  
ATOM   2001  O   LYS A 254      30.234  30.195  31.040  1.00  0.91           O  
ATOM   2002  CG  LYS A 254      31.379  32.265  27.360  1.00  0.82           C  
ATOM   2003  CD  LYS A 254      32.536  32.961  28.064  1.00  0.79           C  
ATOM   2004  CE  LYS A 254      33.294  33.883  27.118  1.00  0.74           C  
ATOM   2005  NZ  LYS A 254      34.338  34.675  27.835  1.00  0.71           N  
ATOM   2006  N   LEU A 255      30.080  28.342  29.867  1.00  0.93           N  
ATOM   2007  CA  LEU A 255      29.356  27.625  30.911  1.00  0.94           C  
ATOM   2008  C   LEU A 255      30.285  27.255  32.062  1.00  0.93           C  
ATOM   2009  CB  LEU A 255      28.704  26.363  30.340  1.00  0.94           C  
ATOM   2010  O   LEU A 255      31.464  26.965  31.845  1.00  0.92           O  
ATOM   2011  CG  LEU A 255      27.553  26.580  29.356  1.00  0.94           C  
ATOM   2012  CD1 LEU A 255      27.106  25.249  28.761  1.00  0.93           C  
ATOM   2013  CD2 LEU A 255      26.387  27.282  30.044  1.00  0.92           C  
ATOM   2014  N   PRO A 256      29.785  27.234  33.289  1.00  0.95           N  
ATOM   2015  CA  PRO A 256      30.578  26.687  34.393  1.00  0.95           C  
ATOM   2016  C   PRO A 256      30.823  25.186  34.257  1.00  0.95           C  
ATOM   2017  CB  PRO A 256      29.722  26.991  35.626  1.00  0.94           C  
ATOM   2018  O   PRO A 256      29.975  24.464  33.726  1.00  0.95           O  
ATOM   2019  CG  PRO A 256      28.316  27.003  35.121  1.00  0.92           C  
ATOM   2020  CD  PRO A 256      28.320  27.516  33.709  1.00  0.92           C  
ATOM   2021  N   LEU A 257      31.986  24.760  34.880  1.00  0.96           N  
ATOM   2022  CA  LEU A 257      32.332  23.344  34.858  1.00  0.96           C  
ATOM   2023  C   LEU A 257      31.310  22.522  35.636  1.00  0.96           C  
ATOM   2024  CB  LEU A 257      33.731  23.124  35.441  1.00  0.94           C  
ATOM   2025  O   LEU A 257      31.042  21.369  35.291  1.00  0.95           O  
ATOM   2026  CG  LEU A 257      34.259  21.689  35.416  1.00  0.86           C  
ATOM   2027  CD1 LEU A 257      34.458  21.223  33.977  1.00  0.80           C  
ATOM   2028  CD2 LEU A 257      35.561  21.584  36.202  1.00  0.79           C  
ATOM   2029  N   ASN A 258      30.730  23.085  36.671  1.00  0.95           N  
ATOM   2030  CA  ASN A 258      29.684  22.524  37.519  1.00  0.96           C  
ATOM   2031  C   ASN A 258      28.512  23.488  37.676  1.00  0.96           C  
ATOM   2032  CB  ASN A 258      30.249  22.146  38.890  1.00  0.95           C  
ATOM   2033  O   ASN A 258      28.699  24.706  37.669  1.00  0.95           O  
ATOM   2034  CG  ASN A 258      31.393  21.156  38.798  1.00  0.93           C  
ATOM   2035  ND2 ASN A 258      32.617  21.649  38.935  1.00  0.93           N  
ATOM   2036  OD1 ASN A 258      31.177  19.956  38.603  1.00  0.92           O  
ATOM   2037  N   ALA A 259      27.329  22.930  37.918  1.00  0.95           N  
ATOM   2038  CA  ALA A 259      26.111  23.688  38.191  1.00  0.95           C  
ATOM   2039  C   ALA A 259      25.158  22.893  39.080  1.00  0.95           C  
ATOM   2040  CB  ALA A 259      25.419  24.073  36.886  1.00  0.94           C  
ATOM   2041  O   ALA A 259      25.373  21.703  39.322  1.00  0.94           O  
ATOM   2042  N   PRO A 260      24.050  23.617  39.673  1.00  0.93           N  
ATOM   2043  CA  PRO A 260      22.973  22.838  40.289  1.00  0.93           C  
ATOM   2044  C   PRO A 260      22.336  21.843  39.321  1.00  0.93           C  
ATOM   2045  CB  PRO A 260      21.963  23.908  40.714  1.00  0.92           C  
ATOM   2046  O   PRO A 260      22.274  22.102  38.116  1.00  0.93           O  
ATOM   2047  CG  PRO A 260      22.762  25.167  40.819  1.00  0.92           C  
ATOM   2048  CD  PRO A 260      23.818  25.152  39.751  1.00  0.91           C  
ATOM   2049  N   ASP A 261      21.866  20.687  39.925  1.00  0.91           N  
ATOM   2050  CA  ASP A 261      21.250  19.659  39.091  1.00  0.92           C  
ATOM   2051  C   ASP A 261      20.017  20.202  38.372  1.00  0.91           C  
ATOM   2052  CB  ASP A 261      20.874  18.439  39.933  1.00  0.91           C  
ATOM   2053  O   ASP A 261      19.174  20.860  38.985  1.00  0.90           O  
ATOM   2054  CG  ASP A 261      20.567  17.211  39.093  1.00  0.91           C  
ATOM   2055  OD1 ASP A 261      21.202  17.023  38.032  1.00  0.91           O  
ATOM   2056  OD2 ASP A 261      19.682  16.425  39.494  1.00  0.90           O  
ATOM   2057  N   GLY A 262      20.064  20.089  37.063  1.00  0.90           N  
ATOM   2058  CA  GLY A 262      18.935  20.504  36.246  1.00  0.90           C  
ATOM   2059  C   GLY A 262      18.986  21.969  35.856  1.00  0.90           C  
ATOM   2060  O   GLY A 262      18.077  22.473  35.193  1.00  0.88           O  
ATOM   2061  N   TYR A 263      20.046  22.655  36.268  1.00  0.90           N  
ATOM   2062  CA  TYR A 263      20.192  24.040  35.834  1.00  0.91           C  
ATOM   2063  C   TYR A 263      20.257  24.132  34.314  1.00  0.91           C  
ATOM   2064  CB  TYR A 263      21.447  24.667  36.449  1.00  0.90           C  
ATOM   2065  O   TYR A 263      21.056  23.441  33.678  1.00  0.90           O  
ATOM   2066  CG  TYR A 263      21.476  26.174  36.367  1.00  0.90           C  
ATOM   2067  CD1 TYR A 263      20.849  26.956  37.335  1.00  0.89           C  
ATOM   2068  CD2 TYR A 263      22.127  26.819  35.321  1.00  0.89           C  
ATOM   2069  CE1 TYR A 263      20.871  28.345  37.263  1.00  0.88           C  
ATOM   2070  CE2 TYR A 263      22.156  28.207  35.239  1.00  0.88           C  
ATOM   2071  OH  TYR A 263      21.551  30.335  36.136  1.00  0.85           O  
ATOM   2072  CZ  TYR A 263      21.526  28.960  36.213  1.00  0.87           C  
ATOM   2073  N   MET A 264      19.409  24.909  33.687  1.00  0.90           N  
ATOM   2074  CA  MET A 264      19.289  25.044  32.238  1.00  0.90           C  
ATOM   2075  C   MET A 264      19.803  26.402  31.773  1.00  0.90           C  
ATOM   2076  CB  MET A 264      17.836  24.857  31.798  1.00  0.89           C  
ATOM   2077  O   MET A 264      19.561  27.419  32.425  1.00  0.89           O  
ATOM   2078  CG  MET A 264      17.333  23.429  31.936  1.00  0.84           C  
ATOM   2079  SD  MET A 264      15.579  23.249  31.426  1.00  0.83           S  
ATOM   2080  CE  MET A 264      15.696  23.767  29.691  1.00  0.74           C  
ATOM   2081  N   VAL A 265      20.504  26.504  30.662  1.00  0.91           N  
ATOM   2082  CA  VAL A 265      21.071  27.698  30.043  1.00  0.91           C  
ATOM   2083  C   VAL A 265      20.854  27.650  28.532  1.00  0.91           C  
ATOM   2084  CB  VAL A 265      22.577  27.841  30.361  1.00  0.91           C  
ATOM   2085  O   VAL A 265      21.041  26.604  27.905  1.00  0.91           O  
ATOM   2086  CG1 VAL A 265      23.142  29.113  29.732  1.00  0.89           C  
ATOM   2087  CG2 VAL A 265      22.805  27.841  31.871  1.00  0.89           C  
ATOM   2088  N   LYS A 266      20.394  28.759  28.029  1.00  0.91           N  
ATOM   2089  CA  LYS A 266      20.359  28.946  26.581  1.00  0.91           C  
ATOM   2090  C   LYS A 266      21.725  29.366  26.047  1.00  0.91           C  
ATOM   2091  CB  LYS A 266      19.304  29.986  26.199  1.00  0.90           C  
ATOM   2092  O   LYS A 266      22.294  30.362  26.499  1.00  0.90           O  
ATOM   2093  CG  LYS A 266      19.099  30.138  24.699  1.00  0.89           C  
ATOM   2094  CD  LYS A 266      17.961  31.101  24.385  1.00  0.88           C  
ATOM   2095  CE  LYS A 266      17.709  31.200  22.887  1.00  0.86           C  
ATOM   2096  NZ  LYS A 266      16.445  31.937  22.586  1.00  0.84           N  
ATOM   2097  N   ILE A 267      22.249  28.629  25.056  1.00  0.92           N  
ATOM   2098  CA  ILE A 267      23.395  29.031  24.249  1.00  0.92           C  
ATOM   2099  C   ILE A 267      22.917  29.807  23.024  1.00  0.91           C  
ATOM   2100  CB  ILE A 267      24.238  27.811  23.815  1.00  0.91           C  
ATOM   2101  O   ILE A 267      22.148  29.286  22.213  1.00  0.90           O  
ATOM   2102  CG1 ILE A 267      24.621  26.966  25.035  1.00  0.90           C  
ATOM   2103  CG2 ILE A 267      25.484  28.260  23.047  1.00  0.90           C  
ATOM   2104  CD1 ILE A 267      25.456  27.712  26.068  1.00  0.88           C  
ATOM   2105  N   VAL A 268      23.318  31.054  22.917  1.00  0.90           N  
ATOM   2106  CA  VAL A 268      22.839  31.963  21.880  1.00  0.89           C  
ATOM   2107  C   VAL A 268      23.672  31.784  20.613  1.00  0.88           C  
ATOM   2108  CB  VAL A 268      22.889  33.434  22.348  1.00  0.87           C  
ATOM   2109  O   VAL A 268      23.151  31.893  19.500  1.00  0.86           O  
ATOM   2110  CG1 VAL A 268      22.439  34.372  21.228  1.00  0.80           C  
ATOM   2111  CG2 VAL A 268      22.022  33.628  23.591  1.00  0.80           C  
ATOM   2112  N   GLY A 269      25.008  31.284  20.761  1.00  0.88           N  
ATOM   2113  CA  GLY A 269      25.877  31.073  19.614  1.00  0.87           C  
ATOM   2114  C   GLY A 269      26.144  32.342  18.827  1.00  0.87           C  
ATOM   2115  O   GLY A 269      26.314  33.416  19.409  1.00  0.83           O  
ATOM   2116  N   ASP A 270      26.327  32.215  17.518  1.00  0.84           N  
ATOM   2117  CA  ASP A 270      26.354  33.312  16.555  1.00  0.84           C  
ATOM   2118  C   ASP A 270      24.943  33.809  16.249  1.00  0.83           C  
ATOM   2119  CB  ASP A 270      27.050  32.876  15.264  1.00  0.82           C  
ATOM   2120  O   ASP A 270      24.150  33.099  15.627  1.00  0.80           O  
ATOM   2121  CG  ASP A 270      27.238  34.015  14.277  1.00  0.81           C  
ATOM   2122  OD1 ASP A 270      26.696  35.117  14.508  1.00  0.81           O  
ATOM   2123  OD2 ASP A 270      27.932  33.807  13.259  1.00  0.82           O  
ATOM   2124  N   THR A 271      24.653  35.022  16.643  1.00  0.75           N  
ATOM   2125  CA  THR A 271      23.335  35.633  16.520  1.00  0.75           C  
ATOM   2126  C   THR A 271      22.934  35.763  15.053  1.00  0.74           C  
ATOM   2127  CB  THR A 271      23.296  37.019  17.190  1.00  0.71           C  
ATOM   2128  O   THR A 271      21.763  35.990  14.742  1.00  0.72           O  
ATOM   2129  CG2 THR A 271      23.406  36.900  18.706  1.00  0.66           C  
ATOM   2130  OG1 THR A 271      24.389  37.809  16.704  1.00  0.71           O  
ATOM   2131  N   SER A 272      23.891  35.709  14.206  1.00  0.79           N  
ATOM   2132  CA  SER A 272      23.565  35.773  12.785  1.00  0.79           C  
ATOM   2133  C   SER A 272      23.079  34.424  12.267  1.00  0.77           C  
ATOM   2134  CB  SER A 272      24.779  36.232  11.976  1.00  0.77           C  
ATOM   2135  O   SER A 272      22.571  34.328  11.148  1.00  0.75           O  
ATOM   2136  OG  SER A 272      25.756  35.207  11.911  1.00  0.80           O  
ATOM   2137  N   LYS A 273      23.204  33.427  13.089  1.00  0.79           N  
ATOM   2138  CA  LYS A 273      22.842  32.059  12.730  1.00  0.79           C  
ATOM   2139  C   LYS A 273      21.928  31.438  13.783  1.00  0.78           C  
ATOM   2140  CB  LYS A 273      24.095  31.201  12.551  1.00  0.75           C  
ATOM   2141  O   LYS A 273      22.394  31.008  14.840  1.00  0.74           O  
ATOM   2142  CG  LYS A 273      25.029  31.689  11.453  1.00  0.74           C  
ATOM   2143  CD  LYS A 273      26.288  30.837  11.370  1.00  0.72           C  
ATOM   2144  CE  LYS A 273      27.303  31.430  10.403  1.00  0.72           C  
ATOM   2145  NZ  LYS A 273      28.661  30.836  10.591  1.00  0.69           N  
ATOM   2146  N   THR A 274      20.599  31.293  13.511  1.00  0.68           N  
ATOM   2147  CA  THR A 274      19.600  30.723  14.408  1.00  0.69           C  
ATOM   2148  C   THR A 274      19.980  29.299  14.806  1.00  0.68           C  
ATOM   2149  CB  THR A 274      18.203  30.722  13.760  1.00  0.63           C  
ATOM   2150  O   THR A 274      19.725  28.876  15.935  1.00  0.66           O  
ATOM   2151  CG2 THR A 274      17.549  32.095  13.861  1.00  0.50           C  
ATOM   2152  OG1 THR A 274      18.324  30.363  12.378  1.00  0.47           O  
ATOM   2153  N   ALA A 275      20.672  28.621  14.018  1.00  0.69           N  
ATOM   2154  CA  ALA A 275      21.069  27.229  14.210  1.00  0.68           C  
ATOM   2155  C   ALA A 275      22.098  27.102  15.331  1.00  0.71           C  
ATOM   2156  CB  ALA A 275      21.627  26.650  12.912  1.00  0.62           C  
ATOM   2157  O   ALA A 275      22.385  25.997  15.796  1.00  0.67           O  
ATOM   2158  N   ASP A 276      22.465  28.248  15.768  1.00  0.72           N  
ATOM   2159  CA  ASP A 276      23.467  28.176  16.827  1.00  0.76           C  
ATOM   2160  C   ASP A 276      22.818  28.288  18.205  1.00  0.77           C  
ATOM   2161  CB  ASP A 276      24.516  29.276  16.649  1.00  0.67           C  
ATOM   2162  O   ASP A 276      23.483  28.101  19.227  1.00  0.73           O  
ATOM   2163  CG  ASP A 276      25.504  28.977  15.535  1.00  0.61           C  
ATOM   2164  OD1 ASP A 276      25.434  27.883  14.934  1.00  0.59           O  
ATOM   2165  OD2 ASP A 276      26.363  29.842  15.258  1.00  0.67           O  
ATOM   2166  N   GLN A 277      21.479  28.542  18.187  1.00  0.85           N  
ATOM   2167  CA  GLN A 277      20.783  28.658  19.465  1.00  0.87           C  
ATOM   2168  C   GLN A 277      20.314  27.294  19.961  1.00  0.88           C  
ATOM   2169  CB  GLN A 277      19.593  29.611  19.344  1.00  0.84           C  
ATOM   2170  O   GLN A 277      19.581  26.591  19.261  1.00  0.87           O  
ATOM   2171  CG  GLN A 277      19.979  31.029  18.945  1.00  0.78           C  
ATOM   2172  CD  GLN A 277      18.795  31.977  18.929  1.00  0.77           C  
ATOM   2173  NE2 GLN A 277      19.001  33.175  18.393  1.00  0.75           N  
ATOM   2174  OE1 GLN A 277      17.703  31.635  19.394  1.00  0.77           O  
ATOM   2175  N   TYR A 278      20.746  26.930  21.133  1.00  0.91           N  
ATOM   2176  CA  TYR A 278      20.304  25.680  21.741  1.00  0.91           C  
ATOM   2177  C   TYR A 278      20.317  25.778  23.262  1.00  0.91           C  
ATOM   2178  CB  TYR A 278      21.190  24.517  21.285  1.00  0.91           C  
ATOM   2179  O   TYR A 278      20.863  26.730  23.824  1.00  0.91           O  
ATOM   2180  CG  TYR A 278      22.642  24.675  21.664  1.00  0.91           C  
ATOM   2181  CD1 TYR A 278      23.500  25.462  20.900  1.00  0.89           C  
ATOM   2182  CD2 TYR A 278      23.159  24.037  22.787  1.00  0.90           C  
ATOM   2183  CE1 TYR A 278      24.840  25.609  21.245  1.00  0.89           C  
ATOM   2184  CE2 TYR A 278      24.497  24.177  23.141  1.00  0.89           C  
ATOM   2185  OH  TYR A 278      26.653  25.106  22.711  1.00  0.85           O  
ATOM   2186  CZ  TYR A 278      25.328  24.964  22.365  1.00  0.88           C  
ATOM   2187  N   TYR A 279      19.704  24.883  23.898  1.00  0.91           N  
ATOM   2188  CA  TYR A 279      19.575  24.819  25.349  1.00  0.92           C  
ATOM   2189  C   TYR A 279      20.371  23.650  25.917  1.00  0.92           C  
ATOM   2190  CB  TYR A 279      18.103  24.693  25.753  1.00  0.91           C  
ATOM   2191  O   TYR A 279      20.397  22.565  25.331  1.00  0.91           O  
ATOM   2192  CG  TYR A 279      17.252  25.862  25.319  1.00  0.90           C  
ATOM   2193  CD1 TYR A 279      16.947  26.894  26.204  1.00  0.88           C  
ATOM   2194  CD2 TYR A 279      16.751  25.937  24.024  1.00  0.88           C  
ATOM   2195  CE1 TYR A 279      16.162  27.972  25.809  1.00  0.88           C  
ATOM   2196  CE2 TYR A 279      15.965  27.010  23.618  1.00  0.88           C  
ATOM   2197  OH  TYR A 279      14.899  29.086  24.119  1.00  0.85           O  
ATOM   2198  CZ  TYR A 279      15.677  28.021  24.516  1.00  0.87           C  
ATOM   2199  N   VAL A 280      21.001  23.904  27.088  1.00  0.93           N  
ATOM   2200  CA  VAL A 280      21.722  22.858  27.806  1.00  0.93           C  
ATOM   2201  C   VAL A 280      21.237  22.795  29.253  1.00  0.93           C  
ATOM   2202  CB  VAL A 280      23.249  23.091  27.766  1.00  0.93           C  
ATOM   2203  O   VAL A 280      20.866  23.818  29.835  1.00  0.92           O  
ATOM   2204  CG1 VAL A 280      23.777  22.961  26.339  1.00  0.93           C  
ATOM   2205  CG2 VAL A 280      23.594  24.462  28.344  1.00  0.93           C  
ATOM   2206  N   LYS A 281      21.230  21.574  29.761  1.00  0.92           N  
ATOM   2207  CA  LYS A 281      20.883  21.241  31.139  1.00  0.92           C  
ATOM   2208  C   LYS A 281      22.015  20.478  31.822  1.00  0.93           C  
ATOM   2209  CB  LYS A 281      19.594  20.419  31.186  1.00  0.91           C  
ATOM   2210  O   LYS A 281      22.587  19.554  31.240  1.00  0.92           O  
ATOM   2211  CG  LYS A 281      19.110  20.106  32.594  1.00  0.89           C  
ATOM   2212  CD  LYS A 281      17.773  19.377  32.576  1.00  0.86           C  
ATOM   2213  CE  LYS A 281      17.297  19.044  33.984  1.00  0.82           C  
ATOM   2214  NZ  LYS A 281      15.934  18.435  33.978  1.00  0.79           N  
ATOM   2215  N   TYR A 282      22.414  20.983  32.995  1.00  0.93           N  
ATOM   2216  CA  TYR A 282      23.493  20.326  33.725  1.00  0.94           C  
ATOM   2217  C   TYR A 282      23.002  19.045  34.388  1.00  0.93           C  
ATOM   2218  CB  TYR A 282      24.079  21.268  34.781  1.00  0.93           C  
ATOM   2219  O   TYR A 282      22.060  19.072  35.183  1.00  0.93           O  
ATOM   2220  CG  TYR A 282      25.320  20.731  35.452  1.00  0.94           C  
ATOM   2221  CD1 TYR A 282      26.532  20.664  34.768  1.00  0.93           C  
ATOM   2222  CD2 TYR A 282      25.283  20.288  36.770  1.00  0.93           C  
ATOM   2223  CE1 TYR A 282      27.677  20.167  35.382  1.00  0.93           C  
ATOM   2224  CE2 TYR A 282      26.422  19.789  37.393  1.00  0.93           C  
ATOM   2225  OH  TYR A 282      28.743  19.241  37.305  1.00  0.91           O  
ATOM   2226  CZ  TYR A 282      27.613  19.734  36.692  1.00  0.93           C  
ATOM   2227  N   ASP A 283      23.617  17.920  34.096  1.00  0.94           N  
ATOM   2228  CA  ASP A 283      23.475  16.626  34.755  1.00  0.94           C  
ATOM   2229  C   ASP A 283      24.548  16.433  35.824  1.00  0.95           C  
ATOM   2230  CB  ASP A 283      23.542  15.491  33.731  1.00  0.94           C  
ATOM   2231  O   ASP A 283      25.700  16.128  35.506  1.00  0.94           O  
ATOM   2232  CG  ASP A 283      23.319  14.122  34.347  1.00  0.93           C  
ATOM   2233  OD1 ASP A 283      23.561  13.952  35.562  1.00  0.93           O  
ATOM   2234  OD2 ASP A 283      22.900  13.202  33.611  1.00  0.92           O  
ATOM   2235  N   LYS A 284      24.152  16.547  37.079  1.00  0.95           N  
ATOM   2236  CA  LYS A 284      25.048  16.487  38.230  1.00  0.95           C  
ATOM   2237  C   LYS A 284      25.611  15.081  38.416  1.00  0.95           C  
ATOM   2238  CB  LYS A 284      24.321  16.933  39.500  1.00  0.94           C  
ATOM   2239  O   LYS A 284      26.725  14.914  38.916  1.00  0.94           O  
ATOM   2240  CG  LYS A 284      25.210  16.995  40.733  1.00  0.93           C  
ATOM   2241  CD  LYS A 284      24.454  17.530  41.941  1.00  0.92           C  
ATOM   2242  CE  LYS A 284      25.346  17.605  43.173  1.00  0.90           C  
ATOM   2243  NZ  LYS A 284      24.618  18.162  44.352  1.00  0.89           N  
ATOM   2244  N   SER A 285      24.875  14.068  38.048  1.00  0.97           N  
ATOM   2245  CA  SER A 285      25.319  12.686  38.198  1.00  0.97           C  
ATOM   2246  C   SER A 285      26.466  12.368  37.244  1.00  0.96           C  
ATOM   2247  CB  SER A 285      24.159  11.720  37.954  1.00  0.96           C  
ATOM   2248  O   SER A 285      27.458  11.752  37.641  1.00  0.96           O  
ATOM   2249  OG  SER A 285      23.875  11.614  36.569  1.00  0.92           O  
ATOM   2250  N   GLN A 286      26.400  12.956  36.016  1.00  0.97           N  
ATOM   2251  CA  GLN A 286      27.414  12.719  34.994  1.00  0.97           C  
ATOM   2252  C   GLN A 286      28.422  13.863  34.944  1.00  0.97           C  
ATOM   2253  CB  GLN A 286      26.762  12.532  33.623  1.00  0.97           C  
ATOM   2254  O   GLN A 286      29.471  13.746  34.307  1.00  0.96           O  
ATOM   2255  CG  GLN A 286      25.918  11.270  33.510  1.00  0.95           C  
ATOM   2256  CD  GLN A 286      25.387  11.043  32.107  1.00  0.91           C  
ATOM   2257  NE2 GLN A 286      24.899   9.835  31.846  1.00  0.92           N  
ATOM   2258  OE1 GLN A 286      25.414  11.946  31.265  1.00  0.92           O  
ATOM   2259  N   LYS A 287      28.119  14.959  35.636  1.00  0.97           N  
ATOM   2260  CA  LYS A 287      28.896  16.193  35.708  1.00  0.97           C  
ATOM   2261  C   LYS A 287      29.147  16.767  34.316  1.00  0.96           C  
ATOM   2262  CB  LYS A 287      30.227  15.949  36.421  1.00  0.96           C  
ATOM   2263  O   LYS A 287      30.266  17.177  34.000  1.00  0.95           O  
ATOM   2264  CG  LYS A 287      30.080  15.488  37.864  1.00  0.95           C  
ATOM   2265  CD  LYS A 287      31.435  15.338  38.543  1.00  0.94           C  
ATOM   2266  CE  LYS A 287      31.290  14.861  39.982  1.00  0.93           C  
ATOM   2267  NZ  LYS A 287      32.617  14.714  40.653  1.00  0.93           N  
ATOM   2268  N   VAL A 288      28.073  16.747  33.471  1.00  0.97           N  
ATOM   2269  CA  VAL A 288      28.168  17.226  32.096  1.00  0.97           C  
ATOM   2270  C   VAL A 288      26.958  18.096  31.767  1.00  0.97           C  
ATOM   2271  CB  VAL A 288      28.272  16.055  31.093  1.00  0.96           C  
ATOM   2272  O   VAL A 288      25.869  17.885  32.306  1.00  0.97           O  
ATOM   2273  CG1 VAL A 288      29.590  15.305  31.273  1.00  0.90           C  
ATOM   2274  CG2 VAL A 288      27.086  15.106  31.257  1.00  0.90           C  
ATOM   2275  N   TRP A 289      27.111  18.995  30.855  1.00  0.95           N  
ATOM   2276  CA  TRP A 289      26.037  19.732  30.197  1.00  0.96           C  
ATOM   2277  C   TRP A 289      25.508  18.961  28.992  1.00  0.95           C  
ATOM   2278  CB  TRP A 289      26.524  21.116  29.759  1.00  0.95           C  
ATOM   2279  O   TRP A 289      26.265  18.632  28.076  1.00  0.93           O  
ATOM   2280  CG  TRP A 289      26.831  22.042  30.897  1.00  0.95           C  
ATOM   2281  CD1 TRP A 289      28.041  22.228  31.505  1.00  0.94           C  
ATOM   2282  CD2 TRP A 289      25.908  22.905  31.568  1.00  0.94           C  
ATOM   2283  CE2 TRP A 289      26.629  23.587  32.573  1.00  0.95           C  
ATOM   2284  CE3 TRP A 289      24.540  23.169  31.416  1.00  0.94           C  
ATOM   2285  NE1 TRP A 289      27.927  23.156  32.514  1.00  0.94           N  
ATOM   2286  CH2 TRP A 289      24.687  24.757  33.254  1.00  0.93           C  
ATOM   2287  CZ2 TRP A 289      26.026  24.518  33.424  1.00  0.93           C  
ATOM   2288  CZ3 TRP A 289      23.942  24.095  32.263  1.00  0.93           C  
ATOM   2289  N   LYS A 290      24.244  18.755  29.021  1.00  0.95           N  
ATOM   2290  CA  LYS A 290      23.554  18.062  27.937  1.00  0.95           C  
ATOM   2291  C   LYS A 290      22.546  18.979  27.251  1.00  0.95           C  
ATOM   2292  CB  LYS A 290      22.851  16.809  28.462  1.00  0.94           C  
ATOM   2293  O   LYS A 290      21.876  19.776  27.911  1.00  0.95           O  
ATOM   2294  CG  LYS A 290      23.800  15.726  28.952  1.00  0.93           C  
ATOM   2295  CD  LYS A 290      23.042  14.500  29.446  1.00  0.92           C  
ATOM   2296  CE  LYS A 290      23.990  13.425  29.959  1.00  0.91           C  
ATOM   2297  NZ  LYS A 290      23.257  12.327  30.658  1.00  0.89           N  
ATOM   2298  N   GLU A 291      22.447  18.818  25.977  1.00  0.94           N  
ATOM   2299  CA  GLU A 291      21.373  19.504  25.266  1.00  0.94           C  
ATOM   2300  C   GLU A 291      20.005  19.101  25.810  1.00  0.94           C  
ATOM   2301  CB  GLU A 291      21.448  19.212  23.765  1.00  0.94           C  
ATOM   2302  O   GLU A 291      19.815  17.963  26.243  1.00  0.94           O  
ATOM   2303  CG  GLU A 291      22.631  19.870  23.069  1.00  0.90           C  
ATOM   2304  CD  GLU A 291      22.634  19.658  21.563  1.00  0.88           C  
ATOM   2305  OE1 GLU A 291      21.565  19.800  20.928  1.00  0.87           O  
ATOM   2306  OE2 GLU A 291      23.715  19.347  21.015  1.00  0.87           O  
ATOM   2307  N   THR A 292      19.067  20.054  25.793  1.00  0.93           N  
ATOM   2308  CA  THR A 292      17.717  19.829  26.298  1.00  0.93           C  
ATOM   2309  C   THR A 292      16.704  20.663  25.520  1.00  0.93           C  
ATOM   2310  CB  THR A 292      17.619  20.164  27.798  1.00  0.92           C  
ATOM   2311  O   THR A 292      17.081  21.526  24.724  1.00  0.92           O  
ATOM   2312  CG2 THR A 292      17.684  21.670  28.031  1.00  0.88           C  
ATOM   2313  OG1 THR A 292      16.377  19.665  28.312  1.00  0.89           O  
ATOM   2314  N   VAL A 293      15.462  20.401  25.751  1.00  0.92           N  
ATOM   2315  CA  VAL A 293      14.352  21.196  25.236  1.00  0.92           C  
ATOM   2316  C   VAL A 293      14.251  22.507  26.012  1.00  0.91           C  
ATOM   2317  CB  VAL A 293      13.016  20.424  25.317  1.00  0.91           C  
ATOM   2318  O   VAL A 293      14.522  22.546  27.214  1.00  0.90           O  
ATOM   2319  CG1 VAL A 293      11.897  21.208  24.633  1.00  0.89           C  
ATOM   2320  CG2 VAL A 293      13.162  19.038  24.691  1.00  0.89           C  
ATOM   2321  N   GLY A 294      13.878  23.617  25.283  1.00  0.90           N  
ATOM   2322  CA  GLY A 294      13.692  24.933  25.873  1.00  0.89           C  
ATOM   2323  C   GLY A 294      12.601  24.965  26.927  1.00  0.88           C  
ATOM   2324  O   GLY A 294      11.820  24.020  27.049  1.00  0.87           O  
ATOM   2325  N   TRP A 295      12.430  26.102  27.571  1.00  0.86           N  
ATOM   2326  CA  TRP A 295      11.408  26.294  28.595  1.00  0.86           C  
ATOM   2327  C   TRP A 295      10.024  26.415  27.966  1.00  0.86           C  
ATOM   2328  CB  TRP A 295      11.712  27.538  29.433  1.00  0.84           C  
ATOM   2329  O   TRP A 295       9.852  27.103  26.957  1.00  0.84           O  
ATOM   2330  CG  TRP A 295      13.026  27.482  30.152  1.00  0.76           C  
ATOM   2331  CD1 TRP A 295      13.277  26.906  31.367  1.00  0.69           C  
ATOM   2332  CD2 TRP A 295      14.270  28.027  29.702  1.00  0.70           C  
ATOM   2333  CE2 TRP A 295      15.234  27.744  30.695  1.00  0.70           C  
ATOM   2334  CE3 TRP A 295      14.663  28.728  28.554  1.00  0.74           C  
ATOM   2335  NE1 TRP A 295      14.603  27.060  31.699  1.00  0.76           N  
ATOM   2336  CH2 TRP A 295      16.927  28.822  29.441  1.00  0.70           C  
ATOM   2337  CZ2 TRP A 295      16.569  28.138  30.573  1.00  0.75           C  
ATOM   2338  CZ3 TRP A 295      15.992  29.119  28.435  1.00  0.69           C  
ATOM   2339  N   ASN A 296       9.029  25.913  28.675  1.00  0.84           N  
ATOM   2340  CA  ASN A 296       7.621  26.078  28.332  1.00  0.84           C  
ATOM   2341  C   ASN A 296       7.349  25.696  26.880  1.00  0.85           C  
ATOM   2342  CB  ASN A 296       7.169  27.516  28.597  1.00  0.83           C  
ATOM   2343  O   ASN A 296       6.453  26.254  26.244  1.00  0.84           O  
ATOM   2344  CG  ASN A 296       7.245  27.892  30.063  1.00  0.78           C  
ATOM   2345  ND2 ASN A 296       7.570  29.150  30.337  1.00  0.75           N  
ATOM   2346  OD1 ASN A 296       7.015  27.058  30.943  1.00  0.75           O  
ATOM   2347  N   ILE A 297       8.216  24.800  26.322  1.00  0.88           N  
ATOM   2348  CA  ILE A 297       8.054  24.216  24.995  1.00  0.88           C  
ATOM   2349  C   ILE A 297       7.452  22.818  25.116  1.00  0.89           C  
ATOM   2350  CB  ILE A 297       9.399  24.156  24.237  1.00  0.87           C  
ATOM   2351  O   ILE A 297       7.794  22.065  26.031  1.00  0.89           O  
ATOM   2352  CG1 ILE A 297      10.014  25.556  24.128  1.00  0.85           C  
ATOM   2353  CG2 ILE A 297       9.210  23.532  22.851  1.00  0.84           C  
ATOM   2354  CD1 ILE A 297       9.127  26.568  23.414  1.00  0.82           C  
ATOM   2355  N   SER A 298       6.538  22.484  24.301  1.00  0.88           N  
ATOM   2356  CA  SER A 298       5.985  21.137  24.198  1.00  0.88           C  
ATOM   2357  C   SER A 298       7.081  20.107  23.944  1.00  0.89           C  
ATOM   2358  CB  SER A 298       4.941  21.070  23.083  1.00  0.87           C  
ATOM   2359  O   SER A 298       7.881  20.261  23.019  1.00  0.89           O  
ATOM   2360  OG  SER A 298       4.367  19.776  23.008  1.00  0.83           O  
ATOM   2361  N   ILE A 299       7.122  19.044  24.658  1.00  0.88           N  
ATOM   2362  CA  ILE A 299       8.188  18.049  24.651  1.00  0.89           C  
ATOM   2363  C   ILE A 299       7.969  17.064  23.505  1.00  0.89           C  
ATOM   2364  CB  ILE A 299       8.267  17.296  25.998  1.00  0.86           C  
ATOM   2365  O   ILE A 299       8.918  16.444  23.021  1.00  0.88           O  
ATOM   2366  CG1 ILE A 299       8.541  18.277  27.143  1.00  0.75           C  
ATOM   2367  CG2 ILE A 299       9.339  16.204  25.944  1.00  0.74           C  
ATOM   2368  CD1 ILE A 299       8.415  17.661  28.530  1.00  0.71           C  
ATOM   2369  N   GLY A 300       6.639  17.046  23.156  1.00  0.90           N  
ATOM   2370  CA  GLY A 300       6.480  15.976  22.185  1.00  0.90           C  
ATOM   2371  C   GLY A 300       5.108  15.955  21.538  1.00  0.92           C  
ATOM   2372  O   GLY A 300       4.409  16.970  21.521  1.00  0.91           O  
ATOM   2373  N   LEU A 301       4.773  14.796  21.056  1.00  0.94           N  
ATOM   2374  CA  LEU A 301       3.537  14.492  20.343  1.00  0.94           C  
ATOM   2375  C   LEU A 301       2.531  13.811  21.264  1.00  0.94           C  
ATOM   2376  CB  LEU A 301       3.823  13.601  19.131  1.00  0.94           C  
ATOM   2377  O   LEU A 301       2.915  13.054  22.158  1.00  0.93           O  
ATOM   2378  CG  LEU A 301       4.851  14.128  18.129  1.00  0.93           C  
ATOM   2379  CD1 LEU A 301       5.212  13.044  17.120  1.00  0.92           C  
ATOM   2380  CD2 LEU A 301       4.321  15.370  17.421  1.00  0.91           C  
ATOM   2381  N   ASP A 302       1.292  14.071  21.056  1.00  0.94           N  
ATOM   2382  CA  ASP A 302       0.233  13.273  21.666  1.00  0.94           C  
ATOM   2383  C   ASP A 302       0.107  11.913  20.984  1.00  0.94           C  
ATOM   2384  CB  ASP A 302      -1.103  14.018  21.605  1.00  0.94           C  
ATOM   2385  O   ASP A 302      -0.513  11.799  19.925  1.00  0.94           O  
ATOM   2386  CG  ASP A 302      -2.247  13.234  22.223  1.00  0.93           C  
ATOM   2387  OD1 ASP A 302      -2.016  12.116  22.732  1.00  0.93           O  
ATOM   2388  OD2 ASP A 302      -3.391  13.738  22.199  1.00  0.92           O  
ATOM   2389  N   TYR A 303       0.541  10.865  21.676  1.00  0.93           N  
ATOM   2390  CA  TYR A 303       0.678   9.511  21.153  1.00  0.93           C  
ATOM   2391  C   TYR A 303      -0.682   8.925  20.793  1.00  0.93           C  
ATOM   2392  CB  TYR A 303       1.382   8.609  22.171  1.00  0.91           C  
ATOM   2393  O   TYR A 303      -0.790   8.110  19.873  1.00  0.92           O  
ATOM   2394  CG  TYR A 303       2.770   9.075  22.537  1.00  0.86           C  
ATOM   2395  CD1 TYR A 303       3.439  10.015  21.756  1.00  0.81           C  
ATOM   2396  CD2 TYR A 303       3.417   8.575  23.663  1.00  0.81           C  
ATOM   2397  CE1 TYR A 303       4.720  10.446  22.088  1.00  0.80           C  
ATOM   2398  CE2 TYR A 303       4.697   8.999  24.004  1.00  0.79           C  
ATOM   2399  OH  TYR A 303       6.606  10.356  23.546  1.00  0.69           O  
ATOM   2400  CZ  TYR A 303       5.339   9.933  23.213  1.00  0.77           C  
ATOM   2401  N   THR A 304      -1.726   9.445  21.370  1.00  0.94           N  
ATOM   2402  CA  THR A 304      -3.069   8.925  21.139  1.00  0.94           C  
ATOM   2403  C   THR A 304      -3.609   9.398  19.792  1.00  0.94           C  
ATOM   2404  CB  THR A 304      -4.034   9.351  22.260  1.00  0.93           C  
ATOM   2405  O   THR A 304      -4.580   8.842  19.276  1.00  0.94           O  
ATOM   2406  CG2 THR A 304      -3.452   9.040  23.635  1.00  0.91           C  
ATOM   2407  OG1 THR A 304      -4.277  10.760  22.164  1.00  0.91           O  
ATOM   2408  N   THR A 305      -2.897  10.380  19.186  1.00  0.96           N  
ATOM   2409  CA  THR A 305      -3.330  10.955  17.917  1.00  0.96           C  
ATOM   2410  C   THR A 305      -2.385  10.551  16.789  1.00  0.96           C  
ATOM   2411  CB  THR A 305      -3.410  12.491  17.999  1.00  0.95           C  
ATOM   2412  O   THR A 305      -2.723  10.685  15.611  1.00  0.96           O  
ATOM   2413  CG2 THR A 305      -4.379  12.934  19.090  1.00  0.94           C  
ATOM   2414  OG1 THR A 305      -2.109  13.016  18.288  1.00  0.94           O  
ATOM   2415  N   MET A 306      -1.205  10.000  17.129  1.00  0.97           N  
ATOM   2416  CA  MET A 306      -0.211   9.523  16.171  1.00  0.97           C  
ATOM   2417  C   MET A 306      -0.663   8.218  15.523  1.00  0.97           C  
ATOM   2418  CB  MET A 306       1.144   9.327  16.853  1.00  0.97           C  
ATOM   2419  O   MET A 306      -1.549   7.537  16.042  1.00  0.97           O  
ATOM   2420  CG  MET A 306       1.872  10.626  17.156  1.00  0.96           C  
ATOM   2421  SD  MET A 306       2.256  11.586  15.640  1.00  0.96           S  
ATOM   2422  CE  MET A 306       3.581  10.563  14.940  1.00  0.93           C  
ATOM   2423  N   PRO A 307      -0.114   7.878  14.373  1.00  0.98           N  
ATOM   2424  CA  PRO A 307      -0.403   6.577  13.765  1.00  0.98           C  
ATOM   2425  C   PRO A 307      -0.161   5.412  14.721  1.00  0.98           C  
ATOM   2426  CB  PRO A 307       0.564   6.520  12.579  1.00  0.98           C  
ATOM   2427  O   PRO A 307       0.922   5.298  15.301  1.00  0.98           O  
ATOM   2428  CG  PRO A 307       0.722   7.942  12.146  1.00  0.97           C  
ATOM   2429  CD  PRO A 307       0.759   8.812  13.369  1.00  0.97           C  
ATOM   2430  N   TRP A 308      -1.124   4.536  14.831  1.00  0.98           N  
ATOM   2431  CA  TRP A 308      -1.024   3.335  15.653  1.00  0.98           C  
ATOM   2432  C   TRP A 308      -0.353   2.202  14.882  1.00  0.98           C  
ATOM   2433  CB  TRP A 308      -2.410   2.892  16.130  1.00  0.97           C  
ATOM   2434  O   TRP A 308      -0.186   2.286  13.663  1.00  0.97           O  
ATOM   2435  CG  TRP A 308      -2.946   3.700  17.274  1.00  0.95           C  
ATOM   2436  CD1 TRP A 308      -2.489   4.911  17.713  1.00  0.90           C  
ATOM   2437  CD2 TRP A 308      -4.040   3.350  18.127  1.00  0.90           C  
ATOM   2438  CE2 TRP A 308      -4.191   4.397  19.063  1.00  0.89           C  
ATOM   2439  CE3 TRP A 308      -4.908   2.252  18.191  1.00  0.86           C  
ATOM   2440  NE1 TRP A 308      -3.234   5.336  18.789  1.00  0.89           N  
ATOM   2441  CH2 TRP A 308      -6.014   3.292  20.093  1.00  0.89           C  
ATOM   2442  CZ2 TRP A 308      -5.178   4.378  20.052  1.00  0.89           C  
ATOM   2443  CZ3 TRP A 308      -5.889   2.235  19.176  1.00  0.89           C  
ATOM   2444  N   THR A 309       0.055   1.176  15.598  1.00  0.98           N  
ATOM   2445  CA  THR A 309       0.684   0.006  14.997  1.00  0.98           C  
ATOM   2446  C   THR A 309      -0.111  -1.258  15.312  1.00  0.97           C  
ATOM   2447  CB  THR A 309       2.135  -0.162  15.486  1.00  0.97           C  
ATOM   2448  O   THR A 309      -0.612  -1.420  16.426  1.00  0.97           O  
ATOM   2449  CG2 THR A 309       3.004   1.010  15.042  1.00  0.93           C  
ATOM   2450  OG1 THR A 309       2.144  -0.234  16.917  1.00  0.93           O  
ATOM   2451  N   LEU A 310      -0.293  -2.082  14.358  1.00  0.98           N  
ATOM   2452  CA  LEU A 310      -0.617  -3.497  14.507  1.00  0.98           C  
ATOM   2453  C   LEU A 310       0.648  -4.349  14.482  1.00  0.97           C  
ATOM   2454  CB  LEU A 310      -1.572  -3.948  13.400  1.00  0.97           C  
ATOM   2455  O   LEU A 310       1.311  -4.453  13.448  1.00  0.97           O  
ATOM   2456  CG  LEU A 310      -2.052  -5.399  13.467  1.00  0.97           C  
ATOM   2457  CD1 LEU A 310      -2.982  -5.595  14.660  1.00  0.95           C  
ATOM   2458  CD2 LEU A 310      -2.748  -5.793  12.169  1.00  0.95           C  
ATOM   2459  N   VAL A 311       1.025  -4.991  15.640  1.00  0.97           N  
ATOM   2460  CA  VAL A 311       2.292  -5.683  15.848  1.00  0.97           C  
ATOM   2461  C   VAL A 311       2.045  -7.184  15.984  1.00  0.97           C  
ATOM   2462  CB  VAL A 311       3.033  -5.150  17.094  1.00  0.96           C  
ATOM   2463  O   VAL A 311       1.180  -7.609  16.754  1.00  0.96           O  
ATOM   2464  CG1 VAL A 311       4.407  -5.805  17.227  1.00  0.95           C  
ATOM   2465  CG2 VAL A 311       3.168  -3.630  17.024  1.00  0.95           C  
ATOM   2466  N   ARG A 312       2.781  -7.919  15.281  1.00  0.96           N  
ATOM   2467  CA  ARG A 312       2.802  -9.367  15.465  1.00  0.96           C  
ATOM   2468  C   ARG A 312       3.500  -9.742  16.768  1.00  0.95           C  
ATOM   2469  CB  ARG A 312       3.495 -10.049  14.284  1.00  0.94           C  
ATOM   2470  O   ARG A 312       4.719  -9.601  16.889  1.00  0.94           O  
ATOM   2471  CG  ARG A 312       3.476 -11.568  14.353  1.00  0.87           C  
ATOM   2472  CD  ARG A 312       2.063 -12.120  14.223  1.00  0.83           C  
ATOM   2473  NE  ARG A 312       2.055 -13.580  14.200  1.00  0.81           N  
ATOM   2474  NH1 ARG A 312       1.863 -13.748  11.904  1.00  0.76           N  
ATOM   2475  NH2 ARG A 312       1.962 -15.642  13.192  1.00  0.72           N  
ATOM   2476  CZ  ARG A 312       1.960 -14.320  13.099  1.00  0.77           C  
ATOM   2477  N   ALA A 313       2.757 -10.318  17.785  1.00  0.95           N  
ATOM   2478  CA  ALA A 313       3.264 -10.684  19.105  1.00  0.95           C  
ATOM   2479  C   ALA A 313       3.971 -12.036  19.066  1.00  0.94           C  
ATOM   2480  CB  ALA A 313       2.127 -10.711  20.123  1.00  0.94           C  
ATOM   2481  O   ALA A 313       3.755 -12.830  18.147  1.00  0.94           O  
ATOM   2482  N   ALA A 314       4.706 -12.393  20.082  1.00  0.94           N  
ATOM   2483  CA  ALA A 314       5.544 -13.587  20.152  1.00  0.94           C  
ATOM   2484  C   ALA A 314       4.693 -14.851  20.226  1.00  0.94           C  
ATOM   2485  CB  ALA A 314       6.481 -13.510  21.355  1.00  0.93           C  
ATOM   2486  O   ALA A 314       5.153 -15.939  19.870  1.00  0.93           O  
ATOM   2487  N   ASP A 315       3.448 -14.751  20.603  1.00  0.95           N  
ATOM   2488  CA  ASP A 315       2.519 -15.872  20.710  1.00  0.95           C  
ATOM   2489  C   ASP A 315       1.784 -16.104  19.391  1.00  0.94           C  
ATOM   2490  CB  ASP A 315       1.514 -15.632  21.838  1.00  0.95           C  
ATOM   2491  O   ASP A 315       0.903 -16.963  19.308  1.00  0.93           O  
ATOM   2492  CG  ASP A 315       0.560 -14.487  21.547  1.00  0.94           C  
ATOM   2493  OD1 ASP A 315       0.782 -13.740  20.570  1.00  0.94           O  
ATOM   2494  OD2 ASP A 315      -0.422 -14.328  22.304  1.00  0.94           O  
ATOM   2495  N   GLY A 316       2.128 -15.289  18.324  1.00  0.93           N  
ATOM   2496  CA  GLY A 316       1.565 -15.399  16.988  1.00  0.94           C  
ATOM   2497  C   GLY A 316       0.300 -14.581  16.804  1.00  0.94           C  
ATOM   2498  O   GLY A 316      -0.204 -14.451  15.687  1.00  0.93           O  
ATOM   2499  N   ASN A 317      -0.287 -13.959  17.823  1.00  0.96           N  
ATOM   2500  CA  ASN A 317      -1.422 -13.046  17.740  1.00  0.97           C  
ATOM   2501  C   ASN A 317      -0.974 -11.622  17.425  1.00  0.97           C  
ATOM   2502  CB  ASN A 317      -2.228 -13.074  19.040  1.00  0.96           C  
ATOM   2503  O   ASN A 317       0.194 -11.390  17.109  1.00  0.97           O  
ATOM   2504  CG  ASN A 317      -2.889 -14.415  19.289  1.00  0.94           C  
ATOM   2505  ND2 ASN A 317      -2.560 -15.038  20.415  1.00  0.94           N  
ATOM   2506  OD1 ASN A 317      -3.687 -14.888  18.476  1.00  0.93           O  
ATOM   2507  N   PHE A 318      -1.863 -10.686  17.416  1.00  0.97           N  
ATOM   2508  CA  PHE A 318      -1.546  -9.306  17.065  1.00  0.97           C  
ATOM   2509  C   PHE A 318      -1.940  -8.357  18.190  1.00  0.97           C  
ATOM   2510  CB  PHE A 318      -2.252  -8.905  15.766  1.00  0.97           C  
ATOM   2511  O   PHE A 318      -3.002  -8.512  18.797  1.00  0.96           O  
ATOM   2512  CG  PHE A 318      -1.680  -9.557  14.537  1.00  0.97           C  
ATOM   2513  CD1 PHE A 318      -0.754  -8.888  13.746  1.00  0.96           C  
ATOM   2514  CD2 PHE A 318      -2.069 -10.839  14.172  1.00  0.96           C  
ATOM   2515  CE1 PHE A 318      -0.223  -9.489  12.607  1.00  0.96           C  
ATOM   2516  CE2 PHE A 318      -1.542 -11.447  13.036  1.00  0.96           C  
ATOM   2517  CZ  PHE A 318      -0.620 -10.769  12.254  1.00  0.95           C  
ATOM   2518  N   ASP A 319      -1.151  -7.351  18.448  1.00  0.97           N  
ATOM   2519  CA  ASP A 319      -1.421  -6.249  19.367  1.00  0.97           C  
ATOM   2520  C   ASP A 319      -1.627  -4.940  18.608  1.00  0.97           C  
ATOM   2521  CB  ASP A 319      -0.280  -6.099  20.375  1.00  0.96           C  
ATOM   2522  O   ASP A 319      -0.785  -4.547  17.797  1.00  0.97           O  
ATOM   2523  CG  ASP A 319      -0.198  -7.256  21.355  1.00  0.95           C  
ATOM   2524  OD1 ASP A 319      -1.254  -7.790  21.758  1.00  0.93           O  
ATOM   2525  OD2 ASP A 319       0.933  -7.636  21.730  1.00  0.93           O  
ATOM   2526  N   LEU A 320      -2.710  -4.340  18.841  1.00  0.98           N  
ATOM   2527  CA  LEU A 320      -3.058  -3.024  18.317  1.00  0.98           C  
ATOM   2528  C   LEU A 320      -2.925  -1.956  19.398  1.00  0.97           C  
ATOM   2529  CB  LEU A 320      -4.483  -3.028  17.760  1.00  0.97           C  
ATOM   2530  O   LEU A 320      -3.546  -2.061  20.459  1.00  0.96           O  
ATOM   2531  CG  LEU A 320      -4.993  -1.703  17.191  1.00  0.97           C  
ATOM   2532  CD1 LEU A 320      -4.204  -1.324  15.941  1.00  0.95           C  
ATOM   2533  CD2 LEU A 320      -6.484  -1.791  16.882  1.00  0.95           C  
ATOM   2534  N   GLY A 321      -2.164  -0.896  19.081  1.00  0.96           N  
ATOM   2535  CA  GLY A 321      -2.021   0.199  20.027  1.00  0.96           C  
ATOM   2536  C   GLY A 321      -1.104   1.301  19.531  1.00  0.96           C  
ATOM   2537  O   GLY A 321      -0.568   1.219  18.424  1.00  0.95           O  
ATOM   2538  N   TYR A 322      -1.049   2.359  20.387  1.00  0.94           N  
ATOM   2539  CA  TYR A 322      -0.043   3.385  20.140  1.00  0.94           C  
ATOM   2540  C   TYR A 322       1.327   2.937  20.636  1.00  0.92           C  
ATOM   2541  CB  TYR A 322      -0.439   4.701  20.817  1.00  0.91           C  
ATOM   2542  O   TYR A 322       1.426   2.055  21.492  1.00  0.90           O  
ATOM   2543  CG  TYR A 322      -0.593   4.590  22.315  1.00  0.85           C  
ATOM   2544  CD1 TYR A 322      -1.828   4.291  22.887  1.00  0.80           C  
ATOM   2545  CD2 TYR A 322       0.494   4.785  23.160  1.00  0.79           C  
ATOM   2546  CE1 TYR A 322      -1.976   4.190  24.266  1.00  0.77           C  
ATOM   2547  CE2 TYR A 322       0.357   4.686  24.541  1.00  0.72           C  
ATOM   2548  OH  TYR A 322      -1.020   4.289  26.450  1.00  0.65           O  
ATOM   2549  CZ  TYR A 322      -0.879   4.388  25.084  1.00  0.76           C  
ATOM   2550  N   HIS A 323       2.379   3.476  20.087  1.00  0.92           N  
ATOM   2551  CA  HIS A 323       3.761   3.198  20.461  1.00  0.91           C  
ATOM   2552  C   HIS A 323       4.408   4.410  21.122  1.00  0.88           C  
ATOM   2553  CB  HIS A 323       4.572   2.773  19.235  1.00  0.88           C  
ATOM   2554  O   HIS A 323       3.869   5.517  21.061  1.00  0.84           O  
ATOM   2555  CG  HIS A 323       4.502   1.307  18.948  1.00  0.79           C  
ATOM   2556  CD2 HIS A 323       3.795   0.615  18.023  1.00  0.73           C  
ATOM   2557  ND1 HIS A 323       5.220   0.373  19.663  1.00  0.71           N  
ATOM   2558  CE1 HIS A 323       4.957  -0.833  19.188  1.00  0.70           C  
ATOM   2559  NE2 HIS A 323       4.095  -0.714  18.193  1.00  0.70           N  
ATOM   2560  N   ASP A 324       5.584   4.058  21.671  1.00  0.90           N  
ATOM   2561  CA  ASP A 324       6.365   5.096  22.337  1.00  0.90           C  
ATOM   2562  C   ASP A 324       7.074   5.988  21.321  1.00  0.92           C  
ATOM   2563  CB  ASP A 324       7.386   4.471  23.291  1.00  0.87           C  
ATOM   2564  O   ASP A 324       8.249   5.776  21.013  1.00  0.90           O  
ATOM   2565  CG  ASP A 324       6.741   3.778  24.478  1.00  0.79           C  
ATOM   2566  OD1 ASP A 324       5.624   4.169  24.880  1.00  0.74           O  
ATOM   2567  OD2 ASP A 324       7.357   2.835  25.020  1.00  0.78           O  
ATOM   2568  N   TRP A 325       6.349   7.056  20.855  1.00  0.94           N  
ATOM   2569  CA  TRP A 325       6.928   8.089  20.003  1.00  0.95           C  
ATOM   2570  C   TRP A 325       7.901   8.962  20.790  1.00  0.92           C  
ATOM   2571  CB  TRP A 325       5.828   8.958  19.388  1.00  0.94           C  
ATOM   2572  O   TRP A 325       7.593   9.398  21.902  1.00  0.88           O  
ATOM   2573  CG  TRP A 325       4.865   8.200  18.524  1.00  0.94           C  
ATOM   2574  CD1 TRP A 325       3.700   7.602  18.916  1.00  0.91           C  
ATOM   2575  CD2 TRP A 325       4.989   7.953  17.120  1.00  0.91           C  
ATOM   2576  CE2 TRP A 325       3.861   7.200  16.726  1.00  0.92           C  
ATOM   2577  CE3 TRP A 325       5.946   8.297  16.155  1.00  0.91           C  
ATOM   2578  NE1 TRP A 325       3.091   6.999  17.840  1.00  0.91           N  
ATOM   2579  CH2 TRP A 325       4.614   7.134  14.483  1.00  0.90           C  
ATOM   2580  CZ2 TRP A 325       3.664   6.784  15.407  1.00  0.90           C  
ATOM   2581  CZ3 TRP A 325       5.747   7.883  14.843  1.00  0.90           C  
ATOM   2582  N   LYS A 326       9.105   9.103  20.245  1.00  0.95           N  
ATOM   2583  CA  LYS A 326      10.162   9.777  20.992  1.00  0.95           C  
ATOM   2584  C   LYS A 326       9.913  11.281  21.062  1.00  0.95           C  
ATOM   2585  CB  LYS A 326      11.527   9.501  20.359  1.00  0.93           C  
ATOM   2586  O   LYS A 326       9.732  11.934  20.032  1.00  0.94           O  
ATOM   2587  CG  LYS A 326      11.935   8.035  20.383  1.00  0.88           C  
ATOM   2588  CD  LYS A 326      11.993   7.494  21.806  1.00  0.85           C  
ATOM   2589  CE  LYS A 326      12.289   6.000  21.825  1.00  0.78           C  
ATOM   2590  NZ  LYS A 326      11.885   5.372  23.118  1.00  0.76           N  
ATOM   2591  N   ASP A 327      10.028  11.809  22.174  1.00  0.94           N  
ATOM   2592  CA  ASP A 327       9.879  13.227  22.486  1.00  0.94           C  
ATOM   2593  C   ASP A 327      11.063  14.033  21.958  1.00  0.94           C  
ATOM   2594  CB  ASP A 327       9.734  13.432  23.995  1.00  0.93           C  
ATOM   2595  O   ASP A 327      12.151  13.490  21.757  1.00  0.94           O  
ATOM   2596  CG  ASP A 327       8.433  12.876  24.547  1.00  0.91           C  
ATOM   2597  OD1 ASP A 327       7.436  12.797  23.797  1.00  0.90           O  
ATOM   2598  OD2 ASP A 327       8.403  12.516  25.744  1.00  0.89           O  
ATOM   2599  N   ARG A 328      10.803  15.349  21.819  1.00  0.94           N  
ATOM   2600  CA  ARG A 328      11.850  16.339  21.589  1.00  0.94           C  
ATOM   2601  C   ARG A 328      12.878  16.322  22.716  1.00  0.93           C  
ATOM   2602  CB  ARG A 328      11.246  17.739  21.453  1.00  0.93           C  
ATOM   2603  O   ARG A 328      12.519  16.407  23.892  1.00  0.92           O  
ATOM   2604  CG  ARG A 328      12.237  18.795  20.992  1.00  0.91           C  
ATOM   2605  CD  ARG A 328      11.615  20.185  20.978  1.00  0.89           C  
ATOM   2606  NE  ARG A 328      10.504  20.269  20.034  1.00  0.87           N  
ATOM   2607  NH1 ARG A 328       9.823  22.372  20.704  1.00  0.82           N  
ATOM   2608  NH2 ARG A 328       8.700  21.277  19.032  1.00  0.82           N  
ATOM   2609  CZ  ARG A 328       9.679  21.306  19.926  1.00  0.85           C  
ATOM   2610  N   ARG A 329      14.178  16.205  22.342  1.00  0.94           N  
ATOM   2611  CA  ARG A 329      15.243  16.089  23.332  1.00  0.93           C  
ATOM   2612  C   ARG A 329      16.089  17.357  23.378  1.00  0.93           C  
ATOM   2613  CB  ARG A 329      16.129  14.878  23.030  1.00  0.93           C  
ATOM   2614  O   ARG A 329      16.783  17.611  24.365  1.00  0.91           O  
ATOM   2615  CG  ARG A 329      15.426  13.542  23.201  1.00  0.91           C  
ATOM   2616  CD  ARG A 329      16.354  12.373  22.901  1.00  0.88           C  
ATOM   2617  NE  ARG A 329      15.659  11.093  23.002  1.00  0.86           N  
ATOM   2618  NH1 ARG A 329      17.490   9.817  22.405  1.00  0.81           N  
ATOM   2619  NH2 ARG A 329      15.490   8.805  22.886  1.00  0.79           N  
ATOM   2620  CZ  ARG A 329      16.214   9.908  22.764  1.00  0.84           C  
ATOM   2621  N   ALA A 330      15.996  18.171  22.302  1.00  0.93           N  
ATOM   2622  CA  ALA A 330      16.782  19.398  22.206  1.00  0.94           C  
ATOM   2623  C   ALA A 330      15.995  20.500  21.501  1.00  0.94           C  
ATOM   2624  CB  ALA A 330      18.095  19.134  21.474  1.00  0.93           C  
ATOM   2625  O   ALA A 330      15.051  20.219  20.759  1.00  0.93           O  
ATOM   2626  N   GLY A 331      16.386  21.733  21.758  1.00  0.92           N  
ATOM   2627  CA  GLY A 331      15.944  22.890  20.996  1.00  0.92           C  
ATOM   2628  C   GLY A 331      14.601  23.428  21.453  1.00  0.92           C  
ATOM   2629  O   GLY A 331      14.135  23.100  22.547  1.00  0.91           O  
ATOM   2630  N   ASP A 332      13.969  24.356  20.671  1.00  0.90           N  
ATOM   2631  CA  ASP A 332      12.651  24.965  20.820  1.00  0.90           C  
ATOM   2632  C   ASP A 332      11.902  24.985  19.490  1.00  0.91           C  
ATOM   2633  CB  ASP A 332      12.776  26.385  21.375  1.00  0.89           C  
ATOM   2634  O   ASP A 332      12.253  24.252  18.563  1.00  0.90           O  
ATOM   2635  CG  ASP A 332      13.651  27.282  20.517  1.00  0.87           C  
ATOM   2636  OD1 ASP A 332      13.893  26.950  19.337  1.00  0.86           O  
ATOM   2637  OD2 ASP A 332      14.105  28.329  21.027  1.00  0.86           O  
ATOM   2638  N   GLU A 333      10.902  25.805  19.298  1.00  0.91           N  
ATOM   2639  CA  GLU A 333      10.037  25.870  18.124  1.00  0.91           C  
ATOM   2640  C   GLU A 333      10.782  26.443  16.921  1.00  0.91           C  
ATOM   2641  CB  GLU A 333       8.792  26.710  18.420  1.00  0.89           C  
ATOM   2642  O   GLU A 333      10.445  26.140  15.775  1.00  0.90           O  
ATOM   2643  CG  GLU A 333       7.872  26.098  19.466  1.00  0.84           C  
ATOM   2644  CD  GLU A 333       7.323  24.739  19.061  1.00  0.81           C  
ATOM   2645  OE1 GLU A 333       7.302  24.430  17.848  1.00  0.80           O  
ATOM   2646  OE2 GLU A 333       6.909  23.978  19.964  1.00  0.77           O  
ATOM   2647  N   ASP A 334      11.848  27.194  17.170  1.00  0.90           N  
ATOM   2648  CA  ASP A 334      12.606  27.821  16.092  1.00  0.90           C  
ATOM   2649  C   ASP A 334      13.754  26.924  15.634  1.00  0.90           C  
ATOM   2650  CB  ASP A 334      13.146  29.181  16.536  1.00  0.89           C  
ATOM   2651  O   ASP A 334      14.031  26.824  14.437  1.00  0.89           O  
ATOM   2652  CG  ASP A 334      12.048  30.191  16.822  1.00  0.86           C  
ATOM   2653  OD1 ASP A 334      11.038  30.217  16.087  1.00  0.85           O  
ATOM   2654  OD2 ASP A 334      12.196  30.969  17.789  1.00  0.85           O  
ATOM   2655  N   THR A 335      14.426  26.183  16.552  1.00  0.90           N  
ATOM   2656  CA  THR A 335      15.657  25.446  16.289  1.00  0.90           C  
ATOM   2657  C   THR A 335      15.364  23.965  16.066  1.00  0.90           C  
ATOM   2658  CB  THR A 335      16.661  25.605  17.446  1.00  0.89           C  
ATOM   2659  O   THR A 335      16.130  23.269  15.398  1.00  0.89           O  
ATOM   2660  CG2 THR A 335      17.108  27.056  17.590  1.00  0.86           C  
ATOM   2661  OG1 THR A 335      16.044  25.183  18.668  1.00  0.88           O  
ATOM   2662  N   ASN A 336      14.274  23.461  16.587  1.00  0.92           N  
ATOM   2663  CA  ASN A 336      13.755  22.107  16.431  1.00  0.93           C  
ATOM   2664  C   ASN A 336      12.230  22.094  16.373  1.00  0.93           C  
ATOM   2665  CB  ASN A 336      14.250  21.208  17.567  1.00  0.93           C  
ATOM   2666  O   ASN A 336      11.571  21.678  17.327  1.00  0.92           O  
ATOM   2667  CG  ASN A 336      13.971  19.740  17.314  1.00  0.93           C  
ATOM   2668  ND2 ASN A 336      14.467  18.881  18.197  1.00  0.92           N  
ATOM   2669  OD1 ASN A 336      13.316  19.380  16.333  1.00  0.91           O  
ATOM   2670  N   PRO A 337      11.657  22.769  15.322  1.00  0.93           N  
ATOM   2671  CA  PRO A 337      10.208  22.951  15.214  1.00  0.94           C  
ATOM   2672  C   PRO A 337       9.441  21.632  15.269  1.00  0.95           C  
ATOM   2673  CB  PRO A 337      10.038  23.626  13.850  1.00  0.93           C  
ATOM   2674  O   PRO A 337      10.023  20.566  15.050  1.00  0.95           O  
ATOM   2675  CG  PRO A 337      11.215  23.171  13.050  1.00  0.92           C  
ATOM   2676  CD  PRO A 337      12.396  23.043  13.969  1.00  0.92           C  
ATOM   2677  N   GLN A 338       8.155  21.758  15.538  1.00  0.95           N  
ATOM   2678  CA  GLN A 338       7.246  20.624  15.408  1.00  0.95           C  
ATOM   2679  C   GLN A 338       7.211  20.108  13.972  1.00  0.96           C  
ATOM   2680  CB  GLN A 338       5.838  21.008  15.863  1.00  0.95           C  
ATOM   2681  O   GLN A 338       7.199  20.897  13.025  1.00  0.95           O  
ATOM   2682  CG  GLN A 338       5.739  21.339  17.346  1.00  0.92           C  
ATOM   2683  CD  GLN A 338       5.996  20.136  18.234  1.00  0.89           C  
ATOM   2684  NE2 GLN A 338       6.220  20.385  19.520  1.00  0.89           N  
ATOM   2685  OE1 GLN A 338       5.993  18.992  17.768  1.00  0.89           O  
ATOM   2686  N   PRO A 339       7.217  18.757  13.755  1.00  0.97           N  
ATOM   2687  CA  PRO A 339       7.018  18.233  12.402  1.00  0.97           C  
ATOM   2688  C   PRO A 339       5.740  18.756  11.750  1.00  0.97           C  
ATOM   2689  CB  PRO A 339       6.941  16.720  12.618  1.00  0.97           C  
ATOM   2690  O   PRO A 339       4.709  18.880  12.415  1.00  0.97           O  
ATOM   2691  CG  PRO A 339       7.634  16.484  13.921  1.00  0.96           C  
ATOM   2692  CD  PRO A 339       7.353  17.648  14.828  1.00  0.95           C  
ATOM   2693  N   SER A 340       5.711  18.951  10.508  1.00  0.96           N  
ATOM   2694  CA  SER A 340       4.697  19.691   9.763  1.00  0.96           C  
ATOM   2695  C   SER A 340       3.365  18.949   9.756  1.00  0.97           C  
ATOM   2696  CB  SER A 340       5.160  19.939   8.327  1.00  0.96           C  
ATOM   2697  O   SER A 340       2.340  19.507   9.357  1.00  0.96           O  
ATOM   2698  OG  SER A 340       5.553  18.726   7.709  1.00  0.86           O  
ATOM   2699  N   PHE A 341       3.367  17.690  10.223  1.00  0.97           N  
ATOM   2700  CA  PHE A 341       2.109  16.964  10.354  1.00  0.97           C  
ATOM   2701  C   PHE A 341       1.436  17.283  11.684  1.00  0.97           C  
ATOM   2702  CB  PHE A 341       2.342  15.455  10.232  1.00  0.97           C  
ATOM   2703  O   PHE A 341       0.319  16.832  11.944  1.00  0.96           O  
ATOM   2704  CG  PHE A 341       3.318  14.908  11.238  1.00  0.96           C  
ATOM   2705  CD1 PHE A 341       4.523  14.352  10.828  1.00  0.95           C  
ATOM   2706  CD2 PHE A 341       3.029  14.951  12.596  1.00  0.94           C  
ATOM   2707  CE1 PHE A 341       5.428  13.844  11.758  1.00  0.93           C  
ATOM   2708  CE2 PHE A 341       3.928  14.446  13.531  1.00  0.93           C  
ATOM   2709  CZ  PHE A 341       5.127  13.892  13.110  1.00  0.93           C  
ATOM   2710  N   VAL A 342       2.033  18.025  12.607  1.00  0.96           N  
ATOM   2711  CA  VAL A 342       1.379  18.470  13.834  1.00  0.96           C  
ATOM   2712  C   VAL A 342       0.327  19.526  13.505  1.00  0.96           C  
ATOM   2713  CB  VAL A 342       2.399  19.031  14.850  1.00  0.96           C  
ATOM   2714  O   VAL A 342       0.566  20.414  12.683  1.00  0.95           O  
ATOM   2715  CG1 VAL A 342       1.687  19.560  16.094  1.00  0.94           C  
ATOM   2716  CG2 VAL A 342       3.419  17.959  15.229  1.00  0.94           C  
ATOM   2717  N   ASN A 343      -0.857  19.400  14.047  1.00  0.96           N  
ATOM   2718  CA  ASN A 343      -2.074  20.175  13.830  1.00  0.96           C  
ATOM   2719  C   ASN A 343      -2.636  19.955  12.429  1.00  0.96           C  
ATOM   2720  CB  ASN A 343      -1.813  21.663  14.071  1.00  0.95           C  
ATOM   2721  O   ASN A 343      -3.523  20.690  11.989  1.00  0.95           O  
ATOM   2722  CG  ASN A 343      -1.392  21.960  15.497  1.00  0.92           C  
ATOM   2723  ND2 ASN A 343      -0.362  22.784  15.652  1.00  0.91           N  
ATOM   2724  OD1 ASN A 343      -1.986  21.451  16.451  1.00  0.90           O  
ATOM   2725  N   SER A 344      -2.193  18.931  11.798  1.00  0.96           N  
ATOM   2726  CA  SER A 344      -2.661  18.509  10.482  1.00  0.96           C  
ATOM   2727  C   SER A 344      -3.087  17.045  10.489  1.00  0.97           C  
ATOM   2728  CB  SER A 344      -1.571  18.726   9.431  1.00  0.95           C  
ATOM   2729  O   SER A 344      -2.869  16.335  11.473  1.00  0.96           O  
ATOM   2730  OG  SER A 344      -2.106  18.621   8.123  1.00  0.81           O  
ATOM   2731  N   THR A 345      -3.741  16.595   9.405  1.00  0.97           N  
ATOM   2732  CA  THR A 345      -4.053  15.188   9.179  1.00  0.97           C  
ATOM   2733  C   THR A 345      -2.990  14.533   8.301  1.00  0.97           C  
ATOM   2734  CB  THR A 345      -5.437  15.020   8.526  1.00  0.95           C  
ATOM   2735  O   THR A 345      -2.569  15.107   7.294  1.00  0.97           O  
ATOM   2736  CG2 THR A 345      -6.548  15.475   9.467  1.00  0.82           C  
ATOM   2737  OG1 THR A 345      -5.492  15.804   7.327  1.00  0.83           O  
ATOM   2738  N   ILE A 346      -2.558  13.378   8.708  1.00  0.97           N  
ATOM   2739  CA  ILE A 346      -1.690  12.575   7.854  1.00  0.97           C  
ATOM   2740  C   ILE A 346      -2.520  11.900   6.765  1.00  0.97           C  
ATOM   2741  CB  ILE A 346      -0.915  11.518   8.671  1.00  0.97           C  
ATOM   2742  O   ILE A 346      -3.496  11.206   7.060  1.00  0.97           O  
ATOM   2743  CG1 ILE A 346      -0.028  12.198   9.720  1.00  0.97           C  
ATOM   2744  CG2 ILE A 346      -0.081  10.626   7.746  1.00  0.97           C  
ATOM   2745  CD1 ILE A 346       0.601  11.235  10.717  1.00  0.96           C  
ATOM   2746  N   THR A 347      -2.062  12.082   5.509  1.00  0.96           N  
ATOM   2747  CA  THR A 347      -2.772  11.618   4.322  1.00  0.96           C  
ATOM   2748  C   THR A 347      -2.322  10.211   3.940  1.00  0.96           C  
ATOM   2749  CB  THR A 347      -2.553  12.571   3.133  1.00  0.96           C  
ATOM   2750  O   THR A 347      -3.145   9.369   3.572  1.00  0.96           O  
ATOM   2751  CG2 THR A 347      -3.284  13.892   3.345  1.00  0.86           C  
ATOM   2752  OG1 THR A 347      -1.152  12.831   2.987  1.00  0.87           O  
ATOM   2753  N   ASP A 348      -1.031   9.912   4.077  1.00  0.97           N  
ATOM   2754  CA  ASP A 348      -0.497   8.597   3.735  1.00  0.97           C  
ATOM   2755  C   ASP A 348       0.711   8.252   4.602  1.00  0.97           C  
ATOM   2756  CB  ASP A 348      -0.116   8.541   2.254  1.00  0.97           C  
ATOM   2757  O   ASP A 348       1.322   9.137   5.205  1.00  0.97           O  
ATOM   2758  CG  ASP A 348       0.011   7.122   1.728  1.00  0.96           C  
ATOM   2759  OD1 ASP A 348      -0.513   6.185   2.367  1.00  0.94           O  
ATOM   2760  OD2 ASP A 348       0.643   6.939   0.665  1.00  0.93           O  
ATOM   2761  N   VAL A 349       1.071   6.974   4.679  1.00  0.98           N  
ATOM   2762  CA  VAL A 349       2.240   6.415   5.349  1.00  0.98           C  
ATOM   2763  C   VAL A 349       2.999   5.501   4.390  1.00  0.98           C  
ATOM   2764  CB  VAL A 349       1.845   5.638   6.625  1.00  0.98           C  
ATOM   2765  O   VAL A 349       2.390   4.720   3.654  1.00  0.97           O  
ATOM   2766  CG1 VAL A 349       0.894   4.491   6.286  1.00  0.96           C  
ATOM   2767  CG2 VAL A 349       3.090   5.111   7.336  1.00  0.96           C  
ATOM   2768  N   PHE A 350       4.349   5.608   4.384  1.00  0.98           N  
ATOM   2769  CA  PHE A 350       5.218   4.856   3.487  1.00  0.98           C  
ATOM   2770  C   PHE A 350       6.546   4.534   4.162  1.00  0.98           C  
ATOM   2771  CB  PHE A 350       5.465   5.640   2.193  1.00  0.97           C  
ATOM   2772  O   PHE A 350       6.840   5.050   5.243  1.00  0.97           O  
ATOM   2773  CG  PHE A 350       6.181   6.946   2.402  1.00  0.97           C  
ATOM   2774  CD1 PHE A 350       5.474   8.102   2.708  1.00  0.96           C  
ATOM   2775  CD2 PHE A 350       7.564   7.018   2.293  1.00  0.95           C  
ATOM   2776  CE1 PHE A 350       6.135   9.313   2.901  1.00  0.94           C  
ATOM   2777  CE2 PHE A 350       8.231   8.225   2.485  1.00  0.94           C  
ATOM   2778  CZ  PHE A 350       7.515   9.371   2.788  1.00  0.94           C  
ATOM   2779  N   PHE A 351       7.311   3.682   3.579  1.00  0.97           N  
ATOM   2780  CA  PHE A 351       8.646   3.326   4.045  1.00  0.97           C  
ATOM   2781  C   PHE A 351       9.663   3.447   2.917  1.00  0.96           C  
ATOM   2782  CB  PHE A 351       8.657   1.903   4.612  1.00  0.96           C  
ATOM   2783  O   PHE A 351       9.466   2.893   1.834  1.00  0.95           O  
ATOM   2784  CG  PHE A 351       9.946   1.531   5.293  1.00  0.95           C  
ATOM   2785  CD1 PHE A 351      10.240   2.009   6.564  1.00  0.93           C  
ATOM   2786  CD2 PHE A 351      10.865   0.702   4.662  1.00  0.93           C  
ATOM   2787  CE1 PHE A 351      11.433   1.667   7.197  1.00  0.93           C  
ATOM   2788  CE2 PHE A 351      12.059   0.356   5.288  1.00  0.93           C  
ATOM   2789  CZ  PHE A 351      12.341   0.840   6.556  1.00  0.92           C  
ATOM   2790  N   PHE A 352      10.717   4.175   3.197  1.00  0.96           N  
ATOM   2791  CA  PHE A 352      11.715   4.422   2.163  1.00  0.96           C  
ATOM   2792  C   PHE A 352      13.091   4.642   2.781  1.00  0.96           C  
ATOM   2793  CB  PHE A 352      11.321   5.634   1.313  1.00  0.96           C  
ATOM   2794  O   PHE A 352      13.238   5.430   3.718  1.00  0.95           O  
ATOM   2795  CG  PHE A 352      12.297   5.944   0.210  1.00  0.95           C  
ATOM   2796  CD1 PHE A 352      12.471   5.064  -0.851  1.00  0.92           C  
ATOM   2797  CD2 PHE A 352      13.040   7.117   0.235  1.00  0.92           C  
ATOM   2798  CE1 PHE A 352      13.374   5.349  -1.873  1.00  0.91           C  
ATOM   2799  CE2 PHE A 352      13.944   7.409  -0.783  1.00  0.91           C  
ATOM   2800  CZ  PHE A 352      14.110   6.523  -1.835  1.00  0.91           C  
ATOM   2801  N   ARG A 353      14.126   3.914   2.322  1.00  0.95           N  
ATOM   2802  CA  ARG A 353      15.530   3.962   2.716  1.00  0.95           C  
ATOM   2803  C   ARG A 353      15.675   3.922   4.234  1.00  0.95           C  
ATOM   2804  CB  ARG A 353      16.202   5.219   2.159  1.00  0.94           C  
ATOM   2805  O   ARG A 353      16.345   4.774   4.821  1.00  0.94           O  
ATOM   2806  CG  ARG A 353      16.336   5.226   0.644  1.00  0.90           C  
ATOM   2807  CD  ARG A 353      17.166   6.405   0.157  1.00  0.88           C  
ATOM   2808  NE  ARG A 353      17.438   6.317  -1.275  1.00  0.86           N  
ATOM   2809  NH1 ARG A 353      19.036   7.986  -1.283  1.00  0.80           N  
ATOM   2810  NH2 ARG A 353      18.489   6.907  -3.230  1.00  0.78           N  
ATOM   2811  CZ  ARG A 353      18.320   7.070  -1.926  1.00  0.83           C  
ATOM   2812  N   ASN A 354      15.031   2.953   4.841  1.00  0.95           N  
ATOM   2813  CA  ASN A 354      15.040   2.599   6.256  1.00  0.96           C  
ATOM   2814  C   ASN A 354      14.493   3.731   7.121  1.00  0.96           C  
ATOM   2815  CB  ASN A 354      16.453   2.222   6.707  1.00  0.94           C  
ATOM   2816  O   ASN A 354      14.888   3.881   8.278  1.00  0.96           O  
ATOM   2817  CG  ASN A 354      16.468   1.497   8.038  1.00  0.87           C  
ATOM   2818  ND2 ASN A 354      17.593   1.568   8.739  1.00  0.84           N  
ATOM   2819  OD1 ASN A 354      15.477   0.877   8.432  1.00  0.82           O  
ATOM   2820  N   ARG A 355      13.553   4.616   6.547  1.00  0.97           N  
ATOM   2821  CA  ARG A 355      12.808   5.667   7.233  1.00  0.97           C  
ATOM   2822  C   ARG A 355      11.305   5.461   7.082  1.00  0.97           C  
ATOM   2823  CB  ARG A 355      13.205   7.045   6.697  1.00  0.97           C  
ATOM   2824  O   ARG A 355      10.819   5.182   5.984  1.00  0.97           O  
ATOM   2825  CG  ARG A 355      14.661   7.406   6.944  1.00  0.97           C  
ATOM   2826  CD  ARG A 355      15.031   8.732   6.294  1.00  0.96           C  
ATOM   2827  NE  ARG A 355      16.424   9.088   6.551  1.00  0.95           N  
ATOM   2828  NH1 ARG A 355      15.972  10.320   8.453  1.00  0.92           N  
ATOM   2829  NH2 ARG A 355      18.130  10.098   7.711  1.00  0.92           N  
ATOM   2830  CZ  ARG A 355      16.839   9.834   7.571  1.00  0.95           C  
ATOM   2831  N   LEU A 356      10.631   5.565   8.190  1.00  0.97           N  
ATOM   2832  CA  LEU A 356       9.183   5.743   8.157  1.00  0.98           C  
ATOM   2833  C   LEU A 356       8.819   7.161   7.731  1.00  0.98           C  
ATOM   2834  CB  LEU A 356       8.575   5.437   9.528  1.00  0.97           C  
ATOM   2835  O   LEU A 356       9.319   8.133   8.302  1.00  0.97           O  
ATOM   2836  CG  LEU A 356       7.049   5.479   9.617  1.00  0.97           C  
ATOM   2837  CD1 LEU A 356       6.440   4.315   8.843  1.00  0.95           C  
ATOM   2838  CD2 LEU A 356       6.597   5.453  11.073  1.00  0.95           C  
ATOM   2839  N   GLY A 357       7.980   7.299   6.752  1.00  0.98           N  
ATOM   2840  CA  GLY A 357       7.536   8.579   6.222  1.00  0.98           C  
ATOM   2841  C   GLY A 357       6.035   8.776   6.317  1.00  0.98           C  
ATOM   2842  O   GLY A 357       5.267   7.826   6.150  1.00  0.98           O  
ATOM   2843  N   PHE A 358       5.631  10.016   6.502  1.00  0.98           N  
ATOM   2844  CA  PHE A 358       4.252  10.488   6.506  1.00  0.98           C  
ATOM   2845  C   PHE A 358       4.058  11.603   5.486  1.00  0.98           C  
ATOM   2846  CB  PHE A 358       3.855  10.979   7.902  1.00  0.98           C  
ATOM   2847  O   PHE A 358       4.928  12.462   5.325  1.00  0.97           O  
ATOM   2848  CG  PHE A 358       3.891   9.906   8.956  1.00  0.97           C  
ATOM   2849  CD1 PHE A 358       3.346   8.651   8.709  1.00  0.97           C  
ATOM   2850  CD2 PHE A 358       4.469  10.151  10.195  1.00  0.96           C  
ATOM   2851  CE1 PHE A 358       3.378   7.656   9.683  1.00  0.96           C  
ATOM   2852  CE2 PHE A 358       4.504   9.162  11.173  1.00  0.95           C  
ATOM   2853  CZ  PHE A 358       3.957   7.915  10.915  1.00  0.95           C  
ATOM   2854  N   ILE A 359       2.938  11.587   4.860  1.00  0.97           N  
ATOM   2855  CA  ILE A 359       2.468  12.706   4.049  1.00  0.97           C  
ATOM   2856  C   ILE A 359       1.418  13.499   4.825  1.00  0.97           C  
ATOM   2857  CB  ILE A 359       1.886  12.222   2.702  1.00  0.97           C  
ATOM   2858  O   ILE A 359       0.444  12.931   5.322  1.00  0.96           O  
ATOM   2859  CG1 ILE A 359       2.962  11.496   1.886  1.00  0.96           C  
ATOM   2860  CG2 ILE A 359       1.300  13.397   1.914  1.00  0.96           C  
ATOM   2861  CD1 ILE A 359       2.460  10.929   0.565  1.00  0.93           C  
ATOM   2862  N   SER A 360       1.634  14.815   4.927  1.00  0.96           N  
ATOM   2863  CA  SER A 360       0.689  15.742   5.541  1.00  0.96           C  
ATOM   2864  C   SER A 360       0.604  17.047   4.756  1.00  0.95           C  
ATOM   2865  CB  SER A 360       1.087  16.034   6.988  1.00  0.96           C  
ATOM   2866  O   SER A 360       1.547  17.841   4.758  1.00  0.94           O  
ATOM   2867  OG  SER A 360       0.116  16.848   7.623  1.00  0.90           O  
ATOM   2868  N   GLY A 361      -0.564  17.296   4.105  1.00  0.94           N  
ATOM   2869  CA  GLY A 361      -0.690  18.413   3.183  1.00  0.94           C  
ATOM   2870  C   GLY A 361       0.314  18.366   2.047  1.00  0.94           C  
ATOM   2871  O   GLY A 361       0.304  17.434   1.240  1.00  0.93           O  
ATOM   2872  N   GLU A 362       1.209  19.328   2.051  1.00  0.93           N  
ATOM   2873  CA  GLU A 362       2.213  19.506   1.007  1.00  0.93           C  
ATOM   2874  C   GLU A 362       3.568  18.957   1.444  1.00  0.93           C  
ATOM   2875  CB  GLU A 362       2.341  20.984   0.631  1.00  0.91           C  
ATOM   2876  O   GLU A 362       4.543  19.024   0.693  1.00  0.92           O  
ATOM   2877  CG  GLU A 362       1.042  21.610   0.145  1.00  0.85           C  
ATOM   2878  CD  GLU A 362       1.179  23.084  -0.201  1.00  0.80           C  
ATOM   2879  OE1 GLU A 362       2.244  23.678   0.082  1.00  0.79           O  
ATOM   2880  OE2 GLU A 362       0.212  23.651  -0.758  1.00  0.77           O  
ATOM   2881  N   ASN A 363       3.653  18.474   2.597  1.00  0.94           N  
ATOM   2882  CA  ASN A 363       4.922  18.086   3.204  1.00  0.95           C  
ATOM   2883  C   ASN A 363       5.069  16.569   3.275  1.00  0.96           C  
ATOM   2884  CB  ASN A 363       5.060  18.699   4.599  1.00  0.94           C  
ATOM   2885  O   ASN A 363       4.092  15.857   3.510  1.00  0.96           O  
ATOM   2886  CG  ASN A 363       5.158  20.211   4.566  1.00  0.90           C  
ATOM   2887  ND2 ASN A 363       6.260  20.746   5.077  1.00  0.89           N  
ATOM   2888  OD1 ASN A 363       4.249  20.894   4.085  1.00  0.88           O  
ATOM   2889  N   ILE A 364       6.257  16.138   3.198  1.00  0.96           N  
ATOM   2890  CA  ILE A 364       6.717  14.799   3.550  1.00  0.96           C  
ATOM   2891  C   ILE A 364       7.613  14.868   4.784  1.00  0.96           C  
ATOM   2892  CB  ILE A 364       7.471  14.134   2.376  1.00  0.95           C  
ATOM   2893  O   ILE A 364       8.658  15.524   4.764  1.00  0.96           O  
ATOM   2894  CG1 ILE A 364       6.546  13.987   1.162  1.00  0.76           C  
ATOM   2895  CG2 ILE A 364       8.040  12.777   2.799  1.00  0.76           C  
ATOM   2896  CD1 ILE A 364       7.251  13.505  -0.098  1.00  0.71           C  
ATOM   2897  N   VAL A 365       7.233  14.144   5.760  1.00  0.98           N  
ATOM   2898  CA  VAL A 365       8.004  14.066   6.996  1.00  0.98           C  
ATOM   2899  C   VAL A 365       8.506  12.639   7.203  1.00  0.98           C  
ATOM   2900  CB  VAL A 365       7.169  14.519   8.215  1.00  0.97           C  
ATOM   2901  O   VAL A 365       7.717  11.691   7.205  1.00  0.98           O  
ATOM   2902  CG1 VAL A 365       8.044  14.612   9.464  1.00  0.95           C  
ATOM   2903  CG2 VAL A 365       6.495  15.860   7.931  1.00  0.95           C  
ATOM   2904  N   MET A 366       9.770  12.428   7.322  1.00  0.98           N  
ATOM   2905  CA  MET A 366      10.384  11.115   7.503  1.00  0.98           C  
ATOM   2906  C   MET A 366      11.145  11.048   8.823  1.00  0.98           C  
ATOM   2907  CB  MET A 366      11.325  10.797   6.340  1.00  0.97           C  
ATOM   2908  O   MET A 366      11.794  12.017   9.220  1.00  0.97           O  
ATOM   2909  CG  MET A 366      10.650  10.830   4.979  1.00  0.96           C  
ATOM   2910  SD  MET A 366      11.802  10.413   3.613  1.00  0.96           S  
ATOM   2911  CE  MET A 366      11.947   8.620   3.853  1.00  0.92           C  
ATOM   2912  N   SER A 367      11.140   9.859   9.444  1.00  0.98           N  
ATOM   2913  CA  SER A 367      11.812   9.574  10.708  1.00  0.97           C  
ATOM   2914  C   SER A 367      13.327   9.552  10.535  1.00  0.97           C  
ATOM   2915  CB  SER A 367      11.336   8.237  11.278  1.00  0.97           C  
ATOM   2916  O   SER A 367      13.830   9.615   9.412  1.00  0.97           O  
ATOM   2917  OG  SER A 367      11.800   7.158  10.486  1.00  0.96           O  
ATOM   2918  N   ARG A 368      14.028   9.416  11.643  1.00  0.97           N  
ATOM   2919  CA  ARG A 368      15.450   9.087  11.615  1.00  0.97           C  
ATOM   2920  C   ARG A 368      15.678   7.694  11.036  1.00  0.96           C  
ATOM   2921  CB  ARG A 368      16.050   9.174  13.020  1.00  0.96           C  
ATOM   2922  O   ARG A 368      14.817   6.819  11.152  1.00  0.96           O  
ATOM   2923  CG  ARG A 368      16.076  10.583  13.592  1.00  0.94           C  
ATOM   2924  CD  ARG A 368      16.748  10.625  14.957  1.00  0.93           C  
ATOM   2925  NE  ARG A 368      18.173  10.319  14.867  1.00  0.90           N  
ATOM   2926  NH1 ARG A 368      18.473  10.060  17.143  1.00  0.86           N  
ATOM   2927  NH2 ARG A 368      20.243   9.792  15.710  1.00  0.85           N  
ATOM   2928  CZ  ARG A 368      18.960  10.058  15.907  1.00  0.88           C  
ATOM   2929  N   THR A 369      16.808   7.511  10.481  1.00  0.96           N  
ATOM   2930  CA  THR A 369      17.152   6.224   9.887  1.00  0.96           C  
ATOM   2931  C   THR A 369      17.116   5.117  10.935  1.00  0.96           C  
ATOM   2932  CB  THR A 369      18.544   6.268   9.230  1.00  0.95           C  
ATOM   2933  O   THR A 369      17.745   5.232  11.989  1.00  0.95           O  
ATOM   2934  CG2 THR A 369      18.863   4.951   8.530  1.00  0.89           C  
ATOM   2935  OG1 THR A 369      18.579   7.328   8.267  1.00  0.90           O  
ATOM   2936  N   SER A 370      16.304   4.104  10.764  1.00  0.96           N  
ATOM   2937  CA  SER A 370      16.129   2.899  11.568  1.00  0.96           C  
ATOM   2938  C   SER A 370      15.490   3.221  12.915  1.00  0.95           C  
ATOM   2939  CB  SER A 370      17.472   2.200  11.785  1.00  0.95           C  
ATOM   2940  O   SER A 370      15.331   2.337  13.759  1.00  0.94           O  
ATOM   2941  OG  SER A 370      18.119   1.959  10.548  1.00  0.88           O  
ATOM   2942  N   LYS A 371      15.150   4.404  13.189  1.00  0.96           N  
ATOM   2943  CA  LYS A 371      14.439   4.834  14.390  1.00  0.96           C  
ATOM   2944  C   LYS A 371      13.050   5.364  14.047  1.00  0.96           C  
ATOM   2945  CB  LYS A 371      15.239   5.905  15.133  1.00  0.95           C  
ATOM   2946  O   LYS A 371      12.778   6.556  14.204  1.00  0.96           O  
ATOM   2947  CG  LYS A 371      16.629   5.454  15.560  1.00  0.90           C  
ATOM   2948  CD  LYS A 371      17.314   6.502  16.427  1.00  0.85           C  
ATOM   2949  CE  LYS A 371      18.706   6.054  16.853  1.00  0.84           C  
ATOM   2950  NZ  LYS A 371      19.438   7.134  17.579  1.00  0.80           N  
ATOM   2951  N   TYR A 372      12.077   4.502  13.790  1.00  0.96           N  
ATOM   2952  CA  TYR A 372      10.812   4.741  13.103  1.00  0.96           C  
ATOM   2953  C   TYR A 372       9.908   5.652  13.926  1.00  0.96           C  
ATOM   2954  CB  TYR A 372      10.097   3.418  12.816  1.00  0.95           C  
ATOM   2955  O   TYR A 372       9.037   6.331  13.378  1.00  0.96           O  
ATOM   2956  CG  TYR A 372      10.933   2.434  12.033  1.00  0.93           C  
ATOM   2957  CD1 TYR A 372      11.898   2.874  11.131  1.00  0.88           C  
ATOM   2958  CD2 TYR A 372      10.757   1.064  12.192  1.00  0.88           C  
ATOM   2959  CE1 TYR A 372      12.669   1.972  10.405  1.00  0.88           C  
ATOM   2960  CE2 TYR A 372      11.522   0.152  11.472  1.00  0.87           C  
ATOM   2961  OH  TYR A 372      13.234  -0.283   9.867  1.00  0.80           O  
ATOM   2962  CZ  TYR A 372      12.474   0.615  10.583  1.00  0.87           C  
ATOM   2963  N   PHE A 373      10.155   5.714  15.156  1.00  0.96           N  
ATOM   2964  CA  PHE A 373       9.299   6.452  16.077  1.00  0.97           C  
ATOM   2965  C   PHE A 373       9.965   7.752  16.512  1.00  0.96           C  
ATOM   2966  CB  PHE A 373       8.965   5.598  17.304  1.00  0.96           C  
ATOM   2967  O   PHE A 373       9.607   8.325  17.543  1.00  0.95           O  
ATOM   2968  CG  PHE A 373       8.287   4.296  16.970  1.00  0.95           C  
ATOM   2969  CD1 PHE A 373       6.923   4.253  16.711  1.00  0.93           C  
ATOM   2970  CD2 PHE A 373       9.016   3.115  16.916  1.00  0.93           C  
ATOM   2971  CE1 PHE A 373       6.293   3.049  16.402  1.00  0.93           C  
ATOM   2972  CE2 PHE A 373       8.393   1.908  16.608  1.00  0.92           C  
ATOM   2973  CZ  PHE A 373       7.032   1.877  16.353  1.00  0.92           C  
ATOM   2974  N   GLU A 374      10.951   8.247  15.828  1.00  0.96           N  
ATOM   2975  CA  GLU A 374      11.686   9.464  16.160  1.00  0.96           C  
ATOM   2976  C   GLU A 374      11.635  10.470  15.013  1.00  0.97           C  
ATOM   2977  CB  GLU A 374      13.140   9.137  16.509  1.00  0.95           C  
ATOM   2978  O   GLU A 374      12.332  10.308  14.008  1.00  0.96           O  
ATOM   2979  CG  GLU A 374      13.900  10.299  17.131  1.00  0.89           C  
ATOM   2980  CD  GLU A 374      15.221   9.884  17.760  1.00  0.84           C  
ATOM   2981  OE1 GLU A 374      15.474   8.665  17.892  1.00  0.84           O  
ATOM   2982  OE2 GLU A 374      16.008  10.786  18.124  1.00  0.83           O  
ATOM   2983  N   PHE A 375      10.959  11.653  15.279  1.00  0.97           N  
ATOM   2984  CA  PHE A 375      10.743  12.694  14.282  1.00  0.97           C  
ATOM   2985  C   PHE A 375      11.350  14.016  14.739  1.00  0.96           C  
ATOM   2986  CB  PHE A 375       9.248  12.872  14.003  1.00  0.97           C  
ATOM   2987  O   PHE A 375      11.104  15.060  14.132  1.00  0.95           O  
ATOM   2988  CG  PHE A 375       8.652  11.775  13.162  1.00  0.97           C  
ATOM   2989  CD1 PHE A 375       8.647  11.868  11.776  1.00  0.96           C  
ATOM   2990  CD2 PHE A 375       8.097  10.650  13.759  1.00  0.96           C  
ATOM   2991  CE1 PHE A 375       8.097  10.854  10.995  1.00  0.95           C  
ATOM   2992  CE2 PHE A 375       7.546   9.633  12.985  1.00  0.95           C  
ATOM   2993  CZ  PHE A 375       7.546   9.738  11.603  1.00  0.95           C  
ATOM   2994  N   TYR A 376      12.105  14.006  15.793  1.00  0.96           N  
ATOM   2995  CA  TYR A 376      12.896  15.135  16.268  1.00  0.96           C  
ATOM   2996  C   TYR A 376      14.388  14.839  16.163  1.00  0.95           C  
ATOM   2997  CB  TYR A 376      12.533  15.476  17.716  1.00  0.96           C  
ATOM   2998  O   TYR A 376      14.840  13.755  16.539  1.00  0.95           O  
ATOM   2999  CG  TYR A 376      11.098  15.908  17.896  1.00  0.95           C  
ATOM   3000  CD1 TYR A 376      10.696  17.204  17.583  1.00  0.94           C  
ATOM   3001  CD2 TYR A 376      10.142  15.021  18.381  1.00  0.94           C  
ATOM   3002  CE1 TYR A 376       9.375  17.607  17.749  1.00  0.93           C  
ATOM   3003  CE2 TYR A 376       8.818  15.414  18.551  1.00  0.93           C  
ATOM   3004  OH  TYR A 376       7.136  17.100  18.399  1.00  0.91           O  
ATOM   3005  CZ  TYR A 376       8.445  16.706  18.232  1.00  0.93           C  
ATOM   3006  N   PRO A 377      15.220  15.754  15.701  1.00  0.96           N  
ATOM   3007  CA  PRO A 377      16.669  15.587  15.841  1.00  0.95           C  
ATOM   3008  C   PRO A 377      17.116  15.518  17.300  1.00  0.95           C  
ATOM   3009  CB  PRO A 377      17.235  16.833  15.155  1.00  0.95           C  
ATOM   3010  O   PRO A 377      16.587  16.243  18.146  1.00  0.94           O  
ATOM   3011  CG  PRO A 377      16.150  17.287  14.232  1.00  0.93           C  
ATOM   3012  CD  PRO A 377      14.824  16.954  14.854  1.00  0.92           C  
ATOM   3013  N   PRO A 378      18.067  14.651  17.598  1.00  0.95           N  
ATOM   3014  CA  PRO A 378      18.539  14.505  18.977  1.00  0.95           C  
ATOM   3015  C   PRO A 378      19.407  15.677  19.430  1.00  0.94           C  
ATOM   3016  CB  PRO A 378      19.352  13.209  18.936  1.00  0.94           C  
ATOM   3017  O   PRO A 378      19.621  15.864  20.631  1.00  0.92           O  
ATOM   3018  CG  PRO A 378      19.854  13.117  17.531  1.00  0.93           C  
ATOM   3019  CD  PRO A 378      18.805  13.675  16.612  1.00  0.93           C  
ATOM   3020  N   SER A 379      19.895  16.447  18.413  1.00  0.93           N  
ATOM   3021  CA  SER A 379      20.719  17.630  18.639  1.00  0.94           C  
ATOM   3022  C   SER A 379      20.396  18.729  17.633  1.00  0.93           C  
ATOM   3023  CB  SER A 379      22.204  17.273  18.557  1.00  0.93           C  
ATOM   3024  O   SER A 379      20.135  18.448  16.461  1.00  0.92           O  
ATOM   3025  OG  SER A 379      23.008  18.430  18.711  1.00  0.92           O  
ATOM   3026  N   VAL A 380      20.432  19.931  18.114  1.00  0.92           N  
ATOM   3027  CA  VAL A 380      20.261  21.092  17.247  1.00  0.91           C  
ATOM   3028  C   VAL A 380      21.625  21.692  16.913  1.00  0.90           C  
ATOM   3029  CB  VAL A 380      19.353  22.159  17.898  1.00  0.90           C  
ATOM   3030  O   VAL A 380      21.761  22.435  15.938  1.00  0.88           O  
ATOM   3031  CG1 VAL A 380      17.933  21.625  18.072  1.00  0.79           C  
ATOM   3032  CG2 VAL A 380      19.930  22.602  19.241  1.00  0.79           C  
ATOM   3033  N   ALA A 381      22.653  21.279  17.693  1.00  0.89           N  
ATOM   3034  CA  ALA A 381      24.026  21.735  17.495  1.00  0.89           C  
ATOM   3035  C   ALA A 381      24.730  20.909  16.422  1.00  0.88           C  
ATOM   3036  CB  ALA A 381      24.803  21.669  18.808  1.00  0.88           C  
ATOM   3037  O   ALA A 381      25.674  21.383  15.785  1.00  0.87           O  
ATOM   3038  N   ASN A 382      24.336  19.700  16.244  1.00  0.89           N  
ATOM   3039  CA  ASN A 382      24.941  18.755  15.312  1.00  0.90           C  
ATOM   3040  C   ASN A 382      23.883  17.993  14.520  1.00  0.90           C  
ATOM   3041  CB  ASN A 382      25.854  17.778  16.056  1.00  0.88           C  
ATOM   3042  O   ASN A 382      23.394  16.955  14.969  1.00  0.89           O  
ATOM   3043  CG  ASN A 382      26.700  16.940  15.118  1.00  0.81           C  
ATOM   3044  ND2 ASN A 382      27.211  15.822  15.619  1.00  0.80           N  
ATOM   3045  OD1 ASN A 382      26.894  17.296  13.952  1.00  0.79           O  
ATOM   3046  N   TYR A 383      23.612  18.439  13.327  1.00  0.90           N  
ATOM   3047  CA  TYR A 383      22.734  17.745  12.391  1.00  0.91           C  
ATOM   3048  C   TYR A 383      23.489  16.652  11.644  1.00  0.91           C  
ATOM   3049  CB  TYR A 383      22.123  18.733  11.393  1.00  0.89           C  
ATOM   3050  O   TYR A 383      24.521  16.916  11.021  1.00  0.90           O  
ATOM   3051  CG  TYR A 383      21.048  19.611  11.988  1.00  0.84           C  
ATOM   3052  CD1 TYR A 383      19.731  19.166  12.081  1.00  0.79           C  
ATOM   3053  CD2 TYR A 383      21.347  20.885  12.456  1.00  0.80           C  
ATOM   3054  CE1 TYR A 383      18.737  19.972  12.627  1.00  0.79           C  
ATOM   3055  CE2 TYR A 383      20.361  21.700  13.004  1.00  0.79           C  
ATOM   3056  OH  TYR A 383      18.082  22.036  13.626  1.00  0.66           O  
ATOM   3057  CZ  TYR A 383      19.062  21.235  13.085  1.00  0.77           C  
ATOM   3058  N   THR A 384      22.986  15.447  11.658  1.00  0.93           N  
ATOM   3059  CA  THR A 384      23.543  14.275  10.993  1.00  0.93           C  
ATOM   3060  C   THR A 384      22.670  13.856   9.814  1.00  0.94           C  
ATOM   3061  CB  THR A 384      23.689  13.094  11.972  1.00  0.92           C  
ATOM   3062  O   THR A 384      21.521  14.288   9.701  1.00  0.93           O  
ATOM   3063  CG2 THR A 384      24.546  13.479  13.173  1.00  0.88           C  
ATOM   3064  OG1 THR A 384      22.391  12.700  12.432  1.00  0.90           O  
ATOM   3065  N   ASP A 385      23.192  13.062   8.945  1.00  0.93           N  
ATOM   3066  CA  ASP A 385      22.481  12.570   7.769  1.00  0.94           C  
ATOM   3067  C   ASP A 385      21.354  11.619   8.166  1.00  0.95           C  
ATOM   3068  CB  ASP A 385      23.447  11.870   6.811  1.00  0.93           C  
ATOM   3069  O   ASP A 385      20.437  11.372   7.381  1.00  0.94           O  
ATOM   3070  CG  ASP A 385      24.452  12.820   6.184  1.00  0.90           C  
ATOM   3071  OD1 ASP A 385      24.182  14.038   6.118  1.00  0.89           O  
ATOM   3072  OD2 ASP A 385      25.524  12.345   5.748  1.00  0.90           O  
ATOM   3073  N   ASP A 386      21.336  11.183   9.413  1.00  0.95           N  
ATOM   3074  CA  ASP A 386      20.334  10.268   9.952  1.00  0.95           C  
ATOM   3075  C   ASP A 386      19.168  11.033  10.573  1.00  0.96           C  
ATOM   3076  CB  ASP A 386      20.963   9.334  10.989  1.00  0.93           C  
ATOM   3077  O   ASP A 386      18.152  10.438  10.938  1.00  0.95           O  
ATOM   3078  CG  ASP A 386      21.884   8.297  10.372  1.00  0.80           C  
ATOM   3079  OD1 ASP A 386      21.628   7.855   9.231  1.00  0.72           O  
ATOM   3080  OD2 ASP A 386      22.874   7.916  11.033  1.00  0.80           O  
ATOM   3081  N   ASP A 387      19.244  12.357  10.679  1.00  0.96           N  
ATOM   3082  CA  ASP A 387      18.211  13.170  11.312  1.00  0.96           C  
ATOM   3083  C   ASP A 387      16.906  13.113  10.522  1.00  0.96           C  
ATOM   3084  CB  ASP A 387      18.679  14.620  11.451  1.00  0.95           C  
ATOM   3085  O   ASP A 387      16.909  12.796   9.330  1.00  0.96           O  
ATOM   3086  CG  ASP A 387      19.636  14.826  12.612  1.00  0.93           C  
ATOM   3087  OD1 ASP A 387      19.609  14.028  13.574  1.00  0.91           O  
ATOM   3088  OD2 ASP A 387      20.422  15.796  12.567  1.00  0.91           O  
ATOM   3089  N   PRO A 388      15.786  13.386  11.155  1.00  0.97           N  
ATOM   3090  CA  PRO A 388      14.500  13.402  10.454  1.00  0.97           C  
ATOM   3091  C   PRO A 388      14.463  14.411   9.309  1.00  0.96           C  
ATOM   3092  CB  PRO A 388      13.505  13.786  11.553  1.00  0.96           C  
ATOM   3093  O   PRO A 388      15.176  15.417   9.345  1.00  0.96           O  
ATOM   3094  CG  PRO A 388      14.157  13.353  12.827  1.00  0.96           C  
ATOM   3095  CD  PRO A 388      15.639  13.556  12.696  1.00  0.95           C  
ATOM   3096  N   LEU A 389      13.620  14.146   8.393  1.00  0.96           N  
ATOM   3097  CA  LEU A 389      13.382  14.979   7.219  1.00  0.96           C  
ATOM   3098  C   LEU A 389      11.968  15.550   7.235  1.00  0.96           C  
ATOM   3099  CB  LEU A 389      13.606  14.174   5.936  1.00  0.94           C  
ATOM   3100  O   LEU A 389      11.004  14.825   7.491  1.00  0.96           O  
ATOM   3101  CG  LEU A 389      14.934  13.424   5.829  1.00  0.82           C  
ATOM   3102  CD1 LEU A 389      14.933  12.517   4.603  1.00  0.71           C  
ATOM   3103  CD2 LEU A 389      16.100  14.406   5.773  1.00  0.71           C  
ATOM   3104  N   ASP A 390      11.865  16.809   6.924  1.00  0.96           N  
ATOM   3105  CA  ASP A 390      10.613  17.521   6.691  1.00  0.96           C  
ATOM   3106  C   ASP A 390      10.719  18.435   5.472  1.00  0.95           C  
ATOM   3107  CB  ASP A 390      10.221  18.335   7.926  1.00  0.96           C  
ATOM   3108  O   ASP A 390      11.363  19.484   5.530  1.00  0.93           O  
ATOM   3109  CG  ASP A 390       8.774  18.797   7.896  1.00  0.95           C  
ATOM   3110  OD1 ASP A 390       8.173  18.850   6.802  1.00  0.93           O  
ATOM   3111  OD2 ASP A 390       8.232  19.114   8.977  1.00  0.93           O  
ATOM   3112  N   VAL A 391      10.179  18.008   4.359  1.00  0.95           N  
ATOM   3113  CA  VAL A 391      10.359  18.630   3.052  1.00  0.95           C  
ATOM   3114  C   VAL A 391       8.999  18.990   2.459  1.00  0.95           C  
ATOM   3115  CB  VAL A 391      11.134  17.705   2.086  1.00  0.94           C  
ATOM   3116  O   VAL A 391       8.123  18.131   2.330  1.00  0.94           O  
ATOM   3117  CG1 VAL A 391      11.450  18.433   0.780  1.00  0.86           C  
ATOM   3118  CG2 VAL A 391      12.416  17.201   2.744  1.00  0.86           C  
ATOM   3119  N   ALA A 392       8.870  20.184   2.033  1.00  0.92           N  
ATOM   3120  CA  ALA A 392       7.670  20.687   1.369  1.00  0.92           C  
ATOM   3121  C   ALA A 392       7.821  20.638  -0.149  1.00  0.92           C  
ATOM   3122  CB  ALA A 392       7.368  22.113   1.825  1.00  0.91           C  
ATOM   3123  O   ALA A 392       8.935  20.719  -0.671  1.00  0.90           O  
ATOM   3124  N   VAL A 393       6.784  20.575  -0.834  1.00  0.90           N  
ATOM   3125  CA  VAL A 393       6.756  20.706  -2.287  1.00  0.89           C  
ATOM   3126  C   VAL A 393       7.205  22.110  -2.688  1.00  0.87           C  
ATOM   3127  CB  VAL A 393       5.350  20.413  -2.857  1.00  0.87           C  
ATOM   3128  O   VAL A 393       6.614  23.103  -2.259  1.00  0.84           O  
ATOM   3129  CG1 VAL A 393       5.315  20.662  -4.363  1.00  0.79           C  
ATOM   3130  CG2 VAL A 393       4.935  18.978  -2.539  1.00  0.78           C  
ATOM   3131  N   SER A 394       8.265  22.247  -3.446  1.00  0.81           N  
ATOM   3132  CA  SER A 394       8.810  23.517  -3.917  1.00  0.79           C  
ATOM   3133  C   SER A 394       8.166  23.940  -5.233  1.00  0.77           C  
ATOM   3134  CB  SER A 394      10.326  23.418  -4.089  1.00  0.75           C  
ATOM   3135  O   SER A 394       8.859  24.137  -6.233  1.00  0.71           O  
ATOM   3136  OG  SER A 394      10.663  22.384  -4.999  1.00  0.70           O  
ATOM   3137  N   HIS A 395       6.956  23.804  -5.335  1.00  0.81           N  
ATOM   3138  CA  HIS A 395       6.285  24.124  -6.590  1.00  0.81           C  
ATOM   3139  C   HIS A 395       5.216  25.193  -6.387  1.00  0.81           C  
ATOM   3140  CB  HIS A 395       5.662  22.868  -7.200  1.00  0.78           C  
ATOM   3141  O   HIS A 395       4.580  25.247  -5.332  1.00  0.76           O  
ATOM   3142  CG  HIS A 395       5.128  23.073  -8.582  1.00  0.72           C  
ATOM   3143  CD2 HIS A 395       5.168  22.278  -9.678  1.00  0.67           C  
ATOM   3144  ND1 HIS A 395       4.461  24.218  -8.960  1.00  0.64           N  
ATOM   3145  CE1 HIS A 395       4.111  24.117 -10.231  1.00  0.62           C  
ATOM   3146  NE2 HIS A 395       4.528  22.950 -10.690  1.00  0.59           N  
ATOM   3147  N   ASN A 396       5.085  26.001  -7.455  1.00  0.80           N  
ATOM   3148  CA  ASN A 396       4.203  27.162  -7.422  1.00  0.80           C  
ATOM   3149  C   ASN A 396       2.737  26.749  -7.326  1.00  0.78           C  
ATOM   3150  CB  ASN A 396       4.427  28.042  -8.654  1.00  0.76           C  
ATOM   3151  O   ASN A 396       1.868  27.584  -7.067  1.00  0.74           O  
ATOM   3152  CG  ASN A 396       4.135  27.316  -9.952  1.00  0.71           C  
ATOM   3153  ND2 ASN A 396       3.951  28.073 -11.027  1.00  0.68           N  
ATOM   3154  OD1 ASN A 396       4.074  26.084  -9.988  1.00  0.68           O  
ATOM   3155  N   ARG A 397       2.451  25.559  -7.593  1.00  0.75           N  
ATOM   3156  CA  ARG A 397       1.081  25.081  -7.437  1.00  0.75           C  
ATOM   3157  C   ARG A 397       0.922  24.288  -6.144  1.00  0.75           C  
ATOM   3158  CB  ARG A 397       0.673  24.220  -8.634  1.00  0.71           C  
ATOM   3159  O   ARG A 397       1.756  23.438  -5.824  1.00  0.71           O  
ATOM   3160  CG  ARG A 397       0.613  24.981  -9.948  1.00  0.68           C  
ATOM   3161  CD  ARG A 397       0.063  24.117 -11.075  1.00  0.67           C  
ATOM   3162  NE  ARG A 397       0.021  24.845 -12.340  1.00  0.58           N  
ATOM   3163  NH1 ARG A 397      -1.195  23.234 -13.464  1.00  0.53           N  
ATOM   3164  NH2 ARG A 397      -0.554  25.153 -14.542  1.00  0.49           N  
ATOM   3165  CZ  ARG A 397      -0.576  24.409 -13.446  1.00  0.62           C  
ATOM   3166  N   VAL A 398      -0.075  24.683  -5.329  1.00  0.70           N  
ATOM   3167  CA  VAL A 398      -0.471  23.949  -4.133  1.00  0.71           C  
ATOM   3168  C   VAL A 398      -0.982  22.564  -4.522  1.00  0.71           C  
ATOM   3169  CB  VAL A 398      -1.552  24.710  -3.332  1.00  0.61           C  
ATOM   3170  O   VAL A 398      -1.995  22.440  -5.214  1.00  0.65           O  
ATOM   3171  CG1 VAL A 398      -1.915  23.950  -2.058  1.00  0.50           C  
ATOM   3172  CG2 VAL A 398      -1.073  26.121  -2.998  1.00  0.47           C  
ATOM   3173  N   SER A 399      -0.193  21.547  -4.140  1.00  0.84           N  
ATOM   3174  CA  SER A 399      -0.594  20.184  -4.471  1.00  0.84           C  
ATOM   3175  C   SER A 399      -0.656  19.308  -3.224  1.00  0.85           C  
ATOM   3176  CB  SER A 399       0.372  19.572  -5.486  1.00  0.80           C  
ATOM   3177  O   SER A 399       0.377  18.991  -2.629  1.00  0.81           O  
ATOM   3178  OG  SER A 399       0.341  20.291  -6.707  1.00  0.68           O  
ATOM   3179  N   VAL A 400      -1.834  19.074  -2.788  1.00  0.90           N  
ATOM   3180  CA  VAL A 400      -2.011  18.164  -1.662  1.00  0.91           C  
ATOM   3181  C   VAL A 400      -1.542  16.764  -2.049  1.00  0.92           C  
ATOM   3182  CB  VAL A 400      -3.483  18.122  -1.192  1.00  0.89           C  
ATOM   3183  O   VAL A 400      -2.144  16.115  -2.908  1.00  0.92           O  
ATOM   3184  CG1 VAL A 400      -3.649  17.153  -0.023  1.00  0.87           C  
ATOM   3185  CG2 VAL A 400      -3.959  19.520  -0.804  1.00  0.86           C  
ATOM   3186  N   LEU A 401      -0.453  16.342  -1.413  1.00  0.93           N  
ATOM   3187  CA  LEU A 401       0.114  15.022  -1.665  1.00  0.94           C  
ATOM   3188  C   LEU A 401      -0.806  13.925  -1.139  1.00  0.94           C  
ATOM   3189  CB  LEU A 401       1.495  14.899  -1.016  1.00  0.94           C  
ATOM   3190  O   LEU A 401      -1.334  14.031  -0.029  1.00  0.94           O  
ATOM   3191  CG  LEU A 401       2.570  15.863  -1.522  1.00  0.93           C  
ATOM   3192  CD1 LEU A 401       3.854  15.695  -0.717  1.00  0.92           C  
ATOM   3193  CD2 LEU A 401       2.831  15.641  -3.008  1.00  0.92           C  
ATOM   3194  N   LYS A 402      -0.938  12.852  -1.891  1.00  0.95           N  
ATOM   3195  CA  LYS A 402      -1.887  11.784  -1.590  1.00  0.95           C  
ATOM   3196  C   LYS A 402      -1.165  10.465  -1.329  1.00  0.95           C  
ATOM   3197  CB  LYS A 402      -2.888  11.617  -2.735  1.00  0.94           C  
ATOM   3198  O   LYS A 402      -1.535   9.718  -0.421  1.00  0.95           O  
ATOM   3199  CG  LYS A 402      -3.907  12.742  -2.836  1.00  0.91           C  
ATOM   3200  CD  LYS A 402      -4.914  12.486  -3.949  1.00  0.87           C  
ATOM   3201  CE  LYS A 402      -5.973  13.578  -4.008  1.00  0.84           C  
ATOM   3202  NZ  LYS A 402      -6.778  13.502  -5.264  1.00  0.79           N  
ATOM   3203  N   TYR A 403      -0.172  10.122  -2.148  1.00  0.96           N  
ATOM   3204  CA  TYR A 403       0.515   8.839  -2.056  1.00  0.96           C  
ATOM   3205  C   TYR A 403       2.019   9.012  -2.230  1.00  0.96           C  
ATOM   3206  CB  TYR A 403      -0.024   7.863  -3.107  1.00  0.95           C  
ATOM   3207  O   TYR A 403       2.468   9.888  -2.973  1.00  0.95           O  
ATOM   3208  CG  TYR A 403      -1.502   7.587  -2.977  1.00  0.94           C  
ATOM   3209  CD1 TYR A 403      -2.003   6.865  -1.895  1.00  0.92           C  
ATOM   3210  CD2 TYR A 403      -2.400   8.045  -3.934  1.00  0.92           C  
ATOM   3211  CE1 TYR A 403      -3.364   6.606  -1.772  1.00  0.91           C  
ATOM   3212  CE2 TYR A 403      -3.763   7.791  -3.821  1.00  0.91           C  
ATOM   3213  OH  TYR A 403      -5.583   6.819  -2.621  1.00  0.89           O  
ATOM   3214  CZ  TYR A 403      -4.235   7.073  -2.738  1.00  0.91           C  
ATOM   3215  N   ALA A 404       2.730   8.114  -1.629  1.00  0.96           N  
ATOM   3216  CA  ALA A 404       4.152   7.882  -1.874  1.00  0.96           C  
ATOM   3217  C   ALA A 404       4.423   6.411  -2.178  1.00  0.95           C  
ATOM   3218  CB  ALA A 404       4.979   8.336  -0.675  1.00  0.95           C  
ATOM   3219  O   ALA A 404       3.971   5.527  -1.447  1.00  0.94           O  
ATOM   3220  N   VAL A 405       5.143   6.128  -3.259  1.00  0.95           N  
ATOM   3221  CA  VAL A 405       5.506   4.769  -3.648  1.00  0.95           C  
ATOM   3222  C   VAL A 405       7.004   4.695  -3.932  1.00  0.94           C  
ATOM   3223  CB  VAL A 405       4.706   4.301  -4.885  1.00  0.94           C  
ATOM   3224  O   VAL A 405       7.522   5.441  -4.765  1.00  0.93           O  
ATOM   3225  CG1 VAL A 405       5.102   2.879  -5.277  1.00  0.90           C  
ATOM   3226  CG2 VAL A 405       3.205   4.385  -4.611  1.00  0.90           C  
ATOM   3227  N   SER A 406       7.654   3.803  -3.151  1.00  0.92           N  
ATOM   3228  CA  SER A 406       9.043   3.483  -3.464  1.00  0.91           C  
ATOM   3229  C   SER A 406       9.148   2.682  -4.757  1.00  0.90           C  
ATOM   3230  CB  SER A 406       9.685   2.702  -2.316  1.00  0.89           C  
ATOM   3231  O   SER A 406       8.524   1.628  -4.893  1.00  0.87           O  
ATOM   3232  OG  SER A 406      11.070   2.514  -2.549  1.00  0.77           O  
ATOM   3233  N   PHE A 407       9.846   3.161  -5.661  1.00  0.87           N  
ATOM   3234  CA  PHE A 407      10.028   2.492  -6.944  1.00  0.87           C  
ATOM   3235  C   PHE A 407      11.444   2.700  -7.467  1.00  0.85           C  
ATOM   3236  CB  PHE A 407       9.009   3.004  -7.968  1.00  0.86           C  
ATOM   3237  O   PHE A 407      11.887   3.837  -7.640  1.00  0.82           O  
ATOM   3238  CG  PHE A 407       9.070   2.292  -9.292  1.00  0.84           C  
ATOM   3239  CD1 PHE A 407       8.556   1.009  -9.432  1.00  0.81           C  
ATOM   3240  CD2 PHE A 407       9.642   2.908 -10.399  1.00  0.81           C  
ATOM   3241  CE1 PHE A 407       8.611   0.348 -10.657  1.00  0.81           C  
ATOM   3242  CE2 PHE A 407       9.700   2.254 -11.626  1.00  0.81           C  
ATOM   3243  CZ  PHE A 407       9.185   0.974 -11.753  1.00  0.79           C  
ATOM   3244  N   ALA A 408      12.071   1.500  -7.564  1.00  0.78           N  
ATOM   3245  CA  ALA A 408      13.509   1.479  -7.818  1.00  0.78           C  
ATOM   3246  C   ALA A 408      14.272   2.208  -6.715  1.00  0.77           C  
ATOM   3247  CB  ALA A 408      13.818   2.104  -9.176  1.00  0.76           C  
ATOM   3248  O   ALA A 408      14.130   1.882  -5.534  1.00  0.72           O  
ATOM   3249  N   GLU A 409      15.091   3.255  -7.047  1.00  0.83           N  
ATOM   3250  CA  GLU A 409      15.894   3.986  -6.072  1.00  0.83           C  
ATOM   3251  C   GLU A 409      15.279   5.347  -5.759  1.00  0.84           C  
ATOM   3252  CB  GLU A 409      17.328   4.161  -6.578  1.00  0.81           C  
ATOM   3253  O   GLU A 409      15.825   6.113  -4.962  1.00  0.82           O  
ATOM   3254  CG  GLU A 409      18.054   2.848  -6.835  1.00  0.78           C  
ATOM   3255  CD  GLU A 409      19.535   3.029  -7.127  1.00  0.77           C  
ATOM   3256  OE1 GLU A 409      19.967   4.175  -7.387  1.00  0.75           O  
ATOM   3257  OE2 GLU A 409      20.269   2.016  -7.096  1.00  0.72           O  
ATOM   3258  N   GLU A 410      14.045   5.532  -6.220  1.00  0.85           N  
ATOM   3259  CA  GLU A 410      13.371   6.820  -6.092  1.00  0.86           C  
ATOM   3260  C   GLU A 410      12.079   6.690  -5.291  1.00  0.88           C  
ATOM   3261  CB  GLU A 410      13.076   7.413  -7.472  1.00  0.84           C  
ATOM   3262  O   GLU A 410      11.466   5.620  -5.260  1.00  0.88           O  
ATOM   3263  CG  GLU A 410      14.323   7.713  -8.291  1.00  0.79           C  
ATOM   3264  CD  GLU A 410      14.017   8.343  -9.641  1.00  0.77           C  
ATOM   3265  OE1 GLU A 410      12.929   8.080 -10.201  1.00  0.75           O  
ATOM   3266  OE2 GLU A 410      14.873   9.106 -10.142  1.00  0.72           O  
ATOM   3267  N   LEU A 411      11.745   7.739  -4.599  1.00  0.92           N  
ATOM   3268  CA  LEU A 411      10.417   7.883  -4.014  1.00  0.93           C  
ATOM   3269  C   LEU A 411       9.533   8.771  -4.884  1.00  0.92           C  
ATOM   3270  CB  LEU A 411      10.512   8.465  -2.601  1.00  0.92           C  
ATOM   3271  O   LEU A 411       9.761   9.980  -4.976  1.00  0.92           O  
ATOM   3272  CG  LEU A 411       9.211   8.515  -1.799  1.00  0.92           C  
ATOM   3273  CD1 LEU A 411       8.760   7.104  -1.433  1.00  0.91           C  
ATOM   3274  CD2 LEU A 411       9.387   9.367  -0.547  1.00  0.91           C  
ATOM   3275  N   LEU A 412       8.566   8.170  -5.502  1.00  0.92           N  
ATOM   3276  CA  LEU A 412       7.580   8.875  -6.314  1.00  0.92           C  
ATOM   3277  C   LEU A 412       6.374   9.280  -5.474  1.00  0.93           C  
ATOM   3278  CB  LEU A 412       7.129   8.002  -7.488  1.00  0.91           C  
ATOM   3279  O   LEU A 412       5.864   8.480  -4.685  1.00  0.92           O  
ATOM   3280  CG  LEU A 412       8.220   7.566  -8.467  1.00  0.84           C  
ATOM   3281  CD1 LEU A 412       7.643   6.626  -9.520  1.00  0.77           C  
ATOM   3282  CD2 LEU A 412       8.866   8.781  -9.124  1.00  0.77           C  
ATOM   3283  N   LEU A 413       5.917  10.476  -5.672  1.00  0.93           N  
ATOM   3284  CA  LEU A 413       4.801  11.068  -4.943  1.00  0.93           C  
ATOM   3285  C   LEU A 413       3.713  11.539  -5.902  1.00  0.93           C  
ATOM   3286  CB  LEU A 413       5.283  12.241  -4.085  1.00  0.93           C  
ATOM   3287  O   LEU A 413       4.011  12.131  -6.942  1.00  0.92           O  
ATOM   3288  CG  LEU A 413       6.387  11.931  -3.072  1.00  0.90           C  
ATOM   3289  CD1 LEU A 413       7.715  12.516  -3.541  1.00  0.86           C  
ATOM   3290  CD2 LEU A 413       6.016  12.469  -1.695  1.00  0.85           C  
ATOM   3291  N   TRP A 414       2.465  11.332  -5.514  1.00  0.93           N  
ATOM   3292  CA  TRP A 414       1.297  11.761  -6.276  1.00  0.93           C  
ATOM   3293  C   TRP A 414       0.482  12.784  -5.492  1.00  0.93           C  
ATOM   3294  CB  TRP A 414       0.420  10.560  -6.638  1.00  0.92           C  
ATOM   3295  O   TRP A 414       0.187  12.580  -4.312  1.00  0.92           O  
ATOM   3296  CG  TRP A 414       0.987   9.697  -7.725  1.00  0.90           C  
ATOM   3297  CD1 TRP A 414       0.662   9.722  -9.052  1.00  0.85           C  
ATOM   3298  CD2 TRP A 414       1.978   8.676  -7.574  1.00  0.85           C  
ATOM   3299  CE2 TRP A 414       2.207   8.123  -8.854  1.00  0.87           C  
ATOM   3300  CE3 TRP A 414       2.697   8.174  -6.481  1.00  0.86           C  
ATOM   3301  NE1 TRP A 414       1.391   8.778  -9.737  1.00  0.87           N  
ATOM   3302  CH2 TRP A 414       3.814   6.620  -7.983  1.00  0.84           C  
ATOM   3303  CZ2 TRP A 414       3.125   7.092  -9.069  1.00  0.86           C  
ATOM   3304  CZ3 TRP A 414       3.610   7.149  -6.697  1.00  0.85           C  
ATOM   3305  N   SER A 415       0.062  13.793  -6.220  1.00  0.92           N  
ATOM   3306  CA  SER A 415      -0.891  14.781  -5.725  1.00  0.92           C  
ATOM   3307  C   SER A 415      -2.175  14.771  -6.547  1.00  0.91           C  
ATOM   3308  CB  SER A 415      -0.274  16.180  -5.745  1.00  0.91           C  
ATOM   3309  O   SER A 415      -2.365  13.901  -7.400  1.00  0.90           O  
ATOM   3310  OG  SER A 415      -0.197  16.676  -7.070  1.00  0.88           O  
ATOM   3311  N   ASP A 416      -3.059  15.747  -6.339  1.00  0.90           N  
ATOM   3312  CA  ASP A 416      -4.312  15.936  -7.063  1.00  0.89           C  
ATOM   3313  C   ASP A 416      -4.055  16.402  -8.494  1.00  0.88           C  
ATOM   3314  CB  ASP A 416      -5.205  16.943  -6.335  1.00  0.87           C  
ATOM   3315  O   ASP A 416      -4.884  16.187  -9.381  1.00  0.86           O  
ATOM   3316  CG  ASP A 416      -5.781  16.398  -5.040  1.00  0.78           C  
ATOM   3317  OD1 ASP A 416      -5.877  15.161  -4.889  1.00  0.71           O  
ATOM   3318  OD2 ASP A 416      -6.144  17.212  -4.164  1.00  0.76           O  
ATOM   3319  N   GLU A 417      -2.829  16.915  -8.722  1.00  0.88           N  
ATOM   3320  CA  GLU A 417      -2.651  17.591 -10.004  1.00  0.87           C  
ATOM   3321  C   GLU A 417      -1.331  17.196 -10.659  1.00  0.87           C  
ATOM   3322  CB  GLU A 417      -2.716  19.110  -9.825  1.00  0.86           C  
ATOM   3323  O   GLU A 417      -1.107  17.479 -11.838  1.00  0.85           O  
ATOM   3324  CG  GLU A 417      -4.071  19.617  -9.354  1.00  0.81           C  
ATOM   3325  CD  GLU A 417      -4.158  21.134  -9.298  1.00  0.78           C  
ATOM   3326  OE1 GLU A 417      -3.123  21.809  -9.498  1.00  0.76           O  
ATOM   3327  OE2 GLU A 417      -5.270  21.651  -9.051  1.00  0.72           O  
ATOM   3328  N   ALA A 418      -0.414  16.755  -9.844  1.00  0.88           N  
ATOM   3329  CA  ALA A 418       0.951  16.554 -10.322  1.00  0.89           C  
ATOM   3330  C   ALA A 418       1.616  15.381  -9.607  1.00  0.89           C  
ATOM   3331  CB  ALA A 418       1.774  17.826 -10.130  1.00  0.87           C  
ATOM   3332  O   ALA A 418       1.159  14.955  -8.544  1.00  0.89           O  
ATOM   3333  N   GLN A 419       2.708  14.912 -10.175  1.00  0.89           N  
ATOM   3334  CA  GLN A 419       3.597  13.909  -9.599  1.00  0.90           C  
ATOM   3335  C   GLN A 419       4.981  14.492  -9.328  1.00  0.90           C  
ATOM   3336  CB  GLN A 419       3.710  12.696 -10.524  1.00  0.88           C  
ATOM   3337  O   GLN A 419       5.509  15.255 -10.139  1.00  0.89           O  
ATOM   3338  CG  GLN A 419       2.406  11.927 -10.691  1.00  0.82           C  
ATOM   3339  CD  GLN A 419       1.533  12.486 -11.799  1.00  0.78           C  
ATOM   3340  NE2 GLN A 419       0.247  12.155 -11.765  1.00  0.72           N  
ATOM   3341  OE1 GLN A 419       2.011  13.210 -12.679  1.00  0.77           O  
ATOM   3342  N   PHE A 420       5.516  14.066  -8.265  1.00  0.89           N  
ATOM   3343  CA  PHE A 420       6.821  14.522  -7.802  1.00  0.89           C  
ATOM   3344  C   PHE A 420       7.745  13.339  -7.538  1.00  0.89           C  
ATOM   3345  CB  PHE A 420       6.678  15.370  -6.535  1.00  0.89           C  
ATOM   3346  O   PHE A 420       7.281  12.216  -7.330  1.00  0.88           O  
ATOM   3347  CG  PHE A 420       5.781  16.567  -6.703  1.00  0.89           C  
ATOM   3348  CD1 PHE A 420       6.308  17.802  -7.060  1.00  0.88           C  
ATOM   3349  CD2 PHE A 420       4.411  16.456  -6.504  1.00  0.88           C  
ATOM   3350  CE1 PHE A 420       5.480  18.912  -7.216  1.00  0.88           C  
ATOM   3351  CE2 PHE A 420       3.578  17.560  -6.658  1.00  0.88           C  
ATOM   3352  CZ  PHE A 420       4.115  18.787  -7.014  1.00  0.87           C  
ATOM   3353  N   VAL A 421       9.000  13.601  -7.478  1.00  0.89           N  
ATOM   3354  CA  VAL A 421      10.035  12.656  -7.072  1.00  0.89           C  
ATOM   3355  C   VAL A 421      10.868  13.256  -5.942  1.00  0.89           C  
ATOM   3356  CB  VAL A 421      10.946  12.268  -8.258  1.00  0.87           C  
ATOM   3357  O   VAL A 421      11.328  14.396  -6.039  1.00  0.88           O  
ATOM   3358  CG1 VAL A 421      11.697  13.490  -8.784  1.00  0.77           C  
ATOM   3359  CG2 VAL A 421      11.927  11.173  -7.842  1.00  0.76           C  
ATOM   3360  N   LEU A 422      10.979  12.505  -4.843  1.00  0.91           N  
ATOM   3361  CA  LEU A 422      11.964  12.834  -3.819  1.00  0.90           C  
ATOM   3362  C   LEU A 422      13.363  12.407  -4.252  1.00  0.89           C  
ATOM   3363  CB  LEU A 422      11.602  12.163  -2.491  1.00  0.90           C  
ATOM   3364  O   LEU A 422      13.689  11.218  -4.226  1.00  0.87           O  
ATOM   3365  CG  LEU A 422      12.515  12.473  -1.304  1.00  0.90           C  
ATOM   3366  CD1 LEU A 422      12.342  13.924  -0.866  1.00  0.89           C  
ATOM   3367  CD2 LEU A 422      12.228  11.523  -0.146  1.00  0.89           C  
ATOM   3368  N   SER A 423      14.195  13.310  -4.606  1.00  0.86           N  
ATOM   3369  CA  SER A 423      15.583  13.125  -5.019  1.00  0.85           C  
ATOM   3370  C   SER A 423      16.549  13.613  -3.944  1.00  0.85           C  
ATOM   3371  CB  SER A 423      15.854  13.862  -6.332  1.00  0.83           C  
ATOM   3372  O   SER A 423      16.186  14.439  -3.104  1.00  0.84           O  
ATOM   3373  OG  SER A 423      15.671  15.258  -6.172  1.00  0.77           O  
ATOM   3374  N   ALA A 424      17.682  12.991  -3.927  1.00  0.87           N  
ATOM   3375  CA  ALA A 424      18.789  13.460  -3.098  1.00  0.87           C  
ATOM   3376  C   ALA A 424      20.130  13.223  -3.787  1.00  0.84           C  
ATOM   3377  CB  ALA A 424      18.765  12.770  -1.736  1.00  0.85           C  
ATOM   3378  O   ALA A 424      20.405  12.117  -4.259  1.00  0.81           O  
ATOM   3379  N   ASN A 425      20.886  14.179  -3.921  1.00  0.81           N  
ATOM   3380  CA  ASN A 425      22.277  14.026  -4.333  1.00  0.82           C  
ATOM   3381  C   ASN A 425      23.105  13.320  -3.263  1.00  0.81           C  
ATOM   3382  CB  ASN A 425      22.891  15.387  -4.667  1.00  0.79           C  
ATOM   3383  O   ASN A 425      23.580  13.955  -2.320  1.00  0.79           O  
ATOM   3384  CG  ASN A 425      22.294  16.006  -5.916  1.00  0.76           C  
ATOM   3385  ND2 ASN A 425      22.145  17.325  -5.910  1.00  0.78           N  
ATOM   3386  OD1 ASN A 425      21.969  15.305  -6.877  1.00  0.76           O  
ATOM   3387  N   GLY A 426      23.308  12.034  -3.320  1.00  0.86           N  
ATOM   3388  CA  GLY A 426      24.005  11.185  -2.368  1.00  0.87           C  
ATOM   3389  C   GLY A 426      23.099  10.635  -1.283  1.00  0.88           C  
ATOM   3390  O   GLY A 426      22.118   9.947  -1.576  1.00  0.86           O  
ATOM   3391  N   VAL A 427      23.395  10.854  -0.030  1.00  0.89           N  
ATOM   3392  CA  VAL A 427      22.626  10.388   1.119  1.00  0.90           C  
ATOM   3393  C   VAL A 427      21.366  11.237   1.276  1.00  0.92           C  
ATOM   3394  CB  VAL A 427      23.463  10.430   2.417  1.00  0.88           C  
ATOM   3395  O   VAL A 427      21.427  12.467   1.210  1.00  0.91           O  
ATOM   3396  CG1 VAL A 427      22.647   9.917   3.602  1.00  0.84           C  
ATOM   3397  CG2 VAL A 427      24.743   9.613   2.253  1.00  0.83           C  
ATOM   3398  N   LEU A 428      20.268  10.606   1.439  1.00  0.91           N  
ATOM   3399  CA  LEU A 428      18.999  11.262   1.734  1.00  0.93           C  
ATOM   3400  C   LEU A 428      19.017  11.878   3.129  1.00  0.93           C  
ATOM   3401  CB  LEU A 428      17.841  10.267   1.618  1.00  0.92           C  
ATOM   3402  O   LEU A 428      18.819  11.177   4.125  1.00  0.92           O  
ATOM   3403  CG  LEU A 428      16.436  10.837   1.814  1.00  0.90           C  
ATOM   3404  CD1 LEU A 428      16.105  11.828   0.703  1.00  0.87           C  
ATOM   3405  CD2 LEU A 428      15.405   9.715   1.861  1.00  0.88           C  
ATOM   3406  N   SER A 429      19.167  13.219   3.147  1.00  0.92           N  
ATOM   3407  CA  SER A 429      19.247  14.007   4.372  1.00  0.93           C  
ATOM   3408  C   SER A 429      18.383  15.261   4.280  1.00  0.93           C  
ATOM   3409  CB  SER A 429      20.696  14.397   4.666  1.00  0.92           C  
ATOM   3410  O   SER A 429      17.932  15.632   3.194  1.00  0.92           O  
ATOM   3411  OG  SER A 429      21.123  15.435   3.802  1.00  0.89           O  
ATOM   3412  N   ALA A 430      18.197  15.988   5.334  1.00  0.92           N  
ATOM   3413  CA  ALA A 430      17.384  17.198   5.418  1.00  0.91           C  
ATOM   3414  C   ALA A 430      17.978  18.318   4.568  1.00  0.90           C  
ATOM   3415  CB  ALA A 430      17.251  17.650   6.870  1.00  0.89           C  
ATOM   3416  O   ALA A 430      17.269  19.242   4.164  1.00  0.87           O  
ATOM   3417  N   LYS A 431      19.248  18.203   4.217  1.00  0.90           N  
ATOM   3418  CA  LYS A 431      19.954  19.229   3.456  1.00  0.90           C  
ATOM   3419  C   LYS A 431      19.887  18.945   1.958  1.00  0.89           C  
ATOM   3420  CB  LYS A 431      21.412  19.325   3.906  1.00  0.89           C  
ATOM   3421  O   LYS A 431      20.050  19.854   1.141  1.00  0.88           O  
ATOM   3422  CG  LYS A 431      21.586  19.772   5.350  1.00  0.85           C  
ATOM   3423  CD  LYS A 431      23.056  19.825   5.746  1.00  0.84           C  
ATOM   3424  CE  LYS A 431      23.229  20.237   7.201  1.00  0.81           C  
ATOM   3425  NZ  LYS A 431      24.658  20.167   7.630  1.00  0.81           N  
ATOM   3426  N   THR A 432      19.731  17.637   1.624  1.00  0.91           N  
ATOM   3427  CA  THR A 432      19.907  17.212   0.239  1.00  0.91           C  
ATOM   3428  C   THR A 432      18.571  16.808  -0.377  1.00  0.91           C  
ATOM   3429  CB  THR A 432      20.899  16.039   0.136  1.00  0.90           C  
ATOM   3430  O   THR A 432      18.452  16.702  -1.599  1.00  0.90           O  
ATOM   3431  CG2 THR A 432      22.298  16.462   0.571  1.00  0.86           C  
ATOM   3432  OG1 THR A 432      20.453  14.968   0.978  1.00  0.89           O  
ATOM   3433  N   ALA A 433      17.592  16.608   0.430  1.00  0.92           N  
ATOM   3434  CA  ALA A 433      16.279  16.158  -0.027  1.00  0.92           C  
ATOM   3435  C   ALA A 433      15.549  17.269  -0.777  1.00  0.91           C  
ATOM   3436  CB  ALA A 433      15.441  15.678   1.155  1.00  0.91           C  
ATOM   3437  O   ALA A 433      15.413  18.384  -0.268  1.00  0.90           O  
ATOM   3438  N   GLN A 434      15.128  17.002  -1.966  1.00  0.89           N  
ATOM   3439  CA  GLN A 434      14.329  17.899  -2.795  1.00  0.89           C  
ATOM   3440  C   GLN A 434      13.153  17.161  -3.428  1.00  0.90           C  
ATOM   3441  CB  GLN A 434      15.194  18.539  -3.882  1.00  0.87           C  
ATOM   3442  O   GLN A 434      13.262  15.979  -3.762  1.00  0.89           O  
ATOM   3443  CG  GLN A 434      16.309  19.422  -3.339  1.00  0.79           C  
ATOM   3444  CD  GLN A 434      17.158  20.036  -4.437  1.00  0.76           C  
ATOM   3445  NE2 GLN A 434      18.026  20.970  -4.063  1.00  0.68           N  
ATOM   3446  OE1 GLN A 434      17.036  19.672  -5.611  1.00  0.74           O  
ATOM   3447  N   LEU A 435      12.055  17.845  -3.574  1.00  0.90           N  
ATOM   3448  CA  LEU A 435      10.878  17.341  -4.272  1.00  0.89           C  
ATOM   3449  C   LEU A 435      10.741  17.989  -5.646  1.00  0.88           C  
ATOM   3450  CB  LEU A 435       9.614  17.597  -3.447  1.00  0.88           C  
ATOM   3451  O   LEU A 435      10.226  19.103  -5.763  1.00  0.86           O  
ATOM   3452  CG  LEU A 435       9.455  16.764  -2.174  1.00  0.84           C  
ATOM   3453  CD1 LEU A 435       8.268  17.264  -1.358  1.00  0.78           C  
ATOM   3454  CD2 LEU A 435       9.289  15.288  -2.519  1.00  0.78           C  
ATOM   3455  N   ASP A 436      11.091  17.269  -6.669  1.00  0.86           N  
ATOM   3456  CA  ASP A 436      11.090  17.757  -8.044  1.00  0.86           C  
ATOM   3457  C   ASP A 436       9.818  17.334  -8.776  1.00  0.86           C  
ATOM   3458  CB  ASP A 436      12.322  17.249  -8.795  1.00  0.85           C  
ATOM   3459  O   ASP A 436       9.428  16.166  -8.729  1.00  0.86           O  
ATOM   3460  CG  ASP A 436      13.623  17.808  -8.246  1.00  0.83           C  
ATOM   3461  OD1 ASP A 436      13.710  19.032  -8.011  1.00  0.83           O  
ATOM   3462  OD2 ASP A 436      14.571  17.017  -8.049  1.00  0.81           O  
ATOM   3463  N   LEU A 437       9.194  18.248  -9.450  1.00  0.86           N  
ATOM   3464  CA  LEU A 437       8.056  17.961 -10.317  1.00  0.86           C  
ATOM   3465  C   LEU A 437       8.474  17.076 -11.486  1.00  0.86           C  
ATOM   3466  CB  LEU A 437       7.440  19.261 -10.840  1.00  0.85           C  
ATOM   3467  O   LEU A 437       9.396  17.418 -12.231  1.00  0.84           O  
ATOM   3468  CG  LEU A 437       6.246  19.113 -11.785  1.00  0.84           C  
ATOM   3469  CD1 LEU A 437       5.032  18.587 -11.026  1.00  0.83           C  
ATOM   3470  CD2 LEU A 437       5.926  20.445 -12.456  1.00  0.83           C  
ATOM   3471  N   THR A 438       7.713  15.978 -11.698  1.00  0.85           N  
ATOM   3472  CA  THR A 438       8.018  15.031 -12.765  1.00  0.84           C  
ATOM   3473  C   THR A 438       6.972  15.109 -13.873  1.00  0.84           C  
ATOM   3474  CB  THR A 438       8.095  13.590 -12.228  1.00  0.82           C  
ATOM   3475  O   THR A 438       7.305  15.360 -15.033  1.00  0.81           O  
ATOM   3476  CG2 THR A 438       9.282  13.416 -11.287  1.00  0.72           C  
ATOM   3477  OG1 THR A 438       6.888  13.287 -11.517  1.00  0.74           O  
ATOM   3478  N   THR A 439       5.666  14.927 -13.615  1.00  0.84           N  
ATOM   3479  CA  THR A 439       4.590  14.961 -14.600  1.00  0.84           C  
ATOM   3480  C   THR A 439       3.364  15.675 -14.037  1.00  0.85           C  
ATOM   3481  CB  THR A 439       4.199  13.541 -15.050  1.00  0.82           C  
ATOM   3482  O   THR A 439       3.261  15.880 -12.826  1.00  0.83           O  
ATOM   3483  CG2 THR A 439       5.426  12.744 -15.481  1.00  0.72           C  
ATOM   3484  OG1 THR A 439       3.560  12.861 -13.963  1.00  0.75           O  
ATOM   3485  N   GLN A 440       2.442  16.015 -14.875  1.00  0.83           N  
ATOM   3486  CA  GLN A 440       1.221  16.724 -14.508  1.00  0.83           C  
ATOM   3487  C   GLN A 440      -0.012  15.859 -14.752  1.00  0.83           C  
ATOM   3488  CB  GLN A 440       1.105  18.035 -15.288  1.00  0.80           C  
ATOM   3489  O   GLN A 440      -0.849  16.185 -15.597  1.00  0.80           O  
ATOM   3490  CG  GLN A 440       2.199  19.043 -14.962  1.00  0.76           C  
ATOM   3491  CD  GLN A 440       2.031  20.353 -15.708  1.00  0.73           C  
ATOM   3492  NE2 GLN A 440       2.857  21.337 -15.371  1.00  0.69           N  
ATOM   3493  OE1 GLN A 440       1.167  20.479 -16.582  1.00  0.74           O  
ATOM   3494  N   PHE A 441      -0.132  14.818 -14.050  1.00  0.84           N  
ATOM   3495  CA  PHE A 441      -1.320  13.973 -14.091  1.00  0.85           C  
ATOM   3496  C   PHE A 441      -1.910  13.800 -12.697  1.00  0.86           C  
ATOM   3497  CB  PHE A 441      -0.988  12.605 -14.694  1.00  0.83           C  
ATOM   3498  O   PHE A 441      -1.173  13.650 -11.720  1.00  0.84           O  
ATOM   3499  CG  PHE A 441      -0.586  12.661 -16.143  1.00  0.80           C  
ATOM   3500  CD1 PHE A 441      -1.537  12.865 -17.136  1.00  0.76           C  
ATOM   3501  CD2 PHE A 441       0.744  12.511 -16.513  1.00  0.78           C  
ATOM   3502  CE1 PHE A 441      -1.168  12.918 -18.478  1.00  0.76           C  
ATOM   3503  CE2 PHE A 441       1.121  12.562 -17.852  1.00  0.78           C  
ATOM   3504  CZ  PHE A 441       0.163  12.765 -18.833  1.00  0.73           C  
ATOM   3505  N   ASP A 442      -3.226  13.806 -12.669  1.00  0.85           N  
ATOM   3506  CA  ASP A 442      -3.976  13.578 -11.437  1.00  0.86           C  
ATOM   3507  C   ASP A 442      -3.989  12.096 -11.069  1.00  0.88           C  
ATOM   3508  CB  ASP A 442      -5.408  14.098 -11.577  1.00  0.84           C  
ATOM   3509  O   ASP A 442      -3.701  11.240 -11.909  1.00  0.87           O  
ATOM   3510  CG  ASP A 442      -6.191  13.394 -12.672  1.00  0.76           C  
ATOM   3511  OD1 ASP A 442      -5.570  12.831 -13.599  1.00  0.73           O  
ATOM   3512  OD2 ASP A 442      -7.439  13.406 -12.608  1.00  0.76           O  
ATOM   3513  N   VAL A 443      -4.243  11.746  -9.823  1.00  0.92           N  
ATOM   3514  CA  VAL A 443      -4.364  10.386  -9.309  1.00  0.92           C  
ATOM   3515  C   VAL A 443      -5.679  10.236  -8.546  1.00  0.92           C  
ATOM   3516  CB  VAL A 443      -3.174  10.015  -8.397  1.00  0.91           C  
ATOM   3517  O   VAL A 443      -6.134  11.177  -7.891  1.00  0.90           O  
ATOM   3518  CG1 VAL A 443      -3.222  10.811  -7.095  1.00  0.83           C  
ATOM   3519  CG2 VAL A 443      -3.169   8.514  -8.110  1.00  0.81           C  
ATOM   3520  N   SER A 444      -6.250   9.094  -8.612  1.00  0.91           N  
ATOM   3521  CA  SER A 444      -7.420   8.762  -7.806  1.00  0.91           C  
ATOM   3522  C   SER A 444      -7.091   8.786  -6.317  1.00  0.90           C  
ATOM   3523  CB  SER A 444      -7.966   7.388  -8.195  1.00  0.90           C  
ATOM   3524  O   SER A 444      -6.091   8.207  -5.888  1.00  0.88           O  
ATOM   3525  OG  SER A 444      -9.101   7.058  -7.412  1.00  0.87           O  
ATOM   3526  N   ASP A 445      -8.008   9.237  -5.471  1.00  0.89           N  
ATOM   3527  CA  ASP A 445      -7.844   9.290  -4.021  1.00  0.90           C  
ATOM   3528  C   ASP A 445      -8.074   7.918  -3.392  1.00  0.89           C  
ATOM   3529  CB  ASP A 445      -8.800  10.316  -3.410  1.00  0.86           C  
ATOM   3530  O   ASP A 445      -7.843   7.731  -2.196  1.00  0.87           O  
ATOM   3531  CG  ASP A 445      -8.335  11.749  -3.605  1.00  0.74           C  
ATOM   3532  OD1 ASP A 445      -7.119  11.977  -3.782  1.00  0.66           O  
ATOM   3533  OD2 ASP A 445      -9.193  12.658  -3.578  1.00  0.74           O  
ATOM   3534  N   ARG A 446      -8.477   6.957  -4.114  1.00  0.90           N  
ATOM   3535  CA  ARG A 446      -8.922   5.679  -3.566  1.00  0.91           C  
ATOM   3536  C   ARG A 446      -7.954   4.559  -3.933  1.00  0.91           C  
ATOM   3537  CB  ARG A 446     -10.328   5.341  -4.065  1.00  0.89           C  
ATOM   3538  O   ARG A 446      -7.767   3.615  -3.163  1.00  0.90           O  
ATOM   3539  CG  ARG A 446     -11.413   6.250  -3.510  1.00  0.84           C  
ATOM   3540  CD  ARG A 446     -12.801   5.806  -3.950  1.00  0.81           C  
ATOM   3541  NE  ARG A 446     -13.849   6.582  -3.294  1.00  0.78           N  
ATOM   3542  NH1 ARG A 446     -15.583   5.655  -4.508  1.00  0.72           N  
ATOM   3543  NH2 ARG A 446     -16.015   7.245  -2.915  1.00  0.67           N  
ATOM   3544  CZ  ARG A 446     -15.147   6.492  -3.574  1.00  0.78           C  
ATOM   3545  N   ALA A 447      -7.353   4.673  -5.083  1.00  0.94           N  
ATOM   3546  CA  ALA A 447      -6.464   3.620  -5.567  1.00  0.95           C  
ATOM   3547  C   ALA A 447      -5.001   4.029  -5.421  1.00  0.95           C  
ATOM   3548  CB  ALA A 447      -6.777   3.286  -7.023  1.00  0.94           C  
ATOM   3549  O   ALA A 447      -4.526   4.922  -6.126  1.00  0.94           O  
ATOM   3550  N   ARG A 448      -4.301   3.381  -4.526  1.00  0.95           N  
ATOM   3551  CA  ARG A 448      -2.863   3.583  -4.385  1.00  0.96           C  
ATOM   3552  C   ARG A 448      -2.121   3.127  -5.637  1.00  0.96           C  
ATOM   3553  CB  ARG A 448      -2.332   2.837  -3.160  1.00  0.95           C  
ATOM   3554  O   ARG A 448      -2.344   2.018  -6.128  1.00  0.96           O  
ATOM   3555  CG  ARG A 448      -0.853   3.065  -2.892  1.00  0.91           C  
ATOM   3556  CD  ARG A 448      -0.426   2.484  -1.551  1.00  0.88           C  
ATOM   3557  NE  ARG A 448       0.908   2.937  -1.168  1.00  0.86           N  
ATOM   3558  NH1 ARG A 448       0.704   2.326   1.051  1.00  0.80           N  
ATOM   3559  NH2 ARG A 448       2.640   3.294   0.298  1.00  0.77           N  
ATOM   3560  CZ  ARG A 448       1.414   2.851   0.060  1.00  0.84           C  
ATOM   3561  N   PRO A 449      -1.176   3.992  -6.185  1.00  0.95           N  
ATOM   3562  CA  PRO A 449      -0.293   3.548  -7.266  1.00  0.96           C  
ATOM   3563  C   PRO A 449       0.498   2.293  -6.904  1.00  0.96           C  
ATOM   3564  CB  PRO A 449       0.642   4.743  -7.470  1.00  0.95           C  
ATOM   3565  O   PRO A 449       0.899   2.124  -5.749  1.00  0.95           O  
ATOM   3566  CG  PRO A 449      -0.149   5.928  -7.018  1.00  0.95           C  
ATOM   3567  CD  PRO A 449      -0.966   5.529  -5.823  1.00  0.94           C  
ATOM   3568  N   TYR A 450       0.713   1.429  -7.847  1.00  0.96           N  
ATOM   3569  CA  TYR A 450       1.311   0.123  -7.590  1.00  0.96           C  
ATOM   3570  C   TYR A 450       2.421  -0.175  -8.590  1.00  0.95           C  
ATOM   3571  CB  TYR A 450       0.246  -0.977  -7.649  1.00  0.95           C  
ATOM   3572  O   TYR A 450       2.214  -0.085  -9.803  1.00  0.94           O  
ATOM   3573  CG  TYR A 450       0.700  -2.292  -7.064  1.00  0.94           C  
ATOM   3574  CD1 TYR A 450       0.663  -2.516  -5.690  1.00  0.93           C  
ATOM   3575  CD2 TYR A 450       1.167  -3.314  -7.884  1.00  0.92           C  
ATOM   3576  CE1 TYR A 450       1.082  -3.726  -5.146  1.00  0.92           C  
ATOM   3577  CE2 TYR A 450       1.588  -4.528  -7.352  1.00  0.92           C  
ATOM   3578  OH  TYR A 450       1.957  -5.924  -5.451  1.00  0.89           O  
ATOM   3579  CZ  TYR A 450       1.541  -4.724  -5.984  1.00  0.91           C  
ATOM   3580  N   GLY A 451       3.560  -0.546  -8.126  1.00  0.94           N  
ATOM   3581  CA  GLY A 451       4.721  -0.892  -8.931  1.00  0.93           C  
ATOM   3582  C   GLY A 451       4.720  -2.338  -9.390  1.00  0.93           C  
ATOM   3583  O   GLY A 451       4.644  -3.255  -8.570  1.00  0.92           O  
ATOM   3584  N   ILE A 452       4.869  -2.494 -10.709  1.00  0.93           N  
ATOM   3585  CA  ILE A 452       4.979  -3.811 -11.327  1.00  0.92           C  
ATOM   3586  C   ILE A 452       6.131  -3.815 -12.330  1.00  0.91           C  
ATOM   3587  CB  ILE A 452       3.662  -4.221 -12.023  1.00  0.92           C  
ATOM   3588  O   ILE A 452       6.102  -3.081 -13.321  1.00  0.90           O  
ATOM   3589  CG1 ILE A 452       2.479  -4.064 -11.060  1.00  0.89           C  
ATOM   3590  CG2 ILE A 452       3.753  -5.656 -12.549  1.00  0.89           C  
ATOM   3591  CD1 ILE A 452       1.117  -4.135 -11.737  1.00  0.87           C  
ATOM   3592  N   GLY A 453       7.121  -4.667 -12.042  1.00  0.88           N  
ATOM   3593  CA  GLY A 453       8.323  -4.710 -12.860  1.00  0.87           C  
ATOM   3594  C   GLY A 453       9.060  -3.385 -12.907  1.00  0.86           C  
ATOM   3595  O   GLY A 453       9.528  -2.892 -11.879  1.00  0.84           O  
ATOM   3596  N   ARG A 454       9.061  -2.745 -14.119  1.00  0.85           N  
ATOM   3597  CA  ARG A 454       9.778  -1.490 -14.318  1.00  0.85           C  
ATOM   3598  C   ARG A 454       8.810  -0.314 -14.397  1.00  0.85           C  
ATOM   3599  CB  ARG A 454      10.631  -1.552 -15.587  1.00  0.83           C  
ATOM   3600  O   ARG A 454       9.171   0.763 -14.877  1.00  0.84           O  
ATOM   3601  CG  ARG A 454      11.756  -2.573 -15.522  1.00  0.78           C  
ATOM   3602  CD  ARG A 454      12.627  -2.532 -16.770  1.00  0.76           C  
ATOM   3603  NE  ARG A 454      13.703  -3.517 -16.709  1.00  0.69           N  
ATOM   3604  NH1 ARG A 454      14.701  -2.855 -18.685  1.00  0.61           N  
ATOM   3605  NH2 ARG A 454      15.594  -4.578 -17.466  1.00  0.57           N  
ATOM   3606  CZ  ARG A 454      14.664  -3.648 -17.620  1.00  0.69           C  
ATOM   3607  N   ASN A 455       7.604  -0.506 -14.041  1.00  0.89           N  
ATOM   3608  CA  ASN A 455       6.553   0.489 -14.222  1.00  0.89           C  
ATOM   3609  C   ASN A 455       5.714   0.656 -12.958  1.00  0.90           C  
ATOM   3610  CB  ASN A 455       5.659   0.117 -15.407  1.00  0.88           C  
ATOM   3611  O   ASN A 455       5.561  -0.287 -12.181  1.00  0.90           O  
ATOM   3612  CG  ASN A 455       6.435  -0.031 -16.700  1.00  0.84           C  
ATOM   3613  ND2 ASN A 455       6.511  -1.255 -17.210  1.00  0.84           N  
ATOM   3614  OD1 ASN A 455       6.963   0.947 -17.237  1.00  0.84           O  
ATOM   3615  N   ILE A 456       5.137   1.836 -12.774  1.00  0.92           N  
ATOM   3616  CA  ILE A 456       4.099   2.075 -11.777  1.00  0.93           C  
ATOM   3617  C   ILE A 456       2.774   2.376 -12.475  1.00  0.93           C  
ATOM   3618  CB  ILE A 456       4.481   3.234 -10.830  1.00  0.92           C  
ATOM   3619  O   ILE A 456       2.704   3.257 -13.335  1.00  0.93           O  
ATOM   3620  CG1 ILE A 456       5.793   2.918 -10.102  1.00  0.89           C  
ATOM   3621  CG2 ILE A 456       3.353   3.510  -9.831  1.00  0.88           C  
ATOM   3622  CD1 ILE A 456       6.305   4.054  -9.228  1.00  0.85           C  
ATOM   3623  N   TYR A 457       1.754   1.724 -12.077  1.00  0.94           N  
ATOM   3624  CA  TYR A 457       0.396   1.915 -12.573  1.00  0.95           C  
ATOM   3625  C   TYR A 457      -0.450   2.683 -11.564  1.00  0.95           C  
ATOM   3626  CB  TYR A 457      -0.259   0.565 -12.882  1.00  0.94           C  
ATOM   3627  O   TYR A 457      -0.408   2.399 -10.365  1.00  0.95           O  
ATOM   3628  CG  TYR A 457       0.441  -0.213 -13.970  1.00  0.94           C  
ATOM   3629  CD1 TYR A 457       0.062  -0.080 -15.303  1.00  0.92           C  
ATOM   3630  CD2 TYR A 457       1.482  -1.085 -13.666  1.00  0.92           C  
ATOM   3631  CE1 TYR A 457       0.703  -0.797 -16.309  1.00  0.92           C  
ATOM   3632  CE2 TYR A 457       2.130  -1.806 -14.663  1.00  0.92           C  
ATOM   3633  OH  TYR A 457       2.372  -2.368 -16.970  1.00  0.89           O  
ATOM   3634  CZ  TYR A 457       1.734  -1.656 -15.979  1.00  0.91           C  
ATOM   3635  N   TYR A 458      -1.212   3.656 -12.064  1.00  0.95           N  
ATOM   3636  CA  TYR A 458      -2.093   4.434 -11.202  1.00  0.95           C  
ATOM   3637  C   TYR A 458      -3.369   4.827 -11.938  1.00  0.95           C  
ATOM   3638  CB  TYR A 458      -1.377   5.688 -10.692  1.00  0.94           C  
ATOM   3639  O   TYR A 458      -3.400   4.849 -13.171  1.00  0.94           O  
ATOM   3640  CG  TYR A 458      -0.964   6.639 -11.789  1.00  0.93           C  
ATOM   3641  CD1 TYR A 458       0.214   6.438 -12.505  1.00  0.91           C  
ATOM   3642  CD2 TYR A 458      -1.750   7.741 -12.111  1.00  0.91           C  
ATOM   3643  CE1 TYR A 458       0.600   7.313 -13.516  1.00  0.91           C  
ATOM   3644  CE2 TYR A 458      -1.374   8.622 -13.120  1.00  0.91           C  
ATOM   3645  OH  TYR A 458       0.177   9.269 -14.815  1.00  0.86           O  
ATOM   3646  CZ  TYR A 458      -0.200   8.400 -13.815  1.00  0.90           C  
ATOM   3647  N   ALA A 459      -4.442   5.075 -11.191  1.00  0.95           N  
ATOM   3648  CA  ALA A 459      -5.762   5.416 -11.715  1.00  0.95           C  
ATOM   3649  C   ALA A 459      -5.937   6.929 -11.818  1.00  0.95           C  
ATOM   3650  CB  ALA A 459      -6.855   4.816 -10.834  1.00  0.95           C  
ATOM   3651  O   ALA A 459      -5.798   7.645 -10.824  1.00  0.93           O  
ATOM   3652  N   SER A 460      -6.283   7.423 -12.967  1.00  0.93           N  
ATOM   3653  CA  SER A 460      -6.665   8.806 -13.228  1.00  0.93           C  
ATOM   3654  C   SER A 460      -8.148   8.915 -13.566  1.00  0.92           C  
ATOM   3655  CB  SER A 460      -5.830   9.387 -14.370  1.00  0.92           C  
ATOM   3656  O   SER A 460      -8.596   8.399 -14.592  1.00  0.90           O  
ATOM   3657  OG  SER A 460      -6.155  10.749 -14.588  1.00  0.85           O  
ATOM   3658  N   PRO A 461      -8.952   9.463 -12.686  1.00  0.91           N  
ATOM   3659  CA  PRO A 461     -10.391   9.558 -12.945  1.00  0.90           C  
ATOM   3660  C   PRO A 461     -10.719  10.482 -14.116  1.00  0.89           C  
ATOM   3661  CB  PRO A 461     -10.948  10.118 -11.634  1.00  0.88           C  
ATOM   3662  O   PRO A 461     -10.108  11.544 -14.259  1.00  0.86           O  
ATOM   3663  CG  PRO A 461      -9.831  10.926 -11.058  1.00  0.84           C  
ATOM   3664  CD  PRO A 461      -8.529  10.301 -11.470  1.00  0.84           C  
ATOM   3665  N   ARG A 462     -11.698  10.047 -14.864  1.00  0.91           N  
ATOM   3666  CA  ARG A 462     -12.331  10.822 -15.926  1.00  0.90           C  
ATOM   3667  C   ARG A 462     -13.831  10.956 -15.686  1.00  0.88           C  
ATOM   3668  CB  ARG A 462     -12.074  10.176 -17.289  1.00  0.89           C  
ATOM   3669  O   ARG A 462     -14.363  10.399 -14.724  1.00  0.85           O  
ATOM   3670  CG  ARG A 462     -10.600  10.034 -17.636  1.00  0.85           C  
ATOM   3671  CD  ARG A 462      -9.921  11.390 -17.774  1.00  0.81           C  
ATOM   3672  NE  ARG A 462      -8.512  11.252 -18.133  1.00  0.78           N  
ATOM   3673  NH1 ARG A 462      -7.710  12.195 -16.183  1.00  0.72           N  
ATOM   3674  NH2 ARG A 462      -6.251  11.465 -17.793  1.00  0.67           N  
ATOM   3675  CZ  ARG A 462      -7.494  11.638 -17.369  1.00  0.76           C  
ATOM   3676  N   SER A 463     -14.477  11.683 -16.502  1.00  0.89           N  
ATOM   3677  CA  SER A 463     -15.879  12.010 -16.264  1.00  0.89           C  
ATOM   3678  C   SER A 463     -16.731  10.750 -16.157  1.00  0.88           C  
ATOM   3679  CB  SER A 463     -16.417  12.906 -17.380  1.00  0.86           C  
ATOM   3680  O   SER A 463     -17.568  10.634 -15.259  1.00  0.85           O  
ATOM   3681  OG  SER A 463     -16.285  12.273 -18.641  1.00  0.77           O  
ATOM   3682  N   SER A 464     -16.527   9.753 -16.891  1.00  0.90           N  
ATOM   3683  CA  SER A 464     -17.436   8.612 -16.927  1.00  0.90           C  
ATOM   3684  C   SER A 464     -16.683   7.300 -16.734  1.00  0.90           C  
ATOM   3685  CB  SER A 464     -18.203   8.579 -18.250  1.00  0.88           C  
ATOM   3686  O   SER A 464     -17.298   6.239 -16.604  1.00  0.89           O  
ATOM   3687  OG  SER A 464     -17.311   8.630 -19.350  1.00  0.84           O  
ATOM   3688  N   PHE A 465     -15.388   7.348 -16.762  1.00  0.90           N  
ATOM   3689  CA  PHE A 465     -14.527   6.176 -16.661  1.00  0.92           C  
ATOM   3690  C   PHE A 465     -13.218   6.524 -15.961  1.00  0.92           C  
ATOM   3691  CB  PHE A 465     -14.241   5.596 -18.050  1.00  0.90           C  
ATOM   3692  O   PHE A 465     -12.983   7.684 -15.615  1.00  0.91           O  
ATOM   3693  CG  PHE A 465     -13.462   6.520 -18.946  1.00  0.87           C  
ATOM   3694  CD1 PHE A 465     -14.111   7.491 -19.699  1.00  0.83           C  
ATOM   3695  CD2 PHE A 465     -12.080   6.419 -19.034  1.00  0.84           C  
ATOM   3696  CE1 PHE A 465     -13.393   8.348 -20.530  1.00  0.83           C  
ATOM   3697  CE2 PHE A 465     -11.355   7.273 -19.862  1.00  0.83           C  
ATOM   3698  CZ  PHE A 465     -12.014   8.235 -20.609  1.00  0.83           C  
ATOM   3699  N   THR A 466     -12.413   5.564 -15.690  1.00  0.92           N  
ATOM   3700  CA  THR A 466     -11.070   5.743 -15.151  1.00  0.93           C  
ATOM   3701  C   THR A 466     -10.017   5.310 -16.167  1.00  0.93           C  
ATOM   3702  CB  THR A 466     -10.882   4.950 -13.844  1.00  0.92           C  
ATOM   3703  O   THR A 466     -10.087   4.205 -16.708  1.00  0.92           O  
ATOM   3704  CG2 THR A 466      -9.469   5.119 -13.296  1.00  0.88           C  
ATOM   3705  OG1 THR A 466     -11.820   5.420 -12.868  1.00  0.90           O  
ATOM   3706  N   SER A 467      -9.060   6.173 -16.382  1.00  0.93           N  
ATOM   3707  CA  SER A 467      -7.849   5.812 -17.111  1.00  0.94           C  
ATOM   3708  C   SER A 467      -6.813   5.184 -16.185  1.00  0.94           C  
ATOM   3709  CB  SER A 467      -7.252   7.040 -17.800  1.00  0.92           C  
ATOM   3710  O   SER A 467      -6.601   5.661 -15.068  1.00  0.93           O  
ATOM   3711  OG  SER A 467      -8.128   7.533 -18.798  1.00  0.80           O  
ATOM   3712  N   ILE A 468      -6.211   4.132 -16.646  1.00  0.95           N  
ATOM   3713  CA  ILE A 468      -5.049   3.561 -15.975  1.00  0.95           C  
ATOM   3714  C   ILE A 468      -3.770   4.041 -16.659  1.00  0.94           C  
ATOM   3715  CB  ILE A 468      -5.103   2.017 -15.965  1.00  0.95           C  
ATOM   3716  O   ILE A 468      -3.494   3.672 -17.802  1.00  0.93           O  
ATOM   3717  CG1 ILE A 468      -6.397   1.533 -15.300  1.00  0.94           C  
ATOM   3718  CG2 ILE A 468      -3.875   1.438 -15.257  1.00  0.94           C  
ATOM   3719  CD1 ILE A 468      -6.598   2.053 -13.884  1.00  0.93           C  
ATOM   3720  N   MET A 469      -3.076   4.846 -15.928  1.00  0.93           N  
ATOM   3721  CA  MET A 469      -1.827   5.451 -16.384  1.00  0.93           C  
ATOM   3722  C   MET A 469      -0.631   4.589 -15.992  1.00  0.93           C  
ATOM   3723  CB  MET A 469      -1.669   6.858 -15.807  1.00  0.93           C  
ATOM   3724  O   MET A 469      -0.672   3.885 -14.982  1.00  0.92           O  
ATOM   3725  CG  MET A 469      -2.856   7.769 -16.079  1.00  0.90           C  
ATOM   3726  SD  MET A 469      -3.155   8.016 -17.872  1.00  0.90           S  
ATOM   3727  CE  MET A 469      -1.692   8.996 -18.309  1.00  0.84           C  
ATOM   3728  N   ARG A 470       0.386   4.645 -16.749  1.00  0.92           N  
ATOM   3729  CA  ARG A 470       1.686   4.030 -16.505  1.00  0.92           C  
ATOM   3730  C   ARG A 470       2.783   5.085 -16.415  1.00  0.91           C  
ATOM   3731  CB  ARG A 470       2.019   3.021 -17.606  1.00  0.90           C  
ATOM   3732  O   ARG A 470       3.070   5.775 -17.395  1.00  0.89           O  
ATOM   3733  CG  ARG A 470       3.342   2.300 -17.402  1.00  0.87           C  
ATOM   3734  CD  ARG A 470       3.649   1.349 -18.550  1.00  0.85           C  
ATOM   3735  NE  ARG A 470       4.048   2.070 -19.755  1.00  0.82           N  
ATOM   3736  NH1 ARG A 470       4.409   0.171 -21.021  1.00  0.74           N  
ATOM   3737  NH2 ARG A 470       4.746   2.245 -21.936  1.00  0.73           N  
ATOM   3738  CZ  ARG A 470       4.400   1.494 -20.902  1.00  0.81           C  
ATOM   3739  N   TYR A 471       3.386   5.046 -15.280  1.00  0.89           N  
ATOM   3740  CA  TYR A 471       4.639   5.769 -15.096  1.00  0.88           C  
ATOM   3741  C   TYR A 471       5.836   4.860 -15.348  1.00  0.87           C  
ATOM   3742  CB  TYR A 471       4.719   6.357 -13.684  1.00  0.87           C  
ATOM   3743  O   TYR A 471       5.897   3.744 -14.826  1.00  0.84           O  
ATOM   3744  CG  TYR A 471       5.988   7.129 -13.418  1.00  0.84           C  
ATOM   3745  CD1 TYR A 471       6.042   8.507 -13.615  1.00  0.79           C  
ATOM   3746  CD2 TYR A 471       7.135   6.483 -12.971  1.00  0.79           C  
ATOM   3747  CE1 TYR A 471       7.210   9.223 -13.374  1.00  0.79           C  
ATOM   3748  CE2 TYR A 471       8.309   7.189 -12.726  1.00  0.80           C  
ATOM   3749  OH  TYR A 471       9.495   9.260 -12.689  1.00  0.70           O  
ATOM   3750  CZ  TYR A 471       8.336   8.556 -12.929  1.00  0.77           C  
ATOM   3751  N   TYR A 472       6.802   5.139 -16.120  1.00  0.82           N  
ATOM   3752  CA  TYR A 472       8.069   4.444 -16.312  1.00  0.81           C  
ATOM   3753  C   TYR A 472       9.239   5.419 -16.265  1.00  0.80           C  
ATOM   3754  CB  TYR A 472       8.073   3.689 -17.645  1.00  0.78           C  
ATOM   3755  O   TYR A 472       9.151   6.530 -16.793  1.00  0.76           O  
ATOM   3756  CG  TYR A 472       7.925   4.586 -18.851  1.00  0.73           C  
ATOM   3757  CD1 TYR A 472       6.673   5.046 -19.252  1.00  0.67           C  
ATOM   3758  CD2 TYR A 472       9.037   4.974 -19.591  1.00  0.67           C  
ATOM   3759  CE1 TYR A 472       6.532   5.871 -20.363  1.00  0.62           C  
ATOM   3760  CE2 TYR A 472       8.907   5.798 -20.704  1.00  0.63           C  
ATOM   3761  OH  TYR A 472       7.519   7.058 -22.182  1.00  0.45           O  
ATOM   3762  CZ  TYR A 472       7.653   6.241 -21.081  1.00  0.61           C  
ATOM   3763  N   ALA A 473      10.123   5.123 -15.391  1.00  0.70           N  
ATOM   3764  CA  ALA A 473      11.397   5.837 -15.380  1.00  0.69           C  
ATOM   3765  C   ALA A 473      12.223   5.506 -16.620  1.00  0.69           C  
ATOM   3766  CB  ALA A 473      12.184   5.503 -14.115  1.00  0.66           C  
ATOM   3767  O   ALA A 473      12.595   4.350 -16.834  1.00  0.65           O  
ATOM   3768  N   VAL A 474      12.379   6.396 -17.512  1.00  0.64           N  
ATOM   3769  CA  VAL A 474      13.396   6.309 -18.555  1.00  0.63           C  
ATOM   3770  C   VAL A 474      14.762   6.670 -17.978  1.00  0.64           C  
ATOM   3771  CB  VAL A 474      13.062   7.229 -19.751  1.00  0.59           C  
ATOM   3772  O   VAL A 474      15.004   7.823 -17.613  1.00  0.60           O  
ATOM   3773  CG1 VAL A 474      14.065   7.027 -20.884  1.00  0.52           C  
ATOM   3774  CG2 VAL A 474      11.638   6.971 -20.241  1.00  0.53           C  
ATOM   3775  N   GLN A 475      15.576   5.640 -17.679  1.00  0.60           N  
ATOM   3776  CA  GLN A 475      16.892   5.784 -17.065  1.00  0.60           C  
ATOM   3777  C   GLN A 475      17.816   6.629 -17.937  1.00  0.60           C  
ATOM   3778  CB  GLN A 475      17.519   4.412 -16.811  1.00  0.55           C  
ATOM   3779  O   GLN A 475      18.695   7.325 -17.426  1.00  0.57           O  
ATOM   3780  CG  GLN A 475      16.982   3.711 -15.570  1.00  0.51           C  
ATOM   3781  CD  GLN A 475      17.701   2.408 -15.275  1.00  0.53           C  
ATOM   3782  NE2 GLN A 475      17.539   1.904 -14.056  1.00  0.39           N  
ATOM   3783  OE1 GLN A 475      18.397   1.859 -16.135  1.00  0.53           O  
ATOM   3784  N   ASP A 476      17.567   6.672 -19.239  1.00  0.53           N  
ATOM   3785  CA  ASP A 476      18.771   6.889 -20.035  1.00  0.53           C  
ATOM   3786  C   ASP A 476      18.537   7.952 -21.106  1.00  0.53           C  
ATOM   3787  CB  ASP A 476      19.230   5.581 -20.683  1.00  0.46           C  
ATOM   3788  O   ASP A 476      19.436   8.257 -21.892  1.00  0.50           O  
ATOM   3789  CG  ASP A 476      20.131   4.756 -19.781  1.00  0.43           C  
ATOM   3790  OD1 ASP A 476      20.720   5.316 -18.831  1.00  0.46           O  
ATOM   3791  OD2 ASP A 476      20.254   3.536 -20.023  1.00  0.51           O  
ATOM   3792  N   VAL A 477      17.986   9.168 -20.826  1.00  0.47           N  
ATOM   3793  CA  VAL A 477      18.354  10.166 -21.825  1.00  0.49           C  
ATOM   3794  C   VAL A 477      17.502  11.420 -21.642  1.00  0.47           C  
ATOM   3795  CB  VAL A 477      18.194   9.617 -23.260  1.00  0.41           C  
ATOM   3796  O   VAL A 477      17.917  12.519 -22.016  1.00  0.44           O  
ATOM   3797  CG1 VAL A 477      18.807  10.579 -24.277  1.00  0.34           C  
ATOM   3798  CG2 VAL A 477      18.831   8.234 -23.377  1.00  0.35           C  
ATOM   3799  N   SER A 478      16.571  11.407 -20.732  1.00  0.51           N  
ATOM   3800  CA  SER A 478      15.715  12.588 -20.709  1.00  0.50           C  
ATOM   3801  C   SER A 478      14.971  12.706 -19.382  1.00  0.51           C  
ATOM   3802  CB  SER A 478      14.712  12.547 -21.863  1.00  0.45           C  
ATOM   3803  O   SER A 478      14.466  11.711 -18.858  1.00  0.48           O  
ATOM   3804  OG  SER A 478      13.720  11.562 -21.632  1.00  0.42           O  
ATOM   3805  N   SER A 479      15.284  13.798 -18.673  1.00  0.56           N  
ATOM   3806  CA  SER A 479      14.453  14.322 -17.595  1.00  0.55           C  
ATOM   3807  C   SER A 479      12.971  14.115 -17.888  1.00  0.56           C  
ATOM   3808  CB  SER A 479      14.735  15.809 -17.375  1.00  0.50           C  
ATOM   3809  O   SER A 479      12.117  14.449 -17.064  1.00  0.54           O  
ATOM   3810  OG  SER A 479      14.416  16.558 -18.536  1.00  0.46           O  
ATOM   3811  N   VAL A 480      12.788  13.573 -19.141  1.00  0.57           N  
ATOM   3812  CA  VAL A 480      11.364  13.489 -19.448  1.00  0.56           C  
ATOM   3813  C   VAL A 480      10.790  12.191 -18.886  1.00  0.58           C  
ATOM   3814  CB  VAL A 480      11.106  13.572 -20.969  1.00  0.50           C  
ATOM   3815  O   VAL A 480      10.936  11.127 -19.492  1.00  0.54           O  
ATOM   3816  CG1 VAL A 480       9.607  13.617 -21.260  1.00  0.40           C  
ATOM   3817  CG2 VAL A 480      11.805  14.794 -21.563  1.00  0.41           C  
ATOM   3818  N   LYS A 481      10.390  12.316 -17.683  1.00  0.65           N  
ATOM   3819  CA  LYS A 481       9.484  11.353 -17.063  1.00  0.64           C  
ATOM   3820  C   LYS A 481       8.065  11.508 -17.600  1.00  0.65           C  
ATOM   3821  CB  LYS A 481       9.489  11.515 -15.542  1.00  0.58           C  
ATOM   3822  O   LYS A 481       7.523  12.615 -17.629  1.00  0.61           O  
ATOM   3823  CG  LYS A 481      10.851  11.295 -14.900  1.00  0.53           C  
ATOM   3824  CD  LYS A 481      10.787  11.446 -13.386  1.00  0.55           C  
ATOM   3825  CE  LYS A 481      12.159  11.281 -12.747  1.00  0.44           C  
ATOM   3826  NZ  LYS A 481      12.102  11.436 -11.263  1.00  0.37           N  
ATOM   3827  N   ASN A 482       7.660  10.403 -18.318  1.00  0.75           N  
ATOM   3828  CA  ASN A 482       6.367  10.409 -18.993  1.00  0.75           C  
ATOM   3829  C   ASN A 482       5.419   9.371 -18.400  1.00  0.77           C  
ATOM   3830  CB  ASN A 482       6.544  10.170 -20.494  1.00  0.70           C  
ATOM   3831  O   ASN A 482       5.863   8.352 -17.868  1.00  0.74           O  
ATOM   3832  CG  ASN A 482       7.088  11.386 -21.219  1.00  0.64           C  
ATOM   3833  ND2 ASN A 482       7.823  11.152 -22.299  1.00  0.58           N  
ATOM   3834  OD1 ASN A 482       6.850  12.525 -20.811  1.00  0.63           O  
ATOM   3835  N   ALA A 483       4.206   9.759 -18.243  1.00  0.85           N  
ATOM   3836  CA  ALA A 483       3.089   8.848 -18.005  1.00  0.85           C  
ATOM   3837  C   ALA A 483       2.320   8.574 -19.295  1.00  0.85           C  
ATOM   3838  CB  ALA A 483       2.153   9.421 -16.943  1.00  0.83           C  
ATOM   3839  O   ALA A 483       2.055   9.493 -20.074  1.00  0.83           O  
ATOM   3840  N   GLU A 484       2.020   7.316 -19.551  1.00  0.87           N  
ATOM   3841  CA  GLU A 484       1.251   6.832 -20.694  1.00  0.88           C  
ATOM   3842  C   GLU A 484      -0.111   6.301 -20.257  1.00  0.89           C  
ATOM   3843  CB  GLU A 484       2.026   5.743 -21.441  1.00  0.86           C  
ATOM   3844  O   GLU A 484      -0.221   5.626 -19.231  1.00  0.89           O  
ATOM   3845  CG  GLU A 484       1.365   5.298 -22.737  1.00  0.79           C  
ATOM   3846  CD  GLU A 484       2.139   4.208 -23.461  1.00  0.76           C  
ATOM   3847  OE1 GLU A 484       3.214   3.798 -22.969  1.00  0.74           O  
ATOM   3848  OE2 GLU A 484       1.666   3.760 -24.529  1.00  0.69           O  
ATOM   3849  N   ASP A 485      -1.107   6.638 -21.009  1.00  0.89           N  
ATOM   3850  CA  ASP A 485      -2.440   6.090 -20.776  1.00  0.90           C  
ATOM   3851  C   ASP A 485      -2.571   4.691 -21.372  1.00  0.90           C  
ATOM   3852  CB  ASP A 485      -3.509   7.014 -21.364  1.00  0.89           C  
ATOM   3853  O   ASP A 485      -2.717   4.538 -22.587  1.00  0.89           O  
ATOM   3854  CG  ASP A 485      -4.922   6.595 -20.996  1.00  0.88           C  
ATOM   3855  OD1 ASP A 485      -5.107   5.486 -20.450  1.00  0.89           O  
ATOM   3856  OD2 ASP A 485      -5.859   7.380 -21.258  1.00  0.88           O  
ATOM   3857  N   MET A 486      -2.688   3.696 -20.574  1.00  0.92           N  
ATOM   3858  CA  MET A 486      -2.736   2.286 -20.952  1.00  0.92           C  
ATOM   3859  C   MET A 486      -4.140   1.889 -21.394  1.00  0.92           C  
ATOM   3860  CB  MET A 486      -2.282   1.401 -19.790  1.00  0.91           C  
ATOM   3861  O   MET A 486      -4.331   0.827 -21.988  1.00  0.92           O  
ATOM   3862  CG  MET A 486      -0.871   1.696 -19.309  1.00  0.88           C  
ATOM   3863  SD  MET A 486       0.358   1.660 -20.672  1.00  0.87           S  
ATOM   3864  CE  MET A 486       0.133  -0.041 -21.260  1.00  0.78           C  
ATOM   3865  N   THR A 487      -5.083   2.722 -21.154  1.00  0.93           N  
ATOM   3866  CA  THR A 487      -6.470   2.472 -21.532  1.00  0.93           C  
ATOM   3867  C   THR A 487      -6.832   3.239 -22.800  1.00  0.92           C  
ATOM   3868  CB  THR A 487      -7.436   2.863 -20.398  1.00  0.92           C  
ATOM   3869  O   THR A 487      -7.976   3.191 -23.256  1.00  0.90           O  
ATOM   3870  CG2 THR A 487      -7.291   1.926 -19.204  1.00  0.88           C  
ATOM   3871  OG1 THR A 487      -7.153   4.203 -19.978  1.00  0.90           O  
ATOM   3872  N   ALA A 488      -5.901   3.930 -23.435  1.00  0.91           N  
ATOM   3873  CA  ALA A 488      -6.139   4.807 -24.578  1.00  0.91           C  
ATOM   3874  C   ALA A 488      -6.802   4.048 -25.724  1.00  0.90           C  
ATOM   3875  CB  ALA A 488      -4.829   5.436 -25.048  1.00  0.89           C  
ATOM   3876  O   ALA A 488      -7.598   4.616 -26.475  1.00  0.88           O  
ATOM   3877  N   HIS A 489      -6.541   2.728 -25.769  1.00  0.90           N  
ATOM   3878  CA  HIS A 489      -7.107   1.933 -26.853  1.00  0.91           C  
ATOM   3879  C   HIS A 489      -8.382   1.224 -26.409  1.00  0.92           C  
ATOM   3880  CB  HIS A 489      -6.086   0.911 -27.357  1.00  0.89           C  
ATOM   3881  O   HIS A 489      -9.020   0.530 -27.204  1.00  0.91           O  
ATOM   3882  CG  HIS A 489      -5.724  -0.125 -26.342  1.00  0.86           C  
ATOM   3883  CD2 HIS A 489      -6.160  -1.396 -26.174  1.00  0.82           C  
ATOM   3884  ND1 HIS A 489      -4.804   0.103 -25.341  1.00  0.82           N  
ATOM   3885  CE1 HIS A 489      -4.691  -0.986 -24.600  1.00  0.82           C  
ATOM   3886  NE2 HIS A 489      -5.503  -1.910 -25.084  1.00  0.83           N  
ATOM   3887  N   VAL A 490      -8.793   1.344 -25.169  1.00  0.92           N  
ATOM   3888  CA  VAL A 490     -10.036   0.804 -24.630  1.00  0.92           C  
ATOM   3889  C   VAL A 490     -10.768   1.884 -23.836  1.00  0.91           C  
ATOM   3890  CB  VAL A 490      -9.779  -0.431 -23.737  1.00  0.91           C  
ATOM   3891  O   VAL A 490     -11.137   1.671 -22.679  1.00  0.88           O  
ATOM   3892  CG1 VAL A 490      -9.329  -1.623 -24.580  1.00  0.84           C  
ATOM   3893  CG2 VAL A 490      -8.738  -0.106 -22.667  1.00  0.83           C  
ATOM   3894  N   PRO A 491     -11.087   3.014 -24.488  1.00  0.88           N  
ATOM   3895  CA  PRO A 491     -11.769   4.080 -23.751  1.00  0.87           C  
ATOM   3896  C   PRO A 491     -13.074   3.613 -23.110  1.00  0.86           C  
ATOM   3897  CB  PRO A 491     -12.036   5.137 -24.825  1.00  0.85           C  
ATOM   3898  O   PRO A 491     -13.803   2.810 -23.699  1.00  0.82           O  
ATOM   3899  CG  PRO A 491     -12.174   4.362 -26.096  1.00  0.84           C  
ATOM   3900  CD  PRO A 491     -11.266   3.169 -26.029  1.00  0.84           C  
ATOM   3901  N   ASN A 492     -13.362   3.928 -21.890  1.00  0.90           N  
ATOM   3902  CA  ASN A 492     -14.593   3.684 -21.146  1.00  0.91           C  
ATOM   3903  C   ASN A 492     -14.691   2.232 -20.687  1.00  0.91           C  
ATOM   3904  CB  ASN A 492     -15.813   4.057 -21.990  1.00  0.88           C  
ATOM   3905  O   ASN A 492     -15.768   1.766 -20.313  1.00  0.90           O  
ATOM   3906  CG  ASN A 492     -15.814   5.515 -22.404  1.00  0.81           C  
ATOM   3907  ND2 ASN A 492     -16.076   5.770 -23.680  1.00  0.79           N  
ATOM   3908  OD1 ASN A 492     -15.578   6.406 -21.583  1.00  0.78           O  
ATOM   3909  N   TYR A 493     -13.606   1.526 -20.750  1.00  0.93           N  
ATOM   3910  CA  TYR A 493     -13.609   0.100 -20.444  1.00  0.94           C  
ATOM   3911  C   TYR A 493     -13.672  -0.135 -18.940  1.00  0.94           C  
ATOM   3912  CB  TYR A 493     -12.365  -0.578 -21.027  1.00  0.94           C  
ATOM   3913  O   TYR A 493     -14.367  -1.041 -18.475  1.00  0.94           O  
ATOM   3914  CG  TYR A 493     -12.351  -2.077 -20.850  1.00  0.94           C  
ATOM   3915  CD1 TYR A 493     -13.319  -2.877 -21.452  1.00  0.93           C  
ATOM   3916  CD2 TYR A 493     -11.371  -2.695 -20.081  1.00  0.93           C  
ATOM   3917  CE1 TYR A 493     -13.312  -4.259 -21.290  1.00  0.92           C  
ATOM   3918  CE2 TYR A 493     -11.354  -4.076 -19.913  1.00  0.92           C  
ATOM   3919  OH  TYR A 493     -12.314  -6.215 -20.357  1.00  0.90           O  
ATOM   3920  CZ  TYR A 493     -12.327  -4.848 -20.521  1.00  0.92           C  
ATOM   3921  N   ILE A 494     -13.049   0.616 -18.152  1.00  0.96           N  
ATOM   3922  CA  ILE A 494     -13.034   0.517 -16.697  1.00  0.96           C  
ATOM   3923  C   ILE A 494     -13.960   1.573 -16.098  1.00  0.96           C  
ATOM   3924  CB  ILE A 494     -11.603   0.678 -16.135  1.00  0.96           C  
ATOM   3925  O   ILE A 494     -13.690   2.772 -16.196  1.00  0.95           O  
ATOM   3926  CG1 ILE A 494     -10.668  -0.373 -16.744  1.00  0.96           C  
ATOM   3927  CG2 ILE A 494     -11.610   0.585 -14.606  1.00  0.96           C  
ATOM   3928  CD1 ILE A 494      -9.209  -0.212 -16.339  1.00  0.95           C  
ATOM   3929  N   PRO A 495     -15.065   1.093 -15.483  1.00  0.96           N  
ATOM   3930  CA  PRO A 495     -15.960   2.058 -14.840  1.00  0.96           C  
ATOM   3931  C   PRO A 495     -15.274   2.850 -13.730  1.00  0.95           C  
ATOM   3932  CB  PRO A 495     -17.077   1.178 -14.272  1.00  0.95           C  
ATOM   3933  O   PRO A 495     -14.267   2.401 -13.177  1.00  0.95           O  
ATOM   3934  CG  PRO A 495     -17.060  -0.054 -15.118  1.00  0.95           C  
ATOM   3935  CD  PRO A 495     -15.641  -0.337 -15.521  1.00  0.94           C  
ATOM   3936  N   ASN A 496     -15.818   3.996 -13.365  1.00  0.92           N  
ATOM   3937  CA  ASN A 496     -15.307   4.842 -12.292  1.00  0.93           C  
ATOM   3938  C   ASN A 496     -15.338   4.122 -10.947  1.00  0.92           C  
ATOM   3939  CB  ASN A 496     -16.100   6.148 -12.213  1.00  0.91           C  
ATOM   3940  O   ASN A 496     -16.086   3.158 -10.771  1.00  0.91           O  
ATOM   3941  CG  ASN A 496     -15.622   7.182 -13.213  1.00  0.88           C  
ATOM   3942  ND2 ASN A 496     -16.535   8.032 -13.669  1.00  0.88           N  
ATOM   3943  OD1 ASN A 496     -14.443   7.217 -13.574  1.00  0.87           O  
ATOM   3944  N   GLY A 497     -14.546   4.627 -10.052  1.00  0.92           N  
ATOM   3945  CA  GLY A 497     -14.485   4.111  -8.694  1.00  0.93           C  
ATOM   3946  C   GLY A 497     -13.454   3.011  -8.519  1.00  0.94           C  
ATOM   3947  O   GLY A 497     -13.650   2.091  -7.723  1.00  0.93           O  
ATOM   3948  N   VAL A 498     -12.371   3.054  -9.253  1.00  0.95           N  
ATOM   3949  CA  VAL A 498     -11.212   2.197  -9.028  1.00  0.95           C  
ATOM   3950  C   VAL A 498     -10.672   2.418  -7.617  1.00  0.95           C  
ATOM   3951  CB  VAL A 498     -10.103   2.456 -10.071  1.00  0.95           C  
ATOM   3952  O   VAL A 498     -10.390   3.553  -7.224  1.00  0.95           O  
ATOM   3953  CG1 VAL A 498      -8.859   1.628  -9.754  1.00  0.94           C  
ATOM   3954  CG2 VAL A 498     -10.610   2.146 -11.478  1.00  0.94           C  
ATOM   3955  N   TYR A 499     -10.511   1.323  -6.874  1.00  0.95           N  
ATOM   3956  CA  TYR A 499     -10.097   1.424  -5.479  1.00  0.95           C  
ATOM   3957  C   TYR A 499      -8.894   0.530  -5.201  1.00  0.95           C  
ATOM   3958  CB  TYR A 499     -11.253   1.049  -4.546  1.00  0.95           C  
ATOM   3959  O   TYR A 499      -8.272   0.628  -4.141  1.00  0.94           O  
ATOM   3960  CG  TYR A 499     -11.725  -0.376  -4.708  1.00  0.94           C  
ATOM   3961  CD1 TYR A 499     -12.800  -0.684  -5.539  1.00  0.91           C  
ATOM   3962  CD2 TYR A 499     -11.099  -1.416  -4.030  1.00  0.91           C  
ATOM   3963  CE1 TYR A 499     -13.240  -1.995  -5.689  1.00  0.91           C  
ATOM   3964  CE2 TYR A 499     -11.530  -2.730  -4.172  1.00  0.91           C  
ATOM   3965  OH  TYR A 499     -13.031  -4.309  -5.148  1.00  0.87           O  
ATOM   3966  CZ  TYR A 499     -12.599  -3.010  -5.003  1.00  0.90           C  
ATOM   3967  N   SER A 500      -8.521  -0.328  -6.109  1.00  0.96           N  
ATOM   3968  CA  SER A 500      -7.329  -1.157  -5.963  1.00  0.96           C  
ATOM   3969  C   SER A 500      -6.651  -1.392  -7.309  1.00  0.97           C  
ATOM   3970  CB  SER A 500      -7.685  -2.498  -5.321  1.00  0.96           C  
ATOM   3971  O   SER A 500      -7.315  -1.710  -8.297  1.00  0.96           O  
ATOM   3972  OG  SER A 500      -6.520  -3.277  -5.105  1.00  0.93           O  
ATOM   3973  N   ILE A 501      -5.381  -1.246  -7.384  1.00  0.97           N  
ATOM   3974  CA  ILE A 501      -4.449  -1.729  -8.398  1.00  0.97           C  
ATOM   3975  C   ILE A 501      -3.411  -2.643  -7.751  1.00  0.96           C  
ATOM   3976  CB  ILE A 501      -3.753  -0.558  -9.128  1.00  0.97           C  
ATOM   3977  O   ILE A 501      -2.812  -2.289  -6.733  1.00  0.96           O  
ATOM   3978  CG1 ILE A 501      -4.794   0.382  -9.745  1.00  0.96           C  
ATOM   3979  CG2 ILE A 501      -2.788  -1.085 -10.195  1.00  0.96           C  
ATOM   3980  CD1 ILE A 501      -4.200   1.630 -10.383  1.00  0.94           C  
ATOM   3981  N   ASN A 502      -3.263  -3.822  -8.311  1.00  0.97           N  
ATOM   3982  CA  ASN A 502      -2.271  -4.818  -7.919  1.00  0.97           C  
ATOM   3983  C   ASN A 502      -1.758  -5.602  -9.124  1.00  0.97           C  
ATOM   3984  CB  ASN A 502      -2.853  -5.772  -6.874  1.00  0.96           C  
ATOM   3985  O   ASN A 502      -2.161  -5.340 -10.258  1.00  0.96           O  
ATOM   3986  CG  ASN A 502      -1.790  -6.373  -5.976  1.00  0.84           C  
ATOM   3987  ND2 ASN A 502      -1.674  -5.849  -4.762  1.00  0.75           N  
ATOM   3988  OD1 ASN A 502      -1.078  -7.301  -6.371  1.00  0.75           O  
ATOM   3989  N   GLY A 503      -0.838  -6.557  -8.907  1.00  0.96           N  
ATOM   3990  CA  GLY A 503      -0.384  -7.343 -10.043  1.00  0.96           C  
ATOM   3991  C   GLY A 503       0.815  -8.215  -9.724  1.00  0.95           C  
ATOM   3992  O   GLY A 503       1.289  -8.236  -8.586  1.00  0.94           O  
ATOM   3993  N   SER A 504       1.311  -8.957 -10.690  1.00  0.95           N  
ATOM   3994  CA  SER A 504       2.492  -9.811 -10.615  1.00  0.95           C  
ATOM   3995  C   SER A 504       3.517  -9.431 -11.678  1.00  0.94           C  
ATOM   3996  CB  SER A 504       2.102 -11.281 -10.774  1.00  0.94           C  
ATOM   3997  O   SER A 504       3.238  -9.516 -12.875  1.00  0.93           O  
ATOM   3998  OG  SER A 504       3.244 -12.116 -10.691  1.00  0.94           O  
ATOM   3999  N   GLY A 505       4.710  -9.051 -11.234  1.00  0.92           N  
ATOM   4000  CA  GLY A 505       5.855  -8.854 -12.109  1.00  0.92           C  
ATOM   4001  C   GLY A 505       6.370 -10.145 -12.717  1.00  0.91           C  
ATOM   4002  O   GLY A 505       6.856 -10.152 -13.850  1.00  0.90           O  
ATOM   4003  N   THR A 506       6.157 -11.206 -12.023  1.00  0.91           N  
ATOM   4004  CA  THR A 506       6.577 -12.531 -12.466  1.00  0.91           C  
ATOM   4005  C   THR A 506       5.718 -13.009 -13.633  1.00  0.91           C  
ATOM   4006  CB  THR A 506       6.502 -13.554 -11.317  1.00  0.90           C  
ATOM   4007  O   THR A 506       6.231 -13.588 -14.593  1.00  0.89           O  
ATOM   4008  CG2 THR A 506       7.060 -14.906 -11.748  1.00  0.82           C  
ATOM   4009  OG1 THR A 506       7.262 -13.069 -10.203  1.00  0.85           O  
ATOM   4010  N   GLU A 507       4.450 -12.680 -13.544  1.00  0.91           N  
ATOM   4011  CA  GLU A 507       3.486 -13.149 -14.533  1.00  0.91           C  
ATOM   4012  C   GLU A 507       3.112 -12.038 -15.510  1.00  0.91           C  
ATOM   4013  CB  GLU A 507       2.229 -13.689 -13.846  1.00  0.91           C  
ATOM   4014  O   GLU A 507       2.232 -12.217 -16.355  1.00  0.90           O  
ATOM   4015  CG  GLU A 507       2.481 -14.915 -12.980  1.00  0.91           C  
ATOM   4016  CD  GLU A 507       3.036 -16.097 -13.759  1.00  0.88           C  
ATOM   4017  OE1 GLU A 507       2.736 -16.221 -14.969  1.00  0.88           O  
ATOM   4018  OE2 GLU A 507       3.776 -16.905 -13.156  1.00  0.88           O  
ATOM   4019  N   ASN A 508       3.685 -10.842 -15.437  1.00  0.92           N  
ATOM   4020  CA  ASN A 508       3.598  -9.683 -16.320  1.00  0.92           C  
ATOM   4021  C   ASN A 508       2.155  -9.223 -16.500  1.00  0.93           C  
ATOM   4022  CB  ASN A 508       4.230  -9.994 -17.678  1.00  0.91           C  
ATOM   4023  O   ASN A 508       1.676  -9.095 -17.628  1.00  0.92           O  
ATOM   4024  CG  ASN A 508       5.712 -10.294 -17.578  1.00  0.88           C  
ATOM   4025  ND2 ASN A 508       6.113 -11.469 -18.049  1.00  0.86           N  
ATOM   4026  OD1 ASN A 508       6.492  -9.477 -17.080  1.00  0.85           O  
ATOM   4027  N   PHE A 509       1.424  -8.956 -15.407  1.00  0.94           N  
ATOM   4028  CA  PHE A 509       0.093  -8.375 -15.537  1.00  0.95           C  
ATOM   4029  C   PHE A 509      -0.202  -7.433 -14.376  1.00  0.95           C  
ATOM   4030  CB  PHE A 509      -0.971  -9.474 -15.604  1.00  0.95           C  
ATOM   4031  O   PHE A 509       0.348  -7.593 -13.284  1.00  0.95           O  
ATOM   4032  CG  PHE A 509      -1.236 -10.144 -14.283  1.00  0.93           C  
ATOM   4033  CD1 PHE A 509      -0.549 -11.296 -13.922  1.00  0.91           C  
ATOM   4034  CD2 PHE A 509      -2.173  -9.621 -13.402  1.00  0.91           C  
ATOM   4035  CE1 PHE A 509      -0.792 -11.918 -12.699  1.00  0.91           C  
ATOM   4036  CE2 PHE A 509      -2.422 -10.237 -12.178  1.00  0.91           C  
ATOM   4037  CZ  PHE A 509      -1.731 -11.386 -11.829  1.00  0.90           C  
ATOM   4038  N   ALA A 510      -1.084  -6.524 -14.565  1.00  0.96           N  
ATOM   4039  CA  ALA A 510      -1.764  -5.715 -13.556  1.00  0.96           C  
ATOM   4040  C   ALA A 510      -3.241  -6.086 -13.461  1.00  0.96           C  
ATOM   4041  CB  ALA A 510      -1.611  -4.230 -13.873  1.00  0.96           C  
ATOM   4042  O   ALA A 510      -3.873  -6.411 -14.469  1.00  0.96           O  
ATOM   4043  N   CYS A 511      -3.785  -6.049 -12.237  1.00  0.98           N  
ATOM   4044  CA  CYS A 511      -5.217  -6.213 -12.013  1.00  0.98           C  
ATOM   4045  C   CYS A 511      -5.814  -4.968 -11.369  1.00  0.98           C  
ATOM   4046  CB  CYS A 511      -5.485  -7.433 -11.132  1.00  0.96           C  
ATOM   4047  O   CYS A 511      -5.191  -4.352 -10.503  1.00  0.97           O  
ATOM   4048  SG  CYS A 511      -4.886  -7.252  -9.437  1.00  0.69           S  
ATOM   4049  N   VAL A 512      -7.015  -4.599 -11.754  1.00  0.98           N  
ATOM   4050  CA  VAL A 512      -7.733  -3.407 -11.314  1.00  0.98           C  
ATOM   4051  C   VAL A 512      -9.119  -3.796 -10.806  1.00  0.98           C  
ATOM   4052  CB  VAL A 512      -7.854  -2.366 -12.449  1.00  0.97           C  
ATOM   4053  O   VAL A 512      -9.874  -4.477 -11.504  1.00  0.97           O  
ATOM   4054  CG1 VAL A 512      -8.591  -1.120 -11.963  1.00  0.96           C  
ATOM   4055  CG2 VAL A 512      -6.471  -1.998 -12.985  1.00  0.96           C  
ATOM   4056  N   LEU A 513      -9.460  -3.336  -9.595  1.00  0.97           N  
ATOM   4057  CA  LEU A 513     -10.785  -3.478  -9.001  1.00  0.97           C  
ATOM   4058  C   LEU A 513     -11.504  -2.134  -8.948  1.00  0.97           C  
ATOM   4059  CB  LEU A 513     -10.680  -4.069  -7.593  1.00  0.97           C  
ATOM   4060  O   LEU A 513     -10.901  -1.116  -8.603  1.00  0.97           O  
ATOM   4061  CG  LEU A 513      -9.957  -5.412  -7.473  1.00  0.97           C  
ATOM   4062  CD1 LEU A 513     -10.019  -5.921  -6.037  1.00  0.96           C  
ATOM   4063  CD2 LEU A 513     -10.561  -6.431  -8.433  1.00  0.96           C  
ATOM   4064  N   THR A 514     -12.819  -2.120  -9.234  1.00  0.97           N  
ATOM   4065  CA  THR A 514     -13.628  -0.908  -9.292  1.00  0.96           C  
ATOM   4066  C   THR A 514     -14.998  -1.142  -8.661  1.00  0.96           C  
ATOM   4067  CB  THR A 514     -13.805  -0.422 -10.742  1.00  0.95           C  
ATOM   4068  O   THR A 514     -15.563  -2.231  -8.778  1.00  0.94           O  
ATOM   4069  CG2 THR A 514     -14.372  -1.527 -11.627  1.00  0.83           C  
ATOM   4070  OG1 THR A 514     -14.700   0.696 -10.760  1.00  0.85           O  
ATOM   4071  N   LYS A 515     -15.615  -0.151  -8.090  1.00  0.95           N  
ATOM   4072  CA  LYS A 515     -16.950  -0.201  -7.501  1.00  0.94           C  
ATOM   4073  C   LYS A 515     -18.026  -0.247  -8.582  1.00  0.94           C  
ATOM   4074  CB  LYS A 515     -17.178   1.003  -6.586  1.00  0.93           C  
ATOM   4075  O   LYS A 515     -19.141  -0.713  -8.337  1.00  0.92           O  
ATOM   4076  CG  LYS A 515     -16.420   0.932  -5.269  1.00  0.85           C  
ATOM   4077  CD  LYS A 515     -16.886   2.008  -4.297  1.00  0.80           C  
ATOM   4078  CE  LYS A 515     -16.213   1.865  -2.938  1.00  0.74           C  
ATOM   4079  NZ  LYS A 515     -16.768   2.828  -1.941  1.00  0.71           N  
ATOM   4080  N   GLY A 516     -17.646   0.319  -9.725  1.00  0.95           N  
ATOM   4081  CA  GLY A 516     -18.579   0.362 -10.839  1.00  0.95           C  
ATOM   4082  C   GLY A 516     -18.841  -1.001 -11.451  1.00  0.95           C  
ATOM   4083  O   GLY A 516     -19.806  -1.177 -12.198  1.00  0.94           O  
ATOM   4084  N   ALA A 517     -18.028  -1.986 -11.130  1.00  0.96           N  
ATOM   4085  CA  ALA A 517     -18.189  -3.373 -11.558  1.00  0.96           C  
ATOM   4086  C   ALA A 517     -17.600  -4.336 -10.531  1.00  0.96           C  
ATOM   4087  CB  ALA A 517     -17.535  -3.589 -12.921  1.00  0.96           C  
ATOM   4088  O   ALA A 517     -16.545  -4.931 -10.762  1.00  0.96           O  
ATOM   4089  N   PRO A 518     -18.280  -4.552  -9.397  1.00  0.96           N  
ATOM   4090  CA  PRO A 518     -17.683  -5.218  -8.237  1.00  0.96           C  
ATOM   4091  C   PRO A 518     -17.460  -6.711  -8.463  1.00  0.96           C  
ATOM   4092  CB  PRO A 518     -18.711  -4.981  -7.128  1.00  0.96           C  
ATOM   4093  O   PRO A 518     -16.665  -7.334  -7.755  1.00  0.96           O  
ATOM   4094  CG  PRO A 518     -20.012  -4.805  -7.843  1.00  0.94           C  
ATOM   4095  CD  PRO A 518     -19.749  -4.099  -9.142  1.00  0.93           C  
ATOM   4096  N   SER A 519     -18.088  -7.292  -9.452  1.00  0.96           N  
ATOM   4097  CA  SER A 519     -17.959  -8.704  -9.795  1.00  0.96           C  
ATOM   4098  C   SER A 519     -16.774  -8.941 -10.725  1.00  0.96           C  
ATOM   4099  CB  SER A 519     -19.242  -9.218 -10.449  1.00  0.95           C  
ATOM   4100  O   SER A 519     -16.429 -10.087 -11.020  1.00  0.96           O  
ATOM   4101  OG  SER A 519     -19.551  -8.464 -11.609  1.00  0.92           O  
ATOM   4102  N   LYS A 520     -16.181  -7.860 -11.256  1.00  0.97           N  
ATOM   4103  CA  LYS A 520     -15.180  -7.976 -12.314  1.00  0.97           C  
ATOM   4104  C   LYS A 520     -13.791  -7.612 -11.798  1.00  0.97           C  
ATOM   4105  CB  LYS A 520     -15.548  -7.085 -13.501  1.00  0.97           C  
ATOM   4106  O   LYS A 520     -13.634  -6.643 -11.052  1.00  0.97           O  
ATOM   4107  CG  LYS A 520     -16.882  -7.432 -14.146  1.00  0.96           C  
ATOM   4108  CD  LYS A 520     -17.124  -6.612 -15.406  1.00  0.94           C  
ATOM   4109  CE  LYS A 520     -18.469  -6.942 -16.039  1.00  0.93           C  
ATOM   4110  NZ  LYS A 520     -18.683  -6.187 -17.310  1.00  0.91           N  
ATOM   4111  N   VAL A 521     -12.773  -8.326 -12.256  1.00  0.98           N  
ATOM   4112  CA  VAL A 521     -11.355  -7.995 -12.160  1.00  0.98           C  
ATOM   4113  C   VAL A 521     -10.805  -7.670 -13.547  1.00  0.98           C  
ATOM   4114  CB  VAL A 521     -10.545  -9.146 -11.522  1.00  0.98           C  
ATOM   4115  O   VAL A 521     -10.769  -8.534 -14.426  1.00  0.98           O  
ATOM   4116  CG1 VAL A 521      -9.075  -8.758 -11.380  1.00  0.97           C  
ATOM   4117  CG2 VAL A 521     -11.135  -9.524 -10.165  1.00  0.97           C  
ATOM   4118  N   PHE A 522     -10.462  -6.467 -13.754  1.00  0.98           N  
ATOM   4119  CA  PHE A 522      -9.858  -6.058 -15.017  1.00  0.98           C  
ATOM   4120  C   PHE A 522      -8.369  -6.382 -15.035  1.00  0.98           C  
ATOM   4121  CB  PHE A 522     -10.073  -4.560 -15.257  1.00  0.98           C  
ATOM   4122  O   PHE A 522      -7.626  -5.957 -14.148  1.00  0.97           O  
ATOM   4123  CG  PHE A 522     -11.519  -4.170 -15.402  1.00  0.97           C  
ATOM   4124  CD1 PHE A 522     -12.112  -4.100 -16.657  1.00  0.96           C  
ATOM   4125  CD2 PHE A 522     -12.286  -3.873 -14.283  1.00  0.96           C  
ATOM   4126  CE1 PHE A 522     -13.450  -3.739 -16.794  1.00  0.95           C  
ATOM   4127  CE2 PHE A 522     -13.624  -3.511 -14.413  1.00  0.95           C  
ATOM   4128  CZ  PHE A 522     -14.204  -3.444 -15.669  1.00  0.95           C  
ATOM   4129  N   ILE A 523      -7.912  -7.078 -16.083  1.00  0.97           N  
ATOM   4130  CA  ILE A 523      -6.548  -7.574 -16.228  1.00  0.97           C  
ATOM   4131  C   ILE A 523      -5.866  -6.875 -17.402  1.00  0.97           C  
ATOM   4132  CB  ILE A 523      -6.521  -9.106 -16.427  1.00  0.97           C  
ATOM   4133  O   ILE A 523      -6.346  -6.944 -18.537  1.00  0.96           O  
ATOM   4134  CG1 ILE A 523      -7.221  -9.808 -15.258  1.00  0.96           C  
ATOM   4135  CG2 ILE A 523      -5.082  -9.605 -16.583  1.00  0.96           C  
ATOM   4136  CD1 ILE A 523      -6.528  -9.618 -13.917  1.00  0.93           C  
ATOM   4137  N   TYR A 524      -4.781  -6.272 -17.080  1.00  0.96           N  
ATOM   4138  CA  TYR A 524      -3.843  -5.789 -18.087  1.00  0.96           C  
ATOM   4139  C   TYR A 524      -2.606  -6.678 -18.150  1.00  0.95           C  
ATOM   4140  CB  TYR A 524      -3.432  -4.344 -17.790  1.00  0.96           C  
ATOM   4141  O   TYR A 524      -1.757  -6.635 -17.257  1.00  0.94           O  
ATOM   4142  CG  TYR A 524      -2.443  -3.778 -18.779  1.00  0.95           C  
ATOM   4143  CD1 TYR A 524      -2.822  -3.494 -20.089  1.00  0.93           C  
ATOM   4144  CD2 TYR A 524      -1.126  -3.527 -18.407  1.00  0.93           C  
ATOM   4145  CE1 TYR A 524      -1.914  -2.975 -21.005  1.00  0.92           C  
ATOM   4146  CE2 TYR A 524      -0.209  -3.008 -19.315  1.00  0.92           C  
ATOM   4147  OH  TYR A 524       0.293  -2.221 -21.512  1.00  0.89           O  
ATOM   4148  CZ  TYR A 524      -0.611  -2.735 -20.609  1.00  0.92           C  
ATOM   4149  N   LYS A 525      -2.542  -7.424 -19.240  1.00  0.95           N  
ATOM   4150  CA  LYS A 525      -1.367  -8.256 -19.482  1.00  0.94           C  
ATOM   4151  C   LYS A 525      -0.387  -7.563 -20.424  1.00  0.94           C  
ATOM   4152  CB  LYS A 525      -1.779  -9.612 -20.059  1.00  0.93           C  
ATOM   4153  O   LYS A 525      -0.780  -7.070 -21.484  1.00  0.92           O  
ATOM   4154  CG  LYS A 525      -0.653 -10.635 -20.100  1.00  0.85           C  
ATOM   4155  CD  LYS A 525      -1.179 -12.031 -20.407  1.00  0.81           C  
ATOM   4156  CE  LYS A 525      -0.054 -13.057 -20.442  1.00  0.75           C  
ATOM   4157  NZ  LYS A 525      -0.578 -14.455 -20.397  1.00  0.71           N  
ATOM   4158  N   PHE A 526       0.911  -7.609 -20.083  1.00  0.93           N  
ATOM   4159  CA  PHE A 526       1.965  -6.968 -20.861  1.00  0.92           C  
ATOM   4160  C   PHE A 526       3.185  -7.874 -20.970  1.00  0.90           C  
ATOM   4161  CB  PHE A 526       2.361  -5.629 -20.231  1.00  0.91           C  
ATOM   4162  O   PHE A 526       3.421  -8.714 -20.099  1.00  0.87           O  
ATOM   4163  CG  PHE A 526       2.854  -5.746 -18.814  1.00  0.90           C  
ATOM   4164  CD1 PHE A 526       1.973  -5.637 -17.745  1.00  0.88           C  
ATOM   4165  CD2 PHE A 526       4.200  -5.967 -18.551  1.00  0.88           C  
ATOM   4166  CE1 PHE A 526       2.426  -5.745 -16.433  1.00  0.87           C  
ATOM   4167  CE2 PHE A 526       4.660  -6.077 -17.242  1.00  0.87           C  
ATOM   4168  CZ  PHE A 526       3.772  -5.965 -16.184  1.00  0.86           C  
ATOM   4169  N   LEU A 527       3.901  -7.796 -22.037  1.00  0.89           N  
ATOM   4170  CA  LEU A 527       5.190  -8.447 -22.245  1.00  0.89           C  
ATOM   4171  C   LEU A 527       6.180  -7.493 -22.906  1.00  0.87           C  
ATOM   4172  CB  LEU A 527       5.024  -9.704 -23.103  1.00  0.88           C  
ATOM   4173  O   LEU A 527       5.911  -6.963 -23.986  1.00  0.84           O  
ATOM   4174  CG  LEU A 527       6.298 -10.496 -23.399  1.00  0.85           C  
ATOM   4175  CD1 LEU A 527       6.861 -11.094 -22.114  1.00  0.82           C  
ATOM   4176  CD2 LEU A 527       6.022 -11.589 -24.427  1.00  0.82           C  
ATOM   4177  N   TYR A 528       7.261  -7.417 -22.202  1.00  0.85           N  
ATOM   4178  CA  TYR A 528       8.397  -6.690 -22.759  1.00  0.85           C  
ATOM   4179  C   TYR A 528       9.462  -7.653 -23.270  1.00  0.83           C  
ATOM   4180  CB  TYR A 528       9.001  -5.752 -21.710  1.00  0.83           C  
ATOM   4181  O   TYR A 528       9.803  -8.627 -22.596  1.00  0.79           O  
ATOM   4182  CG  TYR A 528       8.096  -4.607 -21.326  1.00  0.81           C  
ATOM   4183  CD1 TYR A 528       8.151  -3.392 -22.004  1.00  0.78           C  
ATOM   4184  CD2 TYR A 528       7.184  -4.738 -20.284  1.00  0.79           C  
ATOM   4185  CE1 TYR A 528       7.320  -2.333 -21.653  1.00  0.80           C  
ATOM   4186  CE2 TYR A 528       6.348  -3.686 -19.923  1.00  0.80           C  
ATOM   4187  OH  TYR A 528       5.598  -1.445 -20.260  1.00  0.72           O  
ATOM   4188  CZ  TYR A 528       6.423  -2.490 -20.613  1.00  0.76           C  
ATOM   4189  N   MET A 529       9.832  -7.456 -24.320  1.00  0.82           N  
ATOM   4190  CA  MET A 529      11.077  -8.008 -24.845  1.00  0.83           C  
ATOM   4191  C   MET A 529      12.050  -6.895 -25.222  1.00  0.80           C  
ATOM   4192  CB  MET A 529      10.803  -8.896 -26.059  1.00  0.80           C  
ATOM   4193  O   MET A 529      11.737  -6.050 -26.062  1.00  0.77           O  
ATOM   4194  CG  MET A 529      10.014 -10.155 -25.733  1.00  0.74           C  
ATOM   4195  SD  MET A 529       9.814 -11.256 -27.187  1.00  0.75           S  
ATOM   4196  CE  MET A 529      11.537 -11.764 -27.443  1.00  0.65           C  
ATOM   4197  N   ASP A 530      13.079  -6.900 -24.468  1.00  0.79           N  
ATOM   4198  CA  ASP A 530      14.027  -5.791 -24.518  1.00  0.79           C  
ATOM   4199  C   ASP A 530      13.348  -4.471 -24.160  1.00  0.77           C  
ATOM   4200  CB  ASP A 530      14.667  -5.694 -25.904  1.00  0.76           C  
ATOM   4201  O   ASP A 530      12.730  -4.353 -23.100  1.00  0.73           O  
ATOM   4202  CG  ASP A 530      15.296  -6.999 -26.359  1.00  0.77           C  
ATOM   4203  OD1 ASP A 530      16.007  -7.645 -25.560  1.00  0.79           O  
ATOM   4204  OD2 ASP A 530      15.081  -7.384 -27.529  1.00  0.80           O  
ATOM   4205  N   GLU A 531      13.283  -3.415 -24.923  1.00  0.77           N  
ATOM   4206  CA  GLU A 531      12.658  -2.126 -24.646  1.00  0.77           C  
ATOM   4207  C   GLU A 531      11.322  -1.993 -25.373  1.00  0.77           C  
ATOM   4208  CB  GLU A 531      13.590  -0.979 -25.045  1.00  0.75           C  
ATOM   4209  O   GLU A 531      10.580  -1.035 -25.148  1.00  0.76           O  
ATOM   4210  CG  GLU A 531      14.896  -0.948 -24.265  1.00  0.73           C  
ATOM   4211  CD  GLU A 531      15.796   0.216 -24.647  1.00  0.72           C  
ATOM   4212  OE1 GLU A 531      15.515   0.893 -25.662  1.00  0.72           O  
ATOM   4213  OE2 GLU A 531      16.791   0.453 -23.926  1.00  0.68           O  
ATOM   4214  N   ASN A 532      10.982  -3.027 -26.014  1.00  0.80           N  
ATOM   4215  CA  ASN A 532       9.766  -2.969 -26.819  1.00  0.81           C  
ATOM   4216  C   ASN A 532       8.628  -3.754 -26.173  1.00  0.82           C  
ATOM   4217  CB  ASN A 532      10.033  -3.488 -28.234  1.00  0.79           C  
ATOM   4218  O   ASN A 532       8.800  -4.917 -25.806  1.00  0.82           O  
ATOM   4219  CG  ASN A 532      10.966  -2.588 -29.020  1.00  0.78           C  
ATOM   4220  ND2 ASN A 532      12.110  -3.127 -29.422  1.00  0.82           N  
ATOM   4221  OD1 ASN A 532      10.661  -1.418 -29.262  1.00  0.80           O  
ATOM   4222  N   ILE A 533       7.455  -3.180 -26.124  1.00  0.81           N  
ATOM   4223  CA  ILE A 533       6.240  -3.855 -25.682  1.00  0.82           C  
ATOM   4224  C   ILE A 533       5.748  -4.802 -26.775  1.00  0.82           C  
ATOM   4225  CB  ILE A 533       5.133  -2.841 -25.314  1.00  0.79           C  
ATOM   4226  O   ILE A 533       5.341  -4.359 -27.852  1.00  0.80           O  
ATOM   4227  CG1 ILE A 533       5.633  -1.873 -24.235  1.00  0.73           C  
ATOM   4228  CG2 ILE A 533       3.867  -3.568 -24.853  1.00  0.72           C  
ATOM   4229  CD1 ILE A 533       4.670  -0.734 -23.932  1.00  0.70           C  
ATOM   4230  N   ARG A 534       5.806  -6.022 -26.559  1.00  0.80           N  
ATOM   4231  CA  ARG A 534       5.404  -7.072 -27.489  1.00  0.81           C  
ATOM   4232  C   ARG A 534       3.941  -7.452 -27.287  1.00  0.80           C  
ATOM   4233  CB  ARG A 534       6.294  -8.306 -27.323  1.00  0.79           C  
ATOM   4234  O   ARG A 534       3.294  -7.960 -28.205  1.00  0.77           O  
ATOM   4235  CG  ARG A 534       7.742  -8.079 -27.724  1.00  0.76           C  
ATOM   4236  CD  ARG A 534       7.864  -7.652 -29.180  1.00  0.74           C  
ATOM   4237  NE  ARG A 534       9.259  -7.585 -29.607  1.00  0.68           N  
ATOM   4238  NH1 ARG A 534       8.782  -6.903 -31.762  1.00  0.61           N  
ATOM   4239  NH2 ARG A 534      10.957  -7.205 -31.106  1.00  0.56           N  
ATOM   4240  CZ  ARG A 534       9.663  -7.231 -30.824  1.00  0.73           C  
ATOM   4241  N   GLN A 535       3.467  -7.190 -26.091  1.00  0.82           N  
ATOM   4242  CA  GLN A 535       2.063  -7.414 -25.762  1.00  0.85           C  
ATOM   4243  C   GLN A 535       1.521  -6.297 -24.876  1.00  0.85           C  
ATOM   4244  CB  GLN A 535       1.882  -8.767 -25.073  1.00  0.83           C  
ATOM   4245  O   GLN A 535       2.155  -5.918 -23.888  1.00  0.85           O  
ATOM   4246  CG  GLN A 535       0.429  -9.122 -24.787  1.00  0.87           C  
ATOM   4247  CD  GLN A 535       0.265 -10.524 -24.232  1.00  0.86           C  
ATOM   4248  NE2 GLN A 535      -0.957 -10.867 -23.838  1.00  0.89           N  
ATOM   4249  OE1 GLN A 535       1.228 -11.293 -24.159  1.00  0.88           O  
ATOM   4250  N   GLN A 536       0.321  -5.920 -25.160  1.00  0.86           N  
ATOM   4251  CA  GLN A 536      -0.567  -5.038 -24.411  1.00  0.87           C  
ATOM   4252  C   GLN A 536      -2.027  -5.440 -24.598  1.00  0.87           C  
ATOM   4253  CB  GLN A 536      -0.365  -3.583 -24.837  1.00  0.82           C  
ATOM   4254  O   GLN A 536      -2.614  -5.194 -25.653  1.00  0.84           O  
ATOM   4255  CG  GLN A 536      -1.130  -2.580 -23.984  1.00  0.73           C  
ATOM   4256  CD  GLN A 536      -0.786  -1.141 -24.320  1.00  0.70           C  
ATOM   4257  NE2 GLN A 536      -1.524  -0.203 -23.735  1.00  0.63           N  
ATOM   4258  OE1 GLN A 536       0.135  -0.874 -25.097  1.00  0.71           O  
ATOM   4259  N   SER A 537      -2.512  -6.046 -23.576  1.00  0.93           N  
ATOM   4260  CA  SER A 537      -3.833  -6.649 -23.716  1.00  0.93           C  
ATOM   4261  C   SER A 537      -4.681  -6.418 -22.470  1.00  0.94           C  
ATOM   4262  CB  SER A 537      -3.712  -8.149 -23.989  1.00  0.90           C  
ATOM   4263  O   SER A 537      -4.298  -6.819 -21.369  1.00  0.93           O  
ATOM   4264  OG  SER A 537      -3.191  -8.826 -22.858  1.00  0.71           O  
ATOM   4265  N   TRP A 538      -5.847  -5.868 -22.688  1.00  0.94           N  
ATOM   4266  CA  TRP A 538      -6.872  -5.763 -21.655  1.00  0.96           C  
ATOM   4267  C   TRP A 538      -7.895  -6.886 -21.787  1.00  0.94           C  
ATOM   4268  CB  TRP A 538      -7.574  -4.404 -21.730  1.00  0.95           C  
ATOM   4269  O   TRP A 538      -8.291  -7.245 -22.899  1.00  0.93           O  
ATOM   4270  CG  TRP A 538      -6.796  -3.282 -21.112  1.00  0.95           C  
ATOM   4271  CD1 TRP A 538      -6.090  -2.310 -21.766  1.00  0.94           C  
ATOM   4272  CD2 TRP A 538      -6.640  -3.018 -19.714  1.00  0.94           C  
ATOM   4273  CE2 TRP A 538      -5.827  -1.869 -19.593  1.00  0.94           C  
ATOM   4274  CE3 TRP A 538      -7.111  -3.642 -18.551  1.00  0.93           C  
ATOM   4275  NE1 TRP A 538      -5.506  -1.458 -20.858  1.00  0.92           N  
ATOM   4276  CH2 TRP A 538      -5.948  -1.962 -17.231  1.00  0.92           C  
ATOM   4277  CZ2 TRP A 538      -5.475  -1.332 -18.353  1.00  0.92           C  
ATOM   4278  CZ3 TRP A 538      -6.758  -3.106 -17.318  1.00  0.92           C  
ATOM   4279  N   SER A 539      -8.350  -7.417 -20.706  1.00  0.97           N  
ATOM   4280  CA  SER A 539      -9.466  -8.339 -20.521  1.00  0.97           C  
ATOM   4281  C   SER A 539     -10.121  -8.148 -19.157  1.00  0.97           C  
ATOM   4282  CB  SER A 539      -8.997  -9.786 -20.673  1.00  0.96           C  
ATOM   4283  O   SER A 539      -9.622  -7.389 -18.324  1.00  0.97           O  
ATOM   4284  OG  SER A 539      -8.037 -10.110 -19.682  1.00  0.91           O  
ATOM   4285  N   HIS A 540     -11.308  -8.776 -18.928  1.00  0.98           N  
ATOM   4286  CA  HIS A 540     -11.810  -8.824 -17.560  1.00  0.98           C  
ATOM   4287  C   HIS A 540     -12.288 -10.226 -17.197  1.00  0.97           C  
ATOM   4288  CB  HIS A 540     -12.946  -7.817 -17.371  1.00  0.97           C  
ATOM   4289  O   HIS A 540     -12.758 -10.969 -18.061  1.00  0.97           O  
ATOM   4290  CG  HIS A 540     -14.151  -8.107 -18.208  1.00  0.96           C  
ATOM   4291  CD2 HIS A 540     -15.279  -8.803 -17.931  1.00  0.93           C  
ATOM   4292  ND1 HIS A 540     -14.281  -7.660 -19.505  1.00  0.93           N  
ATOM   4293  CE1 HIS A 540     -15.441  -8.069 -19.991  1.00  0.92           C  
ATOM   4294  NE2 HIS A 540     -16.066  -8.765 -19.056  1.00  0.93           N  
ATOM   4295  N   TRP A 541     -12.097 -10.561 -15.982  1.00  0.98           N  
ATOM   4296  CA  TRP A 541     -12.678 -11.734 -15.338  1.00  0.98           C  
ATOM   4297  C   TRP A 541     -13.986 -11.379 -14.638  1.00  0.97           C  
ATOM   4298  CB  TRP A 541     -11.695 -12.339 -14.332  1.00  0.97           C  
ATOM   4299  O   TRP A 541     -14.029 -10.460 -13.817  1.00  0.96           O  
ATOM   4300  CG  TRP A 541     -10.385 -12.752 -14.934  1.00  0.96           C  
ATOM   4301  CD1 TRP A 541     -10.073 -12.815 -16.264  1.00  0.92           C  
ATOM   4302  CD2 TRP A 541      -9.212 -13.165 -14.227  1.00  0.92           C  
ATOM   4303  CE2 TRP A 541      -8.225 -13.463 -15.192  1.00  0.91           C  
ATOM   4304  CE3 TRP A 541      -8.899 -13.310 -12.869  1.00  0.92           C  
ATOM   4305  NE1 TRP A 541      -8.775 -13.242 -16.426  1.00  0.94           N  
ATOM   4306  CH2 TRP A 541      -6.665 -14.033 -13.506  1.00  0.93           C  
ATOM   4307  CZ2 TRP A 541      -6.945 -13.899 -14.841  1.00  0.93           C  
ATOM   4308  CZ3 TRP A 541      -7.625 -13.745 -12.521  1.00  0.93           C  
ATOM   4309  N   ASP A 542     -15.033 -12.036 -15.038  1.00  0.97           N  
ATOM   4310  CA  ASP A 542     -16.374 -11.876 -14.485  1.00  0.97           C  
ATOM   4311  C   ASP A 542     -16.772 -13.090 -13.649  1.00  0.97           C  
ATOM   4312  CB  ASP A 542     -17.393 -11.650 -15.604  1.00  0.96           C  
ATOM   4313  O   ASP A 542     -16.775 -14.219 -14.147  1.00  0.96           O  
ATOM   4314  CG  ASP A 542     -18.698 -11.054 -15.106  1.00  0.95           C  
ATOM   4315  OD1 ASP A 542     -19.003 -11.173 -13.900  1.00  0.92           O  
ATOM   4316  OD2 ASP A 542     -19.430 -10.462 -15.929  1.00  0.92           O  
ATOM   4317  N   PHE A 543     -17.073 -12.868 -12.381  1.00  0.96           N  
ATOM   4318  CA  PHE A 543     -17.366 -13.920 -11.415  1.00  0.96           C  
ATOM   4319  C   PHE A 543     -18.870 -14.061 -11.207  1.00  0.94           C  
ATOM   4320  CB  PHE A 543     -16.677 -13.630 -10.078  1.00  0.96           C  
ATOM   4321  O   PHE A 543     -19.313 -14.800 -10.327  1.00  0.91           O  
ATOM   4322  CG  PHE A 543     -15.177 -13.738 -10.132  1.00  0.96           C  
ATOM   4323  CD1 PHE A 543     -14.556 -14.981 -10.156  1.00  0.95           C  
ATOM   4324  CD2 PHE A 543     -14.387 -12.596 -10.160  1.00  0.94           C  
ATOM   4325  CE1 PHE A 543     -13.168 -15.084 -10.207  1.00  0.93           C  
ATOM   4326  CE2 PHE A 543     -12.999 -12.691 -10.211  1.00  0.93           C  
ATOM   4327  CZ  PHE A 543     -12.392 -13.936 -10.233  1.00  0.94           C  
ATOM   4328  N   GLY A 544     -19.649 -13.358 -12.070  1.00  0.93           N  
ATOM   4329  CA  GLY A 544     -21.101 -13.424 -12.116  1.00  0.92           C  
ATOM   4330  C   GLY A 544     -21.773 -12.464 -11.152  1.00  0.92           C  
ATOM   4331  O   GLY A 544     -21.144 -11.983 -10.208  1.00  0.91           O  
ATOM   4332  N   ASP A 545     -23.068 -12.271 -11.372  1.00  0.88           N  
ATOM   4333  CA  ASP A 545     -23.880 -11.348 -10.586  1.00  0.89           C  
ATOM   4334  C   ASP A 545     -23.969 -11.799  -9.130  1.00  0.88           C  
ATOM   4335  CB  ASP A 545     -25.283 -11.223 -11.185  1.00  0.86           C  
ATOM   4336  O   ASP A 545     -24.185 -12.980  -8.852  1.00  0.85           O  
ATOM   4337  CG  ASP A 545     -25.292 -10.525 -12.533  1.00  0.82           C  
ATOM   4338  OD1 ASP A 545     -24.386  -9.707 -12.803  1.00  0.81           O  
ATOM   4339  OD2 ASP A 545     -26.215 -10.793 -13.332  1.00  0.84           O  
ATOM   4340  N   GLY A 546     -23.768 -10.835  -8.258  1.00  0.89           N  
ATOM   4341  CA  GLY A 546     -23.877 -11.017  -6.820  1.00  0.89           C  
ATOM   4342  C   GLY A 546     -22.573 -11.443  -6.171  1.00  0.90           C  
ATOM   4343  O   GLY A 546     -22.485 -11.536  -4.945  1.00  0.88           O  
ATOM   4344  N   VAL A 547     -21.574 -11.680  -6.945  1.00  0.93           N  
ATOM   4345  CA  VAL A 547     -20.233 -11.868  -6.400  1.00  0.94           C  
ATOM   4346  C   VAL A 547     -19.475 -10.542  -6.425  1.00  0.94           C  
ATOM   4347  CB  VAL A 547     -19.448 -12.946  -7.180  1.00  0.93           C  
ATOM   4348  O   VAL A 547     -19.437  -9.861  -7.452  1.00  0.93           O  
ATOM   4349  CG1 VAL A 547     -18.047 -13.121  -6.598  1.00  0.92           C  
ATOM   4350  CG2 VAL A 547     -20.206 -14.272  -7.165  1.00  0.92           C  
ATOM   4351  N   GLU A 548     -18.906 -10.191  -5.357  1.00  0.95           N  
ATOM   4352  CA  GLU A 548     -18.042  -9.023  -5.214  1.00  0.95           C  
ATOM   4353  C   GLU A 548     -16.611  -9.433  -4.878  1.00  0.96           C  
ATOM   4354  CB  GLU A 548     -18.585  -8.080  -4.137  1.00  0.94           C  
ATOM   4355  O   GLU A 548     -16.380 -10.169  -3.917  1.00  0.95           O  
ATOM   4356  CG  GLU A 548     -17.761  -6.814  -3.956  1.00  0.92           C  
ATOM   4357  CD  GLU A 548     -18.259  -5.931  -2.822  1.00  0.89           C  
ATOM   4358  OE1 GLU A 548     -19.297  -6.262  -2.206  1.00  0.90           O  
ATOM   4359  OE2 GLU A 548     -17.606  -4.899  -2.549  1.00  0.89           O  
ATOM   4360  N   VAL A 549     -15.689  -8.927  -5.600  1.00  0.97           N  
ATOM   4361  CA  VAL A 549     -14.267  -9.045  -5.291  1.00  0.97           C  
ATOM   4362  C   VAL A 549     -13.825  -7.862  -4.433  1.00  0.97           C  
ATOM   4363  CB  VAL A 549     -13.412  -9.120  -6.576  1.00  0.97           C  
ATOM   4364  O   VAL A 549     -13.653  -6.750  -4.938  1.00  0.96           O  
ATOM   4365  CG1 VAL A 549     -11.952  -9.416  -6.235  1.00  0.96           C  
ATOM   4366  CG2 VAL A 549     -13.968 -10.180  -7.525  1.00  0.96           C  
ATOM   4367  N   MET A 550     -13.584  -8.152  -3.210  1.00  0.97           N  
ATOM   4368  CA  MET A 550     -13.314  -7.125  -2.207  1.00  0.97           C  
ATOM   4369  C   MET A 550     -11.846  -6.714  -2.230  1.00  0.96           C  
ATOM   4370  CB  MET A 550     -13.697  -7.621  -0.812  1.00  0.96           C  
ATOM   4371  O   MET A 550     -11.519  -5.548  -2.005  1.00  0.96           O  
ATOM   4372  CG  MET A 550     -15.166  -7.986  -0.672  1.00  0.94           C  
ATOM   4373  SD  MET A 550     -15.587  -8.575   1.014  1.00  0.94           S  
ATOM   4374  CE  MET A 550     -15.366  -7.038   1.953  1.00  0.89           C  
ATOM   4375  N   ALA A 551     -10.925  -7.691  -2.458  1.00  0.97           N  
ATOM   4376  CA  ALA A 551      -9.486  -7.500  -2.620  1.00  0.97           C  
ATOM   4377  C   ALA A 551      -8.898  -8.539  -3.570  1.00  0.97           C  
ATOM   4378  CB  ALA A 551      -8.785  -7.566  -1.265  1.00  0.97           C  
ATOM   4379  O   ALA A 551      -9.387  -9.669  -3.644  1.00  0.97           O  
ATOM   4380  N   ALA A 552      -7.907  -8.128  -4.245  1.00  0.98           N  
ATOM   4381  CA  ALA A 552      -7.044  -8.992  -5.047  1.00  0.98           C  
ATOM   4382  C   ALA A 552      -5.577  -8.604  -4.885  1.00  0.97           C  
ATOM   4383  CB  ALA A 552      -7.448  -8.931  -6.518  1.00  0.97           C  
ATOM   4384  O   ALA A 552      -5.178  -7.495  -5.249  1.00  0.96           O  
ATOM   4385  N   ASN A 553      -4.749  -9.514  -4.348  1.00  0.97           N  
ATOM   4386  CA  ASN A 553      -3.323  -9.310  -4.118  1.00  0.97           C  
ATOM   4387  C   ASN A 553      -2.492 -10.448  -4.704  1.00  0.97           C  
ATOM   4388  CB  ASN A 553      -3.037  -9.159  -2.623  1.00  0.96           C  
ATOM   4389  O   ASN A 553      -2.823 -11.621  -4.523  1.00  0.96           O  
ATOM   4390  CG  ASN A 553      -3.700  -7.936  -2.022  1.00  0.90           C  
ATOM   4391  ND2 ASN A 553      -4.823  -8.143  -1.344  1.00  0.86           N  
ATOM   4392  OD1 ASN A 553      -3.208  -6.813  -2.166  1.00  0.85           O  
ATOM   4393  N   CYS A 554      -1.444 -10.087  -5.319  1.00  0.96           N  
ATOM   4394  CA  CYS A 554      -0.554 -11.081  -5.908  1.00  0.96           C  
ATOM   4395  C   CYS A 554       0.680 -11.292  -5.039  1.00  0.95           C  
ATOM   4396  CB  CYS A 554      -0.132 -10.656  -7.314  1.00  0.94           C  
ATOM   4397  O   CYS A 554       1.376 -10.334  -4.698  1.00  0.93           O  
ATOM   4398  SG  CYS A 554      -1.497 -10.585  -8.494  1.00  0.87           S  
ATOM   4399  N   ILE A 555       0.953 -12.532  -4.769  1.00  0.94           N  
ATOM   4400  CA  ILE A 555       2.205 -13.008  -4.190  1.00  0.94           C  
ATOM   4401  C   ILE A 555       2.867 -14.004  -5.140  1.00  0.93           C  
ATOM   4402  CB  ILE A 555       1.977 -13.658  -2.806  1.00  0.94           C  
ATOM   4403  O   ILE A 555       2.341 -15.096  -5.369  1.00  0.91           O  
ATOM   4404  CG1 ILE A 555       1.303 -12.663  -1.854  1.00  0.92           C  
ATOM   4405  CG2 ILE A 555       3.300 -14.164  -2.223  1.00  0.92           C  
ATOM   4406  CD1 ILE A 555       0.828 -13.282  -0.547  1.00  0.90           C  
ATOM   4407  N   ASN A 556       3.985 -13.607  -5.717  1.00  0.92           N  
ATOM   4408  CA  ASN A 556       4.686 -14.347  -6.762  1.00  0.92           C  
ATOM   4409  C   ASN A 556       3.754 -14.709  -7.914  1.00  0.92           C  
ATOM   4410  CB  ASN A 556       5.333 -15.608  -6.185  1.00  0.91           C  
ATOM   4411  O   ASN A 556       3.301 -13.831  -8.651  1.00  0.91           O  
ATOM   4412  CG  ASN A 556       6.338 -15.302  -5.092  1.00  0.90           C  
ATOM   4413  ND2 ASN A 556       6.393 -16.160  -4.080  1.00  0.87           N  
ATOM   4414  OD1 ASN A 556       7.058 -14.302  -5.156  1.00  0.87           O  
ATOM   4415  N   SER A 557       3.394 -15.912  -8.141  1.00  0.92           N  
ATOM   4416  CA  SER A 557       2.564 -16.401  -9.236  1.00  0.93           C  
ATOM   4417  C   SER A 557       1.166 -16.768  -8.749  1.00  0.93           C  
ATOM   4418  CB  SER A 557       3.215 -17.614  -9.902  1.00  0.91           C  
ATOM   4419  O   SER A 557       0.430 -17.481  -9.436  1.00  0.92           O  
ATOM   4420  OG  SER A 557       4.506 -17.288 -10.388  1.00  0.86           O  
ATOM   4421  N   THR A 558       0.757 -16.380  -7.578  1.00  0.94           N  
ATOM   4422  CA  THR A 558      -0.576 -16.644  -7.047  1.00  0.94           C  
ATOM   4423  C   THR A 558      -1.286 -15.341  -6.694  1.00  0.95           C  
ATOM   4424  CB  THR A 558      -0.512 -17.550  -5.804  1.00  0.94           C  
ATOM   4425  O   THR A 558      -0.750 -14.518  -5.948  1.00  0.95           O  
ATOM   4426  CG2 THR A 558      -1.910 -17.939  -5.334  1.00  0.92           C  
ATOM   4427  OG1 THR A 558       0.221 -18.740  -6.123  1.00  0.92           O  
ATOM   4428  N   MET A 559      -2.431 -15.173  -7.168  1.00  0.96           N  
ATOM   4429  CA  MET A 559      -3.345 -14.101  -6.787  1.00  0.97           C  
ATOM   4430  C   MET A 559      -4.329 -14.577  -5.723  1.00  0.97           C  
ATOM   4431  CB  MET A 559      -4.106 -13.582  -8.008  1.00  0.96           C  
ATOM   4432  O   MET A 559      -5.180 -15.426  -5.994  1.00  0.96           O  
ATOM   4433  CG  MET A 559      -5.040 -12.422  -7.703  1.00  0.96           C  
ATOM   4434  SD  MET A 559      -6.013 -11.898  -9.167  1.00  0.95           S  
ATOM   4435  CE  MET A 559      -4.693 -11.188 -10.190  1.00  0.93           C  
ATOM   4436  N   TYR A 560      -4.277 -14.026  -4.573  1.00  0.97           N  
ATOM   4437  CA  TYR A 560      -5.242 -14.231  -3.499  1.00  0.97           C  
ATOM   4438  C   TYR A 560      -6.346 -13.181  -3.549  1.00  0.97           C  
ATOM   4439  CB  TYR A 560      -4.545 -14.191  -2.135  1.00  0.97           C  
ATOM   4440  O   TYR A 560      -6.071 -11.991  -3.715  1.00  0.97           O  
ATOM   4441  CG  TYR A 560      -3.586 -15.334  -1.910  1.00  0.96           C  
ATOM   4442  CD1 TYR A 560      -4.027 -16.543  -1.376  1.00  0.94           C  
ATOM   4443  CD2 TYR A 560      -2.238 -15.208  -2.229  1.00  0.94           C  
ATOM   4444  CE1 TYR A 560      -3.146 -17.599  -1.164  1.00  0.93           C  
ATOM   4445  CE2 TYR A 560      -1.349 -16.258  -2.021  1.00  0.93           C  
ATOM   4446  OH  TYR A 560      -0.936 -18.490  -1.283  1.00  0.91           O  
ATOM   4447  CZ  TYR A 560      -1.812 -17.448  -1.490  1.00  0.93           C  
ATOM   4448  N   MET A 561      -7.541 -13.587  -3.376  1.00  0.97           N  
ATOM   4449  CA  MET A 561      -8.726 -12.737  -3.445  1.00  0.97           C  
ATOM   4450  C   MET A 561      -9.602 -12.923  -2.210  1.00  0.97           C  
ATOM   4451  CB  MET A 561      -9.534 -13.040  -4.708  1.00  0.97           C  
ATOM   4452  O   MET A 561      -9.806 -14.048  -1.752  1.00  0.96           O  
ATOM   4453  CG  MET A 561      -8.798 -12.717  -5.998  1.00  0.95           C  
ATOM   4454  SD  MET A 561      -9.822 -13.027  -7.489  1.00  0.95           S  
ATOM   4455  CE  MET A 561      -9.855 -14.842  -7.482  1.00  0.90           C  
ATOM   4456  N   LEU A 562     -10.045 -11.855  -1.709  1.00  0.97           N  
ATOM   4457  CA  LEU A 562     -11.156 -11.848  -0.764  1.00  0.97           C  
ATOM   4458  C   LEU A 562     -12.472 -11.548  -1.473  1.00  0.97           C  
ATOM   4459  CB  LEU A 562     -10.912 -10.817   0.342  1.00  0.96           C  
ATOM   4460  O   LEU A 562     -12.630 -10.484  -2.075  1.00  0.96           O  
ATOM   4461  CG  LEU A 562     -11.864 -10.868   1.538  1.00  0.85           C  
ATOM   4462  CD1 LEU A 562     -11.687 -12.177   2.300  1.00  0.74           C  
ATOM   4463  CD2 LEU A 562     -11.632  -9.673   2.457  1.00  0.74           C  
ATOM   4464  N   MET A 563     -13.382 -12.458  -1.372  1.00  0.96           N  
ATOM   4465  CA  MET A 563     -14.613 -12.418  -2.156  1.00  0.96           C  
ATOM   4466  C   MET A 563     -15.836 -12.545  -1.255  1.00  0.95           C  
ATOM   4467  CB  MET A 563     -14.619 -13.530  -3.206  1.00  0.96           C  
ATOM   4468  O   MET A 563     -15.753 -13.115  -0.165  1.00  0.94           O  
ATOM   4469  CG  MET A 563     -13.434 -13.482  -4.158  1.00  0.93           C  
ATOM   4470  SD  MET A 563     -13.610 -14.653  -5.560  1.00  0.93           S  
ATOM   4471  CE  MET A 563     -14.845 -13.774  -6.557  1.00  0.87           C  
ATOM   4472  N   ARG A 564     -16.956 -12.024  -1.698  1.00  0.95           N  
ATOM   4473  CA  ARG A 564     -18.218 -12.170  -0.980  1.00  0.94           C  
ATOM   4474  C   ARG A 564     -19.385 -12.329  -1.950  1.00  0.94           C  
ATOM   4475  CB  ARG A 564     -18.459 -10.969  -0.064  1.00  0.93           C  
ATOM   4476  O   ARG A 564     -19.358 -11.784  -3.055  1.00  0.93           O  
ATOM   4477  CG  ARG A 564     -18.768  -9.679  -0.808  1.00  0.88           C  
ATOM   4478  CD  ARG A 564     -19.079  -8.537   0.149  1.00  0.86           C  
ATOM   4479  NE  ARG A 564     -19.251  -7.272  -0.559  1.00  0.83           N  
ATOM   4480  NH1 ARG A 564     -19.158  -5.958   1.339  1.00  0.78           N  
ATOM   4481  NH2 ARG A 564     -19.447  -4.989  -0.719  1.00  0.76           N  
ATOM   4482  CZ  ARG A 564     -19.285  -6.076   0.022  1.00  0.80           C  
ATOM   4483  N   ASN A 565     -20.452 -12.968  -1.524  1.00  0.92           N  
ATOM   4484  CA  ASN A 565     -21.749 -13.005  -2.191  1.00  0.92           C  
ATOM   4485  C   ASN A 565     -22.889 -12.724  -1.217  1.00  0.91           C  
ATOM   4486  CB  ASN A 565     -21.959 -14.355  -2.880  1.00  0.90           C  
ATOM   4487  O   ASN A 565     -22.666 -12.182  -0.133  1.00  0.89           O  
ATOM   4488  CG  ASN A 565     -22.103 -15.497  -1.894  1.00  0.88           C  
ATOM   4489  ND2 ASN A 565     -22.016 -16.725  -2.392  1.00  0.86           N  
ATOM   4490  OD1 ASN A 565     -22.291 -15.279  -0.695  1.00  0.86           O  
ATOM   4491  N   ALA A 566     -24.068 -13.142  -1.517  1.00  0.89           N  
ATOM   4492  CA  ALA A 566     -25.255 -12.875  -0.708  1.00  0.88           C  
ATOM   4493  C   ALA A 566     -25.205 -13.644   0.609  1.00  0.88           C  
ATOM   4494  CB  ALA A 566     -26.520 -13.236  -1.483  1.00  0.87           C  
ATOM   4495  O   ALA A 566     -25.843 -13.252   1.589  1.00  0.87           O  
ATOM   4496  N   TYR A 567     -24.362 -14.658   0.735  1.00  0.87           N  
ATOM   4497  CA  TYR A 567     -24.455 -15.618   1.830  1.00  0.87           C  
ATOM   4498  C   TYR A 567     -23.174 -15.627   2.656  1.00  0.87           C  
ATOM   4499  CB  TYR A 567     -24.737 -17.023   1.290  1.00  0.86           C  
ATOM   4500  O   TYR A 567     -23.220 -15.759   3.882  1.00  0.87           O  
ATOM   4501  CG  TYR A 567     -25.971 -17.104   0.424  1.00  0.84           C  
ATOM   4502  CD1 TYR A 567     -27.245 -17.030   0.984  1.00  0.82           C  
ATOM   4503  CD2 TYR A 567     -25.866 -17.256  -0.954  1.00  0.82           C  
ATOM   4504  CE1 TYR A 567     -28.384 -17.106   0.190  1.00  0.82           C  
ATOM   4505  CE2 TYR A 567     -26.998 -17.334  -1.758  1.00  0.82           C  
ATOM   4506  OH  TYR A 567     -29.376 -17.334  -1.969  1.00  0.77           O  
ATOM   4507  CZ  TYR A 567     -28.251 -17.257  -1.178  1.00  0.79           C  
ATOM   4508  N   ASN A 568     -21.978 -15.488   2.065  1.00  0.91           N  
ATOM   4509  CA  ASN A 568     -20.707 -15.726   2.741  1.00  0.91           C  
ATOM   4510  C   ASN A 568     -19.618 -14.784   2.236  1.00  0.92           C  
ATOM   4511  CB  ASN A 568     -20.271 -17.183   2.569  1.00  0.88           C  
ATOM   4512  O   ASN A 568     -19.741 -14.211   1.152  1.00  0.92           O  
ATOM   4513  CG  ASN A 568     -19.971 -17.535   1.125  1.00  0.77           C  
ATOM   4514  ND2 ASN A 568     -19.531 -18.767   0.894  1.00  0.71           N  
ATOM   4515  OD1 ASN A 568     -20.131 -16.707   0.225  1.00  0.71           O  
ATOM   4516  N   VAL A 569     -18.560 -14.675   2.953  1.00  0.94           N  
ATOM   4517  CA  VAL A 569     -17.246 -14.134   2.621  1.00  0.94           C  
ATOM   4518  C   VAL A 569     -16.206 -15.252   2.645  1.00  0.95           C  
ATOM   4519  CB  VAL A 569     -16.836 -13.004   3.591  1.00  0.93           C  
ATOM   4520  O   VAL A 569     -16.183 -16.067   3.570  1.00  0.95           O  
ATOM   4521  CG1 VAL A 569     -15.518 -12.368   3.152  1.00  0.87           C  
ATOM   4522  CG2 VAL A 569     -17.938 -11.950   3.678  1.00  0.87           C  
ATOM   4523  N   TRP A 570     -15.286 -15.335   1.643  1.00  0.93           N  
ATOM   4524  CA  TRP A 570     -14.283 -16.395   1.601  1.00  0.95           C  
ATOM   4525  C   TRP A 570     -12.982 -15.889   0.987  1.00  0.95           C  
ATOM   4526  CB  TRP A 570     -14.803 -17.597   0.807  1.00  0.94           C  
ATOM   4527  O   TRP A 570     -12.977 -14.889   0.264  1.00  0.94           O  
ATOM   4528  CG  TRP A 570     -14.964 -17.334  -0.660  1.00  0.90           C  
ATOM   4529  CD1 TRP A 570     -14.088 -17.664  -1.657  1.00  0.84           C  
ATOM   4530  CD2 TRP A 570     -16.067 -16.681  -1.295  1.00  0.87           C  
ATOM   4531  CE2 TRP A 570     -15.794 -16.651  -2.680  1.00  0.88           C  
ATOM   4532  CE3 TRP A 570     -17.263 -16.119  -0.827  1.00  0.89           C  
ATOM   4533  NE1 TRP A 570     -14.582 -17.256  -2.875  1.00  0.91           N  
ATOM   4534  CH2 TRP A 570     -17.836 -15.536  -3.118  1.00  0.89           C  
ATOM   4535  CZ2 TRP A 570     -16.674 -16.079  -3.603  1.00  0.90           C  
ATOM   4536  CZ3 TRP A 570     -18.137 -15.551  -1.746  1.00  0.89           C  
ATOM   4537  N   ILE A 571     -11.898 -16.550   1.261  1.00  0.96           N  
ATOM   4538  CA  ILE A 571     -10.627 -16.408   0.559  1.00  0.97           C  
ATOM   4539  C   ILE A 571     -10.572 -17.385  -0.612  1.00  0.96           C  
ATOM   4540  CB  ILE A 571      -9.429 -16.639   1.507  1.00  0.96           C  
ATOM   4541  O   ILE A 571     -10.893 -18.566  -0.459  1.00  0.96           O  
ATOM   4542  CG1 ILE A 571      -9.489 -15.667   2.691  1.00  0.95           C  
ATOM   4543  CG2 ILE A 571      -8.105 -16.498   0.749  1.00  0.95           C  
ATOM   4544  CD1 ILE A 571      -8.389 -15.878   3.722  1.00  0.92           C  
ATOM   4545  N   ALA A 572     -10.124 -16.867  -1.736  1.00  0.96           N  
ATOM   4546  CA  ALA A 572      -9.851 -17.649  -2.939  1.00  0.96           C  
ATOM   4547  C   ALA A 572      -8.437 -17.389  -3.452  1.00  0.97           C  
ATOM   4548  CB  ALA A 572     -10.875 -17.330  -4.025  1.00  0.96           C  
ATOM   4549  O   ALA A 572      -7.834 -16.361  -3.135  1.00  0.96           O  
ATOM   4550  N   ALA A 573      -7.917 -18.310  -4.246  1.00  0.96           N  
ATOM   4551  CA  ALA A 573      -6.619 -18.152  -4.897  1.00  0.96           C  
ATOM   4552  C   ALA A 573      -6.694 -18.543  -6.371  1.00  0.96           C  
ATOM   4553  CB  ALA A 573      -5.560 -18.986  -4.181  1.00  0.95           C  
ATOM   4554  O   ALA A 573      -7.430 -19.461  -6.739  1.00  0.95           O  
ATOM   4555  N   VAL A 574      -5.976 -17.849  -7.187  1.00  0.96           N  
ATOM   4556  CA  VAL A 574      -5.705 -18.185  -8.581  1.00  0.96           C  
ATOM   4557  C   VAL A 574      -4.204 -18.380  -8.783  1.00  0.95           C  
ATOM   4558  CB  VAL A 574      -6.235 -17.097  -9.541  1.00  0.95           C  
ATOM   4559  O   VAL A 574      -3.425 -17.432  -8.658  1.00  0.94           O  
ATOM   4560  CG1 VAL A 574      -5.941 -17.468 -10.994  1.00  0.94           C  
ATOM   4561  CG2 VAL A 574      -7.733 -16.886  -9.333  1.00  0.94           C  
ATOM   4562  N   ASP A 575      -3.836 -19.601  -9.100  1.00  0.93           N  
ATOM   4563  CA  ASP A 575      -2.453 -19.965  -9.395  1.00  0.93           C  
ATOM   4564  C   ASP A 575      -2.172 -19.883 -10.894  1.00  0.92           C  
ATOM   4565  CB  ASP A 575      -2.146 -21.372  -8.878  1.00  0.91           C  
ATOM   4566  O   ASP A 575      -2.834 -20.549 -11.692  1.00  0.91           O  
ATOM   4567  CG  ASP A 575      -0.691 -21.767  -9.062  1.00  0.86           C  
ATOM   4568  OD1 ASP A 575       0.123 -20.917  -9.485  1.00  0.83           O  
ATOM   4569  OD2 ASP A 575      -0.356 -22.938  -8.784  1.00  0.85           O  
ATOM   4570  N   PHE A 576      -1.143 -19.142 -11.237  1.00  0.92           N  
ATOM   4571  CA  PHE A 576      -0.806 -18.880 -12.631  1.00  0.92           C  
ATOM   4572  C   PHE A 576       0.233 -19.876 -13.134  1.00  0.89           C  
ATOM   4573  CB  PHE A 576      -0.285 -17.449 -12.800  1.00  0.92           C  
ATOM   4574  O   PHE A 576       0.596 -19.861 -14.312  1.00  0.85           O  
ATOM   4575  CG  PHE A 576      -1.345 -16.394 -12.635  1.00  0.93           C  
ATOM   4576  CD1 PHE A 576      -2.196 -16.074 -13.686  1.00  0.92           C  
ATOM   4577  CD2 PHE A 576      -1.491 -15.722 -11.429  1.00  0.92           C  
ATOM   4578  CE1 PHE A 576      -3.178 -15.097 -13.537  1.00  0.91           C  
ATOM   4579  CE2 PHE A 576      -2.471 -14.745 -11.272  1.00  0.91           C  
ATOM   4580  CZ  PHE A 576      -3.312 -14.434 -12.328  1.00  0.91           C  
ATOM   4581  N   LYS A 577       0.659 -20.778 -12.211  1.00  0.87           N  
ATOM   4582  CA  LYS A 577       1.590 -21.825 -12.620  1.00  0.86           C  
ATOM   4583  C   LYS A 577       0.916 -22.826 -13.554  1.00  0.84           C  
ATOM   4584  CB  LYS A 577       2.156 -22.548 -11.396  1.00  0.84           C  
ATOM   4585  O   LYS A 577      -0.164 -23.337 -13.250  1.00  0.81           O  
ATOM   4586  CG  LYS A 577       2.991 -21.662 -10.484  1.00  0.81           C  
ATOM   4587  CD  LYS A 577       3.314 -22.359  -9.169  1.00  0.79           C  
ATOM   4588  CE  LYS A 577       3.946 -21.402  -8.168  1.00  0.75           C  
ATOM   4589  NZ  LYS A 577       3.909 -21.949  -6.779  1.00  0.74           N  
ATOM   4590  N   LYS A 578       1.426 -23.257 -14.490  1.00  0.80           N  
ATOM   4591  CA  LYS A 578       0.886 -24.046 -15.594  1.00  0.79           C  
ATOM   4592  C   LYS A 578       0.822 -25.527 -15.231  1.00  0.77           C  
ATOM   4593  CB  LYS A 578       1.728 -23.852 -16.856  1.00  0.75           C  
ATOM   4594  O   LYS A 578      -0.082 -26.241 -15.670  1.00  0.72           O  
ATOM   4595  CG  LYS A 578       1.564 -22.485 -17.504  1.00  0.70           C  
ATOM   4596  CD  LYS A 578       2.268 -22.418 -18.853  1.00  0.68           C  
ATOM   4597  CE  LYS A 578       2.091 -21.055 -19.510  1.00  0.60           C  
ATOM   4598  NZ  LYS A 578       2.727 -21.005 -20.860  1.00  0.54           N  
ATOM   4599  N   ASN A 579       1.738 -26.027 -14.577  1.00  0.68           N  
ATOM   4600  CA  ASN A 579       1.933 -27.456 -14.362  1.00  0.68           C  
ATOM   4601  C   ASN A 579       1.159 -27.951 -13.144  1.00  0.68           C  
ATOM   4602  CB  ASN A 579       3.422 -27.778 -14.212  1.00  0.61           C  
ATOM   4603  O   ASN A 579       1.431 -29.037 -12.629  1.00  0.62           O  
ATOM   4604  CG  ASN A 579       4.215 -27.473 -15.468  1.00  0.55           C  
ATOM   4605  ND2 ASN A 579       5.526 -27.327 -15.320  1.00  0.52           N  
ATOM   4606  OD1 ASN A 579       3.653 -27.369 -16.561  1.00  0.56           O  
ATOM   4607  N   SER A 580       0.124 -27.232 -12.866  1.00  0.69           N  
ATOM   4608  CA  SER A 580      -0.738 -27.722 -11.795  1.00  0.69           C  
ATOM   4609  C   SER A 580      -1.890 -28.553 -12.350  1.00  0.69           C  
ATOM   4610  CB  SER A 580      -1.289 -26.555 -10.974  1.00  0.62           C  
ATOM   4611  O   SER A 580      -2.690 -28.060 -13.148  1.00  0.63           O  
ATOM   4612  OG  SER A 580      -2.063 -25.689 -11.787  1.00  0.57           O  
ATOM   4613  N   THR A 581      -1.740 -29.848 -12.150  1.00  0.75           N  
ATOM   4614  CA  THR A 581      -2.855 -30.737 -12.455  1.00  0.76           C  
ATOM   4615  C   THR A 581      -3.666 -31.038 -11.198  1.00  0.76           C  
ATOM   4616  CB  THR A 581      -2.364 -32.055 -13.080  1.00  0.71           C  
ATOM   4617  O   THR A 581      -3.142 -30.973 -10.084  1.00  0.74           O  
ATOM   4618  CG2 THR A 581      -1.696 -31.809 -14.430  1.00  0.62           C  
ATOM   4619  OG1 THR A 581      -1.418 -32.673 -12.198  1.00  0.67           O  
ATOM   4620  N   ASP A 582      -4.958 -31.293 -11.432  1.00  0.78           N  
ATOM   4621  CA  ASP A 582      -5.832 -31.583 -10.299  1.00  0.78           C  
ATOM   4622  C   ASP A 582      -5.765 -33.060  -9.918  1.00  0.76           C  
ATOM   4623  CB  ASP A 582      -7.275 -31.187 -10.620  1.00  0.75           C  
ATOM   4624  O   ASP A 582      -5.826 -33.405  -8.736  1.00  0.72           O  
ATOM   4625  CG  ASP A 582      -7.441 -29.697 -10.862  1.00  0.76           C  
ATOM   4626  OD1 ASP A 582      -6.880 -28.888 -10.093  1.00  0.78           O  
ATOM   4627  OD2 ASP A 582      -8.142 -29.330 -11.829  1.00  0.79           O  
ATOM   4628  N   PHE A 583      -5.659 -33.927 -10.845  1.00  0.74           N  
ATOM   4629  CA  PHE A 583      -5.474 -35.366 -10.698  1.00  0.74           C  
ATOM   4630  C   PHE A 583      -4.237 -35.833 -11.458  1.00  0.73           C  
ATOM   4631  CB  PHE A 583      -6.710 -36.122 -11.194  1.00  0.70           C  
ATOM   4632  O   PHE A 583      -3.914 -35.295 -12.519  1.00  0.68           O  
ATOM   4633  CG  PHE A 583      -7.967 -35.795 -10.433  1.00  0.70           C  
ATOM   4634  CD1 PHE A 583      -8.190 -36.327  -9.169  1.00  0.68           C  
ATOM   4635  CD2 PHE A 583      -8.926 -34.954 -10.983  1.00  0.71           C  
ATOM   4636  CE1 PHE A 583      -9.352 -36.025  -8.463  1.00  0.71           C  
ATOM   4637  CE2 PHE A 583     -10.090 -34.648 -10.283  1.00  0.71           C  
ATOM   4638  CZ  PHE A 583     -10.301 -35.185  -9.024  1.00  0.67           C  
ATOM   4639  N   PRO A 584      -3.509 -36.784 -10.917  1.00  0.72           N  
ATOM   4640  CA  PRO A 584      -2.282 -37.268 -11.554  1.00  0.71           C  
ATOM   4641  C   PRO A 584      -2.509 -37.746 -12.986  1.00  0.71           C  
ATOM   4642  CB  PRO A 584      -1.851 -38.428 -10.653  1.00  0.68           C  
ATOM   4643  O   PRO A 584      -1.567 -37.793 -13.782  1.00  0.68           O  
ATOM   4644  CG  PRO A 584      -2.464 -38.128  -9.323  1.00  0.67           C  
ATOM   4645  CD  PRO A 584      -3.730 -37.352  -9.546  1.00  0.67           C  
ATOM   4646  N   PHE A 585      -3.726 -38.077 -13.300  1.00  0.63           N  
ATOM   4647  CA  PHE A 585      -4.019 -38.717 -14.577  1.00  0.64           C  
ATOM   4648  C   PHE A 585      -4.620 -37.717 -15.558  1.00  0.62           C  
ATOM   4649  CB  PHE A 585      -4.974 -39.899 -14.381  1.00  0.58           C  
ATOM   4650  O   PHE A 585      -4.838 -38.041 -16.727  1.00  0.58           O  
ATOM   4651  CG  PHE A 585      -4.555 -40.842 -13.286  1.00  0.54           C  
ATOM   4652  CD1 PHE A 585      -3.517 -41.745 -13.487  1.00  0.50           C  
ATOM   4653  CD2 PHE A 585      -5.199 -40.827 -12.056  1.00  0.52           C  
ATOM   4654  CE1 PHE A 585      -3.127 -42.619 -12.475  1.00  0.46           C  
ATOM   4655  CE2 PHE A 585      -4.815 -41.698 -11.040  1.00  0.48           C  
ATOM   4656  CZ  PHE A 585      -3.779 -42.594 -11.252  1.00  0.47           C  
ATOM   4657  N   GLU A 586      -4.957 -36.586 -15.093  1.00  0.66           N  
ATOM   4658  CA  GLU A 586      -5.504 -35.581 -16.001  1.00  0.65           C  
ATOM   4659  C   GLU A 586      -4.412 -34.641 -16.505  1.00  0.66           C  
ATOM   4660  CB  GLU A 586      -6.611 -34.780 -15.312  1.00  0.61           C  
ATOM   4661  O   GLU A 586      -3.715 -34.008 -15.710  1.00  0.63           O  
ATOM   4662  CG  GLU A 586      -7.911 -35.552 -15.137  1.00  0.58           C  
ATOM   4663  CD  GLU A 586      -9.069 -34.681 -14.677  1.00  0.59           C  
ATOM   4664  OE1 GLU A 586      -8.839 -33.501 -14.325  1.00  0.58           O  
ATOM   4665  OE2 GLU A 586     -10.216 -35.182 -14.668  1.00  0.53           O  
ATOM   4666  N   PRO A 587      -4.423 -34.591 -17.816  1.00  0.63           N  
ATOM   4667  CA  PRO A 587      -3.362 -33.727 -18.338  1.00  0.61           C  
ATOM   4668  C   PRO A 587      -3.693 -32.242 -18.209  1.00  0.63           C  
ATOM   4669  CB  PRO A 587      -3.263 -34.139 -19.809  1.00  0.56           C  
ATOM   4670  O   PRO A 587      -3.016 -31.401 -18.806  1.00  0.60           O  
ATOM   4671  CG  PRO A 587      -4.650 -34.550 -20.185  1.00  0.52           C  
ATOM   4672  CD  PRO A 587      -5.301 -35.181 -18.988  1.00  0.53           C  
ATOM   4673  N   TYR A 588      -4.855 -31.961 -17.542  1.00  0.71           N  
ATOM   4674  CA  TYR A 588      -5.171 -30.537 -17.568  1.00  0.72           C  
ATOM   4675  C   TYR A 588      -5.828 -30.101 -16.264  1.00  0.73           C  
ATOM   4676  CB  TYR A 588      -6.090 -30.211 -18.749  1.00  0.66           C  
ATOM   4677  O   TYR A 588      -6.286 -30.938 -15.482  1.00  0.70           O  
ATOM   4678  CG  TYR A 588      -7.408 -30.946 -18.714  1.00  0.62           C  
ATOM   4679  CD1 TYR A 588      -7.552 -32.189 -19.327  1.00  0.56           C  
ATOM   4680  CD2 TYR A 588      -8.512 -30.399 -18.069  1.00  0.61           C  
ATOM   4681  CE1 TYR A 588      -8.765 -32.869 -19.299  1.00  0.54           C  
ATOM   4682  CE2 TYR A 588      -9.730 -31.070 -18.034  1.00  0.58           C  
ATOM   4683  OH  TYR A 588     -11.050 -32.971 -18.620  1.00  0.38           O  
ATOM   4684  CZ  TYR A 588      -9.846 -32.303 -18.651  1.00  0.53           C  
ATOM   4685  N   ARG A 589      -6.003 -28.750 -16.091  1.00  0.83           N  
ATOM   4686  CA  ARG A 589      -6.659 -28.127 -14.947  1.00  0.83           C  
ATOM   4687  C   ARG A 589      -8.168 -28.048 -15.157  1.00  0.84           C  
ATOM   4688  CB  ARG A 589      -6.091 -26.728 -14.696  1.00  0.81           C  
ATOM   4689  O   ARG A 589      -8.631 -27.711 -16.249  1.00  0.83           O  
ATOM   4690  CG  ARG A 589      -4.631 -26.723 -14.275  1.00  0.77           C  
ATOM   4691  CD  ARG A 589      -4.129 -25.313 -13.997  1.00  0.75           C  
ATOM   4692  NE  ARG A 589      -2.725 -25.309 -13.594  1.00  0.67           N  
ATOM   4693  NH1 ARG A 589      -2.597 -23.020 -13.314  1.00  0.60           N  
ATOM   4694  NH2 ARG A 589      -0.757 -24.332 -12.927  1.00  0.56           N  
ATOM   4695  CZ  ARG A 589      -2.030 -24.221 -13.279  1.00  0.69           C  
ATOM   4696  N   PHE A 590      -8.862 -28.376 -14.128  1.00  0.87           N  
ATOM   4697  CA  PHE A 590     -10.312 -28.239 -14.070  1.00  0.88           C  
ATOM   4698  C   PHE A 590     -10.712 -26.778 -13.902  1.00  0.89           C  
ATOM   4699  CB  PHE A 590     -10.887 -29.076 -12.923  1.00  0.87           C  
ATOM   4700  O   PHE A 590     -10.549 -26.204 -12.823  1.00  0.89           O  
ATOM   4701  CG  PHE A 590     -12.374 -29.288 -13.013  1.00  0.84           C  
ATOM   4702  CD1 PHE A 590     -12.956 -29.737 -14.193  1.00  0.80           C  
ATOM   4703  CD2 PHE A 590     -13.191 -29.039 -11.918  1.00  0.81           C  
ATOM   4704  CE1 PHE A 590     -14.332 -29.935 -14.279  1.00  0.81           C  
ATOM   4705  CE2 PHE A 590     -14.567 -29.235 -11.997  1.00  0.82           C  
ATOM   4706  CZ  PHE A 590     -15.136 -29.682 -13.178  1.00  0.78           C  
ATOM   4707  N   HIS A 591     -11.182 -26.079 -15.006  1.00  0.91           N  
ATOM   4708  CA  HIS A 591     -11.419 -24.643 -15.086  1.00  0.92           C  
ATOM   4709  C   HIS A 591     -12.800 -24.281 -14.548  1.00  0.92           C  
ATOM   4710  CB  HIS A 591     -11.275 -24.155 -16.529  1.00  0.91           C  
ATOM   4711  O   HIS A 591     -13.744 -24.100 -15.320  1.00  0.91           O  
ATOM   4712  CG  HIS A 591      -9.858 -24.106 -17.007  1.00  0.90           C  
ATOM   4713  CD2 HIS A 591      -9.066 -25.065 -17.540  1.00  0.88           C  
ATOM   4714  ND1 HIS A 591      -9.096 -22.959 -16.957  1.00  0.88           N  
ATOM   4715  CE1 HIS A 591      -7.892 -23.216 -17.442  1.00  0.87           C  
ATOM   4716  NE2 HIS A 591      -7.848 -24.487 -17.803  1.00  0.88           N  
ATOM   4717  N   VAL A 592     -12.971 -24.104 -13.288  1.00  0.92           N  
ATOM   4718  CA  VAL A 592     -14.191 -23.767 -12.562  1.00  0.93           C  
ATOM   4719  C   VAL A 592     -13.894 -22.688 -11.523  1.00  0.93           C  
ATOM   4720  CB  VAL A 592     -14.806 -25.009 -11.879  1.00  0.92           C  
ATOM   4721  O   VAL A 592     -12.741 -22.498 -11.129  1.00  0.92           O  
ATOM   4722  CG1 VAL A 592     -15.323 -25.998 -12.922  1.00  0.91           C  
ATOM   4723  CG2 VAL A 592     -13.781 -25.677 -10.965  1.00  0.91           C  
ATOM   4724  N   ASP A 593     -14.901 -22.016 -11.077  1.00  0.94           N  
ATOM   4725  CA  ASP A 593     -14.853 -21.112  -9.932  1.00  0.94           C  
ATOM   4726  C   ASP A 593     -15.071 -21.870  -8.625  1.00  0.93           C  
ATOM   4727  CB  ASP A 593     -15.898 -20.004 -10.078  1.00  0.93           C  
ATOM   4728  O   ASP A 593     -15.708 -22.925  -8.611  1.00  0.92           O  
ATOM   4729  CG  ASP A 593     -15.470 -18.908 -11.038  1.00  0.92           C  
ATOM   4730  OD1 ASP A 593     -14.251 -18.696 -11.217  1.00  0.90           O  
ATOM   4731  OD2 ASP A 593     -16.359 -18.247 -11.617  1.00  0.90           O  
ATOM   4732  N   ALA A 594     -14.523 -21.347  -7.567  1.00  0.93           N  
ATOM   4733  CA  ALA A 594     -14.564 -21.900  -6.216  1.00  0.93           C  
ATOM   4734  C   ALA A 594     -14.151 -23.369  -6.211  1.00  0.93           C  
ATOM   4735  CB  ALA A 594     -15.960 -21.741  -5.618  1.00  0.92           C  
ATOM   4736  O   ALA A 594     -14.744 -24.185  -5.501  1.00  0.92           O  
ATOM   4737  N   LYS A 595     -13.196 -23.707  -6.994  1.00  0.93           N  
ATOM   4738  CA  LYS A 595     -12.637 -25.049  -7.128  1.00  0.93           C  
ATOM   4739  C   LYS A 595     -12.187 -25.595  -5.776  1.00  0.93           C  
ATOM   4740  CB  LYS A 595     -11.463 -25.045  -8.109  1.00  0.93           C  
ATOM   4741  O   LYS A 595     -11.398 -24.958  -5.075  1.00  0.92           O  
ATOM   4742  CG  LYS A 595     -10.910 -26.429  -8.418  1.00  0.91           C  
ATOM   4743  CD  LYS A 595      -9.815 -26.371  -9.475  1.00  0.90           C  
ATOM   4744  CE  LYS A 595      -8.513 -25.827  -8.902  1.00  0.88           C  
ATOM   4745  NZ  LYS A 595      -7.361 -26.066  -9.822  1.00  0.86           N  
ATOM   4746  N   ARG A 596     -12.564 -26.848  -5.475  1.00  0.93           N  
ATOM   4747  CA  ARG A 596     -12.197 -27.544  -4.245  1.00  0.93           C  
ATOM   4748  C   ARG A 596     -12.097 -29.048  -4.476  1.00  0.92           C  
ATOM   4749  CB  ARG A 596     -13.212 -27.250  -3.138  1.00  0.91           C  
ATOM   4750  O   ARG A 596     -12.964 -29.642  -5.120  1.00  0.91           O  
ATOM   4751  CG  ARG A 596     -12.797 -27.765  -1.769  1.00  0.85           C  
ATOM   4752  CD  ARG A 596     -13.672 -27.193  -0.662  1.00  0.81           C  
ATOM   4753  NE  ARG A 596     -13.236 -27.644   0.656  1.00  0.79           N  
ATOM   4754  NH1 ARG A 596     -14.627 -26.221   1.830  1.00  0.70           N  
ATOM   4755  NH2 ARG A 596     -13.233 -27.653   2.953  1.00  0.66           N  
ATOM   4756  CZ  ARG A 596     -13.699 -27.172   1.810  1.00  0.76           C  
ATOM   4757  N   SER A 597     -11.055 -29.608  -3.873  1.00  0.92           N  
ATOM   4758  CA  SER A 597     -10.986 -31.056  -3.710  1.00  0.92           C  
ATOM   4759  C   SER A 597     -11.776 -31.512  -2.488  1.00  0.91           C  
ATOM   4760  CB  SER A 597      -9.532 -31.514  -3.588  1.00  0.90           C  
ATOM   4761  O   SER A 597     -11.711 -30.884  -1.430  1.00  0.90           O  
ATOM   4762  OG  SER A 597      -8.788 -31.137  -4.733  1.00  0.83           O  
ATOM   4763  N   TYR A 598     -12.511 -32.653  -2.654  1.00  0.92           N  
ATOM   4764  CA  TYR A 598     -13.377 -33.193  -1.612  1.00  0.92           C  
ATOM   4765  C   TYR A 598     -13.419 -34.715  -1.674  1.00  0.92           C  
ATOM   4766  CB  TYR A 598     -14.794 -32.626  -1.742  1.00  0.92           C  
ATOM   4767  O   TYR A 598     -13.564 -35.296  -2.752  1.00  0.91           O  
ATOM   4768  CG  TYR A 598     -15.719 -33.042  -0.625  1.00  0.92           C  
ATOM   4769  CD1 TYR A 598     -15.600 -32.489   0.648  1.00  0.90           C  
ATOM   4770  CD2 TYR A 598     -16.713 -33.991  -0.839  1.00  0.90           C  
ATOM   4771  CE1 TYR A 598     -16.449 -32.871   1.681  1.00  0.90           C  
ATOM   4772  CE2 TYR A 598     -17.568 -34.381   0.187  1.00  0.90           C  
ATOM   4773  OH  TYR A 598     -18.272 -34.198   2.461  1.00  0.87           O  
ATOM   4774  CZ  TYR A 598     -17.429 -33.816   1.441  1.00  0.89           C  
ATOM   4775  N   HIS A 599     -13.249 -35.312  -0.498  1.00  0.93           N  
ATOM   4776  CA  HIS A 599     -13.456 -36.747  -0.335  1.00  0.94           C  
ATOM   4777  C   HIS A 599     -14.896 -37.054   0.061  1.00  0.94           C  
ATOM   4778  CB  HIS A 599     -12.492 -37.312   0.710  1.00  0.93           C  
ATOM   4779  O   HIS A 599     -15.361 -36.616   1.116  1.00  0.93           O  
ATOM   4780  CG  HIS A 599     -12.517 -38.804   0.805  1.00  0.91           C  
ATOM   4781  CD2 HIS A 599     -13.088 -39.628   1.716  1.00  0.89           C  
ATOM   4782  ND1 HIS A 599     -11.897 -39.619  -0.117  1.00  0.90           N  
ATOM   4783  CE1 HIS A 599     -12.085 -40.883   0.223  1.00  0.89           C  
ATOM   4784  NE2 HIS A 599     -12.805 -40.915   1.332  1.00  0.90           N  
ATOM   4785  N   ILE A 600     -15.578 -37.744  -0.838  1.00  0.95           N  
ATOM   4786  CA  ILE A 600     -16.974 -38.079  -0.578  1.00  0.95           C  
ATOM   4787  C   ILE A 600     -17.054 -39.150   0.508  1.00  0.95           C  
ATOM   4788  CB  ILE A 600     -17.688 -38.561  -1.860  1.00  0.94           C  
ATOM   4789  O   ILE A 600     -16.352 -40.162   0.443  1.00  0.94           O  
ATOM   4790  CG1 ILE A 600     -17.677 -37.457  -2.925  1.00  0.94           C  
ATOM   4791  CG2 ILE A 600     -19.120 -39.004  -1.546  1.00  0.94           C  
ATOM   4792  CD1 ILE A 600     -18.280 -37.877  -4.258  1.00  0.92           C  
ATOM   4793  N   SER A 601     -17.878 -38.993   1.439  1.00  0.95           N  
ATOM   4794  CA  SER A 601     -18.084 -39.949   2.522  1.00  0.96           C  
ATOM   4795  C   SER A 601     -18.581 -41.289   1.990  1.00  0.96           C  
ATOM   4796  CB  SER A 601     -19.079 -39.396   3.543  1.00  0.94           C  
ATOM   4797  O   SER A 601     -19.443 -41.332   1.109  1.00  0.95           O  
ATOM   4798  OG  SER A 601     -19.278 -40.318   4.601  1.00  0.89           O  
ATOM   4799  N   GLU A 602     -18.183 -42.386   2.647  1.00  0.97           N  
ATOM   4800  CA  GLU A 602     -18.613 -43.740   2.311  1.00  0.97           C  
ATOM   4801  C   GLU A 602     -20.111 -43.916   2.541  1.00  0.96           C  
ATOM   4802  CB  GLU A 602     -17.830 -44.771   3.128  1.00  0.96           C  
ATOM   4803  O   GLU A 602     -20.752 -44.740   1.886  1.00  0.96           O  
ATOM   4804  CG  GLU A 602     -16.340 -44.799   2.819  1.00  0.92           C  
ATOM   4805  CD  GLU A 602     -15.588 -45.874   3.586  1.00  0.88           C  
ATOM   4806  OE1 GLU A 602     -16.182 -46.499   4.494  1.00  0.89           O  
ATOM   4807  OE2 GLU A 602     -14.395 -46.092   3.279  1.00  0.89           O  
ATOM   4808  N   THR A 603     -20.698 -43.051   3.308  1.00  0.97           N  
ATOM   4809  CA  THR A 603     -22.110 -43.114   3.669  1.00  0.97           C  
ATOM   4810  C   THR A 603     -22.941 -42.213   2.760  1.00  0.97           C  
ATOM   4811  CB  THR A 603     -22.329 -42.708   5.138  1.00  0.96           C  
ATOM   4812  O   THR A 603     -24.150 -42.074   2.952  1.00  0.96           O  
ATOM   4813  CG2 THR A 603     -21.647 -43.687   6.087  1.00  0.95           C  
ATOM   4814  OG1 THR A 603     -21.789 -41.398   5.352  1.00  0.96           O  
ATOM   4815  N   ALA A 604     -22.336 -41.565   1.747  1.00  0.96           N  
ATOM   4816  CA  ALA A 604     -23.020 -40.592   0.899  1.00  0.96           C  
ATOM   4817  C   ALA A 604     -23.832 -41.289  -0.189  1.00  0.96           C  
ATOM   4818  CB  ALA A 604     -22.013 -39.630   0.273  1.00  0.95           C  
ATOM   4819  O   ALA A 604     -24.615 -40.648  -0.895  1.00  0.95           O  
ATOM   4820  N   TYR A 605     -23.700 -42.533  -0.451  1.00  0.96           N  
ATOM   4821  CA  TYR A 605     -24.406 -43.298  -1.472  1.00  0.97           C  
ATOM   4822  C   TYR A 605     -25.738 -43.817  -0.942  1.00  0.96           C  
ATOM   4823  CB  TYR A 605     -23.546 -44.469  -1.957  1.00  0.96           C  
ATOM   4824  O   TYR A 605     -25.776 -44.544   0.054  1.00  0.96           O  
ATOM   4825  CG  TYR A 605     -24.232 -45.342  -2.980  1.00  0.96           C  
ATOM   4826  CD1 TYR A 605     -24.639 -44.823  -4.207  1.00  0.95           C  
ATOM   4827  CD2 TYR A 605     -24.475 -46.687  -2.722  1.00  0.95           C  
ATOM   4828  CE1 TYR A 605     -25.273 -45.624  -5.152  1.00  0.95           C  
ATOM   4829  CE2 TYR A 605     -25.107 -47.497  -3.659  1.00  0.95           C  
ATOM   4830  OH  TYR A 605     -26.129 -47.754  -5.801  1.00  0.93           O  
ATOM   4831  CZ  TYR A 605     -25.502 -46.957  -4.869  1.00  0.94           C  
ATOM   4832  N   ASP A 606     -26.837 -43.428  -1.571  1.00  0.95           N  
ATOM   4833  CA  ASP A 606     -28.186 -43.947  -1.368  1.00  0.96           C  
ATOM   4834  C   ASP A 606     -28.497 -45.068  -2.357  1.00  0.96           C  
ATOM   4835  CB  ASP A 606     -29.219 -42.826  -1.500  1.00  0.95           C  
ATOM   4836  O   ASP A 606     -28.691 -44.815  -3.548  1.00  0.96           O  
ATOM   4837  CG  ASP A 606     -30.645 -43.307  -1.300  1.00  0.93           C  
ATOM   4838  OD1 ASP A 606     -30.853 -44.517  -1.061  1.00  0.93           O  
ATOM   4839  OD2 ASP A 606     -31.569 -42.470  -1.385  1.00  0.92           O  
ATOM   4840  N   ILE A 607     -28.616 -46.350  -1.854  1.00  0.97           N  
ATOM   4841  CA  ILE A 607     -28.809 -47.578  -2.619  1.00  0.98           C  
ATOM   4842  C   ILE A 607     -30.201 -47.580  -3.247  1.00  0.97           C  
ATOM   4843  CB  ILE A 607     -28.619 -48.830  -1.734  1.00  0.96           C  
ATOM   4844  O   ILE A 607     -30.394 -48.118  -4.341  1.00  0.97           O  
ATOM   4845  CG1 ILE A 607     -28.541 -50.091  -2.603  1.00  0.89           C  
ATOM   4846  CG2 ILE A 607     -29.748 -48.942  -0.706  1.00  0.89           C  
ATOM   4847  CD1 ILE A 607     -27.967 -51.304  -1.883  1.00  0.85           C  
ATOM   4848  N   GLU A 608     -31.217 -46.982  -2.577  1.00  0.97           N  
ATOM   4849  CA  GLU A 608     -32.593 -46.973  -3.065  1.00  0.97           C  
ATOM   4850  C   GLU A 608     -32.733 -46.101  -4.309  1.00  0.97           C  
ATOM   4851  CB  GLU A 608     -33.548 -46.486  -1.971  1.00  0.96           C  
ATOM   4852  O   GLU A 608     -33.380 -46.496  -5.281  1.00  0.97           O  
ATOM   4853  CG  GLU A 608     -33.552 -47.359  -0.725  1.00  0.93           C  
ATOM   4854  CD  GLU A 608     -34.662 -47.004   0.252  1.00  0.89           C  
ATOM   4855  OE1 GLU A 608     -35.346 -45.976   0.046  1.00  0.91           O  
ATOM   4856  OE2 GLU A 608     -34.847 -47.759   1.232  1.00  0.90           O  
ATOM   4857  N   THR A 609     -32.022 -44.885  -4.323  1.00  0.95           N  
ATOM   4858  CA  THR A 609     -32.123 -43.923  -5.415  1.00  0.95           C  
ATOM   4859  C   THR A 609     -31.010 -44.144  -6.435  1.00  0.95           C  
ATOM   4860  CB  THR A 609     -32.064 -42.476  -4.891  1.00  0.94           C  
ATOM   4861  O   THR A 609     -31.054 -43.594  -7.538  1.00  0.94           O  
ATOM   4862  CG2 THR A 609     -33.213 -42.192  -3.929  1.00  0.91           C  
ATOM   4863  OG1 THR A 609     -30.821 -42.272  -4.208  1.00  0.92           O  
ATOM   4864  N   ASN A 610     -29.939 -44.990  -6.145  1.00  0.95           N  
ATOM   4865  CA  ASN A 610     -28.716 -45.169  -6.920  1.00  0.95           C  
ATOM   4866  C   ASN A 610     -28.032 -43.835  -7.204  1.00  0.94           C  
ATOM   4867  CB  ASN A 610     -29.014 -45.902  -8.230  1.00  0.94           C  
ATOM   4868  O   ASN A 610     -27.677 -43.545  -8.348  1.00  0.92           O  
ATOM   4869  CG  ASN A 610     -27.756 -46.268  -8.994  1.00  0.93           C  
ATOM   4870  ND2 ASN A 610     -27.847 -46.272 -10.318  1.00  0.93           N  
ATOM   4871  OD1 ASN A 610     -26.712 -46.544  -8.398  1.00  0.92           O  
ATOM   4872  N   GLN A 611     -28.003 -42.995  -6.187  1.00  0.93           N  
ATOM   4873  CA  GLN A 611     -27.391 -41.673  -6.262  1.00  0.93           C  
ATOM   4874  C   GLN A 611     -26.440 -41.440  -5.091  1.00  0.94           C  
ATOM   4875  CB  GLN A 611     -28.465 -40.584  -6.290  1.00  0.92           C  
ATOM   4876  O   GLN A 611     -26.732 -41.834  -3.960  1.00  0.93           O  
ATOM   4877  CG  GLN A 611     -29.319 -40.597  -7.551  1.00  0.90           C  
ATOM   4878  CD  GLN A 611     -30.417 -39.549  -7.526  1.00  0.88           C  
ATOM   4879  NE2 GLN A 611     -30.967 -39.240  -8.695  1.00  0.89           N  
ATOM   4880  OE1 GLN A 611     -30.768 -39.024  -6.465  1.00  0.88           O  
ATOM   4881  N   THR A 612     -25.381 -40.839  -5.252  1.00  0.93           N  
ATOM   4882  CA  THR A 612     -24.520 -40.255  -4.230  1.00  0.93           C  
ATOM   4883  C   THR A 612     -24.912 -38.806  -3.956  1.00  0.93           C  
ATOM   4884  CB  THR A 612     -23.038 -40.319  -4.645  1.00  0.93           C  
ATOM   4885  O   THR A 612     -24.934 -37.980  -4.870  1.00  0.92           O  
ATOM   4886  CG2 THR A 612     -22.134 -39.779  -3.542  1.00  0.92           C  
ATOM   4887  OG1 THR A 612     -22.682 -41.681  -4.916  1.00  0.93           O  
ATOM   4888  N   VAL A 613     -25.253 -38.505  -2.762  1.00  0.92           N  
ATOM   4889  CA  VAL A 613     -25.710 -37.178  -2.362  1.00  0.92           C  
ATOM   4890  C   VAL A 613     -24.570 -36.420  -1.686  1.00  0.92           C  
ATOM   4891  CB  VAL A 613     -26.930 -37.260  -1.416  1.00  0.92           C  
ATOM   4892  O   VAL A 613     -24.074 -36.838  -0.637  1.00  0.92           O  
ATOM   4893  CG1 VAL A 613     -27.445 -35.862  -1.077  1.00  0.91           C  
ATOM   4894  CG2 VAL A 613     -28.037 -38.103  -2.046  1.00  0.91           C  
ATOM   4895  N   VAL A 614     -24.180 -35.338  -2.205  1.00  0.92           N  
ATOM   4896  CA  VAL A 614     -23.136 -34.456  -1.694  1.00  0.92           C  
ATOM   4897  C   VAL A 614     -23.733 -33.094  -1.348  1.00  0.92           C  
ATOM   4898  CB  VAL A 614     -21.985 -34.291  -2.711  1.00  0.91           C  
ATOM   4899  O   VAL A 614     -24.277 -32.409  -2.217  1.00  0.91           O  
ATOM   4900  CG1 VAL A 614     -20.877 -33.410  -2.135  1.00  0.88           C  
ATOM   4901  CG2 VAL A 614     -21.430 -35.656  -3.116  1.00  0.88           C  
ATOM   4902  N   ASN A 615     -23.669 -32.725  -0.104  1.00  0.91           N  
ATOM   4903  CA  ASN A 615     -24.153 -31.420   0.333  1.00  0.90           C  
ATOM   4904  C   ASN A 615     -23.111 -30.329   0.100  1.00  0.91           C  
ATOM   4905  CB  ASN A 615     -24.556 -31.463   1.808  1.00  0.89           C  
ATOM   4906  O   ASN A 615     -21.994 -30.411   0.615  1.00  0.90           O  
ATOM   4907  CG  ASN A 615     -25.404 -30.275   2.217  1.00  0.85           C  
ATOM   4908  ND2 ASN A 615     -26.623 -30.544   2.669  1.00  0.84           N  
ATOM   4909  OD1 ASN A 615     -24.968 -29.124   2.126  1.00  0.84           O  
ATOM   4910  N   VAL A 616     -23.377 -29.340  -0.582  1.00  0.89           N  
ATOM   4911  CA  VAL A 616     -22.499 -28.242  -0.972  1.00  0.89           C  
ATOM   4912  C   VAL A 616     -22.054 -27.470   0.268  1.00  0.89           C  
ATOM   4913  CB  VAL A 616     -23.190 -27.289  -1.973  1.00  0.87           C  
ATOM   4914  O   VAL A 616     -20.927 -26.974   0.327  1.00  0.89           O  
ATOM   4915  CG1 VAL A 616     -22.329 -26.053  -2.225  1.00  0.82           C  
ATOM   4916  CG2 VAL A 616     -23.484 -28.016  -3.284  1.00  0.82           C  
ATOM   4917  N   LYS A 617     -22.874 -27.365   1.242  1.00  0.88           N  
ATOM   4918  CA  LYS A 617     -22.536 -26.697   2.496  1.00  0.88           C  
ATOM   4919  C   LYS A 617     -21.401 -27.421   3.215  1.00  0.88           C  
ATOM   4920  CB  LYS A 617     -23.762 -26.610   3.406  1.00  0.86           C  
ATOM   4921  O   LYS A 617     -20.584 -26.790   3.888  1.00  0.88           O  
ATOM   4922  CG  LYS A 617     -23.546 -25.772   4.658  1.00  0.79           C  
ATOM   4923  CD  LYS A 617     -24.825 -25.648   5.475  1.00  0.77           C  
ATOM   4924  CE  LYS A 617     -24.585 -24.901   6.780  1.00  0.70           C  
ATOM   4925  NZ  LYS A 617     -25.826 -24.820   7.608  1.00  0.69           N  
ATOM   4926  N   ASP A 618     -21.351 -28.698   3.140  1.00  0.88           N  
ATOM   4927  CA  ASP A 618     -20.280 -29.487   3.742  1.00  0.89           C  
ATOM   4928  C   ASP A 618     -18.947 -29.226   3.046  1.00  0.89           C  
ATOM   4929  CB  ASP A 618     -20.618 -30.979   3.689  1.00  0.88           C  
ATOM   4930  O   ASP A 618     -17.894 -29.227   3.687  1.00  0.89           O  
ATOM   4931  CG  ASP A 618     -21.886 -31.327   4.449  1.00  0.87           C  
ATOM   4932  OD1 ASP A 618     -22.286 -30.561   5.352  1.00  0.87           O  
ATOM   4933  OD2 ASP A 618     -22.489 -32.378   4.143  1.00  0.87           O  
ATOM   4934  N   ILE A 619     -19.013 -28.866   1.799  1.00  0.91           N  
ATOM   4935  CA  ILE A 619     -17.827 -28.616   0.988  1.00  0.92           C  
ATOM   4936  C   ILE A 619     -17.327 -27.193   1.230  1.00  0.92           C  
ATOM   4937  CB  ILE A 619     -18.112 -28.835  -0.514  1.00  0.91           C  
ATOM   4938  O   ILE A 619     -16.132 -26.976   1.445  1.00  0.91           O
[truncated: 108,329 more chars]
