# Supplementary material for: DepoScope: Accurate phage depolymerase annotation and domain delineation using large language models
Source: PLoS Comput Biol. 2024 Aug 5;20(8):e1011831. doi: 10.1371/journal.pcbi.1011831 (PMC11326577; doi:10.1371/journal.pcbi.1011831)
Supplement: S1 Data — (ZIP) [file pcbi.1011831.s003.zip › FN_FP_deposcope_032024/False_positives/GQ413937.1__ACY66700.pdb]

PARENT N/A
ATOM      1  N   MET A   1      -8.123 -44.268  -3.695  1.00  0.41           N  
ATOM      2  CA  MET A   1      -9.392 -43.778  -3.164  1.00  0.43           C  
ATOM      3  C   MET A   1      -9.768 -42.443  -3.798  1.00  0.42           C  
ATOM      4  CB  MET A   1      -9.318 -43.632  -1.643  1.00  0.37           C  
ATOM      5  O   MET A   1     -10.945 -42.081  -3.841  1.00  0.41           O  
ATOM      6  CG  MET A   1     -10.556 -44.135  -0.918  1.00  0.37           C  
ATOM      7  SD  MET A   1     -10.437 -43.931   0.902  1.00  0.43           S  
ATOM      8  CE  MET A   1      -9.742 -45.543   1.360  1.00  0.34           C  
ATOM      9  N   LEU A   2      -9.016 -41.920  -4.812  1.00  0.48           N  
ATOM     10  CA  LEU A   2      -9.327 -40.793  -5.685  1.00  0.49           C  
ATOM     11  C   LEU A   2      -9.899 -41.276  -7.014  1.00  0.48           C  
ATOM     12  CB  LEU A   2      -8.076 -39.946  -5.933  1.00  0.44           C  
ATOM     13  O   LEU A   2     -10.555 -40.514  -7.726  1.00  0.47           O  
ATOM     14  CG  LEU A   2      -7.630 -39.043  -4.782  1.00  0.43           C  
ATOM     15  CD1 LEU A   2      -6.213 -38.535  -5.026  1.00  0.41           C  
ATOM     16  CD2 LEU A   2      -8.599 -37.878  -4.610  1.00  0.43           C  
ATOM     17  N   ASP A   3      -9.603 -42.624  -7.278  1.00  0.49           N  
ATOM     18  CA  ASP A   3     -10.063 -43.232  -8.523  1.00  0.49           C  
ATOM     19  C   ASP A   3     -11.588 -43.304  -8.568  1.00  0.48           C  
ATOM     20  CB  ASP A   3      -9.466 -44.631  -8.690  1.00  0.45           C  
ATOM     21  O   ASP A   3     -12.184 -43.281  -9.647  1.00  0.46           O  
ATOM     22  CG  ASP A   3      -7.963 -44.611  -8.906  1.00  0.43           C  
ATOM     23  OD1 ASP A   3      -7.430 -43.593  -9.397  1.00  0.45           O  
ATOM     24  OD2 ASP A   3      -7.305 -45.625  -8.584  1.00  0.51           O  
ATOM     25  N   ASN A   4     -12.268 -43.215  -7.310  1.00  0.48           N  
ATOM     26  CA  ASN A   4     -13.715 -43.234  -7.120  1.00  0.48           C  
ATOM     27  C   ASN A   4     -14.300 -41.825  -7.137  1.00  0.48           C  
ATOM     28  CB  ASN A   4     -14.076 -43.944  -5.813  1.00  0.44           C  
ATOM     29  O   ASN A   4     -15.520 -41.655  -7.179  1.00  0.46           O  
ATOM     30  CG  ASN A   4     -14.264 -45.437  -5.993  1.00  0.42           C  
ATOM     31  ND2 ASN A   4     -14.281 -46.170  -4.886  1.00  0.40           N  
ATOM     32  OD1 ASN A   4     -14.393 -45.928  -7.117  1.00  0.45           O  
ATOM     33  N   PHE A   5     -13.470 -40.717  -7.170  1.00  0.49           N  
ATOM     34  CA  PHE A   5     -14.041 -39.401  -7.434  1.00  0.51           C  
ATOM     35  C   PHE A   5     -14.627 -39.336  -8.839  1.00  0.49           C  
ATOM     36  CB  PHE A   5     -12.982 -38.309  -7.256  1.00  0.48           C  
ATOM     37  O   PHE A   5     -15.530 -38.540  -9.105  1.00  0.49           O  
ATOM     38  CG  PHE A   5     -13.002 -37.659  -5.899  1.00  0.47           C  
ATOM     39  CD1 PHE A   5     -13.910 -36.648  -5.611  1.00  0.44           C  
ATOM     40  CD2 PHE A   5     -12.111 -38.058  -4.912  1.00  0.45           C  
ATOM     41  CE1 PHE A   5     -13.931 -36.044  -4.355  1.00  0.43           C  
ATOM     42  CE2 PHE A   5     -12.125 -37.460  -3.655  1.00  0.45           C  
ATOM     43  CZ  PHE A   5     -13.036 -36.452  -3.379  1.00  0.43           C  
ATOM     44  N   ASN A   6     -14.289 -40.158  -9.735  1.00  0.52           N  
ATOM     45  CA  ASN A   6     -14.793 -40.168 -11.104  1.00  0.52           C  
ATOM     46  C   ASN A   6     -16.042 -41.036 -11.235  1.00  0.52           C  
ATOM     47  CB  ASN A   6     -13.710 -40.647 -12.072  1.00  0.49           C  
ATOM     48  O   ASN A   6     -16.634 -41.121 -12.313  1.00  0.50           O  
ATOM     49  CG  ASN A   6     -12.623 -39.613 -12.291  1.00  0.47           C  
ATOM     50  ND2 ASN A   6     -11.449 -40.067 -12.712  1.00  0.44           N  
ATOM     51  OD1 ASN A   6     -12.838 -38.416 -12.084  1.00  0.48           O  
ATOM     52  N   GLN A   7     -16.569 -41.729 -10.134  1.00  0.52           N  
ATOM     53  CA  GLN A   7     -17.795 -42.518 -10.196  1.00  0.51           C  
ATOM     54  C   GLN A   7     -18.983 -41.734  -9.646  1.00  0.51           C  
ATOM     55  CB  GLN A   7     -17.629 -43.829  -9.425  1.00  0.49           C  
ATOM     56  O   GLN A   7     -18.884 -41.106  -8.590  1.00  0.50           O  
ATOM     57  CG  GLN A   7     -16.616 -44.782 -10.043  1.00  0.47           C  
ATOM     58  CD  GLN A   7     -17.246 -46.073 -10.532  1.00  0.47           C  
ATOM     59  NE2 GLN A   7     -16.551 -46.772 -11.422  1.00  0.42           N  
ATOM     60  OE1 GLN A   7     -18.348 -46.439 -10.111  1.00  0.53           O  
ATOM     61  N   PRO A   8     -20.022 -41.219 -10.464  1.00  0.49           N  
ATOM     62  CA  PRO A   8     -21.195 -40.477  -9.995  1.00  0.48           C  
ATOM     63  C   PRO A   8     -21.617 -40.872  -8.582  1.00  0.49           C  
ATOM     64  CB  PRO A   8     -22.276 -40.848 -11.013  1.00  0.46           C  
ATOM     65  O   PRO A   8     -22.213 -40.065  -7.864  1.00  0.47           O  
ATOM     66  CG  PRO A   8     -21.555 -41.611 -12.076  1.00  0.44           C  
ATOM     67  CD  PRO A   8     -20.179 -41.943 -11.575  1.00  0.45           C  
ATOM     68  N   LYS A   9     -21.250 -42.040  -7.952  1.00  0.48           N  
ATOM     69  CA  LYS A   9     -21.659 -42.591  -6.664  1.00  0.48           C  
ATOM     70  C   LYS A   9     -20.465 -42.742  -5.726  1.00  0.48           C  
ATOM     71  CB  LYS A   9     -22.352 -43.941  -6.852  1.00  0.44           C  
ATOM     72  O   LYS A   9     -20.613 -43.206  -4.594  1.00  0.45           O  
ATOM     73  CG  LYS A   9     -23.734 -43.846  -7.482  1.00  0.42           C  
ATOM     74  CD  LYS A   9     -24.437 -45.197  -7.494  1.00  0.44           C  
ATOM     75  CE  LYS A   9     -25.832 -45.097  -8.098  1.00  0.38           C  
ATOM     76  NZ  LYS A   9     -26.538 -46.413  -8.082  1.00  0.37           N  
ATOM     77  N   GLY A  10     -19.281 -42.262  -6.102  1.00  0.44           N  
ATOM     78  CA  GLY A  10     -18.106 -42.642  -5.334  1.00  0.44           C  
ATOM     79  C   GLY A  10     -17.661 -41.571  -4.355  1.00  0.44           C  
ATOM     80  O   GLY A  10     -16.693 -41.762  -3.616  1.00  0.42           O  
ATOM     81  N   SER A  11     -18.710 -40.829  -3.522  1.00  0.45           N  
ATOM     82  CA  SER A  11     -18.419 -40.205  -2.235  1.00  0.46           C  
ATOM     83  C   SER A  11     -19.662 -39.548  -1.645  1.00  0.45           C  
ATOM     84  CB  SER A  11     -17.305 -39.168  -2.382  1.00  0.42           C  
ATOM     85  O   SER A  11     -20.232 -38.634  -2.245  1.00  0.44           O  
ATOM     86  OG  SER A  11     -17.826 -37.932  -2.841  1.00  0.38           O  
ATOM     87  N   THR A  12     -20.649 -40.189  -1.108  1.00  0.51           N  
ATOM     88  CA  THR A  12     -21.435 -39.588  -0.036  1.00  0.51           C  
ATOM     89  C   THR A  12     -20.615 -38.543   0.715  1.00  0.50           C  
ATOM     90  CB  THR A  12     -21.942 -40.654   0.952  1.00  0.47           C  
ATOM     91  O   THR A  12     -21.174 -37.670   1.383  1.00  0.49           O  
ATOM     92  CG2 THR A  12     -23.322 -41.164   0.551  1.00  0.43           C  
ATOM     93  OG1 THR A  12     -21.025 -41.755   0.969  1.00  0.40           O  
ATOM     94  N   ILE A  13     -19.233 -38.611   0.629  1.00  0.49           N  
ATOM     95  CA  ILE A  13     -18.415 -37.584   1.265  1.00  0.49           C  
ATOM     96  C   ILE A  13     -18.466 -36.300   0.440  1.00  0.49           C  
ATOM     97  CB  ILE A  13     -16.953 -38.053   1.437  1.00  0.45           C  
ATOM     98  O   ILE A  13     -18.183 -35.215   0.952  1.00  0.47           O  
ATOM     99  CG1 ILE A  13     -16.898 -39.336   2.274  1.00  0.40           C  
ATOM    100  CG2 ILE A  13     -16.103 -36.948   2.072  1.00  0.41           C  
ATOM    101  CD1 ILE A  13     -15.500 -39.919   2.423  1.00  0.39           C  
ATOM    102  N   GLY A  14     -19.392 -36.123  -0.470  1.00  0.55           N  
ATOM    103  CA  GLY A  14     -19.460 -34.906  -1.264  1.00  0.54           C  
ATOM    104  C   GLY A  14     -20.855 -34.608  -1.780  1.00  0.56           C  
ATOM    105  O   GLY A  14     -21.019 -34.145  -2.911  1.00  0.54           O  
ATOM    106  N   VAL A  15     -21.932 -35.147  -1.110  1.00  0.65           N  
ATOM    107  CA  VAL A  15     -23.233 -34.617  -1.504  1.00  0.66           C  
ATOM    108  C   VAL A  15     -23.379 -33.180  -1.008  1.00  0.66           C  
ATOM    109  CB  VAL A  15     -24.389 -35.488  -0.962  1.00  0.61           C  
ATOM    110  O   VAL A  15     -23.123 -32.893   0.164  1.00  0.63           O  
ATOM    111  CG1 VAL A  15     -25.727 -35.032  -1.543  1.00  0.51           C  
ATOM    112  CG2 VAL A  15     -24.140 -36.961  -1.279  1.00  0.52           C  
ATOM    113  N   LEU A  16     -23.509 -32.220  -1.914  1.00  0.69           N  
ATOM    114  CA  LEU A  16     -23.927 -30.861  -1.591  1.00  0.70           C  
ATOM    115  C   LEU A  16     -25.261 -30.865  -0.851  1.00  0.71           C  
ATOM    116  CB  LEU A  16     -24.039 -30.017  -2.863  1.00  0.67           C  
ATOM    117  O   LEU A  16     -25.965 -31.876  -0.837  1.00  0.71           O  
ATOM    118  CG  LEU A  16     -22.754 -29.839  -3.674  1.00  0.64           C  
ATOM    119  CD1 LEU A  16     -23.030 -29.023  -4.932  1.00  0.59           C  
ATOM    120  CD2 LEU A  16     -21.675 -29.175  -2.825  1.00  0.63           C  
ATOM    121  N   LYS A  17     -25.520 -29.807  -0.019  1.00  0.71           N  
ATOM    122  CA  LYS A  17     -26.728 -29.643   0.785  1.00  0.73           C  
ATOM    123  C   LYS A  17     -27.978 -29.958  -0.032  1.00  0.75           C  
ATOM    124  CB  LYS A  17     -26.812 -28.222   1.344  1.00  0.69           C  
ATOM    125  O   LYS A  17     -29.026 -30.286   0.529  1.00  0.76           O  
ATOM    126  CG  LYS A  17     -25.996 -28.006   2.610  1.00  0.67           C  
ATOM    127  CD  LYS A  17     -26.248 -26.629   3.210  1.00  0.66           C  
ATOM    128  CE  LYS A  17     -25.488 -26.439   4.516  1.00  0.58           C  
ATOM    129  NZ  LYS A  17     -25.771 -25.108   5.133  1.00  0.53           N  
ATOM    130  N   ASP A  18     -27.921 -29.899  -1.379  1.00  0.70           N  
ATOM    131  CA  ASP A  18     -29.067 -30.125  -2.255  1.00  0.71           C  
ATOM    132  C   ASP A  18     -29.076 -31.555  -2.790  1.00  0.72           C  
ATOM    133  CB  ASP A  18     -29.059 -29.129  -3.417  1.00  0.67           C  
ATOM    134  O   ASP A  18     -29.886 -31.896  -3.654  1.00  0.70           O  
ATOM    135  CG  ASP A  18     -27.807 -29.225  -4.271  1.00  0.67           C  
ATOM    136  OD1 ASP A  18     -27.020 -30.180  -4.096  1.00  0.70           O  
ATOM    137  OD2 ASP A  18     -27.603 -28.335  -5.125  1.00  0.77           O  
ATOM    138  N   GLY A  19     -28.273 -32.382  -2.249  1.00  0.74           N  
ATOM    139  CA  GLY A  19     -28.265 -33.801  -2.567  1.00  0.74           C  
ATOM    140  C   GLY A  19     -27.442 -34.132  -3.798  1.00  0.74           C  
ATOM    141  O   GLY A  19     -27.221 -35.305  -4.106  1.00  0.72           O  
ATOM    142  N   ARG A  20     -27.036 -33.073  -4.643  1.00  0.75           N  
ATOM    143  CA  ARG A  20     -26.206 -33.341  -5.813  1.00  0.74           C  
ATOM    144  C   ARG A  20     -24.795 -33.748  -5.402  1.00  0.74           C  
ATOM    145  CB  ARG A  20     -26.153 -32.115  -6.727  1.00  0.72           C  
ATOM    146  O   ARG A  20     -24.275 -33.269  -4.392  1.00  0.71           O  
ATOM    147  CG  ARG A  20     -27.473 -31.798  -7.411  1.00  0.75           C  
ATOM    148  CD  ARG A  20     -27.348 -30.613  -8.358  1.00  0.76           C  
ATOM    149  NE  ARG A  20     -27.188 -29.357  -7.631  1.00  0.63           N  
ATOM    150  NH1 ARG A  20     -26.442 -28.156  -9.458  1.00  0.68           N  
ATOM    151  NH2 ARG A  20     -26.653 -27.134  -7.417  1.00  0.66           N  
ATOM    152  CZ  ARG A  20     -26.761 -28.218  -8.170  1.00  0.72           C  
ATOM    153  N   THR A  21     -24.221 -34.790  -6.091  1.00  0.69           N  
ATOM    154  CA  THR A  21     -22.777 -34.979  -6.017  1.00  0.69           C  
ATOM    155  C   THR A  21     -22.043 -33.738  -6.518  1.00  0.69           C  
ATOM    156  CB  THR A  21     -22.331 -36.206  -6.833  1.00  0.66           C  
ATOM    157  O   THR A  21     -22.614 -32.925  -7.248  1.00  0.67           O  
ATOM    158  CG2 THR A  21     -23.055 -37.467  -6.370  1.00  0.62           C  
ATOM    159  OG1 THR A  21     -22.623 -35.983  -8.219  1.00  0.68           O  
ATOM    160  N   ILE A  22     -20.830 -33.448  -6.072  1.00  0.68           N  
ATOM    161  CA  ILE A  22     -19.970 -32.398  -6.607  1.00  0.68           C  
ATOM    162  C   ILE A  22     -19.902 -32.512  -8.128  1.00  0.69           C  
ATOM    163  CB  ILE A  22     -18.550 -32.468  -6.000  1.00  0.66           C  
ATOM    164  O   ILE A  22     -19.940 -31.501  -8.834  1.00  0.68           O  
ATOM    165  CG1 ILE A  22     -18.590 -32.119  -4.507  1.00  0.62           C  
ATOM    166  CG2 ILE A  22     -17.595 -31.538  -6.754  1.00  0.62           C  
ATOM    167  CD1 ILE A  22     -17.271 -32.349  -3.783  1.00  0.60           C  
ATOM    168  N   GLN A  23     -19.957 -33.771  -8.656  1.00  0.71           N  
ATOM    169  CA  GLN A  23     -19.893 -33.988 -10.097  1.00  0.71           C  
ATOM    170  C   GLN A  23     -21.183 -33.541 -10.779  1.00  0.72           C  
ATOM    171  CB  GLN A  23     -19.619 -35.460 -10.408  1.00  0.69           C  
ATOM    172  O   GLN A  23     -21.148 -32.782 -11.749  1.00  0.70           O  
ATOM    173  CG  GLN A  23     -19.334 -35.737 -11.878  1.00  0.65           C  
ATOM    174  CD  GLN A  23     -18.067 -35.061 -12.367  1.00  0.64           C  
ATOM    175  NE2 GLN A  23     -18.160 -34.377 -13.502  1.00  0.53           N  
ATOM    176  OE1 GLN A  23     -17.013 -35.152 -11.729  1.00  0.64           O  
ATOM    177  N   GLU A  24     -22.361 -33.913 -10.228  1.00  0.75           N  
ATOM    178  CA  GLU A  24     -23.631 -33.439 -10.769  1.00  0.75           C  
ATOM    179  C   GLU A  24     -23.721 -31.916 -10.713  1.00  0.75           C  
ATOM    180  CB  GLU A  24     -24.805 -34.063 -10.010  1.00  0.73           C  
ATOM    181  O   GLU A  24     -24.255 -31.287 -11.629  1.00  0.74           O  
ATOM    182  CG  GLU A  24     -25.061 -35.520 -10.364  1.00  0.71           C  
ATOM    183  CD  GLU A  24     -25.981 -36.224  -9.379  1.00  0.71           C  
ATOM    184  OE1 GLU A  24     -26.038 -35.810  -8.199  1.00  0.74           O  
ATOM    185  OE2 GLU A  24     -26.649 -37.199  -9.790  1.00  0.70           O  
ATOM    186  N   ALA A  25     -23.226 -31.376  -9.662  1.00  0.77           N  
ATOM    187  CA  ALA A  25     -23.224 -29.918  -9.576  1.00  0.76           C  
ATOM    188  C   ALA A  25     -22.315 -29.307 -10.638  1.00  0.76           C  
ATOM    189  CB  ALA A  25     -22.788 -29.468  -8.184  1.00  0.74           C  
ATOM    190  O   ALA A  25     -22.688 -28.333 -11.298  1.00  0.74           O  
ATOM    191  N   PHE A  26     -21.203 -29.968 -10.855  1.00  0.71           N  
ATOM    192  CA  PHE A  26     -20.285 -29.530 -11.900  1.00  0.72           C  
ATOM    193  C   PHE A  26     -20.875 -29.785 -13.281  1.00  0.72           C  
ATOM    194  CB  PHE A  26     -18.936 -30.244 -11.765  1.00  0.69           C  
ATOM    195  O   PHE A  26     -20.803 -28.925 -14.161  1.00  0.70           O  
ATOM    196  CG  PHE A  26     -17.985 -29.569 -10.814  1.00  0.65           C  
ATOM    197  CD1 PHE A  26     -17.609 -28.246 -11.006  1.00  0.60           C  
ATOM    198  CD2 PHE A  26     -17.466 -30.260  -9.726  1.00  0.61           C  
ATOM    199  CE1 PHE A  26     -16.729 -27.618 -10.128  1.00  0.57           C  
ATOM    200  CE2 PHE A  26     -16.586 -29.640  -8.843  1.00  0.56           C  
ATOM    201  CZ  PHE A  26     -16.218 -28.320  -9.047  1.00  0.59           C  
ATOM    202  N   ASP A  27     -21.526 -30.919 -13.427  1.00  0.75           N  
ATOM    203  CA  ASP A  27     -22.147 -31.292 -14.694  1.00  0.75           C  
ATOM    204  C   ASP A  27     -23.376 -30.432 -14.978  1.00  0.76           C  
ATOM    205  CB  ASP A  27     -22.531 -32.773 -14.688  1.00  0.73           C  
ATOM    206  O   ASP A  27     -23.763 -30.256 -16.135  1.00  0.75           O  
ATOM    207  CG  ASP A  27     -21.326 -33.698 -14.685  1.00  0.71           C  
ATOM    208  OD1 ASP A  27     -20.210 -33.248 -15.023  1.00  0.73           O  
ATOM    209  OD2 ASP A  27     -21.496 -34.889 -14.344  1.00  0.74           O  
ATOM    210  N   SER A  28     -23.867 -29.848 -13.918  1.00  0.79           N  
ATOM    211  CA  SER A  28     -25.031 -28.981 -14.075  1.00  0.80           C  
ATOM    212  C   SER A  28     -24.616 -27.554 -14.415  1.00  0.81           C  
ATOM    213  CB  SER A  28     -25.878 -28.984 -12.801  1.00  0.77           C  
ATOM    214  O   SER A  28     -25.457 -26.725 -14.769  1.00  0.79           O  
ATOM    215  OG  SER A  28     -25.193 -28.340 -11.741  1.00  0.74           O  
ATOM    216  N   LEU A  29     -23.315 -27.325 -14.199  1.00  0.83           N  
ATOM    217  CA  LEU A  29     -22.865 -25.996 -14.599  1.00  0.84           C  
ATOM    218  C   LEU A  29     -22.893 -25.847 -16.117  1.00  0.86           C  
ATOM    219  CB  LEU A  29     -21.452 -25.727 -14.074  1.00  0.81           C  
ATOM    220  O   LEU A  29     -22.319 -26.667 -16.836  1.00  0.86           O  
ATOM    221  CG  LEU A  29     -21.310 -25.567 -12.560  1.00  0.75           C  
ATOM    222  CD1 LEU A  29     -19.838 -25.486 -12.171  1.00  0.71           C  
ATOM    223  CD2 LEU A  29     -22.064 -24.332 -12.080  1.00  0.71           C  
ATOM    224  N   PRO A  30     -23.567 -24.830 -16.645  1.00  0.88           N  
ATOM    225  CA  PRO A  30     -23.463 -24.569 -18.082  1.00  0.90           C  
ATOM    226  C   PRO A  30     -22.017 -24.437 -18.555  1.00  0.91           C  
ATOM    227  CB  PRO A  30     -24.217 -23.249 -18.257  1.00  0.89           C  
ATOM    228  O   PRO A  30     -21.287 -23.562 -18.082  1.00  0.91           O  
ATOM    229  CG  PRO A  30     -25.116 -23.162 -17.066  1.00  0.87           C  
ATOM    230  CD  PRO A  30     -24.423 -23.803 -15.898  1.00  0.86           C  
ATOM    231  N   ARG A  31     -21.615 -25.326 -19.420  1.00  0.91           N  
ATOM    232  CA  ARG A  31     -20.278 -25.319 -20.004  1.00  0.92           C  
ATOM    233  C   ARG A  31     -20.224 -24.426 -21.239  1.00  0.93           C  
ATOM    234  CB  ARG A  31     -19.841 -26.740 -20.366  1.00  0.89           C  
ATOM    235  O   ARG A  31     -21.163 -24.406 -22.039  1.00  0.93           O  
ATOM    236  CG  ARG A  31     -19.713 -27.668 -19.168  1.00  0.82           C  
ATOM    237  CD  ARG A  31     -19.124 -29.016 -19.560  1.00  0.79           C  
ATOM    238  NE  ARG A  31     -18.890 -29.862 -18.393  1.00  0.77           N  
ATOM    239  NH1 ARG A  31     -17.825 -31.543 -19.567  1.00  0.71           N  
ATOM    240  NH2 ARG A  31     -18.120 -31.730 -17.302  1.00  0.66           N  
ATOM    241  CZ  ARG A  31     -18.279 -31.043 -18.423  1.00  0.74           C  
ATOM    242  N   LEU A  32     -19.125 -23.784 -21.390  1.00  0.94           N  
ATOM    243  CA  LEU A  32     -18.928 -22.888 -22.524  1.00  0.95           C  
ATOM    244  C   LEU A  32     -19.185 -23.612 -23.841  1.00  0.94           C  
ATOM    245  CB  LEU A  32     -17.508 -22.314 -22.513  1.00  0.95           C  
ATOM    246  O   LEU A  32     -19.806 -23.054 -24.750  1.00  0.93           O  
ATOM    247  CG  LEU A  32     -17.170 -21.319 -23.624  1.00  0.94           C  
ATOM    248  CD1 LEU A  32     -17.925 -20.011 -23.413  1.00  0.93           C  
ATOM    249  CD2 LEU A  32     -15.667 -21.072 -23.682  1.00  0.93           C  
ATOM    250  N   GLU A  33     -18.836 -24.853 -23.918  1.00  0.92           N  
ATOM    251  CA  GLU A  33     -18.906 -25.716 -25.093  1.00  0.92           C  
ATOM    252  C   GLU A  33     -20.353 -26.013 -25.474  1.00  0.92           C  
ATOM    253  CB  GLU A  33     -18.148 -27.023 -24.846  1.00  0.91           C  
ATOM    254  O   GLU A  33     -20.647 -26.304 -26.636  1.00  0.91           O  
ATOM    255  CG  GLU A  33     -16.650 -26.838 -24.647  1.00  0.87           C  
ATOM    256  CD  GLU A  33     -16.284 -26.373 -23.246  1.00  0.84           C  
ATOM    257  OE1 GLU A  33     -17.190 -26.250 -22.391  1.00  0.83           O  
ATOM    258  OE2 GLU A  33     -15.082 -26.127 -23.003  1.00  0.82           O  
ATOM    259  N   SER A  34     -21.289 -25.876 -24.604  1.00  0.91           N  
ATOM    260  CA  SER A  34     -22.694 -26.207 -24.820  1.00  0.91           C  
ATOM    261  C   SER A  34     -23.452 -25.033 -25.429  1.00  0.92           C  
ATOM    262  CB  SER A  34     -23.354 -26.624 -23.505  1.00  0.89           C  
ATOM    263  O   SER A  34     -24.580 -25.193 -25.901  1.00  0.91           O  
ATOM    264  OG  SER A  34     -23.475 -25.516 -22.629  1.00  0.78           O  
ATOM    265  N   PHE A  35     -22.893 -23.857 -25.482  1.00  0.93           N  
ATOM    266  CA  PHE A  35     -23.559 -22.680 -26.026  1.00  0.95           C  
ATOM    267  C   PHE A  35     -23.327 -22.573 -27.529  1.00  0.94           C  
ATOM    268  CB  PHE A  35     -23.065 -21.410 -25.327  1.00  0.95           C  
ATOM    269  O   PHE A  35     -22.302 -23.030 -28.038  1.00  0.93           O  
ATOM    270  CG  PHE A  35     -23.484 -21.308 -23.885  1.00  0.95           C  
ATOM    271  CD1 PHE A  35     -24.739 -20.820 -23.544  1.00  0.94           C  
ATOM    272  CD2 PHE A  35     -22.621 -21.702 -22.870  1.00  0.95           C  
ATOM    273  CE1 PHE A  35     -25.129 -20.725 -22.210  1.00  0.94           C  
ATOM    274  CE2 PHE A  35     -23.004 -21.611 -21.535  1.00  0.94           C  
ATOM    275  CZ  PHE A  35     -24.258 -21.121 -21.207  1.00  0.94           C  
ATOM    276  N   SER A  36     -24.267 -21.953 -28.230  1.00  0.95           N  
ATOM    277  CA  SER A  36     -24.175 -21.713 -29.667  1.00  0.96           C  
ATOM    278  C   SER A  36     -23.066 -20.717 -29.991  1.00  0.95           C  
ATOM    279  CB  SER A  36     -25.508 -21.199 -30.211  1.00  0.95           C  
ATOM    280  O   SER A  36     -22.846 -19.761 -29.245  1.00  0.96           O  
ATOM    281  OG  SER A  36     -25.873 -19.982 -29.582  1.00  0.93           O  
ATOM    282  N   GLY A  37     -22.296 -20.926 -31.051  1.00  0.96           N  
ATOM    283  CA  GLY A  37     -21.231 -20.065 -31.539  1.00  0.96           C  
ATOM    284  C   GLY A  37     -20.079 -20.834 -32.157  1.00  0.95           C  
ATOM    285  O   GLY A  37     -19.840 -21.992 -31.809  1.00  0.93           O  
ATOM    286  N   SER A  38     -19.338 -20.146 -33.142  1.00  0.95           N  
ATOM    287  CA  SER A  38     -18.209 -20.740 -33.851  1.00  0.95           C  
ATOM    288  C   SER A  38     -16.905 -20.528 -33.090  1.00  0.95           C  
ATOM    289  CB  SER A  38     -18.090 -20.152 -35.258  1.00  0.94           C  
ATOM    290  O   SER A  38     -15.953 -21.295 -33.253  1.00  0.94           O  
ATOM    291  OG  SER A  38     -17.969 -18.741 -35.204  1.00  0.91           O  
ATOM    292  N   THR A  39     -16.869 -19.455 -32.226  1.00  0.95           N  
ATOM    293  CA  THR A  39     -15.698 -19.087 -31.438  1.00  0.96           C  
ATOM    294  C   THR A  39     -16.021 -19.108 -29.947  1.00  0.97           C  
ATOM    295  CB  THR A  39     -15.174 -17.694 -31.834  1.00  0.96           C  
ATOM    296  O   THR A  39     -17.191 -19.084 -29.560  1.00  0.97           O  
ATOM    297  CG2 THR A  39     -14.997 -17.581 -33.345  1.00  0.94           C  
ATOM    298  OG1 THR A  39     -16.106 -16.698 -31.397  1.00  0.95           O  
ATOM    299  N   ALA A  40     -14.999 -19.121 -29.069  1.00  0.95           N  
ATOM    300  CA  ALA A  40     -15.187 -19.028 -27.623  1.00  0.96           C  
ATOM    301  C   ALA A  40     -15.874 -17.720 -27.242  1.00  0.97           C  
ATOM    302  CB  ALA A  40     -13.846 -19.150 -26.903  1.00  0.95           C  
ATOM    303  O   ALA A  40     -16.755 -17.703 -26.379  1.00  0.97           O  
ATOM    304  N   THR A  41     -15.622 -16.647 -27.946  1.00  0.97           N  
ATOM    305  CA  THR A  41     -16.238 -15.333 -27.793  1.00  0.97           C  
ATOM    306  C   THR A  41     -17.738 -15.403 -28.065  1.00  0.98           C  
ATOM    307  CB  THR A  41     -15.590 -14.300 -28.734  1.00  0.97           C  
ATOM    308  O   THR A  41     -18.543 -14.945 -27.252  1.00  0.97           O  
ATOM    309  CG2 THR A  41     -16.204 -12.917 -28.538  1.00  0.96           C  
ATOM    310  OG1 THR A  41     -14.185 -14.230 -28.462  1.00  0.96           O  
ATOM    311  N   ASP A  42     -18.109 -16.047 -29.203  1.00  0.97           N  
ATOM    312  CA  ASP A  42     -19.515 -16.149 -29.579  1.00  0.98           C  
ATOM    313  C   ASP A  42     -20.289 -17.013 -28.585  1.00  0.98           C  
ATOM    314  CB  ASP A  42     -19.652 -16.722 -30.992  1.00  0.97           C  
ATOM    315  O   ASP A  42     -21.392 -16.654 -28.170  1.00  0.98           O  
ATOM    316  CG  ASP A  42     -18.966 -15.871 -32.046  1.00  0.95           C  
ATOM    317  OD1 ASP A  42     -18.987 -14.626 -31.933  1.00  0.95           O  
ATOM    318  OD2 ASP A  42     -18.402 -16.450 -32.999  1.00  0.95           O  
ATOM    319  N   LYS A  43     -19.682 -18.076 -28.151  1.00  0.96           N  
ATOM    320  CA  LYS A  43     -20.276 -18.982 -27.172  1.00  0.97           C  
ATOM    321  C   LYS A  43     -20.485 -18.283 -25.832  1.00  0.97           C  
ATOM    322  CB  LYS A  43     -19.399 -20.221 -26.986  1.00  0.97           C  
ATOM    323  O   LYS A  43     -21.557 -18.384 -25.233  1.00  0.97           O  
ATOM    324  CG  LYS A  43     -19.378 -21.151 -28.190  1.00  0.95           C  
ATOM    325  CD  LYS A  43     -18.493 -22.366 -27.943  1.00  0.93           C  
ATOM    326  CE  LYS A  43     -18.516 -23.325 -29.125  1.00  0.92           C  
ATOM    327  NZ  LYS A  43     -17.831 -24.614 -28.806  1.00  0.92           N  
ATOM    328  N   LEU A  44     -19.549 -17.496 -25.377  1.00  0.97           N  
ATOM    329  CA  LEU A  44     -19.711 -16.777 -24.118  1.00  0.98           C  
ATOM    330  C   LEU A  44     -20.731 -15.652 -24.261  1.00  0.98           C  
ATOM    331  CB  LEU A  44     -18.370 -16.208 -23.648  1.00  0.98           C  
ATOM    332  O   LEU A  44     -21.533 -15.416 -23.355  1.00  0.97           O  
ATOM    333  CG  LEU A  44     -18.370 -15.501 -22.292  1.00  0.97           C  
ATOM    334  CD1 LEU A  44     -18.853 -16.450 -21.200  1.00  0.96           C  
ATOM    335  CD2 LEU A  44     -16.980 -14.966 -21.967  1.00  0.96           C  
ATOM    336  N   ARG A  45     -20.835 -15.009 -25.398  1.00  0.98           N  
ATOM    337  CA  ARG A  45     -21.858 -14.003 -25.670  1.00  0.98           C  
ATOM    338  C   ARG A  45     -23.248 -14.630 -25.699  1.00  0.97           C  
ATOM    339  CB  ARG A  45     -21.575 -13.294 -26.996  1.00  0.98           C  
ATOM    340  O   ARG A  45     -24.203 -14.059 -25.169  1.00  0.97           O  
ATOM    341  CG  ARG A  45     -20.446 -12.278 -26.922  1.00  0.97           C  
ATOM    342  CD  ARG A  45     -20.111 -11.707 -28.293  1.00  0.97           C  
ATOM    343  NE  ARG A  45     -19.111 -10.647 -28.206  1.00  0.96           N  
ATOM    344  NH1 ARG A  45     -18.522 -10.735 -30.438  1.00  0.94           N  
ATOM    345  NH2 ARG A  45     -17.497  -9.238 -29.035  1.00  0.93           N  
ATOM    346  CZ  ARG A  45     -18.379 -10.209 -29.226  1.00  0.96           C  
ATOM    347  N   ALA A  46     -23.335 -15.841 -26.247  1.00  0.96           N  
ATOM    348  CA  ALA A  46     -24.592 -16.585 -26.209  1.00  0.97           C  
ATOM    349  C   ALA A  46     -24.987 -16.919 -24.773  1.00  0.96           C  
ATOM    350  CB  ALA A  46     -24.480 -17.862 -27.038  1.00  0.96           C  
ATOM    351  O   ALA A  46     -26.139 -16.722 -24.378  1.00  0.96           O  
ATOM    352  N   ALA A  47     -24.025 -17.315 -23.923  1.00  0.96           N  
ATOM    353  CA  ALA A  47     -24.248 -17.565 -22.501  1.00  0.97           C  
ATOM    354  C   ALA A  47     -24.710 -16.298 -21.787  1.00  0.97           C  
ATOM    355  CB  ALA A  47     -22.977 -18.105 -21.851  1.00  0.96           C  
ATOM    356  O   ALA A  47     -25.708 -16.316 -21.062  1.00  0.96           O  
ATOM    357  N   ILE A  48     -24.115 -15.175 -22.062  1.00  0.97           N  
ATOM    358  CA  ILE A  48     -24.435 -13.865 -21.507  1.00  0.97           C  
ATOM    359  C   ILE A  48     -25.838 -13.448 -21.944  1.00  0.97           C  
ATOM    360  CB  ILE A  48     -23.401 -12.800 -21.937  1.00  0.97           C  
ATOM    361  O   ILE A  48     -26.646 -13.008 -21.123  1.00  0.96           O  
ATOM    362  CG1 ILE A  48     -22.056 -13.054 -21.248  1.00  0.97           C  
ATOM    363  CG2 ILE A  48     -23.917 -11.391 -21.630  1.00  0.97           C  
ATOM    364  CD1 ILE A  48     -20.880 -12.347 -21.908  1.00  0.96           C  
ATOM    365  N   THR A  49     -26.188 -13.681 -23.190  1.00  0.96           N  
ATOM    366  CA  THR A  49     -27.497 -13.335 -23.733  1.00  0.96           C  
ATOM    367  C   THR A  49     -28.595 -14.152 -23.059  1.00  0.95           C  
ATOM    368  CB  THR A  49     -27.547 -13.559 -25.255  1.00  0.96           C  
ATOM    369  O   THR A  49     -29.713 -13.666 -22.873  1.00  0.94           O  
ATOM    370  CG2 THR A  49     -28.916 -13.195 -25.820  1.00  0.95           C  
ATOM    371  OG1 THR A  49     -26.551 -12.743 -25.885  1.00  0.97           O  
ATOM    372  N   LEU A  50     -28.375 -15.317 -22.613  1.00  0.96           N  
ATOM    373  CA  LEU A  50     -29.312 -16.216 -21.947  1.00  0.95           C  
ATOM    374  C   LEU A  50     -29.415 -15.890 -20.461  1.00  0.94           C  
ATOM    375  CB  LEU A  50     -28.882 -17.673 -22.134  1.00  0.94           C  
ATOM    376  O   LEU A  50     -30.246 -16.462 -19.752  1.00  0.92           O  
ATOM    377  CG  LEU A  50     -29.089 -18.268 -23.527  1.00  0.89           C  
ATOM    378  CD1 LEU A  50     -28.452 -19.651 -23.613  1.00  0.84           C  
ATOM    379  CD2 LEU A  50     -30.574 -18.336 -23.865  1.00  0.84           C  
ATOM    380  N   GLY A  51     -28.559 -15.032 -19.891  1.00  0.94           N  
ATOM    381  CA  GLY A  51     -28.616 -14.578 -18.510  1.00  0.94           C  
ATOM    382  C   GLY A  51     -28.159 -15.629 -17.517  1.00  0.92           C  
ATOM    383  O   GLY A  51     -28.649 -15.677 -16.387  1.00  0.90           O  
ATOM    384  N   VAL A  52     -27.213 -16.528 -17.931  1.00  0.95           N  
ATOM    385  CA  VAL A  52     -26.711 -17.544 -17.012  1.00  0.95           C  
ATOM    386  C   VAL A  52     -25.822 -16.892 -15.955  1.00  0.95           C  
ATOM    387  CB  VAL A  52     -25.928 -18.648 -17.759  1.00  0.94           C  
ATOM    388  O   VAL A  52     -25.035 -15.995 -16.265  1.00  0.94           O  
ATOM    389  CG1 VAL A  52     -26.837 -19.382 -18.743  1.00  0.82           C  
ATOM    390  CG2 VAL A  52     -24.724 -18.050 -18.484  1.00  0.82           C  
ATOM    391  N   SER A  53     -25.825 -17.338 -14.686  1.00  0.92           N  
ATOM    392  CA  SER A  53     -25.102 -16.734 -13.572  1.00  0.94           C  
ATOM    393  C   SER A  53     -23.684 -17.285 -13.469  1.00  0.93           C  
ATOM    394  CB  SER A  53     -25.847 -16.973 -12.257  1.00  0.92           C  
ATOM    395  O   SER A  53     -22.829 -16.695 -12.806  1.00  0.92           O  
ATOM    396  OG  SER A  53     -26.065 -18.357 -12.047  1.00  0.89           O  
ATOM    397  N   GLU A  54     -23.444 -18.371 -14.118  1.00  0.93           N  
ATOM    398  CA  GLU A  54     -22.149 -19.043 -14.051  1.00  0.94           C  
ATOM    399  C   GLU A  54     -21.859 -19.810 -15.338  1.00  0.94           C  
ATOM    400  CB  GLU A  54     -22.097 -19.991 -12.850  1.00  0.92           C  
ATOM    401  O   GLU A  54     -22.756 -20.429 -15.914  1.00  0.93           O  
ATOM    402  CG  GLU A  54     -20.726 -20.606 -12.612  1.00  0.84           C  
ATOM    403  CD  GLU A  54     -20.591 -21.263 -11.248  1.00  0.80           C  
ATOM    404  OE1 GLU A  54     -20.650 -20.549 -10.222  1.00  0.83           O  
ATOM    405  OE2 GLU A  54     -20.425 -22.503 -11.205  1.00  0.81           O  
ATOM    406  N   VAL A  55     -20.572 -19.790 -15.858  1.00  0.94           N  
ATOM    407  CA  VAL A  55     -20.094 -20.547 -17.010  1.00  0.94           C  
ATOM    408  C   VAL A  55     -18.794 -21.265 -16.654  1.00  0.94           C  
ATOM    409  CB  VAL A  55     -19.880 -19.636 -18.239  1.00  0.94           C  
ATOM    410  O   VAL A  55     -17.801 -20.626 -16.301  1.00  0.93           O  
ATOM    411  CG1 VAL A  55     -19.323 -20.436 -19.415  1.00  0.92           C  
ATOM    412  CG2 VAL A  55     -21.188 -18.949 -18.628  1.00  0.91           C  
ATOM    413  N   ALA A  56     -18.841 -22.561 -16.754  1.00  0.92           N  
ATOM    414  CA  ALA A  56     -17.628 -23.370 -16.656  1.00  0.92           C  
ATOM    415  C   ALA A  56     -16.922 -23.464 -18.005  1.00  0.92           C  
ATOM    416  CB  ALA A  56     -17.961 -24.766 -16.135  1.00  0.90           C  
ATOM    417  O   ALA A  56     -17.562 -23.690 -19.035  1.00  0.91           O  
ATOM    418  N   ILE A  57     -15.649 -23.290 -18.053  1.00  0.93           N  
ATOM    419  CA  ILE A  57     -14.783 -23.500 -19.208  1.00  0.93           C  
ATOM    420  C   ILE A  57     -13.855 -24.684 -18.948  1.00  0.91           C  
ATOM    421  CB  ILE A  57     -13.958 -22.234 -19.533  1.00  0.93           C  
ATOM    422  O   ILE A  57     -13.172 -24.733 -17.922  1.00  0.89           O  
ATOM    423  CG1 ILE A  57     -14.879 -21.016 -19.662  1.00  0.93           C  
ATOM    424  CG2 ILE A  57     -13.137 -22.438 -20.809  1.00  0.93           C  
ATOM    425  CD1 ILE A  57     -14.161 -19.738 -20.075  1.00  0.93           C  
ATOM    426  N   GLY A  58     -13.861 -25.650 -19.851  1.00  0.89           N  
ATOM    427  CA  GLY A  58     -13.101 -26.884 -19.732  1.00  0.89           C  
ATOM    428  C   GLY A  58     -11.601 -26.670 -19.803  1.00  0.89           C  
ATOM    429  O   GLY A  58     -11.138 -25.549 -20.028  1.00  0.87           O  
ATOM    430  N   PRO A  59     -10.856 -27.740 -19.566  1.00  0.86           N  
ATOM    431  CA  PRO A  59      -9.410 -27.664 -19.791  1.00  0.87           C  
ATOM    432  C   PRO A  59      -9.049 -27.533 -21.269  1.00  0.87           C  
ATOM    433  CB  PRO A  59      -8.894 -28.986 -19.218  1.00  0.85           C  
ATOM    434  O   PRO A  59      -9.885 -27.792 -22.138  1.00  0.85           O  
ATOM    435  CG  PRO A  59     -10.002 -29.962 -19.452  1.00  0.84           C  
ATOM    436  CD  PRO A  59     -11.311 -29.238 -19.317  1.00  0.83           C  
ATOM    437  N   VAL A  60      -7.737 -27.233 -21.605  1.00  0.82           N  
ATOM    438  CA  VAL A  60      -7.257 -27.050 -22.971  1.00  0.84           C  
ATOM    439  C   VAL A  60      -7.413 -28.352 -23.753  1.00  0.83           C  
ATOM    440  CB  VAL A  60      -5.783 -26.586 -22.997  1.00  0.79           C  
ATOM    441  O   VAL A  60      -7.687 -28.333 -24.955  1.00  0.80           O  
ATOM    442  CG1 VAL A  60      -5.662 -25.145 -22.504  1.00  0.66           C  
ATOM    443  CG2 VAL A  60      -4.916 -27.518 -22.152  1.00  0.64           C  
ATOM    444  N   GLU A  61      -7.227 -29.483 -23.102  1.00  0.75           N  
ATOM    445  CA  GLU A  61      -7.407 -30.787 -23.734  1.00  0.78           C  
ATOM    446  C   GLU A  61      -8.793 -30.910 -24.360  1.00  0.76           C  
ATOM    447  CB  GLU A  61      -7.185 -31.912 -22.720  1.00  0.72           C  
ATOM    448  O   GLU A  61      -8.936 -31.438 -25.465  1.00  0.73           O  
ATOM    449  CG  GLU A  61      -5.758 -31.999 -22.200  1.00  0.67           C  
ATOM    450  CD  GLU A  61      -5.463 -31.005 -21.087  1.00  0.65           C  
ATOM    451  OE1 GLU A  61      -6.375 -30.240 -20.699  1.00  0.73           O  
ATOM    452  OE2 GLU A  61      -4.311 -30.991 -20.600  1.00  0.69           O  
ATOM    453  N   GLY A  62      -9.743 -30.312 -23.694  1.00  0.73           N  
ATOM    454  CA  GLY A  62     -11.102 -30.314 -24.214  1.00  0.77           C  
ATOM    455  C   GLY A  62     -11.271 -29.442 -25.443  1.00  0.76           C  
ATOM    456  O   GLY A  62     -12.247 -29.585 -26.182  1.00  0.75           O  
ATOM    457  N   ASN A  63     -10.425 -28.526 -25.674  1.00  0.70           N  
ATOM    458  CA  ASN A  63     -10.410 -27.636 -26.829  1.00  0.79           C  
ATOM    459  C   ASN A  63      -9.294 -28.001 -27.804  1.00  0.76           C  
ATOM    460  CB  ASN A  63     -10.269 -26.179 -26.383  1.00  0.72           C  
ATOM    461  O   ASN A  63      -8.594 -27.122 -28.311  1.00  0.71           O  
ATOM    462  CG  ASN A  63     -10.538 -25.195 -27.504  1.00  0.73           C  
ATOM    463  ND2 ASN A  63      -9.755 -24.125 -27.555  1.00  0.79           N  
ATOM    464  OD1 ASN A  63     -11.444 -25.396 -28.318  1.00  0.71           O  
ATOM    465  N   GLY A  64      -8.958 -29.397 -27.934  1.00  0.76           N  
ATOM    466  CA  GLY A  64      -7.974 -29.903 -28.878  1.00  0.81           C  
ATOM    467  C   GLY A  64      -6.550 -29.522 -28.517  1.00  0.78           C  
ATOM    468  O   GLY A  64      -5.704 -29.358 -29.399  1.00  0.76           O  
ATOM    469  N   GLY A  65      -6.310 -29.294 -27.263  1.00  0.81           N  
ATOM    470  CA  GLY A  65      -4.990 -28.942 -26.767  1.00  0.83           C  
ATOM    471  C   GLY A  65      -4.648 -27.477 -26.968  1.00  0.80           C  
ATOM    472  O   GLY A  65      -3.493 -27.077 -26.810  1.00  0.77           O  
ATOM    473  N   ARG A  66      -5.602 -26.629 -27.274  1.00  0.85           N  
ATOM    474  CA  ARG A  66      -5.365 -25.216 -27.553  1.00  0.87           C  
ATOM    475  C   ARG A  66      -6.075 -24.331 -26.534  1.00  0.88           C  
ATOM    476  CB  ARG A  66      -5.828 -24.862 -28.968  1.00  0.84           C  
ATOM    477  O   ARG A  66      -7.170 -24.661 -26.073  1.00  0.87           O  
ATOM    478  CG  ARG A  66      -5.049 -25.568 -30.066  1.00  0.80           C  
ATOM    479  CD  ARG A  66      -5.521 -25.150 -31.451  1.00  0.78           C  
ATOM    480  NE  ARG A  66      -4.826 -25.886 -32.503  1.00  0.76           N  
ATOM    481  NH1 ARG A  66      -5.964 -24.882 -34.244  1.00  0.68           N  
ATOM    482  NH2 ARG A  66      -4.361 -26.463 -34.677  1.00  0.61           N  
ATOM    483  CZ  ARG A  66      -5.052 -25.742 -33.805  1.00  0.75           C  
ATOM    484  N   PRO A  67      -5.545 -23.216 -26.216  1.00  0.90           N  
ATOM    485  CA  PRO A  67      -6.254 -22.223 -25.406  1.00  0.91           C  
ATOM    486  C   PRO A  67      -7.558 -21.758 -26.050  1.00  0.92           C  
ATOM    487  CB  PRO A  67      -5.253 -21.069 -25.306  1.00  0.90           C  
ATOM    488  O   PRO A  67      -7.669 -21.731 -27.279  1.00  0.92           O  
ATOM    489  CG  PRO A  67      -3.917 -21.703 -25.525  1.00  0.88           C  
ATOM    490  CD  PRO A  67      -4.078 -22.829 -26.506  1.00  0.87           C  
ATOM    491  N   TYR A  68      -8.519 -21.375 -25.285  1.00  0.93           N  
ATOM    492  CA  TYR A  68      -9.712 -20.680 -25.756  1.00  0.94           C  
ATOM    493  C   TYR A  68      -9.400 -19.226 -26.089  1.00  0.94           C  
ATOM    494  CB  TYR A  68     -10.824 -20.748 -24.704  1.00  0.94           C  
ATOM    495  O   TYR A  68      -9.026 -18.447 -25.209  1.00  0.93           O  
ATOM    496  CG  TYR A  68     -11.338 -22.145 -24.454  1.00  0.94           C  
ATOM    497  CD1 TYR A  68     -12.438 -22.639 -25.152  1.00  0.93           C  
ATOM    498  CD2 TYR A  68     -10.726 -22.973 -23.519  1.00  0.93           C  
ATOM    499  CE1 TYR A  68     -12.916 -23.925 -24.923  1.00  0.93           C  
ATOM    500  CE2 TYR A  68     -11.196 -24.261 -23.282  1.00  0.93           C  
ATOM    501  OH  TYR A  68     -12.759 -26.001 -23.758  1.00  0.90           O  
ATOM    502  CZ  TYR A  68     -12.290 -24.727 -23.988  1.00  0.92           C  
ATOM    503  N   GLU A  69      -9.542 -18.831 -27.299  1.00  0.94           N  
ATOM    504  CA  GLU A  69      -9.227 -17.475 -27.740  1.00  0.95           C  
ATOM    505  C   GLU A  69     -10.443 -16.560 -27.622  1.00  0.95           C  
ATOM    506  CB  GLU A  69      -8.713 -17.484 -29.182  1.00  0.92           C  
ATOM    507  O   GLU A  69     -11.515 -16.874 -28.144  1.00  0.95           O  
ATOM    508  CG  GLU A  69      -8.121 -16.156 -29.632  1.00  0.81           C  
ATOM    509  CD  GLU A  69      -7.353 -16.254 -30.940  1.00  0.77           C  
ATOM    510  OE1 GLU A  69      -7.155 -17.383 -31.445  1.00  0.78           O  
ATOM    511  OE2 GLU A  69      -6.945 -15.194 -31.465  1.00  0.75           O  
ATOM    512  N   PHE A  70     -10.260 -15.448 -26.969  1.00  0.95           N  
ATOM    513  CA  PHE A  70     -11.323 -14.485 -26.709  1.00  0.96           C  
ATOM    514  C   PHE A  70     -10.970 -13.119 -27.286  1.00  0.94           C  
ATOM    515  CB  PHE A  70     -11.587 -14.367 -25.204  1.00  0.96           C  
ATOM    516  O   PHE A  70      -9.885 -12.593 -27.030  1.00  0.93           O  
ATOM    517  CG  PHE A  70     -12.404 -15.498 -24.641  1.00  0.96           C  
ATOM    518  CD1 PHE A  70     -13.792 -15.428 -24.620  1.00  0.96           C  
ATOM    519  CD2 PHE A  70     -11.784 -16.632 -24.132  1.00  0.95           C  
ATOM    520  CE1 PHE A  70     -14.551 -16.474 -24.099  1.00  0.95           C  
ATOM    521  CE2 PHE A  70     -12.536 -17.680 -23.609  1.00  0.95           C  
ATOM    522  CZ  PHE A  70     -13.919 -17.599 -23.593  1.00  0.95           C  
ATOM    523  N   GLY A  71     -11.887 -12.525 -28.033  1.00  0.95           N  
ATOM    524  CA  GLY A  71     -11.957 -11.093 -28.271  1.00  0.95           C  
ATOM    525  C   GLY A  71     -12.565 -10.324 -27.113  1.00  0.94           C  
ATOM    526  O   GLY A  71     -12.713 -10.862 -26.014  1.00  0.93           O  
ATOM    527  N   ASP A  72     -12.897  -9.072 -27.418  1.00  0.96           N  
ATOM    528  CA  ASP A  72     -13.532  -8.209 -26.427  1.00  0.96           C  
ATOM    529  C   ASP A  72     -14.900  -8.752 -26.022  1.00  0.96           C  
ATOM    530  CB  ASP A  72     -13.670  -6.784 -26.965  1.00  0.95           C  
ATOM    531  O   ASP A  72     -15.831  -8.770 -26.830  1.00  0.95           O  
ATOM    532  CG  ASP A  72     -12.332  -6.091 -27.160  1.00  0.92           C  
ATOM    533  OD1 ASP A  72     -11.300  -6.615 -26.688  1.00  0.90           O  
ATOM    534  OD2 ASP A  72     -12.311  -5.011 -27.788  1.00  0.91           O  
ATOM    535  N   VAL A  73     -15.080  -9.165 -24.764  1.00  0.97           N  
ATOM    536  CA  VAL A  73     -16.346  -9.636 -24.214  1.00  0.98           C  
ATOM    537  C   VAL A  73     -16.797  -8.709 -23.087  1.00  0.98           C  
ATOM    538  CB  VAL A  73     -16.236 -11.088 -23.696  1.00  0.98           C  
ATOM    539  O   VAL A  73     -16.115  -8.584 -22.067  1.00  0.98           O  
ATOM    540  CG1 VAL A  73     -17.587 -11.583 -23.185  1.00  0.97           C  
ATOM    541  CG2 VAL A  73     -15.708 -12.007 -24.797  1.00  0.97           C  
ATOM    542  N   VAL A  74     -17.952  -8.062 -23.217  1.00  0.98           N  
ATOM    543  CA  VAL A  74     -18.591  -7.240 -22.194  1.00  0.98           C  
ATOM    544  C   VAL A  74     -19.541  -8.097 -21.361  1.00  0.98           C  
ATOM    545  CB  VAL A  74     -19.354  -6.049 -22.817  1.00  0.97           C  
ATOM    546  O   VAL A  74     -20.370  -8.828 -21.909  1.00  0.97           O  
ATOM    547  CG1 VAL A  74     -20.001  -5.193 -21.730  1.00  0.97           C  
ATOM    548  CG2 VAL A  74     -18.415  -5.206 -23.678  1.00  0.97           C  
ATOM    549  N   ILE A  75     -19.445  -8.051 -20.044  1.00  0.98           N  
ATOM    550  CA  ILE A  75     -20.237  -8.762 -19.047  1.00  0.98           C  
ATOM    551  C   ILE A  75     -21.011  -7.761 -18.193  1.00  0.97           C  
ATOM    552  CB  ILE A  75     -19.350  -9.657 -18.153  1.00  0.98           C  
ATOM    553  O   ILE A  75     -20.440  -7.119 -17.307  1.00  0.96           O  
ATOM    554  CG1 ILE A  75     -18.546 -10.640 -19.012  1.00  0.97           C  
ATOM    555  CG2 ILE A  75     -20.201 -10.401 -17.120  1.00  0.97           C  
ATOM    556  CD1 ILE A  75     -17.439 -11.362 -18.256  1.00  0.96           C  
ATOM    557  N   PRO A  76     -22.387  -7.647 -18.403  1.00  0.96           N  
ATOM    558  CA  PRO A  76     -23.171  -6.561 -17.810  1.00  0.96           C  
ATOM    559  C   PRO A  76     -23.879  -6.980 -16.524  1.00  0.95           C  
ATOM    560  CB  PRO A  76     -24.184  -6.219 -18.905  1.00  0.96           C  
ATOM    561  O   PRO A  76     -24.684  -6.219 -15.981  1.00  0.92           O  
ATOM    562  CG  PRO A  76     -24.455  -7.517 -19.594  1.00  0.96           C  
ATOM    563  CD  PRO A  76     -23.178  -8.307 -19.641  1.00  0.95           C  
ATOM    564  N   TYR A  77     -23.645  -8.161 -16.028  1.00  0.95           N  
ATOM    565  CA  TYR A  77     -24.277  -8.666 -14.814  1.00  0.96           C  
ATOM    566  C   TYR A  77     -23.366  -9.655 -14.097  1.00  0.96           C  
ATOM    567  CB  TYR A  77     -25.616  -9.332 -15.141  1.00  0.95           C  
ATOM    568  O   TYR A  77     -22.382 -10.130 -14.669  1.00  0.95           O  
ATOM    569  CG  TYR A  77     -25.501 -10.484 -16.109  1.00  0.93           C  
ATOM    570  CD1 TYR A  77     -25.745 -10.304 -17.468  1.00  0.89           C  
ATOM    571  CD2 TYR A  77     -25.149 -11.754 -15.666  1.00  0.90           C  
ATOM    572  CE1 TYR A  77     -25.642 -11.364 -18.364  1.00  0.87           C  
ATOM    573  CE2 TYR A  77     -25.042 -12.821 -16.552  1.00  0.86           C  
ATOM    574  OH  TYR A  77     -25.187 -13.669 -18.779  1.00  0.81           O  
ATOM    575  CZ  TYR A  77     -25.290 -12.616 -17.897  1.00  0.87           C  
ATOM    576  N   PRO A  78     -23.567  -9.993 -12.829  1.00  0.94           N  
ATOM    577  CA  PRO A  78     -22.690 -10.788 -11.966  1.00  0.94           C  
ATOM    578  C   PRO A  78     -22.502 -12.217 -12.472  1.00  0.94           C  
ATOM    579  CB  PRO A  78     -23.416 -10.777 -10.619  1.00  0.92           C  
ATOM    580  O   PRO A  78     -22.914 -13.170 -11.807  1.00  0.91           O  
ATOM    581  CG  PRO A  78     -24.157  -9.480 -10.595  1.00  0.90           C  
ATOM    582  CD  PRO A  78     -24.580  -9.145 -11.997  1.00  0.86           C  
ATOM    583  N   LEU A  79     -21.733 -12.368 -13.517  1.00  0.97           N  
ATOM    584  CA  LEU A  79     -21.364 -13.649 -14.109  1.00  0.97           C  
ATOM    585  C   LEU A  79     -20.106 -14.209 -13.453  1.00  0.97           C  
ATOM    586  CB  LEU A  79     -21.145 -13.500 -15.617  1.00  0.97           C  
ATOM    587  O   LEU A  79     -19.108 -13.499 -13.309  1.00  0.97           O  
ATOM    588  CG  LEU A  79     -20.714 -14.761 -16.367  1.00  0.97           C  
ATOM    589  CD1 LEU A  79     -21.803 -15.825 -16.284  1.00  0.96           C  
ATOM    590  CD2 LEU A  79     -20.389 -14.433 -17.821  1.00  0.96           C  
ATOM    591  N   ARG A  80     -20.139 -15.455 -13.044  1.00  0.96           N  
ATOM    592  CA  ARG A  80     -18.977 -16.221 -12.605  1.00  0.96           C  
ATOM    593  C   ARG A  80     -18.422 -17.073 -13.742  1.00  0.96           C  
ATOM    594  CB  ARG A  80     -19.337 -17.109 -11.412  1.00  0.95           C  
ATOM    595  O   ARG A  80     -19.127 -17.925 -14.287  1.00  0.95           O  
ATOM    596  CG  ARG A  80     -19.800 -16.337 -10.187  1.00  0.90           C  
ATOM    597  CD  ARG A  80     -20.362 -17.262  -9.117  1.00  0.87           C  
ATOM    598  NE  ARG A  80     -19.336 -18.151  -8.579  1.00  0.87           N  
ATOM    599  NH1 ARG A  80     -20.717 -19.133  -7.008  1.00  0.82           N  
ATOM    600  NH2 ARG A  80     -18.524 -19.780  -7.178  1.00  0.79           N  
ATOM    601  CZ  ARG A  80     -19.528 -19.019  -7.590  1.00  0.83           C  
ATOM    602  N   ILE A  81     -17.169 -16.865 -14.138  1.00  0.96           N  
ATOM    603  CA  ILE A  81     -16.454 -17.703 -15.095  1.00  0.96           C  
ATOM    604  C   ILE A  81     -15.476 -18.613 -14.354  1.00  0.96           C  
ATOM    605  CB  ILE A  81     -15.704 -16.850 -16.142  1.00  0.96           C  
ATOM    606  O   ILE A  81     -14.558 -18.134 -13.684  1.00  0.94           O  
ATOM    607  CG1 ILE A  81     -16.662 -15.852 -16.803  1.00  0.96           C  
ATOM    608  CG2 ILE A  81     -15.037 -17.745 -17.190  1.00  0.96           C  
ATOM    609  CD1 ILE A  81     -15.990 -14.914 -17.796  1.00  0.95           C  
ATOM    610  N   VAL A  82     -15.684 -19.902 -14.461  1.00  0.93           N  
ATOM    611  CA  VAL A  82     -14.982 -20.905 -13.666  1.00  0.93           C  
ATOM    612  C   VAL A  82     -14.188 -21.829 -14.586  1.00  0.92           C  
ATOM    613  CB  VAL A  82     -15.960 -21.728 -12.798  1.00  0.91           C  
ATOM    614  O   VAL A  82     -14.743 -22.414 -15.519  1.00  0.90           O  
ATOM    615  CG1 VAL A  82     -15.196 -22.666 -11.866  1.00  0.86           C  
ATOM    616  CG2 VAL A  82     -16.872 -20.800 -11.998  1.00  0.85           C  
ATOM    617  N   GLY A  83     -12.871 -22.055 -14.317  1.00  0.92           N  
ATOM    618  CA  GLY A  83     -12.001 -22.987 -15.016  1.00  0.91           C  
ATOM    619  C   GLY A  83     -11.667 -24.220 -14.198  1.00  0.89           C  
ATOM    620  O   GLY A  83     -12.029 -24.308 -13.022  1.00  0.86           O  
ATOM    621  N   CYS A  84     -10.981 -25.203 -14.768  1.00  0.87           N  
ATOM    622  CA  CYS A  84     -10.631 -26.489 -14.175  1.00  0.85           C  
ATOM    623  C   CYS A  84      -9.230 -26.451 -13.578  1.00  0.81           C  
ATOM    624  CB  CYS A  84     -10.721 -27.602 -15.218  1.00  0.81           C  
ATOM    625  O   CYS A  84      -8.615 -27.496 -13.359  1.00  0.73           O  
ATOM    626  SG  CYS A  84     -12.388 -27.860 -15.866  1.00  0.71           S  
ATOM    627  N   GLY A  85      -8.796 -25.308 -13.121  1.00  0.73           N  
ATOM    628  CA  GLY A  85      -7.575 -25.126 -12.352  1.00  0.73           C  
ATOM    629  C   GLY A  85      -6.579 -24.200 -13.024  1.00  0.73           C  
ATOM    630  O   GLY A  85      -6.384 -24.266 -14.240  1.00  0.68           O  
ATOM    631  N   SER A  86      -6.011 -23.446 -12.214  1.00  0.65           N  
ATOM    632  CA  SER A  86      -4.766 -22.744 -12.507  1.00  0.63           C  
ATOM    633  C   SER A  86      -3.579 -23.413 -11.821  1.00  0.62           C  
ATOM    634  CB  SER A  86      -4.859 -21.281 -12.071  1.00  0.56           C  
ATOM    635  O   SER A  86      -3.607 -23.648 -10.611  1.00  0.56           O  
ATOM    636  OG  SER A  86      -4.712 -21.165 -10.666  1.00  0.56           O  
ATOM    637  N   GLN A  87      -2.928 -24.198 -12.556  1.00  0.55           N  
ATOM    638  CA  GLN A  87      -1.756 -24.862 -11.995  1.00  0.55           C  
ATOM    639  C   GLN A  87      -0.546 -23.933 -11.990  1.00  0.55           C  
ATOM    640  CB  GLN A  87      -1.436 -26.137 -12.777  1.00  0.48           C  
ATOM    641  O   GLN A  87       0.446 -24.192 -12.674  1.00  0.50           O  
ATOM    642  CG  GLN A  87      -2.471 -27.241 -12.606  1.00  0.43           C  
ATOM    643  CD  GLN A  87      -1.881 -28.629 -12.767  1.00  0.44           C  
ATOM    644  NE2 GLN A  87      -2.639 -29.645 -12.369  1.00  0.39           N  
ATOM    645  OE1 GLN A  87      -0.753 -28.787 -13.246  1.00  0.50           O  
ATOM    646  N   GLY A  88      -0.597 -22.891 -11.244  1.00  0.65           N  
ATOM    647  CA  GLY A  88       0.562 -22.049 -10.991  1.00  0.65           C  
ATOM    648  C   GLY A  88       1.246 -21.579 -12.261  1.00  0.65           C  
ATOM    649  O   GLY A  88       0.606 -20.993 -13.137  1.00  0.60           O  
ATOM    650  N   ILE A  89       2.541 -21.776 -12.327  1.00  0.63           N  
ATOM    651  CA  ILE A  89       3.444 -21.257 -13.348  1.00  0.64           C  
ATOM    652  C   ILE A  89       3.215 -21.998 -14.664  1.00  0.63           C  
ATOM    653  CB  ILE A  89       4.921 -21.382 -12.913  1.00  0.59           C  
ATOM    654  O   ILE A  89       3.467 -21.453 -15.741  1.00  0.61           O  
ATOM    655  CG1 ILE A  89       5.161 -20.612 -11.609  1.00  0.52           C  
ATOM    656  CG2 ILE A  89       5.855 -20.886 -14.021  1.00  0.52           C  
ATOM    657  CD1 ILE A  89       6.538 -20.838 -11.000  1.00  0.53           C  
ATOM    658  N   ASN A  90       2.662 -23.242 -14.540  1.00  0.65           N  
ATOM    659  CA  ASN A  90       2.529 -24.075 -15.730  1.00  0.66           C  
ATOM    660  C   ASN A  90       1.170 -23.883 -16.399  1.00  0.65           C  
ATOM    661  CB  ASN A  90       2.745 -25.549 -15.382  1.00  0.59           C  
ATOM    662  O   ASN A  90       0.248 -24.670 -16.179  1.00  0.61           O  
ATOM    663  CG  ASN A  90       4.211 -25.902 -15.223  1.00  0.55           C  
ATOM    664  ND2 ASN A  90       4.494 -26.908 -14.404  1.00  0.56           N  
ATOM    665  OD1 ASN A  90       5.083 -25.275 -15.831  1.00  0.56           O  
ATOM    666  N   VAL A  91       1.020 -22.985 -17.398  1.00  0.67           N  
ATOM    667  CA  VAL A  91      -0.179 -22.507 -18.077  1.00  0.68           C  
ATOM    668  C   VAL A  91      -0.604 -23.511 -19.145  1.00  0.69           C  
ATOM    669  CB  VAL A  91       0.044 -21.116 -18.711  1.00  0.62           C  
ATOM    670  O   VAL A  91      -1.439 -23.203 -19.999  1.00  0.65           O  
ATOM    671  CG1 VAL A  91       0.031 -20.026 -17.641  1.00  0.55           C  
ATOM    672  CG2 VAL A  91       1.359 -21.090 -19.489  1.00  0.55           C  
ATOM    673  N   THR A  92       0.092 -24.685 -19.143  1.00  0.71           N  
ATOM    674  CA  THR A  92      -0.225 -25.634 -20.204  1.00  0.72           C  
ATOM    675  C   THR A  92      -1.338 -26.582 -19.767  1.00  0.72           C  
ATOM    676  CB  THR A  92       1.016 -26.448 -20.614  1.00  0.68           C  
ATOM    677  O   THR A  92      -1.821 -27.390 -20.564  1.00  0.70           O  
ATOM    678  CG2 THR A  92       2.081 -25.552 -21.237  1.00  0.61           C  
ATOM    679  OG1 THR A  92       1.564 -27.088 -19.455  1.00  0.65           O  
ATOM    680  N   LYS A  93      -1.721 -26.452 -18.601  1.00  0.77           N  
ATOM    681  CA  LYS A  93      -2.731 -27.362 -18.069  1.00  0.78           C  
ATOM    682  C   LYS A  93      -3.913 -26.591 -17.487  1.00  0.78           C  
ATOM    683  CB  LYS A  93      -2.125 -28.274 -17.003  1.00  0.75           C  
ATOM    684  O   LYS A  93      -3.792 -25.408 -17.166  1.00  0.76           O  
ATOM    685  CG  LYS A  93      -1.052 -29.215 -17.531  1.00  0.73           C  
ATOM    686  CD  LYS A  93      -0.599 -30.202 -16.463  1.00  0.73           C  
ATOM    687  CE  LYS A  93       0.447 -31.170 -17.001  1.00  0.70           C  
ATOM    688  NZ  LYS A  93       0.808 -32.212 -15.994  1.00  0.69           N  
ATOM    689  N   GLY A  94      -5.012 -27.263 -17.411  1.00  0.84           N  
ATOM    690  CA  GLY A  94      -6.250 -26.672 -16.931  1.00  0.86           C  
ATOM    691  C   GLY A  94      -6.919 -25.774 -17.954  1.00  0.86           C  
ATOM    692  O   GLY A  94      -6.746 -25.962 -19.160  1.00  0.85           O  
ATOM    693  N   THR A  95      -7.670 -24.792 -17.501  1.00  0.89           N  
ATOM    694  CA  THR A  95      -8.360 -23.844 -18.369  1.00  0.91           C  
ATOM    695  C   THR A  95      -7.445 -22.677 -18.732  1.00  0.90           C  
ATOM    696  CB  THR A  95      -9.641 -23.307 -17.704  1.00  0.90           C  
ATOM    697  O   THR A  95      -7.038 -21.907 -17.860  1.00  0.90           O  
ATOM    698  CG2 THR A  95     -10.392 -22.363 -18.638  1.00  0.88           C  
ATOM    699  OG1 THR A  95     -10.494 -24.407 -17.367  1.00  0.91           O  
ATOM    700  N   VAL A  96      -7.105 -22.580 -20.040  1.00  0.90           N  
ATOM    701  CA  VAL A  96      -6.268 -21.498 -20.548  1.00  0.91           C  
ATOM    702  C   VAL A  96      -7.068 -20.643 -21.528  1.00  0.91           C  
ATOM    703  CB  VAL A  96      -4.993 -22.041 -21.231  1.00  0.90           C  
ATOM    704  O   VAL A  96      -7.544 -21.140 -22.551  1.00  0.91           O  
ATOM    705  CG1 VAL A  96      -4.072 -20.894 -21.644  1.00  0.88           C  
ATOM    706  CG2 VAL A  96      -4.262 -23.009 -20.303  1.00  0.88           C  
ATOM    707  N   LEU A  97      -7.207 -19.395 -21.170  1.00  0.93           N  
ATOM    708  CA  LEU A  97      -7.799 -18.371 -22.024  1.00  0.94           C  
ATOM    709  C   LEU A  97      -6.720 -17.493 -22.649  1.00  0.93           C  
ATOM    710  CB  LEU A  97      -8.777 -17.505 -21.224  1.00  0.94           C  
ATOM    711  O   LEU A  97      -5.782 -17.075 -21.968  1.00  0.92           O  
ATOM    712  CG  LEU A  97      -9.769 -18.252 -20.331  1.00  0.94           C  
ATOM    713  CD1 LEU A  97     -10.776 -17.278 -19.727  1.00  0.93           C  
ATOM    714  CD2 LEU A  97     -10.481 -19.345 -21.120  1.00  0.93           C  
ATOM    715  N   LYS A  98      -6.897 -17.292 -23.853  1.00  0.93           N  
ATOM    716  CA  LYS A  98      -6.003 -16.440 -24.633  1.00  0.93           C  
ATOM    717  C   LYS A  98      -6.751 -15.246 -25.217  1.00  0.93           C  
ATOM    718  CB  LYS A  98      -5.339 -17.242 -25.753  1.00  0.92           C  
ATOM    719  O   LYS A  98      -7.841 -15.401 -25.773  1.00  0.93           O  
ATOM    720  CG  LYS A  98      -4.337 -16.446 -26.575  1.00  0.89           C  
ATOM    721  CD  LYS A  98      -3.744 -17.284 -27.700  1.00  0.86           C  
ATOM    722  CE  LYS A  98      -2.861 -16.448 -28.616  1.00  0.83           C  
ATOM    723  NZ  LYS A  98      -2.491 -17.190 -29.858  1.00  0.81           N  
ATOM    724  N   ARG A  99      -6.170 -14.007 -25.061  1.00  0.93           N  
ATOM    725  CA  ARG A  99      -6.709 -12.833 -25.740  1.00  0.93           C  
ATOM    726  C   ARG A  99      -6.430 -12.890 -27.238  1.00  0.92           C  
ATOM    727  CB  ARG A  99      -6.122 -11.551 -25.146  1.00  0.92           C  
ATOM    728  O   ARG A  99      -5.294 -13.130 -27.654  1.00  0.91           O  
ATOM    729  CG  ARG A  99      -6.788 -10.279 -25.647  1.00  0.89           C  
ATOM    730  CD  ARG A  99      -6.192  -9.037 -24.998  1.00  0.87           C  
ATOM    731  NE  ARG A  99      -4.840  -8.773 -25.482  1.00  0.85           N  
ATOM    732  NH1 ARG A  99      -5.204  -6.529 -25.896  1.00  0.81           N  
ATOM    733  NH2 ARG A  99      -3.152  -7.459 -26.317  1.00  0.80           N  
ATOM    734  CZ  ARG A  99      -4.402  -7.588 -25.897  1.00  0.84           C  
ATOM    735  N   SER A 100      -7.343 -12.537 -28.062  1.00  0.92           N  
ATOM    736  CA  SER A 100      -7.184 -12.448 -29.510  1.00  0.92           C  
ATOM    737  C   SER A 100      -6.346 -11.235 -29.901  1.00  0.90           C  
ATOM    738  CB  SER A 100      -8.549 -12.378 -30.196  1.00  0.91           C  
ATOM    739  O   SER A 100      -6.414 -10.191 -29.249  1.00  0.89           O  
ATOM    740  OG  SER A 100      -9.296 -13.557 -29.951  1.00  0.86           O  
ATOM    741  N   ALA A 101      -5.690 -11.357 -31.061  1.00  0.88           N  
ATOM    742  CA  ALA A 101      -4.928 -10.235 -31.603  1.00  0.89           C  
ATOM    743  C   ALA A 101      -5.841  -9.052 -31.915  1.00  0.88           C  
ATOM    744  CB  ALA A 101      -4.170 -10.663 -32.857  1.00  0.87           C  
ATOM    745  O   ALA A 101      -6.863  -9.209 -32.586  1.00  0.87           O  
ATOM    746  N   GLY A 102      -5.497  -7.876 -31.412  1.00  0.88           N  
ATOM    747  CA  GLY A 102      -6.222  -6.645 -31.681  1.00  0.89           C  
ATOM    748  C   GLY A 102      -7.336  -6.379 -30.686  1.00  0.90           C  
ATOM    749  O   GLY A 102      -7.921  -5.294 -30.678  1.00  0.89           O  
ATOM    750  N   ALA A 103      -7.695  -7.311 -29.813  1.00  0.92           N  
ATOM    751  CA  ALA A 103      -8.650  -7.059 -28.737  1.00  0.93           C  
ATOM    752  C   ALA A 103      -8.119  -6.008 -27.767  1.00  0.93           C  
ATOM    753  CB  ALA A 103      -8.966  -8.354 -27.992  1.00  0.92           C  
ATOM    754  O   ALA A 103      -6.933  -6.007 -27.430  1.00  0.92           O  
ATOM    755  N   SER A 104      -9.010  -5.105 -27.282  1.00  0.92           N  
ATOM    756  CA  SER A 104      -8.688  -4.029 -26.350  1.00  0.93           C  
ATOM    757  C   SER A 104      -8.675  -4.530 -24.910  1.00  0.93           C  
ATOM    758  CB  SER A 104      -9.687  -2.881 -26.491  1.00  0.92           C  
ATOM    759  O   SER A 104      -7.961  -3.988 -24.064  1.00  0.92           O  
ATOM    760  OG  SER A 104      -9.658  -2.346 -27.803  1.00  0.83           O  
ATOM    761  N   PHE A 105      -9.393  -5.518 -24.602  1.00  0.93           N  
ATOM    762  CA  PHE A 105      -9.477  -6.303 -23.376  1.00  0.95           C  
ATOM    763  C   PHE A 105      -9.927  -7.728 -23.676  1.00  0.95           C  
ATOM    764  CB  PHE A 105     -10.440  -5.647 -22.381  1.00  0.94           C  
ATOM    765  O   PHE A 105     -10.362  -8.026 -24.790  1.00  0.94           O  
ATOM    766  CG  PHE A 105     -11.804  -5.365 -22.952  1.00  0.94           C  
ATOM    767  CD1 PHE A 105     -12.108  -4.115 -23.476  1.00  0.91           C  
ATOM    768  CD2 PHE A 105     -12.782  -6.351 -22.964  1.00  0.92           C  
ATOM    769  CE1 PHE A 105     -13.370  -3.851 -24.005  1.00  0.92           C  
ATOM    770  CE2 PHE A 105     -14.044  -6.095 -23.491  1.00  0.92           C  
ATOM    771  CZ  PHE A 105     -14.337  -4.844 -24.010  1.00  0.92           C  
ATOM    772  N   MET A 106      -9.871  -8.668 -22.724  1.00  0.96           N  
ATOM    773  CA  MET A 106     -10.492  -9.984 -22.846  1.00  0.96           C  
ATOM    774  C   MET A 106     -11.889  -9.986 -22.234  1.00  0.97           C  
ATOM    775  CB  MET A 106      -9.626 -11.052 -22.176  1.00  0.95           C  
ATOM    776  O   MET A 106     -12.855 -10.389 -22.883  1.00  0.96           O  
ATOM    777  CG  MET A 106     -10.122 -12.472 -22.398  1.00  0.92           C  
ATOM    778  SD  MET A 106      -9.073 -13.722 -21.561  1.00  0.92           S  
ATOM    779  CE  MET A 106      -7.506 -13.464 -22.439  1.00  0.85           C  
ATOM    780  N   PHE A 107     -12.013  -9.452 -21.021  1.00  0.97           N  
ATOM    781  CA  PHE A 107     -13.306  -9.311 -20.362  1.00  0.98           C  
ATOM    782  C   PHE A 107     -13.471  -7.908 -19.790  1.00  0.97           C  
ATOM    783  CB  PHE A 107     -13.461 -10.353 -19.250  1.00  0.98           C  
ATOM    784  O   PHE A 107     -12.564  -7.387 -19.137  1.00  0.97           O  
ATOM    785  CG  PHE A 107     -13.290 -11.772 -19.720  1.00  0.97           C  
ATOM    786  CD1 PHE A 107     -14.029 -12.257 -20.792  1.00  0.97           C  
ATOM    787  CD2 PHE A 107     -12.391 -12.622 -19.089  1.00  0.97           C  
ATOM    788  CE1 PHE A 107     -13.873 -13.571 -21.230  1.00  0.96           C  
ATOM    789  CE2 PHE A 107     -12.230 -13.935 -19.520  1.00  0.96           C  
ATOM    790  CZ  PHE A 107     -12.972 -14.408 -20.590  1.00  0.96           C  
ATOM    791  N   HIS A 108     -14.521  -7.287 -20.015  1.00  0.97           N  
ATOM    792  CA  HIS A 108     -14.952  -6.049 -19.375  1.00  0.97           C  
ATOM    793  C   HIS A 108     -16.230  -6.261 -18.570  1.00  0.97           C  
ATOM    794  CB  HIS A 108     -15.166  -4.952 -20.419  1.00  0.97           C  
ATOM    795  O   HIS A 108     -17.326  -6.291 -19.133  1.00  0.97           O  
ATOM    796  CG  HIS A 108     -15.473  -3.613 -19.828  1.00  0.96           C  
ATOM    797  CD2 HIS A 108     -15.365  -3.155 -18.559  1.00  0.95           C  
ATOM    798  ND1 HIS A 108     -15.957  -2.562 -20.577  1.00  0.94           N  
ATOM    799  CE1 HIS A 108     -16.134  -1.513 -19.791  1.00  0.94           C  
ATOM    800  NE2 HIS A 108     -15.782  -1.847 -18.561  1.00  0.94           N  
ATOM    801  N   PHE A 109     -16.102  -6.471 -17.237  1.00  0.97           N  
ATOM    802  CA  PHE A 109     -17.195  -6.451 -16.272  1.00  0.97           C  
ATOM    803  C   PHE A 109     -17.688  -5.027 -16.042  1.00  0.96           C  
ATOM    804  CB  PHE A 109     -16.754  -7.075 -14.945  1.00  0.97           C  
ATOM    805  O   PHE A 109     -16.950  -4.185 -15.527  1.00  0.94           O  
ATOM    806  CG  PHE A 109     -16.388  -8.531 -15.051  1.00  0.97           C  
ATOM    807  CD1 PHE A 109     -17.303  -9.519 -14.707  1.00  0.96           C  
ATOM    808  CD2 PHE A 109     -15.128  -8.912 -15.494  1.00  0.96           C  
ATOM    809  CE1 PHE A 109     -16.967 -10.867 -14.804  1.00  0.96           C  
ATOM    810  CE2 PHE A 109     -14.785 -10.257 -15.594  1.00  0.96           C  
ATOM    811  CZ  PHE A 109     -15.705 -11.233 -15.247  1.00  0.96           C  
ATOM    812  N   THR A 110     -18.960  -4.707 -16.375  1.00  0.95           N  
ATOM    813  CA  THR A 110     -19.389  -3.313 -16.347  1.00  0.95           C  
ATOM    814  C   THR A 110     -20.802  -3.193 -15.784  1.00  0.94           C  
ATOM    815  CB  THR A 110     -19.338  -2.685 -17.752  1.00  0.94           C  
ATOM    816  O   THR A 110     -21.680  -3.990 -16.121  1.00  0.91           O  
ATOM    817  CG2 THR A 110     -20.345  -3.347 -18.687  1.00  0.86           C  
ATOM    818  OG1 THR A 110     -19.640  -1.287 -17.655  1.00  0.88           O  
ATOM    819  N   GLY A 111     -21.045  -2.205 -14.918  1.00  0.92           N  
ATOM    820  CA  GLY A 111     -22.342  -1.740 -14.452  1.00  0.92           C  
ATOM    821  C   GLY A 111     -22.788  -0.451 -15.116  1.00  0.90           C  
ATOM    822  O   GLY A 111     -22.007   0.194 -15.819  1.00  0.87           O  
ATOM    823  N   GLU A 112     -24.095  -0.047 -14.905  1.00  0.86           N  
ATOM    824  CA  GLU A 112     -24.714   1.124 -15.518  1.00  0.84           C  
ATOM    825  C   GLU A 112     -24.698   2.319 -14.568  1.00  0.80           C  
ATOM    826  CB  GLU A 112     -26.151   0.811 -15.945  1.00  0.82           C  
ATOM    827  O   GLU A 112     -25.496   3.247 -14.716  1.00  0.73           O  
ATOM    828  CG  GLU A 112     -26.250  -0.203 -17.075  1.00  0.81           C  
ATOM    829  CD  GLU A 112     -27.670  -0.399 -17.582  1.00  0.77           C  
ATOM    830  OE1 GLU A 112     -28.614   0.153 -16.973  1.00  0.79           O  
ATOM    831  OE2 GLU A 112     -27.840  -1.112 -18.596  1.00  0.82           O  
ATOM    832  N   GLY A 113     -23.904   2.350 -13.577  1.00  0.79           N  
ATOM    833  CA  GLY A 113     -23.799   3.447 -12.629  1.00  0.79           C  
ATOM    834  C   GLY A 113     -23.932   3.003 -11.185  1.00  0.79           C  
ATOM    835  O   GLY A 113     -24.063   1.809 -10.907  1.00  0.76           O  
ATOM    836  N   GLN A 114     -23.935   3.943 -10.189  1.00  0.76           N  
ATOM    837  CA  GLN A 114     -23.866   3.690  -8.753  1.00  0.77           C  
ATOM    838  C   GLN A 114     -25.095   2.927  -8.269  1.00  0.77           C  
ATOM    839  CB  GLN A 114     -23.725   5.003  -7.982  1.00  0.73           C  
ATOM    840  O   GLN A 114     -24.987   2.040  -7.420  1.00  0.75           O  
ATOM    841  CG  GLN A 114     -22.305   5.553  -7.957  1.00  0.66           C  
ATOM    842  CD  GLN A 114     -22.161   6.766  -7.058  1.00  0.64           C  
ATOM    843  NE2 GLN A 114     -20.929   7.227  -6.876  1.00  0.54           N  
ATOM    844  OE1 GLN A 114     -23.150   7.286  -6.531  1.00  0.65           O  
ATOM    845  N   ALA A 115     -26.248   3.294  -8.814  1.00  0.77           N  
ATOM    846  CA  ALA A 115     -27.515   2.755  -8.324  1.00  0.78           C  
ATOM    847  C   ALA A 115     -27.752   1.344  -8.855  1.00  0.79           C  
ATOM    848  CB  ALA A 115     -28.671   3.670  -8.719  1.00  0.75           C  
ATOM    849  O   ALA A 115     -28.584   0.605  -8.322  1.00  0.78           O  
ATOM    850  N   GLN A 116     -26.935   1.014  -9.768  1.00  0.83           N  
ATOM    851  CA  GLN A 116     -27.179  -0.258 -10.440  1.00  0.84           C  
ATOM    852  C   GLN A 116     -25.878  -1.028 -10.650  1.00  0.85           C  
ATOM    853  CB  GLN A 116     -27.878  -0.032 -11.782  1.00  0.80           C  
ATOM    854  O   GLN A 116     -25.649  -1.589 -11.724  1.00  0.81           O  
ATOM    855  CG  GLN A 116     -29.276   0.558 -11.655  1.00  0.74           C  
ATOM    856  CD  GLN A 116     -30.024   0.583 -12.975  1.00  0.72           C  
ATOM    857  NE2 GLN A 116     -31.345   0.705 -12.906  1.00  0.69           N  
ATOM    858  OE1 GLN A 116     -29.419   0.495 -14.048  1.00  0.74           O  
ATOM    859  N   ARG A 117     -24.997  -1.070  -9.643  1.00  0.87           N  
ATOM    860  CA  ARG A 117     -23.777  -1.871  -9.677  1.00  0.89           C  
ATOM    861  C   ARG A 117     -24.100  -3.361  -9.626  1.00  0.89           C  
ATOM    862  CB  ARG A 117     -22.853  -1.494  -8.517  1.00  0.86           C  
ATOM    863  O   ARG A 117     -24.781  -3.822  -8.708  1.00  0.89           O  
ATOM    864  CG  ARG A 117     -22.280  -0.090  -8.617  1.00  0.82           C  
ATOM    865  CD  ARG A 117     -21.332   0.216  -7.466  1.00  0.80           C  
ATOM    866  NE  ARG A 117     -20.769   1.559  -7.574  1.00  0.77           N  
ATOM    867  NH1 ARG A 117     -18.970   1.140  -6.186  1.00  0.71           N  
ATOM    868  NH2 ARG A 117     -19.237   3.212  -7.130  1.00  0.68           N  
ATOM    869  CZ  ARG A 117     -19.660   1.967  -6.963  1.00  0.77           C  
ATOM    870  N   PRO A 118     -23.666  -4.069 -10.549  1.00  0.91           N  
ATOM    871  CA  PRO A 118     -23.715  -5.516 -10.331  1.00  0.93           C  
ATOM    872  C   PRO A 118     -22.977  -5.947  -9.065  1.00  0.93           C  
ATOM    873  CB  PRO A 118     -23.035  -6.084 -11.579  1.00  0.92           C  
ATOM    874  O   PRO A 118     -21.911  -5.410  -8.754  1.00  0.93           O  
ATOM    875  CG  PRO A 118     -23.155  -5.004 -12.605  1.00  0.93           C  
ATOM    876  CD  PRO A 118     -23.058  -3.675 -11.911  1.00  0.92           C  
ATOM    877  N   MET A 119     -23.537  -6.906  -8.379  1.00  0.90           N  
ATOM    878  CA  MET A 119     -22.992  -7.401  -7.118  1.00  0.92           C  
ATOM    879  C   MET A 119     -22.526  -8.846  -7.256  1.00  0.90           C  
ATOM    880  CB  MET A 119     -24.032  -7.291  -6.001  1.00  0.89           C  
ATOM    881  O   MET A 119     -23.345  -9.757  -7.393  1.00  0.88           O  
ATOM    882  CG  MET A 119     -24.458  -5.863  -5.699  1.00  0.80           C  
ATOM    883  SD  MET A 119     -25.612  -5.761  -4.276  1.00  0.84           S  
ATOM    884  CE  MET A 119     -24.471  -6.120  -2.912  1.00  0.74           C  
ATOM    885  N   GLY A 120     -21.276  -8.980  -7.248  1.00  0.93           N  
ATOM    886  CA  GLY A 120     -20.673 -10.300  -7.345  1.00  0.94           C  
ATOM    887  C   GLY A 120     -20.165 -10.623  -8.737  1.00  0.94           C  
ATOM    888  O   GLY A 120     -19.953  -9.721  -9.551  1.00  0.94           O  
ATOM    889  N   GLY A 121     -19.877 -11.901  -9.067  1.00  0.96           N  
ATOM    890  CA  GLY A 121     -19.260 -12.337 -10.309  1.00  0.97           C  
ATOM    891  C   GLY A 121     -17.744 -12.316 -10.263  1.00  0.97           C  
ATOM    892  O   GLY A 121     -17.154 -11.962  -9.240  1.00  0.96           O  
ATOM    893  N   GLY A 122     -17.189 -12.793 -11.324  1.00  0.97           N  
ATOM    894  CA  GLY A 122     -15.735 -12.779 -11.355  1.00  0.97           C  
ATOM    895  C   GLY A 122     -15.140 -14.006 -12.019  1.00  0.97           C  
ATOM    896  O   GLY A 122     -15.837 -14.732 -12.731  1.00  0.97           O  
ATOM    897  N   LEU A 123     -13.799 -14.230 -11.827  1.00  0.97           N  
ATOM    898  CA  LEU A 123     -12.999 -15.279 -12.451  1.00  0.97           C  
ATOM    899  C   LEU A 123     -12.410 -16.212 -11.399  1.00  0.96           C  
ATOM    900  CB  LEU A 123     -11.877 -14.667 -13.294  1.00  0.96           C  
ATOM    901  O   LEU A 123     -11.862 -15.754 -10.394  1.00  0.96           O  
ATOM    902  CG  LEU A 123     -12.310 -13.726 -14.419  1.00  0.95           C  
ATOM    903  CD1 LEU A 123     -11.091 -13.075 -15.065  1.00  0.91           C  
ATOM    904  CD2 LEU A 123     -13.134 -14.478 -15.459  1.00  0.91           C  
ATOM    905  N   PHE A 124     -12.523 -17.478 -11.692  1.00  0.93           N  
ATOM    906  CA  PHE A 124     -12.114 -18.503 -10.739  1.00  0.94           C  
ATOM    907  C   PHE A 124     -11.340 -19.615 -11.437  1.00  0.92           C  
ATOM    908  CB  PHE A 124     -13.333 -19.085 -10.017  1.00  0.93           C  
ATOM    909  O   PHE A 124     -11.828 -20.205 -12.403  1.00  0.91           O  
ATOM    910  CG  PHE A 124     -14.178 -18.051  -9.321  1.00  0.92           C  
ATOM    911  CD1 PHE A 124     -13.959 -17.739  -7.985  1.00  0.90           C  
ATOM    912  CD2 PHE A 124     -15.191 -17.391 -10.005  1.00  0.90           C  
ATOM    913  CE1 PHE A 124     -14.739 -16.783  -7.339  1.00  0.90           C  
ATOM    914  CE2 PHE A 124     -15.974 -16.434  -9.366  1.00  0.90           C  
ATOM    915  CZ  PHE A 124     -15.747 -16.132  -8.033  1.00  0.89           C  
ATOM    916  N   ASN A 125     -10.132 -19.916 -11.012  1.00  0.91           N  
ATOM    917  CA  ASN A 125      -9.333 -21.080 -11.382  1.00  0.91           C  
ATOM    918  C   ASN A 125      -9.010 -21.086 -12.874  1.00  0.91           C  
ATOM    919  CB  ASN A 125     -10.051 -22.372 -10.988  1.00  0.90           C  
ATOM    920  O   ASN A 125      -9.172 -22.108 -13.543  1.00  0.88           O  
ATOM    921  CG  ASN A 125     -10.329 -22.455  -9.500  1.00  0.86           C  
ATOM    922  ND2 ASN A 125     -11.501 -22.967  -9.144  1.00  0.85           N  
ATOM    923  OD1 ASN A 125      -9.498 -22.062  -8.678  1.00  0.83           O  
ATOM    924  N   ILE A 126      -8.564 -19.948 -13.484  1.00  0.92           N  
ATOM    925  CA  ILE A 126      -8.353 -19.751 -14.914  1.00  0.93           C  
ATOM    926  C   ILE A 126      -6.948 -19.204 -15.157  1.00  0.92           C  
ATOM    927  CB  ILE A 126      -9.411 -18.800 -15.516  1.00  0.92           C  
ATOM    928  O   ILE A 126      -6.491 -18.309 -14.442  1.00  0.91           O  
ATOM    929  CG1 ILE A 126     -10.819 -19.368 -15.309  1.00  0.88           C  
ATOM    930  CG2 ILE A 126      -9.132 -18.554 -17.002  1.00  0.86           C  
ATOM    931  CD1 ILE A 126     -11.936 -18.426 -15.737  1.00  0.85           C  
ATOM    932  N   ASN A 127      -6.282 -19.715 -16.175  1.00  0.92           N  
ATOM    933  CA  ASN A 127      -5.069 -19.122 -16.729  1.00  0.92           C  
ATOM    934  C   ASN A 127      -5.386 -18.156 -17.867  1.00  0.92           C  
ATOM    935  CB  ASN A 127      -4.109 -20.212 -17.209  1.00  0.90           C  
ATOM    936  O   ASN A 127      -5.893 -18.568 -18.912  1.00  0.91           O  
ATOM    937  CG  ASN A 127      -3.694 -21.156 -16.097  1.00  0.84           C  
ATOM    938  ND2 ASN A 127      -4.106 -22.413 -16.203  1.00  0.80           N  
ATOM    939  OD1 ASN A 127      -3.010 -20.757 -15.151  1.00  0.80           O  
ATOM    940  N   LEU A 128      -5.097 -16.895 -17.718  1.00  0.93           N  
ATOM    941  CA  LEU A 128      -5.319 -15.844 -18.705  1.00  0.94           C  
ATOM    942  C   LEU A 128      -4.004 -15.416 -19.348  1.00  0.92           C  
ATOM    943  CB  LEU A 128      -6.001 -14.636 -18.058  1.00  0.93           C  
ATOM    944  O   LEU A 128      -3.103 -14.926 -18.662  1.00  0.90           O  
ATOM    945  CG  LEU A 128      -7.324 -14.909 -17.341  1.00  0.93           C  
ATOM    946  CD1 LEU A 128      -7.124 -14.878 -15.829  1.00  0.91           C  
ATOM    947  CD2 LEU A 128      -8.382 -13.896 -17.766  1.00  0.91           C  
ATOM    948  N   ASN A 129      -3.941 -15.504 -20.641  1.00  0.91           N  
ATOM    949  CA  ASN A 129      -2.756 -15.200 -21.437  1.00  0.91           C  
ATOM    950  C   ASN A 129      -3.022 -14.073 -22.431  1.00  0.91           C  
ATOM    951  CB  ASN A 129      -2.268 -16.451 -22.171  1.00  0.90           C  
ATOM    952  O   ASN A 129      -3.929 -14.172 -23.260  1.00  0.89           O  
ATOM    953  CG  ASN A 129      -0.897 -16.267 -22.791  1.00  0.86           C  
ATOM    954  ND2 ASN A 129      -0.251 -17.372 -23.142  1.00  0.84           N  
ATOM    955  OD1 ASN A 129      -0.422 -15.140 -22.953  1.00  0.83           O  
ATOM    956  N   GLY A 130      -2.231 -13.011 -22.466  1.00  0.90           N  
ATOM    957  CA  GLY A 130      -2.363 -11.839 -23.317  1.00  0.89           C  
ATOM    958  C   GLY A 130      -1.725 -12.018 -24.682  1.00  0.86           C  
ATOM    959  O   GLY A 130      -1.889 -11.174 -25.565  1.00  0.80           O  
ATOM    960  N   ASP A 131      -0.925 -13.155 -25.043  1.00  0.81           N  
ATOM    961  CA  ASP A 131      -0.263 -13.650 -26.246  1.00  0.79           C  
ATOM    962  C   ASP A 131       1.110 -13.006 -26.423  1.00  0.78           C  
ATOM    963  CB  ASP A 131      -1.129 -13.390 -27.481  1.00  0.76           C  
ATOM    964  O   ASP A 131       2.106 -13.702 -26.633  1.00  0.72           O  
ATOM    965  CG  ASP A 131      -0.706 -14.213 -28.685  1.00  0.71           C  
ATOM    966  OD1 ASP A 131       0.023 -15.213 -28.515  1.00  0.66           O  
ATOM    967  OD2 ASP A 131      -1.104 -13.855 -29.815  1.00  0.69           O  
ATOM    968  N   THR A 132       1.073 -11.668 -26.348  1.00  0.75           N  
ATOM    969  CA  THR A 132       2.358 -11.026 -26.604  1.00  0.74           C  
ATOM    970  C   THR A 132       2.603  -9.893 -25.612  1.00  0.74           C  
ATOM    971  CB  THR A 132       2.432 -10.478 -28.041  1.00  0.69           C  
ATOM    972  O   THR A 132       1.675  -9.171 -25.243  1.00  0.68           O  
ATOM    973  CG2 THR A 132       2.260 -11.596 -29.065  1.00  0.60           C  
ATOM    974  OG1 THR A 132       1.394  -9.509 -28.231  1.00  0.61           O  
ATOM    975  N   ALA A 133       3.857  -9.699 -25.300  1.00  0.65           N  
ATOM    976  CA  ALA A 133       4.334  -8.611 -24.450  1.00  0.64           C  
ATOM    977  C   ALA A 133       4.195  -7.264 -25.153  1.00  0.66           C  
ATOM    978  CB  ALA A 133       5.786  -8.849 -24.045  1.00  0.60           C  
ATOM    979  O   ALA A 133       4.524  -6.222 -24.582  1.00  0.64           O  
ATOM    980  N   THR A 134       3.624  -7.342 -26.413  1.00  0.67           N  
ATOM    981  CA  THR A 134       3.569  -6.090 -27.159  1.00  0.67           C  
ATOM    982  C   THR A 134       2.122  -5.671 -27.405  1.00  0.67           C  
ATOM    983  CB  THR A 134       4.308  -6.209 -28.505  1.00  0.63           C  
ATOM    984  O   THR A 134       1.864  -4.567 -27.890  1.00  0.64           O  
ATOM    985  CG2 THR A 134       5.807  -6.392 -28.294  1.00  0.56           C  
ATOM    986  OG1 THR A 134       3.797  -7.336 -29.226  1.00  0.60           O  
ATOM    987  N   ALA A 135       1.205  -6.435 -27.175  1.00  0.71           N  
ATOM    988  CA  ALA A 135      -0.199  -6.102 -27.396  1.00  0.73           C  
ATOM    989  C   ALA A 135      -0.701  -5.114 -26.347  1.00  0.73           C  
ATOM    990  CB  ALA A 135      -1.055  -7.366 -27.384  1.00  0.67           C  
ATOM    991  O   ALA A 135      -0.762  -5.438 -25.159  1.00  0.69           O  
ATOM    992  N   LEU A 136      -1.052  -3.952 -26.751  1.00  0.78           N  
ATOM    993  CA  LEU A 136      -1.683  -2.943 -25.907  1.00  0.79           C  
ATOM    994  C   LEU A 136      -3.121  -3.329 -25.580  1.00  0.78           C  
ATOM    995  CB  LEU A 136      -1.653  -1.575 -26.593  1.00  0.74           C  
ATOM    996  O   LEU A 136      -3.849  -3.820 -26.446  1.00  0.74           O  
ATOM    997  CG  LEU A 136      -0.270  -1.008 -26.917  1.00  0.72           C  
ATOM    998  CD1 LEU A 136      -0.401   0.316 -27.663  1.00  0.70           C  
ATOM    999  CD2 LEU A 136       0.547  -0.831 -25.642  1.00  0.72           C  
ATOM   1000  N   GLY A 137      -3.452  -3.311 -24.399  1.00  0.88           N  
ATOM   1001  CA  GLY A 137      -4.772  -3.575 -23.850  1.00  0.89           C  
ATOM   1002  C   GLY A 137      -4.730  -4.245 -22.490  1.00  0.90           C  
ATOM   1003  O   GLY A 137      -3.656  -4.607 -22.004  1.00  0.89           O  
ATOM   1004  N   ASP A 138      -5.889  -4.478 -21.885  1.00  0.93           N  
ATOM   1005  CA  ASP A 138      -6.020  -5.079 -20.562  1.00  0.94           C  
ATOM   1006  C   ASP A 138      -6.515  -6.521 -20.660  1.00  0.94           C  
ATOM   1007  CB  ASP A 138      -6.971  -4.256 -19.690  1.00  0.93           C  
ATOM   1008  O   ASP A 138      -7.206  -6.882 -21.614  1.00  0.94           O  
ATOM   1009  CG  ASP A 138      -6.540  -2.806 -19.549  1.00  0.91           C  
ATOM   1010  OD1 ASP A 138      -5.321  -2.534 -19.509  1.00  0.90           O  
ATOM   1011  OD2 ASP A 138      -7.427  -1.929 -19.474  1.00  0.91           O  
ATOM   1012  N   ILE A 139      -6.204  -7.407 -19.706  1.00  0.94           N  
ATOM   1013  CA  ILE A 139      -6.843  -8.717 -19.641  1.00  0.95           C  
ATOM   1014  C   ILE A 139      -8.270  -8.570 -19.117  1.00  0.95           C  
ATOM   1015  CB  ILE A 139      -6.043  -9.692 -18.749  1.00  0.94           C  
ATOM   1016  O   ILE A 139      -9.230  -8.931 -19.802  1.00  0.95           O  
ATOM   1017  CG1 ILE A 139      -4.648  -9.932 -19.338  1.00  0.91           C  
ATOM   1018  CG2 ILE A 139      -6.800 -11.012 -18.577  1.00  0.91           C  
ATOM   1019  CD1 ILE A 139      -3.805 -10.924 -18.549  1.00  0.88           C  
ATOM   1020  N   ILE A 140      -8.367  -7.841 -18.016  1.00  0.97           N  
ATOM   1021  CA  ILE A 140      -9.668  -7.613 -17.396  1.00  0.97           C  
ATOM   1022  C   ILE A 140      -9.859  -6.122 -17.129  1.00  0.97           C  
ATOM   1023  CB  ILE A 140      -9.817  -8.416 -16.084  1.00  0.97           C  
ATOM   1024  O   ILE A 140      -8.993  -5.476 -16.534  1.00  0.96           O  
ATOM   1025  CG1 ILE A 140      -9.491  -9.895 -16.323  1.00  0.92           C  
ATOM   1026  CG2 ILE A 140     -11.226  -8.252 -15.508  1.00  0.92           C  
ATOM   1027  CD1 ILE A 140     -10.346 -10.551 -17.398  1.00  0.88           C  
ATOM   1028  N   LYS A 141     -10.996  -5.647 -17.462  1.00  0.96           N  
ATOM   1029  CA  LYS A 141     -11.531  -4.380 -16.973  1.00  0.96           C  
ATOM   1030  C   LYS A 141     -12.744  -4.605 -16.075  1.00  0.96           C  
ATOM   1031  CB  LYS A 141     -11.906  -3.468 -18.142  1.00  0.96           C  
ATOM   1032  O   LYS A 141     -13.604  -5.433 -16.381  1.00  0.96           O  
ATOM   1033  CG  LYS A 141     -10.722  -3.032 -18.992  1.00  0.92           C  
ATOM   1034  CD  LYS A 141     -11.137  -2.022 -20.054  1.00  0.90           C  
ATOM   1035  CE  LYS A 141      -9.941  -1.527 -20.855  1.00  0.87           C  
ATOM   1036  NZ  LYS A 141     -10.355  -0.622 -21.969  1.00  0.86           N  
ATOM   1037  N   VAL A 142     -12.820  -3.861 -14.980  1.00  0.96           N  
ATOM   1038  CA  VAL A 142     -13.986  -3.836 -14.103  1.00  0.96           C  
ATOM   1039  C   VAL A 142     -14.424  -2.393 -13.866  1.00  0.95           C  
ATOM   1040  CB  VAL A 142     -13.697  -4.534 -12.755  1.00  0.95           C  
ATOM   1041  O   VAL A 142     -13.634  -1.565 -13.407  1.00  0.93           O  
ATOM   1042  CG1 VAL A 142     -14.991  -4.757 -11.974  1.00  0.95           C  
ATOM   1043  CG2 VAL A 142     -12.972  -5.858 -12.984  1.00  0.95           C  
ATOM   1044  N   THR A 143     -15.638  -2.069 -14.253  1.00  0.93           N  
ATOM   1045  CA  THR A 143     -16.166  -0.712 -14.174  1.00  0.93           C  
ATOM   1046  C   THR A 143     -17.513  -0.696 -13.458  1.00  0.92           C  
ATOM   1047  CB  THR A 143     -16.318  -0.089 -15.574  1.00  0.92           C  
ATOM   1048  O   THR A 143     -18.437  -1.413 -13.848  1.00  0.91           O  
ATOM   1049  CG2 THR A 143     -16.810   1.352 -15.485  1.00  0.87           C  
ATOM   1050  OG1 THR A 143     -15.049  -0.108 -16.240  1.00  0.89           O  
ATOM   1051  N   GLN A 144     -17.582   0.154 -12.348  1.00  0.90           N  
ATOM   1052  CA  GLN A 144     -18.830   0.396 -11.633  1.00  0.90           C  
ATOM   1053  C   GLN A 144     -19.440  -0.911 -11.134  1.00  0.91           C  
ATOM   1054  CB  GLN A 144     -19.828   1.133 -12.528  1.00  0.89           C  
ATOM   1055  O   GLN A 144     -20.606  -1.203 -11.409  1.00  0.89           O  
ATOM   1056  CG  GLN A 144     -19.374   2.528 -12.936  1.00  0.87           C  
ATOM   1057  CD  GLN A 144     -20.362   3.221 -13.855  1.00  0.85           C  
ATOM   1058  NE2 GLN A 144     -20.676   4.476 -13.550  1.00  0.84           N  
ATOM   1059  OE1 GLN A 144     -20.839   2.634 -14.832  1.00  0.84           O  
ATOM   1060  N   TRP A 145     -18.670  -1.607 -10.245  1.00  0.91           N  
ATOM   1061  CA  TRP A 145     -18.946  -2.976  -9.821  1.00  0.93           C  
ATOM   1062  C   TRP A 145     -18.750  -3.130  -8.317  1.00  0.91           C  
ATOM   1063  CB  TRP A 145     -18.047  -3.963 -10.571  1.00  0.92           C  
ATOM   1064  O   TRP A 145     -17.883  -2.481  -7.728  1.00  0.89           O  
ATOM   1065  CG  TRP A 145     -18.647  -5.327 -10.738  1.00  0.90           C  
ATOM   1066  CD1 TRP A 145     -18.702  -6.323  -9.803  1.00  0.87           C  
ATOM   1067  CD2 TRP A 145     -19.272  -5.846 -11.915  1.00  0.89           C  
ATOM   1068  CE2 TRP A 145     -19.685  -7.165 -11.622  1.00  0.91           C  
ATOM   1069  CE3 TRP A 145     -19.524  -5.324 -13.191  1.00  0.91           C  
ATOM   1070  NE1 TRP A 145     -19.326  -7.431 -10.328  1.00  0.91           N  
ATOM   1071  CH2 TRP A 145     -20.571  -7.434 -13.800  1.00  0.89           C  
ATOM   1072  CZ2 TRP A 145     -20.337  -7.969 -12.560  1.00  0.90           C  
ATOM   1073  CZ3 TRP A 145     -20.173  -6.126 -14.123  1.00  0.90           C  
ATOM   1074  N   SER A 146     -19.512  -4.003  -7.654  1.00  0.91           N  
ATOM   1075  CA  SER A 146     -19.314  -4.363  -6.254  1.00  0.92           C  
ATOM   1076  C   SER A 146     -19.116  -5.866  -6.092  1.00  0.92           C  
ATOM   1077  CB  SER A 146     -20.503  -3.903  -5.409  1.00  0.90           C  
ATOM   1078  O   SER A 146     -19.756  -6.660  -6.785  1.00  0.92           O  
ATOM   1079  OG  SER A 146     -20.640  -2.493  -5.459  1.00  0.84           O  
ATOM   1080  N   TYR A 147     -18.116  -6.294  -5.171  1.00  0.94           N  
ATOM   1081  CA  TYR A 147     -17.828  -7.663  -4.760  1.00  0.95           C  
ATOM   1082  C   TYR A 147     -17.277  -8.478  -5.924  1.00  0.95           C  
ATOM   1083  CB  TYR A 147     -19.087  -8.334  -4.203  1.00  0.94           C  
ATOM   1084  O   TYR A 147     -17.514  -9.685  -6.012  1.00  0.93           O  
ATOM   1085  CG  TYR A 147     -19.677  -7.622  -3.010  1.00  0.93           C  
ATOM   1086  CD1 TYR A 147     -19.063  -7.689  -1.761  1.00  0.91           C  
ATOM   1087  CD2 TYR A 147     -20.849  -6.882  -3.128  1.00  0.91           C  
ATOM   1088  CE1 TYR A 147     -19.604  -7.036  -0.658  1.00  0.90           C  
ATOM   1089  CE2 TYR A 147     -21.398  -6.226  -2.032  1.00  0.90           C  
ATOM   1090  OH  TYR A 147     -21.309  -5.659   0.285  1.00  0.87           O  
ATOM   1091  CZ  TYR A 147     -20.769  -6.308  -0.803  1.00  0.89           C  
ATOM   1092  N   PHE A 148     -16.603  -7.848  -6.895  1.00  0.97           N  
ATOM   1093  CA  PHE A 148     -15.861  -8.557  -7.931  1.00  0.97           C  
ATOM   1094  C   PHE A 148     -14.794  -9.454  -7.316  1.00  0.97           C  
ATOM   1095  CB  PHE A 148     -15.216  -7.566  -8.906  1.00  0.97           C  
ATOM   1096  O   PHE A 148     -14.124  -9.063  -6.358  1.00  0.97           O  
ATOM   1097  CG  PHE A 148     -14.344  -8.217  -9.945  1.00  0.97           C  
ATOM   1098  CD1 PHE A 148     -14.904  -8.824 -11.061  1.00  0.97           C  
ATOM   1099  CD2 PHE A 148     -12.962  -8.221  -9.804  1.00  0.97           C  
ATOM   1100  CE1 PHE A 148     -14.099  -9.428 -12.025  1.00  0.96           C  
ATOM   1101  CE2 PHE A 148     -12.151  -8.822 -10.763  1.00  0.96           C  
ATOM   1102  CZ  PHE A 148     -12.722  -9.426 -11.872  1.00  0.96           C  
ATOM   1103  N   LYS A 149     -14.619 -10.598  -7.918  1.00  0.97           N  
ATOM   1104  CA  LYS A 149     -13.622 -11.530  -7.398  1.00  0.97           C  
ATOM   1105  C   LYS A 149     -12.731 -12.062  -8.517  1.00  0.97           C  
ATOM   1106  CB  LYS A 149     -14.300 -12.692  -6.670  1.00  0.96           C  
ATOM   1107  O   LYS A 149     -13.227 -12.561  -9.529  1.00  0.96           O  
ATOM   1108  CG  LYS A 149     -15.063 -12.278  -5.421  1.00  0.93           C  
ATOM   1109  CD  LYS A 149     -15.606 -13.489  -4.671  1.00  0.91           C  
ATOM   1110  CE  LYS A 149     -16.350 -13.078  -3.408  1.00  0.89           C  
ATOM   1111  NZ  LYS A 149     -16.830 -14.263  -2.637  1.00  0.88           N  
ATOM   1112  N   ALA A 150     -11.460 -12.026  -8.370  1.00  0.97           N  
ATOM   1113  CA  ALA A 150     -10.483 -12.842  -9.086  1.00  0.97           C  
ATOM   1114  C   ALA A 150      -9.726 -13.758  -8.129  1.00  0.96           C  
ATOM   1115  CB  ALA A 150      -9.506 -11.953  -9.852  1.00  0.96           C  
ATOM   1116  O   ALA A 150      -8.957 -13.288  -7.287  1.00  0.95           O  
ATOM   1117  N   ASN A 151      -9.983 -15.032  -8.198  1.00  0.94           N  
ATOM   1118  CA  ASN A 151      -9.477 -15.990  -7.220  1.00  0.94           C  
ATOM   1119  C   ASN A 151      -8.798 -17.177  -7.897  1.00  0.93           C  
ATOM   1120  CB  ASN A 151     -10.607 -16.473  -6.309  1.00  0.92           C  
ATOM   1121  O   ASN A 151      -9.387 -17.820  -8.768  1.00  0.92           O  
ATOM   1122  CG  ASN A 151     -10.113 -17.373  -5.193  1.00  0.83           C  
ATOM   1123  ND2 ASN A 151     -10.488 -17.051  -3.961  1.00  0.78           N  
ATOM   1124  OD1 ASN A 151      -9.400 -18.350  -5.437  1.00  0.78           O  
ATOM   1125  N   ASN A 152      -7.536 -17.457  -7.509  1.00  0.92           N  
ATOM   1126  CA  ASN A 152      -6.725 -18.572  -7.988  1.00  0.92           C  
ATOM   1127  C   ASN A 152      -6.575 -18.545  -9.506  1.00  0.91           C  
ATOM   1128  CB  ASN A 152      -7.326 -19.905  -7.537  1.00  0.90           C  
ATOM   1129  O   ASN A 152      -6.666 -19.584 -10.162  1.00  0.90           O  
ATOM   1130  CG  ASN A 152      -7.340 -20.059  -6.029  1.00  0.86           C  
ATOM   1131  ND2 ASN A 152      -8.333 -20.776  -5.515  1.00  0.84           N  
ATOM   1132  OD1 ASN A 152      -6.467 -19.537  -5.331  1.00  0.83           O  
ATOM   1133  N   CYS A 153      -6.383 -17.408 -10.112  1.00  0.93           N  
ATOM   1134  CA  CYS A 153      -6.147 -17.206 -11.537  1.00  0.93           C  
ATOM   1135  C   CYS A 153      -4.674 -16.933 -11.813  1.00  0.92           C  
ATOM   1136  CB  CYS A 153      -6.997 -16.049 -12.062  1.00  0.93           C  
ATOM   1137  O   CYS A 153      -3.943 -16.492 -10.924  1.00  0.91           O  
ATOM   1138  SG  CYS A 153      -8.775 -16.359 -11.989  1.00  0.94           S  
ATOM   1139  N   ALA A 154      -4.233 -17.144 -13.031  1.00  0.92           N  
ATOM   1140  CA  ALA A 154      -2.938 -16.672 -13.516  1.00  0.92           C  
ATOM   1141  C   ALA A 154      -3.111 -15.657 -14.642  1.00  0.92           C  
ATOM   1142  CB  ALA A 154      -2.087 -17.848 -13.990  1.00  0.91           C  
ATOM   1143  O   ALA A 154      -3.744 -15.950 -15.659  1.00  0.92           O  
ATOM   1144  N   PHE A 155      -2.609 -14.471 -14.496  1.00  0.94           N  
ATOM   1145  CA  PHE A 155      -2.523 -13.403 -15.485  1.00  0.94           C  
ATOM   1146  C   PHE A 155      -1.115 -13.313 -16.062  1.00  0.92           C  
ATOM   1147  CB  PHE A 155      -2.923 -12.061 -14.866  1.00  0.94           C  
ATOM   1148  O   PHE A 155      -0.151 -13.082 -15.328  1.00  0.91           O  
ATOM   1149  CG  PHE A 155      -4.299 -12.061 -14.254  1.00  0.94           C  
ATOM   1150  CD1 PHE A 155      -5.375 -11.499 -14.930  1.00  0.94           C  
ATOM   1151  CD2 PHE A 155      -4.515 -12.623 -13.003  1.00  0.94           C  
ATOM   1152  CE1 PHE A 155      -6.649 -11.498 -14.366  1.00  0.94           C  
ATOM   1153  CE2 PHE A 155      -5.785 -12.626 -12.433  1.00  0.94           C  
ATOM   1154  CZ  PHE A 155      -6.850 -12.062 -13.116  1.00  0.94           C  
ATOM   1155  N   GLN A 156      -0.952 -13.411 -17.461  1.00  0.91           N  
ATOM   1156  CA  GLN A 156       0.417 -13.495 -17.956  1.00  0.91           C  
ATOM   1157  C   GLN A 156       0.534 -12.898 -19.356  1.00  0.90           C  
ATOM   1158  CB  GLN A 156       0.899 -14.947 -17.963  1.00  0.89           C  
ATOM   1159  O   GLN A 156      -0.434 -12.900 -20.120  1.00  0.88           O  
ATOM   1160  CG  GLN A 156       0.855 -15.616 -16.596  1.00  0.81           C  
ATOM   1161  CD  GLN A 156       1.380 -17.039 -16.621  1.00  0.77           C  
ATOM   1162  NE2 GLN A 156       1.176 -17.766 -15.528  1.00  0.69           N  
ATOM   1163  OE1 GLN A 156       1.962 -17.482 -17.616  1.00  0.74           O  
ATOM   1164  N   ASN A 157       1.695 -12.576 -19.752  1.00  0.89           N  
ATOM   1165  CA  ASN A 157       2.210 -12.264 -21.081  1.00  0.88           C  
ATOM   1166  C   ASN A 157       1.364 -11.200 -21.774  1.00  0.87           C  
ATOM   1167  CB  ASN A 157       2.283 -13.528 -21.940  1.00  0.87           C  
ATOM   1168  O   ASN A 157       0.926 -11.392 -22.910  1.00  0.84           O  
ATOM   1169  CG  ASN A 157       3.137 -14.612 -21.313  1.00  0.85           C  
ATOM   1170  ND2 ASN A 157       2.752 -15.865 -21.521  1.00  0.84           N  
ATOM   1171  OD1 ASN A 157       4.134 -14.325 -20.646  1.00  0.83           O  
ATOM   1172  N   MET A 158       1.247 -10.021 -21.084  1.00  0.89           N  
ATOM   1173  CA  MET A 158       0.502  -8.894 -21.637  1.00  0.89           C  
ATOM   1174  C   MET A 158       1.265  -7.588 -21.441  1.00  0.88           C  
ATOM   1175  CB  MET A 158      -0.881  -8.794 -20.991  1.00  0.86           C  
ATOM   1176  O   MET A 158       1.810  -7.338 -20.365  1.00  0.85           O  
ATOM   1177  CG  MET A 158      -1.766  -7.719 -21.601  1.00  0.77           C  
ATOM   1178  SD  MET A 158      -2.317  -8.141 -23.299  1.00  0.72           S  
ATOM   1179  CE  MET A 158      -3.259  -9.655 -22.963  1.00  0.64           C  
ATOM   1180  N   ALA A 159       1.226  -6.711 -22.356  1.00  0.88           N  
ATOM   1181  CA  ALA A 159       1.903  -5.417 -22.305  1.00  0.88           C  
ATOM   1182  C   ALA A 159       1.064  -4.388 -21.554  1.00  0.88           C  
ATOM   1183  CB  ALA A 159       2.211  -4.922 -23.715  1.00  0.86           C  
ATOM   1184  O   ALA A 159       1.590  -3.386 -21.064  1.00  0.86           O  
ATOM   1185  N   GLY A 160      -0.222  -4.591 -21.394  1.00  0.89           N  
ATOM   1186  CA  GLY A 160      -1.131  -3.746 -20.636  1.00  0.90           C  
ATOM   1187  C   GLY A 160      -1.292  -4.186 -19.193  1.00  0.92           C  
ATOM   1188  O   GLY A 160      -0.350  -4.700 -18.587  1.00  0.92           O  
ATOM   1189  N   TRP A 161      -2.501  -3.915 -18.643  1.00  0.92           N  
ATOM   1190  CA  TRP A 161      -2.801  -4.235 -17.251  1.00  0.94           C  
ATOM   1191  C   TRP A 161      -3.445  -5.612 -17.136  1.00  0.94           C  
ATOM   1192  CB  TRP A 161      -3.723  -3.174 -16.643  1.00  0.94           C  
ATOM   1193  O   TRP A 161      -4.258  -5.997 -17.979  1.00  0.93           O  
ATOM   1194  CG  TRP A 161      -3.075  -1.835 -16.462  1.00  0.93           C  
ATOM   1195  CD1 TRP A 161      -3.077  -0.793 -17.347  1.00  0.90           C  
ATOM   1196  CD2 TRP A 161      -2.325  -1.395 -15.326  1.00  0.91           C  
ATOM   1197  CE2 TRP A 161      -1.901  -0.074 -15.590  1.00  0.92           C  
ATOM   1198  CE3 TRP A 161      -1.970  -1.990 -14.108  1.00  0.92           C  
ATOM   1199  NE1 TRP A 161      -2.373   0.270 -16.829  1.00  0.92           N  
ATOM   1200  CH2 TRP A 161      -0.807   0.057 -13.496  1.00  0.91           C  
ATOM   1201  CZ2 TRP A 161      -1.140   0.663 -14.680  1.00  0.91           C  
ATOM   1202  CZ3 TRP A 161      -1.212  -1.256 -13.203  1.00  0.91           C  
ATOM   1203  N   GLY A 162      -3.031  -6.431 -16.102  1.00  0.95           N  
ATOM   1204  CA  GLY A 162      -3.772  -7.632 -15.752  1.00  0.95           C  
ATOM   1205  C   GLY A 162      -5.220  -7.355 -15.394  1.00  0.96           C  
ATOM   1206  O   GLY A 162      -6.134  -7.839 -16.066  1.00  0.95           O  
ATOM   1207  N   ILE A 163      -5.422  -6.465 -14.448  1.00  0.97           N  
ATOM   1208  CA  ILE A 163      -6.736  -6.029 -13.988  1.00  0.97           C  
ATOM   1209  C   ILE A 163      -6.771  -4.505 -13.895  1.00  0.97           C  
ATOM   1210  CB  ILE A 163      -7.095  -6.658 -12.623  1.00  0.97           C  
ATOM   1211  O   ILE A 163      -5.976  -3.903 -13.170  1.00  0.96           O  
ATOM   1212  CG1 ILE A 163      -7.007  -8.187 -12.700  1.00  0.97           C  
ATOM   1213  CG2 ILE A 163      -8.488  -6.211 -12.172  1.00  0.97           C  
ATOM   1214  CD1 ILE A 163      -7.341  -8.892 -11.393  1.00  0.97           C  
ATOM   1215  N   ARG A 164      -7.662  -3.874 -14.587  1.00  0.96           N  
ATOM   1216  CA  ARG A 164      -7.974  -2.454 -14.456  1.00  0.96           C  
ATOM   1217  C   ARG A 164      -9.315  -2.250 -13.760  1.00  0.96           C  
ATOM   1218  CB  ARG A 164      -7.988  -1.778 -15.829  1.00  0.96           C  
ATOM   1219  O   ARG A 164     -10.351  -2.704 -14.251  1.00  0.95           O  
ATOM   1220  CG  ARG A 164      -8.231  -0.278 -15.774  1.00  0.94           C  
ATOM   1221  CD  ARG A 164      -8.276   0.337 -17.166  1.00  0.93           C  
ATOM   1222  NE  ARG A 164      -7.000   0.193 -17.861  1.00  0.91           N  
ATOM   1223  NH1 ARG A 164      -6.181   2.255 -17.216  1.00  0.87           N  
ATOM   1224  NH2 ARG A 164      -4.912   0.873 -18.533  1.00  0.87           N  
ATOM   1225  CZ  ARG A 164      -6.034   1.107 -17.868  1.00  0.90           C  
ATOM   1226  N   LEU A 165      -9.318  -1.537 -12.658  1.00  0.95           N  
ATOM   1227  CA  LEU A 165     -10.466  -1.269 -11.799  1.00  0.95           C  
ATOM   1228  C   LEU A 165     -10.871   0.199 -11.875  1.00  0.93           C  
ATOM   1229  CB  LEU A 165     -10.152  -1.649 -10.350  1.00  0.95           C  
ATOM   1230  O   LEU A 165     -10.053   1.087 -11.623  1.00  0.91           O  
ATOM   1231  CG  LEU A 165      -9.713  -3.094 -10.108  1.00  0.95           C  
ATOM   1232  CD1 LEU A 165      -9.332  -3.295  -8.645  1.00  0.95           C  
ATOM   1233  CD2 LEU A 165     -10.817  -4.064 -10.516  1.00  0.95           C  
ATOM   1234  N   LYS A 166     -12.044   0.355 -12.216  1.00  0.92           N  
ATOM   1235  CA  LYS A 166     -12.654   1.681 -12.266  1.00  0.92           C  
ATOM   1236  C   LYS A 166     -13.983   1.703 -11.516  1.00  0.91           C  
ATOM   1237  CB  LYS A 166     -12.864   2.121 -13.716  1.00  0.91           C  
ATOM   1238  O   LYS A 166     -14.934   1.024 -11.907  1.00  0.90           O  
ATOM   1239  CG  LYS A 166     -13.476   3.506 -13.860  1.00  0.88           C  
ATOM   1240  CD  LYS A 166     -13.479   3.968 -15.312  1.00  0.85           C  
ATOM   1241  CE  LYS A 166     -14.052   5.371 -15.452  1.00  0.82           C  
ATOM   1242  NZ  LYS A 166     -13.868   5.910 -16.833  1.00  0.79           N  
ATOM   1243  N   ASP A 167     -13.998   2.552 -10.413  1.00  0.89           N  
ATOM   1244  CA  ASP A 167     -15.205   2.676  -9.601  1.00  0.89           C  
ATOM   1245  C   ASP A 167     -15.696   1.307  -9.135  1.00  0.89           C  
ATOM   1246  CB  ASP A 167     -16.307   3.392 -10.383  1.00  0.88           C  
ATOM   1247  O   ASP A 167     -16.805   0.891  -9.477  1.00  0.88           O  
ATOM   1248  CG  ASP A 167     -17.525   3.711  -9.535  1.00  0.85           C  
ATOM   1249  OD1 ASP A 167     -17.446   3.610  -8.291  1.00  0.82           O  
ATOM   1250  OD2 ASP A 167     -18.575   4.064 -10.115  1.00  0.83           O  
ATOM   1251  N   VAL A 168     -14.880   0.580  -8.366  1.00  0.91           N  
ATOM   1252  CA  VAL A 168     -15.102  -0.777  -7.877  1.00  0.92           C  
ATOM   1253  C   VAL A 168     -15.077  -0.787  -6.351  1.00  0.91           C  
ATOM   1254  CB  VAL A 168     -14.049  -1.761  -8.434  1.00  0.91           C  
ATOM   1255  O   VAL A 168     -14.168  -0.226  -5.735  1.00  0.90           O  
ATOM   1256  CG1 VAL A 168     -14.282  -3.168  -7.888  1.00  0.90           C  
ATOM   1257  CG2 VAL A 168     -14.080  -1.765  -9.962  1.00  0.89           C  
ATOM   1258  N   MET A 169     -15.989  -1.513  -5.751  1.00  0.90           N  
ATOM   1259  CA  MET A 169     -16.117  -1.506  -4.297  1.00  0.90           C  
ATOM   1260  C   MET A 169     -16.135  -2.928  -3.746  1.00  0.91           C  
ATOM   1261  CB  MET A 169     -17.384  -0.764  -3.871  1.00  0.88           C  
ATOM   1262  O   MET A 169     -16.590  -3.854  -4.420  1.00  0.90           O  
ATOM   1263  CG  MET A 169     -17.436   0.681  -4.340  1.00  0.78           C  
ATOM   1264  SD  MET A 169     -18.976   1.534  -3.823  1.00  0.73           S  
ATOM   1265  CE  MET A 169     -18.729   1.579  -2.026  1.00  0.68           C  
ATOM   1266  N   GLU A 170     -15.692  -3.072  -2.532  1.00  0.92           N  
ATOM   1267  CA  GLU A 170     -15.837  -4.259  -1.695  1.00  0.92           C  
ATOM   1268  C   GLU A 170     -15.386  -5.515  -2.435  1.00  0.93           C  
ATOM   1269  CB  GLU A 170     -17.287  -4.415  -1.229  1.00  0.90           C  
ATOM   1270  O   GLU A 170     -16.034  -6.559  -2.350  1.00  0.91           O  
ATOM   1271  CG  GLU A 170     -17.788  -3.257  -0.379  1.00  0.84           C  
ATOM   1272  CD  GLU A 170     -19.208  -3.455   0.128  1.00  0.80           C  
ATOM   1273  OE1 GLU A 170     -19.838  -4.480  -0.218  1.00  0.81           O  
ATOM   1274  OE2 GLU A 170     -19.693  -2.579   0.877  1.00  0.80           O  
ATOM   1275  N   SER A 171     -14.364  -5.493  -3.205  1.00  0.95           N  
ATOM   1276  CA  SER A 171     -13.909  -6.532  -4.123  1.00  0.95           C  
ATOM   1277  C   SER A 171     -12.672  -7.243  -3.584  1.00  0.95           C  
ATOM   1278  CB  SER A 171     -13.606  -5.937  -5.499  1.00  0.95           C  
ATOM   1279  O   SER A 171     -11.980  -6.719  -2.710  1.00  0.95           O  
ATOM   1280  OG  SER A 171     -14.799  -5.522  -6.141  1.00  0.87           O  
ATOM   1281  N   ASN A 172     -12.399  -8.445  -4.052  1.00  0.96           N  
ATOM   1282  CA  ASN A 172     -11.331  -9.309  -3.561  1.00  0.97           C  
ATOM   1283  C   ASN A 172     -10.543  -9.934  -4.708  1.00  0.97           C  
ATOM   1284  CB  ASN A 172     -11.899 -10.400  -2.650  1.00  0.95           C  
ATOM   1285  O   ASN A 172     -11.117 -10.605  -5.568  1.00  0.96           O  
ATOM   1286  CG  ASN A 172     -10.821 -11.281  -2.052  1.00  0.88           C  
ATOM   1287  ND2 ASN A 172     -10.502 -11.050  -0.784  1.00  0.86           N  
ATOM   1288  OD1 ASN A 172     -10.278 -12.162  -2.723  1.00  0.83           O  
ATOM   1289  N   ILE A 173      -9.227  -9.746  -4.784  1.00  0.97           N  
ATOM   1290  CA  ILE A 173      -8.237 -10.327  -5.684  1.00  0.97           C  
ATOM   1291  C   ILE A 173      -7.244 -11.168  -4.884  1.00  0.97           C  
ATOM   1292  CB  ILE A 173      -7.492  -9.236  -6.485  1.00  0.97           C  
ATOM   1293  O   ILE A 173      -6.339 -10.628  -4.243  1.00  0.96           O  
ATOM   1294  CG1 ILE A 173      -8.488  -8.388  -7.285  1.00  0.96           C  
ATOM   1295  CG2 ILE A 173      -6.443  -9.864  -7.407  1.00  0.96           C  
ATOM   1296  CD1 ILE A 173      -7.865  -7.173  -7.959  1.00  0.95           C  
ATOM   1297  N   SER A 174      -7.425 -12.528  -4.914  1.00  0.96           N  
ATOM   1298  CA  SER A 174      -6.707 -13.333  -3.931  1.00  0.96           C  
ATOM   1299  C   SER A 174      -6.186 -14.626  -4.550  1.00  0.95           C  
ATOM   1300  CB  SER A 174      -7.610 -13.657  -2.740  1.00  0.95           C  
ATOM   1301  O   SER A 174      -6.838 -15.212  -5.417  1.00  0.94           O  
ATOM   1302  OG  SER A 174      -8.762 -14.367  -3.161  1.00  0.83           O  
ATOM   1303  N   GLY A 175      -5.074 -15.102  -4.133  1.00  0.93           N  
ATOM   1304  CA  GLY A 175      -4.499 -16.375  -4.536  1.00  0.93           C  
ATOM   1305  C   GLY A 175      -4.055 -16.397  -5.986  1.00  0.93           C  
ATOM   1306  O   GLY A 175      -3.929 -17.467  -6.586  1.00  0.91           O  
ATOM   1307  N   ASN A 176      -3.910 -15.256  -6.710  1.00  0.94           N  
ATOM   1308  CA  ASN A 176      -3.608 -15.181  -8.135  1.00  0.94           C  
ATOM   1309  C   ASN A 176      -2.104 -15.118  -8.387  1.00  0.93           C  
ATOM   1310  CB  ASN A 176      -4.303 -13.974  -8.769  1.00  0.94           C  
ATOM   1311  O   ASN A 176      -1.343 -14.683  -7.521  1.00  0.92           O  
ATOM   1312  CG  ASN A 176      -5.806 -13.995  -8.569  1.00  0.95           C  
ATOM   1313  ND2 ASN A 176      -6.301 -13.123  -7.698  1.00  0.94           N  
ATOM   1314  OD1 ASN A 176      -6.516 -14.789  -9.192  1.00  0.94           O  
ATOM   1315  N   LEU A 177      -1.683 -15.518  -9.555  1.00  0.93           N  
ATOM   1316  CA  LEU A 177      -0.361 -15.268 -10.121  1.00  0.93           C  
ATOM   1317  C   LEU A 177      -0.425 -14.189 -11.196  1.00  0.93           C  
ATOM   1318  CB  LEU A 177       0.223 -16.556 -10.707  1.00  0.92           C  
ATOM   1319  O   LEU A 177      -1.075 -14.373 -12.228  1.00  0.93           O  
ATOM   1320  CG  LEU A 177       1.555 -16.422 -11.445  1.00  0.90           C  
ATOM   1321  CD1 LEU A 177       2.653 -15.981 -10.482  1.00  0.87           C  
ATOM   1322  CD2 LEU A 177       1.927 -17.736 -12.122  1.00  0.88           C  
ATOM   1323  N   PHE A 178       0.224 -13.079 -11.019  1.00  0.94           N  
ATOM   1324  CA  PHE A 178       0.481 -12.051 -12.022  1.00  0.94           C  
ATOM   1325  C   PHE A 178       1.911 -12.146 -12.540  1.00  0.93           C  
ATOM   1326  CB  PHE A 178       0.224 -10.657 -11.442  1.00  0.94           C  
ATOM   1327  O   PHE A 178       2.864 -11.927 -11.790  1.00  0.91           O  
ATOM   1328  CG  PHE A 178      -1.201 -10.432 -11.012  1.00  0.95           C  
ATOM   1329  CD1 PHE A 178      -2.096  -9.769 -11.842  1.00  0.95           C  
ATOM   1330  CD2 PHE A 178      -1.645 -10.884  -9.776  1.00  0.94           C  
ATOM   1331  CE1 PHE A 178      -3.415  -9.559 -11.446  1.00  0.94           C  
ATOM   1332  CE2 PHE A 178      -2.961 -10.678  -9.373  1.00  0.94           C  
ATOM   1333  CZ  PHE A 178      -3.845 -10.014 -10.210  1.00  0.95           C  
ATOM   1334  N   ARG A 179       2.100 -12.414 -13.807  1.00  0.92           N  
ATOM   1335  CA  ARG A 179       3.443 -12.709 -14.296  1.00  0.91           C  
ATOM   1336  C   ARG A 179       3.647 -12.154 -15.702  1.00  0.91           C  
ATOM   1337  CB  ARG A 179       3.700 -14.217 -14.286  1.00  0.90           C  
ATOM   1338  O   ARG A 179       2.848 -12.420 -16.603  1.00  0.89           O  
ATOM   1339  CG  ARG A 179       5.138 -14.599 -14.598  1.00  0.87           C  
ATOM   1340  CD  ARG A 179       5.368 -16.097 -14.456  1.00  0.84           C  
ATOM   1341  NE  ARG A 179       6.765 -16.453 -14.684  1.00  0.82           N  
ATOM   1342  NH1 ARG A 179       6.329 -18.646 -15.263  1.00  0.73           N  
ATOM   1343  NH2 ARG A 179       8.485 -17.869 -15.240  1.00  0.72           N  
ATOM   1344  CZ  ARG A 179       7.190 -17.655 -15.062  1.00  0.81           C  
ATOM   1345  N   ARG A 180       4.812 -11.482 -15.929  1.00  0.89           N  
ATOM   1346  CA  ARG A 180       5.239 -10.962 -17.225  1.00  0.89           C  
ATOM   1347  C   ARG A 180       4.159 -10.081 -17.843  1.00  0.88           C  
ATOM   1348  CB  ARG A 180       5.588 -12.109 -18.176  1.00  0.87           C  
ATOM   1349  O   ARG A 180       3.797 -10.259 -19.008  1.00  0.87           O  
ATOM   1350  CG  ARG A 180       6.799 -12.920 -17.745  1.00  0.86           C  
ATOM   1351  CD  ARG A 180       7.125 -14.021 -18.744  1.00  0.84           C  
ATOM   1352  NE  ARG A 180       8.337 -14.745 -18.371  1.00  0.81           N  
ATOM   1353  NH1 ARG A 180       8.389 -16.053 -20.275  1.00  0.76           N  
ATOM   1354  NH2 ARG A 180      10.011 -16.289 -18.672  1.00  0.74           N  
ATOM   1355  CZ  ARG A 180       8.910 -15.694 -19.107  1.00  0.79           C  
ATOM   1356  N   LEU A 181       3.698  -9.273 -16.996  1.00  0.89           N  
ATOM   1357  CA  LEU A 181       2.777  -8.217 -17.402  1.00  0.89           C  
ATOM   1358  C   LEU A 181       3.498  -6.877 -17.505  1.00  0.87           C  
ATOM   1359  CB  LEU A 181       1.614  -8.109 -16.412  1.00  0.89           C  
ATOM   1360  O   LEU A 181       4.558  -6.690 -16.904  1.00  0.84           O  
ATOM   1361  CG  LEU A 181       0.803  -9.384 -16.178  1.00  0.91           C  
ATOM   1362  CD1 LEU A 181      -0.251  -9.152 -15.100  1.00  0.90           C  
ATOM   1363  CD2 LEU A 181       0.153  -9.851 -17.476  1.00  0.90           C  
ATOM   1364  N   GLY A 182       2.916  -5.964 -18.269  1.00  0.88           N  
ATOM   1365  CA  GLY A 182       3.399  -4.593 -18.297  1.00  0.86           C  
ATOM   1366  C   GLY A 182       4.143  -4.248 -19.574  1.00  0.84           C  
ATOM   1367  O   GLY A 182       4.539  -5.140 -20.328  1.00  0.78           O  
ATOM   1368  N   GLY A 183       4.270  -2.975 -19.824  1.00  0.82           N  
ATOM   1369  CA  GLY A 183       4.887  -2.087 -20.796  1.00  0.82           C  
ATOM   1370  C   GLY A 183       4.931  -0.641 -20.341  1.00  0.80           C  
ATOM   1371  O   GLY A 183       4.718  -0.349 -19.162  1.00  0.76           O  
ATOM   1372  N   PRO A 184       5.226   0.259 -21.151  1.00  0.77           N  
ATOM   1373  CA  PRO A 184       5.352   1.656 -20.729  1.00  0.77           C  
ATOM   1374  C   PRO A 184       4.119   2.161 -19.984  1.00  0.78           C  
ATOM   1375  CB  PRO A 184       5.537   2.407 -22.050  1.00  0.75           C  
ATOM   1376  O   PRO A 184       4.211   3.111 -19.202  1.00  0.76           O  
ATOM   1377  CG  PRO A 184       6.203   1.425 -22.959  1.00  0.73           C  
ATOM   1378  CD  PRO A 184       5.682   0.052 -22.640  1.00  0.73           C  
ATOM   1379  N   SER A 185       2.982   1.555 -20.074  1.00  0.82           N  
ATOM   1380  CA  SER A 185       1.734   2.014 -19.472  1.00  0.84           C  
ATOM   1381  C   SER A 185       0.933   0.847 -18.903  1.00  0.84           C  
ATOM   1382  CB  SER A 185       0.889   2.769 -20.499  1.00  0.80           C  
ATOM   1383  O   SER A 185      -0.297   0.898 -18.852  1.00  0.83           O  
ATOM   1384  OG  SER A 185       1.654   3.781 -21.132  1.00  0.78           O  
ATOM   1385  N   GLY A 186       1.611  -0.269 -18.588  1.00  0.87           N  
ATOM   1386  CA  GLY A 186       0.955  -1.465 -18.084  1.00  0.89           C  
ATOM   1387  C   GLY A 186       1.489  -1.916 -16.738  1.00  0.89           C  
ATOM   1388  O   GLY A 186       2.413  -1.306 -16.194  1.00  0.88           O  
ATOM   1389  N   GLY A 187       0.780  -2.974 -16.232  1.00  0.90           N  
ATOM   1390  CA  GLY A 187       1.167  -3.528 -14.944  1.00  0.92           C  
ATOM   1391  C   GLY A 187       0.234  -4.622 -14.461  1.00  0.93           C  
ATOM   1392  O   GLY A 187      -0.462  -5.250 -15.262  1.00  0.93           O  
ATOM   1393  N   GLY A 188       0.273  -4.972 -13.141  1.00  0.95           N  
ATOM   1394  CA  GLY A 188      -0.589  -5.974 -12.536  1.00  0.95           C  
ATOM   1395  C   GLY A 188      -2.010  -5.488 -12.321  1.00  0.96           C  
ATOM   1396  O   GLY A 188      -2.924  -5.886 -13.046  1.00  0.95           O  
ATOM   1397  N   ILE A 189      -2.211  -4.568 -11.455  1.00  0.97           N  
ATOM   1398  CA  ILE A 189      -3.515  -4.027 -11.090  1.00  0.97           C  
ATOM   1399  C   ILE A 189      -3.477  -2.502 -11.150  1.00  0.96           C  
ATOM   1400  CB  ILE A 189      -3.949  -4.497  -9.683  1.00  0.97           C  
ATOM   1401  O   ILE A 189      -2.618  -1.871 -10.531  1.00  0.96           O  
ATOM   1402  CG1 ILE A 189      -3.952  -6.028  -9.609  1.00  0.97           C  
ATOM   1403  CG2 ILE A 189      -5.324  -3.929  -9.324  1.00  0.97           C  
ATOM   1404  CD1 ILE A 189      -4.201  -6.580  -8.212  1.00  0.97           C  
ATOM   1405  N   LEU A 190      -4.382  -1.887 -11.836  1.00  0.95           N  
ATOM   1406  CA  LEU A 190      -4.529  -0.439 -11.945  1.00  0.96           C  
ATOM   1407  C   LEU A 190      -5.846   0.020 -11.327  1.00  0.95           C  
ATOM   1408  CB  LEU A 190      -4.459  -0.001 -13.410  1.00  0.95           C  
ATOM   1409  O   LEU A 190      -6.916  -0.463 -11.705  1.00  0.94           O  
ATOM   1410  CG  LEU A 190      -4.557   1.502 -13.674  1.00  0.95           C  
ATOM   1411  CD1 LEU A 190      -3.358   2.225 -13.068  1.00  0.93           C  
ATOM   1412  CD2 LEU A 190      -4.653   1.777 -15.170  1.00  0.93           C  
ATOM   1413  N   PHE A 191      -5.753   1.028 -10.459  1.00  0.93           N  
ATOM   1414  CA  PHE A 191      -6.899   1.833 -10.055  1.00  0.93           C  
ATOM   1415  C   PHE A 191      -7.047   3.054 -10.955  1.00  0.90           C  
ATOM   1416  CB  PHE A 191      -6.762   2.271  -8.594  1.00  0.93           C  
ATOM   1417  O   PHE A 191      -6.212   3.961 -10.923  1.00  0.86           O  
ATOM   1418  CG  PHE A 191      -6.366   1.159  -7.661  1.00  0.92           C  
ATOM   1419  CD1 PHE A 191      -6.876  -0.122  -7.829  1.00  0.90           C  
ATOM   1420  CD2 PHE A 191      -5.482   1.395  -6.616  1.00  0.90           C  
ATOM   1421  CE1 PHE A 191      -6.511  -1.154  -6.967  1.00  0.90           C  
ATOM   1422  CE2 PHE A 191      -5.112   0.369  -5.751  1.00  0.91           C  
ATOM   1423  CZ  PHE A 191      -5.629  -0.905  -5.928  1.00  0.90           C  
ATOM   1424  N   ASP A 192      -8.011   2.962 -11.782  1.00  0.91           N  
ATOM   1425  CA  ASP A 192      -8.248   3.954 -12.827  1.00  0.90           C  
ATOM   1426  C   ASP A 192      -9.560   4.699 -12.589  1.00  0.85           C  
ATOM   1427  CB  ASP A 192      -8.262   3.290 -14.205  1.00  0.89           C  
ATOM   1428  O   ASP A 192     -10.640   4.114 -12.698  1.00  0.78           O  
ATOM   1429  CG  ASP A 192      -8.276   4.292 -15.346  1.00  0.87           C  
ATOM   1430  OD1 ASP A 192      -8.019   5.491 -15.107  1.00  0.84           O  
ATOM   1431  OD2 ASP A 192      -8.548   3.878 -16.494  1.00  0.85           O  
ATOM   1432  N   ASP A 193      -9.599   5.760 -11.953  1.00  0.82           N  
ATOM   1433  CA  ASP A 193     -10.817   6.532 -11.730  1.00  0.81           C  
ATOM   1434  C   ASP A 193     -10.723   7.908 -12.386  1.00  0.78           C  
ATOM   1435  CB  ASP A 193     -11.092   6.681 -10.232  1.00  0.75           C  
ATOM   1436  O   ASP A 193      -9.711   8.599 -12.249  1.00  0.70           O  
ATOM   1437  CG  ASP A 193     -12.549   6.974  -9.923  1.00  0.70           C  
ATOM   1438  OD1 ASP A 193     -13.272   7.477 -10.810  1.00  0.66           O  
ATOM   1439  OD2 ASP A 193     -12.979   6.701  -8.781  1.00  0.71           O  
ATOM   1440  N   VAL A 194     -11.660   8.219 -13.321  1.00  0.66           N  
ATOM   1441  CA  VAL A 194     -11.694   9.499 -14.021  1.00  0.66           C  
ATOM   1442  C   VAL A 194     -12.755  10.402 -13.398  1.00  0.64           C  
ATOM   1443  CB  VAL A 194     -11.971   9.313 -15.530  1.00  0.58           C  
ATOM   1444  O   VAL A 194     -13.070  11.465 -13.938  1.00  0.58           O  
ATOM   1445  CG1 VAL A 194     -11.644  10.591 -16.301  1.00  0.46           C  
ATOM   1446  CG2 VAL A 194     -11.169   8.134 -16.078  1.00  0.45           C  
ATOM   1447  N   ARG A 195     -13.296  10.182 -12.325  1.00  0.54           N  
ATOM   1448  CA  ARG A 195     -14.377  11.095 -11.971  1.00  0.55           C  
ATOM   1449  C   ARG A 195     -13.911  12.124 -10.946  1.00  0.55           C  
ATOM   1450  CB  ARG A 195     -15.579  10.321 -11.426  1.00  0.46           C  
ATOM   1451  O   ARG A 195     -13.088  11.818 -10.081  1.00  0.51           O  
ATOM   1452  CG  ARG A 195     -16.410   9.636 -12.500  1.00  0.43           C  
ATOM   1453  CD  ARG A 195     -17.688   9.039 -11.929  1.00  0.45           C  
ATOM   1454  NE  ARG A 195     -18.255   8.029 -12.817  1.00  0.37           N  
ATOM   1455  NH1 ARG A 195     -20.318   7.975 -11.779  1.00  0.29           N  
ATOM   1456  NH2 ARG A 195     -19.904   6.629 -13.588  1.00  0.25           N  
ATOM   1457  CZ  ARG A 195     -19.491   7.547 -12.726  1.00  0.38           C  
ATOM   1458  N   SER A 196     -14.523  13.321 -11.029  1.00  0.57           N  
ATOM   1459  CA  SER A 196     -14.469  14.602 -10.331  1.00  0.58           C  
ATOM   1460  C   SER A 196     -15.166  14.523  -8.977  1.00  0.57           C  
ATOM   1461  CB  SER A 196     -15.108  15.702 -11.179  1.00  0.52           C  
ATOM   1462  O   SER A 196     -15.023  15.422  -8.146  1.00  0.54           O  
ATOM   1463  OG  SER A 196     -16.510  15.744 -10.976  1.00  0.49           O  
ATOM   1464  N   ALA A 197     -15.989  13.554  -8.772  1.00  0.59           N  
ATOM   1465  CA  ALA A 197     -16.674  13.531  -7.483  1.00  0.57           C  
ATOM   1466  C   ALA A 197     -16.086  12.460  -6.569  1.00  0.58           C  
ATOM   1467  CB  ALA A 197     -18.170  13.296  -7.679  1.00  0.52           C  
ATOM   1468  O   ALA A 197     -15.746  11.365  -7.023  1.00  0.55           O  
ATOM   1469  N   VAL A 198     -15.836  12.717  -5.205  1.00  0.58           N  
ATOM   1470  CA  VAL A 198     -15.190  12.032  -4.090  1.00  0.58           C  
ATOM   1471  C   VAL A 198     -15.923  10.725  -3.793  1.00  0.59           C  
ATOM   1472  CB  VAL A 198     -15.148  12.919  -2.826  1.00  0.52           C  
ATOM   1473  O   VAL A 198     -15.438   9.898  -3.017  1.00  0.56           O  
ATOM   1474  CG1 VAL A 198     -14.231  12.309  -1.768  1.00  0.42           C  
ATOM   1475  CG2 VAL A 198     -14.692  14.333  -3.182  1.00  0.44           C  
ATOM   1476  N   THR A 199     -17.094  10.485  -4.300  1.00  0.61           N  
ATOM   1477  CA  THR A 199     -17.920   9.408  -3.766  1.00  0.60           C  
ATOM   1478  C   THR A 199     -17.707   8.120  -4.557  1.00  0.61           C  
ATOM   1479  CB  THR A 199     -19.412   9.785  -3.785  1.00  0.55           C  
ATOM   1480  O   THR A 199     -18.151   7.049  -4.140  1.00  0.58           O  
ATOM   1481  CG2 THR A 199     -19.719  10.870  -2.758  1.00  0.48           C  
ATOM   1482  OG1 THR A 199     -19.760  10.266  -5.090  1.00  0.51           O  
ATOM   1483  N   ASP A 200     -16.919   8.186  -5.639  1.00  0.65           N  
ATOM   1484  CA  ASP A 200     -16.924   7.068  -6.577  1.00  0.65           C  
ATOM   1485  C   ASP A 200     -15.503   6.589  -6.867  1.00  0.64           C  
ATOM   1486  CB  ASP A 200     -17.621   7.464  -7.880  1.00  0.57           C  
ATOM   1487  O   ASP A 200     -14.935   6.911  -7.913  1.00  0.58           O  
ATOM   1488  CG  ASP A 200     -19.077   7.848  -7.680  1.00  0.52           C  
ATOM   1489  OD1 ASP A 200     -19.700   7.387  -6.700  1.00  0.52           O  
ATOM   1490  OD2 ASP A 200     -19.606   8.616  -8.513  1.00  0.57           O  
ATOM   1491  N   ASN A 201     -14.907   5.929  -5.868  1.00  0.80           N  
ATOM   1492  CA  ASN A 201     -13.523   5.488  -6.006  1.00  0.82           C  
ATOM   1493  C   ASN A 201     -13.398   3.975  -5.845  1.00  0.83           C  
ATOM   1494  CB  ASN A 201     -12.627   6.205  -4.994  1.00  0.78           C  
ATOM   1495  O   ASN A 201     -14.342   3.313  -5.410  1.00  0.81           O  
ATOM   1496  CG  ASN A 201     -12.527   7.695  -5.256  1.00  0.72           C  
ATOM   1497  ND2 ASN A 201     -12.361   8.474  -4.194  1.00  0.68           N  
ATOM   1498  OD1 ASN A 201     -12.601   8.143  -6.403  1.00  0.69           O  
ATOM   1499  N   VAL A 202     -12.398   3.369  -6.370  1.00  0.89           N  
ATOM   1500  CA  VAL A 202     -12.039   2.033  -5.906  1.00  0.90           C  
ATOM   1501  C   VAL A 202     -11.928   2.027  -4.383  1.00  0.89           C  
ATOM   1502  CB  VAL A 202     -10.715   1.548  -6.540  1.00  0.89           C  
ATOM   1503  O   VAL A 202     -11.076   2.715  -3.814  1.00  0.87           O  
ATOM   1504  CG1 VAL A 202     -10.373   0.138  -6.063  1.00  0.88           C  
ATOM   1505  CG2 VAL A 202     -10.806   1.594  -8.064  1.00  0.87           C  
ATOM   1506  N   ASN A 203     -12.859   1.341  -3.766  1.00  0.88           N  
ATOM   1507  CA  ASN A 203     -12.967   1.396  -2.312  1.00  0.89           C  
ATOM   1508  C   ASN A 203     -13.120   0.002  -1.709  1.00  0.89           C  
ATOM   1509  CB  ASN A 203     -14.138   2.287  -1.893  1.00  0.86           C  
ATOM   1510  O   ASN A 203     -13.774  -0.863  -2.293  1.00  0.88           O  
ATOM   1511  CG  ASN A 203     -14.209   2.491  -0.393  1.00  0.75           C  
ATOM   1512  ND2 ASN A 203     -15.212   3.235   0.058  1.00  0.68           N  
ATOM   1513  OD1 ASN A 203     -13.369   1.984   0.355  1.00  0.69           O  
ATOM   1514  N   ASN A 204     -12.544  -0.161  -0.492  1.00  0.90           N  
ATOM   1515  CA  ASN A 204     -12.603  -1.405   0.269  1.00  0.91           C  
ATOM   1516  C   ASN A 204     -12.177  -2.601  -0.578  1.00  0.92           C  
ATOM   1517  CB  ASN A 204     -14.009  -1.626   0.829  1.00  0.89           C  
ATOM   1518  O   ASN A 204     -12.915  -3.581  -0.692  1.00  0.90           O  
ATOM   1519  CG  ASN A 204     -14.047  -2.686   1.913  1.00  0.82           C  
ATOM   1520  ND2 ASN A 204     -15.243  -3.165   2.233  1.00  0.80           N  
ATOM   1521  OD1 ASN A 204     -13.009  -3.071   2.457  1.00  0.77           O  
ATOM   1522  N   LEU A 205     -11.041  -2.554  -1.243  1.00  0.95           N  
ATOM   1523  CA  LEU A 205     -10.466  -3.582  -2.103  1.00  0.95           C  
ATOM   1524  C   LEU A 205      -9.403  -4.382  -1.357  1.00  0.95           C  
ATOM   1525  CB  LEU A 205      -9.859  -2.952  -3.359  1.00  0.94           C  
ATOM   1526  O   LEU A 205      -8.440  -3.812  -0.839  1.00  0.95           O  
ATOM   1527  CG  LEU A 205      -9.153  -3.907  -4.323  1.00  0.93           C  
ATOM   1528  CD1 LEU A 205     -10.160  -4.864  -4.953  1.00  0.89           C  
ATOM   1529  CD2 LEU A 205      -8.405  -3.126  -5.399  1.00  0.89           C  
ATOM   1530  N   HIS A 206      -9.565  -5.656  -1.372  1.00  0.96           N  
ATOM   1531  CA  HIS A 206      -8.611  -6.604  -0.807  1.00  0.97           C  
ATOM   1532  C   HIS A 206      -7.775  -7.262  -1.900  1.00  0.97           C  
ATOM   1533  CB  HIS A 206      -9.338  -7.672   0.012  1.00  0.96           C  
ATOM   1534  O   HIS A 206      -8.320  -7.890  -2.810  1.00  0.96           O  
ATOM   1535  CG  HIS A 206      -9.959  -7.145   1.267  1.00  0.91           C  
ATOM   1536  CD2 HIS A 206     -11.010  -6.314   1.458  1.00  0.86           C  
ATOM   1537  ND1 HIS A 206      -9.491  -7.470   2.522  1.00  0.86           N  
ATOM   1538  CE1 HIS A 206     -10.231  -6.860   3.433  1.00  0.85           C  
ATOM   1539  NE2 HIS A 206     -11.159  -6.152   2.813  1.00  0.88           N  
ATOM   1540  N   ILE A 207      -6.487  -7.114  -1.882  1.00  0.98           N  
ATOM   1541  CA  ILE A 207      -5.459  -7.763  -2.689  1.00  0.98           C  
ATOM   1542  C   ILE A 207      -4.572  -8.628  -1.796  1.00  0.98           C  
ATOM   1543  CB  ILE A 207      -4.603  -6.728  -3.453  1.00  0.98           C  
ATOM   1544  O   ILE A 207      -3.679  -8.117  -1.116  1.00  0.97           O  
ATOM   1545  CG1 ILE A 207      -5.499  -5.803  -4.284  1.00  0.97           C  
ATOM   1546  CG2 ILE A 207      -3.569  -7.430  -4.338  1.00  0.97           C  
ATOM   1547  CD1 ILE A 207      -4.762  -4.629  -4.915  1.00  0.96           C  
ATOM   1548  N   GLU A 208      -4.859  -9.930  -1.796  1.00  0.97           N  
ATOM   1549  CA  GLU A 208      -4.266 -10.741  -0.737  1.00  0.97           C  
ATOM   1550  C   GLU A 208      -3.771 -12.079  -1.278  1.00  0.97           C  
ATOM   1551  CB  GLU A 208      -5.274 -10.970   0.393  1.00  0.95           C  
ATOM   1552  O   GLU A 208      -4.352 -12.629  -2.215  1.00  0.96           O  
ATOM   1553  CG  GLU A 208      -6.551 -11.666  -0.055  1.00  0.83           C  
ATOM   1554  CD  GLU A 208      -7.566 -11.835   1.065  1.00  0.78           C  
ATOM   1555  OE1 GLU A 208      -7.391 -11.219   2.140  1.00  0.79           O  
ATOM   1556  OE2 GLU A 208      -8.542 -12.592   0.865  1.00  0.77           O  
ATOM   1557  N   ASP A 209      -2.710 -12.628  -0.797  1.00  0.95           N  
ATOM   1558  CA  ASP A 209      -2.165 -13.963  -1.030  1.00  0.95           C  
ATOM   1559  C   ASP A 209      -1.813 -14.163  -2.502  1.00  0.95           C  
ATOM   1560  CB  ASP A 209      -3.159 -15.034  -0.576  1.00  0.95           C  
ATOM   1561  O   ASP A 209      -1.840 -15.288  -3.005  1.00  0.94           O  
ATOM   1562  CG  ASP A 209      -3.445 -14.986   0.914  1.00  0.94           C  
ATOM   1563  OD1 ASP A 209      -2.488 -14.987   1.719  1.00  0.92           O  
ATOM   1564  OD2 ASP A 209      -4.637 -14.949   1.288  1.00  0.92           O  
ATOM   1565  N   ASN A 210      -1.532 -13.069  -3.247  1.00  0.95           N  
ATOM   1566  CA  ASN A 210      -1.146 -13.145  -4.652  1.00  0.95           C  
ATOM   1567  C   ASN A 210       0.368 -13.237  -4.814  1.00  0.94           C  
ATOM   1568  CB  ASN A 210      -1.691 -11.942  -5.424  1.00  0.96           C  
ATOM   1569  O   ASN A 210       1.118 -12.792  -3.943  1.00  0.93           O  
ATOM   1570  CG  ASN A 210      -3.197 -11.809  -5.312  1.00  0.96           C  
ATOM   1571  ND2 ASN A 210      -3.651 -10.905  -4.453  1.00  0.95           N  
ATOM   1572  OD1 ASN A 210      -3.947 -12.515  -5.993  1.00  0.95           O  
ATOM   1573  N   THR A 211       0.820 -13.773  -5.903  1.00  0.94           N  
ATOM   1574  CA  THR A 211       2.202 -13.700  -6.365  1.00  0.94           C  
ATOM   1575  C   THR A 211       2.314 -12.806  -7.597  1.00  0.94           C  
ATOM   1576  CB  THR A 211       2.758 -15.099  -6.689  1.00  0.93           C  
ATOM   1577  O   THR A 211       1.654 -13.051  -8.609  1.00  0.94           O  
ATOM   1578  CG2 THR A 211       4.193 -15.016  -7.199  1.00  0.91           C  
ATOM   1579  OG1 THR A 211       2.729 -15.904  -5.505  1.00  0.92           O  
ATOM   1580  N   PHE A 212       3.094 -11.797  -7.525  1.00  0.94           N  
ATOM   1581  CA  PHE A 212       3.490 -10.919  -8.620  1.00  0.95           C  
ATOM   1582  C   PHE A 212       4.935 -11.177  -9.027  1.00  0.93           C  
ATOM   1583  CB  PHE A 212       3.311  -9.450  -8.223  1.00  0.95           C  
ATOM   1584  O   PHE A 212       5.837 -11.145  -8.187  1.00  0.91           O  
ATOM   1585  CG  PHE A 212       1.895  -9.086  -7.864  1.00  0.95           C  
ATOM   1586  CD1 PHE A 212       1.069  -8.456  -8.786  1.00  0.95           C  
ATOM   1587  CD2 PHE A 212       1.391  -9.375  -6.602  1.00  0.95           C  
ATOM   1588  CE1 PHE A 212      -0.241  -8.118  -8.456  1.00  0.95           C  
ATOM   1589  CE2 PHE A 212       0.082  -9.041  -6.265  1.00  0.95           C  
ATOM   1590  CZ  PHE A 212      -0.732  -8.412  -7.193  1.00  0.95           C  
ATOM   1591  N   ALA A 213       5.161 -11.404 -10.405  1.00  0.92           N  
ATOM   1592  CA  ALA A 213       6.506 -11.788 -10.825  1.00  0.92           C  
ATOM   1593  C   ALA A 213       6.823 -11.243 -12.214  1.00  0.92           C  
ATOM   1594  CB  ALA A 213       6.656 -13.307 -10.805  1.00  0.91           C  
ATOM   1595  O   ALA A 213       6.016 -11.372 -13.138  1.00  0.90           O  
ATOM   1596  N   LEU A 214       7.945 -10.665 -12.452  1.00  0.89           N  
ATOM   1597  CA  LEU A 214       8.589 -10.395 -13.733  1.00  0.89           C  
ATOM   1598  C   LEU A 214       7.773  -9.401 -14.553  1.00  0.88           C  
ATOM   1599  CB  LEU A 214       8.776 -11.693 -14.523  1.00  0.87           C  
ATOM   1600  O   LEU A 214       7.552  -9.609 -15.748  1.00  0.85           O  
ATOM   1601  CG  LEU A 214       9.638 -12.770 -13.862  1.00  0.85           C  
ATOM   1602  CD1 LEU A 214       9.644 -14.038 -14.711  1.00  0.81           C  
ATOM   1603  CD2 LEU A 214      11.058 -12.260 -13.643  1.00  0.81           C  
ATOM   1604  N   MET A 215       7.314  -8.440 -13.964  1.00  0.89           N  
ATOM   1605  CA  MET A 215       6.506  -7.424 -14.634  1.00  0.89           C  
ATOM   1606  C   MET A 215       7.347  -6.198 -14.975  1.00  0.86           C  
ATOM   1607  CB  MET A 215       5.319  -7.018 -13.760  1.00  0.87           C  
ATOM   1608  O   MET A 215       8.451  -6.032 -14.453  1.00  0.82           O  
ATOM   1609  CG  MET A 215       4.361  -8.159 -13.457  1.00  0.84           C  
ATOM   1610  SD  MET A 215       2.862  -7.599 -12.559  1.00  0.87           S  
ATOM   1611  CE  MET A 215       3.580  -7.242 -10.931  1.00  0.78           C  
ATOM   1612  N   SER A 216       6.817  -5.428 -15.837  1.00  0.87           N  
ATOM   1613  CA  SER A 216       7.297  -4.084 -16.144  1.00  0.87           C  
ATOM   1614  C   SER A 216       6.276  -3.026 -15.738  1.00  0.86           C  
ATOM   1615  CB  SER A 216       7.613  -3.955 -17.634  1.00  0.85           C  
ATOM   1616  O   SER A 216       5.072  -3.291 -15.725  1.00  0.84           O  
ATOM   1617  OG  SER A 216       6.485  -4.301 -18.419  1.00  0.75           O  
ATOM   1618  N   GLY A 217       6.660  -1.795 -15.286  1.00  0.88           N  
ATOM   1619  CA  GLY A 217       5.783  -0.755 -14.771  1.00  0.89           C  
ATOM   1620  C   GLY A 217       5.346  -0.998 -13.339  1.00  0.90           C  
ATOM   1621  O   GLY A 217       5.941  -1.814 -12.633  1.00  0.90           O  
ATOM   1622  N   PRO A 218       4.383  -0.290 -12.925  1.00  0.92           N  
ATOM   1623  CA  PRO A 218       3.840  -0.525 -11.585  1.00  0.93           C  
ATOM   1624  C   PRO A 218       3.083  -1.847 -11.478  1.00  0.94           C  
ATOM   1625  CB  PRO A 218       2.898   0.662 -11.372  1.00  0.92           C  
ATOM   1626  O   PRO A 218       2.276  -2.173 -12.353  1.00  0.94           O  
ATOM   1627  CG  PRO A 218       3.382   1.709 -12.323  1.00  0.90           C  
ATOM   1628  CD  PRO A 218       3.933   1.028 -13.542  1.00  0.90           C  
ATOM   1629  N   TRP A 219       3.314  -2.623 -10.359  1.00  0.93           N  
ATOM   1630  CA  TRP A 219       2.649  -3.909 -10.181  1.00  0.95           C  
ATOM   1631  C   TRP A 219       1.240  -3.722  -9.629  1.00  0.94           C  
ATOM   1632  CB  TRP A 219       3.461  -4.810  -9.246  1.00  0.94           C  
ATOM   1633  O   TRP A 219       0.299  -4.382 -10.075  1.00  0.92           O  
ATOM   1634  CG  TRP A 219       4.765  -5.271  -9.825  1.00  0.85           C  
ATOM   1635  CD1 TRP A 219       5.532  -4.619 -10.750  1.00  0.76           C  
ATOM   1636  CD2 TRP A 219       5.452  -6.488  -9.520  1.00  0.79           C  
ATOM   1637  CE2 TRP A 219       6.631  -6.509 -10.297  1.00  0.82           C  
ATOM   1638  CE3 TRP A 219       5.186  -7.565  -8.663  1.00  0.77           C  
ATOM   1639  NE1 TRP A 219       6.656  -5.358 -11.038  1.00  0.86           N  
ATOM   1640  CH2 TRP A 219       7.259  -8.605  -9.397  1.00  0.82           C  
ATOM   1641  CZ2 TRP A 219       7.544  -7.565 -10.243  1.00  0.85           C  
ATOM   1642  CZ3 TRP A 219       6.095  -8.615  -8.610  1.00  0.83           C  
ATOM   1643  N   ILE A 220       1.107  -2.759  -8.778  1.00  0.97           N  
ATOM   1644  CA  ILE A 220      -0.160  -2.170  -8.356  1.00  0.97           C  
ATOM   1645  C   ILE A 220      -0.050  -0.647  -8.366  1.00  0.96           C  
ATOM   1646  CB  ILE A 220      -0.574  -2.668  -6.953  1.00  0.97           C  
ATOM   1647  O   ILE A 220       0.889  -0.082  -7.799  1.00  0.95           O  
ATOM   1648  CG1 ILE A 220      -0.532  -4.199  -6.896  1.00  0.97           C  
ATOM   1649  CG2 ILE A 220      -1.965  -2.144  -6.584  1.00  0.97           C  
ATOM   1650  CD1 ILE A 220      -0.853  -4.777  -5.525  1.00  0.97           C  
ATOM   1651  N   GLY A 221      -0.975   0.023  -9.036  1.00  0.95           N  
ATOM   1652  CA  GLY A 221      -0.853   1.466  -9.164  1.00  0.95           C  
ATOM   1653  C   GLY A 221      -2.192   2.177  -9.211  1.00  0.94           C  
ATOM   1654  O   GLY A 221      -3.232   1.541  -9.391  1.00  0.93           O  
ATOM   1655  N   SER A 222      -2.095   3.458  -9.058  1.00  0.93           N  
ATOM   1656  CA  SER A 222      -3.235   4.342  -9.277  1.00  0.93           C  
ATOM   1657  C   SER A 222      -2.881   5.474 -10.235  1.00  0.92           C  
ATOM   1658  CB  SER A 222      -3.727   4.921  -7.950  1.00  0.93           C  
ATOM   1659  O   SER A 222      -1.726   5.902 -10.299  1.00  0.90           O  
ATOM   1660  OG  SER A 222      -2.773   5.817  -7.407  1.00  0.89           O  
ATOM   1661  N   THR A 223      -3.873   6.037 -10.971  1.00  0.90           N  
ATOM   1662  CA  THR A 223      -3.692   7.217 -11.809  1.00  0.90           C  
ATOM   1663  C   THR A 223      -3.818   8.493 -10.981  1.00  0.89           C  
ATOM   1664  CB  THR A 223      -4.713   7.247 -12.961  1.00  0.89           C  
ATOM   1665  O   THR A 223      -4.343   8.466  -9.866  1.00  0.86           O  
ATOM   1666  CG2 THR A 223      -4.611   5.990 -13.819  1.00  0.86           C  
ATOM   1667  OG1 THR A 223      -6.036   7.335 -12.417  1.00  0.87           O  
ATOM   1668  N   ALA A 224      -3.421   9.619 -11.510  1.00  0.87           N  
ATOM   1669  CA  ALA A 224      -3.438  10.915 -10.837  1.00  0.86           C  
ATOM   1670  C   ALA A 224      -4.868  11.402 -10.622  1.00  0.85           C  
ATOM   1671  CB  ALA A 224      -2.644  11.943 -11.640  1.00  0.85           C  
ATOM   1672  O   ALA A 224      -5.110  12.293  -9.804  1.00  0.82           O  
ATOM   1673  N   ASN A 225      -5.776  10.751 -11.285  1.00  0.84           N  
ATOM   1674  CA  ASN A 225      -7.177  11.152 -11.220  1.00  0.84           C  
ATOM   1675  C   ASN A 225      -8.005  10.169 -10.397  1.00  0.84           C  
ATOM   1676  CB  ASN A 225      -7.762  11.290 -12.627  1.00  0.83           C  
ATOM   1677  O   ASN A 225      -9.218  10.337 -10.256  1.00  0.81           O  
ATOM   1678  CG  ASN A 225      -7.088  12.381 -13.435  1.00  0.80           C  
ATOM   1679  ND2 ASN A 225      -7.027  12.195 -14.749  1.00  0.79           N  
ATOM   1680  OD1 ASN A 225      -6.624  13.383 -12.884  1.00  0.78           O  
ATOM   1681  N   SER A 226      -7.342   9.181  -9.841  1.00  0.86           N  
ATOM   1682  CA  SER A 226      -8.017   8.203  -8.994  1.00  0.86           C  
ATOM   1683  C   SER A 226      -7.791   8.502  -7.516  1.00  0.85           C  
ATOM   1684  CB  SER A 226      -7.530   6.789  -9.316  1.00  0.85           C  
ATOM   1685  O   SER A 226      -6.799   9.136  -7.150  1.00  0.82           O  
ATOM   1686  OG  SER A 226      -6.173   6.627  -8.943  1.00  0.84           O  
ATOM   1687  N   ASN A 227      -8.723   8.200  -6.685  1.00  0.84           N  
ATOM   1688  CA  ASN A 227      -8.552   8.313  -5.240  1.00  0.85           C  
ATOM   1689  C   ASN A 227      -8.987   7.038  -4.523  1.00  0.85           C  
ATOM   1690  CB  ASN A 227      -9.327   9.517  -4.700  1.00  0.83           C  
ATOM   1691  O   ASN A 227      -9.993   7.034  -3.811  1.00  0.84           O  
ATOM   1692  CG  ASN A 227      -9.004   9.817  -3.250  1.00  0.80           C  
ATOM   1693  ND2 ASN A 227      -9.934  10.465  -2.557  1.00  0.79           N  
ATOM   1694  OD1 ASN A 227      -7.928   9.470  -2.756  1.00  0.78           O  
ATOM   1695  N   PRO A 228      -8.311   5.929  -4.825  1.00  0.89           N  
ATOM   1696  CA  PRO A 228      -8.660   4.695  -4.115  1.00  0.90           C  
ATOM   1697  C   PRO A 228      -8.616   4.855  -2.597  1.00  0.90           C  
ATOM   1698  CB  PRO A 228      -7.597   3.702  -4.591  1.00  0.89           C  
ATOM   1699  O   PRO A 228      -7.747   5.556  -2.072  1.00  0.88           O  
ATOM   1700  CG  PRO A 228      -6.416   4.546  -4.945  1.00  0.89           C  
ATOM   1701  CD  PRO A 228      -6.911   5.871  -5.451  1.00  0.89           C  
ATOM   1702  N   ASP A 229      -9.576   4.264  -1.975  1.00  0.87           N  
ATOM   1703  CA  ASP A 229      -9.735   4.368  -0.528  1.00  0.88           C  
ATOM   1704  C   ASP A 229      -9.863   2.986   0.110  1.00  0.88           C  
ATOM   1705  CB  ASP A 229     -10.956   5.222  -0.181  1.00  0.87           C  
ATOM   1706  O   ASP A 229     -10.433   2.071  -0.487  1.00  0.87           O  
ATOM   1707  CG  ASP A 229     -11.004   5.621   1.283  1.00  0.84           C  
ATOM   1708  OD1 ASP A 229      -9.949   5.611   1.953  1.00  0.84           O  
ATOM   1709  OD2 ASP A 229     -12.108   5.945   1.772  1.00  0.84           O  
ATOM   1710  N   LEU A 230      -9.193   2.806   1.261  1.00  0.89           N  
ATOM   1711  CA  LEU A 230      -9.219   1.575   2.044  1.00  0.90           C  
ATOM   1712  C   LEU A 230      -8.793   0.382   1.195  1.00  0.90           C  
ATOM   1713  CB  LEU A 230     -10.618   1.335   2.618  1.00  0.88           C  
ATOM   1714  O   LEU A 230      -9.559  -0.569   1.024  1.00  0.89           O  
ATOM   1715  CG  LEU A 230     -11.112   2.352   3.647  1.00  0.83           C  
ATOM   1716  CD1 LEU A 230     -12.573   2.086   3.996  1.00  0.79           C  
ATOM   1717  CD2 LEU A 230     -10.242   2.314   4.899  1.00  0.79           C  
ATOM   1718  N   ILE A 231      -7.579   0.412   0.667  1.00  0.94           N  
ATOM   1719  CA  ILE A 231      -6.952  -0.647  -0.116  1.00  0.95           C  
ATOM   1720  C   ILE A 231      -6.105  -1.532   0.795  1.00  0.95           C  
ATOM   1721  CB  ILE A 231      -6.086  -0.069  -1.258  1.00  0.94           C  
ATOM   1722  O   ILE A 231      -5.181  -1.050   1.454  1.00  0.94           O  
ATOM   1723  CG1 ILE A 231      -6.898   0.929  -2.092  1.00  0.93           C  
ATOM   1724  CG2 ILE A 231      -5.531  -1.193  -2.137  1.00  0.93           C  
ATOM   1725  CD1 ILE A 231      -8.209   0.367  -2.625  1.00  0.90           C  
ATOM   1726  N   TRP A 232      -6.435  -2.752   0.905  1.00  0.95           N  
ATOM   1727  CA  TRP A 232      -5.686  -3.756   1.652  1.00  0.96           C  
ATOM   1728  C   TRP A 232      -4.785  -4.565   0.725  1.00  0.96           C  
ATOM   1729  CB  TRP A 232      -6.638  -4.691   2.403  1.00  0.94           C  
ATOM   1730  O   TRP A 232      -5.272  -5.299  -0.138  1.00  0.95           O  
ATOM   1731  CG  TRP A 232      -7.496  -3.998   3.419  1.00  0.78           C  
ATOM   1732  CD1 TRP A 232      -8.782  -3.564   3.253  1.00  0.69           C  
ATOM   1733  CD2 TRP A 232      -7.127  -3.656   4.758  1.00  0.70           C  
ATOM   1734  CE2 TRP A 232      -8.239  -3.016   5.348  1.00  0.66           C  
ATOM   1735  CE3 TRP A 232      -5.962  -3.829   5.517  1.00  0.64           C  
ATOM   1736  NE1 TRP A 232      -9.234  -2.972   4.410  1.00  0.79           N  
ATOM   1737  CH2 TRP A 232      -7.068  -2.731   7.385  1.00  0.73           C  
ATOM   1738  CZ2 TRP A 232      -8.220  -2.548   6.664  1.00  0.78           C  
ATOM   1739  CZ3 TRP A 232      -5.945  -3.363   6.827  1.00  0.74           C  
ATOM   1740  N   ILE A 233      -3.499  -4.456   0.811  1.00  0.97           N  
ATOM   1741  CA  ILE A 233      -2.463  -5.232   0.139  1.00  0.98           C  
ATOM   1742  C   ILE A 233      -1.720  -6.093   1.158  1.00  0.97           C  
ATOM   1743  CB  ILE A 233      -1.472  -4.317  -0.615  1.00  0.97           C  
ATOM   1744  O   ILE A 233      -0.802  -5.617   1.830  1.00  0.96           O  
ATOM   1745  CG1 ILE A 233      -2.224  -3.398  -1.583  1.00  0.97           C  
ATOM   1746  CG2 ILE A 233      -0.423  -5.152  -1.355  1.00  0.97           C  
ATOM   1747  CD1 ILE A 233      -1.333  -2.392  -2.300  1.00  0.96           C  
ATOM   1748  N   VAL A 234      -2.175  -7.340   1.269  1.00  0.96           N  
ATOM   1749  CA  VAL A 234      -1.814  -8.134   2.439  1.00  0.97           C  
ATOM   1750  C   VAL A 234      -1.294  -9.500   1.996  1.00  0.96           C  
ATOM   1751  CB  VAL A 234      -3.012  -8.306   3.400  1.00  0.95           C  
ATOM   1752  O   VAL A 234      -1.866 -10.129   1.103  1.00  0.95           O  
ATOM   1753  CG1 VAL A 234      -2.578  -9.016   4.682  1.00  0.83           C  
ATOM   1754  CG2 VAL A 234      -3.635  -6.949   3.722  1.00  0.83           C  
ATOM   1755  N   ARG A 235      -0.191  -9.994   2.585  1.00  0.96           N  
ATOM   1756  CA  ARG A 235       0.376 -11.332   2.450  1.00  0.97           C  
ATOM   1757  C   ARG A 235       0.652 -11.665   0.988  1.00  0.96           C  
ATOM   1758  CB  ARG A 235      -0.561 -12.377   3.058  1.00  0.96           C  
ATOM   1759  O   ARG A 235       0.541 -12.823   0.578  1.00  0.95           O  
ATOM   1760  CG  ARG A 235      -0.713 -12.265   4.567  1.00  0.95           C  
ATOM   1761  CD  ARG A 235      -1.493 -13.438   5.144  1.00  0.93           C  
ATOM   1762  NE  ARG A 235      -2.808 -13.569   4.522  1.00  0.92           N  
ATOM   1763  NH1 ARG A 235      -3.814 -11.948   5.825  1.00  0.88           N  
ATOM   1764  NH2 ARG A 235      -5.028 -13.059   4.228  1.00  0.87           N  
ATOM   1765  CZ  ARG A 235      -3.880 -12.859   4.860  1.00  0.90           C  
ATOM   1766  N   ASN A 236       1.035 -10.670   0.135  1.00  0.97           N  
ATOM   1767  CA  ASN A 236       1.422 -10.902  -1.252  1.00  0.97           C  
ATOM   1768  C   ASN A 236       2.928 -11.112  -1.387  1.00  0.95           C  
ATOM   1769  CB  ASN A 236       0.967  -9.740  -2.138  1.00  0.97           C  
ATOM   1770  O   ASN A 236       3.708 -10.559  -0.610  1.00  0.94           O  
ATOM   1771  CG  ASN A 236      -0.535  -9.533  -2.104  1.00  0.97           C  
ATOM   1772  ND2 ASN A 236      -0.982  -8.566  -1.312  1.00  0.96           N  
ATOM   1773  OD1 ASN A 236      -1.286 -10.237  -2.783  1.00  0.96           O  
ATOM   1774  N   LYS A 237       3.316 -11.891  -2.349  1.00  0.95           N  
ATOM   1775  CA  LYS A 237       4.694 -12.034  -2.807  1.00  0.95           C  
ATOM   1776  C   LYS A 237       4.948 -11.195  -4.057  1.00  0.95           C  
ATOM   1777  CB  LYS A 237       5.017 -13.502  -3.088  1.00  0.94           C  
ATOM   1778  O   LYS A 237       4.290 -11.384  -5.082  1.00  0.94           O  
ATOM   1779  CG  LYS A 237       6.468 -13.755  -3.473  1.00  0.91           C  
ATOM   1780  CD  LYS A 237       6.718 -15.227  -3.774  1.00  0.89           C  
ATOM   1781  CE  LYS A 237       8.150 -15.469  -4.232  1.00  0.88           C  
ATOM   1782  NZ  LYS A 237       8.339 -16.857  -4.749  1.00  0.86           N  
ATOM   1783  N   PHE A 238       5.831 -10.258  -4.002  1.00  0.95           N  
ATOM   1784  CA  PHE A 238       6.377  -9.491  -5.115  1.00  0.95           C  
ATOM   1785  C   PHE A 238       7.820  -9.893  -5.393  1.00  0.92           C  
ATOM   1786  CB  PHE A 238       6.297  -7.989  -4.826  1.00  0.95           C  
ATOM   1787  O   PHE A 238       8.700  -9.687  -4.555  1.00  0.88           O  
ATOM   1788  CG  PHE A 238       4.904  -7.500  -4.532  1.00  0.96           C  
ATOM   1789  CD1 PHE A 238       4.102  -6.994  -5.547  1.00  0.95           C  
ATOM   1790  CD2 PHE A 238       4.397  -7.547  -3.240  1.00  0.95           C  
ATOM   1791  CE1 PHE A 238       2.812  -6.542  -5.279  1.00  0.95           C  
ATOM   1792  CE2 PHE A 238       3.109  -7.097  -2.964  1.00  0.95           C  
ATOM   1793  CZ  PHE A 238       2.319  -6.593  -3.984  1.00  0.95           C  
ATOM   1794  N   GLU A 239       8.032 -10.403  -6.575  1.00  0.93           N  
ATOM   1795  CA  GLU A 239       9.347 -10.974  -6.852  1.00  0.93           C  
ATOM   1796  C   GLU A 239       9.809 -10.634  -8.267  1.00  0.91           C  
ATOM   1797  CB  GLU A 239       9.327 -12.492  -6.657  1.00  0.91           C  
ATOM   1798  O   GLU A 239       9.133 -10.966  -9.243  1.00  0.90           O  
ATOM   1799  CG  GLU A 239      10.668 -13.163  -6.916  1.00  0.85           C  
ATOM   1800  CD  GLU A 239      10.675 -14.643  -6.566  1.00  0.81           C  
ATOM   1801  OE1 GLU A 239       9.597 -15.278  -6.592  1.00  0.82           O  
ATOM   1802  OE2 GLU A 239      11.768 -15.171  -6.262  1.00  0.80           O  
ATOM   1803  N   PHE A 240      11.021 -10.097  -8.352  1.00  0.89           N  
ATOM   1804  CA  PHE A 240      11.643  -9.868  -9.651  1.00  0.88           C  
ATOM   1805  C   PHE A 240      12.834 -10.798  -9.853  1.00  0.82           C  
ATOM   1806  CB  PHE A 240      12.088  -8.408  -9.786  1.00  0.85           C  
ATOM   1807  O   PHE A 240      13.983 -10.392  -9.668  1.00  0.76           O  
ATOM   1808  CG  PHE A 240      12.192  -7.934 -11.210  1.00  0.83           C  
ATOM   1809  CD1 PHE A 240      11.156  -7.216 -11.795  1.00  0.78           C  
ATOM   1810  CD2 PHE A 240      13.326  -8.207 -11.964  1.00  0.78           C  
ATOM   1811  CE1 PHE A 240      11.250  -6.775 -13.113  1.00  0.80           C  
ATOM   1812  CE2 PHE A 240      13.426  -7.770 -13.282  1.00  0.80           C  
ATOM   1813  CZ  PHE A 240      12.387  -7.055 -13.855  1.00  0.79           C  
ATOM   1814  N   ASP A 241      12.621 -11.965 -10.279  1.00  0.78           N  
ATOM   1815  CA  ASP A 241      13.658 -12.957 -10.552  1.00  0.78           C  
ATOM   1816  C   ASP A 241      13.714 -13.298 -12.039  1.00  0.73           C  
ATOM   1817  CB  ASP A 241      13.417 -14.225  -9.730  1.00  0.71           C  
ATOM   1818  O   ASP A 241      12.924 -14.109 -12.526  1.00  0.67           O  
ATOM   1819  CG  ASP A 241      14.571 -15.209  -9.808  1.00  0.65           C  
ATOM   1820  OD1 ASP A 241      15.628 -14.866 -10.379  1.00  0.60           O  
ATOM   1821  OD2 ASP A 241      14.419 -16.340  -9.297  1.00  0.68           O  
ATOM   1822  N   GLY A 242      14.521 -12.588 -12.843  1.00  0.76           N  
ATOM   1823  CA  GLY A 242      14.708 -12.953 -14.238  1.00  0.78           C  
ATOM   1824  C   GLY A 242      14.545 -11.782 -15.189  1.00  0.76           C  
ATOM   1825  O   GLY A 242      14.757 -10.630 -14.805  1.00  0.71           O  
ATOM   1826  N   THR A 243      14.299 -12.041 -16.501  1.00  0.74           N  
ATOM   1827  CA  THR A 243      14.121 -11.041 -17.547  1.00  0.75           C  
ATOM   1828  C   THR A 243      12.649 -10.661 -17.687  1.00  0.75           C  
ATOM   1829  CB  THR A 243      14.654 -11.546 -18.901  1.00  0.70           C  
ATOM   1830  O   THR A 243      11.797 -11.526 -17.898  1.00  0.72           O  
ATOM   1831  CG2 THR A 243      14.685 -10.425 -19.933  1.00  0.65           C  
ATOM   1832  OG1 THR A 243      15.982 -12.055 -18.724  1.00  0.69           O  
ATOM   1833  N   PRO A 244      12.274  -9.447 -17.483  1.00  0.71           N  
ATOM   1834  CA  PRO A 244      10.896  -9.023 -17.742  1.00  0.72           C  
ATOM   1835  C   PRO A 244      10.491  -9.197 -19.204  1.00  0.71           C  
ATOM   1836  CB  PRO A 244      10.903  -7.543 -17.350  1.00  0.69           C  
ATOM   1837  O   PRO A 244      11.352  -9.354 -20.073  1.00  0.69           O  
ATOM   1838  CG  PRO A 244      12.297  -7.081 -17.627  1.00  0.71           C  
ATOM   1839  CD  PRO A 244      13.235  -8.232 -17.402  1.00  0.71           C  
ATOM   1840  N   ALA A 245       9.190  -9.048 -19.455  1.00  0.72           N  
ATOM   1841  CA  ALA A 245       8.690  -9.158 -20.823  1.00  0.73           C  
ATOM   1842  C   ALA A 245       9.150  -7.976 -21.671  1.00  0.71           C  
ATOM   1843  CB  ALA A 245       7.167  -9.251 -20.827  1.00  0.69           C  
ATOM   1844  O   ALA A 245       9.464  -8.137 -22.853  1.00  0.67           O  
ATOM   1845  N   ALA A 246       9.272  -6.865 -21.116  1.00  0.73           N  
ATOM   1846  CA  ALA A 246       9.862  -5.627 -21.620  1.00  0.75           C  
ATOM   1847  C   ALA A 246      10.664  -4.919 -20.532  1.00  0.75           C  
ATOM   1848  CB  ALA A 246       8.775  -4.702 -22.163  1.00  0.72           C  
ATOM   1849  O   ALA A 246      10.254  -4.890 -19.370  1.00  0.73           O  
ATOM   1850  N   PRO A 247      11.838  -4.450 -20.824  1.00  0.72           N  
ATOM   1851  CA  PRO A 247      12.517  -3.635 -19.815  1.00  0.74           C  
ATOM   1852  C   PRO A 247      11.735  -2.375 -19.450  1.00  0.75           C  
ATOM   1853  CB  PRO A 247      13.846  -3.278 -20.485  1.00  0.71           C  
ATOM   1854  O   PRO A 247      11.148  -1.733 -20.325  1.00  0.75           O  
ATOM   1855  CG  PRO A 247      13.554  -3.307 -21.951  1.00  0.70           C  
ATOM   1856  CD  PRO A 247      12.491  -4.336 -22.205  1.00  0.70           C  
ATOM   1857  N   ASN A 248      11.750  -2.079 -18.225  1.00  0.74           N  
ATOM   1858  CA  ASN A 248      11.304  -0.738 -17.862  1.00  0.78           C  
ATOM   1859  C   ASN A 248      12.146   0.337 -18.543  1.00  0.76           C  
ATOM   1860  CB  ASN A 248      11.336  -0.554 -16.343  1.00  0.74           C  
ATOM   1861  O   ASN A 248      13.374   0.321 -18.450  1.00  0.74           O  
ATOM   1862  CG  ASN A 248      10.191  -1.262 -15.645  1.00  0.74           C  
ATOM   1863  ND2 ASN A 248      10.402  -1.631 -14.387  1.00  0.80           N  
ATOM   1864  OD1 ASN A 248       9.127  -1.476 -16.231  1.00  0.77           O  
ATOM   1865  N   THR A 249      11.539   1.239 -19.245  1.00  0.77           N  
ATOM   1866  CA  THR A 249      12.235   2.330 -19.919  1.00  0.79           C  
ATOM   1867  C   THR A 249      12.320   3.557 -19.015  1.00  0.77           C  
ATOM   1868  CB  THR A 249      11.536   2.708 -21.238  1.00  0.75           C  
ATOM   1869  O   THR A 249      13.118   4.463 -19.264  1.00  0.75           O  
ATOM   1870  CG2 THR A 249      11.655   1.586 -22.264  1.00  0.70           C  
ATOM   1871  OG1 THR A 249      10.149   2.961 -20.982  1.00  0.76           O  
ATOM   1872  N   VAL A 250      11.547   3.547 -18.005  1.00  0.79           N  
ATOM   1873  CA  VAL A 250      11.493   4.624 -17.022  1.00  0.82           C  
ATOM   1874  C   VAL A 250      11.605   4.045 -15.614  1.00  0.83           C  
ATOM   1875  CB  VAL A 250      10.194   5.451 -17.157  1.00  0.78           C  
ATOM   1876  O   VAL A 250      11.297   2.872 -15.392  1.00  0.82           O  
ATOM   1877  CG1 VAL A 250      10.147   6.166 -18.506  1.00  0.69           C  
ATOM   1878  CG2 VAL A 250       8.971   4.553 -16.981  1.00  0.68           C  
ATOM   1879  N   ASP A 251      12.040   4.797 -14.713  1.00  0.80           N  
ATOM   1880  CA  ASP A 251      12.096   4.455 -13.295  1.00  0.83           C  
ATOM   1881  C   ASP A 251      10.702   4.160 -12.746  1.00  0.84           C  
ATOM   1882  CB  ASP A 251      12.748   5.586 -12.495  1.00  0.79           C  
ATOM   1883  O   ASP A 251       9.793   4.984 -12.869  1.00  0.82           O  
ATOM   1884  CG  ASP A 251      14.224   5.756 -12.805  1.00  0.76           C  
ATOM   1885  OD1 ASP A 251      14.837   4.833 -13.384  1.00  0.78           O  
ATOM   1886  OD2 ASP A 251      14.782   6.821 -12.464  1.00  0.82           O  
ATOM   1887  N   SER A 252      10.567   3.033 -12.154  1.00  0.86           N  
ATOM   1888  CA  SER A 252       9.273   2.534 -11.701  1.00  0.88           C  
ATOM   1889  C   SER A 252       9.311   2.162 -10.222  1.00  0.88           C  
ATOM   1890  CB  SER A 252       8.846   1.321 -12.529  1.00  0.85           C  
ATOM   1891  O   SER A 252      10.388   2.018  -9.640  1.00  0.88           O  
ATOM   1892  OG  SER A 252       8.520   1.706 -13.853  1.00  0.78           O  
ATOM   1893  N   TYR A 253       8.179   2.035  -9.635  1.00  0.89           N  
ATOM   1894  CA  TYR A 253       7.939   1.512  -8.295  1.00  0.91           C  
ATOM   1895  C   TYR A 253       7.026   0.292  -8.341  1.00  0.92           C  
ATOM   1896  CB  TYR A 253       7.324   2.591  -7.398  1.00  0.90           C  
ATOM   1897  O   TYR A 253       6.167   0.185  -9.219  1.00  0.92           O  
ATOM   1898  CG  TYR A 253       8.246   3.756  -7.131  1.00  0.90           C  
ATOM   1899  CD1 TYR A 253       9.042   3.792  -5.989  1.00  0.88           C  
ATOM   1900  CD2 TYR A 253       8.322   4.823  -8.020  1.00  0.88           C  
ATOM   1901  CE1 TYR A 253       9.891   4.864  -5.737  1.00  0.89           C  
ATOM   1902  CE2 TYR A 253       9.168   5.900  -7.779  1.00  0.89           C  
ATOM   1903  OH  TYR A 253      10.787   6.976  -6.394  1.00  0.85           O  
ATOM   1904  CZ  TYR A 253       9.948   5.912  -6.637  1.00  0.88           C  
ATOM   1905  N   VAL A 254       7.205  -0.643  -7.388  1.00  0.92           N  
ATOM   1906  CA  VAL A 254       6.378  -1.843  -7.329  1.00  0.94           C  
ATOM   1907  C   VAL A 254       4.927  -1.458  -7.049  1.00  0.94           C  
ATOM   1908  CB  VAL A 254       6.885  -2.830  -6.253  1.00  0.93           C  
ATOM   1909  O   VAL A 254       4.018  -1.870  -7.772  1.00  0.94           O  
ATOM   1910  CG1 VAL A 254       6.029  -4.095  -6.234  1.00  0.91           C  
ATOM   1911  CG2 VAL A 254       8.352  -3.177  -6.498  1.00  0.91           C  
ATOM   1912  N   LEU A 255       4.755  -0.622  -6.077  1.00  0.95           N  
ATOM   1913  CA  LEU A 255       3.499   0.028  -5.717  1.00  0.96           C  
ATOM   1914  C   LEU A 255       3.552   1.521  -6.023  1.00  0.94           C  
ATOM   1915  CB  LEU A 255       3.188  -0.191  -4.234  1.00  0.96           C  
ATOM   1916  O   LEU A 255       4.285   2.267  -5.370  1.00  0.92           O  
ATOM   1917  CG  LEU A 255       3.263  -1.634  -3.731  1.00  0.96           C  
ATOM   1918  CD1 LEU A 255       2.918  -1.696  -2.247  1.00  0.95           C  
ATOM   1919  CD2 LEU A 255       2.331  -2.530  -4.539  1.00  0.95           C  
ATOM   1920  N   ASP A 256       2.884   1.917  -7.019  1.00  0.94           N  
ATOM   1921  CA  ASP A 256       2.931   3.299  -7.484  1.00  0.94           C  
ATOM   1922  C   ASP A 256       1.555   3.956  -7.394  1.00  0.93           C  
ATOM   1923  CB  ASP A 256       3.451   3.365  -8.922  1.00  0.94           C  
ATOM   1924  O   ASP A 256       0.727   3.801  -8.294  1.00  0.91           O  
ATOM   1925  CG  ASP A 256       3.769   4.779  -9.374  1.00  0.92           C  
ATOM   1926  OD1 ASP A 256       3.475   5.738  -8.628  1.00  0.90           O  
ATOM   1927  OD2 ASP A 256       4.316   4.936 -10.487  1.00  0.90           O  
ATOM   1928  N   PHE A 257       1.403   4.714  -6.310  1.00  0.93           N  
ATOM   1929  CA  PHE A 257       0.143   5.398  -6.044  1.00  0.93           C  
ATOM   1930  C   PHE A 257       0.290   6.901  -6.242  1.00  0.90           C  
ATOM   1931  CB  PHE A 257      -0.342   5.100  -4.621  1.00  0.92           C  
ATOM   1932  O   PHE A 257       0.802   7.601  -5.365  1.00  0.86           O  
ATOM   1933  CG  PHE A 257      -0.561   3.637  -4.348  1.00  0.93           C  
ATOM   1934  CD1 PHE A 257      -1.540   2.927  -5.033  1.00  0.91           C  
ATOM   1935  CD2 PHE A 257       0.212   2.971  -3.406  1.00  0.91           C  
ATOM   1936  CE1 PHE A 257      -1.745   1.572  -4.782  1.00  0.91           C  
ATOM   1937  CE2 PHE A 257       0.013   1.617  -3.150  1.00  0.91           C  
ATOM   1938  CZ  PHE A 257      -0.967   0.920  -3.839  1.00  0.91           C  
ATOM   1939  N   GLN A 258      -0.226   7.431  -7.386  1.00  0.91           N  
ATOM   1940  CA  GLN A 258      -0.218   8.862  -7.673  1.00  0.90           C  
ATOM   1941  C   GLN A 258      -1.193   9.610  -6.770  1.00  0.89           C  
ATOM   1942  CB  GLN A 258      -0.561   9.117  -9.142  1.00  0.89           C  
ATOM   1943  O   GLN A 258      -0.903  10.720  -6.319  1.00  0.86           O  
ATOM   1944  CG  GLN A 258       0.422   8.489 -10.121  1.00  0.87           C  
ATOM   1945  CD  GLN A 258       1.836   9.010  -9.949  1.00  0.84           C  
ATOM   1946  NE2 GLN A 258       2.813   8.113 -10.027  1.00  0.84           N  
ATOM   1947  OE1 GLN A 258       2.050  10.210  -9.748  1.00  0.84           O  
ATOM   1948  N   GLN A 259      -2.246   8.965  -6.449  1.00  0.87           N  
ATOM   1949  CA  GLN A 259      -3.200   9.351  -5.415  1.00  0.87           C  
ATOM   1950  C   GLN A 259      -3.658   8.140  -4.609  1.00  0.87           C  
ATOM   1951  CB  GLN A 259      -4.407  10.056  -6.035  1.00  0.85           C  
ATOM   1952  O   GLN A 259      -3.792   7.041  -5.151  1.00  0.86           O  
ATOM   1953  CG  GLN A 259      -5.342  10.689  -5.013  1.00  0.77           C  
ATOM   1954  CD  GLN A 259      -6.310  11.678  -5.635  1.00  0.74           C  
ATOM   1955  NE2 GLN A 259      -7.224  12.202  -4.826  1.00  0.69           N  
ATOM   1956  OE1 GLN A 259      -6.236  11.968  -6.833  1.00  0.74           O  
ATOM   1957  N   LEU A 260      -3.930   8.394  -3.279  1.00  0.88           N  
ATOM   1958  CA  LEU A 260      -4.367   7.357  -2.349  1.00  0.88           C  
ATOM   1959  C   LEU A 260      -4.882   7.973  -1.052  1.00  0.87           C  
ATOM   1960  CB  LEU A 260      -3.220   6.389  -2.048  1.00  0.87           C  
ATOM   1961  O   LEU A 260      -4.217   8.823  -0.456  1.00  0.85           O  
ATOM   1962  CG  LEU A 260      -3.563   5.182  -1.174  1.00  0.86           C  
ATOM   1963  CD1 LEU A 260      -4.561   4.277  -1.890  1.00  0.83           C  
ATOM   1964  CD2 LEU A 260      -2.300   4.410  -0.808  1.00  0.83           C  
ATOM   1965  N   SER A 261      -6.022   7.596  -0.640  1.00  0.86           N  
ATOM   1966  CA  SER A 261      -6.574   8.083   0.620  1.00  0.85           C  
ATOM   1967  C   SER A 261      -6.115   7.225   1.794  1.00  0.85           C  
ATOM   1968  CB  SER A 261      -8.102   8.108   0.563  1.00  0.84           C  
ATOM   1969  O   SER A 261      -5.372   7.693   2.659  1.00  0.83           O  
ATOM   1970  OG  SER A 261      -8.555   9.092  -0.351  1.00  0.76           O  
ATOM   1971  N   ARG A 262      -6.469   5.958   1.868  1.00  0.84           N  
ATOM   1972  CA  ARG A 262      -6.060   5.044   2.929  1.00  0.86           C  
ATOM   1973  C   ARG A 262      -5.659   3.687   2.359  1.00  0.87           C  
ATOM   1974  CB  ARG A 262      -7.184   4.870   3.953  1.00  0.85           C  
ATOM   1975  O   ARG A 262      -6.400   3.095   1.572  1.00  0.88           O  
ATOM   1976  CG  ARG A 262      -7.525   6.141   4.714  1.00  0.85           C  
ATOM   1977  CD  ARG A 262      -8.792   5.980   5.542  1.00  0.86           C  
ATOM   1978  NE  ARG A 262      -9.982   5.911   4.698  1.00  0.85           N  
ATOM   1979  NH1 ARG A 262     -11.474   5.769   6.457  1.00  0.82           N  
ATOM   1980  NH2 ARG A 262     -12.238   5.757   4.295  1.00  0.81           N  
ATOM   1981  CZ  ARG A 262     -11.228   5.813   5.152  1.00  0.84           C  
ATOM   1982  N   ALA A 263      -4.504   3.207   2.812  1.00  0.91           N  
ATOM   1983  CA  ALA A 263      -4.071   1.869   2.418  1.00  0.92           C  
ATOM   1984  C   ALA A 263      -3.393   1.148   3.579  1.00  0.92           C  
ATOM   1985  CB  ALA A 263      -3.126   1.947   1.221  1.00  0.90           C  
ATOM   1986  O   ALA A 263      -2.739   1.778   4.413  1.00  0.91           O  
ATOM   1987  N   PHE A 264      -3.550  -0.106   3.607  1.00  0.91           N  
ATOM   1988  CA  PHE A 264      -2.858  -1.057   4.468  1.00  0.93           C  
ATOM   1989  C   PHE A 264      -1.994  -2.005   3.644  1.00  0.93           C  
ATOM   1990  CB  PHE A 264      -3.861  -1.856   5.305  1.00  0.91           C  
ATOM   1991  O   PHE A 264      -2.514  -2.827   2.886  1.00  0.93           O  
ATOM   1992  CG  PHE A 264      -4.784  -0.999   6.128  1.00  0.85           C  
ATOM   1993  CD1 PHE A 264      -4.516  -0.752   7.469  1.00  0.80           C  
ATOM   1994  CD2 PHE A 264      -5.921  -0.438   5.560  1.00  0.80           C  
ATOM   1995  CE1 PHE A 264      -5.369   0.042   8.233  1.00  0.80           C  
ATOM   1996  CE2 PHE A 264      -6.778   0.356   6.317  1.00  0.79           C  
ATOM   1997  CZ  PHE A 264      -6.500   0.594   7.653  1.00  0.79           C  
ATOM   1998  N   ILE A 265      -0.702  -1.877   3.700  1.00  0.94           N  
ATOM   1999  CA  ILE A 265       0.318  -2.689   3.045  1.00  0.94           C  
ATOM   2000  C   ILE A 265       1.068  -3.515   4.088  1.00  0.93           C  
ATOM   2001  CB  ILE A 265       1.306  -1.815   2.241  1.00  0.94           C  
ATOM   2002  O   ILE A 265       1.975  -3.010   4.753  1.00  0.91           O  
ATOM   2003  CG1 ILE A 265       0.546  -0.902   1.273  1.00  0.93           C  
ATOM   2004  CG2 ILE A 265       2.314  -2.691   1.491  1.00  0.93           C  
ATOM   2005  CD1 ILE A 265       1.406   0.185   0.643  1.00  0.91           C  
ATOM   2006  N   GLN A 266       0.609  -4.777   4.244  1.00  0.92           N  
ATOM   2007  CA  GLN A 266       1.004  -5.526   5.432  1.00  0.93           C  
ATOM   2008  C   GLN A 266       1.432  -6.945   5.071  1.00  0.93           C  
ATOM   2009  CB  GLN A 266      -0.139  -5.565   6.448  1.00  0.90           C  
ATOM   2010  O   GLN A 266       0.858  -7.563   4.172  1.00  0.92           O  
ATOM   2011  CG  GLN A 266      -0.565  -4.191   6.947  1.00  0.82           C  
ATOM   2012  CD  GLN A 266      -1.678  -4.259   7.976  1.00  0.78           C  
ATOM   2013  NE2 GLN A 266      -1.433  -3.691   9.152  1.00  0.76           N  
ATOM   2014  OE1 GLN A 266      -2.748  -4.817   7.716  1.00  0.80           O  
ATOM   2015  N   ASP A 267       2.424  -7.462   5.743  1.00  0.92           N  
ATOM   2016  CA  ASP A 267       2.841  -8.860   5.701  1.00  0.93           C  
ATOM   2017  C   ASP A 267       3.218  -9.279   4.282  1.00  0.93           C  
ATOM   2018  CB  ASP A 267       1.734  -9.767   6.241  1.00  0.92           C  
ATOM   2019  O   ASP A 267       3.054 -10.442   3.908  1.00  0.92           O  
ATOM   2020  CG  ASP A 267       1.406  -9.500   7.700  1.00  0.90           C  
ATOM   2021  OD1 ASP A 267       2.335  -9.457   8.535  1.00  0.88           O  
ATOM   2022  OD2 ASP A 267       0.209  -9.334   8.017  1.00  0.90           O  
ATOM   2023  N   ASN A 268       3.722  -8.360   3.467  1.00  0.95           N  
ATOM   2024  CA  ASN A 268       4.128  -8.658   2.097  1.00  0.95           C  
ATOM   2025  C   ASN A 268       5.624  -8.949   2.007  1.00  0.93           C  
ATOM   2026  CB  ASN A 268       3.754  -7.504   1.164  1.00  0.95           C  
ATOM   2027  O   ASN A 268       6.410  -8.433   2.803  1.00  0.91           O  
ATOM   2028  CG  ASN A 268       2.274  -7.179   1.202  1.00  0.96           C  
ATOM   2029  ND2 ASN A 268       1.916  -6.133   1.937  1.00  0.96           N  
ATOM   2030  OD1 ASN A 268       1.460  -7.862   0.576  1.00  0.95           O  
ATOM   2031  N   GLY A 269       5.998  -9.794   0.998  1.00  0.92           N  
ATOM   2032  CA  GLY A 269       7.383 -10.013   0.614  1.00  0.93           C  
ATOM   2033  C   GLY A 269       7.760  -9.318  -0.681  1.00  0.93           C  
ATOM   2034  O   GLY A 269       7.210  -9.626  -1.740  1.00  0.92           O  
ATOM   2035  N   PHE A 270       8.669  -8.452  -0.655  1.00  0.92           N  
ATOM   2036  CA  PHE A 270       9.269  -7.787  -1.806  1.00  0.92           C  
ATOM   2037  C   PHE A 270      10.699  -8.266  -2.023  1.00  0.89           C  
ATOM   2038  CB  PHE A 270       9.246  -6.267  -1.623  1.00  0.92           C  
ATOM   2039  O   PHE A 270      11.549  -8.118  -1.143  1.00  0.87           O  
ATOM   2040  CG  PHE A 270       7.868  -5.702  -1.403  1.00  0.94           C  
ATOM   2041  CD1 PHE A 270       7.095  -5.281  -2.478  1.00  0.93           C  
ATOM   2042  CD2 PHE A 270       7.346  -5.593  -0.121  1.00  0.93           C  
ATOM   2043  CE1 PHE A 270       5.820  -4.758  -2.278  1.00  0.93           C  
ATOM   2044  CE2 PHE A 270       6.072  -5.071   0.087  1.00  0.93           C  
ATOM   2045  CZ  PHE A 270       5.311  -4.654  -0.993  1.00  0.93           C  
ATOM   2046  N   THR A 271      10.987  -8.826  -3.224  1.00  0.91           N  
ATOM   2047  CA  THR A 271      12.287  -9.452  -3.437  1.00  0.91           C  
ATOM   2048  C   THR A 271      12.904  -8.985  -4.752  1.00  0.90           C  
ATOM   2049  CB  THR A 271      12.174 -10.988  -3.437  1.00  0.88           C  
ATOM   2050  O   THR A 271      12.282  -9.098  -5.810  1.00  0.87           O  
ATOM   2051  CG2 THR A 271      13.549 -11.641  -3.538  1.00  0.74           C  
ATOM   2052  OG1 THR A 271      11.542 -11.415  -2.224  1.00  0.79           O  
ATOM   2053  N   HIS A 272      14.141  -8.357  -4.778  1.00  0.84           N  
ATOM   2054  CA  HIS A 272      15.065  -8.145  -5.886  1.00  0.85           C  
ATOM   2055  C   HIS A 272      14.662  -6.930  -6.715  1.00  0.84           C  
ATOM   2056  CB  HIS A 272      15.131  -9.389  -6.774  1.00  0.82           C  
ATOM   2057  O   HIS A 272      14.794  -6.939  -7.941  1.00  0.80           O  
ATOM   2058  CG  HIS A 272      15.708 -10.586  -6.088  1.00  0.81           C  
ATOM   2059  CD2 HIS A 272      16.820 -10.727  -5.330  1.00  0.79           C  
ATOM   2060  ND1 HIS A 272      15.121 -11.832  -6.147  1.00  0.79           N  
ATOM   2061  CE1 HIS A 272      15.850 -12.689  -5.452  1.00  0.79           C  
ATOM   2062  NE2 HIS A 272      16.887 -12.044  -4.946  1.00  0.80           N  
ATOM   2063  N   PHE A 273      14.286  -5.849  -6.169  1.00  0.79           N  
ATOM   2064  CA  PHE A 273      13.910  -4.599  -6.817  1.00  0.81           C  
ATOM   2065  C   PHE A 273      15.043  -3.583  -6.732  1.00  0.74           C  
ATOM   2066  CB  PHE A 273      12.640  -4.023  -6.182  1.00  0.77           C  
ATOM   2067  O   PHE A 273      15.114  -2.803  -5.781  1.00  0.66           O  
ATOM   2068  CG  PHE A 273      11.442  -4.927  -6.294  1.00  0.84           C  
ATOM   2069  CD1 PHE A 273      10.836  -5.152  -7.524  1.00  0.83           C  
ATOM   2070  CD2 PHE A 273      10.922  -5.552  -5.168  1.00  0.85           C  
ATOM   2071  CE1 PHE A 273       9.727  -5.988  -7.630  1.00  0.88           C  
ATOM   2072  CE2 PHE A 273       9.814  -6.389  -5.266  1.00  0.89           C  
ATOM   2073  CZ  PHE A 273       9.218  -6.605  -6.498  1.00  0.87           C  
ATOM   2074  N   THR A 274      15.872  -3.552  -7.847  1.00  0.79           N  
ATOM   2075  CA  THR A 274      17.034  -2.675  -7.933  1.00  0.80           C  
ATOM   2076  C   THR A 274      17.066  -1.950  -9.276  1.00  0.79           C  
ATOM   2077  CB  THR A 274      18.343  -3.462  -7.740  1.00  0.77           C  
ATOM   2078  O   THR A 274      16.587  -2.476 -10.282  1.00  0.77           O  
ATOM   2079  CG2 THR A 274      18.330  -4.238  -6.427  1.00  0.70           C  
ATOM   2080  OG1 THR A 274      18.504  -4.384  -8.825  1.00  0.74           O  
ATOM   2081  N   THR A 275      17.609  -0.736  -9.401  1.00  0.76           N  
ATOM   2082  CA  THR A 275      17.760   0.055 -10.618  1.00  0.77           C  
ATOM   2083  C   THR A 275      18.605  -0.692 -11.647  1.00  0.73           C  
ATOM   2084  CB  THR A 275      18.402   1.422 -10.318  1.00  0.73           C  
ATOM   2085  O   THR A 275      18.245  -0.755 -12.824  1.00  0.71           O  
ATOM   2086  CG2 THR A 275      18.391   2.317 -11.553  1.00  0.61           C  
ATOM   2087  OG1 THR A 275      17.670   2.067  -9.268  1.00  0.66           O  
ATOM   2088  N   GLU A 276      19.688  -1.307 -11.204  1.00  0.73           N  
ATOM   2089  CA  GLU A 276      20.648  -1.996 -12.062  1.00  0.75           C  
ATOM   2090  C   GLU A 276      20.008  -3.199 -12.750  1.00  0.71           C  
ATOM   2091  CB  GLU A 276      21.869  -2.441 -11.253  1.00  0.70           C  
ATOM   2092  O   GLU A 276      20.265  -3.455 -13.928  1.00  0.68           O  
ATOM   2093  CG  GLU A 276      23.013  -2.967 -12.107  1.00  0.64           C  
ATOM   2094  CD  GLU A 276      24.183  -3.488 -11.288  1.00  0.63           C  
ATOM   2095  OE1 GLU A 276      24.148  -3.377 -10.041  1.00  0.68           O  
ATOM   2096  OE2 GLU A 276      25.143  -4.011 -11.897  1.00  0.63           O  
ATOM   2097  N   ARG A 277      19.132  -3.774 -12.041  1.00  0.76           N  
ATOM   2098  CA  ARG A 277      18.607  -5.049 -12.520  1.00  0.77           C  
ATOM   2099  C   ARG A 277      17.358  -4.841 -13.370  1.00  0.75           C  
ATOM   2100  CB  ARG A 277      18.293  -5.977 -11.344  1.00  0.74           C  
ATOM   2101  O   ARG A 277      17.185  -5.497 -14.399  1.00  0.74           O  
ATOM   2102  CG  ARG A 277      17.922  -7.392 -11.759  1.00  0.71           C  
ATOM   2103  CD  ARG A 277      17.767  -8.310 -10.555  1.00  0.69           C  
ATOM   2104  NE  ARG A 277      17.415  -9.669 -10.955  1.00  0.63           N  
ATOM   2105  NH1 ARG A 277      17.264 -10.487  -8.800  1.00  0.56           N  
ATOM   2106  NH2 ARG A 277      16.870 -11.869 -10.585  1.00  0.50           N  
ATOM   2107  CZ  ARG A 277      17.183 -10.672 -10.113  1.00  0.68           C  
ATOM   2108  N   ASN A 278      16.554  -3.762 -12.934  1.00  0.68           N  
ATOM   2109  CA  ASN A 278      15.212  -3.798 -13.506  1.00  0.75           C  
ATOM   2110  C   ASN A 278      14.560  -2.418 -13.494  1.00  0.73           C  
ATOM   2111  CB  ASN A 278      14.336  -4.805 -12.758  1.00  0.65           C  
ATOM   2112  O   ASN A 278      13.377  -2.283 -13.810  1.00  0.68           O  
ATOM   2113  CG  ASN A 278      14.308  -4.557 -11.262  1.00  0.58           C  
ATOM   2114  ND2 ASN A 278      14.098  -5.616 -10.489  1.00  0.51           N  
ATOM   2115  OD1 ASN A 278      14.472  -3.423 -10.806  1.00  0.53           O  
ATOM   2116  N   ARG A 279      15.338  -1.401 -13.039  1.00  0.77           N  
ATOM   2117  CA  ARG A 279      15.005   0.019 -12.994  1.00  0.81           C  
ATOM   2118  C   ARG A 279      13.892   0.288 -11.987  1.00  0.81           C  
ATOM   2119  CB  ARG A 279      14.591   0.519 -14.379  1.00  0.74           C  
ATOM   2120  O   ARG A 279      13.079   1.195 -12.180  1.00  0.78           O  
ATOM   2121  CG  ARG A 279      15.719   0.513 -15.399  1.00  0.71           C  
ATOM   2122  CD  ARG A 279      15.378   1.353 -16.622  1.00  0.69           C  
ATOM   2123  NE  ARG A 279      16.548   1.575 -17.466  1.00  0.64           N  
ATOM   2124  NH1 ARG A 279      15.712   3.473 -18.484  1.00  0.49           N  
ATOM   2125  NH2 ARG A 279      17.788   2.684 -19.050  1.00  0.44           N  
ATOM   2126  CZ  ARG A 279      16.680   2.577 -18.331  1.00  0.68           C  
ATOM   2127  N   TYR A 280      13.711  -0.532 -11.033  1.00  0.82           N  
ATOM   2128  CA  TYR A 280      12.884  -0.192  -9.881  1.00  0.85           C  
ATOM   2129  C   TYR A 280      13.686   0.588  -8.845  1.00  0.82           C  
ATOM   2130  CB  TYR A 280      12.301  -1.457  -9.245  1.00  0.83           C  
ATOM   2131  O   TYR A 280      14.623   0.055  -8.247  1.00  0.78           O  
ATOM   2132  CG  TYR A 280      11.200  -2.093 -10.058  1.00  0.87           C  
ATOM   2133  CD1 TYR A 280       9.893  -1.614  -9.992  1.00  0.85           C  
ATOM   2134  CD2 TYR A 280      11.463  -3.174 -10.892  1.00  0.86           C  
ATOM   2135  CE1 TYR A 280       8.875  -2.198 -10.738  1.00  0.88           C  
ATOM   2136  CE2 TYR A 280      10.452  -3.766 -11.642  1.00  0.88           C  
ATOM   2137  OH  TYR A 280       8.159  -3.854 -12.300  1.00  0.84           O  
ATOM   2138  CZ  TYR A 280       9.164  -3.272 -11.559  1.00  0.86           C  
ATOM   2139  N   VAL A 281      13.263   1.797  -8.664  1.00  0.82           N  
ATOM   2140  CA  VAL A 281      13.959   2.722  -7.777  1.00  0.83           C  
ATOM   2141  C   VAL A 281      13.476   2.525  -6.342  1.00  0.81           C  
ATOM   2142  CB  VAL A 281      13.752   4.190  -8.212  1.00  0.80           C  
ATOM   2143  O   VAL A 281      14.124   2.975  -5.394  1.00  0.79           O  
ATOM   2144  CG1 VAL A 281      14.483   4.473  -9.523  1.00  0.70           C  
ATOM   2145  CG2 VAL A 281      12.262   4.500  -8.349  1.00  0.69           C  
ATOM   2146  N   GLY A 282      12.331   1.816  -6.147  1.00  0.84           N  
ATOM   2147  CA  GLY A 282      11.817   1.527  -4.817  1.00  0.86           C  
ATOM   2148  C   GLY A 282      10.578   0.653  -4.833  1.00  0.88           C  
ATOM   2149  O   GLY A 282      10.043   0.345  -5.900  1.00  0.88           O  
ATOM   2150  N   VAL A 283      10.094   0.284  -3.666  1.00  0.89           N  
ATOM   2151  CA  VAL A 283       8.934  -0.577  -3.462  1.00  0.91           C  
ATOM   2152  C   VAL A 283       7.657   0.259  -3.492  1.00  0.91           C  
ATOM   2153  CB  VAL A 283       9.031  -1.354  -2.130  1.00  0.90           C  
ATOM   2154  O   VAL A 283       6.709  -0.070  -4.209  1.00  0.91           O  
ATOM   2155  CG1 VAL A 283       7.711  -2.055  -1.816  1.00  0.88           C  
ATOM   2156  CG2 VAL A 283      10.176  -2.364  -2.184  1.00  0.87           C  
ATOM   2157  N   LEU A 284       7.596   1.400  -2.826  1.00  0.90           N  
ATOM   2158  CA  LEU A 284       6.390   2.208  -2.681  1.00  0.91           C  
ATOM   2159  C   LEU A 284       6.640   3.644  -3.128  1.00  0.90           C  
ATOM   2160  CB  LEU A 284       5.905   2.190  -1.229  1.00  0.91           C  
ATOM   2161  O   LEU A 284       7.529   4.317  -2.602  1.00  0.88           O  
ATOM   2162  CG  LEU A 284       4.705   3.082  -0.904  1.00  0.91           C  
ATOM   2163  CD1 LEU A 284       3.481   2.633  -1.696  1.00  0.90           C  
ATOM   2164  CD2 LEU A 284       4.416   3.064   0.593  1.00  0.90           C  
ATOM   2165  N   ARG A 285       5.870   4.111  -3.985  1.00  0.91           N  
ATOM   2166  CA  ARG A 285       5.716   5.536  -4.260  1.00  0.91           C  
ATOM   2167  C   ARG A 285       4.322   6.020  -3.877  1.00  0.90           C  
ATOM   2168  CB  ARG A 285       5.987   5.832  -5.736  1.00  0.90           C  
ATOM   2169  O   ARG A 285       3.320   5.449  -4.312  1.00  0.89           O  
ATOM   2170  CG  ARG A 285       5.895   7.306  -6.096  1.00  0.88           C  
ATOM   2171  CD  ARG A 285       6.487   7.590  -7.470  1.00  0.86           C  
ATOM   2172  NE  ARG A 285       5.693   6.983  -8.534  1.00  0.85           N  
ATOM   2173  NH1 ARG A 285       6.913   7.917 -10.259  1.00  0.81           N  
ATOM   2174  NH2 ARG A 285       5.130   6.552 -10.719  1.00  0.79           N  
ATOM   2175  CZ  ARG A 285       5.914   7.152  -9.835  1.00  0.83           C  
ATOM   2176  N   VAL A 286       4.332   7.156  -3.120  1.00  0.88           N  
ATOM   2177  CA  VAL A 286       3.117   7.903  -2.813  1.00  0.88           C  
ATOM   2178  C   VAL A 286       3.216   9.312  -3.394  1.00  0.86           C  
ATOM   2179  CB  VAL A 286       2.861   7.971  -1.291  1.00  0.87           C  
ATOM   2180  O   VAL A 286       4.090  10.090  -3.006  1.00  0.84           O  
ATOM   2181  CG1 VAL A 286       1.530   8.659  -0.997  1.00  0.84           C  
ATOM   2182  CG2 VAL A 286       2.889   6.570  -0.683  1.00  0.83           C  
ATOM   2183  N   GLY A 287       2.343   9.629  -4.312  1.00  0.87           N  
ATOM   2184  CA  GLY A 287       2.347  10.876  -5.059  1.00  0.87           C  
ATOM   2185  C   GLY A 287       1.959  12.077  -4.217  1.00  0.85           C  
ATOM   2186  O   GLY A 287       1.389  11.925  -3.135  1.00  0.82           O  
ATOM   2187  N   ALA A 288       2.219  13.278  -4.722  1.00  0.81           N  
ATOM   2188  CA  ALA A 288       2.108  14.533  -3.983  1.00  0.82           C  
ATOM   2189  C   ALA A 288       0.649  14.868  -3.687  1.00  0.80           C  
ATOM   2190  CB  ALA A 288       2.764  15.670  -4.763  1.00  0.79           C  
ATOM   2191  O   ALA A 288       0.354  15.620  -2.755  1.00  0.77           O  
ATOM   2192  N   THR A 289      -0.237  14.245  -4.346  1.00  0.81           N  
ATOM   2193  CA  THR A 289      -1.662  14.537  -4.238  1.00  0.81           C  
ATOM   2194  C   THR A 289      -2.353  13.528  -3.325  1.00  0.81           C  
ATOM   2195  CB  THR A 289      -2.340  14.531  -5.621  1.00  0.79           C  
ATOM   2196  O   THR A 289      -3.549  13.649  -3.050  1.00  0.78           O  
ATOM   2197  CG2 THR A 289      -1.871  15.709  -6.468  1.00  0.75           C  
ATOM   2198  OG1 THR A 289      -2.017  13.311  -6.299  1.00  0.79           O  
ATOM   2199  N   ALA A 290      -1.676  12.576  -2.796  1.00  0.81           N  
ATOM   2200  CA  ALA A 290      -2.228  11.645  -1.815  1.00  0.81           C  
ATOM   2201  C   ALA A 290      -2.579  12.362  -0.515  1.00  0.80           C  
ATOM   2202  CB  ALA A 290      -1.242  10.511  -1.545  1.00  0.79           C  
ATOM   2203  O   ALA A 290      -1.800  13.180  -0.020  1.00  0.76           O  
ATOM   2204  N   VAL A 291      -3.726  12.142   0.183  1.00  0.78           N  
ATOM   2205  CA  VAL A 291      -4.199  12.963   1.292  1.00  0.78           C  
ATOM   2206  C   VAL A 291      -4.404  12.092   2.530  1.00  0.75           C  
ATOM   2207  CB  VAL A 291      -5.511  13.698   0.935  1.00  0.73           C  
ATOM   2208  O   VAL A 291      -4.543  12.606   3.642  1.00  0.69           O  
ATOM   2209  CG1 VAL A 291      -5.255  14.781  -0.111  1.00  0.66           C  
ATOM   2210  CG2 VAL A 291      -6.559  12.705   0.436  1.00  0.63           C  
ATOM   2211  N   GLY A 292      -4.238  10.903   2.584  1.00  0.76           N  
ATOM   2212  CA  GLY A 292      -4.622  10.091   3.728  1.00  0.77           C  
ATOM   2213  C   GLY A 292      -3.458   9.338   4.343  1.00  0.77           C  
ATOM   2214  O   GLY A 292      -2.310   9.782   4.258  1.00  0.73           O  
ATOM   2215  N   THR A 293      -3.834   8.288   5.176  1.00  0.78           N  
ATOM   2216  CA  THR A 293      -2.872   7.504   5.943  1.00  0.80           C  
ATOM   2217  C   THR A 293      -2.600   6.166   5.262  1.00  0.81           C  
ATOM   2218  CB  THR A 293      -3.370   7.260   7.380  1.00  0.77           C  
ATOM   2219  O   THR A 293      -3.525   5.391   5.012  1.00  0.81           O  
ATOM   2220  CG2 THR A 293      -2.333   6.500   8.200  1.00  0.72           C  
ATOM   2221  OG1 THR A 293      -3.631   8.521   8.010  1.00  0.76           O  
ATOM   2222  N   ILE A 294      -1.392   5.886   5.002  1.00  0.85           N  
ATOM   2223  CA  ILE A 294      -0.896   4.617   4.480  1.00  0.86           C  
ATOM   2224  C   ILE A 294      -0.096   3.893   5.561  1.00  0.85           C  
ATOM   2225  CB  ILE A 294      -0.027   4.826   3.220  1.00  0.84           C  
ATOM   2226  O   ILE A 294       0.895   4.423   6.069  1.00  0.84           O  
ATOM   2227  CG1 ILE A 294      -0.824   5.563   2.138  1.00  0.83           C  
ATOM   2228  CG2 ILE A 294       0.496   3.485   2.696  1.00  0.82           C  
ATOM   2229  CD1 ILE A 294       0.036   6.149   1.026  1.00  0.80           C  
ATOM   2230  N   LYS A 295      -0.587   2.742   5.873  1.00  0.85           N  
ATOM   2231  CA  LYS A 295       0.186   1.861   6.744  1.00  0.86           C  
ATOM   2232  C   LYS A 295       1.057   0.909   5.929  1.00  0.87           C  
ATOM   2233  CB  LYS A 295      -0.741   1.065   7.663  1.00  0.84           C  
ATOM   2234  O   LYS A 295       0.559   0.202   5.050  1.00  0.87           O  
ATOM   2235  CG  LYS A 295      -1.524   1.923   8.646  1.00  0.79           C  
ATOM   2236  CD  LYS A 295      -2.305   1.068   9.636  1.00  0.78           C  
ATOM   2237  CE  LYS A 295      -2.962   1.919  10.714  1.00  0.74           C  
ATOM   2238  NZ  LYS A 295      -3.375   1.098  11.892  1.00  0.72           N  
ATOM   2239  N   PHE A 296       2.288   0.828   6.152  1.00  0.86           N  
ATOM   2240  CA  PHE A 296       3.307  -0.057   5.602  1.00  0.87           C  
ATOM   2241  C   PHE A 296       3.989  -0.852   6.709  1.00  0.86           C  
ATOM   2242  CB  PHE A 296       4.348   0.744   4.814  1.00  0.86           C  
ATOM   2243  O   PHE A 296       4.881  -0.341   7.388  1.00  0.84           O  
ATOM   2244  CG  PHE A 296       5.267  -0.108   3.980  1.00  0.87           C  
ATOM   2245  CD1 PHE A 296       4.916  -0.475   2.687  1.00  0.86           C  
ATOM   2246  CD2 PHE A 296       6.483  -0.543   4.491  1.00  0.86           C  
ATOM   2247  CE1 PHE A 296       5.764  -1.263   1.914  1.00  0.87           C  
ATOM   2248  CE2 PHE A 296       7.336  -1.331   3.725  1.00  0.87           C  
ATOM   2249  CZ  PHE A 296       6.975  -1.691   2.437  1.00  0.87           C  
ATOM   2250  N   GLU A 297       3.422  -2.014   6.933  1.00  0.85           N  
ATOM   2251  CA  GLU A 297       3.697  -2.682   8.201  1.00  0.86           C  
ATOM   2252  C   GLU A 297       4.084  -4.142   7.984  1.00  0.86           C  
ATOM   2253  CB  GLU A 297       2.483  -2.593   9.130  1.00  0.84           C  
ATOM   2254  O   GLU A 297       3.515  -4.819   7.124  1.00  0.86           O  
ATOM   2255  CG  GLU A 297       2.110  -1.170   9.520  1.00  0.81           C  
ATOM   2256  CD  GLU A 297       0.918  -1.098  10.460  1.00  0.81           C  
ATOM   2257  OE1 GLU A 297       0.057  -2.006  10.419  1.00  0.80           O  
ATOM   2258  OE2 GLU A 297       0.843  -0.125  11.244  1.00  0.79           O  
ATOM   2259  N   ASP A 298       5.120  -4.603   8.757  1.00  0.83           N  
ATOM   2260  CA  ASP A 298       5.524  -5.999   8.889  1.00  0.84           C  
ATOM   2261  C   ASP A 298       5.832  -6.613   7.525  1.00  0.85           C  
ATOM   2262  CB  ASP A 298       4.435  -6.809   9.596  1.00  0.83           C  
ATOM   2263  O   ASP A 298       5.625  -7.810   7.316  1.00  0.85           O  
ATOM   2264  CG  ASP A 298       4.156  -6.322  11.007  1.00  0.83           C  
ATOM   2265  OD1 ASP A 298       5.114  -5.988  11.738  1.00  0.83           O  
ATOM   2266  OD2 ASP A 298       2.968  -6.274  11.393  1.00  0.84           O  
ATOM   2267  N   ASN A 299       6.349  -5.836   6.601  1.00  0.88           N  
ATOM   2268  CA  ASN A 299       6.777  -6.314   5.291  1.00  0.88           C  
ATOM   2269  C   ASN A 299       8.238  -6.754   5.305  1.00  0.86           C  
ATOM   2270  CB  ASN A 299       6.558  -5.235   4.228  1.00  0.88           C  
ATOM   2271  O   ASN A 299       9.062  -6.164   6.005  1.00  0.84           O  
ATOM   2272  CG  ASN A 299       5.112  -4.787   4.140  1.00  0.91           C  
ATOM   2273  ND2 ASN A 299       4.813  -3.630   4.718  1.00  0.92           N  
ATOM   2274  OD1 ASN A 299       4.271  -5.476   3.557  1.00  0.91           O  
ATOM   2275  N   LEU A 300       8.536  -7.775   4.486  1.00  0.87           N  
ATOM   2276  CA  LEU A 300       9.906  -8.185   4.196  1.00  0.87           C  
ATOM   2277  C   LEU A 300      10.394  -7.563   2.892  1.00  0.87           C  
ATOM   2278  CB  LEU A 300      10.004  -9.710   4.116  1.00  0.86           C  
ATOM   2279  O   LEU A 300       9.833  -7.825   1.825  1.00  0.86           O  
ATOM   2280  CG  LEU A 300      11.373 -10.284   3.747  1.00  0.83           C  
ATOM   2281  CD1 LEU A 300      12.397  -9.942   4.824  1.00  0.80           C  
ATOM   2282  CD2 LEU A 300      11.284 -11.792   3.545  1.00  0.81           C  
ATOM   2283  N   LEU A 301      11.359  -6.786   2.947  1.00  0.87           N  
ATOM   2284  CA  LEU A 301      12.087  -6.249   1.803  1.00  0.86           C  
ATOM   2285  C   LEU A 301      13.455  -6.908   1.671  1.00  0.84           C  
ATOM   2286  CB  LEU A 301      12.249  -4.732   1.935  1.00  0.85           C  
ATOM   2287  O   LEU A 301      14.349  -6.661   2.484  1.00  0.81           O  
ATOM   2288  CG  LEU A 301      10.962  -3.907   1.893  1.00  0.83           C  
ATOM   2289  CD1 LEU A 301      10.258  -3.954   3.245  1.00  0.80           C  
ATOM   2290  CD2 LEU A 301      11.263  -2.467   1.491  1.00  0.80           C  
ATOM   2291  N   PHE A 302      13.603  -7.738   0.672  1.00  0.85           N  
ATOM   2292  CA  PHE A 302      14.833  -8.477   0.415  1.00  0.86           C  
ATOM   2293  C   PHE A 302      15.472  -8.026  -0.894  1.00  0.85           C  
ATOM   2294  CB  PHE A 302      14.558  -9.984   0.373  1.00  0.85           C  
ATOM   2295  O   PHE A 302      14.867  -8.148  -1.960  1.00  0.83           O  
ATOM   2296  CG  PHE A 302      15.797 -10.822   0.203  1.00  0.83           C  
ATOM   2297  CD1 PHE A 302      16.558 -11.193   1.304  1.00  0.80           C  
ATOM   2298  CD2 PHE A 302      16.199 -11.239  -1.059  1.00  0.81           C  
ATOM   2299  CE1 PHE A 302      17.705 -11.969   1.149  1.00  0.81           C  
ATOM   2300  CE2 PHE A 302      17.343 -12.014  -1.222  1.00  0.82           C  
ATOM   2301  CZ  PHE A 302      18.095 -12.378  -0.116  1.00  0.79           C  
ATOM   2302  N   ALA A 303      16.652  -7.444  -0.832  1.00  0.81           N  
ATOM   2303  CA  ALA A 303      17.436  -6.957  -1.963  1.00  0.81           C  
ATOM   2304  C   ALA A 303      16.671  -5.892  -2.744  1.00  0.81           C  
ATOM   2305  CB  ALA A 303      17.820  -8.114  -2.883  1.00  0.80           C  
ATOM   2306  O   ALA A 303      16.669  -5.899  -3.977  1.00  0.80           O  
ATOM   2307  N   CYS A 304      16.102  -5.007  -2.062  1.00  0.82           N  
ATOM   2308  CA  CYS A 304      15.453  -3.832  -2.633  1.00  0.83           C  
ATOM   2309  C   CYS A 304      16.334  -2.597  -2.487  1.00  0.80           C  
ATOM   2310  CB  CYS A 304      14.101  -3.588  -1.964  1.00  0.81           C  
ATOM   2311  O   CYS A 304      16.997  -2.420  -1.463  1.00  0.77           O  
ATOM   2312  SG  CYS A 304      12.939  -4.958  -2.150  1.00  0.90           S  
ATOM   2313  N   GLU A 305      16.359  -1.719  -3.478  1.00  0.79           N  
ATOM   2314  CA  GLU A 305      17.219  -0.539  -3.456  1.00  0.79           C  
ATOM   2315  C   GLU A 305      16.705   0.500  -2.463  1.00  0.78           C  
ATOM   2316  CB  GLU A 305      17.324   0.077  -4.853  1.00  0.77           C  
ATOM   2317  O   GLU A 305      17.491   1.123  -1.745  1.00  0.75           O  
ATOM   2318  CG  GLU A 305      18.315   1.228  -4.945  1.00  0.74           C  
ATOM   2319  CD  GLU A 305      18.598   1.663  -6.374  1.00  0.72           C  
ATOM   2320  OE1 GLU A 305      18.279   0.901  -7.315  1.00  0.72           O  
ATOM   2321  OE2 GLU A 305      19.144   2.775  -6.554  1.00  0.70           O  
ATOM   2322  N   SER A 306      15.349   0.711  -2.372  1.00  0.78           N  
ATOM   2323  CA  SER A 306      14.688   1.630  -1.451  1.00  0.80           C  
ATOM   2324  C   SER A 306      13.317   1.106  -1.036  1.00  0.81           C  
ATOM   2325  CB  SER A 306      14.543   3.013  -2.087  1.00  0.77           C  
ATOM   2326  O   SER A 306      12.630   0.456  -1.826  1.00  0.81           O  
ATOM   2327  OG  SER A 306      13.933   3.920  -1.184  1.00  0.73           O  
ATOM   2328  N   ALA A 307      12.955   1.455   0.208  1.00  0.80           N  
ATOM   2329  CA  ALA A 307      11.568   1.240   0.610  1.00  0.82           C  
ATOM   2330  C   ALA A 307      10.623   2.147  -0.172  1.00  0.83           C  
ATOM   2331  CB  ALA A 307      11.406   1.475   2.110  1.00  0.80           C  
ATOM   2332  O   ALA A 307       9.506   1.747  -0.509  1.00  0.83           O  
ATOM   2333  N   GLY A 308      11.046   3.405  -0.579  1.00  0.79           N  
ATOM   2334  CA  GLY A 308      10.175   4.111  -1.504  1.00  0.81           C  
ATOM   2335  C   GLY A 308      10.324   5.619  -1.432  1.00  0.80           C  
ATOM   2336  O   GLY A 308      11.219   6.128  -0.755  1.00  0.76           O  
ATOM   2337  N   LEU A 309       9.481   6.326  -2.149  1.00  0.79           N  
ATOM   2338  CA  LEU A 309       9.323   7.773  -2.240  1.00  0.81           C  
ATOM   2339  C   LEU A 309       7.948   8.202  -1.739  1.00  0.81           C  
ATOM   2340  CB  LEU A 309       9.523   8.244  -3.683  1.00  0.78           C  
ATOM   2341  O   LEU A 309       6.925   7.753  -2.260  1.00  0.79           O  
ATOM   2342  CG  LEU A 309       9.338   9.741  -3.939  1.00  0.77           C  
ATOM   2343  CD1 LEU A 309      10.393  10.542  -3.185  1.00  0.74           C  
ATOM   2344  CD2 LEU A 309       9.399  10.039  -5.433  1.00  0.77           C  
ATOM   2345  N   ILE A 310       7.958   9.083  -0.747  1.00  0.78           N  
ATOM   2346  CA  ILE A 310       6.749   9.679  -0.190  1.00  0.79           C  
ATOM   2347  C   ILE A 310       6.709  11.169  -0.520  1.00  0.78           C  
ATOM   2348  CB  ILE A 310       6.666   9.466   1.338  1.00  0.75           C  
ATOM   2349  O   ILE A 310       7.412  11.968   0.103  1.00  0.74           O  
ATOM   2350  CG1 ILE A 310       6.874   7.986   1.683  1.00  0.73           C  
ATOM   2351  CG2 ILE A 310       5.327   9.972   1.882  1.00  0.70           C  
ATOM   2352  CD1 ILE A 310       5.877   7.049   1.015  1.00  0.70           C  
ATOM   2353  N   ALA A 311       5.847  11.500  -1.433  1.00  0.78           N  
ATOM   2354  CA  ALA A 311       5.705  12.888  -1.867  1.00  0.78           C  
ATOM   2355  C   ALA A 311       4.428  13.509  -1.308  1.00  0.76           C  
ATOM   2356  CB  ALA A 311       5.711  12.973  -3.391  1.00  0.76           C  
ATOM   2357  O   ALA A 311       4.314  14.734  -1.218  1.00  0.72           O  
ATOM   2358  N   GLY A 312       3.538  12.682  -0.872  1.00  0.75           N  
ATOM   2359  CA  GLY A 312       2.290  13.098  -0.253  1.00  0.76           C  
ATOM   2360  C   GLY A 312       1.774  12.108   0.774  1.00  0.75           C  
ATOM   2361  O   GLY A 312       2.446  11.123   1.087  1.00  0.72           O  
ATOM   2362  N   GLY A 313       0.627  12.500   1.486  1.00  0.74           N  
ATOM   2363  CA  GLY A 313      -0.026  11.665   2.481  1.00  0.74           C  
ATOM   2364  C   GLY A 313       0.776  11.523   3.760  1.00  0.73           C  
ATOM   2365  O   GLY A 313       1.762  12.233   3.963  1.00  0.69           O  
ATOM   2366  N   ILE A 314       0.273  10.605   4.671  1.00  0.72           N  
ATOM   2367  CA  ILE A 314       0.929  10.157   5.894  1.00  0.73           C  
ATOM   2368  C   ILE A 314       1.255   8.669   5.790  1.00  0.73           C  
ATOM   2369  CB  ILE A 314       0.052  10.428   7.137  1.00  0.70           C  
ATOM   2370  O   ILE A 314       0.351   7.831   5.740  1.00  0.73           O  
ATOM   2371  CG1 ILE A 314      -0.299  11.917   7.229  1.00  0.68           C  
ATOM   2372  CG2 ILE A 314       0.758   9.952   8.410  1.00  0.67           C  
ATOM   2373  CD1 ILE A 314      -1.336  12.244   8.294  1.00  0.66           C  
ATOM   2374  N   VAL A 315       2.496   8.348   5.744  1.00  0.78           N  
ATOM   2375  CA  VAL A 315       2.912   6.950   5.756  1.00  0.78           C  
ATOM   2376  C   VAL A 315       3.397   6.566   7.152  1.00  0.78           C  
ATOM   2377  CB  VAL A 315       4.020   6.679   4.714  1.00  0.76           C  
ATOM   2378  O   VAL A 315       4.315   7.190   7.690  1.00  0.76           O  
ATOM   2379  CG1 VAL A 315       4.443   5.211   4.744  1.00  0.78           C  
ATOM   2380  CG2 VAL A 315       3.545   7.072   3.316  1.00  0.78           C  
ATOM   2381  N   VAL A 316       2.770   5.591   7.725  1.00  0.74           N  
ATOM   2382  CA  VAL A 316       3.207   4.928   8.950  1.00  0.75           C  
ATOM   2383  C   VAL A 316       3.885   3.604   8.608  1.00  0.75           C  
ATOM   2384  CB  VAL A 316       2.026   4.688   9.917  1.00  0.73           C  
ATOM   2385  O   VAL A 316       3.226   2.653   8.181  1.00  0.75           O  
ATOM   2386  CG1 VAL A 316       2.520   4.089  11.233  1.00  0.71           C  
ATOM   2387  CG2 VAL A 316       1.270   5.991  10.170  1.00  0.71           C  
ATOM   2388  N   SER A 317       5.148   3.489   8.741  1.00  0.78           N  
ATOM   2389  CA  SER A 317       5.961   2.309   8.465  1.00  0.78           C  
ATOM   2390  C   SER A 317       6.394   1.621   9.755  1.00  0.77           C  
ATOM   2391  CB  SER A 317       7.193   2.688   7.641  1.00  0.76           C  
ATOM   2392  O   SER A 317       7.035   2.237  10.609  1.00  0.74           O  
ATOM   2393  OG  SER A 317       7.955   1.537   7.317  1.00  0.76           O  
ATOM   2394  N   ARG A 318       6.035   0.294   9.953  1.00  0.76           N  
ATOM   2395  CA  ARG A 318       6.313  -0.423  11.193  1.00  0.77           C  
ATOM   2396  C   ARG A 318       6.680  -1.877  10.915  1.00  0.77           C  
ATOM   2397  CB  ARG A 318       5.109  -0.357  12.134  1.00  0.74           C  
ATOM   2398  O   ARG A 318       6.112  -2.506  10.020  1.00  0.76           O  
ATOM   2399  CG  ARG A 318       4.768   1.049  12.602  1.00  0.69           C  
ATOM   2400  CD  ARG A 318       3.534   1.063  13.493  1.00  0.67           C  
ATOM   2401  NE  ARG A 318       3.166   2.422  13.881  1.00  0.60           N  
ATOM   2402  NH1 ARG A 318       1.080   1.847  14.690  1.00  0.50           N  
ATOM   2403  NH2 ARG A 318       1.777   4.029  14.755  1.00  0.44           N  
ATOM   2404  CZ  ARG A 318       2.008   2.763  14.441  1.00  0.61           C  
ATOM   2405  N   GLY A 319       7.601  -2.356  11.749  1.00  0.73           N  
ATOM   2406  CA  GLY A 319       7.838  -3.791  11.787  1.00  0.74           C  
ATOM   2407  C   GLY A 319       8.445  -4.330  10.506  1.00  0.74           C  
ATOM   2408  O   GLY A 319       8.614  -5.542  10.355  1.00  0.73           O  
ATOM   2409  N   ASN A 320       8.782  -3.499   9.517  1.00  0.80           N  
ATOM   2410  CA  ASN A 320       9.349  -3.986   8.264  1.00  0.80           C  
ATOM   2411  C   ASN A 320      10.776  -4.494   8.455  1.00  0.78           C  
ATOM   2412  CB  ASN A 320       9.315  -2.889   7.198  1.00  0.78           C  
ATOM   2413  O   ASN A 320      11.545  -3.922   9.229  1.00  0.76           O  
ATOM   2414  CG  ASN A 320       7.923  -2.329   6.981  1.00  0.81           C  
ATOM   2415  ND2 ASN A 320       7.666  -1.149   7.532  1.00  0.85           N  
ATOM   2416  OD1 ASN A 320       7.085  -2.953   6.324  1.00  0.84           O  
ATOM   2417  N   VAL A 321      11.063  -5.541   7.762  1.00  0.77           N  
ATOM   2418  CA  VAL A 321      12.400  -6.123   7.741  1.00  0.77           C  
ATOM   2419  C   VAL A 321      13.059  -5.856   6.390  1.00  0.77           C  
ATOM   2420  CB  VAL A 321      12.362  -7.642   8.025  1.00  0.76           C  
ATOM   2421  O   VAL A 321      12.608  -6.364   5.361  1.00  0.76           O  
ATOM   2422  CG1 VAL A 321      13.776  -8.221   8.052  1.00  0.76           C  
ATOM   2423  CG2 VAL A 321      11.642  -7.920   9.343  1.00  0.76           C  
ATOM   2424  N   ASN A 322      14.050  -5.089   6.438  1.00  0.78           N  
ATOM   2425  CA  ASN A 322      14.896  -4.803   5.284  1.00  0.78           C  
ATOM   2426  C   ASN A 322      16.141  -5.684   5.270  1.00  0.76           C  
ATOM   2427  CB  ASN A 322      15.291  -3.325   5.262  1.00  0.74           C  
ATOM   2428  O   ASN A 322      17.044  -5.504   6.089  1.00  0.72           O  
ATOM   2429  CG  ASN A 322      16.014  -2.933   3.988  1.00  0.69           C  
ATOM   2430  ND2 ASN A 322      16.389  -1.663   3.886  1.00  0.64           N  
ATOM   2431  OD1 ASN A 322      16.234  -3.765   3.104  1.00  0.65           O  
ATOM   2432  N   ASN A 323      16.125  -6.569   4.407  1.00  0.74           N  
ATOM   2433  CA  ASN A 323      17.245  -7.484   4.207  1.00  0.75           C  
ATOM   2434  C   ASN A 323      17.975  -7.197   2.897  1.00  0.74           C  
ATOM   2435  CB  ASN A 323      16.764  -8.936   4.240  1.00  0.71           C  
ATOM   2436  O   ASN A 323      17.428  -7.418   1.816  1.00  0.71           O  
ATOM   2437  CG  ASN A 323      17.907  -9.930   4.195  1.00  0.69           C  
ATOM   2438  ND2 ASN A 323      17.608 -11.191   4.485  1.00  0.73           N  
ATOM   2439  OD1 ASN A 323      19.050  -9.569   3.903  1.00  0.70           O  
ATOM   2440  N   GLN A 324      19.180  -6.597   2.929  1.00  0.69           N  
ATOM   2441  CA  GLN A 324      19.955  -6.120   1.789  1.00  0.69           C  
ATOM   2442  C   GLN A 324      20.280  -7.261   0.828  1.00  0.68           C  
ATOM   2443  CB  GLN A 324      21.246  -5.447   2.259  1.00  0.63           C  
ATOM   2444  O   GLN A 324      20.437  -7.041  -0.374  1.00  0.64           O  
ATOM   2445  CG  GLN A 324      21.069  -3.988   2.655  1.00  0.57           C  
ATOM   2446  CD  GLN A 324      22.384  -3.303   2.977  1.00  0.58           C  
ATOM   2447  NE2 GLN A 324      22.344  -1.985   3.134  1.00  0.45           N  
ATOM   2448  OE1 GLN A 324      23.428  -3.955   3.084  1.00  0.60           O  
ATOM   2449  N   GLY A 325      20.168  -8.379   1.206  1.00  0.64           N  
ATOM   2450  CA  GLY A 325      20.718  -9.476   0.426  1.00  0.64           C  
ATOM   2451  C   GLY A 325      22.182  -9.284   0.077  1.00  0.62           C  
ATOM   2452  O   GLY A 325      22.996  -8.966   0.946  1.00  0.56           O  
ATOM   2453  N   SER A 326      22.496  -9.459  -1.293  1.00  0.54           N  
ATOM   2454  CA  SER A 326      23.817  -9.236  -1.872  1.00  0.54           C  
ATOM   2455  C   SER A 326      23.969  -7.801  -2.366  1.00  0.54           C  
ATOM   2456  CB  SER A 326      24.070 -10.210  -3.024  1.00  0.49           C  
ATOM   2457  O   SER A 326      24.969  -7.461  -3.002  1.00  0.52           O  
ATOM   2458  OG  SER A 326      23.088 -10.059  -4.035  1.00  0.47           O  
ATOM   2459  N   ALA A 327      22.986  -7.045  -2.171  1.00  0.52           N  
ATOM   2460  CA  ALA A 327      23.113  -5.664  -2.627  1.00  0.53           C  
ATOM   2461  C   ALA A 327      24.182  -4.920  -1.831  1.00  0.54           C  
ATOM   2462  CB  ALA A 327      21.772  -4.941  -2.516  1.00  0.49           C  
ATOM   2463  O   ALA A 327      24.228  -5.015  -0.603  1.00  0.52           O  
ATOM   2464  N   THR A 328      25.126  -4.241  -2.533  1.00  0.47           N  
ATOM   2465  CA  THR A 328      26.249  -3.508  -1.959  1.00  0.48           C  
ATOM   2466  C   THR A 328      25.773  -2.212  -1.310  1.00  0.47           C  
ATOM   2467  CB  THR A 328      27.313  -3.190  -3.027  1.00  0.42           C  
ATOM   2468  O   THR A 328      26.484  -1.623  -0.492  1.00  0.45           O  
ATOM   2469  CG2 THR A 328      28.046  -4.454  -3.466  1.00  0.35           C  
ATOM   2470  OG1 THR A 328      26.676  -2.600  -4.166  1.00  0.38           O  
ATOM   2471  N   THR A 329      24.600  -1.828  -1.628  1.00  0.52           N  
ATOM   2472  CA  THR A 329      24.092  -0.547  -1.151  1.00  0.53           C  
ATOM   2473  C   THR A 329      23.014  -0.752  -0.091  1.00  0.53           C  
ATOM   2474  CB  THR A 329      23.523   0.294  -2.309  1.00  0.49           C  
ATOM   2475  O   THR A 329      22.086  -1.540  -0.286  1.00  0.51           O  
ATOM   2476  CG2 THR A 329      24.409   1.502  -2.599  1.00  0.42           C  
ATOM   2477  OG1 THR A 329      23.442  -0.518  -3.487  1.00  0.42           O  
ATOM   2478  N   ALA A 330      23.185  -0.179   1.106  1.00  0.51           N  
ATOM   2479  CA  ALA A 330      22.145  -0.147   2.131  1.00  0.51           C  
ATOM   2480  C   ALA A 330      20.803   0.273   1.538  1.00  0.51           C  
ATOM   2481  CB  ALA A 330      22.542   0.798   3.262  1.00  0.47           C  
ATOM   2482  O   ALA A 330      20.728   1.245   0.783  1.00  0.50           O  
ATOM   2483  N   ILE A 331      19.836  -0.587   1.739  1.00  0.56           N  
ATOM   2484  CA  ILE A 331      18.495  -0.175   1.340  1.00  0.57           C  
ATOM   2485  C   ILE A 331      18.212   1.233   1.860  1.00  0.57           C  
ATOM   2486  CB  ILE A 331      17.423  -1.162   1.854  1.00  0.52           C  
ATOM   2487  O   ILE A 331      18.254   1.475   3.068  1.00  0.55           O  
ATOM   2488  CG1 ILE A 331      17.684  -2.568   1.302  1.00  0.43           C  
ATOM   2489  CG2 ILE A 331      16.019  -0.678   1.481  1.00  0.43           C  
ATOM   2490  CD1 ILE A 331      16.717  -3.625   1.818  1.00  0.45           C  
ATOM   2491  N   LYS A 332      18.032   2.095   0.879  1.00  0.60           N  
ATOM   2492  CA  LYS A 332      17.516   3.407   1.258  1.00  0.61           C  
ATOM   2493  C   LYS A 332      16.116   3.295   1.855  1.00  0.62           C  
ATOM   2494  CB  LYS A 332      17.497   4.345   0.050  1.00  0.57           C  
ATOM   2495  O   LYS A 332      15.249   2.620   1.297  1.00  0.61           O  
ATOM   2496  CG  LYS A 332      18.877   4.670  -0.503  1.00  0.54           C  
ATOM   2497  CD  LYS A 332      18.791   5.573  -1.727  1.00  0.56           C  
ATOM   2498  CE  LYS A 332      20.159   5.795  -2.357  1.00  0.49           C  
ATOM   2499  NZ  LYS A 332      20.061   6.547  -3.643  1.00  0.45           N  
ATOM   2500  N   GLN A 333      15.940   3.868   2.984  1.00  0.65           N  
ATOM   2501  CA  GLN A 333      14.620   4.011   3.589  1.00  0.66           C  
ATOM   2502  C   GLN A 333      13.700   4.853   2.710  1.00  0.66           C  
ATOM   2503  CB  GLN A 333      14.732   4.634   4.981  1.00  0.60           C  
ATOM   2504  O   GLN A 333      14.006   5.103   1.542  1.00  0.62           O  
ATOM   2505  CG  GLN A 333      15.464   3.759   5.990  1.00  0.56           C  
ATOM   2506  CD  GLN A 333      15.163   4.143   7.427  1.00  0.57           C  
ATOM   2507  NE2 GLN A 333      15.547   3.282   8.363  1.00  0.45           N  
ATOM   2508  OE1 GLN A 333      14.592   5.205   7.693  1.00  0.58           O  
ATOM   2509  N   PHE A 334      12.577   5.300   3.149  1.00  0.67           N  
ATOM   2510  CA  PHE A 334      11.722   6.230   2.420  1.00  0.67           C  
ATOM   2511  C   PHE A 334      12.407   7.582   2.258  1.00  0.67           C  
ATOM   2512  CB  PHE A 334      10.380   6.404   3.138  1.00  0.63           C  
ATOM   2513  O   PHE A 334      12.876   8.167   3.237  1.00  0.65           O  
ATOM   2514  CG  PHE A 334       9.517   5.172   3.119  1.00  0.64           C  
ATOM   2515  CD1 PHE A 334       8.740   4.868   2.007  1.00  0.63           C  
ATOM   2516  CD2 PHE A 334       9.482   4.317   4.213  1.00  0.66           C  
ATOM   2517  CE1 PHE A 334       7.940   3.728   1.986  1.00  0.68           C  
ATOM   2518  CE2 PHE A 334       8.685   3.176   4.199  1.00  0.68           C  
ATOM   2519  CZ  PHE A 334       7.914   2.884   3.085  1.00  0.62           C  
ATOM   2520  N   THR A 335      12.516   7.996   1.097  1.00  0.62           N  
ATOM   2521  CA  THR A 335      12.737   9.411   0.822  1.00  0.63           C  
ATOM   2522  C   THR A 335      11.433  10.195   0.942  1.00  0.63           C  
ATOM   2523  CB  THR A 335      13.338   9.621  -0.580  1.00  0.60           C  
ATOM   2524  O   THR A 335      10.507   9.995   0.153  1.00  0.63           O  
ATOM   2525  CG2 THR A 335      13.669  11.090  -0.822  1.00  0.58           C  
ATOM   2526  OG1 THR A 335      14.537   8.846  -0.700  1.00  0.64           O  
ATOM   2527  N   ASN A 336      11.324  11.026   1.993  1.00  0.59           N  
ATOM   2528  CA  ASN A 336      10.204  11.945   2.168  1.00  0.61           C  
ATOM   2529  C   ASN A 336      10.493  13.307   1.543  1.00  0.60           C  
ATOM   2530  CB  ASN A 336       9.866  12.102   3.652  1.00  0.54           C  
ATOM   2531  O   ASN A 336      11.390  14.023   1.992  1.00  0.59           O  
ATOM   2532  CG  ASN A 336       8.582  12.875   3.880  1.00  0.50           C  
ATOM   2533  ND2 ASN A 336       8.226  13.074   5.143  1.00  0.49           N  
ATOM   2534  OD1 ASN A 336       7.915  13.289   2.928  1.00  0.53           O  
ATOM   2535  N   THR A 337       9.730  13.617   0.578  1.00  0.47           N  
ATOM   2536  CA  THR A 337       9.812  14.929  -0.054  1.00  0.49           C  
ATOM   2537  C   THR A 337       8.586  15.771   0.287  1.00  0.46           C  
ATOM   2538  CB  THR A 337       9.945  14.806  -1.583  1.00  0.45           C  
ATOM   2539  O   THR A 337       8.455  16.904  -0.181  1.00  0.45           O  
ATOM   2540  CG2 THR A 337      11.263  14.144  -1.970  1.00  0.37           C  
ATOM   2541  OG1 THR A 337       8.861  14.017  -2.089  1.00  0.46           O  
ATOM   2542  N   SER A 338       7.793  15.211   1.041  1.00  0.47           N  
ATOM   2543  CA  SER A 338       6.581  15.903   1.467  1.00  0.49           C  
ATOM   2544  C   SER A 338       6.831  16.734   2.721  1.00  0.46           C  
ATOM   2545  CB  SER A 338       5.455  14.901   1.724  1.00  0.42           C  
ATOM   2546  O   SER A 338       7.716  16.414   3.518  1.00  0.43           O  
ATOM   2547  OG  SER A 338       5.598  14.300   3.000  1.00  0.39           O  
ATOM   2548  N   SER A 339       6.274  17.846   2.866  1.00  0.41           N  
ATOM   2549  CA  SER A 339       6.254  18.601   4.115  1.00  0.41           C  
ATOM   2550  C   SER A 339       5.422  17.892   5.177  1.00  0.40           C  
ATOM   2551  CB  SER A 339       5.706  20.009   3.881  1.00  0.36           C  
ATOM   2552  O   SER A 339       5.324  18.362   6.313  1.00  0.38           O  
ATOM   2553  OG  SER A 339       4.402  19.956   3.328  1.00  0.34           O  
ATOM   2554  N   LYS A 340       4.785  16.838   4.724  1.00  0.46           N  
ATOM   2555  CA  LYS A 340       3.837  16.116   5.568  1.00  0.44           C  
ATOM   2556  C   LYS A 340       4.490  14.893   6.206  1.00  0.45           C  
ATOM   2557  CB  LYS A 340       2.611  15.692   4.757  1.00  0.41           C  
ATOM   2558  O   LYS A 340       5.517  14.410   5.726  1.00  0.42           O  
ATOM   2559  CG  LYS A 340       1.802  16.856   4.204  1.00  0.38           C  
ATOM   2560  CD  LYS A 340       0.533  16.376   3.512  1.00  0.40           C  
ATOM   2561  CE  LYS A 340      -0.255  17.536   2.919  1.00  0.36           C  
ATOM   2562  NZ  LYS A 340      -1.502  17.071   2.242  1.00  0.34           N  
ATOM   2563  N   LEU A 341       4.132  14.440   7.381  1.00  0.42           N  
ATOM   2564  CA  LEU A 341       4.703  13.476   8.316  1.00  0.44           C  
ATOM   2565  C   LEU A 341       4.756  12.084   7.697  1.00  0.42           C  
ATOM   2566  CB  LEU A 341       3.890  13.441   9.612  1.00  0.37           C  
ATOM   2567  O   LEU A 341       3.731  11.553   7.263  1.00  0.40           O  
ATOM   2568  CG  LEU A 341       4.605  13.923  10.875  1.00  0.34           C  
ATOM   2569  CD1 LEU A 341       3.812  15.045  11.538  1.00  0.29           C  
ATOM   2570  CD2 LEU A 341       4.817  12.766  11.845  1.00  0.32           C  
ATOM   2571  N   CYS A 342       5.921  11.512   7.501  1.00  0.41           N  
ATOM   2572  CA  CYS A 342       6.161  10.074   7.445  1.00  0.47           C  
ATOM   2573  C   CYS A 342       6.594   9.539   8.804  1.00  0.41           C  
ATOM   2574  CB  CYS A 342       7.224   9.749   6.396  1.00  0.38           C  
ATOM   2575  O   CYS A 342       7.548  10.044   9.399  1.00  0.41           O  
ATOM   2576  SG  CYS A 342       6.782   8.371   5.315  1.00  0.40           S  
ATOM   2577  N   LYS A 343       5.626   8.762   9.445  1.00  0.46           N  
ATOM   2578  CA  LYS A 343       6.001   7.992  10.628  1.00  0.47           C  
ATOM   2579  C   LYS A 343       6.682   6.683  10.238  1.00  0.47           C  
ATOM   2580  CB  LYS A 343       4.774   7.706  11.494  1.00  0.43           C  
ATOM   2581  O   LYS A 343       6.067   5.821   9.606  1.00  0.46           O  
ATOM   2582  CG  LYS A 343       5.103   7.130  12.863  1.00  0.41           C  
ATOM   2583  CD  LYS A 343       3.848   6.938  13.705  1.00  0.46           C  
ATOM   2584  CE  LYS A 343       4.170   6.309  15.055  1.00  0.38           C  
ATOM   2585  NZ  LYS A 343       2.933   6.028  15.843  1.00  0.37           N  
ATOM   2586  N   LEU A 344       8.008   6.491  10.476  1.00  0.51           N  
ATOM   2587  CA  LEU A 344       8.765   5.252  10.337  1.00  0.51           C  
ATOM   2588  C   LEU A 344       9.053   4.635  11.701  1.00  0.51           C  
ATOM   2589  CB  LEU A 344      10.077   5.506   9.590  1.00  0.48           C  
ATOM   2590  O   LEU A 344       9.722   5.249  12.536  1.00  0.50           O  
ATOM   2591  CG  LEU A 344       9.956   6.135   8.202  1.00  0.45           C  
ATOM   2592  CD1 LEU A 344      11.338   6.471   7.650  1.00  0.41           C  
ATOM   2593  CD2 LEU A 344       9.209   5.203   7.254  1.00  0.44           C  
ATOM   2594  N   GLU A 345       8.392   3.504  12.134  1.00  0.50           N  
ATOM   2595  CA  GLU A 345       8.516   2.781  13.396  1.00  0.51           C  
ATOM   2596  C   GLU A 345       9.069   1.376  13.176  1.00  0.51           C  
ATOM   2597  CB  GLU A 345       7.163   2.707  14.109  1.00  0.47           C  
ATOM   2598  O   GLU A 345       8.583   0.640  12.314  1.00  0.49           O  
ATOM   2599  CG  GLU A 345       6.609   4.064  14.518  1.00  0.45           C  
ATOM   2600  CD  GLU A 345       5.308   3.970  15.300  1.00  0.50           C  
ATOM   2601  OE1 GLU A 345       4.760   2.853  15.434  1.00  0.54           O  
ATOM   2602  OE2 GLU A 345       4.833   5.023  15.781  1.00  0.48           O  
ATOM   2603  N   ARG A 346      10.112   0.911  13.988  1.00  0.44           N  
ATOM   2604  CA  ARG A 346      10.674  -0.434  14.066  1.00  0.43           C  
ATOM   2605  C   ARG A 346      11.077  -0.940  12.685  1.00  0.44           C  
ATOM   2606  CB  ARG A 346       9.674  -1.399  14.706  1.00  0.37           C  
ATOM   2607  O   ARG A 346      10.754  -2.070  12.313  1.00  0.41           O  
ATOM   2608  CG  ARG A 346       9.455  -1.162  16.192  1.00  0.33           C  
ATOM   2609  CD  ARG A 346       8.542  -2.216  16.802  1.00  0.37           C  
ATOM   2610  NE  ARG A 346       8.274  -1.947  18.212  1.00  0.29           N  
ATOM   2611  NH1 ARG A 346       6.987  -3.837  18.542  1.00  0.23           N  
ATOM   2612  NH2 ARG A 346       7.361  -2.382  20.274  1.00  0.18           N  
ATOM   2613  CZ  ARG A 346       7.541  -2.723  19.006  1.00  0.28           C  
ATOM   2614  N   VAL A 347      11.693  -0.250  11.880  1.00  0.50           N  
ATOM   2615  CA  VAL A 347      12.275  -0.800  10.660  1.00  0.49           C  
ATOM   2616  C   VAL A 347      13.571  -1.536  10.993  1.00  0.50           C  
ATOM   2617  CB  VAL A 347      12.543   0.303   9.612  1.00  0.46           C  
ATOM   2618  O   VAL A 347      14.481  -0.963  11.595  1.00  0.49           O  
ATOM   2619  CG1 VAL A 347      13.071  -0.303   8.313  1.00  0.40           C  
ATOM   2620  CG2 VAL A 347      11.272   1.110   9.351  1.00  0.40           C  
ATOM   2621  N   ILE A 348      13.627  -2.889  10.933  1.00  0.42           N  
ATOM   2622  CA  ILE A 348      14.769  -3.779  11.113  1.00  0.44           C  
ATOM   2623  C   ILE A 348      15.571  -3.858   9.816  1.00  0.43           C  
ATOM   2624  CB  ILE A 348      14.322  -5.191  11.554  1.00  0.39           C  
ATOM   2625  O   ILE A 348      15.075  -4.354   8.801  1.00  0.42           O  
ATOM   2626  CG1 ILE A 348      13.447  -5.106  12.810  1.00  0.32           C  
ATOM   2627  CG2 ILE A 348      15.537  -6.092  11.791  1.00  0.32           C  
ATOM   2628  CD1 ILE A 348      12.808  -6.429  13.209  1.00  0.30           C  
ATOM   2629  N   ASN A 349      16.800  -3.332   9.797  1.00  0.46           N  
ATOM   2630  CA  ASN A 349      17.762  -3.517   8.716  1.00  0.50           C  
ATOM   2631  C   ASN A 349      18.718  -4.670   9.009  1.00  0.46           C  
ATOM   2632  CB  ASN A 349      18.546  -2.227   8.468  1.00  0.43           C  
ATOM   2633  O   ASN A 349      19.472  -4.625   9.983  1.00  0.45           O  
ATOM   2634  CG  ASN A 349      17.683  -1.121   7.893  1.00  0.41           C  
ATOM   2635  ND2 ASN A 349      17.745   0.057   8.502  1.00  0.40           N  
ATOM   2636  OD1 ASN A 349      16.966  -1.324   6.909  1.00  0.42           O  
ATOM   2637  N   VAL A 350      18.604  -5.718   8.370  1.00  0.37           N  
ATOM   2638  CA  VAL A 350      19.540  -6.836   8.328  1.00  0.38           C  
ATOM   2639  C   VAL A 350      20.547  -6.626   7.200  1.00  0.37           C  
ATOM   2640  CB  VAL A 350      18.806  -8.184   8.143  1.00  0.34           C  
ATOM   2641  O   VAL A 350      20.179  -6.620   6.023  1.00  0.35           O  
ATOM   2642  CG1 VAL A 350      19.781  -9.352   8.280  1.00  0.29           C  
ATOM   2643  CG2 VAL A 350      17.667  -8.314   9.152  1.00  0.29           C  
ATOM   2644  N   GLN A 351      21.783  -6.258   7.540  1.00  0.42           N  
ATOM   2645  CA  GLN A 351      22.883  -6.095   6.595  1.00  0.44           C  
ATOM   2646  C   GLN A 351      23.389  -7.448   6.102  1.00  0.42           C  
ATOM   2647  CB  GLN A 351      24.028  -5.306   7.232  1.00  0.39           C  
ATOM   2648  O   GLN A 351      23.162  -8.474   6.746  1.00  0.41           O  
ATOM   2649  CG  GLN A 351      23.653  -3.881   7.617  1.00  0.37           C  
ATOM   2650  CD  GLN A 351      24.844  -3.068   8.087  1.00  0.42           C  
ATOM   2651  NE2 GLN A 351      24.677  -1.751   8.146  1.00  0.36           N  
ATOM   2652  OE1 GLN A 351      25.906  -3.619   8.396  1.00  0.54           O  
ATOM   2653  N   SER A 352      23.985  -7.558   4.935  1.00  0.41           N  
ATOM   2654  CA  SER A 352      24.530  -8.765   4.322  1.00  0.45           C  
ATOM   2655  C   SER A 352      25.517  -9.461   5.254  1.00  0.42           C  
ATOM   2656  CB  SER A 352      25.217  -8.430   2.997  1.00  0.38           C  
ATOM   2657  O   SER A 352      25.710 -10.676   5.166  1.00  0.41           O  
ATOM   2658  OG  SER A 352      26.200  -7.426   3.179  1.00  0.35           O  
ATOM   2659  N   ASN A 353      26.197  -8.729   6.068  1.00  0.29           N  
ATOM   2660  CA  ASN A 353      27.156  -9.300   7.008  1.00  0.33           C  
ATOM   2661  C   ASN A 353      26.460  -9.874   8.239  1.00  0.29           C  
ATOM   2662  CB  ASN A 353      28.190  -8.251   7.423  1.00  0.28           C  
ATOM   2663  O   ASN A 353      27.118 -10.237   9.216  1.00  0.29           O  
ATOM   2664  CG  ASN A 353      27.556  -7.006   8.010  1.00  0.27           C  
ATOM   2665  ND2 ASN A 353      28.386  -6.084   8.484  1.00  0.30           N  
ATOM   2666  OD1 ASN A 353      26.329  -6.874   8.039  1.00  0.32           O  
ATOM   2667  N   GLY A 354      25.125 -10.075   8.199  1.00  0.36           N  
ATOM   2668  CA  GLY A 354      24.321 -10.542   9.317  1.00  0.38           C  
ATOM   2669  C   GLY A 354      24.129  -9.491  10.394  1.00  0.36           C  
ATOM   2670  O   GLY A 354      23.404  -9.716  11.366  1.00  0.34           O  
ATOM   2671  N   ASN A 355      24.838  -8.427  10.254  1.00  0.28           N  
ATOM   2672  CA  ASN A 355      24.515  -7.357  11.192  1.00  0.30           C  
ATOM   2673  C   ASN A 355      23.064  -6.904  11.048  1.00  0.28           C  
ATOM   2674  CB  ASN A 355      25.462  -6.171  11.000  1.00  0.26           C  
ATOM   2675  O   ASN A 355      22.602  -6.630   9.939  1.00  0.27           O  
ATOM   2676  CG  ASN A 355      26.880  -6.479  11.440  1.00  0.25           C  
ATOM   2677  ND2 ASN A 355      27.850  -5.816  10.822  1.00  0.29           N  
ATOM   2678  OD1 ASN A 355      27.102  -7.308  12.326  1.00  0.30           O  
ATOM   2679  N   VAL A 356      22.191  -7.197  12.056  1.00  0.35           N  
ATOM   2680  CA  VAL A 356      20.860  -6.622  12.216  1.00  0.36           C  
ATOM   2681  C   VAL A 356      20.968  -5.236  12.848  1.00  0.34           C  
ATOM   2682  CB  VAL A 356      19.948  -7.529  13.072  1.00  0.32           C  
ATOM   2683  O   VAL A 356      21.504  -5.089  13.949  1.00  0.33           O  
ATOM   2684  CG1 VAL A 356      18.539  -6.946  13.163  1.00  0.28           C  
ATOM   2685  CG2 VAL A 356      19.909  -8.942  12.495  1.00  0.27           C  
ATOM   2686  N   SER A 357      20.838  -4.267  12.037  1.00  0.35           N  
ATOM   2687  CA  SER A 357      20.479  -2.972  12.607  1.00  0.36           C  
ATOM   2688  C   SER A 357      18.966  -2.790  12.655  1.00  0.34           C  
ATOM   2689  CB  SER A 357      21.112  -1.838  11.800  1.00  0.33           C  
ATOM   2690  O   SER A 357      18.274  -3.036  11.665  1.00  0.34           O  
ATOM   2691  OG  SER A 357      20.571  -1.789  10.491  1.00  0.33           O  
ATOM   2692  N   VAL A 358      18.347  -3.070  13.702  1.00  0.36           N  
ATOM   2693  CA  VAL A 358      17.041  -2.434  13.845  1.00  0.36           C  
ATOM   2694  C   VAL A 358      17.139  -0.961  13.454  1.00  0.35           C  
ATOM   2695  CB  VAL A 358      16.499  -2.568  15.286  1.00  0.33           C  
ATOM   2696  O   VAL A 358      17.823  -0.179  14.119  1.00  0.34           O  
ATOM   2697  CG1 VAL A 358      15.053  -2.081  15.366  1.00  0.30           C  
ATOM   2698  CG2 VAL A 358      16.606  -4.015  15.763  1.00  0.30           C  
ATOM   2699  N   GLY A 359      17.142  -0.697  12.091  1.00  0.37           N  
ATOM   2700  CA  GLY A 359      16.953   0.654  11.590  1.00  0.35           C  
ATOM   2701  C   GLY A 359      15.798   1.381  12.253  1.00  0.37           C  
ATOM   2702  O   GLY A 359      14.797   0.762  12.621  1.00  0.35           O  
ATOM   2703  N   GLN A 360      16.081   2.390  13.096  1.00  0.32           N  
ATOM   2704  CA  GLN A 360      15.744   3.516  13.960  1.00  0.33           C  
ATOM   2705  C   GLN A 360      14.268   3.492  14.345  1.00  0.32           C  
ATOM   2706  CB  GLN A 360      16.087   4.840  13.276  1.00  0.29           C  
ATOM   2707  O   GLN A 360      13.394   3.542  13.477  1.00  0.31           O  
ATOM   2708  CG  GLN A 360      17.490   5.347  13.584  1.00  0.28           C  
ATOM   2709  CD  GLN A 360      17.725   6.761  13.088  1.00  0.33           C  
ATOM   2710  NE2 GLN A 360      18.838   7.357  13.502  1.00  0.28           N  
ATOM   2711  OE1 GLN A 360      16.914   7.313  12.337  1.00  0.37           O  
ATOM   2712  N   GLN A 361      13.757   2.610  15.361  1.00  0.31           N  
ATOM   2713  CA  GLN A 361      12.775   3.193  16.270  1.00  0.33           C  
ATOM   2714  C   GLN A 361      12.633   4.695  16.036  1.00  0.32           C  
ATOM   2715  CB  GLN A 361      13.163   2.923  17.724  1.00  0.29           C  
ATOM   2716  O   GLN A 361      13.558   5.462  16.310  1.00  0.30           O  
ATOM   2717  CG  GLN A 361      12.151   2.076  18.483  1.00  0.27           C  
ATOM   2718  CD  GLN A 361      12.534   1.866  19.936  1.00  0.32           C  
ATOM   2719  NE2 GLN A 361      11.638   1.254  20.703  1.00  0.27           N  
ATOM   2720  OE1 GLN A 361      13.627   2.249  20.366  1.00  0.38           O  
ATOM   2721  N   ILE A 362      12.036   5.126  14.854  1.00  0.35           N  
ATOM   2722  CA  ILE A 362      11.572   6.509  14.863  1.00  0.35           C  
ATOM   2723  C   ILE A 362      10.386   6.649  15.815  1.00  0.35           C  
ATOM   2724  CB  ILE A 362      11.180   6.984  13.446  1.00  0.32           C  
ATOM   2725  O   ILE A 362       9.347   6.015  15.620  1.00  0.34           O  
ATOM   2726  CG1 ILE A 362      12.366   6.836  12.487  1.00  0.31           C  
ATOM   2727  CG2 ILE A 362      10.680   8.431  13.480  1.00  0.31           C  
ATOM   2728  CD1 ILE A 362      12.044   7.197  11.043  1.00  0.28           C  
ATOM   2729  N   LEU A 363      10.542   6.453  17.235  1.00  0.32           N  
ATOM   2730  CA  LEU A 363      10.177   7.170  18.452  1.00  0.33           C  
ATOM   2731  C   LEU A 363       8.822   7.851  18.296  1.00  0.32           C  
ATOM   2732  CB  LEU A 363      11.246   8.209  18.803  1.00  0.30           C  
ATOM   2733  O   LEU A 363       8.473   8.306  17.205  1.00  0.31           O  
ATOM   2734  CG  LEU A 363      12.625   7.663  19.176  1.00  0.29           C  
ATOM   2735  CD1 LEU A 363      13.623   8.806  19.333  1.00  0.27           C  
ATOM   2736  CD2 LEU A 363      12.545   6.837  20.456  1.00  0.29           C  
ATOM   2737  N   PRO A 364       7.800   7.414  19.054  1.00  0.34           N  
ATOM   2738  CA  PRO A 364       6.431   7.864  19.316  1.00  0.34           C  
ATOM   2739  C   PRO A 364       6.056   9.109  18.516  1.00  0.34           C  
ATOM   2740  CB  PRO A 364       6.438   8.161  20.817  1.00  0.32           C  
ATOM   2741  O   PRO A 364       6.936   9.854  18.078  1.00  0.33           O  
ATOM   2742  CG  PRO A 364       7.874   8.056  21.220  1.00  0.30           C  
ATOM   2743  CD  PRO A 364       8.661   7.538  20.051  1.00  0.35           C  
ATOM   2744  N   ASP A 365       4.953   9.281  17.750  1.00  0.37           N  
ATOM   2745  CA  ASP A 365       4.176  10.387  17.199  1.00  0.38           C  
ATOM   2746  C   ASP A 365       4.937  11.706  17.319  1.00  0.38           C  
ATOM   2747  CB  ASP A 365       2.822  10.495  17.903  1.00  0.34           C  
ATOM   2748  O   ASP A 365       5.366  12.084  18.412  1.00  0.36           O  
ATOM   2749  CG  ASP A 365       1.891   9.341  17.577  1.00  0.33           C  
ATOM   2750  OD1 ASP A 365       2.100   8.660  16.550  1.00  0.34           O  
ATOM   2751  OD2 ASP A 365       0.937   9.113  18.352  1.00  0.32           O  
ATOM   2752  N   GLY A 366       5.669  12.349  16.120  1.00  0.43           N  
ATOM   2753  CA  GLY A 366       6.104  13.736  16.120  1.00  0.42           C  
ATOM   2754  C   GLY A 366       7.609  13.890  16.004  1.00  0.43           C  
ATOM   2755  O   GLY A 366       8.148  14.972  16.244  1.00  0.42           O  
ATOM   2756  N   TYR A 367       8.399  12.935  15.638  1.00  0.47           N  
ATOM   2757  CA  TYR A 367       9.829  13.157  15.458  1.00  0.47           C  
ATOM   2758  C   TYR A 367      10.113  13.811  14.111  1.00  0.47           C  
ATOM   2759  CB  TYR A 367      10.596  11.836  15.568  1.00  0.42           C  
ATOM   2760  O   TYR A 367       9.637  13.344  13.074  1.00  0.44           O  
ATOM   2761  CG  TYR A 367      12.095  12.006  15.619  1.00  0.38           C  
ATOM   2762  CD1 TYR A 367      12.868  11.894  14.466  1.00  0.33           C  
ATOM   2763  CD2 TYR A 367      12.741  12.279  16.820  1.00  0.36           C  
ATOM   2764  CE1 TYR A 367      14.250  12.049  14.508  1.00  0.34           C  
ATOM   2765  CE2 TYR A 367      14.122  12.436  16.874  1.00  0.40           C  
ATOM   2766  OH  TYR A 367      16.234  12.474  15.763  1.00  0.28           O  
ATOM   2767  CZ  TYR A 367      14.867  12.320  15.715  1.00  0.31           C  
ATOM   2768  N   ILE A 368      10.897  14.862  14.004  1.00  0.55           N  
ATOM   2769  CA  ILE A 368      11.519  15.621  12.924  1.00  0.55           C  
ATOM   2770  C   ILE A 368      13.026  15.372  12.919  1.00  0.56           C  
ATOM   2771  CB  ILE A 368      11.226  17.132  13.052  1.00  0.51           C  
ATOM   2772  O   ILE A 368      13.732  15.781  13.843  1.00  0.55           O  
ATOM   2773  CG1 ILE A 368       9.714  17.383  13.073  1.00  0.42           C  
ATOM   2774  CG2 ILE A 368      11.895  17.911  11.916  1.00  0.43           C  
ATOM   2775  CD1 ILE A 368       9.331  18.838  13.306  1.00  0.42           C  
ATOM   2776  N   ASN A 369      13.529  14.578  11.836  1.00  0.55           N  
ATOM   2777  CA  ASN A 369      14.959  14.585  11.548  1.00  0.56           C  
ATOM   2778  C   ASN A 369      15.429  15.957  11.073  1.00  0.56           C  
ATOM   2779  CB  ASN A 369      15.303  13.516  10.508  1.00  0.52           C  
ATOM   2780  O   ASN A 369      15.046  16.409   9.993  1.00  0.54           O  
ATOM   2781  CG  ASN A 369      16.798  13.327  10.337  1.00  0.49           C  
ATOM   2782  ND2 ASN A 369      17.192  12.185   9.787  1.00  0.46           N  
ATOM   2783  OD1 ASN A 369      17.591  14.200  10.698  1.00  0.50           O  
ATOM   2784  N   MET A 370      16.241  16.632  11.864  1.00  0.53           N  
ATOM   2785  CA  MET A 370      16.621  18.024  11.640  1.00  0.54           C  
ATOM   2786  C   MET A 370      17.602  18.139  10.478  1.00  0.53           C  
ATOM   2787  CB  MET A 370      17.236  18.625  12.905  1.00  0.48           C  
ATOM   2788  O   MET A 370      17.663  19.174   9.812  1.00  0.51           O  
ATOM   2789  CG  MET A 370      16.247  18.796  14.046  1.00  0.44           C  
ATOM   2790  SD  MET A 370      15.899  20.559  14.417  1.00  0.47           S  
ATOM   2791  CE  MET A 370      17.418  21.005  15.304  1.00  0.34           C  
ATOM   2792  N   ALA A 371      18.379  17.143  10.086  1.00  0.51           N  
ATOM   2793  CA  ALA A 371      19.350  17.173   8.995  1.00  0.50           C  
ATOM   2794  C   ALA A 371      18.651  17.171   7.638  1.00  0.51           C  
ATOM   2795  CB  ALA A 371      20.306  15.987   9.100  1.00  0.47           C  
ATOM   2796  O   ALA A 371      19.184  17.696   6.657  1.00  0.49           O  
ATOM   2797  N   GLU A 372      17.468  16.625   7.473  1.00  0.47           N  
ATOM   2798  CA  GLU A 372      16.815  16.458   6.178  1.00  0.48           C  
ATOM   2799  C   GLU A 372      16.022  17.704   5.795  1.00  0.47           C  
ATOM   2800  CB  GLU A 372      15.896  15.233   6.193  1.00  0.44           C  
ATOM   2801  O   GLU A 372      15.461  17.776   4.699  1.00  0.46           O  
ATOM   2802  CG  GLU A 372      16.639  13.908   6.278  1.00  0.42           C  
ATOM   2803  CD  GLU A 372      15.753  12.704   6.000  1.00  0.46           C  
ATOM   2804  OE1 GLU A 372      14.517  12.873   5.891  1.00  0.50           O  
ATOM   2805  OE2 GLU A 372      16.298  11.583   5.892  1.00  0.44           O  
ATOM   2806  N   LEU A 373      16.261  18.690   6.543  1.00  0.47           N  
ATOM   2807  CA  LEU A 373      15.396  19.842   6.311  1.00  0.48           C  
ATOM   2808  C   LEU A 373      16.060  20.837   5.366  1.00  0.48           C  
ATOM   2809  CB  LEU A 373      15.052  20.529   7.636  1.00  0.44           C  
ATOM   2810  O   LEU A 373      17.246  21.141   5.510  1.00  0.47           O  
ATOM   2811  CG  LEU A 373      14.176  19.733   8.605  1.00  0.43           C  
ATOM   2812  CD1 LEU A 373      14.066  20.462   9.940  1.00  0.39           C  
ATOM   2813  CD2 LEU A 373      12.795  19.495   8.005  1.00  0.42           C  
ATOM   2814  N   PRO A 374      15.429  21.199   4.259  1.00  0.42           N  
ATOM   2815  CA  PRO A 374      15.959  22.150   3.280  1.00  0.43           C  
ATOM   2816  C   PRO A 374      16.350  23.486   3.908  1.00  0.43           C  
ATOM   2817  CB  PRO A 374      14.800  22.328   2.297  1.00  0.39           C  
ATOM   2818  O   PRO A 374      15.624  24.010   4.757  1.00  0.42           O  
ATOM   2819  CG  PRO A 374      13.688  21.505   2.865  1.00  0.38           C  
ATOM   2820  CD  PRO A 374      14.176  20.848   4.124  1.00  0.43           C  
ATOM   2821  N   GLY A 375      17.583  24.008   3.509  1.00  0.45           N  
ATOM   2822  CA  GLY A 375      18.077  25.346   3.794  1.00  0.45           C  
ATOM   2823  C   GLY A 375      18.903  25.420   5.064  1.00  0.45           C  
ATOM   2824  O   GLY A 375      19.427  26.481   5.409  1.00  0.43           O  
ATOM   2825  N   ASN A 376      19.074  24.307   5.795  1.00  0.49           N  
ATOM   2826  CA  ASN A 376      19.880  24.312   7.011  1.00  0.51           C  
ATOM   2827  C   ASN A 376      21.303  23.831   6.742  1.00  0.50           C  
ATOM   2828  CB  ASN A 376      19.224  23.452   8.094  1.00  0.45           C  
ATOM   2829  O   ASN A 376      21.527  23.006   5.854  1.00  0.48           O  
ATOM   2830  CG  ASN A 376      17.962  24.079   8.652  1.00  0.42           C  
ATOM   2831  ND2 ASN A 376      17.047  23.244   9.130  1.00  0.40           N  
ATOM   2832  OD1 ASN A 376      17.811  25.303   8.654  1.00  0.44           O  
ATOM   2833  N   THR A 377      22.275  24.611   7.156  1.00  0.52           N  
ATOM   2834  CA  THR A 377      23.664  24.166   7.116  1.00  0.51           C  
ATOM   2835  C   THR A 377      23.815  22.800   7.779  1.00  0.52           C  
ATOM   2836  CB  THR A 377      24.595  25.181   7.806  1.00  0.46           C  
ATOM   2837  O   THR A 377      23.685  22.679   8.999  1.00  0.49           O  
ATOM   2838  CG2 THR A 377      25.939  25.269   7.090  1.00  0.38           C  
ATOM   2839  OG1 THR A 377      23.976  26.473   7.796  1.00  0.42           O  
ATOM   2840  N   ARG A 378      23.819  21.782   6.931  1.00  0.55           N  
ATOM   2841  CA  ARG A 378      24.224  20.430   7.301  1.00  0.56           C  
ATOM   2842  C   ARG A 378      25.725  20.361   7.565  1.00  0.56           C  
ATOM   2843  CB  ARG A 378      23.839  19.433   6.206  1.00  0.51           C  
ATOM   2844  O   ARG A 378      26.524  20.848   6.763  1.00  0.54           O  
ATOM   2845  CG  ARG A 378      22.338  19.280   6.013  1.00  0.48           C  
ATOM   2846  CD  ARG A 378      22.008  18.211   4.981  1.00  0.51           C  
ATOM   2847  NE  ARG A 378      20.570  18.111   4.749  1.00  0.40           N  
ATOM   2848  NH1 ARG A 378      20.708  16.234   3.410  1.00  0.31           N  
ATOM   2849  NH2 ARG A 378      18.668  17.177   3.864  1.00  0.27           N  
ATOM   2850  CZ  ARG A 378      19.985  17.174   4.008  1.00  0.46           C  
ATOM   2851  N   LEU A 379      26.056  20.104   8.799  1.00  0.52           N  
ATOM   2852  CA  LEU A 379      27.441  19.673   8.952  1.00  0.52           C  
ATOM   2853  C   LEU A 379      27.606  18.216   8.532  1.00  0.52           C  
ATOM   2854  CB  LEU A 379      27.902  19.854  10.400  1.00  0.46           C  
ATOM   2855  O   LEU A 379      27.002  17.321   9.128  1.00  0.49           O  
ATOM   2856  CG  LEU A 379      28.034  21.296  10.894  1.00  0.42           C  
ATOM   2857  CD1 LEU A 379      28.390  21.317  12.377  1.00  0.34           C  
ATOM   2858  CD2 LEU A 379      29.078  22.049  10.077  1.00  0.40           C  
ATOM   2859  N   PRO A 380      28.151  17.973   7.349  1.00  0.44           N  
ATOM   2860  CA  PRO A 380      28.623  16.628   7.010  1.00  0.43           C  
ATOM   2861  C   PRO A 380      29.663  16.101   7.997  1.00  0.44           C  
ATOM   2862  CB  PRO A 380      29.233  16.809   5.618  1.00  0.38           C  
ATOM   2863  O   PRO A 380      30.581  16.831   8.379  1.00  0.41           O  
ATOM   2864  CG  PRO A 380      29.176  18.281   5.364  1.00  0.34           C  
ATOM   2865  CD  PRO A 380      28.516  18.942   6.540  1.00  0.39           C  
ATOM   2866  N   SER A 381      29.393  15.080   8.867  1.00  0.40           N  
ATOM   2867  CA  SER A 381      30.356  14.173   9.484  1.00  0.42           C  
ATOM   2868  C   SER A 381      30.334  14.295  11.004  1.00  0.41           C  
ATOM   2869  CB  SER A 381      31.766  14.452   8.963  1.00  0.35           C  
ATOM   2870  O   SER A 381      31.304  13.937  11.675  1.00  0.38           O  
ATOM   2871  OG  SER A 381      32.095  15.823   9.111  1.00  0.32           O  
ATOM   2872  N   GLU A 382      29.429  14.954  11.621  1.00  0.44           N  
ATOM   2873  CA  GLU A 382      29.356  14.767  13.067  1.00  0.45           C  
ATOM   2874  C   GLU A 382      28.487  13.565  13.424  1.00  0.44           C  
ATOM   2875  CB  GLU A 382      28.815  16.028  13.746  1.00  0.40           C  
ATOM   2876  O   GLU A 382      27.410  13.379  12.854  1.00  0.43           O  
ATOM   2877  CG  GLU A 382      29.885  17.061  14.067  1.00  0.37           C  
ATOM   2878  CD  GLU A 382      29.409  18.139  15.028  1.00  0.42           C  
ATOM   2879  OE1 GLU A 382      28.204  18.161  15.366  1.00  0.51           O  
ATOM   2880  OE2 GLU A 382      30.248  18.968  15.445  1.00  0.42           O  
ATOM   2881  N   TYR A 383      29.134  12.456  13.924  1.00  0.46           N  
ATOM   2882  CA  TYR A 383      28.403  11.327  14.488  1.00  0.46           C  
ATOM   2883  C   TYR A 383      27.233  11.806  15.339  1.00  0.46           C  
ATOM   2884  CB  TYR A 383      29.334  10.448  15.328  1.00  0.40           C  
ATOM   2885  O   TYR A 383      27.388  12.703  16.171  1.00  0.44           O  
ATOM   2886  CG  TYR A 383      30.366   9.706  14.514  1.00  0.37           C  
ATOM   2887  CD1 TYR A 383      30.053   8.503  13.885  1.00  0.32           C  
ATOM   2888  CD2 TYR A 383      31.656  10.206  14.372  1.00  0.35           C  
ATOM   2889  CE1 TYR A 383      31.001   7.815  13.136  1.00  0.33           C  
ATOM   2890  CE2 TYR A 383      32.613   9.526  13.625  1.00  0.37           C  
ATOM   2891  OH  TYR A 383      33.219   7.656  12.270  1.00  0.28           O  
ATOM   2892  CZ  TYR A 383      32.276   8.334  13.011  1.00  0.31           C  
ATOM   2893  N   ASP A 384      26.068  11.494  14.872  1.00  0.44           N  
ATOM   2894  CA  ASP A 384      24.995  11.564  15.859  1.00  0.46           C  
ATOM   2895  C   ASP A 384      25.362  10.794  17.126  1.00  0.44           C  
ATOM   2896  CB  ASP A 384      23.690  11.020  15.273  1.00  0.42           C  
ATOM   2897  O   ASP A 384      26.488  10.312  17.261  1.00  0.44           O  
ATOM   2898  CG  ASP A 384      23.732   9.523  15.020  1.00  0.41           C  
ATOM   2899  OD1 ASP A 384      24.719   8.866  15.415  1.00  0.41           O  
ATOM   2900  OD2 ASP A 384      22.771   8.997  14.419  1.00  0.42           O  
ATOM   2901  N   ALA A 385      24.644  11.012  18.124  1.00  0.46           N  
ATOM   2902  CA  ALA A 385      24.839  10.453  19.459  1.00  0.47           C  
ATOM   2903  C   ALA A 385      24.971   8.934  19.404  1.00  0.47           C  
ATOM   2904  CB  ALA A 385      23.684  10.850  20.376  1.00  0.43           C  
ATOM   2905  O   ALA A 385      25.517   8.318  20.323  1.00  0.47           O  
ATOM   2906  N   ASP A 386      24.446   8.344  18.332  1.00  0.44           N  
ATOM   2907  CA  ASP A 386      24.471   6.888  18.235  1.00  0.45           C  
ATOM   2908  C   ASP A 386      25.651   6.413  17.391  1.00  0.44           C  
ATOM   2909  CB  ASP A 386      23.158   6.367  17.645  1.00  0.42           C  
ATOM   2910  O   ASP A 386      25.863   5.209  17.232  1.00  0.44           O  
ATOM   2911  CG  ASP A 386      21.951   6.688  18.509  1.00  0.40           C  
ATOM   2912  OD1 ASP A 386      22.065   6.652  19.753  1.00  0.41           O  
ATOM   2913  OD2 ASP A 386      20.876   6.976  17.940  1.00  0.44           O  
ATOM   2914  N   GLY A 387      26.598   7.442  17.105  1.00  0.44           N  
ATOM   2915  CA  GLY A 387      27.831   7.166  16.385  1.00  0.43           C  
ATOM   2916  C   GLY A 387      27.617   6.937  14.901  1.00  0.44           C  
ATOM   2917  O   GLY A 387      28.540   6.532  14.191  1.00  0.42           O  
ATOM   2918  N   GLU A 388      26.344   7.006  14.457  1.00  0.43           N  
ATOM   2919  CA  GLU A 388      26.043   6.829  13.040  1.00  0.44           C  
ATOM   2920  C   GLU A 388      26.108   8.158  12.292  1.00  0.43           C  
ATOM   2921  CB  GLU A 388      24.663   6.191  12.859  1.00  0.39           C  
ATOM   2922  O   GLU A 388      25.821   9.213  12.863  1.00  0.41           O  
ATOM   2923  CG  GLU A 388      24.556   4.785  13.430  1.00  0.37           C  
ATOM   2924  CD  GLU A 388      23.458   3.956  12.782  1.00  0.41           C  
ATOM   2925  OE1 GLU A 388      22.590   4.534  12.089  1.00  0.48           O  
ATOM   2926  OE2 GLU A 388      23.465   2.719  12.970  1.00  0.42           O  
ATOM   2927  N   THR A 389      26.942   8.323  11.205  1.00  0.40           N  
ATOM   2928  CA  THR A 389      27.132   9.521  10.395  1.00  0.42           C  
ATOM   2929  C   THR A 389      25.791  10.068   9.916  1.00  0.41           C  
ATOM   2930  CB  THR A 389      28.037   9.237   9.182  1.00  0.36           C  
ATOM   2931  O   THR A 389      25.185   9.520   8.992  1.00  0.39           O  
ATOM   2932  CG2 THR A 389      29.487   9.037   9.612  1.00  0.30           C  
ATOM   2933  OG1 THR A 389      27.580   8.053   8.518  1.00  0.28           O  
ATOM   2934  N   THR A 390      25.055  10.796  10.846  1.00  0.49           N  
ATOM   2935  CA  THR A 390      23.897  11.575  10.421  1.00  0.49           C  
ATOM   2936  C   THR A 390      24.248  13.057  10.324  1.00  0.49           C  
ATOM   2937  CB  THR A 390      22.713  11.387  11.387  1.00  0.44           C  
ATOM   2938  O   THR A 390      25.253  13.500  10.883  1.00  0.47           O  
ATOM   2939  CG2 THR A 390      22.322   9.917  11.499  1.00  0.38           C  
ATOM   2940  OG1 THR A 390      23.080  11.872  12.684  1.00  0.36           O  
ATOM   2941  N   SER A 391      23.914  13.679   9.294  1.00  0.61           N  
ATOM   2942  CA  SER A 391      23.840  15.135   9.237  1.00  0.61           C  
ATOM   2943  C   SER A 391      23.079  15.697  10.433  1.00  0.62           C  
ATOM   2944  CB  SER A 391      23.171  15.587   7.938  1.00  0.58           C  
ATOM   2945  O   SER A 391      22.013  15.192  10.790  1.00  0.60           O  
ATOM   2946  OG  SER A 391      23.893  15.121   6.811  1.00  0.56           O  
ATOM   2947  N   VAL A 392      23.746  16.549  11.270  1.00  0.74           N  
ATOM   2948  CA  VAL A 392      23.118  17.293  12.356  1.00  0.74           C  
ATOM   2949  C   VAL A 392      22.839  18.726  11.908  1.00  0.74           C  
ATOM   2950  CB  VAL A 392      23.999  17.295  13.626  1.00  0.72           C  
ATOM   2951  O   VAL A 392      23.533  19.257  11.037  1.00  0.73           O  
ATOM   2952  CG1 VAL A 392      24.167  15.876  14.168  1.00  0.68           C  
ATOM   2953  CG2 VAL A 392      25.360  17.922  13.330  1.00  0.69           C  
ATOM   2954  N   LEU A 393      21.820  19.307  12.431  1.00  0.77           N  
ATOM   2955  CA  LEU A 393      21.538  20.729  12.271  1.00  0.77           C  
ATOM   2956  C   LEU A 393      22.468  21.569  13.141  1.00  0.78           C  
ATOM   2957  CB  LEU A 393      20.079  21.029  12.625  1.00  0.76           C  
ATOM   2958  O   LEU A 393      22.430  21.473  14.370  1.00  0.78           O  
ATOM   2959  CG  LEU A 393      19.655  22.498  12.563  1.00  0.74           C  
ATOM   2960  CD1 LEU A 393      19.691  23.000  11.124  1.00  0.72           C  
ATOM   2961  CD2 LEU A 393      18.265  22.679  13.164  1.00  0.72           C  
ATOM   2962  N   ARG A 394      23.243  22.377  12.546  1.00  0.79           N  
ATOM   2963  CA  ARG A 394      23.972  23.419  13.263  1.00  0.80           C  
ATOM   2964  C   ARG A 394      23.113  24.667  13.437  1.00  0.80           C  
ATOM   2965  CB  ARG A 394      25.267  23.772  12.528  1.00  0.78           C  
ATOM   2966  O   ARG A 394      22.687  25.276  12.453  1.00  0.79           O  
ATOM   2967  CG  ARG A 394      26.149  24.760  13.275  1.00  0.75           C  
ATOM   2968  CD  ARG A 394      27.443  25.040  12.524  1.00  0.75           C  
ATOM   2969  NE  ARG A 394      28.306  25.958  13.262  1.00  0.66           N  
ATOM   2970  NH1 ARG A 394      29.673  26.445  11.464  1.00  0.61           N  
ATOM   2971  NH2 ARG A 394      30.064  27.417  13.504  1.00  0.58           N  
ATOM   2972  CZ  ARG A 394      29.346  26.605  12.742  1.00  0.71           C  
ATOM   2973  N   VAL A 395      22.937  25.107  14.648  1.00  0.82           N  
ATOM   2974  CA  VAL A 395      22.342  26.379  15.044  1.00  0.84           C  
ATOM   2975  C   VAL A 395      23.431  27.321  15.554  1.00  0.84           C  
ATOM   2976  CB  VAL A 395      21.256  26.186  16.125  1.00  0.82           C  
ATOM   2977  O   VAL A 395      23.848  27.230  16.711  1.00  0.83           O  
ATOM   2978  CG1 VAL A 395      20.437  27.463  16.303  1.00  0.80           C  
ATOM   2979  CG2 VAL A 395      20.348  25.011  15.764  1.00  0.80           C  
ATOM   2980  N   PRO A 396      23.982  28.186  14.693  1.00  0.84           N  
ATOM   2981  CA  PRO A 396      25.061  29.078  15.123  1.00  0.85           C  
ATOM   2982  C   PRO A 396      24.656  29.973  16.291  1.00  0.86           C  
ATOM   2983  CB  PRO A 396      25.349  29.911  13.871  1.00  0.84           C  
ATOM   2984  O   PRO A 396      23.464  30.211  16.507  1.00  0.86           O  
ATOM   2985  CG  PRO A 396      24.873  29.068  12.733  1.00  0.82           C  
ATOM   2986  CD  PRO A 396      23.649  28.318  13.174  1.00  0.82           C  
ATOM   2987  N   ALA A 397      25.583  30.407  17.017  1.00  0.86           N  
ATOM   2988  CA  ALA A 397      25.363  31.384  18.080  1.00  0.89           C  
ATOM   2989  C   ALA A 397      24.577  32.587  17.565  1.00  0.86           C  
ATOM   2990  CB  ALA A 397      26.696  31.837  18.671  1.00  0.84           C  
ATOM   2991  O   ALA A 397      24.821  33.067  16.455  1.00  0.83           O  
ATOM   2992  N   ASN A 398      23.648  33.078  18.352  1.00  0.86           N  
ATOM   2993  CA  ASN A 398      22.791  34.244  18.164  1.00  0.86           C  
ATOM   2994  C   ASN A 398      22.001  34.154  16.861  1.00  0.81           C  
ATOM   2995  CB  ASN A 398      23.620  35.530  18.194  1.00  0.82           C  
ATOM   2996  O   ASN A 398      21.610  35.177  16.295  1.00  0.76           O  
ATOM   2997  CG  ASN A 398      24.194  35.823  19.566  1.00  0.77           C  
ATOM   2998  ND2 ASN A 398      25.467  36.198  19.609  1.00  0.77           N  
ATOM   2999  OD1 ASN A 398      23.499  35.712  20.580  1.00  0.74           O  
ATOM   3000  N   THR A 399      21.906  33.046  16.306  1.00  0.84           N  
ATOM   3001  CA  THR A 399      21.136  32.868  15.081  1.00  0.84           C  
ATOM   3002  C   THR A 399      19.873  32.054  15.349  1.00  0.82           C  
ATOM   3003  CB  THR A 399      21.974  32.175  13.990  1.00  0.80           C  
ATOM   3004  O   THR A 399      19.767  31.384  16.379  1.00  0.78           O  
ATOM   3005  CG2 THR A 399      23.231  32.977  13.670  1.00  0.68           C  
ATOM   3006  OG1 THR A 399      22.355  30.871  14.444  1.00  0.69           O  
ATOM   3007  N   GLN A 400      18.905  32.199  14.604  1.00  0.77           N  
ATOM   3008  CA  GLN A 400      17.699  31.380  14.536  1.00  0.77           C  
ATOM   3009  C   GLN A 400      17.722  30.468  13.313  1.00  0.75           C  
ATOM   3010  CB  GLN A 400      16.451  32.263  14.509  1.00  0.71           C  
ATOM   3011  O   GLN A 400      18.095  30.897  12.219  1.00  0.69           O  
ATOM   3012  CG  GLN A 400      15.162  31.497  14.242  1.00  0.64           C  
ATOM   3013  CD  GLN A 400      13.942  32.398  14.198  1.00  0.63           C  
ATOM   3014  NE2 GLN A 400      12.805  31.839  13.799  1.00  0.54           N  
ATOM   3015  OE1 GLN A 400      14.021  33.588  14.522  1.00  0.65           O  
ATOM   3016  N   VAL A 401      17.521  29.309  13.527  1.00  0.75           N  
ATOM   3017  CA  VAL A 401      17.378  28.379  12.411  1.00  0.75           C  
ATOM   3018  C   VAL A 401      15.904  28.038  12.209  1.00  0.72           C  
ATOM   3019  CB  VAL A 401      18.198  27.089  12.639  1.00  0.68           C  
ATOM   3020  O   VAL A 401      15.091  28.204  13.121  1.00  0.64           O  
ATOM   3021  CG1 VAL A 401      18.566  26.441  11.305  1.00  0.56           C  
ATOM   3022  CG2 VAL A 401      19.454  27.392  13.454  1.00  0.54           C  
ATOM   3023  N   ARG A 402      15.522  27.694  10.976  1.00  0.61           N  
ATOM   3024  CA  ARG A 402      14.316  27.515  10.174  1.00  0.61           C  
ATOM   3025  C   ARG A 402      13.153  27.033  11.034  1.00  0.62           C  
ATOM   3026  CB  ARG A 402      14.570  26.525   9.034  1.00  0.54           C  
ATOM   3027  O   ARG A 402      13.361  26.407  12.075  1.00  0.57           O  
ATOM   3028  CG  ARG A 402      14.690  27.178   7.667  1.00  0.50           C  
ATOM   3029  CD  ARG A 402      14.892  26.147   6.565  1.00  0.52           C  
ATOM   3030  NE  ARG A 402      15.090  26.780   5.264  1.00  0.41           N  
ATOM   3031  NH1 ARG A 402      14.942  24.817   4.055  1.00  0.32           N  
ATOM   3032  NH2 ARG A 402      15.297  26.808   2.977  1.00  0.28           N  
ATOM   3033  CZ  ARG A 402      15.109  26.133   4.102  1.00  0.45           C  
ATOM   3034  N   GLN A 403      11.964  27.180  10.563  1.00  0.64           N  
ATOM   3035  CA  GLN A 403      10.573  26.980  10.953  1.00  0.65           C  
ATOM   3036  C   GLN A 403      10.099  25.573  10.601  1.00  0.65           C  
ATOM   3037  CB  GLN A 403       9.672  28.020  10.284  1.00  0.56           C  
ATOM   3038  O   GLN A 403      10.350  25.086   9.497  1.00  0.60           O  
ATOM   3039  CG  GLN A 403       9.821  29.422  10.858  1.00  0.50           C  
ATOM   3040  CD  GLN A 403       8.887  30.425  10.206  1.00  0.51           C  
ATOM   3041  NE2 GLN A 403       8.719  31.579  10.843  1.00  0.39           N  
ATOM   3042  OE1 GLN A 403       8.323  30.165   9.139  1.00  0.55           O  
ATOM   3043  N   TRP A 404       9.484  24.928  11.583  1.00  0.65           N  
ATOM   3044  CA  TRP A 404       8.784  23.664  11.385  1.00  0.70           C  
ATOM   3045  C   TRP A 404       7.274  23.854  11.494  1.00  0.67           C  
ATOM   3046  CB  TRP A 404       9.254  22.622  12.405  1.00  0.61           C  
ATOM   3047  O   TRP A 404       6.792  24.525  12.409  1.00  0.62           O  
ATOM   3048  CG  TRP A 404      10.738  22.410  12.418  1.00  0.54           C  
ATOM   3049  CD1 TRP A 404      11.452  21.531  11.652  1.00  0.48           C  
ATOM   3050  CD2 TRP A 404      11.690  23.089  13.243  1.00  0.50           C  
ATOM   3051  CE2 TRP A 404      12.965  22.570  12.923  1.00  0.46           C  
ATOM   3052  CE3 TRP A 404      11.590  24.086  14.222  1.00  0.56           C  
ATOM   3053  NE1 TRP A 404      12.792  21.623  11.951  1.00  0.55           N  
ATOM   3054  CH2 TRP A 404      14.004  23.994  14.503  1.00  0.52           C  
ATOM   3055  CZ2 TRP A 404      14.131  23.017  13.549  1.00  0.60           C  
ATOM   3056  CZ3 TRP A 404      12.752  24.530  14.843  1.00  0.45           C  
ATOM   3057  N   SER A 405       6.689  23.301  10.514  1.00  0.66           N  
ATOM   3058  CA  SER A 405       5.248  23.208  10.728  1.00  0.66           C  
ATOM   3059  C   SER A 405       4.922  22.296  11.906  1.00  0.67           C  
ATOM   3060  CB  SER A 405       4.550  22.697   9.468  1.00  0.63           C  
ATOM   3061  O   SER A 405       5.349  21.140  11.939  1.00  0.65           O  
ATOM   3062  OG  SER A 405       4.786  23.567   8.374  1.00  0.60           O  
ATOM   3063  N   VAL A 406       4.294  22.843  12.904  1.00  0.70           N  
ATOM   3064  CA  VAL A 406       3.725  22.076  14.007  1.00  0.70           C  
ATOM   3065  C   VAL A 406       2.469  21.347  13.536  1.00  0.71           C  
ATOM   3066  CB  VAL A 406       3.396  22.979  15.217  1.00  0.68           C  
ATOM   3067  O   VAL A 406       1.534  21.972  13.030  1.00  0.68           O  
ATOM   3068  CG1 VAL A 406       2.881  22.145  16.389  1.00  0.65           C  
ATOM   3069  CG2 VAL A 406       4.626  23.786  15.630  1.00  0.65           C  
ATOM   3070  N   PRO A 407       2.450  20.018  13.610  1.00  0.65           N  
ATOM   3071  CA  PRO A 407       1.222  19.314  13.236  1.00  0.65           C  
ATOM   3072  C   PRO A 407       0.006  19.784  14.032  1.00  0.66           C  
ATOM   3073  CB  PRO A 407       1.545  17.850  13.547  1.00  0.63           C  
ATOM   3074  O   PRO A 407       0.102  19.997  15.243  1.00  0.65           O  
ATOM   3075  CG  PRO A 407       3.037  17.771  13.499  1.00  0.61           C  
ATOM   3076  CD  PRO A 407       3.600  19.066  14.008  1.00  0.61           C  
ATOM   3077  N   LYS A 408      -1.217  19.901  13.384  1.00  0.65           N  
ATOM   3078  CA  LYS A 408      -2.426  20.464  13.978  1.00  0.66           C  
ATOM   3079  C   LYS A 408      -2.782  19.752  15.280  1.00  0.66           C  
ATOM   3080  CB  LYS A 408      -3.596  20.378  12.997  1.00  0.61           C  
ATOM   3081  O   LYS A 408      -3.204  20.390  16.246  1.00  0.65           O  
ATOM   3082  CG  LYS A 408      -4.872  21.041  13.495  1.00  0.59           C  
ATOM   3083  CD  LYS A 408      -5.971  21.002  12.441  1.00  0.60           C  
ATOM   3084  CE  LYS A 408      -7.274  21.584  12.969  1.00  0.56           C  
ATOM   3085  NZ  LYS A 408      -8.368  21.505  11.955  1.00  0.52           N  
ATOM   3086  N   MET A 409      -2.496  18.519  15.316  1.00  0.61           N  
ATOM   3087  CA  MET A 409      -2.921  17.666  16.422  1.00  0.63           C  
ATOM   3088  C   MET A 409      -2.210  18.055  17.714  1.00  0.61           C  
ATOM   3089  CB  MET A 409      -2.655  16.195  16.100  1.00  0.56           C  
ATOM   3090  O   MET A 409      -2.698  17.765  18.807  1.00  0.58           O  
ATOM   3091  CG  MET A 409      -1.184  15.869  15.894  1.00  0.52           C  
ATOM   3092  SD  MET A 409      -0.915  14.127  15.384  1.00  0.60           S  
ATOM   3093  CE  MET A 409      -1.465  13.266  16.884  1.00  0.43           C  
ATOM   3094  N   TYR A 410      -1.118  18.857  17.621  1.00  0.68           N  
ATOM   3095  CA  TYR A 410      -0.373  19.327  18.784  1.00  0.68           C  
ATOM   3096  C   TYR A 410      -0.772  20.753  19.147  1.00  0.69           C  
ATOM   3097  CB  TYR A 410       1.134  19.258  18.520  1.00  0.66           C  
ATOM   3098  O   TYR A 410      -0.356  21.275  20.184  1.00  0.66           O  
ATOM   3099  CG  TYR A 410       1.656  17.852  18.348  1.00  0.64           C  
ATOM   3100  CD1 TYR A 410       1.622  16.942  19.402  1.00  0.62           C  
ATOM   3101  CD2 TYR A 410       2.185  17.431  17.133  1.00  0.65           C  
ATOM   3102  CE1 TYR A 410       2.104  15.646  19.250  1.00  0.65           C  
ATOM   3103  CE2 TYR A 410       2.669  16.138  16.968  1.00  0.64           C  
ATOM   3104  OH  TYR A 410       3.103  13.972  17.874  1.00  0.54           O  
ATOM   3105  CZ  TYR A 410       2.624  15.254  18.031  1.00  0.65           C  
ATOM   3106  N   LYS A 411      -1.618  21.329  18.235  1.00  0.73           N  
ATOM   3107  CA  LYS A 411      -2.123  22.684  18.440  1.00  0.73           C  
ATOM   3108  C   LYS A 411      -3.497  22.664  19.103  1.00  0.72           C  
ATOM   3109  CB  LYS A 411      -2.193  23.438  17.111  1.00  0.70           C  
ATOM   3110  O   LYS A 411      -3.917  23.655  19.704  1.00  0.68           O  
ATOM   3111  CG  LYS A 411      -0.843  23.628  16.435  1.00  0.69           C  
ATOM   3112  CD  LYS A 411      -0.969  24.446  15.156  1.00  0.68           C  
ATOM   3113  CE  LYS A 411       0.357  24.528  14.412  1.00  0.68           C  
ATOM   3114  NZ  LYS A 411       0.232  25.305  13.143  1.00  0.63           N  
ATOM   3115  N   ASP A 412      -4.106  21.537  18.873  1.00  0.68           N  
ATOM   3116  CA  ASP A 412      -5.504  21.416  19.275  1.00  0.68           C  
ATOM   3117  C   ASP A 412      -5.623  20.848  20.687  1.00  0.67           C  
ATOM   3118  CB  ASP A 412      -6.272  20.534  18.287  1.00  0.63           C  
ATOM   3119  O   ASP A 412      -4.952  19.872  21.028  1.00  0.63           O  
ATOM   3120  CG  ASP A 412      -6.322  21.117  16.886  1.00  0.60           C  
ATOM   3121  OD1 ASP A 412      -6.155  22.346  16.731  1.00  0.62           O  
ATOM   3122  OD2 ASP A 412      -6.533  20.341  15.929  1.00  0.66           O  
ATOM   3123  N   GLY A 413      -6.313  21.731  21.599  1.00  0.66           N  
ATOM   3124  CA  GLY A 413      -6.781  21.299  22.907  1.00  0.66           C  
ATOM   3125  C   GLY A 413      -5.983  21.893  24.052  1.00  0.65           C  
ATOM   3126  O   GLY A 413      -5.208  22.831  23.855  1.00  0.60           O  
ATOM   3127  N   LEU A 414      -6.265  21.549  25.347  1.00  0.58           N  
ATOM   3128  CA  LEU A 414      -5.689  21.968  26.620  1.00  0.57           C  
ATOM   3129  C   LEU A 414      -4.484  21.107  26.981  1.00  0.58           C  
ATOM   3130  CB  LEU A 414      -6.737  21.893  27.734  1.00  0.49           C  
ATOM   3131  O   LEU A 414      -4.229  20.851  28.161  1.00  0.53           O  
ATOM   3132  CG  LEU A 414      -7.933  22.837  27.604  1.00  0.44           C  
ATOM   3133  CD1 LEU A 414      -8.957  22.549  28.697  1.00  0.36           C  
ATOM   3134  CD2 LEU A 414      -7.477  24.291  27.661  1.00  0.41           C  
ATOM   3135  N   THR A 415      -3.811  20.606  25.973  1.00  0.71           N  
ATOM   3136  CA  THR A 415      -2.728  19.663  26.228  1.00  0.71           C  
ATOM   3137  C   THR A 415      -1.376  20.370  26.198  1.00  0.72           C  
ATOM   3138  CB  THR A 415      -2.733  18.516  25.201  1.00  0.67           C  
ATOM   3139  O   THR A 415      -1.269  21.496  25.708  1.00  0.69           O  
ATOM   3140  CG2 THR A 415      -3.975  17.644  25.356  1.00  0.59           C  
ATOM   3141  OG1 THR A 415      -2.712  19.067  23.878  1.00  0.63           O  
ATOM   3142  N   VAL A 416      -0.417  19.851  26.867  1.00  0.77           N  
ATOM   3143  CA  VAL A 416       1.003  20.183  26.796  1.00  0.77           C  
ATOM   3144  C   VAL A 416       1.676  19.346  25.711  1.00  0.78           C  
ATOM   3145  CB  VAL A 416       1.706  19.959  28.154  1.00  0.75           C  
ATOM   3146  O   VAL A 416       1.536  18.121  25.686  1.00  0.76           O  
ATOM   3147  CG1 VAL A 416       3.184  20.337  28.065  1.00  0.72           C  
ATOM   3148  CG2 VAL A 416       1.011  20.762  29.252  1.00  0.72           C  
ATOM   3149  N   THR A 417       2.242  20.156  24.855  1.00  0.79           N  
ATOM   3150  CA  THR A 417       3.146  19.487  23.926  1.00  0.79           C  
ATOM   3151  C   THR A 417       4.564  19.442  24.490  1.00  0.80           C  
ATOM   3152  CB  THR A 417       3.159  20.188  22.555  1.00  0.78           C  
ATOM   3153  O   THR A 417       5.136  20.480  24.830  1.00  0.80           O  
ATOM   3154  CG2 THR A 417       4.107  19.488  21.588  1.00  0.78           C  
ATOM   3155  OG1 THR A 417       1.836  20.172  22.005  1.00  0.79           O  
ATOM   3156  N   LYS A 418       5.023  18.260  24.712  1.00  0.80           N  
ATOM   3157  CA  LYS A 418       6.434  17.990  24.971  1.00  0.80           C  
ATOM   3158  C   LYS A 418       7.238  17.976  23.675  1.00  0.81           C  
ATOM   3159  CB  LYS A 418       6.599  16.658  25.704  1.00  0.79           C  
ATOM   3160  O   LYS A 418       7.017  17.126  22.809  1.00  0.80           O  
ATOM   3161  CG  LYS A 418       8.032  16.351  26.115  1.00  0.77           C  
ATOM   3162  CD  LYS A 418       8.133  15.010  26.831  1.00  0.77           C  
ATOM   3163  CE  LYS A 418       9.573  14.680  27.201  1.00  0.72           C  
ATOM   3164  NZ  LYS A 418       9.672  13.384  27.937  1.00  0.69           N  
ATOM   3165  N   VAL A 419       8.094  18.995  23.582  1.00  0.82           N  
ATOM   3166  CA  VAL A 419       9.071  19.008  22.498  1.00  0.82           C  
ATOM   3167  C   VAL A 419      10.436  18.575  23.028  1.00  0.83           C  
ATOM   3168  CB  VAL A 419       9.171  20.403  21.841  1.00  0.81           C  
ATOM   3169  O   VAL A 419      11.018  19.246  23.884  1.00  0.82           O  
ATOM   3170  CG1 VAL A 419      10.082  20.358  20.616  1.00  0.82           C  
ATOM   3171  CG2 VAL A 419       7.783  20.914  21.461  1.00  0.82           C  
ATOM   3172  N   THR A 420      10.895  17.453  22.592  1.00  0.82           N  
ATOM   3173  CA  THR A 420      12.229  16.977  22.939  1.00  0.82           C  
ATOM   3174  C   THR A 420      13.200  17.200  21.783  1.00  0.82           C  
ATOM   3175  CB  THR A 420      12.209  15.484  23.316  1.00  0.81           C  
ATOM   3176  O   THR A 420      12.975  16.713  20.673  1.00  0.81           O  
ATOM   3177  CG2 THR A 420      13.580  15.019  23.794  1.00  0.79           C  
ATOM   3178  OG1 THR A 420      11.254  15.275  24.364  1.00  0.81           O  
ATOM   3179  N   VAL A 421      14.178  17.972  22.082  1.00  0.84           N  
ATOM   3180  CA  VAL A 421      15.259  18.203  21.129  1.00  0.84           C  
ATOM   3181  C   VAL A 421      16.523  17.486  21.598  1.00  0.84           C  
ATOM   3182  CB  VAL A 421      15.540  19.711  20.943  1.00  0.83           C  
ATOM   3183  O   VAL A 421      17.018  17.741  22.698  1.00  0.83           O  
ATOM   3184  CG1 VAL A 421      16.604  19.934  19.870  1.00  0.83           C  
ATOM   3185  CG2 VAL A 421      14.253  20.452  20.587  1.00  0.83           C  
ATOM   3186  N   ARG A 422      16.942  16.619  20.841  1.00  0.82           N  
ATOM   3187  CA  ARG A 422      18.270  16.062  21.076  1.00  0.82           C  
ATOM   3188  C   ARG A 422      19.357  17.005  20.571  1.00  0.83           C  
ATOM   3189  CB  ARG A 422      18.407  14.695  20.400  1.00  0.80           C  
ATOM   3190  O   ARG A 422      19.430  17.292  19.375  1.00  0.82           O  
ATOM   3191  CG  ARG A 422      19.668  13.940  20.788  1.00  0.76           C  
ATOM   3192  CD  ARG A 422      19.679  12.529  20.217  1.00  0.75           C  
ATOM   3193  NE  ARG A 422      20.866  11.788  20.633  1.00  0.69           N  
ATOM   3194  NH1 ARG A 422      20.420   9.935  19.328  1.00  0.62           N  
ATOM   3195  NH2 ARG A 422      22.295   9.990  20.645  1.00  0.59           N  
ATOM   3196  CZ  ARG A 422      21.191  10.573  20.201  1.00  0.69           C  
ATOM   3197  N   ALA A 423      20.260  17.494  21.479  1.00  0.85           N  
ATOM   3198  CA  ALA A 423      21.210  18.539  21.105  1.00  0.86           C  
ATOM   3199  C   ALA A 423      22.487  18.441  21.936  1.00  0.86           C  
ATOM   3200  CB  ALA A 423      20.577  19.918  21.269  1.00  0.85           C  
ATOM   3201  O   ALA A 423      22.494  17.829  23.006  1.00  0.85           O  
ATOM   3202  N   LYS A 424      23.629  19.080  21.565  1.00  0.87           N  
ATOM   3203  CA  LYS A 424      24.873  19.350  22.279  1.00  0.88           C  
ATOM   3204  C   LYS A 424      25.407  20.741  21.946  1.00  0.88           C  
ATOM   3205  CB  LYS A 424      25.925  18.291  21.943  1.00  0.85           C  
ATOM   3206  O   LYS A 424      25.253  21.218  20.820  1.00  0.87           O  
ATOM   3207  CG  LYS A 424      26.490  18.404  20.535  1.00  0.79           C  
ATOM   3208  CD  LYS A 424      27.561  17.353  20.277  1.00  0.78           C  
ATOM   3209  CE  LYS A 424      28.110  17.449  18.860  1.00  0.74           C  
ATOM   3210  NZ  LYS A 424      29.111  16.376  18.579  1.00  0.68           N  
ATOM   3211  N   GLY A 425      25.936  21.376  22.810  1.00  0.86           N  
ATOM   3212  CA  GLY A 425      26.743  22.560  22.562  1.00  0.88           C  
ATOM   3213  C   GLY A 425      28.085  22.246  21.927  1.00  0.86           C  
ATOM   3214  O   GLY A 425      28.761  21.297  22.330  1.00  0.84           O  
ATOM   3215  N   ALA A 426      28.536  23.084  21.023  1.00  0.88           N  
ATOM   3216  CA  ALA A 426      29.889  22.991  20.482  1.00  0.88           C  
ATOM   3217  C   ALA A 426      30.925  23.417  21.518  1.00  0.88           C  
ATOM   3218  CB  ALA A 426      30.019  23.845  19.223  1.00  0.87           C  
ATOM   3219  O   ALA A 426      32.038  22.886  21.547  1.00  0.87           O  
ATOM   3220  N   ALA A 427      30.580  24.306  22.388  1.00  0.88           N  
ATOM   3221  CA  ALA A 427      31.335  24.782  23.544  1.00  0.91           C  
ATOM   3222  C   ALA A 427      30.400  25.202  24.674  1.00  0.91           C  
ATOM   3223  CB  ALA A 427      32.240  25.945  23.146  1.00  0.88           C  
ATOM   3224  O   ALA A 427      29.176  25.160  24.524  1.00  0.90           O  
ATOM   3225  N   ALA A 428      30.959  25.552  25.917  1.00  0.88           N  
ATOM   3226  CA  ALA A 428      30.198  26.127  27.023  1.00  0.92           C  
ATOM   3227  C   ALA A 428      29.514  27.424  26.602  1.00  0.89           C  
ATOM   3228  CB  ALA A 428      31.109  26.374  28.223  1.00  0.87           C  
ATOM   3229  O   ALA A 428      30.069  28.201  25.822  1.00  0.88           O  
ATOM   3230  N   GLY A 429      28.331  27.624  27.139  1.00  0.92           N  
ATOM   3231  CA  GLY A 429      27.568  28.834  26.879  1.00  0.94           C  
ATOM   3232  C   GLY A 429      26.556  28.673  25.760  1.00  0.92           C  
ATOM   3233  O   GLY A 429      25.989  29.657  25.282  1.00  0.90           O  
ATOM   3234  N   ALA A 430      26.305  27.504  25.232  1.00  0.91           N  
ATOM   3235  CA  ALA A 430      25.243  27.214  24.272  1.00  0.93           C  
ATOM   3236  C   ALA A 430      23.868  27.328  24.925  1.00  0.92           C  
ATOM   3237  CB  ALA A 430      25.431  25.822  23.675  1.00  0.91           C  
ATOM   3238  O   ALA A 430      23.636  26.770  26.000  1.00  0.91           O  
ATOM   3239  N   ILE A 431      22.987  28.062  24.318  1.00  0.92           N  
ATOM   3240  CA  ILE A 431      21.616  28.218  24.791  1.00  0.93           C  
ATOM   3241  C   ILE A 431      20.642  27.980  23.639  1.00  0.91           C  
ATOM   3242  CB  ILE A 431      21.386  29.616  25.407  1.00  0.91           C  
ATOM   3243  O   ILE A 431      20.677  28.690  22.632  1.00  0.89           O  
ATOM   3244  CG1 ILE A 431      22.346  29.848  26.579  1.00  0.88           C  
ATOM   3245  CG2 ILE A 431      19.929  29.778  25.852  1.00  0.87           C  
ATOM   3246  CD1 ILE A 431      22.254  31.240  27.189  1.00  0.85           C  
ATOM   3247  N   LEU A 432      19.775  27.073  23.795  1.00  0.90           N  
ATOM   3248  CA  LEU A 432      18.743  26.765  22.811  1.00  0.91           C  
ATOM   3249  C   LEU A 432      17.376  27.240  23.290  1.00  0.90           C  
ATOM   3250  CB  LEU A 432      18.704  25.260  22.529  1.00  0.90           C  
ATOM   3251  O   LEU A 432      16.947  26.898  24.395  1.00  0.88           O  
ATOM   3252  CG  LEU A 432      17.886  24.819  21.314  1.00  0.86           C  
ATOM   3253  CD1 LEU A 432      18.506  25.365  20.032  1.00  0.82           C  
ATOM   3254  CD2 LEU A 432      17.785  23.299  21.261  1.00  0.82           C  
ATOM   3255  N   SER A 433      16.715  27.984  22.501  1.00  0.90           N  
ATOM   3256  CA  SER A 433      15.347  28.446  22.712  1.00  0.90           C  
ATOM   3257  C   SER A 433      14.396  27.844  21.684  1.00  0.89           C  
ATOM   3258  CB  SER A 433      15.281  29.973  22.647  1.00  0.89           C  
ATOM   3259  O   SER A 433      14.695  27.826  20.489  1.00  0.88           O  
ATOM   3260  OG  SER A 433      16.165  30.555  23.590  1.00  0.81           O  
ATOM   3261  N   LEU A 434      13.298  27.392  22.158  1.00  0.87           N  
ATOM   3262  CA  LEU A 434      12.150  27.072  21.317  1.00  0.87           C  
ATOM   3263  C   LEU A 434      11.258  28.294  21.125  1.00  0.87           C  
ATOM   3264  CB  LEU A 434      11.340  25.925  21.928  1.00  0.86           C  
ATOM   3265  O   LEU A 434      10.840  28.921  22.100  1.00  0.85           O  
ATOM   3266  CG  LEU A 434      10.261  25.308  21.038  1.00  0.82           C  
ATOM   3267  CD1 LEU A 434      10.901  24.525  19.896  1.00  0.78           C  
ATOM   3268  CD2 LEU A 434       9.340  24.411  21.858  1.00  0.79           C  
ATOM   3269  N   GLN A 435      10.920  28.594  19.882  1.00  0.87           N  
ATOM   3270  CA  GLN A 435      10.122  29.773  19.561  1.00  0.87           C  
ATOM   3271  C   GLN A 435       8.947  29.412  18.656  1.00  0.87           C  
ATOM   3272  CB  GLN A 435      10.988  30.843  18.895  1.00  0.85           C  
ATOM   3273  O   GLN A 435       9.055  28.512  17.819  1.00  0.85           O  
ATOM   3274  CG  GLN A 435      12.124  31.350  19.774  1.00  0.79           C  
ATOM   3275  CD  GLN A 435      12.853  32.533  19.167  1.00  0.77           C  
ATOM   3276  NE2 GLN A 435      13.650  33.219  19.979  1.00  0.73           N  
ATOM   3277  OE1 GLN A 435      12.703  32.828  17.977  1.00  0.77           O  
ATOM   3278  N   SER A 436       7.828  30.052  18.809  1.00  0.83           N  
ATOM   3279  CA  SER A 436       6.676  30.048  17.913  1.00  0.84           C  
ATOM   3280  C   SER A 436       6.391  31.445  17.371  1.00  0.83           C  
ATOM   3281  CB  SER A 436       5.438  29.510  18.633  1.00  0.82           C  
ATOM   3282  O   SER A 436       6.044  32.352  18.130  1.00  0.80           O  
ATOM   3283  OG  SER A 436       4.363  29.339  17.725  1.00  0.78           O  
ATOM   3284  N   GLY A 437       6.649  31.703  16.117  1.00  0.80           N  
ATOM   3285  CA  GLY A 437       6.796  33.061  15.619  1.00  0.81           C  
ATOM   3286  C   GLY A 437       7.901  33.835  16.313  1.00  0.81           C  
ATOM   3287  O   GLY A 437       9.056  33.405  16.321  1.00  0.79           O  
ATOM   3288  N   SER A 438       7.502  34.985  16.885  1.00  0.80           N  
ATOM   3289  CA  SER A 438       8.415  35.852  17.623  1.00  0.81           C  
ATOM   3290  C   SER A 438       8.426  35.506  19.108  1.00  0.81           C  
ATOM   3291  CB  SER A 438       8.030  37.320  17.435  1.00  0.78           C  
ATOM   3292  O   SER A 438       9.238  36.037  19.868  1.00  0.81           O  
ATOM   3293  OG  SER A 438       6.681  37.538  17.812  1.00  0.76           O  
ATOM   3294  N   THR A 439       7.568  34.678  19.551  1.00  0.84           N  
ATOM   3295  CA  THR A 439       7.439  34.388  20.974  1.00  0.85           C  
ATOM   3296  C   THR A 439       8.399  33.276  21.389  1.00  0.85           C  
ATOM   3297  CB  THR A 439       5.997  33.985  21.334  1.00  0.83           C  
ATOM   3298  O   THR A 439       8.362  32.177  20.832  1.00  0.85           O  
ATOM   3299  CG2 THR A 439       5.844  33.774  22.837  1.00  0.81           C  
ATOM   3300  OG1 THR A 439       5.100  35.020  20.914  1.00  0.84           O  
ATOM   3301  N   VAL A 440       9.314  33.519  22.357  1.00  0.85           N  
ATOM   3302  CA  VAL A 440      10.099  32.485  23.024  1.00  0.86           C  
ATOM   3303  C   VAL A 440       9.202  31.676  23.957  1.00  0.85           C  
ATOM   3304  CB  VAL A 440      11.281  33.091  23.813  1.00  0.84           C  
ATOM   3305  O   VAL A 440       8.626  32.222  24.902  1.00  0.83           O  
ATOM   3306  CG1 VAL A 440      12.113  31.990  24.469  1.00  0.82           C  
ATOM   3307  CG2 VAL A 440      12.152  33.947  22.895  1.00  0.80           C  
ATOM   3308  N   LEU A 441       9.130  30.436  23.655  1.00  0.84           N  
ATOM   3309  CA  LEU A 441       8.278  29.528  24.415  1.00  0.84           C  
ATOM   3310  C   LEU A 441       9.029  28.947  25.607  1.00  0.83           C  
ATOM   3311  CB  LEU A 441       7.765  28.398  23.519  1.00  0.83           C  
ATOM   3312  O   LEU A 441       8.476  28.841  26.704  1.00  0.81           O  
ATOM   3313  CG  LEU A 441       6.945  28.819  22.298  1.00  0.80           C  
ATOM   3314  CD1 LEU A 441       6.522  27.593  21.496  1.00  0.77           C  
ATOM   3315  CD2 LEU A 441       5.728  29.632  22.726  1.00  0.78           C  
ATOM   3316  N   SER A 442      10.288  28.592  25.427  1.00  0.84           N  
ATOM   3317  CA  SER A 442      11.156  28.028  26.455  1.00  0.85           C  
ATOM   3318  C   SER A 442      12.622  28.091  26.037  1.00  0.86           C  
ATOM   3319  CB  SER A 442      10.764  26.580  26.753  1.00  0.83           C  
ATOM   3320  O   SER A 442      12.934  28.062  24.845  1.00  0.86           O  
ATOM   3321  OG  SER A 442      11.529  26.063  27.828  1.00  0.80           O  
ATOM   3322  N   THR A 443      13.513  28.184  27.038  1.00  0.87           N  
ATOM   3323  CA  THR A 443      14.955  28.226  26.823  1.00  0.88           C  
ATOM   3324  C   THR A 443      15.660  27.175  27.675  1.00  0.88           C  
ATOM   3325  CB  THR A 443      15.527  29.619  27.143  1.00  0.86           C  
ATOM   3326  O   THR A 443      15.267  26.929  28.818  1.00  0.87           O  
ATOM   3327  CG2 THR A 443      17.025  29.677  26.860  1.00  0.77           C  
ATOM   3328  OG1 THR A 443      14.862  30.600  26.337  1.00  0.82           O  
ATOM   3329  N   LYS A 444      16.762  26.631  27.163  1.00  0.88           N  
ATOM   3330  CA  LYS A 444      17.604  25.656  27.849  1.00  0.89           C  
ATOM   3331  C   LYS A 444      19.084  25.953  27.625  1.00  0.89           C  
ATOM   3332  CB  LYS A 444      17.278  24.238  27.377  1.00  0.87           C  
ATOM   3333  O   LYS A 444      19.500  26.253  26.504  1.00  0.89           O  
ATOM   3334  CG  LYS A 444      15.839  23.816  27.635  1.00  0.84           C  
ATOM   3335  CD  LYS A 444      15.558  23.667  29.124  1.00  0.83           C  
ATOM   3336  CE  LYS A 444      14.148  23.153  29.380  1.00  0.82           C  
ATOM   3337  NZ  LYS A 444      13.825  23.121  30.838  1.00  0.79           N  
ATOM   3338  N   SER A 445      19.830  25.850  28.636  1.00  0.90           N  
ATOM   3339  CA  SER A 445      21.274  25.697  28.487  1.00  0.92           C  
ATOM   3340  C   SER A 445      21.631  24.308  27.968  1.00  0.90           C  
ATOM   3341  CB  SER A 445      21.980  25.950  29.819  1.00  0.88           C  
ATOM   3342  O   SER A 445      21.068  23.307  28.418  1.00  0.88           O  
ATOM   3343  OG  SER A 445      21.724  27.264  30.283  1.00  0.76           O  
ATOM   3344  N   ILE A 446      22.549  24.255  26.998  1.00  0.91           N  
ATOM   3345  CA  ILE A 446      22.964  23.026  26.330  1.00  0.92           C  
ATOM   3346  C   ILE A 446      24.394  22.677  26.735  1.00  0.90           C  
ATOM   3347  CB  ILE A 446      22.858  23.155  24.794  1.00  0.90           C  
ATOM   3348  O   ILE A 446      25.304  23.497  26.593  1.00  0.88           O  
ATOM   3349  CG1 ILE A 446      21.469  23.667  24.395  1.00  0.82           C  
ATOM   3350  CG2 ILE A 446      23.163  21.815  24.117  1.00  0.81           C  
ATOM   3351  CD1 ILE A 446      20.326  22.766  24.840  1.00  0.78           C  
ATOM   3352  N   ASP A 447      24.610  21.516  27.208  1.00  0.89           N  
ATOM   3353  CA  ASP A 447      25.918  21.057  27.667  1.00  0.91           C  
ATOM   3354  C   ASP A 447      26.901  20.951  26.504  1.00  0.90           C  
ATOM   3355  CB  ASP A 447      25.795  19.708  28.377  1.00  0.88           C  
ATOM   3356  O   ASP A 447      26.527  20.539  25.404  1.00  0.89           O  
ATOM   3357  CG  ASP A 447      25.002  19.788  29.670  1.00  0.85           C  
ATOM   3358  OD1 ASP A 447      24.860  20.896  30.230  1.00  0.85           O  
ATOM   3359  OD2 ASP A 447      24.519  18.733  30.134  1.00  0.87           O  
ATOM   3360  N   ALA A 448      28.074  21.242  26.777  1.00  0.89           N  
ATOM   3361  CA  ALA A 448      29.138  21.170  25.779  1.00  0.91           C  
ATOM   3362  C   ALA A 448      29.592  19.729  25.565  1.00  0.87           C  
ATOM   3363  CB  ALA A 448      30.320  22.041  26.196  1.00  0.87           C  
ATOM   3364  O   ALA A 448      29.864  19.008  26.528  1.00  0.83           O  
ATOM   3365  N   GLY A 449      29.702  19.256  24.366  1.00  0.85           N  
ATOM   3366  CA  GLY A 449      30.346  18.011  23.977  1.00  0.85           C  
ATOM   3367  C   GLY A 449      29.502  16.785  24.274  1.00  0.83           C  
ATOM   3368  O   GLY A 449      29.825  15.681  23.830  1.00  0.79           O  
ATOM   3369  N   VAL A 450      28.399  16.938  24.862  1.00  0.85           N  
ATOM   3370  CA  VAL A 450      27.602  15.790  25.280  1.00  0.85           C  
ATOM   3371  C   VAL A 450      26.210  15.872  24.656  1.00  0.85           C  
ATOM   3372  CB  VAL A 450      27.492  15.707  26.819  1.00  0.83           C  
ATOM   3373  O   VAL A 450      25.500  16.864  24.836  1.00  0.83           O  
ATOM   3374  CG1 VAL A 450      26.745  14.442  27.239  1.00  0.78           C  
ATOM   3375  CG2 VAL A 450      28.879  15.748  27.456  1.00  0.77           C  
ATOM   3376  N   TRP A 451      25.771  14.859  23.937  1.00  0.81           N  
ATOM   3377  CA  TRP A 451      24.409  14.709  23.437  1.00  0.83           C  
ATOM   3378  C   TRP A 451      23.437  14.430  24.578  1.00  0.81           C  
ATOM   3379  CB  TRP A 451      24.337  13.584  22.401  1.00  0.78           C  
ATOM   3380  O   TRP A 451      23.629  13.487  25.349  1.00  0.77           O  
ATOM   3381  CG  TRP A 451      24.974  13.924  21.087  1.00  0.72           C  
ATOM   3382  CD1 TRP A 451      26.153  13.439  20.593  1.00  0.67           C  
ATOM   3383  CD2 TRP A 451      24.466  14.828  20.100  1.00  0.71           C  
ATOM   3384  CE2 TRP A 451      25.390  14.842  19.032  1.00  0.71           C  
ATOM   3385  CE3 TRP A 451      23.318  15.627  20.015  1.00  0.76           C  
ATOM   3386  NE1 TRP A 451      26.409  13.987  19.357  1.00  0.76           N  
ATOM   3387  CH2 TRP A 451      24.070  16.398  17.834  1.00  0.73           C  
ATOM   3388  CZ2 TRP A 451      25.201  15.626  17.891  1.00  0.74           C  
ATOM   3389  CZ3 TRP A 451      23.132  16.406  18.880  1.00  0.74           C  
ATOM   3390  N   LYS A 452      22.371  15.139  24.653  1.00  0.84           N  
ATOM   3391  CA  LYS A 452      21.289  14.948  25.615  1.00  0.84           C  
ATOM   3392  C   LYS A 452      19.936  15.283  24.994  1.00  0.84           C  
ATOM   3393  CB  LYS A 452      21.520  15.806  26.860  1.00  0.83           C  
ATOM   3394  O   LYS A 452      19.863  16.038  24.022  1.00  0.83           O  
ATOM   3395  CG  LYS A 452      22.689  15.346  27.720  1.00  0.82           C  
ATOM   3396  CD  LYS A 452      22.810  16.180  28.989  1.00  0.81           C  
ATOM   3397  CE  LYS A 452      24.022  15.768  29.815  1.00  0.81           C  
ATOM   3398  NZ  LYS A 452      24.270  16.714  30.944  1.00  0.80           N  
ATOM   3399  N   ASN A 453      18.966  14.808  25.549  1.00  0.82           N  
ATOM   3400  CA  ASN A 453      17.588  15.204  25.280  1.00  0.83           C  
ATOM   3401  C   ASN A 453      17.170  16.397  26.134  1.00  0.83           C  
ATOM   3402  CB  ASN A 453      16.637  14.028  25.510  1.00  0.81           C  
ATOM   3403  O   ASN A 453      17.150  16.309  27.363  1.00  0.82           O  
ATOM   3404  CG  ASN A 453      16.815  12.923  24.486  1.00  0.78           C  
ATOM   3405  ND2 ASN A 453      16.480  11.698  24.872  1.00  0.78           N  
ATOM   3406  OD1 ASN A 453      17.253  13.170  23.359  1.00  0.78           O  
ATOM   3407  N   TYR A 454      16.925  17.502  25.446  1.00  0.86           N  
ATOM   3408  CA  TYR A 454      16.374  18.698  26.072  1.00  0.87           C  
ATOM   3409  C   TYR A 454      14.869  18.787  25.848  1.00  0.86           C  
ATOM   3410  CB  TYR A 454      17.058  19.955  25.527  1.00  0.86           C  
ATOM   3411  O   TYR A 454      14.406  18.817  24.705  1.00  0.85           O  
ATOM   3412  CG  TYR A 454      18.532  20.030  25.845  1.00  0.88           C  
ATOM   3413  CD1 TYR A 454      18.980  20.608  27.030  1.00  0.87           C  
ATOM   3414  CD2 TYR A 454      19.479  19.523  24.961  1.00  0.87           C  
ATOM   3415  CE1 TYR A 454      20.337  20.682  27.327  1.00  0.88           C  
ATOM   3416  CE2 TYR A 454      20.838  19.591  25.247  1.00  0.87           C  
ATOM   3417  OH  TYR A 454      22.602  20.240  26.719  1.00  0.84           O  
ATOM   3418  CZ  TYR A 454      21.257  20.170  26.431  1.00  0.88           C  
ATOM   3419  N   VAL A 455      14.179  18.814  26.900  1.00  0.83           N  
ATOM   3420  CA  VAL A 455      12.720  18.802  26.885  1.00  0.84           C  
ATOM   3421  C   VAL A 455      12.190  20.221  27.073  1.00  0.83           C  
ATOM   3422  CB  VAL A 455      12.148  17.870  27.977  1.00  0.82           C  
ATOM   3423  O   VAL A 455      12.514  20.886  28.059  1.00  0.82           O  
ATOM   3424  CG1 VAL A 455      10.622  17.839  27.915  1.00  0.80           C  
ATOM   3425  CG2 VAL A 455      12.721  16.462  27.829  1.00  0.80           C  
ATOM   3426  N   PHE A 456      11.407  20.644  26.094  1.00  0.85           N  
ATOM   3427  CA  PHE A 456      10.612  21.866  26.138  1.00  0.85           C  
ATOM   3428  C   PHE A 456       9.134  21.544  26.321  1.00  0.84           C  
ATOM   3429  CB  PHE A 456      10.817  22.688  24.862  1.00  0.84           C  
ATOM   3430  O   PHE A 456       8.581  20.712  25.599  1.00  0.82           O  
ATOM   3431  CG  PHE A 456      12.258  23.008  24.570  1.00  0.85           C  
ATOM   3432  CD1 PHE A 456      12.794  24.243  24.913  1.00  0.84           C  
ATOM   3433  CD2 PHE A 456      13.078  22.072  23.953  1.00  0.84           C  
ATOM   3434  CE1 PHE A 456      14.127  24.542  24.644  1.00  0.85           C  
ATOM   3435  CE2 PHE A 456      14.411  22.363  23.681  1.00  0.84           C  
ATOM   3436  CZ  PHE A 456      14.934  23.599  24.026  1.00  0.84           C  
ATOM   3437  N   TYR A 457       8.542  22.127  27.286  1.00  0.81           N  
ATOM   3438  CA  TYR A 457       7.092  22.062  27.430  1.00  0.81           C  
ATOM   3439  C   TYR A 457       6.434  23.329  26.896  1.00  0.81           C  
ATOM   3440  CB  TYR A 457       6.705  21.851  28.897  1.00  0.80           C  
ATOM   3441  O   TYR A 457       6.826  24.440  27.260  1.00  0.79           O  
ATOM   3442  CG  TYR A 457       7.211  20.553  29.477  1.00  0.79           C  
ATOM   3443  CD1 TYR A 457       6.603  19.341  29.157  1.00  0.78           C  
ATOM   3444  CD2 TYR A 457       8.295  20.535  30.348  1.00  0.78           C  
ATOM   3445  CE1 TYR A 457       7.064  18.142  29.691  1.00  0.77           C  
ATOM   3446  CE2 TYR A 457       8.765  19.342  30.888  1.00  0.76           C  
ATOM   3447  OH  TYR A 457       8.604  16.969  31.085  1.00  0.72           O  
ATOM   3448  CZ  TYR A 457       8.144  18.153  30.554  1.00  0.74           C  
ATOM   3449  N   VAL A 458       5.461  23.148  26.024  1.00  0.82           N  
ATOM   3450  CA  VAL A 458       4.775  24.257  25.369  1.00  0.82           C  
ATOM   3451  C   VAL A 458       3.265  24.041  25.431  1.00  0.82           C  
ATOM   3452  CB  VAL A 458       5.230  24.419  23.901  1.00  0.80           C  
ATOM   3453  O   VAL A 458       2.786  22.916  25.269  1.00  0.80           O  
ATOM   3454  CG1 VAL A 458       4.721  25.737  23.320  1.00  0.73           C  
ATOM   3455  CG2 VAL A 458       6.753  24.341  23.804  1.00  0.72           C  
ATOM   3456  N   LYS A 459       2.391  25.074  25.600  1.00  0.79           N  
ATOM   3457  CA  LYS A 459       0.940  24.977  25.472  1.00  0.80           C  
ATOM   3458  C   LYS A 459       0.528  24.780  24.016  1.00  0.80           C  
ATOM   3459  CB  LYS A 459       0.266  26.225  26.044  1.00  0.78           C  
ATOM   3460  O   LYS A 459       1.037  25.462  23.124  1.00  0.78           O  
ATOM   3461  CG  LYS A 459       0.426  26.381  27.549  1.00  0.74           C  
ATOM   3462  CD  LYS A 459      -0.285  27.627  28.060  1.00  0.72           C  
ATOM   3463  CE  LYS A 459      -0.083  27.812  29.558  1.00  0.67           C  
ATOM   3464  NZ  LYS A 459      -0.685  29.089  30.045  1.00  0.61           N  
ATOM   3465  N   ALA A 460      -0.391  23.970  23.857  1.00  0.77           N  
ATOM   3466  CA  ALA A 460      -0.858  23.695  22.500  1.00  0.78           C  
ATOM   3467  C   ALA A 460      -1.335  24.973  21.815  1.00  0.78           C  
ATOM   3468  CB  ALA A 460      -1.977  22.657  22.522  1.00  0.75           C  
ATOM   3469  O   ALA A 460      -1.035  25.204  20.641  1.00  0.77           O  
ATOM   3470  N   ASN A 461      -1.958  25.901  22.624  1.00  0.76           N  
ATOM   3471  CA  ASN A 461      -2.506  27.139  22.082  1.00  0.77           C  
ATOM   3472  C   ASN A 461      -1.412  28.173  21.830  1.00  0.77           C  
ATOM   3473  CB  ASN A 461      -3.571  27.711  23.020  1.00  0.75           C  
ATOM   3474  O   ASN A 461      -1.679  29.243  21.280  1.00  0.77           O  
ATOM   3475  CG  ASN A 461      -3.002  28.134  24.360  1.00  0.72           C  
ATOM   3476  ND2 ASN A 461      -3.795  28.861  25.138  1.00  0.74           N  
ATOM   3477  OD1 ASN A 461      -1.859  27.811  24.693  1.00  0.73           O  
ATOM   3478  N   GLN A 462      -0.173  27.960  22.324  1.00  0.79           N  
ATOM   3479  CA  GLN A 462       0.957  28.843  22.054  1.00  0.80           C  
ATOM   3480  C   GLN A 462       1.713  28.402  20.804  1.00  0.80           C  
ATOM   3481  CB  GLN A 462       1.905  28.883  23.254  1.00  0.78           C  
ATOM   3482  O   GLN A 462       2.525  29.157  20.265  1.00  0.78           O  
ATOM   3483  CG  GLN A 462       1.313  29.560  24.483  1.00  0.76           C  
ATOM   3484  CD  GLN A 462       2.251  29.537  25.675  1.00  0.74           C  
ATOM   3485  NE2 GLN A 462       2.451  30.695  26.295  1.00  0.73           N  
ATOM   3486  OE1 GLN A 462       2.792  28.487  26.036  1.00  0.75           O  
ATOM   3487  N   LEU A 463       1.416  27.205  20.346  1.00  0.79           N  
ATOM   3488  CA  LEU A 463       1.998  26.707  19.104  1.00  0.79           C  
ATOM   3489  C   LEU A 463       1.318  27.339  17.894  1.00  0.79           C  
ATOM   3490  CB  LEU A 463       1.882  25.183  19.031  1.00  0.77           C  
ATOM   3491  O   LEU A 463       0.120  27.142  17.678  1.00  0.77           O  
ATOM   3492  CG  LEU A 463       2.720  24.390  20.037  1.00  0.74           C  
ATOM   3493  CD1 LEU A 463       2.383  22.905  19.953  1.00  0.71           C  
ATOM   3494  CD2 LEU A 463       4.207  24.621  19.794  1.00  0.72           C  
ATOM   3495  N   GLN A 464       2.070  28.151  17.252  1.00  0.80           N  
ATOM   3496  CA  GLN A 464       1.638  28.647  15.950  1.00  0.79           C  
ATOM   3497  C   GLN A 464       1.929  27.630  14.850  1.00  0.78           C  
ATOM   3498  CB  GLN A 464       2.320  29.978  15.628  1.00  0.77           C  
ATOM   3499  O   GLN A 464       2.163  26.453  15.131  1.00  0.74           O  
ATOM   3500  CG  GLN A 464       1.997  31.089  16.617  1.00  0.74           C  
ATOM   3501  CD  GLN A 464       2.569  32.431  16.200  1.00  0.71           C  
ATOM   3502  NE2 GLN A 464       2.171  33.489  16.899  1.00  0.68           N  
ATOM   3503  OE1 GLN A 464       3.363  32.516  15.258  1.00  0.72           O  
ATOM   3504  N   GLU A 465       1.783  28.032  13.614  1.00  0.73           N  
ATOM   3505  CA  GLU A 465       1.971  27.137  12.477  1.00  0.73           C  
ATOM   3506  C   GLU A 465       3.410  26.633  12.403  1.00  0.72           C  
ATOM   3507  CB  GLU A 465       1.592  27.840  11.171  1.00  0.69           C  
ATOM   3508  O   GLU A 465       3.661  25.522  11.932  1.00  0.70           O  
ATOM   3509  CG  GLU A 465       0.110  28.165  11.055  1.00  0.63           C  
ATOM   3510  CD  GLU A 465      -0.293  28.641   9.668  1.00  0.62           C  
ATOM   3511  OE1 GLU A 465       0.597  29.024   8.875  1.00  0.64           O  
ATOM   3512  OE2 GLU A 465      -1.509  28.633   9.373  1.00  0.58           O  
ATOM   3513  N   THR A 466       4.235  27.433  13.009  1.00  0.78           N  
ATOM   3514  CA  THR A 466       5.651  27.126  12.838  1.00  0.78           C  
ATOM   3515  C   THR A 466       6.387  27.208  14.173  1.00  0.79           C  
ATOM   3516  CB  THR A 466       6.311  28.080  11.825  1.00  0.76           C  
ATOM   3517  O   THR A 466       6.144  28.119  14.967  1.00  0.78           O  
ATOM   3518  CG2 THR A 466       5.714  27.903  10.433  1.00  0.70           C  
ATOM   3519  OG1 THR A 466       6.110  29.433  12.251  1.00  0.73           O  
ATOM   3520  N   LEU A 467       7.299  26.301  14.402  1.00  0.81           N  
ATOM   3521  CA  LEU A 467       8.282  26.323  15.479  1.00  0.81           C  
ATOM   3522  C   LEU A 467       9.675  26.624  14.937  1.00  0.81           C  
ATOM   3523  CB  LEU A 467       8.290  24.987  16.226  1.00  0.79           C  
ATOM   3524  O   LEU A 467      10.012  26.222  13.821  1.00  0.79           O  
ATOM   3525  CG  LEU A 467       7.098  24.716  17.145  1.00  0.74           C  
ATOM   3526  CD1 LEU A 467       7.183  23.308  17.724  1.00  0.70           C  
ATOM   3527  CD2 LEU A 467       7.035  25.756  18.259  1.00  0.70           C  
ATOM   3528  N   GLN A 468      10.397  27.306  15.811  1.00  0.83           N  
ATOM   3529  CA  GLN A 468      11.781  27.640  15.493  1.00  0.84           C  
ATOM   3530  C   GLN A 468      12.712  27.286  16.649  1.00  0.85           C  
ATOM   3531  CB  GLN A 468      11.911  29.125  15.150  1.00  0.82           C  
ATOM   3532  O   GLN A 468      12.348  27.443  17.816  1.00  0.84           O  
ATOM   3533  CG  GLN A 468      11.045  29.562  13.976  1.00  0.77           C  
ATOM   3534  CD  GLN A 468      11.140  31.051  13.700  1.00  0.75           C  
ATOM   3535  NE2 GLN A 468      10.813  31.449  12.475  1.00  0.71           N  
ATOM   3536  OE1 GLN A 468      11.504  31.837  14.580  1.00  0.75           O  
ATOM   3537  N   LEU A 469      13.888  26.814  16.320  1.00  0.84           N  
ATOM   3538  CA  LEU A 469      14.998  26.789  17.266  1.00  0.85           C  
ATOM   3539  C   LEU A 469      15.893  28.010  17.087  1.00  0.85           C  
ATOM   3540  CB  LEU A 469      15.821  25.509  17.093  1.00  0.83           C  
ATOM   3541  O   LEU A 469      16.334  28.304  15.973  1.00  0.84           O  
ATOM   3542  CG  LEU A 469      15.122  24.199  17.461  1.00  0.79           C  
ATOM   3543  CD1 LEU A 469      16.035  23.012  17.170  1.00  0.76           C  
ATOM   3544  CD2 LEU A 469      14.701  24.211  18.926  1.00  0.77           C  
ATOM   3545  N   ARG A 470      16.090  28.638  18.131  1.00  0.87           N  
ATOM   3546  CA  ARG A 470      17.030  29.752  18.205  1.00  0.88           C  
ATOM   3547  C   ARG A 470      18.135  29.469  19.217  1.00  0.89           C  
ATOM   3548  CB  ARG A 470      16.302  31.047  18.572  1.00  0.87           C  
ATOM   3549  O   ARG A 470      17.858  29.092  20.357  1.00  0.89           O  
ATOM   3550  CG  ARG A 470      17.198  32.275  18.583  1.00  0.83           C  
ATOM   3551  CD  ARG A 470      16.398  33.555  18.788  1.00  0.82           C  
ATOM   3552  NE  ARG A 470      17.248  34.739  18.708  1.00  0.79           N  
ATOM   3553  NH1 ARG A 470      15.540  36.244  19.108  1.00  0.73           N  
ATOM   3554  NH2 ARG A 470      17.680  36.994  18.770  1.00  0.71           N  
ATOM   3555  CZ  ARG A 470      16.821  35.990  18.862  1.00  0.79           C  
ATOM   3556  N   ASN A 471      19.362  29.683  18.825  1.00  0.88           N  
ATOM   3557  CA  ASN A 471      20.500  29.729  19.737  1.00  0.90           C  
ATOM   3558  C   ASN A 471      20.757  31.147  20.240  1.00  0.89           C  
ATOM   3559  CB  ASN A 471      21.753  29.171  19.060  1.00  0.87           C  
ATOM   3560  O   ASN A 471      21.154  32.022  19.468  1.00  0.87           O  
ATOM   3561  CG  ASN A 471      22.950  29.131  19.989  1.00  0.83           C  
ATOM   3562  ND2 ASN A 471      24.107  28.763  19.451  1.00  0.85           N  
ATOM   3563  OD1 ASN A 471      22.836  29.426  21.182  1.00  0.84           O  
ATOM   3564  N   THR A 472      20.518  31.391  21.544  1.00  0.91           N  
ATOM   3565  CA  THR A 472      20.755  32.681  22.182  1.00  0.92           C  
ATOM   3566  C   THR A 472      22.085  32.679  22.931  1.00  0.91           C  
ATOM   3567  CB  THR A 472      19.616  33.041  23.155  1.00  0.89           C  
ATOM   3568  O   THR A 472      22.423  33.650  23.610  1.00  0.89           O  
ATOM   3569  CG2 THR A 472      18.314  33.301  22.406  1.00  0.83           C  
ATOM   3570  OG1 THR A 472      19.419  31.957  24.072  1.00  0.85           O  
ATOM   3571  N   GLY A 473      22.851  31.672  22.847  1.00  0.94           N  
ATOM   3572  CA  GLY A 473      24.132  31.539  23.521  1.00  0.94           C  
ATOM   3573  C   GLY A 473      25.293  32.084  22.710  1.00  0.93           C  
ATOM   3574  O   GLY A 473      25.092  32.654  21.635  1.00  0.92           O  
ATOM   3575  N   THR A 474      26.506  31.874  23.291  1.00  0.94           N  
ATOM   3576  CA  THR A 474      27.751  32.357  22.706  1.00  0.94           C  
ATOM   3577  C   THR A 474      28.460  31.241  21.943  1.00  0.92           C  
ATOM   3578  CB  THR A 474      28.693  32.923  23.786  1.00  0.93           C  
ATOM   3579  O   THR A 474      29.431  31.492  21.227  1.00  0.90           O  
ATOM   3580  CG2 THR A 474      28.112  34.183  24.417  1.00  0.87           C  
ATOM   3581  OG1 THR A 474      28.887  31.936  24.807  1.00  0.91           O  
ATOM   3582  N   ALA A 475      27.951  29.976  22.036  1.00  0.92           N  
ATOM   3583  CA  ALA A 475      28.494  28.809  21.347  1.00  0.93           C  
ATOM   3584  C   ALA A 475      27.446  28.170  20.440  1.00  0.92           C  
ATOM   3585  CB  ALA A 475      29.012  27.788  22.357  1.00  0.92           C  
ATOM   3586  O   ALA A 475      26.245  28.267  20.705  1.00  0.91           O  
ATOM   3587  N   ASP A 476      27.821  27.556  19.384  1.00  0.89           N  
ATOM   3588  CA  ASP A 476      26.934  26.840  18.473  1.00  0.90           C  
ATOM   3589  C   ASP A 476      26.242  25.677  19.180  1.00  0.89           C  
ATOM   3590  CB  ASP A 476      27.711  26.329  17.258  1.00  0.88           C  
ATOM   3591  O   ASP A 476      26.825  25.048  20.066  1.00  0.88           O  
ATOM   3592  CG  ASP A 476      28.148  27.443  16.322  1.00  0.84           C  
ATOM   3593  OD1 ASP A 476      27.871  28.627  16.612  1.00  0.84           O  
ATOM   3594  OD2 ASP A 476      28.772  27.134  15.284  1.00  0.86           O  
ATOM   3595  N   VAL A 477      25.043  25.439  18.775  1.00  0.88           N  
ATOM   3596  CA  VAL A 477      24.309  24.231  19.139  1.00  0.88           C  
ATOM   3597  C   VAL A 477      24.224  23.295  17.935  1.00  0.87           C  
ATOM   3598  CB  VAL A 477      22.892  24.563  19.657  1.00  0.87           C  
ATOM   3599  O   VAL A 477      23.922  23.731  16.822  1.00  0.85           O  
ATOM   3600  CG1 VAL A 477      22.132  23.285  20.007  1.00  0.86           C  
ATOM   3601  CG2 VAL A 477      22.970  25.491  20.868  1.00  0.86           C  
ATOM   3602  N   LEU A 478      24.525  22.099  18.121  1.00  0.84           N  
ATOM   3603  CA  LEU A 478      24.223  21.013  17.195  1.00  0.84           C  
ATOM   3604  C   LEU A 478      22.978  20.253  17.637  1.00  0.84           C  
ATOM   3605  CB  LEU A 478      25.411  20.053  17.090  1.00  0.83           C  
ATOM   3606  O   LEU A 478      22.893  19.803  18.782  1.00  0.82           O  
ATOM   3607  CG  LEU A 478      26.770  20.686  16.786  1.00  0.80           C  
ATOM   3608  CD1 LEU A 478      27.847  19.610  16.695  1.00  0.78           C  
ATOM   3609  CD2 LEU A 478      26.706  21.496  15.496  1.00  0.78           C  
ATOM   3610  N   ALA A 479      22.011  20.173  16.743  1.00  0.82           N  
ATOM   3611  CA  ALA A 479      20.749  19.480  16.992  1.00  0.82           C  
ATOM   3612  C   ALA A 479      20.555  18.325  16.014  1.00  0.81           C  
ATOM   3613  CB  ALA A 479      19.579  20.456  16.898  1.00  0.81           C  
ATOM   3614  O   ALA A 479      20.729  18.492  14.805  1.00  0.79           O  
ATOM   3615  N   ASP A 480      20.207  17.090  16.527  1.00  0.77           N  
ATOM   3616  CA  ASP A 480      20.037  15.857  15.765  1.00  0.76           C  
ATOM   3617  C   ASP A 480      18.565  15.604  15.449  1.00  0.75           C  
ATOM   3618  CB  ASP A 480      20.623  14.668  16.529  1.00  0.74           C  
ATOM   3619  O   ASP A 480      18.200  15.396  14.290  1.00  0.71           O  
ATOM   3620  CG  ASP A 480      20.426  13.345  15.810  1.00  0.69           C  
ATOM   3621  OD1 ASP A 480      20.347  13.335  14.562  1.00  0.68           O  
ATOM   3622  OD2 ASP A 480      20.347  12.304  16.497  1.00  0.69           O  
ATOM   3623  N   GLY A 481      17.677  15.697  16.412  1.00  0.73           N  
ATOM   3624  CA  GLY A 481      16.268  15.361  16.276  1.00  0.73           C  
ATOM   3625  C   GLY A 481      15.374  16.151  17.213  1.00  0.74           C  
ATOM   3626  O   GLY A 481      15.828  16.635  18.252  1.00  0.72           O  
ATOM   3627  N   MET A 482      14.178  16.309  16.756  1.00  0.77           N  
ATOM   3628  CA  MET A 482      13.108  16.904  17.551  1.00  0.78           C  
ATOM   3629  C   MET A 482      11.882  15.997  17.578  1.00  0.77           C  
ATOM   3630  CB  MET A 482      12.729  18.280  17.001  1.00  0.76           C  
ATOM   3631  O   MET A 482      11.449  15.500  16.537  1.00  0.75           O  
ATOM   3632  CG  MET A 482      11.717  19.025  17.857  1.00  0.74           C  
ATOM   3633  SD  MET A 482      11.470  20.757  17.304  1.00  0.74           S  
ATOM   3634  CE  MET A 482      10.883  20.473  15.611  1.00  0.67           C  
ATOM   3635  N   VAL A 483      11.341  15.771  18.786  1.00  0.75           N  
ATOM   3636  CA  VAL A 483      10.163  14.940  19.012  1.00  0.75           C  
ATOM   3637  C   VAL A 483       9.067  15.768  19.679  1.00  0.76           C  
ATOM   3638  CB  VAL A 483      10.498  13.704  19.877  1.00  0.74           C  
ATOM   3639  O   VAL A 483       9.315  16.449  20.677  1.00  0.74           O  
ATOM   3640  CG1 VAL A 483       9.261  12.828  20.068  1.00  0.68           C  
ATOM   3641  CG2 VAL A 483      11.632  12.901  19.242  1.00  0.68           C  
ATOM   3642  N   PHE A 484       7.896  15.607  19.069  1.00  0.74           N  
ATOM   3643  CA  PHE A 484       6.690  16.130  19.699  1.00  0.74           C  
ATOM   3644  C   PHE A 484       5.915  15.016  20.393  1.00  0.74           C  
ATOM   3645  CB  PHE A 484       5.799  16.823  18.663  1.00  0.72           C  
ATOM   3646  O   PHE A 484       5.705  13.947  19.816  1.00  0.71           O  
ATOM   3647  CG  PHE A 484       6.425  18.043  18.043  1.00  0.69           C  
ATOM   3648  CD1 PHE A 484       6.161  19.310  18.547  1.00  0.68           C  
ATOM   3649  CD2 PHE A 484       7.278  17.921  16.953  1.00  0.68           C  
ATOM   3650  CE1 PHE A 484       6.740  20.441  17.975  1.00  0.67           C  
ATOM   3651  CE2 PHE A 484       7.860  19.046  16.376  1.00  0.65           C  
ATOM   3652  CZ  PHE A 484       7.589  20.305  16.887  1.00  0.65           C  
ATOM   3653  N   GLY A 485       5.466  15.249  21.593  1.00  0.74           N  
ATOM   3654  CA  GLY A 485       4.544  14.408  22.339  1.00  0.74           C  
ATOM   3655  C   GLY A 485       3.490  15.200  23.092  1.00  0.75           C  
ATOM   3656  O   GLY A 485       3.777  16.274  23.625  1.00  0.73           O  
ATOM   3657  N   LYS A 486       2.275  14.683  23.049  1.00  0.75           N  
ATOM   3658  CA  LYS A 486       1.338  15.133  24.074  1.00  0.75           C  
ATOM   3659  C   LYS A 486       1.654  14.499  25.425  1.00  0.75           C  
ATOM   3660  CB  LYS A 486      -0.100  14.809  23.666  1.00  0.73           C  
ATOM   3661  O   LYS A 486       1.947  13.304  25.502  1.00  0.73           O  
ATOM   3662  CG  LYS A 486      -0.612  15.633  22.494  1.00  0.70           C  
ATOM   3663  CD  LYS A 486      -2.093  15.385  22.240  1.00  0.69           C  
ATOM   3664  CE  LYS A 486      -2.617  16.242  21.096  1.00  0.63           C  
ATOM   3665  NZ  LYS A 486      -4.086  16.064  20.898  1.00  0.58           N  
ATOM   3666  N   VAL A 487       1.699  15.373  26.392  1.00  0.77           N  
ATOM   3667  CA  VAL A 487       1.845  14.840  27.742  1.00  0.76           C  
ATOM   3668  C   VAL A 487       0.720  15.365  28.630  1.00  0.77           C  
ATOM   3669  CB  VAL A 487       3.218  15.205  28.350  1.00  0.75           C  
ATOM   3670  O   VAL A 487       0.353  16.540  28.549  1.00  0.74           O  
ATOM   3671  CG1 VAL A 487       4.346  14.496  27.602  1.00  0.72           C  
ATOM   3672  CG2 VAL A 487       3.426  16.718  28.328  1.00  0.72           C  
ATOM   3673  N   ASP A 488       0.224  14.503  29.421  1.00  0.75           N  
ATOM   3674  CA  ASP A 488      -0.773  14.806  30.443  1.00  0.75           C  
ATOM   3675  C   ASP A 488      -0.108  15.206  31.758  1.00  0.76           C  
ATOM   3676  CB  ASP A 488      -1.697  13.607  30.663  1.00  0.73           C  
ATOM   3677  O   ASP A 488      -0.776  15.683  32.677  1.00  0.74           O  
ATOM   3678  CG  ASP A 488      -2.446  13.196  29.408  1.00  0.69           C  
ATOM   3679  OD1 ASP A 488      -2.851  14.080  28.622  1.00  0.67           O  
ATOM   3680  OD2 ASP A 488      -2.636  11.978  29.204  1.00  0.69           O  
ATOM   3681  N   TYR A 489       1.225  15.017  31.835  1.00  0.77           N  
ATOM   3682  CA  TYR A 489       1.997  15.330  33.032  1.00  0.78           C  
ATOM   3683  C   TYR A 489       3.401  15.799  32.669  1.00  0.78           C  
ATOM   3684  CB  TYR A 489       2.076  14.110  33.955  1.00  0.75           C  
ATOM   3685  O   TYR A 489       3.898  15.503  31.580  1.00  0.75           O  
ATOM   3686  CG  TYR A 489       2.766  12.921  33.332  1.00  0.73           C  
ATOM   3687  CD1 TYR A 489       2.036  11.928  32.685  1.00  0.70           C  
ATOM   3688  CD2 TYR A 489       4.150  12.789  33.390  1.00  0.72           C  
ATOM   3689  CE1 TYR A 489       2.667  10.829  32.110  1.00  0.69           C  
ATOM   3690  CE2 TYR A 489       4.792  11.695  32.819  1.00  0.69           C  
ATOM   3691  OH  TYR A 489       4.673   9.637  31.616  1.00  0.62           O  
ATOM   3692  CZ  TYR A 489       4.043  10.722  32.182  1.00  0.65           C  
ATOM   3693  N   ILE A 490       4.114  16.476  33.615  1.00  0.78           N  
ATOM   3694  CA  ILE A 490       5.505  16.912  33.562  1.00  0.77           C  
ATOM   3695  C   ILE A 490       6.276  16.321  34.740  1.00  0.78           C  
ATOM   3696  CB  ILE A 490       5.615  18.453  33.569  1.00  0.76           C  
ATOM   3697  O   ILE A 490       5.795  16.336  35.876  1.00  0.76           O  
ATOM   3698  CG1 ILE A 490       4.823  19.050  32.400  1.00  0.70           C  
ATOM   3699  CG2 ILE A 490       7.082  18.891  33.518  1.00  0.71           C  
ATOM   3700  CD1 ILE A 490       4.746  20.571  32.417  1.00  0.68           C  
ATOM   3701  N   ASP A 491       7.464  15.771  34.469  1.00  0.77           N  
ATOM   3702  CA  ASP A 491       8.399  15.378  35.519  1.00  0.77           C  
ATOM   3703  C   ASP A 491       9.324  16.534  35.891  1.00  0.77           C  
ATOM   3704  CB  ASP A 491       9.222  14.166  35.078  1.00  0.75           C  
ATOM   3705  O   ASP A 491       9.952  17.139  35.020  1.00  0.74           O  
ATOM   3706  CG  ASP A 491       8.419  12.878  35.060  1.00  0.72           C  
ATOM   3707  OD1 ASP A 491       7.427  12.767  35.813  1.00  0.73           O  
ATOM   3708  OD2 ASP A 491       8.782  11.964  34.289  1.00  0.73           O  
ATOM   3709  N   TRP A 492       9.444  16.827  37.218  1.00  0.78           N  
ATOM   3710  CA  TRP A 492      10.368  17.790  37.807  1.00  0.79           C  
ATOM   3711  C   TRP A 492      11.440  17.083  38.630  1.00  0.78           C  
ATOM   3712  CB  TRP A 492       9.613  18.793  38.684  1.00  0.75           C  
ATOM   3713  O   TRP A 492      11.137  16.447  39.642  1.00  0.74           O  
ATOM   3714  CG  TRP A 492       9.199  20.041  37.964  1.00  0.67           C  
ATOM   3715  CD1 TRP A 492       9.914  21.200  37.847  1.00  0.59           C  
ATOM   3716  CD2 TRP A 492       7.969  20.255  37.265  1.00  0.61           C  
ATOM   3717  CE2 TRP A 492       8.006  21.569  36.747  1.00  0.54           C  
ATOM   3718  CE3 TRP A 492       6.838  19.463  37.025  1.00  0.55           C  
ATOM   3719  NE1 TRP A 492       9.202  22.123  37.116  1.00  0.55           N  
ATOM   3720  CH2 TRP A 492       5.860  21.312  35.782  1.00  0.54           C  
ATOM   3721  CZ2 TRP A 492       6.955  22.108  36.002  1.00  0.60           C  
ATOM   3722  CZ3 TRP A 492       5.793  20.002  36.284  1.00  0.48           C  
ATOM   3723  N   ASP A 493      12.550  17.253  38.079  1.00  0.79           N  
ATOM   3724  CA  ASP A 493      13.731  16.728  38.757  1.00  0.80           C  
ATOM   3725  C   ASP A 493      14.556  17.855  39.374  1.00  0.80           C  
ATOM   3726  CB  ASP A 493      14.591  15.918  37.785  1.00  0.77           C  
ATOM   3727  O   ASP A 493      14.933  18.805  38.685  1.00  0.77           O  
ATOM   3728  CG  ASP A 493      15.615  15.043  38.488  1.00  0.71           C  
ATOM   3729  OD1 ASP A 493      15.916  15.290  39.676  1.00  0.68           O  
ATOM   3730  OD2 ASP A 493      16.127  14.100  37.847  1.00  0.73           O  
ATOM   3731  N   PHE A 494      14.856  17.857  40.682  1.00  0.81           N  
ATOM   3732  CA  PHE A 494      15.681  18.865  41.336  1.00  0.82           C  
ATOM   3733  C   PHE A 494      16.513  18.243  42.452  1.00  0.84           C  
ATOM   3734  CB  PHE A 494      14.810  19.993  41.896  1.00  0.81           C  
ATOM   3735  O   PHE A 494      16.157  17.190  42.985  1.00  0.83           O  
ATOM   3736  CG  PHE A 494      13.717  19.518  42.814  1.00  0.81           C  
ATOM   3737  CD1 PHE A 494      12.501  19.082  42.302  1.00  0.81           C  
ATOM   3738  CD2 PHE A 494      13.905  19.506  44.190  1.00  0.82           C  
ATOM   3739  CE1 PHE A 494      11.487  18.640  43.149  1.00  0.81           C  
ATOM   3740  CE2 PHE A 494      12.896  19.067  45.043  1.00  0.81           C  
ATOM   3741  CZ  PHE A 494      11.688  18.635  44.521  1.00  0.78           C  
ATOM   3742  N   ALA A 495      17.660  18.875  42.673  1.00  0.81           N  
ATOM   3743  CA  ALA A 495      18.555  18.457  43.749  1.00  0.83           C  
ATOM   3744  C   ALA A 495      17.970  18.806  45.115  1.00  0.85           C  
ATOM   3745  CB  ALA A 495      19.928  19.102  43.581  1.00  0.81           C  
ATOM   3746  O   ALA A 495      17.397  19.883  45.294  1.00  0.85           O  
ATOM   3747  N   ILE A 496      18.197  17.845  46.072  1.00  0.87           N  
ATOM   3748  CA  ILE A 496      17.852  18.055  47.474  1.00  0.88           C  
ATOM   3749  C   ILE A 496      19.007  17.603  48.363  1.00  0.87           C  
ATOM   3750  CB  ILE A 496      16.556  17.303  47.855  1.00  0.85           C  
ATOM   3751  O   ILE A 496      19.799  16.741  47.973  1.00  0.85           O  
ATOM   3752  CG1 ILE A 496      16.736  15.794  47.657  1.00  0.75           C  
ATOM   3753  CG2 ILE A 496      15.370  17.825  47.040  1.00  0.75           C  
ATOM   3754  CD1 ILE A 496      15.579  14.958  48.185  1.00  0.73           C  
ATOM   3755  N   ALA A 497      19.128  18.185  49.583  1.00  0.89           N  
ATOM   3756  CA  ALA A 497      20.157  17.884  50.575  1.00  0.91           C  
ATOM   3757  C   ALA A 497      19.596  17.968  51.991  1.00  0.91           C  
ATOM   3758  CB  ALA A 497      21.342  18.834  50.418  1.00  0.87           C  
ATOM   3759  O   ALA A 497      19.897  18.909  52.730  1.00  0.90           O  
ATOM   3760  N   PRO A 498      18.731  16.992  52.428  1.00  0.91           N  
ATOM   3761  CA  PRO A 498      18.115  17.036  53.756  1.00  0.92           C  
ATOM   3762  C   PRO A 498      19.135  16.899  54.885  1.00  0.91           C  
ATOM   3763  CB  PRO A 498      17.156  15.843  53.739  1.00  0.90           C  
ATOM   3764  O   PRO A 498      18.875  17.327  56.012  1.00  0.89           O  
ATOM   3765  CG  PRO A 498      17.043  15.464  52.298  1.00  0.89           C  
ATOM   3766  CD  PRO A 498      18.212  16.049  51.558  1.00  0.87           C  
ATOM   3767  N   GLY A 499      20.294  16.302  54.575  1.00  0.93           N  
ATOM   3768  CA  GLY A 499      21.332  16.084  55.570  1.00  0.94           C  
ATOM   3769  C   GLY A 499      20.888  15.185  56.708  1.00  0.94           C  
ATOM   3770  O   GLY A 499      20.279  14.138  56.478  1.00  0.93           O  
ATOM   3771  N   THR A 500      21.237  15.420  57.914  1.00  0.94           N  
ATOM   3772  CA  THR A 500      20.828  14.698  59.113  1.00  0.95           C  
ATOM   3773  C   THR A 500      19.534  15.277  59.679  1.00  0.95           C  
ATOM   3774  CB  THR A 500      21.926  14.740  60.192  1.00  0.93           C  
ATOM   3775  O   THR A 500      19.459  16.472  59.972  1.00  0.95           O  
ATOM   3776  CG2 THR A 500      21.552  13.877  61.392  1.00  0.88           C  
ATOM   3777  OG1 THR A 500      23.154  14.256  59.634  1.00  0.92           O  
ATOM   3778  N   LEU A 501      18.459  14.377  59.898  1.00  0.92           N  
ATOM   3779  CA  LEU A 501      17.182  14.750  60.496  1.00  0.94           C  
ATOM   3780  C   LEU A 501      17.014  14.100  61.866  1.00  0.94           C  
ATOM   3781  CB  LEU A 501      16.023  14.347  59.581  1.00  0.93           C  
ATOM   3782  O   LEU A 501      16.997  12.873  61.977  1.00  0.93           O  
ATOM   3783  CG  LEU A 501      15.963  15.040  58.219  1.00  0.91           C  
ATOM   3784  CD1 LEU A 501      14.791  14.503  57.403  1.00  0.88           C  
ATOM   3785  CD2 LEU A 501      15.853  16.551  58.391  1.00  0.88           C  
ATOM   3786  N   ALA A 502      16.842  15.030  62.988  1.00  0.96           N  
ATOM   3787  CA  ALA A 502      16.496  14.523  64.313  1.00  0.96           C  
ATOM   3788  C   ALA A 502      15.150  13.804  64.292  1.00  0.96           C  
ATOM   3789  CB  ALA A 502      16.471  15.663  65.329  1.00  0.95           C  
ATOM   3790  O   ALA A 502      14.366  13.969  63.355  1.00  0.96           O  
ATOM   3791  N   ALA A 503      14.840  12.941  65.349  1.00  0.93           N  
ATOM   3792  CA  ALA A 503      13.528  12.313  65.482  1.00  0.95           C  
ATOM   3793  C   ALA A 503      12.411  13.350  65.389  1.00  0.93           C  
ATOM   3794  CB  ALA A 503      13.434  11.552  66.802  1.00  0.92           C  
ATOM   3795  O   ALA A 503      12.427  14.354  66.105  1.00  0.91           O  
ATOM   3796  N   GLY A 504      11.630  13.251  64.484  1.00  0.92           N  
ATOM   3797  CA  GLY A 504      10.470  14.104  64.284  1.00  0.94           C  
ATOM   3798  C   GLY A 504      10.783  15.362  63.497  1.00  0.92           C  
ATOM   3799  O   GLY A 504       9.877  16.118  63.139  1.00  0.91           O  
ATOM   3800  N   ALA A 505      12.008  15.691  63.157  1.00  0.95           N  
ATOM   3801  CA  ALA A 505      12.352  16.894  62.404  1.00  0.95           C  
ATOM   3802  C   ALA A 505      11.872  16.793  60.959  1.00  0.95           C  
ATOM   3803  CB  ALA A 505      13.859  17.136  62.446  1.00  0.95           C  
ATOM   3804  O   ALA A 505      11.798  15.698  60.398  1.00  0.95           O  
ATOM   3805  N   LYS A 506      11.620  17.907  60.331  1.00  0.95           N  
ATOM   3806  CA  LYS A 506      11.212  18.067  58.938  1.00  0.96           C  
ATOM   3807  C   LYS A 506      12.288  18.785  58.129  1.00  0.95           C  
ATOM   3808  CB  LYS A 506       9.891  18.834  58.850  1.00  0.94           C  
ATOM   3809  O   LYS A 506      12.846  19.787  58.580  1.00  0.93           O  
ATOM   3810  CG  LYS A 506       8.709  18.104  59.470  1.00  0.90           C  
ATOM   3811  CD  LYS A 506       7.412  18.880  59.283  1.00  0.86           C  
ATOM   3812  CE  LYS A 506       6.227  18.148  59.900  1.00  0.87           C  
ATOM   3813  NZ  LYS A 506       4.936  18.839  59.606  1.00  0.86           N  
ATOM   3814  N   TYR A 507      12.500  18.308  56.984  1.00  0.94           N  
ATOM   3815  CA  TYR A 507      13.133  19.041  55.893  1.00  0.94           C  
ATOM   3816  C   TYR A 507      12.103  19.477  54.858  1.00  0.93           C  
ATOM   3817  CB  TYR A 507      14.214  18.184  55.226  1.00  0.94           C  
ATOM   3818  O   TYR A 507      11.286  18.670  54.409  1.00  0.91           O  
ATOM   3819  CG  TYR A 507      14.797  18.806  53.980  1.00  0.93           C  
ATOM   3820  CD1 TYR A 507      15.815  19.753  54.062  1.00  0.91           C  
ATOM   3821  CD2 TYR A 507      14.332  18.448  52.719  1.00  0.91           C  
ATOM   3822  CE1 TYR A 507      16.355  20.330  52.916  1.00  0.92           C  
ATOM   3823  CE2 TYR A 507      14.864  19.018  51.567  1.00  0.92           C  
ATOM   3824  OH  TYR A 507      16.404  20.524  50.539  1.00  0.88           O  
ATOM   3825  CZ  TYR A 507      15.873  19.956  51.676  1.00  0.91           C  
ATOM   3826  N   THR A 508      12.138  20.744  54.492  1.00  0.93           N  
ATOM   3827  CA  THR A 508      11.325  21.319  53.427  1.00  0.93           C  
ATOM   3828  C   THR A 508      12.207  21.870  52.310  1.00  0.92           C  
ATOM   3829  CB  THR A 508      10.413  22.439  53.963  1.00  0.91           C  
ATOM   3830  O   THR A 508      13.155  22.614  52.570  1.00  0.90           O  
ATOM   3831  CG2 THR A 508       9.487  22.964  52.871  1.00  0.85           C  
ATOM   3832  OG1 THR A 508       9.620  21.925  55.040  1.00  0.87           O  
ATOM   3833  N   THR A 509      11.983  21.493  51.083  1.00  0.90           N  
ATOM   3834  CA  THR A 509      12.741  22.003  49.945  1.00  0.90           C  
ATOM   3835  C   THR A 509      12.527  23.506  49.783  1.00  0.89           C  
ATOM   3836  CB  THR A 509      12.347  21.283  48.643  1.00  0.89           C  
ATOM   3837  O   THR A 509      11.533  24.052  50.267  1.00  0.87           O  
ATOM   3838  CG2 THR A 509      12.515  19.773  48.777  1.00  0.83           C  
ATOM   3839  OG1 THR A 509      10.977  21.574  48.338  1.00  0.85           O  
ATOM   3840  N   PRO A 510      13.462  24.291  49.016  1.00  0.87           N  
ATOM   3841  CA  PRO A 510      13.060  25.583  48.455  1.00  0.87           C  
ATOM   3842  C   PRO A 510      11.810  25.483  47.582  1.00  0.87           C  
ATOM   3843  CB  PRO A 510      14.275  25.999  47.622  1.00  0.86           C  
ATOM   3844  O   PRO A 510      11.491  24.405  47.075  1.00  0.85           O  
ATOM   3845  CG  PRO A 510      15.421  25.245  48.215  1.00  0.85           C  
ATOM   3846  CD  PRO A 510      14.924  23.902  48.670  1.00  0.85           C  
ATOM   3847  N   ASN A 511      11.096  26.504  47.512  1.00  0.84           N  
ATOM   3848  CA  ASN A 511       9.931  26.605  46.641  1.00  0.85           C  
ATOM   3849  C   ASN A 511      10.267  26.208  45.206  1.00  0.83           C  
ATOM   3850  CB  ASN A 511       9.354  28.022  46.678  1.00  0.81           C  
ATOM   3851  O   ASN A 511      11.173  26.779  44.596  1.00  0.79           O  
ATOM   3852  CG  ASN A 511       8.578  28.304  47.949  1.00  0.75           C  
ATOM   3853  ND2 ASN A 511       8.213  29.564  48.155  1.00  0.71           N  
ATOM   3854  OD1 ASN A 511       8.308  27.396  48.740  1.00  0.70           O  
ATOM   3855  N   GLN A 512       9.566  25.186  44.840  1.00  0.82           N  
ATOM   3856  CA  GLN A 512       9.617  24.788  43.437  1.00  0.81           C  
ATOM   3857  C   GLN A 512       8.470  25.411  42.647  1.00  0.80           C  
ATOM   3858  CB  GLN A 512       9.578  23.265  43.309  1.00  0.80           C  
ATOM   3859  O   GLN A 512       7.303  25.268  43.019  1.00  0.76           O  
ATOM   3860  CG  GLN A 512      10.663  22.552  44.105  1.00  0.80           C  
ATOM   3861  CD  GLN A 512      12.062  22.993  43.716  1.00  0.79           C  
ATOM   3862  NE2 GLN A 512      12.896  23.268  44.713  1.00  0.80           N  
ATOM   3863  OE1 GLN A 512      12.390  23.084  42.528  1.00  0.80           O  
ATOM   3864  N   SER A 513       8.784  26.367  41.755  1.00  0.75           N  
ATOM   3865  CA  SER A 513       7.764  26.988  40.916  1.00  0.74           C  
ATOM   3866  C   SER A 513       7.412  26.101  39.727  1.00  0.74           C  
ATOM   3867  CB  SER A 513       8.237  28.356  40.421  1.00  0.71           C  
ATOM   3868  O   SER A 513       8.275  25.784  38.906  1.00  0.69           O  
ATOM   3869  OG  SER A 513       7.194  29.032  39.740  1.00  0.66           O  
ATOM   3870  N   TYR A 514       6.172  25.611  39.689  1.00  0.65           N  
ATOM   3871  CA  TYR A 514       5.734  24.929  38.476  1.00  0.64           C  
ATOM   3872  C   TYR A 514       5.226  25.927  37.442  1.00  0.64           C  
ATOM   3873  CB  TYR A 514       4.637  23.909  38.800  1.00  0.60           C  
ATOM   3874  O   TYR A 514       4.824  25.540  36.343  1.00  0.60           O  
ATOM   3875  CG  TYR A 514       3.518  24.468  39.644  1.00  0.56           C  
ATOM   3876  CD1 TYR A 514       3.554  24.374  41.034  1.00  0.52           C  
ATOM   3877  CD2 TYR A 514       2.423  25.091  39.055  1.00  0.53           C  
ATOM   3878  CE1 TYR A 514       2.524  24.886  41.816  1.00  0.48           C  
ATOM   3879  CE2 TYR A 514       1.388  25.607  39.828  1.00  0.50           C  
ATOM   3880  OH  TYR A 514       0.425  26.009  41.975  1.00  0.38           O  
ATOM   3881  CZ  TYR A 514       1.447  25.500  41.205  1.00  0.48           C  
ATOM   3882  N   LEU A 515       5.054  27.246  37.867  1.00  0.55           N  
ATOM   3883  CA  LEU A 515       4.630  28.255  36.903  1.00  0.54           C  
ATOM   3884  C   LEU A 515       5.662  28.413  35.792  1.00  0.54           C  
ATOM   3885  CB  LEU A 515       4.402  29.599  37.599  1.00  0.48           C  
ATOM   3886  O   LEU A 515       5.332  28.859  34.690  1.00  0.51           O  
ATOM   3887  CG  LEU A 515       3.147  29.710  38.466  1.00  0.43           C  
ATOM   3888  CD1 LEU A 515       3.152  31.023  39.242  1.00  0.37           C  
ATOM   3889  CD2 LEU A 515       1.892  29.595  37.607  1.00  0.40           C  
ATOM   3890  N   ASP A 516       6.921  28.066  36.117  1.00  0.51           N  
ATOM   3891  CA  ASP A 516       7.932  28.232  35.078  1.00  0.51           C  
ATOM   3892  C   ASP A 516       7.651  27.320  33.887  1.00  0.51           C  
ATOM   3893  CB  ASP A 516       9.328  27.952  35.638  1.00  0.46           C  
ATOM   3894  O   ASP A 516       8.184  27.532  32.796  1.00  0.49           O  
ATOM   3895  CG  ASP A 516      10.037  29.205  36.119  1.00  0.44           C  
ATOM   3896  OD1 ASP A 516       9.582  30.325  35.799  1.00  0.44           O  
ATOM   3897  OD2 ASP A 516      11.062  29.073  36.823  1.00  0.41           O  
ATOM   3898  N   VAL A 517       6.562  26.561  33.968  1.00  0.57           N  
ATOM   3899  CA  VAL A 517       6.200  25.822  32.763  1.00  0.56           C  
ATOM   3900  C   VAL A 517       4.966  26.452  32.122  1.00  0.57           C  
ATOM   3901  CB  VAL A 517       5.940  24.330  33.069  1.00  0.53           C  
ATOM   3902  O   VAL A 517       3.837  26.189  32.544  1.00  0.55           O  
ATOM   3903  CG1 VAL A 517       5.893  23.514  31.778  1.00  0.48           C  
ATOM   3904  CG2 VAL A 517       7.012  23.784  34.011  1.00  0.49           C  
ATOM   3905  N   ALA A 518       5.031  27.633  31.400  1.00  0.52           N  
ATOM   3906  CA  ALA A 518       4.323  28.371  30.357  1.00  0.51           C  
ATOM   3907  C   ALA A 518       2.958  28.844  30.851  1.00  0.53           C  
ATOM   3908  CB  ALA A 518       4.163  27.508  29.108  1.00  0.48           C  
ATOM   3909  O   ALA A 518       1.993  28.882  30.084  1.00  0.51           O  
ATOM   3910  N   GLY A 519       2.752  29.134  32.219  1.00  0.57           N  
ATOM   3911  CA  GLY A 519       1.416  29.539  32.625  1.00  0.57           C  
ATOM   3912  C   GLY A 519       0.437  28.383  32.695  1.00  0.57           C  
ATOM   3913  O   GLY A 519      -0.768  28.570  32.511  1.00  0.55           O  
ATOM   3914  N   MET A 520       0.796  27.228  32.806  1.00  0.63           N  
ATOM   3915  CA  MET A 520       0.038  25.988  32.947  1.00  0.64           C  
ATOM   3916  C   MET A 520      -0.459  25.814  34.378  1.00  0.64           C  
ATOM   3917  CB  MET A 520       0.893  24.786  32.541  1.00  0.60           C  
ATOM   3918  O   MET A 520       0.219  26.209  35.328  1.00  0.61           O  
ATOM   3919  CG  MET A 520       1.326  24.807  31.084  1.00  0.57           C  
ATOM   3920  SD  MET A 520       2.126  23.238  30.566  1.00  0.54           S  
ATOM   3921  CE  MET A 520       3.300  23.869  29.334  1.00  0.49           C  
ATOM   3922  N   ARG A 521      -1.777  25.394  34.517  1.00  0.65           N  
ATOM   3923  CA  ARG A 521      -2.297  24.998  35.821  1.00  0.65           C  
ATOM   3924  C   ARG A 521      -1.926  23.554  36.144  1.00  0.66           C  
ATOM   3925  CB  ARG A 521      -3.816  25.172  35.870  1.00  0.63           C  
ATOM   3926  O   ARG A 521      -2.362  22.628  35.458  1.00  0.64           O  
ATOM   3927  CG  ARG A 521      -4.402  25.079  37.270  1.00  0.60           C  
ATOM   3928  CD  ARG A 521      -5.900  25.350  37.274  1.00  0.59           C  
ATOM   3929  NE  ARG A 521      -6.477  25.174  38.604  1.00  0.50           N  
ATOM   3930  NH1 ARG A 521      -8.657  25.536  37.933  1.00  0.42           N  
ATOM   3931  NH2 ARG A 521      -8.189  25.089  40.132  1.00  0.39           N  
ATOM   3932  CZ  ARG A 521      -7.773  25.267  38.887  1.00  0.55           C  
ATOM   3933  N   VAL A 522      -1.053  23.261  37.008  1.00  0.68           N  
ATOM   3934  CA  VAL A 522      -0.871  21.949  37.621  1.00  0.68           C  
ATOM   3935  C   VAL A 522      -2.130  21.559  38.391  1.00  0.69           C  
ATOM   3936  CB  VAL A 522       0.356  21.927  38.560  1.00  0.65           C  
ATOM   3937  O   VAL A 522      -2.579  22.294  39.273  1.00  0.67           O  
ATOM   3938  CG1 VAL A 522       0.518  20.552  39.205  1.00  0.60           C  
ATOM   3939  CG2 VAL A 522       1.620  22.314  37.794  1.00  0.61           C  
ATOM   3940  N   GLN A 523      -2.825  20.419  37.978  1.00  0.71           N  
ATOM   3941  CA  GLN A 523      -3.993  19.845  38.638  1.00  0.72           C  
ATOM   3942  C   GLN A 523      -3.593  19.078  39.895  1.00  0.72           C  
ATOM   3943  CB  GLN A 523      -4.754  18.926  37.682  1.00  0.68           C  
ATOM   3944  O   GLN A 523      -4.272  19.159  40.921  1.00  0.70           O  
ATOM   3945  CG  GLN A 523      -5.444  19.661  36.541  1.00  0.64           C  
ATOM   3946  CD  GLN A 523      -6.509  18.821  35.860  1.00  0.63           C  
ATOM   3947  NE2 GLN A 523      -7.369  19.470  35.083  1.00  0.52           N  
ATOM   3948  OE1 GLN A 523      -6.557  17.599  36.031  1.00  0.63           O  
ATOM   3949  N   ALA A 524      -2.559  18.261  39.702  1.00  0.73           N  
ATOM   3950  CA  ALA A 524      -2.074  17.397  40.775  1.00  0.74           C  
ATOM   3951  C   ALA A 524      -0.561  17.212  40.689  1.00  0.75           C  
ATOM   3952  CB  ALA A 524      -2.776  16.042  40.726  1.00  0.70           C  
ATOM   3953  O   ALA A 524       0.024  17.326  39.610  1.00  0.73           O  
ATOM   3954  N   VAL A 525       0.115  17.103  41.725  1.00  0.75           N  
ATOM   3955  CA  VAL A 525       1.502  16.672  41.862  1.00  0.76           C  
ATOM   3956  C   VAL A 525       1.554  15.298  42.526  1.00  0.77           C  
ATOM   3957  CB  VAL A 525       2.334  17.689  42.676  1.00  0.73           C  
ATOM   3958  O   VAL A 525       0.855  15.051  43.511  1.00  0.74           O  
ATOM   3959  CG1 VAL A 525       3.810  17.295  42.685  1.00  0.65           C  
ATOM   3960  CG2 VAL A 525       2.157  19.097  42.111  1.00  0.64           C  
ATOM   3961  N   SER A 526       2.164  14.360  41.801  1.00  0.75           N  
ATOM   3962  CA  SER A 526       2.307  13.019  42.358  1.00  0.76           C  
ATOM   3963  C   SER A 526       3.194  13.028  43.599  1.00  0.77           C  
ATOM   3964  CB  SER A 526       2.887  12.064  41.314  1.00  0.71           C  
ATOM   3965  O   SER A 526       3.897  14.007  43.859  1.00  0.73           O  
ATOM   3966  OG  SER A 526       4.242  12.379  41.042  1.00  0.65           O  
ATOM   3967  N   ILE A 527       3.255  11.907  44.227  1.00  0.69           N  
ATOM   3968  CA  ILE A 527       4.243  11.604  45.256  1.00  0.72           C  
ATOM   3969  C   ILE A 527       5.646  11.659  44.657  1.00  0.72           C  
ATOM   3970  CB  ILE A 527       3.987  10.220  45.895  1.00  0.62           C  
ATOM   3971  O   ILE A 527       5.899  11.082  43.597  1.00  0.68           O  
ATOM   3972  CG1 ILE A 527       2.586  10.168  46.514  1.00  0.53           C  
ATOM   3973  CG2 ILE A 527       5.060   9.902  46.941  1.00  0.50           C  
ATOM   3974  CD1 ILE A 527       2.196   8.798  47.051  1.00  0.52           C  
ATOM   3975  N   PRO A 528       6.600  12.381  45.296  1.00  0.74           N  
ATOM   3976  CA  PRO A 528       7.979  12.495  44.813  1.00  0.77           C  
ATOM   3977  C   PRO A 528       8.705  11.152  44.781  1.00  0.77           C  
ATOM   3978  CB  PRO A 528       8.629  13.443  45.823  1.00  0.70           C  
ATOM   3979  O   PRO A 528       8.570  10.350  45.708  1.00  0.73           O  
ATOM   3980  CG  PRO A 528       7.791  13.322  47.055  1.00  0.68           C  
ATOM   3981  CD  PRO A 528       6.414  12.877  46.653  1.00  0.68           C  
ATOM   3982  N   MET A 529       9.396  10.882  43.743  1.00  0.78           N  
ATOM   3983  CA  MET A 529      10.394   9.822  43.627  1.00  0.83           C  
ATOM   3984  C   MET A 529      11.783  10.342  43.983  1.00  0.83           C  
ATOM   3985  CB  MET A 529      10.400   9.241  42.212  1.00  0.76           C  
ATOM   3986  O   MET A 529      12.134  11.472  43.640  1.00  0.82           O  
ATOM   3987  CG  MET A 529       9.087   8.587  41.813  1.00  0.69           C  
ATOM   3988  SD  MET A 529       9.162   7.816  40.150  1.00  0.73           S  
ATOM   3989  CE  MET A 529       9.281   9.301  39.114  1.00  0.66           C  
ATOM   3990  N   PHE A 530      12.642   9.566  44.567  1.00  0.76           N  
ATOM   3991  CA  PHE A 530      13.937   9.972  45.099  1.00  0.81           C  
ATOM   3992  C   PHE A 530      15.049   9.082  44.557  1.00  0.77           C  
ATOM   3993  CB  PHE A 530      13.928   9.927  46.631  1.00  0.73           C  
ATOM   3994  O   PHE A 530      14.860   7.875  44.394  1.00  0.72           O  
ATOM   3995  CG  PHE A 530      12.892  10.819  47.258  1.00  0.73           C  
ATOM   3996  CD1 PHE A 530      13.138  12.175  47.437  1.00  0.70           C  
ATOM   3997  CD2 PHE A 530      11.670  10.302  47.669  1.00  0.74           C  
ATOM   3998  CE1 PHE A 530      12.181  13.004  48.018  1.00  0.79           C  
ATOM   3999  CE2 PHE A 530      10.708  11.124  48.250  1.00  0.77           C  
ATOM   4000  CZ  PHE A 530      10.966  12.474  48.425  1.00  0.79           C  
ATOM   4001  N   ASP A 531      16.208   9.696  44.328  1.00  0.78           N  
ATOM   4002  CA  ASP A 531      17.474   8.982  44.195  1.00  0.81           C  
ATOM   4003  C   ASP A 531      18.137   8.782  45.556  1.00  0.79           C  
ATOM   4004  CB  ASP A 531      18.419   9.735  43.256  1.00  0.76           C  
ATOM   4005  O   ASP A 531      18.771   9.697  46.084  1.00  0.76           O  
ATOM   4006  CG  ASP A 531      18.003   9.643  41.798  1.00  0.71           C  
ATOM   4007  OD1 ASP A 531      17.080   8.865  41.475  1.00  0.68           O  
ATOM   4008  OD2 ASP A 531      18.606  10.353  40.965  1.00  0.76           O  
ATOM   4009  N   GLY A 532      17.855   7.636  46.157  1.00  0.81           N  
ATOM   4010  CA  GLY A 532      18.399   7.221  47.440  1.00  0.84           C  
ATOM   4011  C   GLY A 532      17.355   6.630  48.369  1.00  0.83           C  
ATOM   4012  O   GLY A 532      16.156   6.716  48.097  1.00  0.81           O  
ATOM   4013  N   PRO A 533      17.787   5.899  49.407  1.00  0.86           N  
ATOM   4014  CA  PRO A 533      16.833   5.263  50.319  1.00  0.87           C  
ATOM   4015  C   PRO A 533      16.014   6.275  51.116  1.00  0.88           C  
ATOM   4016  CB  PRO A 533      17.729   4.435  51.244  1.00  0.85           C  
ATOM   4017  O   PRO A 533      16.573   7.217  51.683  1.00  0.87           O  
ATOM   4018  CG  PRO A 533      19.031   5.167  51.270  1.00  0.83           C  
ATOM   4019  CD  PRO A 533      19.233   5.829  49.938  1.00  0.84           C  
ATOM   4020  N   THR A 534      14.643   6.086  51.171  1.00  0.82           N  
ATOM   4021  CA  THR A 534      13.693   6.899  51.922  1.00  0.86           C  
ATOM   4022  C   THR A 534      13.228   6.166  53.177  1.00  0.85           C  
ATOM   4023  CB  THR A 534      12.473   7.272  51.060  1.00  0.80           C  
ATOM   4024  O   THR A 534      12.211   6.528  53.774  1.00  0.80           O  
ATOM   4025  CG2 THR A 534      12.871   8.192  49.911  1.00  0.76           C  
ATOM   4026  OG1 THR A 534      11.892   6.077  50.522  1.00  0.77           O  
ATOM   4027  N   THR A 535      13.953   5.115  53.586  1.00  0.88           N  
ATOM   4028  CA  THR A 535      13.610   4.321  54.761  1.00  0.91           C  
ATOM   4029  C   THR A 535      13.628   5.184  56.020  1.00  0.90           C  
ATOM   4030  CB  THR A 535      14.576   3.135  54.935  1.00  0.87           C  
ATOM   4031  O   THR A 535      14.639   5.818  56.330  1.00  0.89           O  
ATOM   4032  CG2 THR A 535      14.141   2.236  56.088  1.00  0.81           C  
ATOM   4033  OG1 THR A 535      14.601   2.365  53.727  1.00  0.86           O  
ATOM   4034  N   GLY A 536      12.476   5.251  56.665  1.00  0.90           N  
ATOM   4035  CA  GLY A 536      12.297   6.033  57.878  1.00  0.92           C  
ATOM   4036  C   GLY A 536      11.802   7.442  57.613  1.00  0.91           C  
ATOM   4037  O   GLY A 536      11.544   8.201  58.549  1.00  0.88           O  
ATOM   4038  N   LEU A 537      11.634   7.876  56.372  1.00  0.90           N  
ATOM   4039  CA  LEU A 537      11.113   9.190  56.012  1.00  0.91           C  
ATOM   4040  C   LEU A 537       9.642   9.104  55.621  1.00  0.88           C  
ATOM   4041  CB  LEU A 537      11.925   9.792  54.862  1.00  0.90           C  
ATOM   4042  O   LEU A 537       9.264   8.274  54.790  1.00  0.84           O  
ATOM   4043  CG  LEU A 537      13.409  10.040  55.137  1.00  0.89           C  
ATOM   4044  CD1 LEU A 537      14.108  10.527  53.872  1.00  0.85           C  
ATOM   4045  CD2 LEU A 537      13.582  11.045  56.271  1.00  0.85           C  
ATOM   4046  N   GLN A 538       8.780   9.923  56.187  1.00  0.93           N  
ATOM   4047  CA  GLN A 538       7.507  10.313  55.590  1.00  0.93           C  
ATOM   4048  C   GLN A 538       7.690  11.472  54.614  1.00  0.92           C  
ATOM   4049  CB  GLN A 538       6.499  10.695  56.675  1.00  0.91           C  
ATOM   4050  O   GLN A 538       8.245  12.512  54.974  1.00  0.90           O  
ATOM   4051  CG  GLN A 538       6.062   9.525  57.546  1.00  0.82           C  
ATOM   4052  CD  GLN A 538       4.998   9.912  58.557  1.00  0.78           C  
ATOM   4053  NE2 GLN A 538       4.535   8.938  59.332  1.00  0.79           N  
ATOM   4054  OE1 GLN A 538       4.596  11.077  58.640  1.00  0.81           O  
ATOM   4055  N   VAL A 539       7.229  11.252  53.400  1.00  0.89           N  
ATOM   4056  CA  VAL A 539       7.447  12.230  52.339  1.00  0.90           C  
ATOM   4057  C   VAL A 539       6.108  12.635  51.726  1.00  0.87           C  
ATOM   4058  CB  VAL A 539       8.389  11.679  51.245  1.00  0.86           C  
ATOM   4059  O   VAL A 539       5.250  11.785  51.477  1.00  0.82           O  
ATOM   4060  CG1 VAL A 539       8.803  12.789  50.280  1.00  0.72           C  
ATOM   4061  CG2 VAL A 539       9.619  11.031  51.877  1.00  0.70           C  
ATOM   4062  N   TRP A 540       5.848  13.975  51.540  1.00  0.88           N  
ATOM   4063  CA  TRP A 540       4.663  14.487  50.860  1.00  0.89           C  
ATOM   4064  C   TRP A 540       4.972  15.795  50.138  1.00  0.87           C  
ATOM   4065  CB  TRP A 540       3.520  14.696  51.856  1.00  0.87           C  
ATOM   4066  O   TRP A 540       6.047  16.371  50.318  1.00  0.83           O  
ATOM   4067  CG  TRP A 540       3.795  15.751  52.886  1.00  0.85           C  
ATOM   4068  CD1 TRP A 540       3.381  17.054  52.862  1.00  0.83           C  
ATOM   4069  CD2 TRP A 540       4.550  15.592  54.091  1.00  0.85           C  
ATOM   4070  CE2 TRP A 540       4.553  16.840  54.751  1.00  0.87           C  
ATOM   4071  CE3 TRP A 540       5.225  14.513  54.677  1.00  0.84           C  
ATOM   4072  NE1 TRP A 540       3.833  17.714  53.981  1.00  0.84           N  
ATOM   4073  CH2 TRP A 540       5.858  15.968  56.521  1.00  0.84           C  
ATOM   4074  CZ2 TRP A 540       5.206  17.039  55.970  1.00  0.84           C  
ATOM   4075  CZ3 TRP A 540       5.874  14.713  55.890  1.00  0.84           C  
ATOM   4076  N   VAL A 541       4.192  16.133  49.228  1.00  0.85           N  
ATOM   4077  CA  VAL A 541       4.208  17.418  48.538  1.00  0.86           C  
ATOM   4078  C   VAL A 541       3.193  18.361  49.178  1.00  0.85           C  
ATOM   4079  CB  VAL A 541       3.910  17.256  47.030  1.00  0.83           C  
ATOM   4080  O   VAL A 541       2.044  17.979  49.414  1.00  0.82           O  
ATOM   4081  CG1 VAL A 541       3.995  18.604  46.316  1.00  0.76           C  
ATOM   4082  CG2 VAL A 541       4.874  16.252  46.401  1.00  0.75           C  
ATOM   4083  N   GLU A 542       3.583  19.618  49.541  1.00  0.85           N  
ATOM   4084  CA  GLU A 542       2.732  20.693  50.041  1.00  0.86           C  
ATOM   4085  C   GLU A 542       2.631  21.832  49.030  1.00  0.84           C  
ATOM   4086  CB  GLU A 542       3.262  21.221  51.377  1.00  0.84           C  
ATOM   4087  O   GLU A 542       3.647  22.302  48.513  1.00  0.82           O  
ATOM   4088  CG  GLU A 542       3.117  20.236  52.528  1.00  0.80           C  
ATOM   4089  CD  GLU A 542       3.709  20.747  53.832  1.00  0.79           C  
ATOM   4090  OE1 GLU A 542       4.210  21.893  53.863  1.00  0.82           O  
ATOM   4091  OE2 GLU A 542       3.671  19.993  54.830  1.00  0.81           O  
ATOM   4092  N   ALA A 543       1.370  22.253  48.692  1.00  0.79           N  
ATOM   4093  CA  ALA A 543       1.178  23.518  47.986  1.00  0.80           C  
ATOM   4094  C   ALA A 543       1.639  24.697  48.838  1.00  0.81           C  
ATOM   4095  CB  ALA A 543      -0.287  23.690  47.592  1.00  0.77           C  
ATOM   4096  O   ALA A 543       1.358  24.752  50.037  1.00  0.79           O  
ATOM   4097  N   THR A 544       2.363  25.598  48.247  1.00  0.78           N  
ATOM   4098  CA  THR A 544       2.722  26.817  48.965  1.00  0.80           C  
ATOM   4099  C   THR A 544       1.702  27.920  48.701  1.00  0.77           C  
ATOM   4100  CB  THR A 544       4.127  27.306  48.566  1.00  0.74           C  
ATOM   4101  O   THR A 544       0.835  27.778  47.836  1.00  0.72           O  
ATOM   4102  CG2 THR A 544       5.152  26.183  48.674  1.00  0.60           C  
ATOM   4103  OG1 THR A 544       4.095  27.780  47.214  1.00  0.70           O  
ATOM   4104  N   SER A 545       1.755  29.156  49.428  1.00  0.68           N  
ATOM   4105  CA  SER A 545       0.877  30.308  49.252  1.00  0.69           C  
ATOM   4106  C   SER A 545       1.133  31.000  47.917  1.00  0.67           C  
ATOM   4107  CB  SER A 545       1.064  31.305  50.396  1.00  0.62           C  
ATOM   4108  O   SER A 545       0.304  31.783  47.449  1.00  0.63           O  
ATOM   4109  OG  SER A 545       2.422  31.697  50.505  1.00  0.59           O  
ATOM   4110  N   ALA A 546       2.247  30.687  47.395  1.00  0.74           N  
ATOM   4111  CA  ALA A 546       2.531  31.252  46.078  1.00  0.73           C  
ATOM   4112  C   ALA A 546       1.868  30.432  44.975  1.00  0.73           C  
ATOM   4113  CB  ALA A 546       4.038  31.330  45.847  1.00  0.69           C  
ATOM   4114  O   ALA A 546       2.100  29.226  44.865  1.00  0.67           O  
ATOM   4115  N   ASN A 547       0.888  30.965  44.278  1.00  0.68           N  
ATOM   4116  CA  ASN A 547       0.198  30.313  43.170  1.00  0.68           C  
ATOM   4117  C   ASN A 547       1.178  29.617  42.231  1.00  0.68           C  
ATOM   4118  CB  ASN A 547      -0.651  31.325  42.396  1.00  0.63           C  
ATOM   4119  O   ASN A 547       2.148  30.226  41.777  1.00  0.63           O  
ATOM   4120  CG  ASN A 547      -2.128  31.218  42.721  1.00  0.59           C  
ATOM   4121  ND2 ASN A 547      -2.924  32.127  42.171  1.00  0.57           N  
ATOM   4122  OD1 ASN A 547      -2.550  30.325  43.461  1.00  0.59           O  
ATOM   4123  N   GLY A 548       1.112  28.331  42.198  1.00  0.69           N  
ATOM   4124  CA  GLY A 548       1.911  27.565  41.255  1.00  0.69           C  
ATOM   4125  C   GLY A 548       3.235  27.101  41.833  1.00  0.70           C  
ATOM   4126  O   GLY A 548       4.216  26.943  41.103  1.00  0.67           O  
ATOM   4127  N   SER A 549       3.341  27.050  43.037  1.00  0.78           N  
ATOM   4128  CA  SER A 549       4.568  26.539  43.639  1.00  0.79           C  
ATOM   4129  C   SER A 549       4.268  25.467  44.681  1.00  0.80           C  
ATOM   4130  CB  SER A 549       5.364  27.676  44.281  1.00  0.77           C  
ATOM   4131  O   SER A 549       3.175  25.435  45.250  1.00  0.79           O  
ATOM   4132  OG  SER A 549       4.666  28.214  45.392  1.00  0.75           O  
ATOM   4133  N   PHE A 550       5.155  24.557  44.901  1.00  0.82           N  
ATOM   4134  CA  PHE A 550       5.076  23.489  45.891  1.00  0.83           C  
ATOM   4135  C   PHE A 550       6.411  23.313  46.605  1.00  0.84           C  
ATOM   4136  CB  PHE A 550       4.656  22.173  45.230  1.00  0.82           C  
ATOM   4137  O   PHE A 550       7.444  23.787  46.127  1.00  0.84           O  
ATOM   4138  CG  PHE A 550       5.669  21.631  44.258  1.00  0.80           C  
ATOM   4139  CD1 PHE A 550       5.673  22.049  42.932  1.00  0.78           C  
ATOM   4140  CD2 PHE A 550       6.618  20.704  44.669  1.00  0.79           C  
ATOM   4141  CE1 PHE A 550       6.609  21.549  42.030  1.00  0.78           C  
ATOM   4142  CE2 PHE A 550       7.556  20.200  43.773  1.00  0.79           C  
ATOM   4143  CZ  PHE A 550       7.550  20.624  42.454  1.00  0.75           C  
ATOM   4144  N   VAL A 551       6.362  22.678  47.689  1.00  0.86           N  
ATOM   4145  CA  VAL A 551       7.550  22.186  48.379  1.00  0.87           C  
ATOM   4146  C   VAL A 551       7.430  20.680  48.602  1.00  0.87           C  
ATOM   4147  CB  VAL A 551       7.764  22.909  49.727  1.00  0.85           C  
ATOM   4148  O   VAL A 551       6.322  20.146  48.700  1.00  0.86           O  
ATOM   4149  CG1 VAL A 551       8.069  24.389  49.503  1.00  0.83           C  
ATOM   4150  CG2 VAL A 551       6.538  22.743  50.623  1.00  0.83           C  
ATOM   4151  N   VAL A 552       8.457  19.993  48.578  1.00  0.87           N  
ATOM   4152  CA  VAL A 552       8.542  18.625  49.079  1.00  0.88           C  
ATOM   4153  C   VAL A 552       8.987  18.635  50.539  1.00  0.89           C  
ATOM   4154  CB  VAL A 552       9.512  17.770  48.232  1.00  0.87           C  
ATOM   4155  O   VAL A 552       9.990  19.264  50.884  1.00  0.89           O  
ATOM   4156  CG1 VAL A 552       9.590  16.344  48.776  1.00  0.85           C  
ATOM   4157  CG2 VAL A 552       9.077  17.763  46.768  1.00  0.85           C  
ATOM   4158  N   VAL A 553       8.181  17.992  51.338  1.00  0.90           N  
ATOM   4159  CA  VAL A 553       8.478  17.848  52.760  1.00  0.91           C  
ATOM   4160  C   VAL A 553       8.925  16.418  53.052  1.00  0.91           C  
ATOM   4161  CB  VAL A 553       7.257  18.214  53.634  1.00  0.90           C  
ATOM   4162  O   VAL A 553       8.279  15.458  52.624  1.00  0.91           O  
ATOM   4163  CG1 VAL A 553       7.624  18.176  55.117  1.00  0.91           C  
ATOM   4164  CG2 VAL A 553       6.720  19.591  53.249  1.00  0.91           C  
ATOM   4165  N   MET A 554       9.979  16.250  53.775  1.00  0.92           N  
ATOM   4166  CA  MET A 554      10.500  15.004  54.329  1.00  0.93           C  
ATOM   4167  C   MET A 554      10.527  15.055  55.853  1.00  0.92           C  
ATOM   4168  CB  MET A 554      11.904  14.721  53.791  1.00  0.91           C  
ATOM   4169  O   MET A 554      11.129  15.957  56.438  1.00  0.91           O  
ATOM   4170  CG  MET A 554      11.963  14.578  52.278  1.00  0.84           C  
ATOM   4171  SD  MET A 554      13.671  14.310  51.664  1.00  0.86           S  
ATOM   4172  CE  MET A 554      14.291  16.015  51.689  1.00  0.79           C  
ATOM   4173  N   LYS A 555       9.920  14.109  56.486  1.00  0.94           N  
ATOM   4174  CA  LYS A 555       9.922  13.992  57.941  1.00  0.95           C  
ATOM   4175  C   LYS A 555      10.576  12.686  58.386  1.00  0.95           C  
ATOM   4176  CB  LYS A 555       8.497  14.078  58.489  1.00  0.94           C  
ATOM   4177  O   LYS A 555      10.229  11.612  57.890  1.00  0.94           O  
ATOM   4178  CG  LYS A 555       8.416  14.056  60.008  1.00  0.94           C  
ATOM   4179  CD  LYS A 555       6.971  14.039  60.491  1.00  0.93           C  
ATOM   4180  CE  LYS A 555       6.888  13.937  62.008  1.00  0.92           C  
ATOM   4181  NZ  LYS A 555       5.561  13.419  62.456  1.00  0.91           N  
ATOM   4182  N   ASN A 556      11.494  12.784  59.304  1.00  0.92           N  
ATOM   4183  CA  ASN A 556      12.027  11.618  60.000  1.00  0.94           C  
ATOM   4184  C   ASN A 556      11.010  11.034  60.976  1.00  0.91           C  
ATOM   4185  CB  ASN A 556      13.321  11.977  60.734  1.00  0.91           C  
ATOM   4186  O   ASN A 556      10.743  11.620  62.026  1.00  0.88           O  
ATOM   4187  CG  ASN A 556      13.903  10.804  61.499  1.00  0.85           C  
ATOM   4188  ND2 ASN A 556      14.958  11.059  62.263  1.00  0.91           N  
ATOM   4189  OD1 ASN A 556      13.408   9.678  61.404  1.00  0.84           O  
ATOM   4190  N   ASP A 557      10.486   9.896  60.629  1.00  0.93           N  
ATOM   4191  CA  ASP A 557       9.489   9.200  61.438  1.00  0.93           C  
ATOM   4192  C   ASP A 557      10.138   8.119  62.299  1.00  0.91           C  
ATOM   4193  CB  ASP A 557       8.409   8.584  60.546  1.00  0.88           C  
ATOM   4194  O   ASP A 557       9.443   7.337  62.951  1.00  0.87           O  
ATOM   4195  CG  ASP A 557       7.195   9.481  60.381  1.00  0.78           C  
ATOM   4196  OD1 ASP A 557       7.131  10.548  61.029  1.00  0.75           O  
ATOM   4197  OD2 ASP A 557       6.292   9.116  59.597  1.00  0.80           O  
ATOM   4198  N   THR A 558      11.397   8.176  62.418  1.00  0.91           N  
ATOM   4199  CA  THR A 558      12.113   7.214  63.249  1.00  0.89           C  
ATOM   4200  C   THR A 558      12.318   7.763  64.658  1.00  0.84           C  
ATOM   4201  CB  THR A 558      13.477   6.851  62.633  1.00  0.88           C  
ATOM   4202  O   THR A 558      12.244   8.974  64.875  1.00  0.77           O  
ATOM   4203  CG2 THR A 558      13.340   6.514  61.152  1.00  0.82           C  
ATOM   4204  OG1 THR A 558      14.371   7.961  62.779  1.00  0.86           O  
ATOM   4205  N   GLY A 559      12.253   7.017  65.810  1.00  0.88           N  
ATOM   4206  CA  GLY A 559      12.540   7.393  67.186  1.00  0.91           C  
ATOM   4207  C   GLY A 559      13.976   7.835  67.396  1.00  0.89           C  
ATOM   4208  O   GLY A 559      14.392   8.094  68.527  1.00  0.87           O  
ATOM   4209  N   SER A 560      14.854   7.965  66.310  1.00  0.95           N  
ATOM   4210  CA  SER A 560      16.270   8.303  66.400  1.00  0.96           C  
ATOM   4211  C   SER A 560      16.674   9.286  65.306  1.00  0.96           C  
ATOM   4212  CB  SER A 560      17.130   7.042  66.307  1.00  0.95           C  
ATOM   4213  O   SER A 560      15.886   9.576  64.403  1.00  0.96           O  
ATOM   4214  OG  SER A 560      16.883   6.354  65.093  1.00  0.87           O  
ATOM   4215  N   GLU A 561      17.777   9.855  65.325  1.00  0.96           N  
ATOM   4216  CA  GLU A 561      18.379  10.649  64.258  1.00  0.96           C  
ATOM   4217  C   GLU A 561      18.562   9.819  62.990  1.00  0.95           C  
ATOM   4218  CB  GLU A 561      19.724  11.224  64.708  1.00  0.95           C  
ATOM   4219  O   GLU A 561      19.002   8.669  63.052  1.00  0.93           O  
ATOM   4220  CG  GLU A 561      20.346  12.189  63.709  1.00  0.85           C  
ATOM   4221  CD  GLU A 561      21.638  12.818  64.206  1.00  0.78           C  
ATOM   4222  OE1 GLU A 561      21.584  13.894  64.842  1.00  0.85           O  
ATOM   4223  OE2 GLU A 561      22.714  12.229  63.956  1.00  0.84           O  
ATOM   4224  N   LEU A 562      18.303  10.450  61.834  1.00  0.93           N  
ATOM   4225  CA  LEU A 562      18.403   9.801  60.531  1.00  0.94           C  
ATOM   4226  C   LEU A 562      19.308  10.597  59.596  1.00  0.93           C  
ATOM   4227  CB  LEU A 562      17.015   9.641  59.903  1.00  0.92           C  
ATOM   4228  O   LEU A 562      19.001  11.741  59.254  1.00  0.91           O  
ATOM   4229  CG  LEU A 562      16.961   8.928  58.552  1.00  0.86           C  
ATOM   4230  CD1 LEU A 562      17.405   7.477  58.700  1.00  0.80           C  
ATOM   4231  CD2 LEU A 562      15.556   9.005  57.962  1.00  0.81           C  
ATOM   4232  N   VAL A 563      20.410  10.060  59.166  1.00  0.92           N  
ATOM   4233  CA  VAL A 563      21.222  10.580  58.071  1.00  0.93           C  
ATOM   4234  C   VAL A 563      20.619  10.158  56.733  1.00  0.89           C  
ATOM   4235  CB  VAL A 563      22.686  10.096  58.171  1.00  0.90           C  
ATOM   4236  O   VAL A 563      20.577   8.969  56.412  1.00  0.86           O  
ATOM   4237  CG1 VAL A 563      23.535  10.708  57.059  1.00  0.88           C  
ATOM   4238  CG2 VAL A 563      23.268  10.438  59.542  1.00  0.86           C  
ATOM   4239  N   THR A 564      20.181  11.121  55.947  1.00  0.90           N  
ATOM   4240  CA  THR A 564      19.592  10.857  54.638  1.00  0.90           C  
ATOM   4241  C   THR A 564      20.620  11.066  53.530  1.00  0.88           C  
ATOM   4242  CB  THR A 564      18.368  11.756  54.384  1.00  0.86           C  
ATOM   4243  O   THR A 564      21.361  12.052  53.543  1.00  0.84           O  
ATOM   4244  CG2 THR A 564      18.447  13.038  55.207  1.00  0.74           C  
ATOM   4245  OG1 THR A 564      18.314  12.097  52.993  1.00  0.74           O  
ATOM   4246  N   THR A 565      20.732  10.118  52.593  1.00  0.88           N  
ATOM   4247  CA  THR A 565      21.598  10.150  51.419  1.00  0.88           C  
ATOM   4248  C   THR A 565      20.805  10.529  50.172  1.00  0.86           C  
ATOM   4249  CB  THR A 565      22.290   8.793  51.198  1.00  0.85           C  
ATOM   4250  O   THR A 565      21.275  10.337  49.049  1.00  0.82           O  
ATOM   4251  CG2 THR A 565      23.240   8.466  52.346  1.00  0.82           C  
ATOM   4252  OG1 THR A 565      21.296   7.765  51.109  1.00  0.85           O  
ATOM   4253  N   VAL A 566      19.610  11.002  50.247  1.00  0.83           N  
ATOM   4254  CA  VAL A 566      18.776  11.415  49.122  1.00  0.86           C  
ATOM   4255  C   VAL A 566      19.337  12.694  48.505  1.00  0.84           C  
ATOM   4256  CB  VAL A 566      17.308  11.631  49.554  1.00  0.82           C  
ATOM   4257  O   VAL A 566      19.477  13.711  49.188  1.00  0.81           O  
ATOM   4258  CG1 VAL A 566      16.430  11.944  48.344  1.00  0.70           C  
ATOM   4259  CG2 VAL A 566      16.784  10.402  50.294  1.00  0.70           C  
ATOM   4260  N   THR A 567      19.704  12.681  47.257  1.00  0.83           N  
ATOM   4261  CA  THR A 567      20.383  13.779  46.576  1.00  0.85           C  
ATOM   4262  C   THR A 567      19.468  14.419  45.536  1.00  0.81           C  
ATOM   4263  CB  THR A 567      21.680  13.299  45.898  1.00  0.81           C  
ATOM   4264  O   THR A 567      19.691  15.559  45.124  1.00  0.77           O  
ATOM   4265  CG2 THR A 567      22.718  12.878  46.932  1.00  0.77           C  
ATOM   4266  OG1 THR A 567      21.384  12.180  45.052  1.00  0.83           O  
ATOM   4267  N   ARG A 568      18.435  13.645  45.132  1.00  0.86           N  
ATOM   4268  CA  ARG A 568      17.547  14.149  44.089  1.00  0.87           C  
ATOM   4269  C   ARG A 568      16.096  13.778  44.379  1.00  0.87           C  
ATOM   4270  CB  ARG A 568      17.963  13.607  42.720  1.00  0.84           C  
ATOM   4271  O   ARG A 568      15.818  12.691  44.890  1.00  0.84           O  
ATOM   4272  CG  ARG A 568      19.331  14.082  42.259  1.00  0.77           C  
ATOM   4273  CD  ARG A 568      19.640  13.623  40.841  1.00  0.75           C  
ATOM   4274  NE  ARG A 568      18.864  14.367  39.853  1.00  0.71           N  
ATOM   4275  NH1 ARG A 568      20.394  16.086  39.643  1.00  0.62           N  
ATOM   4276  NH2 ARG A 568      18.457  16.113  38.416  1.00  0.57           N  
ATOM   4277  CZ  ARG A 568      19.240  15.520  39.306  1.00  0.71           C  
ATOM   4278  N   CYS A 569      15.165  14.650  44.004  1.00  0.86           N  
ATOM   4279  CA  CYS A 569      13.717  14.473  44.040  1.00  0.87           C  
ATOM   4280  C   CYS A 569      13.110  14.663  42.656  1.00  0.84           C  
ATOM   4281  CB  CYS A 569      13.082  15.454  45.025  1.00  0.84           C  
ATOM   4282  O   CYS A 569      13.448  15.615  41.950  1.00  0.80           O  
ATOM   4283  SG  CYS A 569      11.296  15.253  45.204  1.00  0.85           S  
ATOM   4284  N   ARG A 570      12.244  13.716  42.219  1.00  0.83           N  
ATOM   4285  CA  ARG A 570      11.417  13.828  41.022  1.00  0.83           C  
ATOM   4286  C   ARG A 570       9.936  13.888  41.384  1.00  0.83           C  
ATOM   4287  CB  ARG A 570      11.678  12.653  40.076  1.00  0.81           C  
ATOM   4288  O   ARG A 570       9.412  12.978  42.030  1.00  0.80           O  
ATOM   4289  CG  ARG A 570      10.916  12.739  38.763  1.00  0.79           C  
ATOM   4290  CD  ARG A 570      11.332  11.638  37.797  1.00  0.79           C  
ATOM   4291  NE  ARG A 570      12.722  11.788  37.376  1.00  0.73           N  
ATOM   4292  NH1 ARG A 570      12.885   9.677  36.451  1.00  0.70           N  
ATOM   4293  NH2 ARG A 570      14.685  11.095  36.407  1.00  0.67           N  
ATOM   4294  CZ  ARG A 570      13.427  10.853  36.745  1.00  0.74           C  
ATOM   4295  N   VAL A 571       9.340  14.903  40.990  1.00  0.84           N  
ATOM   4296  CA  VAL A 571       7.898  15.065  41.140  1.00  0.84           C  
ATOM   4297  C   VAL A 571       7.232  15.067  39.766  1.00  0.83           C  
ATOM   4298  CB  VAL A 571       7.548  16.362  41.903  1.00  0.82           C  
ATOM   4299  O   VAL A 571       7.735  15.688  38.826  1.00  0.80           O  
ATOM   4300  CG1 VAL A 571       6.036  16.500  42.070  1.00  0.75           C  
ATOM   4301  CG2 VAL A 571       8.243  16.384  43.263  1.00  0.75           C  
ATOM   4302  N   ARG A 572       6.080  14.347  39.611  1.00  0.80           N  
ATOM   4303  CA  ARG A 572       5.218  14.384  38.434  1.00  0.80           C  
ATOM   4304  C   ARG A 572       4.040  15.328  38.647  1.00  0.79           C  
ATOM   4305  CB  ARG A 572       4.711  12.981  38.094  1.00  0.78           C  
ATOM   4306  O   ARG A 572       3.248  15.141  39.573  1.00  0.78           O  
ATOM   4307  CG  ARG A 572       3.843  12.925  36.847  1.00  0.76           C  
ATOM   4308  CD  ARG A 572       3.652  11.496  36.357  1.00  0.77           C  
ATOM   4309  NE  ARG A 572       4.884  10.948  35.799  1.00  0.69           N  
ATOM   4310  NH1 ARG A 572       4.000   8.859  35.360  1.00  0.67           N  
ATOM   4311  NH2 ARG A 572       6.189   9.313  34.851  1.00  0.64           N  
ATOM   4312  CZ  ARG A 572       5.022   9.708  35.338  1.00  0.74           C  
ATOM   4313  N   ALA A 573       3.971  16.340  37.890  1.00  0.79           N  
ATOM   4314  CA  ALA A 573       2.831  17.253  37.892  1.00  0.78           C  
ATOM   4315  C   ALA A 573       1.890  16.957  36.728  1.00  0.79           C  
ATOM   4316  CB  ALA A 573       3.310  18.702  37.830  1.00  0.77           C  
ATOM   4317  O   ALA A 573       2.315  16.923  35.571  1.00  0.76           O  
ATOM   4318  N   PHE A 574       0.651  16.730  37.033  1.00  0.77           N  
ATOM   4319  CA  PHE A 574      -0.416  16.638  36.044  1.00  0.77           C  
ATOM   4320  C   PHE A 574      -0.863  18.025  35.599  1.00  0.76           C  
ATOM   4321  CB  PHE A 574      -1.607  15.857  36.608  1.00  0.75           C  
ATOM   4322  O   PHE A 574      -1.107  18.901  36.431  1.00  0.73           O  
ATOM   4323  CG  PHE A 574      -1.286  14.430  36.961  1.00  0.72           C  
ATOM   4324  CD1 PHE A 574      -1.438  13.416  36.023  1.00  0.69           C  
ATOM   4325  CD2 PHE A 574      -0.832  14.102  38.232  1.00  0.71           C  
ATOM   4326  CE1 PHE A 574      -1.141  12.094  36.347  1.00  0.70           C  
ATOM   4327  CE2 PHE A 574      -0.533  12.783  38.563  1.00  0.70           C  
ATOM   4328  CZ  PHE A 574      -0.690  11.781  37.620  1.00  0.65           C  
ATOM   4329  N   VAL A 575      -0.819  18.235  34.351  1.00  0.73           N  
ATOM   4330  CA  VAL A 575      -1.097  19.540  33.759  1.00  0.72           C  
ATOM   4331  C   VAL A 575      -2.352  19.457  32.892  1.00  0.72           C  
ATOM   4332  CB  VAL A 575       0.097  20.049  32.921  1.00  0.70           C  
ATOM   4333  O   VAL A 575      -2.647  18.408  32.315  1.00  0.69           O  
ATOM   4334  CG1 VAL A 575       1.271  20.420  33.824  1.00  0.64           C  
ATOM   4335  CG2 VAL A 575       0.518  18.995  31.898  1.00  0.64           C  
ATOM   4336  N   SER A 576      -3.183  20.555  32.849  1.00  0.67           N  
ATOM   4337  CA  SER A 576      -4.294  20.844  31.948  1.00  0.66           C  
ATOM   4338  C   SER A 576      -4.104  22.186  31.248  1.00  0.66           C  
ATOM   4339  CB  SER A 576      -5.619  20.841  32.711  1.00  0.64           C  
ATOM   4340  O   SER A 576      -3.438  23.078  31.776  1.00  0.62           O  
ATOM   4341  OG  SER A 576      -5.623  21.841  33.716  1.00  0.63           O  
TER    4342      SER A 576
END
