# Supplementary material for: DepoScope: Accurate phage depolymerase annotation and domain delineation using large language models
Source: PLoS Comput Biol. 2024 Aug 5;20(8):e1011831. doi: 10.1371/journal.pcbi.1011831 (PMC11326577; doi:10.1371/journal.pcbi.1011831)
Supplement: S1 Data — (ZIP) [file pcbi.1011831.s003.zip › FN_FP_deposcope_032024/False_positives/HQ632825.1__AGN12239.pdb]

PARENT N/A
ATOM      1  N   MET A   1       2.095 -23.744 102.673  1.00  0.40           N  
ATOM      2  CA  MET A   1       3.423 -23.302 102.257  1.00  0.45           C  
ATOM      3  C   MET A   1       3.714 -21.896 102.770  1.00  0.42           C  
ATOM      4  CB  MET A   1       3.550 -23.340 100.733  1.00  0.37           C  
ATOM      5  O   MET A   1       2.963 -20.960 102.491  1.00  0.41           O  
ATOM      6  CG  MET A   1       3.659 -24.744 100.162  1.00  0.40           C  
ATOM      7  SD  MET A   1       4.039 -24.745  98.367  1.00  0.42           S  
ATOM      8  CE  MET A   1       3.327 -26.344  97.889  1.00  0.36           C  
ATOM      9  N   ALA A   2       4.056 -21.546 104.156  1.00  0.53           N  
ATOM     10  CA  ALA A   2       5.059 -21.146 105.140  1.00  0.54           C  
ATOM     11  C   ALA A   2       6.337 -20.667 104.458  1.00  0.52           C  
ATOM     12  CB  ALA A   2       5.366 -22.303 106.087  1.00  0.47           C  
ATOM     13  O   ALA A   2       6.926 -21.391 103.651  1.00  0.48           O  
ATOM     14  N   ASN A   3       6.348 -19.388 103.806  1.00  0.49           N  
ATOM     15  CA  ASN A   3       7.517 -18.747 103.214  1.00  0.52           C  
ATOM     16  C   ASN A   3       7.222 -17.306 102.809  1.00  0.49           C  
ATOM     17  CB  ASN A   3       8.014 -19.547 102.007  1.00  0.42           C  
ATOM     18  O   ASN A   3       6.292 -17.050 102.042  1.00  0.45           O  
ATOM     19  CG  ASN A   3       9.444 -20.022 102.171  1.00  0.43           C  
ATOM     20  ND2 ASN A   3       9.870 -20.931 101.301  1.00  0.43           N  
ATOM     21  OD1 ASN A   3      10.160 -19.578 103.072  1.00  0.46           O  
ATOM     22  N   ILE A   4       7.633 -16.150 103.631  1.00  0.50           N  
ATOM     23  CA  ILE A   4       8.670 -15.134 103.771  1.00  0.52           C  
ATOM     24  C   ILE A   4       8.027 -13.769 104.009  1.00  0.49           C  
ATOM     25  CB  ILE A   4       9.586 -15.085 102.528  1.00  0.43           C  
ATOM     26  O   ILE A   4       7.246 -13.292 103.183  1.00  0.46           O  
ATOM     27  CG1 ILE A   4      10.337 -16.411 102.366  1.00  0.42           C  
ATOM     28  CG2 ILE A   4      10.564 -13.910 102.623  1.00  0.42           C  
ATOM     29  CD1 ILE A   4      11.108 -16.531 101.058  1.00  0.39           C  
ATOM     30  N   LYS A   5       7.935 -12.997 105.542  1.00  0.48           N  
ATOM     31  CA  LYS A   5       8.668 -12.368 106.638  1.00  0.50           C  
ATOM     32  C   LYS A   5       9.739 -11.418 106.108  1.00  0.47           C  
ATOM     33  CB  LYS A   5       9.306 -13.429 107.536  1.00  0.42           C  
ATOM     34  O   LYS A   5      10.670 -11.845 105.423  1.00  0.44           O  
ATOM     35  CG  LYS A   5       8.411 -13.895 108.675  1.00  0.42           C  
ATOM     36  CD  LYS A   5       9.158 -14.814 109.633  1.00  0.47           C  
ATOM     37  CE  LYS A   5       8.256 -15.300 110.760  1.00  0.35           C  
ATOM     38  NZ  LYS A   5       8.990 -16.185 111.713  1.00  0.35           N  
ATOM     39  N   LYS A   6       9.678  -9.949 105.757  1.00  0.55           N  
ATOM     40  CA  LYS A   6      10.236  -8.707 106.283  1.00  0.57           C  
ATOM     41  C   LYS A   6       9.753  -7.503 105.479  1.00  0.55           C  
ATOM     42  CB  LYS A   6      11.764  -8.761 106.279  1.00  0.51           C  
ATOM     43  O   LYS A   6      10.100  -7.355 104.305  1.00  0.52           O  
ATOM     44  CG  LYS A   6      12.368  -9.296 107.569  1.00  0.50           C  
ATOM     45  CD  LYS A   6      13.886  -9.169 107.571  1.00  0.53           C  
ATOM     46  CE  LYS A   6      14.494  -9.737 108.847  1.00  0.45           C  
ATOM     47  NZ  LYS A   6      15.981  -9.596 108.862  1.00  0.41           N  
ATOM     48  N   THR A   7       8.594  -6.777 105.400  1.00  0.57           N  
ATOM     49  CA  THR A   7       8.083  -5.495 104.928  1.00  0.59           C  
ATOM     50  C   THR A   7       8.160  -4.443 106.031  1.00  0.57           C  
ATOM     51  CB  THR A   7       6.630  -5.620 104.434  1.00  0.50           C  
ATOM     52  O   THR A   7       7.895  -4.739 107.198  1.00  0.53           O  
ATOM     53  CG2 THR A   7       6.536  -5.373 102.932  1.00  0.43           C  
ATOM     54  OG1 THR A   7       6.146  -6.938 104.721  1.00  0.47           O  
ATOM     55  N   PHE A   8       9.071  -3.480 105.959  1.00  0.60           N  
ATOM     56  CA  PHE A   8       9.447  -2.198 106.543  1.00  0.62           C  
ATOM     57  C   PHE A   8       8.501  -1.821 107.677  1.00  0.60           C  
ATOM     58  CB  PHE A   8       9.449  -1.100 105.475  1.00  0.53           C  
ATOM     59  O   PHE A   8       7.281  -1.805 107.496  1.00  0.56           O  
ATOM     60  CG  PHE A   8      10.633  -1.158 104.547  1.00  0.50           C  
ATOM     61  CD1 PHE A   8      11.816  -0.503 104.866  1.00  0.47           C  
ATOM     62  CD2 PHE A   8      10.562  -1.868 103.356  1.00  0.49           C  
ATOM     63  CE1 PHE A   8      12.914  -0.555 104.010  1.00  0.46           C  
ATOM     64  CE2 PHE A   8      11.654  -1.924 102.495  1.00  0.48           C  
ATOM     65  CZ  PHE A   8      12.829  -1.266 102.823  1.00  0.42           C  
ATOM     66  N   ASN A   9       8.834  -2.133 109.051  1.00  0.48           N  
ATOM     67  CA  ASN A   9       8.502  -1.637 110.382  1.00  0.49           C  
ATOM     68  C   ASN A   9       8.949  -0.189 110.569  1.00  0.48           C  
ATOM     69  CB  ASN A   9       9.126  -2.528 111.458  1.00  0.43           C  
ATOM     70  O   ASN A   9      10.147   0.099 110.574  1.00  0.46           O  
ATOM     71  CG  ASN A   9       8.151  -2.877 112.565  1.00  0.42           C  
ATOM     72  ND2 ASN A   9       8.429  -3.961 113.280  1.00  0.42           N  
ATOM     73  OD1 ASN A   9       7.156  -2.179 112.775  1.00  0.46           O  
ATOM     74  N   PHE A  10       8.294   0.891 110.071  1.00  0.60           N  
ATOM     75  CA  PHE A  10       8.298   2.297 110.458  1.00  0.62           C  
ATOM     76  C   PHE A  10       8.375   2.442 111.973  1.00  0.61           C  
ATOM     77  CB  PHE A  10       7.049   3.006 109.926  1.00  0.53           C  
ATOM     78  O   PHE A  10       8.424   3.558 112.494  1.00  0.58           O  
ATOM     79  CG  PHE A  10       7.069   3.238 108.439  1.00  0.49           C  
ATOM     80  CD1 PHE A  10       7.709   4.349 107.904  1.00  0.46           C  
ATOM     81  CD2 PHE A  10       6.448   2.345 107.577  1.00  0.49           C  
ATOM     82  CE1 PHE A  10       7.730   4.567 106.528  1.00  0.46           C  
ATOM     83  CE2 PHE A  10       6.464   2.555 106.201  1.00  0.48           C  
ATOM     84  CZ  PHE A  10       7.105   3.667 105.679  1.00  0.41           C  
ATOM     85  N   ARG A  11       8.757   1.568 112.784  1.00  0.52           N  
ATOM     86  CA  ARG A  11       8.722   1.784 114.227  1.00  0.52           C  
ATOM     87  C   ARG A  11      10.119   2.061 114.773  1.00  0.51           C  
ATOM     88  CB  ARG A  11       8.113   0.573 114.937  1.00  0.46           C  
ATOM     89  O   ARG A  11      10.270   2.725 115.800  1.00  0.48           O  
ATOM     90  CG  ARG A  11       6.724   0.825 115.502  1.00  0.44           C  
ATOM     91  CD  ARG A  11       6.196  -0.383 116.262  1.00  0.47           C  
ATOM     92  NE  ARG A  11       4.836  -0.164 116.746  1.00  0.38           N  
ATOM     93  NH1 ARG A  11       4.759  -2.087 118.023  1.00  0.28           N  
ATOM     94  NH2 ARG A  11       2.949  -0.683 117.947  1.00  0.23           N  
ATOM     95  CZ  ARG A  11       4.184  -0.979 117.571  1.00  0.38           C  
ATOM     96  N   ASN A  12      11.372   1.906 113.976  1.00  0.47           N  
ATOM     97  CA  ASN A  12      12.689   2.090 114.575  1.00  0.47           C  
ATOM     98  C   ASN A  12      13.622   2.868 113.651  1.00  0.46           C  
ATOM     99  CB  ASN A  12      13.308   0.738 114.937  1.00  0.41           C  
ATOM    100  O   ASN A  12      14.830   2.625 113.633  1.00  0.42           O  
ATOM    101  CG  ASN A  12      12.605   0.067 116.100  1.00  0.38           C  
ATOM    102  ND2 ASN A  12      12.756  -1.248 116.206  1.00  0.39           N  
ATOM    103  OD1 ASN A  12      11.932   0.724 116.898  1.00  0.43           O  
ATOM    104  N   GLY A  13      13.192   3.912 112.896  1.00  0.51           N  
ATOM    105  CA  GLY A  13      14.053   4.944 112.343  1.00  0.50           C  
ATOM    106  C   GLY A  13      14.580   4.605 110.961  1.00  0.50           C  
ATOM    107  O   GLY A  13      14.537   3.447 110.542  1.00  0.47           O  
ATOM    108  N   VAL A  14      14.398   5.460 109.975  1.00  0.52           N  
ATOM    109  CA  VAL A  14      14.830   5.632 108.592  1.00  0.54           C  
ATOM    110  C   VAL A  14      16.297   5.232 108.455  1.00  0.53           C  
ATOM    111  CB  VAL A  14      14.627   7.086 108.110  1.00  0.49           C  
ATOM    112  O   VAL A  14      17.164   5.787 109.134  1.00  0.51           O  
ATOM    113  CG1 VAL A  14      14.958   7.215 106.625  1.00  0.44           C  
ATOM    114  CG2 VAL A  14      13.194   7.543 108.383  1.00  0.45           C  
ATOM    115  N   GLN A  15      16.927   4.047 108.063  1.00  0.50           N  
ATOM    116  CA  GLN A  15      18.112   3.682 107.294  1.00  0.52           C  
ATOM    117  C   GLN A  15      18.145   4.414 105.955  1.00  0.50           C  
ATOM    118  CB  GLN A  15      18.161   2.171 107.067  1.00  0.47           C  
ATOM    119  O   GLN A  15      17.247   4.246 105.127  1.00  0.48           O  
ATOM    120  CG  GLN A  15      19.527   1.553 107.335  1.00  0.46           C  
ATOM    121  CD  GLN A  15      19.529   0.044 107.181  1.00  0.48           C  
ATOM    122  NE2 GLN A  15      20.718  -0.549 107.165  1.00  0.39           N  
ATOM    123  OE1 GLN A  15      18.470  -0.585 107.077  1.00  0.50           O  
ATOM    124  N   VAL A  16      19.068   5.608 105.994  1.00  0.55           N  
ATOM    125  CA  VAL A  16      19.414   6.415 104.828  1.00  0.58           C  
ATOM    126  C   VAL A  16      20.617   5.803 104.114  1.00  0.56           C  
ATOM    127  CB  VAL A  16      19.715   7.879 105.221  1.00  0.53           C  
ATOM    128  O   VAL A  16      21.581   5.382 104.758  1.00  0.54           O  
ATOM    129  CG1 VAL A  16      19.149   8.844 104.181  1.00  0.50           C  
ATOM    130  CG2 VAL A  16      19.147   8.187 106.605  1.00  0.51           C  
ATOM    131  N   ASP A  17      20.628   5.094 102.798  1.00  0.54           N  
ATOM    132  CA  ASP A  17      21.617   4.735 101.787  1.00  0.55           C  
ATOM    133  C   ASP A  17      22.700   5.806 101.674  1.00  0.54           C  
ATOM    134  CB  ASP A  17      20.944   4.522 100.429  1.00  0.51           C  
ATOM    135  O   ASP A  17      22.402   7.002 101.698  1.00  0.52           O  
ATOM    136  CG  ASP A  17      20.931   3.067  99.995  1.00  0.49           C  
ATOM    137  OD1 ASP A  17      21.734   2.267 100.521  1.00  0.50           O  
ATOM    138  OD2 ASP A  17      20.113   2.719  99.117  1.00  0.55           O  
ATOM    139  N   ASP A  18      24.151   5.664 102.016  1.00  0.57           N  
ATOM    140  CA  ASP A  18      25.497   6.229 102.031  1.00  0.57           C  
ATOM    141  C   ASP A  18      25.581   7.470 101.145  1.00  0.58           C  
ATOM    142  CB  ASP A  18      26.522   5.188 101.576  1.00  0.52           C  
ATOM    143  O   ASP A  18      26.451   8.321 101.342  1.00  0.56           O  
ATOM    144  CG  ASP A  18      26.803   4.132 102.631  1.00  0.50           C  
ATOM    145  OD1 ASP A  18      26.525   4.374 103.825  1.00  0.51           O  
ATOM    146  OD2 ASP A  18      27.309   3.049 102.264  1.00  0.55           O  
ATOM    147  N   ASP A  19      24.662   7.730 100.177  1.00  0.60           N  
ATOM    148  CA  ASP A  19      24.917   8.820  99.240  1.00  0.60           C  
ATOM    149  C   ASP A  19      24.209  10.099  99.680  1.00  0.60           C  
ATOM    150  CB  ASP A  19      24.472   8.431  97.829  1.00  0.55           C  
ATOM    151  O   ASP A  19      24.422  11.165  99.097  1.00  0.58           O  
ATOM    152  CG  ASP A  19      25.271   7.275  97.253  1.00  0.52           C  
ATOM    153  OD1 ASP A  19      26.439   7.081  97.653  1.00  0.53           O  
ATOM    154  OD2 ASP A  19      24.728   6.553  96.389  1.00  0.57           O  
ATOM    155  N   ASN A  20      23.401  10.175 100.769  1.00  0.61           N  
ATOM    156  CA  ASN A  20      22.721  11.448 100.985  1.00  0.61           C  
ATOM    157  C   ASN A  20      23.197  12.126 102.267  1.00  0.61           C  
ATOM    158  CB  ASN A  20      21.205  11.247 101.022  1.00  0.56           C  
ATOM    159  O   ASN A  20      23.178  13.354 102.368  1.00  0.59           O  
ATOM    160  CG  ASN A  20      20.608  11.052  99.642  1.00  0.54           C  
ATOM    161  ND2 ASN A  20      19.412  10.479  99.589  1.00  0.52           N  
ATOM    162  OD1 ASN A  20      21.218  11.412  98.632  1.00  0.54           O  
ATOM    163  N   LEU A  21      23.752  11.353 103.229  1.00  0.73           N  
ATOM    164  CA  LEU A  21      24.395  11.738 104.480  1.00  0.72           C  
ATOM    165  C   LEU A  21      25.661  10.921 104.715  1.00  0.72           C  
ATOM    166  CB  LEU A  21      23.432  11.558 105.656  1.00  0.69           C  
ATOM    167  O   LEU A  21      25.596   9.700 104.875  1.00  0.68           O  
ATOM    168  CG  LEU A  21      23.953  11.978 107.031  1.00  0.66           C  
ATOM    169  CD1 LEU A  21      23.898  13.495 107.178  1.00  0.63           C  
ATOM    170  CD2 LEU A  21      23.153  11.298 108.137  1.00  0.64           C  
ATOM    171  N   ILE A  22      26.698  11.686 104.565  1.00  0.69           N  
ATOM    172  CA  ILE A  22      27.998  11.110 104.890  1.00  0.68           C  
ATOM    173  C   ILE A  22      28.655  11.918 106.007  1.00  0.68           C  
ATOM    174  CB  ILE A  22      28.920  11.059 103.651  1.00  0.66           C  
ATOM    175  O   ILE A  22      28.486  13.138 106.082  1.00  0.69           O  
ATOM    176  CG1 ILE A  22      30.274  10.441 104.018  1.00  0.61           C  
ATOM    177  CG2 ILE A  22      29.100  12.458 103.055  1.00  0.62           C  
ATOM    178  CD1 ILE A  22      31.098   9.998 102.817  1.00  0.60           C  
ATOM    179  N   VAL A  23      29.437  11.258 106.987  1.00  0.73           N  
ATOM    180  CA  VAL A  23      30.531  11.764 107.810  1.00  0.73           C  
ATOM    181  C   VAL A  23      31.859  11.201 107.309  1.00  0.73           C  
ATOM    182  CB  VAL A  23      30.330  11.412 109.301  1.00  0.71           C  
ATOM    183  O   VAL A  23      32.073   9.986 107.332  1.00  0.71           O  
ATOM    184  CG1 VAL A  23      31.439  12.025 110.155  1.00  0.66           C  
ATOM    185  CG2 VAL A  23      28.959  11.883 109.780  1.00  0.67           C  
ATOM    186  N   ASN A  24      32.770  12.057 106.635  1.00  0.68           N  
ATOM    187  CA  ASN A  24      34.046  11.581 106.111  1.00  0.71           C  
ATOM    188  C   ASN A  24      35.071  11.384 107.224  1.00  0.72           C  
ATOM    189  CB  ASN A  24      34.587  12.549 105.056  1.00  0.67           C  
ATOM    190  O   ASN A  24      34.786  11.654 108.391  1.00  0.73           O  
ATOM    191  CG  ASN A  24      35.111  13.837 105.659  1.00  0.65           C  
ATOM    192  ND2 ASN A  24      35.330  14.840 104.816  1.00  0.68           N  
ATOM    193  OD1 ASN A  24      35.319  13.929 106.871  1.00  0.66           O  
ATOM    194  N   GLN A  25      36.346  10.942 106.964  1.00  0.66           N  
ATOM    195  CA  GLN A  25      37.404  10.514 107.872  1.00  0.68           C  
ATOM    196  C   GLN A  25      37.961  11.694 108.664  1.00  0.67           C  
ATOM    197  CB  GLN A  25      38.528   9.822 107.099  1.00  0.64           C  
ATOM    198  O   GLN A  25      38.587  11.506 109.709  1.00  0.69           O  
ATOM    199  CG  GLN A  25      38.124   8.487 106.490  1.00  0.61           C  
ATOM    200  CD  GLN A  25      39.275   7.790 105.788  1.00  0.62           C  
ATOM    201  NE2 GLN A  25      39.054   6.545 105.379  1.00  0.54           N  
ATOM    202  OE1 GLN A  25      40.353   8.366 105.613  1.00  0.64           O  
ATOM    203  N   THR A  26      37.811  12.918 108.194  1.00  0.68           N  
ATOM    204  CA  THR A  26      38.242  14.144 108.857  1.00  0.68           C  
ATOM    205  C   THR A  26      37.099  14.752 109.665  1.00  0.64           C  
ATOM    206  CB  THR A  26      38.760  15.176 107.838  1.00  0.65           C  
ATOM    207  O   THR A  26      37.236  15.846 110.218  1.00  0.65           O  
ATOM    208  CG2 THR A  26      39.981  14.648 107.092  1.00  0.58           C  
ATOM    209  OG1 THR A  26      37.725  15.467 106.892  1.00  0.60           O  
ATOM    210  N   GLY A  27      35.766  13.791 109.708  1.00  0.73           N  
ATOM    211  CA  GLY A  27      34.712  14.261 110.593  1.00  0.72           C  
ATOM    212  C   GLY A  27      33.836  15.327 109.964  1.00  0.70           C  
ATOM    213  O   GLY A  27      33.047  15.977 110.653  1.00  0.69           O  
ATOM    214  N   LEU A  28      33.873  15.626 108.758  1.00  0.83           N  
ATOM    215  CA  LEU A  28      33.014  16.579 108.064  1.00  0.82           C  
ATOM    216  C   LEU A  28      31.700  15.926 107.649  1.00  0.80           C  
ATOM    217  CB  LEU A  28      33.727  17.145 106.834  1.00  0.80           C  
ATOM    218  O   LEU A  28      31.690  14.785 107.180  1.00  0.77           O  
ATOM    219  CG  LEU A  28      35.086  17.802 107.080  1.00  0.79           C  
ATOM    220  CD1 LEU A  28      35.713  18.235 105.759  1.00  0.77           C  
ATOM    221  CD2 LEU A  28      34.943  18.991 108.025  1.00  0.78           C  
ATOM    222  N   VAL A  29      30.562  16.366 107.926  1.00  0.71           N  
ATOM    223  CA  VAL A  29      29.192  15.976 107.611  1.00  0.71           C  
ATOM    224  C   VAL A  29      28.764  16.613 106.290  1.00  0.70           C  
ATOM    225  CB  VAL A  29      28.214  16.379 108.738  1.00  0.68           C  
ATOM    226  O   VAL A  29      28.862  17.830 106.120  1.00  0.68           O  
ATOM    227  CG1 VAL A  29      26.786  15.964 108.387  1.00  0.65           C  
ATOM    228  CG2 VAL A  29      28.644  15.756 110.064  1.00  0.64           C  
ATOM    229  N   GLY A  30      28.571  15.621 105.418  1.00  0.74           N  
ATOM    230  CA  GLY A  30      27.969  15.964 104.140  1.00  0.74           C  
ATOM    231  C   GLY A  30      26.511  15.556 104.039  1.00  0.74           C  
ATOM    232  O   GLY A  30      26.164  14.403 104.302  1.00  0.73           O  
ATOM    233  N   ILE A  31      25.597  16.335 103.813  1.00  0.72           N  
ATOM    234  CA  ILE A  31      24.235  16.165 103.320  1.00  0.71           C  
ATOM    235  C   ILE A  31      24.148  16.641 101.871  1.00  0.71           C  
ATOM    236  CB  ILE A  31      23.217  16.927 104.197  1.00  0.69           C  
ATOM    237  O   ILE A  31      24.380  17.817 101.583  1.00  0.70           O  
ATOM    238  CG1 ILE A  31      23.308  16.457 105.653  1.00  0.67           C  
ATOM    239  CG2 ILE A  31      21.796  16.751 103.653  1.00  0.66           C  
ATOM    240  CD1 ILE A  31      22.437  17.251 106.616  1.00  0.65           C  
ATOM    241  N   GLY A  32      24.102  15.483 100.972  1.00  0.73           N  
ATOM    242  CA  GLY A  32      24.131  15.701  99.534  1.00  0.73           C  
ATOM    243  C   GLY A  32      25.537  15.762  98.968  1.00  0.73           C  
ATOM    244  O   GLY A  32      25.732  16.166  97.819  1.00  0.73           O  
ATOM    245  N   THR A  33      26.436  15.421  99.677  1.00  0.79           N  
ATOM    246  CA  THR A  33      27.793  15.309  99.154  1.00  0.79           C  
ATOM    247  C   THR A  33      28.546  14.173  99.841  1.00  0.78           C  
ATOM    248  CB  THR A  33      28.571  16.626  99.334  1.00  0.77           C  
ATOM    249  O   THR A  33      28.379  13.948 101.042  1.00  0.76           O  
ATOM    250  CG2 THR A  33      28.753  16.960 100.811  1.00  0.74           C  
ATOM    251  OG1 THR A  33      29.860  16.500  98.722  1.00  0.78           O  
ATOM    252  N   THR A  34      29.347  13.541  99.057  1.00  0.72           N  
ATOM    253  CA  THR A  34      30.284  12.543  99.560  1.00  0.72           C  
ATOM    254  C   THR A  34      31.652  13.168  99.819  1.00  0.72           C  
ATOM    255  CB  THR A  34      30.431  11.368  98.576  1.00  0.70           C  
ATOM    256  O   THR A  34      32.554  12.507 100.340  1.00  0.72           O  
ATOM    257  CG2 THR A  34      29.119  10.603  98.433  1.00  0.67           C  
ATOM    258  OG1 THR A  34      30.819  11.874  97.292  1.00  0.71           O  
ATOM    259  N   VAL A  35      31.892  14.412  99.395  1.00  0.73           N  
ATOM    260  CA  VAL A  35      33.124  15.168  99.589  1.00  0.75           C  
ATOM    261  C   VAL A  35      32.819  16.479 100.311  1.00  0.74           C  
ATOM    262  CB  VAL A  35      33.833  15.453  98.245  1.00  0.71           C  
ATOM    263  O   VAL A  35      32.846  17.551  99.702  1.00  0.74           O  
ATOM    264  CG1 VAL A  35      35.344  15.556  98.443  1.00  0.64           C  
ATOM    265  CG2 VAL A  35      33.497  14.366  97.225  1.00  0.63           C  
ATOM    266  N   PRO A  36      32.452  16.471 101.696  1.00  0.77           N  
ATOM    267  CA  PRO A  36      32.312  17.724 102.442  1.00  0.79           C  
ATOM    268  C   PRO A  36      33.637  18.464 102.607  1.00  0.80           C  
ATOM    269  CB  PRO A  36      31.767  17.269 103.798  1.00  0.76           C  
ATOM    270  O   PRO A  36      34.674  17.836 102.839  1.00  0.79           O  
ATOM    271  CG  PRO A  36      32.206  15.846 103.927  1.00  0.75           C  
ATOM    272  CD  PRO A  36      32.323  15.256 102.551  1.00  0.75           C  
ATOM    273  N   THR A  37      33.613  19.791 102.387  1.00  0.75           N  
ATOM    274  CA  THR A  37      34.758  20.678 102.560  1.00  0.75           C  
ATOM    275  C   THR A  37      34.667  21.426 103.887  1.00  0.72           C  
ATOM    276  CB  THR A  37      34.860  21.689 101.404  1.00  0.72           C  
ATOM    277  O   THR A  37      35.642  22.034 104.331  1.00  0.72           O  
ATOM    278  CG2 THR A  37      35.120  20.983 100.077  1.00  0.65           C  
ATOM    279  OG1 THR A  37      33.634  22.424 101.309  1.00  0.70           O  
ATOM    280  N   GLU A  38      33.586  21.255 104.682  1.00  0.82           N  
ATOM    281  CA  GLU A  38      33.358  21.964 105.937  1.00  0.81           C  
ATOM    282  C   GLU A  38      32.785  21.033 107.001  1.00  0.80           C  
ATOM    283  CB  GLU A  38      32.421  23.155 105.721  1.00  0.79           C  
ATOM    284  O   GLU A  38      32.334  19.928 106.689  1.00  0.78           O  
ATOM    285  CG  GLU A  38      32.903  24.132 104.658  1.00  0.75           C  
ATOM    286  CD  GLU A  38      34.163  24.882 105.061  1.00  0.73           C  
ATOM    287  OE1 GLU A  38      34.529  24.856 106.258  1.00  0.76           O  
ATOM    288  OE2 GLU A  38      34.788  25.503 104.172  1.00  0.76           O  
ATOM    289  N   ALA A  39      32.703  21.599 108.221  1.00  0.76           N  
ATOM    290  CA  ALA A  39      32.252  20.761 109.329  1.00  0.77           C  
ATOM    291  C   ALA A  39      30.818  20.288 109.110  1.00  0.72           C  
ATOM    292  CB  ALA A  39      32.363  21.520 110.649  1.00  0.73           C  
ATOM    293  O   ALA A  39      30.464  19.167 109.483  1.00  0.70           O  
ATOM    294  N   LEU A  40      30.053  20.920 108.520  1.00  0.70           N  
ATOM    295  CA  LEU A  40      28.748  20.657 107.923  1.00  0.70           C  
ATOM    296  C   LEU A  40      28.649  21.282 106.536  1.00  0.68           C  
ATOM    297  CB  LEU A  40      27.630  21.196 108.819  1.00  0.66           C  
ATOM    298  O   LEU A  40      28.622  22.508 106.403  1.00  0.65           O  
ATOM    299  CG  LEU A  40      26.200  20.994 108.314  1.00  0.66           C  
ATOM    300  CD1 LEU A  40      25.877  19.507 108.215  1.00  0.64           C  
ATOM    301  CD2 LEU A  40      25.205  21.703 109.228  1.00  0.66           C  
ATOM    302  N   ASP A  41      28.606  20.287 105.559  1.00  0.70           N  
ATOM    303  CA  ASP A  41      28.401  20.592 104.147  1.00  0.71           C  
ATOM    304  C   ASP A  41      27.047  20.077 103.664  1.00  0.68           C  
ATOM    305  CB  ASP A  41      29.524  19.992 103.299  1.00  0.67           C  
ATOM    306  O   ASP A  41      26.859  18.870 103.498  1.00  0.66           O  
ATOM    307  CG  ASP A  41      29.512  20.484 101.863  1.00  0.67           C  
ATOM    308  OD1 ASP A  41      28.543  21.164 101.459  1.00  0.74           O  
ATOM    309  OD2 ASP A  41      30.478  20.188 101.127  1.00  0.81           O  
ATOM    310  N   VAL A  42      26.202  20.960 103.968  1.00  0.67           N  
ATOM    311  CA  VAL A  42      24.846  20.720 103.486  1.00  0.67           C  
ATOM    312  C   VAL A  42      24.690  21.290 102.078  1.00  0.66           C  
ATOM    313  CB  VAL A  42      23.789  21.335 104.430  1.00  0.65           C  
ATOM    314  O   VAL A  42      24.790  22.503 101.878  1.00  0.65           O  
ATOM    315  CG1 VAL A  42      22.378  20.984 103.964  1.00  0.61           C  
ATOM    316  CG2 VAL A  42      24.015  20.860 105.864  1.00  0.62           C  
ATOM    317  N   ARG A  43      24.634  20.223 101.017  1.00  0.76           N  
ATOM    318  CA  ARG A  43      24.300  20.530  99.630  1.00  0.75           C  
ATOM    319  C   ARG A  43      22.839  20.210  99.336  1.00  0.73           C  
ATOM    320  CB  ARG A  43      25.210  19.756  98.674  1.00  0.71           C  
ATOM    321  O   ARG A  43      22.446  19.041  99.314  1.00  0.68           O  
ATOM    322  CG  ARG A  43      26.680  20.123  98.790  1.00  0.69           C  
ATOM    323  CD  ARG A  43      27.495  19.559  97.634  1.00  0.68           C  
ATOM    324  NE  ARG A  43      28.919  19.846  97.788  1.00  0.57           N  
ATOM    325  NH1 ARG A  43      29.570  18.670  95.909  1.00  0.48           N  
ATOM    326  NH2 ARG A  43      31.136  19.738  97.199  1.00  0.45           N  
ATOM    327  CZ  ARG A  43      29.872  19.418  96.965  1.00  0.65           C  
ATOM    328  N   GLY A  44      22.001  21.406  99.807  1.00  0.64           N  
ATOM    329  CA  GLY A  44      20.580  21.531  99.524  1.00  0.66           C  
ATOM    330  C   GLY A  44      19.885  22.558 100.398  1.00  0.63           C  
ATOM    331  O   GLY A  44      20.541  23.397 101.019  1.00  0.60           O  
ATOM    332  N   LYS A  45      18.882  22.658 100.244  1.00  0.63           N  
ATOM    333  CA  LYS A  45      18.040  23.632 100.932  1.00  0.63           C  
ATOM    334  C   LYS A  45      17.923  23.306 102.418  1.00  0.61           C  
ATOM    335  CB  LYS A  45      16.650  23.684 100.296  1.00  0.57           C  
ATOM    336  O   LYS A  45      17.478  22.217 102.787  1.00  0.59           O  
ATOM    337  CG  LYS A  45      16.646  24.172  98.855  1.00  0.55           C  
ATOM    338  CD  LYS A  45      15.234  24.227  98.286  1.00  0.56           C  
ATOM    339  CE  LYS A  45      15.238  24.610  96.813  1.00  0.56           C  
ATOM    340  NZ  LYS A  45      13.856  24.647  96.246  1.00  0.51           N  
ATOM    341  N   VAL A  46      18.540  24.134 103.358  1.00  0.57           N  
ATOM    342  CA  VAL A  46      18.401  24.201 104.809  1.00  0.59           C  
ATOM    343  C   VAL A  46      17.238  25.120 105.176  1.00  0.57           C  
ATOM    344  CB  VAL A  46      19.702  24.695 105.481  1.00  0.56           C  
ATOM    345  O   VAL A  46      17.235  26.301 104.819  1.00  0.56           O  
ATOM    346  CG1 VAL A  46      19.564  24.679 107.002  1.00  0.51           C  
ATOM    347  CG2 VAL A  46      20.888  23.839 105.040  1.00  0.53           C  
ATOM    348  N   LYS A  47      16.117  24.615 105.655  1.00  0.50           N  
ATOM    349  CA  LYS A  47      15.024  25.250 106.386  1.00  0.51           C  
ATOM    350  C   LYS A  47      15.340  25.340 107.877  1.00  0.49           C  
ATOM    351  CB  LYS A  47      13.719  24.483 106.173  1.00  0.47           C  
ATOM    352  O   LYS A  47      15.443  24.318 108.558  1.00  0.48           O  
ATOM    353  CG  LYS A  47      12.480  25.222 106.658  1.00  0.46           C  
ATOM    354  CD  LYS A  47      11.204  24.476 106.290  1.00  0.48           C  
ATOM    355  CE  LYS A  47       9.964  25.214 106.776  1.00  0.49           C  
ATOM    356  NZ  LYS A  47       8.711  24.474 106.440  1.00  0.46           N  
ATOM    357  N   VAL A  48      15.828  26.490 108.409  1.00  0.52           N  
ATOM    358  CA  VAL A  48      15.963  26.871 109.810  1.00  0.53           C  
ATOM    359  C   VAL A  48      14.640  27.434 110.323  1.00  0.51           C  
ATOM    360  CB  VAL A  48      17.095  27.904 110.011  1.00  0.50           C  
ATOM    361  O   VAL A  48      14.147  28.443 109.811  1.00  0.50           O  
ATOM    362  CG1 VAL A  48      17.304  28.194 111.496  1.00  0.46           C  
ATOM    363  CG2 VAL A  48      18.391  27.405 109.374  1.00  0.47           C  
ATOM    364  N   LEU A  49      13.900  26.744 110.890  1.00  0.43           N  
ATOM    365  CA  LEU A  49      12.753  27.014 111.751  1.00  0.44           C  
ATOM    366  C   LEU A  49      13.201  27.610 113.081  1.00  0.43           C  
ATOM    367  CB  LEU A  49      11.954  25.731 111.997  1.00  0.42           C  
ATOM    368  O   LEU A  49      13.871  26.942 113.872  1.00  0.42           O  
ATOM    369  CG  LEU A  49      10.959  25.333 110.906  1.00  0.41           C  
ATOM    370  CD1 LEU A  49      10.764  23.821 110.892  1.00  0.39           C  
ATOM    371  CD2 LEU A  49       9.627  26.047 111.110  1.00  0.41           C  
ATOM    372  N   VAL A  50      13.403  28.949 113.175  1.00  0.49           N  
ATOM    373  CA  VAL A  50      13.411  29.680 114.438  1.00  0.52           C  
ATOM    374  C   VAL A  50      12.072  29.499 115.149  1.00  0.48           C  
ATOM    375  CB  VAL A  50      13.703  31.182 114.223  1.00  0.46           C  
ATOM    376  O   VAL A  50      11.015  29.765 114.571  1.00  0.47           O  
ATOM    377  CG1 VAL A  50      13.876  31.895 115.563  1.00  0.43           C  
ATOM    378  CG2 VAL A  50      14.944  31.365 113.352  1.00  0.43           C  
ATOM    379  N   ASP A  51      12.155  28.679 116.130  1.00  0.46           N  
ATOM    380  CA  ASP A  51      11.070  28.573 117.100  1.00  0.46           C  
ATOM    381  C   ASP A  51      10.776  29.925 117.746  1.00  0.46           C  
ATOM    382  CB  ASP A  51      11.411  27.539 118.176  1.00  0.44           C  
ATOM    383  O   ASP A  51      11.643  30.509 118.398  1.00  0.45           O  
ATOM    384  CG  ASP A  51      10.228  27.196 119.065  1.00  0.44           C  
ATOM    385  OD1 ASP A  51       9.285  28.009 119.165  1.00  0.49           O  
ATOM    386  OD2 ASP A  51      10.242  26.103 119.672  1.00  0.58           O  
ATOM    387  N   PRO A  52       9.648  30.572 117.087  1.00  0.53           N  
ATOM    388  CA  PRO A  52       9.065  31.804 117.623  1.00  0.53           C  
ATOM    389  C   PRO A  52       8.876  31.758 119.138  1.00  0.52           C  
ATOM    390  CB  PRO A  52       7.714  31.895 116.908  1.00  0.51           C  
ATOM    391  O   PRO A  52       8.726  32.802 119.777  1.00  0.51           O  
ATOM    392  CG  PRO A  52       7.424  30.499 116.461  1.00  0.51           C  
ATOM    393  CD  PRO A  52       8.723  29.753 116.351  1.00  0.52           C  
ATOM    394  N   ASN A  53       9.110  30.543 119.910  1.00  0.50           N  
ATOM    395  CA  ASN A  53       8.693  30.425 121.303  1.00  0.49           C  
ATOM    396  C   ASN A  53       9.863  30.052 122.209  1.00  0.48           C  
ATOM    397  CB  ASN A  53       7.566  29.399 121.441  1.00  0.45           C  
ATOM    398  O   ASN A  53       9.731  30.055 123.434  1.00  0.45           O  
ATOM    399  CG  ASN A  53       6.268  29.869 120.815  1.00  0.44           C  
ATOM    400  ND2 ASN A  53       5.523  28.941 120.227  1.00  0.53           N  
ATOM    401  OD1 ASN A  53       5.938  31.057 120.860  1.00  0.50           O  
ATOM    402  N   VAL A  54      11.134  30.054 121.671  1.00  0.44           N  
ATOM    403  CA  VAL A  54      12.299  29.912 122.539  1.00  0.46           C  
ATOM    404  C   VAL A  54      13.078  31.224 122.577  1.00  0.44           C  
ATOM    405  CB  VAL A  54      13.217  28.760 122.074  1.00  0.40           C  
ATOM    406  O   VAL A  54      13.677  31.627 121.577  1.00  0.42           O  
ATOM    407  CG1 VAL A  54      14.347  28.531 123.075  1.00  0.38           C  
ATOM    408  CG2 VAL A  54      12.407  27.480 121.876  1.00  0.38           C  
ATOM    409  N   ALA A  55      12.656  32.185 123.338  1.00  0.46           N  
ATOM    410  CA  ALA A  55      13.209  33.171 124.263  1.00  0.47           C  
ATOM    411  C   ALA A  55      14.462  32.636 124.950  1.00  0.45           C  
ATOM    412  CB  ALA A  55      12.164  33.569 125.303  1.00  0.42           C  
ATOM    413  O   ALA A  55      14.374  31.793 125.846  1.00  0.43           O  
ATOM    414  N   GLY A  56      15.491  32.127 124.188  1.00  0.36           N  
ATOM    415  CA  GLY A  56      16.824  32.034 124.763  1.00  0.37           C  
ATOM    416  C   GLY A  56      17.894  32.665 123.892  1.00  0.36           C  
ATOM    417  O   GLY A  56      17.885  32.500 122.671  1.00  0.33           O  
ATOM    418  N   SER A  57      18.258  33.896 124.280  1.00  0.34           N  
ATOM    419  CA  SER A  57      19.544  34.533 124.543  1.00  0.36           C  
ATOM    420  C   SER A  57      20.688  33.529 124.453  1.00  0.34           C  
ATOM    421  CB  SER A  57      19.542  35.195 125.922  1.00  0.31           C  
ATOM    422  O   SER A  57      20.732  32.561 125.215  1.00  0.33           O  
ATOM    423  OG  SER A  57      19.412  34.223 126.946  1.00  0.35           O  
ATOM    424  N   GLY A  58      20.947  32.840 123.263  1.00  0.33           N  
ATOM    425  CA  GLY A  58      22.367  32.793 122.954  1.00  0.34           C  
ATOM    426  C   GLY A  58      22.776  33.779 121.876  1.00  0.33           C  
ATOM    427  O   GLY A  58      22.004  34.057 120.956  1.00  0.31           O  
ATOM    428  N   GLU A  59      23.065  35.093 122.242  1.00  0.31           N  
ATOM    429  CA  GLU A  59      24.194  35.944 121.876  1.00  0.35           C  
ATOM    430  C   GLU A  59      25.083  35.264 120.838  1.00  0.31           C  
ATOM    431  CB  GLU A  59      25.016  36.309 123.114  1.00  0.30           C  
ATOM    432  O   GLU A  59      25.648  34.200 121.099  1.00  0.30           O  
ATOM    433  CG  GLU A  59      24.742  37.710 123.642  1.00  0.30           C  
ATOM    434  CD  GLU A  59      25.583  38.068 124.857  1.00  0.36           C  
ATOM    435  OE1 GLU A  59      26.287  37.181 125.391  1.00  0.46           O  
ATOM    436  OE2 GLU A  59      25.537  39.245 125.280  1.00  0.41           O  
ATOM    437  N   ILE A  60      24.724  35.111 119.465  1.00  0.33           N  
ATOM    438  CA  ILE A  60      25.585  35.886 118.580  1.00  0.38           C  
ATOM    439  C   ILE A  60      25.145  37.348 118.582  1.00  0.33           C  
ATOM    440  CB  ILE A  60      25.570  35.324 117.141  1.00  0.32           C  
ATOM    441  O   ILE A  60      24.034  37.669 118.153  1.00  0.32           O  
ATOM    442  CG1 ILE A  60      26.075  33.877 117.128  1.00  0.33           C  
ATOM    443  CG2 ILE A  60      26.407  36.204 116.208  1.00  0.31           C  
ATOM    444  CD1 ILE A  60      25.983  33.201 115.766  1.00  0.33           C  
ATOM    445  N   ASN A  61      25.364  38.581 119.642  1.00  0.29           N  
ATOM    446  CA  ASN A  61      25.963  39.907 119.749  1.00  0.32           C  
ATOM    447  C   ASN A  61      26.475  40.402 118.399  1.00  0.29           C  
ATOM    448  CB  ASN A  61      27.095  39.903 120.778  1.00  0.27           C  
ATOM    449  O   ASN A  61      27.550  39.996 117.952  1.00  0.28           O  
ATOM    450  CG  ASN A  61      26.687  40.526 122.098  1.00  0.27           C  
ATOM    451  ND2 ASN A  61      27.314  40.083 123.182  1.00  0.26           N  
ATOM    452  OD1 ASN A  61      25.814  41.397 122.145  1.00  0.30           O  
ATOM    453  N   ALA A  62      25.877  40.639 117.490  1.00  0.30           N  
ATOM    454  CA  ALA A  62      26.481  41.601 116.572  1.00  0.33           C  
ATOM    455  C   ALA A  62      25.456  42.116 115.565  1.00  0.30           C  
ATOM    456  CB  ALA A  62      27.666  40.971 115.845  1.00  0.28           C  
ATOM    457  O   ALA A  62      24.800  41.328 114.880  1.00  0.29           O  
ATOM    458  N   THR A  63      24.321  43.629 115.702  1.00  0.30           N  
ATOM    459  CA  THR A  63      24.446  44.719 114.740  1.00  0.33           C  
ATOM    460  C   THR A  63      23.115  44.976 114.038  1.00  0.30           C  
ATOM    461  CB  THR A  63      25.533  44.418 113.692  1.00  0.27           C  
ATOM    462  O   THR A  63      22.845  46.095 113.598  1.00  0.29           O  
ATOM    463  CG2 THR A  63      26.688  45.408 113.797  1.00  0.27           C  
ATOM    464  OG1 THR A  63      26.034  43.091 113.900  1.00  0.29           O  
ATOM    465  N   THR A  64      21.714  44.737 114.359  1.00  0.37           N  
ATOM    466  CA  THR A  64      20.658  45.078 113.412  1.00  0.42           C  
ATOM    467  C   THR A  64      19.286  44.974 114.071  1.00  0.37           C  
ATOM    468  CB  THR A  64      20.705  44.166 112.172  1.00  0.34           C  
ATOM    469  O   THR A  64      18.947  43.941 114.652  1.00  0.36           O  
ATOM    470  CG2 THR A  64      21.097  44.953 110.926  1.00  0.29           C  
ATOM    471  OG1 THR A  64      21.665  43.124 112.388  1.00  0.32           O  
ATOM    472  N   GLY A  65      18.452  46.555 114.553  1.00  0.45           N  
ATOM    473  CA  GLY A  65      17.195  47.016 115.121  1.00  0.49           C  
ATOM    474  C   GLY A  65      16.207  47.495 114.074  1.00  0.44           C  
ATOM    475  O   GLY A  65      16.570  48.247 113.168  1.00  0.43           O  
ATOM    476  N   ILE A  66      15.124  46.885 113.592  1.00  0.40           N  
ATOM    477  CA  ILE A  66      13.901  47.103 112.827  1.00  0.43           C  
ATOM    478  C   ILE A  66      13.030  48.141 113.532  1.00  0.40           C  
ATOM    479  CB  ILE A  66      13.114  45.788 112.631  1.00  0.37           C  
ATOM    480  O   ILE A  66      12.510  47.888 114.621  1.00  0.39           O  
ATOM    481  CG1 ILE A  66      13.970  44.760 111.883  1.00  0.33           C  
ATOM    482  CG2 ILE A  66      11.800  46.050 111.890  1.00  0.32           C  
ATOM    483  CD1 ILE A  66      13.327  43.385 111.768  1.00  0.33           C  
ATOM    484  N   ILE A  67      13.141  49.684 113.373  1.00  0.45           N  
ATOM    485  CA  ILE A  67      12.339  50.856 113.705  1.00  0.49           C  
ATOM    486  C   ILE A  67      11.394  51.179 112.550  1.00  0.45           C  
ATOM    487  CB  ILE A  67      13.229  52.077 114.028  1.00  0.43           C  
ATOM    488  O   ILE A  67      11.839  51.540 111.458  1.00  0.45           O  
ATOM    489  CG1 ILE A  67      14.190  51.749 115.176  1.00  0.40           C  
ATOM    490  CG2 ILE A  67      12.368  53.298 114.366  1.00  0.40           C  
ATOM    491  CD1 ILE A  67      15.167  52.870 115.504  1.00  0.43           C  
ATOM    492  N   THR A  68      10.185  50.885 112.721  1.00  0.39           N  
ATOM    493  CA  THR A  68       8.897  50.879 112.037  1.00  0.41           C  
ATOM    494  C   THR A  68       8.437  52.303 111.738  1.00  0.39           C  
ATOM    495  CB  THR A  68       7.825  50.155 112.872  1.00  0.38           C  
ATOM    496  O   THR A  68       7.715  52.536 110.766  1.00  0.38           O  
ATOM    497  CG2 THR A  68       7.855  48.651 112.620  1.00  0.34           C  
ATOM    498  OG1 THR A  68       8.064  50.400 114.263  1.00  0.37           O  
ATOM    499  N   SER A  69       8.961  53.555 112.023  1.00  0.40           N  
ATOM    500  CA  SER A  69       8.558  54.939 111.795  1.00  0.44           C  
ATOM    501  C   SER A  69       9.250  55.884 112.772  1.00  0.39           C  
ATOM    502  CB  SER A  69       7.041  55.084 111.920  1.00  0.38           C  
ATOM    503  O   SER A  69       9.146  55.712 113.989  1.00  0.38           O  
ATOM    504  OG  SER A  69       6.708  56.087 112.864  1.00  0.39           O  
ATOM    505  N   LEU A  70      10.234  56.908 112.496  1.00  0.47           N  
ATOM    506  CA  LEU A  70      10.881  57.977 113.250  1.00  0.49           C  
ATOM    507  C   LEU A  70      10.830  59.292 112.480  1.00  0.46           C  
ATOM    508  CB  LEU A  70      12.335  57.610 113.560  1.00  0.44           C  
ATOM    509  O   LEU A  70      11.392  59.400 111.388  1.00  0.45           O  
ATOM    510  CG  LEU A  70      13.069  58.521 114.545  1.00  0.43           C  
ATOM    511  CD1 LEU A  70      12.679  58.175 115.978  1.00  0.42           C  
ATOM    512  CD2 LEU A  70      14.578  58.410 114.355  1.00  0.44           C  
ATOM    513  N   THR A  71      10.059  60.332 112.862  1.00  0.43           N  
ATOM    514  CA  THR A  71       9.830  61.750 112.611  1.00  0.45           C  
ATOM    515  C   THR A  71      10.686  62.608 113.539  1.00  0.42           C  
ATOM    516  CB  THR A  71       8.345  62.117 112.792  1.00  0.41           C  
ATOM    517  O   THR A  71      10.506  62.582 114.758  1.00  0.42           O  
ATOM    518  CG2 THR A  71       8.025  63.453 112.129  1.00  0.37           C  
ATOM    519  OG1 THR A  71       7.531  61.096 112.202  1.00  0.38           O  
ATOM    520  N   VAL A  72      12.112  63.327 113.114  1.00  0.43           N  
ATOM    521  CA  VAL A  72      12.927  64.227 113.923  1.00  0.48           C  
ATOM    522  C   VAL A  72      13.157  65.535 113.168  1.00  0.43           C  
ATOM    523  CB  VAL A  72      14.281  63.584 114.299  1.00  0.42           C  
ATOM    524  O   VAL A  72      13.600  65.525 112.017  1.00  0.44           O  
ATOM    525  CG1 VAL A  72      14.912  64.310 115.486  1.00  0.41           C  
ATOM    526  CG2 VAL A  72      14.097  62.100 114.612  1.00  0.40           C  
ATOM    527  N   THR A  73      12.900  66.933 113.724  1.00  0.46           N  
ATOM    528  CA  THR A  73      12.739  68.351 113.421  1.00  0.47           C  
ATOM    529  C   THR A  73      14.091  69.056 113.401  1.00  0.45           C  
ATOM    530  CB  THR A  73      11.814  69.038 114.443  1.00  0.43           C  
ATOM    531  O   THR A  73      14.339  69.911 112.548  1.00  0.44           O  
ATOM    532  CG2 THR A  73      10.569  69.601 113.765  1.00  0.38           C  
ATOM    533  OG1 THR A  73      11.414  68.084 115.435  1.00  0.39           O  
ATOM    534  N   ASN A  74      15.377  68.763 113.844  1.00  0.46           N  
ATOM    535  CA  ASN A  74      16.654  69.463 113.932  1.00  0.49           C  
ATOM    536  C   ASN A  74      17.739  68.577 114.537  1.00  0.46           C  
ATOM    537  CB  ASN A  74      16.506  70.751 114.745  1.00  0.44           C  
ATOM    538  O   ASN A  74      17.641  68.173 115.697  1.00  0.44           O  
ATOM    539  CG  ASN A  74      15.993  71.910 113.914  1.00  0.44           C  
ATOM    540  ND2 ASN A  74      15.410  72.903 114.577  1.00  0.45           N  
ATOM    541  OD1 ASN A  74      16.118  71.914 112.687  1.00  0.46           O  
ATOM    542  N   LEU A  75      18.865  67.869 113.644  1.00  0.46           N  
ATOM    543  CA  LEU A  75      19.958  66.983 114.028  1.00  0.47           C  
ATOM    544  C   LEU A  75      21.307  67.594 113.662  1.00  0.45           C  
ATOM    545  CB  LEU A  75      19.804  65.617 113.354  1.00  0.43           C  
ATOM    546  O   LEU A  75      21.595  67.811 112.483  1.00  0.45           O  
ATOM    547  CG  LEU A  75      20.701  64.496 113.880  1.00  0.42           C  
ATOM    548  CD1 LEU A  75      20.102  63.887 115.144  1.00  0.41           C  
ATOM    549  CD2 LEU A  75      20.906  63.428 112.811  1.00  0.43           C  
ATOM    550  N   THR A  76      22.174  68.266 114.557  1.00  0.47           N  
ATOM    551  CA  THR A  76      23.572  68.672 114.643  1.00  0.49           C  
ATOM    552  C   THR A  76      24.427  67.548 115.220  1.00  0.46           C  
ATOM    553  CB  THR A  76      23.735  69.938 115.504  1.00  0.46           C  
ATOM    554  O   THR A  76      24.193  67.098 116.344  1.00  0.46           O  
ATOM    555  CG2 THR A  76      25.018  70.684 115.150  1.00  0.43           C  
ATOM    556  OG1 THR A  76      22.615  70.805 115.284  1.00  0.43           O  
ATOM    557  N   VAL A  77      25.294  66.604 114.312  1.00  0.41           N  
ATOM    558  CA  VAL A  77      26.024  65.518 114.958  1.00  0.46           C  
ATOM    559  C   VAL A  77      27.454  65.468 114.424  1.00  0.41           C  
ATOM    560  CB  VAL A  77      25.326  64.157 114.740  1.00  0.40           C  
ATOM    561  O   VAL A  77      27.669  65.366 113.214  1.00  0.42           O  
ATOM    562  CG1 VAL A  77      25.999  63.066 115.571  1.00  0.37           C  
ATOM    563  CG2 VAL A  77      23.841  64.257 115.085  1.00  0.36           C  
ATOM    564  N   SER A  78      28.446  65.823 115.292  1.00  0.45           N  
ATOM    565  CA  SER A  78      29.869  65.678 115.582  1.00  0.47           C  
ATOM    566  C   SER A  78      30.263  64.210 115.694  1.00  0.45           C  
ATOM    567  CB  SER A  78      30.230  66.412 116.874  1.00  0.43           C  
ATOM    568  O   SER A  78      29.709  63.473 116.513  1.00  0.44           O  
ATOM    569  OG  SER A  78      29.810  65.672 118.007  1.00  0.45           O  
ATOM    570  N   GLY A  79      30.627  63.357 114.500  1.00  0.43           N  
ATOM    571  CA  GLY A  79      31.418  62.143 114.390  1.00  0.44           C  
ATOM    572  C   GLY A  79      31.126  61.352 113.129  1.00  0.43           C  
ATOM    573  O   GLY A  79      30.036  61.456 112.563  1.00  0.41           O  
ATOM    574  N   ASN A  80      32.167  60.920 112.192  1.00  0.48           N  
ATOM    575  CA  ASN A  80      32.517  60.373 110.885  1.00  0.48           C  
ATOM    576  C   ASN A  80      31.899  58.994 110.671  1.00  0.48           C  
ATOM    577  CB  ASN A  80      34.036  60.306 110.720  1.00  0.43           C  
ATOM    578  O   ASN A  80      31.882  58.484 109.549  1.00  0.45           O  
ATOM    579  CG  ASN A  80      34.659  61.668 110.486  1.00  0.41           C  
ATOM    580  ND2 ASN A  80      35.963  61.771 110.716  1.00  0.40           N  
ATOM    581  OD1 ASN A  80      33.974  62.619 110.102  1.00  0.45           O  
ATOM    582  N   ASN A  81      30.574  58.600 111.058  1.00  0.47           N  
ATOM    583  CA  ASN A  81      30.011  57.314 110.661  1.00  0.49           C  
ATOM    584  C   ASN A  81      28.587  57.141 111.183  1.00  0.47           C  
ATOM    585  CB  ASN A  81      30.898  56.166 111.146  1.00  0.42           C  
ATOM    586  O   ASN A  81      28.366  57.106 112.394  1.00  0.44           O  
ATOM    587  CG  ASN A  81      32.090  55.926 110.240  1.00  0.40           C  
ATOM    588  ND2 ASN A  81      33.112  55.262 110.767  1.00  0.38           N  
ATOM    589  OD1 ASN A  81      32.093  56.335 109.076  1.00  0.42           O  
ATOM    590  N   TYR A  82      27.379  57.431 110.406  1.00  0.41           N  
ATOM    591  CA  TYR A  82      25.939  57.217 110.495  1.00  0.45           C  
ATOM    592  C   TYR A  82      25.557  55.845 109.953  1.00  0.41           C  
ATOM    593  CB  TYR A  82      25.185  58.309 109.730  1.00  0.38           C  
ATOM    594  O   TYR A  82      25.834  55.529 108.793  1.00  0.40           O  
ATOM    595  CG  TYR A  82      24.559  59.353 110.622  1.00  0.37           C  
ATOM    596  CD1 TYR A  82      23.258  59.204 111.095  1.00  0.37           C  
ATOM    597  CD2 TYR A  82      25.267  60.492 110.993  1.00  0.39           C  
ATOM    598  CE1 TYR A  82      22.676  60.164 111.916  1.00  0.35           C  
ATOM    599  CE2 TYR A  82      24.696  61.459 111.813  1.00  0.38           C  
ATOM    600  OH  TYR A  82      22.831  62.241 113.082  1.00  0.27           O  
ATOM    601  CZ  TYR A  82      23.402  61.286 112.270  1.00  0.35           C  
ATOM    602  N   SER A  83      24.957  54.979 110.818  1.00  0.42           N  
ATOM    603  CA  SER A  83      24.237  53.709 110.778  1.00  0.44           C  
ATOM    604  C   SER A  83      22.996  53.750 111.663  1.00  0.42           C  
ATOM    605  CB  SER A  83      25.149  52.562 111.217  1.00  0.39           C  
ATOM    606  O   SER A  83      23.086  54.051 112.855  1.00  0.41           O  
ATOM    607  OG  SER A  83      25.332  52.574 112.622  1.00  0.39           O  
ATOM    608  N   GLY A  84      21.734  54.607 111.196  1.00  0.39           N  
ATOM    609  CA  GLY A  84      20.497  54.150 111.811  1.00  0.40           C  
ATOM    610  C   GLY A  84      19.499  55.268 112.047  1.00  0.39           C  
ATOM    611  O   GLY A  84      19.865  56.343 112.527  1.00  0.37           O  
ATOM    612  N   GLY A  85      18.233  55.528 111.107  1.00  0.38           N  
ATOM    613  CA  GLY A  85      16.866  55.982 111.308  1.00  0.39           C  
ATOM    614  C   GLY A  85      16.363  56.874 110.188  1.00  0.38           C  
ATOM    615  O   GLY A  85      17.144  57.595 109.563  1.00  0.36           O  
ATOM    616  N   VAL A  86      15.286  56.443 109.413  1.00  0.42           N  
ATOM    617  CA  VAL A  86      14.376  57.128 108.501  1.00  0.44           C  
ATOM    618  C   VAL A  86      14.635  58.632 108.545  1.00  0.42           C  
ATOM    619  CB  VAL A  86      12.899  56.831 108.845  1.00  0.39           C  
ATOM    620  O   VAL A  86      14.518  59.258 109.602  1.00  0.40           O  
ATOM    621  CG1 VAL A  86      11.966  57.486 107.828  1.00  0.38           C  
ATOM    622  CG2 VAL A  86      12.657  55.324 108.903  1.00  0.38           C  
ATOM    623  N   ILE A  87      15.433  59.240 107.710  1.00  0.41           N  
ATOM    624  CA  ILE A  87      15.783  60.621 107.398  1.00  0.43           C  
ATOM    625  C   ILE A  87      14.600  61.314 106.725  1.00  0.41           C  
ATOM    626  CB  ILE A  87      17.034  60.698 106.494  1.00  0.38           C  
ATOM    627  O   ILE A  87      14.193  60.932 105.625  1.00  0.40           O  
ATOM    628  CG1 ILE A  87      18.226  60.014 107.173  1.00  0.36           C  
ATOM    629  CG2 ILE A  87      17.362  62.153 106.148  1.00  0.35           C  
ATOM    630  CD1 ILE A  87      19.493  59.998 106.330  1.00  0.36           C  
ATOM    631  N   GLY A  88      13.504  61.988 107.361  1.00  0.39           N  
ATOM    632  CA  GLY A  88      12.420  62.941 107.186  1.00  0.39           C  
ATOM    633  C   GLY A  88      12.868  64.243 106.548  1.00  0.39           C  
ATOM    634  O   GLY A  88      13.994  64.693 106.767  1.00  0.38           O  
ATOM    635  N   VAL A  89      12.517  64.633 105.227  1.00  0.47           N  
ATOM    636  CA  VAL A  89      12.242  65.810 104.410  1.00  0.50           C  
ATOM    637  C   VAL A  89      12.729  67.065 105.131  1.00  0.47           C  
ATOM    638  CB  VAL A  89      10.738  65.934 104.080  1.00  0.44           C  
ATOM    639  O   VAL A  89      12.343  67.321 106.274  1.00  0.45           O  
ATOM    640  CG1 VAL A  89      10.502  67.021 103.033  1.00  0.41           C  
ATOM    641  CG2 VAL A  89      10.185  64.594 103.598  1.00  0.42           C  
ATOM    642  N   GLY A  90      14.000  67.560 104.961  1.00  0.41           N  
ATOM    643  CA  GLY A  90      14.384  68.945 105.180  1.00  0.41           C  
ATOM    644  C   GLY A  90      15.665  69.091 105.979  1.00  0.41           C  
ATOM    645  O   GLY A  90      15.823  70.048 106.740  1.00  0.38           O  
ATOM    646  N   ILE A  91      16.758  68.165 105.653  1.00  0.37           N  
ATOM    647  CA  ILE A  91      18.057  68.525 106.209  1.00  0.40           C  
ATOM    648  C   ILE A  91      19.051  68.777 105.077  1.00  0.37           C  
ATOM    649  CB  ILE A  91      18.591  67.427 107.156  1.00  0.35           C  
ATOM    650  O   ILE A  91      19.173  67.964 104.158  1.00  0.36           O  
ATOM    651  CG1 ILE A  91      17.593  67.170 108.291  1.00  0.34           C  
ATOM    652  CG2 ILE A  91      19.964  67.814 107.712  1.00  0.34           C  
ATOM    653  CD1 ILE A  91      17.985  66.023 109.213  1.00  0.35           C  
ATOM    654  N   SER A  92      19.397  70.140 104.706  1.00  0.40           N  
ATOM    655  CA  SER A  92      20.583  70.836 104.219  1.00  0.42           C  
ATOM    656  C   SER A  92      21.851  70.287 104.865  1.00  0.40           C  
ATOM    657  CB  SER A  92      20.473  72.337 104.489  1.00  0.39           C  
ATOM    658  O   SER A  92      21.998  70.327 106.088  1.00  0.39           O  
ATOM    659  OG  SER A  92      21.576  73.031 103.932  1.00  0.37           O  
ATOM    660  N   VAL A  93      22.365  69.127 104.366  1.00  0.42           N  
ATOM    661  CA  VAL A  93      23.695  68.599 104.650  1.00  0.46           C  
ATOM    662  C   VAL A  93      24.756  69.534 104.073  1.00  0.43           C  
ATOM    663  CB  VAL A  93      23.874  67.174 104.080  1.00  0.42           C  
ATOM    664  O   VAL A  93      24.802  69.758 102.861  1.00  0.43           O  
ATOM    665  CG1 VAL A  93      25.134  66.521 104.644  1.00  0.40           C  
ATOM    666  CG2 VAL A  93      22.644  66.321 104.384  1.00  0.40           C  
ATOM    667  N   GLY A  94      25.297  70.561 104.789  1.00  0.43           N  
ATOM    668  CA  GLY A  94      26.476  71.412 104.802  1.00  0.42           C  
ATOM    669  C   GLY A  94      27.766  70.649 104.568  1.00  0.42           C  
ATOM    670  O   GLY A  94      27.879  69.480 104.944  1.00  0.41           O  
ATOM    671  N   THR A  95      28.519  70.846 103.379  1.00  0.43           N  
ATOM    672  CA  THR A  95      29.914  70.800 102.954  1.00  0.45           C  
ATOM    673  C   THR A  95      30.696  69.780 103.776  1.00  0.43           C  
ATOM    674  CB  THR A  95      30.582  72.182 103.077  1.00  0.40           C  
ATOM    675  O   THR A  95      30.707  69.844 105.007  1.00  0.41           O  
ATOM    676  CG2 THR A  95      30.376  73.006 101.810  1.00  0.39           C  
ATOM    677  OG1 THR A  95      30.012  72.885 104.188  1.00  0.39           O  
ATOM    678  N   ALA A  96      30.590  68.334 103.511  1.00  0.46           N  
ATOM    679  CA  ALA A  96      31.619  67.319 103.718  1.00  0.47           C  
ATOM    680  C   ALA A  96      31.062  66.119 104.479  1.00  0.45           C  
ATOM    681  CB  ALA A  96      32.810  67.914 104.466  1.00  0.41           C  
ATOM    682  O   ALA A  96      31.764  65.510 105.289  1.00  0.43           O  
ATOM    683  N   GLY A  97      29.652  65.524 104.297  1.00  0.40           N  
ATOM    684  CA  GLY A  97      29.292  64.301 104.996  1.00  0.41           C  
ATOM    685  C   GLY A  97      28.689  63.249 104.085  1.00  0.40           C  
ATOM    686  O   GLY A  97      27.984  63.578 103.129  1.00  0.39           O  
ATOM    687  N   ILE A  98      29.484  62.122 103.657  1.00  0.47           N  
ATOM    688  CA  ILE A  98      29.012  60.844 103.135  1.00  0.48           C  
ATOM    689  C   ILE A  98      27.679  60.482 103.785  1.00  0.47           C  
ATOM    690  CB  ILE A  98      30.046  59.720 103.373  1.00  0.45           C  
ATOM    691  O   ILE A  98      27.591  60.356 105.009  1.00  0.46           O  
ATOM    692  CG1 ILE A  98      31.379  60.070 102.702  1.00  0.42           C  
ATOM    693  CG2 ILE A  98      29.512  58.378 102.863  1.00  0.43           C  
ATOM    694  CD1 ILE A  98      32.502  59.089 103.006  1.00  0.43           C  
ATOM    695  N   ILE A  99      26.412  60.691 103.103  1.00  0.44           N  
ATOM    696  CA  ILE A  99      25.133  60.072 103.436  1.00  0.46           C  
ATOM    697  C   ILE A  99      25.213  58.565 103.206  1.00  0.44           C  
ATOM    698  CB  ILE A  99      23.979  60.680 102.608  1.00  0.44           C  
ATOM    699  O   ILE A  99      25.418  58.113 102.077  1.00  0.43           O  
ATOM    700  CG1 ILE A  99      23.883  62.190 102.854  1.00  0.41           C  
ATOM    701  CG2 ILE A  99      22.654  59.987 102.938  1.00  0.42           C  
ATOM    702  CD1 ILE A  99      22.815  62.887 102.022  1.00  0.43           C  
ATOM    703  N   THR A 100      25.488  57.561 104.134  1.00  0.45           N  
ATOM    704  CA  THR A 100      25.270  56.119 104.161  1.00  0.46           C  
ATOM    705  C   THR A 100      23.872  55.792 104.678  1.00  0.45           C  
ATOM    706  CB  THR A 100      26.322  55.411 105.036  1.00  0.44           C  
ATOM    707  O   THR A 100      23.519  56.158 105.801  1.00  0.44           O  
ATOM    708  CG2 THR A 100      27.077  54.352 104.240  1.00  0.42           C  
ATOM    709  OG1 THR A 100      27.256  56.380 105.528  1.00  0.39           O  
ATOM    710  N   ALA A 101      22.782  55.490 103.728  1.00  0.44           N  
ATOM    711  CA  ALA A 101      21.515  54.857 104.088  1.00  0.46           C  
ATOM    712  C   ALA A 101      21.642  53.336 104.086  1.00  0.44           C  
ATOM    713  CB  ALA A 101      20.410  55.297 103.132  1.00  0.43           C  
ATOM    714  O   ALA A 101      22.141  52.750 103.123  1.00  0.44           O  
ATOM    715  N   THR A 102      21.687  52.649 105.073  1.00  0.44           N  
ATOM    716  CA  THR A 102      21.754  51.207 105.283  1.00  0.45           C  
ATOM    717  C   THR A 102      20.478  50.530 104.793  1.00  0.44           C  
ATOM    718  CB  THR A 102      21.981  50.869 106.768  1.00  0.42           C  
ATOM    719  O   THR A 102      20.486  49.342 104.465  1.00  0.42           O  
ATOM    720  CG2 THR A 102      23.455  50.595 107.051  1.00  0.38           C  
ATOM    721  OG1 THR A 102      21.548  51.970 107.575  1.00  0.36           O  
ATOM    722  N   GLU A 103      19.373  51.127 104.208  1.00  0.44           N  
ATOM    723  CA  GLU A 103      18.181  50.529 103.614  1.00  0.47           C  
ATOM    724  C   GLU A 103      17.370  51.566 102.841  1.00  0.45           C  
ATOM    725  CB  GLU A 103      17.311  49.878 104.692  1.00  0.43           C  
ATOM    726  O   GLU A 103      16.781  52.470 103.437  1.00  0.44           O  
ATOM    727  CG  GLU A 103      17.798  48.503 105.127  1.00  0.42           C  
ATOM    728  CD  GLU A 103      16.768  47.730 105.936  1.00  0.47           C  
ATOM    729  OE1 GLU A 103      15.733  48.320 106.322  1.00  0.49           O  
ATOM    730  OE2 GLU A 103      16.998  46.526 106.185  1.00  0.44           O  
ATOM    731  N   PRO A 104      17.667  51.836 101.554  1.00  0.46           N  
ATOM    732  CA  PRO A 104      16.806  52.603 100.651  1.00  0.47           C  
ATOM    733  C   PRO A 104      15.408  52.001 100.516  1.00  0.47           C  
ATOM    734  CB  PRO A 104      17.555  52.547  99.317  1.00  0.43           C  
ATOM    735  O   PRO A 104      15.247  50.933  99.919  1.00  0.46           O  
ATOM    736  CG  PRO A 104      18.643  51.546  99.532  1.00  0.42           C  
ATOM    737  CD  PRO A 104      18.664  51.168 100.985  1.00  0.45           C  
ATOM    738  N   THR A 105      14.681  51.764 101.578  1.00  0.46           N  
ATOM    739  CA  THR A 105      13.264  51.573 101.287  1.00  0.48           C  
ATOM    740  C   THR A 105      12.537  52.914 101.242  1.00  0.46           C  
ATOM    741  CB  THR A 105      12.598  50.659 102.332  1.00  0.43           C  
ATOM    742  O   THR A 105      11.322  52.960 101.036  1.00  0.45           O  
ATOM    743  CG2 THR A 105      12.882  49.190 102.038  1.00  0.39           C  
ATOM    744  OG1 THR A 105      13.104  50.982 103.633  1.00  0.40           O  
ATOM    745  N   GLY A 106      13.357  54.153 100.774  1.00  0.43           N  
ATOM    746  CA  GLY A 106      12.688  55.411 100.481  1.00  0.44           C  
ATOM    747  C   GLY A 106      13.320  56.169  99.329  1.00  0.43           C  
ATOM    748  O   GLY A 106      14.506  55.994  99.040  1.00  0.42           O  
ATOM    749  N   ILE A 107      12.645  56.287  98.137  1.00  0.51           N  
ATOM    750  CA  ILE A 107      13.060  57.244  97.117  1.00  0.53           C  
ATOM    751  C   ILE A 107      13.856  58.375  97.765  1.00  0.52           C  
ATOM    752  CB  ILE A 107      11.847  57.814  96.349  1.00  0.49           C  
ATOM    753  O   ILE A 107      13.321  59.131  98.580  1.00  0.51           O  
ATOM    754  CG1 ILE A 107      11.029  56.678  95.724  1.00  0.45           C  
ATOM    755  CG2 ILE A 107      12.304  58.812  95.281  1.00  0.46           C  
ATOM    756  CD1 ILE A 107       9.740  57.137  95.057  1.00  0.45           C  
ATOM    757  N   VAL A 108      15.199  58.198  98.152  1.00  0.48           N  
ATOM    758  CA  VAL A 108      16.040  59.376  98.341  1.00  0.51           C  
ATOM    759  C   VAL A 108      16.020  60.234  97.078  1.00  0.49           C  
ATOM    760  CB  VAL A 108      17.492  58.985  98.697  1.00  0.48           C  
ATOM    761  O   VAL A 108      16.370  59.762  95.994  1.00  0.48           O  
ATOM    762  CG1 VAL A 108      18.336  60.229  98.966  1.00  0.46           C  
ATOM    763  CG2 VAL A 108      17.511  58.051  99.906  1.00  0.47           C  
ATOM    764  N   THR A 109      15.126  61.234  96.918  1.00  0.51           N  
ATOM    765  CA  THR A 109      15.258  62.353  95.991  1.00  0.52           C  
ATOM    766  C   THR A 109      16.488  63.192  96.327  1.00  0.52           C  
ATOM    767  CB  THR A 109      14.003  63.246  96.011  1.00  0.50           C  
ATOM    768  O   THR A 109      16.604  63.715  97.437  1.00  0.51           O  
ATOM    769  CG2 THR A 109      14.020  64.243  94.857  1.00  0.47           C  
ATOM    770  OG1 THR A 109      12.836  62.422  95.899  1.00  0.47           O  
ATOM    771  N   TYR A 110      17.554  62.988  95.618  1.00  0.49           N  
ATOM    772  CA  TYR A 110      18.731  63.850  95.589  1.00  0.54           C  
ATOM    773  C   TYR A 110      18.514  65.037  94.658  1.00  0.50           C  
ATOM    774  CB  TYR A 110      19.966  63.059  95.146  1.00  0.49           C  
ATOM    775  O   TYR A 110      18.067  64.869  93.521  1.00  0.50           O  
ATOM    776  CG  TYR A 110      21.268  63.785  95.383  1.00  0.50           C  
ATOM    777  CD1 TYR A 110      21.863  64.536  94.373  1.00  0.47           C  
ATOM    778  CD2 TYR A 110      21.906  63.719  96.617  1.00  0.48           C  
ATOM    779  CE1 TYR A 110      23.064  65.205  94.586  1.00  0.44           C  
ATOM    780  CE2 TYR A 110      23.108  64.384  96.841  1.00  0.46           C  
ATOM    781  OH  TYR A 110      24.867  65.783  96.038  1.00  0.31           O  
ATOM    782  CZ  TYR A 110      23.678  65.123  95.821  1.00  0.44           C  
ATOM    783  N   TYR A 111      18.525  66.369  95.117  1.00  0.57           N  
ATOM    784  CA  TYR A 111      18.547  67.701  94.523  1.00  0.57           C  
ATOM    785  C   TYR A 111      19.972  68.233  94.429  1.00  0.57           C  
ATOM    786  CB  TYR A 111      17.682  68.667  95.338  1.00  0.54           C  
ATOM    787  O   TYR A 111      20.503  68.779  95.399  1.00  0.55           O  
ATOM    788  CG  TYR A 111      16.213  68.320  95.330  1.00  0.52           C  
ATOM    789  CD1 TYR A 111      15.378  68.761  94.305  1.00  0.50           C  
ATOM    790  CD2 TYR A 111      15.656  67.552  96.347  1.00  0.51           C  
ATOM    791  CE1 TYR A 111      14.023  68.446  94.295  1.00  0.51           C  
ATOM    792  CE2 TYR A 111      14.303  67.230  96.347  1.00  0.51           C  
ATOM    793  OH  TYR A 111      12.155  67.366  95.313  1.00  0.52           O  
ATOM    794  CZ  TYR A 111      13.496  67.681  95.318  1.00  0.50           C  
ATOM    795  N   GLY A 112      20.903  67.394  93.663  1.00  0.53           N  
ATOM    796  CA  GLY A 112      22.202  67.869  93.214  1.00  0.54           C  
ATOM    797  C   GLY A 112      22.657  67.225  91.918  1.00  0.53           C  
ATOM    798  O   GLY A 112      21.935  66.414  91.335  1.00  0.52           O  
ATOM    799  N   ASP A 113      23.596  67.789  90.948  1.00  0.48           N  
ATOM    800  CA  ASP A 113      24.117  67.239  89.701  1.00  0.48           C  
ATOM    801  C   ASP A 113      24.808  65.898  89.939  1.00  0.48           C  
ATOM    802  CB  ASP A 113      25.090  68.222  89.046  1.00  0.47           C  
ATOM    803  O   ASP A 113      25.323  65.284  89.002  1.00  0.47           O  
ATOM    804  CG  ASP A 113      26.426  68.301  89.763  1.00  0.46           C  
ATOM    805  OD1 ASP A 113      26.641  67.549  90.737  1.00  0.49           O  
ATOM    806  OD2 ASP A 113      27.271  69.125  89.351  1.00  0.54           O  
ATOM    807  N   GLY A 114      24.655  65.182  91.194  1.00  0.53           N  
ATOM    808  CA  GLY A 114      25.135  63.861  91.565  1.00  0.54           C  
ATOM    809  C   GLY A 114      26.620  63.674  91.314  1.00  0.54           C  
ATOM    810  O   GLY A 114      27.147  62.571  91.470  1.00  0.53           O  
ATOM    811  N   LYS A 115      27.403  64.655  90.714  1.00  0.55           N  
ATOM    812  CA  LYS A 115      28.819  64.519  90.381  1.00  0.55           C  
ATOM    813  C   LYS A 115      29.621  64.026  91.581  1.00  0.55           C  
ATOM    814  CB  LYS A 115      29.384  65.851  89.884  1.00  0.53           C  
ATOM    815  O   LYS A 115      30.628  63.334  91.420  1.00  0.54           O  
ATOM    816  CG  LYS A 115      29.080  66.146  88.423  1.00  0.52           C  
ATOM    817  CD  LYS A 115      29.734  67.444  87.967  1.00  0.52           C  
ATOM    818  CE  LYS A 115      29.381  67.771  86.522  1.00  0.48           C  
ATOM    819  NZ  LYS A 115      29.833  69.142  86.139  1.00  0.45           N  
ATOM    820  N   GLU A 116      29.066  64.169  92.999  1.00  0.54           N  
ATOM    821  CA  GLU A 116      29.796  63.809  94.210  1.00  0.54           C  
ATOM    822  C   GLU A 116      29.107  62.667  94.952  1.00  0.54           C  
ATOM    823  CB  GLU A 116      29.940  65.023  95.132  1.00  0.53           C  
ATOM    824  O   GLU A 116      29.532  62.282  96.043  1.00  0.53           O  
ATOM    825  CG  GLU A 116      30.718  66.176  94.514  1.00  0.52           C  
ATOM    826  CD  GLU A 116      32.200  66.150  94.852  1.00  0.53           C  
ATOM    827  OE1 GLU A 116      32.585  65.486  95.842  1.00  0.54           O  
ATOM    828  OE2 GLU A 116      32.982  66.799  94.123  1.00  0.49           O  
ATOM    829  N   LEU A 117      27.978  62.045  94.319  1.00  0.55           N  
ATOM    830  CA  LEU A 117      27.471  60.781  94.841  1.00  0.55           C  
ATOM    831  C   LEU A 117      28.437  59.640  94.536  1.00  0.55           C  
ATOM    832  CB  LEU A 117      26.094  60.470  94.249  1.00  0.53           C  
ATOM    833  O   LEU A 117      28.798  59.420  93.377  1.00  0.54           O  
ATOM    834  CG  LEU A 117      24.942  61.366  94.707  1.00  0.52           C  
ATOM    835  CD1 LEU A 117      23.714  61.140  93.831  1.00  0.49           C  
ATOM    836  CD2 LEU A 117      24.614  61.108  96.174  1.00  0.50           C  
ATOM    837  N   LEU A 118      29.231  59.262  95.425  1.00  0.55           N  
ATOM    838  CA  LEU A 118      29.928  57.984  95.518  1.00  0.56           C  
ATOM    839  C   LEU A 118      28.943  56.843  95.753  1.00  0.55           C  
ATOM    840  CB  LEU A 118      30.964  58.019  96.645  1.00  0.53           C  
ATOM    841  O   LEU A 118      27.834  57.066  96.243  1.00  0.54           O  
ATOM    842  CG  LEU A 118      32.135  58.985  96.459  1.00  0.52           C  
ATOM    843  CD1 LEU A 118      32.860  59.201  97.784  1.00  0.48           C  
ATOM    844  CD2 LEU A 118      33.096  58.464  95.397  1.00  0.49           C  
ATOM    845  N   ASN A 119      28.940  55.730  95.051  1.00  0.52           N  
ATOM    846  CA  ASN A 119      28.223  54.460  95.048  1.00  0.53           C  
ATOM    847  C   ASN A 119      26.792  54.624  94.543  1.00  0.52           C  
ATOM    848  CB  ASN A 119      28.224  53.840  96.447  1.00  0.50           C  
ATOM    849  O   ASN A 119      25.861  54.045  95.104  1.00  0.50           O  
ATOM    850  CG  ASN A 119      29.606  53.408  96.894  1.00  0.49           C  
ATOM    851  ND2 ASN A 119      29.877  53.532  98.188  1.00  0.46           N  
ATOM    852  OD1 ASN A 119      30.425  52.967  96.082  1.00  0.49           O  
ATOM    853  N   LEU A 120      26.413  55.756  93.690  1.00  0.49           N  
ATOM    854  CA  LEU A 120      25.251  55.628  92.817  1.00  0.49           C  
ATOM    855  C   LEU A 120      25.340  54.358  91.977  1.00  0.49           C  
ATOM    856  CB  LEU A 120      25.129  56.851  91.904  1.00  0.49           C  
ATOM    857  O   LEU A 120      26.421  53.991  91.511  1.00  0.48           O  
ATOM    858  CG  LEU A 120      24.788  58.176  92.588  1.00  0.49           C  
ATOM    859  CD1 LEU A 120      24.991  59.338  91.622  1.00  0.45           C  
ATOM    860  CD2 LEU A 120      23.356  58.154  93.113  1.00  0.46           C  
ATOM    861  N   PRO A 121      24.369  53.274  92.126  1.00  0.50           N  
ATOM    862  CA  PRO A 121      24.510  52.414  90.949  1.00  0.50           C  
ATOM    863  C   PRO A 121      24.884  53.194  89.690  1.00  0.50           C  
ATOM    864  CB  PRO A 121      23.124  51.781  90.807  1.00  0.49           C  
ATOM    865  O   PRO A 121      24.324  54.263  89.433  1.00  0.50           O  
ATOM    866  CG  PRO A 121      22.248  52.566  91.729  1.00  0.48           C  
ATOM    867  CD  PRO A 121      23.119  53.450  92.576  1.00  0.49           C  
ATOM    868  N   THR A 122      26.204  53.448  89.306  1.00  0.45           N  
ATOM    869  CA  THR A 122      26.505  53.859  87.939  1.00  0.45           C  
ATOM    870  C   THR A 122      25.318  53.586  87.019  1.00  0.45           C  
ATOM    871  CB  THR A 122      27.753  53.135  87.400  1.00  0.43           C  
ATOM    872  O   THR A 122      24.664  52.547  87.133  1.00  0.43           O  
ATOM    873  CG2 THR A 122      29.030  53.752  87.960  1.00  0.41           C  
ATOM    874  OG1 THR A 122      27.697  51.754  87.777  1.00  0.36           O  
ATOM    875  N   SER A 123      24.298  54.668  86.669  1.00  0.48           N  
ATOM    876  CA  SER A 123      23.506  54.335  85.489  1.00  0.49           C  
ATOM    877  C   SER A 123      24.102  53.147  84.741  1.00  0.49           C  
ATOM    878  CB  SER A 123      23.405  55.539  84.552  1.00  0.47           C  
ATOM    879  O   SER A 123      25.322  52.976  84.708  1.00  0.47           O  
ATOM    880  OG  SER A 123      23.767  55.180  83.230  1.00  0.47           O  
ATOM    881  N   GLN A 124      23.451  51.961  84.788  1.00  0.45           N  
ATOM    882  CA  GLN A 124      23.819  50.990  83.762  1.00  0.46           C  
ATOM    883  C   GLN A 124      24.294  51.687  82.490  1.00  0.46           C  
ATOM    884  CB  GLN A 124      22.641  50.068  83.447  1.00  0.45           C  
ATOM    885  O   GLN A 124      24.990  51.086  81.670  1.00  0.45           O  
ATOM    886  CG  GLN A 124      22.343  49.054  84.545  1.00  0.45           C  
ATOM    887  CD  GLN A 124      21.439  47.930  84.075  1.00  0.48           C  
ATOM    888  NE2 GLN A 124      21.379  46.854  84.852  1.00  0.39           N  
ATOM    889  OE1 GLN A 124      20.799  48.028  83.024  1.00  0.49           O  
ATOM    890  N   TRP A 125      24.120  52.941  82.294  1.00  0.55           N  
ATOM    891  CA  TRP A 125      24.699  53.826  81.289  1.00  0.57           C  
ATOM    892  C   TRP A 125      25.764  54.727  81.904  1.00  0.55           C  
ATOM    893  CB  TRP A 125      23.610  54.677  80.630  1.00  0.53           C  
ATOM    894  O   TRP A 125      25.485  55.476  82.843  1.00  0.53           O  
ATOM    895  CG  TRP A 125      22.527  53.878  79.971  1.00  0.51           C  
ATOM    896  CD1 TRP A 125      21.310  53.547  80.499  1.00  0.47           C  
ATOM    897  CD2 TRP A 125      22.566  53.304  78.661  1.00  0.47           C  
ATOM    898  CE2 TRP A 125      21.336  52.638  78.460  1.00  0.48           C  
ATOM    899  CE3 TRP A 125      23.521  53.288  77.636  1.00  0.55           C  
ATOM    900  NE1 TRP A 125      20.589  52.802  79.595  1.00  0.52           N  
ATOM    901  CH2 TRP A 125      21.990  51.964  76.287  1.00  0.50           C  
ATOM    902  CZ2 TRP A 125      21.038  51.964  77.273  1.00  0.54           C  
ATOM    903  CZ3 TRP A 125      23.223  52.616  76.457  1.00  0.46           C  
ATOM    904  N   LEU A 126      27.042  54.324  81.902  1.00  0.48           N  
ATOM    905  CA  LEU A 126      28.202  55.157  82.201  1.00  0.48           C  
ATOM    906  C   LEU A 126      28.583  56.012  80.997  1.00  0.48           C  
ATOM    907  CB  LEU A 126      29.391  54.290  82.622  1.00  0.47           C  
ATOM    908  O   LEU A 126      28.686  55.504  79.878  1.00  0.47           O  
ATOM    909  CG  LEU A 126      29.299  53.638  84.003  1.00  0.46           C  
ATOM    910  CD1 LEU A 126      30.159  52.380  84.054  1.00  0.43           C  
ATOM    911  CD2 LEU A 126      29.720  54.624  85.088  1.00  0.44           C  
ATOM    912  N   ASP A 127      28.393  57.345  80.824  1.00  0.52           N  
ATOM    913  CA  ASP A 127      29.189  58.295  80.052  1.00  0.52           C  
ATOM    914  C   ASP A 127      30.680  58.102  80.315  1.00  0.52           C  
ATOM    915  CB  ASP A 127      28.777  59.731  80.382  1.00  0.50           C  
ATOM    916  O   ASP A 127      31.157  58.347  81.426  1.00  0.51           O  
ATOM    917  CG  ASP A 127      28.332  60.516  79.160  1.00  0.49           C  
ATOM    918  OD1 ASP A 127      28.617  60.085  78.021  1.00  0.50           O  
ATOM    919  OD2 ASP A 127      27.694  61.576  79.337  1.00  0.51           O  
ATOM    920  N   LYS A 128      31.132  56.884  79.959  1.00  0.44           N  
ATOM    921  CA  LYS A 128      32.581  56.815  80.120  1.00  0.44           C  
ATOM    922  C   LYS A 128      33.298  57.344  78.882  1.00  0.44           C  
ATOM    923  CB  LYS A 128      33.022  55.378  80.407  1.00  0.41           C  
ATOM    924  O   LYS A 128      33.155  56.789  77.790  1.00  0.42           O  
ATOM    925  CG  LYS A 128      34.088  55.262  81.487  1.00  0.39           C  
ATOM    926  CD  LYS A 128      34.615  53.837  81.600  1.00  0.42           C  
ATOM    927  CE  LYS A 128      35.733  53.734  82.628  1.00  0.37           C  
ATOM    928  NZ  LYS A 128      36.290  52.350  82.705  1.00  0.37           N  
ATOM    929  N   ASP A 129      33.480  58.727  78.614  1.00  0.47           N  
ATOM    930  CA  ASP A 129      34.820  59.167  78.238  1.00  0.47           C  
ATOM    931  C   ASP A 129      35.875  58.569  79.166  1.00  0.47           C  
ATOM    932  CB  ASP A 129      34.909  60.694  78.256  1.00  0.44           C  
ATOM    933  O   ASP A 129      36.024  59.006  80.309  1.00  0.45           O  
ATOM    934  CG  ASP A 129      35.772  61.251  77.137  1.00  0.42           C  
ATOM    935  OD1 ASP A 129      36.518  60.477  76.500  1.00  0.46           O  
ATOM    936  OD2 ASP A 129      35.707  62.475  76.893  1.00  0.51           O  
ATOM    937  N   VAL A 130      35.786  57.220  79.246  1.00  0.45           N  
ATOM    938  CA  VAL A 130      37.000  56.648  79.819  1.00  0.48           C  
ATOM    939  C   VAL A 130      38.130  56.698  78.793  1.00  0.45           C  
ATOM    940  CB  VAL A 130      36.774  55.194  80.292  1.00  0.43           C  
ATOM    941  O   VAL A 130      38.745  55.674  78.488  1.00  0.44           O  
ATOM    942  CG1 VAL A 130      36.667  55.132  81.815  1.00  0.41           C  
ATOM    943  CG2 VAL A 130      35.521  54.611  79.641  1.00  0.41           C  
ATOM    944  N   GLY A 131      38.310  57.970  78.040  1.00  0.49           N  
ATOM    945  CA  GLY A 131      39.572  58.143  77.339  1.00  0.47           C  
ATOM    946  C   GLY A 131      39.732  57.204  76.158  1.00  0.49           C  
ATOM    947  O   GLY A 131      40.784  57.178  75.517  1.00  0.46           O  
ATOM    948  N   LEU A 132      38.587  56.493  75.635  1.00  0.46           N  
ATOM    949  CA  LEU A 132      38.723  55.684  74.429  1.00  0.46           C  
ATOM    950  C   LEU A 132      37.844  56.228  73.308  1.00  0.47           C  
ATOM    951  CB  LEU A 132      38.358  54.225  74.718  1.00  0.42           C  
ATOM    952  O   LEU A 132      37.665  55.571  72.280  1.00  0.45           O  
ATOM    953  CG  LEU A 132      39.364  53.426  75.547  1.00  0.41           C  
ATOM    954  CD1 LEU A 132      38.718  52.150  76.079  1.00  0.36           C  
ATOM    955  CD2 LEU A 132      40.601  53.099  74.718  1.00  0.38           C  
ATOM    956  N   GLY A 133      37.583  57.707  73.273  1.00  0.45           N  
ATOM    957  CA  GLY A 133      37.020  58.323  72.082  1.00  0.43           C  
ATOM    958  C   GLY A 133      35.616  57.841  71.768  1.00  0.45           C  
ATOM    959  O   GLY A 133      35.069  58.155  70.709  1.00  0.42           O  
ATOM    960  N   TYR A 134      34.876  57.141  72.676  1.00  0.46           N  
ATOM    961  CA  TYR A 134      33.474  56.849  72.400  1.00  0.47           C  
ATOM    962  C   TYR A 134      32.563  57.878  73.059  1.00  0.46           C  
ATOM    963  CB  TYR A 134      33.112  55.443  72.888  1.00  0.42           C  
ATOM    964  O   TYR A 134      32.719  58.188  74.242  1.00  0.44           O  
ATOM    965  CG  TYR A 134      33.961  54.352  72.280  1.00  0.41           C  
ATOM    966  CD1 TYR A 134      33.781  53.958  70.956  1.00  0.39           C  
ATOM    967  CD2 TYR A 134      34.944  53.714  73.029  1.00  0.40           C  
ATOM    968  CE1 TYR A 134      34.559  52.953  70.393  1.00  0.40           C  
ATOM    969  CE2 TYR A 134      35.728  52.707  72.476  1.00  0.43           C  
ATOM    970  OH  TYR A 134      36.302  51.338  70.606  1.00  0.37           O  
ATOM    971  CZ  TYR A 134      35.529  52.334  71.159  1.00  0.36           C  
ATOM    972  N   THR A 135      32.032  58.828  72.397  1.00  0.44           N  
ATOM    973  CA  THR A 135      30.929  59.746  72.657  1.00  0.46           C  
ATOM    974  C   THR A 135      29.628  58.979  72.875  1.00  0.44           C  
ATOM    975  CB  THR A 135      30.750  60.747  71.501  1.00  0.41           C  
ATOM    976  O   THR A 135      28.545  59.569  72.874  1.00  0.42           O  
ATOM    977  CG2 THR A 135      31.820  61.834  71.545  1.00  0.38           C  
ATOM    978  OG1 THR A 135      30.844  60.050  70.253  1.00  0.37           O  
ATOM    979  N   SER A 136      29.741  57.625  73.187  1.00  0.50           N  
ATOM    980  CA  SER A 136      28.549  56.785  73.225  1.00  0.51           C  
ATOM    981  C   SER A 136      28.472  55.993  74.526  1.00  0.50           C  
ATOM    982  CB  SER A 136      28.530  55.827  72.034  1.00  0.46           C  
ATOM    983  O   SER A 136      29.494  55.748  75.171  1.00  0.48           O  
ATOM    984  OG  SER A 136      28.510  56.544  70.811  1.00  0.45           O  
ATOM    985  N   ILE A 137      27.387  56.007  75.308  1.00  0.52           N  
ATOM    986  CA  ILE A 137      26.772  55.361  76.463  1.00  0.53           C  
ATOM    987  C   ILE A 137      27.261  53.918  76.567  1.00  0.52           C  
ATOM    988  CB  ILE A 137      25.230  55.400  76.378  1.00  0.50           C  
ATOM    989  O   ILE A 137      27.265  53.184  75.576  1.00  0.51           O  
ATOM    990  CG1 ILE A 137      24.761  56.735  75.789  1.00  0.45           C  
ATOM    991  CG2 ILE A 137      24.607  55.160  77.756  1.00  0.47           C  
ATOM    992  CD1 ILE A 137      23.259  56.813  75.550  1.00  0.47           C  
ATOM    993  N   TYR A 138      28.163  53.444  77.558  1.00  0.53           N  
ATOM    994  CA  TYR A 138      28.536  52.110  78.015  1.00  0.54           C  
ATOM    995  C   TYR A 138      27.642  51.658  79.164  1.00  0.53           C  
ATOM    996  CB  TYR A 138      30.003  52.082  78.453  1.00  0.51           C  
ATOM    997  O   TYR A 138      27.440  52.398  80.130  1.00  0.52           O  
ATOM    998  CG  TYR A 138      30.463  50.733  78.949  1.00  0.50           C  
ATOM    999  CD1 TYR A 138      30.511  50.449  80.312  1.00  0.46           C  
ATOM   1000  CD2 TYR A 138      30.851  49.740  78.056  1.00  0.47           C  
ATOM   1001  CE1 TYR A 138      30.936  49.208  80.774  1.00  0.46           C  
ATOM   1002  CE2 TYR A 138      31.278  48.495  78.507  1.00  0.49           C  
ATOM   1003  OH  TYR A 138      31.738  47.008  80.317  1.00  0.39           O  
ATOM   1004  CZ  TYR A 138      31.317  48.239  79.865  1.00  0.43           C  
ATOM   1005  N   ALA A 139      26.830  50.701  79.119  1.00  0.58           N  
ATOM   1006  CA  ALA A 139      26.100  50.004  80.175  1.00  0.58           C  
ATOM   1007  C   ALA A 139      26.893  48.807  80.692  1.00  0.58           C  
ATOM   1008  CB  ALA A 139      24.732  49.554  79.669  1.00  0.56           C  
ATOM   1009  O   ALA A 139      27.323  47.956  79.911  1.00  0.57           O  
ATOM   1010  N   GLN A 140      27.401  48.773  81.997  1.00  0.58           N  
ATOM   1011  CA  GLN A 140      27.910  47.642  82.766  1.00  0.58           C  
ATOM   1012  C   GLN A 140      26.807  46.627  83.049  1.00  0.58           C  
ATOM   1013  CB  GLN A 140      28.531  48.122  84.079  1.00  0.56           C  
ATOM   1014  O   GLN A 140      25.978  46.834  83.937  1.00  0.56           O  
ATOM   1015  CG  GLN A 140      29.993  47.729  84.248  1.00  0.55           C  
ATOM   1016  CD  GLN A 140      30.564  48.155  85.587  1.00  0.56           C  
ATOM   1017  NE2 GLN A 140      31.814  47.783  85.844  1.00  0.46           N  
ATOM   1018  OE1 GLN A 140      29.888  48.813  86.384  1.00  0.56           O  
ATOM   1019  N   GLY A 141      26.071  46.134  82.073  1.00  0.61           N  
ATOM   1020  CA  GLY A 141      25.071  45.080  81.999  1.00  0.61           C  
ATOM   1021  C   GLY A 141      24.243  45.131  80.729  1.00  0.61           C  
ATOM   1022  O   GLY A 141      24.671  45.704  79.725  1.00  0.59           O  
ATOM   1023  N   GLY A 142      23.261  44.236  80.716  1.00  0.65           N  
ATOM   1024  CA  GLY A 142      22.369  44.309  79.571  1.00  0.64           C  
ATOM   1025  C   GLY A 142      21.688  45.658  79.430  1.00  0.65           C  
ATOM   1026  O   GLY A 142      21.356  46.298  80.430  1.00  0.63           O  
ATOM   1027  N   VAL A 143      21.731  46.306  78.397  1.00  0.63           N  
ATOM   1028  CA  VAL A 143      20.945  47.483  78.042  1.00  0.62           C  
ATOM   1029  C   VAL A 143      19.527  47.062  77.662  1.00  0.63           C  
ATOM   1030  CB  VAL A 143      21.595  48.271  76.882  1.00  0.61           C  
ATOM   1031  O   VAL A 143      19.335  46.265  76.742  1.00  0.62           O  
ATOM   1032  CG1 VAL A 143      20.745  49.484  76.510  1.00  0.57           C  
ATOM   1033  CG2 VAL A 143      23.011  48.702  77.259  1.00  0.59           C  
ATOM   1034  N   GLY A 144      18.599  47.341  78.635  1.00  0.66           N  
ATOM   1035  CA  GLY A 144      17.170  47.231  78.390  1.00  0.65           C  
ATOM   1036  C   GLY A 144      16.533  48.544  77.975  1.00  0.66           C  
ATOM   1037  O   GLY A 144      16.641  49.545  78.686  1.00  0.65           O  
ATOM   1038  N   VAL A 145      16.057  48.822  76.959  1.00  0.63           N  
ATOM   1039  CA  VAL A 145      15.091  49.835  76.547  1.00  0.63           C  
ATOM   1040  C   VAL A 145      13.674  49.277  76.665  1.00  0.63           C  
ATOM   1041  CB  VAL A 145      15.355  50.318  75.103  1.00  0.62           C  
ATOM   1042  O   VAL A 145      13.341  48.273  76.032  1.00  0.62           O  
ATOM   1043  CG1 VAL A 145      14.364  51.411  74.709  1.00  0.58           C  
ATOM   1044  CG2 VAL A 145      16.791  50.818  74.963  1.00  0.60           C  
ATOM   1045  N   GLY A 146      12.957  49.770  77.818  1.00  0.62           N  
ATOM   1046  CA  GLY A 146      11.594  49.393  78.157  1.00  0.62           C  
ATOM   1047  C   GLY A 146      11.514  48.124  78.985  1.00  0.62           C  
ATOM   1048  O   GLY A 146      10.426  47.587  79.203  1.00  0.61           O  
ATOM   1049  N   THR A 147      12.650  47.685  79.534  1.00  0.65           N  
ATOM   1050  CA  THR A 147      12.768  46.610  80.512  1.00  0.65           C  
ATOM   1051  C   THR A 147      13.877  46.912  81.517  1.00  0.65           C  
ATOM   1052  CB  THR A 147      13.048  45.259  79.827  1.00  0.63           C  
ATOM   1053  O   THR A 147      14.883  47.535  81.170  1.00  0.65           O  
ATOM   1054  CG2 THR A 147      14.392  45.275  79.108  1.00  0.61           C  
ATOM   1055  OG1 THR A 147      13.060  44.222  80.816  1.00  0.65           O  
ATOM   1056  N   VAL A 148      13.739  46.523  82.899  1.00  0.65           N  
ATOM   1057  CA  VAL A 148      14.707  46.717  83.973  1.00  0.66           C  
ATOM   1058  C   VAL A 148      15.530  45.445  84.165  1.00  0.65           C  
ATOM   1059  CB  VAL A 148      14.014  47.109  85.298  1.00  0.64           C  
ATOM   1060  O   VAL A 148      16.560  45.461  84.842  1.00  0.64           O  
ATOM   1061  CG1 VAL A 148      13.421  48.513  85.202  1.00  0.58           C  
ATOM   1062  CG2 VAL A 148      12.932  46.091  85.654  1.00  0.59           C  
ATOM   1063  N   ASP A 149      15.060  44.209  83.471  1.00  0.66           N  
ATOM   1064  CA  ASP A 149      15.731  42.914  83.517  1.00  0.66           C  
ATOM   1065  C   ASP A 149      16.028  42.400  82.110  1.00  0.66           C  
ATOM   1066  CB  ASP A 149      14.881  41.896  84.280  1.00  0.64           C  
ATOM   1067  O   ASP A 149      15.382  41.463  81.636  1.00  0.65           O  
ATOM   1068  CG  ASP A 149      15.636  40.619  84.606  1.00  0.61           C  
ATOM   1069  OD1 ASP A 149      16.885  40.618  84.551  1.00  0.63           O  
ATOM   1070  OD2 ASP A 149      14.976  39.604  84.917  1.00  0.67           O  
ATOM   1071  N   PRO A 150      16.983  43.207  81.338  1.00  0.68           N  
ATOM   1072  CA  PRO A 150      17.284  42.652  80.016  1.00  0.67           C  
ATOM   1073  C   PRO A 150      17.993  41.302  80.091  1.00  0.68           C  
ATOM   1074  CB  PRO A 150      18.192  43.712  79.388  1.00  0.65           C  
ATOM   1075  O   PRO A 150      18.961  41.149  80.841  1.00  0.66           O  
ATOM   1076  CG  PRO A 150      18.783  44.446  80.548  1.00  0.64           C  
ATOM   1077  CD  PRO A 150      17.830  44.355  81.705  1.00  0.63           C  
ATOM   1078  N   ARG A 151      17.380  40.309  79.418  1.00  0.63           N  
ATOM   1079  CA  ARG A 151      17.896  38.949  79.303  1.00  0.63           C  
ATOM   1080  C   ARG A 151      18.980  38.863  78.233  1.00  0.62           C  
ATOM   1081  CB  ARG A 151      16.765  37.969  78.982  1.00  0.61           C  
ATOM   1082  O   ARG A 151      19.700  37.866  78.151  1.00  0.62           O  
ATOM   1083  CG  ARG A 151      15.743  37.821  80.098  1.00  0.60           C  
ATOM   1084  CD  ARG A 151      14.714  36.745  79.782  1.00  0.59           C  
ATOM   1085  NE  ARG A 151      13.613  36.753  80.741  1.00  0.52           N  
ATOM   1086  NH1 ARG A 151      12.517  34.945  79.812  1.00  0.43           N  
ATOM   1087  NH2 ARG A 151      11.646  35.996  81.654  1.00  0.39           N  
ATOM   1088  CZ  ARG A 151      12.595  35.898  80.733  1.00  0.55           C  
ATOM   1089  N   PHE A 152      19.153  39.952  77.501  1.00  0.64           N  
ATOM   1090  CA  PHE A 152      20.180  40.046  76.470  1.00  0.65           C  
ATOM   1091  C   PHE A 152      21.069  41.262  76.700  1.00  0.64           C  
ATOM   1092  CB  PHE A 152      19.541  40.117  75.079  1.00  0.62           C  
ATOM   1093  O   PHE A 152      20.718  42.157  77.472  1.00  0.63           O  
ATOM   1094  CG  PHE A 152      18.565  39.006  74.801  1.00  0.60           C  
ATOM   1095  CD1 PHE A 152      19.014  37.716  74.548  1.00  0.57           C  
ATOM   1096  CD2 PHE A 152      17.199  39.253  74.794  1.00  0.58           C  
ATOM   1097  CE1 PHE A 152      18.112  36.685  74.290  1.00  0.55           C  
ATOM   1098  CE2 PHE A 152      16.292  38.228  74.537  1.00  0.55           C  
ATOM   1099  CZ  PHE A 152      16.751  36.945  74.285  1.00  0.57           C  
ATOM   1100  N   THR A 153      22.252  41.261  76.045  1.00  0.65           N  
ATOM   1101  CA  THR A 153      23.181  42.375  76.196  1.00  0.65           C  
ATOM   1102  C   THR A 153      22.510  43.694  75.821  1.00  0.65           C  
ATOM   1103  CB  THR A 153      24.440  42.174  75.332  1.00  0.63           C  
ATOM   1104  O   THR A 153      22.757  44.724  76.453  1.00  0.64           O  
ATOM   1105  CG2 THR A 153      25.559  43.117  75.763  1.00  0.59           C  
ATOM   1106  OG1 THR A 153      24.892  40.821  75.466  1.00  0.61           O  
ATOM   1107  N   PHE A 154      21.661  43.739  74.959  1.00  0.63           N  
ATOM   1108  CA  PHE A 154      20.742  44.788  74.532  1.00  0.62           C  
ATOM   1109  C   PHE A 154      19.348  44.220  74.293  1.00  0.63           C  
ATOM   1110  CB  PHE A 154      21.256  45.472  73.262  1.00  0.59           C  
ATOM   1111  O   PHE A 154      19.191  43.223  73.585  1.00  0.61           O  
ATOM   1112  CG  PHE A 154      20.391  46.611  72.793  1.00  0.57           C  
ATOM   1113  CD1 PHE A 154      20.337  47.801  73.509  1.00  0.55           C  
ATOM   1114  CD2 PHE A 154      19.632  46.491  71.637  1.00  0.57           C  
ATOM   1115  CE1 PHE A 154      19.538  48.857  73.077  1.00  0.58           C  
ATOM   1116  CE2 PHE A 154      18.830  47.542  71.199  1.00  0.56           C  
ATOM   1117  CZ  PHE A 154      18.784  48.723  71.922  1.00  0.57           C  
ATOM   1118  N   GLN A 155      18.395  44.556  75.029  1.00  0.63           N  
ATOM   1119  CA  GLN A 155      16.987  44.207  74.871  1.00  0.62           C  
ATOM   1120  C   GLN A 155      16.115  45.457  74.791  1.00  0.63           C  
ATOM   1121  CB  GLN A 155      16.522  43.316  76.024  1.00  0.60           C  
ATOM   1122  O   GLN A 155      16.216  46.346  75.640  1.00  0.61           O  
ATOM   1123  CG  GLN A 155      15.090  42.818  75.877  1.00  0.58           C  
ATOM   1124  CD  GLN A 155      14.710  41.802  76.938  1.00  0.58           C  
ATOM   1125  NE2 GLN A 155      13.434  41.781  77.308  1.00  0.53           N  
ATOM   1126  OE1 GLN A 155      15.556  41.043  77.421  1.00  0.62           O  
ATOM   1127  N   VAL A 156      15.490  45.664  73.670  1.00  0.61           N  
ATOM   1128  CA  VAL A 156      14.424  46.647  73.506  1.00  0.61           C  
ATOM   1129  C   VAL A 156      13.065  45.960  73.619  1.00  0.61           C  
ATOM   1130  CB  VAL A 156      14.537  47.386  72.154  1.00  0.59           C  
ATOM   1131  O   VAL A 156      12.779  45.012  72.883  1.00  0.59           O  
ATOM   1132  CG1 VAL A 156      13.471  48.475  72.043  1.00  0.56           C  
ATOM   1133  CG2 VAL A 156      15.934  47.983  71.988  1.00  0.57           C  
ATOM   1134  N   SER A 157      12.294  46.014  74.638  1.00  0.57           N  
ATOM   1135  CA  SER A 157      10.903  45.620  74.841  1.00  0.57           C  
ATOM   1136  C   SER A 157       9.945  46.666  74.283  1.00  0.57           C  
ATOM   1137  CB  SER A 157      10.620  45.399  76.328  1.00  0.55           C  
ATOM   1138  O   SER A 157      10.076  47.856  74.578  1.00  0.55           O  
ATOM   1139  OG  SER A 157       9.403  44.695  76.509  1.00  0.55           O  
ATOM   1140  N   GLY A 158       9.323  46.408  73.129  1.00  0.49           N  
ATOM   1141  CA  GLY A 158       8.197  47.090  72.511  1.00  0.48           C  
ATOM   1142  C   GLY A 158       6.867  46.751  73.157  1.00  0.49           C  
ATOM   1143  O   GLY A 158       6.645  45.611  73.570  1.00  0.47           O  
ATOM   1144  N   ASN A 159       6.232  47.785  73.893  1.00  0.45           N  
ATOM   1145  CA  ASN A 159       4.959  48.108  74.529  1.00  0.46           C  
ATOM   1146  C   ASN A 159       4.712  47.242  75.761  1.00  0.45           C  
ATOM   1147  CB  ASN A 159       3.807  47.955  73.533  1.00  0.42           C  
ATOM   1148  O   ASN A 159       4.894  46.024  75.715  1.00  0.43           O  
ATOM   1149  CG  ASN A 159       3.027  49.241  73.340  1.00  0.41           C  
ATOM   1150  ND2 ASN A 159       2.061  49.217  72.430  1.00  0.37           N  
ATOM   1151  OD1 ASN A 159       3.292  50.247  74.003  1.00  0.42           O  
ATOM   1152  N   ASN A 160       5.081  47.800  76.909  1.00  0.45           N  
ATOM   1153  CA  ASN A 160       4.710  47.754  78.320  1.00  0.46           C  
ATOM   1154  C   ASN A 160       3.818  46.555  78.625  1.00  0.45           C  
ATOM   1155  CB  ASN A 160       4.016  49.053  78.735  1.00  0.41           C  
ATOM   1156  O   ASN A 160       3.121  46.537  79.641  1.00  0.43           O  
ATOM   1157  CG  ASN A 160       4.997  50.140  79.126  1.00  0.39           C  
ATOM   1158  ND2 ASN A 160       4.498  51.361  79.283  1.00  0.36           N  
ATOM   1159  OD1 ASN A 160       6.194  49.886  79.284  1.00  0.42           O  
ATOM   1160  N   ASP A 161       3.907  45.427  77.892  1.00  0.40           N  
ATOM   1161  CA  ASP A 161       3.325  44.208  78.445  1.00  0.41           C  
ATOM   1162  C   ASP A 161       4.393  43.140  78.664  1.00  0.41           C  
ATOM   1163  CB  ASP A 161       2.226  43.673  77.524  1.00  0.38           C  
ATOM   1164  O   ASP A 161       4.900  42.555  77.704  1.00  0.39           O  
ATOM   1165  CG  ASP A 161       1.136  42.927  78.274  1.00  0.36           C  
ATOM   1166  OD1 ASP A 161       1.307  42.646  79.480  1.00  0.40           O  
ATOM   1167  OD2 ASP A 161       0.098  42.614  77.652  1.00  0.44           O  
ATOM   1168  N   LEU A 162       5.340  43.297  79.705  1.00  0.47           N  
ATOM   1169  CA  LEU A 162       6.393  42.581  80.417  1.00  0.47           C  
ATOM   1170  C   LEU A 162       6.064  41.095  80.522  1.00  0.47           C  
ATOM   1171  CB  LEU A 162       6.592  43.171  81.815  1.00  0.43           C  
ATOM   1172  O   LEU A 162       6.938  40.282  80.834  1.00  0.45           O  
ATOM   1173  CG  LEU A 162       7.189  44.578  81.879  1.00  0.41           C  
ATOM   1174  CD1 LEU A 162       7.063  45.144  83.289  1.00  0.36           C  
ATOM   1175  CD2 LEU A 162       8.647  44.561  81.432  1.00  0.38           C  
ATOM   1176  N   THR A 163       4.745  40.578  80.099  1.00  0.42           N  
ATOM   1177  CA  THR A 163       4.339  39.196  80.327  1.00  0.43           C  
ATOM   1178  C   THR A 163       4.218  38.443  79.005  1.00  0.43           C  
ATOM   1179  CB  THR A 163       3.001  39.124  81.086  1.00  0.39           C  
ATOM   1180  O   THR A 163       4.308  37.214  78.974  1.00  0.40           O  
ATOM   1181  CG2 THR A 163       3.195  39.409  82.571  1.00  0.36           C  
ATOM   1182  OG1 THR A 163       2.096  40.092  80.540  1.00  0.37           O  
ATOM   1183  N   ASN A 164       4.424  39.059  77.763  1.00  0.43           N  
ATOM   1184  CA  ASN A 164       4.306  38.415  76.459  1.00  0.43           C  
ATOM   1185  C   ASN A 164       5.360  38.929  75.482  1.00  0.42           C  
ATOM   1186  CB  ASN A 164       2.903  38.622  75.884  1.00  0.39           C  
ATOM   1187  O   ASN A 164       5.401  40.123  75.178  1.00  0.40           O  
ATOM   1188  CG  ASN A 164       1.913  37.582  76.370  1.00  0.37           C  
ATOM   1189  ND2 ASN A 164       0.630  37.923  76.337  1.00  0.35           N  
ATOM   1190  OD1 ASN A 164       2.298  36.481  76.771  1.00  0.39           O  
ATOM   1191  N   PHE A 165       6.633  38.360  75.636  1.00  0.47           N  
ATOM   1192  CA  PHE A 165       7.638  38.448  74.583  1.00  0.48           C  
ATOM   1193  C   PHE A 165       6.983  38.692  73.229  1.00  0.47           C  
ATOM   1194  CB  PHE A 165       8.482  37.171  74.536  1.00  0.43           C  
ATOM   1195  O   PHE A 165       7.514  38.282  72.194  1.00  0.45           O  
ATOM   1196  CG  PHE A 165       9.594  37.141  75.549  1.00  0.41           C  
ATOM   1197  CD1 PHE A 165      10.828  37.713  75.264  1.00  0.38           C  
ATOM   1198  CD2 PHE A 165       9.406  36.539  76.787  1.00  0.40           C  
ATOM   1199  CE1 PHE A 165      11.860  37.686  76.200  1.00  0.38           C  
ATOM   1200  CE2 PHE A 165      10.432  36.509  77.727  1.00  0.42           C  
ATOM   1201  CZ  PHE A 165      11.658  37.082  77.431  1.00  0.37           C  
ATOM   1202  N   GLU A 166       5.727  39.131  73.144  1.00  0.43           N  
ATOM   1203  CA  GLU A 166       5.110  39.150  71.822  1.00  0.43           C  
ATOM   1204  C   GLU A 166       5.610  40.331  70.995  1.00  0.43           C  
ATOM   1205  CB  GLU A 166       3.584  39.200  71.941  1.00  0.40           C  
ATOM   1206  O   GLU A 166       5.486  40.334  69.769  1.00  0.41           O  
ATOM   1207  CG  GLU A 166       2.948  37.855  72.259  1.00  0.38           C  
ATOM   1208  CD  GLU A 166       1.430  37.874  72.170  1.00  0.41           C  
ATOM   1209  OE1 GLU A 166       0.842  38.972  72.049  1.00  0.43           O  
ATOM   1210  OE2 GLU A 166       0.823  36.780  72.224  1.00  0.39           O  
ATOM   1211  N   GLU A 167       6.696  41.190  71.354  1.00  0.53           N  
ATOM   1212  CA  GLU A 167       7.138  42.250  70.453  1.00  0.51           C  
ATOM   1213  C   GLU A 167       8.332  43.004  71.031  1.00  0.53           C  
ATOM   1214  CB  GLU A 167       5.991  43.222  70.164  1.00  0.47           C  
ATOM   1215  O   GLU A 167       8.227  43.625  72.091  1.00  0.50           O  
ATOM   1216  CG  GLU A 167       4.895  42.637  69.286  1.00  0.44           C  
ATOM   1217  CD  GLU A 167       3.792  43.631  68.960  1.00  0.46           C  
ATOM   1218  OE1 GLU A 167       3.836  44.775  69.468  1.00  0.52           O  
ATOM   1219  OE2 GLU A 167       2.876  43.264  68.191  1.00  0.44           O  
ATOM   1220  N   GLY A 168       9.620  42.415  71.026  1.00  0.49           N  
ATOM   1221  CA  GLY A 168      10.870  43.089  71.337  1.00  0.48           C  
ATOM   1222  C   GLY A 168      12.057  42.523  70.581  1.00  0.49           C  
ATOM   1223  O   GLY A 168      11.956  41.463  69.959  1.00  0.47           O  
ATOM   1224  N   VAL A 169      13.072  43.388  70.097  1.00  0.57           N  
ATOM   1225  CA  VAL A 169      14.399  43.127  69.549  1.00  0.58           C  
ATOM   1226  C   VAL A 169      15.408  42.977  70.686  1.00  0.58           C  
ATOM   1227  CB  VAL A 169      14.846  44.250  68.585  1.00  0.54           C  
ATOM   1228  O   VAL A 169      15.452  43.806  71.599  1.00  0.56           O  
ATOM   1229  CG1 VAL A 169      16.246  43.970  68.043  1.00  0.48           C  
ATOM   1230  CG2 VAL A 169      13.845  44.398  67.440  1.00  0.49           C  
ATOM   1231  N   GLY A 170      16.011  41.809  70.831  1.00  0.50           N  
ATOM   1232  CA  GLY A 170      17.155  41.528  71.684  1.00  0.49           C  
ATOM   1233  C   GLY A 170      18.366  41.035  70.914  1.00  0.50           C  
ATOM   1234  O   GLY A 170      18.226  40.397  69.869  1.00  0.49           O  
ATOM   1235  N   ILE A 171      19.564  41.628  71.087  1.00  0.55           N  
ATOM   1236  CA  ILE A 171      20.877  41.088  70.753  1.00  0.55           C  
ATOM   1237  C   ILE A 171      21.365  40.184  71.883  1.00  0.56           C  
ATOM   1238  CB  ILE A 171      21.901  42.214  70.487  1.00  0.53           C  
ATOM   1239  O   ILE A 171      21.483  40.622  73.030  1.00  0.55           O  
ATOM   1240  CG1 ILE A 171      21.414  43.121  69.351  1.00  0.47           C  
ATOM   1241  CG2 ILE A 171      23.279  41.627  70.166  1.00  0.49           C  
ATOM   1242  CD1 ILE A 171      22.308  44.327  69.096  1.00  0.47           C  
ATOM   1243  N   ASN A 172      21.368  38.886  71.620  1.00  0.49           N  
ATOM   1244  CA  ASN A 172      21.939  37.938  72.571  1.00  0.52           C  
ATOM   1245  C   ASN A 172      23.449  38.113  72.700  1.00  0.51           C  
ATOM   1246  CB  ASN A 172      21.604  36.502  72.165  1.00  0.48           C  
ATOM   1247  O   ASN A 172      24.051  38.903  71.970  1.00  0.52           O  
ATOM   1248  CG  ASN A 172      22.338  36.063  70.913  1.00  0.47           C  
ATOM   1249  ND2 ASN A 172      21.918  34.939  70.342  1.00  0.48           N  
ATOM   1250  OD1 ASN A 172      23.275  36.727  70.463  1.00  0.49           O  
ATOM   1251  N   ASP A 173      24.077  37.615  73.771  1.00  0.50           N  
ATOM   1252  CA  ASP A 173      25.493  37.655  74.123  1.00  0.52           C  
ATOM   1253  C   ASP A 173      26.364  37.221  72.946  1.00  0.50           C  
ATOM   1254  CB  ASP A 173      25.769  36.767  75.338  1.00  0.48           C  
ATOM   1255  O   ASP A 173      27.551  37.549  72.891  1.00  0.51           O  
ATOM   1256  CG  ASP A 173      24.957  35.484  75.332  1.00  0.47           C  
ATOM   1257  OD1 ASP A 173      23.960  35.397  74.583  1.00  0.48           O  
ATOM   1258  OD2 ASP A 173      25.317  34.553  76.084  1.00  0.53           O  
ATOM   1259  N   LYS A 174      25.832  36.515  72.017  1.00  0.42           N  
ATOM   1260  CA  LYS A 174      26.601  36.090  70.851  1.00  0.42           C  
ATOM   1261  C   LYS A 174      26.329  36.996  69.653  1.00  0.42           C  
ATOM   1262  CB  LYS A 174      26.276  34.639  70.494  1.00  0.40           C  
ATOM   1263  O   LYS A 174      26.743  36.693  68.532  1.00  0.42           O  
ATOM   1264  CG  LYS A 174      26.639  33.638  71.581  1.00  0.39           C  
ATOM   1265  CD  LYS A 174      26.730  32.221  71.028  1.00  0.43           C  
ATOM   1266  CE  LYS A 174      27.088  31.218  72.116  1.00  0.37           C  
ATOM   1267  NZ  LYS A 174      27.152  29.823  71.585  1.00  0.36           N  
ATOM   1268  N   GLY A 175      25.689  38.279  69.885  1.00  0.52           N  
ATOM   1269  CA  GLY A 175      25.398  39.238  68.831  1.00  0.50           C  
ATOM   1270  C   GLY A 175      24.227  38.829  67.959  1.00  0.52           C  
ATOM   1271  O   GLY A 175      24.000  39.416  66.899  1.00  0.51           O  
ATOM   1272  N   GLY A 176      23.482  37.655  68.237  1.00  0.55           N  
ATOM   1273  CA  GLY A 176      22.265  37.328  67.511  1.00  0.54           C  
ATOM   1274  C   GLY A 176      21.112  38.260  67.829  1.00  0.55           C  
ATOM   1275  O   GLY A 176      20.955  38.694  68.972  1.00  0.53           O  
ATOM   1276  N   ILE A 177      20.604  38.987  66.944  1.00  0.58           N  
ATOM   1277  CA  ILE A 177      19.390  39.792  67.036  1.00  0.57           C  
ATOM   1278  C   ILE A 177      18.166  38.880  67.062  1.00  0.58           C  
ATOM   1279  CB  ILE A 177      19.287  40.794  65.864  1.00  0.55           C  
ATOM   1280  O   ILE A 177      17.989  38.043  66.173  1.00  0.56           O  
ATOM   1281  CG1 ILE A 177      20.476  41.762  65.883  1.00  0.50           C  
ATOM   1282  CG2 ILE A 177      17.960  41.556  65.920  1.00  0.52           C  
ATOM   1283  CD1 ILE A 177      20.528  42.702  64.686  1.00  0.52           C  
ATOM   1284  N   VAL A 178      17.497  38.697  68.114  1.00  0.56           N  
ATOM   1285  CA  VAL A 178      16.190  38.064  68.252  1.00  0.57           C  
ATOM   1286  C   VAL A 178      15.098  39.131  68.277  1.00  0.56           C  
ATOM   1287  CB  VAL A 178      16.112  37.192  69.525  1.00  0.55           C  
ATOM   1288  O   VAL A 178      15.106  40.016  69.136  1.00  0.55           O  
ATOM   1289  CG1 VAL A 178      14.753  36.503  69.626  1.00  0.50           C  
ATOM   1290  CG2 VAL A 178      17.239  36.161  69.535  1.00  0.52           C  
ATOM   1291  N   ALA A 179      14.426  39.291  67.151  1.00  0.58           N  
ATOM   1292  CA  ALA A 179      13.272  40.174  67.006  1.00  0.57           C  
ATOM   1293  C   ALA A 179      11.984  39.370  66.845  1.00  0.58           C  
ATOM   1294  CB  ALA A 179      13.463  41.110  65.815  1.00  0.56           C  
ATOM   1295  O   ALA A 179      11.949  38.385  66.104  1.00  0.57           O  
ATOM   1296  N   THR A 180      11.037  39.390  67.705  1.00  0.52           N  
ATOM   1297  CA  THR A 180       9.713  38.787  67.604  1.00  0.53           C  
ATOM   1298  C   THR A 180       8.772  39.682  66.803  1.00  0.52           C  
ATOM   1299  CB  THR A 180       9.112  38.523  68.997  1.00  0.51           C  
ATOM   1300  O   THR A 180       7.666  39.268  66.446  1.00  0.51           O  
ATOM   1301  CG2 THR A 180       9.787  37.333  69.671  1.00  0.48           C  
ATOM   1302  OG1 THR A 180       9.289  39.685  69.816  1.00  0.48           O  
ATOM   1303  N   GLY A 181       9.343  40.806  66.355  1.00  0.49           N  
ATOM   1304  CA  GLY A 181       8.641  41.696  65.444  1.00  0.50           C  
ATOM   1305  C   GLY A 181       9.326  41.832  64.097  1.00  0.49           C  
ATOM   1306  O   GLY A 181      10.249  41.077  63.786  1.00  0.49           O  
ATOM   1307  N   VAL A 182       8.628  42.533  63.108  1.00  0.57           N  
ATOM   1308  CA  VAL A 182       9.206  42.811  61.797  1.00  0.58           C  
ATOM   1309  C   VAL A 182      10.508  43.593  61.961  1.00  0.58           C  
ATOM   1310  CB  VAL A 182       8.223  43.595  60.898  1.00  0.56           C  
ATOM   1311  O   VAL A 182      10.530  44.647  62.601  1.00  0.57           O  
ATOM   1312  CG1 VAL A 182       8.849  43.879  59.534  1.00  0.51           C  
ATOM   1313  CG2 VAL A 182       6.915  42.822  60.739  1.00  0.53           C  
ATOM   1314  N   ILE A 183      11.631  42.988  61.807  1.00  0.55           N  
ATOM   1315  CA  ILE A 183      12.869  43.735  61.618  1.00  0.55           C  
ATOM   1316  C   ILE A 183      12.888  44.361  60.225  1.00  0.55           C  
ATOM   1317  CB  ILE A 183      14.109  42.834  61.817  1.00  0.54           C  
ATOM   1318  O   ILE A 183      12.744  43.660  59.221  1.00  0.55           O  
ATOM   1319  CG1 ILE A 183      14.129  42.259  63.238  1.00  0.50           C  
ATOM   1320  CG2 ILE A 183      15.395  43.612  61.522  1.00  0.52           C  
ATOM   1321  CD1 ILE A 183      15.273  41.290  63.497  1.00  0.51           C  
ATOM   1322  N   THR A 184      12.719  45.701  59.974  1.00  0.57           N  
ATOM   1323  CA  THR A 184      12.974  46.522  58.795  1.00  0.57           C  
ATOM   1324  C   THR A 184      14.376  47.123  58.847  1.00  0.58           C  
ATOM   1325  CB  THR A 184      11.934  47.649  58.664  1.00  0.56           C  
ATOM   1326  O   THR A 184      14.719  47.830  59.797  1.00  0.57           O  
ATOM   1327  CG2 THR A 184      12.058  48.359  57.319  1.00  0.52           C  
ATOM   1328  OG1 THR A 184      10.618  47.093  58.778  1.00  0.54           O  
ATOM   1329  N   ALA A 185      15.283  46.620  58.235  1.00  0.60           N  
ATOM   1330  CA  ALA A 185      16.617  47.175  58.023  1.00  0.60           C  
ATOM   1331  C   ALA A 185      16.836  47.532  56.555  1.00  0.61           C  
ATOM   1332  CB  ALA A 185      17.685  46.191  58.493  1.00  0.59           C  
ATOM   1333  O   ALA A 185      16.376  46.817  55.661  1.00  0.60           O  
ATOM   1334  N   THR A 186      17.300  48.806  56.201  1.00  0.54           N  
ATOM   1335  CA  THR A 186      17.666  49.238  54.856  1.00  0.55           C  
ATOM   1336  C   THR A 186      18.783  48.364  54.292  1.00  0.53           C  
ATOM   1337  CB  THR A 186      18.109  50.713  54.844  1.00  0.53           C  
ATOM   1338  O   THR A 186      18.829  48.108  53.087  1.00  0.53           O  
ATOM   1339  CG2 THR A 186      16.941  51.635  54.508  1.00  0.47           C  
ATOM   1340  OG1 THR A 186      18.622  51.062  56.136  1.00  0.50           O  
ATOM   1341  N   THR A 187      19.748  47.949  55.066  1.00  0.55           N  
ATOM   1342  CA  THR A 187      20.862  47.088  54.683  1.00  0.56           C  
ATOM   1343  C   THR A 187      21.111  46.021  55.746  1.00  0.54           C  
ATOM   1344  CB  THR A 187      22.148  47.904  54.460  1.00  0.53           C  
ATOM   1345  O   THR A 187      21.157  46.326  56.940  1.00  0.54           O  
ATOM   1346  CG2 THR A 187      23.112  47.168  53.535  1.00  0.48           C  
ATOM   1347  OG1 THR A 187      21.810  49.167  53.873  1.00  0.48           O  
ATOM   1348  N   PHE A 188      20.844  44.802  55.471  1.00  0.57           N  
ATOM   1349  CA  PHE A 188      21.313  43.674  56.267  1.00  0.58           C  
ATOM   1350  C   PHE A 188      22.580  43.077  55.666  1.00  0.56           C  
ATOM   1351  CB  PHE A 188      20.226  42.600  56.373  1.00  0.54           C  
ATOM   1352  O   PHE A 188      22.609  42.730  54.484  1.00  0.55           O  
ATOM   1353  CG  PHE A 188      20.483  41.581  57.450  1.00  0.53           C  
ATOM   1354  CD1 PHE A 188      20.079  41.816  58.759  1.00  0.51           C  
ATOM   1355  CD2 PHE A 188      21.127  40.387  57.154  1.00  0.52           C  
ATOM   1356  CE1 PHE A 188      20.315  40.875  59.758  1.00  0.48           C  
ATOM   1357  CE2 PHE A 188      21.367  39.442  58.147  1.00  0.50           C  
ATOM   1358  CZ  PHE A 188      20.961  39.688  59.449  1.00  0.50           C  
ATOM   1359  N   LYS A 189      23.761  43.290  56.264  1.00  0.60           N  
ATOM   1360  CA  LYS A 189      25.082  42.719  56.023  1.00  0.60           C  
ATOM   1361  C   LYS A 189      25.417  41.650  57.059  1.00  0.59           C  
ATOM   1362  CB  LYS A 189      26.151  43.813  56.035  1.00  0.57           C  
ATOM   1363  O   LYS A 189      25.564  41.952  58.245  1.00  0.57           O  
ATOM   1364  CG  LYS A 189      26.232  44.614  54.744  1.00  0.55           C  
ATOM   1365  CD  LYS A 189      27.408  45.582  54.759  1.00  0.57           C  
ATOM   1366  CE  LYS A 189      27.459  46.421  53.490  1.00  0.52           C  
ATOM   1367  NZ  LYS A 189      28.595  47.391  53.513  1.00  0.45           N  
ATOM   1368  N   GLY A 190      25.127  40.396  56.822  1.00  0.58           N  
ATOM   1369  CA  GLY A 190      25.558  39.270  57.636  1.00  0.58           C  
ATOM   1370  C   GLY A 190      24.890  37.964  57.250  1.00  0.58           C  
ATOM   1371  O   GLY A 190      24.116  37.917  56.292  1.00  0.56           O  
ATOM   1372  N   HIS A 191      25.358  36.708  57.414  1.00  0.56           N  
ATOM   1373  CA  HIS A 191      24.714  35.413  57.230  1.00  0.58           C  
ATOM   1374  C   HIS A 191      23.372  35.356  57.952  1.00  0.56           C  
ATOM   1375  CB  HIS A 191      25.624  34.287  57.725  1.00  0.55           C  
ATOM   1376  O   HIS A 191      23.271  35.754  59.115  1.00  0.55           O  
ATOM   1377  CG  HIS A 191      25.308  32.953  57.127  1.00  0.54           C  
ATOM   1378  CD2 HIS A 191      24.864  31.807  57.695  1.00  0.51           C  
ATOM   1379  ND1 HIS A 191      25.446  32.689  55.782  1.00  0.48           N  
ATOM   1380  CE1 HIS A 191      25.097  31.435  55.547  1.00  0.47           C  
ATOM   1381  NE2 HIS A 191      24.740  30.878  56.692  1.00  0.46           N  
ATOM   1382  N   VAL A 192      22.236  35.411  57.242  1.00  0.55           N  
ATOM   1383  CA  VAL A 192      20.956  35.037  57.833  1.00  0.55           C  
ATOM   1384  C   VAL A 192      20.872  33.518  57.965  1.00  0.55           C  
ATOM   1385  CB  VAL A 192      19.769  35.565  56.997  1.00  0.53           C  
ATOM   1386  O   VAL A 192      20.944  32.797  56.967  1.00  0.54           O  
ATOM   1387  CG1 VAL A 192      18.440  35.227  57.671  1.00  0.49           C  
ATOM   1388  CG2 VAL A 192      19.895  37.073  56.785  1.00  0.51           C  
ATOM   1389  N   ASP A 193      21.260  32.973  59.051  1.00  0.55           N  
ATOM   1390  CA  ASP A 193      21.034  31.609  59.521  1.00  0.55           C  
ATOM   1391  C   ASP A 193      19.679  31.485  60.215  1.00  0.55           C  
ATOM   1392  CB  ASP A 193      22.153  31.175  60.469  1.00  0.52           C  
ATOM   1393  O   ASP A 193      19.370  32.254  61.127  1.00  0.53           O  
ATOM   1394  CG  ASP A 193      23.043  30.094  59.881  1.00  0.50           C  
ATOM   1395  OD1 ASP A 193      22.604  29.381  58.953  1.00  0.53           O  
ATOM   1396  OD2 ASP A 193      24.192  29.952  60.353  1.00  0.58           O  
ATOM   1397  N   GLY A 194      18.636  30.923  59.480  1.00  0.49           N  
ATOM   1398  CA  GLY A 194      17.322  30.547  59.975  1.00  0.50           C  
ATOM   1399  C   GLY A 194      16.213  30.794  58.970  1.00  0.49           C  
ATOM   1400  O   GLY A 194      16.479  31.121  57.812  1.00  0.47           O  
ATOM   1401  N   SER A 195      14.975  30.112  58.972  1.00  0.49           N  
ATOM   1402  CA  SER A 195      13.794  30.365  58.153  1.00  0.50           C  
ATOM   1403  C   SER A 195      13.425  31.844  58.156  1.00  0.49           C  
ATOM   1404  CB  SER A 195      12.609  29.534  58.649  1.00  0.47           C  
ATOM   1405  O   SER A 195      13.198  32.430  59.216  1.00  0.48           O  
ATOM   1406  OG  SER A 195      12.507  28.321  57.924  1.00  0.46           O  
ATOM   1407  N   VAL A 196      14.148  32.672  57.303  1.00  0.48           N  
ATOM   1408  CA  VAL A 196      13.548  33.975  57.037  1.00  0.50           C  
ATOM   1409  C   VAL A 196      12.145  33.792  56.463  1.00  0.49           C  
ATOM   1410  CB  VAL A 196      14.415  34.813  56.070  1.00  0.47           C  
ATOM   1411  O   VAL A 196      11.973  33.151  55.423  1.00  0.48           O  
ATOM   1412  CG1 VAL A 196      13.838  36.218  55.907  1.00  0.44           C  
ATOM   1413  CG2 VAL A 196      15.858  34.878  56.569  1.00  0.45           C  
ATOM   1414  N   SER A 197      11.124  33.624  57.225  1.00  0.45           N  
ATOM   1415  CA  SER A 197       9.726  33.808  56.850  1.00  0.46           C  
ATOM   1416  C   SER A 197       9.344  35.285  56.848  1.00  0.45           C  
ATOM   1417  CB  SER A 197       8.810  33.038  57.801  1.00  0.43           C  
ATOM   1418  O   SER A 197       9.400  35.948  57.886  1.00  0.43           O  
ATOM   1419  OG  SER A 197       7.526  33.636  57.857  1.00  0.41           O  
ATOM   1420  N   SER A 198       9.840  36.100  55.876  1.00  0.47           N  
ATOM   1421  CA  SER A 198       9.521  37.493  55.585  1.00  0.47           C  
ATOM   1422  C   SER A 198       8.317  37.603  54.655  1.00  0.48           C  
ATOM   1423  CB  SER A 198      10.725  38.200  54.959  1.00  0.43           C  
ATOM   1424  O   SER A 198       8.114  36.748  53.791  1.00  0.46           O  
ATOM   1425  OG  SER A 198      10.867  37.838  53.596  1.00  0.42           O  
ATOM   1426  N   GLY A 199       7.065  37.857  55.224  1.00  0.41           N  
ATOM   1427  CA  GLY A 199       6.196  38.540  54.278  1.00  0.41           C  
ATOM   1428  C   GLY A 199       6.928  39.035  53.045  1.00  0.41           C  
ATOM   1429  O   GLY A 199       8.133  38.820  52.904  1.00  0.39           O  
ATOM   1430  N   LEU A 200       6.263  39.064  51.719  1.00  0.45           N  
ATOM   1431  CA  LEU A 200       6.790  39.472  50.421  1.00  0.46           C  
ATOM   1432  C   LEU A 200       8.164  40.115  50.570  1.00  0.45           C  
ATOM   1433  CB  LEU A 200       5.829  40.447  49.735  1.00  0.43           C  
ATOM   1434  O   LEU A 200       8.294  41.179  51.178  1.00  0.44           O  
ATOM   1435  CG  LEU A 200       5.251  39.997  48.392  1.00  0.42           C  
ATOM   1436  CD1 LEU A 200       3.761  39.701  48.529  1.00  0.37           C  
ATOM   1437  CD2 LEU A 200       5.494  41.056  47.323  1.00  0.39           C  
ATOM   1438  N   SER A 201       9.387  39.373  50.870  1.00  0.47           N  
ATOM   1439  CA  SER A 201      10.763  39.852  50.785  1.00  0.49           C  
ATOM   1440  C   SER A 201      11.075  40.393  49.394  1.00  0.47           C  
ATOM   1441  CB  SER A 201      11.743  38.732  51.137  1.00  0.46           C  
ATOM   1442  O   SER A 201      10.797  39.736  48.389  1.00  0.46           O  
ATOM   1443  OG  SER A 201      12.875  39.249  51.816  1.00  0.42           O  
ATOM   1444  N   THR A 202      10.822  41.718  49.088  1.00  0.52           N  
ATOM   1445  CA  THR A 202      11.450  42.399  47.961  1.00  0.51           C  
ATOM   1446  C   THR A 202      12.953  42.536  48.182  1.00  0.52           C  
ATOM   1447  CB  THR A 202      10.832  43.791  47.734  1.00  0.49           C  
ATOM   1448  O   THR A 202      13.389  43.196  49.129  1.00  0.50           O  
ATOM   1449  CG2 THR A 202      11.182  44.329  46.351  1.00  0.45           C  
ATOM   1450  OG1 THR A 202       9.407  43.700  47.853  1.00  0.46           O  
ATOM   1451  N   ILE A 203      13.726  41.463  47.944  1.00  0.51           N  
ATOM   1452  CA  ILE A 203      15.181  41.499  47.856  1.00  0.52           C  
ATOM   1453  C   ILE A 203      15.604  42.188  46.561  1.00  0.51           C  
ATOM   1454  CB  ILE A 203      15.787  40.080  47.931  1.00  0.50           C  
ATOM   1455  O   ILE A 203      15.190  41.783  45.472  1.00  0.51           O  
ATOM   1456  CG1 ILE A 203      15.338  39.374  49.216  1.00  0.45           C  
ATOM   1457  CG2 ILE A 203      17.315  40.139  47.844  1.00  0.46           C  
ATOM   1458  CD1 ILE A 203      15.775  37.919  49.308  1.00  0.47           C  
ATOM   1459  N   THR A 204      15.919  43.455  46.600  1.00  0.46           N  
ATOM   1460  CA  THR A 204      16.453  44.196  45.463  1.00  0.46           C  
ATOM   1461  C   THR A 204      17.675  43.490  44.883  1.00  0.46           C  
ATOM   1462  CB  THR A 204      16.829  45.635  45.860  1.00  0.45           C  
ATOM   1463  O   THR A 204      17.890  43.505  43.669  1.00  0.45           O  
ATOM   1464  CG2 THR A 204      16.494  46.619  44.744  1.00  0.41           C  
ATOM   1465  OG1 THR A 204      16.105  46.003  47.040  1.00  0.40           O  
ATOM   1466  N   GLN A 205      18.489  42.732  45.598  1.00  0.49           N  
ATOM   1467  CA  GLN A 205      19.685  42.022  45.155  1.00  0.49           C  
ATOM   1468  C   GLN A 205      19.939  40.784  46.011  1.00  0.49           C  
ATOM   1469  CB  GLN A 205      20.903  42.945  45.193  1.00  0.47           C  
ATOM   1470  O   GLN A 205      20.056  40.883  47.234  1.00  0.48           O  
ATOM   1471  CG  GLN A 205      21.363  43.414  43.819  1.00  0.45           C  
ATOM   1472  CD  GLN A 205      22.566  44.337  43.886  1.00  0.48           C  
ATOM   1473  NE2 GLN A 205      23.115  44.679  42.726  1.00  0.40           N  
ATOM   1474  OE1 GLN A 205      22.996  44.739  44.971  1.00  0.53           O  
ATOM   1475  N   LEU A 206      19.584  39.579  45.552  1.00  0.52           N  
ATOM   1476  CA  LEU A 206      19.900  38.277  46.129  1.00  0.52           C  
ATOM   1477  C   LEU A 206      21.183  37.713  45.529  1.00  0.53           C  
ATOM   1478  CB  LEU A 206      18.745  37.297  45.906  1.00  0.50           C  
ATOM   1479  O   LEU A 206      21.277  37.530  44.314  1.00  0.51           O  
ATOM   1480  CG  LEU A 206      18.824  35.971  46.664  1.00  0.48           C  
ATOM   1481  CD1 LEU A 206      18.347  36.154  48.101  1.00  0.45           C  
ATOM   1482  CD2 LEU A 206      18.003  34.900  45.955  1.00  0.47           C  
ATOM   1483  N   GLN A 207      22.368  37.863  46.154  1.00  0.49           N  
ATOM   1484  CA  GLN A 207      23.595  37.118  45.895  1.00  0.50           C  
ATOM   1485  C   GLN A 207      23.687  35.882  46.785  1.00  0.50           C  
ATOM   1486  CB  GLN A 207      24.820  38.010  46.107  1.00  0.48           C  
ATOM   1487  O   GLN A 207      23.763  35.997  48.010  1.00  0.49           O  
ATOM   1488  CG  GLN A 207      25.699  38.152  44.872  1.00  0.47           C  
ATOM   1489  CD  GLN A 207      26.909  39.036  45.111  1.00  0.50           C  
ATOM   1490  NE2 GLN A 207      27.782  39.128  44.114  1.00  0.41           N  
ATOM   1491  OE1 GLN A 207      27.057  39.632  46.183  1.00  0.55           O  
ATOM   1492  N   SER A 208      23.196  34.692  46.372  1.00  0.55           N  
ATOM   1493  CA  SER A 208      23.240  33.413  47.074  1.00  0.56           C  
ATOM   1494  C   SER A 208      24.078  32.393  46.311  1.00  0.57           C  
ATOM   1495  CB  SER A 208      21.827  32.869  47.284  1.00  0.53           C  
ATOM   1496  O   SER A 208      24.070  32.372  45.079  1.00  0.55           O  
ATOM   1497  OG  SER A 208      21.866  31.516  47.705  1.00  0.51           O  
ATOM   1498  N   THR A 209      25.124  31.802  46.852  1.00  0.49           N  
ATOM   1499  CA  THR A 209      25.737  30.592  46.316  1.00  0.49           C  
ATOM   1500  C   THR A 209      24.706  29.474  46.189  1.00  0.48           C  
ATOM   1501  CB  THR A 209      26.905  30.118  47.201  1.00  0.48           C  
ATOM   1502  O   THR A 209      24.779  28.657  45.268  1.00  0.48           O  
ATOM   1503  CG2 THR A 209      28.243  30.598  46.649  1.00  0.42           C  
ATOM   1504  OG1 THR A 209      26.734  30.637  48.526  1.00  0.45           O  
ATOM   1505  N   ASN A 210      23.686  29.355  46.868  1.00  0.53           N  
ATOM   1506  CA  ASN A 210      22.566  28.420  46.885  1.00  0.54           C  
ATOM   1507  C   ASN A 210      21.315  29.055  47.486  1.00  0.53           C  
ATOM   1508  CB  ASN A 210      22.938  27.150  47.653  1.00  0.50           C  
ATOM   1509  O   ASN A 210      21.377  29.671  48.552  1.00  0.51           O  
ATOM   1510  CG  ASN A 210      23.736  26.173  46.812  1.00  0.48           C  
ATOM   1511  ND2 ASN A 210      24.523  25.329  47.470  1.00  0.46           N  
ATOM   1512  OD1 ASN A 210      23.647  26.176  45.582  1.00  0.50           O  
ATOM   1513  N   ALA A 211      20.298  29.443  46.752  1.00  0.56           N  
ATOM   1514  CA  ALA A 211      18.976  29.887  47.185  1.00  0.56           C  
ATOM   1515  C   ALA A 211      17.964  28.747  47.116  1.00  0.57           C  
ATOM   1516  CB  ALA A 211      18.505  31.064  46.334  1.00  0.54           C  
ATOM   1517  O   ALA A 211      17.827  28.092  46.080  1.00  0.55           O  
ATOM   1518  N   ASN A 212      17.605  28.039  48.201  1.00  0.52           N  
ATOM   1519  CA  ASN A 212      16.455  27.152  48.346  1.00  0.53           C  
ATOM   1520  C   ASN A 212      15.185  27.932  48.675  1.00  0.52           C  
ATOM   1521  CB  ASN A 212      16.724  26.097  49.421  1.00  0.50           C  
ATOM   1522  O   ASN A 212      15.063  28.498  49.762  1.00  0.51           O  
ATOM   1523  CG  ASN A 212      16.014  24.787  49.143  1.00  0.49           C  
ATOM   1524  ND2 ASN A 212      16.409  23.736  49.852  1.00  0.48           N  
ATOM   1525  OD1 ASN A 212      15.119  24.719  48.296  1.00  0.50           O  
ATOM   1526  N   VAL A 213      14.514  28.408  47.734  1.00  0.56           N  
ATOM   1527  CA  VAL A 213      13.237  29.106  47.844  1.00  0.56           C  
ATOM   1528  C   VAL A 213      12.092  28.095  47.812  1.00  0.56           C  
ATOM   1529  CB  VAL A 213      13.060  30.147  46.716  1.00  0.54           C  
ATOM   1530  O   VAL A 213      11.988  27.295  46.880  1.00  0.55           O  
ATOM   1531  CG1 VAL A 213      11.797  30.977  46.940  1.00  0.49           C  
ATOM   1532  CG2 VAL A 213      14.288  31.051  46.628  1.00  0.51           C  
ATOM   1533  N   THR A 214      11.500  27.626  48.968  1.00  0.56           N  
ATOM   1534  CA  THR A 214      10.258  26.872  49.102  1.00  0.57           C  
ATOM   1535  C   THR A 214       9.050  27.772  48.860  1.00  0.56           C  
ATOM   1536  CB  THR A 214      10.147  26.223  50.494  1.00  0.53           C  
ATOM   1537  O   THR A 214       8.824  28.731  49.601  1.00  0.54           O  
ATOM   1538  CG2 THR A 214      11.089  25.031  50.622  1.00  0.49           C  
ATOM   1539  OG1 THR A 214      10.483  27.192  51.495  1.00  0.52           O  
ATOM   1540  N   GLY A 215       8.836  28.206  47.600  1.00  0.52           N  
ATOM   1541  CA  GLY A 215       7.730  28.989  47.074  1.00  0.53           C  
ATOM   1542  C   GLY A 215       8.023  29.601  45.717  1.00  0.52           C  
ATOM   1543  O   GLY A 215       8.878  29.106  44.979  1.00  0.50           O  
ATOM   1544  N   VAL A 216       7.066  30.438  45.051  1.00  0.58           N  
ATOM   1545  CA  VAL A 216       7.198  31.071  43.743  1.00  0.58           C  
ATOM   1546  C   VAL A 216       8.256  32.170  43.804  1.00  0.58           C  
ATOM   1547  CB  VAL A 216       5.852  31.654  43.257  1.00  0.56           C  
ATOM   1548  O   VAL A 216       8.221  33.025  44.692  1.00  0.57           O  
ATOM   1549  CG1 VAL A 216       6.008  32.298  41.881  1.00  0.50           C  
ATOM   1550  CG2 VAL A 216       4.781  30.565  43.222  1.00  0.52           C  
ATOM   1551  N   VAL A 217       9.506  32.004  43.267  1.00  0.56           N  
ATOM   1552  CA  VAL A 217      10.450  33.085  43.003  1.00  0.55           C  
ATOM   1553  C   VAL A 217       9.959  33.923  41.825  1.00  0.56           C  
ATOM   1554  CB  VAL A 217      11.868  32.543  42.717  1.00  0.54           C  
ATOM   1555  O   VAL A 217       9.688  33.391  40.746  1.00  0.55           O  
ATOM   1556  CG1 VAL A 217      12.834  33.688  42.418  1.00  0.50           C  
ATOM   1557  CG2 VAL A 217      12.369  31.712  43.897  1.00  0.52           C  
ATOM   1558  N   THR A 218       9.368  35.128  41.940  1.00  0.57           N  
ATOM   1559  CA  THR A 218       9.101  36.146  40.929  1.00  0.57           C  
ATOM   1560  C   THR A 218      10.243  37.155  40.863  1.00  0.57           C  
ATOM   1561  CB  THR A 218       7.778  36.882  41.214  1.00  0.55           C  
ATOM   1562  O   THR A 218      10.604  37.760  41.874  1.00  0.56           O  
ATOM   1563  CG2 THR A 218       7.313  37.668  39.993  1.00  0.51           C  
ATOM   1564  OG1 THR A 218       6.771  35.924  41.564  1.00  0.53           O  
ATOM   1565  N   ALA A 219      11.148  37.038  39.962  1.00  0.59           N  
ATOM   1566  CA  ALA A 219      12.185  38.018  39.647  1.00  0.59           C  
ATOM   1567  C   ALA A 219      11.878  38.739  38.337  1.00  0.60           C  
ATOM   1568  CB  ALA A 219      13.551  37.342  39.571  1.00  0.58           C  
ATOM   1569  O   ALA A 219      11.307  38.149  37.416  1.00  0.59           O  
ATOM   1570  N   THR A 220      11.927  40.102  38.339  1.00  0.53           N  
ATOM   1571  CA  THR A 220      11.784  40.895  37.123  1.00  0.53           C  
ATOM   1572  C   THR A 220      12.856  40.519  36.103  1.00  0.53           C  
ATOM   1573  CB  THR A 220      11.865  42.402  37.426  1.00  0.52           C  
ATOM   1574  O   THR A 220      12.615  40.568  34.895  1.00  0.52           O  
ATOM   1575  CG2 THR A 220      10.476  42.999  37.627  1.00  0.48           C  
ATOM   1576  OG1 THR A 220      12.636  42.603  38.617  1.00  0.49           O  
ATOM   1577  N   GLU A 221      14.062  40.167  36.489  1.00  0.56           N  
ATOM   1578  CA  GLU A 221      15.202  39.795  35.657  1.00  0.56           C  
ATOM   1579  C   GLU A 221      16.077  38.757  36.352  1.00  0.56           C  
ATOM   1580  CB  GLU A 221      16.033  41.030  35.300  1.00  0.54           C  
ATOM   1581  O   GLU A 221      16.344  38.865  37.551  1.00  0.55           O  
ATOM   1582  CG  GLU A 221      17.073  40.780  34.218  1.00  0.52           C  
ATOM   1583  CD  GLU A 221      17.881  42.019  33.864  1.00  0.54           C  
ATOM   1584  OE1 GLU A 221      17.860  43.000  34.641  1.00  0.56           O  
ATOM   1585  OE2 GLU A 221      18.540  42.008  32.800  1.00  0.51           O  
ATOM   1586  N   PHE A 222      16.069  37.508  35.914  1.00  0.56           N  
ATOM   1587  CA  PHE A 222      17.146  36.601  36.293  1.00  0.56           C  
ATOM   1588  C   PHE A 222      18.397  36.870  35.465  1.00  0.56           C  
ATOM   1589  CB  PHE A 222      16.708  35.143  36.124  1.00  0.53           C  
ATOM   1590  O   PHE A 222      18.348  36.853  34.234  1.00  0.54           O  
ATOM   1591  CG  PHE A 222      15.721  34.681  37.162  1.00  0.52           C  
ATOM   1592  CD1 PHE A 222      16.159  34.137  38.363  1.00  0.49           C  
ATOM   1593  CD2 PHE A 222      14.355  34.792  36.936  1.00  0.50           C  
ATOM   1594  CE1 PHE A 222      15.247  33.708  39.326  1.00  0.48           C  
ATOM   1595  CE2 PHE A 222      13.439  34.366  37.893  1.00  0.50           C  
ATOM   1596  CZ  PHE A 222      13.887  33.824  39.087  1.00  0.50           C  
ATOM   1597  N   LYS A 223      19.385  37.589  36.054  1.00  0.54           N  
ATOM   1598  CA  LYS A 223      20.724  37.785  35.505  1.00  0.55           C  
ATOM   1599  C   LYS A 223      21.692  36.727  36.026  1.00  0.54           C  
ATOM   1600  CB  LYS A 223      21.244  39.183  35.845  1.00  0.52           C  
ATOM   1601  O   LYS A 223      21.773  36.493  37.233  1.00  0.53           O  
ATOM   1602  CG  LYS A 223      20.666  40.287  34.972  1.00  0.51           C  
ATOM   1603  CD  LYS A 223      21.368  41.617  35.215  1.00  0.54           C  
ATOM   1604  CE  LYS A 223      20.765  42.731  34.370  1.00  0.47           C  
ATOM   1605  NZ  LYS A 223      21.406  44.050  34.654  1.00  0.43           N  
ATOM   1606  N   GLY A 224      22.157  35.787  35.239  1.00  0.53           N  
ATOM   1607  CA  GLY A 224      23.150  34.749  35.464  1.00  0.54           C  
ATOM   1608  C   GLY A 224      22.650  33.360  35.116  1.00  0.53           C  
ATOM   1609  O   GLY A 224      21.531  33.203  34.623  1.00  0.51           O  
ATOM   1610  N   ASP A 225      23.579  32.258  34.754  1.00  0.55           N  
ATOM   1611  CA  ASP A 225      23.208  30.889  34.411  1.00  0.55           C  
ATOM   1612  C   ASP A 225      22.225  30.315  35.428  1.00  0.55           C  
ATOM   1613  CB  ASP A 225      24.452  30.002  34.323  1.00  0.53           C  
ATOM   1614  O   ASP A 225      22.428  30.445  36.637  1.00  0.54           O  
ATOM   1615  CG  ASP A 225      25.376  30.388  33.182  1.00  0.51           C  
ATOM   1616  OD1 ASP A 225      24.910  31.008  32.202  1.00  0.52           O  
ATOM   1617  OD2 ASP A 225      26.582  30.066  33.262  1.00  0.55           O  
ATOM   1618  N   VAL A 226      20.894  30.276  35.209  1.00  0.53           N  
ATOM   1619  CA  VAL A 226      20.064  29.379  36.006  1.00  0.52           C  
ATOM   1620  C   VAL A 226      20.506  27.934  35.788  1.00  0.53           C  
ATOM   1621  CB  VAL A 226      18.566  29.536  35.660  1.00  0.51           C  
ATOM   1622  O   VAL A 226      20.423  27.414  34.672  1.00  0.52           O  
ATOM   1623  CG1 VAL A 226      17.711  28.617  36.531  1.00  0.47           C  
ATOM   1624  CG2 VAL A 226      18.130  30.990  35.825  1.00  0.48           C  
ATOM   1625  N   THR A 227      21.506  27.432  36.500  1.00  0.52           N  
ATOM   1626  CA  THR A 227      21.930  26.041  36.612  1.00  0.53           C  
ATOM   1627  C   THR A 227      21.095  25.303  37.654  1.00  0.52           C  
ATOM   1628  CB  THR A 227      23.422  25.940  36.981  1.00  0.50           C  
ATOM   1629  O   THR A 227      20.852  25.824  38.745  1.00  0.51           O  
ATOM   1630  CG2 THR A 227      24.299  25.942  35.733  1.00  0.45           C  
ATOM   1631  OG1 THR A 227      23.781  27.056  37.806  1.00  0.45           O  
ATOM   1632  N   GLY A 228      20.285  24.327  37.258  1.00  0.49           N  
ATOM   1633  CA  GLY A 228      19.509  23.402  38.068  1.00  0.50           C  
ATOM   1634  C   GLY A 228      18.129  23.125  37.501  1.00  0.49           C  
ATOM   1635  O   GLY A 228      17.776  23.636  36.437  1.00  0.47           O  
ATOM   1636  N   ASP A 229      17.381  21.901  37.702  1.00  0.53           N  
ATOM   1637  CA  ASP A 229      16.025  21.527  37.311  1.00  0.53           C  
ATOM   1638  C   ASP A 229      15.037  22.650  37.617  1.00  0.53           C  
ATOM   1639  CB  ASP A 229      15.597  20.242  38.021  1.00  0.50           C  
ATOM   1640  O   ASP A 229      14.943  23.108  38.758  1.00  0.51           O  
ATOM   1641  CG  ASP A 229      16.186  18.992  37.391  1.00  0.48           C  
ATOM   1642  OD1 ASP A 229      16.616  19.044  36.218  1.00  0.50           O  
ATOM   1643  OD2 ASP A 229      16.219  17.944  38.073  1.00  0.56           O  
ATOM   1644  N   VAL A 230      14.845  23.650  36.760  1.00  0.49           N  
ATOM   1645  CA  VAL A 230      13.653  24.486  36.854  1.00  0.49           C  
ATOM   1646  C   VAL A 230      12.402  23.621  36.714  1.00  0.49           C  
ATOM   1647  CB  VAL A 230      13.654  25.599  35.781  1.00  0.47           C  
ATOM   1648  O   VAL A 230      12.116  23.104  35.631  1.00  0.48           O  
ATOM   1649  CG1 VAL A 230      12.432  26.501  35.938  1.00  0.43           C  
ATOM   1650  CG2 VAL A 230      14.941  26.417  35.864  1.00  0.44           C  
ATOM   1651  N   VAL A 231      11.978  22.841  37.750  1.00  0.46           N  
ATOM   1652  CA  VAL A 231      10.672  22.203  37.874  1.00  0.46           C  
ATOM   1653  C   VAL A 231       9.621  23.245  38.250  1.00  0.46           C  
ATOM   1654  CB  VAL A 231      10.692  21.065  38.919  1.00  0.43           C  
ATOM   1655  O   VAL A 231       9.624  23.763  39.370  1.00  0.44           O  
ATOM   1656  CG1 VAL A 231       9.348  20.340  38.955  1.00  0.38           C  
ATOM   1657  CG2 VAL A 231      11.824  20.084  38.617  1.00  0.40           C  
ATOM   1658  N   SER A 232       9.226  24.222  37.383  1.00  0.46           N  
ATOM   1659  CA  SER A 232       8.226  25.278  37.510  1.00  0.45           C  
ATOM   1660  C   SER A 232       6.904  24.867  36.871  1.00  0.47           C  
ATOM   1661  CB  SER A 232       8.730  26.573  36.872  1.00  0.41           C  
ATOM   1662  O   SER A 232       6.887  24.105  35.903  1.00  0.45           O  
ATOM   1663  OG  SER A 232       8.398  26.617  35.495  1.00  0.41           O  
ATOM   1664  N   GLY A 233       5.953  24.580  37.736  1.00  0.41           N  
ATOM   1665  CA  GLY A 233       4.566  24.331  37.374  1.00  0.41           C  
ATOM   1666  C   GLY A 233       4.185  24.923  36.030  1.00  0.41           C  
ATOM   1667  O   GLY A 233       3.686  24.215  35.153  1.00  0.39           O  
ATOM   1668  N   VAL A 234       4.481  26.225  35.597  1.00  0.47           N  
ATOM   1669  CA  VAL A 234       4.321  27.069  34.418  1.00  0.48           C  
ATOM   1670  C   VAL A 234       5.312  28.230  34.475  1.00  0.47           C  
ATOM   1671  CB  VAL A 234       2.877  27.606  34.296  1.00  0.44           C  
ATOM   1672  O   VAL A 234       5.309  29.011  35.430  1.00  0.45           O  
ATOM   1673  CG1 VAL A 234       2.695  28.372  32.987  1.00  0.39           C  
ATOM   1674  CG2 VAL A 234       1.872  26.460  34.392  1.00  0.40           C  
ATOM   1675  N   SER A 235       6.665  28.173  33.933  1.00  0.46           N  
ATOM   1676  CA  SER A 235       7.630  29.232  33.656  1.00  0.48           C  
ATOM   1677  C   SER A 235       7.208  30.064  32.449  1.00  0.46           C  
ATOM   1678  CB  SER A 235       9.021  28.642  33.417  1.00  0.45           C  
ATOM   1679  O   SER A 235       6.848  29.515  31.406  1.00  0.45           O  
ATOM   1680  OG  SER A 235      10.029  29.590  33.720  1.00  0.40           O  
ATOM   1681  N   THR A 236       6.514  31.170  32.622  1.00  0.53           N  
ATOM   1682  CA  THR A 236       6.388  32.173  31.570  1.00  0.52           C  
ATOM   1683  C   THR A 236       7.675  32.982  31.437  1.00  0.53           C  
ATOM   1684  CB  THR A 236       5.207  33.123  31.843  1.00  0.50           C  
ATOM   1685  O   THR A 236       8.050  33.717  32.353  1.00  0.51           O  
ATOM   1686  CG2 THR A 236       4.879  33.960  30.611  1.00  0.45           C  
ATOM   1687  OG1 THR A 236       4.055  32.352  32.203  1.00  0.47           O  
ATOM   1688  N   ILE A 237       8.721  32.481  30.764  1.00  0.49           N  
ATOM   1689  CA  ILE A 237       9.907  33.184  30.287  1.00  0.50           C  
ATOM   1690  C   ILE A 237       9.582  33.925  28.992  1.00  0.50           C  
ATOM   1691  CB  ILE A 237      11.089  32.213  30.066  1.00  0.48           C  
ATOM   1692  O   ILE A 237       9.105  33.323  28.027  1.00  0.49           O  
ATOM   1693  CG1 ILE A 237      11.453  31.508  31.378  1.00  0.43           C  
ATOM   1694  CG2 ILE A 237      12.298  32.956  29.490  1.00  0.45           C  
ATOM   1695  CD1 ILE A 237      12.519  30.432  31.226  1.00  0.45           C  
ATOM   1696  N   THR A 238       9.347  35.202  29.068  1.00  0.47           N  
ATOM   1697  CA  THR A 238       9.100  36.049  27.906  1.00  0.48           C  
ATOM   1698  C   THR A 238      10.230  35.915  26.889  1.00  0.47           C  
ATOM   1699  CB  THR A 238       8.945  37.526  28.313  1.00  0.46           C  
ATOM   1700  O   THR A 238       9.984  35.887  25.681  1.00  0.46           O  
ATOM   1701  CG2 THR A 238       7.862  38.213  27.489  1.00  0.41           C  
ATOM   1702  OG1 THR A 238       8.593  37.598  29.700  1.00  0.39           O  
ATOM   1703  N   THR A 239      11.530  35.794  27.276  1.00  0.52           N  
ATOM   1704  CA  THR A 239      12.690  35.597  26.413  1.00  0.51           C  
ATOM   1705  C   THR A 239      13.652  34.582  27.023  1.00  0.52           C  
ATOM   1706  CB  THR A 239      13.431  36.924  26.163  1.00  0.50           C  
ATOM   1707  O   THR A 239      14.119  34.760  28.150  1.00  0.50           O  
ATOM   1708  CG2 THR A 239      14.491  36.766  25.077  1.00  0.45           C  
ATOM   1709  OG1 THR A 239      12.488  37.922  25.753  1.00  0.45           O  
ATOM   1710  N   LEU A 240      13.617  33.322  26.625  1.00  0.52           N  
ATOM   1711  CA  LEU A 240      14.595  32.285  26.936  1.00  0.52           C  
ATOM   1712  C   LEU A 240      15.744  32.304  25.933  1.00  0.52           C  
ATOM   1713  CB  LEU A 240      13.930  30.906  26.942  1.00  0.50           C  
ATOM   1714  O   LEU A 240      15.524  32.171  24.727  1.00  0.51           O  
ATOM   1715  CG  LEU A 240      14.735  29.768  27.571  1.00  0.48           C  
ATOM   1716  CD1 LEU A 240      14.502  29.723  29.077  1.00  0.46           C  
ATOM   1717  CD2 LEU A 240      14.370  28.435  26.928  1.00  0.47           C  
ATOM   1718  N   GLN A 241      16.890  32.930  26.278  1.00  0.53           N  
ATOM   1719  CA  GLN A 241      18.164  32.780  25.583  1.00  0.53           C  
ATOM   1720  C   GLN A 241      18.954  31.596  26.133  1.00  0.53           C  
ATOM   1721  CB  GLN A 241      18.991  34.062  25.696  1.00  0.51           C  
ATOM   1722  O   GLN A 241      19.339  31.590  27.304  1.00  0.51           O  
ATOM   1723  CG  GLN A 241      18.702  35.079  24.601  1.00  0.49           C  
ATOM   1724  CD  GLN A 241      19.646  36.266  24.637  1.00  0.52           C  
ATOM   1725  NE2 GLN A 241      19.605  37.089  23.595  1.00  0.41           N  
ATOM   1726  OE1 GLN A 241      20.406  36.442  25.595  1.00  0.55           O  
ATOM   1727  N   SER A 242      18.737  30.361  25.639  1.00  0.53           N  
ATOM   1728  CA  SER A 242      19.451  29.138  25.991  1.00  0.54           C  
ATOM   1729  C   SER A 242      20.330  28.660  24.839  1.00  0.54           C  
ATOM   1730  CB  SER A 242      18.466  28.036  26.383  1.00  0.52           C  
ATOM   1731  O   SER A 242      19.952  28.780  23.672  1.00  0.54           O  
ATOM   1732  OG  SER A 242      19.110  26.774  26.414  1.00  0.49           O  
ATOM   1733  N   THR A 243      21.661  28.451  25.043  1.00  0.49           N  
ATOM   1734  CA  THR A 243      22.508  27.756  24.079  1.00  0.49           C  
ATOM   1735  C   THR A 243      21.972  26.355  23.800  1.00  0.49           C  
ATOM   1736  CB  THR A 243      23.962  27.662  24.578  1.00  0.48           C  
ATOM   1737  O   THR A 243      21.982  25.897  22.656  1.00  0.49           O  
ATOM   1738  CG2 THR A 243      24.859  28.654  23.845  1.00  0.44           C  
ATOM   1739  OG1 THR A 243      23.998  27.948  25.981  1.00  0.44           O  
ATOM   1740  N   THR A 244      21.428  25.652  24.746  1.00  0.55           N  
ATOM   1741  CA  THR A 244      20.869  24.308  24.657  1.00  0.55           C  
ATOM   1742  C   THR A 244      19.585  24.201  25.474  1.00  0.55           C  
ATOM   1743  CB  THR A 244      21.878  23.250  25.143  1.00  0.52           C  
ATOM   1744  O   THR A 244      19.550  24.598  26.641  1.00  0.54           O  
ATOM   1745  CG2 THR A 244      21.463  21.850  24.702  1.00  0.47           C  
ATOM   1746  OG1 THR A 244      23.171  23.546  24.598  1.00  0.49           O  
ATOM   1747  N   ILE A 245      18.383  24.205  24.933  1.00  0.53           N  
ATOM   1748  CA  ILE A 245      17.111  23.835  25.543  1.00  0.53           C  
ATOM   1749  C   ILE A 245      16.929  22.320  25.478  1.00  0.53           C  
ATOM   1750  CB  ILE A 245      15.925  24.547  24.852  1.00  0.50           C  
ATOM   1751  O   ILE A 245      16.947  21.732  24.394  1.00  0.52           O  
ATOM   1752  CG1 ILE A 245      16.030  26.064  25.042  1.00  0.45           C  
ATOM   1753  CG2 ILE A 245      14.592  24.018  25.389  1.00  0.46           C  
ATOM   1754  CD1 ILE A 245      14.974  26.857  24.284  1.00  0.46           C  
ATOM   1755  N   ASN A 246      17.134  21.534  26.536  1.00  0.53           N  
ATOM   1756  CA  ASN A 246      16.779  20.137  26.764  1.00  0.53           C  
ATOM   1757  C   ASN A 246      15.431  20.009  27.467  1.00  0.53           C  
ATOM   1758  CB  ASN A 246      17.869  19.432  27.575  1.00  0.50           C  
ATOM   1759  O   ASN A 246      15.343  20.169  28.685  1.00  0.51           O  
ATOM   1760  CG  ASN A 246      18.959  18.844  26.700  1.00  0.48           C  
ATOM   1761  ND2 ASN A 246      20.186  18.832  27.209  1.00  0.47           N  
ATOM   1762  OD1 ASN A 246      18.701  18.405  25.576  1.00  0.50           O  
ATOM   1763  N   ALA A 247      14.318  20.324  26.729  1.00  0.55           N  
ATOM   1764  CA  ALA A 247      12.947  20.205  27.218  1.00  0.54           C  
ATOM   1765  C   ALA A 247      12.250  18.992  26.608  1.00  0.56           C  
ATOM   1766  CB  ALA A 247      12.160  21.477  26.911  1.00  0.52           C  
ATOM   1767  O   ALA A 247      12.465  18.669  25.438  1.00  0.55           O  
ATOM   1768  N   GLY A 248      11.720  17.965  27.402  1.00  0.49           N  
ATOM   1769  CA  GLY A 248      10.912  16.841  26.956  1.00  0.47           C  
ATOM   1770  C   GLY A 248       9.753  17.254  26.068  1.00  0.49           C  
ATOM   1771  O   GLY A 248       9.473  16.601  25.061  1.00  0.47           O  
ATOM   1772  N   LEU A 249       9.011  18.332  26.293  1.00  0.53           N  
ATOM   1773  CA  LEU A 249       7.910  18.941  25.554  1.00  0.52           C  
ATOM   1774  C   LEU A 249       7.949  20.461  25.675  1.00  0.53           C  
ATOM   1775  CB  LEU A 249       6.566  18.412  26.062  1.00  0.49           C  
ATOM   1776  O   LEU A 249       7.974  20.999  26.784  1.00  0.51           O  
ATOM   1777  CG  LEU A 249       5.345  18.719  25.194  1.00  0.47           C  
ATOM   1778  CD1 LEU A 249       5.245  17.720  24.046  1.00  0.42           C  
ATOM   1779  CD2 LEU A 249       4.073  18.704  26.036  1.00  0.45           C  
ATOM   1780  N   ILE A 250       8.464  21.246  24.680  1.00  0.51           N  
ATOM   1781  CA  ILE A 250       8.369  22.693  24.521  1.00  0.51           C  
ATOM   1782  C   ILE A 250       6.978  23.067  24.016  1.00  0.51           C  
ATOM   1783  CB  ILE A 250       9.451  23.228  23.556  1.00  0.48           C  
ATOM   1784  O   ILE A 250       6.579  22.664  22.921  1.00  0.50           O  
ATOM   1785  CG1 ILE A 250      10.851  22.906  24.092  1.00  0.43           C  
ATOM   1786  CG2 ILE A 250       9.282  24.734  23.336  1.00  0.44           C  
ATOM   1787  CD1 ILE A 250      11.981  23.313  23.156  1.00  0.44           C  
ATOM   1788  N   ASN A 251       5.997  23.421  24.779  1.00  0.50           N  
ATOM   1789  CA  ASN A 251       4.693  24.004  24.480  1.00  0.51           C  
ATOM   1790  C   ASN A 251       4.759  25.528  24.427  1.00  0.50           C  
ATOM   1791  CB  ASN A 251       3.654  23.553  25.509  1.00  0.47           C  
ATOM   1792  O   ASN A 251       4.879  26.185  25.462  1.00  0.48           O  
ATOM   1793  CG  ASN A 251       2.789  22.415  25.005  1.00  0.46           C  
ATOM   1794  ND2 ASN A 251       2.273  21.609  25.926  1.00  0.44           N  
ATOM   1795  OD1 ASN A 251       2.587  22.260  23.798  1.00  0.46           O  
ATOM   1796  N   ALA A 252       5.221  26.202  23.294  1.00  0.52           N  
ATOM   1797  CA  ALA A 252       5.375  27.624  23.001  1.00  0.52           C  
ATOM   1798  C   ALA A 252       4.281  28.111  22.055  1.00  0.53           C  
ATOM   1799  CB  ALA A 252       6.752  27.898  22.403  1.00  0.50           C  
ATOM   1800  O   ALA A 252       3.933  27.423  21.092  1.00  0.52           O  
ATOM   1801  N   THR A 253       3.339  29.073  22.526  1.00  0.47           N  
ATOM   1802  CA  THR A 253       2.337  29.772  21.729  1.00  0.46           C  
ATOM   1803  C   THR A 253       3.003  30.698  20.714  1.00  0.46           C  
ATOM   1804  CB  THR A 253       1.382  30.586  22.621  1.00  0.44           C  
ATOM   1805  O   THR A 253       2.373  31.118  19.742  1.00  0.45           O  
ATOM   1806  CG2 THR A 253       0.232  29.722  23.128  1.00  0.38           C  
ATOM   1807  OG1 THR A 253       2.109  31.102  23.743  1.00  0.41           O  
ATOM   1808  N   GLY A 254       4.451  30.691  20.396  1.00  0.48           N  
ATOM   1809  CA  GLY A 254       5.313  31.377  19.446  1.00  0.46           C  
ATOM   1810  C   GLY A 254       6.786  31.268  19.791  1.00  0.48           C  
ATOM   1811  O   GLY A 254       7.190  31.574  20.915  1.00  0.46           O  
ATOM   1812  N   ALA A 255       7.547  30.187  19.374  1.00  0.53           N  
ATOM   1813  CA  ALA A 255       8.989  29.969  19.459  1.00  0.52           C  
ATOM   1814  C   ALA A 255       9.679  30.349  18.152  1.00  0.54           C  
ATOM   1815  CB  ALA A 255       9.287  28.514  19.812  1.00  0.48           C  
ATOM   1816  O   ALA A 255       9.196  30.015  17.068  1.00  0.51           O  
ATOM   1817  N   GLY A 256      10.442  31.558  17.968  1.00  0.53           N  
ATOM   1818  CA  GLY A 256      11.528  31.769  17.025  1.00  0.52           C  
ATOM   1819  C   GLY A 256      12.822  31.097  17.445  1.00  0.53           C  
ATOM   1820  O   GLY A 256      13.232  31.199  18.603  1.00  0.52           O  
ATOM   1821  N   PHE A 257      13.155  29.976  16.880  1.00  0.50           N  
ATOM   1822  CA  PHE A 257      14.443  29.311  17.037  1.00  0.51           C  
ATOM   1823  C   PHE A 257      15.481  29.912  16.097  1.00  0.51           C  
ATOM   1824  CB  PHE A 257      14.308  27.807  16.777  1.00  0.48           C  
ATOM   1825  O   PHE A 257      15.222  30.081  14.904  1.00  0.51           O  
ATOM   1826  CG  PHE A 257      13.449  27.092  17.784  1.00  0.47           C  
ATOM   1827  CD1 PHE A 257      14.007  26.557  18.939  1.00  0.43           C  
ATOM   1828  CD2 PHE A 257      12.083  26.953  17.576  1.00  0.46           C  
ATOM   1829  CE1 PHE A 257      13.215  25.894  19.873  1.00  0.44           C  
ATOM   1830  CE2 PHE A 257      11.285  26.292  18.505  1.00  0.47           C  
ATOM   1831  CZ  PHE A 257      11.853  25.762  19.652  1.00  0.45           C  
ATOM   1832  N   THR A 258      16.439  30.653  16.595  1.00  0.51           N  
ATOM   1833  CA  THR A 258      17.676  31.013  15.911  1.00  0.53           C  
ATOM   1834  C   THR A 258      18.810  30.076  16.314  1.00  0.52           C  
ATOM   1835  CB  THR A 258      18.078  32.469  16.212  1.00  0.49           C  
ATOM   1836  O   THR A 258      19.090  29.906  17.502  1.00  0.50           O  
ATOM   1837  CG2 THR A 258      17.304  33.446  15.333  1.00  0.44           C  
ATOM   1838  OG1 THR A 258      17.802  32.759  17.588  1.00  0.45           O  
ATOM   1839  N   GLY A 259      19.088  28.954  15.594  1.00  0.49           N  
ATOM   1840  CA  GLY A 259      20.126  27.943  15.714  1.00  0.49           C  
ATOM   1841  C   GLY A 259      19.656  26.555  15.320  1.00  0.49           C  
ATOM   1842  O   GLY A 259      18.531  26.387  14.844  1.00  0.47           O  
ATOM   1843  N   ALA A 260      20.586  25.534  14.972  1.00  0.57           N  
ATOM   1844  CA  ALA A 260      20.257  24.169  14.572  1.00  0.57           C  
ATOM   1845  C   ALA A 260      19.287  23.527  15.561  1.00  0.58           C  
ATOM   1846  CB  ALA A 260      21.525  23.328  14.454  1.00  0.55           C  
ATOM   1847  O   ALA A 260      19.481  23.616  16.776  1.00  0.57           O  
ATOM   1848  N   LEU A 261      17.997  23.351  15.296  1.00  0.52           N  
ATOM   1849  CA  LEU A 261      17.098  22.456  16.016  1.00  0.52           C  
ATOM   1850  C   LEU A 261      17.418  20.998  15.705  1.00  0.53           C  
ATOM   1851  CB  LEU A 261      15.640  22.758  15.658  1.00  0.51           C  
ATOM   1852  O   LEU A 261      17.441  20.598  14.539  1.00  0.52           O  
ATOM   1853  CG  LEU A 261      14.587  22.313  16.674  1.00  0.50           C  
ATOM   1854  CD1 LEU A 261      14.374  23.396  17.726  1.00  0.48           C  
ATOM   1855  CD2 LEU A 261      13.275  21.977  15.972  1.00  0.49           C  
ATOM   1856  N   SER A 262      18.088  20.330  16.555  1.00  0.59           N  
ATOM   1857  CA  SER A 262      18.322  18.891  16.507  1.00  0.60           C  
ATOM   1858  C   SER A 262      17.383  18.147  17.451  1.00  0.60           C  
ATOM   1859  CB  SER A 262      19.775  18.571  16.863  1.00  0.57           C  
ATOM   1860  O   SER A 262      17.095  18.623  18.551  1.00  0.58           O  
ATOM   1861  OG  SER A 262      20.004  18.753  18.250  1.00  0.57           O  
ATOM   1862  N   GLY A 263      16.564  17.325  16.962  1.00  0.57           N  
ATOM   1863  CA  GLY A 263      15.645  16.414  17.627  1.00  0.57           C  
ATOM   1864  C   GLY A 263      14.260  16.406  17.008  1.00  0.57           C  
ATOM   1865  O   GLY A 263      13.977  17.188  16.098  1.00  0.55           O  
ATOM   1866  N   ASP A 264      13.405  15.253  17.110  1.00  0.61           N  
ATOM   1867  CA  ASP A 264      12.065  15.104  16.552  1.00  0.61           C  
ATOM   1868  C   ASP A 264      11.156  16.249  16.993  1.00  0.61           C  
ATOM   1869  CB  ASP A 264      11.458  13.762  16.966  1.00  0.59           C  
ATOM   1870  O   ASP A 264      11.149  16.627  18.166  1.00  0.59           O  
ATOM   1871  CG  ASP A 264      12.211  12.571  16.400  1.00  0.57           C  
ATOM   1872  OD1 ASP A 264      12.952  12.733  15.407  1.00  0.58           O  
ATOM   1873  OD2 ASP A 264      12.061  11.459  16.951  1.00  0.60           O  
ATOM   1874  N   VAL A 265      10.749  17.154  16.222  1.00  0.57           N  
ATOM   1875  CA  VAL A 265       9.638  18.074  16.445  1.00  0.56           C  
ATOM   1876  C   VAL A 265       8.314  17.354  16.202  1.00  0.58           C  
ATOM   1877  CB  VAL A 265       9.743  19.320  15.537  1.00  0.55           C  
ATOM   1878  O   VAL A 265       8.047  16.891  15.090  1.00  0.56           O  
ATOM   1879  CG1 VAL A 265       8.572  20.269  15.786  1.00  0.49           C  
ATOM   1880  CG2 VAL A 265      11.073  20.035  15.764  1.00  0.52           C  
ATOM   1881  N   THR A 266       7.715  16.824  17.234  1.00  0.59           N  
ATOM   1882  CA  THR A 266       6.379  16.240  17.232  1.00  0.60           C  
ATOM   1883  C   THR A 266       5.320  17.311  17.478  1.00  0.59           C  
ATOM   1884  CB  THR A 266       6.250  15.134  18.296  1.00  0.57           C  
ATOM   1885  O   THR A 266       5.434  18.100  18.418  1.00  0.58           O  
ATOM   1886  CG2 THR A 266       6.093  13.762  17.648  1.00  0.54           C  
ATOM   1887  OG1 THR A 266       7.425  15.130  19.117  1.00  0.55           O  
ATOM   1888  N   GLY A 267       4.550  17.664  16.453  1.00  0.55           N  
ATOM   1889  CA  GLY A 267       3.445  18.609  16.422  1.00  0.56           C  
ATOM   1890  C   GLY A 267       3.513  19.570  15.251  1.00  0.55           C  
ATOM   1891  O   GLY A 267       4.388  19.448  14.391  1.00  0.53           O  
ATOM   1892  N   ASN A 268       2.386  20.201  14.799  1.00  0.59           N  
ATOM   1893  CA  ASN A 268       2.321  21.168  13.709  1.00  0.60           C  
ATOM   1894  C   ASN A 268       3.302  22.317  13.920  1.00  0.59           C  
ATOM   1895  CB  ASN A 268       0.897  21.707  13.553  1.00  0.57           C  
ATOM   1896  O   ASN A 268       3.360  22.898  15.006  1.00  0.58           O  
ATOM   1897  CG  ASN A 268      -0.095  20.630  13.158  1.00  0.56           C  
ATOM   1898  ND2 ASN A 268      -1.368  20.858  13.459  1.00  0.54           N  
ATOM   1899  OD1 ASN A 268       0.280  19.602  12.588  1.00  0.55           O  
ATOM   1900  N   VAL A 269       4.412  22.450  13.242  1.00  0.55           N  
ATOM   1901  CA  VAL A 269       5.205  23.670  13.137  1.00  0.55           C  
ATOM   1902  C   VAL A 269       4.449  24.708  12.310  1.00  0.55           C  
ATOM   1903  CB  VAL A 269       6.589  23.395  12.509  1.00  0.53           C  
ATOM   1904  O   VAL A 269       4.135  24.471  11.141  1.00  0.54           O  
ATOM   1905  CG1 VAL A 269       7.402  24.684  12.406  1.00  0.48           C  
ATOM   1906  CG2 VAL A 269       7.345  22.347  13.324  1.00  0.50           C  
ATOM   1907  N   THR A 270       3.729  25.565  12.935  1.00  0.57           N  
ATOM   1908  CA  THR A 270       3.118  26.763  12.369  1.00  0.58           C  
ATOM   1909  C   THR A 270       4.100  27.930  12.385  1.00  0.57           C  
ATOM   1910  CB  THR A 270       1.840  27.153  13.134  1.00  0.56           C  
ATOM   1911  O   THR A 270       4.752  28.185  13.400  1.00  0.56           O  
ATOM   1912  CG2 THR A 270       0.604  26.526  12.496  1.00  0.52           C  
ATOM   1913  OG1 THR A 270       1.945  26.701  14.490  1.00  0.52           O  
ATOM   1914  N   GLY A 271       4.609  28.337  11.245  1.00  0.54           N  
ATOM   1915  CA  GLY A 271       5.504  29.453  10.986  1.00  0.55           C  
ATOM   1916  C   GLY A 271       6.609  29.117  10.002  1.00  0.54           C  
ATOM   1917  O   GLY A 271       6.629  28.023   9.434  1.00  0.53           O  
ATOM   1918  N   ASN A 272       7.319  30.076   9.302  1.00  0.57           N  
ATOM   1919  CA  ASN A 272       8.420  29.870   8.367  1.00  0.58           C  
ATOM   1920  C   ASN A 272       9.571  29.107   9.015  1.00  0.57           C  
ATOM   1921  CB  ASN A 272       8.914  31.209   7.816  1.00  0.55           C  
ATOM   1922  O   ASN A 272      10.013  29.455  10.111  1.00  0.56           O  
ATOM   1923  CG  ASN A 272       7.862  31.927   6.994  1.00  0.54           C  
ATOM   1924  ND2 ASN A 272       7.935  33.252   6.962  1.00  0.52           N  
ATOM   1925  OD1 ASN A 272       6.989  31.295   6.393  1.00  0.54           O  
ATOM   1926  N   VAL A 273       9.861  27.867   8.785  1.00  0.55           N  
ATOM   1927  CA  VAL A 273      11.107  27.172   9.091  1.00  0.55           C  
ATOM   1928  C   VAL A 273      12.215  27.665   8.163  1.00  0.56           C  
ATOM   1929  CB  VAL A 273      10.948  25.640   8.964  1.00  0.53           C  
ATOM   1930  O   VAL A 273      12.148  27.471   6.947  1.00  0.54           O  
ATOM   1931  CG1 VAL A 273      12.254  24.931   9.319  1.00  0.48           C  
ATOM   1932  CG2 VAL A 273       9.809  25.147   9.854  1.00  0.50           C  
ATOM   1933  N   ASN A 274      12.989  28.644   8.579  1.00  0.57           N  
ATOM   1934  CA  ASN A 274      14.186  29.199   7.955  1.00  0.57           C  
ATOM   1935  C   ASN A 274      15.448  28.484   8.428  1.00  0.57           C  
ATOM   1936  CB  ASN A 274      14.290  30.700   8.233  1.00  0.54           C  
ATOM   1937  O   ASN A 274      15.741  28.460   9.625  1.00  0.55           O  
ATOM   1938  CG  ASN A 274      13.191  31.497   7.557  1.00  0.52           C  
ATOM   1939  ND2 ASN A 274      12.606  32.438   8.288  1.00  0.52           N  
ATOM   1940  OD1 ASN A 274      12.871  31.268   6.388  1.00  0.54           O  
ATOM   1941  N   GLY A 275      15.883  27.477   7.754  1.00  0.54           N  
ATOM   1942  CA  GLY A 275      17.100  26.714   7.981  1.00  0.54           C  
ATOM   1943  C   GLY A 275      17.142  25.411   7.205  1.00  0.54           C  
ATOM   1944  O   GLY A 275      16.269  25.149   6.375  1.00  0.52           O  
ATOM   1945  N   ASN A 276      18.358  24.646   7.017  1.00  0.56           N  
ATOM   1946  CA  ASN A 276      18.517  23.344   6.378  1.00  0.56           C  
ATOM   1947  C   ASN A 276      17.749  22.256   7.123  1.00  0.55           C  
ATOM   1948  CB  ASN A 276      19.998  22.974   6.276  1.00  0.53           C  
ATOM   1949  O   ASN A 276      17.937  22.071   8.327  1.00  0.54           O  
ATOM   1950  CG  ASN A 276      20.723  23.757   5.200  1.00  0.52           C  
ATOM   1951  ND2 ASN A 276      22.042  23.852   5.322  1.00  0.49           N  
ATOM   1952  OD1 ASN A 276      20.103  24.274   4.266  1.00  0.51           O  
ATOM   1953  N   ILE A 277      16.562  21.832   6.750  1.00  0.52           N  
ATOM   1954  CA  ILE A 277      15.885  20.604   7.151  1.00  0.52           C  
ATOM   1955  C   ILE A 277      16.534  19.408   6.458  1.00  0.53           C  
ATOM   1956  CB  ILE A 277      14.376  20.658   6.824  1.00  0.50           C  
ATOM   1957  O   ILE A 277      16.519  19.310   5.229  1.00  0.52           O  
ATOM   1958  CG1 ILE A 277      13.718  21.847   7.534  1.00  0.45           C  
ATOM   1959  CG2 ILE A 277      13.692  19.343   7.210  1.00  0.47           C  
ATOM   1960  CD1 ILE A 277      12.243  22.027   7.202  1.00  0.46           C  
ATOM   1961  N   ASN A 278      17.434  18.747   7.198  1.00  0.49           N  
ATOM   1962  CA  ASN A 278      18.213  17.627   6.681  1.00  0.50           C  
ATOM   1963  C   ASN A 278      17.323  16.434   6.341  1.00  0.49           C  
ATOM   1964  CB  ASN A 278      19.291  17.215   7.686  1.00  0.47           C  
ATOM   1965  O   ASN A 278      17.528  15.772   5.322  1.00  0.48           O  
ATOM   1966  CG  ASN A 278      20.477  18.160   7.690  1.00  0.45           C  
ATOM   1967  ND2 ASN A 278      21.306  18.066   8.723  1.00  0.43           N  
ATOM   1968  OD1 ASN A 278      20.645  18.969   6.773  1.00  0.47           O  
ATOM   1969  N   ALA A 279      16.266  16.046   7.089  1.00  0.51           N  
ATOM   1970  CA  ALA A 279      15.330  14.936   6.929  1.00  0.51           C  
ATOM   1971  C   ALA A 279      14.018  15.216   7.657  1.00  0.52           C  
ATOM   1972  CB  ALA A 279      15.952  13.639   7.440  1.00  0.48           C  
ATOM   1973  O   ALA A 279      14.022  15.687   8.797  1.00  0.50           O  
ATOM   1974  N   VAL A 280      12.964  15.574   6.982  1.00  0.51           N  
ATOM   1975  CA  VAL A 280      11.605  15.436   7.498  1.00  0.51           C  
ATOM   1976  C   VAL A 280      11.159  13.980   7.395  1.00  0.52           C  
ATOM   1977  CB  VAL A 280      10.616  16.352   6.742  1.00  0.49           C  
ATOM   1978  O   VAL A 280      11.045  13.435   6.294  1.00  0.51           O  
ATOM   1979  CG1 VAL A 280       9.214  16.240   7.339  1.00  0.45           C  
ATOM   1980  CG2 VAL A 280      11.100  17.800   6.773  1.00  0.46           C  
ATOM   1981  N   THR A 281      11.426  13.168   8.382  1.00  0.48           N  
ATOM   1982  CA  THR A 281      10.932  11.810   8.582  1.00  0.49           C  
ATOM   1983  C   THR A 281       9.544  11.827   9.215  1.00  0.48           C  
ATOM   1984  CB  THR A 281      11.892  10.991   9.465  1.00  0.46           C  
ATOM   1985  O   THR A 281       9.298  12.573  10.165  1.00  0.47           O  
ATOM   1986  CG2 THR A 281      13.162  10.623   8.704  1.00  0.42           C  
ATOM   1987  OG1 THR A 281      12.247  11.763  10.619  1.00  0.41           O  
ATOM   1988  N   GLY A 282       8.458  11.644   8.493  1.00  0.40           N  
ATOM   1989  CA  GLY A 282       7.047  11.517   8.820  1.00  0.42           C  
ATOM   1990  C   GLY A 282       6.144  12.296   7.882  1.00  0.40           C  
ATOM   1991  O   GLY A 282       6.617  12.899   6.916  1.00  0.39           O  
ATOM   1992  N   ILE A 283       4.768  11.980   7.523  1.00  0.46           N  
ATOM   1993  CA  ILE A 283       3.785  12.669   6.694  1.00  0.46           C  
ATOM   1994  C   ILE A 283       3.671  14.128   7.132  1.00  0.45           C  
ATOM   1995  CB  ILE A 283       2.404  11.979   6.765  1.00  0.42           C  
ATOM   1996  O   ILE A 283       3.261  14.414   8.260  1.00  0.44           O  
ATOM   1997  CG1 ILE A 283       2.518  10.511   6.341  1.00  0.37           C  
ATOM   1998  CG2 ILE A 283       1.384  12.722   5.897  1.00  0.38           C  
ATOM   1999  CD1 ILE A 283       1.233   9.714   6.517  1.00  0.37           C  
ATOM   2000  N   SER A 284       4.684  15.094   6.807  1.00  0.41           N  
ATOM   2001  CA  SER A 284       4.531  16.540   6.936  1.00  0.42           C  
ATOM   2002  C   SER A 284       3.597  17.095   5.866  1.00  0.41           C  
ATOM   2003  CB  SER A 284       5.892  17.233   6.846  1.00  0.39           C  
ATOM   2004  O   SER A 284       3.738  16.773   4.684  1.00  0.40           O  
ATOM   2005  OG  SER A 284       6.906  16.306   6.500  1.00  0.36           O  
ATOM   2006  N   THR A 285       2.244  17.242   6.137  1.00  0.44           N  
ATOM   2007  CA  THR A 285       1.365  18.084   5.332  1.00  0.44           C  
ATOM   2008  C   THR A 285       1.815  19.541   5.385  1.00  0.44           C  
ATOM   2009  CB  THR A 285      -0.097  17.977   5.804  1.00  0.42           C  
ATOM   2010  O   THR A 285       1.787  20.166   6.447  1.00  0.43           O  
ATOM   2011  CG2 THR A 285      -1.061  18.446   4.719  1.00  0.38           C  
ATOM   2012  OG1 THR A 285      -0.389  16.613   6.130  1.00  0.36           O  
ATOM   2013  N   LEU A 286       2.856  20.038   4.591  1.00  0.44           N  
ATOM   2014  CA  LEU A 286       3.225  21.413   4.274  1.00  0.45           C  
ATOM   2015  C   LEU A 286       2.175  22.066   3.381  1.00  0.45           C  
ATOM   2016  CB  LEU A 286       4.593  21.456   3.588  1.00  0.43           C  
ATOM   2017  O   LEU A 286       1.860  21.550   2.307  1.00  0.44           O  
ATOM   2018  CG  LEU A 286       5.806  21.173   4.476  1.00  0.43           C  
ATOM   2019  CD1 LEU A 286       6.919  20.523   3.661  1.00  0.40           C  
ATOM   2020  CD2 LEU A 286       6.298  22.458   5.134  1.00  0.42           C  
ATOM   2021  N   ASN A 287       1.181  22.802   4.033  1.00  0.41           N  
ATOM   2022  CA  ASN A 287       0.179  23.572   3.302  1.00  0.41           C  
ATOM   2023  C   ASN A 287       0.803  24.346   2.144  1.00  0.41           C  
ATOM   2024  CB  ASN A 287      -0.557  24.526   4.244  1.00  0.38           C  
ATOM   2025  O   ASN A 287       0.253  24.372   1.042  1.00  0.39           O  
ATOM   2026  CG  ASN A 287      -1.926  24.012   4.643  1.00  0.36           C  
ATOM   2027  ND2 ASN A 287      -2.521  24.634   5.655  1.00  0.34           N  
ATOM   2028  OD1 ASN A 287      -2.444  23.064   4.048  1.00  0.38           O  
ATOM   2029  N   ILE A 288       2.001  24.854   2.111  1.00  0.43           N  
ATOM   2030  CA  ILE A 288       2.764  25.614   1.127  1.00  0.43           C  
ATOM   2031  C   ILE A 288       4.259  25.425   1.374  1.00  0.43           C  
ATOM   2032  CB  ILE A 288       2.400  27.115   1.165  1.00  0.40           C  
ATOM   2033  O   ILE A 288       4.772  25.802   2.431  1.00  0.41           O  
ATOM   2034  CG1 ILE A 288       0.898  27.306   0.923  1.00  0.35           C  
ATOM   2035  CG2 ILE A 288       3.224  27.897   0.139  1.00  0.36           C  
ATOM   2036  CD1 ILE A 288       0.421  28.742   1.098  1.00  0.35           C  
ATOM   2037  N   LEU A 289       4.955  24.331   0.869  1.00  0.45           N  
ATOM   2038  CA  LEU A 289       6.401  24.341   0.680  1.00  0.45           C  
ATOM   2039  C   LEU A 289       6.817  25.446  -0.285  1.00  0.45           C  
ATOM   2040  CB  LEU A 289       6.883  22.984   0.160  1.00  0.43           C  
ATOM   2041  O   LEU A 289       6.499  25.387  -1.475  1.00  0.44           O  
ATOM   2042  CG  LEU A 289       8.392  22.738   0.204  1.00  0.41           C  
ATOM   2043  CD1 LEU A 289       8.827  22.369   1.618  1.00  0.39           C  
ATOM   2044  CD2 LEU A 289       8.785  21.644  -0.784  1.00  0.40           C  
ATOM   2045  N   LYS A 290       6.900  26.690   0.205  1.00  0.38           N  
ATOM   2046  CA  LYS A 290       7.644  27.712  -0.525  1.00  0.40           C  
ATOM   2047  C   LYS A 290       9.148  27.536  -0.341  1.00  0.39           C  
ATOM   2048  CB  LYS A 290       7.221  29.110  -0.072  1.00  0.37           C  
ATOM   2049  O   LYS A 290       9.677  27.767   0.749  1.00  0.38           O  
ATOM   2050  CG  LYS A 290       7.223  30.149  -1.184  1.00  0.37           C  
ATOM   2051  CD  LYS A 290       6.734  31.503  -0.685  1.00  0.42           C  
ATOM   2052  CE  LYS A 290       6.743  32.545  -1.795  1.00  0.35           C  
ATOM   2053  NZ  LYS A 290       6.309  33.885  -1.300  1.00  0.36           N  
ATOM   2054  N   ILE A 291       9.825  26.649  -1.069  1.00  0.44           N  
ATOM   2055  CA  ILE A 291      11.270  26.569  -1.249  1.00  0.45           C  
ATOM   2056  C   ILE A 291      11.774  27.831  -1.946  1.00  0.45           C  
ATOM   2057  CB  ILE A 291      11.671  25.314  -2.057  1.00  0.42           C  
ATOM   2058  O   ILE A 291      11.402  28.107  -3.089  1.00  0.44           O  
ATOM   2059  CG1 ILE A 291      11.142  24.048  -1.373  1.00  0.38           C  
ATOM   2060  CG2 ILE A 291      13.191  25.248  -2.233  1.00  0.39           C  
ATOM   2061  CD1 ILE A 291      11.435  22.764  -2.137  1.00  0.39           C  
ATOM   2062  N   LEU A 292      12.113  28.917  -1.093  1.00  0.41           N  
ATOM   2063  CA  LEU A 292      12.625  30.221  -1.499  1.00  0.41           C  
ATOM   2064  C   LEU A 292      14.110  30.143  -1.834  1.00  0.42           C  
ATOM   2065  CB  LEU A 292      12.393  31.255  -0.393  1.00  0.39           C  
ATOM   2066  O   LEU A 292      14.694  31.114  -2.320  1.00  0.40           O  
ATOM   2067  CG  LEU A 292      10.949  31.713  -0.185  1.00  0.38           C  
ATOM   2068  CD1 LEU A 292      10.828  32.515   1.106  1.00  0.33           C  
ATOM   2069  CD2 LEU A 292      10.472  32.535  -1.378  1.00  0.37           C  
ATOM   2070  N   GLY A 293      14.680  28.849  -2.031  1.00  0.36           N  
ATOM   2071  CA  GLY A 293      16.049  28.670  -2.488  1.00  0.36           C  
ATOM   2072  C   GLY A 293      16.227  27.456  -3.379  1.00  0.36           C  
ATOM   2073  O   GLY A 293      15.266  26.734  -3.654  1.00  0.35           O  
ATOM   2074  N   THR A 294      17.229  27.433  -4.477  1.00  0.41           N  
ATOM   2075  CA  THR A 294      17.691  26.241  -5.180  1.00  0.42           C  
ATOM   2076  C   THR A 294      17.800  25.057  -4.222  1.00  0.41           C  
ATOM   2077  CB  THR A 294      19.053  26.484  -5.856  1.00  0.40           C  
ATOM   2078  O   THR A 294      18.303  25.199  -3.106  1.00  0.41           O  
ATOM   2079  CG2 THR A 294      18.932  26.417  -7.375  1.00  0.37           C  
ATOM   2080  OG1 THR A 294      19.541  27.779  -5.483  1.00  0.34           O  
ATOM   2081  N   ILE A 295      16.813  24.119  -4.075  1.00  0.42           N  
ATOM   2082  CA  ILE A 295      17.151  22.786  -3.589  1.00  0.43           C  
ATOM   2083  C   ILE A 295      18.469  22.330  -4.211  1.00  0.43           C  
ATOM   2084  CB  ILE A 295      16.031  21.769  -3.902  1.00  0.41           C  
ATOM   2085  O   ILE A 295      18.535  22.055  -5.411  1.00  0.42           O  
ATOM   2086  CG1 ILE A 295      14.725  22.186  -3.216  1.00  0.38           C  
ATOM   2087  CG2 ILE A 295      16.447  20.358  -3.476  1.00  0.39           C  
ATOM   2088  CD1 ILE A 295      13.537  21.296  -3.554  1.00  0.38           C  
ATOM   2089  N   ASP A 296      19.601  22.838  -3.815  1.00  0.38           N  
ATOM   2090  CA  ASP A 296      20.996  22.479  -4.050  1.00  0.39           C  
ATOM   2091  C   ASP A 296      21.386  21.239  -3.249  1.00  0.38           C  
ATOM   2092  CB  ASP A 296      21.918  23.647  -3.693  1.00  0.36           C  
ATOM   2093  O   ASP A 296      21.511  21.298  -2.024  1.00  0.37           O  
ATOM   2094  CG  ASP A 296      22.784  24.095  -4.857  1.00  0.36           C  
ATOM   2095  OD1 ASP A 296      22.835  23.389  -5.888  1.00  0.38           O  
ATOM   2096  OD2 ASP A 296      23.425  25.163  -4.742  1.00  0.45           O  
ATOM   2097  N   GLY A 297      20.567  20.107  -3.229  1.00  0.39           N  
ATOM   2098  CA  GLY A 297      21.111  18.845  -2.753  1.00  0.39           C  
ATOM   2099  C   GLY A 297      20.936  17.708  -3.742  1.00  0.39           C  
ATOM   2100  O   GLY A 297      19.876  17.572  -4.358  1.00  0.38           O  
ATOM   2101  N   ASP A 298      21.939  17.426  -4.553  1.00  0.39           N  
ATOM   2102  CA  ASP A 298      22.328  16.342  -5.450  1.00  0.39           C  
ATOM   2103  C   ASP A 298      21.560  15.061  -5.129  1.00  0.39           C  
ATOM   2104  CB  ASP A 298      23.834  16.088  -5.362  1.00  0.35           C  
ATOM   2105  O   ASP A 298      21.360  14.216  -6.004  1.00  0.37           O  
ATOM   2106  CG  ASP A 298      24.651  17.079  -6.172  1.00  0.33           C  
ATOM   2107  OD1 ASP A 298      24.092  17.731  -7.081  1.00  0.37           O  
ATOM   2108  OD2 ASP A 298      25.865  17.207  -5.902  1.00  0.43           O  
ATOM   2109  N   THR A 299      20.556  15.009  -4.280  1.00  0.41           N  
ATOM   2110  CA  THR A 299      19.879  13.743  -4.018  1.00  0.42           C  
ATOM   2111  C   THR A 299      18.826  13.909  -2.927  1.00  0.41           C  
ATOM   2112  CB  THR A 299      20.881  12.648  -3.607  1.00  0.38           C  
ATOM   2113  O   THR A 299      19.144  14.314  -1.806  1.00  0.39           O  
ATOM   2114  CG2 THR A 299      20.597  11.340  -4.338  1.00  0.35           C  
ATOM   2115  OG1 THR A 299      22.209  13.081  -3.924  1.00  0.34           O  
ATOM   2116  N   VAL A 300      17.572  14.382  -3.233  1.00  0.43           N  
ATOM   2117  CA  VAL A 300      16.420  13.994  -2.425  1.00  0.44           C  
ATOM   2118  C   VAL A 300      16.269  12.475  -2.437  1.00  0.44           C  
ATOM   2119  CB  VAL A 300      15.122  14.663  -2.931  1.00  0.42           C  
ATOM   2120  O   VAL A 300      15.955  11.884  -3.473  1.00  0.43           O  
ATOM   2121  CG1 VAL A 300      13.941  14.295  -2.034  1.00  0.39           C  
ATOM   2122  CG2 VAL A 300      15.295  16.179  -2.997  1.00  0.40           C  
ATOM   2123  N   SER A 301      17.126  11.678  -1.722  1.00  0.39           N  
ATOM   2124  CA  SER A 301      16.956  10.275  -1.359  1.00  0.40           C  
ATOM   2125  C   SER A 301      15.876  10.105  -0.296  1.00  0.39           C  
ATOM   2126  CB  SER A 301      18.275   9.688  -0.855  1.00  0.37           C  
ATOM   2127  O   SER A 301      15.907  10.773   0.740  1.00  0.38           O  
ATOM   2128  OG  SER A 301      18.613  10.224   0.413  1.00  0.37           O  
ATOM   2129  N   GLY A 302      14.524  10.210  -0.719  1.00  0.36           N  
ATOM   2130  CA  GLY A 302      13.350   9.735  -0.004  1.00  0.39           C  
ATOM   2131  C   GLY A 302      12.047  10.091  -0.695  1.00  0.36           C  
ATOM   2132  O   GLY A 302      12.030  10.913  -1.614  1.00  0.35           O  
ATOM   2133  N   ILE A 303      11.113   9.074  -0.971  1.00  0.44           N  
ATOM   2134  CA  ILE A 303       9.766   9.179  -1.519  1.00  0.44           C  
ATOM   2135  C   ILE A 303       9.120  10.483  -1.057  1.00  0.44           C  
ATOM   2136  CB  ILE A 303       8.892   7.973  -1.106  1.00  0.41           C  
ATOM   2137  O   ILE A 303       8.917  10.692   0.141  1.00  0.42           O  
ATOM   2138  CG1 ILE A 303       9.535   6.662  -1.575  1.00  0.37           C  
ATOM   2139  CG2 ILE A 303       7.473   8.118  -1.665  1.00  0.38           C  
ATOM   2140  CD1 ILE A 303       8.819   5.412  -1.083  1.00  0.37           C  
ATOM   2141  N   LEU A 304       9.433  11.715  -1.771  1.00  0.43           N  
ATOM   2142  CA  LEU A 304       8.531  12.854  -1.648  1.00  0.44           C  
ATOM   2143  C   LEU A 304       7.106  12.462  -2.024  1.00  0.43           C  
ATOM   2144  CB  LEU A 304       9.004  14.011  -2.533  1.00  0.42           C  
ATOM   2145  O   LEU A 304       6.828  12.152  -3.184  1.00  0.42           O  
ATOM   2146  CG  LEU A 304       8.466  15.398  -2.180  1.00  0.41           C  
ATOM   2147  CD1 LEU A 304       9.341  16.050  -1.115  1.00  0.39           C  
ATOM   2148  CD2 LEU A 304       8.389  16.275  -3.426  1.00  0.41           C  
ATOM   2149  N   THR A 305       6.283  11.893  -1.086  1.00  0.43           N  
ATOM   2150  CA  THR A 305       4.839  11.784  -1.259  1.00  0.44           C  
ATOM   2151  C   THR A 305       4.150  13.094  -0.888  1.00  0.43           C  
ATOM   2152  CB  THR A 305       4.260  10.638  -0.410  1.00  0.41           C  
ATOM   2153  O   THR A 305       4.231  13.542   0.258  1.00  0.42           O  
ATOM   2154  CG2 THR A 305       2.983  10.082  -1.034  1.00  0.37           C  
ATOM   2155  OG1 THR A 305       5.228   9.586  -0.313  1.00  0.35           O  
ATOM   2156  N   THR A 306       4.041  14.147  -1.861  1.00  0.43           N  
ATOM   2157  CA  THR A 306       3.193  15.329  -1.749  1.00  0.43           C  
ATOM   2158  C   THR A 306       1.754  15.001  -2.136  1.00  0.43           C  
ATOM   2159  CB  THR A 306       3.716  16.477  -2.632  1.00  0.42           C  
ATOM   2160  O   THR A 306       1.513  14.338  -3.146  1.00  0.43           O  
ATOM   2161  CG2 THR A 306       5.124  16.891  -2.218  1.00  0.39           C  
ATOM   2162  OG1 THR A 306       3.738  16.049  -3.999  1.00  0.36           O  
ATOM   2163  N   GLY A 307       0.852  14.833  -1.091  1.00  0.39           N  
ATOM   2164  CA  GLY A 307      -0.573  14.655  -1.323  1.00  0.38           C  
ATOM   2165  C   GLY A 307      -1.125  15.583  -2.388  1.00  0.39           C  
ATOM   2166  O   GLY A 307      -2.011  15.200  -3.155  1.00  0.37           O  
ATOM   2167  N   ARG A 308      -0.597  16.620  -2.766  1.00  0.44           N  
ATOM   2168  CA  ARG A 308      -0.978  17.614  -3.765  1.00  0.44           C  
ATOM   2169  C   ARG A 308       0.092  18.692  -3.900  1.00  0.44           C  
ATOM   2170  CB  ARG A 308      -2.321  18.251  -3.404  1.00  0.41           C  
ATOM   2171  O   ARG A 308       0.419  19.375  -2.927  1.00  0.42           O  
ATOM   2172  CG  ARG A 308      -3.048  18.869  -4.589  1.00  0.39           C  
ATOM   2173  CD  ARG A 308      -4.407  19.425  -4.189  1.00  0.42           C  
ATOM   2174  NE  ARG A 308      -5.238  19.707  -5.356  1.00  0.37           N  
ATOM   2175  NH1 ARG A 308      -7.145  20.182  -4.141  1.00  0.28           N  
ATOM   2176  NH2 ARG A 308      -7.182  20.294  -6.430  1.00  0.23           N  
ATOM   2177  CZ  ARG A 308      -6.520  20.060  -5.306  1.00  0.36           C  
ATOM   2178  N   LEU A 309       1.019  18.527  -4.935  1.00  0.45           N  
ATOM   2179  CA  LEU A 309       1.805  19.643  -5.451  1.00  0.46           C  
ATOM   2180  C   LEU A 309       0.926  20.606  -6.243  1.00  0.45           C  
ATOM   2181  CB  LEU A 309       2.946  19.132  -6.334  1.00  0.44           C  
ATOM   2182  O   LEU A 309       0.372  20.237  -7.281  1.00  0.45           O  
ATOM   2183  CG  LEU A 309       4.090  20.113  -6.599  1.00  0.44           C  
ATOM   2184  CD1 LEU A 309       5.163  19.978  -5.525  1.00  0.42           C  
ATOM   2185  CD2 LEU A 309       4.682  19.882  -7.986  1.00  0.43           C  
ATOM   2186  N   THR A 310       0.298  21.598  -5.661  1.00  0.43           N  
ATOM   2187  CA  THR A 310      -0.273  22.757  -6.339  1.00  0.44           C  
ATOM   2188  C   THR A 310       0.763  23.870  -6.472  1.00  0.43           C  
ATOM   2189  CB  THR A 310      -1.508  23.289  -5.590  1.00  0.41           C  
ATOM   2190  O   THR A 310       1.212  24.430  -5.470  1.00  0.42           O  
ATOM   2191  CG2 THR A 310      -2.712  23.395  -6.521  1.00  0.37           C  
ATOM   2192  OG1 THR A 310      -1.828  22.398  -4.514  1.00  0.35           O  
ATOM   2193  N   ALA A 311       1.631  23.841  -7.477  1.00  0.46           N  
ATOM   2194  CA  ALA A 311       2.482  24.956  -7.884  1.00  0.46           C  
ATOM   2195  C   ALA A 311       1.828  25.766  -9.000  1.00  0.47           C  
ATOM   2196  CB  ALA A 311       3.850  24.447  -8.331  1.00  0.44           C  
ATOM   2197  O   ALA A 311       1.282  25.198  -9.949  1.00  0.46           O  
ATOM   2198  N   ALA A 312       1.496  27.117  -8.761  1.00  0.40           N  
ATOM   2199  CA  ALA A 312       1.091  28.022  -9.833  1.00  0.40           C  
ATOM   2200  C   ALA A 312       2.028  27.906 -11.032  1.00  0.40           C  
ATOM   2201  CB  ALA A 312       1.054  29.462  -9.328  1.00  0.38           C  
ATOM   2202  O   ALA A 312       1.575  27.827 -12.177  1.00  0.39           O  
ATOM   2203  N   THR A 313       3.230  27.623 -11.009  1.00  0.43           N  
ATOM   2204  CA  THR A 313       4.327  27.393 -11.943  1.00  0.45           C  
ATOM   2205  C   THR A 313       5.471  26.648 -11.260  1.00  0.43           C  
ATOM   2206  CB  THR A 313       4.850  28.719 -12.526  1.00  0.41           C  
ATOM   2207  O   THR A 313       5.886  27.013 -10.159  1.00  0.42           O  
ATOM   2208  CG2 THR A 313       4.035  29.144 -13.743  1.00  0.38           C  
ATOM   2209  OG1 THR A 313       4.763  29.742 -11.526  1.00  0.35           O  
ATOM   2210  N   SER A 314       5.731  25.318 -11.539  1.00  0.45           N  
ATOM   2211  CA  SER A 314       6.945  24.551 -11.277  1.00  0.48           C  
ATOM   2212  C   SER A 314       7.888  24.582 -12.474  1.00  0.45           C  
ATOM   2213  CB  SER A 314       6.599  23.103 -10.927  1.00  0.44           C  
ATOM   2214  O   SER A 314       7.471  24.329 -13.606  1.00  0.45           O  
ATOM   2215  OG  SER A 314       7.380  22.200 -11.691  1.00  0.41           O  
ATOM   2216  N   THR A 315       8.859  25.441 -12.580  1.00  0.44           N  
ATOM   2217  CA  THR A 315      10.005  25.280 -13.468  1.00  0.45           C  
ATOM   2218  C   THR A 315      11.010  24.294 -12.879  1.00  0.44           C  
ATOM   2219  CB  THR A 315      10.699  26.628 -13.735  1.00  0.42           C  
ATOM   2220  O   THR A 315      11.653  24.585 -11.868  1.00  0.43           O  
ATOM   2221  CG2 THR A 315      11.584  26.554 -14.976  1.00  0.39           C  
ATOM   2222  OG1 THR A 315       9.705  27.641 -13.931  1.00  0.36           O  
ATOM   2223  N   ILE A 316      10.775  22.942 -12.942  1.00  0.47           N  
ATOM   2224  CA  ILE A 316      11.713  21.844 -12.731  1.00  0.47           C  
ATOM   2225  C   ILE A 316      12.800  21.881 -13.803  1.00  0.47           C  
ATOM   2226  CB  ILE A 316      10.995  20.476 -12.742  1.00  0.45           C  
ATOM   2227  O   ILE A 316      12.503  21.813 -14.999  1.00  0.46           O  
ATOM   2228  CG1 ILE A 316       9.949  20.413 -11.623  1.00  0.42           C  
ATOM   2229  CG2 ILE A 316      12.007  19.334 -12.611  1.00  0.42           C  
ATOM   2230  CD1 ILE A 316       9.104  19.147 -11.637  1.00  0.42           C  
ATOM   2231  N   GLY A 317      13.943  22.533 -13.397  1.00  0.45           N  
ATOM   2232  CA  GLY A 317      15.096  22.221 -14.227  1.00  0.44           C  
ATOM   2233  C   GLY A 317      15.070  20.807 -14.776  1.00  0.44           C  
ATOM   2234  O   GLY A 317      14.017  20.312 -15.182  1.00  0.42           O  
ATOM   2235  N   VAL A 318      15.952  20.063 -15.026  1.00  0.44           N  
ATOM   2236  CA  VAL A 318      16.153  18.676 -15.432  1.00  0.45           C  
ATOM   2237  C   VAL A 318      15.634  17.739 -14.344  1.00  0.44           C  
ATOM   2238  CB  VAL A 318      17.641  18.380 -15.725  1.00  0.41           C  
ATOM   2239  O   VAL A 318      16.150  17.731 -13.224  1.00  0.43           O  
ATOM   2240  CG1 VAL A 318      17.820  16.942 -16.208  1.00  0.37           C  
ATOM   2241  CG2 VAL A 318      18.187  19.365 -16.758  1.00  0.37           C  
ATOM   2242  N   ALA A 319      14.289  17.418 -14.260  1.00  0.47           N  
ATOM   2243  CA  ALA A 319      13.668  16.356 -13.472  1.00  0.47           C  
ATOM   2244  C   ALA A 319      14.020  14.981 -14.032  1.00  0.48           C  
ATOM   2245  CB  ALA A 319      12.153  16.539 -13.432  1.00  0.46           C  
ATOM   2246  O   ALA A 319      13.778  14.702 -15.208  1.00  0.47           O  
ATOM   2247  N   THR A 320      15.099  14.361 -13.565  1.00  0.47           N  
ATOM   2248  CA  THR A 320      15.274  12.926 -13.764  1.00  0.48           C  
ATOM   2249  C   THR A 320      14.518  12.137 -12.699  1.00  0.47           C  
ATOM   2250  CB  THR A 320      16.763  12.536 -13.736  1.00  0.45           C  
ATOM   2251  O   THR A 320      14.813  12.252 -11.507  1.00  0.46           O  
ATOM   2252  CG2 THR A 320      17.036  11.345 -14.649  1.00  0.40           C  
ATOM   2253  OG1 THR A 320      17.551  13.649 -14.174  1.00  0.40           O  
ATOM   2254  N   ALA A 321      13.230  11.782 -12.950  1.00  0.49           N  
ATOM   2255  CA  ALA A 321      12.408  10.877 -12.151  1.00  0.49           C  
ATOM   2256  C   ALA A 321      12.464   9.455 -12.702  1.00  0.51           C  
ATOM   2257  CB  ALA A 321      10.964  11.370 -12.105  1.00  0.47           C  
ATOM   2258  O   ALA A 321      12.362   9.248 -13.914  1.00  0.50           O  
ATOM   2259  N   ALA A 322      13.021   8.467 -11.835  1.00  0.42           N  
ATOM   2260  CA  ALA A 322      12.888   7.055 -12.182  1.00  0.41           C  
ATOM   2261  C   ALA A 322      11.427   6.682 -12.413  1.00  0.41           C  
ATOM   2262  CB  ALA A 322      13.491   6.179 -11.086  1.00  0.39           C  
ATOM   2263  O   ALA A 322      11.121   5.842 -13.262  1.00  0.40           O  
ATOM   2264  N   SER A 323      10.400   7.286 -11.876  1.00  0.48           N  
ATOM   2265  CA  SER A 323       8.960   7.162 -12.079  1.00  0.50           C  
ATOM   2266  C   SER A 323       8.226   8.417 -11.620  1.00  0.48           C  
ATOM   2267  CB  SER A 323       8.416   5.942 -11.334  1.00  0.45           C  
ATOM   2268  O   SER A 323       8.514   8.953 -10.548  1.00  0.46           O  
ATOM   2269  OG  SER A 323       7.553   6.339 -10.283  1.00  0.42           O  
ATOM   2270  N   LEU A 324       7.664   9.309 -12.532  1.00  0.55           N  
ATOM   2271  CA  LEU A 324       6.731  10.414 -12.343  1.00  0.55           C  
ATOM   2272  C   LEU A 324       5.289   9.938 -12.478  1.00  0.56           C  
ATOM   2273  CB  LEU A 324       7.009  11.530 -13.354  1.00  0.52           C  
ATOM   2274  O   LEU A 324       4.898   9.416 -13.525  1.00  0.55           O  
ATOM   2275  CG  LEU A 324       6.126  12.774 -13.251  1.00  0.51           C  
ATOM   2276  CD1 LEU A 324       6.457  13.555 -11.983  1.00  0.48           C  
ATOM   2277  CD2 LEU A 324       6.294  13.654 -14.485  1.00  0.49           C  
ATOM   2278  N   ASN A 325       4.599   9.687 -11.424  1.00  0.55           N  
ATOM   2279  CA  ASN A 325       3.159   9.457 -11.384  1.00  0.56           C  
ATOM   2280  C   ASN A 325       2.390  10.756 -11.160  1.00  0.55           C  
ATOM   2281  CB  ASN A 325       2.808   8.438 -10.298  1.00  0.52           C  
ATOM   2282  O   ASN A 325       2.514  11.382 -10.105  1.00  0.53           O  
ATOM   2283  CG  ASN A 325       1.365   7.981 -10.370  1.00  0.50           C  
ATOM   2284  ND2 ASN A 325       1.020   6.978  -9.572  1.00  0.48           N  
ATOM   2285  OD1 ASN A 325       0.566   8.524 -11.138  1.00  0.50           O  
ATOM   2286  N   VAL A 326       2.012  11.511 -12.070  1.00  0.59           N  
ATOM   2287  CA  VAL A 326       1.225  12.740 -12.097  1.00  0.60           C  
ATOM   2288  C   VAL A 326      -0.264  12.400 -12.128  1.00  0.60           C  
ATOM   2289  CB  VAL A 326       1.595  13.625 -13.308  1.00  0.57           C  
ATOM   2290  O   VAL A 326      -0.727  11.694 -13.027  1.00  0.60           O  
ATOM   2291  CG1 VAL A 326       0.855  14.960 -13.248  1.00  0.51           C  
ATOM   2292  CG2 VAL A 326       3.105  13.849 -13.363  1.00  0.52           C  
ATOM   2293  N   GLN A 327      -1.054  12.633 -10.865  1.00  0.61           N  
ATOM   2294  CA  GLN A 327      -2.508  12.586 -10.764  1.00  0.62           C  
ATOM   2295  C   GLN A 327      -3.142  13.839 -11.361  1.00  0.60           C  
ATOM   2296  CB  GLN A 327      -2.940  12.423  -9.306  1.00  0.56           C  
ATOM   2297  O   GLN A 327      -3.033  14.927 -10.793  1.00  0.57           O  
ATOM   2298  CG  GLN A 327      -2.704  11.027  -8.746  1.00  0.53           C  
ATOM   2299  CD  GLN A 327      -3.414  10.796  -7.426  1.00  0.56           C  
ATOM   2300  NE2 GLN A 327      -3.456   9.542  -6.987  1.00  0.45           N  
ATOM   2301  OE1 GLN A 327      -3.920  11.736  -6.805  1.00  0.60           O  
ATOM   2302  N   GLY A 328      -3.001  14.057 -12.639  1.00  0.66           N  
ATOM   2303  CA  GLY A 328      -3.626  15.048 -13.501  1.00  0.68           C  
ATOM   2304  C   GLY A 328      -2.948  15.176 -14.852  1.00  0.66           C  
ATOM   2305  O   GLY A 328      -2.377  14.209 -15.360  1.00  0.62           O  
ATOM   2306  N   LYS A 329      -3.198  16.396 -15.546  1.00  0.72           N  
ATOM   2307  CA  LYS A 329      -2.586  16.605 -16.855  1.00  0.73           C  
ATOM   2308  C   LYS A 329      -1.157  17.122 -16.718  1.00  0.72           C  
ATOM   2309  CB  LYS A 329      -3.419  17.581 -17.688  1.00  0.70           C  
ATOM   2310  O   LYS A 329      -0.876  17.964 -15.862  1.00  0.70           O  
ATOM   2311  CG  LYS A 329      -4.836  17.101 -17.970  1.00  0.68           C  
ATOM   2312  CD  LYS A 329      -5.614  18.115 -18.799  1.00  0.67           C  
ATOM   2313  CE  LYS A 329      -7.046  17.657 -19.043  1.00  0.67           C  
ATOM   2314  NZ  LYS A 329      -7.773  18.580 -19.965  1.00  0.60           N  
ATOM   2315  N   LEU A 330      -0.146  16.465 -17.233  1.00  0.67           N  
ATOM   2316  CA  LEU A 330       1.263  16.832 -17.327  1.00  0.66           C  
ATOM   2317  C   LEU A 330       1.534  17.623 -18.603  1.00  0.67           C  
ATOM   2318  CB  LEU A 330       2.147  15.583 -17.289  1.00  0.64           C  
ATOM   2319  O   LEU A 330       1.320  17.119 -19.708  1.00  0.66           O  
ATOM   2320  CG  LEU A 330       3.653  15.814 -17.420  1.00  0.61           C  
ATOM   2321  CD1 LEU A 330       4.179  16.580 -16.210  1.00  0.60           C  
ATOM   2322  CD2 LEU A 330       4.386  14.486 -17.578  1.00  0.61           C  
ATOM   2323  N   GLY A 331       1.739  18.931 -18.372  1.00  0.69           N  
ATOM   2324  CA  GLY A 331       2.292  19.774 -19.420  1.00  0.68           C  
ATOM   2325  C   GLY A 331       3.806  19.861 -19.379  1.00  0.69           C  
ATOM   2326  O   GLY A 331       4.385  20.215 -18.350  1.00  0.68           O  
ATOM   2327  N   VAL A 332       4.578  19.346 -20.266  1.00  0.68           N  
ATOM   2328  CA  VAL A 332       6.008  19.547 -20.474  1.00  0.67           C  
ATOM   2329  C   VAL A 332       6.230  20.658 -21.498  1.00  0.68           C  
ATOM   2330  CB  VAL A 332       6.703  18.248 -20.938  1.00  0.66           C  
ATOM   2331  O   VAL A 332       5.854  20.521 -22.664  1.00  0.66           O  
ATOM   2332  CG1 VAL A 332       8.207  18.466 -21.096  1.00  0.61           C  
ATOM   2333  CG2 VAL A 332       6.425  17.114 -19.953  1.00  0.62           C  
ATOM   2334  N   GLY A 333       6.579  21.903 -20.987  1.00  0.64           N  
ATOM   2335  CA  GLY A 333       6.789  23.108 -21.773  1.00  0.64           C  
ATOM   2336  C   GLY A 333       5.497  23.810 -22.145  1.00  0.64           C  
ATOM   2337  O   GLY A 333       5.496  24.720 -22.978  1.00  0.64           O  
ATOM   2338  N   ILE A 334       4.373  23.349 -21.430  1.00  0.69           N  
ATOM   2339  CA  ILE A 334       3.076  23.967 -21.683  1.00  0.70           C  
ATOM   2340  C   ILE A 334       2.322  24.141 -20.366  1.00  0.69           C  
ATOM   2341  CB  ILE A 334       2.236  23.133 -22.676  1.00  0.67           C  
ATOM   2342  O   ILE A 334       2.369  23.268 -19.497  1.00  0.68           O  
ATOM   2343  CG1 ILE A 334       1.002  23.923 -23.126  1.00  0.60           C  
ATOM   2344  CG2 ILE A 334       1.832  21.795 -22.050  1.00  0.62           C  
ATOM   2345  CD1 ILE A 334       0.377  23.413 -24.417  1.00  0.60           C  
ATOM   2346  N   ASN A 335       1.590  25.414 -19.949  1.00  0.68           N  
ATOM   2347  CA  ASN A 335       0.974  25.732 -18.666  1.00  0.68           C  
ATOM   2348  C   ASN A 335      -0.439  25.164 -18.566  1.00  0.67           C  
ATOM   2349  CB  ASN A 335       0.955  27.245 -18.439  1.00  0.64           C  
ATOM   2350  O   ASN A 335      -0.922  24.878 -17.469  1.00  0.64           O  
ATOM   2351  CG  ASN A 335       2.346  27.832 -18.302  1.00  0.60           C  
ATOM   2352  ND2 ASN A 335       2.468  29.132 -18.543  1.00  0.57           N  
ATOM   2353  OD1 ASN A 335       3.304  27.123 -17.982  1.00  0.59           O  
ATOM   2354  N   ASN A 336      -1.259  24.775 -19.598  1.00  0.65           N  
ATOM   2355  CA  ASN A 336      -2.622  24.262 -19.693  1.00  0.65           C  
ATOM   2356  C   ASN A 336      -2.700  23.047 -20.613  1.00  0.65           C  
ATOM   2357  CB  ASN A 336      -3.575  25.356 -20.178  1.00  0.62           C  
ATOM   2358  O   ASN A 336      -3.243  23.132 -21.716  1.00  0.64           O  
ATOM   2359  CG  ASN A 336      -4.607  25.736 -19.134  1.00  0.58           C  
ATOM   2360  ND2 ASN A 336      -5.573  26.558 -19.526  1.00  0.59           N  
ATOM   2361  OD1 ASN A 336      -4.536  25.295 -17.984  1.00  0.58           O  
ATOM   2362  N   PRO A 337      -2.066  21.896 -20.143  1.00  0.70           N  
ATOM   2363  CA  PRO A 337      -2.223  20.737 -21.026  1.00  0.70           C  
ATOM   2364  C   PRO A 337      -3.682  20.322 -21.201  1.00  0.70           C  
ATOM   2365  CB  PRO A 337      -1.425  19.642 -20.315  1.00  0.68           C  
ATOM   2366  O   PRO A 337      -4.457  20.357 -20.242  1.00  0.68           O  
ATOM   2367  CG  PRO A 337      -1.374  20.074 -18.885  1.00  0.66           C  
ATOM   2368  CD  PRO A 337      -1.488  21.570 -18.834  1.00  0.65           C  
ATOM   2369  N   ILE A 338      -4.131  20.068 -22.460  1.00  0.66           N  
ATOM   2370  CA  ILE A 338      -5.493  19.648 -22.769  1.00  0.67           C  
ATOM   2371  C   ILE A 338      -5.607  18.130 -22.639  1.00  0.66           C  
ATOM   2372  CB  ILE A 338      -5.917  20.098 -24.184  1.00  0.64           C  
ATOM   2373  O   ILE A 338      -6.706  17.596 -22.472  1.00  0.64           O  
ATOM   2374  CG1 ILE A 338      -4.797  19.817 -25.192  1.00  0.57           C  
ATOM   2375  CG2 ILE A 338      -6.298  21.582 -24.188  1.00  0.58           C  
ATOM   2376  CD1 ILE A 338      -5.220  19.970 -26.647  1.00  0.56           C  
ATOM   2377  N   GLY A 339      -4.459  17.397 -22.816  1.00  0.68           N  
ATOM   2378  CA  GLY A 339      -4.399  15.955 -22.642  1.00  0.67           C  
ATOM   2379  C   GLY A 339      -3.619  15.535 -21.410  1.00  0.68           C  
ATOM   2380  O   GLY A 339      -3.155  16.381 -20.644  1.00  0.66           O  
ATOM   2381  N   ASP A 340      -3.675  14.129 -21.060  1.00  0.70           N  
ATOM   2382  CA  ASP A 340      -3.020  13.645 -19.849  1.00  0.69           C  
ATOM   2383  C   ASP A 340      -1.544  14.036 -19.830  1.00  0.70           C  
ATOM   2384  CB  ASP A 340      -3.164  12.127 -19.730  1.00  0.67           C  
ATOM   2385  O   ASP A 340      -1.021  14.460 -18.797  1.00  0.68           O  
ATOM   2386  CG  ASP A 340      -4.604  11.680 -19.547  1.00  0.65           C  
ATOM   2387  OD1 ASP A 340      -5.389  12.405 -18.899  1.00  0.67           O  
ATOM   2388  OD2 ASP A 340      -4.955  10.592 -20.051  1.00  0.69           O  
ATOM   2389  N   ILE A 341      -0.844  13.882 -20.852  1.00  0.68           N  
ATOM   2390  CA  ILE A 341       0.487  14.416 -21.118  1.00  0.67           C  
ATOM   2391  C   ILE A 341       0.461  15.256 -22.393  1.00  0.68           C  
ATOM   2392  CB  ILE A 341       1.536  13.288 -21.240  1.00  0.64           C  
ATOM   2393  O   ILE A 341       0.002  14.792 -23.440  1.00  0.66           O  
ATOM   2394  CG1 ILE A 341       1.583  12.460 -19.951  1.00  0.60           C  
ATOM   2395  CG2 ILE A 341       2.915  13.865 -21.571  1.00  0.61           C  
ATOM   2396  CD1 ILE A 341       2.469  11.226 -20.039  1.00  0.59           C  
ATOM   2397  N   GLN A 342       0.819  16.574 -22.224  1.00  0.70           N  
ATOM   2398  CA  GLN A 342       1.082  17.435 -23.371  1.00  0.69           C  
ATOM   2399  C   GLN A 342       2.485  18.032 -23.301  1.00  0.70           C  
ATOM   2400  CB  GLN A 342       0.041  18.552 -23.455  1.00  0.67           C  
ATOM   2401  O   GLN A 342       2.850  18.658 -22.304  1.00  0.68           O  
ATOM   2402  CG  GLN A 342       0.114  19.367 -24.739  1.00  0.64           C  
ATOM   2403  CD  GLN A 342      -1.027  20.358 -24.871  1.00  0.64           C  
ATOM   2404  NE2 GLN A 342      -0.867  21.332 -25.760  1.00  0.57           N  
ATOM   2405  OE1 GLN A 342      -2.045  20.249 -24.180  1.00  0.67           O  
ATOM   2406  N   VAL A 343       3.352  17.582 -24.287  1.00  0.66           N  
ATOM   2407  CA  VAL A 343       4.716  18.071 -24.456  1.00  0.66           C  
ATOM   2408  C   VAL A 343       4.751  19.139 -25.546  1.00  0.66           C  
ATOM   2409  CB  VAL A 343       5.691  16.923 -24.803  1.00  0.64           C  
ATOM   2410  O   VAL A 343       4.242  18.927 -26.650  1.00  0.64           O  
ATOM   2411  CG1 VAL A 343       7.128  17.437 -24.868  1.00  0.58           C  
ATOM   2412  CG2 VAL A 343       5.569  15.793 -23.783  1.00  0.60           C  
ATOM   2413  N   TYR A 344       5.131  20.349 -25.159  1.00  0.68           N  
ATOM   2414  CA  TYR A 344       5.517  21.420 -26.071  1.00  0.69           C  
ATOM   2415  C   TYR A 344       7.011  21.703 -25.980  1.00  0.68           C  
ATOM   2416  CB  TYR A 344       4.724  22.696 -25.768  1.00  0.65           C  
ATOM   2417  O   TYR A 344       7.523  22.032 -24.906  1.00  0.65           O  
ATOM   2418  CG  TYR A 344       5.051  23.846 -26.689  1.00  0.61           C  
ATOM   2419  CD1 TYR A 344       4.530  23.901 -27.979  1.00  0.58           C  
ATOM   2420  CD2 TYR A 344       5.882  24.881 -26.271  1.00  0.60           C  
ATOM   2421  CE1 TYR A 344       4.829  24.958 -28.832  1.00  0.58           C  
ATOM   2422  CE2 TYR A 344       6.188  25.943 -27.115  1.00  0.58           C  
ATOM   2423  OH  TYR A 344       5.957  27.022 -29.231  1.00  0.56           O  
ATOM   2424  CZ  TYR A 344       5.658  25.973 -28.392  1.00  0.57           C  
ATOM   2425  N   LYS A 345       7.768  21.462 -26.996  1.00  0.64           N  
ATOM   2426  CA  LYS A 345       9.184  21.766 -27.183  1.00  0.64           C  
ATOM   2427  C   LYS A 345       9.435  22.403 -28.547  1.00  0.65           C  
ATOM   2428  CB  LYS A 345      10.029  20.501 -27.031  1.00  0.59           C  
ATOM   2429  O   LYS A 345       8.931  21.922 -29.564  1.00  0.63           O  
ATOM   2430  CG  LYS A 345      11.529  20.755 -27.032  1.00  0.56           C  
ATOM   2431  CD  LYS A 345      12.314  19.468 -26.810  1.00  0.58           C  
ATOM   2432  CE  LYS A 345      13.816  19.716 -26.844  1.00  0.49           C  
ATOM   2433  NZ  LYS A 345      14.590  18.455 -26.638  1.00  0.43           N  
ATOM   2434  N   SER A 346      10.130  23.653 -28.493  1.00  0.53           N  
ATOM   2435  CA  SER A 346      10.782  24.187 -29.684  1.00  0.54           C  
ATOM   2436  C   SER A 346      11.910  23.274 -30.153  1.00  0.53           C  
ATOM   2437  CB  SER A 346      11.330  25.589 -29.413  1.00  0.48           C  
ATOM   2438  O   SER A 346      12.840  22.989 -29.396  1.00  0.51           O  
ATOM   2439  OG  SER A 346      12.431  25.536 -28.523  1.00  0.48           O  
ATOM   2440  N   GLY A 347      11.523  22.197 -30.879  1.00  0.42           N  
ATOM   2441  CA  GLY A 347      12.402  21.208 -31.482  1.00  0.41           C  
ATOM   2442  C   GLY A 347      11.853  19.796 -31.405  1.00  0.42           C  
ATOM   2443  O   GLY A 347      10.675  19.598 -31.101  1.00  0.40           O  
ATOM   2444  N   ILE A 348      12.308  18.730 -32.080  1.00  0.50           N  
ATOM   2445  CA  ILE A 348      11.878  17.336 -32.123  1.00  0.51           C  
ATOM   2446  C   ILE A 348      11.707  16.806 -30.701  1.00  0.50           C  
ATOM   2447  CB  ILE A 348      12.881  16.459 -32.905  1.00  0.46           C  
ATOM   2448  O   ILE A 348      12.628  16.891 -29.885  1.00  0.48           O  
ATOM   2449  CG1 ILE A 348      13.042  16.981 -34.338  1.00  0.37           C  
ATOM   2450  CG2 ILE A 348      12.433  14.995 -32.904  1.00  0.37           C  
ATOM   2451  CD1 ILE A 348      14.154  16.299 -35.123  1.00  0.35           C  
ATOM   2452  N   SER A 349      10.487  16.560 -30.137  1.00  0.50           N  
ATOM   2453  CA  SER A 349      10.120  15.897 -28.890  1.00  0.51           C  
ATOM   2454  C   SER A 349       9.991  14.390 -29.083  1.00  0.51           C  
ATOM   2455  CB  SER A 349       8.808  16.464 -28.348  1.00  0.47           C  
ATOM   2456  O   SER A 349       9.371  13.932 -30.045  1.00  0.49           O  
ATOM   2457  OG  SER A 349       8.928  17.853 -28.092  1.00  0.45           O  
ATOM   2458  N   THR A 350      10.923  13.596 -28.429  1.00  0.51           N  
ATOM   2459  CA  THR A 350      10.765  12.152 -28.292  1.00  0.52           C  
ATOM   2460  C   THR A 350       9.946  11.812 -27.050  1.00  0.51           C  
ATOM   2461  CB  THR A 350      12.131  11.445 -28.218  1.00  0.47           C  
ATOM   2462  O   THR A 350      10.333  12.157 -25.932  1.00  0.49           O  
ATOM   2463  CG2 THR A 350      12.019   9.985 -28.642  1.00  0.39           C  
ATOM   2464  OG1 THR A 350      13.056  12.113 -29.086  1.00  0.41           O  
ATOM   2465  N   VAL A 351       8.613  11.578 -27.182  1.00  0.59           N  
ATOM   2466  CA  VAL A 351       7.719  11.041 -26.161  1.00  0.58           C  
ATOM   2467  C   VAL A 351       7.527   9.542 -26.379  1.00  0.59           C  
ATOM   2468  CB  VAL A 351       6.352  11.760 -26.169  1.00  0.56           C  
ATOM   2469  O   VAL A 351       7.175   9.108 -27.478  1.00  0.57           O  
ATOM   2470  CG1 VAL A 351       5.442  11.201 -25.076  1.00  0.50           C  
ATOM   2471  CG2 VAL A 351       6.541  13.266 -25.992  1.00  0.52           C  
ATOM   2472  N   ASN A 352       8.074   8.624 -25.394  1.00  0.47           N  
ATOM   2473  CA  ASN A 352       7.764   7.204 -25.271  1.00  0.50           C  
ATOM   2474  C   ASN A 352       6.512   6.974 -24.430  1.00  0.47           C  
ATOM   2475  CB  ASN A 352       8.952   6.445 -24.675  1.00  0.44           C  
ATOM   2476  O   ASN A 352       6.500   7.270 -23.234  1.00  0.46           O  
ATOM   2477  CG  ASN A 352       9.233   5.141 -25.396  1.00  0.43           C  
ATOM   2478  ND2 ASN A 352      10.443   4.621 -25.229  1.00  0.39           N  
ATOM   2479  OD1 ASN A 352       8.371   4.607 -26.098  1.00  0.42           O  
ATOM   2480  N   VAL A 353       5.375   6.864 -25.065  1.00  0.55           N  
ATOM   2481  CA  VAL A 353       4.113   6.497 -24.431  1.00  0.55           C  
ATOM   2482  C   VAL A 353       3.947   4.979 -24.451  1.00  0.55           C  
ATOM   2483  CB  VAL A 353       2.911   7.174 -25.127  1.00  0.53           C  
ATOM   2484  O   VAL A 353       4.001   4.356 -25.514  1.00  0.54           O  
ATOM   2485  CG1 VAL A 353       1.614   6.876 -24.375  1.00  0.47           C  
ATOM   2486  CG2 VAL A 353       3.136   8.681 -25.234  1.00  0.49           C  
ATOM   2487  N   VAL A 354       4.103   4.289 -23.292  1.00  0.51           N  
ATOM   2488  CA  VAL A 354       3.802   2.880 -23.060  1.00  0.51           C  
ATOM   2489  C   VAL A 354       2.460   2.748 -22.344  1.00  0.50           C  
ATOM   2490  CB  VAL A 354       4.915   2.190 -22.238  1.00  0.48           C  
ATOM   2491  O   VAL A 354       2.229   3.396 -21.321  1.00  0.49           O  
ATOM   2492  CG1 VAL A 354       4.669   0.685 -22.153  1.00  0.40           C  
ATOM   2493  CG2 VAL A 354       6.285   2.477 -22.850  1.00  0.41           C  
ATOM   2494  N   GLY A 355       1.411   2.287 -22.869  1.00  0.49           N  
ATOM   2495  CA  GLY A 355       0.105   1.946 -22.329  1.00  0.48           C  
ATOM   2496  C   GLY A 355      -0.175   0.455 -22.341  1.00  0.50           C  
ATOM   2497  O   GLY A 355       0.443  -0.292 -23.104  1.00  0.50           O  
ATOM   2498  N   GLU A 356      -0.929  -0.114 -21.334  1.00  0.42           N  
ATOM   2499  CA  GLU A 356      -1.219  -1.539 -21.200  1.00  0.41           C  
ATOM   2500  C   GLU A 356      -2.075  -2.039 -22.360  1.00  0.42           C  
ATOM   2501  CB  GLU A 356      -1.918  -1.822 -19.869  1.00  0.39           C  
ATOM   2502  O   GLU A 356      -1.932  -3.183 -22.795  1.00  0.41           O  
ATOM   2503  CG  GLU A 356      -1.010  -2.440 -18.816  1.00  0.38           C  
ATOM   2504  CD  GLU A 356      -1.737  -2.790 -17.527  1.00  0.43           C  
ATOM   2505  OE1 GLU A 356      -2.944  -2.482 -17.408  1.00  0.55           O  
ATOM   2506  OE2 GLU A 356      -1.093  -3.377 -16.629  1.00  0.47           O  
ATOM   2507  N   GLU A 357      -3.027  -1.163 -22.857  1.00  0.39           N  
ATOM   2508  CA  GLU A 357      -3.783  -1.700 -23.985  1.00  0.39           C  
ATOM   2509  C   GLU A 357      -3.430  -0.975 -25.280  1.00  0.38           C  
ATOM   2510  CB  GLU A 357      -5.287  -1.601 -23.720  1.00  0.35           C  
ATOM   2511  O   GLU A 357      -2.975  -1.598 -26.242  1.00  0.36           O  
ATOM   2512  CG  GLU A 357      -5.855  -2.783 -22.946  1.00  0.33           C  
ATOM   2513  CD  GLU A 357      -7.370  -2.752 -22.831  1.00  0.37           C  
ATOM   2514  OE1 GLU A 357      -7.991  -1.750 -23.250  1.00  0.46           O  
ATOM   2515  OE2 GLU A 357      -7.942  -3.739 -22.315  1.00  0.43           O  
ATOM   2516  N   PHE A 358      -3.486   0.362 -25.412  1.00  0.52           N  
ATOM   2517  CA  PHE A 358      -3.231   1.280 -26.515  1.00  0.52           C  
ATOM   2518  C   PHE A 358      -2.535   2.542 -26.019  1.00  0.52           C  
ATOM   2519  CB  PHE A 358      -4.539   1.646 -27.225  1.00  0.48           C  
ATOM   2520  O   PHE A 358      -2.981   3.164 -25.053  1.00  0.50           O  
ATOM   2521  CG  PHE A 358      -5.268   0.463 -27.802  1.00  0.45           C  
ATOM   2522  CD1 PHE A 358      -4.883  -0.081 -29.022  1.00  0.40           C  
ATOM   2523  CD2 PHE A 358      -6.338  -0.106 -27.124  1.00  0.42           C  
ATOM   2524  CE1 PHE A 358      -5.557  -1.176 -29.558  1.00  0.40           C  
ATOM   2525  CE2 PHE A 358      -7.015  -1.201 -27.654  1.00  0.44           C  
ATOM   2526  CZ  PHE A 358      -6.624  -1.733 -28.872  1.00  0.36           C  
ATOM   2527  N   ALA A 359      -1.292   2.732 -26.411  1.00  0.50           N  
ATOM   2528  CA  ALA A 359      -0.665   4.047 -26.312  1.00  0.48           C  
ATOM   2529  C   ALA A 359      -0.983   4.900 -27.537  1.00  0.50           C  
ATOM   2530  CB  ALA A 359       0.845   3.905 -26.143  1.00  0.46           C  
ATOM   2531  O   ALA A 359      -0.734   4.485 -28.671  1.00  0.49           O  
ATOM   2532  N   VAL A 360      -1.897   5.842 -27.375  1.00  0.58           N  
ATOM   2533  CA  VAL A 360      -2.199   6.858 -28.379  1.00  0.57           C  
ATOM   2534  C   VAL A 360      -1.347   8.100 -28.130  1.00  0.59           C  
ATOM   2535  CB  VAL A 360      -3.698   7.231 -28.376  1.00  0.54           C  
ATOM   2536  O   VAL A 360      -1.388   8.681 -27.043  1.00  0.57           O  
ATOM   2537  CG1 VAL A 360      -3.999   8.268 -29.457  1.00  0.48           C  
ATOM   2538  CG2 VAL A 360      -4.558   5.984 -28.574  1.00  0.50           C  
ATOM   2539  N   LEU A 361      -0.321   8.310 -28.976  1.00  0.62           N  
ATOM   2540  CA  LEU A 361       0.358   9.590 -29.145  1.00  0.61           C  
ATOM   2541  C   LEU A 361      -0.383  10.471 -30.145  1.00  0.62           C  
ATOM   2542  CB  LEU A 361       1.801   9.373 -29.609  1.00  0.58           C  
ATOM   2543  O   LEU A 361      -0.509  10.114 -31.319  1.00  0.60           O  
ATOM   2544  CG  LEU A 361       2.652  10.632 -29.789  1.00  0.55           C  
ATOM   2545  CD1 LEU A 361       2.856  11.330 -28.449  1.00  0.51           C  
ATOM   2546  CD2 LEU A 361       3.993  10.284 -30.427  1.00  0.53           C  
ATOM   2547  N   GLN A 362      -1.096  11.463 -29.542  1.00  0.61           N  
ATOM   2548  CA  GLN A 362      -1.679  12.528 -30.352  1.00  0.61           C  
ATOM   2549  C   GLN A 362      -0.637  13.587 -30.699  1.00  0.61           C  
ATOM   2550  CB  GLN A 362      -2.860  13.172 -29.624  1.00  0.59           C  
ATOM   2551  O   GLN A 362       0.006  14.149 -29.810  1.00  0.59           O  
ATOM   2552  CG  GLN A 362      -4.219  12.744 -30.159  1.00  0.57           C  
ATOM   2553  CD  GLN A 362      -5.373  13.369 -29.398  1.00  0.58           C  
ATOM   2554  NE2 GLN A 362      -6.555  13.366 -30.005  1.00  0.45           N  
ATOM   2555  OE1 GLN A 362      -5.204  13.851 -28.274  1.00  0.56           O  
ATOM   2556  N   LEU A 363      -0.226  13.722 -32.044  1.00  0.61           N  
ATOM   2557  CA  LEU A 363       0.672  14.718 -32.618  1.00  0.59           C  
ATOM   2558  C   LEU A 363      -0.115  15.881 -33.212  1.00  0.60           C  
ATOM   2559  CB  LEU A 363       1.560  14.085 -33.692  1.00  0.57           C  
ATOM   2560  O   LEU A 363      -1.052  15.671 -33.986  1.00  0.57           O  
ATOM   2561  CG  LEU A 363       2.437  12.915 -33.244  1.00  0.54           C  
ATOM   2562  CD1 LEU A 363       3.109  12.264 -34.449  1.00  0.51           C  
ATOM   2563  CD2 LEU A 363       3.478  13.384 -32.233  1.00  0.52           C  
ATOM   2564  N   GLY A 364      -0.018  17.039 -32.646  1.00  0.55           N  
ATOM   2565  CA  GLY A 364      -0.555  18.289 -33.159  1.00  0.54           C  
ATOM   2566  C   GLY A 364       0.439  19.433 -33.103  1.00  0.55           C  
ATOM   2567  O   GLY A 364       1.383  19.405 -32.310  1.00  0.54           O  
ATOM   2568  N   GLN A 365       0.430  20.341 -34.151  1.00  0.51           N  
ATOM   2569  CA  GLN A 365       1.130  21.615 -34.283  1.00  0.52           C  
ATOM   2570  C   GLN A 365       0.334  22.749 -33.642  1.00  0.51           C  
ATOM   2571  CB  GLN A 365       1.400  21.930 -35.755  1.00  0.48           C  
ATOM   2572  O   GLN A 365      -0.893  22.791 -33.749  1.00  0.49           O  
ATOM   2573  CG  GLN A 365       2.720  22.649 -35.998  1.00  0.46           C  
ATOM   2574  CD  GLN A 365       2.979  22.921 -37.468  1.00  0.50           C  
ATOM   2575  NE2 GLN A 365       4.020  23.695 -37.753  1.00  0.39           N  
ATOM   2576  OE1 GLN A 365       2.249  22.438 -38.340  1.00  0.52           O  
ATOM   2577  N   ARG A 366       0.982  23.533 -32.664  1.00  0.50           N  
ATOM   2578  CA  ARG A 366       0.802  24.885 -32.146  1.00  0.50           C  
ATOM   2579  C   ARG A 366      -0.612  25.390 -32.410  1.00  0.50           C  
ATOM   2580  CB  ARG A 366       1.824  25.840 -32.768  1.00  0.44           C  
ATOM   2581  O   ARG A 366      -1.105  25.312 -33.538  1.00  0.47           O  
ATOM   2582  CG  ARG A 366       2.244  26.977 -31.850  1.00  0.41           C  
ATOM   2583  CD  ARG A 366       3.273  27.884 -32.510  1.00  0.44           C  
ATOM   2584  NE  ARG A 366       3.686  28.966 -31.621  1.00  0.36           N  
ATOM   2585  NH1 ARG A 366       5.111  29.954 -33.148  1.00  0.27           N  
ATOM   2586  NH2 ARG A 366       4.855  30.861 -31.059  1.00  0.22           N  
ATOM   2587  CZ  ARG A 366       4.550  29.925 -31.945  1.00  0.35           C  
ATOM   2588  N   ASP A 367      -1.478  25.792 -31.284  1.00  0.44           N  
ATOM   2589  CA  ASP A 367      -2.453  26.765 -30.800  1.00  0.44           C  
ATOM   2590  C   ASP A 367      -3.876  26.338 -31.152  1.00  0.44           C  
ATOM   2591  CB  ASP A 367      -2.161  28.151 -31.379  1.00  0.40           C  
ATOM   2592  O   ASP A 367      -4.842  26.854 -30.587  1.00  0.41           O  
ATOM   2593  CG  ASP A 367      -0.935  28.804 -30.766  1.00  0.38           C  
ATOM   2594  OD1 ASP A 367      -0.510  28.391 -29.666  1.00  0.41           O  
ATOM   2595  OD2 ASP A 367      -0.391  29.742 -31.388  1.00  0.46           O  
ATOM   2596  N   SER A 368      -4.046  25.094 -31.840  1.00  0.43           N  
ATOM   2597  CA  SER A 368      -5.419  24.696 -32.134  1.00  0.43           C  
ATOM   2598  C   SER A 368      -5.662  23.236 -31.765  1.00  0.43           C  
ATOM   2599  CB  SER A 368      -5.737  24.917 -33.613  1.00  0.39           C  
ATOM   2600  O   SER A 368      -6.029  22.428 -32.621  1.00  0.41           O  
ATOM   2601  OG  SER A 368      -4.549  25.133 -34.356  1.00  0.38           O  
ATOM   2602  N   ILE A 369      -4.998  22.689 -30.724  1.00  0.44           N  
ATOM   2603  CA  ILE A 369      -5.441  21.359 -30.320  1.00  0.44           C  
ATOM   2604  C   ILE A 369      -6.711  21.472 -29.479  1.00  0.45           C  
ATOM   2605  CB  ILE A 369      -4.341  20.612 -29.532  1.00  0.40           C  
ATOM   2606  O   ILE A 369      -6.674  21.967 -28.350  1.00  0.43           O  
ATOM   2607  CG1 ILE A 369      -3.047  20.549 -30.352  1.00  0.36           C  
ATOM   2608  CG2 ILE A 369      -4.813  19.208 -29.146  1.00  0.36           C  
ATOM   2609  CD1 ILE A 369      -1.866  19.953 -29.599  1.00  0.33           C  
ATOM   2610  N   GLY A 370      -7.814  22.142 -29.943  1.00  0.41           N  
ATOM   2611  CA  GLY A 370      -9.189  21.764 -29.654  1.00  0.39           C  
ATOM   2612  C   GLY A 370      -9.458  20.286 -29.866  1.00  0.41           C  
ATOM   2613  O   GLY A 370      -8.855  19.659 -30.740  1.00  0.39           O  
ATOM   2614  N   ILE A 371      -9.434  19.340 -28.830  1.00  0.42           N  
ATOM   2615  CA  ILE A 371     -10.065  18.032 -28.969  1.00  0.42           C  
ATOM   2616  C   ILE A 371     -10.877  17.985 -30.262  1.00  0.42           C  
ATOM   2617  CB  ILE A 371     -10.967  17.707 -27.758  1.00  0.38           C  
ATOM   2618  O   ILE A 371     -12.029  18.423 -30.294  1.00  0.40           O  
ATOM   2619  CG1 ILE A 371     -10.161  17.786 -26.456  1.00  0.34           C  
ATOM   2620  CG2 ILE A 371     -11.613  16.328 -27.919  1.00  0.35           C  
ATOM   2621  CD1 ILE A 371     -10.995  17.579 -25.199  1.00  0.31           C  
ATOM   2622  N   GLY A 372     -10.474  18.736 -31.310  1.00  0.33           N  
ATOM   2623  CA  GLY A 372     -11.168  18.738 -32.588  1.00  0.34           C  
ATOM   2624  C   GLY A 372     -10.360  18.108 -33.707  1.00  0.33           C  
ATOM   2625  O   GLY A 372      -9.130  18.055 -33.638  1.00  0.32           O  
ATOM   2626  N   ALA A 373     -10.920  16.924 -34.359  1.00  0.38           N  
ATOM   2627  CA  ALA A 373     -10.991  16.053 -35.529  1.00  0.39           C  
ATOM   2628  C   ALA A 373      -9.704  16.125 -36.346  1.00  0.39           C  
ATOM   2629  CB  ALA A 373     -12.190  16.425 -36.398  1.00  0.34           C  
ATOM   2630  O   ALA A 373      -9.477  15.299 -37.233  1.00  0.36           O  
ATOM   2631  N   SER A 374      -8.498  16.827 -35.856  1.00  0.39           N  
ATOM   2632  CA  SER A 374      -7.388  16.921 -36.797  1.00  0.40           C  
ATOM   2633  C   SER A 374      -6.062  16.579 -36.125  1.00  0.40           C  
ATOM   2634  CB  SER A 374      -7.314  18.324 -37.402  1.00  0.35           C  
ATOM   2635  O   SER A 374      -5.061  17.270 -36.326  1.00  0.37           O  
ATOM   2636  OG  SER A 374      -8.306  19.166 -36.840  1.00  0.33           O  
ATOM   2637  N   THR A 375      -6.053  15.632 -35.151  1.00  0.48           N  
ATOM   2638  CA  THR A 375      -4.781  15.184 -34.594  1.00  0.48           C  
ATOM   2639  C   THR A 375      -4.437  13.783 -35.091  1.00  0.49           C  
ATOM   2640  CB  THR A 375      -4.812  15.192 -33.054  1.00  0.44           C  
ATOM   2641  O   THR A 375      -5.318  12.930 -35.218  1.00  0.47           O  
ATOM   2642  CG2 THR A 375      -4.628  16.604 -32.508  1.00  0.39           C  
ATOM   2643  OG1 THR A 375      -6.071  14.677 -32.604  1.00  0.39           O  
ATOM   2644  N   ALA A 376      -3.344  13.727 -35.890  1.00  0.57           N  
ATOM   2645  CA  ALA A 376      -2.725  12.430 -36.148  1.00  0.56           C  
ATOM   2646  C   ALA A 376      -2.379  11.717 -34.844  1.00  0.57           C  
ATOM   2647  CB  ALA A 376      -1.473  12.599 -37.006  1.00  0.53           C  
ATOM   2648  O   ALA A 376      -1.856  12.333 -33.912  1.00  0.55           O  
ATOM   2649  N   GLN A 377      -3.037  10.534 -34.671  1.00  0.60           N  
ATOM   2650  CA  GLN A 377      -2.778   9.587 -33.592  1.00  0.60           C  
ATOM   2651  C   GLN A 377      -1.926   8.418 -34.079  1.00  0.61           C  
ATOM   2652  CB  GLN A 377      -4.092   9.069 -33.004  1.00  0.57           C  
ATOM   2653  O   GLN A 377      -2.182   7.859 -35.147  1.00  0.60           O  
ATOM   2654  CG  GLN A 377      -4.947  10.152 -32.360  1.00  0.54           C  
ATOM   2655  CD  GLN A 377      -6.251   9.616 -31.801  1.00  0.55           C  
ATOM   2656  NE2 GLN A 377      -6.990  10.468 -31.099  1.00  0.44           N  
ATOM   2657  OE1 GLN A 377      -6.592   8.445 -31.999  1.00  0.57           O  
ATOM   2658  N   PHE A 378      -0.807   8.298 -33.486  1.00  0.61           N  
ATOM   2659  CA  PHE A 378      -0.103   7.021 -33.480  1.00  0.61           C  
ATOM   2660  C   PHE A 378      -0.616   6.125 -32.359  1.00  0.61           C  
ATOM   2661  CB  PHE A 378       1.406   7.238 -33.330  1.00  0.58           C  
ATOM   2662  O   PHE A 378      -0.599   6.514 -31.190  1.00  0.59           O  
ATOM   2663  CG  PHE A 378       2.049   7.882 -34.528  1.00  0.54           C  
ATOM   2664  CD1 PHE A 378       2.651   7.106 -35.512  1.00  0.50           C  
ATOM   2665  CD2 PHE A 378       2.053   9.263 -34.671  1.00  0.52           C  
ATOM   2666  CE1 PHE A 378       3.247   7.699 -36.623  1.00  0.50           C  
ATOM   2667  CE2 PHE A 378       2.646   9.863 -35.778  1.00  0.54           C  
ATOM   2668  CZ  PHE A 378       3.244   9.079 -36.752  1.00  0.48           C  
ATOM   2669  N   LYS A 379      -1.287   5.254 -32.826  1.00  0.59           N  
ATOM   2670  CA  LYS A 379      -1.824   4.207 -31.962  1.00  0.60           C  
ATOM   2671  C   LYS A 379      -1.065   2.897 -32.149  1.00  0.60           C  
ATOM   2672  CB  LYS A 379      -3.313   3.994 -32.238  1.00  0.57           C  
ATOM   2673  O   LYS A 379      -0.919   2.413 -33.274  1.00  0.59           O  
ATOM   2674  CG  LYS A 379      -4.010   3.104 -31.220  1.00  0.55           C  
ATOM   2675  CD  LYS A 379      -5.486   2.924 -31.552  1.00  0.56           C  
ATOM   2676  CE  LYS A 379      -6.149   1.913 -30.627  1.00  0.48           C  
ATOM   2677  NZ  LYS A 379      -7.581   1.689 -30.987  1.00  0.43           N  
ATOM   2678  N   PHE A 380      -0.425   2.416 -31.092  1.00  0.54           N  
ATOM   2679  CA  PHE A 380       0.151   1.080 -31.008  1.00  0.52           C  
ATOM   2680  C   PHE A 380      -0.705   0.176 -30.129  1.00  0.54           C  
ATOM   2681  CB  PHE A 380       1.581   1.142 -30.462  1.00  0.50           C  
ATOM   2682  O   PHE A 380      -1.009   0.521 -28.985  1.00  0.51           O  
ATOM   2683  CG  PHE A 380       2.316  -0.169 -30.533  1.00  0.46           C  
ATOM   2684  CD1 PHE A 380       2.913  -0.584 -31.717  1.00  0.41           C  
ATOM   2685  CD2 PHE A 380       2.409  -0.987 -29.415  1.00  0.44           C  
ATOM   2686  CE1 PHE A 380       3.594  -1.797 -31.785  1.00  0.46           C  
ATOM   2687  CE2 PHE A 380       3.088  -2.201 -29.475  1.00  0.50           C  
ATOM   2688  CZ  PHE A 380       3.679  -2.604 -30.662  1.00  0.41           C  
ATOM   2689  N   GLY A 381      -1.322  -0.812 -30.645  1.00  0.51           N  
ATOM   2690  CA  GLY A 381      -2.023  -1.885 -29.959  1.00  0.49           C  
ATOM   2691  C   GLY A 381      -1.114  -3.033 -29.563  1.00  0.52           C  
ATOM   2692  O   GLY A 381      -0.450  -3.629 -30.414  1.00  0.51           O  
ATOM   2693  N   GLU A 382      -0.932  -3.316 -28.289  1.00  0.47           N  
ATOM   2694  CA  GLU A 382      -0.080  -4.406 -27.823  1.00  0.47           C  
ATOM   2695  C   GLU A 382      -0.506  -5.739 -28.432  1.00  0.47           C  
ATOM   2696  CB  GLU A 382      -0.105  -4.493 -26.295  1.00  0.43           C  
ATOM   2697  O   GLU A 382       0.338  -6.564 -28.786  1.00  0.46           O  
ATOM   2698  CG  GLU A 382       1.151  -5.108 -25.694  1.00  0.41           C  
ATOM   2699  CD  GLU A 382       1.118  -5.174 -24.175  1.00  0.45           C  
ATOM   2700  OE1 GLU A 382       0.130  -4.702 -23.568  1.00  0.50           O  
ATOM   2701  OE2 GLU A 382       2.090  -5.700 -23.587  1.00  0.44           O  
ATOM   2702  N   THR A 383      -1.931  -6.030 -28.382  1.00  0.45           N  
ATOM   2703  CA  THR A 383      -2.397  -7.339 -28.826  1.00  0.46           C  
ATOM   2704  C   THR A 383      -2.196  -7.503 -30.330  1.00  0.45           C  
ATOM   2705  CB  THR A 383      -3.882  -7.550 -28.478  1.00  0.44           C  
ATOM   2706  O   THR A 383      -1.732  -8.549 -30.789  1.00  0.44           O  
ATOM   2707  CG2 THR A 383      -4.047  -8.603 -27.387  1.00  0.37           C  
ATOM   2708  OG1 THR A 383      -4.441  -6.312 -28.021  1.00  0.41           O  
ATOM   2709  N   SER A 384      -2.313  -6.329 -31.053  1.00  0.48           N  
ATOM   2710  CA  SER A 384      -2.195  -6.480 -32.499  1.00  0.48           C  
ATOM   2711  C   SER A 384      -0.797  -6.109 -32.982  1.00  0.48           C  
ATOM   2712  CB  SER A 384      -3.237  -5.619 -33.215  1.00  0.46           C  
ATOM   2713  O   SER A 384      -0.406  -6.462 -34.097  1.00  0.47           O  
ATOM   2714  OG  SER A 384      -3.042  -4.246 -32.922  1.00  0.43           O  
ATOM   2715  N   GLN A 385       0.095  -5.604 -32.025  1.00  0.50           N  
ATOM   2716  CA  GLN A 385       1.407  -5.081 -32.390  1.00  0.52           C  
ATOM   2717  C   GLN A 385       1.327  -4.227 -33.653  1.00  0.50           C  
ATOM   2718  CB  GLN A 385       2.404  -6.223 -32.592  1.00  0.47           C  
ATOM   2719  O   GLN A 385       2.173  -4.343 -34.542  1.00  0.48           O  
ATOM   2720  CG  GLN A 385       2.696  -7.016 -31.325  1.00  0.45           C  
ATOM   2721  CD  GLN A 385       3.895  -7.933 -31.469  1.00  0.49           C  
ATOM   2722  NE2 GLN A 385       4.332  -8.517 -30.358  1.00  0.39           N  
ATOM   2723  OE1 GLN A 385       4.425  -8.116 -32.570  1.00  0.52           O  
ATOM   2724  N   GLU A 386       0.234  -3.415 -33.839  1.00  0.59           N  
ATOM   2725  CA  GLU A 386      -0.068  -2.513 -34.947  1.00  0.59           C  
ATOM   2726  C   GLU A 386       0.160  -1.057 -34.550  1.00  0.59           C  
ATOM   2727  CB  GLU A 386      -1.509  -2.709 -35.423  1.00  0.56           C  
ATOM   2728  O   GLU A 386      -0.233  -0.636 -33.460  1.00  0.57           O  
ATOM   2729  CG  GLU A 386      -1.774  -4.077 -36.035  1.00  0.54           C  
ATOM   2730  CD  GLU A 386      -3.226  -4.285 -36.435  1.00  0.55           C  
ATOM   2731  OE1 GLU A 386      -4.064  -3.394 -36.163  1.00  0.57           O  
ATOM   2732  OE2 GLU A 386      -3.529  -5.346 -37.024  1.00  0.51           O  
ATOM   2733  N   LEU A 387       1.144  -0.366 -35.290  1.00  0.57           N  
ATOM   2734  CA  LEU A 387       1.198   1.092 -35.298  1.00  0.56           C  
ATOM   2735  C   LEU A 387       0.150   1.670 -36.244  1.00  0.57           C  
ATOM   2736  CB  LEU A 387       2.592   1.575 -35.706  1.00  0.53           C  
ATOM   2737  O   LEU A 387       0.242   1.495 -37.461  1.00  0.56           O  
ATOM   2738  CG  LEU A 387       2.811   3.088 -35.712  1.00  0.50           C  
ATOM   2739  CD1 LEU A 387       2.809   3.630 -34.286  1.00  0.45           C  
ATOM   2740  CD2 LEU A 387       4.116   3.438 -36.420  1.00  0.48           C  
ATOM   2741  N   ASP A 388      -0.962   2.149 -35.617  1.00  0.61           N  
ATOM   2742  CA  ASP A 388      -1.973   2.930 -36.323  1.00  0.61           C  
ATOM   2743  C   ASP A 388      -1.627   4.418 -36.309  1.00  0.61           C  
ATOM   2744  CB  ASP A 388      -3.354   2.706 -35.703  1.00  0.58           C  
ATOM   2745  O   ASP A 388      -1.345   4.985 -35.252  1.00  0.59           O  
ATOM   2746  CG  ASP A 388      -3.895   1.309 -35.948  1.00  0.55           C  
ATOM   2747  OD1 ASP A 388      -3.539   0.688 -36.973  1.00  0.57           O  
ATOM   2748  OD2 ASP A 388      -4.686   0.824 -35.110  1.00  0.59           O  
ATOM   2749  N   ILE A 389      -1.330   4.969 -37.484  1.00  0.62           N  
ATOM   2750  CA  ILE A 389      -1.379   6.409 -37.713  1.00  0.60           C  
ATOM   2751  C   ILE A 389      -2.788   6.817 -38.137  1.00  0.62           C  
ATOM   2752  CB  ILE A 389      -0.350   6.847 -38.779  1.00  0.59           C  
ATOM   2753  O   ILE A 389      -3.216   6.522 -39.255  1.00  0.59           O  
ATOM   2754  CG1 ILE A 389       1.059   6.391 -38.381  1.00  0.53           C  
ATOM   2755  CG2 ILE A 389      -0.398   8.364 -38.985  1.00  0.55           C  
ATOM   2756  CD1 ILE A 389       2.119   6.663 -39.439  1.00  0.52           C  
ATOM   2757  N   ILE A 390      -3.534   7.170 -37.171  1.00  0.59           N  
ATOM   2758  CA  ILE A 390      -4.910   7.618 -37.356  1.00  0.58           C  
ATOM   2759  C   ILE A 390      -4.943   9.138 -37.498  1.00  0.58           C  
ATOM   2760  CB  ILE A 390      -5.813   7.169 -36.186  1.00  0.56           C  
ATOM   2761  O   ILE A 390      -4.450   9.860 -36.627  1.00  0.57           O  
ATOM   2762  CG1 ILE A 390      -5.736   5.649 -36.005  1.00  0.50           C  
ATOM   2763  CG2 ILE A 390      -7.258   7.621 -36.415  1.00  0.51           C  
ATOM   2764  CD1 ILE A 390      -6.474   5.133 -34.778  1.00  0.50           C  
ATOM   2765  N   ASN A 391      -5.265   9.630 -38.609  1.00  0.56           N  
ATOM   2766  CA  ASN A 391      -5.682  11.014 -38.806  1.00  0.56           C  
ATOM   2767  C   ASN A 391      -7.067  11.271 -38.217  1.00  0.55           C  
ATOM   2768  CB  ASN A 391      -5.662  11.376 -40.292  1.00  0.53           C  
ATOM   2769  O   ASN A 391      -8.027  10.575 -38.552  1.00  0.53           O  
ATOM   2770  CG  ASN A 391      -5.721  12.872 -40.531  1.00  0.50           C  
ATOM   2771  ND2 ASN A 391      -5.581  13.278 -41.787  1.00  0.49           N  
ATOM   2772  OD1 ASN A 391      -5.890  13.656 -39.593  1.00  0.51           O  
ATOM   2773  N   GLY A 392      -7.174  11.860 -36.959  1.00  0.49           N  
ATOM   2774  CA  GLY A 392      -8.283  12.144 -36.062  1.00  0.48           C  
ATOM   2775  C   GLY A 392      -9.503  12.693 -36.778  1.00  0.50           C  
ATOM   2776  O   GLY A 392     -10.534  12.945 -36.152  1.00  0.49           O  
ATOM   2777  N   ASP A 393      -9.535  12.957 -38.079  1.00  0.44           N  
ATOM   2778  CA  ASP A 393     -10.758  13.379 -38.755  1.00  0.46           C  
ATOM   2779  C   ASP A 393     -11.635  12.179 -39.103  1.00  0.45           C  
ATOM   2780  CB  ASP A 393     -10.425  14.172 -40.020  1.00  0.42           C  
ATOM   2781  O   ASP A 393     -11.190  11.255 -39.787  1.00  0.44           O  
ATOM   2782  CG  ASP A 393     -11.447  15.252 -40.329  1.00  0.41           C  
ATOM   2783  OD1 ASP A 393     -12.504  15.301 -39.663  1.00  0.43           O  
ATOM   2784  OD2 ASP A 393     -11.195  16.061 -41.248  1.00  0.49           O  
ATOM   2785  N   PRO A 394     -12.725  11.905 -38.233  1.00  0.48           N  
ATOM   2786  CA  PRO A 394     -13.753  11.006 -38.763  1.00  0.47           C  
ATOM   2787  C   PRO A 394     -13.992  11.198 -40.259  1.00  0.48           C  
ATOM   2788  CB  PRO A 394     -15.000  11.384 -37.959  1.00  0.45           C  
ATOM   2789  O   PRO A 394     -14.347  12.296 -40.695  1.00  0.46           O  
ATOM   2790  CG  PRO A 394     -14.578  12.551 -37.126  1.00  0.43           C  
ATOM   2791  CD  PRO A 394     -13.127  12.831 -37.396  1.00  0.46           C  
ATOM   2792  N   GLY A 395     -13.201  10.690 -41.184  1.00  0.43           N  
ATOM   2793  CA  GLY A 395     -13.235  10.559 -42.632  1.00  0.41           C  
ATOM   2794  C   GLY A 395     -11.857  10.579 -43.265  1.00  0.43           C  
ATOM   2795  O   GLY A 395     -11.726  10.450 -44.484  1.00  0.40           O  
ATOM   2796  N   SER A 396     -10.801  10.615 -42.404  1.00  0.44           N  
ATOM   2797  CA  SER A 396      -9.461  10.713 -42.974  1.00  0.45           C  
ATOM   2798  C   SER A 396      -8.685   9.413 -42.791  1.00  0.44           C  
ATOM   2799  CB  SER A 396      -8.690  11.870 -42.336  1.00  0.40           C  
ATOM   2800  O   SER A 396      -9.040   8.586 -41.949  1.00  0.42           O  
ATOM   2801  OG  SER A 396      -9.398  12.394 -41.226  1.00  0.37           O  
ATOM   2802  N   ILE A 397      -7.990   8.857 -43.905  1.00  0.50           N  
ATOM   2803  CA  ILE A 397      -7.034   7.818 -44.269  1.00  0.49           C  
ATOM   2804  C   ILE A 397      -6.159   7.476 -43.065  1.00  0.50           C  
ATOM   2805  CB  ILE A 397      -6.155   8.251 -45.464  1.00  0.43           C  
ATOM   2806  O   ILE A 397      -5.497   8.352 -42.502  1.00  0.47           O  
ATOM   2807  CG1 ILE A 397      -7.031   8.590 -46.675  1.00  0.36           C  
ATOM   2808  CG2 ILE A 397      -5.139   7.159 -45.811  1.00  0.37           C  
ATOM   2809  CD1 ILE A 397      -6.259   9.156 -47.859  1.00  0.33           C  
ATOM   2810  N   ASN A 398      -6.487   6.354 -42.345  1.00  0.52           N  
ATOM   2811  CA  ASN A 398      -5.614   5.703 -41.373  1.00  0.52           C  
ATOM   2812  C   ASN A 398      -4.529   4.878 -42.059  1.00  0.52           C  
ATOM   2813  CB  ASN A 398      -6.430   4.824 -40.423  1.00  0.46           C  
ATOM   2814  O   ASN A 398      -4.760   4.307 -43.126  1.00  0.50           O  
ATOM   2815  CG  ASN A 398      -7.385   5.625 -39.560  1.00  0.43           C  
ATOM   2816  ND2 ASN A 398      -8.579   5.087 -39.340  1.00  0.39           N  
ATOM   2817  OD1 ASN A 398      -7.053   6.719 -39.096  1.00  0.46           O  
ATOM   2818  N   SER A 399      -3.235   5.189 -41.835  1.00  0.54           N  
ATOM   2819  CA  SER A 399      -2.112   4.299 -42.114  1.00  0.53           C  
ATOM   2820  C   SER A 399      -1.824   3.384 -40.928  1.00  0.54           C  
ATOM   2821  CB  SER A 399      -0.861   5.107 -42.462  1.00  0.47           C  
ATOM   2822  O   SER A 399      -1.715   3.849 -39.792  1.00  0.51           O  
ATOM   2823  OG  SER A 399      -1.170   6.144 -43.377  1.00  0.43           O  
ATOM   2824  N   ILE A 400      -2.132   2.047 -41.105  1.00  0.54           N  
ATOM   2825  CA  ILE A 400      -1.775   0.999 -40.155  1.00  0.52           C  
ATOM   2826  C   ILE A 400      -0.478   0.324 -40.596  1.00  0.54           C  
ATOM   2827  CB  ILE A 400      -2.903  -0.047 -40.017  1.00  0.48           C  
ATOM   2828  O   ILE A 400      -0.372  -0.153 -41.728  1.00  0.52           O  
ATOM   2829  CG1 ILE A 400      -4.214   0.633 -39.603  1.00  0.41           C  
ATOM   2830  CG2 ILE A 400      -2.510  -1.136 -39.014  1.00  0.41           C  
ATOM   2831  CD1 ILE A 400      -5.404  -0.313 -39.525  1.00  0.39           C  
ATOM   2832  N   ILE A 401       0.617   0.580 -39.872  1.00  0.52           N  
ATOM   2833  CA  ILE A 401       1.842  -0.210 -39.942  1.00  0.51           C  
ATOM   2834  C   ILE A 401       1.725  -1.426 -39.027  1.00  0.52           C  
ATOM   2835  CB  ILE A 401       3.079   0.632 -39.559  1.00  0.46           C  
ATOM   2836  O   ILE A 401       1.591  -1.285 -37.809  1.00  0.49           O  
ATOM   2837  CG1 ILE A 401       3.188   1.864 -40.465  1.00  0.39           C  
ATOM   2838  CG2 ILE A 401       4.353  -0.215 -39.632  1.00  0.40           C  
ATOM   2839  CD1 ILE A 401       4.278   2.843 -40.050  1.00  0.38           C  
ATOM   2840  N   HIS A 402       1.426  -2.576 -39.548  1.00  0.48           N  
ATOM   2841  CA  HIS A 402       1.571  -3.861 -38.872  1.00  0.48           C  
ATOM   2842  C   HIS A 402       3.040  -4.196 -38.637  1.00  0.48           C  
ATOM   2843  CB  HIS A 402       0.902  -4.972 -39.683  1.00  0.44           C  
ATOM   2844  O   HIS A 402       3.808  -4.343 -39.590  1.00  0.46           O  
ATOM   2845  CG  HIS A 402      -0.390  -5.446 -39.099  1.00  0.42           C  
ATOM   2846  CD2 HIS A 402      -1.552  -4.792 -38.863  1.00  0.38           C  
ATOM   2847  ND1 HIS A 402      -0.586  -6.744 -38.679  1.00  0.40           N  
ATOM   2848  CE1 HIS A 402      -1.816  -6.868 -38.210  1.00  0.36           C  
ATOM   2849  NE2 HIS A 402      -2.423  -5.697 -38.310  1.00  0.36           N  
ATOM   2850  N   GLY A 403       3.655  -3.933 -37.408  1.00  0.47           N  
ATOM   2851  CA  GLY A 403       4.939  -4.396 -36.906  1.00  0.45           C  
ATOM   2852  C   GLY A 403       4.926  -5.853 -36.486  1.00  0.47           C  
ATOM   2853  O   GLY A 403       4.026  -6.289 -35.765  1.00  0.44           O  
ATOM   2854  N   GLY A 404       5.631  -6.764 -37.316  1.00  0.42           N  
ATOM   2855  CA  GLY A 404       6.069  -8.135 -37.107  1.00  0.40           C  
ATOM   2856  C   GLY A 404       6.311  -8.469 -35.647  1.00  0.42           C  
ATOM   2857  O   GLY A 404       7.116  -7.815 -34.981  1.00  0.40           O  
ATOM   2858  N   GLY A 405       5.310  -8.847 -34.788  1.00  0.40           N  
ATOM   2859  CA  GLY A 405       5.240  -9.435 -33.460  1.00  0.41           C  
ATOM   2860  C   GLY A 405       6.423 -10.328 -33.138  1.00  0.41           C  
ATOM   2861  O   GLY A 405       6.994 -10.955 -34.032  1.00  0.40           O  
ATOM   2862  N   SER A 406       7.132 -10.168 -31.918  1.00  0.36           N  
ATOM   2863  CA  SER A 406       8.137 -10.795 -31.065  1.00  0.37           C  
ATOM   2864  C   SER A 406       7.945 -12.306 -31.003  1.00  0.36           C  
ATOM   2865  CB  SER A 406       8.085 -10.208 -29.654  1.00  0.34           C  
ATOM   2866  O   SER A 406       8.783 -13.022 -30.451  1.00  0.35           O  
ATOM   2867  OG  SER A 406       6.822 -10.446 -29.056  1.00  0.36           O  
ATOM   2868  N   ALA A 407       7.473 -12.993 -31.949  1.00  0.35           N  
ATOM   2869  CA  ALA A 407       7.702 -14.423 -32.139  1.00  0.37           C  
ATOM   2870  C   ALA A 407       7.829 -14.766 -33.620  1.00  0.35           C  
ATOM   2871  CB  ALA A 407       6.574 -15.231 -31.503  1.00  0.31           C  
ATOM   2872  O   ALA A 407       6.854 -14.681 -34.370  1.00  0.33           O  
ATOM   2873  N   GLY A 408       8.858 -14.136 -34.357  1.00  0.32           N  
ATOM   2874  CA  GLY A 408       9.359 -14.991 -35.421  1.00  0.33           C  
ATOM   2875  C   GLY A 408       8.409 -15.096 -36.599  1.00  0.32           C  
ATOM   2876  O   GLY A 408       8.628 -15.897 -37.511  1.00  0.30           O  
ATOM   2877  N   ILE A 409       7.473 -14.022 -36.909  1.00  0.38           N  
ATOM   2878  CA  ILE A 409       6.745 -14.201 -38.161  1.00  0.41           C  
ATOM   2879  C   ILE A 409       6.596 -12.855 -38.867  1.00  0.39           C  
ATOM   2880  CB  ILE A 409       5.358 -14.837 -37.922  1.00  0.34           C  
ATOM   2881  O   ILE A 409       6.105 -11.889 -38.279  1.00  0.36           O  
ATOM   2882  CG1 ILE A 409       5.496 -16.129 -37.108  1.00  0.33           C  
ATOM   2883  CG2 ILE A 409       4.649 -15.102 -39.253  1.00  0.33           C  
ATOM   2884  CD1 ILE A 409       4.166 -16.763 -36.723  1.00  0.31           C  
ATOM   2885  N   ASN A 410       7.579 -12.295 -39.730  1.00  0.45           N  
ATOM   2886  CA  ASN A 410       7.561 -11.704 -41.064  1.00  0.46           C  
ATOM   2887  C   ASN A 410       6.136 -11.461 -41.551  1.00  0.45           C  
ATOM   2888  CB  ASN A 410       8.317 -12.592 -42.054  1.00  0.41           C  
ATOM   2889  O   ASN A 410       5.727 -12.001 -42.580  1.00  0.43           O  
ATOM   2890  CG  ASN A 410       9.820 -12.526 -41.869  1.00  0.38           C  
ATOM   2891  ND2 ASN A 410      10.525 -13.531 -42.375  1.00  0.36           N  
ATOM   2892  OD1 ASN A 410      10.344 -11.580 -41.275  1.00  0.41           O  
ATOM   2893  N   THR A 411       5.041 -11.086 -40.666  1.00  0.54           N  
ATOM   2894  CA  THR A 411       3.718 -10.749 -41.180  1.00  0.54           C  
ATOM   2895  C   THR A 411       3.447  -9.254 -41.040  1.00  0.54           C  
ATOM   2896  CB  THR A 411       2.617 -11.543 -40.452  1.00  0.49           C  
ATOM   2897  O   THR A 411       2.292  -8.824 -41.037  1.00  0.52           O  
ATOM   2898  CG2 THR A 411       2.713 -13.032 -40.767  1.00  0.42           C  
ATOM   2899  OG1 THR A 411       2.757 -11.355 -39.038  1.00  0.44           O  
ATOM   2900  N   GLY A 412       4.489  -8.351 -41.113  1.00  0.57           N  
ATOM   2901  CA  GLY A 412       4.154  -6.937 -41.172  1.00  0.56           C  
ATOM   2902  C   GLY A 412       3.749  -6.477 -42.559  1.00  0.58           C  
ATOM   2903  O   GLY A 412       4.240  -7.001 -43.561  1.00  0.56           O  
ATOM   2904  N   SER A 413       2.613  -5.923 -42.618  1.00  0.65           N  
ATOM   2905  CA  SER A 413       2.189  -5.133 -43.770  1.00  0.65           C  
ATOM   2906  C   SER A 413       1.914  -3.686 -43.376  1.00  0.66           C  
ATOM   2907  CB  SER A 413       0.941  -5.742 -44.409  1.00  0.63           C  
ATOM   2908  O   SER A 413       1.597  -3.401 -42.219  1.00  0.65           O  
ATOM   2909  OG  SER A 413      -0.137  -5.761 -43.489  1.00  0.64           O  
ATOM   2910  N   PHE A 414       2.417  -2.812 -44.210  1.00  0.65           N  
ATOM   2911  CA  PHE A 414       1.936  -1.436 -44.261  1.00  0.65           C  
ATOM   2912  C   PHE A 414       0.635  -1.346 -45.049  1.00  0.66           C  
ATOM   2913  CB  PHE A 414       2.992  -0.519 -44.885  1.00  0.61           C  
ATOM   2914  O   PHE A 414       0.594  -1.688 -46.232  1.00  0.65           O  
ATOM   2915  CG  PHE A 414       2.620   0.939 -44.862  1.00  0.58           C  
ATOM   2916  CD1 PHE A 414       2.849   1.711 -43.730  1.00  0.54           C  
ATOM   2917  CD2 PHE A 414       2.041   1.538 -45.974  1.00  0.57           C  
ATOM   2918  CE1 PHE A 414       2.505   3.061 -43.706  1.00  0.57           C  
ATOM   2919  CE2 PHE A 414       1.695   2.886 -45.958  1.00  0.58           C  
ATOM   2920  CZ  PHE A 414       1.927   3.645 -44.822  1.00  0.56           C  
ATOM   2921  N   ASN A 415      -0.466  -1.195 -44.253  1.00  0.69           N  
ATOM   2922  CA  ASN A 415      -1.795  -1.051 -44.836  1.00  0.69           C  
ATOM   2923  C   ASN A 415      -2.257   0.403 -44.828  1.00  0.69           C  
ATOM   2924  CB  ASN A 415      -2.804  -1.933 -44.096  1.00  0.66           C  
ATOM   2925  O   ASN A 415      -2.109   1.100 -43.822  1.00  0.67           O  
ATOM   2926  CG  ASN A 415      -2.510  -3.412 -44.250  1.00  0.63           C  
ATOM   2927  ND2 ASN A 415      -2.510  -4.135 -43.137  1.00  0.64           N  
ATOM   2928  OD1 ASN A 415      -2.285  -3.900 -45.360  1.00  0.66           O  
ATOM   2929  N   TRP A 416      -2.625   0.979 -45.925  1.00  0.61           N  
ATOM   2930  CA  TRP A 416      -3.398   2.204 -46.096  1.00  0.67           C  
ATOM   2931  C   TRP A 416      -4.895   1.910 -46.080  1.00  0.60           C  
ATOM   2932  CB  TRP A 416      -3.017   2.903 -47.404  1.00  0.60           C  
ATOM   2933  O   TRP A 416      -5.413   1.246 -46.980  1.00  0.58           O  
ATOM   2934  CG  TRP A 416      -3.335   4.368 -47.426  1.00  0.56           C  
ATOM   2935  CD1 TRP A 416      -4.480   4.970 -46.984  1.00  0.50           C  
ATOM   2936  CD2 TRP A 416      -2.496   5.416 -47.922  1.00  0.51           C  
ATOM   2937  CE2 TRP A 416      -3.198   6.630 -47.749  1.00  0.48           C  
ATOM   2938  CE3 TRP A 416      -1.219   5.447 -48.497  1.00  0.53           C  
ATOM   2939  NE1 TRP A 416      -4.404   6.330 -47.175  1.00  0.50           N  
ATOM   2940  CH2 TRP A 416      -1.411   7.865 -48.689  1.00  0.46           C  
ATOM   2941  CZ2 TRP A 416      -2.662   7.863 -48.129  1.00  0.54           C  
ATOM   2942  CZ3 TRP A 416      -0.688   6.675 -48.875  1.00  0.41           C  
ATOM   2943  N   ILE A 417      -5.489   2.188 -44.931  1.00  0.67           N  
ATOM   2944  CA  ILE A 417      -6.901   1.942 -44.655  1.00  0.66           C  
ATOM   2945  C   ILE A 417      -7.689   3.242 -44.805  1.00  0.65           C  
ATOM   2946  CB  ILE A 417      -7.106   1.350 -43.243  1.00  0.64           C  
ATOM   2947  O   ILE A 417      -7.260   4.294 -44.327  1.00  0.62           O  
ATOM   2948  CG1 ILE A 417      -6.290   0.062 -43.080  1.00  0.60           C  
ATOM   2949  CG2 ILE A 417      -8.592   1.095 -42.975  1.00  0.61           C  
ATOM   2950  CD1 ILE A 417      -6.346  -0.533 -41.680  1.00  0.59           C  
ATOM   2951  N   TYR A 418      -8.665   3.235 -45.638  1.00  0.66           N  
ATOM   2952  CA  TYR A 418      -9.601   4.328 -45.873  1.00  0.66           C  
ATOM   2953  C   TYR A 418     -10.992   3.976 -45.358  1.00  0.65           C  
ATOM   2954  CB  TYR A 418      -9.668   4.668 -47.365  1.00  0.62           C  
ATOM   2955  O   TYR A 418     -11.524   2.908 -45.670  1.00  0.62           O  
ATOM   2956  CG  TYR A 418     -10.583   5.825 -47.684  1.00  0.59           C  
ATOM   2957  CD1 TYR A 418     -11.857   5.608 -48.204  1.00  0.55           C  
ATOM   2958  CD2 TYR A 418     -10.176   7.137 -47.468  1.00  0.58           C  
ATOM   2959  CE1 TYR A 418     -12.703   6.671 -48.501  1.00  0.58           C  
ATOM   2960  CE2 TYR A 418     -11.014   8.208 -47.761  1.00  0.58           C  
ATOM   2961  OH  TYR A 418     -13.108   9.021 -48.569  1.00  0.54           O  
ATOM   2962  CZ  TYR A 418     -12.274   7.965 -48.277  1.00  0.54           C  
ATOM   2963  N   GLY A 419     -11.635   4.892 -44.413  1.00  0.55           N  
ATOM   2964  CA  GLY A 419     -13.035   4.977 -44.030  1.00  0.56           C  
ATOM   2965  C   GLY A 419     -13.367   4.158 -42.796  1.00  0.56           C  
ATOM   2966  O   GLY A 419     -12.486   3.528 -42.208  1.00  0.53           O  
ATOM   2967  N   VAL A 420     -14.622   4.232 -42.187  1.00  0.54           N  
ATOM   2968  CA  VAL A 420     -15.189   3.586 -41.008  1.00  0.56           C  
ATOM   2969  C   VAL A 420     -15.154   2.069 -41.182  1.00  0.54           C  
ATOM   2970  CB  VAL A 420     -16.636   4.058 -40.742  1.00  0.52           C  
ATOM   2971  O   VAL A 420     -15.108   1.326 -40.199  1.00  0.54           O  
ATOM   2972  CG1 VAL A 420     -16.849   4.336 -39.255  1.00  0.45           C  
ATOM   2973  CG2 VAL A 420     -16.951   5.302 -41.572  1.00  0.47           C  
ATOM   2974  N   ASN A 421     -15.083   1.514 -42.493  1.00  0.54           N  
ATOM   2975  CA  ASN A 421     -15.196   0.075 -42.711  1.00  0.55           C  
ATOM   2976  C   ASN A 421     -13.824  -0.580 -42.844  1.00  0.55           C  
ATOM   2977  CB  ASN A 421     -16.045  -0.215 -43.950  1.00  0.50           C  
ATOM   2978  O   ASN A 421     -13.720  -1.732 -43.270  1.00  0.54           O  
ATOM   2979  CG  ASN A 421     -17.504   0.150 -43.757  1.00  0.47           C  
ATOM   2980  ND2 ASN A 421     -18.213   0.365 -44.859  1.00  0.48           N  
ATOM   2981  OD1 ASN A 421     -17.990   0.239 -42.626  1.00  0.50           O  
ATOM   2982  N   ASN A 422     -12.702   0.119 -42.438  1.00  0.62           N  
ATOM   2983  CA  ASN A 422     -11.357  -0.441 -42.500  1.00  0.63           C  
ATOM   2984  C   ASN A 422     -11.078  -1.080 -43.857  1.00  0.63           C  
ATOM   2985  CB  ASN A 422     -11.148  -1.463 -41.380  1.00  0.58           C  
ATOM   2986  O   ASN A 422     -10.585  -2.207 -43.928  1.00  0.62           O  
ATOM   2987  CG  ASN A 422     -10.980  -0.812 -40.021  1.00  0.55           C  
ATOM   2988  ND2 ASN A 422     -11.166  -1.593 -38.963  1.00  0.52           N  
ATOM   2989  OD1 ASN A 422     -10.686   0.382 -39.922  1.00  0.55           O  
ATOM   2990  N   SER A 423     -11.513  -0.471 -44.935  1.00  0.66           N  
ATOM   2991  CA  SER A 423     -11.167  -1.055 -46.227  1.00  0.68           C  
ATOM   2992  C   SER A 423      -9.716  -0.763 -46.594  1.00  0.68           C  
ATOM   2993  CB  SER A 423     -12.095  -0.524 -47.321  1.00  0.64           C  
ATOM   2994  O   SER A 423      -9.309   0.398 -46.664  1.00  0.66           O  
ATOM   2995  OG  SER A 423     -13.443  -0.858 -47.042  1.00  0.61           O  
ATOM   2996  N   THR A 424      -8.808  -1.842 -46.674  1.00  0.72           N  
ATOM   2997  CA  THR A 424      -7.415  -1.753 -47.098  1.00  0.73           C  
ATOM   2998  C   THR A 424      -7.321  -1.407 -48.581  1.00  0.74           C  
ATOM   2999  CB  THR A 424      -6.662  -3.068 -46.826  1.00  0.69           C  
ATOM   3000  O   THR A 424      -7.701  -2.211 -49.436  1.00  0.72           O  
ATOM   3001  CG2 THR A 424      -5.183  -2.938 -47.173  1.00  0.66           C  
ATOM   3002  OG1 THR A 424      -6.788  -3.406 -45.439  1.00  0.70           O  
ATOM   3003  N   LEU A 425      -6.995  -0.034 -48.888  1.00  0.70           N  
ATOM   3004  CA  LEU A 425      -6.813   0.453 -50.251  1.00  0.72           C  
ATOM   3005  C   LEU A 425      -5.471  -0.002 -50.816  1.00  0.72           C  
ATOM   3006  CB  LEU A 425      -6.905   1.981 -50.291  1.00  0.69           C  
ATOM   3007  O   LEU A 425      -5.351  -0.251 -52.018  1.00  0.73           O  
ATOM   3008  CG  LEU A 425      -8.270   2.586 -49.959  1.00  0.65           C  
ATOM   3009  CD1 LEU A 425      -8.198   4.109 -49.999  1.00  0.60           C  
ATOM   3010  CD2 LEU A 425      -9.333   2.071 -50.924  1.00  0.62           C  
ATOM   3011  N   MET A 426      -4.611  -0.165 -49.990  1.00  0.76           N  
ATOM   3012  CA  MET A 426      -3.262  -0.573 -50.373  1.00  0.78           C  
ATOM   3013  C   MET A 426      -2.587  -1.348 -49.246  1.00  0.77           C  
ATOM   3014  CB  MET A 426      -2.418   0.646 -50.748  1.00  0.74           C  
ATOM   3015  O   MET A 426      -2.761  -1.020 -48.071  1.00  0.74           O  
ATOM   3016  CG  MET A 426      -1.053   0.294 -51.319  1.00  0.70           C  
ATOM   3017  SD  MET A 426      -0.100   1.778 -51.827  1.00  0.72           S  
ATOM   3018  CE  MET A 426       0.309   2.468 -50.200  1.00  0.66           C  
ATOM   3019  N   SER A 427      -1.974  -2.432 -49.532  1.00  0.77           N  
ATOM   3020  CA  SER A 427      -1.179  -3.251 -48.623  1.00  0.77           C  
ATOM   3021  C   SER A 427       0.225  -3.482 -49.172  1.00  0.77           C  
ATOM   3022  CB  SER A 427      -1.865  -4.595 -48.373  1.00  0.74           C  
ATOM   3023  O   SER A 427       0.396  -3.735 -50.367  1.00  0.75           O  
ATOM   3024  OG  SER A 427      -1.061  -5.424 -47.552  1.00  0.70           O  
ATOM   3025  N   LEU A 428       1.214  -3.128 -48.460  1.00  0.75           N  
ATOM   3026  CA  LEU A 428       2.598  -3.513 -48.712  1.00  0.75           C  
ATOM   3027  C   LEU A 428       3.082  -4.516 -47.670  1.00  0.75           C  
ATOM   3028  CB  LEU A 428       3.506  -2.281 -48.713  1.00  0.73           C  
ATOM   3029  O   LEU A 428       3.172  -4.190 -46.484  1.00  0.73           O  
ATOM   3030  CG  LEU A 428       4.986  -2.529 -49.008  1.00  0.71           C  
ATOM   3031  CD1 LEU A 428       5.160  -3.070 -50.424  1.00  0.69           C  
ATOM   3032  CD2 LEU A 428       5.792  -1.250 -48.816  1.00  0.71           C  
ATOM   3033  N   ASP A 429       3.258  -5.774 -48.108  1.00  0.74           N  
ATOM   3034  CA  ASP A 429       3.639  -6.818 -47.162  1.00  0.75           C  
ATOM   3035  C   ASP A 429       5.155  -6.867 -46.979  1.00  0.75           C  
ATOM   3036  CB  ASP A 429       3.122  -8.180 -47.629  1.00  0.72           C  
ATOM   3037  O   ASP A 429       5.897  -6.234 -47.732  1.00  0.73           O  
ATOM   3038  CG  ASP A 429       3.944  -8.771 -48.761  1.00  0.68           C  
ATOM   3039  OD1 ASP A 429       5.014  -8.217 -49.091  1.00  0.66           O  
ATOM   3040  OD2 ASP A 429       3.516  -9.799 -49.329  1.00  0.70           O  
ATOM   3041  N   TYR A 430       5.688  -7.545 -46.093  1.00  0.73           N  
ATOM   3042  CA  TYR A 430       7.104  -7.590 -45.746  1.00  0.74           C  
ATOM   3043  C   TYR A 430       7.926  -8.185 -46.884  1.00  0.73           C  
ATOM   3044  CB  TYR A 430       7.320  -8.403 -44.466  1.00  0.71           C  
ATOM   3045  O   TYR A 430       9.153  -8.062 -46.903  1.00  0.73           O  
ATOM   3046  CG  TYR A 430       7.027  -9.875 -44.626  1.00  0.68           C  
ATOM   3047  CD1 TYR A 430       5.743 -10.376 -44.423  1.00  0.64           C  
ATOM   3048  CD2 TYR A 430       8.034 -10.768 -44.978  1.00  0.66           C  
ATOM   3049  CE1 TYR A 430       5.470 -11.732 -44.567  1.00  0.62           C  
ATOM   3050  CE2 TYR A 430       7.771 -12.126 -45.125  1.00  0.62           C  
ATOM   3051  OH  TYR A 430       6.223 -13.941 -45.061  1.00  0.49           O  
ATOM   3052  CZ  TYR A 430       6.488 -12.598 -44.918  1.00  0.60           C  
ATOM   3053  N   THR A 431       7.317  -8.922 -47.709  1.00  0.74           N  
ATOM   3054  CA  THR A 431       8.039  -9.560 -48.804  1.00  0.76           C  
ATOM   3055  C   THR A 431       8.105  -8.638 -50.019  1.00  0.75           C  
ATOM   3056  CB  THR A 431       7.383 -10.894 -49.204  1.00  0.73           C  
ATOM   3057  O   THR A 431       8.720  -8.979 -51.031  1.00  0.74           O  
ATOM   3058  CG2 THR A 431       7.170 -11.789 -47.988  1.00  0.65           C  
ATOM   3059  OG1 THR A 431       6.114 -10.631 -49.817  1.00  0.72           O  
ATOM   3060  N   GLY A 432       7.598  -7.297 -49.839  1.00  0.74           N  
ATOM   3061  CA  GLY A 432       7.661  -6.279 -50.875  1.00  0.77           C  
ATOM   3062  C   GLY A 432       6.497  -6.342 -51.846  1.00  0.75           C  
ATOM   3063  O   GLY A 432       6.510  -5.675 -52.882  1.00  0.75           O  
ATOM   3064  N   LYS A 433       5.419  -7.275 -51.491  1.00  0.81           N  
ATOM   3065  CA  LYS A 433       4.248  -7.305 -52.363  1.00  0.83           C  
ATOM   3066  C   LYS A 433       3.311  -6.138 -52.065  1.00  0.82           C  
ATOM   3067  CB  LYS A 433       3.499  -8.630 -52.212  1.00  0.80           C  
ATOM   3068  O   LYS A 433       3.002  -5.864 -50.904  1.00  0.81           O  
ATOM   3069  CG  LYS A 433       4.331  -9.855 -52.561  1.00  0.78           C  
ATOM   3070  CD  LYS A 433       3.570 -11.145 -52.287  1.00  0.77           C  
ATOM   3071  CE  LYS A 433       4.447 -12.370 -52.504  1.00  0.77           C  
ATOM   3072  NZ  LYS A 433       3.719 -13.636 -52.188  1.00  0.75           N  
ATOM   3073  N   LEU A 434       3.068  -5.306 -53.013  1.00  0.77           N  
ATOM   3074  CA  LEU A 434       2.130  -4.189 -53.000  1.00  0.78           C  
ATOM   3075  C   LEU A 434       0.766  -4.618 -53.529  1.00  0.77           C  
ATOM   3076  CB  LEU A 434       2.671  -3.025 -53.835  1.00  0.75           C  
ATOM   3077  O   LEU A 434       0.657  -5.101 -54.658  1.00  0.75           O  
ATOM   3078  CG  LEU A 434       1.782  -1.784 -53.924  1.00  0.75           C  
ATOM   3079  CD1 LEU A 434       1.609  -1.155 -52.545  1.00  0.73           C  
ATOM   3080  CD2 LEU A 434       2.367  -0.776 -54.907  1.00  0.74           C  
ATOM   3081  N   GLY A 435      -0.205  -4.670 -52.515  1.00  0.78           N  
ATOM   3082  CA  GLY A 435      -1.610  -4.848 -52.848  1.00  0.79           C  
ATOM   3083  C   GLY A 435      -2.370  -3.538 -52.947  1.00  0.78           C  
ATOM   3084  O   GLY A 435      -2.311  -2.710 -52.035  1.00  0.77           O  
ATOM   3085  N   VAL A 436      -2.925  -3.103 -54.069  1.00  0.79           N  
ATOM   3086  CA  VAL A 436      -3.873  -2.007 -54.238  1.00  0.79           C  
ATOM   3087  C   VAL A 436      -5.297  -2.556 -54.278  1.00  0.77           C  
ATOM   3088  CB  VAL A 436      -3.579  -1.195 -55.519  1.00  0.77           C  
ATOM   3089  O   VAL A 436      -5.615  -3.415 -55.105  1.00  0.74           O  
ATOM   3090  CG1 VAL A 436      -4.545  -0.019 -55.647  1.00  0.73           C  
ATOM   3091  CG2 VAL A 436      -2.132  -0.705 -55.519  1.00  0.74           C  
ATOM   3092  N   ASN A 437      -6.080  -2.312 -53.241  1.00  0.79           N  
ATOM   3093  CA  ASN A 437      -7.385  -2.901 -52.962  1.00  0.80           C  
ATOM   3094  C   ASN A 437      -7.283  -4.405 -52.723  1.00  0.78           C  
ATOM   3095  CB  ASN A 437      -8.361  -2.610 -54.104  1.00  0.76           C  
ATOM   3096  O   ASN A 437      -8.216  -5.150 -53.025  1.00  0.75           O  
ATOM   3097  CG  ASN A 437      -9.810  -2.755 -53.685  1.00  0.72           C  
ATOM   3098  ND2 ASN A 437     -10.664  -3.142 -54.627  1.00  0.71           N  
ATOM   3099  OD1 ASN A 437     -10.161  -2.522 -52.526  1.00  0.69           O  
ATOM   3100  N   LYS A 438      -6.175  -4.928 -52.236  1.00  0.79           N  
ATOM   3101  CA  LYS A 438      -5.903  -6.320 -51.888  1.00  0.80           C  
ATOM   3102  C   LYS A 438      -5.051  -6.415 -50.626  1.00  0.79           C  
ATOM   3103  CB  LYS A 438      -5.207  -7.037 -53.045  1.00  0.77           C  
ATOM   3104  O   LYS A 438      -3.868  -6.071 -50.642  1.00  0.76           O  
ATOM   3105  CG  LYS A 438      -5.268  -8.555 -52.960  1.00  0.75           C  
ATOM   3106  CD  LYS A 438      -5.199  -9.196 -54.340  1.00  0.73           C  
ATOM   3107  CE  LYS A 438      -5.374 -10.707 -54.266  1.00  0.73           C  
ATOM   3108  NZ  LYS A 438      -5.561 -11.310 -55.619  1.00  0.67           N  
ATOM   3109  N   PRO A 439      -5.632  -6.746 -49.458  1.00  0.77           N  
ATOM   3110  CA  PRO A 439      -4.888  -6.791 -48.197  1.00  0.77           C  
ATOM   3111  C   PRO A 439      -3.814  -7.876 -48.184  1.00  0.77           C  
ATOM   3112  CB  PRO A 439      -5.974  -7.085 -47.158  1.00  0.75           C  
ATOM   3113  O   PRO A 439      -2.828  -7.765 -47.450  1.00  0.75           O  
ATOM   3114  CG  PRO A 439      -7.090  -7.704 -47.936  1.00  0.73           C  
ATOM   3115  CD  PRO A 439      -7.008  -7.219 -49.355  1.00  0.74           C  
ATOM   3116  N   ASP A 440      -3.908  -8.907 -49.005  1.00  0.75           N  
ATOM   3117  CA  ASP A 440      -2.984 -10.033 -49.097  1.00  0.77           C  
ATOM   3118  C   ASP A 440      -2.493 -10.226 -50.530  1.00  0.77           C  
ATOM   3119  CB  ASP A 440      -3.649 -11.315 -48.592  1.00  0.74           C  
ATOM   3120  O   ASP A 440      -3.050 -11.031 -51.279  1.00  0.77           O  
ATOM   3121  CG  ASP A 440      -2.662 -12.447 -48.367  1.00  0.70           C  
ATOM   3122  OD1 ASP A 440      -1.443 -12.184 -48.275  1.00  0.70           O  
ATOM   3123  OD2 ASP A 440      -3.106 -13.612 -48.284  1.00  0.75           O  
ATOM   3124  N   PRO A 441      -1.493  -9.317 -50.978  1.00  0.77           N  
ATOM   3125  CA  PRO A 441      -1.077  -9.432 -52.378  1.00  0.79           C  
ATOM   3126  C   PRO A 441      -0.325 -10.729 -52.666  1.00  0.79           C  
ATOM   3127  CB  PRO A 441      -0.166  -8.217 -52.575  1.00  0.77           C  
ATOM   3128  O   PRO A 441       0.541 -11.131 -51.885  1.00  0.79           O  
ATOM   3129  CG  PRO A 441       0.346  -7.898 -51.208  1.00  0.77           C  
ATOM   3130  CD  PRO A 441      -0.693  -8.304 -50.203  1.00  0.77           C  
ATOM   3131  N   GLU A 442      -0.676 -11.493 -53.780  1.00  0.82           N  
ATOM   3132  CA  GLU A 442      -0.094 -12.770 -54.183  1.00  0.83           C  
ATOM   3133  C   GLU A 442       1.147 -12.564 -55.046  1.00  0.81           C  
ATOM   3134  CB  GLU A 442      -1.124 -13.616 -54.937  1.00  0.80           C  
ATOM   3135  O   GLU A 442       2.056 -13.397 -55.045  1.00  0.79           O  
ATOM   3136  CG  GLU A 442      -2.268 -14.113 -54.065  1.00  0.74           C  
ATOM   3137  CD  GLU A 442      -3.304 -14.916 -54.835  1.00  0.72           C  
ATOM   3138  OE1 GLU A 442      -3.160 -15.066 -56.070  1.00  0.75           O  
ATOM   3139  OE2 GLU A 442      -4.268 -15.398 -54.199  1.00  0.74           O  
ATOM   3140  N   TYR A 443       1.210 -11.387 -55.620  1.00  0.79           N  
ATOM   3141  CA  TYR A 443       2.268 -11.015 -56.552  1.00  0.81           C  
ATOM   3142  C   TYR A 443       2.927  -9.706 -56.135  1.00  0.81           C  
ATOM   3143  CB  TYR A 443       1.714 -10.891 -57.975  1.00  0.79           C  
ATOM   3144  O   TYR A 443       2.385  -8.966 -55.311  1.00  0.80           O  
ATOM   3145  CG  TYR A 443       1.054 -12.150 -58.481  1.00  0.76           C  
ATOM   3146  CD1 TYR A 443       1.815 -13.217 -58.955  1.00  0.73           C  
ATOM   3147  CD2 TYR A 443      -0.331 -12.276 -58.488  1.00  0.73           C  
ATOM   3148  CE1 TYR A 443       1.211 -14.378 -59.425  1.00  0.73           C  
ATOM   3149  CE2 TYR A 443      -0.946 -13.433 -58.955  1.00  0.72           C  
ATOM   3150  OH  TYR A 443      -0.771 -15.625 -59.884  1.00  0.64           O  
ATOM   3151  CZ  TYR A 443      -0.168 -14.478 -59.420  1.00  0.72           C  
ATOM   3152  N   PRO A 444       4.250  -9.308 -56.613  1.00  0.78           N  
ATOM   3153  CA  PRO A 444       4.921  -8.080 -56.182  1.00  0.80           C  
ATOM   3154  C   PRO A 444       4.056  -6.836 -56.374  1.00  0.78           C  
ATOM   3155  CB  PRO A 444       6.163  -8.024 -57.074  1.00  0.77           C  
ATOM   3156  O   PRO A 444       4.154  -5.885 -55.595  1.00  0.77           O  
ATOM   3157  CG  PRO A 444       6.503  -9.454 -57.345  1.00  0.76           C  
ATOM   3158  CD  PRO A 444       5.226 -10.225 -57.514  1.00  0.74           C  
ATOM   3159  N   LEU A 445       3.237  -6.736 -57.330  1.00  0.79           N  
ATOM   3160  CA  LEU A 445       2.139  -5.795 -57.525  1.00  0.79           C  
ATOM   3161  C   LEU A 445       0.839  -6.531 -57.828  1.00  0.77           C  
ATOM   3162  CB  LEU A 445       2.464  -4.821 -58.661  1.00  0.76           C  
ATOM   3163  O   LEU A 445       0.758  -7.284 -58.801  1.00  0.74           O  
ATOM   3164  CG  LEU A 445       1.394  -3.777 -58.985  1.00  0.76           C  
ATOM   3165  CD1 LEU A 445       1.171  -2.858 -57.789  1.00  0.73           C  
ATOM   3166  CD2 LEU A 445       1.789  -2.971 -60.218  1.00  0.75           C  
ATOM   3167  N   ASP A 446      -0.105  -6.543 -56.821  1.00  0.79           N  
ATOM   3168  CA  ASP A 446      -1.409  -7.194 -56.910  1.00  0.80           C  
ATOM   3169  C   ASP A 446      -2.540  -6.181 -56.744  1.00  0.77           C  
ATOM   3170  CB  ASP A 446      -1.532  -8.297 -55.857  1.00  0.77           C  
ATOM   3171  O   ASP A 446      -2.730  -5.627 -55.659  1.00  0.75           O  
ATOM   3172  CG  ASP A 446      -2.670  -9.261 -56.138  1.00  0.76           C  
ATOM   3173  OD1 ASP A 446      -3.563  -8.931 -56.948  1.00  0.77           O  
ATOM   3174  OD2 ASP A 446      -2.677 -10.360 -55.542  1.00  0.80           O  
ATOM   3175  N   VAL A 447      -3.097  -5.813 -57.852  1.00  0.79           N  
ATOM   3176  CA  VAL A 447      -4.145  -4.801 -57.923  1.00  0.79           C  
ATOM   3177  C   VAL A 447      -5.505  -5.475 -58.089  1.00  0.77           C  
ATOM   3178  CB  VAL A 447      -3.898  -3.807 -59.080  1.00  0.77           C  
ATOM   3179  O   VAL A 447      -5.697  -6.284 -59.000  1.00  0.75           O  
ATOM   3180  CG1 VAL A 447      -4.953  -2.703 -59.079  1.00  0.72           C  
ATOM   3181  CG2 VAL A 447      -2.495  -3.211 -58.980  1.00  0.73           C  
ATOM   3182  N   SER A 448      -6.500  -5.433 -57.014  1.00  0.79           N  
ATOM   3183  CA  SER A 448      -7.901  -5.821 -57.141  1.00  0.80           C  
ATOM   3184  C   SER A 448      -8.765  -4.638 -57.568  1.00  0.77           C  
ATOM   3185  CB  SER A 448      -8.422  -6.393 -55.822  1.00  0.76           C  
ATOM   3186  O   SER A 448      -8.891  -3.657 -56.832  1.00  0.74           O  
ATOM   3187  OG  SER A 448      -9.742  -6.884 -55.974  1.00  0.72           O  
ATOM   3188  N   GLY A 449      -9.092  -4.631 -58.827  1.00  0.76           N  
ATOM   3189  CA  GLY A 449      -9.903  -3.633 -59.506  1.00  0.77           C  
ATOM   3190  C   GLY A 449      -9.373  -3.267 -60.880  1.00  0.75           C  
ATOM   3191  O   GLY A 449      -8.572  -4.005 -61.458  1.00  0.73           O  
ATOM   3192  N   ILE A 450      -9.885  -2.167 -61.409  1.00  0.72           N  
ATOM   3193  CA  ILE A 450      -9.456  -1.684 -62.717  1.00  0.73           C  
ATOM   3194  C   ILE A 450      -8.207  -0.819 -62.564  1.00  0.73           C  
ATOM   3195  CB  ILE A 450     -10.577  -0.887 -63.421  1.00  0.69           C  
ATOM   3196  O   ILE A 450      -8.226   0.188 -61.852  1.00  0.72           O  
ATOM   3197  CG1 ILE A 450     -11.827  -1.758 -63.590  1.00  0.65           C  
ATOM   3198  CG2 ILE A 450     -10.094  -0.354 -64.773  1.00  0.64           C  
ATOM   3199  CD1 ILE A 450     -13.048  -0.999 -64.090  1.00  0.63           C  
ATOM   3200  N   GLY A 451      -6.972  -1.280 -62.927  1.00  0.68           N  
ATOM   3201  CA  GLY A 451      -5.770  -0.479 -63.094  1.00  0.67           C  
ATOM   3202  C   GLY A 451      -5.737   0.280 -64.407  1.00  0.67           C  
ATOM   3203  O   GLY A 451      -5.948  -0.303 -65.473  1.00  0.65           O  
ATOM   3204  N   THR A 452      -5.930   1.624 -64.345  1.00  0.69           N  
ATOM   3205  CA  THR A 452      -5.719   2.502 -65.490  1.00  0.71           C  
ATOM   3206  C   THR A 452      -4.342   3.155 -65.425  1.00  0.69           C  
ATOM   3207  CB  THR A 452      -6.804   3.592 -65.566  1.00  0.66           C  
ATOM   3208  O   THR A 452      -3.941   3.668 -64.378  1.00  0.68           O  
ATOM   3209  CG2 THR A 452      -6.623   4.463 -66.805  1.00  0.59           C  
ATOM   3210  OG1 THR A 452      -8.094   2.971 -65.617  1.00  0.64           O  
ATOM   3211  N   PHE A 453      -3.510   3.004 -66.395  1.00  0.71           N  
ATOM   3212  CA  PHE A 453      -2.197   3.617 -66.557  1.00  0.73           C  
ATOM   3213  C   PHE A 453      -2.200   4.608 -67.715  1.00  0.71           C  
ATOM   3214  CB  PHE A 453      -1.126   2.546 -66.785  1.00  0.69           C  
ATOM   3215  O   PHE A 453      -2.647   4.281 -68.817  1.00  0.67           O  
ATOM   3216  CG  PHE A 453      -1.035   1.533 -65.676  1.00  0.67           C  
ATOM   3217  CD1 PHE A 453      -0.196   1.745 -64.589  1.00  0.66           C  
ATOM   3218  CD2 PHE A 453      -1.788   0.367 -65.722  1.00  0.69           C  
ATOM   3219  CE1 PHE A 453      -0.109   0.809 -63.561  1.00  0.68           C  
ATOM   3220  CE2 PHE A 453      -1.707  -0.573 -64.698  1.00  0.67           C  
ATOM   3221  CZ  PHE A 453      -0.867  -0.351 -63.620  1.00  0.69           C  
ATOM   3222  N   SER A 454      -2.058   5.937 -67.280  1.00  0.69           N  
ATOM   3223  CA  SER A 454      -2.087   7.050 -68.223  1.00  0.71           C  
ATOM   3224  C   SER A 454      -0.804   7.113 -69.044  1.00  0.68           C  
ATOM   3225  CB  SER A 454      -2.295   8.373 -67.485  1.00  0.65           C  
ATOM   3226  O   SER A 454      -0.706   7.894 -69.993  1.00  0.66           O  
ATOM   3227  OG  SER A 454      -1.292   8.563 -66.501  1.00  0.63           O  
ATOM   3228  N   SER A 455       0.165   6.322 -68.564  1.00  0.64           N  
ATOM   3229  CA  SER A 455       1.432   6.245 -69.284  1.00  0.67           C  
ATOM   3230  C   SER A 455       1.827   4.797 -69.555  1.00  0.61           C  
ATOM   3231  CB  SER A 455       2.540   6.947 -68.497  1.00  0.60           C  
ATOM   3232  O   SER A 455       1.075   3.873 -69.239  1.00  0.58           O  
ATOM   3233  OG  SER A 455       2.284   8.337 -68.399  1.00  0.53           O  
ATOM   3234  N   ASP A 456       2.879   4.491 -70.381  1.00  0.71           N  
ATOM   3235  CA  ASP A 456       3.300   3.173 -70.846  1.00  0.72           C  
ATOM   3236  C   ASP A 456       3.550   2.229 -69.672  1.00  0.71           C  
ATOM   3237  CB  ASP A 456       4.559   3.285 -71.708  1.00  0.68           C  
ATOM   3238  O   ASP A 456       4.083   2.642 -68.640  1.00  0.68           O  
ATOM   3239  CG  ASP A 456       4.356   4.139 -72.947  1.00  0.65           C  
ATOM   3240  OD1 ASP A 456       3.211   4.237 -73.439  1.00  0.67           O  
ATOM   3241  OD2 ASP A 456       5.350   4.717 -73.438  1.00  0.76           O  
ATOM   3242  N   VAL A 457       2.923   1.092 -69.570  1.00  0.71           N  
ATOM   3243  CA  VAL A 457       3.182  -0.011 -68.650  1.00  0.71           C  
ATOM   3244  C   VAL A 457       4.195  -0.973 -69.268  1.00  0.70           C  
ATOM   3245  CB  VAL A 457       1.883  -0.766 -68.289  1.00  0.68           C  
ATOM   3246  O   VAL A 457       4.004  -1.449 -70.390  1.00  0.67           O  
ATOM   3247  CG1 VAL A 457       2.177  -1.920 -67.333  1.00  0.65           C  
ATOM   3248  CG2 VAL A 457       0.863   0.193 -67.677  1.00  0.64           C  
ATOM   3249  N   TYR A 458       5.453  -1.009 -68.701  1.00  0.65           N  
ATOM   3250  CA  TYR A 458       6.497  -1.942 -69.108  1.00  0.70           C  
ATOM   3251  C   TYR A 458       6.509  -3.173 -68.209  1.00  0.64           C  
ATOM   3252  CB  TYR A 458       7.869  -1.261 -69.077  1.00  0.61           C  
ATOM   3253  O   TYR A 458       6.643  -3.057 -66.989  1.00  0.62           O  
ATOM   3254  CG  TYR A 458       8.955  -2.052 -69.764  1.00  0.56           C  
ATOM   3255  CD1 TYR A 458       9.898  -2.764 -69.026  1.00  0.52           C  
ATOM   3256  CD2 TYR A 458       9.041  -2.089 -71.152  1.00  0.57           C  
ATOM   3257  CE1 TYR A 458      10.903  -3.493 -69.655  1.00  0.54           C  
ATOM   3258  CE2 TYR A 458      10.041  -2.815 -71.791  1.00  0.55           C  
ATOM   3259  OH  TYR A 458      11.957  -4.233 -71.663  1.00  0.41           O  
ATOM   3260  CZ  TYR A 458      10.965  -3.513 -71.035  1.00  0.52           C  
ATOM   3261  N   VAL A 459       6.145  -4.331 -68.704  1.00  0.72           N  
ATOM   3262  CA  VAL A 459       6.221  -5.640 -68.063  1.00  0.73           C  
ATOM   3263  C   VAL A 459       7.371  -6.444 -68.665  1.00  0.72           C  
ATOM   3264  CB  VAL A 459       4.894  -6.418 -68.205  1.00  0.69           C  
ATOM   3265  O   VAL A 459       7.400  -6.689 -69.873  1.00  0.69           O  
ATOM   3266  CG1 VAL A 459       4.955  -7.735 -67.433  1.00  0.64           C  
ATOM   3267  CG2 VAL A 459       3.722  -5.566 -67.722  1.00  0.63           C  
ATOM   3268  N   ARG A 460       8.545  -6.552 -67.885  1.00  0.73           N  
ATOM   3269  CA  ARG A 460       9.790  -7.150 -68.356  1.00  0.74           C  
ATOM   3270  C   ARG A 460       9.599  -8.626 -68.684  1.00  0.70           C  
ATOM   3271  CB  ARG A 460      10.896  -6.984 -67.310  1.00  0.69           C  
ATOM   3272  O   ARG A 460      10.266  -9.162 -69.573  1.00  0.68           O  
ATOM   3273  CG  ARG A 460      11.643  -5.664 -67.408  1.00  0.66           C  
ATOM   3274  CD  ARG A 460      12.815  -5.607 -66.438  1.00  0.65           C  
ATOM   3275  NE  ARG A 460      13.489  -4.313 -66.483  1.00  0.53           N  
ATOM   3276  NH1 ARG A 460      15.121  -4.876 -64.947  1.00  0.38           N  
ATOM   3277  NH2 ARG A 460      15.102  -2.788 -65.891  1.00  0.33           N  
ATOM   3278  CZ  ARG A 460      14.569  -3.995 -65.774  1.00  0.60           C  
ATOM   3279  N   ASN A 461       8.707  -9.366 -67.849  1.00  0.68           N  
ATOM   3280  CA  ASN A 461       8.506 -10.794 -68.074  1.00  0.69           C  
ATOM   3281  C   ASN A 461       7.189 -11.068 -68.794  1.00  0.64           C  
ATOM   3282  CB  ASN A 461       8.557 -11.559 -66.750  1.00  0.62           C  
ATOM   3283  O   ASN A 461       6.995 -10.632 -69.930  1.00  0.58           O  
ATOM   3284  CG  ASN A 461       9.967 -11.950 -66.355  1.00  0.58           C  
ATOM   3285  ND2 ASN A 461      10.155 -12.290 -65.085  1.00  0.56           N  
ATOM   3286  OD1 ASN A 461      10.881 -11.945 -67.184  1.00  0.58           O  
ATOM   3287  N   SER A 462       6.322 -11.702 -68.241  1.00  0.68           N  
ATOM   3288  CA  SER A 462       5.059 -12.174 -68.800  1.00  0.69           C  
ATOM   3289  C   SER A 462       3.887 -11.334 -68.306  1.00  0.68           C  
ATOM   3290  CB  SER A 462       4.830 -13.644 -68.443  1.00  0.65           C  
ATOM   3291  O   SER A 462       3.886 -10.871 -67.163  1.00  0.67           O  
ATOM   3292  OG  SER A 462       4.740 -13.812 -67.039  1.00  0.60           O  
ATOM   3293  N   LEU A 463       3.033 -10.864 -69.218  1.00  0.69           N  
ATOM   3294  CA  LEU A 463       1.721 -10.284 -68.952  1.00  0.69           C  
ATOM   3295  C   LEU A 463       0.619 -11.320 -69.144  1.00  0.68           C  
ATOM   3296  CB  LEU A 463       1.472  -9.081 -69.865  1.00  0.65           C  
ATOM   3297  O   LEU A 463       0.493 -11.906 -70.222  1.00  0.66           O  
ATOM   3298  CG  LEU A 463       0.124  -8.375 -69.705  1.00  0.62           C  
ATOM   3299  CD1 LEU A 463       0.048  -7.680 -68.350  1.00  0.61           C  
ATOM   3300  CD2 LEU A 463      -0.095  -7.378 -70.837  1.00  0.62           C  
ATOM   3301  N   ASP A 464       0.059 -11.819 -68.030  1.00  0.64           N  
ATOM   3302  CA  ASP A 464      -1.088 -12.722 -68.041  1.00  0.66           C  
ATOM   3303  C   ASP A 464      -2.394 -11.954 -67.849  1.00  0.63           C  
ATOM   3304  CB  ASP A 464      -0.941 -13.790 -66.955  1.00  0.61           C  
ATOM   3305  O   ASP A 464      -2.566 -11.251 -66.852  1.00  0.62           O  
ATOM   3306  CG  ASP A 464      -1.928 -14.933 -67.110  1.00  0.58           C  
ATOM   3307  OD1 ASP A 464      -2.910 -14.793 -67.870  1.00  0.59           O  
ATOM   3308  OD2 ASP A 464      -1.724 -15.983 -66.463  1.00  0.68           O  
ATOM   3309  N   VAL A 465      -3.219 -11.835 -68.889  1.00  0.70           N  
ATOM   3310  CA  VAL A 465      -4.523 -11.181 -68.902  1.00  0.70           C  
ATOM   3311  C   VAL A 465      -5.629 -12.234 -68.891  1.00  0.69           C  
ATOM   3312  CB  VAL A 465      -4.681 -10.255 -70.129  1.00  0.67           C  
ATOM   3313  O   VAL A 465      -5.774 -13.001 -69.845  1.00  0.67           O  
ATOM   3314  CG1 VAL A 465      -6.007  -9.499 -70.068  1.00  0.61           C  
ATOM   3315  CG2 VAL A 465      -3.509  -9.279 -70.215  1.00  0.61           C  
ATOM   3316  N   GLY A 466      -6.301 -12.541 -67.704  1.00  0.65           N  
ATOM   3317  CA  GLY A 466      -7.254 -13.613 -67.462  1.00  0.64           C  
ATOM   3318  C   GLY A 466      -8.564 -13.426 -68.204  1.00  0.64           C  
ATOM   3319  O   GLY A 466      -9.273 -14.396 -68.476  1.00  0.64           O  
ATOM   3320  N   VAL A 467      -9.024 -12.218 -68.434  1.00  0.61           N  
ATOM   3321  CA  VAL A 467     -10.343 -12.103 -69.048  1.00  0.61           C  
ATOM   3322  C   VAL A 467     -10.210 -11.526 -70.455  1.00  0.58           C  
ATOM   3323  CB  VAL A 467     -11.290 -11.225 -68.199  1.00  0.56           C  
ATOM   3324  O   VAL A 467     -10.511 -12.203 -71.441  1.00  0.55           O  
ATOM   3325  CG1 VAL A 467     -12.674 -11.147 -68.841  1.00  0.53           C  
ATOM   3326  CG2 VAL A 467     -11.388 -11.769 -66.775  1.00  0.48           C  
ATOM   3327  N   LEU A 468     -10.014 -10.339 -70.585  1.00  0.66           N  
ATOM   3328  CA  LEU A 468      -9.996  -9.663 -71.878  1.00  0.68           C  
ATOM   3329  C   LEU A 468      -8.877  -8.629 -71.935  1.00  0.67           C  
ATOM   3330  CB  LEU A 468     -11.344  -8.990 -72.150  1.00  0.61           C  
ATOM   3331  O   LEU A 468      -8.753  -7.792 -71.038  1.00  0.65           O  
ATOM   3332  CG  LEU A 468     -11.472  -8.244 -73.479  1.00  0.57           C  
ATOM   3333  CD1 LEU A 468     -11.434  -9.227 -74.645  1.00  0.52           C  
ATOM   3334  CD2 LEU A 468     -12.756  -7.421 -73.508  1.00  0.56           C  
ATOM   3335  N   LEU A 469      -7.904  -8.800 -72.852  1.00  0.67           N  
ATOM   3336  CA  LEU A 469      -6.948  -7.769 -73.242  1.00  0.67           C  
ATOM   3337  C   LEU A 469      -7.479  -6.949 -74.413  1.00  0.67           C  
ATOM   3338  CB  LEU A 469      -5.602  -8.399 -73.613  1.00  0.64           C  
ATOM   3339  O   LEU A 469      -7.790  -7.500 -75.471  1.00  0.65           O  
ATOM   3340  CG  LEU A 469      -4.501  -7.434 -74.054  1.00  0.61           C  
ATOM   3341  CD1 LEU A 469      -4.088  -6.534 -72.894  1.00  0.59           C  
ATOM   3342  CD2 LEU A 469      -3.300  -8.203 -74.594  1.00  0.61           C  
ATOM   3343  N   THR A 470      -7.998  -5.831 -74.209  1.00  0.63           N  
ATOM   3344  CA  THR A 470      -8.362  -4.874 -75.249  1.00  0.65           C  
ATOM   3345  C   THR A 470      -7.271  -3.821 -75.420  1.00  0.62           C  
ATOM   3346  CB  THR A 470      -9.701  -4.184 -74.929  1.00  0.60           C  
ATOM   3347  O   THR A 470      -6.861  -3.181 -74.450  1.00  0.61           O  
ATOM   3348  CG2 THR A 470     -10.147  -3.290 -76.081  1.00  0.53           C  
ATOM   3349  OG1 THR A 470     -10.703  -5.181 -74.697  1.00  0.59           O  
ATOM   3350  N   VAL A 471      -6.623  -3.745 -76.545  1.00  0.67           N  
ATOM   3351  CA  VAL A 471      -5.605  -2.766 -76.912  1.00  0.68           C  
ATOM   3352  C   VAL A 471      -6.166  -1.804 -77.957  1.00  0.68           C  
ATOM   3353  CB  VAL A 471      -4.327  -3.449 -77.448  1.00  0.65           C  
ATOM   3354  O   VAL A 471      -6.583  -2.226 -79.038  1.00  0.65           O  
ATOM   3355  CG1 VAL A 471      -3.233  -2.416 -77.714  1.00  0.57           C  
ATOM   3356  CG2 VAL A 471      -3.837  -4.510 -76.464  1.00  0.58           C  
ATOM   3357  N   GLY A 472      -6.617  -0.533 -77.467  1.00  0.61           N  
ATOM   3358  CA  GLY A 472      -7.223   0.472 -78.327  1.00  0.61           C  
ATOM   3359  C   GLY A 472      -6.297   0.951 -79.429  1.00  0.60           C  
ATOM   3360  O   GLY A 472      -6.746   1.557 -80.404  1.00  0.59           O  
ATOM   3361  N   GLY A 473      -5.012   0.623 -79.356  1.00  0.62           N  
ATOM   3362  CA  GLY A 473      -4.019   0.900 -80.383  1.00  0.64           C  
ATOM   3363  C   GLY A 473      -3.443  -0.356 -81.009  1.00  0.61           C  
ATOM   3364  O   GLY A 473      -4.148  -1.354 -81.173  1.00  0.58           O  
ATOM   3365  N   ASN A 474      -2.304  -0.270 -81.548  1.00  0.68           N  
ATOM   3366  CA  ASN A 474      -1.574  -1.402 -82.110  1.00  0.70           C  
ATOM   3367  C   ASN A 474      -0.978  -2.283 -81.015  1.00  0.69           C  
ATOM   3368  CB  ASN A 474      -0.475  -0.915 -83.057  1.00  0.65           C  
ATOM   3369  O   ASN A 474      -0.446  -1.776 -80.026  1.00  0.67           O  
ATOM   3370  CG  ASN A 474      -1.025  -0.152 -84.246  1.00  0.60           C  
ATOM   3371  ND2 ASN A 474      -0.217   0.744 -84.800  1.00  0.59           N  
ATOM   3372  OD1 ASN A 474      -2.166  -0.366 -84.663  1.00  0.60           O  
ATOM   3373  N   ALA A 475      -1.378  -3.525 -80.952  1.00  0.65           N  
ATOM   3374  CA  ALA A 475      -0.708  -4.536 -80.138  1.00  0.64           C  
ATOM   3375  C   ALA A 475       0.411  -5.217 -80.921  1.00  0.65           C  
ATOM   3376  CB  ALA A 475      -1.714  -5.572 -79.643  1.00  0.62           C  
ATOM   3377  O   ALA A 475       0.205  -5.658 -82.054  1.00  0.63           O  
ATOM   3378  N   THR A 476       1.657  -4.969 -80.577  1.00  0.61           N  
ATOM   3379  CA  THR A 476       2.798  -5.718 -81.088  1.00  0.63           C  
ATOM   3380  C   THR A 476       3.227  -6.796 -80.096  1.00  0.62           C  
ATOM   3381  CB  THR A 476       3.989  -4.788 -81.386  1.00  0.59           C  
ATOM   3382  O   THR A 476       3.478  -6.504 -78.925  1.00  0.62           O  
ATOM   3383  CG2 THR A 476       5.137  -5.554 -82.035  1.00  0.54           C  
ATOM   3384  OG1 THR A 476       3.564  -3.746 -82.273  1.00  0.59           O  
ATOM   3385  N   VAL A 477       2.964  -8.027 -80.440  1.00  0.64           N  
ATOM   3386  CA  VAL A 477       3.419  -9.171 -79.657  1.00  0.64           C  
ATOM   3387  C   VAL A 477       4.716  -9.719 -80.248  1.00  0.64           C  
ATOM   3388  CB  VAL A 477       2.347 -10.283 -79.601  1.00  0.62           C  
ATOM   3389  O   VAL A 477       4.732 -10.206 -81.381  1.00  0.63           O  
ATOM   3390  CG1 VAL A 477       2.808 -11.432 -78.706  1.00  0.56           C  
ATOM   3391  CG2 VAL A 477       1.018  -9.717 -79.106  1.00  0.57           C  
ATOM   3392  N   ALA A 478       5.887  -9.222 -79.482  1.00  0.58           N  
ATOM   3393  CA  ALA A 478       7.161  -9.861 -79.802  1.00  0.59           C  
ATOM   3394  C   ALA A 478       7.208 -11.289 -79.267  1.00  0.57           C  
ATOM   3395  CB  ALA A 478       8.322  -9.046 -79.238  1.00  0.55           C  
ATOM   3396  O   ALA A 478       6.892 -11.532 -78.100  1.00  0.56           O  
ATOM   3397  N   GLY A 479       7.312 -12.341 -80.085  1.00  0.61           N  
ATOM   3398  CA  GLY A 479       7.340 -13.780 -79.877  1.00  0.63           C  
ATOM   3399  C   GLY A 479       6.174 -14.499 -80.529  1.00  0.59           C  
ATOM   3400  O   GLY A 479       5.816 -14.205 -81.672  1.00  0.56           O  
ATOM   3401  N   THR A 480       5.649 -15.492 -79.811  1.00  0.64           N  
ATOM   3402  CA  THR A 480       4.518 -16.283 -80.283  1.00  0.65           C  
ATOM   3403  C   THR A 480       3.213 -15.778 -79.675  1.00  0.64           C  
ATOM   3404  CB  THR A 480       4.701 -17.774 -79.947  1.00  0.62           C  
ATOM   3405  O   THR A 480       3.173 -15.401 -78.502  1.00  0.64           O  
ATOM   3406  CG2 THR A 480       5.897 -18.363 -80.688  1.00  0.55           C  
ATOM   3407  OG1 THR A 480       4.909 -17.918 -78.537  1.00  0.59           O  
ATOM   3408  N   LEU A 481       2.234 -15.415 -80.514  1.00  0.63           N  
ATOM   3409  CA  LEU A 481       0.851 -15.189 -80.108  1.00  0.62           C  
ATOM   3410  C   LEU A 481       0.045 -16.482 -80.180  1.00  0.62           C  
ATOM   3411  CB  LEU A 481       0.202 -14.119 -80.990  1.00  0.60           C  
ATOM   3412  O   LEU A 481      -0.095 -17.072 -81.254  1.00  0.60           O  
ATOM   3413  CG  LEU A 481      -1.259 -13.784 -80.686  1.00  0.57           C  
ATOM   3414  CD1 LEU A 481      -1.379 -13.141 -79.308  1.00  0.56           C  
ATOM   3415  CD2 LEU A 481      -1.833 -12.868 -81.761  1.00  0.57           C  
ATOM   3416  N   GLY A 482      -0.057 -17.133 -79.060  1.00  0.57           N  
ATOM   3417  CA  GLY A 482      -1.025 -18.207 -78.907  1.00  0.57           C  
ATOM   3418  C   GLY A 482      -2.393 -17.719 -78.468  1.00  0.57           C  
ATOM   3419  O   GLY A 482      -2.513 -17.002 -77.473  1.00  0.56           O  
ATOM   3420  N   VAL A 483      -3.442 -17.864 -79.286  1.00  0.64           N  
ATOM   3421  CA  VAL A 483      -4.834 -17.519 -79.020  1.00  0.65           C  
ATOM   3422  C   VAL A 483      -5.672 -18.792 -78.919  1.00  0.64           C  
ATOM   3423  CB  VAL A 483      -5.407 -16.588 -80.112  1.00  0.62           C  
ATOM   3424  O   VAL A 483      -5.620 -19.648 -79.805  1.00  0.63           O  
ATOM   3425  CG1 VAL A 483      -6.801 -16.097 -79.726  1.00  0.56           C  
ATOM   3426  CG2 VAL A 483      -4.468 -15.408 -80.353  1.00  0.57           C  
ATOM   3427  N   THR A 484      -6.117 -19.209 -77.676  1.00  0.58           N  
ATOM   3428  CA  THR A 484      -6.886 -20.430 -77.461  1.00  0.59           C  
ATOM   3429  C   THR A 484      -8.333 -20.244 -77.910  1.00  0.57           C  
ATOM   3430  CB  THR A 484      -6.856 -20.857 -75.982  1.00  0.56           C  
ATOM   3431  O   THR A 484      -9.078 -21.217 -78.039  1.00  0.56           O  
ATOM   3432  CG2 THR A 484      -5.442 -21.227 -75.545  1.00  0.51           C  
ATOM   3433  OG1 THR A 484      -7.328 -19.776 -75.169  1.00  0.56           O  
ATOM   3434  N   SER A 485      -8.883 -19.031 -77.980  1.00  0.57           N  
ATOM   3435  CA  SER A 485     -10.204 -18.756 -78.535  1.00  0.59           C  
ATOM   3436  C   SER A 485     -10.103 -18.134 -79.923  1.00  0.55           C  
ATOM   3437  CB  SER A 485     -10.993 -17.830 -77.608  1.00  0.53           C  
ATOM   3438  O   SER A 485      -9.274 -18.548 -80.736  1.00  0.52           O  
ATOM   3439  OG  SER A 485     -12.369 -17.831 -77.948  1.00  0.47           O  
ATOM   3440  N   SER A 486     -11.023 -17.275 -80.259  1.00  0.60           N  
ATOM   3441  CA  SER A 486     -11.094 -16.563 -81.531  1.00  0.62           C  
ATOM   3442  C   SER A 486     -10.336 -15.242 -81.468  1.00  0.60           C  
ATOM   3443  CB  SER A 486     -12.550 -16.307 -81.922  1.00  0.57           C  
ATOM   3444  O   SER A 486     -10.328 -14.574 -80.431  1.00  0.59           O  
ATOM   3445  OG  SER A 486     -13.289 -17.517 -81.932  1.00  0.55           O  
ATOM   3446  N   VAL A 487      -9.366 -14.944 -82.299  1.00  0.62           N  
ATOM   3447  CA  VAL A 487      -8.763 -13.647 -82.592  1.00  0.62           C  
ATOM   3448  C   VAL A 487      -9.544 -12.955 -83.707  1.00  0.62           C  
ATOM   3449  CB  VAL A 487      -7.277 -13.789 -82.990  1.00  0.60           C  
ATOM   3450  O   VAL A 487      -9.740 -13.525 -84.783  1.00  0.60           O  
ATOM   3451  CG1 VAL A 487      -6.680 -12.427 -83.340  1.00  0.55           C  
ATOM   3452  CG2 VAL A 487      -6.485 -14.451 -81.865  1.00  0.56           C  
ATOM   3453  N   THR A 488     -10.274 -11.978 -83.479  1.00  0.60           N  
ATOM   3454  CA  THR A 488     -10.852 -11.101 -84.490  1.00  0.62           C  
ATOM   3455  C   THR A 488      -9.914  -9.938 -84.799  1.00  0.60           C  
ATOM   3456  CB  THR A 488     -12.220 -10.555 -84.040  1.00  0.58           C  
ATOM   3457  O   THR A 488      -9.511  -9.202 -83.896  1.00  0.59           O  
ATOM   3458  CG2 THR A 488     -12.878  -9.739 -85.147  1.00  0.54           C  
ATOM   3459  OG1 THR A 488     -13.076 -11.651 -83.695  1.00  0.56           O  
ATOM   3460  N   VAL A 489      -9.347  -9.773 -85.954  1.00  0.62           N  
ATOM   3461  CA  VAL A 489      -8.506  -8.697 -86.468  1.00  0.63           C  
ATOM   3462  C   VAL A 489      -9.318  -7.810 -87.408  1.00  0.62           C  
ATOM   3463  CB  VAL A 489      -7.261  -9.248 -87.198  1.00  0.60           C  
ATOM   3464  O   VAL A 489      -9.792  -8.269 -88.450  1.00  0.61           O  
ATOM   3465  CG1 VAL A 489      -6.341  -8.109 -87.633  1.00  0.55           C  
ATOM   3466  CG2 VAL A 489      -6.511 -10.233 -86.303  1.00  0.56           C  
ATOM   3467  N   GLY A 490      -9.864  -6.670 -86.744  1.00  0.59           N  
ATOM   3468  CA  GLY A 490     -10.706  -5.748 -87.490  1.00  0.60           C  
ATOM   3469  C   GLY A 490      -9.967  -5.038 -88.609  1.00  0.59           C  
ATOM   3470  O   GLY A 490     -10.555  -4.236 -89.337  1.00  0.58           O  
ATOM   3471  N   GLY A 491      -8.675  -5.427 -88.874  1.00  0.55           N  
ATOM   3472  CA  GLY A 491      -7.824  -4.980 -89.966  1.00  0.58           C  
ATOM   3473  C   GLY A 491      -7.124  -6.120 -90.682  1.00  0.55           C  
ATOM   3474  O   GLY A 491      -7.651  -7.232 -90.753  1.00  0.53           O  
ATOM   3475  N   ASP A 492      -6.185  -5.766 -91.596  1.00  0.62           N  
ATOM   3476  CA  ASP A 492      -5.352  -6.720 -92.322  1.00  0.63           C  
ATOM   3477  C   ASP A 492      -4.512  -7.558 -91.361  1.00  0.61           C  
ATOM   3478  CB  ASP A 492      -4.445  -5.992 -93.316  1.00  0.59           C  
ATOM   3479  O   ASP A 492      -3.880  -7.020 -90.450  1.00  0.60           O  
ATOM   3480  CG  ASP A 492      -5.219  -5.253 -94.394  1.00  0.57           C  
ATOM   3481  OD1 ASP A 492      -6.357  -5.658 -94.714  1.00  0.58           O  
ATOM   3482  OD2 ASP A 492      -4.684  -4.258 -94.930  1.00  0.65           O  
ATOM   3483  N   LEU A 493      -4.784  -8.795 -91.387  1.00  0.61           N  
ATOM   3484  CA  LEU A 493      -3.846  -9.770 -90.843  1.00  0.61           C  
ATOM   3485  C   LEU A 493      -2.723 -10.055 -91.834  1.00  0.61           C  
ATOM   3486  CB  LEU A 493      -4.571 -11.071 -90.487  1.00  0.58           C  
ATOM   3487  O   LEU A 493      -2.966 -10.596 -92.916  1.00  0.59           O  
ATOM   3488  CG  LEU A 493      -3.711 -12.183 -89.885  1.00  0.56           C  
ATOM   3489  CD1 LEU A 493      -3.216 -11.780 -88.500  1.00  0.55           C  
ATOM   3490  CD2 LEU A 493      -4.495 -13.489 -89.820  1.00  0.56           C  
ATOM   3491  N   THR A 494      -1.617  -9.401 -91.639  1.00  0.55           N  
ATOM   3492  CA  THR A 494      -0.389  -9.767 -92.335  1.00  0.57           C  
ATOM   3493  C   THR A 494       0.413 -10.779 -91.522  1.00  0.55           C  
ATOM   3494  CB  THR A 494       0.482  -8.530 -92.621  1.00  0.54           C  
ATOM   3495  O   THR A 494       0.748 -10.526 -90.363  1.00  0.55           O  
ATOM   3496  CG2 THR A 494       1.697  -8.895 -93.468  1.00  0.49           C  
ATOM   3497  OG1 THR A 494      -0.300  -7.555 -93.323  1.00  0.50           O  
ATOM   3498  N   VAL A 495       0.534 -11.969 -91.947  1.00  0.56           N  
ATOM   3499  CA  VAL A 495       1.386 -13.018 -91.397  1.00  0.57           C  
ATOM   3500  C   VAL A 495       2.694 -13.087 -92.182  1.00  0.56           C  
ATOM   3501  CB  VAL A 495       0.680 -14.392 -91.416  1.00  0.55           C  
ATOM   3502  O   VAL A 495       2.689 -13.352 -93.386  1.00  0.56           O  
ATOM   3503  CG1 VAL A 495       1.545 -15.454 -90.740  1.00  0.50           C  
ATOM   3504  CG2 VAL A 495      -0.686 -14.299 -90.738  1.00  0.51           C  
ATOM   3505  N   THR A 496       3.744 -12.392 -91.551  1.00  0.52           N  
ATOM   3506  CA  THR A 496       5.096 -12.517 -92.085  1.00  0.54           C  
ATOM   3507  C   THR A 496       5.814 -13.712 -91.463  1.00  0.51           C  
ATOM   3508  CB  THR A 496       5.915 -11.237 -91.838  1.00  0.51           C  
ATOM   3509  O   THR A 496       6.058 -13.736 -90.255  1.00  0.50           O  
ATOM   3510  CG2 THR A 496       5.460 -10.107 -92.755  1.00  0.46           C  
ATOM   3511  OG1 THR A 496       5.751 -10.827 -90.474  1.00  0.48           O  
ATOM   3512  N   GLY A 497       5.539 -14.820 -91.830  1.00  0.50           N  
ATOM   3513  CA  GLY A 497       6.150 -16.118 -91.592  1.00  0.52           C  
ATOM   3514  C   GLY A 497       5.306 -17.275 -92.092  1.00  0.48           C  
ATOM   3515  O   GLY A 497       4.483 -17.106 -92.994  1.00  0.46           O  
ATOM   3516  N   VAL A 498       5.662 -18.525 -91.662  1.00  0.51           N  
ATOM   3517  CA  VAL A 498       4.908 -19.730 -91.988  1.00  0.52           C  
ATOM   3518  C   VAL A 498       3.656 -19.809 -91.116  1.00  0.51           C  
ATOM   3519  CB  VAL A 498       5.764 -21.003 -91.807  1.00  0.49           C  
ATOM   3520  O   VAL A 498       3.744 -19.746 -89.888  1.00  0.50           O  
ATOM   3521  CG1 VAL A 498       4.977 -22.247 -92.215  1.00  0.43           C  
ATOM   3522  CG2 VAL A 498       7.056 -20.896 -92.614  1.00  0.44           C  
ATOM   3523  N   PHE A 499       2.596 -19.528 -91.631  1.00  0.52           N  
ATOM   3524  CA  PHE A 499       1.322 -20.018 -91.118  1.00  0.52           C  
ATOM   3525  C   PHE A 499       1.327 -21.539 -91.022  1.00  0.52           C  
ATOM   3526  CB  PHE A 499       0.167 -19.552 -92.010  1.00  0.50           C  
ATOM   3527  O   PHE A 499       1.242 -22.231 -92.039  1.00  0.51           O  
ATOM   3528  CG  PHE A 499      -1.185 -19.664 -91.359  1.00  0.49           C  
ATOM   3529  CD1 PHE A 499      -1.613 -18.710 -90.444  1.00  0.47           C  
ATOM   3530  CD2 PHE A 499      -2.029 -20.725 -91.663  1.00  0.47           C  
ATOM   3531  CE1 PHE A 499      -2.864 -18.812 -89.840  1.00  0.47           C  
ATOM   3532  CE2 PHE A 499      -3.281 -20.833 -91.064  1.00  0.47           C  
ATOM   3533  CZ  PHE A 499      -3.696 -19.876 -90.152  1.00  0.47           C  
ATOM   3534  N   ASN A 500       2.039 -21.844 -89.871  1.00  0.44           N  
ATOM   3535  CA  ASN A 500       1.931 -23.263 -89.549  1.00  0.45           C  
ATOM   3536  C   ASN A 500       0.654 -23.566 -88.771  1.00  0.43           C  
ATOM   3537  CB  ASN A 500       3.156 -23.730 -88.761  1.00  0.42           C  
ATOM   3538  O   ASN A 500       0.454 -23.046 -87.671  1.00  0.42           O  
ATOM   3539  CG  ASN A 500       4.359 -23.987 -89.648  1.00  0.42           C  
ATOM   3540  ND2 ASN A 500       5.552 -23.794 -89.099  1.00  0.38           N  
ATOM   3541  OD1 ASN A 500       4.216 -24.354 -90.817  1.00  0.41           O  
ATOM   3542  N   TYR A 501      -0.379 -24.035 -89.165  1.00  0.46           N  
ATOM   3543  CA  TYR A 501      -1.509 -24.701 -88.528  1.00  0.49           C  
ATOM   3544  C   TYR A 501      -1.150 -26.130 -88.136  1.00  0.46           C  
ATOM   3545  CB  TYR A 501      -2.725 -24.705 -89.460  1.00  0.46           C  
ATOM   3546  O   TYR A 501      -0.374 -26.793 -88.827  1.00  0.46           O  
ATOM   3547  CG  TYR A 501      -2.537 -25.545 -90.700  1.00  0.47           C  
ATOM   3548  CD1 TYR A 501      -1.989 -24.999 -91.858  1.00  0.46           C  
ATOM   3549  CD2 TYR A 501      -2.907 -26.885 -90.716  1.00  0.46           C  
ATOM   3550  CE1 TYR A 501      -1.815 -25.768 -93.004  1.00  0.43           C  
ATOM   3551  CE2 TYR A 501      -2.738 -27.664 -91.857  1.00  0.43           C  
ATOM   3552  OH  TYR A 501      -2.022 -27.864 -94.125  1.00  0.32           O  
ATOM   3553  CZ  TYR A 501      -2.192 -27.098 -92.993  1.00  0.43           C  
ATOM   3554  N   PRO A 502      -1.125 -26.492 -86.809  1.00  0.43           N  
ATOM   3555  CA  PRO A 502      -0.834 -27.885 -86.462  1.00  0.44           C  
ATOM   3556  C   PRO A 502      -1.409 -28.877 -87.472  1.00  0.44           C  
ATOM   3557  CB  PRO A 502      -1.499 -28.054 -85.094  1.00  0.42           C  
ATOM   3558  O   PRO A 502      -2.551 -28.724 -87.912  1.00  0.43           O  
ATOM   3559  CG  PRO A 502      -2.210 -26.762 -84.852  1.00  0.42           C  
ATOM   3560  CD  PRO A 502      -1.954 -25.851 -86.019  1.00  0.47           C  
ATOM   3561  N   SER A 503      -0.641 -29.684 -88.102  1.00  0.45           N  
ATOM   3562  CA  SER A 503      -0.905 -30.820 -88.979  1.00  0.45           C  
ATOM   3563  C   SER A 503      -1.948 -31.755 -88.375  1.00  0.44           C  
ATOM   3564  CB  SER A 503       0.384 -31.594 -89.258  1.00  0.42           C  
ATOM   3565  O   SER A 503      -2.544 -32.569 -89.083  1.00  0.42           O  
ATOM   3566  OG  SER A 503       1.063 -31.892 -88.050  1.00  0.43           O  
ATOM   3567  N   ASP A 504      -2.296 -31.486 -86.900  1.00  0.38           N  
ATOM   3568  CA  ASP A 504      -3.288 -32.364 -86.286  1.00  0.39           C  
ATOM   3569  C   ASP A 504      -4.570 -31.601 -85.960  1.00  0.38           C  
ATOM   3570  CB  ASP A 504      -2.723 -33.009 -85.019  1.00  0.35           C  
ATOM   3571  O   ASP A 504      -5.118 -31.739 -84.865  1.00  0.35           O  
ATOM   3572  CG  ASP A 504      -1.490 -33.856 -85.284  1.00  0.33           C  
ATOM   3573  OD1 ASP A 504      -1.290 -34.299 -86.435  1.00  0.37           O  
ATOM   3574  OD2 ASP A 504      -0.713 -34.084 -84.332  1.00  0.36           O  
ATOM   3575  N   ILE A 505      -4.774 -30.314 -86.383  1.00  0.41           N  
ATOM   3576  CA  ILE A 505      -6.208 -30.079 -86.517  1.00  0.42           C  
ATOM   3577  C   ILE A 505      -6.841 -31.206 -87.329  1.00  0.42           C  
ATOM   3578  CB  ILE A 505      -6.497 -28.713 -87.179  1.00  0.40           C  
ATOM   3579  O   ILE A 505      -6.527 -31.383 -88.509  1.00  0.41           O  
ATOM   3580  CG1 ILE A 505      -5.864 -27.580 -86.363  1.00  0.39           C  
ATOM   3581  CG2 ILE A 505      -8.005 -28.498 -87.338  1.00  0.39           C  
ATOM   3582  CD1 ILE A 505      -6.057 -26.197 -86.972  1.00  0.37           C  
ATOM   3583  N   PRO A 506      -7.384 -32.278 -86.605  1.00  0.42           N  
ATOM   3584  CA  PRO A 506      -8.251 -33.138 -87.415  1.00  0.42           C  
ATOM   3585  C   PRO A 506      -9.134 -32.346 -88.376  1.00  0.42           C  
ATOM   3586  CB  PRO A 506      -9.099 -33.868 -86.370  1.00  0.40           C  
ATOM   3587  O   PRO A 506      -9.692 -31.313 -87.999  1.00  0.41           O  
ATOM   3588  CG  PRO A 506      -8.498 -33.486 -85.056  1.00  0.40           C  
ATOM   3589  CD  PRO A 506      -7.591 -32.308 -85.270  1.00  0.43           C  
ATOM   3590  N   ALA A 507      -8.734 -32.266 -89.653  1.00  0.43           N  
ATOM   3591  CA  ALA A 507      -9.633 -31.795 -90.703  1.00  0.44           C  
ATOM   3592  C   ALA A 507     -11.038 -31.560 -90.157  1.00  0.43           C  
ATOM   3593  CB  ALA A 507      -9.674 -32.794 -91.857  1.00  0.43           C  
ATOM   3594  O   ALA A 507     -11.756 -30.677 -90.633  1.00  0.42           O  
ATOM   3595  N   ASP A 508     -11.576 -32.237 -88.892  1.00  0.38           N  
ATOM   3596  CA  ASP A 508     -12.871 -32.177 -88.222  1.00  0.40           C  
ATOM   3597  C   ASP A 508     -12.852 -31.167 -87.077  1.00  0.38           C  
ATOM   3598  CB  ASP A 508     -13.269 -33.558 -87.698  1.00  0.35           C  
ATOM   3599  O   ASP A 508     -13.903 -30.797 -86.550  1.00  0.36           O  
ATOM   3600  CG  ASP A 508     -12.231 -34.161 -86.768  1.00  0.34           C  
ATOM   3601  OD1 ASP A 508     -11.021 -33.913 -86.962  1.00  0.37           O  
ATOM   3602  OD2 ASP A 508     -12.625 -34.894 -85.835  1.00  0.37           O  
ATOM   3603  N   LYS A 509     -11.462 -30.463 -86.715  1.00  0.46           N  
ATOM   3604  CA  LYS A 509     -11.497 -29.443 -85.670  1.00  0.43           C  
ATOM   3605  C   LYS A 509     -11.168 -28.065 -86.236  1.00  0.45           C  
ATOM   3606  CB  LYS A 509     -10.522 -29.794 -84.545  1.00  0.41           C  
ATOM   3607  O   LYS A 509     -11.017 -27.099 -85.485  1.00  0.42           O  
ATOM   3608  CG  LYS A 509     -10.879 -31.067 -83.792  1.00  0.39           C  
ATOM   3609  CD  LYS A 509     -11.504 -30.758 -82.437  1.00  0.41           C  
ATOM   3610  CE  LYS A 509     -11.784 -32.029 -81.646  1.00  0.34           C  
ATOM   3611  NZ  LYS A 509     -12.569 -31.748 -80.407  1.00  0.34           N  
ATOM   3612  N   LEU A 510     -11.085 -27.866 -87.535  1.00  0.41           N  
ATOM   3613  CA  LEU A 510     -11.421 -26.655 -88.277  1.00  0.42           C  
ATOM   3614  C   LEU A 510     -12.932 -26.471 -88.362  1.00  0.42           C  
ATOM   3615  CB  LEU A 510     -10.821 -26.706 -89.685  1.00  0.41           C  
ATOM   3616  O   LEU A 510     -13.665 -27.429 -88.617  1.00  0.41           O  
ATOM   3617  CG  LEU A 510      -9.299 -26.593 -89.778  1.00  0.40           C  
ATOM   3618  CD1 LEU A 510      -8.817 -27.045 -91.153  1.00  0.38           C  
ATOM   3619  CD2 LEU A 510      -8.850 -25.165 -89.492  1.00  0.40           C  
ATOM   3620  N   PRO A 511     -13.529 -25.435 -87.488  1.00  0.37           N  
ATOM   3621  CA  PRO A 511     -14.906 -25.222 -87.938  1.00  0.38           C  
ATOM   3622  C   PRO A 511     -15.106 -25.568 -89.412  1.00  0.37           C  
ATOM   3623  CB  PRO A 511     -15.130 -23.728 -87.693  1.00  0.36           C  
ATOM   3624  O   PRO A 511     -14.232 -25.295 -90.238  1.00  0.36           O  
ATOM   3625  CG  PRO A 511     -13.789 -23.200 -87.297  1.00  0.36           C  
ATOM   3626  CD  PRO A 511     -12.832 -24.354 -87.204  1.00  0.41           C  
ATOM   3627  N   GLU A 512     -15.681 -26.715 -89.751  1.00  0.39           N  
ATOM   3628  CA  GLU A 512     -16.203 -27.093 -91.060  1.00  0.38           C  
ATOM   3629  C   GLU A 512     -16.221 -25.901 -92.013  1.00  0.39           C  
ATOM   3630  CB  GLU A 512     -17.610 -27.682 -90.928  1.00  0.35           C  
ATOM   3631  O   GLU A 512     -16.105 -26.069 -93.228  1.00  0.37           O  
ATOM   3632  CG  GLU A 512     -17.640 -29.203 -90.901  1.00  0.33           C  
ATOM   3633  CD  GLU A 512     -19.046 -29.774 -90.804  1.00  0.38           C  
ATOM   3634  OE1 GLU A 512     -20.015 -28.988 -90.710  1.00  0.40           O  
ATOM   3635  OE2 GLU A 512     -19.179 -31.018 -90.822  1.00  0.37           O  
ATOM   3636  N   GLU A 513     -15.812 -24.670 -91.214  1.00  0.39           N  
ATOM   3637  CA  GLU A 513     -15.927 -23.341 -91.808  1.00  0.41           C  
ATOM   3638  C   GLU A 513     -14.983 -22.351 -91.131  1.00  0.39           C  
ATOM   3639  CB  GLU A 513     -17.370 -22.836 -91.720  1.00  0.36           C  
ATOM   3640  O   GLU A 513     -15.143 -22.042 -89.949  1.00  0.37           O  
ATOM   3641  CG  GLU A 513     -18.255 -23.301 -92.867  1.00  0.34           C  
ATOM   3642  CD  GLU A 513     -19.681 -22.781 -92.773  1.00  0.39           C  
ATOM   3643  OE1 GLU A 513     -20.017 -22.109 -91.772  1.00  0.43           O  
ATOM   3644  OE2 GLU A 513     -20.468 -23.049 -93.709  1.00  0.40           O  
ATOM   3645  N   ILE A 514     -13.668 -22.224 -91.196  1.00  0.41           N  
ATOM   3646  CA  ILE A 514     -12.972 -20.945 -91.278  1.00  0.43           C  
ATOM   3647  C   ILE A 514     -13.825 -19.942 -92.053  1.00  0.41           C  
ATOM   3648  CB  ILE A 514     -11.586 -21.098 -91.945  1.00  0.40           C  
ATOM   3649  O   ILE A 514     -14.021 -20.088 -93.261  1.00  0.40           O  
ATOM   3650  CG1 ILE A 514     -10.727 -22.100 -91.167  1.00  0.37           C  
ATOM   3651  CG2 ILE A 514     -10.885 -19.740 -92.051  1.00  0.37           C  
ATOM   3652  CD1 ILE A 514      -9.369 -22.374 -91.799  1.00  0.37           C  
ATOM   3653  N   ASP A 515     -14.901 -19.519 -91.673  1.00  0.34           N  
ATOM   3654  CA  ASP A 515     -15.526 -18.285 -92.137  1.00  0.37           C  
ATOM   3655  C   ASP A 515     -14.515 -17.142 -92.187  1.00  0.34           C  
ATOM   3656  CB  ASP A 515     -16.703 -17.907 -91.234  1.00  0.32           C  
ATOM   3657  O   ASP A 515     -14.167 -16.568 -91.153  1.00  0.32           O  
ATOM   3658  CG  ASP A 515     -17.829 -17.217 -91.985  1.00  0.31           C  
ATOM   3659  OD1 ASP A 515     -17.658 -16.898 -93.181  1.00  0.33           O  
ATOM   3660  OD2 ASP A 515     -18.895 -16.989 -91.373  1.00  0.34           O  
ATOM   3661  N   VAL A 516     -13.399 -17.225 -92.807  1.00  0.42           N  
ATOM   3662  CA  VAL A 516     -12.707 -16.062 -93.354  1.00  0.44           C  
ATOM   3663  C   VAL A 516     -13.701 -15.171 -94.096  1.00  0.42           C  
ATOM   3664  CB  VAL A 516     -11.556 -16.478 -94.298  1.00  0.41           C  
ATOM   3665  O   VAL A 516     -14.239 -15.562 -95.135  1.00  0.41           O  
ATOM   3666  CG1 VAL A 516     -10.681 -15.275 -94.645  1.00  0.39           C  
ATOM   3667  CG2 VAL A 516     -10.719 -17.586 -93.661  1.00  0.39           C  
ATOM   3668  N   ARG A 517     -14.698 -14.727 -93.421  1.00  0.38           N  
ATOM   3669  CA  ARG A 517     -15.364 -13.585 -94.040  1.00  0.40           C  
ATOM   3670  C   ARG A 517     -14.356 -12.667 -94.723  1.00  0.38           C  
ATOM   3671  CB  ARG A 517     -16.165 -12.800 -92.998  1.00  0.35           C  
ATOM   3672  O   ARG A 517     -13.534 -12.034 -94.057  1.00  0.35           O  
ATOM   3673  CG  ARG A 517     -17.566 -13.341 -92.763  1.00  0.34           C  
ATOM   3674  CD  ARG A 517     -18.362 -12.454 -91.816  1.00  0.38           C  
ATOM   3675  NE  ARG A 517     -19.664 -13.034 -91.500  1.00  0.37           N  
ATOM   3676  NH1 ARG A 517     -20.371 -11.259 -90.200  1.00  0.30           N  
ATOM   3677  NH2 ARG A 517     -21.740 -13.070 -90.518  1.00  0.26           N  
ATOM   3678  CZ  ARG A 517     -20.589 -12.453 -90.740  1.00  0.34           C  
ATOM   3679  N   ILE A 518     -13.687 -13.140 -95.798  1.00  0.43           N  
ATOM   3680  CA  ILE A 518     -13.272 -12.311 -96.925  1.00  0.45           C  
ATOM   3681  C   ILE A 518     -14.348 -11.270 -97.223  1.00  0.43           C  
ATOM   3682  CB  ILE A 518     -12.990 -13.166 -98.181  1.00  0.41           C  
ATOM   3683  O   ILE A 518     -15.472 -11.618 -97.593  1.00  0.41           O  
ATOM   3684  CG1 ILE A 518     -11.930 -14.231 -97.876  1.00  0.38           C  
ATOM   3685  CG2 ILE A 518     -12.554 -12.279 -99.351  1.00  0.38           C  
ATOM   3686  CD1 ILE A 518     -11.655 -15.179 -99.034  1.00  0.39           C  
ATOM   3687  N   SER A 519     -14.526 -10.309 -96.148  1.00  0.35           N  
ATOM   3688  CA  SER A 519     -15.268  -9.169 -96.676  1.00  0.38           C  
ATOM   3689  C   SER A 519     -14.903  -8.899 -98.132  1.00  0.36           C  
ATOM   3690  CB  SER A 519     -15.004  -7.920 -95.835  1.00  0.34           C  
ATOM   3691  O   SER A 519     -13.729  -8.959 -98.504  1.00  0.34           O  
ATOM   3692  OG  SER A 519     -14.327  -6.934 -96.597  1.00  0.36           O  
ATOM   3693  N   SER A 520     -15.782  -9.157 -99.036  1.00  0.44           N  
ATOM   3694  CA  SER A 520     -16.093  -8.608-100.352  1.00  0.45           C  
ATOM   3695  C   SER A 520     -15.522  -7.203-100.514  1.00  0.44           C  
ATOM   3696  CB  SER A 520     -17.605  -8.581-100.578  1.00  0.40           C  
ATOM   3697  O   SER A 520     -15.472  -6.672-101.626  1.00  0.41           O  
ATOM   3698  OG  SER A 520     -18.242  -7.745 -99.627  1.00  0.40           O  
ATOM   3699  N   ALA A 521     -14.690  -6.656 -99.481  1.00  0.43           N  
ATOM   3700  CA  ALA A 521     -14.164  -5.315 -99.721  1.00  0.44           C  
ATOM   3701  C   ALA A 521     -12.661  -5.261 -99.461  1.00  0.43           C  
ATOM   3702  CB  ALA A 521     -14.889  -4.295 -98.847  1.00  0.38           C  
ATOM   3703  O   ALA A 521     -12.225  -5.251 -98.308  1.00  0.40           O  
ATOM   3704  N   GLY A 522     -11.812  -6.313 -99.997  1.00  0.39           N  
ATOM   3705  CA  GLY A 522     -10.404  -6.050-100.245  1.00  0.41           C  
ATOM   3706  C   GLY A 522      -9.605  -7.306-100.542  1.00  0.39           C  
ATOM   3707  O   GLY A 522      -9.932  -8.387-100.048  1.00  0.37           O  
ATOM   3708  N   VAL A 523      -9.116  -7.458-101.778  1.00  0.46           N  
ATOM   3709  CA  VAL A 523      -8.100  -8.389-102.257  1.00  0.50           C  
ATOM   3710  C   VAL A 523      -7.291  -8.924-101.078  1.00  0.46           C  
ATOM   3711  CB  VAL A 523      -7.162  -7.724-103.289  1.00  0.44           C  
ATOM   3712  O   VAL A 523      -6.641  -8.157-100.364  1.00  0.45           O  
ATOM   3713  CG1 VAL A 523      -6.164  -8.739-103.844  1.00  0.40           C  
ATOM   3714  CG2 VAL A 523      -7.974  -7.095-104.420  1.00  0.41           C  
ATOM   3715  N   SER A 524      -7.662  -9.973-100.500  1.00  0.42           N  
ATOM   3716  CA  SER A 524      -6.869 -10.883 -99.680  1.00  0.45           C  
ATOM   3717  C   SER A 524      -5.821 -11.610-100.516  1.00  0.42           C  
ATOM   3718  CB  SER A 524      -7.772 -11.900 -98.981  1.00  0.41           C  
ATOM   3719  O   SER A 524      -6.160 -12.311-101.472  1.00  0.42           O  
ATOM   3720  OG  SER A 524      -8.597 -11.264 -98.020  1.00  0.40           O  
ATOM   3721  N   THR A 525      -4.653 -11.114-100.566  1.00  0.46           N  
ATOM   3722  CA  THR A 525      -3.451 -11.687-101.161  1.00  0.49           C  
ATOM   3723  C   THR A 525      -2.725 -12.581-100.160  1.00  0.46           C  
ATOM   3724  CB  THR A 525      -2.495 -10.587-101.659  1.00  0.45           C  
ATOM   3725  O   THR A 525      -2.345 -12.129 -99.078  1.00  0.45           O  
ATOM   3726  CG2 THR A 525      -1.537 -11.128-102.714  1.00  0.41           C  
ATOM   3727  OG1 THR A 525      -3.261  -9.518-102.227  1.00  0.39           O  
ATOM   3728  N   PHE A 526      -2.798 -13.971-100.237  1.00  0.42           N  
ATOM   3729  CA  PHE A 526      -2.123 -15.089 -99.588  1.00  0.45           C  
ATOM   3730  C   PHE A 526      -0.808 -15.409-100.288  1.00  0.42           C  
ATOM   3731  CB  PHE A 526      -3.025 -16.327 -99.573  1.00  0.41           C  
ATOM   3732  O   PHE A 526      -0.797 -15.746-101.474  1.00  0.42           O  
ATOM   3733  CG  PHE A 526      -4.307 -16.135 -98.808  1.00  0.41           C  
ATOM   3734  CD1 PHE A 526      -4.352 -16.351 -97.436  1.00  0.40           C  
ATOM   3735  CD2 PHE A 526      -5.467 -15.739 -99.461  1.00  0.42           C  
ATOM   3736  CE1 PHE A 526      -5.537 -16.174 -96.725  1.00  0.42           C  
ATOM   3737  CE2 PHE A 526      -6.654 -15.561 -98.757  1.00  0.41           C  
ATOM   3738  CZ  PHE A 526      -6.688 -15.780 -97.389  1.00  0.42           C  
ATOM   3739  N   LEU A 527       0.203 -14.751 -99.642  1.00  0.42           N  
ATOM   3740  CA  LEU A 527       1.564 -15.177 -99.950  1.00  0.44           C  
ATOM   3741  C   LEU A 527       1.854 -16.547 -99.346  1.00  0.42           C  
ATOM   3742  CB  LEU A 527       2.577 -14.152 -99.432  1.00  0.41           C  
ATOM   3743  O   LEU A 527       1.901 -16.693 -98.123  1.00  0.41           O  
ATOM   3744  CG  LEU A 527       3.064 -13.111-100.441  1.00  0.41           C  
ATOM   3745  CD1 LEU A 527       3.214 -11.751 -99.768  1.00  0.41           C  
ATOM   3746  CD2 LEU A 527       4.383 -13.551-101.069  1.00  0.42           C  
ATOM   3747  N   GLY A 528       1.224 -17.739 -99.824  1.00  0.35           N  
ATOM   3748  CA  GLY A 528       1.648 -19.128 -99.750  1.00  0.36           C  
ATOM   3749  C   GLY A 528       0.489 -20.107 -99.759  1.00  0.35           C  
ATOM   3750  O   GLY A 528      -0.145 -20.337 -98.727  1.00  0.34           O  
ATOM   3751  N   GLY A 529      -0.516 -19.976-100.738  1.00  0.39           N  
ATOM   3752  CA  GLY A 529      -1.479 -20.997-101.121  1.00  0.41           C  
ATOM   3753  C   GLY A 529      -2.325 -21.485 -99.960  1.00  0.39           C  
ATOM   3754  O   GLY A 529      -1.830 -21.624 -98.839  1.00  0.38           O  
ATOM   3755  N   VAL A 530      -3.571 -21.123 -99.861  1.00  0.41           N  
ATOM   3756  CA  VAL A 530      -4.708 -21.671 -99.130  1.00  0.43           C  
ATOM   3757  C   VAL A 530      -4.872 -23.152 -99.464  1.00  0.41           C  
ATOM   3758  CB  VAL A 530      -6.011 -20.905 -99.450  1.00  0.40           C  
ATOM   3759  O   VAL A 530      -5.080 -23.514-100.624  1.00  0.40           O  
ATOM   3760  CG1 VAL A 530      -7.168 -21.429 -98.602  1.00  0.38           C  
ATOM   3761  CG2 VAL A 530      -5.817 -19.406 -99.228  1.00  0.38           C  
ATOM   3762  N   ASN A 531      -4.300 -23.982 -98.636  1.00  0.35           N  
ATOM   3763  CA  ASN A 531      -4.595 -25.409 -98.574  1.00  0.39           C  
ATOM   3764  C   ASN A 531      -5.868 -25.685 -97.779  1.00  0.35           C  
ATOM   3765  CB  ASN A 531      -3.416 -26.176 -97.972  1.00  0.34           C  
ATOM   3766  O   ASN A 531      -5.921 -25.425 -96.575  1.00  0.34           O  
ATOM   3767  CG  ASN A 531      -3.340 -27.609 -98.460  1.00  0.34           C  
ATOM   3768  ND2 ASN A 531      -2.194 -28.247 -98.252  1.00  0.30           N  
ATOM   3769  OD1 ASN A 531      -4.304 -28.139 -99.020  1.00  0.33           O  
ATOM   3770  N   LEU A 532      -7.157 -25.757 -98.431  1.00  0.39           N  
ATOM   3771  CA  LEU A 532      -8.458 -26.339 -98.121  1.00  0.41           C  
ATOM   3772  C   LEU A 532      -8.430 -27.854 -98.294  1.00  0.39           C  
ATOM   3773  CB  LEU A 532      -9.544 -25.732 -99.013  1.00  0.39           C  
ATOM   3774  O   LEU A 532      -8.620 -28.360 -99.402  1.00  0.39           O  
ATOM   3775  CG  LEU A 532      -9.828 -24.242 -98.816  1.00  0.39           C  
ATOM   3776  CD1 LEU A 532     -10.595 -23.686-100.011  1.00  0.39           C  
ATOM   3777  CD2 LEU A 532     -10.603 -24.012 -97.523  1.00  0.41           C  
ATOM   3778  N   GLY A 533      -7.580 -28.621 -97.527  1.00  0.35           N  
ATOM   3779  CA  GLY A 533      -7.368 -30.025 -97.215  1.00  0.36           C  
ATOM   3780  C   GLY A 533      -8.655 -30.827 -97.168  1.00  0.35           C  
ATOM   3781  O   GLY A 533      -9.541 -30.541 -96.361  1.00  0.35           O  
ATOM   3782  N   ALA A 534      -9.352 -31.090 -98.542  1.00  0.36           N  
ATOM   3783  CA  ALA A 534     -10.101 -32.061 -99.335  1.00  0.37           C  
ATOM   3784  C   ALA A 534     -11.319 -31.414 -99.989  1.00  0.36           C  
ATOM   3785  CB  ALA A 534     -10.531 -33.240 -98.466  1.00  0.34           C  
ATOM   3786  O   ALA A 534     -12.025 -32.055-100.771  1.00  0.34           O  
ATOM   3787  N   VAL A 535     -11.332 -30.175-100.285  1.00  0.37           N  
ATOM   3788  CA  VAL A 535     -11.715 -29.410-101.467  1.00  0.40           C  
ATOM   3789  C   VAL A 535     -10.493 -28.694-102.038  1.00  0.37           C  
ATOM   3790  CB  VAL A 535     -12.829 -28.388-101.144  1.00  0.35           C  
ATOM   3791  O   VAL A 535      -9.897 -27.843-101.373  1.00  0.34           O  
ATOM   3792  CG1 VAL A 535     -13.275 -27.658-102.410  1.00  0.35           C  
ATOM   3793  CG2 VAL A 535     -14.014 -29.083-100.478  1.00  0.34           C  
ATOM   3794  N   GLN A 536      -9.535 -29.487-102.618  1.00  0.33           N  
ATOM   3795  CA  GLN A 536      -8.676 -29.216-103.767  1.00  0.35           C  
ATOM   3796  C   GLN A 536      -9.382 -28.321-104.782  1.00  0.33           C  
ATOM   3797  CB  GLN A 536      -8.240 -30.522-104.432  1.00  0.30           C  
ATOM   3798  O   GLN A 536     -10.358 -28.736-105.410  1.00  0.31           O  
ATOM   3799  CG  GLN A 536      -6.772 -30.861-104.216  1.00  0.29           C  
ATOM   3800  CD  GLN A 536      -6.311 -32.037-105.058  1.00  0.36           C  
ATOM   3801  NE2 GLN A 536      -5.003 -32.268-105.088  1.00  0.33           N  
ATOM   3802  OE1 GLN A 536      -7.124 -32.732-105.675  1.00  0.43           O  
ATOM   3803  N   ILE A 537      -9.644 -27.017-104.325  1.00  0.37           N  
ATOM   3804  CA  ILE A 537      -9.664 -26.019-105.389  1.00  0.38           C  
ATOM   3805  C   ILE A 537      -8.410 -26.155-106.249  1.00  0.37           C  
ATOM   3806  CB  ILE A 537      -9.769 -24.587-104.817  1.00  0.36           C  
ATOM   3807  O   ILE A 537      -7.291 -26.000-105.755  1.00  0.36           O  
ATOM   3808  CG1 ILE A 537     -11.005 -24.460-103.919  1.00  0.35           C  
ATOM   3809  CG2 ILE A 537      -9.805 -23.555-105.948  1.00  0.34           C  
ATOM   3810  CD1 ILE A 537     -11.154 -23.095-103.260  1.00  0.35           C  
ATOM   3811  N   GLY A 538      -8.357 -27.215-107.042  1.00  0.35           N  
ATOM   3812  CA  GLY A 538      -7.812 -27.419-108.375  1.00  0.38           C  
ATOM   3813  C   GLY A 538      -6.543 -28.251-108.380  1.00  0.35           C  
ATOM   3814  O   GLY A 538      -5.535 -27.859-107.788  1.00  0.34           O  
ATOM   3815  N   GLY A 539      -6.691 -29.841-108.602  1.00  0.40           N  
ATOM   3816  CA  GLY A 539      -5.785 -30.534-109.505  1.00  0.41           C  
ATOM   3817  C   GLY A 539      -5.757 -32.035-109.285  1.00  0.39           C  
ATOM   3818  O   GLY A 539      -5.355 -32.504-108.218  1.00  0.38           O  
ATOM   3819  N   GLY A 540      -7.140 -32.850-109.691  1.00  0.37           N  
ATOM   3820  CA  GLY A 540      -7.145 -34.126-110.389  1.00  0.37           C  
ATOM   3821  C   GLY A 540      -8.509 -34.790-110.408  1.00  0.36           C  
ATOM   3822  O   GLY A 540      -9.277 -34.671-109.451  1.00  0.34           O  
ATOM   3823  N   ASN A 541      -9.567 -34.615-111.491  1.00  0.34           N  
ATOM   3824  CA  ASN A 541     -10.780 -35.413-111.639  1.00  0.35           C  
ATOM   3825  C   ASN A 541     -11.556 -35.501-110.327  1.00  0.34           C  
ATOM   3826  CB  ASN A 541     -10.443 -36.814-112.151  1.00  0.31           C  
ATOM   3827  O   ASN A 541     -11.254 -36.341-109.478  1.00  0.32           O  
ATOM   3828  CG  ASN A 541     -10.031 -36.819-113.610  1.00  0.30           C  
ATOM   3829  ND2 ASN A 541      -9.310 -37.856-114.020  1.00  0.30           N  
ATOM   3830  OD1 ASN A 541     -10.358 -35.898-114.363  1.00  0.34           O  
ATOM   3831  N   GLY A 542     -11.742 -34.639-109.343  1.00  0.32           N  
ATOM   3832  CA  GLY A 542     -12.709 -34.387-108.287  1.00  0.32           C  
ATOM   3833  C   GLY A 542     -13.909 -33.586-108.755  1.00  0.32           C  
ATOM   3834  O   GLY A 542     -13.758 -32.480-109.279  1.00  0.31           O  
ATOM   3835  N   VAL A 543     -14.739 -34.134-109.774  1.00  0.36           N  
ATOM   3836  CA  VAL A 543     -16.197 -34.170-109.810  1.00  0.38           C  
ATOM   3837  C   VAL A 543     -16.764 -33.371-108.638  1.00  0.36           C  
ATOM   3838  CB  VAL A 543     -16.731 -35.619-109.775  1.00  0.33           C  
ATOM   3839  O   VAL A 543     -16.379 -33.590-107.487  1.00  0.34           O  
ATOM   3840  CG1 VAL A 543     -18.247 -35.641-109.960  1.00  0.32           C  
ATOM   3841  CG2 VAL A 543     -16.046 -36.465-110.847  1.00  0.31           C  
ATOM   3842  N   ILE A 544     -16.834 -32.057-108.825  1.00  0.34           N  
ATOM   3843  CA  ILE A 544     -17.527 -30.958-108.161  1.00  0.35           C  
ATOM   3844  C   ILE A 544     -18.920 -31.413-107.729  1.00  0.34           C  
ATOM   3845  CB  ILE A 544     -17.628 -29.717-109.076  1.00  0.32           C  
ATOM   3846  O   ILE A 544     -19.784 -31.670-108.570  1.00  0.33           O  
ATOM   3847  CG1 ILE A 544     -16.230 -29.248-109.494  1.00  0.34           C  
ATOM   3848  CG2 ILE A 544     -18.397 -28.592-108.377  1.00  0.33           C  
ATOM   3849  CD1 ILE A 544     -16.236 -28.085-110.477  1.00  0.33           C  
ATOM   3850  N   SER A 545     -19.061 -32.320-106.762  1.00  0.34           N  
ATOM   3851  CA  SER A 545     -20.267 -32.823-106.113  1.00  0.34           C  
ATOM   3852  C   SER A 545     -20.256 -32.523-104.617  1.00  0.34           C  
ATOM   3853  CB  SER A 545     -20.409 -34.329-106.338  1.00  0.32           C  
ATOM   3854  O   SER A 545     -19.392 -33.013-103.887  1.00  0.32           O  
ATOM   3855  OG  SER A 545     -19.251 -35.015-105.895  1.00  0.34           O  
ATOM   3856  N   GLY A 546     -20.188 -31.113-103.735  1.00  0.32           N  
ATOM   3857  CA  GLY A 546     -19.758 -30.549-102.465  1.00  0.32           C  
ATOM   3858  C   GLY A 546     -19.952 -29.047-102.383  1.00  0.32           C  
ATOM   3859  O   GLY A 546     -19.528 -28.311-103.276  1.00  0.31           O  
ATOM   3860  N   VAL A 547     -21.179 -28.539-101.770  1.00  0.33           N  
ATOM   3861  CA  VAL A 547     -22.249 -27.822-101.085  1.00  0.36           C  
ATOM   3862  C   VAL A 547     -21.699 -27.143 -99.833  1.00  0.33           C  
ATOM   3863  CB  VAL A 547     -23.415 -28.765-100.711  1.00  0.30           C  
ATOM   3864  O   VAL A 547     -21.120 -27.802 -98.965  1.00  0.32           O  
ATOM   3865  CG1 VAL A 547     -24.584 -27.974-100.127  1.00  0.31           C  
ATOM   3866  CG2 VAL A 547     -23.864 -29.567-101.931  1.00  0.30           C  
ATOM   3867  N   SER A 548     -20.882 -25.752 -99.798  1.00  0.34           N  
ATOM   3868  CA  SER A 548     -21.306 -24.539 -99.105  1.00  0.39           C  
ATOM   3869  C   SER A 548     -21.197 -23.318-100.012  1.00  0.34           C  
ATOM   3870  CB  SER A 548     -20.472 -24.323 -97.842  1.00  0.33           C  
ATOM   3871  O   SER A 548     -20.152 -23.085-100.625  1.00  0.33           O  
ATOM   3872  OG  SER A 548     -21.274 -23.812 -96.791  1.00  0.33           O  
ATOM   3873  N   THR A 549     -22.403 -22.780-100.971  1.00  0.33           N  
ATOM   3874  CA  THR A 549     -23.851 -22.857-100.819  1.00  0.34           C  
ATOM   3875  C   THR A 549     -24.254 -24.154-100.124  1.00  0.34           C  
ATOM   3876  CB  THR A 549     -24.562 -22.759-102.182  1.00  0.31           C  
ATOM   3877  O   THR A 549     -23.999 -25.245-100.638  1.00  0.31           O  
ATOM   3878  CG2 THR A 549     -25.795 -21.865-102.096  1.00  0.35           C  
ATOM   3879  OG1 THR A 549     -23.656 -22.214-103.149  1.00  0.22           O  
ATOM   3880  N   ILE A 550     -24.288 -24.803 -99.042  1.00  0.34           N  
ATOM   3881  CA  ILE A 550     -25.429 -25.603 -98.610  1.00  0.36           C  
ATOM   3882  C   ILE A 550     -26.710 -25.055 -99.235  1.00  0.34           C  
ATOM   3883  CB  ILE A 550     -25.552 -25.626 -97.069  1.00  0.32           C  
ATOM   3884  O   ILE A 550     -27.247 -24.042 -98.779  1.00  0.34           O  
ATOM   3885  CG1 ILE A 550     -24.248 -26.125 -96.437  1.00  0.35           C  
ATOM   3886  CG2 ILE A 550     -26.738 -26.492 -96.635  1.00  0.35           C  
ATOM   3887  CD1 ILE A 550     -24.254 -26.112 -94.915  1.00  0.33           C  
ATOM   3888  N   GLY A 551     -26.957 -25.419-100.268  1.00  0.31           N  
ATOM   3889  CA  GLY A 551     -28.186 -25.724-100.982  1.00  0.31           C  
ATOM   3890  C   GLY A 551     -28.847 -27.007-100.512  1.00  0.31           C  
ATOM   3891  O   GLY A 551     -28.179 -28.029-100.343  1.00  0.29           O  
ATOM   3892  N   ILE A 552     -29.779 -27.252 -99.451  1.00  0.38           N  
ATOM   3893  CA  ILE A 552     -30.991 -28.061 -99.389  1.00  0.38           C  
ATOM   3894  C   ILE A 552     -30.620 -29.537 -99.264  1.00  0.38           C  
ATOM   3895  CB  ILE A 552     -31.885 -27.836-100.629  1.00  0.34           C  
ATOM   3896  O   ILE A 552     -29.894 -30.074-100.104  1.00  0.36           O  
ATOM   3897  CG1 ILE A 552     -32.273 -26.357-100.746  1.00  0.33           C  
ATOM   3898  CG2 ILE A 552     -33.130 -28.725-100.566  1.00  0.33           C  
ATOM   3899  CD1 ILE A 552     -33.058 -26.021-102.006  1.00  0.30           C  
ATOM   3900  N   LEU A 553     -30.486 -30.303 -97.941  1.00  0.38           N  
ATOM   3901  CA  LEU A 553     -30.767 -31.392 -97.011  1.00  0.43           C  
ATOM   3902  C   LEU A 553     -31.593 -32.482 -97.685  1.00  0.37           C  
ATOM   3903  CB  LEU A 553     -31.504 -30.865 -95.777  1.00  0.34           C  
ATOM   3904  O   LEU A 553     -32.758 -32.262 -98.026  1.00  0.36           O  
ATOM   3905  CG  LEU A 553     -30.676 -30.736 -94.497  1.00  0.34           C  
ATOM   3906  CD1 LEU A 553     -30.836 -29.341 -93.901  1.00  0.33           C  
ATOM   3907  CD2 LEU A 553     -31.080 -31.804 -93.488  1.00  0.36           C  
ATOM   3908  N   THR A 554     -30.842 -33.699 -98.236  1.00  0.40           N  
ATOM   3909  CA  THR A 554     -31.498 -34.970 -98.522  1.00  0.43           C  
ATOM   3910  C   THR A 554     -30.504 -36.124 -98.430  1.00  0.40           C  
ATOM   3911  CB  THR A 554     -32.149 -34.961 -99.917  1.00  0.36           C  
ATOM   3912  O   THR A 554     -29.443 -36.089 -99.057  1.00  0.38           O  
ATOM   3913  CG2 THR A 554     -33.529 -34.312 -99.876  1.00  0.33           C  
ATOM   3914  OG1 THR A 554     -31.316 -34.227-100.823  1.00  0.35           O  
ATOM   3915  N   SER A 555     -30.394 -36.928 -97.141  1.00  0.39           N  
ATOM   3916  CA  SER A 555     -29.872 -38.186 -96.616  1.00  0.43           C  
ATOM   3917  C   SER A 555     -30.576 -39.383 -97.246  1.00  0.39           C  
ATOM   3918  CB  SER A 555     -30.024 -38.237 -95.095  1.00  0.36           C  
ATOM   3919  O   SER A 555     -31.806 -39.464 -97.232  1.00  0.38           O  
ATOM   3920  OG  SER A 555     -31.270 -38.808 -94.733  1.00  0.38           O  
ATOM   3921  N   ALA A 556     -29.889 -40.333 -97.779  1.00  0.44           N  
ATOM   3922  CA  ALA A 556     -30.041 -41.689 -98.300  1.00  0.45           C  
ATOM   3923  C   ALA A 556     -29.146 -42.669 -97.546  1.00  0.43           C  
ATOM   3924  CB  ALA A 556     -29.725 -41.725 -99.793  1.00  0.39           C  
ATOM   3925  O   ALA A 556     -27.928 -42.488 -97.487  1.00  0.41           O  
ATOM   3926  N   GLU A 557     -29.426 -43.152 -95.850  1.00  0.44           N  
ATOM   3927  CA  GLU A 557     -29.201 -44.507 -95.356  1.00  0.46           C  
ATOM   3928  C   GLU A 557     -28.242 -44.509 -94.169  1.00  0.44           C  
ATOM   3929  CB  GLU A 557     -28.660 -45.404 -96.472  1.00  0.39           C  
ATOM   3930  O   GLU A 557     -27.236 -43.795 -94.176  1.00  0.41           O  
ATOM   3931  CG  GLU A 557     -29.738 -45.960 -97.391  1.00  0.37           C  
ATOM   3932  CD  GLU A 557     -29.196 -46.915 -98.442  1.00  0.43           C  
ATOM   3933  OE1 GLU A 557     -27.958 -47.080 -98.532  1.00  0.49           O  
ATOM   3934  OE2 GLU A 557     -30.015 -47.502 -99.183  1.00  0.43           O  
ATOM   3935  N   ASN A 558     -28.840 -45.225 -92.552  1.00  0.49           N  
ATOM   3936  CA  ASN A 558     -28.529 -46.067 -91.402  1.00  0.51           C  
ATOM   3937  C   ASN A 558     -27.166 -45.724 -90.808  1.00  0.48           C  
ATOM   3938  CB  ASN A 558     -28.583 -47.546 -91.789  1.00  0.42           C  
ATOM   3939  O   ASN A 558     -26.134 -46.173 -91.312  1.00  0.45           O  
ATOM   3940  CG  ASN A 558     -30.002 -48.052 -91.963  1.00  0.41           C  
ATOM   3941  ND2 ASN A 558     -30.202 -48.929 -92.940  1.00  0.43           N  
ATOM   3942  OD1 ASN A 558     -30.910 -47.658 -91.227  1.00  0.46           O  
ATOM   3943  N   ILE A 559     -26.963 -44.620 -89.698  1.00  0.43           N  
ATOM   3944  CA  ILE A 559     -25.750 -44.366 -88.928  1.00  0.45           C  
ATOM   3945  C   ILE A 559     -26.035 -44.557 -87.440  1.00  0.42           C  
ATOM   3946  CB  ILE A 559     -25.200 -42.946 -89.191  1.00  0.38           C  
ATOM   3947  O   ILE A 559     -26.869 -43.853 -86.866  1.00  0.40           O  
ATOM   3948  CG1 ILE A 559     -24.957 -42.737 -90.690  1.00  0.35           C  
ATOM   3949  CG2 ILE A 559     -23.918 -42.707 -88.389  1.00  0.34           C  
ATOM   3950  CD1 ILE A 559     -24.506 -41.329 -91.053  1.00  0.34           C  
ATOM   3951  N   PRO A 560     -25.391 -45.672 -86.389  1.00  0.38           N  
ATOM   3952  CA  PRO A 560     -25.165 -45.993 -84.978  1.00  0.41           C  
ATOM   3953  C   PRO A 560     -24.565 -44.827 -84.196  1.00  0.38           C  
ATOM   3954  CB  PRO A 560     -24.189 -47.171 -85.037  1.00  0.36           C  
ATOM   3955  O   PRO A 560     -23.482 -44.343 -84.536  1.00  0.37           O  
ATOM   3956  CG  PRO A 560     -23.694 -47.187 -86.447  1.00  0.35           C  
ATOM   3957  CD  PRO A 560     -24.537 -46.247 -87.259  1.00  0.40           C  
ATOM   3958  N   LEU A 561     -25.265 -43.973 -83.100  1.00  0.41           N  
ATOM   3959  CA  LEU A 561     -25.203 -42.939 -82.071  1.00  0.44           C  
ATOM   3960  C   LEU A 561     -24.777 -43.531 -80.732  1.00  0.41           C  
ATOM   3961  CB  LEU A 561     -26.560 -42.244 -81.927  1.00  0.38           C  
ATOM   3962  O   LEU A 561     -25.468 -44.390 -80.180  1.00  0.39           O  
ATOM   3963  CG  LEU A 561     -26.825 -41.074 -82.876  1.00  0.37           C  
ATOM   3964  CD1 LEU A 561     -28.303 -41.021 -83.251  1.00  0.37           C  
ATOM   3965  CD2 LEU A 561     -26.382 -39.760 -82.241  1.00  0.40           C  
ATOM   3966  N   ALA A 562     -23.525 -43.635 -79.926  1.00  0.40           N  
ATOM   3967  CA  ALA A 562     -22.905 -44.006 -78.657  1.00  0.42           C  
ATOM   3968  C   ALA A 562     -22.813 -42.806 -77.719  1.00  0.40           C  
ATOM   3969  CB  ALA A 562     -21.518 -44.599 -78.895  1.00  0.36           C  
ATOM   3970  O   ALA A 562     -22.274 -41.760 -78.091  1.00  0.38           O  
ATOM   3971  N   MET A 563     -23.765 -42.388 -76.443  1.00  0.37           N  
ATOM   3972  CA  MET A 563     -24.363 -41.839 -75.229  1.00  0.42           C  
ATOM   3973  C   MET A 563     -23.386 -41.914 -74.060  1.00  0.37           C  
ATOM   3974  CB  MET A 563     -25.654 -42.582 -74.881  1.00  0.34           C  
ATOM   3975  O   MET A 563     -23.016 -43.006 -73.624  1.00  0.36           O  
ATOM   3976  CG  MET A 563     -26.860 -42.123 -75.683  1.00  0.34           C  
ATOM   3977  SD  MET A 563     -28.448 -42.649 -74.928  1.00  0.47           S  
ATOM   3978  CE  MET A 563     -28.004 -44.321 -74.382  1.00  0.33           C  
ATOM   3979  N   GLY A 564     -22.674 -40.729 -73.427  1.00  0.41           N  
ATOM   3980  CA  GLY A 564     -22.174 -40.342 -72.118  1.00  0.42           C  
ATOM   3981  C   GLY A 564     -22.311 -38.857 -71.841  1.00  0.40           C  
ATOM   3982  O   GLY A 564     -21.712 -38.033 -72.537  1.00  0.39           O  
ATOM   3983  N   VAL A 565     -23.576 -38.308 -71.691  1.00  0.42           N  
ATOM   3984  CA  VAL A 565     -23.522 -36.956 -71.145  1.00  0.45           C  
ATOM   3985  C   VAL A 565     -24.906 -36.543 -70.649  1.00  0.42           C  
ATOM   3986  CB  VAL A 565     -23.006 -35.942 -72.191  1.00  0.37           C  
ATOM   3987  O   VAL A 565     -25.865 -36.508 -71.423  1.00  0.40           O  
ATOM   3988  CG1 VAL A 565     -22.820 -34.564 -71.560  1.00  0.35           C  
ATOM   3989  CG2 VAL A 565     -21.697 -36.432 -72.808  1.00  0.34           C  
ATOM   3990  N   TYR A 566     -25.143 -36.695 -69.153  1.00  0.45           N  
ATOM   3991  CA  TYR A 566     -25.972 -36.231 -68.047  1.00  0.49           C  
ATOM   3992  C   TYR A 566     -26.006 -34.709 -67.991  1.00  0.45           C  
ATOM   3993  CB  TYR A 566     -25.457 -36.791 -66.717  1.00  0.40           C  
ATOM   3994  O   TYR A 566     -24.990 -34.069 -67.710  1.00  0.44           O  
ATOM   3995  CG  TYR A 566     -26.541 -37.376 -65.844  1.00  0.39           C  
ATOM   3996  CD1 TYR A 566     -27.164 -36.607 -64.865  1.00  0.34           C  
ATOM   3997  CD2 TYR A 566     -26.942 -38.699 -65.997  1.00  0.38           C  
ATOM   3998  CE1 TYR A 566     -28.162 -37.143 -64.057  1.00  0.37           C  
ATOM   3999  CE2 TYR A 566     -27.938 -39.245 -65.195  1.00  0.40           C  
ATOM   4000  OH  TYR A 566     -29.529 -38.996 -63.432  1.00  0.29           O  
ATOM   4001  CZ  TYR A 566     -28.542 -38.461 -64.229  1.00  0.34           C  
ATOM   4002  N   SER A 567     -27.012 -33.824 -68.585  1.00  0.40           N  
ATOM   4003  CA  SER A 567     -27.632 -32.573 -68.161  1.00  0.43           C  
ATOM   4004  C   SER A 567     -29.149 -32.707 -68.079  1.00  0.40           C  
ATOM   4005  CB  SER A 567     -27.263 -31.439 -69.119  1.00  0.37           C  
ATOM   4006  O   SER A 567     -29.794 -33.114 -69.047  1.00  0.39           O  
ATOM   4007  OG  SER A 567     -27.795 -30.206 -68.667  1.00  0.40           O  
ATOM   4008  N   PRO A 568     -29.821 -32.682 -66.838  1.00  0.36           N  
ATOM   4009  CA  PRO A 568     -31.158 -32.766 -66.245  1.00  0.37           C  
ATOM   4010  C   PRO A 568     -32.171 -31.861 -66.943  1.00  0.36           C  
ATOM   4011  CB  PRO A 568     -30.931 -32.317 -64.799  1.00  0.34           C  
ATOM   4012  O   PRO A 568     -33.373 -31.961 -66.687  1.00  0.35           O  
ATOM   4013  CG  PRO A 568     -29.547 -31.753 -64.787  1.00  0.34           C  
ATOM   4014  CD  PRO A 568     -28.887 -32.082 -66.095  1.00  0.40           C  
ATOM   4015  N   THR A 569     -31.920 -31.383 -68.303  1.00  0.31           N  
ATOM   4016  CA  THR A 569     -32.953 -30.682 -69.059  1.00  0.35           C  
ATOM   4017  C   THR A 569     -32.808 -30.954 -70.553  1.00  0.32           C  
ATOM   4018  CB  THR A 569     -32.900 -29.165 -68.802  1.00  0.30           C  
ATOM   4019  O   THR A 569     -33.472 -30.316 -71.373  1.00  0.31           O  
ATOM   4020  CG2 THR A 569     -33.665 -28.794 -67.536  1.00  0.31           C  
ATOM   4021  OG1 THR A 569     -31.533 -28.758 -68.658  1.00  0.32           O  
ATOM   4022  N   ALA A 570     -31.836 -32.082 -70.942  1.00  0.35           N  
ATOM   4023  CA  ALA A 570     -32.011 -32.494 -72.333  1.00  0.36           C  
ATOM   4024  C   ALA A 570     -32.820 -33.784 -72.425  1.00  0.35           C  
ATOM   4025  CB  ALA A 570     -30.654 -32.671 -73.010  1.00  0.32           C  
ATOM   4026  O   ALA A 570     -32.478 -34.786 -71.792  1.00  0.34           O  
ATOM   4027  N   LYS A 571     -34.042 -33.607 -72.370  1.00  0.39           N  
ATOM   4028  CA  LYS A 571     -34.929 -34.652 -72.874  1.00  0.41           C  
ATOM   4029  C   LYS A 571     -34.431 -35.200 -74.208  1.00  0.39           C  
ATOM   4030  CB  LYS A 571     -36.354 -34.118 -73.026  1.00  0.36           C  
ATOM   4031  O   LYS A 571     -34.452 -34.498 -75.221  1.00  0.37           O  
ATOM   4032  CG  LYS A 571     -37.113 -33.995 -71.712  1.00  0.35           C  
ATOM   4033  CD  LYS A 571     -38.544 -33.524 -71.935  1.00  0.40           C  
ATOM   4034  CE  LYS A 571     -39.277 -33.318 -70.616  1.00  0.34           C  
ATOM   4035  NZ  LYS A 571     -40.673 -32.831 -70.829  1.00  0.35           N  
ATOM   4036  N   ALA A 572     -33.410 -35.939 -74.310  1.00  0.43           N  
ATOM   4037  CA  ALA A 572     -33.282 -36.871 -75.427  1.00  0.44           C  
ATOM   4038  C   ALA A 572     -34.278 -38.020 -75.300  1.00  0.43           C  
ATOM   4039  CB  ALA A 572     -31.856 -37.413 -75.507  1.00  0.41           C  
ATOM   4040  O   ALA A 572     -34.371 -38.656 -74.248  1.00  0.42           O  
ATOM   4041  N   VAL A 573     -35.376 -37.869 -75.863  1.00  0.46           N  
ATOM   4042  CA  VAL A 573     -36.380 -38.906 -76.073  1.00  0.46           C  
ATOM   4043  C   VAL A 573     -35.816 -39.995 -76.984  1.00  0.46           C  
ATOM   4044  CB  VAL A 573     -37.678 -38.326 -76.677  1.00  0.43           C  
ATOM   4045  O   VAL A 573     -35.488 -39.734 -78.144  1.00  0.44           O  
ATOM   4046  CG1 VAL A 573     -38.747 -39.411 -76.804  1.00  0.38           C  
ATOM   4047  CG2 VAL A 573     -38.189 -37.165 -75.827  1.00  0.39           C  
ATOM   4048  N   PHE A 574     -35.182 -41.019 -76.523  1.00  0.49           N  
ATOM   4049  CA  PHE A 574     -34.877 -42.296 -77.159  1.00  0.51           C  
ATOM   4050  C   PHE A 574     -35.998 -43.301 -76.918  1.00  0.50           C  
ATOM   4051  CB  PHE A 574     -33.550 -42.855 -76.637  1.00  0.47           C  
ATOM   4052  O   PHE A 574     -36.552 -43.370 -75.819  1.00  0.49           O  
ATOM   4053  CG  PHE A 574     -32.373 -41.950 -76.880  1.00  0.46           C  
ATOM   4054  CD1 PHE A 574     -31.709 -41.962 -78.101  1.00  0.43           C  
ATOM   4055  CD2 PHE A 574     -31.929 -41.086 -75.887  1.00  0.46           C  
ATOM   4056  CE1 PHE A 574     -30.619 -41.125 -78.329  1.00  0.45           C  
ATOM   4057  CE2 PHE A 574     -30.840 -40.247 -76.108  1.00  0.47           C  
ATOM   4058  CZ  PHE A 574     -30.186 -40.269 -77.329  1.00  0.45           C  
ATOM   4059  N   ASN A 575     -36.426 -43.966 -77.927  1.00  0.53           N  
ATOM   4060  CA  ASN A 575     -37.317 -45.110 -77.767  1.00  0.55           C  
ATOM   4061  C   ASN A 575     -36.697 -46.183 -76.876  1.00  0.53           C  
ATOM   4062  CB  ASN A 575     -37.685 -45.699 -79.130  1.00  0.51           C  
ATOM   4063  O   ASN A 575     -37.374 -46.748 -76.015  1.00  0.53           O  
ATOM   4064  CG  ASN A 575     -39.139 -45.467 -79.494  1.00  0.50           C  
ATOM   4065  ND2 ASN A 575     -39.541 -45.946 -80.665  1.00  0.50           N  
ATOM   4066  OD1 ASN A 575     -39.893 -44.860 -78.729  1.00  0.51           O  
ATOM   4067  N   ARG A 576     -35.321 -46.465 -76.970  1.00  0.57           N  
ATOM   4068  CA  ARG A 576     -34.518 -47.380 -76.166  1.00  0.56           C  
ATOM   4069  C   ARG A 576     -33.068 -46.915 -76.091  1.00  0.57           C  
ATOM   4070  CB  ARG A 576     -34.584 -48.798 -76.739  1.00  0.55           C  
ATOM   4071  O   ARG A 576     -32.438 -46.661 -77.120  1.00  0.56           O  
ATOM   4072  CG  ARG A 576     -35.972 -49.418 -76.691  1.00  0.54           C  
ATOM   4073  CD  ARG A 576     -35.983 -50.823 -77.276  1.00  0.54           C  
ATOM   4074  NE  ARG A 576     -37.243 -51.115 -77.953  1.00  0.48           N  
ATOM   4075  NH1 ARG A 576     -36.617 -53.226 -78.652  1.00  0.42           N  
ATOM   4076  NH2 ARG A 576     -38.695 -52.411 -79.172  1.00  0.39           N  
ATOM   4077  CZ  ARG A 576     -37.516 -52.250 -78.591  1.00  0.56           C  
ATOM   4078  N   LEU A 577     -32.597 -46.666 -74.734  1.00  0.57           N  
ATOM   4079  CA  LEU A 577     -31.227 -46.390 -74.316  1.00  0.57           C  
ATOM   4080  C   LEU A 577     -30.573 -47.639 -73.734  1.00  0.57           C  
ATOM   4081  CB  LEU A 577     -31.198 -45.258 -73.286  1.00  0.55           C  
ATOM   4082  O   LEU A 577     -31.030 -48.167 -72.718  1.00  0.57           O  
ATOM   4083  CG  LEU A 577     -29.821 -44.862 -72.752  1.00  0.55           C  
ATOM   4084  CD1 LEU A 577     -28.967 -44.277 -73.871  1.00  0.53           C  
ATOM   4085  CD2 LEU A 577     -29.958 -43.869 -71.603  1.00  0.54           C  
ATOM   4086  N   GLY A 578     -29.681 -48.234 -74.496  1.00  0.58           N  
ATOM   4087  CA  GLY A 578     -28.721 -49.203 -73.991  1.00  0.57           C  
ATOM   4088  C   GLY A 578     -27.437 -48.567 -73.494  1.00  0.58           C  
ATOM   4089  O   GLY A 578     -26.689 -47.975 -74.274  1.00  0.58           O  
ATOM   4090  N   VAL A 579     -27.060 -48.562 -72.204  1.00  0.61           N  
ATOM   4091  CA  VAL A 579     -25.767 -48.285 -71.588  1.00  0.62           C  
ATOM   4092  C   VAL A 579     -25.025 -49.595 -71.333  1.00  0.61           C  
ATOM   4093  CB  VAL A 579     -25.923 -47.496 -70.269  1.00  0.60           C  
ATOM   4094  O   VAL A 579     -25.459 -50.413 -70.518  1.00  0.61           O  
ATOM   4095  CG1 VAL A 579     -24.557 -47.166 -69.671  1.00  0.57           C  
ATOM   4096  CG2 VAL A 579     -26.729 -46.219 -70.504  1.00  0.58           C  
ATOM   4097  N   GLY A 580     -24.020 -49.872 -72.242  1.00  0.61           N  
ATOM   4098  CA  GLY A 580     -23.232 -51.093 -72.317  1.00  0.61           C  
ATOM   4099  C   GLY A 580     -23.958 -52.229 -73.012  1.00  0.60           C  
ATOM   4100  O   GLY A 580     -23.483 -53.367 -73.014  1.00  0.61           O  
ATOM   4101  N   ASN A 581     -25.157 -51.792 -73.742  1.00  0.61           N  
ATOM   4102  CA  ASN A 581     -25.950 -52.753 -74.501  1.00  0.64           C  
ATOM   4103  C   ASN A 581     -26.343 -52.202 -75.868  1.00  0.61           C  
ATOM   4104  CB  ASN A 581     -27.199 -53.159 -73.714  1.00  0.61           C  
ATOM   4105  O   ASN A 581     -27.031 -51.183 -75.958  1.00  0.61           O  
ATOM   4106  CG  ASN A 581     -27.904 -54.358 -74.316  1.00  0.59           C  
ATOM   4107  ND2 ASN A 581     -28.867 -54.909 -73.586  1.00  0.63           N  
ATOM   4108  OD1 ASN A 581     -27.586 -54.788 -75.429  1.00  0.62           O  
ATOM   4109  N   THR A 582     -25.918 -52.800 -77.075  1.00  0.63           N  
ATOM   4110  CA  THR A 582     -26.158 -52.459 -78.473  1.00  0.64           C  
ATOM   4111  C   THR A 582     -27.549 -52.911 -78.909  1.00  0.61           C  
ATOM   4112  CB  THR A 582     -25.097 -53.093 -79.392  1.00  0.62           C  
ATOM   4113  O   THR A 582     -28.024 -52.529 -79.981  1.00  0.61           O  
ATOM   4114  CG2 THR A 582     -23.720 -52.488 -79.141  1.00  0.59           C  
ATOM   4115  OG1 THR A 582     -25.040 -54.503 -79.145  1.00  0.59           O  
ATOM   4116  N   ASP A 583     -28.391 -53.988 -77.984  1.00  0.61           N  
ATOM   4117  CA  ASP A 583     -29.735 -54.469 -78.285  1.00  0.61           C  
ATOM   4118  C   ASP A 583     -30.678 -54.239 -77.106  1.00  0.59           C  
ATOM   4119  CB  ASP A 583     -29.704 -55.954 -78.652  1.00  0.56           C  
ATOM   4120  O   ASP A 583     -31.121 -55.193 -76.464  1.00  0.58           O  
ATOM   4121  CG  ASP A 583     -31.003 -56.439 -79.273  1.00  0.54           C  
ATOM   4122  OD1 ASP A 583     -31.774 -55.608 -79.801  1.00  0.58           O  
ATOM   4123  OD2 ASP A 583     -31.258 -57.662 -79.232  1.00  0.72           O  
ATOM   4124  N   PRO A 584     -30.756 -52.841 -76.832  1.00  0.68           N  
ATOM   4125  CA  PRO A 584     -31.642 -52.644 -75.682  1.00  0.70           C  
ATOM   4126  C   PRO A 584     -33.068 -53.120 -75.947  1.00  0.70           C  
ATOM   4127  CB  PRO A 584     -31.603 -51.130 -75.462  1.00  0.67           C  
ATOM   4128  O   PRO A 584     -33.640 -52.815 -76.996  1.00  0.68           O  
ATOM   4129  CG  PRO A 584     -31.206 -50.562 -76.787  1.00  0.67           C  
ATOM   4130  CD  PRO A 584     -30.375 -51.581 -77.512  1.00  0.67           C  
ATOM   4131  N   ILE A 585     -33.754 -53.972 -74.991  1.00  0.60           N  
ATOM   4132  CA  ILE A 585     -35.145 -54.412 -74.996  1.00  0.60           C  
ATOM   4133  C   ILE A 585     -36.008 -53.404 -74.241  1.00  0.58           C  
ATOM   4134  CB  ILE A 585     -35.295 -55.819 -74.374  1.00  0.59           C  
ATOM   4135  O   ILE A 585     -37.191 -53.237 -74.548  1.00  0.59           O  
ATOM   4136  CG1 ILE A 585     -34.193 -56.751 -74.890  1.00  0.54           C  
ATOM   4137  CG2 ILE A 585     -36.683 -56.395 -74.671  1.00  0.55           C  
ATOM   4138  CD1 ILE A 585     -34.181 -58.121 -74.225  1.00  0.55           C  
ATOM   4139  N   ASN A 586     -35.322 -52.595 -73.298  1.00  0.63           N  
ATOM   4140  CA  ASN A 586     -36.124 -51.697 -72.474  1.00  0.63           C  
ATOM   4141  C   ASN A 586     -35.781 -50.235 -72.741  1.00  0.63           C  
ATOM   4142  CB  ASN A 586     -35.941 -52.024 -70.990  1.00  0.61           C  
ATOM   4143  O   ASN A 586     -34.772 -49.936 -73.382  1.00  0.62           O  
ATOM   4144  CG  ASN A 586     -36.334 -53.448 -70.653  1.00  0.60           C  
ATOM   4145  ND2 ASN A 586     -35.359 -54.251 -70.243  1.00  0.60           N  
ATOM   4146  OD1 ASN A 586     -37.505 -53.824 -70.760  1.00  0.60           O  
ATOM   4147  N   ALA A 587     -36.486 -49.185 -72.269  1.00  0.61           N  
ATOM   4148  CA  ALA A 587     -36.323 -47.758 -72.534  1.00  0.61           C  
ATOM   4149  C   ALA A 587     -34.960 -47.264 -72.059  1.00  0.60           C  
ATOM   4150  CB  ALA A 587     -37.439 -46.961 -71.863  1.00  0.59           C  
ATOM   4151  O   ALA A 587     -34.323 -46.445 -72.725  1.00  0.59           O  
ATOM   4152  N   LEU A 588     -34.362 -47.799 -70.991  1.00  0.62           N  
ATOM   4153  CA  LEU A 588     -32.985 -47.784 -70.509  1.00  0.61           C  
ATOM   4154  C   LEU A 588     -32.501 -49.196 -70.199  1.00  0.62           C  
ATOM   4155  CB  LEU A 588     -32.864 -46.905 -69.261  1.00  0.59           C  
ATOM   4156  O   LEU A 588     -33.053 -49.868 -69.324  1.00  0.62           O  
ATOM   4157  CG  LEU A 588     -31.467 -46.786 -68.649  1.00  0.58           C  
ATOM   4158  CD1 LEU A 588     -30.524 -46.073 -69.613  1.00  0.55           C  
ATOM   4159  CD2 LEU A 588     -31.529 -46.052 -67.313  1.00  0.56           C  
ATOM   4160  N   ASP A 589     -31.483 -49.729 -70.896  1.00  0.59           N  
ATOM   4161  CA  ASP A 589     -30.730 -50.961 -70.680  1.00  0.60           C  
ATOM   4162  C   ASP A 589     -29.254 -50.664 -70.421  1.00  0.59           C  
ATOM   4163  CB  ASP A 589     -30.875 -51.897 -71.881  1.00  0.58           C  
ATOM   4164  O   ASP A 589     -28.530 -50.250 -71.330  1.00  0.59           O  
ATOM   4165  CG  ASP A 589     -30.851 -53.365 -71.495  1.00  0.56           C  
ATOM   4166  OD1 ASP A 589     -30.425 -53.692 -70.366  1.00  0.59           O  
ATOM   4167  OD2 ASP A 589     -31.259 -54.203 -72.328  1.00  0.63           O  
ATOM   4168  N   VAL A 590     -28.882 -50.749 -69.072  1.00  0.61           N  
ATOM   4169  CA  VAL A 590     -27.528 -50.477 -68.603  1.00  0.62           C  
ATOM   4170  C   VAL A 590     -26.824 -51.790 -68.266  1.00  0.62           C  
ATOM   4171  CB  VAL A 590     -27.530 -49.543 -67.373  1.00  0.60           C  
ATOM   4172  O   VAL A 590     -27.328 -52.584 -67.467  1.00  0.62           O  
ATOM   4173  CG1 VAL A 590     -26.102 -49.203 -66.949  1.00  0.56           C  
ATOM   4174  CG2 VAL A 590     -28.319 -48.269 -67.672  1.00  0.58           C  
ATOM   4175  N   THR A 591     -25.659 -52.167 -68.911  1.00  0.67           N  
ATOM   4176  CA  THR A 591     -24.668 -53.176 -68.552  1.00  0.68           C  
ATOM   4177  C   THR A 591     -23.542 -52.560 -67.727  1.00  0.65           C  
ATOM   4178  CB  THR A 591     -24.080 -53.852 -69.805  1.00  0.65           C  
ATOM   4179  O   THR A 591     -22.720 -51.808 -68.254  1.00  0.62           O  
ATOM   4180  CG2 THR A 591     -23.106 -54.962 -69.425  1.00  0.61           C  
ATOM   4181  OG1 THR A 591     -25.145 -54.411 -70.583  1.00  0.62           O  
ATOM   4182  N   GLY A 592     -23.782 -52.520 -66.308  1.00  0.60           N  
ATOM   4183  CA  GLY A 592     -22.818 -52.150 -65.284  1.00  0.63           C  
ATOM   4184  C   GLY A 592     -23.451 -51.463 -64.089  1.00  0.58           C  
ATOM   4185  O   GLY A 592     -24.632 -51.670 -63.801  1.00  0.55           O  
ATOM   4186  N   THR A 593     -22.728 -51.021 -63.197  1.00  0.52           N  
ATOM   4187  CA  THR A 593     -23.182 -50.332 -61.994  1.00  0.54           C  
ATOM   4188  C   THR A 593     -23.604 -48.902 -62.317  1.00  0.51           C  
ATOM   4189  CB  THR A 593     -22.085 -50.315 -60.913  1.00  0.51           C  
ATOM   4190  O   THR A 593     -22.866 -48.164 -62.974  1.00  0.51           O  
ATOM   4191  CG2 THR A 593     -22.671 -49.996 -59.541  1.00  0.48           C  
ATOM   4192  OG1 THR A 593     -21.452 -51.600 -60.863  1.00  0.46           O  
ATOM   4193  N   ILE A 594     -24.696 -48.475 -62.061  1.00  0.55           N  
ATOM   4194  CA  ILE A 594     -25.233 -47.119 -62.019  1.00  0.55           C  
ATOM   4195  C   ILE A 594     -24.959 -46.498 -60.652  1.00  0.55           C  
ATOM   4196  CB  ILE A 594     -26.748 -47.102 -62.322  1.00  0.53           C  
ATOM   4197  O   ILE A 594     -25.327 -47.065 -59.620  1.00  0.53           O  
ATOM   4198  CG1 ILE A 594     -27.016 -47.631 -63.736  1.00  0.50           C  
ATOM   4199  CG2 ILE A 594     -27.317 -45.691 -62.149  1.00  0.51           C  
ATOM   4200  CD1 ILE A 594     -28.493 -47.806 -64.062  1.00  0.51           C  
ATOM   4201  N   GLN A 595     -24.093 -45.420 -60.464  1.00  0.47           N  
ATOM   4202  CA  GLN A 595     -23.934 -44.463 -59.374  1.00  0.49           C  
ATOM   4203  C   GLN A 595     -24.636 -43.146 -59.692  1.00  0.47           C  
ATOM   4204  CB  GLN A 595     -22.452 -44.213 -59.090  1.00  0.47           C  
ATOM   4205  O   GLN A 595     -24.290 -42.471 -60.664  1.00  0.46           O  
ATOM   4206  CG  GLN A 595     -22.189 -43.520 -57.760  1.00  0.47           C  
ATOM   4207  CD  GLN A 595     -20.710 -43.359 -57.464  1.00  0.49           C  
ATOM   4208  NE2 GLN A 595     -20.396 -42.745 -56.328  1.00  0.43           N  
ATOM   4209  OE1 GLN A 595     -19.857 -43.783 -58.250  1.00  0.53           O  
ATOM   4210  N   ALA A 596     -25.724 -42.882 -58.863  1.00  0.52           N  
ATOM   4211  CA  ALA A 596     -26.369 -41.572 -58.834  1.00  0.53           C  
ATOM   4212  C   ALA A 596     -26.063 -40.838 -57.531  1.00  0.52           C  
ATOM   4213  CB  ALA A 596     -27.878 -41.717 -59.016  1.00  0.51           C  
ATOM   4214  O   ALA A 596     -26.241 -41.391 -56.443  1.00  0.51           O  
ATOM   4215  N   THR A 597     -25.452 -39.721 -57.553  1.00  0.44           N  
ATOM   4216  CA  THR A 597     -25.109 -38.841 -56.441  1.00  0.45           C  
ATOM   4217  C   THR A 597     -26.318 -38.016 -56.011  1.00  0.43           C  
ATOM   4218  CB  THR A 597     -23.947 -37.900 -56.810  1.00  0.43           C  
ATOM   4219  O   THR A 597     -26.327 -37.439 -54.921  1.00  0.43           O  
ATOM   4220  CG2 THR A 597     -22.636 -38.668 -56.935  1.00  0.38           C  
ATOM   4221  OG1 THR A 597     -24.236 -37.263 -58.061  1.00  0.40           O  
ATOM   4222  N   GLN A 598     -27.217 -37.720 -56.638  1.00  0.42           N  
ATOM   4223  CA  GLN A 598     -28.429 -37.063 -56.159  1.00  0.44           C  
ATOM   4224  C   GLN A 598     -29.652 -37.954 -56.357  1.00  0.42           C  
ATOM   4225  CB  GLN A 598     -28.633 -35.725 -56.872  1.00  0.40           C  
ATOM   4226  O   GLN A 598     -29.909 -38.852 -55.553  1.00  0.41           O  
ATOM   4227  CG  GLN A 598     -27.683 -34.630 -56.407  1.00  0.39           C  
ATOM   4228  CD  GLN A 598     -28.215 -33.236 -56.682  1.00  0.41           C  
ATOM   4229  NE2 GLN A 598     -27.628 -32.238 -56.030  1.00  0.38           N  
ATOM   4230  OE1 GLN A 598     -29.145 -33.057 -57.474  1.00  0.44           O  
ATOM   4231  N   TYR A 599     -30.294 -37.885 -57.276  1.00  0.47           N  
ATOM   4232  CA  TYR A 599     -31.574 -38.549 -57.494  1.00  0.46           C  
ATOM   4233  C   TYR A 599     -31.489 -39.527 -58.660  1.00  0.47           C  
ATOM   4234  CB  TYR A 599     -32.676 -37.519 -57.756  1.00  0.44           C  
ATOM   4235  O   TYR A 599     -30.962 -39.191 -59.723  1.00  0.44           O  
ATOM   4236  CG  TYR A 599     -32.779 -36.456 -56.690  1.00  0.42           C  
ATOM   4237  CD1 TYR A 599     -33.396 -36.723 -55.470  1.00  0.40           C  
ATOM   4238  CD2 TYR A 599     -32.261 -35.183 -56.900  1.00  0.41           C  
ATOM   4239  CE1 TYR A 599     -33.495 -35.745 -54.485  1.00  0.42           C  
ATOM   4240  CE2 TYR A 599     -32.354 -34.198 -55.922  1.00  0.43           C  
ATOM   4241  OH  TYR A 599     -33.066 -33.517 -53.748  1.00  0.36           O  
ATOM   4242  CZ  TYR A 599     -32.971 -34.488 -54.719  1.00  0.39           C  
ATOM   4243  N   LEU A 600     -31.556 -40.622 -58.518  1.00  0.47           N  
ATOM   4244  CA  LEU A 600     -32.094 -41.613 -59.444  1.00  0.47           C  
ATOM   4245  C   LEU A 600     -33.616 -41.654 -59.372  1.00  0.47           C  
ATOM   4246  CB  LEU A 600     -31.519 -42.999 -59.140  1.00  0.45           C  
ATOM   4247  O   LEU A 600     -34.184 -42.004 -58.335  1.00  0.45           O  
ATOM   4248  CG  LEU A 600     -31.589 -44.025 -60.272  1.00  0.44           C  
ATOM   4249  CD1 LEU A 600     -30.336 -43.947 -61.137  1.00  0.42           C  
ATOM   4250  CD2 LEU A 600     -31.769 -45.431 -59.709  1.00  0.43           C  
ATOM   4251  N   GLY A 601     -34.233 -40.845 -60.222  1.00  0.41           N  
ATOM   4252  CA  GLY A 601     -35.654 -41.009 -60.481  1.00  0.40           C  
ATOM   4253  C   GLY A 601     -35.956 -42.124 -61.465  1.00  0.41           C  
ATOM   4254  O   GLY A 601     -35.398 -42.158 -62.563  1.00  0.39           O  
ATOM   4255  N   VAL A 602     -36.588 -43.270 -61.232  1.00  0.45           N  
ATOM   4256  CA  VAL A 602     -37.312 -44.278 -61.998  1.00  0.45           C  
ATOM   4257  C   VAL A 602     -38.816 -44.038 -61.878  1.00  0.44           C  
ATOM   4258  CB  VAL A 602     -36.962 -45.708 -61.529  1.00  0.43           C  
ATOM   4259  O   VAL A 602     -39.387 -44.175 -60.793  1.00  0.43           O  
ATOM   4260  CG1 VAL A 602     -37.635 -46.750 -62.421  1.00  0.42           C  
ATOM   4261  CG2 VAL A 602     -35.448 -45.909 -61.516  1.00  0.42           C  
ATOM   4262  N   GLY A 603     -39.362 -43.117 -62.849  1.00  0.39           N  
ATOM   4263  CA  GLY A 603     -40.772 -42.989 -63.181  1.00  0.40           C  
ATOM   4264  C   GLY A 603     -41.163 -41.581 -63.587  1.00  0.39           C  
ATOM   4265  O   GLY A 603     -40.308 -40.698 -63.689  1.00  0.38           O  
ATOM   4266  N   ASN A 604     -42.172 -41.309 -64.222  1.00  0.42           N  
ATOM   4267  CA  ASN A 604     -43.000 -40.232 -64.755  1.00  0.41           C  
ATOM   4268  C   ASN A 604     -43.411 -39.249 -63.663  1.00  0.42           C  
ATOM   4269  CB  ASN A 604     -44.238 -40.801 -65.451  1.00  0.41           C  
ATOM   4270  O   ASN A 604     -44.257 -39.564 -62.824  1.00  0.42           O  
ATOM   4271  CG  ASN A 604     -43.964 -41.216 -66.883  1.00  0.41           C  
ATOM   4272  ND2 ASN A 604     -44.915 -41.917 -67.490  1.00  0.45           N  
ATOM   4273  OD1 ASN A 604     -42.906 -40.910 -67.439  1.00  0.45           O  
ATOM   4274  N   GLN A 605     -42.484 -38.488 -62.881  1.00  0.40           N  
ATOM   4275  CA  GLN A 605     -42.661 -37.403 -61.922  1.00  0.41           C  
ATOM   4276  C   GLN A 605     -41.843 -37.648 -60.657  1.00  0.41           C  
ATOM   4277  CB  GLN A 605     -44.139 -37.236 -61.566  1.00  0.38           C  
ATOM   4278  O   GLN A 605     -42.333 -38.253 -59.701  1.00  0.40           O  
ATOM   4279  CG  GLN A 605     -44.964 -36.572 -62.661  1.00  0.37           C  
ATOM   4280  CD  GLN A 605     -45.516 -35.222 -62.242  1.00  0.41           C  
ATOM   4281  NE2 GLN A 605     -45.851 -34.389 -63.221  1.00  0.36           N  
ATOM   4282  OE1 GLN A 605     -45.641 -34.931 -61.048  1.00  0.48           O  
ATOM   4283  N   PRO A 606     -40.547 -37.517 -60.563  1.00  0.43           N  
ATOM   4284  CA  PRO A 606     -39.938 -37.458 -59.232  1.00  0.44           C  
ATOM   4285  C   PRO A 606     -39.892 -36.041 -58.667  1.00  0.44           C  
ATOM   4286  CB  PRO A 606     -38.526 -38.000 -59.467  1.00  0.41           C  
ATOM   4287  O   PRO A 606     -39.269 -35.156 -59.260  1.00  0.43           O  
ATOM   4288  CG  PRO A 606     -38.392 -38.088 -60.953  1.00  0.40           C  
ATOM   4289  CD  PRO A 606     -39.733 -37.810 -61.569  1.00  0.44           C  
ATOM   4290  N   ILE A 607     -41.128 -35.539 -58.208  1.00  0.39           N  
ATOM   4291  CA  ILE A 607     -41.460 -34.566 -57.173  1.00  0.39           C  
ATOM   4292  C   ILE A 607     -41.164 -35.157 -55.796  1.00  0.39           C  
ATOM   4293  CB  ILE A 607     -42.939 -34.128 -57.262  1.00  0.37           C  
ATOM   4294  O   ILE A 607     -41.759 -36.165 -55.405  1.00  0.38           O  
ATOM   4295  CG1 ILE A 607     -43.257 -33.601 -58.666  1.00  0.35           C  
ATOM   4296  CG2 ILE A 607     -43.256 -33.075 -56.196  1.00  0.36           C  
ATOM   4297  CD1 ILE A 607     -44.733 -33.312 -58.899  1.00  0.34           C  
ATOM   4298  N   GLY A 608     -39.767 -35.135 -55.268  1.00  0.34           N  
ATOM   4299  CA  GLY A 608     -39.633 -34.955 -53.831  1.00  0.33           C  
ATOM   4300  C   GLY A 608     -39.305 -36.241 -53.096  1.00  0.34           C  
ATOM   4301  O   GLY A 608     -39.158 -36.243 -51.872  1.00  0.32           O  
ATOM   4302  N   ALA A 609     -38.538 -37.389 -53.755  1.00  0.37           N  
ATOM   4303  CA  ALA A 609     -38.121 -38.563 -52.993  1.00  0.37           C  
ATOM   4304  C   ALA A 609     -36.972 -39.288 -53.688  1.00  0.37           C  
ATOM   4305  CB  ALA A 609     -39.300 -39.512 -52.792  1.00  0.35           C  
ATOM   4306  O   ALA A 609     -36.927 -39.358 -54.918  1.00  0.36           O  
ATOM   4307  N   ALA A 610     -35.773 -39.433 -53.144  1.00  0.38           N  
ATOM   4308  CA  ALA A 610     -34.586 -40.283 -53.165  1.00  0.39           C  
ATOM   4309  C   ALA A 610     -34.957 -41.736 -53.451  1.00  0.38           C  
ATOM   4310  CB  ALA A 610     -33.834 -40.180 -51.840  1.00  0.36           C  
ATOM   4311  O   ALA A 610     -35.804 -42.313 -52.766  1.00  0.37           O  
ATOM   4312  N   VAL A 611     -35.167 -42.324 -54.818  1.00  0.44           N  
ATOM   4313  CA  VAL A 611     -35.149 -43.611 -55.506  1.00  0.46           C  
ATOM   4314  C   VAL A 611     -36.537 -44.246 -55.450  1.00  0.44           C  
ATOM   4315  CB  VAL A 611     -34.101 -44.567 -54.894  1.00  0.42           C  
ATOM   4316  O   VAL A 611     -37.070 -44.493 -54.366  1.00  0.43           O  
ATOM   4317  CG1 VAL A 611     -34.010 -45.859 -55.705  1.00  0.40           C  
ATOM   4318  CG2 VAL A 611     -32.737 -43.884 -54.818  1.00  0.40           C  
ATOM   4319  N   ASP A 612     -37.448 -44.259 -56.496  1.00  0.37           N  
ATOM   4320  CA  ASP A 612     -38.658 -45.024 -56.781  1.00  0.38           C  
ATOM   4321  C   ASP A 612     -38.323 -46.350 -57.459  1.00  0.37           C  
ATOM   4322  CB  ASP A 612     -39.612 -44.211 -57.659  1.00  0.35           C  
ATOM   4323  O   ASP A 612     -37.802 -46.368 -58.576  1.00  0.36           O  
ATOM   4324  CG  ASP A 612     -40.984 -44.849 -57.793  1.00  0.34           C  
ATOM   4325  OD1 ASP A 612     -41.200 -45.951 -57.245  1.00  0.35           O  
ATOM   4326  OD2 ASP A 612     -41.855 -44.245 -58.455  1.00  0.39           O  
ATOM   4327  N   PHE A 613     -38.242 -47.511 -56.766  1.00  0.44           N  
ATOM   4328  CA  PHE A 613     -38.140 -48.939 -57.044  1.00  0.45           C  
ATOM   4329  C   PHE A 613     -39.524 -49.565 -57.173  1.00  0.44           C  
ATOM   4330  CB  PHE A 613     -37.344 -49.647 -55.944  1.00  0.41           C  
ATOM   4331  O   PHE A 613     -39.894 -50.434 -56.380  1.00  0.43           O  
ATOM   4332  CG  PHE A 613     -35.887 -49.272 -55.912  1.00  0.39           C  
ATOM   4333  CD1 PHE A 613     -34.977 -49.891 -56.761  1.00  0.37           C  
ATOM   4334  CD2 PHE A 613     -35.427 -48.300 -55.033  1.00  0.40           C  
ATOM   4335  CE1 PHE A 613     -33.628 -49.546 -56.734  1.00  0.41           C  
ATOM   4336  CE2 PHE A 613     -34.080 -47.950 -55.000  1.00  0.41           C  
ATOM   4337  CZ  PHE A 613     -33.182 -48.575 -55.851  1.00  0.39           C  
ATOM   4338  N   SER A 614     -40.410 -49.002 -58.012  1.00  0.40           N  
ATOM   4339  CA  SER A 614     -41.673 -49.720 -58.143  1.00  0.41           C  
ATOM   4340  C   SER A 614     -41.554 -50.873 -59.133  1.00  0.40           C  
ATOM   4341  CB  SER A 614     -42.786 -48.769 -58.588  1.00  0.37           C  
ATOM   4342  O   SER A 614     -42.447 -51.718 -59.221  1.00  0.38           O  
ATOM   4343  OG  SER A 614     -42.469 -48.170 -59.832  1.00  0.36           O  
ATOM   4344  N   ASN A 615     -40.177 -51.358 -59.599  1.00  0.40           N  
ATOM   4345  CA  ASN A 615     -40.199 -52.559 -60.427  1.00  0.43           C  
ATOM   4346  C   ASN A 615     -39.168 -53.581 -59.959  1.00  0.40           C  
ATOM   4347  CB  ASN A 615     -39.964 -52.202 -61.896  1.00  0.38           C  
ATOM   4348  O   ASN A 615     -37.983 -53.265 -59.841  1.00  0.39           O  
ATOM   4349  CG  ASN A 615     -41.242 -52.215 -62.712  1.00  0.37           C  
ATOM   4350  ND2 ASN A 615     -41.239 -51.500 -63.831  1.00  0.35           N  
ATOM   4351  OD1 ASN A 615     -42.225 -52.861 -62.339  1.00  0.39           O  
ATOM   4352  N   ALA A 616     -39.482 -54.647 -59.001  1.00  0.42           N  
ATOM   4353  CA  ALA A 616     -39.252 -56.023 -58.567  1.00  0.43           C  
ATOM   4354  C   ALA A 616     -37.828 -56.468 -58.886  1.00  0.42           C  
ATOM   4355  CB  ALA A 616     -40.260 -56.963 -59.224  1.00  0.38           C  
ATOM   4356  O   ALA A 616     -37.414 -56.462 -60.048  1.00  0.40           O  
ATOM   4357  N   GLY A 617     -36.676 -56.296 -57.806  1.00  0.39           N  
ATOM   4358  CA  GLY A 617     -35.750 -57.381 -57.522  1.00  0.39           C  
ATOM   4359  C   GLY A 617     -34.318 -56.913 -57.348  1.00  0.40           C  
ATOM   4360  O   GLY A 617     -33.400 -57.730 -57.249  1.00  0.37           O  
ATOM   4361  N   ARG A 618     -33.938 -55.585 -56.584  1.00  0.44           N  
ATOM   4362  CA  ARG A 618     -32.510 -55.410 -56.339  1.00  0.45           C  
ATOM   4363  C   ARG A 618     -32.227 -54.064 -55.681  1.00  0.44           C  
ATOM   4364  CB  ARG A 618     -31.721 -55.531 -57.645  1.00  0.39           C  
ATOM   4365  O   ARG A 618     -32.727 -53.031 -56.131  1.00  0.42           O  
ATOM   4366  CG  ARG A 618     -31.698 -56.937 -58.223  1.00  0.37           C  
ATOM   4367  CD  ARG A 618     -30.655 -57.077 -59.323  1.00  0.41           C  
ATOM   4368  NE  ARG A 618     -30.656 -58.420 -59.898  1.00  0.35           N  
ATOM   4369  NH1 ARG A 618     -28.769 -58.091 -61.190  1.00  0.28           N  
ATOM   4370  NH2 ARG A 618     -29.855 -60.109 -61.231  1.00  0.23           N  
ATOM   4371  CZ  ARG A 618     -29.760 -58.870 -60.772  1.00  0.35           C  
ATOM   4372  N   GLY A 619     -32.021 -53.615 -54.137  1.00  0.43           N  
ATOM   4373  CA  GLY A 619     -31.509 -53.091 -52.881  1.00  0.45           C  
ATOM   4374  C   GLY A 619     -30.626 -51.871 -53.060  1.00  0.43           C  
ATOM   4375  O   GLY A 619     -29.690 -51.887 -53.861  1.00  0.41           O  
ATOM   4376  N   LEU A 620     -31.041 -50.343 -52.332  1.00  0.44           N  
ATOM   4377  CA  LEU A 620     -30.311 -49.089 -52.187  1.00  0.48           C  
ATOM   4378  C   LEU A 620     -30.601 -48.444 -50.836  1.00  0.44           C  
ATOM   4379  CB  LEU A 620     -30.679 -48.122 -53.316  1.00  0.40           C  
ATOM   4380  O   LEU A 620     -31.762 -48.315 -50.440  1.00  0.43           O  
ATOM   4381  CG  LEU A 620     -29.514 -47.561 -54.134  1.00  0.39           C  
ATOM   4382  CD1 LEU A 620     -29.556 -48.105 -55.558  1.00  0.37           C  
ATOM   4383  CD2 LEU A 620     -29.549 -46.036 -54.138  1.00  0.39           C  
ATOM   4384  N   THR A 621     -29.389 -47.644 -49.948  1.00  0.42           N  
ATOM   4385  CA  THR A 621     -28.943 -46.945 -48.748  1.00  0.46           C  
ATOM   4386  C   THR A 621     -28.842 -45.444 -49.003  1.00  0.41           C  
ATOM   4387  CB  THR A 621     -27.582 -47.478 -48.264  1.00  0.38           C  
ATOM   4388  O   THR A 621     -28.148 -45.010 -49.925  1.00  0.40           O  
ATOM   4389  CG2 THR A 621     -27.515 -47.513 -46.741  1.00  0.34           C  
ATOM   4390  OG1 THR A 621     -27.388 -48.805 -48.770  1.00  0.35           O  
ATOM   4391  N   VAL A 622     -29.730 -44.153 -48.193  1.00  0.42           N  
ATOM   4392  CA  VAL A 622     -30.078 -42.741 -48.309  1.00  0.45           C  
ATOM   4393  C   VAL A 622     -29.816 -42.034 -46.981  1.00  0.42           C  
ATOM   4394  CB  VAL A 622     -31.551 -42.552 -48.733  1.00  0.39           C  
ATOM   4395  O   VAL A 622     -30.383 -42.405 -45.951  1.00  0.42           O  
ATOM   4396  CG1 VAL A 622     -31.808 -41.109 -49.166  1.00  0.36           C  
ATOM   4397  CG2 VAL A 622     -31.912 -43.522 -49.856  1.00  0.36           C  
ATOM   4398  N   PRO A 623     -28.938 -40.720 -46.754  1.00  0.45           N  
ATOM   4399  CA  PRO A 623     -28.866 -39.691 -45.714  1.00  0.48           C  
ATOM   4400  C   PRO A 623     -29.496 -38.369 -46.148  1.00  0.44           C  
ATOM   4401  CB  PRO A 623     -27.361 -39.528 -45.482  1.00  0.41           C  
ATOM   4402  O   PRO A 623     -29.320 -37.943 -47.292  1.00  0.43           O  
ATOM   4403  CG  PRO A 623     -26.721 -40.438 -46.480  1.00  0.41           C  
ATOM   4404  CD  PRO A 623     -27.801 -41.080 -47.303  1.00  0.45           C  
ATOM   4405  N   SER A 624     -30.548 -37.680 -45.542  1.00  0.42           N  
ATOM   4406  CA  SER A 624     -31.232 -36.508 -45.006  1.00  0.45           C  
ATOM   4407  C   SER A 624     -32.229 -35.942 -46.012  1.00  0.42           C  
ATOM   4408  CB  SER A 624     -30.222 -35.429 -44.614  1.00  0.38           C  
ATOM   4409  O   SER A 624     -31.856 -35.596 -47.135  1.00  0.40           O  
ATOM   4410  OG  SER A 624     -30.201 -34.387 -45.574  1.00  0.39           O  
ATOM   4411  N   LEU A 625     -33.534 -36.222 -45.792  1.00  0.45           N  
ATOM   4412  CA  LEU A 625     -34.823 -36.079 -46.460  1.00  0.45           C  
ATOM   4413  C   LEU A 625     -35.889 -35.589 -45.486  1.00  0.45           C  
ATOM   4414  CB  LEU A 625     -35.256 -37.411 -47.080  1.00  0.39           C  
ATOM   4415  O   LEU A 625     -36.193 -36.264 -44.500  1.00  0.43           O  
ATOM   4416  CG  LEU A 625     -34.539 -37.825 -48.366  1.00  0.38           C  
ATOM   4417  CD1 LEU A 625     -34.697 -39.323 -48.602  1.00  0.34           C  
ATOM   4418  CD2 LEU A 625     -35.070 -37.032 -49.554  1.00  0.39           C  
ATOM   4419  N   GLN A 626     -36.031 -34.402 -45.437  1.00  0.43           N  
ATOM   4420  CA  GLN A 626     -37.131 -33.531 -45.039  1.00  0.46           C  
ATOM   4421  C   GLN A 626     -38.457 -34.021 -45.614  1.00  0.43           C  
ATOM   4422  CB  GLN A 626     -36.865 -32.092 -45.485  1.00  0.39           C  
ATOM   4423  O   GLN A 626     -38.622 -34.091 -46.834  1.00  0.41           O  
ATOM   4424  CG  GLN A 626     -35.988 -31.302 -44.523  1.00  0.38           C  
ATOM   4425  CD  GLN A 626     -35.997 -29.812 -44.810  1.00  0.44           C  
ATOM   4426  NE2 GLN A 626     -35.402 -29.032 -43.913  1.00  0.37           N  
ATOM   4427  OE1 GLN A 626     -36.532 -29.366 -45.830  1.00  0.50           O  
ATOM   4428  N   ASN A 627     -39.211 -35.142 -45.035  1.00  0.41           N  
ATOM   4429  CA  ASN A 627     -40.635 -35.366 -44.813  1.00  0.44           C  
ATOM   4430  C   ASN A 627     -41.078 -36.727 -45.343  1.00  0.41           C  
ATOM   4431  CB  ASN A 627     -41.461 -34.251 -45.459  1.00  0.36           C  
ATOM   4432  O   ASN A 627     -40.860 -37.043 -46.514  1.00  0.38           O  
ATOM   4433  CG  ASN A 627     -41.605 -33.037 -44.563  1.00  0.35           C  
ATOM   4434  ND2 ASN A 627     -42.012 -31.915 -45.145  1.00  0.33           N  
ATOM   4435  OD1 ASN A 627     -41.350 -33.106 -43.358  1.00  0.39           O  
ATOM   4436  N   ARG A 628     -40.940 -37.955 -44.539  1.00  0.47           N  
ATOM   4437  CA  ARG A 628     -41.571 -39.234 -44.230  1.00  0.48           C  
ATOM   4438  C   ARG A 628     -41.115 -40.319 -45.200  1.00  0.47           C  
ATOM   4439  CB  ARG A 628     -43.095 -39.105 -44.267  1.00  0.42           C  
ATOM   4440  O   ARG A 628     -41.466 -40.290 -46.381  1.00  0.44           O  
ATOM   4441  CG  ARG A 628     -43.660 -38.170 -43.210  1.00  0.40           C  
ATOM   4442  CD  ARG A 628     -45.172 -38.305 -43.087  1.00  0.45           C  
ATOM   4443  NE  ARG A 628     -45.718 -37.374 -42.103  1.00  0.35           N  
ATOM   4444  NH1 ARG A 628     -47.734 -38.478 -41.871  1.00  0.27           N  
ATOM   4445  NH2 ARG A 628     -47.319 -36.574 -40.664  1.00  0.22           N  
ATOM   4446  CZ  ARG A 628     -46.922 -37.477 -41.549  1.00  0.33           C  
ATOM   4447  N   ASN A 629     -39.765 -40.922 -45.184  1.00  0.41           N  
ATOM   4448  CA  ASN A 629     -38.982 -41.837 -46.008  1.00  0.46           C  
ATOM   4449  C   ASN A 629     -38.695 -43.145 -45.277  1.00  0.41           C  
ATOM   4450  CB  ASN A 629     -37.674 -41.176 -46.449  1.00  0.36           C  
ATOM   4451  O   ASN A 629     -37.892 -43.176 -44.343  1.00  0.39           O  
ATOM   4452  CG  ASN A 629     -37.898 -39.996 -47.374  1.00  0.34           C  
ATOM   4453  ND2 ASN A 629     -37.017 -39.006 -47.295  1.00  0.30           N  
ATOM   4454  OD1 ASN A 629     -38.854 -39.975 -48.152  1.00  0.36           O  
ATOM   4455  N   PHE A 630     -39.688 -44.195 -45.084  1.00  0.51           N  
ATOM   4456  CA  PHE A 630     -39.416 -45.603 -44.819  1.00  0.52           C  
ATOM   4457  C   PHE A 630     -38.484 -46.183 -45.877  1.00  0.51           C  
ATOM   4458  CB  PHE A 630     -40.720 -46.405 -44.773  1.00  0.48           C  
ATOM   4459  O   PHE A 630     -38.672 -45.948 -47.073  1.00  0.49           O  
ATOM   4460  CG  PHE A 630     -41.720 -45.881 -43.777  1.00  0.46           C  
ATOM   4461  CD1 PHE A 630     -41.704 -46.320 -42.459  1.00  0.43           C  
ATOM   4462  CD2 PHE A 630     -42.676 -44.950 -44.160  1.00  0.44           C  
ATOM   4463  CE1 PHE A 630     -42.628 -45.837 -41.535  1.00  0.43           C  
ATOM   4464  CE2 PHE A 630     -43.603 -44.462 -43.243  1.00  0.45           C  
ATOM   4465  CZ  PHE A 630     -43.577 -44.908 -41.931  1.00  0.40           C  
ATOM   4466  N   MET A 631     -37.224 -46.687 -45.637  1.00  0.54           N  
ATOM   4467  CA  MET A 631     -36.492 -47.773 -46.281  1.00  0.55           C  
ATOM   4468  C   MET A 631     -37.296 -49.068 -46.246  1.00  0.54           C  
ATOM   4469  CB  MET A 631     -35.135 -47.982 -45.606  1.00  0.51           C  
ATOM   4470  O   MET A 631     -37.625 -49.570 -45.170  1.00  0.52           O  
ATOM   4471  CG  MET A 631     -34.121 -48.703 -46.479  1.00  0.51           C  
ATOM   4472  SD  MET A 631     -32.490 -48.887 -45.657  1.00  0.49           S  
ATOM   4473  CE  MET A 631     -32.254 -47.200 -45.033  1.00  0.44           C  
ATOM   4474  N   LEU A 632     -38.058 -49.469 -47.318  1.00  0.58           N  
ATOM   4475  CA  LEU A 632     -38.581 -50.823 -47.462  1.00  0.58           C  
ATOM   4476  C   LEU A 632     -37.448 -51.823 -47.671  1.00  0.58           C  
ATOM   4477  CB  LEU A 632     -39.564 -50.896 -48.634  1.00  0.56           C  
ATOM   4478  O   LEU A 632     -36.631 -51.661 -48.581  1.00  0.57           O  
ATOM   4479  CG  LEU A 632     -40.834 -50.054 -48.506  1.00  0.55           C  
ATOM   4480  CD1 LEU A 632     -41.535 -49.943 -49.856  1.00  0.52           C  
ATOM   4481  CD2 LEU A 632     -41.769 -50.650 -47.460  1.00  0.52           C  
ATOM   4482  N   PRO A 633     -37.124 -52.775 -46.765  1.00  0.66           N  
ATOM   4483  CA  PRO A 633     -36.249 -53.924 -47.008  1.00  0.65           C  
ATOM   4484  C   PRO A 633     -36.698 -54.765 -48.201  1.00  0.67           C  
ATOM   4485  CB  PRO A 633     -36.348 -54.724 -45.707  1.00  0.64           C  
ATOM   4486  O   PRO A 633     -37.893 -54.829 -48.501  1.00  0.65           O  
ATOM   4487  CG  PRO A 633     -37.548 -54.171 -45.008  1.00  0.64           C  
ATOM   4488  CD  PRO A 633     -37.924 -52.872 -45.663  1.00  0.64           C  
ATOM   4489  N   PRO A 634     -35.818 -55.347 -49.129  1.00  0.72           N  
ATOM   4490  CA  PRO A 634     -36.181 -56.292 -50.188  1.00  0.72           C  
ATOM   4491  C   PRO A 634     -37.028 -57.455 -49.676  1.00  0.74           C  
ATOM   4492  CB  PRO A 634     -34.825 -56.787 -50.698  1.00  0.70           C  
ATOM   4493  O   PRO A 634     -36.717 -58.038 -48.634  1.00  0.74           O  
ATOM   4494  CG  PRO A 634     -33.819 -55.917 -50.016  1.00  0.68           C  
ATOM   4495  CD  PRO A 634     -34.502 -55.187 -48.895  1.00  0.68           C  
ATOM   4496  N   LYS A 635     -38.144 -57.728 -50.435  1.00  0.77           N  
ATOM   4497  CA  LYS A 635     -38.953 -58.907 -50.137  1.00  0.78           C  
ATOM   4498  C   LYS A 635     -38.364 -60.156 -50.785  1.00  0.78           C  
ATOM   4499  CB  LYS A 635     -40.394 -58.702 -50.608  1.00  0.75           C  
ATOM   4500  O   LYS A 635     -38.179 -60.202 -52.003  1.00  0.78           O  
ATOM   4501  CG  LYS A 635     -41.161 -57.654 -49.816  1.00  0.72           C  
ATOM   4502  CD  LYS A 635     -42.606 -57.544 -50.286  1.00  0.73           C  
ATOM   4503  CE  LYS A 635     -43.364 -56.469 -49.519  1.00  0.73           C  
ATOM   4504  NZ  LYS A 635     -44.778 -56.348 -49.987  1.00  0.68           N  
ATOM   4505  N   VAL A 636     -38.040 -61.195 -50.030  1.00  0.83           N  
ATOM   4506  CA  VAL A 636     -37.562 -62.475 -50.540  1.00  0.84           C  
ATOM   4507  C   VAL A 636     -38.237 -63.618 -49.784  1.00  0.85           C  
ATOM   4508  CB  VAL A 636     -36.026 -62.594 -50.426  1.00  0.80           C  
ATOM   4509  O   VAL A 636     -38.630 -63.457 -48.626  1.00  0.84           O  
ATOM   4510  CG1 VAL A 636     -35.338 -61.499 -51.237  1.00  0.69           C  
ATOM   4511  CG2 VAL A 636     -35.594 -62.531 -48.962  1.00  0.70           C  
ATOM   4512  N   THR A 637     -38.484 -64.750 -50.453  1.00  0.82           N  
ATOM   4513  CA  THR A 637     -38.882 -66.005 -49.826  1.00  0.84           C  
ATOM   4514  C   THR A 637     -37.706 -66.636 -49.086  1.00  0.85           C  
ATOM   4515  CB  THR A 637     -39.432 -66.999 -50.865  1.00  0.82           C  
ATOM   4516  O   THR A 637     -36.552 -66.269 -49.316  1.00  0.85           O  
ATOM   4517  CG2 THR A 637     -40.573 -66.382 -51.667  1.00  0.80           C  
ATOM   4518  OG1 THR A 637     -38.380 -67.374 -51.763  1.00  0.81           O  
ATOM   4519  N   THR A 638     -38.020 -67.655 -48.267  1.00  0.83           N  
ATOM   4520  CA  THR A 638     -36.990 -68.389 -47.540  1.00  0.86           C  
ATOM   4521  C   THR A 638     -36.030 -69.074 -48.508  1.00  0.84           C  
ATOM   4522  CB  THR A 638     -37.611 -69.437 -46.599  1.00  0.82           C  
ATOM   4523  O   THR A 638     -34.826 -69.142 -48.252  1.00  0.83           O  
ATOM   4524  CG2 THR A 638     -36.531 -70.217 -45.856  1.00  0.73           C  
ATOM   4525  OG1 THR A 638     -38.450 -68.777 -45.643  1.00  0.77           O  
ATOM   4526  N   THR A 639     -36.478 -69.644 -49.727  1.00  0.85           N  
ATOM   4527  CA  THR A 639     -35.628 -70.266 -50.736  1.00  0.85           C  
ATOM   4528  C   THR A 639     -34.718 -69.230 -51.390  1.00  0.80           C  
ATOM   4529  CB  THR A 639     -36.469 -70.970 -51.818  1.00  0.80           C  
ATOM   4530  O   THR A 639     -33.515 -69.458 -51.537  1.00  0.77           O  
ATOM   4531  CG2 THR A 639     -35.579 -71.708 -52.812  1.00  0.71           C  
ATOM   4532  OG1 THR A 639     -37.350 -71.911 -51.192  1.00  0.75           O  
ATOM   4533  N   GLU A 640     -35.249 -68.044 -51.524  1.00  0.85           N  
ATOM   4534  CA  GLU A 640     -34.447 -67.002 -52.159  1.00  0.85           C  
ATOM   4535  C   GLU A 640     -33.419 -66.428 -51.188  1.00  0.82           C  
ATOM   4536  CB  GLU A 640     -35.344 -65.885 -52.697  1.00  0.82           C  
ATOM   4537  O   GLU A 640     -32.272 -66.179 -51.566  1.00  0.79           O  
ATOM   4538  CG  GLU A 640     -36.146 -66.278 -53.929  1.00  0.76           C  
ATOM   4539  CD  GLU A 640     -37.267 -65.303 -54.252  1.00  0.74           C  
ATOM   4540  OE1 GLU A 640     -37.797 -64.657 -53.319  1.00  0.78           O  
ATOM   4541  OE2 GLU A 640     -37.619 -65.186 -55.447  1.00  0.80           O  
ATOM   4542  N   ARG A 641     -33.749 -66.323 -50.027  1.00  0.85           N  
ATOM   4543  CA  ARG A 641     -32.900 -65.848 -48.939  1.00  0.87           C  
ATOM   4544  C   ARG A 641     -31.687 -66.753 -48.755  1.00  0.85           C  
ATOM   4545  CB  ARG A 641     -33.694 -65.765 -47.634  1.00  0.84           C  
ATOM   4546  O   ARG A 641     -30.570 -66.271 -48.556  1.00  0.83           O  
ATOM   4547  CG  ARG A 641     -32.879 -65.278 -46.446  1.00  0.81           C  
ATOM   4548  CD  ARG A 641     -33.613 -65.496 -45.131  1.00  0.80           C  
ATOM   4549  NE  ARG A 641     -33.724 -66.915 -44.804  1.00  0.81           N  
ATOM   4550  NH1 ARG A 641     -34.779 -66.578 -42.776  1.00  0.74           N  
ATOM   4551  NH2 ARG A 641     -34.323 -68.706 -43.497  1.00  0.71           N  
ATOM   4552  CZ  ARG A 641     -34.275 -67.396 -43.693  1.00  0.81           C  
ATOM   4553  N   SER A 642     -31.818 -68.142 -48.935  1.00  0.84           N  
ATOM   4554  CA  SER A 642     -30.743 -69.122 -48.819  1.00  0.84           C  
ATOM   4555  C   SER A 642     -29.748 -68.990 -49.968  1.00  0.81           C  
ATOM   4556  CB  SER A 642     -31.312 -70.541 -48.787  1.00  0.80           C  
ATOM   4557  O   SER A 642     -28.598 -69.418 -49.852  1.00  0.79           O  
ATOM   4558  OG  SER A 642     -32.230 -70.691 -47.718  1.00  0.72           O  
ATOM   4559  N   ASN A 643     -30.138 -68.345 -51.137  1.00  0.83           N  
ATOM   4560  CA  ASN A 643     -29.302 -68.175 -52.321  1.00  0.81           C  
ATOM   4561  C   ASN A 643     -28.608 -66.816 -52.327  1.00  0.77           C  
ATOM   4562  CB  ASN A 643     -30.132 -68.353 -53.594  1.00  0.77           C  
ATOM   4563  O   ASN A 643     -27.780 -66.541 -53.197  1.00  0.73           O  
ATOM   4564  CG  ASN A 643     -30.615 -69.777 -53.781  1.00  0.72           C  
ATOM   4565  ND2 ASN A 643     -31.702 -69.942 -54.527  1.00  0.71           N  
ATOM   4566  OD1 ASN A 643     -30.018 -70.723 -53.260  1.00  0.70           O  
ATOM   4567  N   LEU A 644     -28.771 -66.009 -51.310  1.00  0.81           N  
ATOM   4568  CA  LEU A 644     -28.130 -64.702 -51.211  1.00  0.81           C  
ATOM   4569  C   LEU A 644     -26.750 -64.819 -50.574  1.00  0.78           C  
ATOM   4570  CB  LEU A 644     -29.000 -63.739 -50.399  1.00  0.78           C  
ATOM   4571  O   LEU A 644     -26.628 -65.228 -49.417  1.00  0.73           O  
ATOM   4572  CG  LEU A 644     -30.361 -63.382 -51.000  1.00  0.76           C  
ATOM   4573  CD1 LEU A 644     -31.193 -62.591 -49.996  1.00  0.73           C  
ATOM   4574  CD2 LEU A 644     -30.184 -62.596 -52.294  1.00  0.74           C  
ATOM   4575  N   ALA A 645     -25.656 -64.642 -51.351  1.00  0.73           N  
ATOM   4576  CA  ALA A 645     -24.225 -64.708 -51.066  1.00  0.74           C  
ATOM   4577  C   ALA A 645     -23.587 -63.323 -51.135  1.00  0.71           C  
ATOM   4578  CB  ALA A 645     -23.532 -65.658 -52.040  1.00  0.68           C  
ATOM   4579  O   ALA A 645     -24.105 -62.427 -51.805  1.00  0.68           O  
ATOM   4580  N   GLY A 646     -22.548 -63.075 -50.167  1.00  0.71           N  
ATOM   4581  CA  GLY A 646     -21.697 -61.896 -50.177  1.00  0.71           C  
ATOM   4582  C   GLY A 646     -22.317 -60.706 -49.470  1.00  0.69           C  
ATOM   4583  O   GLY A 646     -21.982 -59.557 -49.767  1.00  0.66           O  
ATOM   4584  N   LEU A 647     -23.172 -60.892 -48.433  1.00  0.78           N  
ATOM   4585  CA  LEU A 647     -23.838 -59.796 -47.737  1.00  0.78           C  
ATOM   4586  C   LEU A 647     -23.031 -59.356 -46.520  1.00  0.78           C  
ATOM   4587  CB  LEU A 647     -25.247 -60.212 -47.307  1.00  0.75           C  
ATOM   4588  O   LEU A 647     -22.467 -60.191 -45.809  1.00  0.74           O  
ATOM   4589  CG  LEU A 647     -26.214 -60.593 -48.429  1.00  0.73           C  
ATOM   4590  CD1 LEU A 647     -27.498 -61.175 -47.847  1.00  0.70           C  
ATOM   4591  CD2 LEU A 647     -26.518 -59.384 -49.307  1.00  0.71           C  
ATOM   4592  N   ALA A 648     -22.927 -58.011 -46.288  1.00  0.75           N  
ATOM   4593  CA  ALA A 648     -22.366 -57.437 -45.067  1.00  0.77           C  
ATOM   4594  C   ALA A 648     -23.330 -57.593 -43.895  1.00  0.77           C  
ATOM   4595  CB  ALA A 648     -22.025 -55.965 -45.280  1.00  0.73           C  
ATOM   4596  O   ALA A 648     -24.548 -57.637 -44.086  1.00  0.77           O  
ATOM   4597  N   ALA A 649     -22.819 -57.753 -42.699  1.00  0.71           N  
ATOM   4598  CA  ALA A 649     -23.584 -57.648 -41.459  1.00  0.73           C  
ATOM   4599  C   ALA A 649     -24.369 -56.340 -41.409  1.00  0.69           C  
ATOM   4600  CB  ALA A 649     -22.656 -57.755 -40.251  1.00  0.67           C  
ATOM   4601  O   ALA A 649     -23.822 -55.269 -41.684  1.00  0.67           O  
ATOM   4602  N   GLY A 650     -25.716 -56.505 -41.305  1.00  0.69           N  
ATOM   4603  CA  GLY A 650     -26.661 -55.400 -41.273  1.00  0.69           C  
ATOM   4604  C   GLY A 650     -27.645 -55.422 -42.427  1.00  0.65           C  
ATOM   4605  O   GLY A 650     -28.583 -54.623 -42.465  1.00  0.64           O  
ATOM   4606  N   ALA A 651     -27.501 -56.386 -43.351  1.00  0.77           N  
ATOM   4607  CA  ALA A 651     -28.457 -56.486 -44.451  1.00  0.78           C  
ATOM   4608  C   ALA A 651     -29.835 -56.902 -43.944  1.00  0.78           C  
ATOM   4609  CB  ALA A 651     -27.958 -57.476 -45.501  1.00  0.75           C  
ATOM   4610  O   ALA A 651     -29.962 -57.881 -43.205  1.00  0.77           O  
ATOM   4611  N   ILE A 652     -30.845 -56.207 -44.218  1.00  0.78           N  
ATOM   4612  CA  ILE A 652     -32.222 -56.466 -43.811  1.00  0.79           C  
ATOM   4613  C   ILE A 652     -33.055 -56.858 -45.029  1.00  0.78           C  
ATOM   4614  CB  ILE A 652     -32.844 -55.237 -43.110  1.00  0.76           C  
ATOM   4615  O   ILE A 652     -32.931 -56.251 -46.095  1.00  0.76           O  
ATOM   4616  CG1 ILE A 652     -31.997 -54.828 -41.899  1.00  0.70           C  
ATOM   4617  CG2 ILE A 652     -34.289 -55.527 -42.694  1.00  0.70           C  
ATOM   4618  CD1 ILE A 652     -32.456 -53.540 -41.229  1.00  0.68           C  
ATOM   4619  N   ILE A 653     -33.890 -57.838 -44.961  1.00  0.79           N  
ATOM   4620  CA  ILE A 653     -34.879 -58.281 -45.938  1.00  0.79           C  
ATOM   4621  C   ILE A 653     -36.238 -58.440 -45.262  1.00  0.79           C  
ATOM   4622  CB  ILE A 653     -34.455 -59.608 -46.609  1.00  0.77           C  
ATOM   4623  O   ILE A 653     -36.315 -58.636 -44.046  1.00  0.79           O  
ATOM   4624  CG1 ILE A 653     -34.415 -60.739 -45.575  1.00  0.73           C  
ATOM   4625  CG2 ILE A 653     -33.100 -59.453 -47.304  1.00  0.74           C  
ATOM   4626  CD1 ILE A 653     -34.188 -62.119 -46.177  1.00  0.71           C  
ATOM   4627  N   TYR A 654     -37.223 -58.318 -45.973  1.00  0.80           N  
ATOM   4628  CA  TYR A 654     -38.517 -58.862 -45.574  1.00  0.81           C  
ATOM   4629  C   TYR A 654     -38.722 -60.258 -46.149  1.00  0.83           C  
ATOM   4630  CB  TYR A 654     -39.651 -57.938 -46.028  1.00  0.80           C  
ATOM   4631  O   TYR A 654     -38.827 -60.426 -47.366  1.00  0.83           O  
ATOM   4632  CG  TYR A 654     -41.018 -58.383 -45.564  1.00  0.78           C  
ATOM   4633  CD1 TYR A 654     -41.421 -58.197 -44.244  1.00  0.76           C  
ATOM   4634  CD2 TYR A 654     -41.906 -58.990 -46.445  1.00  0.77           C  
ATOM   4635  CE1 TYR A 654     -42.679 -58.606 -43.812  1.00  0.78           C  
ATOM   4636  CE2 TYR A 654     -43.166 -59.404 -46.024  1.00  0.76           C  
ATOM   4637  OH  TYR A 654     -44.788 -59.615 -44.286  1.00  0.73           O  
ATOM   4638  CZ  TYR A 654     -43.543 -59.208 -44.708  1.00  0.77           C  
ATOM   4639  N   ASN A 655     -38.699 -61.321 -45.407  1.00  0.82           N  
ATOM   4640  CA  ASN A 655     -38.948 -62.700 -45.813  1.00  0.84           C  
ATOM   4641  C   ASN A 655     -40.442 -62.989 -45.928  1.00  0.84           C  
ATOM   4642  CB  ASN A 655     -38.292 -63.675 -44.833  1.00  0.82           C  
ATOM   4643  O   ASN A 655     -41.143 -63.068 -44.918  1.00  0.84           O  
ATOM   4644  CG  ASN A 655     -38.405 -65.119 -45.283  1.00  0.80           C  
ATOM   4645  ND2 ASN A 655     -37.335 -65.883 -45.097  1.00  0.84           N  
ATOM   4646  OD1 ASN A 655     -39.444 -65.544 -45.793  1.00  0.83           O  
ATOM   4647  N   THR A 656     -41.080 -63.220 -47.086  1.00  0.83           N  
ATOM   4648  CA  THR A 656     -42.505 -63.356 -47.366  1.00  0.85           C  
ATOM   4649  C   THR A 656     -43.016 -64.724 -46.920  1.00  0.85           C  
ATOM   4650  CB  THR A 656     -42.801 -63.159 -48.864  1.00  0.81           C  
ATOM   4651  O   THR A 656     -44.222 -64.920 -46.761  1.00  0.85           O  
ATOM   4652  CG2 THR A 656     -42.504 -61.727 -49.299  1.00  0.73           C  
ATOM   4653  OG1 THR A 656     -41.987 -64.057 -49.629  1.00  0.76           O  
ATOM   4654  N   THR A 657     -42.127 -65.686 -46.702  1.00  0.85           N  
ATOM   4655  CA  THR A 657     -42.496 -67.008 -46.208  1.00  0.87           C  
ATOM   4656  C   THR A 657     -42.784 -66.964 -44.710  1.00  0.82           C  
ATOM   4657  CB  THR A 657     -41.389 -68.040 -46.491  1.00  0.83           C  
ATOM   4658  O   THR A 657     -43.753 -67.563 -44.241  1.00  0.79           O  
ATOM   4659  CG2 THR A 657     -41.839 -69.447 -46.111  1.00  0.72           C  
ATOM   4660  OG1 THR A 657     -41.066 -68.014 -47.887  1.00  0.79           O  
ATOM   4661  N   THR A 658     -42.004 -66.188 -44.051  1.00  0.87           N  
ATOM   4662  CA  THR A 658     -42.134 -66.154 -42.599  1.00  0.86           C  
ATOM   4663  C   THR A 658     -42.833 -64.875 -42.148  1.00  0.84           C  
ATOM   4664  CB  THR A 658     -40.759 -66.259 -41.913  1.00  0.84           C  
ATOM   4665  O   THR A 658     -43.154 -64.719 -40.968  1.00  0.81           O  
ATOM   4666  CG2 THR A 658     -40.052 -67.556 -42.294  1.00  0.75           C  
ATOM   4667  OG1 THR A 658     -39.945 -65.149 -42.313  1.00  0.78           O  
ATOM   4668  N   ASN A 659     -43.181 -63.881 -43.018  1.00  0.86           N  
ATOM   4669  CA  ASN A 659     -43.764 -62.568 -42.762  1.00  0.86           C  
ATOM   4670  C   ASN A 659     -42.980 -61.805 -41.697  1.00  0.82           C  
ATOM   4671  CB  ASN A 659     -45.230 -62.702 -42.347  1.00  0.81           C  
ATOM   4672  O   ASN A 659     -43.569 -61.238 -40.775  1.00  0.78           O  
ATOM   4673  CG  ASN A 659     -46.031 -61.444 -42.616  1.00  0.74           C  
ATOM   4674  ND2 ASN A 659     -47.134 -61.277 -41.895  1.00  0.73           N  
ATOM   4675  OD1 ASN A 659     -45.662 -60.628 -43.465  1.00  0.69           O  
ATOM   4676  N   LYS A 660     -41.703 -61.917 -41.794  1.00  0.86           N  
ATOM   4677  CA  LYS A 660     -40.843 -61.250 -40.820  1.00  0.86           C  
ATOM   4678  C   LYS A 660     -39.756 -60.435 -41.515  1.00  0.85           C  
ATOM   4679  CB  LYS A 660     -40.209 -62.271 -39.875  1.00  0.85           C  
ATOM   4680  O   LYS A 660     -39.207 -60.862 -42.533  1.00  0.84           O  
ATOM   4681  CG  LYS A 660     -41.210 -63.000 -38.990  1.00  0.82           C  
ATOM   4682  CD  LYS A 660     -40.557 -63.514 -37.714  1.00  0.81           C  
ATOM   4683  CE  LYS A 660     -41.564 -64.218 -36.814  1.00  0.82           C  
ATOM   4684  NZ  LYS A 660     -40.953 -64.630 -35.515  1.00  0.77           N  
ATOM   4685  N   LEU A 661     -39.389 -59.264 -40.970  1.00  0.82           N  
ATOM   4686  CA  LEU A 661     -38.096 -58.645 -41.240  1.00  0.84           C  
ATOM   4687  C   LEU A 661     -36.958 -59.504 -40.700  1.00  0.84           C  
ATOM   4688  CB  LEU A 661     -38.033 -57.245 -40.622  1.00  0.81           C  
ATOM   4689  O   LEU A 661     -37.032 -60.004 -39.576  1.00  0.83           O  
ATOM   4690  CG  LEU A 661     -38.209 -56.070 -41.585  1.00  0.73           C  
ATOM   4691  CD1 LEU A 661     -39.312 -55.141 -41.091  1.00  0.67           C  
ATOM   4692  CD2 LEU A 661     -36.896 -55.311 -41.748  1.00  0.67           C  
ATOM   4693  N   GLN A 662     -36.014 -59.729 -41.464  1.00  0.87           N  
ATOM   4694  CA  GLN A 662     -34.811 -60.471 -41.101  1.00  0.87           C  
ATOM   4695  C   GLN A 662     -33.553 -59.668 -41.420  1.00  0.85           C  
ATOM   4696  CB  GLN A 662     -34.772 -61.818 -41.825  1.00  0.85           C  
ATOM   4697  O   GLN A 662     -33.493 -58.977 -42.439  1.00  0.83           O  
ATOM   4698  CG  GLN A 662     -35.945 -62.729 -41.492  1.00  0.83           C  
ATOM   4699  CD  GLN A 662     -35.820 -64.102 -42.126  1.00  0.83           C  
ATOM   4700  NE2 GLN A 662     -35.992 -65.144 -41.321  1.00  0.86           N  
ATOM   4701  OE1 GLN A 662     -35.573 -64.224 -43.330  1.00  0.84           O  
ATOM   4702  N   VAL A 663     -32.622 -59.716 -40.465  1.00  0.84           N  
ATOM   4703  CA  VAL A 663     -31.327 -59.057 -40.605  1.00  0.85           C  
ATOM   4704  C   VAL A 663     -30.221 -60.105 -40.703  1.00  0.86           C  
ATOM   4705  CB  VAL A 663     -31.049 -58.098 -39.426  1.00  0.82           C  
ATOM   4706  O   VAL A 663     -30.258 -61.123 -40.007  1.00  0.85           O  
ATOM   4707  CG1 VAL A 663     -30.968 -58.869 -38.109  1.00  0.70           C  
ATOM   4708  CG2 VAL A 663     -29.761 -57.314 -39.669  1.00  0.71           C  
ATOM   4709  N   TYR A 664     -29.406 -59.875 -41.559  1.00  0.83           N  
ATOM   4710  CA  TYR A 664     -28.211 -60.704 -41.663  1.00  0.84           C  
ATOM   4711  C   TYR A 664     -27.140 -60.243 -40.682  1.00  0.84           C  
ATOM   4712  CB  TYR A 664     -27.658 -60.674 -43.092  1.00  0.82           C  
ATOM   4713  O   TYR A 664     -26.711 -59.087 -40.720  1.00  0.82           O  
ATOM   4714  CG  TYR A 664     -26.541 -61.660 -43.331  1.00  0.81           C  
ATOM   4715  CD1 TYR A 664     -26.768 -63.032 -43.254  1.00  0.79           C  
ATOM   4716  CD2 TYR A 664     -25.256 -61.222 -43.633  1.00  0.80           C  
ATOM   4717  CE1 TYR A 664     -25.741 -63.945 -43.472  1.00  0.82           C  
ATOM   4718  CE2 TYR A 664     -24.221 -62.125 -43.853  1.00  0.80           C  
ATOM   4719  OH  TYR A 664     -23.453 -64.381 -43.987  1.00  0.73           O  
ATOM   4720  CZ  TYR A 664     -24.473 -63.483 -43.771  1.00  0.81           C  
ATOM   4721  N   ASN A 665     -26.713 -61.038 -39.554  1.00  0.83           N  
ATOM   4722  CA  ASN A 665     -25.807 -60.627 -38.487  1.00  0.84           C  
ATOM   4723  C   ASN A 665     -24.350 -60.887 -38.857  1.00  0.82           C  
ATOM   4724  CB  ASN A 665     -26.158 -61.341 -37.180  1.00  0.80           C  
ATOM   4725  O   ASN A 665     -23.464 -60.804 -38.005  1.00  0.80           O  
ATOM   4726  CG  ASN A 665     -25.859 -62.827 -37.227  1.00  0.76           C  
ATOM   4727  ND2 ASN A 665     -26.165 -63.529 -36.142  1.00  0.81           N  
ATOM   4728  OD1 ASN A 665     -25.355 -63.339 -38.230  1.00  0.77           O  
ATOM   4729  N   GLY A 666     -24.115 -61.440 -40.010  1.00  0.81           N  
ATOM   4730  CA  GLY A 666     -22.764 -61.761 -40.442  1.00  0.82           C  
ATOM   4731  C   GLY A 666     -22.531 -63.249 -40.617  1.00  0.80           C  
ATOM   4732  O   GLY A 666     -21.642 -63.660 -41.366  1.00  0.81           O  
ATOM   4733  N   SER A 667     -23.325 -64.138 -39.936  1.00  0.81           N  
ATOM   4734  CA  SER A 667     -23.187 -65.589 -40.004  1.00  0.83           C  
ATOM   4735  C   SER A 667     -24.506 -66.253 -40.386  1.00  0.80           C  
ATOM   4736  CB  SER A 667     -22.696 -66.145 -38.667  1.00  0.77           C  
ATOM   4737  O   SER A 667     -24.516 -67.280 -41.068  1.00  0.80           O  
ATOM   4738  OG  SER A 667     -23.212 -65.387 -37.587  1.00  0.70           O  
ATOM   4739  N   SER A 668     -25.605 -65.629 -39.848  1.00  0.86           N  
ATOM   4740  CA  SER A 668     -26.927 -66.209 -40.059  1.00  0.87           C  
ATOM   4741  C   SER A 668     -28.004 -65.130 -40.101  1.00  0.86           C  
ATOM   4742  CB  SER A 668     -27.251 -67.221 -38.959  1.00  0.84           C  
ATOM   4743  O   SER A 668     -27.777 -64.002 -39.658  1.00  0.85           O  
ATOM   4744  OG  SER A 668     -27.308 -66.587 -37.693  1.00  0.84           O  
ATOM   4745  N   TRP A 669     -29.083 -65.243 -40.737  1.00  0.84           N  
ATOM   4746  CA  TRP A 669     -30.271 -64.396 -40.748  1.00  0.88           C  
ATOM   4747  C   TRP A 669     -31.022 -64.493 -39.424  1.00  0.83           C  
ATOM   4748  CB  TRP A 669     -31.198 -64.784 -41.904  1.00  0.83           C  
ATOM   4749  O   TRP A 669     -31.307 -65.592 -38.944  1.00  0.76           O  
ATOM   4750  CG  TRP A 669     -30.669 -64.416 -43.258  1.00  0.78           C  
ATOM   4751  CD1 TRP A 669     -30.020 -65.235 -44.139  1.00  0.73           C  
ATOM   4752  CD2 TRP A 669     -30.741 -63.131 -43.882  1.00  0.76           C  
ATOM   4753  CE2 TRP A 669     -30.115 -63.244 -45.144  1.00  0.82           C  
ATOM   4754  CE3 TRP A 669     -31.275 -61.894 -43.498  1.00  0.75           C  
ATOM   4755  NE1 TRP A 669     -29.684 -64.536 -45.276  1.00  0.76           N  
ATOM   4756  CH2 TRP A 669     -30.539 -60.965 -45.623  1.00  0.75           C  
ATOM   4757  CZ2 TRP A 669     -30.009 -62.164 -46.024  1.00  0.75           C  
ATOM   4758  CZ3 TRP A 669     -31.168 -60.820 -44.375  1.00  0.76           C  
ATOM   4759  N   GLN A 670     -31.324 -63.331 -38.782  1.00  0.89           N  
ATOM   4760  CA  GLN A 670     -32.098 -63.175 -37.555  1.00  0.89           C  
ATOM   4761  C   GLN A 670     -33.404 -62.432 -37.819  1.00  0.88           C  
ATOM   4762  CB  GLN A 670     -31.279 -62.439 -36.493  1.00  0.86           C  
ATOM   4763  O   GLN A 670     -33.438 -61.489 -38.613  1.00  0.86           O  
ATOM   4764  CG  GLN A 670     -29.970 -63.130 -36.137  1.00  0.80           C  
ATOM   4765  CD  GLN A 670     -30.180 -64.451 -35.421  1.00  0.80           C  
ATOM   4766  NE2 GLN A 670     -29.283 -65.403 -35.656  1.00  0.83           N  
ATOM   4767  OE1 GLN A 670     -31.141 -64.616 -34.662  1.00  0.82           O  
ATOM   4768  N   ASN A 671     -34.510 -62.689 -37.175  1.00  0.87           N  
ATOM   4769  CA  ASN A 671     -35.781 -61.973 -37.206  1.00  0.87           C  
ATOM   4770  C   ASN A 671     -35.715 -60.679 -36.400  1.00  0.85           C  
ATOM   4771  CB  ASN A 671     -36.911 -62.865 -36.687  1.00  0.84           C  
ATOM   4772  O   ASN A 671     -35.234 -60.673 -35.265  1.00  0.81           O  
ATOM   4773  CG  ASN A 671     -37.161 -64.067 -37.576  1.00  0.78           C  
ATOM   4774  ND2 ASN A 671     -37.706 -65.130 -36.996  1.00  0.79           N  
ATOM   4775  OD1 ASN A 671     -36.866 -64.042 -38.773  1.00  0.77           O  
ATOM   4776  N   LEU A 672     -36.223 -59.477 -37.008  1.00  0.83           N  
ATOM   4777  CA  LEU A 672     -36.359 -58.194 -36.327  1.00  0.81           C  
ATOM   4778  C   LEU A 672     -37.793 -57.978 -35.855  1.00  0.75           C  
ATOM   4779  CB  LEU A 672     -35.935 -57.049 -37.251  1.00  0.78           C  
ATOM   4780  O   LEU A 672     -38.719 -57.937 -36.668  1.00  0.68           O  
ATOM   4781  CG  LEU A 672     -34.443 -56.716 -37.277  1.00  0.72           C  
ATOM   4782  CD1 LEU A 672     -34.063 -56.090 -38.615  1.00  0.68           C  
ATOM   4783  CD2 LEU A 672     -34.082 -55.786 -36.124  1.00  0.68           C  
ATOM   4784  N   HIS A 673     -38.556 -58.901 -35.462  1.00  0.66           N  
ATOM   4785  CA  HIS A 673     -39.790 -59.085 -34.707  1.00  0.67           C  
ATOM   4786  C   HIS A 673     -40.556 -60.311 -35.192  1.00  0.64           C  
ATOM   4787  CB  HIS A 673     -40.673 -57.839 -34.812  1.00  0.60           C  
ATOM   4788  O   HIS A 673     -40.507 -60.650 -36.377  1.00  0.61           O  
ATOM   4789  CG  HIS A 673     -41.787 -57.808 -33.815  1.00  0.57           C  
ATOM   4790  CD2 HIS A 673     -42.197 -56.832 -32.970  1.00  0.55           C  
ATOM   4791  ND1 HIS A 673     -42.626 -58.881 -33.602  1.00  0.55           N  
ATOM   4792  CE1 HIS A 673     -43.507 -58.564 -32.668  1.00  0.48           C  
ATOM   4793  NE2 HIS A 673     -43.268 -57.327 -32.268  1.00  0.46           N  
TER    4794      HIS A 673
END
