# Supplementary material for: DepoScope: Accurate phage depolymerase annotation and domain delineation using large language models
Source: PLoS Comput Biol. 2024 Aug 5;20(8):e1011831. doi: 10.1371/journal.pcbi.1011831 (PMC11326577; doi:10.1371/journal.pcbi.1011831)
Supplement: S1 Data — (ZIP) [file pcbi.1011831.s003.zip › FN_FP_deposcope_032024/False_positives/HQ632825.1__AGN12247.pdb]

PARENT N/A
ATOM      1  N   MET A   1     -17.204 -16.508   4.908  1.00  0.47           N  
ATOM      2  CA  MET A   1     -18.232 -16.769   5.912  1.00  0.61           C  
ATOM      3  C   MET A   1     -18.299 -15.635   6.929  1.00  0.57           C  
ATOM      4  CB  MET A   1     -17.964 -18.096   6.624  1.00  0.50           C  
ATOM      5  O   MET A   1     -17.272 -15.211   7.462  1.00  0.56           O  
ATOM      6  CG  MET A   1     -18.574 -19.301   5.926  1.00  0.47           C  
ATOM      7  SD  MET A   1     -18.286 -20.864   6.842  1.00  0.60           S  
ATOM      8  CE  MET A   1     -17.066 -21.652   5.755  1.00  0.52           C  
ATOM      9  N   ALA A   2     -19.475 -14.881   7.072  1.00  0.74           N  
ATOM     10  CA  ALA A   2     -19.621 -13.869   8.115  1.00  0.79           C  
ATOM     11  C   ALA A   2     -19.529 -14.495   9.504  1.00  0.78           C  
ATOM     12  CB  ALA A   2     -20.947 -13.128   7.956  1.00  0.73           C  
ATOM     13  O   ALA A   2     -20.170 -15.513   9.776  1.00  0.75           O  
ATOM     14  N   VAL A   3     -18.557 -14.056  10.287  1.00  0.70           N  
ATOM     15  CA  VAL A   3     -18.466 -14.455  11.688  1.00  0.79           C  
ATOM     16  C   VAL A   3     -19.702 -13.974  12.444  1.00  0.77           C  
ATOM     17  CB  VAL A   3     -17.186 -13.903  12.353  1.00  0.72           C  
ATOM     18  O   VAL A   3     -20.027 -12.785  12.422  1.00  0.76           O  
ATOM     19  CG1 VAL A   3     -17.113 -14.325  13.819  1.00  0.65           C  
ATOM     20  CG2 VAL A   3     -15.946 -14.374  11.596  1.00  0.63           C  
ATOM     21  N   ASN A   4     -20.531 -14.942  12.988  1.00  0.73           N  
ATOM     22  CA  ASN A   4     -21.674 -14.644  13.844  1.00  0.80           C  
ATOM     23  C   ASN A   4     -21.241 -14.375  15.283  1.00  0.79           C  
ATOM     24  CB  ASN A   4     -22.690 -15.788  13.801  1.00  0.71           C  
ATOM     25  O   ASN A   4     -21.205 -15.290  16.106  1.00  0.77           O  
ATOM     26  CG  ASN A   4     -24.110 -15.300  13.593  1.00  0.63           C  
ATOM     27  ND2 ASN A   4     -25.036 -16.233  13.406  1.00  0.66           N  
ATOM     28  OD1 ASN A   4     -24.372 -14.094  13.599  1.00  0.63           O  
ATOM     29  N   PHE A   5     -20.962 -13.183  15.679  1.00  0.79           N  
ATOM     30  CA  PHE A   5     -20.596 -12.812  17.041  1.00  0.86           C  
ATOM     31  C   PHE A   5     -21.817 -12.823  17.952  1.00  0.84           C  
ATOM     32  CB  PHE A   5     -19.936 -11.430  17.063  1.00  0.81           C  
ATOM     33  O   PHE A   5     -22.924 -12.495  17.519  1.00  0.83           O  
ATOM     34  CG  PHE A   5     -18.567 -11.400  16.440  1.00  0.80           C  
ATOM     35  CD1 PHE A   5     -17.502 -12.065  17.035  1.00  0.79           C  
ATOM     36  CD2 PHE A   5     -18.344 -10.706  15.257  1.00  0.81           C  
ATOM     37  CE1 PHE A   5     -16.234 -12.040  16.460  1.00  0.85           C  
ATOM     38  CE2 PHE A   5     -17.079 -10.676  14.677  1.00  0.83           C  
ATOM     39  CZ  PHE A   5     -16.025 -11.343  15.281  1.00  0.85           C  
ATOM     40  N   PRO A   6     -21.722 -13.372  19.134  1.00  0.83           N  
ATOM     41  CA  PRO A   6     -22.846 -13.303  20.071  1.00  0.86           C  
ATOM     42  C   PRO A   6     -23.431 -11.898  20.189  1.00  0.87           C  
ATOM     43  CB  PRO A   6     -22.226 -13.750  21.398  1.00  0.83           C  
ATOM     44  O   PRO A   6     -22.684 -10.918  20.249  1.00  0.87           O  
ATOM     45  CG  PRO A   6     -20.809 -14.087  21.063  1.00  0.77           C  
ATOM     46  CD  PRO A   6     -20.559 -13.725  19.627  1.00  0.78           C  
ATOM     47  N   ASN A   7     -24.860 -11.826  20.363  1.00  0.74           N  
ATOM     48  CA  ASN A   7     -25.579 -10.611  20.730  1.00  0.79           C  
ATOM     49  C   ASN A   7     -25.388 -10.271  22.206  1.00  0.71           C  
ATOM     50  CB  ASN A   7     -27.067 -10.748  20.405  1.00  0.67           C  
ATOM     51  O   ASN A   7     -25.644 -11.104  23.077  1.00  0.66           O  
ATOM     52  CG  ASN A   7     -27.340 -10.766  18.914  1.00  0.61           C  
ATOM     53  ND2 ASN A   7     -28.434 -11.406  18.518  1.00  0.65           N  
ATOM     54  OD1 ASN A   7     -26.574 -10.208  18.124  1.00  0.62           O  
ATOM     55  N   SER A   8     -24.744  -9.187  22.621  1.00  0.79           N  
ATOM     56  CA  SER A   8     -24.516  -8.637  23.954  1.00  0.83           C  
ATOM     57  C   SER A   8     -23.291  -9.266  24.609  1.00  0.80           C  
ATOM     58  CB  SER A   8     -25.744  -8.850  24.839  1.00  0.73           C  
ATOM     59  O   SER A   8     -23.400  -9.903  25.659  1.00  0.74           O  
ATOM     60  OG  SER A   8     -26.882  -8.215  24.282  1.00  0.66           O  
ATOM     61  N   PRO A   9     -22.154  -9.258  23.980  1.00  0.79           N  
ATOM     62  CA  PRO A   9     -20.956  -9.780  24.641  1.00  0.86           C  
ATOM     63  C   PRO A   9     -20.539  -8.945  25.850  1.00  0.82           C  
ATOM     64  CB  PRO A   9     -19.892  -9.720  23.542  1.00  0.77           C  
ATOM     65  O   PRO A   9     -20.649  -7.716  25.824  1.00  0.77           O  
ATOM     66  CG  PRO A   9     -20.325  -8.600  22.652  1.00  0.70           C  
ATOM     67  CD  PRO A   9     -21.826  -8.550  22.643  1.00  0.71           C  
ATOM     68  N   SER A  10     -20.165  -9.527  26.961  1.00  0.84           N  
ATOM     69  CA  SER A  10     -19.512  -8.882  28.095  1.00  0.86           C  
ATOM     70  C   SER A  10     -18.032  -8.641  27.818  1.00  0.82           C  
ATOM     71  CB  SER A  10     -19.672  -9.728  29.359  1.00  0.79           C  
ATOM     72  O   SER A  10     -17.410  -9.380  27.052  1.00  0.78           O  
ATOM     73  OG  SER A  10     -21.042  -9.928  29.661  1.00  0.70           O  
ATOM     74  N   THR A  11     -17.378  -7.484  28.447  1.00  0.80           N  
ATOM     75  CA  THR A  11     -15.939  -7.250  28.382  1.00  0.85           C  
ATOM     76  C   THR A  11     -15.168  -8.518  28.737  1.00  0.80           C  
ATOM     77  CB  THR A  11     -15.516  -6.108  29.325  1.00  0.75           C  
ATOM     78  O   THR A  11     -15.361  -9.088  29.813  1.00  0.75           O  
ATOM     79  CG2 THR A  11     -14.050  -5.741  29.120  1.00  0.59           C  
ATOM     80  OG1 THR A  11     -16.327  -4.955  29.064  1.00  0.61           O  
ATOM     81  N   ASN A  12     -14.399  -9.060  27.872  1.00  0.81           N  
ATOM     82  CA  ASN A  12     -13.549 -10.245  27.920  1.00  0.85           C  
ATOM     83  C   ASN A  12     -14.289 -11.486  27.427  1.00  0.84           C  
ATOM     84  CB  ASN A  12     -13.022 -10.471  29.339  1.00  0.79           C  
ATOM     85  O   ASN A  12     -13.734 -12.586  27.428  1.00  0.82           O  
ATOM     86  CG  ASN A  12     -12.166  -9.321  29.833  1.00  0.73           C  
ATOM     87  ND2 ASN A  12     -12.522  -8.770  30.988  1.00  0.79           N  
ATOM     88  OD1 ASN A  12     -11.193  -8.931  29.182  1.00  0.71           O  
ATOM     89  N   ASP A  13     -15.512 -11.399  26.950  1.00  0.87           N  
ATOM     90  CA  ASP A  13     -16.049 -12.542  26.218  1.00  0.89           C  
ATOM     91  C   ASP A  13     -15.162 -12.896  25.026  1.00  0.85           C  
ATOM     92  CB  ASP A  13     -17.475 -12.254  25.745  1.00  0.86           C  
ATOM     93  O   ASP A  13     -14.649 -12.008  24.342  1.00  0.81           O  
ATOM     94  CG  ASP A  13     -18.498 -12.330  26.865  1.00  0.82           C  
ATOM     95  OD1 ASP A  13     -18.152 -12.784  27.977  1.00  0.82           O  
ATOM     96  OD2 ASP A  13     -19.661 -11.935  26.632  1.00  0.85           O  
ATOM     97  N   THR A  14     -14.917 -14.088  24.836  1.00  0.86           N  
ATOM     98  CA  THR A  14     -14.204 -14.597  23.670  1.00  0.89           C  
ATOM     99  C   THR A  14     -15.163 -15.302  22.715  1.00  0.84           C  
ATOM    100  CB  THR A  14     -13.080 -15.566  24.081  1.00  0.84           C  
ATOM    101  O   THR A  14     -16.092 -15.984  23.152  1.00  0.80           O  
ATOM    102  CG2 THR A  14     -12.019 -14.855  24.914  1.00  0.72           C  
ATOM    103  OG1 THR A  14     -13.639 -16.637  24.852  1.00  0.76           O  
ATOM    104  N   HIS A  15     -14.977 -15.096  21.432  1.00  0.80           N  
ATOM    105  CA  HIS A  15     -15.627 -15.848  20.365  1.00  0.84           C  
ATOM    106  C   HIS A  15     -14.600 -16.538  19.473  1.00  0.76           C  
ATOM    107  CB  HIS A  15     -16.516 -14.929  19.526  1.00  0.78           C  
ATOM    108  O   HIS A  15     -13.643 -15.908  19.018  1.00  0.71           O  
ATOM    109  CG  HIS A  15     -17.294 -15.646  18.469  1.00  0.74           C  
ATOM    110  CD2 HIS A  15     -17.174 -15.643  17.121  1.00  0.76           C  
ATOM    111  ND1 HIS A  15     -18.343 -16.490  18.762  1.00  0.74           N  
ATOM    112  CE1 HIS A  15     -18.836 -16.976  17.635  1.00  0.83           C  
ATOM    113  NE2 HIS A  15     -18.145 -16.477  16.624  1.00  0.88           N  
ATOM    114  N   THR A  16     -14.739 -17.771  19.304  1.00  0.81           N  
ATOM    115  CA  THR A  16     -13.917 -18.554  18.389  1.00  0.83           C  
ATOM    116  C   THR A  16     -14.757 -19.098  17.237  1.00  0.80           C  
ATOM    117  CB  THR A  16     -13.225 -19.721  19.119  1.00  0.79           C  
ATOM    118  O   THR A  16     -15.749 -19.795  17.461  1.00  0.77           O  
ATOM    119  CG2 THR A  16     -12.314 -20.498  18.174  1.00  0.72           C  
ATOM    120  OG1 THR A  16     -12.442 -19.202  20.201  1.00  0.77           O  
ATOM    121  N   GLU A  17     -14.384 -18.712  16.058  1.00  0.77           N  
ATOM    122  CA  GLU A  17     -14.955 -19.223  14.816  1.00  0.78           C  
ATOM    123  C   GLU A  17     -13.888 -19.361  13.733  1.00  0.74           C  
ATOM    124  CB  GLU A  17     -16.084 -18.313  14.328  1.00  0.75           C  
ATOM    125  O   GLU A  17     -13.032 -18.487  13.583  1.00  0.70           O  
ATOM    126  CG  GLU A  17     -16.914 -18.911  13.202  1.00  0.73           C  
ATOM    127  CD  GLU A  17     -18.140 -18.082  12.853  1.00  0.73           C  
ATOM    128  OE1 GLU A  17     -18.505 -17.179  13.639  1.00  0.80           O  
ATOM    129  OE2 GLU A  17     -18.740 -18.338  11.785  1.00  0.81           O  
ATOM    130  N   ASN A  18     -13.886 -20.454  12.990  1.00  0.74           N  
ATOM    131  CA  ASN A  18     -13.022 -20.817  11.872  1.00  0.74           C  
ATOM    132  C   ASN A  18     -11.547 -20.746  12.258  1.00  0.71           C  
ATOM    133  CB  ASN A  18     -13.299 -19.917  10.665  1.00  0.70           C  
ATOM    134  O   ASN A  18     -10.702 -20.388  11.435  1.00  0.67           O  
ATOM    135  CG  ASN A  18     -14.701 -20.092  10.117  1.00  0.66           C  
ATOM    136  ND2 ASN A  18     -15.387 -18.980   9.877  1.00  0.66           N  
ATOM    137  OD1 ASN A  18     -15.165 -21.216   9.911  1.00  0.65           O  
ATOM    138  N   GLY A  19     -11.328 -21.082  13.646  1.00  0.71           N  
ATOM    139  CA  GLY A  19      -9.995 -21.133  14.227  1.00  0.71           C  
ATOM    140  C   GLY A  19      -9.512 -19.786  14.730  1.00  0.71           C  
ATOM    141  O   GLY A  19      -8.437 -19.689  15.326  1.00  0.69           O  
ATOM    142  N   TYR A  20     -10.322 -18.805  14.558  1.00  0.77           N  
ATOM    143  CA  TYR A  20     -10.005 -17.478  15.073  1.00  0.79           C  
ATOM    144  C   TYR A  20     -10.709 -17.226  16.401  1.00  0.79           C  
ATOM    145  CB  TYR A  20     -10.399 -16.398  14.060  1.00  0.76           C  
ATOM    146  O   TYR A  20     -11.875 -17.589  16.571  1.00  0.78           O  
ATOM    147  CG  TYR A  20      -9.690 -16.524  12.733  1.00  0.74           C  
ATOM    148  CD1 TYR A  20      -8.426 -15.972  12.541  1.00  0.72           C  
ATOM    149  CD2 TYR A  20     -10.284 -17.194  11.669  1.00  0.74           C  
ATOM    150  CE1 TYR A  20      -7.770 -16.083  11.320  1.00  0.73           C  
ATOM    151  CE2 TYR A  20      -9.638 -17.312  10.443  1.00  0.71           C  
ATOM    152  OH  TYR A  20      -7.739 -16.868   9.067  1.00  0.65           O  
ATOM    153  CZ  TYR A  20      -8.383 -16.755  10.278  1.00  0.72           C  
ATOM    154  N   THR A  21      -9.878 -16.773  17.405  1.00  0.79           N  
ATOM    155  CA  THR A  21     -10.454 -16.277  18.650  1.00  0.81           C  
ATOM    156  C   THR A  21     -10.444 -14.752  18.681  1.00  0.80           C  
ATOM    157  CB  THR A  21      -9.694 -16.823  19.873  1.00  0.78           C  
ATOM    158  O   THR A  21      -9.388 -14.130  18.542  1.00  0.78           O  
ATOM    159  CG2 THR A  21     -10.349 -16.371  21.174  1.00  0.74           C  
ATOM    160  OG1 THR A  21      -9.689 -18.255  19.826  1.00  0.78           O  
ATOM    161  N   TRP A  22     -11.648 -14.225  18.810  1.00  0.75           N  
ATOM    162  CA  TRP A  22     -11.856 -12.805  19.073  1.00  0.83           C  
ATOM    163  C   TRP A  22     -12.187 -12.566  20.542  1.00  0.79           C  
ATOM    164  CB  TRP A  22     -12.977 -12.252  18.188  1.00  0.75           C  
ATOM    165  O   TRP A  22     -12.802 -13.414  21.193  1.00  0.76           O  
ATOM    166  CG  TRP A  22     -12.673 -12.299  16.720  1.00  0.68           C  
ATOM    167  CD1 TRP A  22     -12.202 -11.277  15.943  1.00  0.64           C  
ATOM    168  CD2 TRP A  22     -12.824 -13.426  15.853  1.00  0.69           C  
ATOM    169  CE2 TRP A  22     -12.425 -13.016  14.561  1.00  0.69           C  
ATOM    170  CE3 TRP A  22     -13.258 -14.745  16.042  1.00  0.71           C  
ATOM    171  NE1 TRP A  22     -12.050 -11.702  14.644  1.00  0.73           N  
ATOM    172  CH2 TRP A  22     -12.876 -15.164  13.676  1.00  0.71           C  
ATOM    173  CZ2 TRP A  22     -12.447 -13.880  13.463  1.00  0.72           C  
ATOM    174  CZ3 TRP A  22     -13.279 -15.603  14.948  1.00  0.71           C  
ATOM    175  N   LYS A  23     -11.686 -11.481  21.044  1.00  0.86           N  
ATOM    176  CA  LYS A  23     -12.064 -10.984  22.364  1.00  0.89           C  
ATOM    177  C   LYS A  23     -12.816  -9.660  22.258  1.00  0.89           C  
ATOM    178  CB  LYS A  23     -10.828 -10.815  23.249  1.00  0.86           C  
ATOM    179  O   LYS A  23     -12.382  -8.748  21.551  1.00  0.88           O  
ATOM    180  CG  LYS A  23     -11.145 -10.447  24.691  1.00  0.83           C  
ATOM    181  CD  LYS A  23      -9.878 -10.333  25.530  1.00  0.84           C  
ATOM    182  CE  LYS A  23     -10.189  -9.903  26.957  1.00  0.88           C  
ATOM    183  NZ  LYS A  23      -8.947  -9.758  27.774  1.00  0.84           N  
ATOM    184  N   TRP A  24     -14.005  -9.567  22.909  1.00  0.60           N  
ATOM    185  CA  TRP A  24     -14.761  -8.330  23.070  1.00  0.76           C  
ATOM    186  C   TRP A  24     -14.057  -7.383  24.036  1.00  0.62           C  
ATOM    187  CB  TRP A  24     -16.178  -8.626  23.569  1.00  0.56           C  
ATOM    188  O   TRP A  24     -13.837  -7.724  25.200  1.00  0.56           O  
ATOM    189  CG  TRP A  24     -17.070  -7.422  23.620  1.00  0.48           C  
ATOM    190  CD1 TRP A  24     -17.525  -6.781  24.738  1.00  0.48           C  
ATOM    191  CD2 TRP A  24     -17.620  -6.719  22.502  1.00  0.55           C  
ATOM    192  CE2 TRP A  24     -18.398  -5.659  23.017  1.00  0.56           C  
ATOM    193  CE3 TRP A  24     -17.529  -6.881  21.113  1.00  0.66           C  
ATOM    194  NE1 TRP A  24     -18.324  -5.719  24.383  1.00  0.70           N  
ATOM    195  CH2 TRP A  24     -18.977  -4.945  20.836  1.00  0.67           C  
ATOM    196  CZ2 TRP A  24     -19.083  -4.764  22.191  1.00  0.69           C  
ATOM    197  CZ3 TRP A  24     -18.210  -5.990  20.292  1.00  0.68           C  
ATOM    198  N   ASP A  25     -13.595  -6.135  23.655  1.00  0.83           N  
ATOM    199  CA  ASP A  25     -12.876  -5.156  24.463  1.00  0.85           C  
ATOM    200  C   ASP A  25     -13.845  -4.225  25.189  1.00  0.84           C  
ATOM    201  CB  ASP A  25     -11.918  -4.341  23.591  1.00  0.80           C  
ATOM    202  O   ASP A  25     -13.421  -3.331  25.924  1.00  0.82           O  
ATOM    203  CG  ASP A  25     -12.635  -3.401  22.639  1.00  0.77           C  
ATOM    204  OD1 ASP A  25     -13.885  -3.370  22.639  1.00  0.76           O  
ATOM    205  OD2 ASP A  25     -11.945  -2.687  21.879  1.00  0.81           O  
ATOM    206  N   GLY A  26     -15.149  -4.336  24.990  1.00  0.78           N  
ATOM    207  CA  GLY A  26     -16.202  -3.452  25.463  1.00  0.81           C  
ATOM    208  C   GLY A  26     -16.819  -2.615  24.358  1.00  0.77           C  
ATOM    209  O   GLY A  26     -17.916  -2.077  24.518  1.00  0.75           O  
ATOM    210  N   THR A  27     -16.189  -2.530  23.206  1.00  0.78           N  
ATOM    211  CA  THR A  27     -16.633  -1.717  22.079  1.00  0.80           C  
ATOM    212  C   THR A  27     -16.623  -2.531  20.788  1.00  0.74           C  
ATOM    213  CB  THR A  27     -15.748  -0.468  21.908  1.00  0.74           C  
ATOM    214  O   THR A  27     -17.574  -2.476  20.006  1.00  0.72           O  
ATOM    215  CG2 THR A  27     -16.593   0.768  21.619  1.00  0.64           C  
ATOM    216  OG1 THR A  27     -15.000  -0.251  23.111  1.00  0.66           O  
ATOM    217  N   THR A  28     -15.580  -3.381  20.586  1.00  0.82           N  
ATOM    218  CA  THR A  28     -15.380  -4.077  19.320  1.00  0.84           C  
ATOM    219  C   THR A  28     -14.757  -5.451  19.551  1.00  0.83           C  
ATOM    220  CB  THR A  28     -14.489  -3.260  18.367  1.00  0.80           C  
ATOM    221  O   THR A  28     -14.123  -5.685  20.581  1.00  0.81           O  
ATOM    222  CG2 THR A  28     -14.233  -1.861  18.918  1.00  0.72           C  
ATOM    223  OG1 THR A  28     -13.235  -3.933  18.201  1.00  0.74           O  
ATOM    224  N   TRP A  29     -14.984  -6.490  18.742  1.00  0.66           N  
ATOM    225  CA  TRP A  29     -14.295  -7.776  18.698  1.00  0.76           C  
ATOM    226  C   TRP A  29     -12.876  -7.615  18.164  1.00  0.59           C  
ATOM    227  CB  TRP A  29     -15.071  -8.772  17.831  1.00  0.59           C  
ATOM    228  O   TRP A  29     -12.680  -7.217  17.013  1.00  0.51           O  
ATOM    229  CG  TRP A  29     -16.375  -9.210  18.426  1.00  0.53           C  
ATOM    230  CD1 TRP A  29     -17.622  -8.746  18.112  1.00  0.52           C  
ATOM    231  CD2 TRP A  29     -16.560 -10.199  19.444  1.00  0.61           C  
ATOM    232  CE2 TRP A  29     -17.947 -10.283  19.698  1.00  0.74           C  
ATOM    233  CE3 TRP A  29     -15.687 -11.023  20.166  1.00  0.73           C  
ATOM    234  NE1 TRP A  29     -18.572  -9.387  18.872  1.00  0.74           N  
ATOM    235  CH2 TRP A  29     -17.605 -11.955  21.337  1.00  0.71           C  
ATOM    236  CZ2 TRP A  29     -18.481 -11.160  20.645  1.00  0.72           C  
ATOM    237  CZ3 TRP A  29     -16.221 -11.896  21.108  1.00  0.72           C  
ATOM    238  N   ILE A  30     -11.849  -7.952  19.022  1.00  0.82           N  
ATOM    239  CA  ILE A  30     -10.432  -7.954  18.677  1.00  0.82           C  
ATOM    240  C   ILE A  30      -9.953  -9.390  18.473  1.00  0.79           C  
ATOM    241  CB  ILE A  30      -9.585  -7.256  19.764  1.00  0.78           C  
ATOM    242  O   ILE A  30     -10.165 -10.250  19.331  1.00  0.75           O  
ATOM    243  CG1 ILE A  30     -10.120  -5.845  20.034  1.00  0.72           C  
ATOM    244  CG2 ILE A  30      -8.110  -7.213  19.354  1.00  0.71           C  
ATOM    245  CD1 ILE A  30      -9.406  -5.117  21.164  1.00  0.70           C  
ATOM    246  N   ILE A  31      -9.362  -9.717  17.316  1.00  0.78           N  
ATOM    247  CA  ILE A  31      -8.753 -11.021  17.083  1.00  0.81           C  
ATOM    248  C   ILE A  31      -7.624 -11.250  18.086  1.00  0.78           C  
ATOM    249  CB  ILE A  31      -8.220 -11.147  15.638  1.00  0.74           C  
ATOM    250  O   ILE A  31      -6.699 -10.440  18.184  1.00  0.74           O  
ATOM    251  CG1 ILE A  31      -8.756 -12.423  14.980  1.00  0.64           C  
ATOM    252  CG2 ILE A  31      -6.689 -11.124  15.623  1.00  0.62           C  
ATOM    253  CD1 ILE A  31      -8.577 -12.463  13.469  1.00  0.64           C  
ATOM    254  N   GLN A  32      -7.621 -12.223  18.962  1.00  0.80           N  
ATOM    255  CA  GLN A  32      -6.569 -12.611  19.896  1.00  0.80           C  
ATOM    256  C   GLN A  32      -5.553 -13.534  19.228  1.00  0.74           C  
ATOM    257  CB  GLN A  32      -7.168 -13.292  21.127  1.00  0.75           C  
ATOM    258  O   GLN A  32      -4.380 -13.553  19.607  1.00  0.69           O  
ATOM    259  CG  GLN A  32      -7.932 -12.345  22.042  1.00  0.70           C  
ATOM    260  CD  GLN A  32      -7.080 -11.811  23.178  1.00  0.68           C  
ATOM    261  NE2 GLN A  32      -7.088 -10.494  23.356  1.00  0.70           N  
ATOM    262  OE1 GLN A  32      -6.420 -12.575  23.890  1.00  0.76           O  
ATOM    263  N   SER A  33      -5.907 -14.290  18.215  1.00  0.74           N  
ATOM    264  CA  SER A  33      -5.016 -15.236  17.551  1.00  0.75           C  
ATOM    265  C   SER A  33      -5.284 -15.289  16.051  1.00  0.73           C  
ATOM    266  CB  SER A  33      -5.171 -16.633  18.155  1.00  0.69           C  
ATOM    267  O   SER A  33      -6.434 -15.409  15.624  1.00  0.68           O  
ATOM    268  OG  SER A  33      -6.077 -17.412  17.393  1.00  0.63           O  
ATOM    269  N   LEU A  34      -4.409 -14.844  15.141  1.00  0.65           N  
ATOM    270  CA  LEU A  34      -4.233 -15.167  13.729  1.00  0.64           C  
ATOM    271  C   LEU A  34      -3.723 -16.594  13.558  1.00  0.63           C  
ATOM    272  CB  LEU A  34      -3.261 -14.184  13.071  1.00  0.58           C  
ATOM    273  O   LEU A  34      -2.709 -16.971  14.150  1.00  0.58           O  
ATOM    274  CG  LEU A  34      -3.760 -12.747  12.906  1.00  0.56           C  
ATOM    275  CD1 LEU A  34      -2.610 -11.831  12.501  1.00  0.54           C  
ATOM    276  CD2 LEU A  34      -4.885 -12.686  11.879  1.00  0.56           C  
ATOM    277  N   ALA A  35      -4.684 -17.719  13.320  1.00  0.58           N  
ATOM    278  CA  ALA A  35      -4.870 -19.094  12.861  1.00  0.60           C  
ATOM    279  C   ALA A  35      -4.693 -20.084  14.008  1.00  0.59           C  
ATOM    280  CB  ALA A  35      -3.894 -19.414  11.731  1.00  0.54           C  
ATOM    281  O   ALA A  35      -3.749 -19.970  14.794  1.00  0.57           O  
ATOM    282  N   PRO A  36      -5.669 -20.787  14.448  1.00  0.52           N  
ATOM    283  CA  PRO A  36      -5.268 -22.026  15.119  1.00  0.51           C  
ATOM    284  C   PRO A  36      -4.056 -22.685  14.467  1.00  0.52           C  
ATOM    285  CB  PRO A  36      -6.508 -22.914  14.990  1.00  0.50           C  
ATOM    286  O   PRO A  36      -3.926 -22.670  13.240  1.00  0.51           O  
ATOM    287  CG  PRO A  36      -7.275 -22.336  13.844  1.00  0.50           C  
ATOM    288  CD  PRO A  36      -6.863 -20.902  13.670  1.00  0.51           C  
ATOM    289  N   PRO A  37      -2.963 -22.912  15.129  1.00  0.57           N  
ATOM    290  CA  PRO A  37      -2.140 -23.955  14.514  1.00  0.57           C  
ATOM    291  C   PRO A  37      -2.959 -24.941  13.684  1.00  0.58           C  
ATOM    292  CB  PRO A  37      -1.499 -24.653  15.716  1.00  0.55           C  
ATOM    293  O   PRO A  37      -4.042 -25.356  14.104  1.00  0.57           O  
ATOM    294  CG  PRO A  37      -2.338 -24.249  16.885  1.00  0.55           C  
ATOM    295  CD  PRO A  37      -3.132 -23.033  16.503  1.00  0.55           C  
ATOM    296  N   GLY A  38      -2.903 -24.898  12.363  1.00  0.57           N  
ATOM    297  CA  GLY A  38      -3.387 -26.057  11.629  1.00  0.58           C  
ATOM    298  C   GLY A  38      -3.552 -27.288  12.499  1.00  0.57           C  
ATOM    299  O   GLY A  38      -2.976 -27.368  13.586  1.00  0.57           O  
ATOM    300  N   PRO A  39      -4.865 -27.963  12.526  1.00  0.56           N  
ATOM    301  CA  PRO A  39      -4.869 -29.182  13.338  1.00  0.57           C  
ATOM    302  C   PRO A  39      -3.468 -29.748  13.560  1.00  0.57           C  
ATOM    303  CB  PRO A  39      -5.725 -30.149  12.518  1.00  0.54           C  
ATOM    304  O   PRO A  39      -2.714 -29.932  12.601  1.00  0.55           O  
ATOM    305  CG  PRO A  39      -5.565 -29.695  11.103  1.00  0.55           C  
ATOM    306  CD  PRO A  39      -5.343 -28.210  11.101  1.00  0.55           C  
ATOM    307  N   THR A  40      -2.892 -29.602  14.765  1.00  0.60           N  
ATOM    308  CA  THR A  40      -1.769 -30.495  15.029  1.00  0.63           C  
ATOM    309  C   THR A  40      -1.920 -31.797  14.248  1.00  0.62           C  
ATOM    310  CB  THR A  40      -1.643 -30.805  16.532  1.00  0.58           C  
ATOM    311  O   THR A  40      -2.927 -32.495  14.383  1.00  0.61           O  
ATOM    312  CG2 THR A  40      -0.242 -31.299  16.875  1.00  0.55           C  
ATOM    313  OG1 THR A  40      -1.916 -29.616  17.284  1.00  0.58           O  
ATOM    314  N   GLY A  41      -1.359 -31.774  12.966  1.00  0.61           N  
ATOM    315  CA  GLY A  41      -1.243 -33.091  12.361  1.00  0.62           C  
ATOM    316  C   GLY A  41      -1.187 -34.213  13.380  1.00  0.61           C  
ATOM    317  O   GLY A  41      -0.849 -33.986  14.544  1.00  0.60           O  
ATOM    318  N   PRO A  42      -2.179 -35.270  13.310  1.00  0.62           N  
ATOM    319  CA  PRO A  42      -1.953 -36.337  14.288  1.00  0.64           C  
ATOM    320  C   PRO A  42      -0.511 -36.382  14.789  1.00  0.62           C  
ATOM    321  CB  PRO A  42      -2.300 -37.608  13.510  1.00  0.59           C  
ATOM    322  O   PRO A  42       0.427 -36.289  13.992  1.00  0.60           O  
ATOM    323  CG  PRO A  42      -2.022 -37.270  12.081  1.00  0.59           C  
ATOM    324  CD  PRO A  42      -2.288 -35.806  11.876  1.00  0.60           C  
ATOM    325  N   SER A  43      -0.316 -35.956  16.074  1.00  0.67           N  
ATOM    326  CA  SER A  43       0.972 -36.349  16.637  1.00  0.71           C  
ATOM    327  C   SER A  43       1.485 -37.635  15.999  1.00  0.69           C  
ATOM    328  CB  SER A  43       0.863 -36.529  18.152  1.00  0.64           C  
ATOM    329  O   SER A  43       0.760 -38.629  15.923  1.00  0.66           O  
ATOM    330  OG  SER A  43       0.069 -35.505  18.724  1.00  0.63           O  
ATOM    331  N   GLY A  44       2.362 -37.422  15.076  1.00  0.64           N  
ATOM    332  CA  GLY A  44       3.079 -38.624  14.682  1.00  0.65           C  
ATOM    333  C   GLY A  44       3.292 -39.595  15.828  1.00  0.63           C  
ATOM    334  O   GLY A  44       3.243 -39.204  16.997  1.00  0.61           O  
ATOM    335  N   PRO A  45       2.887 -40.898  15.687  1.00  0.66           N  
ATOM    336  CA  PRO A  45       3.244 -41.806  16.779  1.00  0.67           C  
ATOM    337  C   PRO A  45       4.494 -41.360  17.533  1.00  0.64           C  
ATOM    338  CB  PRO A  45       3.483 -43.139  16.065  1.00  0.61           C  
ATOM    339  O   PRO A  45       5.493 -40.986  16.913  1.00  0.61           O  
ATOM    340  CG  PRO A  45       3.919 -42.761  14.687  1.00  0.61           C  
ATOM    341  CD  PRO A  45       3.242 -41.476  14.308  1.00  0.62           C  
ATOM    342  N   SER A  46       4.295 -40.831  18.763  1.00  0.71           N  
ATOM    343  CA  SER A  46       5.473 -40.734  19.619  1.00  0.75           C  
ATOM    344  C   SER A  46       6.513 -41.787  19.250  1.00  0.72           C  
ATOM    345  CB  SER A  46       5.081 -40.886  21.090  1.00  0.67           C  
ATOM    346  O   SER A  46       6.189 -42.970  19.126  1.00  0.69           O  
ATOM    347  OG  SER A  46       3.833 -40.264  21.345  1.00  0.65           O  
ATOM    348  N   GLY A  47       7.487 -41.319  18.613  1.00  0.66           N  
ATOM    349  CA  GLY A  47       8.640 -42.199  18.511  1.00  0.67           C  
ATOM    350  C   GLY A  47       8.956 -42.921  19.808  1.00  0.65           C  
ATOM    351  O   GLY A  47       8.570 -42.467  20.887  1.00  0.62           O  
ATOM    352  N   PRO A  48       9.130 -44.282  19.811  1.00  0.69           N  
ATOM    353  CA  PRO A  48       9.578 -44.921  21.050  1.00  0.69           C  
ATOM    354  C   PRO A  48      10.488 -44.021  21.883  1.00  0.67           C  
ATOM    355  CB  PRO A  48      10.336 -46.156  20.556  1.00  0.64           C  
ATOM    356  O   PRO A  48      11.392 -43.379  21.341  1.00  0.63           O  
ATOM    357  CG  PRO A  48      10.845 -45.775  19.203  1.00  0.64           C  
ATOM    358  CD  PRO A  48       9.868 -44.823  18.576  1.00  0.64           C  
ATOM    359  N   SER A  49       9.951 -43.498  23.007  1.00  0.73           N  
ATOM    360  CA  SER A  49      10.868 -42.935  23.993  1.00  0.76           C  
ATOM    361  C   SER A  49      12.239 -43.598  23.914  1.00  0.74           C  
ATOM    362  CB  SER A  49      10.299 -43.088  25.404  1.00  0.69           C  
ATOM    363  O   SER A  49      12.342 -44.826  23.917  1.00  0.70           O  
ATOM    364  OG  SER A  49       8.891 -42.928  25.398  1.00  0.65           O  
ATOM    365  N   GLY A  50      13.094 -42.888  23.395  1.00  0.68           N  
ATOM    366  CA  GLY A  50      14.472 -43.322  23.555  1.00  0.69           C  
ATOM    367  C   GLY A  50      14.806 -43.736  24.976  1.00  0.67           C  
ATOM    368  O   GLY A  50      14.125 -43.335  25.921  1.00  0.63           O  
ATOM    369  N   PRO A  51      15.486 -44.941  25.235  1.00  0.71           N  
ATOM    370  CA  PRO A  51      15.932 -45.234  26.599  1.00  0.71           C  
ATOM    371  C   PRO A  51      16.360 -43.983  27.362  1.00  0.68           C  
ATOM    372  CB  PRO A  51      17.120 -46.177  26.386  1.00  0.65           C  
ATOM    373  O   PRO A  51      17.059 -43.128  26.811  1.00  0.64           O  
ATOM    374  CG  PRO A  51      17.668 -45.804  25.047  1.00  0.65           C  
ATOM    375  CD  PRO A  51      16.536 -45.330  24.182  1.00  0.65           C  
ATOM    376  N   SER A  52      15.535 -43.581  28.336  1.00  0.73           N  
ATOM    377  CA  SER A  52      16.058 -42.630  29.311  1.00  0.76           C  
ATOM    378  C   SER A  52      17.566 -42.779  29.475  1.00  0.74           C  
ATOM    379  CB  SER A  52      15.369 -42.816  30.664  1.00  0.69           C  
ATOM    380  O   SER A  52      18.066 -43.884  29.697  1.00  0.70           O  
ATOM    381  OG  SER A  52      14.001 -43.147  30.490  1.00  0.66           O  
ATOM    382  N   GLY A  53      18.208 -41.895  28.938  1.00  0.70           N  
ATOM    383  CA  GLY A  53      19.614 -41.805  29.300  1.00  0.72           C  
ATOM    384  C   GLY A  53      19.854 -41.912  30.794  1.00  0.69           C  
ATOM    385  O   GLY A  53      18.945 -41.672  31.592  1.00  0.66           O  
ATOM    386  N   PRO A  54      20.870 -42.748  31.306  1.00  0.71           N  
ATOM    387  CA  PRO A  54      21.178 -42.682  32.736  1.00  0.71           C  
ATOM    388  C   PRO A  54      21.021 -41.276  33.310  1.00  0.68           C  
ATOM    389  CB  PRO A  54      22.637 -43.140  32.804  1.00  0.65           C  
ATOM    390  O   PRO A  54      21.442 -40.300  32.684  1.00  0.64           O  
ATOM    391  CG  PRO A  54      23.215 -42.772  31.476  1.00  0.65           C  
ATOM    392  CD  PRO A  54      22.131 -42.866  30.441  1.00  0.65           C  
ATOM    393  N   SER A  55      19.956 -41.073  34.130  1.00  0.74           N  
ATOM    394  CA  SER A  55      19.965 -39.874  34.961  1.00  0.77           C  
ATOM    395  C   SER A  55      21.390 -39.432  35.279  1.00  0.75           C  
ATOM    396  CB  SER A  55      19.196 -40.116  36.260  1.00  0.70           C  
ATOM    397  O   SER A  55      22.209 -40.236  35.729  1.00  0.71           O  
ATOM    398  OG  SER A  55      17.918 -40.668  35.993  1.00  0.67           O  
ATOM    399  N   GLY A  56      21.760 -38.482  34.634  1.00  0.72           N  
ATOM    400  CA  GLY A  56      22.981 -37.856  35.115  1.00  0.73           C  
ATOM    401  C   GLY A  56      23.055 -37.776  36.628  1.00  0.72           C  
ATOM    402  O   GLY A  56      22.028 -37.826  37.308  1.00  0.70           O  
ATOM    403  N   PRO A  57      24.197 -38.143  37.305  1.00  0.72           N  
ATOM    404  CA  PRO A  57      24.260 -37.829  38.734  1.00  0.72           C  
ATOM    405  C   PRO A  57      23.509 -36.548  39.091  1.00  0.70           C  
ATOM    406  CB  PRO A  57      25.760 -37.673  38.996  1.00  0.67           C  
ATOM    407  O   PRO A  57      23.508 -35.592  38.312  1.00  0.66           O  
ATOM    408  CG  PRO A  57      26.329 -37.215  37.692  1.00  0.67           C  
ATOM    409  CD  PRO A  57      25.520 -37.818  36.580  1.00  0.67           C  
ATOM    410  N   PRO A  58      22.360 -36.661  39.941  1.00  0.71           N  
ATOM    411  CA  PRO A  58      21.859 -35.378  40.438  1.00  0.73           C  
ATOM    412  C   PRO A  58      22.952 -34.316  40.539  1.00  0.71           C  
ATOM    413  CB  PRO A  58      21.307 -35.727  41.822  1.00  0.68           C  
ATOM    414  O   PRO A  58      24.049 -34.599  41.027  1.00  0.69           O  
ATOM    415  CG  PRO A  58      21.828 -37.099  42.106  1.00  0.66           C  
ATOM    416  CD  PRO A  58      22.422 -37.654  40.844  1.00  0.66           C  
ATOM    417  N   GLY A  59      22.834 -33.336  39.712  1.00  0.67           N  
ATOM    418  CA  GLY A  59      23.690 -32.199  40.010  1.00  0.69           C  
ATOM    419  C   GLY A  59      23.785 -31.896  41.494  1.00  0.68           C  
ATOM    420  O   GLY A  59      22.910 -32.286  42.269  1.00  0.66           O  
ATOM    421  N   PRO A  60      24.969 -31.712  42.065  1.00  0.70           N  
ATOM    422  CA  PRO A  60      24.915 -31.185  43.431  1.00  0.70           C  
ATOM    423  C   PRO A  60      23.653 -30.369  43.699  1.00  0.68           C  
ATOM    424  CB  PRO A  60      26.164 -30.304  43.518  1.00  0.65           C  
ATOM    425  O   PRO A  60      23.153 -29.685  42.802  1.00  0.65           O  
ATOM    426  CG  PRO A  60      26.408 -29.847  42.117  1.00  0.65           C  
ATOM    427  CD  PRO A  60      25.951 -30.925  41.177  1.00  0.65           C  
ATOM    428  N   PRO A  61      22.704 -30.860  44.704  1.00  0.66           N  
ATOM    429  CA  PRO A  61      21.697 -29.850  45.038  1.00  0.67           C  
ATOM    430  C   PRO A  61      22.172 -28.427  44.749  1.00  0.65           C  
ATOM    431  CB  PRO A  61      21.473 -30.057  46.538  1.00  0.62           C  
ATOM    432  O   PRO A  61      23.280 -28.051  45.139  1.00  0.63           O  
ATOM    433  CG  PRO A  61      22.604 -30.930  46.976  1.00  0.61           C  
ATOM    434  CD  PRO A  61      23.287 -31.475  45.755  1.00  0.62           C  
ATOM    435  N   GLY A  62      21.569 -27.827  43.729  1.00  0.61           N  
ATOM    436  CA  GLY A  62      21.816 -26.395  43.678  1.00  0.61           C  
ATOM    437  C   GLY A  62      21.741 -25.727  45.038  1.00  0.60           C  
ATOM    438  O   GLY A  62      21.100 -26.245  45.955  1.00  0.59           O  
ATOM    439  N   PRO A  63      22.678 -25.105  45.419  1.00  0.62           N  
ATOM    440  CA  PRO A  63      22.414 -24.348  46.644  1.00  0.62           C  
ATOM    441  C   PRO A  63      20.922 -24.156  46.910  1.00  0.62           C  
ATOM    442  CB  PRO A  63      23.099 -23.004  46.382  1.00  0.58           C  
ATOM    443  O   PRO A  63      20.166 -23.825  45.994  1.00  0.60           O  
ATOM    444  CG  PRO A  63      23.138 -22.879  44.893  1.00  0.58           C  
ATOM    445  CD  PRO A  63      23.192 -24.257  44.300  1.00  0.58           C  
ATOM    446  N   THR A  64      20.274 -24.895  47.855  1.00  0.61           N  
ATOM    447  CA  THR A  64      18.983 -24.476  48.390  1.00  0.61           C  
ATOM    448  C   THR A  64      18.735 -22.997  48.109  1.00  0.59           C  
ATOM    449  CB  THR A  64      18.895 -24.735  49.905  1.00  0.57           C  
ATOM    450  O   THR A  64      19.492 -22.137  48.565  1.00  0.56           O  
ATOM    451  CG2 THR A  64      18.132 -26.022  50.200  1.00  0.53           C  
ATOM    452  OG1 THR A  64      20.219 -24.844  50.443  1.00  0.56           O  
ATOM    453  N   GLY A  65      18.137 -22.651  46.945  1.00  0.56           N  
ATOM    454  CA  GLY A  65      17.632 -21.302  46.742  1.00  0.56           C  
ATOM    455  C   GLY A  65      17.073 -20.677  48.006  1.00  0.56           C  
ATOM    456  O   GLY A  65      16.138 -21.211  48.607  1.00  0.55           O  
ATOM    457  N   GLY A  66      17.844 -20.163  48.783  1.00  0.55           N  
ATOM    458  CA  GLY A  66      17.363 -19.200  49.760  1.00  0.57           C  
ATOM    459  C   GLY A  66      15.974 -18.676  49.448  1.00  0.55           C  
ATOM    460  O   GLY A  66      15.629 -18.471  48.282  1.00  0.54           O  
ATOM    461  N   SER A  67      14.837 -19.107  50.134  1.00  0.53           N  
ATOM    462  CA  SER A  67      13.591 -18.349  50.145  1.00  0.54           C  
ATOM    463  C   SER A  67      13.786 -16.954  49.560  1.00  0.52           C  
ATOM    464  CB  SER A  67      13.041 -18.241  51.568  1.00  0.50           C  
ATOM    465  O   SER A  67      14.357 -16.077  50.211  1.00  0.50           O  
ATOM    466  OG  SER A  67      13.767 -17.281  52.316  1.00  0.52           O  
ATOM    467  N   GLY A  68      14.266 -16.801  48.380  1.00  0.45           N  
ATOM    468  CA  GLY A  68      14.388 -15.598  47.571  1.00  0.46           C  
ATOM    469  C   GLY A  68      13.114 -14.776  47.529  1.00  0.46           C  
ATOM    470  O   GLY A  68      12.044 -15.295  47.204  1.00  0.45           O  
ATOM    471  N   SER A  69      12.845 -13.988  48.631  1.00  0.44           N  
ATOM    472  CA  SER A  69      12.008 -12.800  48.498  1.00  0.47           C  
ATOM    473  C   SER A  69      11.806 -12.426  47.034  1.00  0.44           C  
ATOM    474  CB  SER A  69      12.626 -11.622  49.253  1.00  0.43           C  
ATOM    475  O   SER A  69      12.775 -12.278  46.286  1.00  0.43           O  
ATOM    476  OG  SER A  69      12.029 -10.400  48.853  1.00  0.42           O  
ATOM    477  N   SER A  70      10.797 -13.003  46.356  1.00  0.48           N  
ATOM    478  CA  SER A  70      10.175 -12.486  45.141  1.00  0.49           C  
ATOM    479  C   SER A  70      10.329 -10.972  45.043  1.00  0.48           C  
ATOM    480  CB  SER A  70       8.693 -12.860  45.096  1.00  0.46           C  
ATOM    481  O   SER A  70       9.777 -10.344  44.137  1.00  0.47           O  
ATOM    482  OG  SER A  70       8.012 -12.358  46.233  1.00  0.46           O  
ATOM    483  N   THR A  71      11.362 -10.389  45.869  1.00  0.47           N  
ATOM    484  CA  THR A  71      11.861  -9.025  45.732  1.00  0.47           C  
ATOM    485  C   THR A  71      13.315  -9.025  45.270  1.00  0.46           C  
ATOM    486  CB  THR A  71      11.740  -8.250  47.057  1.00  0.44           C  
ATOM    487  O   THR A  71      14.096  -9.896  45.659  1.00  0.45           O  
ATOM    488  CG2 THR A  71      10.311  -7.770  47.285  1.00  0.41           C  
ATOM    489  OG1 THR A  71      12.124  -9.105  48.141  1.00  0.39           O  
ATOM    490  N   PHE A  72      13.727  -8.728  44.037  1.00  0.46           N  
ATOM    491  CA  PHE A  72      15.123  -8.567  43.649  1.00  0.49           C  
ATOM    492  C   PHE A  72      16.028  -8.558  44.875  1.00  0.46           C  
ATOM    493  CB  PHE A  72      15.314  -7.276  42.846  1.00  0.44           C  
ATOM    494  O   PHE A  72      17.204  -8.919  44.788  1.00  0.45           O  
ATOM    495  CG  PHE A  72      15.732  -7.505  41.419  1.00  0.44           C  
ATOM    496  CD1 PHE A  72      17.076  -7.601  41.080  1.00  0.43           C  
ATOM    497  CD2 PHE A  72      14.780  -7.625  40.415  1.00  0.44           C  
ATOM    498  CE1 PHE A  72      17.466  -7.813  39.759  1.00  0.41           C  
ATOM    499  CE2 PHE A  72      15.161  -7.837  39.093  1.00  0.43           C  
ATOM    500  CZ  PHE A  72      16.504  -7.929  38.767  1.00  0.40           C  
ATOM    501  N   VAL A  73      15.518  -8.410  46.128  1.00  0.42           N  
ATOM    502  CA  VAL A  73      16.237  -8.350  47.397  1.00  0.45           C  
ATOM    503  C   VAL A  73      16.577  -9.763  47.865  1.00  0.42           C  
ATOM    504  CB  VAL A  73      15.416  -7.614  48.480  1.00  0.40           C  
ATOM    505  O   VAL A  73      17.437  -9.947  48.730  1.00  0.41           O  
ATOM    506  CG1 VAL A  73      16.320  -7.156  49.624  1.00  0.36           C  
ATOM    507  CG2 VAL A  73      14.677  -6.424  47.870  1.00  0.37           C  
ATOM    508  N   GLY A  74      16.053 -10.876  47.109  1.00  0.46           N  
ATOM    509  CA  GLY A  74      16.540 -12.186  47.511  1.00  0.45           C  
ATOM    510  C   GLY A  74      17.714 -12.668  46.680  1.00  0.46           C  
ATOM    511  O   GLY A  74      18.228 -13.766  46.900  1.00  0.43           O  
ATOM    512  N   LEU A  75      18.277 -11.877  45.730  1.00  0.51           N  
ATOM    513  CA  LEU A  75      19.614 -12.052  45.172  1.00  0.52           C  
ATOM    514  C   LEU A  75      20.682 -11.657  46.187  1.00  0.51           C  
ATOM    515  CB  LEU A  75      19.775 -11.223  43.895  1.00  0.49           C  
ATOM    516  O   LEU A  75      20.684 -10.529  46.685  1.00  0.50           O  
ATOM    517  CG  LEU A  75      19.068 -11.755  42.648  1.00  0.49           C  
ATOM    518  CD1 LEU A  75      18.960 -10.659  41.592  1.00  0.47           C  
ATOM    519  CD2 LEU A  75      19.805 -12.969  42.092  1.00  0.48           C  
ATOM    520  N   THR A  76      21.036 -12.521  47.202  1.00  0.48           N  
ATOM    521  CA  THR A  76      22.061 -12.180  48.183  1.00  0.48           C  
ATOM    522  C   THR A  76      23.092 -11.231  47.580  1.00  0.48           C  
ATOM    523  CB  THR A  76      22.768 -13.442  48.712  1.00  0.45           C  
ATOM    524  O   THR A  76      23.754 -10.484  48.304  1.00  0.46           O  
ATOM    525  CG2 THR A  76      21.933 -14.131  49.786  1.00  0.43           C  
ATOM    526  OG1 THR A  76      22.980 -14.354  47.628  1.00  0.41           O  
ATOM    527  N   ASP A  77      23.143 -11.062  46.276  1.00  0.53           N  
ATOM    528  CA  ASP A  77      24.147 -10.251  45.594  1.00  0.54           C  
ATOM    529  C   ASP A  77      23.508  -9.039  44.919  1.00  0.54           C  
ATOM    530  CB  ASP A  77      24.903 -11.090  44.561  1.00  0.49           C  
ATOM    531  O   ASP A  77      23.617  -8.870  43.703  1.00  0.52           O  
ATOM    532  CG  ASP A  77      25.867 -12.080  45.193  1.00  0.47           C  
ATOM    533  OD1 ASP A  77      26.242 -11.898  46.371  1.00  0.47           O  
ATOM    534  OD2 ASP A  77      26.256 -13.048  44.504  1.00  0.47           O  
ATOM    535  N   THR A  78      22.341  -8.478  45.496  1.00  0.54           N  
ATOM    536  CA  THR A  78      21.872  -7.146  45.128  1.00  0.54           C  
ATOM    537  C   THR A  78      22.901  -6.086  45.511  1.00  0.54           C  
ATOM    538  CB  THR A  78      20.524  -6.823  45.798  1.00  0.51           C  
ATOM    539  O   THR A  78      23.385  -6.064  46.645  1.00  0.53           O  
ATOM    540  CG2 THR A  78      19.370  -6.979  44.814  1.00  0.47           C  
ATOM    541  OG1 THR A  78      20.320  -7.714  46.902  1.00  0.45           O  
ATOM    542  N   PRO A  79      23.595  -5.524  44.545  1.00  0.58           N  
ATOM    543  CA  PRO A  79      24.362  -4.368  45.015  1.00  0.58           C  
ATOM    544  C   PRO A  79      23.650  -3.600  46.127  1.00  0.60           C  
ATOM    545  CB  PRO A  79      24.503  -3.504  43.759  1.00  0.56           C  
ATOM    546  O   PRO A  79      22.447  -3.344  46.032  1.00  0.59           O  
ATOM    547  CG  PRO A  79      24.024  -4.374  42.642  1.00  0.54           C  
ATOM    548  CD  PRO A  79      23.255  -5.523  43.227  1.00  0.55           C  
ATOM    549  N   SER A  80      24.208  -3.527  47.317  1.00  0.58           N  
ATOM    550  CA  SER A  80      23.730  -2.845  48.515  1.00  0.58           C  
ATOM    551  C   SER A  80      23.258  -1.430  48.194  1.00  0.59           C  
ATOM    552  CB  SER A  80      24.827  -2.796  49.578  1.00  0.55           C  
ATOM    553  O   SER A  80      22.515  -0.827  48.970  1.00  0.58           O  
ATOM    554  OG  SER A  80      25.983  -2.145  49.079  1.00  0.55           O  
ATOM    555  N   THR A  81      23.666  -0.821  47.117  1.00  0.63           N  
ATOM    556  CA  THR A  81      23.293   0.517  46.672  1.00  0.62           C  
ATOM    557  C   THR A  81      22.869   0.501  45.206  1.00  0.63           C  
ATOM    558  CB  THR A  81      24.452   1.513  46.863  1.00  0.58           C  
ATOM    559  O   THR A  81      23.567  -0.060  44.358  1.00  0.59           O  
ATOM    560  CG2 THR A  81      24.715   1.773  48.342  1.00  0.51           C  
ATOM    561  OG1 THR A  81      25.639   0.976  46.265  1.00  0.58           O  
ATOM    562  N   PHE A  82      21.613   0.858  44.844  1.00  0.62           N  
ATOM    563  CA  PHE A  82      21.250   1.249  43.487  1.00  0.64           C  
ATOM    564  C   PHE A  82      22.017   2.494  43.058  1.00  0.63           C  
ATOM    565  CB  PHE A  82      19.742   1.498  43.383  1.00  0.59           C  
ATOM    566  O   PHE A  82      21.946   3.532  43.721  1.00  0.62           O  
ATOM    567  CG  PHE A  82      18.907   0.266  43.603  1.00  0.55           C  
ATOM    568  CD1 PHE A  82      18.717  -0.654  42.579  1.00  0.51           C  
ATOM    569  CD2 PHE A  82      18.310   0.029  44.835  1.00  0.53           C  
ATOM    570  CE1 PHE A  82      17.944  -1.795  42.781  1.00  0.49           C  
ATOM    571  CE2 PHE A  82      17.536  -1.109  45.043  1.00  0.51           C  
ATOM    572  CZ  PHE A  82      17.353  -2.019  44.015  1.00  0.49           C  
ATOM    573  N   THR A  83      23.085   2.274  42.268  1.00  0.57           N  
ATOM    574  CA  THR A  83      23.682   3.424  41.599  1.00  0.59           C  
ATOM    575  C   THR A  83      22.860   3.827  40.379  1.00  0.58           C  
ATOM    576  CB  THR A  83      25.132   3.131  41.171  1.00  0.54           C  
ATOM    577  O   THR A  83      22.572   2.996  39.515  1.00  0.56           O  
ATOM    578  CG2 THR A  83      26.076   4.236  41.632  1.00  0.46           C  
ATOM    579  OG1 THR A  83      25.552   1.888  41.747  1.00  0.49           O  
ATOM    580  N   ALA A  84      22.195   5.114  40.344  1.00  0.63           N  
ATOM    581  CA  ALA A  84      21.512   5.685  39.186  1.00  0.65           C  
ATOM    582  C   ALA A  84      22.340   5.505  37.917  1.00  0.65           C  
ATOM    583  CB  ALA A  84      21.217   7.165  39.419  1.00  0.59           C  
ATOM    584  O   ALA A  84      23.572   5.498  37.968  1.00  0.63           O  
ATOM    585  N   ASP A  85      21.789   5.008  36.810  1.00  0.59           N  
ATOM    586  CA  ASP A  85      22.252   4.930  35.428  1.00  0.60           C  
ATOM    587  C   ASP A  85      23.228   3.771  35.241  1.00  0.59           C  
ATOM    588  CB  ASP A  85      22.910   6.245  35.007  1.00  0.55           C  
ATOM    589  O   ASP A  85      23.946   3.712  34.241  1.00  0.58           O  
ATOM    590  CG  ASP A  85      22.008   7.451  35.208  1.00  0.52           C  
ATOM    591  OD1 ASP A  85      20.790   7.351  34.948  1.00  0.55           O  
ATOM    592  OD2 ASP A  85      22.522   8.510  35.628  1.00  0.64           O  
ATOM    593  N   LYS A  86      23.305   2.908  36.277  1.00  0.65           N  
ATOM    594  CA  LYS A  86      24.030   1.651  36.111  1.00  0.65           C  
ATOM    595  C   LYS A  86      23.072   0.500  35.816  1.00  0.64           C  
ATOM    596  CB  LYS A  86      24.856   1.339  37.360  1.00  0.60           C  
ATOM    597  O   LYS A  86      21.941   0.485  36.306  1.00  0.60           O  
ATOM    598  CG  LYS A  86      25.897   2.397  37.693  1.00  0.58           C  
ATOM    599  CD  LYS A  86      27.031   2.405  36.676  1.00  0.58           C  
ATOM    600  CE  LYS A  86      28.163   3.328  37.106  1.00  0.57           C  
ATOM    601  NZ  LYS A  86      29.314   3.274  36.156  1.00  0.49           N  
ATOM    602  N   PHE A  87      23.395  -0.370  34.792  1.00  0.67           N  
ATOM    603  CA  PHE A  87      22.740  -1.642  34.510  1.00  0.69           C  
ATOM    604  C   PHE A  87      23.349  -2.761  35.347  1.00  0.68           C  
ATOM    605  CB  PHE A  87      22.845  -1.984  33.020  1.00  0.64           C  
ATOM    606  O   PHE A  87      24.545  -2.739  35.647  1.00  0.67           O  
ATOM    607  CG  PHE A  87      22.058  -1.062  32.129  1.00  0.60           C  
ATOM    608  CD1 PHE A  87      20.754  -1.372  31.763  1.00  0.56           C  
ATOM    609  CD2 PHE A  87      22.622   0.117  31.658  1.00  0.59           C  
ATOM    610  CE1 PHE A  87      20.023  -0.520  30.938  1.00  0.55           C  
ATOM    611  CE2 PHE A  87      21.898   0.973  30.833  1.00  0.56           C  
ATOM    612  CZ  PHE A  87      20.598   0.652  30.474  1.00  0.55           C  
ATOM    613  N   VAL A  88      22.414  -3.653  35.785  1.00  0.65           N  
ATOM    614  CA  VAL A  88      22.853  -4.911  36.379  1.00  0.67           C  
ATOM    615  C   VAL A  88      23.292  -5.876  35.280  1.00  0.66           C  
ATOM    616  CB  VAL A  88      21.741  -5.552  37.238  1.00  0.62           C  
ATOM    617  O   VAL A  88      22.517  -6.189  34.374  1.00  0.65           O  
ATOM    618  CG1 VAL A  88      22.235  -6.844  37.885  1.00  0.54           C  
ATOM    619  CG2 VAL A  88      21.257  -4.569  38.303  1.00  0.54           C  
ATOM    620  N   LYS A  89      24.550  -6.177  35.247  1.00  0.67           N  
ATOM    621  CA  LYS A  89      25.024  -7.324  34.478  1.00  0.69           C  
ATOM    622  C   LYS A  89      25.455  -8.463  35.398  1.00  0.70           C  
ATOM    623  CB  LYS A  89      26.184  -6.918  33.568  1.00  0.66           C  
ATOM    624  O   LYS A  89      25.793  -8.234  36.561  1.00  0.70           O  
ATOM    625  CG  LYS A  89      27.547  -6.974  34.241  1.00  0.63           C  
ATOM    626  CD  LYS A  89      28.665  -6.617  33.269  1.00  0.64           C  
ATOM    627  CE  LYS A  89      30.023  -6.607  33.957  1.00  0.58           C  
ATOM    628  NZ  LYS A  89      31.103  -6.124  33.046  1.00  0.50           N  
ATOM    629  N   VAL A  90      25.463  -9.704  34.968  1.00  0.68           N  
ATOM    630  CA  VAL A  90      26.239 -10.798  35.544  1.00  0.70           C  
ATOM    631  C   VAL A  90      27.730 -10.485  35.442  1.00  0.71           C  
ATOM    632  CB  VAL A  90      25.927 -12.142  34.849  1.00  0.64           C  
ATOM    633  O   VAL A  90      28.221 -10.119  34.371  1.00  0.70           O  
ATOM    634  CG1 VAL A  90      26.702 -13.283  35.507  1.00  0.55           C  
ATOM    635  CG2 VAL A  90      24.426 -12.424  34.881  1.00  0.54           C  
ATOM    636  N   ASN A  91      28.489 -10.364  36.613  1.00  0.58           N  
ATOM    637  CA  ASN A  91      29.936 -10.193  36.545  1.00  0.61           C  
ATOM    638  C   ASN A  91      30.577 -11.210  35.605  1.00  0.62           C  
ATOM    639  CB  ASN A  91      30.555 -10.295  37.940  1.00  0.56           C  
ATOM    640  O   ASN A  91      29.932 -12.179  35.200  1.00  0.63           O  
ATOM    641  CG  ASN A  91      30.622 -11.722  38.447  1.00  0.55           C  
ATOM    642  ND2 ASN A  91      31.029 -11.888  39.700  1.00  0.60           N  
ATOM    643  OD1 ASN A  91      30.311 -12.667  37.718  1.00  0.61           O  
ATOM    644  N   SER A  92      31.832 -11.109  35.199  1.00  0.67           N  
ATOM    645  CA  SER A  92      32.605 -11.941  34.283  1.00  0.72           C  
ATOM    646  C   SER A  92      32.717 -13.372  34.798  1.00  0.73           C  
ATOM    647  CB  SER A  92      34.002 -11.355  34.074  1.00  0.68           C  
ATOM    648  O   SER A  92      32.975 -14.297  34.024  1.00  0.75           O  
ATOM    649  OG  SER A  92      34.666 -11.183  35.315  1.00  0.67           O  
ATOM    650  N   SER A  93      32.476 -13.654  35.985  1.00  0.65           N  
ATOM    651  CA  SER A  93      32.587 -14.987  36.567  1.00  0.70           C  
ATOM    652  C   SER A  93      31.247 -15.715  36.543  1.00  0.63           C  
ATOM    653  CB  SER A  93      33.105 -14.903  38.004  1.00  0.63           C  
ATOM    654  O   SER A  93      31.187 -16.924  36.774  1.00  0.61           O  
ATOM    655  OG  SER A  93      32.216 -14.157  38.816  1.00  0.50           O  
ATOM    656  N   GLY A  94      30.150 -15.029  36.202  1.00  0.69           N  
ATOM    657  CA  GLY A  94      28.804 -15.573  36.115  1.00  0.69           C  
ATOM    658  C   GLY A  94      28.152 -15.769  37.471  1.00  0.68           C  
ATOM    659  O   GLY A  94      27.109 -16.418  37.575  1.00  0.66           O  
ATOM    660  N   ASN A  95      28.778 -15.359  38.703  1.00  0.61           N  
ATOM    661  CA  ASN A  95      28.306 -15.765  40.023  1.00  0.63           C  
ATOM    662  C   ASN A  95      27.820 -14.570  40.837  1.00  0.60           C  
ATOM    663  CB  ASN A  95      29.406 -16.512  40.780  1.00  0.55           C  
ATOM    664  O   ASN A  95      27.390 -14.726  41.981  1.00  0.58           O  
ATOM    665  CG  ASN A  95      30.605 -15.635  41.083  1.00  0.51           C  
ATOM    666  ND2 ASN A  95      31.444 -16.077  42.011  1.00  0.55           N  
ATOM    667  OD1 ASN A  95      30.775 -14.568  40.487  1.00  0.54           O  
ATOM    668  N   ALA A  96      27.893 -13.385  40.290  1.00  0.70           N  
ATOM    669  CA  ALA A  96      27.428 -12.193  40.995  1.00  0.71           C  
ATOM    670  C   ALA A  96      26.832 -11.179  40.023  1.00  0.71           C  
ATOM    671  CB  ALA A  96      28.571 -11.561  41.784  1.00  0.66           C  
ATOM    672  O   ALA A  96      27.144 -11.195  38.830  1.00  0.68           O  
ATOM    673  N   LEU A  97      25.835 -10.284  40.416  1.00  0.68           N  
ATOM    674  CA  LEU A  97      25.441  -9.053  39.739  1.00  0.68           C  
ATOM    675  C   LEU A  97      26.392  -7.913  40.086  1.00  0.68           C  
ATOM    676  CB  LEU A  97      24.008  -8.670  40.115  1.00  0.65           C  
ATOM    677  O   LEU A  97      26.738  -7.721  41.254  1.00  0.67           O  
ATOM    678  CG  LEU A  97      22.915  -9.665  39.723  1.00  0.61           C  
ATOM    679  CD1 LEU A  97      21.559  -9.193  40.237  1.00  0.58           C  
ATOM    680  CD2 LEU A  97      22.882  -9.856  38.210  1.00  0.60           C  
ATOM    681  N   GLU A  98      27.008  -7.434  39.147  1.00  0.67           N  
ATOM    682  CA  GLU A  98      27.742  -6.182  39.303  1.00  0.67           C  
ATOM    683  C   GLU A  98      27.066  -5.047  38.538  1.00  0.68           C  
ATOM    684  CB  GLU A  98      29.189  -6.345  38.833  1.00  0.65           C  
ATOM    685  O   GLU A  98      26.343  -5.289  37.569  1.00  0.67           O  
ATOM    686  CG  GLU A  98      29.327  -6.571  37.334  1.00  0.64           C  
ATOM    687  CD  GLU A  98      30.763  -6.808  36.893  1.00  0.64           C  
ATOM    688  OE1 GLU A  98      31.662  -6.873  37.762  1.00  0.70           O  
ATOM    689  OE2 GLU A  98      30.991  -6.929  35.669  1.00  0.67           O  
ATOM    690  N   TRP A  99      27.177  -3.827  39.068  1.00  0.61           N  
ATOM    691  CA  TRP A  99      26.854  -2.605  38.338  1.00  0.68           C  
ATOM    692  C   TRP A  99      27.849  -2.369  37.206  1.00  0.63           C  
ATOM    693  CB  TRP A  99      26.843  -1.401  39.283  1.00  0.56           C  
ATOM    694  O   TRP A  99      29.060  -2.336  37.432  1.00  0.61           O  
ATOM    695  CG  TRP A  99      25.765  -1.455  40.324  1.00  0.50           C  
ATOM    696  CD1 TRP A  99      25.926  -1.658  41.667  1.00  0.42           C  
ATOM    697  CD2 TRP A  99      24.359  -1.307  40.106  1.00  0.48           C  
ATOM    698  CE2 TRP A  99      23.726  -1.432  41.363  1.00  0.48           C  
ATOM    699  CE3 TRP A  99      23.572  -1.080  38.969  1.00  0.67           C  
ATOM    700  NE1 TRP A  99      24.703  -1.645  42.297  1.00  0.69           N  
ATOM    701  CH2 TRP A  99      21.594  -1.115  40.385  1.00  0.61           C  
ATOM    702  CZ2 TRP A  99      22.340  -1.337  41.513  1.00  0.68           C  
ATOM    703  CZ3 TRP A  99      22.193  -0.986  39.121  1.00  0.57           C  
ATOM    704  N   THR A 100      27.435  -2.532  35.958  1.00  0.66           N  
ATOM    705  CA  THR A 100      28.217  -2.086  34.811  1.00  0.68           C  
ATOM    706  C   THR A 100      27.677  -0.765  34.269  1.00  0.68           C  
ATOM    707  CB  THR A 100      28.216  -3.142  33.690  1.00  0.64           C  
ATOM    708  O   THR A 100      26.491  -0.464  34.421  1.00  0.66           O  
ATOM    709  CG2 THR A 100      26.817  -3.333  33.114  1.00  0.56           C  
ATOM    710  OG1 THR A 100      29.098  -2.719  32.642  1.00  0.64           O  
ATOM    711  N   ASP A 101      28.613   0.060  33.739  1.00  0.70           N  
ATOM    712  CA  ASP A 101      28.159   1.161  32.895  1.00  0.71           C  
ATOM    713  C   ASP A 101      27.280   0.652  31.755  1.00  0.71           C  
ATOM    714  CB  ASP A 101      29.354   1.934  32.333  1.00  0.68           C  
ATOM    715  O   ASP A 101      27.411  -0.497  31.328  1.00  0.70           O  
ATOM    716  CG  ASP A 101      30.189   2.602  33.411  1.00  0.66           C  
ATOM    717  OD1 ASP A 101      29.613   3.163  34.369  1.00  0.69           O  
ATOM    718  OD2 ASP A 101      31.434   2.569  33.302  1.00  0.74           O  
ATOM    719  N   ALA A 102      26.198   1.294  31.459  1.00  0.63           N  
ATOM    720  CA  ALA A 102      25.524   0.982  30.202  1.00  0.63           C  
ATOM    721  C   ALA A 102      26.526   0.557  29.132  1.00  0.64           C  
ATOM    722  CB  ALA A 102      24.714   2.184  29.720  1.00  0.61           C  
ATOM    723  O   ALA A 102      27.599   1.151  29.007  1.00  0.65           O  
ATOM    724  N   PRO A 103      26.370  -0.752  28.622  1.00  0.65           N  
ATOM    725  CA  PRO A 103      27.293  -0.995  27.511  1.00  0.65           C  
ATOM    726  C   PRO A 103      27.600   0.269  26.712  1.00  0.67           C  
ATOM    727  CB  PRO A 103      26.547  -2.017  26.650  1.00  0.62           C  
ATOM    728  O   PRO A 103      26.689   0.893  26.162  1.00  0.66           O  
ATOM    729  CG  PRO A 103      25.123  -1.924  27.095  1.00  0.60           C  
ATOM    730  CD  PRO A 103      25.087  -1.275  28.449  1.00  0.61           C  
ATOM    731  N   THR A 104      28.880   0.771  26.755  1.00  0.61           N  
ATOM    732  CA  THR A 104      29.291   1.875  25.895  1.00  0.62           C  
ATOM    733  C   THR A 104      28.985   1.564  24.432  1.00  0.62           C  
ATOM    734  CB  THR A 104      30.792   2.179  26.054  1.00  0.56           C  
ATOM    735  O   THR A 104      28.970   2.465  23.591  1.00  0.59           O  
ATOM    736  CG2 THR A 104      31.076   2.866  27.386  1.00  0.48           C  
ATOM    737  OG1 THR A 104      31.531   0.952  25.995  1.00  0.51           O  
ATOM    738  N   ASN A 105      28.672   0.257  24.198  1.00  0.71           N  
ATOM    739  CA  ASN A 105      28.416  -0.141  22.818  1.00  0.72           C  
ATOM    740  C   ASN A 105      26.921  -0.178  22.514  1.00  0.71           C  
ATOM    741  CB  ASN A 105      29.052  -1.502  22.525  1.00  0.65           C  
ATOM    742  O   ASN A 105      26.509  -0.684  21.468  1.00  0.67           O  
ATOM    743  CG  ASN A 105      30.566  -1.467  22.598  1.00  0.60           C  
ATOM    744  ND2 ASN A 105      31.175  -2.625  22.821  1.00  0.59           N  
ATOM    745  OD1 ASN A 105      31.182  -0.408  22.456  1.00  0.60           O  
ATOM    746  N   GLY A 106      26.111   0.279  23.425  1.00  0.77           N  
ATOM    747  CA  GLY A 106      24.707   0.443  23.084  1.00  0.77           C  
ATOM    748  C   GLY A 106      24.452   1.614  22.154  1.00  0.77           C  
ATOM    749  O   GLY A 106      25.154   2.625  22.214  1.00  0.75           O  
ATOM    750  N   LEU A 107      23.607   1.393  21.204  1.00  0.82           N  
ATOM    751  CA  LEU A 107      23.101   2.568  20.504  1.00  0.84           C  
ATOM    752  C   LEU A 107      22.594   3.613  21.492  1.00  0.85           C  
ATOM    753  CB  LEU A 107      21.979   2.176  19.539  1.00  0.82           C  
ATOM    754  O   LEU A 107      21.845   3.288  22.416  1.00  0.85           O  
ATOM    755  CG  LEU A 107      22.384   1.313  18.343  1.00  0.78           C  
ATOM    756  CD1 LEU A 107      21.149   0.867  17.568  1.00  0.75           C  
ATOM    757  CD2 LEU A 107      23.345   2.074  17.435  1.00  0.76           C  
ATOM    758  N   PRO A 108      23.144   4.787  21.504  1.00  0.85           N  
ATOM    759  CA  PRO A 108      22.532   5.808  22.357  1.00  0.87           C  
ATOM    760  C   PRO A 108      21.013   5.866  22.211  1.00  0.88           C  
ATOM    761  CB  PRO A 108      23.178   7.108  21.871  1.00  0.85           C  
ATOM    762  O   PRO A 108      20.494   5.794  21.094  1.00  0.88           O  
ATOM    763  CG  PRO A 108      23.545   6.842  20.446  1.00  0.82           C  
ATOM    764  CD  PRO A 108      23.871   5.383  20.302  1.00  0.81           C  
ATOM    765  N   ILE A 109      20.337   5.880  23.322  1.00  0.86           N  
ATOM    766  CA  ILE A 109      18.903   6.134  23.395  1.00  0.88           C  
ATOM    767  C   ILE A 109      18.655   7.547  23.918  1.00  0.88           C  
ATOM    768  CB  ILE A 109      18.190   5.097  24.292  1.00  0.86           C  
ATOM    769  O   ILE A 109      19.113   7.901  25.008  1.00  0.87           O  
ATOM    770  CG1 ILE A 109      18.514   3.674  23.824  1.00  0.83           C  
ATOM    771  CG2 ILE A 109      16.678   5.340  24.300  1.00  0.82           C  
ATOM    772  CD1 ILE A 109      17.925   2.583  24.707  1.00  0.80           C  
ATOM    773  N   VAL A 110      17.985   8.317  23.180  1.00  0.91           N  
ATOM    774  CA  VAL A 110      17.587   9.662  23.582  1.00  0.92           C  
ATOM    775  C   VAL A 110      16.068   9.732  23.721  1.00  0.93           C  
ATOM    776  CB  VAL A 110      18.080  10.724  22.574  1.00  0.88           C  
ATOM    777  O   VAL A 110      15.336   9.244  22.856  1.00  0.92           O  
ATOM    778  CG1 VAL A 110      19.606  10.746  22.514  1.00  0.71           C  
ATOM    779  CG2 VAL A 110      17.491  10.459  21.189  1.00  0.71           C  
ATOM    780  N   ASN A 111      15.572  10.295  24.791  1.00  0.89           N  
ATOM    781  CA  ASN A 111      14.155  10.558  25.018  1.00  0.92           C  
ATOM    782  C   ASN A 111      13.770  11.969  24.582  1.00  0.93           C  
ATOM    783  CB  ASN A 111      13.797  10.341  26.490  1.00  0.90           C  
ATOM    784  O   ASN A 111      14.386  12.946  25.012  1.00  0.93           O  
ATOM    785  CG  ASN A 111      12.306  10.428  26.748  1.00  0.84           C  
ATOM    786  ND2 ASN A 111      11.861   9.853  27.859  1.00  0.88           N  
ATOM    787  OD1 ASN A 111      11.559  11.007  25.954  1.00  0.86           O  
ATOM    788  N   VAL A 112      12.699  12.206  23.806  1.00  0.95           N  
ATOM    789  CA  VAL A 112      12.339  13.504  23.245  1.00  0.96           C  
ATOM    790  C   VAL A 112      11.858  14.433  24.358  1.00  0.95           C  
ATOM    791  CB  VAL A 112      11.251  13.370  22.156  1.00  0.96           C  
ATOM    792  O   VAL A 112      11.915  15.657  24.221  1.00  0.94           O  
ATOM    793  CG1 VAL A 112      11.774  12.567  20.966  1.00  0.96           C  
ATOM    794  CG2 VAL A 112       9.996  12.718  22.734  1.00  0.96           C  
ATOM    795  N   ALA A 113      11.475  13.937  25.480  1.00  0.94           N  
ATOM    796  CA  ALA A 113      11.036  14.701  26.645  1.00  0.94           C  
ATOM    797  C   ALA A 113      12.201  15.460  27.273  1.00  0.93           C  
ATOM    798  CB  ALA A 113      10.389  13.778  27.674  1.00  0.92           C  
ATOM    799  O   ALA A 113      12.035  16.589  27.740  1.00  0.92           O  
ATOM    800  N   ASP A 114      13.401  14.950  27.207  1.00  0.91           N  
ATOM    801  CA  ASP A 114      14.614  15.591  27.705  1.00  0.92           C  
ATOM    802  C   ASP A 114      14.981  16.808  26.859  1.00  0.91           C  
ATOM    803  CB  ASP A 114      15.777  14.596  27.727  1.00  0.92           C  
ATOM    804  O   ASP A 114      15.716  17.687  27.312  1.00  0.91           O  
ATOM    805  CG  ASP A 114      15.506  13.386  28.604  1.00  0.91           C  
ATOM    806  OD1 ASP A 114      14.763  13.510  29.602  1.00  0.92           O  
ATOM    807  OD2 ASP A 114      16.042  12.300  28.297  1.00  0.92           O  
ATOM    808  N   PHE A 115      14.418  16.928  25.653  1.00  0.96           N  
ATOM    809  CA  PHE A 115      14.615  18.041  24.731  1.00  0.96           C  
ATOM    810  C   PHE A 115      13.414  18.979  24.750  1.00  0.95           C  
ATOM    811  CB  PHE A 115      14.857  17.527  23.309  1.00  0.96           C  
ATOM    812  O   PHE A 115      13.401  19.993  24.050  1.00  0.93           O  
ATOM    813  CG  PHE A 115      16.184  16.840  23.129  1.00  0.97           C  
ATOM    814  CD1 PHE A 115      17.273  17.528  22.607  1.00  0.96           C  
ATOM    815  CD2 PHE A 115      16.343  15.506  23.482  1.00  0.96           C  
ATOM    816  CE1 PHE A 115      18.502  16.895  22.439  1.00  0.96           C  
ATOM    817  CE2 PHE A 115      17.568  14.867  23.317  1.00  0.96           C  
ATOM    818  CZ  PHE A 115      18.647  15.563  22.795  1.00  0.96           C  
ATOM    819  N   GLY A 116      12.355  18.701  25.530  1.00  0.96           N  
ATOM    820  CA  GLY A 116      11.208  19.569  25.746  1.00  0.97           C  
ATOM    821  C   GLY A 116      10.010  19.198  24.893  1.00  0.97           C  
ATOM    822  O   GLY A 116       9.008  19.915  24.877  1.00  0.96           O  
ATOM    823  N   ALA A 117      10.042  18.050  24.116  1.00  0.97           N  
ATOM    824  CA  ALA A 117       8.838  17.550  23.457  1.00  0.97           C  
ATOM    825  C   ALA A 117       7.911  16.864  24.456  1.00  0.96           C  
ATOM    826  CB  ALA A 117       9.208  16.587  22.331  1.00  0.97           C  
ATOM    827  O   ALA A 117       8.257  15.823  25.020  1.00  0.94           O  
ATOM    828  N   LEU A 118       6.710  17.404  24.670  1.00  0.96           N  
ATOM    829  CA  LEU A 118       5.714  16.895  25.607  1.00  0.97           C  
ATOM    830  C   LEU A 118       4.329  16.869  24.968  1.00  0.96           C  
ATOM    831  CB  LEU A 118       5.686  17.751  26.876  1.00  0.96           C  
ATOM    832  O   LEU A 118       3.992  17.747  24.170  1.00  0.95           O  
ATOM    833  CG  LEU A 118       6.962  17.754  27.720  1.00  0.95           C  
ATOM    834  CD1 LEU A 118       6.847  18.771  28.851  1.00  0.93           C  
ATOM    835  CD2 LEU A 118       7.241  16.361  28.273  1.00  0.93           C  
ATOM    836  N   PRO A 119       3.514  15.845  25.310  1.00  0.94           N  
ATOM    837  CA  PRO A 119       2.106  15.939  24.919  1.00  0.94           C  
ATOM    838  C   PRO A 119       1.458  17.251  25.357  1.00  0.93           C  
ATOM    839  CB  PRO A 119       1.462  14.747  25.631  1.00  0.94           C  
ATOM    840  O   PRO A 119       1.655  17.692  26.492  1.00  0.90           O  
ATOM    841  CG  PRO A 119       2.581  13.780  25.847  1.00  0.93           C  
ATOM    842  CD  PRO A 119       3.831  14.557  26.146  1.00  0.92           C  
ATOM    843  N   GLY A 120       0.751  17.981  24.453  1.00  0.93           N  
ATOM    844  CA  GLY A 120       0.040  19.219  24.726  1.00  0.93           C  
ATOM    845  C   GLY A 120       0.915  20.451  24.594  1.00  0.94           C  
ATOM    846  O   GLY A 120       0.415  21.578  24.602  1.00  0.94           O  
ATOM    847  N   ALA A 121       2.250  20.301  24.433  1.00  0.96           N  
ATOM    848  CA  ALA A 121       3.081  21.428  24.019  1.00  0.97           C  
ATOM    849  C   ALA A 121       2.688  21.918  22.628  1.00  0.96           C  
ATOM    850  CB  ALA A 121       4.557  21.039  24.045  1.00  0.96           C  
ATOM    851  O   ALA A 121       2.016  21.205  21.879  1.00  0.96           O  
ATOM    852  N   SER A 122       3.151  23.162  22.258  1.00  0.96           N  
ATOM    853  CA  SER A 122       2.841  23.700  20.937  1.00  0.97           C  
ATOM    854  C   SER A 122       3.478  22.860  19.835  1.00  0.97           C  
ATOM    855  CB  SER A 122       3.316  25.149  20.823  1.00  0.97           C  
ATOM    856  O   SER A 122       4.588  22.349  19.999  1.00  0.97           O  
ATOM    857  OG  SER A 122       4.727  25.208  20.701  1.00  0.95           O  
ATOM    858  N   GLY A 123       2.864  22.784  18.663  1.00  0.96           N  
ATOM    859  CA  GLY A 123       3.364  21.986  17.555  1.00  0.97           C  
ATOM    860  C   GLY A 123       4.739  22.419  17.082  1.00  0.97           C  
ATOM    861  O   GLY A 123       5.568  21.582  16.718  1.00  0.97           O  
ATOM    862  N   ALA A 124       5.046  23.663  17.163  1.00  0.98           N  
ATOM    863  CA  ALA A 124       6.367  24.196  16.839  1.00  0.98           C  
ATOM    864  C   ALA A 124       7.404  23.752  17.866  1.00  0.98           C  
ATOM    865  CB  ALA A 124       6.321  25.719  16.757  1.00  0.97           C  
ATOM    866  O   ALA A 124       8.519  23.366  17.505  1.00  0.98           O  
ATOM    867  N   THR A 125       7.138  23.772  19.171  1.00  0.98           N  
ATOM    868  CA  THR A 125       8.015  23.297  20.235  1.00  0.98           C  
ATOM    869  C   THR A 125       8.276  21.800  20.092  1.00  0.98           C  
ATOM    870  CB  THR A 125       7.415  23.586  21.624  1.00  0.98           C  
ATOM    871  O   THR A 125       9.430  21.365  20.081  1.00  0.98           O  
ATOM    872  CG2 THR A 125       8.337  23.091  22.734  1.00  0.98           C  
ATOM    873  OG1 THR A 125       7.224  24.998  21.771  1.00  0.98           O  
ATOM    874  N   ASN A 126       7.239  20.942  19.919  1.00  0.98           N  
ATOM    875  CA  ASN A 126       7.391  19.503  19.727  1.00  0.98           C  
ATOM    876  C   ASN A 126       8.249  19.188  18.505  1.00  0.98           C  
ATOM    877  CB  ASN A 126       6.022  18.830  19.603  1.00  0.98           C  
ATOM    878  O   ASN A 126       9.217  18.432  18.600  1.00  0.98           O  
ATOM    879  CG  ASN A 126       5.313  18.698  20.936  1.00  0.98           C  
ATOM    880  ND2 ASN A 126       3.991  18.579  20.895  1.00  0.97           N  
ATOM    881  OD1 ASN A 126       5.948  18.704  21.994  1.00  0.97           O  
ATOM    882  N   ARG A 127       8.054  19.824  17.383  1.00  0.98           N  
ATOM    883  CA  ARG A 127       8.847  19.649  16.171  1.00  0.98           C  
ATOM    884  C   ARG A 127      10.322  19.929  16.437  1.00  0.98           C  
ATOM    885  CB  ARG A 127       8.333  20.561  15.055  1.00  0.98           C  
ATOM    886  O   ARG A 127      11.172  19.059  16.233  1.00  0.98           O  
ATOM    887  CG  ARG A 127       9.103  20.433  13.750  1.00  0.96           C  
ATOM    888  CD  ARG A 127       8.757  21.552  12.778  1.00  0.94           C  
ATOM    889  NE  ARG A 127       9.333  22.827  13.196  1.00  0.94           N  
ATOM    890  NH1 ARG A 127       8.353  24.060  11.506  1.00  0.89           N  
ATOM    891  NH2 ARG A 127       9.702  25.089  13.048  1.00  0.88           N  
ATOM    892  CZ  ARG A 127       9.128  23.989  12.582  1.00  0.91           C  
ATOM    893  N   THR A 128      10.632  21.107  16.976  1.00  0.98           N  
ATOM    894  CA  THR A 128      12.012  21.531  17.182  1.00  0.98           C  
ATOM    895  C   THR A 128      12.711  20.627  18.193  1.00  0.98           C  
ATOM    896  CB  THR A 128      12.081  22.993  17.662  1.00  0.98           C  
ATOM    897  O   THR A 128      13.886  20.292  18.027  1.00  0.98           O  
ATOM    898  CG2 THR A 128      13.527  23.454  17.815  1.00  0.90           C  
ATOM    899  OG1 THR A 128      11.422  23.835  16.708  1.00  0.93           O  
ATOM    900  N   SER A 129      11.996  20.175  19.205  1.00  0.98           N  
ATOM    901  CA  SER A 129      12.543  19.322  20.255  1.00  0.98           C  
ATOM    902  C   SER A 129      12.814  17.914  19.737  1.00  0.98           C  
ATOM    903  CB  SER A 129      11.588  19.260  21.448  1.00  0.98           C  
ATOM    904  O   SER A 129      13.859  17.330  20.030  1.00  0.98           O  
ATOM    905  OG  SER A 129      11.439  20.540  22.040  1.00  0.96           O  
ATOM    906  N   ILE A 130      11.906  17.367  18.925  1.00  0.98           N  
ATOM    907  CA  ILE A 130      12.102  16.062  18.304  1.00  0.98           C  
ATOM    908  C   ILE A 130      13.249  16.137  17.298  1.00  0.98           C  
ATOM    909  CB  ILE A 130      10.813  15.566  17.611  1.00  0.98           C  
ATOM    910  O   ILE A 130      14.135  15.280  17.292  1.00  0.97           O  
ATOM    911  CG1 ILE A 130       9.748  15.213  18.655  1.00  0.98           C  
ATOM    912  CG2 ILE A 130      11.113  14.367  16.707  1.00  0.98           C  
ATOM    913  CD1 ILE A 130       8.349  15.044  18.079  1.00  0.98           C  
ATOM    914  N   GLU A 131      13.411  17.174  16.524  1.00  0.97           N  
ATOM    915  CA  GLU A 131      14.524  17.391  15.604  1.00  0.97           C  
ATOM    916  C   GLU A 131      15.845  17.521  16.357  1.00  0.96           C  
ATOM    917  CB  GLU A 131      14.280  18.638  14.750  1.00  0.96           C  
ATOM    918  O   GLU A 131      16.855  16.942  15.953  1.00  0.96           O  
ATOM    919  CG  GLU A 131      13.273  18.428  13.629  1.00  0.94           C  
ATOM    920  CD  GLU A 131      12.979  19.696  12.842  1.00  0.90           C  
ATOM    921  OE1 GLU A 131      13.232  20.806  13.362  1.00  0.91           O  
ATOM    922  OE2 GLU A 131      12.491  19.577  11.696  1.00  0.90           O  
ATOM    923  N   ALA A 132      15.835  18.193  17.472  1.00  0.96           N  
ATOM    924  CA  ALA A 132      17.025  18.324  18.309  1.00  0.96           C  
ATOM    925  C   ALA A 132      17.454  16.970  18.868  1.00  0.96           C  
ATOM    926  CB  ALA A 132      16.769  19.309  19.447  1.00  0.96           C  
ATOM    927  O   ALA A 132      18.640  16.633  18.853  1.00  0.96           O  
ATOM    928  N   ALA A 133      16.481  16.157  19.302  1.00  0.95           N  
ATOM    929  CA  ALA A 133      16.744  14.793  19.752  1.00  0.95           C  
ATOM    930  C   ALA A 133      17.343  13.951  18.629  1.00  0.95           C  
ATOM    931  CB  ALA A 133      15.462  14.147  20.271  1.00  0.95           C  
ATOM    932  O   ALA A 133      18.373  13.298  18.815  1.00  0.94           O  
ATOM    933  N   ILE A 134      16.842  13.993  17.430  1.00  0.95           N  
ATOM    934  CA  ILE A 134      17.341  13.299  16.248  1.00  0.95           C  
ATOM    935  C   ILE A 134      18.747  13.792  15.915  1.00  0.94           C  
ATOM    936  CB  ILE A 134      16.402  13.499  15.037  1.00  0.95           C  
ATOM    937  O   ILE A 134      19.670  12.991  15.748  1.00  0.92           O  
ATOM    938  CG1 ILE A 134      15.064  12.790  15.276  1.00  0.95           C  
ATOM    939  CG2 ILE A 134      17.066  12.996  13.751  1.00  0.95           C  
ATOM    940  CD1 ILE A 134      13.948  13.244  14.344  1.00  0.95           C  
ATOM    941  N   ASN A 135      18.981  15.058  15.913  1.00  0.94           N  
ATOM    942  CA  ASN A 135      20.250  15.686  15.564  1.00  0.93           C  
ATOM    943  C   ASN A 135      21.333  15.372  16.592  1.00  0.92           C  
ATOM    944  CB  ASN A 135      20.079  17.200  15.419  1.00  0.93           C  
ATOM    945  O   ASN A 135      22.514  15.287  16.250  1.00  0.91           O  
ATOM    946  CG  ASN A 135      19.332  17.585  14.158  1.00  0.91           C  
ATOM    947  ND2 ASN A 135      18.727  18.767  14.164  1.00  0.91           N  
ATOM    948  OD1 ASN A 135      19.299  16.827  13.185  1.00  0.90           O  
ATOM    949  N   SER A 136      20.955  15.110  17.835  1.00  0.92           N  
ATOM    950  CA  SER A 136      21.910  14.745  18.876  1.00  0.92           C  
ATOM    951  C   SER A 136      22.548  13.389  18.591  1.00  0.90           C  
ATOM    952  CB  SER A 136      21.228  14.719  20.244  1.00  0.92           C  
ATOM    953  O   SER A 136      23.622  13.081  19.112  1.00  0.88           O  
ATOM    954  OG  SER A 136      20.470  13.532  20.405  1.00  0.92           O  
ATOM    955  N   LEU A 137      21.920  12.589  17.663  1.00  0.91           N  
ATOM    956  CA  LEU A 137      22.383  11.260  17.283  1.00  0.91           C  
ATOM    957  C   LEU A 137      23.048  11.288  15.910  1.00  0.90           C  
ATOM    958  CB  LEU A 137      21.218  10.266  17.279  1.00  0.91           C  
ATOM    959  O   LEU A 137      23.385  10.238  15.358  1.00  0.87           O  
ATOM    960  CG  LEU A 137      20.526  10.028  18.622  1.00  0.92           C  
ATOM    961  CD1 LEU A 137      19.412   8.998  18.468  1.00  0.90           C  
ATOM    962  CD2 LEU A 137      21.536   9.578  19.672  1.00  0.90           C  
ATOM    963  N   ALA A 138      23.324  12.403  15.302  1.00  0.89           N  
ATOM    964  CA  ALA A 138      23.733  12.597  13.914  1.00  0.88           C  
ATOM    965  C   ALA A 138      25.070  11.915  13.636  1.00  0.86           C  
ATOM    966  CB  ALA A 138      23.821  14.086  13.587  1.00  0.87           C  
ATOM    967  O   ALA A 138      25.284  11.375  12.548  1.00  0.83           O  
ATOM    968  N   SER A 139      25.993  11.789  14.628  1.00  0.85           N  
ATOM    969  CA  SER A 139      27.351  11.297  14.417  1.00  0.85           C  
ATOM    970  C   SER A 139      27.456   9.809  14.737  1.00  0.84           C  
ATOM    971  CB  SER A 139      28.345  12.082  15.274  1.00  0.83           C  
ATOM    972  O   SER A 139      28.387   9.137  14.288  1.00  0.83           O  
ATOM    973  OG  SER A 139      28.015  11.980  16.648  1.00  0.81           O  
ATOM    974  N   THR A 140      26.531   9.280  15.524  1.00  0.86           N  
ATOM    975  CA  THR A 140      26.672   7.945  16.095  1.00  0.86           C  
ATOM    976  C   THR A 140      25.559   7.026  15.602  1.00  0.86           C  
ATOM    977  CB  THR A 140      26.660   7.992  17.634  1.00  0.85           C  
ATOM    978  O   THR A 140      25.684   5.801  15.666  1.00  0.85           O  
ATOM    979  CG2 THR A 140      27.906   8.686  18.174  1.00  0.82           C  
ATOM    980  OG1 THR A 140      25.499   8.707  18.075  1.00  0.86           O  
ATOM    981  N   GLY A 141      24.517   7.602  15.083  1.00  0.87           N  
ATOM    982  CA  GLY A 141      23.252   6.886  15.032  1.00  0.88           C  
ATOM    983  C   GLY A 141      22.682   6.583  16.405  1.00  0.89           C  
ATOM    984  O   GLY A 141      23.297   6.906  17.424  1.00  0.88           O  
ATOM    985  N   GLY A 142      21.485   6.051  16.461  1.00  0.89           N  
ATOM    986  CA  GLY A 142      20.882   5.719  17.743  1.00  0.90           C  
ATOM    987  C   GLY A 142      19.371   5.601  17.678  1.00  0.91           C  
ATOM    988  O   GLY A 142      18.798   5.481  16.593  1.00  0.91           O  
ATOM    989  N   LEU A 143      18.781   5.528  18.901  1.00  0.91           N  
ATOM    990  CA  LEU A 143      17.340   5.378  19.072  1.00  0.92           C  
ATOM    991  C   LEU A 143      16.733   6.631  19.693  1.00  0.93           C  
ATOM    992  CB  LEU A 143      17.027   4.159  19.943  1.00  0.89           C  
ATOM    993  O   LEU A 143      17.108   7.025  20.800  1.00  0.92           O  
ATOM    994  CG  LEU A 143      15.550   3.789  20.086  1.00  0.81           C  
ATOM    995  CD1 LEU A 143      15.403   2.301  20.387  1.00  0.75           C  
ATOM    996  CD2 LEU A 143      14.891   4.628  21.175  1.00  0.75           C  
ATOM    997  N   VAL A 144      15.817   7.273  19.025  1.00  0.93           N  
ATOM    998  CA  VAL A 144      14.941   8.313  19.553  1.00  0.94           C  
ATOM    999  C   VAL A 144      13.661   7.683  20.098  1.00  0.94           C  
ATOM   1000  CB  VAL A 144      14.600   9.368  18.477  1.00  0.94           C  
ATOM   1001  O   VAL A 144      12.843   7.164  19.334  1.00  0.94           O  
ATOM   1002  CG1 VAL A 144      13.733  10.480  19.066  1.00  0.94           C  
ATOM   1003  CG2 VAL A 144      15.878   9.946  17.873  1.00  0.94           C  
ATOM   1004  N   TYR A 145      13.546   7.731  21.356  1.00  0.92           N  
ATOM   1005  CA  TYR A 145      12.356   7.244  22.045  1.00  0.93           C  
ATOM   1006  C   TYR A 145      11.338   8.363  22.232  1.00  0.94           C  
ATOM   1007  CB  TYR A 145      12.729   6.645  23.404  1.00  0.92           C  
ATOM   1008  O   TYR A 145      11.665   9.425  22.768  1.00  0.93           O  
ATOM   1009  CG  TYR A 145      11.542   6.162  24.202  1.00  0.89           C  
ATOM   1010  CD1 TYR A 145      10.827   5.033  23.808  1.00  0.86           C  
ATOM   1011  CD2 TYR A 145      11.132   6.834  25.348  1.00  0.87           C  
ATOM   1012  CE1 TYR A 145       9.731   4.585  24.538  1.00  0.86           C  
ATOM   1013  CE2 TYR A 145      10.038   6.395  26.086  1.00  0.86           C  
ATOM   1014  OH  TYR A 145       8.261   4.833  26.401  1.00  0.81           O  
ATOM   1015  CZ  TYR A 145       9.345   5.271  25.674  1.00  0.85           C  
ATOM   1016  N   ILE A 146      10.071   8.183  21.761  1.00  0.95           N  
ATOM   1017  CA  ILE A 146       8.936   9.072  21.987  1.00  0.95           C  
ATOM   1018  C   ILE A 146       7.977   8.439  22.993  1.00  0.93           C  
ATOM   1019  CB  ILE A 146       8.196   9.390  20.668  1.00  0.95           C  
ATOM   1020  O   ILE A 146       7.387   7.390  22.722  1.00  0.92           O  
ATOM   1021  CG1 ILE A 146       9.193   9.820  19.586  1.00  0.95           C  
ATOM   1022  CG2 ILE A 146       7.132  10.469  20.892  1.00  0.95           C  
ATOM   1023  CD1 ILE A 146       8.541  10.257  18.282  1.00  0.94           C  
ATOM   1024  N   PRO A 147       7.817   9.032  24.240  1.00  0.92           N  
ATOM   1025  CA  PRO A 147       6.883   8.495  25.233  1.00  0.92           C  
ATOM   1026  C   PRO A 147       5.429   8.557  24.769  1.00  0.91           C  
ATOM   1027  CB  PRO A 147       7.107   9.396  26.450  1.00  0.91           C  
ATOM   1028  O   PRO A 147       5.107   9.291  23.832  1.00  0.90           O  
ATOM   1029  CG  PRO A 147       8.491   9.934  26.278  1.00  0.91           C  
ATOM   1030  CD  PRO A 147       8.734  10.165  24.814  1.00  0.91           C  
ATOM   1031  N   THR A 148       4.545   7.860  25.400  1.00  0.91           N  
ATOM   1032  CA  THR A 148       3.116   7.843  25.108  1.00  0.92           C  
ATOM   1033  C   THR A 148       2.539   9.255  25.151  1.00  0.92           C  
ATOM   1034  CB  THR A 148       2.354   6.944  26.098  1.00  0.90           C  
ATOM   1035  O   THR A 148       2.804  10.012  26.088  1.00  0.91           O  
ATOM   1036  CG2 THR A 148       0.863   6.911  25.776  1.00  0.83           C  
ATOM   1037  OG1 THR A 148       2.876   5.612  26.024  1.00  0.86           O  
ATOM   1038  N   GLY A 149       1.707   9.507  24.170  1.00  0.91           N  
ATOM   1039  CA  GLY A 149       1.016  10.785  24.108  1.00  0.92           C  
ATOM   1040  C   GLY A 149       0.766  11.260  22.689  1.00  0.92           C  
ATOM   1041  O   GLY A 149       1.290  10.683  21.734  1.00  0.92           O  
ATOM   1042  N   THR A 150      -0.074  12.274  22.518  1.00  0.92           N  
ATOM   1043  CA  THR A 150      -0.286  12.971  21.254  1.00  0.93           C  
ATOM   1044  C   THR A 150       0.553  14.244  21.190  1.00  0.93           C  
ATOM   1045  CB  THR A 150      -1.772  13.321  21.052  1.00  0.92           C  
ATOM   1046  O   THR A 150       0.384  15.146  22.013  1.00  0.93           O  
ATOM   1047  CG2 THR A 150      -1.992  14.043  19.727  1.00  0.90           C  
ATOM   1048  OG1 THR A 150      -2.547  12.116  21.061  1.00  0.91           O  
ATOM   1049  N   TYR A 151       1.486  14.287  20.240  1.00  0.95           N  
ATOM   1050  CA  TYR A 151       2.375  15.407  19.949  1.00  0.95           C  
ATOM   1051  C   TYR A 151       1.896  16.179  18.726  1.00  0.95           C  
ATOM   1052  CB  TYR A 151       3.807  14.912  19.727  1.00  0.96           C  
ATOM   1053  O   TYR A 151       1.977  15.683  17.600  1.00  0.94           O  
ATOM   1054  CG  TYR A 151       4.403  14.217  20.927  1.00  0.97           C  
ATOM   1055  CD1 TYR A 151       5.303  14.875  21.762  1.00  0.96           C  
ATOM   1056  CD2 TYR A 151       4.067  12.902  21.229  1.00  0.96           C  
ATOM   1057  CE1 TYR A 151       5.856  14.238  22.868  1.00  0.96           C  
ATOM   1058  CE2 TYR A 151       4.614  12.255  22.332  1.00  0.96           C  
ATOM   1059  OH  TYR A 151       6.049  12.295  24.239  1.00  0.95           O  
ATOM   1060  CZ  TYR A 151       5.505  12.930  23.145  1.00  0.96           C  
ATOM   1061  N   ASP A 152       1.345  17.341  18.985  1.00  0.96           N  
ATOM   1062  CA  ASP A 152       1.016  18.225  17.870  1.00  0.96           C  
ATOM   1063  C   ASP A 152       2.279  18.715  17.166  1.00  0.96           C  
ATOM   1064  CB  ASP A 152       0.189  19.416  18.357  1.00  0.95           C  
ATOM   1065  O   ASP A 152       3.255  19.088  17.819  1.00  0.96           O  
ATOM   1066  CG  ASP A 152      -1.261  19.060  18.630  1.00  0.94           C  
ATOM   1067  OD1 ASP A 152      -1.744  18.028  18.114  1.00  0.92           O  
ATOM   1068  OD2 ASP A 152      -1.929  19.819  19.366  1.00  0.92           O  
ATOM   1069  N   ILE A 153       2.279  18.672  15.882  1.00  0.97           N  
ATOM   1070  CA  ILE A 153       3.406  19.056  15.040  1.00  0.97           C  
ATOM   1071  C   ILE A 153       2.973  20.151  14.067  1.00  0.96           C  
ATOM   1072  CB  ILE A 153       3.973  17.845  14.266  1.00  0.97           C  
ATOM   1073  O   ILE A 153       2.064  19.948  13.259  1.00  0.95           O  
ATOM   1074  CG1 ILE A 153       4.350  16.720  15.237  1.00  0.97           C  
ATOM   1075  CG2 ILE A 153       5.177  18.262  13.416  1.00  0.97           C  
ATOM   1076  CD1 ILE A 153       5.355  17.134  16.303  1.00  0.96           C  
ATOM   1077  N   THR A 154       3.628  21.283  14.140  1.00  0.97           N  
ATOM   1078  CA  THR A 154       3.510  22.368  13.172  1.00  0.97           C  
ATOM   1079  C   THR A 154       4.759  22.453  12.299  1.00  0.97           C  
ATOM   1080  CB  THR A 154       3.278  23.719  13.873  1.00  0.97           C  
ATOM   1081  O   THR A 154       5.841  22.785  12.786  1.00  0.96           O  
ATOM   1082  CG2 THR A 154       3.095  24.841  12.857  1.00  0.93           C  
ATOM   1083  OG1 THR A 154       2.102  23.632  14.689  1.00  0.94           O  
ATOM   1084  N   GLY A 155       4.536  22.263  10.896  1.00  0.96           N  
ATOM   1085  CA  GLY A 155       5.608  22.112   9.924  1.00  0.96           C  
ATOM   1086  C   GLY A 155       6.090  20.680   9.785  1.00  0.96           C  
ATOM   1087  O   GLY A 155       5.418  19.747  10.230  1.00  0.96           O  
ATOM   1088  N   THR A 156       7.256  20.469   9.270  1.00  0.97           N  
ATOM   1089  CA  THR A 156       7.847  19.178   8.936  1.00  0.97           C  
ATOM   1090  C   THR A 156       9.042  18.881   9.837  1.00  0.97           C  
ATOM   1091  CB  THR A 156       8.288  19.131   7.461  1.00  0.97           C  
ATOM   1092  O   THR A 156       9.969  19.688   9.934  1.00  0.97           O  
ATOM   1093  CG2 THR A 156       8.904  17.779   7.115  1.00  0.94           C  
ATOM   1094  OG1 THR A 156       7.149  19.354   6.620  1.00  0.94           O  
ATOM   1095  N   ILE A 157       8.999  17.711  10.521  1.00  0.97           N  
ATOM   1096  CA  ILE A 157      10.222  17.173  11.106  1.00  0.97           C  
ATOM   1097  C   ILE A 157      11.153  16.685   9.998  1.00  0.97           C  
ATOM   1098  CB  ILE A 157       9.918  16.026  12.096  1.00  0.97           C  
ATOM   1099  O   ILE A 157      10.825  15.741   9.275  1.00  0.96           O  
ATOM   1100  CG1 ILE A 157       9.026  16.528  13.237  1.00  0.97           C  
ATOM   1101  CG2 ILE A 157      11.217  15.424  12.639  1.00  0.97           C  
ATOM   1102  CD1 ILE A 157       8.359  15.416  14.036  1.00  0.97           C  
ATOM   1103  N   LEU A 158      12.288  17.324   9.850  1.00  0.95           N  
ATOM   1104  CA  LEU A 158      13.261  16.982   8.818  1.00  0.95           C  
ATOM   1105  C   LEU A 158      14.354  16.079   9.379  1.00  0.94           C  
ATOM   1106  CB  LEU A 158      13.883  18.250   8.227  1.00  0.94           C  
ATOM   1107  O   LEU A 158      15.048  16.453  10.328  1.00  0.93           O  
ATOM   1108  CG  LEU A 158      14.897  18.046   7.101  1.00  0.91           C  
ATOM   1109  CD1 LEU A 158      14.234  17.371   5.906  1.00  0.88           C  
ATOM   1110  CD2 LEU A 158      15.519  19.377   6.693  1.00  0.88           C  
ATOM   1111  N   ILE A 159      14.533  14.888   8.797  1.00  0.94           N  
ATOM   1112  CA  ILE A 159      15.670  13.990   8.962  1.00  0.94           C  
ATOM   1113  C   ILE A 159      16.543  14.026   7.710  1.00  0.92           C  
ATOM   1114  CB  ILE A 159      15.210  12.543   9.254  1.00  0.94           C  
ATOM   1115  O   ILE A 159      16.153  13.511   6.659  1.00  0.89           O  
ATOM   1116  CG1 ILE A 159      14.151  12.533  10.362  1.00  0.93           C  
ATOM   1117  CG2 ILE A 159      16.405  11.663   9.630  1.00  0.92           C  
ATOM   1118  CD1 ILE A 159      13.601  11.149  10.679  1.00  0.92           C  
ATOM   1119  N   ASP A 160      17.708  14.599   7.781  1.00  0.91           N  
ATOM   1120  CA  ASP A 160      18.534  14.862   6.607  1.00  0.90           C  
ATOM   1121  C   ASP A 160      19.949  14.321   6.798  1.00  0.88           C  
ATOM   1122  CB  ASP A 160      18.581  16.363   6.310  1.00  0.88           C  
ATOM   1123  O   ASP A 160      20.405  14.146   7.931  1.00  0.85           O  
ATOM   1124  CG  ASP A 160      19.027  16.672   4.891  1.00  0.82           C  
ATOM   1125  OD1 ASP A 160      19.306  15.729   4.120  1.00  0.77           O  
ATOM   1126  OD2 ASP A 160      19.102  17.871   4.543  1.00  0.83           O  
ATOM   1127  N   GLN A 161      20.733  13.880   5.739  1.00  0.83           N  
ATOM   1128  CA  GLN A 161      22.081  13.322   5.758  1.00  0.82           C  
ATOM   1129  C   GLN A 161      23.060  14.273   6.440  1.00  0.81           C  
ATOM   1130  CB  GLN A 161      22.554  13.011   4.337  1.00  0.77           C  
ATOM   1131  O   GLN A 161      24.037  13.834   7.050  1.00  0.75           O  
ATOM   1132  CG  GLN A 161      23.856  12.223   4.281  1.00  0.70           C  
ATOM   1133  CD  GLN A 161      24.265  11.866   2.865  1.00  0.67           C  
ATOM   1134  NE2 GLN A 161      25.245  10.977   2.737  1.00  0.56           N  
ATOM   1135  OE1 GLN A 161      23.705  12.383   1.893  1.00  0.67           O  
ATOM   1136  N   GLY A 162      22.952  15.500   6.067  1.00  0.66           N  
ATOM   1137  CA  GLY A 162      23.846  16.449   6.713  1.00  0.68           C  
ATOM   1138  C   GLY A 162      23.915  16.273   8.218  1.00  0.67           C  
ATOM   1139  O   GLY A 162      24.851  16.751   8.862  1.00  0.64           O  
ATOM   1140  N   VAL A 163      23.000  15.341   8.641  1.00  0.62           N  
ATOM   1141  CA  VAL A 163      22.887  15.081  10.072  1.00  0.66           C  
ATOM   1142  C   VAL A 163      23.419  13.685  10.389  1.00  0.60           C  
ATOM   1143  CB  VAL A 163      21.427  15.219  10.560  1.00  0.57           C  
ATOM   1144  O   VAL A 163      24.129  13.494  11.379  1.00  0.56           O  
ATOM   1145  CG1 VAL A 163      21.334  14.967  12.064  1.00  0.48           C  
ATOM   1146  CG2 VAL A 163      20.877  16.600  10.212  1.00  0.44           C  
ATOM   1147  N   MET A 164      23.277  12.688   9.431  1.00  0.65           N  
ATOM   1148  CA  MET A 164      23.525  11.284   9.744  1.00  0.66           C  
ATOM   1149  C   MET A 164      24.686  10.740   8.918  1.00  0.58           C  
ATOM   1150  CB  MET A 164      22.269  10.447   9.495  1.00  0.56           C  
ATOM   1151  O   MET A 164      24.572  10.594   7.700  1.00  0.51           O  
ATOM   1152  CG  MET A 164      21.071  10.879  10.325  1.00  0.52           C  
ATOM   1153  SD  MET A 164      21.282  10.510  12.110  1.00  0.67           S  
ATOM   1154  CE  MET A 164      21.092   8.705  12.088  1.00  0.49           C  
ATOM   1155  N   GLY A 165      25.932  11.087   9.163  1.00  0.72           N  
ATOM   1156  CA  GLY A 165      27.121  10.574   8.501  1.00  0.72           C  
ATOM   1157  C   GLY A 165      26.912   9.210   7.871  1.00  0.71           C  
ATOM   1158  O   GLY A 165      25.848   8.608   8.021  1.00  0.66           O  
ATOM   1159  N   ASP A 166      27.790   8.553   7.142  1.00  0.71           N  
ATOM   1160  CA  ASP A 166      27.688   7.360   6.307  1.00  0.69           C  
ATOM   1161  C   ASP A 166      27.464   6.112   7.157  1.00  0.69           C  
ATOM   1162  CB  ASP A 166      28.946   7.195   5.451  1.00  0.66           C  
ATOM   1163  O   ASP A 166      27.131   5.048   6.632  1.00  0.66           O  
ATOM   1164  CG  ASP A 166      29.003   8.167   4.286  1.00  0.63           C  
ATOM   1165  OD1 ASP A 166      27.941   8.668   3.857  1.00  0.63           O  
ATOM   1166  OD2 ASP A 166      30.119   8.432   3.791  1.00  0.66           O  
ATOM   1167  N   GLY A 167      27.431   6.195   8.476  1.00  0.70           N  
ATOM   1168  CA  GLY A 167      27.407   4.990   9.289  1.00  0.70           C  
ATOM   1169  C   GLY A 167      26.337   5.016  10.364  1.00  0.71           C  
ATOM   1170  O   GLY A 167      26.002   3.978  10.938  1.00  0.67           O  
ATOM   1171  N   GLY A 168      25.696   6.106  10.492  1.00  0.81           N  
ATOM   1172  CA  GLY A 168      24.707   6.299  11.541  1.00  0.80           C  
ATOM   1173  C   GLY A 168      23.280   6.149  11.050  1.00  0.79           C  
ATOM   1174  O   GLY A 168      22.883   6.789  10.074  1.00  0.73           O  
ATOM   1175  N   GLY A 169      22.533   5.118  11.531  1.00  0.87           N  
ATOM   1176  CA  GLY A 169      21.093   5.008  11.365  1.00  0.89           C  
ATOM   1177  C   GLY A 169      20.312   5.582  12.533  1.00  0.89           C  
ATOM   1178  O   GLY A 169      20.786   5.567  13.670  1.00  0.88           O  
ATOM   1179  N   VAL A 170      19.163   6.101  12.317  1.00  0.92           N  
ATOM   1180  CA  VAL A 170      18.290   6.570  13.389  1.00  0.93           C  
ATOM   1181  C   VAL A 170      17.022   5.721  13.431  1.00  0.94           C  
ATOM   1182  CB  VAL A 170      17.928   8.062  13.214  1.00  0.91           C  
ATOM   1183  O   VAL A 170      16.395   5.478  12.397  1.00  0.93           O  
ATOM   1184  CG1 VAL A 170      17.108   8.273  11.942  1.00  0.80           C  
ATOM   1185  CG2 VAL A 170      17.167   8.572  14.436  1.00  0.79           C  
ATOM   1186  N   SER A 171      16.707   5.268  14.602  1.00  0.92           N  
ATOM   1187  CA  SER A 171      15.434   4.614  14.888  1.00  0.93           C  
ATOM   1188  C   SER A 171      14.522   5.518  15.711  1.00  0.94           C  
ATOM   1189  CB  SER A 171      15.662   3.296  15.629  1.00  0.92           C  
ATOM   1190  O   SER A 171      14.900   5.973  16.792  1.00  0.93           O  
ATOM   1191  OG  SER A 171      16.430   2.403  14.842  1.00  0.88           O  
ATOM   1192  N   ILE A 172      13.382   5.850  15.268  1.00  0.96           N  
ATOM   1193  CA  ILE A 172      12.361   6.596  15.995  1.00  0.96           C  
ATOM   1194  C   ILE A 172      11.238   5.653  16.421  1.00  0.96           C  
ATOM   1195  CB  ILE A 172      11.794   7.754  15.144  1.00  0.96           C  
ATOM   1196  O   ILE A 172      10.553   5.071  15.576  1.00  0.96           O  
ATOM   1197  CG1 ILE A 172      12.931   8.643  14.627  1.00  0.95           C  
ATOM   1198  CG2 ILE A 172      10.783   8.573  15.951  1.00  0.95           C  
ATOM   1199  CD1 ILE A 172      12.472   9.759  13.699  1.00  0.93           C  
ATOM   1200  N   ILE A 173      11.067   5.478  17.722  1.00  0.94           N  
ATOM   1201  CA  ILE A 173      10.237   4.383  18.214  1.00  0.94           C  
ATOM   1202  C   ILE A 173       9.323   4.888  19.328  1.00  0.93           C  
ATOM   1203  CB  ILE A 173      11.098   3.204  18.720  1.00  0.91           C  
ATOM   1204  O   ILE A 173       9.765   5.617  20.219  1.00  0.92           O  
ATOM   1205  CG1 ILE A 173      12.082   2.756  17.633  1.00  0.74           C  
ATOM   1206  CG2 ILE A 173      10.210   2.040  19.168  1.00  0.74           C  
ATOM   1207  CD1 ILE A 173      12.901   1.528  18.007  1.00  0.71           C  
ATOM   1208  N   GLY A 174       8.050   4.402  19.409  1.00  0.92           N  
ATOM   1209  CA  GLY A 174       7.126   4.515  20.526  1.00  0.92           C  
ATOM   1210  C   GLY A 174       7.146   3.306  21.442  1.00  0.88           C  
ATOM   1211  O   GLY A 174       7.853   2.332  21.177  1.00  0.84           O  
ATOM   1212  N   PRO A 175       6.410   3.372  22.489  1.00  0.89           N  
ATOM   1213  CA  PRO A 175       6.249   2.194  23.345  1.00  0.87           C  
ATOM   1214  C   PRO A 175       5.574   1.029  22.624  1.00  0.84           C  
ATOM   1215  CB  PRO A 175       5.375   2.708  24.491  1.00  0.85           C  
ATOM   1216  O   PRO A 175       4.786   1.244  21.700  1.00  0.80           O  
ATOM   1217  CG  PRO A 175       4.553   3.800  23.885  1.00  0.82           C  
ATOM   1218  CD  PRO A 175       5.370   4.477  22.822  1.00  0.82           C  
ATOM   1219  N   THR A 176       5.726  -0.263  22.857  1.00  0.72           N  
ATOM   1220  CA  THR A 176       5.512  -1.474  22.074  1.00  0.72           C  
ATOM   1221  C   THR A 176       4.038  -1.870  22.081  1.00  0.71           C  
ATOM   1222  CB  THR A 176       6.362  -2.642  22.607  1.00  0.61           C  
ATOM   1223  O   THR A 176       3.628  -2.772  21.347  1.00  0.64           O  
ATOM   1224  CG2 THR A 176       7.849  -2.386  22.386  1.00  0.47           C  
ATOM   1225  OG1 THR A 176       6.119  -2.801  24.010  1.00  0.57           O  
ATOM   1226  N   GLN A 177       3.134  -1.324  22.807  1.00  0.71           N  
ATOM   1227  CA  GLN A 177       1.962  -2.141  23.104  1.00  0.70           C  
ATOM   1228  C   GLN A 177       0.764  -1.711  22.262  1.00  0.68           C  
ATOM   1229  CB  GLN A 177       1.614  -2.061  24.591  1.00  0.62           C  
ATOM   1230  O   GLN A 177      -0.047  -2.545  21.855  1.00  0.63           O  
ATOM   1231  CG  GLN A 177       2.606  -2.780  25.495  1.00  0.57           C  
ATOM   1232  CD  GLN A 177       2.154  -2.830  26.942  1.00  0.57           C  
ATOM   1233  NE2 GLN A 177       2.871  -3.591  27.762  1.00  0.51           N  
ATOM   1234  OE1 GLN A 177       1.168  -2.189  27.320  1.00  0.62           O  
ATOM   1235  N   ASN A 178       0.614  -0.537  21.774  1.00  0.74           N  
ATOM   1236  CA  ASN A 178      -0.560  -0.055  21.055  1.00  0.75           C  
ATOM   1237  C   ASN A 178      -0.203   1.071  20.089  1.00  0.74           C  
ATOM   1238  CB  ASN A 178      -1.638   0.409  22.037  1.00  0.68           C  
ATOM   1239  O   ASN A 178      -0.162   2.239  20.479  1.00  0.69           O  
ATOM   1240  CG  ASN A 178      -2.267  -0.740  22.800  1.00  0.63           C  
ATOM   1241  ND2 ASN A 178      -2.771  -0.453  23.994  1.00  0.63           N  
ATOM   1242  OD1 ASN A 178      -2.299  -1.876  22.320  1.00  0.62           O  
ATOM   1243  N   TYR A 179      -0.172   0.625  18.812  1.00  0.66           N  
ATOM   1244  CA  TYR A 179       0.068   1.654  17.806  1.00  0.71           C  
ATOM   1245  C   TYR A 179      -1.237   2.098  17.157  1.00  0.65           C  
ATOM   1246  CB  TYR A 179       1.037   1.143  16.735  1.00  0.64           C  
ATOM   1247  O   TYR A 179      -1.281   3.123  16.473  1.00  0.61           O  
ATOM   1248  CG  TYR A 179       0.494  -0.009  15.926  1.00  0.65           C  
ATOM   1249  CD1 TYR A 179       0.686  -1.326  16.337  1.00  0.63           C  
ATOM   1250  CD2 TYR A 179      -0.210   0.216  14.748  1.00  0.66           C  
ATOM   1251  CE1 TYR A 179       0.189  -2.392  15.594  1.00  0.68           C  
ATOM   1252  CE2 TYR A 179      -0.712  -0.842  13.996  1.00  0.67           C  
ATOM   1253  OH  TYR A 179      -1.001  -3.191  13.687  1.00  0.48           O  
ATOM   1254  CZ  TYR A 179      -0.507  -2.140  14.427  1.00  0.69           C  
ATOM   1255  N   ARG A 180      -2.276   1.332  17.413  1.00  0.75           N  
ATOM   1256  CA  ARG A 180      -3.598   1.707  16.922  1.00  0.74           C  
ATOM   1257  C   ARG A 180      -4.245   2.746  17.832  1.00  0.70           C  
ATOM   1258  CB  ARG A 180      -4.500   0.476  16.809  1.00  0.71           C  
ATOM   1259  O   ARG A 180      -4.588   2.448  18.978  1.00  0.67           O  
ATOM   1260  CG  ARG A 180      -4.056  -0.517  15.746  1.00  0.72           C  
ATOM   1261  CD  ARG A 180      -4.993  -1.714  15.666  1.00  0.72           C  
ATOM   1262  NE  ARG A 180      -4.661  -2.584  14.542  1.00  0.70           N  
ATOM   1263  NH1 ARG A 180      -6.440  -4.023  14.863  1.00  0.66           N  
ATOM   1264  NH2 ARG A 180      -4.965  -4.382  13.146  1.00  0.63           N  
ATOM   1265  CZ  ARG A 180      -5.356  -3.661  14.186  1.00  0.72           C  
ATOM   1266  N   ILE A 181      -4.289   3.943  17.339  1.00  0.76           N  
ATOM   1267  CA  ILE A 181      -5.015   5.014  18.013  1.00  0.77           C  
ATOM   1268  C   ILE A 181      -6.470   5.021  17.550  1.00  0.72           C  
ATOM   1269  CB  ILE A 181      -4.362   6.390  17.752  1.00  0.70           C  
ATOM   1270  O   ILE A 181      -6.765   5.402  16.415  1.00  0.66           O  
ATOM   1271  CG1 ILE A 181      -2.909   6.393  18.238  1.00  0.62           C  
ATOM   1272  CG2 ILE A 181      -5.167   7.505  18.425  1.00  0.59           C  
ATOM   1273  CD1 ILE A 181      -2.159   7.684  17.942  1.00  0.62           C  
ATOM   1274  N   THR A 182      -7.385   4.571  18.372  1.00  0.75           N  
ATOM   1275  CA  THR A 182      -8.782   4.965  18.228  1.00  0.74           C  
ATOM   1276  C   THR A 182      -8.998   6.388  18.735  1.00  0.73           C  
ATOM   1277  CB  THR A 182      -9.715   4.001  18.983  1.00  0.71           C  
ATOM   1278  O   THR A 182      -8.132   6.950  19.410  1.00  0.70           O  
ATOM   1279  CG2 THR A 182      -9.381   2.548  18.662  1.00  0.67           C  
ATOM   1280  OG1 THR A 182      -9.572   4.212  20.393  1.00  0.68           O  
ATOM   1281  N   ALA A 183     -10.017   7.067  18.261  1.00  0.66           N  
ATOM   1282  CA  ALA A 183     -10.312   8.435  18.678  1.00  0.67           C  
ATOM   1283  C   ALA A 183     -10.267   8.566  20.198  1.00  0.67           C  
ATOM   1284  CB  ALA A 183     -11.677   8.870  18.150  1.00  0.62           C  
ATOM   1285  O   ALA A 183     -10.125   9.671  20.728  1.00  0.66           O  
ATOM   1286  N   ALA A 184     -10.309   7.535  20.883  1.00  0.65           N  
ATOM   1287  CA  ALA A 184     -10.401   7.498  22.340  1.00  0.67           C  
ATOM   1288  C   ALA A 184      -9.071   7.085  22.963  1.00  0.65           C  
ATOM   1289  CB  ALA A 184     -11.510   6.545  22.779  1.00  0.61           C  
ATOM   1290  O   ALA A 184      -8.855   7.275  24.163  1.00  0.63           O  
ATOM   1291  N   ASP A 185      -8.228   6.601  22.143  1.00  0.65           N  
ATOM   1292  CA  ASP A 185      -7.033   5.956  22.679  1.00  0.67           C  
ATOM   1293  C   ASP A 185      -5.919   6.973  22.913  1.00  0.67           C  
ATOM   1294  CB  ASP A 185      -6.550   4.853  21.736  1.00  0.58           C  
ATOM   1295  O   ASP A 185      -5.444   7.610  21.970  1.00  0.61           O  
ATOM   1296  CG  ASP A 185      -7.538   3.707  21.608  1.00  0.53           C  
ATOM   1297  OD1 ASP A 185      -8.293   3.442  22.568  1.00  0.53           O  
ATOM   1298  OD2 ASP A 185      -7.559   3.061  20.538  1.00  0.61           O  
ATOM   1299  N   THR A 186      -5.401   7.030  24.266  1.00  0.66           N  
ATOM   1300  CA  THR A 186      -4.272   7.768  24.820  1.00  0.68           C  
ATOM   1301  C   THR A 186      -3.054   6.861  24.971  1.00  0.68           C  
ATOM   1302  CB  THR A 186      -4.625   8.389  26.184  1.00  0.58           C  
ATOM   1303  O   THR A 186      -2.022   7.280  25.499  1.00  0.65           O  
ATOM   1304  CG2 THR A 186      -5.642   9.515  26.029  1.00  0.47           C  
ATOM   1305  OG1 THR A 186      -5.175   7.377  27.035  1.00  0.56           O  
ATOM   1306  N   GLU A 187      -3.116   5.567  24.575  1.00  0.82           N  
ATOM   1307  CA  GLU A 187      -2.140   4.587  25.044  1.00  0.83           C  
ATOM   1308  C   GLU A 187      -0.969   4.466  24.072  1.00  0.81           C  
ATOM   1309  CB  GLU A 187      -2.801   3.221  25.243  1.00  0.79           C  
ATOM   1310  O   GLU A 187       0.066   3.888  24.408  1.00  0.77           O  
ATOM   1311  CG  GLU A 187      -3.799   3.183  26.392  1.00  0.75           C  
ATOM   1312  CD  GLU A 187      -4.297   1.781  26.707  1.00  0.73           C  
ATOM   1313  OE1 GLU A 187      -4.020   0.847  25.920  1.00  0.77           O  
ATOM   1314  OE2 GLU A 187      -4.969   1.616  27.749  1.00  0.76           O  
ATOM   1315  N   GLY A 188      -0.922   5.072  22.947  1.00  0.86           N  
ATOM   1316  CA  GLY A 188       0.166   5.028  21.983  1.00  0.89           C  
ATOM   1317  C   GLY A 188       0.824   6.378  21.764  1.00  0.89           C  
ATOM   1318  O   GLY A 188       0.525   7.342  22.471  1.00  0.89           O  
ATOM   1319  N   VAL A 189       1.827   6.398  20.832  1.00  0.91           N  
ATOM   1320  CA  VAL A 189       2.414   7.644  20.351  1.00  0.92           C  
ATOM   1321  C   VAL A 189       1.691   8.101  19.086  1.00  0.92           C  
ATOM   1322  CB  VAL A 189       3.926   7.490  20.074  1.00  0.91           C  
ATOM   1323  O   VAL A 189       1.626   7.363  18.099  1.00  0.91           O  
ATOM   1324  CG1 VAL A 189       4.518   8.801  19.560  1.00  0.89           C  
ATOM   1325  CG2 VAL A 189       4.654   7.030  21.335  1.00  0.87           C  
ATOM   1326  N   CYS A 190       1.240   9.342  19.127  1.00  0.92           N  
ATOM   1327  CA  CYS A 190       0.658   9.973  17.948  1.00  0.93           C  
ATOM   1328  C   CYS A 190       1.386  11.268  17.607  1.00  0.94           C  
ATOM   1329  CB  CYS A 190      -0.828  10.256  18.170  1.00  0.92           C  
ATOM   1330  O   CYS A 190       1.377  12.216  18.395  1.00  0.93           O  
ATOM   1331  SG  CYS A 190      -1.658  10.960  16.729  1.00  0.91           S  
ATOM   1332  N   LEU A 191       2.015  11.329  16.419  1.00  0.95           N  
ATOM   1333  CA  LEU A 191       2.444  12.582  15.807  1.00  0.96           C  
ATOM   1334  C   LEU A 191       1.334  13.171  14.942  1.00  0.95           C  
ATOM   1335  CB  LEU A 191       3.703  12.364  14.964  1.00  0.96           C  
ATOM   1336  O   LEU A 191       0.978  12.600  13.909  1.00  0.94           O  
ATOM   1337  CG  LEU A 191       4.897  11.731  15.680  1.00  0.96           C  
ATOM   1338  CD1 LEU A 191       6.089  11.628  14.734  1.00  0.95           C  
ATOM   1339  CD2 LEU A 191       5.263  12.536  16.923  1.00  0.95           C  
ATOM   1340  N   ARG A 192       0.744  14.283  15.389  1.00  0.94           N  
ATOM   1341  CA  ARG A 192      -0.447  14.869  14.781  1.00  0.95           C  
ATOM   1342  C   ARG A 192      -0.121  16.202  14.114  1.00  0.94           C  
ATOM   1343  CB  ARG A 192      -1.546  15.061  15.827  1.00  0.94           C  
ATOM   1344  O   ARG A 192       0.181  17.184  14.794  1.00  0.93           O  
ATOM   1345  CG  ARG A 192      -2.836  15.640  15.267  1.00  0.93           C  
ATOM   1346  CD  ARG A 192      -3.952  15.637  16.302  1.00  0.91           C  
ATOM   1347  NE  ARG A 192      -3.633  16.495  17.441  1.00  0.91           N  
ATOM   1348  NH1 ARG A 192      -5.412  15.789  18.735  1.00  0.86           N  
ATOM   1349  NH2 ARG A 192      -3.955  17.363  19.542  1.00  0.85           N  
ATOM   1350  CZ  ARG A 192      -4.334  16.547  18.570  1.00  0.90           C  
ATOM   1351  N   SER A 193      -0.208  16.228  12.823  1.00  0.96           N  
ATOM   1352  CA  SER A 193      -0.034  17.480  12.095  1.00  0.95           C  
ATOM   1353  C   SER A 193      -1.122  18.486  12.457  1.00  0.95           C  
ATOM   1354  CB  SER A 193      -0.043  17.229  10.586  1.00  0.95           C  
ATOM   1355  O   SER A 193      -2.300  18.132  12.538  1.00  0.93           O  
ATOM   1356  OG  SER A 193       0.224  18.426   9.875  1.00  0.88           O  
ATOM   1357  N   THR A 194      -0.772  19.778  12.593  1.00  0.94           N  
ATOM   1358  CA  THR A 194      -1.705  20.874  12.831  1.00  0.94           C  
ATOM   1359  C   THR A 194      -1.736  21.826  11.639  1.00  0.92           C  
ATOM   1360  CB  THR A 194      -1.336  21.655  14.106  1.00  0.93           C  
ATOM   1361  O   THR A 194      -2.557  22.745  11.593  1.00  0.88           O  
ATOM   1362  CG2 THR A 194      -1.472  20.779  15.347  1.00  0.91           C  
ATOM   1363  OG1 THR A 194       0.018  22.113  14.004  1.00  0.92           O  
ATOM   1364  N   ASP A 195      -0.880  21.651  10.703  1.00  0.94           N  
ATOM   1365  CA  ASP A 195      -0.751  22.477   9.506  1.00  0.93           C  
ATOM   1366  C   ASP A 195      -1.317  21.762   8.281  1.00  0.92           C  
ATOM   1367  CB  ASP A 195       0.714  22.849   9.267  1.00  0.90           C  
ATOM   1368  O   ASP A 195      -1.099  20.563   8.100  1.00  0.89           O  
ATOM   1369  CG  ASP A 195       1.269  23.784  10.328  1.00  0.78           C  
ATOM   1370  OD1 ASP A 195       0.492  24.563  10.921  1.00  0.72           O  
ATOM   1371  OD2 ASP A 195       2.494  23.744  10.570  1.00  0.78           O  
ATOM   1372  N   ALA A 196      -1.891  22.599   7.392  1.00  0.88           N  
ATOM   1373  CA  ALA A 196      -2.420  22.097   6.127  1.00  0.87           C  
ATOM   1374  C   ALA A 196      -1.336  22.066   5.053  1.00  0.84           C  
ATOM   1375  CB  ALA A 196      -3.597  22.954   5.665  1.00  0.84           C  
ATOM   1376  O   ALA A 196      -0.766  23.103   4.706  1.00  0.78           O  
ATOM   1377  N   GLY A 197      -0.689  20.999   4.825  1.00  0.90           N  
ATOM   1378  CA  GLY A 197       0.120  20.948   3.617  1.00  0.90           C  
ATOM   1379  C   GLY A 197       1.539  20.473   3.869  1.00  0.90           C  
ATOM   1380  O   GLY A 197       2.306  20.265   2.927  1.00  0.89           O  
ATOM   1381  N   SER A 198       1.910  20.406   5.033  1.00  0.93           N  
ATOM   1382  CA  SER A 198       3.253  19.943   5.367  1.00  0.94           C  
ATOM   1383  C   SER A 198       3.277  18.435   5.597  1.00  0.95           C  
ATOM   1384  CB  SER A 198       3.776  20.665   6.610  1.00  0.93           C  
ATOM   1385  O   SER A 198       2.326  17.870   6.142  1.00  0.95           O  
ATOM   1386  OG  SER A 198       3.856  22.061   6.383  1.00  0.87           O  
ATOM   1387  N   ASP A 199       4.380  17.723   5.222  1.00  0.95           N  
ATOM   1388  CA  ASP A 199       4.676  16.386   5.726  1.00  0.96           C  
ATOM   1389  C   ASP A 199       4.882  16.403   7.239  1.00  0.96           C  
ATOM   1390  CB  ASP A 199       5.914  15.812   5.033  1.00  0.95           C  
ATOM   1391  O   ASP A 199       5.478  17.337   7.780  1.00  0.96           O  
ATOM   1392  CG  ASP A 199       5.763  15.728   3.525  1.00  0.94           C  
ATOM   1393  OD1 ASP A 199       4.645  15.454   3.038  1.00  0.92           O  
ATOM   1394  OD2 ASP A 199       6.772  15.934   2.816  1.00  0.93           O  
ATOM   1395  N   ILE A 200       4.468  15.378   7.957  1.00  0.97           N  
ATOM   1396  CA  ILE A 200       4.809  15.297   9.373  1.00  0.97           C  
ATOM   1397  C   ILE A 200       6.297  14.994   9.529  1.00  0.97           C  
ATOM   1398  CB  ILE A 200       3.964  14.225  10.098  1.00  0.97           C  
ATOM   1399  O   ILE A 200       7.012  15.709  10.236  1.00  0.97           O  
ATOM   1400  CG1 ILE A 200       2.472  14.562   9.997  1.00  0.96           C  
ATOM   1401  CG2 ILE A 200       4.399  14.093  11.560  1.00  0.96           C  
ATOM   1402  CD1 ILE A 200       1.559  13.528  10.641  1.00  0.95           C  
ATOM   1403  N   ILE A 201       6.798  13.978   8.837  1.00  0.97           N  
ATOM   1404  CA  ILE A 201       8.217  13.646   8.778  1.00  0.97           C  
ATOM   1405  C   ILE A 201       8.675  13.595   7.322  1.00  0.97           C  
ATOM   1406  CB  ILE A 201       8.513  12.302   9.481  1.00  0.97           C  
ATOM   1407  O   ILE A 201       8.066  12.910   6.497  1.00  0.96           O  
ATOM   1408  CG1 ILE A 201       8.041  12.346  10.939  1.00  0.96           C  
ATOM   1409  CG2 ILE A 201      10.005  11.966   9.398  1.00  0.96           C  
ATOM   1410  CD1 ILE A 201       8.333  11.074  11.722  1.00  0.95           C  
ATOM   1411  N   LYS A 202       9.687  14.265   7.045  1.00  0.95           N  
ATOM   1412  CA  LYS A 202      10.402  14.179   5.775  1.00  0.95           C  
ATOM   1413  C   LYS A 202      11.822  13.659   5.978  1.00  0.95           C  
ATOM   1414  CB  LYS A 202      10.437  15.543   5.085  1.00  0.94           C  
ATOM   1415  O   LYS A 202      12.598  14.238   6.741  1.00  0.94           O  
ATOM   1416  CG  LYS A 202      11.027  15.513   3.683  1.00  0.92           C  
ATOM   1417  CD  LYS A 202      10.837  16.844   2.967  1.00  0.88           C  
ATOM   1418  CE  LYS A 202      11.369  16.794   1.541  1.00  0.85           C  
ATOM   1419  NZ  LYS A 202      11.053  18.044   0.788  1.00  0.82           N  
ATOM   1420  N   VAL A 203      12.164  12.550   5.331  1.00  0.93           N  
ATOM   1421  CA  VAL A 203      13.477  11.914   5.357  1.00  0.93           C  
ATOM   1422  C   VAL A 203      14.207  12.180   4.043  1.00  0.92           C  
ATOM   1423  CB  VAL A 203      13.366  10.393   5.606  1.00  0.93           C  
ATOM   1424  O   VAL A 203      13.736  11.786   2.973  1.00  0.90           O  
ATOM   1425  CG1 VAL A 203      14.751   9.769   5.770  1.00  0.92           C  
ATOM   1426  CG2 VAL A 203      12.504  10.116   6.837  1.00  0.91           C  
ATOM   1427  N   ASN A 204      15.315  12.850   4.157  1.00  0.90           N  
ATOM   1428  CA  ASN A 204      16.075  13.275   2.987  1.00  0.90           C  
ATOM   1429  C   ASN A 204      17.504  12.742   3.023  1.00  0.89           C  
ATOM   1430  CB  ASN A 204      16.080  14.801   2.875  1.00  0.88           C  
ATOM   1431  O   ASN A 204      18.292  13.124   3.890  1.00  0.87           O  
ATOM   1432  CG  ASN A 204      16.722  15.290   1.592  1.00  0.83           C  
ATOM   1433  ND2 ASN A 204      17.377  16.443   1.658  1.00  0.79           N  
ATOM   1434  OD1 ASN A 204      16.629  14.638   0.548  1.00  0.79           O  
ATOM   1435  N   ASN A 205      17.816  11.796   2.126  1.00  0.86           N  
ATOM   1436  CA  ASN A 205      19.162  11.308   1.843  1.00  0.86           C  
ATOM   1437  C   ASN A 205      19.779  10.626   3.061  1.00  0.85           C  
ATOM   1438  CB  ASN A 205      20.058  12.452   1.364  1.00  0.84           C  
ATOM   1439  O   ASN A 205      20.989  10.711   3.279  1.00  0.83           O  
ATOM   1440  CG  ASN A 205      19.597  13.043   0.047  1.00  0.82           C  
ATOM   1441  ND2 ASN A 205      19.869  14.326  -0.155  1.00  0.80           N  
ATOM   1442  OD1 ASN A 205      19.000  12.351  -0.783  1.00  0.80           O  
ATOM   1443  N   VAL A 206      19.090   9.975   3.876  1.00  0.87           N  
ATOM   1444  CA  VAL A 206      19.529   9.280   5.081  1.00  0.87           C  
ATOM   1445  C   VAL A 206      19.493   7.771   4.849  1.00  0.87           C  
ATOM   1446  CB  VAL A 206      18.656   9.652   6.301  1.00  0.86           C  
ATOM   1447  O   VAL A 206      18.538   7.248   4.269  1.00  0.85           O  
ATOM   1448  CG1 VAL A 206      19.183   8.980   7.567  1.00  0.84           C  
ATOM   1449  CG2 VAL A 206      18.607  11.169   6.478  1.00  0.83           C  
ATOM   1450  N   ARG A 207      20.547   7.048   5.451  1.00  0.86           N  
ATOM   1451  CA  ARG A 207      20.593   5.590   5.469  1.00  0.86           C  
ATOM   1452  C   ARG A 207      20.117   5.043   6.811  1.00  0.87           C  
ATOM   1453  CB  ARG A 207      22.009   5.093   5.173  1.00  0.84           C  
ATOM   1454  O   ARG A 207      20.282   5.693   7.846  1.00  0.86           O  
ATOM   1455  CG  ARG A 207      22.525   5.486   3.798  1.00  0.81           C  
ATOM   1456  CD  ARG A 207      23.906   4.905   3.527  1.00  0.79           C  
ATOM   1457  NE  ARG A 207      24.386   5.256   2.193  1.00  0.75           N  
ATOM   1458  NH1 ARG A 207      26.251   3.896   2.281  1.00  0.71           N  
ATOM   1459  NH2 ARG A 207      25.833   5.157   0.413  1.00  0.68           N  
ATOM   1460  CZ  ARG A 207      25.489   4.769   1.632  1.00  0.74           C  
ATOM   1461  N   ASN A 208      19.517   3.857   6.780  1.00  0.89           N  
ATOM   1462  CA  ASN A 208      19.191   3.055   7.954  1.00  0.89           C  
ATOM   1463  C   ASN A 208      18.220   3.784   8.880  1.00  0.90           C  
ATOM   1464  CB  ASN A 208      20.463   2.673   8.714  1.00  0.88           C  
ATOM   1465  O   ASN A 208      18.505   3.967  10.064  1.00  0.89           O  
ATOM   1466  CG  ASN A 208      21.435   1.878   7.863  1.00  0.83           C  
ATOM   1467  ND2 ASN A 208      22.726   2.110   8.066  1.00  0.81           N  
ATOM   1468  OD1 ASN A 208      21.028   1.065   7.030  1.00  0.79           O  
ATOM   1469  N   VAL A 209      17.113   4.201   8.347  1.00  0.92           N  
ATOM   1470  CA  VAL A 209      16.062   4.854   9.122  1.00  0.93           C  
ATOM   1471  C   VAL A 209      14.984   3.837   9.490  1.00  0.93           C  
ATOM   1472  CB  VAL A 209      15.437   6.036   8.348  1.00  0.92           C  
ATOM   1473  O   VAL A 209      14.461   3.135   8.621  1.00  0.93           O  
ATOM   1474  CG1 VAL A 209      14.342   6.706   9.177  1.00  0.87           C  
ATOM   1475  CG2 VAL A 209      16.514   7.049   7.961  1.00  0.87           C  
ATOM   1476  N   THR A 210      14.627   3.793  10.762  1.00  0.94           N  
ATOM   1477  CA  THR A 210      13.576   2.909  11.254  1.00  0.94           C  
ATOM   1478  C   THR A 210      12.507   3.703  12.000  1.00  0.95           C  
ATOM   1479  CB  THR A 210      14.149   1.820  12.179  1.00  0.93           C  
ATOM   1480  O   THR A 210      12.821   4.478  12.906  1.00  0.95           O  
ATOM   1481  CG2 THR A 210      13.043   0.921  12.721  1.00  0.90           C  
ATOM   1482  OG1 THR A 210      15.083   1.020  11.444  1.00  0.91           O  
ATOM   1483  N   PHE A 211      11.261   3.516  11.650  1.00  0.95           N  
ATOM   1484  CA  PHE A 211      10.091   3.941  12.410  1.00  0.96           C  
ATOM   1485  C   PHE A 211       9.347   2.738  12.976  1.00  0.95           C  
ATOM   1486  CB  PHE A 211       9.152   4.774  11.531  1.00  0.96           C  
ATOM   1487  O   PHE A 211       9.047   1.789  12.249  1.00  0.95           O  
ATOM   1488  CG  PHE A 211       9.792   6.011  10.962  1.00  0.96           C  
ATOM   1489  CD1 PHE A 211       9.941   7.154  11.738  1.00  0.95           C  
ATOM   1490  CD2 PHE A 211      10.246   6.031   9.649  1.00  0.95           C  
ATOM   1491  CE1 PHE A 211      10.533   8.301  11.213  1.00  0.94           C  
ATOM   1492  CE2 PHE A 211      10.838   7.174   9.118  1.00  0.94           C  
ATOM   1493  CZ  PHE A 211      10.980   8.308   9.901  1.00  0.94           C  
ATOM   1494  N   ALA A 212       9.065   2.747  14.268  1.00  0.93           N  
ATOM   1495  CA  ALA A 212       8.319   1.610  14.802  1.00  0.93           C  
ATOM   1496  C   ALA A 212       7.351   2.053  15.895  1.00  0.93           C  
ATOM   1497  CB  ALA A 212       9.277   0.550  15.341  1.00  0.92           C  
ATOM   1498  O   ALA A 212       7.677   2.924  16.706  1.00  0.92           O  
ATOM   1499  N   ASN A 213       6.169   1.497  15.993  1.00  0.92           N  
ATOM   1500  CA  ASN A 213       5.163   1.660  17.037  1.00  0.93           C  
ATOM   1501  C   ASN A 213       4.696   3.109  17.144  1.00  0.92           C  
ATOM   1502  CB  ASN A 213       5.703   1.175  18.383  1.00  0.91           C  
ATOM   1503  O   ASN A 213       4.629   3.664  18.242  1.00  0.90           O  
ATOM   1504  CG  ASN A 213       6.236  -0.243  18.322  1.00  0.88           C  
ATOM   1505  ND2 ASN A 213       7.402  -0.464  18.918  1.00  0.88           N  
ATOM   1506  OD1 ASN A 213       5.606  -1.132  17.744  1.00  0.86           O  
ATOM   1507  N   LEU A 214       4.432   3.760  15.982  1.00  0.94           N  
ATOM   1508  CA  LEU A 214       4.007   5.152  15.887  1.00  0.94           C  
ATOM   1509  C   LEU A 214       2.660   5.262  15.180  1.00  0.94           C  
ATOM   1510  CB  LEU A 214       5.056   5.984  15.143  1.00  0.94           C  
ATOM   1511  O   LEU A 214       2.382   4.507  14.245  1.00  0.93           O  
ATOM   1512  CG  LEU A 214       6.453   6.024  15.764  1.00  0.95           C  
ATOM   1513  CD1 LEU A 214       7.422   6.757  14.842  1.00  0.94           C  
ATOM   1514  CD2 LEU A 214       6.410   6.686  17.137  1.00  0.94           C  
ATOM   1515  N   ALA A 215       1.905   6.229  15.596  1.00  0.93           N  
ATOM   1516  CA  ALA A 215       0.729   6.683  14.858  1.00  0.93           C  
ATOM   1517  C   ALA A 215       0.952   8.075  14.273  1.00  0.94           C  
ATOM   1518  CB  ALA A 215      -0.501   6.681  15.763  1.00  0.92           C  
ATOM   1519  O   ALA A 215       1.617   8.913  14.885  1.00  0.93           O  
ATOM   1520  N   PHE A 216       0.424   8.344  13.096  1.00  0.95           N  
ATOM   1521  CA  PHE A 216       0.386   9.636  12.422  1.00  0.95           C  
ATOM   1522  C   PHE A 216      -1.052  10.071  12.165  1.00  0.94           C  
ATOM   1523  CB  PHE A 216       1.162   9.579  11.102  1.00  0.96           C  
ATOM   1524  O   PHE A 216      -1.853   9.299  11.633  1.00  0.93           O  
ATOM   1525  CG  PHE A 216       2.601   9.169  11.261  1.00  0.96           C  
ATOM   1526  CD1 PHE A 216       3.598  10.124  11.415  1.00  0.96           C  
ATOM   1527  CD2 PHE A 216       2.957   7.826  11.256  1.00  0.96           C  
ATOM   1528  CE1 PHE A 216       4.931   9.747  11.562  1.00  0.95           C  
ATOM   1529  CE2 PHE A 216       4.287   7.442  11.403  1.00  0.95           C  
ATOM   1530  CZ  PHE A 216       5.272   8.404  11.555  1.00  0.96           C  
ATOM   1531  N   ASP A 217      -1.338  11.270  12.571  1.00  0.94           N  
ATOM   1532  CA  ASP A 217      -2.696  11.789  12.439  1.00  0.94           C  
ATOM   1533  C   ASP A 217      -2.686  13.232  11.938  1.00  0.93           C  
ATOM   1534  CB  ASP A 217      -3.436  11.701  13.775  1.00  0.93           C  
ATOM   1535  O   ASP A 217      -1.672  13.924  12.045  1.00  0.92           O  
ATOM   1536  CG  ASP A 217      -4.936  11.897  13.636  1.00  0.90           C  
ATOM   1537  OD1 ASP A 217      -5.456  11.844  12.501  1.00  0.87           O  
ATOM   1538  OD2 ASP A 217      -5.603  12.110  14.672  1.00  0.88           O  
ATOM   1539  N   HIS A 218      -3.822  13.697  11.372  1.00  0.93           N  
ATOM   1540  CA  HIS A 218      -4.071  15.100  11.062  1.00  0.93           C  
ATOM   1541  C   HIS A 218      -5.218  15.654  11.900  1.00  0.91           C  
ATOM   1542  CB  HIS A 218      -4.378  15.272   9.573  1.00  0.91           C  
ATOM   1543  O   HIS A 218      -6.236  14.984  12.088  1.00  0.89           O  
ATOM   1544  CG  HIS A 218      -4.369  16.698   9.120  1.00  0.87           C  
ATOM   1545  CD2 HIS A 218      -5.306  17.669   9.225  1.00  0.80           C  
ATOM   1546  ND1 HIS A 218      -3.297  17.265   8.467  1.00  0.80           N  
ATOM   1547  CE1 HIS A 218      -3.575  18.528   8.190  1.00  0.80           C  
ATOM   1548  NE2 HIS A 218      -4.789  18.798   8.639  1.00  0.80           N  
ATOM   1549  N   LYS A 219      -5.050  16.814  12.432  1.00  0.89           N  
ATOM   1550  CA  LYS A 219      -6.036  17.444  13.305  1.00  0.89           C  
ATOM   1551  C   LYS A 219      -7.358  17.663  12.575  1.00  0.86           C  
ATOM   1552  CB  LYS A 219      -5.507  18.775  13.841  1.00  0.88           C  
ATOM   1553  O   LYS A 219      -7.383  18.245  11.489  1.00  0.83           O  
ATOM   1554  CG  LYS A 219      -6.379  19.398  14.921  1.00  0.87           C  
ATOM   1555  CD  LYS A 219      -5.705  20.608  15.555  1.00  0.85           C  
ATOM   1556  CE  LYS A 219      -6.549  21.196  16.678  1.00  0.83           C  
ATOM   1557  NZ  LYS A 219      -5.839  22.304  17.384  1.00  0.83           N  
ATOM   1558  N   GLU A 220      -8.428  17.281  13.137  1.00  0.85           N  
ATOM   1559  CA  GLU A 220      -9.766  17.459  12.582  1.00  0.87           C  
ATOM   1560  C   GLU A 220     -10.084  18.936  12.370  1.00  0.85           C  
ATOM   1561  CB  GLU A 220     -10.816  16.821  13.496  1.00  0.82           C  
ATOM   1562  O   GLU A 220      -9.659  19.787  13.155  1.00  0.82           O  
ATOM   1563  CG  GLU A 220     -12.182  16.662  12.845  1.00  0.74           C  
ATOM   1564  CD  GLU A 220     -13.129  15.781  13.644  1.00  0.70           C  
ATOM   1565  OE1 GLU A 220     -12.777  15.384  14.779  1.00  0.74           O  
ATOM   1566  OE2 GLU A 220     -14.231  15.484  13.132  1.00  0.69           O  
ATOM   1567  N   GLY A 221     -10.837  19.168  11.277  1.00  0.82           N  
ATOM   1568  CA  GLY A 221     -11.355  20.498  10.996  1.00  0.84           C  
ATOM   1569  C   GLY A 221     -10.361  21.382  10.266  1.00  0.82           C  
ATOM   1570  O   GLY A 221     -10.704  22.486   9.836  1.00  0.79           O  
ATOM   1571  N   THR A 222      -9.130  20.905  10.002  1.00  0.81           N  
ATOM   1572  CA  THR A 222      -8.168  21.614   9.165  1.00  0.83           C  
ATOM   1573  C   THR A 222      -8.206  21.087   7.733  1.00  0.81           C  
ATOM   1574  CB  THR A 222      -6.739  21.484   9.725  1.00  0.79           C  
ATOM   1575  O   THR A 222      -8.478  19.906   7.508  1.00  0.76           O  
ATOM   1576  CG2 THR A 222      -6.649  22.046  11.140  1.00  0.69           C  
ATOM   1577  OG1 THR A 222      -6.364  20.102   9.747  1.00  0.75           O  
ATOM   1578  N   SER A 223      -8.005  21.954   6.801  1.00  0.83           N  
ATOM   1579  CA  SER A 223      -7.902  21.550   5.402  1.00  0.84           C  
ATOM   1580  C   SER A 223      -6.711  20.624   5.180  1.00  0.83           C  
ATOM   1581  CB  SER A 223      -7.781  22.777   4.498  1.00  0.80           C  
ATOM   1582  O   SER A 223      -5.638  20.837   5.750  1.00  0.81           O  
ATOM   1583  OG  SER A 223      -7.780  22.397   3.132  1.00  0.71           O  
ATOM   1584  N   ARG A 224      -6.948  19.649   4.397  1.00  0.85           N  
ATOM   1585  CA  ARG A 224      -5.922  18.685   4.015  1.00  0.85           C  
ATOM   1586  C   ARG A 224      -5.489  18.891   2.568  1.00  0.82           C  
ATOM   1587  CB  ARG A 224      -6.427  17.255   4.213  1.00  0.83           C  
ATOM   1588  O   ARG A 224      -5.885  18.132   1.682  1.00  0.77           O  
ATOM   1589  CG  ARG A 224      -6.870  16.948   5.635  1.00  0.83           C  
ATOM   1590  CD  ARG A 224      -7.480  15.558   5.748  1.00  0.81           C  
ATOM   1591  NE  ARG A 224      -8.149  15.366   7.032  1.00  0.80           N  
ATOM   1592  NH1 ARG A 224      -9.035  13.301   6.496  1.00  0.75           N  
ATOM   1593  NH2 ARG A 224      -9.438  14.228   8.553  1.00  0.72           N  
ATOM   1594  CZ  ARG A 224      -8.873  14.299   7.357  1.00  0.80           C  
ATOM   1595  N   THR A 225      -4.772  19.891   2.289  1.00  0.86           N  
ATOM   1596  CA  THR A 225      -4.523  20.302   0.911  1.00  0.86           C  
ATOM   1597  C   THR A 225      -3.159  19.810   0.438  1.00  0.84           C  
ATOM   1598  CB  THR A 225      -4.599  21.833   0.763  1.00  0.83           C  
ATOM   1599  O   THR A 225      -2.723  20.138  -0.667  1.00  0.80           O  
ATOM   1600  CG2 THR A 225      -6.026  22.335   0.959  1.00  0.76           C  
ATOM   1601  OG1 THR A 225      -3.751  22.445   1.743  1.00  0.80           O  
ATOM   1602  N   GLY A 226      -2.516  18.963   1.235  1.00  0.86           N  
ATOM   1603  CA  GLY A 226      -1.198  18.426   0.935  1.00  0.88           C  
ATOM   1604  C   GLY A 226      -0.538  17.762   2.129  1.00  0.89           C  
ATOM   1605  O   GLY A 226      -1.184  17.532   3.153  1.00  0.88           O  
ATOM   1606  N   GLY A 227       0.758  17.396   1.901  1.00  0.92           N  
ATOM   1607  CA  GLY A 227       1.577  16.792   2.940  1.00  0.93           C  
ATOM   1608  C   GLY A 227       1.319  15.308   3.116  1.00  0.94           C  
ATOM   1609  O   GLY A 227       0.203  14.835   2.889  1.00  0.93           O  
ATOM   1610  N   ASN A 228       2.265  14.599   3.497  1.00  0.94           N  
ATOM   1611  CA  ASN A 228       2.284  13.175   3.815  1.00  0.95           C  
ATOM   1612  C   ASN A 228       2.537  12.935   5.300  1.00  0.95           C  
ATOM   1613  CB  ASN A 228       3.336  12.451   2.973  1.00  0.95           C  
ATOM   1614  O   ASN A 228       3.164  13.760   5.968  1.00  0.95           O  
ATOM   1615  CG  ASN A 228       3.288  12.848   1.510  1.00  0.93           C  
ATOM   1616  ND2 ASN A 228       4.297  13.587   1.064  1.00  0.92           N  
ATOM   1617  OD1 ASN A 228       2.352  12.494   0.788  1.00  0.91           O  
ATOM   1618  N   ALA A 229       2.057  11.818   5.795  1.00  0.96           N  
ATOM   1619  CA  ALA A 229       2.506  11.443   7.133  1.00  0.97           C  
ATOM   1620  C   ALA A 229       4.015  11.220   7.163  1.00  0.97           C  
ATOM   1621  CB  ALA A 229       1.777  10.188   7.606  1.00  0.96           C  
ATOM   1622  O   ALA A 229       4.726  11.845   7.953  1.00  0.96           O  
ATOM   1623  N   VAL A 230       4.543  10.489   6.214  1.00  0.97           N  
ATOM   1624  CA  VAL A 230       5.981  10.288   6.064  1.00  0.97           C  
ATOM   1625  C   VAL A 230       6.362  10.368   4.588  1.00  0.96           C  
ATOM   1626  CB  VAL A 230       6.429   8.934   6.658  1.00  0.96           C  
ATOM   1627  O   VAL A 230       5.785   9.669   3.752  1.00  0.95           O  
ATOM   1628  CG1 VAL A 230       7.953   8.830   6.674  1.00  0.96           C  
ATOM   1629  CG2 VAL A 230       5.864   8.756   8.066  1.00  0.95           C  
ATOM   1630  N   HIS A 231       7.296  11.205   4.277  1.00  0.95           N  
ATOM   1631  CA  HIS A 231       7.860  11.376   2.943  1.00  0.95           C  
ATOM   1632  C   HIS A 231       9.348  11.044   2.927  1.00  0.94           C  
ATOM   1633  CB  HIS A 231       7.636  12.806   2.445  1.00  0.94           C  
ATOM   1634  O   HIS A 231      10.160  11.786   3.484  1.00  0.93           O  
ATOM   1635  CG  HIS A 231       8.100  13.032   1.042  1.00  0.93           C  
ATOM   1636  CD2 HIS A 231       8.625  12.180   0.130  1.00  0.91           C  
ATOM   1637  ND1 HIS A 231       8.050  14.267   0.432  1.00  0.91           N  
ATOM   1638  CE1 HIS A 231       8.525  14.163  -0.798  1.00  0.90           C  
ATOM   1639  NE2 HIS A 231       8.881  12.907  -1.006  1.00  0.91           N  
ATOM   1640  N   PHE A 232       9.639   9.895   2.326  1.00  0.93           N  
ATOM   1641  CA  PHE A 232      11.020   9.531   2.034  1.00  0.92           C  
ATOM   1642  C   PHE A 232      11.453  10.089   0.683  1.00  0.91           C  
ATOM   1643  CB  PHE A 232      11.193   8.009   2.053  1.00  0.92           C  
ATOM   1644  O   PHE A 232      10.929   9.686  -0.357  1.00  0.88           O  
ATOM   1645  CG  PHE A 232      10.783   7.368   3.352  1.00  0.93           C  
ATOM   1646  CD1 PHE A 232      11.662   7.322   4.427  1.00  0.92           C  
ATOM   1647  CD2 PHE A 232       9.519   6.812   3.496  1.00  0.92           C  
ATOM   1648  CE1 PHE A 232      11.286   6.729   5.630  1.00  0.91           C  
ATOM   1649  CE2 PHE A 232       9.136   6.218   4.696  1.00  0.91           C  
ATOM   1650  CZ  PHE A 232      10.021   6.177   5.761  1.00  0.91           C  
ATOM   1651  N   TYR A 233      12.346  10.945   0.720  1.00  0.90           N  
ATOM   1652  CA  TYR A 233      12.858  11.645  -0.454  1.00  0.89           C  
ATOM   1653  C   TYR A 233      14.343  11.366  -0.651  1.00  0.87           C  
ATOM   1654  CB  TYR A 233      12.622  13.153  -0.325  1.00  0.87           C  
ATOM   1655  O   TYR A 233      15.141  11.537   0.273  1.00  0.83           O  
ATOM   1656  CG  TYR A 233      13.076  13.943  -1.528  1.00  0.84           C  
ATOM   1657  CD1 TYR A 233      12.292  14.010  -2.678  1.00  0.79           C  
ATOM   1658  CD2 TYR A 233      14.289  14.624  -1.518  1.00  0.79           C  
ATOM   1659  CE1 TYR A 233      12.707  14.735  -3.790  1.00  0.79           C  
ATOM   1660  CE2 TYR A 233      14.714  15.352  -2.624  1.00  0.80           C  
ATOM   1661  OH  TYR A 233      14.333  16.122  -4.851  1.00  0.67           O  
ATOM   1662  CZ  TYR A 233      13.917  15.402  -3.753  1.00  0.76           C  
ATOM   1663  N   SER A 234      14.753  10.782  -1.752  1.00  0.84           N  
ATOM   1664  CA  SER A 234      16.160  10.502  -2.021  1.00  0.83           C  
ATOM   1665  C   SER A 234      16.583  11.051  -3.380  1.00  0.82           C  
ATOM   1666  CB  SER A 234      16.427   8.998  -1.964  1.00  0.80           C  
ATOM   1667  O   SER A 234      15.945  10.767  -4.396  1.00  0.78           O  
ATOM   1668  OG  SER A 234      17.806   8.725  -2.148  1.00  0.73           O  
ATOM   1669  N   ASN A 235      17.732  11.752  -3.335  1.00  0.77           N  
ATOM   1670  CA  ASN A 235      18.410  12.087  -4.583  1.00  0.77           C  
ATOM   1671  C   ASN A 235      19.601  11.169  -4.839  1.00  0.76           C  
ATOM   1672  CB  ASN A 235      18.859  13.550  -4.574  1.00  0.74           C  
ATOM   1673  O   ASN A 235      20.101  11.093  -5.963  1.00  0.72           O  
ATOM   1674  CG  ASN A 235      17.693  14.519  -4.540  1.00  0.69           C  
ATOM   1675  ND2 ASN A 235      17.926  15.708  -3.997  1.00  0.65           N  
ATOM   1676  OD1 ASN A 235      16.592  14.201  -4.998  1.00  0.66           O  
ATOM   1677  N   VAL A 236      20.169  10.434  -3.902  1.00  0.73           N  
ATOM   1678  CA  VAL A 236      21.403   9.740  -4.254  1.00  0.73           C  
ATOM   1679  C   VAL A 236      21.561   8.495  -3.383  1.00  0.73           C  
ATOM   1680  CB  VAL A 236      22.635  10.659  -4.099  1.00  0.69           C  
ATOM   1681  O   VAL A 236      22.167   7.508  -3.806  1.00  0.69           O  
ATOM   1682  CG1 VAL A 236      22.816  11.533  -5.338  1.00  0.63           C  
ATOM   1683  CG2 VAL A 236      22.502  11.523  -2.846  1.00  0.63           C  
ATOM   1684  N   ASN A 237      21.121   8.420  -2.073  1.00  0.70           N  
ATOM   1685  CA  ASN A 237      21.747   7.408  -1.227  1.00  0.69           C  
ATOM   1686  C   ASN A 237      20.824   6.979  -0.091  1.00  0.70           C  
ATOM   1687  CB  ASN A 237      23.075   7.923  -0.668  1.00  0.64           C  
ATOM   1688  O   ASN A 237      21.290   6.509   0.949  1.00  0.64           O  
ATOM   1689  CG  ASN A 237      24.192   7.893  -1.693  1.00  0.60           C  
ATOM   1690  ND2 ASN A 237      25.129   8.826  -1.576  1.00  0.55           N  
ATOM   1691  OD1 ASN A 237      24.211   7.038  -2.582  1.00  0.58           O  
ATOM   1692  N   THR A 238      19.588   7.080  -0.234  1.00  0.75           N  
ATOM   1693  CA  THR A 238      18.750   6.562   0.842  1.00  0.75           C  
ATOM   1694  C   THR A 238      18.516   5.064   0.672  1.00  0.75           C  
ATOM   1695  CB  THR A 238      17.396   7.293   0.898  1.00  0.71           C  
ATOM   1696  O   THR A 238      18.004   4.624  -0.359  1.00  0.71           O  
ATOM   1697  CG2 THR A 238      16.599   6.881   2.131  1.00  0.65           C  
ATOM   1698  OG1 THR A 238      17.625   8.707   0.942  1.00  0.69           O  
ATOM   1699  N   GLN A 239      19.004   4.263   1.695  1.00  0.80           N  
ATOM   1700  CA  GLN A 239      18.906   2.807   1.712  1.00  0.81           C  
ATOM   1701  C   GLN A 239      18.433   2.303   3.072  1.00  0.82           C  
ATOM   1702  CB  GLN A 239      20.252   2.174   1.356  1.00  0.78           C  
ATOM   1703  O   GLN A 239      18.634   2.969   4.091  1.00  0.80           O  
ATOM   1704  CG  GLN A 239      20.752   2.533  -0.037  1.00  0.75           C  
ATOM   1705  CD  GLN A 239      22.059   1.847  -0.386  1.00  0.73           C  
ATOM   1706  NE2 GLN A 239      22.447   1.922  -1.655  1.00  0.69           N  
ATOM   1707  OE1 GLN A 239      22.716   1.256   0.477  1.00  0.75           O  
ATOM   1708  N   GLN A 240      17.747   1.271   3.060  1.00  0.86           N  
ATOM   1709  CA  GLN A 240      17.392   0.464   4.222  1.00  0.87           C  
ATOM   1710  C   GLN A 240      16.392   1.194   5.114  1.00  0.87           C  
ATOM   1711  CB  GLN A 240      18.641   0.097   5.024  1.00  0.85           C  
ATOM   1712  O   GLN A 240      16.629   1.362   6.312  1.00  0.86           O  
ATOM   1713  CG  GLN A 240      19.639  -0.757   4.252  1.00  0.81           C  
ATOM   1714  CD  GLN A 240      20.836  -1.163   5.091  1.00  0.78           C  
ATOM   1715  NE2 GLN A 240      21.534  -2.209   4.661  1.00  0.76           N  
ATOM   1716  OE1 GLN A 240      21.132  -0.542   6.116  1.00  0.78           O  
ATOM   1717  N   ILE A 241      15.329   1.628   4.548  1.00  0.91           N  
ATOM   1718  CA  ILE A 241      14.178   2.154   5.274  1.00  0.92           C  
ATOM   1719  C   ILE A 241      13.381   1.002   5.882  1.00  0.93           C  
ATOM   1720  CB  ILE A 241      13.273   3.007   4.358  1.00  0.91           C  
ATOM   1721  O   ILE A 241      13.073   0.023   5.198  1.00  0.92           O  
ATOM   1722  CG1 ILE A 241      14.034   4.240   3.854  1.00  0.85           C  
ATOM   1723  CG2 ILE A 241      11.993   3.416   5.092  1.00  0.84           C  
ATOM   1724  CD1 ILE A 241      13.401   4.905   2.640  1.00  0.81           C  
ATOM   1725  N   ARG A 242      13.046   1.178   7.095  1.00  0.93           N  
ATOM   1726  CA  ARG A 242      12.157   0.227   7.755  1.00  0.94           C  
ATOM   1727  C   ARG A 242      11.019   0.947   8.470  1.00  0.94           C  
ATOM   1728  CB  ARG A 242      12.936  -0.638   8.747  1.00  0.92           C  
ATOM   1729  O   ARG A 242      11.257   1.863   9.260  1.00  0.94           O  
ATOM   1730  CG  ARG A 242      12.092  -1.701   9.433  1.00  0.83           C  
ATOM   1731  CD  ARG A 242      12.944  -2.640  10.277  1.00  0.80           C  
ATOM   1732  NE  ARG A 242      12.121  -3.576  11.037  1.00  0.78           N  
ATOM   1733  NH1 ARG A 242      13.836  -5.068  11.450  1.00  0.68           N  
ATOM   1734  NH2 ARG A 242      11.729  -5.487  12.250  1.00  0.63           N  
ATOM   1735  CZ  ARG A 242      12.564  -4.708  11.577  1.00  0.75           C  
ATOM   1736  N   MET A 243       9.793   0.534   8.235  1.00  0.95           N  
ATOM   1737  CA  MET A 243       8.620   0.900   9.024  1.00  0.96           C  
ATOM   1738  C   MET A 243       7.905  -0.342   9.545  1.00  0.95           C  
ATOM   1739  CB  MET A 243       7.657   1.750   8.194  1.00  0.95           C  
ATOM   1740  O   MET A 243       7.621  -1.266   8.780  1.00  0.94           O  
ATOM   1741  CG  MET A 243       8.249   3.071   7.730  1.00  0.94           C  
ATOM   1742  SD  MET A 243       7.014   4.139   6.893  1.00  0.94           S  
ATOM   1743  CE  MET A 243       6.018   4.656   8.319  1.00  0.90           C  
ATOM   1744  N   ASP A 244       7.701  -0.354  10.819  1.00  0.94           N  
ATOM   1745  CA  ASP A 244       7.117  -1.506  11.498  1.00  0.94           C  
ATOM   1746  C   ASP A 244       6.043  -1.071  12.493  1.00  0.93           C  
ATOM   1747  CB  ASP A 244       8.202  -2.313  12.215  1.00  0.92           C  
ATOM   1748  O   ASP A 244       6.291  -0.221  13.351  1.00  0.92           O  
ATOM   1749  CG  ASP A 244       7.715  -3.671  12.689  1.00  0.83           C  
ATOM   1750  OD1 ASP A 244       6.535  -4.011  12.457  1.00  0.79           O  
ATOM   1751  OD2 ASP A 244       8.519  -4.407  13.302  1.00  0.83           O  
ATOM   1752  N   ARG A 245       4.774  -1.650  12.327  1.00  0.92           N  
ATOM   1753  CA  ARG A 245       3.655  -1.395  13.229  1.00  0.92           C  
ATOM   1754  C   ARG A 245       3.327   0.093  13.287  1.00  0.91           C  
ATOM   1755  CB  ARG A 245       3.965  -1.918  14.633  1.00  0.90           C  
ATOM   1756  O   ARG A 245       3.448   0.720  14.341  1.00  0.89           O  
ATOM   1757  CG  ARG A 245       4.144  -3.427  14.702  1.00  0.88           C  
ATOM   1758  CD  ARG A 245       4.449  -3.894  16.119  1.00  0.87           C  
ATOM   1759  NE  ARG A 245       5.804  -3.532  16.525  1.00  0.85           N  
ATOM   1760  NH1 ARG A 245       5.720  -4.655  18.543  1.00  0.81           N  
ATOM   1761  NH2 ARG A 245       7.616  -3.517  17.937  1.00  0.79           N  
ATOM   1762  CZ  ARG A 245       6.377  -3.902  17.667  1.00  0.83           C  
ATOM   1763  N   ILE A 246       2.874   0.653  12.156  1.00  0.95           N  
ATOM   1764  CA  ILE A 246       2.547   2.059  11.943  1.00  0.95           C  
ATOM   1765  C   ILE A 246       1.053   2.205  11.665  1.00  0.94           C  
ATOM   1766  CB  ILE A 246       3.370   2.660  10.782  1.00  0.95           C  
ATOM   1767  O   ILE A 246       0.496   1.482  10.836  1.00  0.93           O  
ATOM   1768  CG1 ILE A 246       4.870   2.492  11.047  1.00  0.94           C  
ATOM   1769  CG2 ILE A 246       3.012   4.135  10.574  1.00  0.94           C  
ATOM   1770  CD1 ILE A 246       5.352   3.167  12.324  1.00  0.93           C  
ATOM   1771  N   TYR A 247       0.439   3.146  12.315  1.00  0.93           N  
ATOM   1772  CA  TYR A 247      -0.940   3.535  12.043  1.00  0.94           C  
ATOM   1773  C   TYR A 247      -1.007   4.948  11.476  1.00  0.93           C  
ATOM   1774  CB  TYR A 247      -1.786   3.443  13.317  1.00  0.92           C  
ATOM   1775  O   TYR A 247      -0.414   5.875  12.032  1.00  0.93           O  
ATOM   1776  CG  TYR A 247      -3.245   3.765  13.101  1.00  0.90           C  
ATOM   1777  CD1 TYR A 247      -4.094   2.856  12.473  1.00  0.86           C  
ATOM   1778  CD2 TYR A 247      -3.777   4.978  13.524  1.00  0.87           C  
ATOM   1779  CE1 TYR A 247      -5.438   3.149  12.270  1.00  0.87           C  
ATOM   1780  CE2 TYR A 247      -5.121   5.282  13.326  1.00  0.87           C  
ATOM   1781  OH  TYR A 247      -7.272   4.657  12.502  1.00  0.80           O  
ATOM   1782  CZ  TYR A 247      -5.942   4.362  12.700  1.00  0.86           C  
ATOM   1783  N   ILE A 248      -1.673   5.211  10.386  1.00  0.95           N  
ATOM   1784  CA  ILE A 248      -1.800   6.521   9.756  1.00  0.95           C  
ATOM   1785  C   ILE A 248      -3.272   6.816   9.474  1.00  0.94           C  
ATOM   1786  CB  ILE A 248      -0.977   6.603   8.451  1.00  0.95           C  
ATOM   1787  O   ILE A 248      -3.972   5.998   8.874  1.00  0.92           O  
ATOM   1788  CG1 ILE A 248       0.475   6.183   8.708  1.00  0.96           C  
ATOM   1789  CG2 ILE A 248      -1.042   8.014   7.860  1.00  0.96           C  
ATOM   1790  CD1 ILE A 248       1.350   6.188   7.463  1.00  0.95           C  
ATOM   1791  N   ARG A 249      -3.766   7.963   9.829  1.00  0.94           N  
ATOM   1792  CA  ARG A 249      -5.149   8.304   9.512  1.00  0.94           C  
ATOM   1793  C   ARG A 249      -5.284   9.784   9.171  1.00  0.93           C  
ATOM   1794  CB  ARG A 249      -6.071   7.948  10.680  1.00  0.92           C  
ATOM   1795  O   ARG A 249      -4.487  10.607   9.628  1.00  0.91           O  
ATOM   1796  CG  ARG A 249      -5.815   8.763  11.937  1.00  0.86           C  
ATOM   1797  CD  ARG A 249      -6.812   8.430  13.038  1.00  0.83           C  
ATOM   1798  NE  ARG A 249      -6.647   9.302  14.198  1.00  0.80           N  
ATOM   1799  NH1 ARG A 249      -8.535   8.548  15.294  1.00  0.68           N  
ATOM   1800  NH2 ARG A 249      -7.223  10.170  16.244  1.00  0.64           N  
ATOM   1801  CZ  ARG A 249      -7.469   9.338  15.243  1.00  0.77           C  
ATOM   1802  N   ARG A 250      -6.203  10.160   8.344  1.00  0.91           N  
ATOM   1803  CA  ARG A 250      -6.760  11.472   8.033  1.00  0.91           C  
ATOM   1804  C   ARG A 250      -5.700  12.387   7.428  1.00  0.91           C  
ATOM   1805  CB  ARG A 250      -7.354  12.116   9.287  1.00  0.90           C  
ATOM   1806  O   ARG A 250      -5.800  13.612   7.528  1.00  0.88           O  
ATOM   1807  CG  ARG A 250      -8.580  11.396   9.827  1.00  0.90           C  
ATOM   1808  CD  ARG A 250      -9.165  12.109  11.038  1.00  0.88           C  
ATOM   1809  NE  ARG A 250      -8.270  12.038  12.190  1.00  0.86           N  
ATOM   1810  NH1 ARG A 250      -9.733  13.068  13.651  1.00  0.81           N  
ATOM   1811  NH2 ARG A 250      -7.673  12.379  14.381  1.00  0.80           N  
ATOM   1812  CZ  ARG A 250      -8.561  12.495  13.405  1.00  0.85           C  
ATOM   1813  N   GLN A 251      -4.695  11.872   6.784  1.00  0.92           N  
ATOM   1814  CA  GLN A 251      -3.665  12.616   6.067  1.00  0.93           C  
ATOM   1815  C   GLN A 251      -4.081  12.878   4.622  1.00  0.91           C  
ATOM   1816  CB  GLN A 251      -2.335  11.861   6.101  1.00  0.92           C  
ATOM   1817  O   GLN A 251      -5.107  12.372   4.165  1.00  0.87           O  
ATOM   1818  CG  GLN A 251      -1.775  11.666   7.504  1.00  0.92           C  
ATOM   1819  CD  GLN A 251      -1.470  12.978   8.202  1.00  0.88           C  
ATOM   1820  NE2 GLN A 251      -1.639  13.001   9.520  1.00  0.90           N  
ATOM   1821  OE1 GLN A 251      -1.086  13.962   7.562  1.00  0.89           O  
ATOM   1822  N   PHE A 252      -3.345  13.680   3.854  1.00  0.91           N  
ATOM   1823  CA  PHE A 252      -3.472  13.800   2.407  1.00  0.92           C  
ATOM   1824  C   PHE A 252      -2.878  12.583   1.708  1.00  0.91           C  
ATOM   1825  CB  PHE A 252      -2.788  15.077   1.910  1.00  0.90           C  
ATOM   1826  O   PHE A 252      -3.569  11.894   0.954  1.00  0.89           O  
ATOM   1827  CG  PHE A 252      -2.765  15.210   0.411  1.00  0.86           C  
ATOM   1828  CD1 PHE A 252      -3.844  15.763  -0.268  1.00  0.81           C  
ATOM   1829  CD2 PHE A 252      -1.665  14.782  -0.320  1.00  0.82           C  
ATOM   1830  CE1 PHE A 252      -3.827  15.887  -1.655  1.00  0.81           C  
ATOM   1831  CE2 PHE A 252      -1.639  14.903  -1.706  1.00  0.81           C  
ATOM   1832  CZ  PHE A 252      -2.722  15.455  -2.372  1.00  0.80           C  
ATOM   1833  N   GLY A 253      -1.598  12.307   1.880  1.00  0.93           N  
ATOM   1834  CA  GLY A 253      -0.871  11.077   1.608  1.00  0.95           C  
ATOM   1835  C   GLY A 253      -0.308  10.428   2.859  1.00  0.95           C  
ATOM   1836  O   GLY A 253       0.120  11.120   3.785  1.00  0.95           O  
ATOM   1837  N   ALA A 254      -0.436   9.104   2.986  1.00  0.96           N  
ATOM   1838  CA  ALA A 254       0.129   8.442   4.158  1.00  0.96           C  
ATOM   1839  C   ALA A 254       1.638   8.266   4.015  1.00  0.96           C  
ATOM   1840  CB  ALA A 254      -0.543   7.089   4.381  1.00  0.96           C  
ATOM   1841  O   ALA A 254       2.416   9.047   4.568  1.00  0.96           O  
ATOM   1842  N   ILE A 255       2.142   7.429   3.155  1.00  0.96           N  
ATOM   1843  CA  ILE A 255       3.567   7.174   2.975  1.00  0.96           C  
ATOM   1844  C   ILE A 255       3.960   7.440   1.523  1.00  0.96           C  
ATOM   1845  CB  ILE A 255       3.937   5.727   3.373  1.00  0.96           C  
ATOM   1846  O   ILE A 255       3.445   6.797   0.606  1.00  0.95           O  
ATOM   1847  CG1 ILE A 255       3.561   5.463   4.835  1.00  0.96           C  
ATOM   1848  CG2 ILE A 255       5.427   5.466   3.135  1.00  0.96           C  
ATOM   1849  CD1 ILE A 255       3.685   4.004   5.253  1.00  0.96           C  
ATOM   1850  N   LYS A 256       4.868   8.344   1.309  1.00  0.94           N  
ATOM   1851  CA  LYS A 256       5.471   8.597   0.004  1.00  0.94           C  
ATOM   1852  C   LYS A 256       6.940   8.187  -0.012  1.00  0.94           C  
ATOM   1853  CB  LYS A 256       5.334  10.073  -0.374  1.00  0.94           C  
ATOM   1854  O   LYS A 256       7.707   8.570   0.874  1.00  0.93           O  
ATOM   1855  CG  LYS A 256       5.699  10.378  -1.820  1.00  0.93           C  
ATOM   1856  CD  LYS A 256       5.408  11.830  -2.175  1.00  0.91           C  
ATOM   1857  CE  LYS A 256       5.736  12.127  -3.632  1.00  0.89           C  
ATOM   1858  NZ  LYS A 256       6.163  13.545  -3.826  1.00  0.87           N  
ATOM   1859  N   VAL A 257       7.344   7.402  -1.003  1.00  0.93           N  
ATOM   1860  CA  VAL A 257       8.718   6.962  -1.222  1.00  0.92           C  
ATOM   1861  C   VAL A 257       9.182   7.386  -2.613  1.00  0.91           C  
ATOM   1862  CB  VAL A 257       8.856   5.432  -1.057  1.00  0.92           C  
ATOM   1863  O   VAL A 257       8.758   6.811  -3.618  1.00  0.89           O  
ATOM   1864  CG1 VAL A 257      10.325   5.014  -1.111  1.00  0.91           C  
ATOM   1865  CG2 VAL A 257       8.216   4.976   0.253  1.00  0.91           C  
ATOM   1866  N   ASP A 258      10.102   8.435  -2.625  1.00  0.90           N  
ATOM   1867  CA  ASP A 258      10.678   8.981  -3.850  1.00  0.89           C  
ATOM   1868  C   ASP A 258      12.155   8.613  -3.973  1.00  0.87           C  
ATOM   1869  CB  ASP A 258      10.510  10.501  -3.892  1.00  0.88           C  
ATOM   1870  O   ASP A 258      12.992   9.127  -3.228  1.00  0.84           O  
ATOM   1871  CG  ASP A 258       9.077  10.931  -4.156  1.00  0.86           C  
ATOM   1872  OD1 ASP A 258       8.325  10.178  -4.810  1.00  0.84           O  
ATOM   1873  OD2 ASP A 258       8.699  12.036  -3.708  1.00  0.84           O  
ATOM   1874  N   GLY A 259      12.599   7.732  -4.966  1.00  0.84           N  
ATOM   1875  CA  GLY A 259      13.969   7.499  -5.392  1.00  0.83           C  
ATOM   1876  C   GLY A 259      14.739   6.589  -4.453  1.00  0.82           C  
ATOM   1877  O   GLY A 259      15.959   6.710  -4.325  1.00  0.77           O  
ATOM   1878  N   HIS A 260      14.225   5.597  -3.777  1.00  0.68           N  
ATOM   1879  CA  HIS A 260      14.903   4.844  -2.728  1.00  0.69           C  
ATOM   1880  C   HIS A 260      15.223   3.426  -3.187  1.00  0.69           C  
ATOM   1881  CB  HIS A 260      14.049   4.806  -1.459  1.00  0.59           C  
ATOM   1882  O   HIS A 260      14.415   2.793  -3.871  1.00  0.62           O  
ATOM   1883  CG  HIS A 260      14.006   6.108  -0.725  1.00  0.55           C  
ATOM   1884  CD2 HIS A 260      13.096   7.110  -0.745  1.00  0.56           C  
ATOM   1885  ND1 HIS A 260      14.991   6.498   0.157  1.00  0.62           N  
ATOM   1886  CE1 HIS A 260      14.686   7.688   0.649  1.00  0.56           C  
ATOM   1887  NE2 HIS A 260      13.541   8.081   0.117  1.00  0.50           N  
ATOM   1888  N   SER A 261      16.308   2.880  -2.649  1.00  0.72           N  
ATOM   1889  CA  SER A 261      16.683   1.472  -2.732  1.00  0.72           C  
ATOM   1890  C   SER A 261      16.557   0.785  -1.376  1.00  0.71           C  
ATOM   1891  CB  SER A 261      18.112   1.327  -3.256  1.00  0.63           C  
ATOM   1892  O   SER A 261      16.877   1.377  -0.343  1.00  0.63           O  
ATOM   1893  OG  SER A 261      18.273   2.026  -4.478  1.00  0.53           O  
ATOM   1894  N   ILE A 262      15.853  -0.234  -1.276  1.00  0.85           N  
ATOM   1895  CA  ILE A 262      15.645  -1.252  -0.252  1.00  0.86           C  
ATOM   1896  C   ILE A 262      14.792  -0.680   0.878  1.00  0.87           C  
ATOM   1897  CB  ILE A 262      16.988  -1.777   0.303  1.00  0.85           C  
ATOM   1898  O   ILE A 262      15.304   0.008   1.764  1.00  0.86           O  
ATOM   1899  CG1 ILE A 262      17.867  -2.305  -0.837  1.00  0.83           C  
ATOM   1900  CG2 ILE A 262      16.748  -2.861   1.358  1.00  0.82           C  
ATOM   1901  CD1 ILE A 262      19.260  -2.732  -0.397  1.00  0.79           C  
ATOM   1902  N   ALA A 263      13.569  -0.888   0.905  1.00  0.91           N  
ATOM   1903  CA  ALA A 263      12.618  -0.471   1.933  1.00  0.92           C  
ATOM   1904  C   ALA A 263      11.749  -1.642   2.383  1.00  0.92           C  
ATOM   1905  CB  ALA A 263      11.744   0.669   1.417  1.00  0.91           C  
ATOM   1906  O   ALA A 263      11.347  -2.474   1.567  1.00  0.92           O  
ATOM   1907  N   THR A 264      11.513  -1.752   3.665  1.00  0.93           N  
ATOM   1908  CA  THR A 264      10.599  -2.735   4.235  1.00  0.94           C  
ATOM   1909  C   THR A 264       9.505  -2.049   5.048  1.00  0.94           C  
ATOM   1910  CB  THR A 264      11.348  -3.744   5.125  1.00  0.93           C  
ATOM   1911  O   THR A 264       9.794  -1.354   6.024  1.00  0.94           O  
ATOM   1912  CG2 THR A 264      10.394  -4.786   5.698  1.00  0.87           C  
ATOM   1913  OG1 THR A 264      12.351  -4.407   4.346  1.00  0.89           O  
ATOM   1914  N   PHE A 265       8.269  -2.249   4.681  1.00  0.95           N  
ATOM   1915  CA  PHE A 265       7.048  -1.810   5.345  1.00  0.96           C  
ATOM   1916  C   PHE A 265       6.258  -3.003   5.868  1.00  0.95           C  
ATOM   1917  CB  PHE A 265       6.181  -0.984   4.390  1.00  0.95           C  
ATOM   1918  O   PHE A 265       5.822  -3.855   5.090  1.00  0.94           O  
ATOM   1919  CG  PHE A 265       6.898   0.192   3.784  1.00  0.95           C  
ATOM   1920  CD1 PHE A 265       6.923   1.420   4.435  1.00  0.94           C  
ATOM   1921  CD2 PHE A 265       7.547   0.071   2.562  1.00  0.94           C  
ATOM   1922  CE1 PHE A 265       7.585   2.510   3.876  1.00  0.94           C  
ATOM   1923  CE2 PHE A 265       8.211   1.156   1.997  1.00  0.94           C  
ATOM   1924  CZ  PHE A 265       8.228   2.375   2.655  1.00  0.93           C  
ATOM   1925  N   ARG A 266       6.118  -3.070   7.186  1.00  0.93           N  
ATOM   1926  CA  ARG A 266       5.487  -4.230   7.807  1.00  0.94           C  
ATOM   1927  C   ARG A 266       4.441  -3.802   8.831  1.00  0.93           C  
ATOM   1928  CB  ARG A 266       6.537  -5.123   8.472  1.00  0.91           C  
ATOM   1929  O   ARG A 266       4.675  -2.881   9.616  1.00  0.93           O  
ATOM   1930  CG  ARG A 266       5.972  -6.406   9.059  1.00  0.82           C  
ATOM   1931  CD  ARG A 266       7.069  -7.302   9.616  1.00  0.78           C  
ATOM   1932  NE  ARG A 266       7.734  -6.691  10.763  1.00  0.77           N  
ATOM   1933  NH1 ARG A 266       9.113  -8.495  11.188  1.00  0.67           N  
ATOM   1934  NH2 ARG A 266       9.227  -6.624  12.507  1.00  0.61           N  
ATOM   1935  CZ  ARG A 266       8.690  -7.271  11.484  1.00  0.74           C  
ATOM   1936  N   ASP A 267       3.300  -4.515   8.860  1.00  0.92           N  
ATOM   1937  CA  ASP A 267       2.218  -4.334   9.823  1.00  0.92           C  
ATOM   1938  C   ASP A 267       1.757  -2.879   9.865  1.00  0.92           C  
ATOM   1939  CB  ASP A 267       2.658  -4.787  11.217  1.00  0.91           C  
ATOM   1940  O   ASP A 267       1.709  -2.268  10.935  1.00  0.90           O  
ATOM   1941  CG  ASP A 267       3.137  -6.228  11.248  1.00  0.89           C  
ATOM   1942  OD1 ASP A 267       2.473  -7.104  10.652  1.00  0.88           O  
ATOM   1943  OD2 ASP A 267       4.185  -6.491  11.877  1.00  0.88           O  
ATOM   1944  N   ILE A 268       1.490  -2.279   8.708  1.00  0.95           N  
ATOM   1945  CA  ILE A 268       1.066  -0.894   8.535  1.00  0.95           C  
ATOM   1946  C   ILE A 268      -0.447  -0.838   8.336  1.00  0.94           C  
ATOM   1947  CB  ILE A 268       1.788  -0.227   7.342  1.00  0.95           C  
ATOM   1948  O   ILE A 268      -0.993  -1.533   7.476  1.00  0.93           O  
ATOM   1949  CG1 ILE A 268       3.306  -0.396   7.475  1.00  0.94           C  
ATOM   1950  CG2 ILE A 268       1.408   1.253   7.239  1.00  0.94           C  
ATOM   1951  CD1 ILE A 268       3.899   0.282   8.703  1.00  0.93           C  
ATOM   1952  N   GLU A 269      -1.107  -0.014   9.029  1.00  0.93           N  
ATOM   1953  CA  GLU A 269      -2.529   0.258   8.843  1.00  0.94           C  
ATOM   1954  C   GLU A 269      -2.769   1.725   8.495  1.00  0.94           C  
ATOM   1955  CB  GLU A 269      -3.318  -0.120  10.099  1.00  0.93           C  
ATOM   1956  O   GLU A 269      -2.374   2.619   9.246  1.00  0.93           O  
ATOM   1957  CG  GLU A 269      -4.828  -0.033   9.926  1.00  0.89           C  
ATOM   1958  CD  GLU A 269      -5.600  -0.577  11.117  1.00  0.86           C  
ATOM   1959  OE1 GLU A 269      -4.972  -1.135  12.045  1.00  0.87           O  
ATOM   1960  OE2 GLU A 269      -6.845  -0.446  11.122  1.00  0.86           O  
ATOM   1961  N   ILE A 270      -3.389   2.067   7.389  1.00  0.95           N  
ATOM   1962  CA  ILE A 270      -3.710   3.382   6.846  1.00  0.95           C  
ATOM   1963  C   ILE A 270      -5.222   3.517   6.678  1.00  0.94           C  
ATOM   1964  CB  ILE A 270      -2.997   3.626   5.497  1.00  0.96           C  
ATOM   1965  O   ILE A 270      -5.854   2.695   6.011  1.00  0.92           O  
ATOM   1966  CG1 ILE A 270      -1.477   3.526   5.670  1.00  0.96           C  
ATOM   1967  CG2 ILE A 270      -3.393   4.986   4.915  1.00  0.96           C  
ATOM   1968  CD1 ILE A 270      -0.703   3.524   4.359  1.00  0.95           C  
ATOM   1969  N   ARG A 271      -5.823   4.560   7.251  1.00  0.94           N  
ATOM   1970  CA  ARG A 271      -7.273   4.715   7.208  1.00  0.93           C  
ATOM   1971  C   ARG A 271      -7.661   6.158   6.906  1.00  0.92           C  
ATOM   1972  CB  ARG A 271      -7.901   4.269   8.531  1.00  0.92           C  
ATOM   1973  O   ARG A 271      -6.952   7.091   7.290  1.00  0.91           O  
ATOM   1974  CG  ARG A 271      -7.708   2.793   8.838  1.00  0.88           C  
ATOM   1975  CD  ARG A 271      -8.651   2.317   9.934  1.00  0.85           C  
ATOM   1976  NE  ARG A 271      -8.506   0.886  10.186  1.00  0.84           N  
ATOM   1977  NH1 ARG A 271     -10.616   0.621  11.088  1.00  0.78           N  
ATOM   1978  NH2 ARG A 271      -9.205  -1.178  10.912  1.00  0.76           N  
ATOM   1979  CZ  ARG A 271      -9.443   0.113  10.728  1.00  0.81           C  
ATOM   1980  N   ASP A 272      -8.734   6.332   6.338  1.00  0.91           N  
ATOM   1981  CA  ASP A 272      -9.474   7.587   6.240  1.00  0.91           C  
ATOM   1982  C   ASP A 272      -8.612   8.685   5.623  1.00  0.91           C  
ATOM   1983  CB  ASP A 272      -9.975   8.023   7.618  1.00  0.90           C  
ATOM   1984  O   ASP A 272      -8.592   9.816   6.114  1.00  0.88           O  
ATOM   1985  CG  ASP A 272     -10.815   6.962   8.307  1.00  0.88           C  
ATOM   1986  OD1 ASP A 272     -11.641   6.307   7.635  1.00  0.84           O  
ATOM   1987  OD2 ASP A 272     -10.652   6.782   9.533  1.00  0.85           O  
ATOM   1988  N   ILE A 273      -7.844   8.231   4.587  1.00  0.93           N  
ATOM   1989  CA  ILE A 273      -7.104   9.193   3.779  1.00  0.92           C  
ATOM   1990  C   ILE A 273      -8.056   9.902   2.819  1.00  0.88           C  
ATOM   1991  CB  ILE A 273      -5.960   8.512   2.995  1.00  0.92           C  
ATOM   1992  O   ILE A 273      -8.602   9.279   1.905  1.00  0.83           O  
ATOM   1993  CG1 ILE A 273      -5.082   7.686   3.942  1.00  0.92           C  
ATOM   1994  CG2 ILE A 273      -5.126   9.553   2.243  1.00  0.91           C  
ATOM   1995  CD1 ILE A 273      -4.511   8.480   5.108  1.00  0.91           C  
ATOM   1996  N   VAL A 274      -8.377  11.214   3.088  1.00  0.86           N  
ATOM   1997  CA  VAL A 274      -9.413  11.931   2.351  1.00  0.85           C  
ATOM   1998  C   VAL A 274      -8.850  13.247   1.817  1.00  0.83           C  
ATOM   1999  CB  VAL A 274     -10.653  12.200   3.232  1.00  0.81           C  
ATOM   2000  O   VAL A 274      -8.479  14.131   2.593  1.00  0.77           O  
ATOM   2001  CG1 VAL A 274     -11.775  12.830   2.408  1.00  0.71           C  
ATOM   2002  CG2 VAL A 274     -11.130  10.907   3.890  1.00  0.70           C  
ATOM   2003  N   ASN A 275      -8.806  13.414   0.513  1.00  0.82           N  
ATOM   2004  CA  ASN A 275      -8.588  14.751  -0.028  1.00  0.83           C  
ATOM   2005  C   ASN A 275      -9.115  14.872  -1.455  1.00  0.80           C  
ATOM   2006  CB  ASN A 275      -7.103  15.115   0.023  1.00  0.75           C  
ATOM   2007  O   ASN A 275      -9.350  13.863  -2.122  1.00  0.72           O  
ATOM   2008  CG  ASN A 275      -6.859  16.601  -0.154  1.00  0.66           C  
ATOM   2009  ND2 ASN A 275      -5.699  17.068   0.293  1.00  0.57           N  
ATOM   2010  OD1 ASN A 275      -7.706  17.322  -0.686  1.00  0.59           O  
ATOM   2011  N   GLU A 276      -9.262  16.120  -1.859  1.00  0.73           N  
ATOM   2012  CA  GLU A 276      -9.771  16.542  -3.161  1.00  0.71           C  
ATOM   2013  C   GLU A 276      -8.649  16.623  -4.192  1.00  0.70           C  
ATOM   2014  CB  GLU A 276     -10.482  17.893  -3.048  1.00  0.66           C  
ATOM   2015  O   GLU A 276      -7.761  17.471  -4.084  1.00  0.63           O  
ATOM   2016  CG  GLU A 276     -11.718  17.866  -2.161  1.00  0.64           C  
ATOM   2017  CD  GLU A 276     -12.469  19.187  -2.138  1.00  0.63           C  
ATOM   2018  OE1 GLU A 276     -11.999  20.164  -2.766  1.00  0.66           O  
ATOM   2019  OE2 GLU A 276     -13.536  19.247  -1.487  1.00  0.63           O  
ATOM   2020  N   GLY A 277      -7.999  15.536  -4.490  1.00  0.75           N  
ATOM   2021  CA  GLY A 277      -7.100  15.579  -5.632  1.00  0.74           C  
ATOM   2022  C   GLY A 277      -5.818  14.798  -5.412  1.00  0.74           C  
ATOM   2023  O   GLY A 277      -4.765  15.383  -5.152  1.00  0.68           O  
ATOM   2024  N   GLY A 278      -5.769  13.469  -5.719  1.00  0.83           N  
ATOM   2025  CA  GLY A 278      -4.536  12.710  -5.862  1.00  0.85           C  
ATOM   2026  C   GLY A 278      -4.040  12.127  -4.553  1.00  0.86           C  
ATOM   2027  O   GLY A 278      -2.833  11.975  -4.353  1.00  0.84           O  
ATOM   2028  N   SER A 279      -4.877  11.908  -3.579  1.00  0.90           N  
ATOM   2029  CA  SER A 279      -4.533  11.251  -2.322  1.00  0.92           C  
ATOM   2030  C   SER A 279      -4.088   9.810  -2.555  1.00  0.93           C  
ATOM   2031  CB  SER A 279      -5.722  11.277  -1.360  1.00  0.90           C  
ATOM   2032  O   SER A 279      -4.544   9.159  -3.497  1.00  0.93           O  
ATOM   2033  OG  SER A 279      -6.156  12.607  -1.133  1.00  0.80           O  
ATOM   2034  N   PHE A 280      -3.185   9.358  -1.685  1.00  0.92           N  
ATOM   2035  CA  PHE A 280      -2.712   7.982  -1.772  1.00  0.95           C  
ATOM   2036  C   PHE A 280      -2.446   7.412  -0.384  1.00  0.95           C  
ATOM   2037  CB  PHE A 280      -1.442   7.902  -2.625  1.00  0.93           C  
ATOM   2038  O   PHE A 280      -2.038   8.139   0.523  1.00  0.94           O  
ATOM   2039  CG  PHE A 280      -0.341   8.816  -2.161  1.00  0.91           C  
ATOM   2040  CD1 PHE A 280      -0.168  10.068  -2.739  1.00  0.87           C  
ATOM   2041  CD2 PHE A 280       0.522   8.424  -1.146  1.00  0.89           C  
ATOM   2042  CE1 PHE A 280       0.851  10.916  -2.311  1.00  0.89           C  
ATOM   2043  CE2 PHE A 280       1.543   9.266  -0.714  1.00  0.89           C  
ATOM   2044  CZ  PHE A 280       1.706  10.512  -1.298  1.00  0.88           C  
ATOM   2045  N   GLY A 281      -2.727   6.032  -0.169  1.00  0.96           N  
ATOM   2046  CA  GLY A 281      -2.220   5.327   0.998  1.00  0.96           C  
ATOM   2047  C   GLY A 281      -0.709   5.196   1.006  1.00  0.96           C  
ATOM   2048  O   GLY A 281      -0.027   5.861   1.788  1.00  0.95           O  
ATOM   2049  N   MET A 282      -0.191   4.532   0.025  1.00  0.96           N  
ATOM   2050  CA  MET A 282       1.251   4.476  -0.199  1.00  0.96           C  
ATOM   2051  C   MET A 282       1.589   4.801  -1.650  1.00  0.95           C  
ATOM   2052  CB  MET A 282       1.799   3.096   0.169  1.00  0.96           C  
ATOM   2053  O   MET A 282       0.982   4.252  -2.571  1.00  0.94           O  
ATOM   2054  CG  MET A 282       1.534   2.696   1.611  1.00  0.96           C  
ATOM   2055  SD  MET A 282       2.233   1.050   2.024  1.00  0.96           S  
ATOM   2056  CE  MET A 282       4.000   1.459   2.084  1.00  0.94           C  
ATOM   2057  N   LEU A 283       2.529   5.711  -1.913  1.00  0.94           N  
ATOM   2058  CA  LEU A 283       3.054   6.075  -3.225  1.00  0.94           C  
ATOM   2059  C   LEU A 283       4.541   5.753  -3.325  1.00  0.94           C  
ATOM   2060  CB  LEU A 283       2.823   7.564  -3.500  1.00  0.94           C  
ATOM   2061  O   LEU A 283       5.349   6.291  -2.565  1.00  0.93           O  
ATOM   2062  CG  LEU A 283       3.507   8.138  -4.742  1.00  0.93           C  
ATOM   2063  CD1 LEU A 283       3.036   7.404  -5.994  1.00  0.91           C  
ATOM   2064  CD2 LEU A 283       3.236   9.634  -4.859  1.00  0.91           C  
ATOM   2065  N   PHE A 284       4.877   4.894  -4.271  1.00  0.93           N  
ATOM   2066  CA  PHE A 284       6.247   4.607  -4.679  1.00  0.93           C  
ATOM   2067  C   PHE A 284       6.550   5.232  -6.036  1.00  0.91           C  
ATOM   2068  CB  PHE A 284       6.489   3.096  -4.731  1.00  0.93           C  
ATOM   2069  O   PHE A 284       5.916   4.891  -7.037  1.00  0.89           O  
ATOM   2070  CG  PHE A 284       6.102   2.375  -3.467  1.00  0.93           C  
ATOM   2071  CD1 PHE A 284       6.972   2.326  -2.385  1.00  0.92           C  
ATOM   2072  CD2 PHE A 284       4.868   1.747  -3.362  1.00  0.92           C  
ATOM   2073  CE1 PHE A 284       6.618   1.660  -1.214  1.00  0.92           C  
ATOM   2074  CE2 PHE A 284       4.507   1.080  -2.195  1.00  0.92           C  
ATOM   2075  CZ  PHE A 284       5.383   1.037  -1.123  1.00  0.92           C  
ATOM   2076  N   SER A 285       7.476   6.126  -6.080  1.00  0.90           N  
ATOM   2077  CA  SER A 285       7.827   6.840  -7.303  1.00  0.89           C  
ATOM   2078  C   SER A 285       9.340   6.937  -7.471  1.00  0.88           C  
ATOM   2079  CB  SER A 285       7.215   8.241  -7.300  1.00  0.88           C  
ATOM   2080  O   SER A 285      10.067   7.129  -6.494  1.00  0.86           O  
ATOM   2081  OG  SER A 285       7.525   8.928  -8.500  1.00  0.82           O  
ATOM   2082  N   ALA A 286       9.800   6.772  -8.699  1.00  0.86           N  
ATOM   2083  CA  ALA A 286      11.181   7.153  -8.983  1.00  0.85           C  
ATOM   2084  C   ALA A 286      11.334   8.671  -9.020  1.00  0.84           C  
ATOM   2085  CB  ALA A 286      11.640   6.543 -10.305  1.00  0.84           C  
ATOM   2086  O   ALA A 286      10.454   9.378  -9.516  1.00  0.81           O  
ATOM   2087  N   SER A 287      12.343   9.315  -8.452  1.00  0.79           N  
ATOM   2088  CA  SER A 287      12.601  10.740  -8.629  1.00  0.78           C  
ATOM   2089  C   SER A 287      12.778  11.091 -10.102  1.00  0.78           C  
ATOM   2090  CB  SER A 287      13.843  11.162  -7.843  1.00  0.76           C  
ATOM   2091  O   SER A 287      13.539  10.434 -10.816  1.00  0.75           O  
ATOM   2092  OG  SER A 287      14.985  10.448  -8.287  1.00  0.72           O  
ATOM   2093  N   ALA A 288      12.108  12.099 -10.532  1.00  0.68           N  
ATOM   2094  CA  ALA A 288      12.264  12.621 -11.887  1.00  0.67           C  
ATOM   2095  C   ALA A 288      13.720  12.979 -12.172  1.00  0.67           C  
ATOM   2096  CB  ALA A 288      11.369  13.841 -12.094  1.00  0.62           C  
ATOM   2097  O   ALA A 288      14.264  13.913 -11.578  1.00  0.62           O  
ATOM   2098  N   GLY A 289      14.447  12.112 -12.884  1.00  0.69           N  
ATOM   2099  CA  GLY A 289      15.778  12.423 -13.380  1.00  0.68           C  
ATOM   2100  C   GLY A 289      16.839  11.458 -12.887  1.00  0.68           C  
ATOM   2101  O   GLY A 289      18.006  11.561 -13.270  1.00  0.65           O  
ATOM   2102  N   GLY A 290      16.423  10.630 -11.991  1.00  0.69           N  
ATOM   2103  CA  GLY A 290      17.405   9.700 -11.457  1.00  0.67           C  
ATOM   2104  C   GLY A 290      17.601   8.475 -12.329  1.00  0.69           C  
ATOM   2105  O   GLY A 290      16.630   7.833 -12.735  1.00  0.65           O  
ATOM   2106  N   SER A 291      18.861   8.246 -12.720  1.00  0.68           N  
ATOM   2107  CA  SER A 291      19.249   6.941 -13.245  1.00  0.67           C  
ATOM   2108  C   SER A 291      19.145   5.861 -12.174  1.00  0.68           C  
ATOM   2109  CB  SER A 291      20.674   6.987 -13.798  1.00  0.64           C  
ATOM   2110  O   SER A 291      19.360   4.679 -12.454  1.00  0.66           O  
ATOM   2111  OG  SER A 291      21.576   7.480 -12.822  1.00  0.65           O  
ATOM   2112  N   GLU A 292      18.888   6.387 -11.029  1.00  0.67           N  
ATOM   2113  CA  GLU A 292      18.810   5.466  -9.899  1.00  0.66           C  
ATOM   2114  C   GLU A 292      17.429   4.824  -9.806  1.00  0.67           C  
ATOM   2115  CB  GLU A 292      19.145   6.188  -8.592  1.00  0.62           C  
ATOM   2116  O   GLU A 292      16.422   5.523  -9.674  1.00  0.63           O  
ATOM   2117  CG  GLU A 292      20.575   6.704  -8.522  1.00  0.59           C  
ATOM   2118  CD  GLU A 292      20.911   7.363  -7.194  1.00  0.59           C  
ATOM   2119  OE1 GLU A 292      20.010   7.491  -6.335  1.00  0.61           O  
ATOM   2120  OE2 GLU A 292      22.085   7.756  -7.012  1.00  0.55           O  
ATOM   2121  N   ARG A 293      17.458   3.535  -9.876  1.00  0.72           N  
ATOM   2122  CA  ARG A 293      16.308   2.638  -9.808  1.00  0.71           C  
ATOM   2123  C   ARG A 293      15.921   2.353  -8.361  1.00  0.73           C  
ATOM   2124  CB  ARG A 293      16.604   1.327 -10.539  1.00  0.68           C  
ATOM   2125  O   ARG A 293      16.762   1.946  -7.556  1.00  0.70           O  
ATOM   2126  CG  ARG A 293      16.836   1.493 -12.033  1.00  0.66           C  
ATOM   2127  CD  ARG A 293      17.075   0.155 -12.718  1.00  0.65           C  
ATOM   2128  NE  ARG A 293      17.300   0.317 -14.152  1.00  0.48           N  
ATOM   2129  NH1 ARG A 293      17.549  -1.940 -14.578  1.00  0.44           N  
ATOM   2130  NH2 ARG A 293      17.713  -0.421 -16.287  1.00  0.41           N  
ATOM   2131  CZ  ARG A 293      17.520  -0.682 -15.002  1.00  0.60           C  
ATOM   2132  N   GLN A 294      14.676   2.665  -8.129  1.00  0.75           N  
ATOM   2133  CA  GLN A 294      14.141   2.058  -6.915  1.00  0.77           C  
ATOM   2134  C   GLN A 294      14.082   0.538  -7.040  1.00  0.77           C  
ATOM   2135  CB  GLN A 294      12.751   2.614  -6.604  1.00  0.71           C  
ATOM   2136  O   GLN A 294      13.478   0.010  -7.977  1.00  0.73           O  
ATOM   2137  CG  GLN A 294      12.748   4.092  -6.237  1.00  0.67           C  
ATOM   2138  CD  GLN A 294      11.387   4.580  -5.777  1.00  0.66           C  
ATOM   2139  NE2 GLN A 294      11.345   5.790  -5.229  1.00  0.62           N  
ATOM   2140  OE1 GLN A 294      10.382   3.875  -5.913  1.00  0.70           O  
ATOM   2141  N   ASP A 295      14.753  -0.079  -6.087  1.00  0.79           N  
ATOM   2142  CA  ASP A 295      14.845  -1.535  -6.133  1.00  0.80           C  
ATOM   2143  C   ASP A 295      14.572  -2.146  -4.760  1.00  0.81           C  
ATOM   2144  CB  ASP A 295      16.222  -1.971  -6.638  1.00  0.75           C  
ATOM   2145  O   ASP A 295      14.774  -1.495  -3.733  1.00  0.78           O  
ATOM   2146  CG  ASP A 295      16.315  -2.001  -8.154  1.00  0.68           C  
ATOM   2147  OD1 ASP A 295      15.264  -2.056  -8.828  1.00  0.67           O  
ATOM   2148  OD2 ASP A 295      17.449  -1.973  -8.678  1.00  0.72           O  
ATOM   2149  N   GLN A 296      13.890  -3.218  -4.680  1.00  0.86           N  
ATOM   2150  CA  GLN A 296      13.739  -4.169  -3.584  1.00  0.87           C  
ATOM   2151  C   GLN A 296      12.888  -3.583  -2.461  1.00  0.88           C  
ATOM   2152  CB  GLN A 296      15.108  -4.586  -3.043  1.00  0.84           C  
ATOM   2153  O   GLN A 296      13.288  -3.607  -1.295  1.00  0.86           O  
ATOM   2154  CG  GLN A 296      16.000  -5.257  -4.078  1.00  0.81           C  
ATOM   2155  CD  GLN A 296      17.316  -5.737  -3.496  1.00  0.78           C  
ATOM   2156  NE2 GLN A 296      18.208  -6.212  -4.359  1.00  0.77           N  
ATOM   2157  OE1 GLN A 296      17.530  -5.681  -2.281  1.00  0.78           O  
ATOM   2158  N   ILE A 297      11.721  -3.113  -2.741  1.00  0.91           N  
ATOM   2159  CA  ILE A 297      10.728  -2.664  -1.771  1.00  0.92           C  
ATOM   2160  C   ILE A 297       9.817  -3.828  -1.388  1.00  0.93           C  
ATOM   2161  CB  ILE A 297       9.891  -1.488  -2.323  1.00  0.91           C  
ATOM   2162  O   ILE A 297       9.264  -4.504  -2.258  1.00  0.93           O  
ATOM   2163  CG1 ILE A 297      10.800  -0.307  -2.680  1.00  0.89           C  
ATOM   2164  CG2 ILE A 297       8.819  -1.068  -1.313  1.00  0.89           C  
ATOM   2165  CD1 ILE A 297      10.071   0.862  -3.330  1.00  0.86           C  
ATOM   2166  N   ARG A 298       9.720  -4.041  -0.138  1.00  0.93           N  
ATOM   2167  CA  ARG A 298       8.875  -5.089   0.425  1.00  0.94           C  
ATOM   2168  C   ARG A 298       7.796  -4.497   1.326  1.00  0.95           C  
ATOM   2169  CB  ARG A 298       9.718  -6.096   1.210  1.00  0.93           C  
ATOM   2170  O   ARG A 298       8.103  -3.815   2.306  1.00  0.95           O  
ATOM   2171  CG  ARG A 298       8.927  -7.283   1.738  1.00  0.88           C  
ATOM   2172  CD  ARG A 298       9.832  -8.318   2.392  1.00  0.85           C  
ATOM   2173  NE  ARG A 298       9.069  -9.447   2.916  1.00  0.85           N  
ATOM   2174  NH1 ARG A 298      10.920 -10.753   3.371  1.00  0.75           N  
ATOM   2175  NH2 ARG A 298       8.816 -11.541   3.824  1.00  0.71           N  
ATOM   2176  CZ  ARG A 298       9.603 -10.578   3.369  1.00  0.82           C  
ATOM   2177  N   CYS A 299       6.465  -4.781   1.094  1.00  0.96           N  
ATOM   2178  CA  CYS A 299       5.285  -4.465   1.892  1.00  0.96           C  
ATOM   2179  C   CYS A 299       4.606  -5.736   2.387  1.00  0.96           C  
ATOM   2180  CB  CYS A 299       4.295  -3.632   1.078  1.00  0.95           C  
ATOM   2181  O   CYS A 299       4.182  -6.571   1.587  1.00  0.95           O  
ATOM   2182  SG  CYS A 299       4.977  -2.068   0.483  1.00  0.95           S  
ATOM   2183  N   GLU A 300       4.577  -5.894   3.704  1.00  0.94           N  
ATOM   2184  CA  GLU A 300       4.032  -7.077   4.363  1.00  0.95           C  
ATOM   2185  C   GLU A 300       2.948  -6.698   5.368  1.00  0.94           C  
ATOM   2186  CB  GLU A 300       5.144  -7.865   5.060  1.00  0.92           C  
ATOM   2187  O   GLU A 300       3.148  -5.810   6.200  1.00  0.93           O  
ATOM   2188  CG  GLU A 300       6.209  -8.395   4.111  1.00  0.84           C  
ATOM   2189  CD  GLU A 300       7.312  -9.167   4.819  1.00  0.80           C  
ATOM   2190  OE1 GLU A 300       7.259  -9.298   6.063  1.00  0.82           O  
ATOM   2191  OE2 GLU A 300       8.237  -9.643   4.123  1.00  0.80           O  
ATOM   2192  N   ASN A 301       1.764  -7.399   5.282  1.00  0.93           N  
ATOM   2193  CA  ASN A 301       0.659  -7.180   6.209  1.00  0.94           C  
ATOM   2194  C   ASN A 301       0.249  -5.711   6.257  1.00  0.93           C  
ATOM   2195  CB  ASN A 301       1.028  -7.674   7.610  1.00  0.92           C  
ATOM   2196  O   ASN A 301       0.172  -5.118   7.334  1.00  0.91           O  
ATOM   2197  CG  ASN A 301       1.465  -9.126   7.621  1.00  0.88           C  
ATOM   2198  ND2 ASN A 301       2.315  -9.482   8.576  1.00  0.87           N  
ATOM   2199  OD1 ASN A 301       1.042  -9.920   6.777  1.00  0.84           O  
ATOM   2200  N   VAL A 302       0.071  -5.056   5.124  1.00  0.96           N  
ATOM   2201  CA  VAL A 302      -0.375  -3.671   5.015  1.00  0.96           C  
ATOM   2202  C   VAL A 302      -1.882  -3.629   4.775  1.00  0.95           C  
ATOM   2203  CB  VAL A 302       0.366  -2.923   3.884  1.00  0.96           C  
ATOM   2204  O   VAL A 302      -2.382  -4.236   3.824  1.00  0.94           O  
ATOM   2205  CG1 VAL A 302      -0.153  -1.493   3.751  1.00  0.95           C  
ATOM   2206  CG2 VAL A 302       1.872  -2.927   4.139  1.00  0.95           C  
ATOM   2207  N   ILE A 303      -2.586  -2.904   5.586  1.00  0.95           N  
ATOM   2208  CA  ILE A 303      -4.013  -2.648   5.427  1.00  0.95           C  
ATOM   2209  C   ILE A 303      -4.237  -1.180   5.067  1.00  0.95           C  
ATOM   2210  CB  ILE A 303      -4.799  -3.012   6.707  1.00  0.94           C  
ATOM   2211  O   ILE A 303      -3.842  -0.284   5.817  1.00  0.95           O  
ATOM   2212  CG1 ILE A 303      -4.600  -4.492   7.053  1.00  0.90           C  
ATOM   2213  CG2 ILE A 303      -6.286  -2.684   6.539  1.00  0.90           C  
ATOM   2214  CD1 ILE A 303      -5.190  -4.898   8.396  1.00  0.87           C  
ATOM   2215  N   ILE A 304      -4.838  -0.905   3.987  1.00  0.96           N  
ATOM   2216  CA  ILE A 304      -5.279   0.418   3.557  1.00  0.96           C  
ATOM   2217  C   ILE A 304      -6.798   0.429   3.399  1.00  0.95           C  
ATOM   2218  CB  ILE A 304      -4.599   0.838   2.235  1.00  0.96           C  
ATOM   2219  O   ILE A 304      -7.351  -0.331   2.601  1.00  0.93           O  
ATOM   2220  CG1 ILE A 304      -3.075   0.744   2.365  1.00  0.96           C  
ATOM   2221  CG2 ILE A 304      -5.029   2.252   1.833  1.00  0.96           C  
ATOM   2222  CD1 ILE A 304      -2.320   1.157   1.109  1.00  0.96           C  
ATOM   2223  N   ASP A 305      -7.454   1.267   4.159  1.00  0.94           N  
ATOM   2224  CA  ASP A 305      -8.913   1.316   4.187  1.00  0.94           C  
ATOM   2225  C   ASP A 305      -9.415   2.757   4.125  1.00  0.92           C  
ATOM   2226  CB  ASP A 305      -9.449   0.626   5.442  1.00  0.93           C  
ATOM   2227  O   ASP A 305      -9.195   3.537   5.053  1.00  0.90           O  
ATOM   2228  CG  ASP A 305     -10.966   0.557   5.479  1.00  0.92           C  
ATOM   2229  OD1 ASP A 305     -11.620   0.990   4.506  1.00  0.90           O  
ATOM   2230  OD2 ASP A 305     -11.512   0.067   6.491  1.00  0.90           O  
ATOM   2231  N   GLY A 306     -10.117   3.077   3.114  1.00  0.92           N  
ATOM   2232  CA  GLY A 306     -10.791   4.363   3.019  1.00  0.91           C  
ATOM   2233  C   GLY A 306      -9.898   5.466   2.483  1.00  0.89           C  
ATOM   2234  O   GLY A 306      -9.835   6.554   3.058  1.00  0.85           O  
ATOM   2235  N   VAL A 307      -9.201   5.275   1.349  1.00  0.87           N  
ATOM   2236  CA  VAL A 307      -8.548   6.345   0.601  1.00  0.88           C  
ATOM   2237  C   VAL A 307      -9.496   6.879  -0.471  1.00  0.79           C  
ATOM   2238  CB  VAL A 307      -7.230   5.864  -0.045  1.00  0.85           C  
ATOM   2239  O   VAL A 307      -9.531   6.362  -1.590  1.00  0.71           O  
ATOM   2240  CG1 VAL A 307      -6.488   7.031  -0.692  1.00  0.85           C  
ATOM   2241  CG2 VAL A 307      -6.347   5.176   0.995  1.00  0.81           C  
ATOM   2242  N   ILE A 308     -10.287   7.844  -0.046  1.00  0.85           N  
ATOM   2243  CA  ILE A 308     -11.384   8.345  -0.866  1.00  0.84           C  
ATOM   2244  C   ILE A 308     -11.150   9.818  -1.197  1.00  0.79           C  
ATOM   2245  CB  ILE A 308     -12.746   8.164  -0.159  1.00  0.79           C  
ATOM   2246  O   ILE A 308     -10.739  10.596  -0.333  1.00  0.73           O  
ATOM   2247  CG1 ILE A 308     -12.962   6.694   0.216  1.00  0.67           C  
ATOM   2248  CG2 ILE A 308     -13.886   8.676  -1.044  1.00  0.65           C  
ATOM   2249  CD1 ILE A 308     -14.170   6.454   1.111  1.00  0.65           C  
ATOM   2250  N   SER A 309     -11.194  10.163  -2.417  1.00  0.80           N  
ATOM   2251  CA  SER A 309     -11.325  11.558  -2.825  1.00  0.79           C  
ATOM   2252  C   SER A 309     -12.771  12.030  -2.725  1.00  0.74           C  
ATOM   2253  CB  SER A 309     -10.814  11.750  -4.253  1.00  0.74           C  
ATOM   2254  O   SER A 309     -13.701  11.239  -2.896  1.00  0.68           O  
ATOM   2255  OG  SER A 309     -11.606  11.018  -5.173  1.00  0.65           O  
ATOM   2256  N   GLY A 310     -12.978  13.276  -2.241  1.00  0.75           N  
ATOM   2257  CA  GLY A 310     -14.290  13.861  -2.465  1.00  0.74           C  
ATOM   2258  C   GLY A 310     -14.789  13.682  -3.886  1.00  0.73           C  
ATOM   2259  O   GLY A 310     -14.044  13.231  -4.759  1.00  0.70           O  
ATOM   2260  N   SER A 311     -15.999  13.831  -4.252  1.00  0.72           N  
ATOM   2261  CA  SER A 311     -16.628  13.747  -5.566  1.00  0.72           C  
ATOM   2262  C   SER A 311     -15.949  14.677  -6.565  1.00  0.72           C  
ATOM   2263  CB  SER A 311     -18.116  14.086  -5.471  1.00  0.65           C  
ATOM   2264  O   SER A 311     -15.787  15.870  -6.300  1.00  0.67           O  
ATOM   2265  OG  SER A 311     -18.757  13.892  -6.720  1.00  0.59           O  
ATOM   2266  N   PRO A 312     -15.690  14.245  -7.732  1.00  0.63           N  
ATOM   2267  CA  PRO A 312     -15.658  12.883  -8.272  1.00  0.61           C  
ATOM   2268  C   PRO A 312     -14.420  12.104  -7.834  1.00  0.63           C  
ATOM   2269  CB  PRO A 312     -15.655  13.105  -9.787  1.00  0.56           C  
ATOM   2270  O   PRO A 312     -13.316  12.654  -7.812  1.00  0.57           O  
ATOM   2271  CG  PRO A 312     -14.950  14.408  -9.981  1.00  0.53           C  
ATOM   2272  CD  PRO A 312     -15.218  15.278  -8.787  1.00  0.54           C  
ATOM   2273  N   HIS A 313     -14.565  10.717  -7.544  1.00  0.63           N  
ATOM   2274  CA  HIS A 313     -13.694   9.669  -7.022  1.00  0.64           C  
ATOM   2275  C   HIS A 313     -12.579   9.338  -8.007  1.00  0.63           C  
ATOM   2276  CB  HIS A 313     -14.503   8.411  -6.701  1.00  0.55           C  
ATOM   2277  O   HIS A 313     -12.519   8.224  -8.533  1.00  0.58           O  
ATOM   2278  CG  HIS A 313     -15.600   8.638  -5.711  1.00  0.51           C  
ATOM   2279  CD2 HIS A 313     -16.946   8.576  -5.845  1.00  0.51           C  
ATOM   2280  ND1 HIS A 313     -15.358   8.980  -4.398  1.00  0.58           N  
ATOM   2281  CE1 HIS A 313     -16.512   9.117  -3.765  1.00  0.50           C  
ATOM   2282  NE2 HIS A 313     -17.491   8.877  -4.621  1.00  0.45           N  
ATOM   2283  N   THR A 314     -11.727  10.290  -8.584  1.00  0.74           N  
ATOM   2284  CA  THR A 314     -10.981   9.808  -9.741  1.00  0.75           C  
ATOM   2285  C   THR A 314      -9.510   9.606  -9.389  1.00  0.76           C  
ATOM   2286  CB  THR A 314     -11.099  10.783 -10.927  1.00  0.69           C  
ATOM   2287  O   THR A 314      -8.807   8.841 -10.053  1.00  0.72           O  
ATOM   2288  CG2 THR A 314     -12.509  10.774 -11.508  1.00  0.61           C  
ATOM   2289  OG1 THR A 314     -10.786  12.108 -10.482  1.00  0.64           O  
ATOM   2290  N   SER A 315      -9.011  10.060  -8.312  1.00  0.84           N  
ATOM   2291  CA  SER A 315      -7.552  10.100  -8.292  1.00  0.86           C  
ATOM   2292  C   SER A 315      -7.000   9.511  -6.999  1.00  0.87           C  
ATOM   2293  CB  SER A 315      -7.053  11.536  -8.461  1.00  0.82           C  
ATOM   2294  O   SER A 315      -5.784   9.412  -6.825  1.00  0.85           O  
ATOM   2295  OG  SER A 315      -7.707  12.406  -7.552  1.00  0.75           O  
ATOM   2296  N   ALA A 316      -7.767   9.069  -6.111  1.00  0.90           N  
ATOM   2297  CA  ALA A 316      -7.286   8.499  -4.855  1.00  0.92           C  
ATOM   2298  C   ALA A 316      -6.883   7.038  -5.035  1.00  0.93           C  
ATOM   2299  CB  ALA A 316      -8.354   8.623  -3.771  1.00  0.90           C  
ATOM   2300  O   ALA A 316      -7.640   6.243  -5.595  1.00  0.93           O  
ATOM   2301  N   VAL A 317      -5.674   6.650  -4.560  1.00  0.92           N  
ATOM   2302  CA  VAL A 317      -5.119   5.323  -4.803  1.00  0.94           C  
ATOM   2303  C   VAL A 317      -4.617   4.724  -3.491  1.00  0.95           C  
ATOM   2304  CB  VAL A 317      -3.975   5.367  -5.841  1.00  0.94           C  
ATOM   2305  O   VAL A 317      -3.848   5.359  -2.766  1.00  0.95           O  
ATOM   2306  CG1 VAL A 317      -3.477   3.957  -6.156  1.00  0.93           C  
ATOM   2307  CG2 VAL A 317      -4.438   6.071  -7.115  1.00  0.93           C  
ATOM   2308  N   GLY A 318      -5.093   3.454  -3.174  1.00  0.96           N  
ATOM   2309  CA  GLY A 318      -4.557   2.780  -2.003  1.00  0.96           C  
ATOM   2310  C   GLY A 318      -3.061   2.543  -2.083  1.00  0.96           C  
ATOM   2311  O   GLY A 318      -2.283   3.220  -1.408  1.00  0.95           O  
ATOM   2312  N   LEU A 319      -2.627   1.724  -3.010  1.00  0.97           N  
ATOM   2313  CA  LEU A 319      -1.233   1.445  -3.335  1.00  0.97           C  
ATOM   2314  C   LEU A 319      -0.889   1.950  -4.732  1.00  0.96           C  
ATOM   2315  CB  LEU A 319      -0.950  -0.056  -3.239  1.00  0.96           C  
ATOM   2316  O   LEU A 319      -1.422   1.452  -5.726  1.00  0.94           O  
ATOM   2317  CG  LEU A 319      -1.068  -0.681  -1.847  1.00  0.94           C  
ATOM   2318  CD1 LEU A 319      -0.903  -2.195  -1.930  1.00  0.91           C  
ATOM   2319  CD2 LEU A 319      -0.037  -0.076  -0.901  1.00  0.90           C  
ATOM   2320  N   TRP A 320      -0.007   2.934  -4.826  1.00  0.94           N  
ATOM   2321  CA  TRP A 320       0.342   3.580  -6.087  1.00  0.95           C  
ATOM   2322  C   TRP A 320       1.826   3.406  -6.395  1.00  0.93           C  
ATOM   2323  CB  TRP A 320      -0.012   5.070  -6.045  1.00  0.94           C  
ATOM   2324  O   TRP A 320       2.681   3.926  -5.674  1.00  0.90           O  
ATOM   2325  CG  TRP A 320       0.103   5.761  -7.370  1.00  0.89           C  
ATOM   2326  CD1 TRP A 320       0.537   5.218  -8.548  1.00  0.83           C  
ATOM   2327  CD2 TRP A 320      -0.218   7.127  -7.651  1.00  0.85           C  
ATOM   2328  CE2 TRP A 320       0.046   7.344  -9.022  1.00  0.87           C  
ATOM   2329  CE3 TRP A 320      -0.703   8.189  -6.877  1.00  0.88           C  
ATOM   2330  NE1 TRP A 320       0.504   6.165  -9.545  1.00  0.91           N  
ATOM   2331  CH2 TRP A 320      -0.636   9.604  -8.855  1.00  0.87           C  
ATOM   2332  CZ2 TRP A 320      -0.161   8.582  -9.635  1.00  0.89           C  
ATOM   2333  CZ3 TRP A 320      -0.908   9.420  -7.489  1.00  0.89           C  
ATOM   2334  N   VAL A 321       2.138   2.660  -7.440  1.00  0.93           N  
ATOM   2335  CA  VAL A 321       3.481   2.538  -7.996  1.00  0.93           C  
ATOM   2336  C   VAL A 321       3.584   3.356  -9.282  1.00  0.92           C  
ATOM   2337  CB  VAL A 321       3.850   1.063  -8.272  1.00  0.93           C  
ATOM   2338  O   VAL A 321       2.862   3.099 -10.248  1.00  0.89           O  
ATOM   2339  CG1 VAL A 321       5.285   0.952  -8.783  1.00  0.91           C  
ATOM   2340  CG2 VAL A 321       3.661   0.222  -7.012  1.00  0.91           C  
ATOM   2341  N   LYS A 322       4.478   4.291  -9.153  1.00  0.91           N  
ATOM   2342  CA  LYS A 322       4.608   5.279 -10.220  1.00  0.90           C  
ATOM   2343  C   LYS A 322       6.043   5.347 -10.734  1.00  0.88           C  
ATOM   2344  CB  LYS A 322       4.160   6.658  -9.733  1.00  0.89           C  
ATOM   2345  O   LYS A 322       6.993   5.223  -9.958  1.00  0.85           O  
ATOM   2346  CG  LYS A 322       3.979   7.679 -10.847  1.00  0.86           C  
ATOM   2347  CD  LYS A 322       3.497   9.018 -10.305  1.00  0.84           C  
ATOM   2348  CE  LYS A 322       3.337  10.047 -11.415  1.00  0.81           C  
ATOM   2349  NZ  LYS A 322       3.070  11.412 -10.871  1.00  0.77           N  
ATOM   2350  N   ASP A 323       6.266   5.616 -11.899  1.00  0.83           N  
ATOM   2351  CA  ASP A 323       7.539   5.988 -12.509  1.00  0.82           C  
ATOM   2352  C   ASP A 323       8.637   4.994 -12.137  1.00  0.81           C  
ATOM   2353  CB  ASP A 323       7.944   7.402 -12.087  1.00  0.80           C  
ATOM   2354  O   ASP A 323       9.111   4.982 -10.999  1.00  0.75           O  
ATOM   2355  CG  ASP A 323       6.895   8.445 -12.427  1.00  0.80           C  
ATOM   2356  OD1 ASP A 323       6.274   8.357 -13.509  1.00  0.79           O  
ATOM   2357  OD2 ASP A 323       6.689   9.367 -11.608  1.00  0.75           O  
ATOM   2358  N   PHE A 324       9.235   4.194 -12.958  1.00  0.82           N  
ATOM   2359  CA  PHE A 324      10.360   3.293 -13.178  1.00  0.82           C  
ATOM   2360  C   PHE A 324      10.748   2.586 -11.885  1.00  0.82           C  
ATOM   2361  CB  PHE A 324      11.562   4.058 -13.739  1.00  0.79           C  
ATOM   2362  O   PHE A 324      11.921   2.273 -11.670  1.00  0.77           O  
ATOM   2363  CG  PHE A 324      11.291   4.734 -15.056  1.00  0.75           C  
ATOM   2364  CD1 PHE A 324      11.221   3.996 -16.230  1.00  0.71           C  
ATOM   2365  CD2 PHE A 324      11.106   6.109 -15.119  1.00  0.72           C  
ATOM   2366  CE1 PHE A 324      10.970   4.618 -17.451  1.00  0.70           C  
ATOM   2367  CE2 PHE A 324      10.855   6.739 -16.334  1.00  0.71           C  
ATOM   2368  CZ  PHE A 324      10.788   5.992 -17.499  1.00  0.69           C  
ATOM   2369  N   VAL A 325       9.857   2.320 -10.938  1.00  0.85           N  
ATOM   2370  CA  VAL A 325      10.140   1.548  -9.733  1.00  0.86           C  
ATOM   2371  C   VAL A 325      10.300   0.072 -10.090  1.00  0.85           C  
ATOM   2372  CB  VAL A 325       9.029   1.722  -8.673  1.00  0.85           C  
ATOM   2373  O   VAL A 325       9.450  -0.503 -10.773  1.00  0.83           O  
ATOM   2374  CG1 VAL A 325       9.397   0.996  -7.380  1.00  0.84           C  
ATOM   2375  CG2 VAL A 325       8.778   3.205  -8.403  1.00  0.83           C  
ATOM   2376  N   ASN A 326      11.392  -0.536  -9.602  1.00  0.85           N  
ATOM   2377  CA  ASN A 326      11.696  -1.942  -9.846  1.00  0.86           C  
ATOM   2378  C   ASN A 326      11.547  -2.776  -8.577  1.00  0.86           C  
ATOM   2379  CB  ASN A 326      13.106  -2.095 -10.419  1.00  0.84           C  
ATOM   2380  O   ASN A 326      11.796  -2.286  -7.474  1.00  0.85           O  
ATOM   2381  CG  ASN A 326      13.244  -1.487 -11.801  1.00  0.79           C  
ATOM   2382  ND2 ASN A 326      14.338  -0.769 -12.026  1.00  0.78           N  
ATOM   2383  OD1 ASN A 326      12.374  -1.661 -12.659  1.00  0.78           O  
ATOM   2384  N   SER A 327      11.157  -4.040  -8.684  1.00  0.88           N  
ATOM   2385  CA  SER A 327      11.220  -5.105  -7.688  1.00  0.89           C  
ATOM   2386  C   SER A 327      10.460  -4.725  -6.422  1.00  0.89           C  
ATOM   2387  CB  SER A 327      12.674  -5.431  -7.342  1.00  0.87           C  
ATOM   2388  O   SER A 327      11.030  -4.712  -5.330  1.00  0.87           O  
ATOM   2389  OG  SER A 327      13.373  -5.891  -8.486  1.00  0.83           O  
ATOM   2390  N   ILE A 328       9.204  -4.504  -6.488  1.00  0.92           N  
ATOM   2391  CA  ILE A 328       8.335  -4.296  -5.335  1.00  0.93           C  
ATOM   2392  C   ILE A 328       7.496  -5.547  -5.088  1.00  0.93           C  
ATOM   2393  CB  ILE A 328       7.420  -3.067  -5.531  1.00  0.91           C  
ATOM   2394  O   ILE A 328       6.963  -6.140  -6.029  1.00  0.93           O  
ATOM   2395  CG1 ILE A 328       8.257  -1.825  -5.859  1.00  0.84           C  
ATOM   2396  CG2 ILE A 328       6.557  -2.832  -4.287  1.00  0.84           C  
ATOM   2397  CD1 ILE A 328       7.441  -0.546  -5.993  1.00  0.80           C  
ATOM   2398  N   TRP A 329       7.457  -5.923  -3.861  1.00  0.92           N  
ATOM   2399  CA  TRP A 329       6.731  -7.094  -3.379  1.00  0.94           C  
ATOM   2400  C   TRP A 329       5.676  -6.695  -2.352  1.00  0.94           C  
ATOM   2401  CB  TRP A 329       7.697  -8.112  -2.767  1.00  0.91           C  
ATOM   2402  O   TRP A 329       6.006  -6.173  -1.284  1.00  0.94           O  
ATOM   2403  CG  TRP A 329       8.825  -8.503  -3.675  1.00  0.72           C  
ATOM   2404  CD1 TRP A 329       8.956  -8.202  -5.002  1.00  0.63           C  
ATOM   2405  CD2 TRP A 329       9.979  -9.271  -3.321  1.00  0.65           C  
ATOM   2406  CE2 TRP A 329      10.769  -9.398  -4.485  1.00  0.59           C  
ATOM   2407  CE3 TRP A 329      10.422  -9.865  -2.132  1.00  0.61           C  
ATOM   2408  NE1 TRP A 329      10.124  -8.737  -5.495  1.00  0.79           N  
ATOM   2409  CH2 TRP A 329      12.390 -10.667  -3.316  1.00  0.66           C  
ATOM   2410  CZ2 TRP A 329      11.980 -10.095  -4.493  1.00  0.78           C  
ATOM   2411  CZ3 TRP A 329      11.627 -10.559  -2.142  1.00  0.64           C  
ATOM   2412  N   PHE A 330       4.416  -6.998  -2.655  1.00  0.95           N  
ATOM   2413  CA  PHE A 330       3.297  -6.935  -1.723  1.00  0.96           C  
ATOM   2414  C   PHE A 330       2.894  -8.332  -1.265  1.00  0.96           C  
ATOM   2415  CB  PHE A 330       2.100  -6.227  -2.365  1.00  0.96           C  
ATOM   2416  O   PHE A 330       2.646  -9.213  -2.091  1.00  0.95           O  
ATOM   2417  CG  PHE A 330       2.408  -4.839  -2.858  1.00  0.96           C  
ATOM   2418  CD1 PHE A 330       2.377  -3.755  -1.989  1.00  0.95           C  
ATOM   2419  CD2 PHE A 330       2.730  -4.618  -4.191  1.00  0.95           C  
ATOM   2420  CE1 PHE A 330       2.662  -2.469  -2.443  1.00  0.94           C  
ATOM   2421  CE2 PHE A 330       3.016  -3.336  -4.652  1.00  0.94           C  
ATOM   2422  CZ  PHE A 330       2.980  -2.263  -3.776  1.00  0.93           C  
ATOM   2423  N   LEU A 331       2.945  -8.546   0.010  1.00  0.95           N  
ATOM   2424  CA  LEU A 331       2.644  -9.821   0.652  1.00  0.95           C  
ATOM   2425  C   LEU A 331       1.591  -9.646   1.741  1.00  0.95           C  
ATOM   2426  CB  LEU A 331       3.914 -10.436   1.247  1.00  0.93           C  
ATOM   2427  O   LEU A 331       1.789  -8.877   2.684  1.00  0.94           O  
ATOM   2428  CG  LEU A 331       3.740 -11.756   1.999  1.00  0.84           C  
ATOM   2429  CD1 LEU A 331       3.230 -12.840   1.055  1.00  0.76           C  
ATOM   2430  CD2 LEU A 331       5.054 -12.179   2.647  1.00  0.76           C  
ATOM   2431  N   ASN A 332       0.414 -10.396   1.602  1.00  0.94           N  
ATOM   2432  CA  ASN A 332      -0.663 -10.398   2.587  1.00  0.94           C  
ATOM   2433  C   ASN A 332      -1.169  -8.986   2.867  1.00  0.93           C  
ATOM   2434  CB  ASN A 332      -0.202 -11.064   3.885  1.00  0.91           C  
ATOM   2435  O   ASN A 332      -1.269  -8.576   4.025  1.00  0.90           O  
ATOM   2436  CG  ASN A 332       0.184 -12.517   3.691  1.00  0.83           C  
ATOM   2437  ND2 ASN A 332       1.047 -13.024   4.564  1.00  0.80           N  
ATOM   2438  OD1 ASN A 332      -0.290 -13.179   2.764  1.00  0.77           O  
ATOM   2439  N   CYS A 333      -1.413  -8.193   1.855  1.00  0.96           N  
ATOM   2440  CA  CYS A 333      -1.910  -6.828   1.986  1.00  0.96           C  
ATOM   2441  C   CYS A 333      -3.405  -6.762   1.696  1.00  0.95           C  
ATOM   2442  CB  CYS A 333      -1.157  -5.890   1.043  1.00  0.96           C  
ATOM   2443  O   CYS A 333      -3.913  -7.514   0.862  1.00  0.94           O  
ATOM   2444  SG  CYS A 333       0.608  -5.759   1.403  1.00  0.97           S  
ATOM   2445  N   ALA A 334      -4.148  -5.825   2.321  1.00  0.95           N  
ATOM   2446  CA  ALA A 334      -5.558  -5.562   2.042  1.00  0.96           C  
ATOM   2447  C   ALA A 334      -5.779  -4.099   1.668  1.00  0.96           C  
ATOM   2448  CB  ALA A 334      -6.418  -5.935   3.247  1.00  0.94           C  
ATOM   2449  O   ALA A 334      -5.346  -3.196   2.387  1.00  0.95           O  
ATOM   2450  N   VAL A 335      -6.411  -3.788   0.581  1.00  0.97           N  
ATOM   2451  CA  VAL A 335      -6.729  -2.438   0.127  1.00  0.97           C  
ATOM   2452  C   VAL A 335      -8.227  -2.325  -0.148  1.00  0.96           C  
ATOM   2453  CB  VAL A 335      -5.925  -2.061  -1.138  1.00  0.97           C  
ATOM   2454  O   VAL A 335      -8.721  -2.842  -1.152  1.00  0.94           O  
ATOM   2455  CG1 VAL A 335      -6.097  -0.579  -1.465  1.00  0.96           C  
ATOM   2456  CG2 VAL A 335      -4.448  -2.403  -0.953  1.00  0.96           C  
ATOM   2457  N   LEU A 336      -8.915  -1.623   0.719  1.00  0.95           N  
ATOM   2458  CA  LEU A 336     -10.366  -1.621   0.878  1.00  0.95           C  
ATOM   2459  C   LEU A 336     -10.930  -0.216   0.696  1.00  0.94           C  
ATOM   2460  CB  LEU A 336     -10.756  -2.166   2.254  1.00  0.94           C  
ATOM   2461  O   LEU A 336     -10.362   0.756   1.200  1.00  0.92           O  
ATOM   2462  CG  LEU A 336     -10.106  -3.487   2.669  1.00  0.89           C  
ATOM   2463  CD1 LEU A 336     -10.479  -3.832   4.107  1.00  0.84           C  
ATOM   2464  CD2 LEU A 336     -10.518  -4.607   1.720  1.00  0.84           C  
ATOM   2465  N   ARG A 337     -12.022  -0.055   0.041  1.00  0.93           N  
ATOM   2466  CA  ARG A 337     -12.833   1.154  -0.049  1.00  0.93           C  
ATOM   2467  C   ARG A 337     -11.992   2.347  -0.491  1.00  0.92           C  
ATOM   2468  CB  ARG A 337     -13.503   1.454   1.294  1.00  0.92           C  
ATOM   2469  O   ARG A 337     -12.186   3.463  -0.006  1.00  0.89           O  
ATOM   2470  CG  ARG A 337     -14.467   0.374   1.757  1.00  0.92           C  
ATOM   2471  CD  ARG A 337     -15.079   0.706   3.110  1.00  0.91           C  
ATOM   2472  NE  ARG A 337     -14.089   0.638   4.182  1.00  0.90           N  
ATOM   2473  NH1 ARG A 337     -15.593   1.076   5.880  1.00  0.86           N  
ATOM   2474  NH2 ARG A 337     -13.379   0.732   6.364  1.00  0.86           N  
ATOM   2475  CZ  ARG A 337     -14.356   0.816   5.473  1.00  0.88           C  
ATOM   2476  N   CYS A 338     -11.112   2.151  -1.365  1.00  0.93           N  
ATOM   2477  CA  CYS A 338     -10.343   3.198  -2.028  1.00  0.94           C  
ATOM   2478  C   CYS A 338     -10.989   3.596  -3.349  1.00  0.92           C  
ATOM   2479  CB  CYS A 338      -8.907   2.735  -2.272  1.00  0.93           C  
ATOM   2480  O   CYS A 338     -11.932   2.946  -3.805  1.00  0.89           O  
ATOM   2481  SG  CYS A 338      -8.009   2.321  -0.761  1.00  0.95           S  
ATOM   2482  N   ASN A 339     -10.552   4.632  -4.023  1.00  0.92           N  
ATOM   2483  CA  ASN A 339     -10.990   4.818  -5.402  1.00  0.92           C  
ATOM   2484  C   ASN A 339     -10.408   3.750  -6.324  1.00  0.92           C  
ATOM   2485  CB  ASN A 339     -10.613   6.214  -5.903  1.00  0.91           C  
ATOM   2486  O   ASN A 339     -11.149   2.957  -6.908  1.00  0.91           O  
ATOM   2487  CG  ASN A 339     -11.122   6.490  -7.304  1.00  0.85           C  
ATOM   2488  ND2 ASN A 339     -10.299   7.143  -8.115  1.00  0.82           N  
ATOM   2489  OD1 ASN A 339     -12.245   6.119  -7.653  1.00  0.80           O  
ATOM   2490  N   LYS A 340      -9.089   3.696  -6.391  1.00  0.93           N  
ATOM   2491  CA  LYS A 340      -8.371   2.538  -6.915  1.00  0.95           C  
ATOM   2492  C   LYS A 340      -7.646   1.790  -5.799  1.00  0.95           C  
ATOM   2493  CB  LYS A 340      -7.375   2.966  -7.993  1.00  0.94           C  
ATOM   2494  O   LYS A 340      -6.974   2.404  -4.968  1.00  0.95           O  
ATOM   2495  CG  LYS A 340      -8.005   3.720  -9.154  1.00  0.93           C  
ATOM   2496  CD  LYS A 340      -6.973   4.076 -10.216  1.00  0.91           C  
ATOM   2497  CE  LYS A 340      -7.602   4.833 -11.377  1.00  0.90           C  
ATOM   2498  NZ  LYS A 340      -6.646   5.002 -12.512  1.00  0.89           N  
ATOM   2499  N   GLY A 341      -7.818   0.385  -5.740  1.00  0.96           N  
ATOM   2500  CA  GLY A 341      -7.057  -0.390  -4.773  1.00  0.96           C  
ATOM   2501  C   GLY A 341      -5.559  -0.321  -5.000  1.00  0.96           C  
ATOM   2502  O   GLY A 341      -4.829   0.257  -4.192  1.00  0.96           O  
ATOM   2503  N   PHE A 342      -5.148  -0.758  -6.149  1.00  0.97           N  
ATOM   2504  CA  PHE A 342      -3.771  -0.718  -6.628  1.00  0.97           C  
ATOM   2505  C   PHE A 342      -3.694  -0.058  -7.999  1.00  0.96           C  
ATOM   2506  CB  PHE A 342      -3.182  -2.131  -6.691  1.00  0.97           C  
ATOM   2507  O   PHE A 342      -4.493  -0.363  -8.887  1.00  0.95           O  
ATOM   2508  CG  PHE A 342      -1.779  -2.179  -7.233  1.00  0.96           C  
ATOM   2509  CD1 PHE A 342      -1.550  -2.307  -8.598  1.00  0.94           C  
ATOM   2510  CD2 PHE A 342      -0.688  -2.097  -6.377  1.00  0.94           C  
ATOM   2511  CE1 PHE A 342      -0.252  -2.352  -9.102  1.00  0.94           C  
ATOM   2512  CE2 PHE A 342       0.611  -2.142  -6.874  1.00  0.94           C  
ATOM   2513  CZ  PHE A 342       0.827  -2.271  -8.236  1.00  0.93           C  
ATOM   2514  N   LEU A 343      -2.726   0.822  -8.187  1.00  0.95           N  
ATOM   2515  CA  LEU A 343      -2.392   1.413  -9.478  1.00  0.95           C  
ATOM   2516  C   LEU A 343      -0.894   1.314  -9.750  1.00  0.95           C  
ATOM   2517  CB  LEU A 343      -2.836   2.877  -9.528  1.00  0.95           C  
ATOM   2518  O   LEU A 343      -0.084   1.835  -8.980  1.00  0.94           O  
ATOM   2519  CG  LEU A 343      -2.434   3.665 -10.776  1.00  0.95           C  
ATOM   2520  CD1 LEU A 343      -3.049   3.034 -12.021  1.00  0.93           C  
ATOM   2521  CD2 LEU A 343      -2.856   5.125 -10.646  1.00  0.93           C  
ATOM   2522  N   MET A 344      -0.584   0.681 -10.832  1.00  0.94           N  
ATOM   2523  CA  MET A 344       0.722   0.843 -11.465  1.00  0.93           C  
ATOM   2524  C   MET A 344       0.624   1.740 -12.694  1.00  0.92           C  
ATOM   2525  CB  MET A 344       1.303  -0.517 -11.855  1.00  0.92           C  
ATOM   2526  O   MET A 344       0.002   1.369 -13.691  1.00  0.89           O  
ATOM   2527  CG  MET A 344       2.711  -0.442 -12.424  1.00  0.88           C  
ATOM   2528  SD  MET A 344       3.430  -2.100 -12.741  1.00  0.87           S  
ATOM   2529  CE  MET A 344       4.010  -2.522 -11.074  1.00  0.79           C  
ATOM   2530  N   ASP A 345       1.212   2.869 -12.544  1.00  0.91           N  
ATOM   2531  CA  ASP A 345       1.269   3.901 -13.574  1.00  0.90           C  
ATOM   2532  C   ASP A 345       2.712   4.193 -13.980  1.00  0.88           C  
ATOM   2533  CB  ASP A 345       0.590   5.183 -13.088  1.00  0.89           C  
ATOM   2534  O   ASP A 345       3.365   5.057 -13.391  1.00  0.84           O  
ATOM   2535  CG  ASP A 345       0.544   6.269 -14.149  1.00  0.85           C  
ATOM   2536  OD1 ASP A 345       0.902   5.998 -15.315  1.00  0.80           O  
ATOM   2537  OD2 ASP A 345       0.149   7.407 -13.815  1.00  0.83           O  
ATOM   2538  N   SER A 346       3.231   3.332 -14.886  1.00  0.86           N  
ATOM   2539  CA  SER A 346       4.581   3.476 -15.421  1.00  0.84           C  
ATOM   2540  C   SER A 346       4.570   4.205 -16.761  1.00  0.82           C  
ATOM   2541  CB  SER A 346       5.243   2.107 -15.582  1.00  0.82           C  
ATOM   2542  O   SER A 346       4.933   3.630 -17.789  1.00  0.76           O  
ATOM   2543  OG  SER A 346       4.472   1.272 -16.429  1.00  0.74           O  
ATOM   2544  N   THR A 347       3.951   5.405 -16.788  1.00  0.79           N  
ATOM   2545  CA  THR A 347       4.138   6.270 -17.947  1.00  0.78           C  
ATOM   2546  C   THR A 347       5.607   6.649 -18.108  1.00  0.78           C  
ATOM   2547  CB  THR A 347       3.285   7.548 -17.833  1.00  0.76           C  
ATOM   2548  O   THR A 347       6.105   7.535 -17.410  1.00  0.75           O  
ATOM   2549  CG2 THR A 347       1.798   7.229 -17.948  1.00  0.70           C  
ATOM   2550  OG1 THR A 347       3.533   8.169 -16.566  1.00  0.70           O  
ATOM   2551  N   VAL A 348       6.258   5.958 -19.127  1.00  0.77           N  
ATOM   2552  CA  VAL A 348       7.572   6.419 -19.561  1.00  0.78           C  
ATOM   2553  C   VAL A 348       7.467   7.842 -20.107  1.00  0.78           C  
ATOM   2554  CB  VAL A 348       8.178   5.482 -20.629  1.00  0.75           C  
ATOM   2555  O   VAL A 348       6.724   8.095 -21.058  1.00  0.76           O  
ATOM   2556  CG1 VAL A 348       9.596   5.921 -20.992  1.00  0.73           C  
ATOM   2557  CG2 VAL A 348       8.173   4.036 -20.135  1.00  0.72           C  
ATOM   2558  N   PRO A 349       8.099   8.740 -19.449  1.00  0.75           N  
ATOM   2559  CA  PRO A 349       8.121  10.025 -20.152  1.00  0.75           C  
ATOM   2560  C   PRO A 349       8.580   9.897 -21.603  1.00  0.76           C  
ATOM   2561  CB  PRO A 349       9.116  10.856 -19.336  1.00  0.74           C  
ATOM   2562  O   PRO A 349       9.562   9.206 -21.885  1.00  0.76           O  
ATOM   2563  CG  PRO A 349       9.128  10.217 -17.985  1.00  0.73           C  
ATOM   2564  CD  PRO A 349       8.921   8.740 -18.153  1.00  0.73           C  
ATOM   2565  N   SER A 350       7.809  10.519 -22.500  1.00  0.77           N  
ATOM   2566  CA  SER A 350       8.154  10.490 -23.917  1.00  0.79           C  
ATOM   2567  C   SER A 350       9.621  10.847 -24.136  1.00  0.79           C  
ATOM   2568  CB  SER A 350       7.264  11.451 -24.706  1.00  0.75           C  
ATOM   2569  O   SER A 350      10.070  11.923 -23.734  1.00  0.77           O  
ATOM   2570  OG  SER A 350       7.497  12.792 -24.310  1.00  0.75           O  
ATOM   2571  N   GLY A 351      10.362   9.962 -24.772  1.00  0.79           N  
ATOM   2572  CA  GLY A 351      11.766  10.192 -25.077  1.00  0.80           C  
ATOM   2573  C   GLY A 351      12.706   9.573 -24.061  1.00  0.78           C  
ATOM   2574  O   GLY A 351      13.914   9.489 -24.295  1.00  0.76           O  
ATOM   2575  N   SER A 352      12.212   9.170 -22.921  1.00  0.77           N  
ATOM   2576  CA  SER A 352      13.035   8.358 -22.031  1.00  0.77           C  
ATOM   2577  C   SER A 352      13.220   6.948 -22.583  1.00  0.76           C  
ATOM   2578  CB  SER A 352      12.411   8.290 -20.637  1.00  0.74           C  
ATOM   2579  O   SER A 352      12.243   6.228 -22.801  1.00  0.74           O  
ATOM   2580  OG  SER A 352      13.244   7.565 -19.748  1.00  0.73           O  
ATOM   2581  N   THR A 353      14.440   6.528 -22.842  1.00  0.77           N  
ATOM   2582  CA  THR A 353      14.787   5.176 -23.264  1.00  0.77           C  
ATOM   2583  C   THR A 353      14.788   4.221 -22.074  1.00  0.76           C  
ATOM   2584  CB  THR A 353      16.163   5.141 -23.955  1.00  0.74           C  
ATOM   2585  O   THR A 353      15.361   3.132 -22.145  1.00  0.73           O  
ATOM   2586  CG2 THR A 353      16.124   5.866 -25.296  1.00  0.71           C  
ATOM   2587  OG1 THR A 353      17.131   5.775 -23.110  1.00  0.81           O  
ATOM   2588  N   GLY A 354      14.291   4.734 -20.951  1.00  0.75           N  
ATOM   2589  CA  GLY A 354      14.243   3.908 -19.755  1.00  0.74           C  
ATOM   2590  C   GLY A 354      13.256   2.761 -19.862  1.00  0.75           C  
ATOM   2591  O   GLY A 354      12.170   2.920 -20.423  1.00  0.72           O  
ATOM   2592  N   ASN A 355      13.590   1.599 -19.324  1.00  0.73           N  
ATOM   2593  CA  ASN A 355      12.689   0.462 -19.172  1.00  0.75           C  
ATOM   2594  C   ASN A 355      11.538   0.782 -18.222  1.00  0.75           C  
ATOM   2595  CB  ASN A 355      13.455  -0.768 -18.681  1.00  0.70           C  
ATOM   2596  O   ASN A 355      11.759   1.280 -17.118  1.00  0.72           O  
ATOM   2597  CG  ASN A 355      14.212  -1.467 -19.794  1.00  0.66           C  
ATOM   2598  ND2 ASN A 355      15.220  -2.249 -19.426  1.00  0.64           N  
ATOM   2599  OD1 ASN A 355      13.894  -1.304 -20.975  1.00  0.66           O  
ATOM   2600  N   PRO A 356      10.281   0.612 -18.664  1.00  0.78           N  
ATOM   2601  CA  PRO A 356       9.194   0.679 -17.684  1.00  0.78           C  
ATOM   2602  C   PRO A 356       9.472  -0.156 -16.436  1.00  0.79           C  
ATOM   2603  CB  PRO A 356       7.991   0.128 -18.453  1.00  0.76           C  
ATOM   2604  O   PRO A 356      10.221  -1.133 -16.497  1.00  0.76           O  
ATOM   2605  CG  PRO A 356       8.574  -0.837 -19.434  1.00  0.76           C  
ATOM   2606  CD  PRO A 356       9.937  -0.348 -19.831  1.00  0.75           C  
ATOM   2607  N   GLY A 357       9.192   0.310 -15.259  1.00  0.78           N  
ATOM   2608  CA  GLY A 357       9.363  -0.444 -14.027  1.00  0.79           C  
ATOM   2609  C   GLY A 357       9.180  -1.938 -14.212  1.00  0.80           C  
ATOM   2610  O   GLY A 357       8.343  -2.373 -15.005  1.00  0.76           O  
ATOM   2611  N   SER A 358      10.041  -2.785 -13.538  1.00  0.79           N  
ATOM   2612  CA  SER A 358      10.047  -4.220 -13.801  1.00  0.82           C  
ATOM   2613  C   SER A 358       9.957  -5.019 -12.505  1.00  0.82           C  
ATOM   2614  CB  SER A 358      11.307  -4.619 -14.570  1.00  0.76           C  
ATOM   2615  O   SER A 358      10.279  -4.508 -11.431  1.00  0.79           O  
ATOM   2616  OG  SER A 358      11.415  -3.882 -15.775  1.00  0.64           O  
ATOM   2617  N   PHE A 359       9.418  -6.214 -12.511  1.00  0.87           N  
ATOM   2618  CA  PHE A 359       9.434  -7.308 -11.548  1.00  0.88           C  
ATOM   2619  C   PHE A 359       8.551  -6.986 -10.348  1.00  0.88           C  
ATOM   2620  CB  PHE A 359      10.865  -7.597 -11.084  1.00  0.85           C  
ATOM   2621  O   PHE A 359       9.034  -6.915  -9.216  1.00  0.86           O  
ATOM   2622  CG  PHE A 359      11.777  -8.068 -12.184  1.00  0.82           C  
ATOM   2623  CD1 PHE A 359      11.727  -9.382 -12.633  1.00  0.78           C  
ATOM   2624  CD2 PHE A 359      12.684  -7.195 -12.771  1.00  0.79           C  
ATOM   2625  CE1 PHE A 359      12.570  -9.820 -13.651  1.00  0.78           C  
ATOM   2626  CE2 PHE A 359      13.530  -7.626 -13.789  1.00  0.78           C  
ATOM   2627  CZ  PHE A 359      13.472  -8.939 -14.227  1.00  0.76           C  
ATOM   2628  N   PHE A 360       7.376  -6.941 -10.475  1.00  0.92           N  
ATOM   2629  CA  PHE A 360       6.382  -6.696  -9.436  1.00  0.93           C  
ATOM   2630  C   PHE A 360       5.706  -7.996  -9.017  1.00  0.93           C  
ATOM   2631  CB  PHE A 360       5.333  -5.691  -9.921  1.00  0.91           C  
ATOM   2632  O   PHE A 360       5.359  -8.822  -9.864  1.00  0.92           O  
ATOM   2633  CG  PHE A 360       5.890  -4.322 -10.205  1.00  0.82           C  
ATOM   2634  CD1 PHE A 360       5.983  -3.371  -9.196  1.00  0.73           C  
ATOM   2635  CD2 PHE A 360       6.321  -3.986 -11.481  1.00  0.74           C  
ATOM   2636  CE1 PHE A 360       6.498  -2.103  -9.456  1.00  0.72           C  
ATOM   2637  CE2 PHE A 360       6.837  -2.721 -11.749  1.00  0.71           C  
ATOM   2638  CZ  PHE A 360       6.924  -1.781 -10.735  1.00  0.74           C  
ATOM   2639  N   ARG A 361       5.501  -8.119  -7.698  1.00  0.94           N  
ATOM   2640  CA  ARG A 361       4.805  -9.289  -7.173  1.00  0.95           C  
ATOM   2641  C   ARG A 361       3.715  -8.881  -6.188  1.00  0.95           C  
ATOM   2642  CB  ARG A 361       5.791 -10.244  -6.498  1.00  0.93           C  
ATOM   2643  O   ARG A 361       3.978  -8.149  -5.231  1.00  0.95           O  
ATOM   2644  CG  ARG A 361       6.861 -10.786  -7.432  1.00  0.87           C  
ATOM   2645  CD  ARG A 361       7.700 -11.865  -6.762  1.00  0.85           C  
ATOM   2646  NE  ARG A 361       8.727 -12.385  -7.660  1.00  0.84           N  
ATOM   2647  NH1 ARG A 361       9.637 -13.840  -6.114  1.00  0.77           N  
ATOM   2648  NH2 ARG A 361      10.513 -13.713  -8.228  1.00  0.73           N  
ATOM   2649  CZ  ARG A 361       9.623 -13.312  -7.332  1.00  0.81           C  
ATOM   2650  N   ILE A 362       2.515  -9.313  -6.407  1.00  0.96           N  
ATOM   2651  CA  ILE A 362       1.372  -9.276  -5.502  1.00  0.96           C  
ATOM   2652  C   ILE A 362       1.010 -10.694  -5.069  1.00  0.96           C  
ATOM   2653  CB  ILE A 362       0.154  -8.588  -6.157  1.00  0.96           C  
ATOM   2654  O   ILE A 362       0.640 -11.528  -5.899  1.00  0.95           O  
ATOM   2655  CG1 ILE A 362       0.522  -7.171  -6.614  1.00  0.95           C  
ATOM   2656  CG2 ILE A 362      -1.035  -8.561  -5.192  1.00  0.95           C  
ATOM   2657  CD1 ILE A 362      -0.597  -6.449  -7.353  1.00  0.93           C  
ATOM   2658  N   ASN A 363       1.264 -11.003  -3.811  1.00  0.94           N  
ATOM   2659  CA  ASN A 363       1.005 -12.324  -3.248  1.00  0.95           C  
ATOM   2660  C   ASN A 363       0.016 -12.255  -2.088  1.00  0.95           C  
ATOM   2661  CB  ASN A 363       2.311 -12.980  -2.795  1.00  0.93           C  
ATOM   2662  O   ASN A 363       0.212 -11.485  -1.145  1.00  0.94           O  
ATOM   2663  CG  ASN A 363       3.345 -13.049  -3.901  1.00  0.87           C  
ATOM   2664  ND2 ASN A 363       4.491 -12.416  -3.681  1.00  0.86           N  
ATOM   2665  OD1 ASN A 363       3.114 -13.664  -4.945  1.00  0.84           O  
ATOM   2666  N   ASP A 364      -1.067 -13.044  -2.162  1.00  0.94           N  
ATOM   2667  CA  ASP A 364      -2.023 -13.271  -1.082  1.00  0.95           C  
ATOM   2668  C   ASP A 364      -2.625 -11.955  -0.596  1.00  0.94           C  
ATOM   2669  CB  ASP A 364      -1.354 -14.005   0.082  1.00  0.94           C  
ATOM   2670  O   ASP A 364      -2.674 -11.696   0.609  1.00  0.92           O  
ATOM   2671  CG  ASP A 364      -0.651 -15.281  -0.348  1.00  0.93           C  
ATOM   2672  OD1 ASP A 364      -1.306 -16.174  -0.926  1.00  0.92           O  
ATOM   2673  OD2 ASP A 364       0.570 -15.395  -0.103  1.00  0.91           O  
ATOM   2674  N   CYS A 365      -3.034 -11.067  -1.570  1.00  0.96           N  
ATOM   2675  CA  CYS A 365      -3.537  -9.735  -1.255  1.00  0.96           C  
ATOM   2676  C   CYS A 365      -5.029  -9.633  -1.548  1.00  0.95           C  
ATOM   2677  CB  CYS A 365      -2.778  -8.673  -2.049  1.00  0.96           C  
ATOM   2678  O   CYS A 365      -5.521 -10.234  -2.504  1.00  0.93           O  
ATOM   2679  SG  CYS A 365      -1.044  -8.508  -1.572  1.00  0.97           S  
ATOM   2680  N   ASP A 366      -5.758  -8.764  -0.753  1.00  0.95           N  
ATOM   2681  CA  ASP A 366      -7.187  -8.489  -0.873  1.00  0.96           C  
ATOM   2682  C   ASP A 366      -7.431  -7.092  -1.439  1.00  0.96           C  
ATOM   2683  CB  ASP A 366      -7.877  -8.634   0.485  1.00  0.93           C  
ATOM   2684  O   ASP A 366      -6.904  -6.105  -0.921  1.00  0.95           O  
ATOM   2685  CG  ASP A 366      -9.392  -8.604   0.386  1.00  0.82           C  
ATOM   2686  OD1 ASP A 366      -9.927  -8.319  -0.707  1.00  0.79           O  
ATOM   2687  OD2 ASP A 366     -10.058  -8.865   1.411  1.00  0.84           O  
ATOM   2688  N   PHE A 367      -8.165  -6.962  -2.519  1.00  0.96           N  
ATOM   2689  CA  PHE A 367      -8.599  -5.717  -3.141  1.00  0.96           C  
ATOM   2690  C   PHE A 367     -10.118  -5.669  -3.254  1.00  0.95           C  
ATOM   2691  CB  PHE A 367      -7.964  -5.555  -4.525  1.00  0.97           C  
ATOM   2692  O   PHE A 367     -10.682  -6.075  -4.272  1.00  0.92           O  
ATOM   2693  CG  PHE A 367      -6.460  -5.507  -4.501  1.00  0.97           C  
ATOM   2694  CD1 PHE A 367      -5.792  -4.308  -4.285  1.00  0.97           C  
ATOM   2695  CD2 PHE A 367      -5.713  -6.662  -4.694  1.00  0.96           C  
ATOM   2696  CE1 PHE A 367      -4.400  -4.260  -4.262  1.00  0.96           C  
ATOM   2697  CE2 PHE A 367      -4.322  -6.623  -4.672  1.00  0.96           C  
ATOM   2698  CZ  PHE A 367      -3.667  -5.421  -4.457  1.00  0.96           C  
ATOM   2699  N   ASP A 368     -10.776  -5.030  -2.292  1.00  0.94           N  
ATOM   2700  CA  ASP A 368     -12.216  -5.196  -2.125  1.00  0.94           C  
ATOM   2701  C   ASP A 368     -12.916  -3.843  -2.017  1.00  0.93           C  
ATOM   2702  CB  ASP A 368     -12.519  -6.044  -0.888  1.00  0.93           C  
ATOM   2703  O   ASP A 368     -12.389  -2.913  -1.403  1.00  0.92           O  
ATOM   2704  CG  ASP A 368     -14.003  -6.302  -0.695  1.00  0.89           C  
ATOM   2705  OD1 ASP A 368     -14.767  -6.239  -1.682  1.00  0.87           O  
ATOM   2706  OD2 ASP A 368     -14.413  -6.569   0.456  1.00  0.88           O  
ATOM   2707  N   THR A 369     -14.054  -3.703  -2.670  1.00  0.91           N  
ATOM   2708  CA  THR A 369     -15.021  -2.619  -2.545  1.00  0.91           C  
ATOM   2709  C   THR A 369     -14.401  -1.289  -2.963  1.00  0.91           C  
ATOM   2710  CB  THR A 369     -15.555  -2.510  -1.105  1.00  0.90           C  
ATOM   2711  O   THR A 369     -14.802  -0.230  -2.475  1.00  0.90           O  
ATOM   2712  CG2 THR A 369     -16.441  -3.701  -0.755  1.00  0.85           C  
ATOM   2713  OG1 THR A 369     -14.450  -2.467  -0.194  1.00  0.87           O  
ATOM   2714  N   ASN A 370     -13.387  -1.315  -3.869  1.00  0.92           N  
ATOM   2715  CA  ASN A 370     -12.804  -0.090  -4.405  1.00  0.92           C  
ATOM   2716  C   ASN A 370     -13.710   0.552  -5.451  1.00  0.91           C  
ATOM   2717  CB  ASN A 370     -11.421  -0.368  -4.999  1.00  0.93           C  
ATOM   2718  O   ASN A 370     -14.407  -0.148  -6.188  1.00  0.88           O  
ATOM   2719  CG  ASN A 370     -10.456  -0.949  -3.984  1.00  0.94           C  
ATOM   2720  ND2 ASN A 370     -10.093  -2.213  -4.168  1.00  0.93           N  
ATOM   2721  OD1 ASN A 370     -10.041  -0.268  -3.043  1.00  0.92           O  
ATOM   2722  N   ASN A 371     -13.770   1.826  -5.577  1.00  0.91           N  
ATOM   2723  CA  ASN A 371     -14.749   2.609  -6.322  1.00  0.91           C  
ATOM   2724  C   ASN A 371     -14.439   2.621  -7.817  1.00  0.90           C  
ATOM   2725  CB  ASN A 371     -14.815   4.040  -5.783  1.00  0.89           C  
ATOM   2726  O   ASN A 371     -15.217   3.149  -8.613  1.00  0.88           O  
ATOM   2727  CG  ASN A 371     -15.587   4.139  -4.482  1.00  0.84           C  
ATOM   2728  ND2 ASN A 371     -15.286   5.161  -3.690  1.00  0.81           N  
ATOM   2729  OD1 ASN A 371     -16.445   3.302  -4.190  1.00  0.80           O  
ATOM   2730  N   SER A 372     -13.357   2.172  -8.241  1.00  0.92           N  
ATOM   2731  CA  SER A 372     -13.005   1.928  -9.636  1.00  0.92           C  
ATOM   2732  C   SER A 372     -12.444   0.522  -9.827  1.00  0.92           C  
ATOM   2733  CB  SER A 372     -11.987   2.961 -10.121  1.00  0.91           C  
ATOM   2734  O   SER A 372     -13.191  -0.458  -9.800  1.00  0.91           O  
ATOM   2735  OG  SER A 372     -11.758   2.827 -11.513  1.00  0.86           O  
ATOM   2736  N   TYR A 373     -11.190   0.348  -9.760  1.00  0.93           N  
ATOM   2737  CA  TYR A 373     -10.511  -0.918 -10.016  1.00  0.94           C  
ATOM   2738  C   TYR A 373      -9.941  -1.501  -8.729  1.00  0.95           C  
ATOM   2739  CB  TYR A 373      -9.392  -0.729 -11.045  1.00  0.94           C  
ATOM   2740  O   TYR A 373      -9.425  -0.767  -7.883  1.00  0.95           O  
ATOM   2741  CG  TYR A 373      -9.833  -0.010 -12.297  1.00  0.93           C  
ATOM   2742  CD1 TYR A 373     -10.724  -0.604 -13.187  1.00  0.91           C  
ATOM   2743  CD2 TYR A 373      -9.358   1.263 -12.592  1.00  0.91           C  
ATOM   2744  CE1 TYR A 373     -11.132   0.053 -14.343  1.00  0.91           C  
ATOM   2745  CE2 TYR A 373      -9.759   1.930 -13.745  1.00  0.91           C  
ATOM   2746  OH  TYR A 373     -11.045   1.974 -15.755  1.00  0.88           O  
ATOM   2747  CZ  TYR A 373     -10.645   1.318 -14.613  1.00  0.91           C  
ATOM   2748  N   GLY A 374     -10.035  -2.886  -8.558  1.00  0.96           N  
ATOM   2749  CA  GLY A 374      -9.190  -3.515  -7.554  1.00  0.96           C  
ATOM   2750  C   GLY A 374      -7.709  -3.341  -7.828  1.00  0.96           C  
ATOM   2751  O   GLY A 374      -7.004  -2.679  -7.062  1.00  0.96           O  
ATOM   2752  N   ILE A 375      -7.277  -3.817  -8.979  1.00  0.97           N  
ATOM   2753  CA  ILE A 375      -5.921  -3.659  -9.494  1.00  0.97           C  
ATOM   2754  C   ILE A 375      -5.967  -3.024 -10.882  1.00  0.96           C  
ATOM   2755  CB  ILE A 375      -5.176  -5.012  -9.548  1.00  0.97           C  
ATOM   2756  O   ILE A 375      -6.635  -3.535 -11.784  1.00  0.96           O  
ATOM   2757  CG1 ILE A 375      -5.153  -5.665  -8.161  1.00  0.97           C  
ATOM   2758  CG2 ILE A 375      -3.756  -4.825 -10.090  1.00  0.97           C  
ATOM   2759  CD1 ILE A 375      -4.498  -7.039  -8.135  1.00  0.96           C  
ATOM   2760  N   GLU A 376      -5.231  -1.937 -11.130  1.00  0.95           N  
ATOM   2761  CA  GLU A 376      -4.996  -1.353 -12.447  1.00  0.95           C  
ATOM   2762  C   GLU A 376      -3.507  -1.325 -12.781  1.00  0.95           C  
ATOM   2763  CB  GLU A 376      -5.578   0.061 -12.519  1.00  0.95           C  
ATOM   2764  O   GLU A 376      -2.712  -0.734 -12.048  1.00  0.94           O  
ATOM   2765  CG  GLU A 376      -5.460   0.705 -13.893  1.00  0.94           C  
ATOM   2766  CD  GLU A 376      -6.183   2.039 -13.995  1.00  0.93           C  
ATOM   2767  OE1 GLU A 376      -6.401   2.693 -12.950  1.00  0.91           O  
ATOM   2768  OE2 GLU A 376      -6.537   2.432 -15.129  1.00  0.92           O  
ATOM   2769  N   ILE A 377      -3.162  -1.912 -13.888  1.00  0.94           N  
ATOM   2770  CA  ILE A 377      -1.820  -1.915 -14.458  1.00  0.94           C  
ATOM   2771  C   ILE A 377      -1.801  -1.082 -15.739  1.00  0.92           C  
ATOM   2772  CB  ILE A 377      -1.331  -3.352 -14.747  1.00  0.93           C  
ATOM   2773  O   ILE A 377      -2.291  -1.524 -16.781  1.00  0.90           O  
ATOM   2774  CG1 ILE A 377      -1.343  -4.188 -13.462  1.00  0.92           C  
ATOM   2775  CG2 ILE A 377       0.067  -3.331 -15.373  1.00  0.92           C  
ATOM   2776  CD1 ILE A 377      -1.146  -5.680 -13.692  1.00  0.91           C  
ATOM   2777  N   ALA A 378      -1.254   0.152 -15.630  1.00  0.91           N  
ATOM   2778  CA  ALA A 378      -1.150   1.102 -16.734  1.00  0.90           C  
ATOM   2779  C   ALA A 378       0.294   1.237 -17.208  1.00  0.87           C  
ATOM   2780  CB  ALA A 378      -1.699   2.464 -16.318  1.00  0.89           C  
ATOM   2781  O   ALA A 378       0.758   2.341 -17.501  1.00  0.81           O  
ATOM   2782  N   GLY A 379       1.066   0.198 -17.255  1.00  0.87           N  
ATOM   2783  CA  GLY A 379       2.435   0.093 -17.736  1.00  0.88           C  
ATOM   2784  C   GLY A 379       3.265  -0.911 -16.960  1.00  0.87           C  
ATOM   2785  O   GLY A 379       2.730  -1.680 -16.158  1.00  0.86           O  
ATOM   2786  N   GLY A 380       4.637  -1.033 -17.304  1.00  0.87           N  
ATOM   2787  CA  GLY A 380       5.574  -1.913 -16.624  1.00  0.87           C  
ATOM   2788  C   GLY A 380       5.913  -3.157 -17.424  1.00  0.86           C  
ATOM   2789  O   GLY A 380       5.478  -3.303 -18.569  1.00  0.83           O  
ATOM   2790  N   SER A 381       6.849  -3.919 -16.816  1.00  0.84           N  
ATOM   2791  CA  SER A 381       7.253  -5.203 -17.380  1.00  0.84           C  
ATOM   2792  C   SER A 381       7.434  -6.253 -16.289  1.00  0.84           C  
ATOM   2793  CB  SER A 381       8.550  -5.054 -18.176  1.00  0.82           C  
ATOM   2794  O   SER A 381       7.825  -5.928 -15.166  1.00  0.81           O  
ATOM   2795  OG  SER A 381       9.585  -4.534 -17.359  1.00  0.74           O  
ATOM   2796  N   PHE A 382       6.941  -7.497 -16.436  1.00  0.88           N  
ATOM   2797  CA  PHE A 382       7.072  -8.706 -15.632  1.00  0.89           C  
ATOM   2798  C   PHE A 382       6.292  -8.577 -14.329  1.00  0.90           C  
ATOM   2799  CB  PHE A 382       8.546  -8.999 -15.334  1.00  0.88           C  
ATOM   2800  O   PHE A 382       6.864  -8.250 -13.287  1.00  0.89           O  
ATOM   2801  CG  PHE A 382       9.385  -9.204 -16.566  1.00  0.85           C  
ATOM   2802  CD1 PHE A 382       9.377 -10.422 -17.235  1.00  0.82           C  
ATOM   2803  CD2 PHE A 382      10.183  -8.178 -17.056  1.00  0.82           C  
ATOM   2804  CE1 PHE A 382      10.152 -10.615 -18.376  1.00  0.81           C  
ATOM   2805  CE2 PHE A 382      10.961  -8.363 -18.196  1.00  0.83           C  
ATOM   2806  CZ  PHE A 382      10.945  -9.583 -18.853  1.00  0.80           C  
ATOM   2807  N   ILE A 383       5.118  -8.735 -14.313  1.00  0.93           N  
ATOM   2808  CA  ILE A 383       4.186  -8.622 -13.196  1.00  0.94           C  
ATOM   2809  C   ILE A 383       3.650 -10.003 -12.829  1.00  0.94           C  
ATOM   2810  CB  ILE A 383       3.020  -7.664 -13.527  1.00  0.93           C  
ATOM   2811  O   ILE A 383       3.138 -10.725 -13.688  1.00  0.94           O  
ATOM   2812  CG1 ILE A 383       3.557  -6.281 -13.914  1.00  0.91           C  
ATOM   2813  CG2 ILE A 383       2.051  -7.565 -12.346  1.00  0.90           C  
ATOM   2814  CD1 ILE A 383       2.475  -5.285 -14.306  1.00  0.87           C  
ATOM   2815  N   TRP A 384       3.790 -10.366 -11.578  1.00  0.93           N  
ATOM   2816  CA  TRP A 384       3.271 -11.599 -10.994  1.00  0.95           C  
ATOM   2817  C   TRP A 384       2.218 -11.298  -9.933  1.00  0.95           C  
ATOM   2818  CB  TRP A 384       4.407 -12.426 -10.385  1.00  0.93           C  
ATOM   2819  O   TRP A 384       2.514 -10.660  -8.920  1.00  0.95           O  
ATOM   2820  CG  TRP A 384       5.434 -12.876 -11.379  1.00  0.75           C  
ATOM   2821  CD1 TRP A 384       5.532 -12.500 -12.690  1.00  0.65           C  
ATOM   2822  CD2 TRP A 384       6.507 -13.793 -11.144  1.00  0.67           C  
ATOM   2823  CE2 TRP A 384       7.217 -13.926 -12.357  1.00  0.61           C  
ATOM   2824  CE3 TRP A 384       6.937 -14.515 -10.023  1.00  0.61           C  
ATOM   2825  NE1 TRP A 384       6.603 -13.127 -13.284  1.00  0.80           N  
ATOM   2826  CH2 TRP A 384       8.736 -15.448 -11.369  1.00  0.68           C  
ATOM   2827  CZ2 TRP A 384       8.336 -14.753 -12.481  1.00  0.78           C  
ATOM   2828  CZ3 TRP A 384       8.051 -15.338 -10.148  1.00  0.67           C  
ATOM   2829  N   ILE A 385       1.010 -11.770 -10.137  1.00  0.96           N  
ATOM   2830  CA  ILE A 385      -0.121 -11.697  -9.219  1.00  0.97           C  
ATOM   2831  C   ILE A 385      -0.533 -13.105  -8.795  1.00  0.96           C  
ATOM   2832  CB  ILE A 385      -1.318 -10.957  -9.856  1.00  0.96           C  
ATOM   2833  O   ILE A 385      -0.970 -13.907  -9.624  1.00  0.95           O  
ATOM   2834  CG1 ILE A 385      -0.875  -9.594 -10.401  1.00  0.96           C  
ATOM   2835  CG2 ILE A 385      -2.456 -10.797  -8.843  1.00  0.96           C  
ATOM   2836  CD1 ILE A 385      -1.971  -8.835 -11.137  1.00  0.94           C  
ATOM   2837  N   ASN A 386      -0.262 -13.439  -7.550  1.00  0.95           N  
ATOM   2838  CA  ASN A 386      -0.509 -14.766  -6.997  1.00  0.96           C  
ATOM   2839  C   ASN A 386      -1.527 -14.719  -5.861  1.00  0.96           C  
ATOM   2840  CB  ASN A 386       0.798 -15.398  -6.514  1.00  0.95           C  
ATOM   2841  O   ASN A 386      -1.368 -13.951  -4.911  1.00  0.95           O  
ATOM   2842  CG  ASN A 386       1.896 -15.342  -7.558  1.00  0.91           C  
ATOM   2843  ND2 ASN A 386       2.915 -14.529  -7.304  1.00  0.90           N  
ATOM   2844  OD1 ASN A 386       1.828 -16.022  -8.585  1.00  0.89           O  
ATOM   2845  N   ASN A 387      -2.592 -15.547  -6.020  1.00  0.95           N  
ATOM   2846  CA  ASN A 387      -3.670 -15.761  -5.059  1.00  0.95           C  
ATOM   2847  C   ASN A 387      -4.281 -14.441  -4.600  1.00  0.94           C  
ATOM   2848  CB  ASN A 387      -3.165 -16.560  -3.856  1.00  0.93           C  
ATOM   2849  O   ASN A 387      -4.341 -14.164  -3.400  1.00  0.92           O  
ATOM   2850  CG  ASN A 387      -4.285 -16.988  -2.928  1.00  0.88           C  
ATOM   2851  ND2 ASN A 387      -4.013 -16.981  -1.628  1.00  0.85           N  
ATOM   2852  OD1 ASN A 387      -5.385 -17.323  -3.376  1.00  0.83           O  
ATOM   2853  N   PRO A 388      -4.559 -13.471  -5.569  1.00  0.96           N  
ATOM   2854  CA  PRO A 388      -5.277 -12.277  -5.119  1.00  0.96           C  
ATOM   2855  C   PRO A 388      -6.772 -12.525  -4.926  1.00  0.95           C  
ATOM   2856  CB  PRO A 388      -5.032 -11.271  -6.246  1.00  0.96           C  
ATOM   2857  O   PRO A 388      -7.410 -13.158  -5.771  1.00  0.93           O  
ATOM   2858  CG  PRO A 388      -4.962 -12.100  -7.488  1.00  0.96           C  
ATOM   2859  CD  PRO A 388      -4.294 -13.403  -7.155  1.00  0.95           C  
ATOM   2860  N   TYR A 389      -7.365 -11.971  -3.859  1.00  0.94           N  
ATOM   2861  CA  TYR A 389      -8.809 -11.815  -3.728  1.00  0.95           C  
ATOM   2862  C   TYR A 389      -9.254 -10.438  -4.204  1.00  0.94           C  
ATOM   2863  CB  TYR A 389      -9.244 -12.031  -2.276  1.00  0.94           C  
ATOM   2864  O   TYR A 389      -8.770  -9.417  -3.710  1.00  0.94           O  
ATOM   2865  CG  TYR A 389     -10.735 -11.934  -2.068  1.00  0.92           C  
ATOM   2866  CD1 TYR A 389     -11.587 -12.948  -2.500  1.00  0.89           C  
ATOM   2867  CD2 TYR A 389     -11.297 -10.827  -1.440  1.00  0.89           C  
ATOM   2868  CE1 TYR A 389     -12.962 -12.861  -2.312  1.00  0.90           C  
ATOM   2869  CE2 TYR A 389     -12.671 -10.730  -1.246  1.00  0.90           C  
ATOM   2870  OH  TYR A 389     -14.855 -11.660  -1.497  1.00  0.86           O  
ATOM   2871  CZ  TYR A 389     -13.494 -11.751  -1.685  1.00  0.89           C  
ATOM   2872  N   ILE A 390     -10.027 -10.313  -5.263  1.00  0.95           N  
ATOM   2873  CA  ILE A 390     -10.431  -9.070  -5.911  1.00  0.95           C  
ATOM   2874  C   ILE A 390     -11.951  -9.025  -6.041  1.00  0.93           C  
ATOM   2875  CB  ILE A 390      -9.769  -8.915  -7.298  1.00  0.95           C  
ATOM   2876  O   ILE A 390     -12.520  -9.625  -6.957  1.00  0.91           O  
ATOM   2877  CG1 ILE A 390      -8.278  -9.263  -7.220  1.00  0.95           C  
ATOM   2878  CG2 ILE A 390      -9.972  -7.496  -7.838  1.00  0.95           C  
ATOM   2879  CD1 ILE A 390      -7.556  -9.197  -8.559  1.00  0.95           C  
ATOM   2880  N   SER A 391     -12.626  -8.265  -5.108  1.00  0.92           N  
ATOM   2881  CA  SER A 391     -14.072  -8.441  -5.025  1.00  0.92           C  
ATOM   2882  C   SER A 391     -14.791  -7.096  -4.979  1.00  0.92           C  
ATOM   2883  CB  SER A 391     -14.443  -9.269  -3.794  1.00  0.91           C  
ATOM   2884  O   SER A 391     -14.216  -6.095  -4.547  1.00  0.90           O  
ATOM   2885  OG  SER A 391     -14.066  -8.598  -2.604  1.00  0.82           O  
ATOM   2886  N   SER A 392     -15.927  -6.963  -5.453  1.00  0.88           N  
ATOM   2887  CA  SER A 392     -16.932  -5.925  -5.253  1.00  0.88           C  
ATOM   2888  C   SER A 392     -16.408  -4.559  -5.684  1.00  0.88           C  
ATOM   2889  CB  SER A 392     -17.367  -5.874  -3.787  1.00  0.87           C  
ATOM   2890  O   SER A 392     -16.873  -3.527  -5.194  1.00  0.87           O  
ATOM   2891  OG  SER A 392     -18.002  -7.083  -3.409  1.00  0.87           O  
ATOM   2892  N   ASN A 393     -15.429  -4.529  -6.627  1.00  0.90           N  
ATOM   2893  CA  ASN A 393     -14.938  -3.263  -7.162  1.00  0.91           C  
ATOM   2894  C   ASN A 393     -15.903  -2.677  -8.189  1.00  0.89           C  
ATOM   2895  CB  ASN A 393     -13.550  -3.443  -7.780  1.00  0.91           C  
ATOM   2896  O   ASN A 393     -16.572  -3.417  -8.912  1.00  0.87           O  
ATOM   2897  CG  ASN A 393     -12.526  -3.941  -6.780  1.00  0.92           C  
ATOM   2898  ND2 ASN A 393     -12.163  -5.214  -6.887  1.00  0.92           N  
ATOM   2899  OD1 ASN A 393     -12.065  -3.189  -5.918  1.00  0.92           O  
ATOM   2900  N   PHE A 394     -16.029  -1.413  -8.307  1.00  0.89           N  
ATOM   2901  CA  PHE A 394     -17.103  -0.713  -9.002  1.00  0.89           C  
ATOM   2902  C   PHE A 394     -16.862  -0.709 -10.507  1.00  0.88           C  
ATOM   2903  CB  PHE A 394     -17.232   0.724  -8.487  1.00  0.87           C  
ATOM   2904  O   PHE A 394     -17.777  -0.436 -11.287  1.00  0.86           O  
ATOM   2905  CG  PHE A 394     -18.483   1.423  -8.946  1.00  0.82           C  
ATOM   2906  CD1 PHE A 394     -19.693   1.210  -8.297  1.00  0.76           C  
ATOM   2907  CD2 PHE A 394     -18.449   2.294 -10.027  1.00  0.77           C  
ATOM   2908  CE1 PHE A 394     -20.853   1.856  -8.719  1.00  0.77           C  
ATOM   2909  CE2 PHE A 394     -19.604   2.944 -10.454  1.00  0.78           C  
ATOM   2910  CZ  PHE A 394     -20.805   2.722  -9.800  1.00  0.74           C  
ATOM   2911  N   VAL A 395     -15.722  -0.915 -11.037  1.00  0.90           N  
ATOM   2912  CA  VAL A 395     -15.462  -1.122 -12.457  1.00  0.90           C  
ATOM   2913  C   VAL A 395     -14.922  -2.533 -12.683  1.00  0.90           C  
ATOM   2914  CB  VAL A 395     -14.469  -0.076 -13.012  1.00  0.89           C  
ATOM   2915  O   VAL A 395     -15.671  -3.510 -12.613  1.00  0.87           O  
ATOM   2916  CG1 VAL A 395     -14.362  -0.186 -14.532  1.00  0.89           C  
ATOM   2917  CG2 VAL A 395     -14.896   1.332 -12.603  1.00  0.88           C  
ATOM   2918  N   ASN A 396     -13.665  -2.748 -12.798  1.00  0.92           N  
ATOM   2919  CA  ASN A 396     -13.084  -4.070 -13.006  1.00  0.93           C  
ATOM   2920  C   ASN A 396     -12.341  -4.558 -11.765  1.00  0.93           C  
ATOM   2921  CB  ASN A 396     -12.149  -4.062 -14.216  1.00  0.92           C  
ATOM   2922  O   ASN A 396     -11.819  -3.752 -10.993  1.00  0.93           O  
ATOM   2923  CG  ASN A 396     -12.848  -3.633 -15.492  1.00  0.91           C  
ATOM   2924  ND2 ASN A 396     -12.151  -2.864 -16.320  1.00  0.91           N  
ATOM   2925  OD1 ASN A 396     -14.004  -3.990 -15.730  1.00  0.91           O  
ATOM   2926  N   GLY A 397     -12.281  -5.919 -11.583  1.00  0.94           N  
ATOM   2927  CA  GLY A 397     -11.381  -6.475 -10.584  1.00  0.95           C  
ATOM   2928  C   GLY A 397      -9.919  -6.202 -10.881  1.00  0.95           C  
ATOM   2929  O   GLY A 397      -9.295  -5.361 -10.231  1.00  0.94           O  
ATOM   2930  N   LEU A 398      -9.419  -6.791 -11.921  1.00  0.96           N  
ATOM   2931  CA  LEU A 398      -8.096  -6.540 -12.483  1.00  0.96           C  
ATOM   2932  C   LEU A 398      -8.205  -5.912 -13.868  1.00  0.96           C  
ATOM   2933  CB  LEU A 398      -7.291  -7.839 -12.560  1.00  0.96           C  
ATOM   2934  O   LEU A 398      -8.813  -6.492 -14.771  1.00  0.95           O  
ATOM   2935  CG  LEU A 398      -5.957  -7.767 -13.305  1.00  0.95           C  
ATOM   2936  CD1 LEU A 398      -5.037  -6.744 -12.648  1.00  0.93           C  
ATOM   2937  CD2 LEU A 398      -5.294  -9.139 -13.350  1.00  0.93           C  
ATOM   2938  N   ARG A 399      -7.599  -4.734 -14.059  1.00  0.95           N  
ATOM   2939  CA  ARG A 399      -7.474  -4.081 -15.358  1.00  0.95           C  
ATOM   2940  C   ARG A 399      -6.012  -3.974 -15.779  1.00  0.95           C  
ATOM   2941  CB  ARG A 399      -8.112  -2.691 -15.325  1.00  0.94           C  
ATOM   2942  O   ARG A 399      -5.177  -3.477 -15.020  1.00  0.94           O  
ATOM   2943  CG  ARG A 399      -8.021  -1.939 -16.644  1.00  0.93           C  
ATOM   2944  CD  ARG A 399      -8.768  -0.614 -16.590  1.00  0.91           C  
ATOM   2945  NE  ARG A 399      -8.719   0.084 -17.872  1.00  0.91           N  
ATOM   2946  NH1 ARG A 399      -7.504   1.883 -17.080  1.00  0.85           N  
ATOM   2947  NH2 ARG A 399      -8.136   1.801 -19.282  1.00  0.84           N  
ATOM   2948  CZ  ARG A 399      -8.120   1.254 -18.075  1.00  0.89           C  
ATOM   2949  N   VAL A 400      -5.718  -4.364 -16.990  1.00  0.94           N  
ATOM   2950  CA  VAL A 400      -4.445  -4.111 -17.658  1.00  0.93           C  
ATOM   2951  C   VAL A 400      -4.667  -3.202 -18.865  1.00  0.92           C  
ATOM   2952  CB  VAL A 400      -3.764  -5.426 -18.099  1.00  0.93           C  
ATOM   2953  O   VAL A 400      -5.469  -3.516 -19.748  1.00  0.90           O  
ATOM   2954  CG1 VAL A 400      -2.360  -5.153 -18.636  1.00  0.91           C  
ATOM   2955  CG2 VAL A 400      -3.712  -6.415 -16.937  1.00  0.91           C  
ATOM   2956  N   SER A 401      -3.967  -2.071 -18.886  1.00  0.90           N  
ATOM   2957  CA  SER A 401      -4.169  -1.075 -19.934  1.00  0.90           C  
ATOM   2958  C   SER A 401      -3.276  -1.351 -21.139  1.00  0.89           C  
ATOM   2959  CB  SER A 401      -3.896   0.331 -19.397  1.00  0.88           C  
ATOM   2960  O   SER A 401      -2.308  -2.108 -21.040  1.00  0.86           O  
ATOM   2961  OG  SER A 401      -2.503   0.576 -19.314  1.00  0.78           O  
ATOM   2962  N   SER A 402      -3.421  -0.672 -22.207  1.00  0.84           N  
ATOM   2963  CA  SER A 402      -2.774  -0.835 -23.505  1.00  0.84           C  
ATOM   2964  C   SER A 402      -1.309  -0.415 -23.449  1.00  0.83           C  
ATOM   2965  CB  SER A 402      -3.505  -0.022 -24.574  1.00  0.82           C  
ATOM   2966  O   SER A 402      -0.535  -0.720 -24.359  1.00  0.80           O  
ATOM   2967  OG  SER A 402      -3.606   1.338 -24.191  1.00  0.80           O  
ATOM   2968  N   THR A 403      -0.828   0.176 -22.455  1.00  0.84           N  
ATOM   2969  CA  THR A 403       0.539   0.666 -22.321  1.00  0.84           C  
ATOM   2970  C   THR A 403       1.423  -0.376 -21.642  1.00  0.85           C  
ATOM   2971  CB  THR A 403       0.585   1.981 -21.521  1.00  0.83           C  
ATOM   2972  O   THR A 403       2.634  -0.183 -21.516  1.00  0.83           O  
ATOM   2973  CG2 THR A 403      -0.063   3.121 -22.300  1.00  0.80           C  
ATOM   2974  OG1 THR A 403      -0.116   1.805 -20.283  1.00  0.82           O  
ATOM   2975  N   PHE A 404       0.889  -1.498 -21.247  1.00  0.86           N  
ATOM   2976  CA  PHE A 404       1.656  -2.610 -20.698  1.00  0.87           C  
ATOM   2977  C   PHE A 404       2.390  -3.359 -21.803  1.00  0.85           C  
ATOM   2978  CB  PHE A 404       0.740  -3.569 -19.931  1.00  0.86           C  
ATOM   2979  O   PHE A 404       1.781  -3.770 -22.792  1.00  0.83           O  
ATOM   2980  CG  PHE A 404       1.448  -4.782 -19.390  1.00  0.87           C  
ATOM   2981  CD1 PHE A 404       2.248  -4.690 -18.258  1.00  0.86           C  
ATOM   2982  CD2 PHE A 404       1.314  -6.015 -20.015  1.00  0.87           C  
ATOM   2983  CE1 PHE A 404       2.905  -5.811 -17.755  1.00  0.87           C  
ATOM   2984  CE2 PHE A 404       1.967  -7.140 -19.519  1.00  0.87           C  
ATOM   2985  CZ  PHE A 404       2.763  -7.035 -18.389  1.00  0.85           C  
ATOM   2986  N   THR A 405       3.725  -3.647 -21.788  1.00  0.84           N  
ATOM   2987  CA  THR A 405       4.487  -4.237 -22.883  1.00  0.83           C  
ATOM   2988  C   THR A 405       5.276  -5.451 -22.401  1.00  0.83           C  
ATOM   2989  CB  THR A 405       5.449  -3.211 -23.511  1.00  0.82           C  
ATOM   2990  O   THR A 405       6.130  -5.970 -23.124  1.00  0.79           O  
ATOM   2991  CG2 THR A 405       4.681  -2.079 -24.186  1.00  0.79           C  
ATOM   2992  OG1 THR A 405       6.286  -2.661 -22.486  1.00  0.81           O  
ATOM   2993  N   GLY A 406       4.942  -6.130 -21.305  1.00  0.86           N  
ATOM   2994  CA  GLY A 406       5.810  -7.126 -20.697  1.00  0.86           C  
ATOM   2995  C   GLY A 406       5.152  -8.486 -20.558  1.00  0.87           C  
ATOM   2996  O   GLY A 406       4.425  -8.924 -21.453  1.00  0.86           O  
ATOM   2997  N   VAL A 407       5.533  -9.277 -19.577  1.00  0.89           N  
ATOM   2998  CA  VAL A 407       4.967 -10.562 -19.178  1.00  0.90           C  
ATOM   2999  C   VAL A 407       4.059 -10.372 -17.965  1.00  0.91           C  
ATOM   3000  CB  VAL A 407       6.071 -11.595 -18.862  1.00  0.90           C  
ATOM   3001  O   VAL A 407       4.514  -9.941 -16.903  1.00  0.91           O  
ATOM   3002  CG1 VAL A 407       5.458 -12.945 -18.494  1.00  0.89           C  
ATOM   3003  CG2 VAL A 407       7.020 -11.741 -20.049  1.00  0.88           C  
ATOM   3004  N   LEU A 408       2.819 -10.689 -18.106  1.00  0.93           N  
ATOM   3005  CA  LEU A 408       1.854 -10.765 -17.015  1.00  0.94           C  
ATOM   3006  C   LEU A 408       1.579 -12.215 -16.631  1.00  0.94           C  
ATOM   3007  CB  LEU A 408       0.546 -10.072 -17.407  1.00  0.94           C  
ATOM   3008  O   LEU A 408       1.252 -13.038 -17.490  1.00  0.94           O  
ATOM   3009  CG  LEU A 408      -0.579 -10.112 -16.371  1.00  0.93           C  
ATOM   3010  CD1 LEU A 408      -0.183  -9.324 -15.128  1.00  0.92           C  
ATOM   3011  CD2 LEU A 408      -1.873  -9.567 -16.966  1.00  0.92           C  
ATOM   3012  N   ARG A 409       1.714 -12.548 -15.375  1.00  0.94           N  
ATOM   3013  CA  ARG A 409       1.281 -13.821 -14.809  1.00  0.95           C  
ATOM   3014  C   ARG A 409       0.267 -13.607 -13.690  1.00  0.95           C  
ATOM   3015  CB  ARG A 409       2.482 -14.612 -14.283  1.00  0.94           C  
ATOM   3016  O   ARG A 409       0.560 -12.931 -12.701  1.00  0.95           O  
ATOM   3017  CG  ARG A 409       3.502 -14.967 -15.354  1.00  0.89           C  
ATOM   3018  CD  ARG A 409       4.567 -15.917 -14.825  1.00  0.87           C  
ATOM   3019  NE  ARG A 409       5.509 -16.307 -15.870  1.00  0.87           N  
ATOM   3020  NH1 ARG A 409       6.275 -18.186 -14.767  1.00  0.77           N  
ATOM   3021  NH2 ARG A 409       7.118 -17.637 -16.827  1.00  0.73           N  
ATOM   3022  CZ  ARG A 409       6.298 -17.376 -15.819  1.00  0.83           C  
ATOM   3023  N   VAL A 410      -0.907 -14.158 -13.832  1.00  0.96           N  
ATOM   3024  CA  VAL A 410      -1.970 -14.192 -12.833  1.00  0.96           C  
ATOM   3025  C   VAL A 410      -2.252 -15.636 -12.426  1.00  0.96           C  
ATOM   3026  CB  VAL A 410      -3.261 -13.524 -13.356  1.00  0.96           C  
ATOM   3027  O   VAL A 410      -2.604 -16.467 -13.266  1.00  0.95           O  
ATOM   3028  CG1 VAL A 410      -4.310 -13.436 -12.249  1.00  0.95           C  
ATOM   3029  CG2 VAL A 410      -2.955 -12.136 -13.916  1.00  0.95           C  
ATOM   3030  N   ASN A 411      -2.038 -15.959 -11.204  1.00  0.95           N  
ATOM   3031  CA  ASN A 411      -2.238 -17.301 -10.668  1.00  0.96           C  
ATOM   3032  C   ASN A 411      -3.259 -17.305  -9.533  1.00  0.95           C  
ATOM   3033  CB  ASN A 411      -0.910 -17.892 -10.189  1.00  0.94           C  
ATOM   3034  O   ASN A 411      -3.156 -16.510  -8.598  1.00  0.95           O  
ATOM   3035  CG  ASN A 411       0.179 -17.809 -11.240  1.00  0.86           C  
ATOM   3036  ND2 ASN A 411       1.215 -17.027 -10.960  1.00  0.84           N  
ATOM   3037  OD1 ASN A 411       0.089 -18.441 -12.296  1.00  0.82           O  
ATOM   3038  N   ALA A 412      -4.308 -18.209  -9.666  1.00  0.94           N  
ATOM   3039  CA  ALA A 412      -5.291 -18.525  -8.634  1.00  0.95           C  
ATOM   3040  C   ALA A 412      -6.003 -17.264  -8.150  1.00  0.93           C  
ATOM   3041  CB  ALA A 412      -4.622 -19.238  -7.461  1.00  0.93           C  
ATOM   3042  O   ALA A 412      -6.214 -17.086  -6.948  1.00  0.91           O  
ATOM   3043  N   ALA A 413      -6.255 -16.369  -9.055  1.00  0.95           N  
ATOM   3044  CA  ALA A 413      -6.998 -15.155  -8.728  1.00  0.95           C  
ATOM   3045  C   ALA A 413      -8.476 -15.460  -8.503  1.00  0.94           C  
ATOM   3046  CB  ALA A 413      -6.836 -14.117  -9.836  1.00  0.95           C  
ATOM   3047  O   ALA A 413      -9.118 -16.103  -9.337  1.00  0.92           O  
ATOM   3048  N   ASP A 414      -9.034 -14.945  -7.439  1.00  0.92           N  
ATOM   3049  CA  ASP A 414     -10.473 -14.935  -7.193  1.00  0.93           C  
ATOM   3050  C   ASP A 414     -11.062 -13.547  -7.430  1.00  0.92           C  
ATOM   3051  CB  ASP A 414     -10.776 -15.398  -5.766  1.00  0.92           C  
ATOM   3052  O   ASP A 414     -10.964 -12.670  -6.570  1.00  0.91           O  
ATOM   3053  CG  ASP A 414     -12.262 -15.573  -5.503  1.00  0.90           C  
ATOM   3054  OD1 ASP A 414     -13.079 -15.279  -6.401  1.00  0.89           O  
ATOM   3055  OD2 ASP A 414     -12.618 -16.006  -4.386  1.00  0.89           O  
ATOM   3056  N   CYS A 415     -11.641 -13.337  -8.607  1.00  0.93           N  
ATOM   3057  CA  CYS A 415     -12.224 -12.078  -9.058  1.00  0.93           C  
ATOM   3058  C   CYS A 415     -13.746 -12.159  -9.079  1.00  0.90           C  
ATOM   3059  CB  CYS A 415     -11.705 -11.714 -10.448  1.00  0.92           C  
ATOM   3060  O   CYS A 415     -14.334 -12.620 -10.058  1.00  0.86           O  
ATOM   3061  SG  CYS A 415      -9.929 -11.390 -10.500  1.00  0.92           S  
ATOM   3062  N   ARG A 416     -14.480 -11.585  -8.085  1.00  0.90           N  
ATOM   3063  CA  ARG A 416     -15.914 -11.850  -8.025  1.00  0.90           C  
ATOM   3064  C   ARG A 416     -16.693 -10.578  -7.706  1.00  0.89           C  
ATOM   3065  CB  ARG A 416     -16.220 -12.927  -6.982  1.00  0.88           C  
ATOM   3066  O   ARG A 416     -16.184  -9.687  -7.023  1.00  0.88           O  
ATOM   3067  CG  ARG A 416     -15.844 -12.533  -5.562  1.00  0.84           C  
ATOM   3068  CD  ARG A 416     -16.115 -13.659  -4.574  1.00  0.82           C  
ATOM   3069  NE  ARG A 416     -15.181 -14.767  -4.751  1.00  0.78           N  
ATOM   3070  NH1 ARG A 416     -16.377 -16.254  -3.449  1.00  0.68           N  
ATOM   3071  NH2 ARG A 416     -14.416 -16.910  -4.439  1.00  0.66           N  
ATOM   3072  CZ  ARG A 416     -15.327 -15.975  -4.213  1.00  0.76           C  
ATOM   3073  N   GLY A 417     -17.839 -10.495  -8.155  1.00  0.85           N  
ATOM   3074  CA  GLY A 417     -18.776  -9.443  -7.794  1.00  0.85           C  
ATOM   3075  C   GLY A 417     -18.341  -8.068  -8.266  1.00  0.86           C  
ATOM   3076  O   GLY A 417     -18.849  -7.052  -7.788  1.00  0.85           O  
ATOM   3077  N   ASN A 418     -17.320  -7.991  -9.157  1.00  0.89           N  
ATOM   3078  CA  ASN A 418     -16.942  -6.700  -9.720  1.00  0.89           C  
ATOM   3079  C   ASN A 418     -17.993  -6.185 -10.699  1.00  0.87           C  
ATOM   3080  CB  ASN A 418     -15.577  -6.792 -10.405  1.00  0.89           C  
ATOM   3081  O   ASN A 418     -18.644  -6.973 -11.387  1.00  0.85           O  
ATOM   3082  CG  ASN A 418     -14.492  -7.308  -9.481  1.00  0.91           C  
ATOM   3083  ND2 ASN A 418     -14.115  -8.569  -9.655  1.00  0.91           N  
ATOM   3084  OD1 ASN A 418     -13.998  -6.580  -8.616  1.00  0.90           O  
ATOM   3085  N   ARG A 419     -18.259  -4.944 -10.770  1.00  0.87           N  
ATOM   3086  CA  ARG A 419     -19.428  -4.383 -11.440  1.00  0.86           C  
ATOM   3087  C   ARG A 419     -19.291  -4.482 -12.956  1.00  0.86           C  
ATOM   3088  CB  ARG A 419     -19.637  -2.924 -11.027  1.00  0.85           C  
ATOM   3089  O   ARG A 419     -20.292  -4.495 -13.675  1.00  0.84           O  
ATOM   3090  CG  ARG A 419     -20.883  -2.288 -11.621  1.00  0.81           C  
ATOM   3091  CD  ARG A 419     -21.133  -0.899 -11.052  1.00  0.78           C  
ATOM   3092  NE  ARG A 419     -22.294  -0.264 -11.669  1.00  0.74           N  
ATOM   3093  NH1 ARG A 419     -22.166   1.669 -10.411  1.00  0.68           N  
ATOM   3094  NH2 ARG A 419     -23.823   1.422 -11.976  1.00  0.66           N  
ATOM   3095  CZ  ARG A 419     -22.758   0.941 -11.350  1.00  0.73           C  
ATOM   3096  N   GLN A 420     -18.114  -4.446 -13.500  1.00  0.89           N  
ATOM   3097  CA  GLN A 420     -17.849  -4.736 -14.905  1.00  0.89           C  
ATOM   3098  C   GLN A 420     -17.168  -6.092 -15.068  1.00  0.89           C  
ATOM   3099  CB  GLN A 420     -16.986  -3.637 -15.527  1.00  0.88           C  
ATOM   3100  O   GLN A 420     -17.768  -7.131 -14.789  1.00  0.86           O  
ATOM   3101  CG  GLN A 420     -17.642  -2.262 -15.521  1.00  0.89           C  
ATOM   3102  CD  GLN A 420     -16.814  -1.214 -16.240  1.00  0.85           C  
ATOM   3103  NE2 GLN A 420     -17.390  -0.032 -16.430  1.00  0.85           N  
ATOM   3104  OE1 GLN A 420     -15.666  -1.464 -16.620  1.00  0.83           O  
ATOM   3105  N   HIS A 421     -15.909  -6.171 -15.421  1.00  0.90           N  
ATOM   3106  CA  HIS A 421     -15.198  -7.414 -15.696  1.00  0.92           C  
ATOM   3107  C   HIS A 421     -14.449  -7.905 -14.462  1.00  0.92           C  
ATOM   3108  CB  HIS A 421     -14.225  -7.228 -16.861  1.00  0.91           C  
ATOM   3109  O   HIS A 421     -13.991  -7.100 -13.647  1.00  0.92           O  
ATOM   3110  CG  HIS A 421     -14.874  -6.726 -18.111  1.00  0.91           C  
ATOM   3111  CD2 HIS A 421     -14.905  -5.489 -18.662  1.00  0.90           C  
ATOM   3112  ND1 HIS A 421     -15.603  -7.540 -18.950  1.00  0.90           N  
ATOM   3113  CE1 HIS A 421     -16.056  -6.824 -19.966  1.00  0.90           C  
ATOM   3114  NE2 HIS A 421     -15.646  -5.577 -19.815  1.00  0.90           N  
ATOM   3115  N   GLY A 422     -14.326  -9.303 -14.308  1.00  0.93           N  
ATOM   3116  CA  GLY A 422     -13.357  -9.837 -13.364  1.00  0.94           C  
ATOM   3117  C   GLY A 422     -11.928  -9.450 -13.693  1.00  0.94           C  
ATOM   3118  O   GLY A 422     -11.324  -8.633 -12.994  1.00  0.94           O  
ATOM   3119  N   ILE A 423     -11.475  -9.869 -14.835  1.00  0.95           N  
ATOM   3120  CA  ILE A 423     -10.193  -9.484 -15.415  1.00  0.95           C  
ATOM   3121  C   ILE A 423     -10.417  -8.835 -16.779  1.00  0.94           C  
ATOM   3122  CB  ILE A 423      -9.245 -10.697 -15.548  1.00  0.95           C  
ATOM   3123  O   ILE A 423     -11.042  -9.429 -17.661  1.00  0.93           O  
ATOM   3124  CG1 ILE A 423      -9.034 -11.362 -14.183  1.00  0.95           C  
ATOM   3125  CG2 ILE A 423      -7.908 -10.273 -16.162  1.00  0.95           C  
ATOM   3126  CD1 ILE A 423      -8.187 -12.627 -14.235  1.00  0.95           C  
ATOM   3127  N   TYR A 424      -9.918  -7.645 -16.958  1.00  0.93           N  
ATOM   3128  CA  TYR A 424     -10.000  -6.866 -18.189  1.00  0.94           C  
ATOM   3129  C   TYR A 424      -8.610  -6.500 -18.696  1.00  0.93           C  
ATOM   3130  CB  TYR A 424     -10.826  -5.595 -17.966  1.00  0.93           C  
ATOM   3131  O   TYR A 424      -7.868  -5.777 -18.027  1.00  0.92           O  
ATOM   3132  CG  TYR A 424     -10.970  -4.741 -19.202  1.00  0.92           C  
ATOM   3133  CD1 TYR A 424     -11.890  -5.068 -20.195  1.00  0.90           C  
ATOM   3134  CD2 TYR A 424     -10.186  -3.606 -19.379  1.00  0.90           C  
ATOM   3135  CE1 TYR A 424     -12.025  -4.284 -21.337  1.00  0.89           C  
ATOM   3136  CE2 TYR A 424     -10.313  -2.815 -20.517  1.00  0.90           C  
ATOM   3137  OH  TYR A 424     -11.363  -2.383 -22.616  1.00  0.85           O  
ATOM   3138  CZ  TYR A 424     -11.234  -3.162 -21.488  1.00  0.89           C  
ATOM   3139  N   ILE A 425      -8.290  -6.963 -19.844  1.00  0.93           N  
ATOM   3140  CA  ILE A 425      -7.000  -6.725 -20.482  1.00  0.92           C  
ATOM   3141  C   ILE A 425      -7.201  -5.949 -21.781  1.00  0.91           C  
ATOM   3142  CB  ILE A 425      -6.254  -8.050 -20.759  1.00  0.92           C  
ATOM   3143  O   ILE A 425      -7.723  -6.488 -22.759  1.00  0.88           O  
ATOM   3144  CG1 ILE A 425      -6.079  -8.846 -19.461  1.00  0.90           C  
ATOM   3145  CG2 ILE A 425      -4.900  -7.779 -21.422  1.00  0.90           C  
ATOM   3146  CD1 ILE A 425      -5.404 -10.198 -19.650  1.00  0.89           C  
ATOM   3147  N   ASP A 426      -6.847  -4.649 -21.671  1.00  0.89           N  
ATOM   3148  CA  ASP A 426      -6.774  -3.769 -22.834  1.00  0.89           C  
ATOM   3149  C   ASP A 426      -5.375  -3.781 -23.446  1.00  0.86           C  
ATOM   3150  CB  ASP A 426      -7.169  -2.341 -22.451  1.00  0.87           C  
ATOM   3151  O   ASP A 426      -4.433  -3.239 -22.864  1.00  0.82           O  
ATOM   3152  CG  ASP A 426      -7.256  -1.409 -23.647  1.00  0.81           C  
ATOM   3153  OD1 ASP A 426      -7.019  -1.859 -24.789  1.00  0.77           O  
ATOM   3154  OD2 ASP A 426      -7.562  -0.214 -23.446  1.00  0.81           O  
ATOM   3155  N   SER A 427      -5.165  -4.355 -24.611  1.00  0.74           N  
ATOM   3156  CA  SER A 427      -3.879  -4.788 -25.147  1.00  0.74           C  
ATOM   3157  C   SER A 427      -3.526  -4.029 -26.421  1.00  0.74           C  
ATOM   3158  CB  SER A 427      -3.895  -6.292 -25.427  1.00  0.69           C  
ATOM   3159  O   SER A 427      -4.308  -4.008 -27.374  1.00  0.68           O  
ATOM   3160  OG  SER A 427      -4.719  -6.587 -26.542  1.00  0.64           O  
ATOM   3161  N   GLN A 428      -2.326  -3.304 -26.559  1.00  0.78           N  
ATOM   3162  CA  GLN A 428      -1.829  -2.847 -27.853  1.00  0.77           C  
ATOM   3163  C   GLN A 428      -0.553  -3.587 -28.245  1.00  0.76           C  
ATOM   3164  CB  GLN A 428      -1.575  -1.339 -27.828  1.00  0.74           C  
ATOM   3165  O   GLN A 428      -0.267  -3.754 -29.432  1.00  0.71           O  
ATOM   3166  CG  GLN A 428      -2.844  -0.503 -27.726  1.00  0.71           C  
ATOM   3167  CD  GLN A 428      -2.586   0.980 -27.912  1.00  0.69           C  
ATOM   3168  NE2 GLN A 428      -3.643   1.781 -27.828  1.00  0.67           N  
ATOM   3169  OE1 GLN A 428      -1.446   1.403 -28.128  1.00  0.71           O  
ATOM   3170  N   ASP A 429       0.172  -4.277 -27.404  1.00  0.76           N  
ATOM   3171  CA  ASP A 429       1.474  -4.847 -27.737  1.00  0.75           C  
ATOM   3172  C   ASP A 429       1.954  -5.796 -26.641  1.00  0.75           C  
ATOM   3173  CB  ASP A 429       2.504  -3.739 -27.962  1.00  0.72           C  
ATOM   3174  O   ASP A 429       3.144  -5.829 -26.319  1.00  0.71           O  
ATOM   3175  CG  ASP A 429       2.276  -2.970 -29.251  1.00  0.70           C  
ATOM   3176  OD1 ASP A 429       1.796  -3.565 -30.240  1.00  0.67           O  
ATOM   3177  OD2 ASP A 429       2.581  -1.758 -29.279  1.00  0.68           O  
ATOM   3178  N   HIS A 430       1.059  -6.421 -26.032  1.00  0.71           N  
ATOM   3179  CA  HIS A 430       1.418  -7.352 -24.969  1.00  0.71           C  
ATOM   3180  C   HIS A 430       2.194  -8.544 -25.519  1.00  0.72           C  
ATOM   3181  CB  HIS A 430       0.166  -7.835 -24.234  1.00  0.65           C  
ATOM   3182  O   HIS A 430       1.745  -9.202 -26.460  1.00  0.66           O  
ATOM   3183  CG  HIS A 430      -0.590  -6.738 -23.554  1.00  0.65           C  
ATOM   3184  CD2 HIS A 430      -1.480  -5.840 -24.037  1.00  0.67           C  
ATOM   3185  ND1 HIS A 430      -0.464  -6.471 -22.208  1.00  0.69           N  
ATOM   3186  CE1 HIS A 430      -1.247  -5.453 -21.892  1.00  0.66           C  
ATOM   3187  NE2 HIS A 430      -1.874  -5.052 -22.984  1.00  0.64           N  
ATOM   3188  N   LYS A 431       3.261  -8.888 -24.748  1.00  0.76           N  
ATOM   3189  CA  LYS A 431       4.142  -9.946 -25.233  1.00  0.77           C  
ATOM   3190  C   LYS A 431       3.724 -11.306 -24.680  1.00  0.79           C  
ATOM   3191  CB  LYS A 431       5.594  -9.651 -24.855  1.00  0.70           C  
ATOM   3192  O   LYS A 431       3.819 -12.320 -25.375  1.00  0.75           O  
ATOM   3193  CG  LYS A 431       6.177  -8.427 -25.545  1.00  0.66           C  
ATOM   3194  CD  LYS A 431       7.680  -8.320 -25.318  1.00  0.63           C  
ATOM   3195  CE  LYS A 431       8.271  -7.118 -26.042  1.00  0.55           C  
ATOM   3196  NZ  LYS A 431       9.745  -7.011 -25.826  1.00  0.48           N  
ATOM   3197  N   LYS A 432       3.236 -11.400 -23.466  1.00  0.89           N  
ATOM   3198  CA  LYS A 432       2.934 -12.712 -22.902  1.00  0.90           C  
ATOM   3199  C   LYS A 432       2.016 -12.591 -21.689  1.00  0.91           C  
ATOM   3200  CB  LYS A 432       4.222 -13.440 -22.515  1.00  0.88           C  
ATOM   3201  O   LYS A 432       2.389 -11.989 -20.680  1.00  0.91           O  
ATOM   3202  CG  LYS A 432       5.162 -13.698 -23.683  1.00  0.85           C  
ATOM   3203  CD  LYS A 432       6.329 -14.589 -23.276  1.00  0.83           C  
ATOM   3204  CE  LYS A 432       7.241 -14.891 -24.456  1.00  0.81           C  
ATOM   3205  NZ  LYS A 432       8.244 -15.948 -24.125  1.00  0.80           N  
ATOM   3206  N   ILE A 433       0.863 -13.179 -21.793  1.00  0.92           N  
ATOM   3207  CA  ILE A 433      -0.111 -13.213 -20.707  1.00  0.93           C  
ATOM   3208  C   ILE A 433      -0.370 -14.659 -20.292  1.00  0.93           C  
ATOM   3209  CB  ILE A 433      -1.434 -12.527 -21.113  1.00  0.92           C  
ATOM   3210  O   ILE A 433      -0.774 -15.485 -21.114  1.00  0.93           O  
ATOM   3211  CG1 ILE A 433      -1.185 -11.058 -21.474  1.00  0.89           C  
ATOM   3212  CG2 ILE A 433      -2.471 -12.647 -19.992  1.00  0.88           C  
ATOM   3213  CD1 ILE A 433      -2.385 -10.363 -22.103  1.00  0.85           C  
ATOM   3214  N   PHE A 434      -0.113 -14.983 -19.056  1.00  0.93           N  
ATOM   3215  CA  PHE A 434      -0.386 -16.277 -18.442  1.00  0.94           C  
ATOM   3216  C   PHE A 434      -1.399 -16.137 -17.312  1.00  0.94           C  
ATOM   3217  CB  PHE A 434       0.907 -16.906 -17.913  1.00  0.93           C  
ATOM   3218  O   PHE A 434      -1.128 -15.479 -16.306  1.00  0.94           O  
ATOM   3219  CG  PHE A 434       1.981 -17.053 -18.957  1.00  0.92           C  
ATOM   3220  CD1 PHE A 434       2.088 -18.219 -19.705  1.00  0.90           C  
ATOM   3221  CD2 PHE A 434       2.885 -16.024 -19.190  1.00  0.90           C  
ATOM   3222  CE1 PHE A 434       3.082 -18.358 -20.671  1.00  0.90           C  
ATOM   3223  CE2 PHE A 434       3.880 -16.155 -20.154  1.00  0.91           C  
ATOM   3224  CZ  PHE A 434       3.978 -17.323 -20.893  1.00  0.90           C  
ATOM   3225  N   ILE A 435      -2.576 -16.733 -17.441  1.00  0.95           N  
ATOM   3226  CA  ILE A 435      -3.602 -16.808 -16.406  1.00  0.96           C  
ATOM   3227  C   ILE A 435      -3.845 -18.267 -16.027  1.00  0.95           C  
ATOM   3228  CB  ILE A 435      -4.920 -16.147 -16.867  1.00  0.95           C  
ATOM   3229  O   ILE A 435      -4.193 -19.087 -16.880  1.00  0.94           O  
ATOM   3230  CG1 ILE A 435      -4.669 -14.696 -17.294  1.00  0.94           C  
ATOM   3231  CG2 ILE A 435      -5.976 -16.218 -15.760  1.00  0.94           C  
ATOM   3232  CD1 ILE A 435      -5.902 -13.989 -17.840  1.00  0.91           C  
ATOM   3233  N   ARG A 436      -3.646 -18.597 -14.790  1.00  0.94           N  
ATOM   3234  CA  ARG A 436      -3.719 -19.984 -14.344  1.00  0.95           C  
ATOM   3235  C   ARG A 436      -4.613 -20.118 -13.116  1.00  0.95           C  
ATOM   3236  CB  ARG A 436      -2.320 -20.523 -14.034  1.00  0.93           C  
ATOM   3237  O   ARG A 436      -4.530 -19.309 -12.189  1.00  0.94           O  
ATOM   3238  CG  ARG A 436      -2.300 -21.990 -13.635  1.00  0.82           C  
ATOM   3239  CD  ARG A 436      -0.879 -22.505 -13.454  1.00  0.78           C  
ATOM   3240  NE  ARG A 436      -0.861 -23.911 -13.060  1.00  0.78           N  
ATOM   3241  NH1 ARG A 436       1.377 -24.230 -13.532  1.00  0.70           N  
ATOM   3242  NH2 ARG A 436       0.114 -25.963 -12.724  1.00  0.63           N  
ATOM   3243  CZ  ARG A 436       0.210 -24.698 -13.106  1.00  0.74           C  
ATOM   3244  N   ASP A 437      -5.492 -21.120 -13.142  1.00  0.93           N  
ATOM   3245  CA  ASP A 437      -6.301 -21.613 -12.032  1.00  0.94           C  
ATOM   3246  C   ASP A 437      -7.086 -20.478 -11.378  1.00  0.93           C  
ATOM   3247  CB  ASP A 437      -5.420 -22.310 -10.993  1.00  0.93           C  
ATOM   3248  O   ASP A 437      -7.306 -20.487 -10.165  1.00  0.90           O  
ATOM   3249  CG  ASP A 437      -4.651 -23.489 -11.563  1.00  0.92           C  
ATOM   3250  OD1 ASP A 437      -5.226 -24.266 -12.355  1.00  0.89           O  
ATOM   3251  OD2 ASP A 437      -3.461 -23.643 -11.215  1.00  0.90           O  
ATOM   3252  N   SER A 438      -7.504 -19.464 -12.119  1.00  0.94           N  
ATOM   3253  CA  SER A 438      -8.173 -18.263 -11.631  1.00  0.94           C  
ATOM   3254  C   SER A 438      -9.689 -18.389 -11.747  1.00  0.91           C  
ATOM   3255  CB  SER A 438      -7.695 -17.031 -12.401  1.00  0.93           C  
ATOM   3256  O   SER A 438     -10.193 -19.064 -12.647  1.00  0.88           O  
ATOM   3257  OG  SER A 438      -6.320 -16.789 -12.157  1.00  0.91           O  
ATOM   3258  N   GLN A 439     -10.390 -17.783 -10.844  1.00  0.91           N  
ATOM   3259  CA  GLN A 439     -11.848 -17.746 -10.802  1.00  0.92           C  
ATOM   3260  C   GLN A 439     -12.371 -16.339 -11.077  1.00  0.91           C  
ATOM   3261  CB  GLN A 439     -12.360 -18.242  -9.449  1.00  0.89           C  
ATOM   3262  O   GLN A 439     -11.937 -15.375 -10.443  1.00  0.90           O  
ATOM   3263  CG  GLN A 439     -11.916 -19.657  -9.104  1.00  0.78           C  
ATOM   3264  CD  GLN A 439     -12.511 -20.158  -7.801  1.00  0.73           C  
ATOM   3265  NE2 GLN A 439     -12.048 -21.317  -7.345  1.00  0.69           N  
ATOM   3266  OE1 GLN A 439     -13.378 -19.507  -7.209  1.00  0.75           O  
ATOM   3267  N   CYS A 440     -13.215 -16.192 -11.984  1.00  0.92           N  
ATOM   3268  CA  CYS A 440     -13.939 -14.959 -12.274  1.00  0.92           C  
ATOM   3269  C   CYS A 440     -15.443 -15.202 -12.299  1.00  0.87           C  
ATOM   3270  CB  CYS A 440     -13.485 -14.373 -13.611  1.00  0.90           C  
ATOM   3271  O   CYS A 440     -15.984 -15.670 -13.302  1.00  0.81           O  
ATOM   3272  SG  CYS A 440     -11.765 -13.822 -13.619  1.00  0.91           S  
ATOM   3273  N   SER A 441     -16.112 -14.814 -11.213  1.00  0.88           N  
ATOM   3274  CA  SER A 441     -17.518 -15.180 -11.083  1.00  0.87           C  
ATOM   3275  C   SER A 441     -18.369 -13.974 -10.698  1.00  0.87           C  
ATOM   3276  CB  SER A 441     -17.690 -16.288 -10.043  1.00  0.86           C  
ATOM   3277  O   SER A 441     -17.888 -13.054 -10.033  1.00  0.85           O  
ATOM   3278  OG  SER A 441     -17.182 -15.879  -8.784  1.00  0.80           O  
ATOM   3279  N   ASN A 442     -19.591 -13.919 -11.184  1.00  0.82           N  
ATOM   3280  CA  ASN A 442     -20.622 -12.956 -10.816  1.00  0.82           C  
ATOM   3281  C   ASN A 442     -20.175 -11.523 -11.091  1.00  0.83           C  
ATOM   3282  CB  ASN A 442     -21.008 -13.118  -9.344  1.00  0.80           C  
ATOM   3283  O   ASN A 442     -20.552 -10.601 -10.366  1.00  0.81           O  
ATOM   3284  CG  ASN A 442     -21.586 -14.486  -9.039  1.00  0.77           C  
ATOM   3285  ND2 ASN A 442     -21.277 -15.011  -7.859  1.00  0.75           N  
ATOM   3286  OD1 ASN A 442     -22.303 -15.067  -9.858  1.00  0.74           O  
ATOM   3287  N   ASN A 443     -19.367 -11.420 -12.073  1.00  0.81           N  
ATOM   3288  CA  ASN A 443     -18.990 -10.095 -12.554  1.00  0.80           C  
ATOM   3289  C   ASN A 443     -20.018  -9.543 -13.537  1.00  0.74           C  
ATOM   3290  CB  ASN A 443     -17.604 -10.132 -13.200  1.00  0.77           C  
ATOM   3291  O   ASN A 443     -20.606 -10.295 -14.316  1.00  0.65           O  
ATOM   3292  CG  ASN A 443     -16.535 -10.653 -12.260  1.00  0.78           C  
ATOM   3293  ND2 ASN A 443     -16.066 -11.870 -12.510  1.00  0.83           N  
ATOM   3294  OD1 ASN A 443     -16.134  -9.967 -11.316  1.00  0.80           O  
ATOM   3295  N   SER A 444     -20.597  -8.290 -13.485  1.00  0.79           N  
ATOM   3296  CA  SER A 444     -21.544  -7.594 -14.350  1.00  0.77           C  
ATOM   3297  C   SER A 444     -22.748  -7.090 -13.561  1.00  0.75           C  
ATOM   3298  CB  SER A 444     -22.012  -8.511 -15.481  1.00  0.72           C  
ATOM   3299  O   SER A 444     -23.881  -7.150 -14.042  1.00  0.68           O  
ATOM   3300  OG  SER A 444     -22.876  -7.818 -16.365  1.00  0.65           O  
ATOM   3301  N   ALA A 445     -22.491  -6.483 -12.471  1.00  0.72           N  
ATOM   3302  CA  ALA A 445     -23.592  -6.040 -11.619  1.00  0.71           C  
ATOM   3303  C   ALA A 445     -24.372  -4.905 -12.275  1.00  0.70           C  
ATOM   3304  CB  ALA A 445     -23.064  -5.600 -10.255  1.00  0.67           C  
ATOM   3305  O   ALA A 445     -25.398  -4.465 -11.752  1.00  0.66           O  
ATOM   3306  N   THR A 446     -23.943  -4.400 -13.419  1.00  0.68           N  
ATOM   3307  CA  THR A 446     -24.715  -3.412 -14.163  1.00  0.65           C  
ATOM   3308  C   THR A 446     -25.571  -4.087 -15.231  1.00  0.66           C  
ATOM   3309  CB  THR A 446     -23.797  -2.367 -14.823  1.00  0.63           C  
ATOM   3310  O   THR A 446     -25.085  -4.945 -15.973  1.00  0.62           O  
ATOM   3311  CG2 THR A 446     -23.054  -1.546 -13.773  1.00  0.60           C  
ATOM   3312  OG1 THR A 446     -22.840  -3.036 -15.654  1.00  0.60           O  
ATOM   3313  N   ASN A 447     -26.791  -3.793 -15.379  1.00  0.58           N  
ATOM   3314  CA  ASN A 447     -27.853  -4.336 -16.221  1.00  0.60           C  
ATOM   3315  C   ASN A 447     -27.522  -4.191 -17.703  1.00  0.59           C  
ATOM   3316  CB  ASN A 447     -29.188  -3.658 -15.905  1.00  0.51           C  
ATOM   3317  O   ASN A 447     -28.353  -4.494 -18.561  1.00  0.55           O  
ATOM   3318  CG  ASN A 447     -29.856  -4.229 -14.670  1.00  0.45           C  
ATOM   3319  ND2 ASN A 447     -30.880  -3.542 -14.179  1.00  0.40           N  
ATOM   3320  OD1 ASN A 447     -29.454  -5.279 -14.161  1.00  0.46           O  
ATOM   3321  N   THR A 448     -26.365  -3.739 -18.043  1.00  0.63           N  
ATOM   3322  CA  THR A 448     -26.165  -3.412 -19.450  1.00  0.62           C  
ATOM   3323  C   THR A 448     -25.605  -4.611 -20.210  1.00  0.63           C  
ATOM   3324  CB  THR A 448     -25.218  -2.209 -19.615  1.00  0.57           C  
ATOM   3325  O   THR A 448     -25.363  -4.531 -21.416  1.00  0.59           O  
ATOM   3326  CG2 THR A 448     -25.882  -0.918 -19.146  1.00  0.54           C  
ATOM   3327  OG1 THR A 448     -24.032  -2.432 -18.843  1.00  0.54           O  
ATOM   3328  N   ASN A 449     -25.572  -5.802 -19.716  1.00  0.63           N  
ATOM   3329  CA  ASN A 449     -25.246  -7.041 -20.414  1.00  0.64           C  
ATOM   3330  C   ASN A 449     -23.900  -6.947 -21.126  1.00  0.64           C  
ATOM   3331  CB  ASN A 449     -26.350  -7.403 -21.410  1.00  0.55           C  
ATOM   3332  O   ASN A 449     -23.714  -7.539 -22.191  1.00  0.59           O  
ATOM   3333  CG  ASN A 449     -27.628  -7.850 -20.728  1.00  0.50           C  
ATOM   3334  ND2 ASN A 449     -28.752  -7.701 -21.419  1.00  0.46           N  
ATOM   3335  OD1 ASN A 449     -27.606  -8.324 -19.589  1.00  0.49           O  
ATOM   3336  N   GLN A 450     -23.008  -6.299 -20.637  1.00  0.74           N  
ATOM   3337  CA  GLN A 450     -21.870  -5.969 -21.488  1.00  0.77           C  
ATOM   3338  C   GLN A 450     -20.572  -6.529 -20.912  1.00  0.78           C  
ATOM   3339  CB  GLN A 450     -21.754  -4.455 -21.668  1.00  0.68           C  
ATOM   3340  O   GLN A 450     -19.530  -6.498 -21.571  1.00  0.75           O  
ATOM   3341  CG  GLN A 450     -22.867  -3.850 -22.514  1.00  0.62           C  
ATOM   3342  CD  GLN A 450     -22.667  -2.368 -22.773  1.00  0.62           C  
ATOM   3343  NE2 GLN A 450     -23.417  -1.827 -23.727  1.00  0.54           N  
ATOM   3344  OE1 GLN A 450     -21.847  -1.715 -22.120  1.00  0.70           O  
ATOM   3345  N   TYR A 451     -20.665  -7.270 -19.822  1.00  0.82           N  
ATOM   3346  CA  TYR A 451     -19.393  -7.510 -19.150  1.00  0.86           C  
ATOM   3347  C   TYR A 451     -19.158  -9.001 -18.942  1.00  0.86           C  
ATOM   3348  CB  TYR A 451     -19.350  -6.782 -17.804  1.00  0.81           C  
ATOM   3349  O   TYR A 451     -20.111  -9.780 -18.859  1.00  0.84           O  
ATOM   3350  CG  TYR A 451     -19.551  -5.290 -17.913  1.00  0.79           C  
ATOM   3351  CD1 TYR A 451     -18.639  -4.493 -18.603  1.00  0.75           C  
ATOM   3352  CD2 TYR A 451     -20.651  -4.673 -17.328  1.00  0.79           C  
ATOM   3353  CE1 TYR A 451     -18.819  -3.118 -18.705  1.00  0.77           C  
ATOM   3354  CE2 TYR A 451     -20.842  -3.299 -17.423  1.00  0.80           C  
ATOM   3355  OH  TYR A 451     -20.105  -1.169 -18.211  1.00  0.47           O  
ATOM   3356  CZ  TYR A 451     -19.922  -2.531 -18.113  1.00  0.75           C  
ATOM   3357  N   ASP A 452     -17.850  -9.394 -18.811  1.00  0.84           N  
ATOM   3358  CA  ASP A 452     -17.367 -10.763 -18.966  1.00  0.87           C  
ATOM   3359  C   ASP A 452     -16.512 -11.183 -17.773  1.00  0.88           C  
ATOM   3360  CB  ASP A 452     -16.567 -10.906 -20.263  1.00  0.85           C  
ATOM   3361  O   ASP A 452     -16.116 -10.344 -16.961  1.00  0.88           O  
ATOM   3362  CG  ASP A 452     -17.362 -10.516 -21.496  1.00  0.84           C  
ATOM   3363  OD1 ASP A 452     -18.487 -11.026 -21.683  1.00  0.84           O  
ATOM   3364  OD2 ASP A 452     -16.857  -9.693 -22.291  1.00  0.84           O  
ATOM   3365  N   GLY A 453     -16.326 -12.514 -17.563  1.00  0.90           N  
ATOM   3366  CA  GLY A 453     -15.376 -12.985 -16.567  1.00  0.91           C  
ATOM   3367  C   GLY A 453     -13.953 -12.537 -16.842  1.00  0.91           C  
ATOM   3368  O   GLY A 453     -13.398 -11.726 -16.098  1.00  0.91           O  
ATOM   3369  N   LEU A 454     -13.462 -12.942 -17.948  1.00  0.92           N  
ATOM   3370  CA  LEU A 454     -12.190 -12.517 -18.524  1.00  0.93           C  
ATOM   3371  C   LEU A 454     -12.400 -11.882 -19.894  1.00  0.92           C  
ATOM   3372  CB  LEU A 454     -11.231 -13.705 -18.640  1.00  0.93           C  
ATOM   3373  O   LEU A 454     -12.873 -12.541 -20.823  1.00  0.90           O  
ATOM   3374  CG  LEU A 454      -9.908 -13.440 -19.360  1.00  0.92           C  
ATOM   3375  CD1 LEU A 454      -9.139 -12.323 -18.661  1.00  0.90           C  
ATOM   3376  CD2 LEU A 454      -9.070 -14.712 -19.426  1.00  0.90           C  
ATOM   3377  N   ALA A 455     -12.000 -10.603 -20.030  1.00  0.91           N  
ATOM   3378  CA  ALA A 455     -12.178  -9.873 -21.282  1.00  0.91           C  
ATOM   3379  C   ALA A 455     -10.839  -9.389 -21.831  1.00  0.91           C  
ATOM   3380  CB  ALA A 455     -13.125  -8.692 -21.080  1.00  0.90           C  
ATOM   3381  O   ALA A 455     -10.075  -8.727 -21.125  1.00  0.90           O  
ATOM   3382  N   PHE A 456     -10.628  -9.677 -23.104  1.00  0.90           N  
ATOM   3383  CA  PHE A 456      -9.563  -9.085 -23.905  1.00  0.89           C  
ATOM   3384  C   PHE A 456     -10.125  -8.055 -24.877  1.00  0.87           C  
ATOM   3385  CB  PHE A 456      -8.799 -10.169 -24.672  1.00  0.89           C  
ATOM   3386  O   PHE A 456     -11.051  -8.350 -25.635  1.00  0.85           O  
ATOM   3387  CG  PHE A 456      -8.190 -11.223 -23.787  1.00  0.89           C  
ATOM   3388  CD1 PHE A 456      -6.933 -11.036 -23.223  1.00  0.88           C  
ATOM   3389  CD2 PHE A 456      -8.874 -12.402 -23.519  1.00  0.88           C  
ATOM   3390  CE1 PHE A 456      -6.367 -12.010 -22.404  1.00  0.88           C  
ATOM   3391  CE2 PHE A 456      -8.314 -13.379 -22.702  1.00  0.88           C  
ATOM   3392  CZ  PHE A 456      -7.060 -13.182 -22.146  1.00  0.87           C  
ATOM   3393  N   TYR A 457      -9.551  -6.926 -24.795  1.00  0.88           N  
ATOM   3394  CA  TYR A 457      -9.944  -5.807 -25.644  1.00  0.87           C  
ATOM   3395  C   TYR A 457      -8.739  -5.227 -26.375  1.00  0.85           C  
ATOM   3396  CB  TYR A 457     -10.625  -4.715 -24.812  1.00  0.85           C  
ATOM   3397  O   TYR A 457      -7.675  -5.042 -25.781  1.00  0.82           O  
ATOM   3398  CG  TYR A 457     -11.377  -3.702 -25.641  1.00  0.80           C  
ATOM   3399  CD1 TYR A 457     -10.770  -2.515 -26.045  1.00  0.74           C  
ATOM   3400  CD2 TYR A 457     -12.696  -3.929 -26.020  1.00  0.74           C  
ATOM   3401  CE1 TYR A 457     -11.460  -1.578 -26.807  1.00  0.74           C  
ATOM   3402  CE2 TYR A 457     -13.396  -2.998 -26.781  1.00  0.75           C  
ATOM   3403  OH  TYR A 457     -13.458  -0.903 -27.924  1.00  0.56           O  
ATOM   3404  CZ  TYR A 457     -12.770  -1.828 -27.170  1.00  0.71           C  
ATOM   3405  N   ASP A 458      -8.826  -5.018 -27.631  1.00  0.84           N  
ATOM   3406  CA  ASP A 458      -7.868  -4.289 -28.455  1.00  0.84           C  
ATOM   3407  C   ASP A 458      -8.505  -3.043 -29.068  1.00  0.83           C  
ATOM   3408  CB  ASP A 458      -7.312  -5.192 -29.559  1.00  0.82           C  
ATOM   3409  O   ASP A 458      -9.334  -3.146 -29.974  1.00  0.81           O  
ATOM   3410  CG  ASP A 458      -6.310  -4.486 -30.454  1.00  0.79           C  
ATOM   3411  OD1 ASP A 458      -5.955  -3.321 -30.173  1.00  0.77           O  
ATOM   3412  OD2 ASP A 458      -5.873  -5.099 -31.452  1.00  0.79           O  
ATOM   3413  N   SER A 459      -8.109  -1.929 -28.599  1.00  0.80           N  
ATOM   3414  CA  SER A 459      -8.655  -0.659 -29.067  1.00  0.80           C  
ATOM   3415  C   SER A 459      -8.016  -0.234 -30.385  1.00  0.79           C  
ATOM   3416  CB  SER A 459      -8.448   0.433 -28.016  1.00  0.78           C  
ATOM   3417  O   SER A 459      -8.551   0.621 -31.093  1.00  0.77           O  
ATOM   3418  OG  SER A 459      -7.073   0.576 -27.702  1.00  0.73           O  
ATOM   3419  N   ASN A 460      -6.932  -0.920 -30.928  1.00  0.80           N  
ATOM   3420  CA  ASN A 460      -6.163  -0.382 -32.045  1.00  0.79           C  
ATOM   3421  C   ASN A 460      -6.028  -1.398 -33.175  1.00  0.79           C  
ATOM   3422  CB  ASN A 460      -4.780   0.075 -31.573  1.00  0.77           C  
ATOM   3423  O   ASN A 460      -5.425  -1.107 -34.209  1.00  0.76           O  
ATOM   3424  CG  ASN A 460      -4.846   1.266 -30.637  1.00  0.73           C  
ATOM   3425  ND2 ASN A 460      -3.976   1.281 -29.635  1.00  0.72           N  
ATOM   3426  OD1 ASN A 460      -5.674   2.164 -30.814  1.00  0.71           O  
ATOM   3427  N   GLY A 461      -6.504  -2.647 -32.965  1.00  0.78           N  
ATOM   3428  CA  GLY A 461      -6.430  -3.698 -33.966  1.00  0.78           C  
ATOM   3429  C   GLY A 461      -5.025  -4.235 -34.165  1.00  0.78           C  
ATOM   3430  O   GLY A 461      -4.672  -4.675 -35.261  1.00  0.76           O  
ATOM   3431  N   THR A 462      -4.123  -4.050 -33.173  1.00  0.76           N  
ATOM   3432  CA  THR A 462      -2.772  -4.599 -33.195  1.00  0.76           C  
ATOM   3433  C   THR A 462      -2.790  -6.092 -32.878  1.00  0.76           C  
ATOM   3434  CB  THR A 462      -1.856  -3.870 -32.195  1.00  0.73           C  
ATOM   3435  O   THR A 462      -3.759  -6.600 -32.310  1.00  0.72           O  
ATOM   3436  CG2 THR A 462      -1.696  -2.399 -32.568  1.00  0.70           C  
ATOM   3437  OG1 THR A 462      -2.424  -3.960 -30.883  1.00  0.70           O  
ATOM   3438  N   ASN A 463      -1.738  -6.818 -33.281  1.00  0.76           N  
ATOM   3439  CA  ASN A 463      -1.641  -8.250 -33.022  1.00  0.77           C  
ATOM   3440  C   ASN A 463      -1.229  -8.532 -31.580  1.00  0.78           C  
ATOM   3441  CB  ASN A 463      -0.659  -8.907 -33.993  1.00  0.73           C  
ATOM   3442  O   ASN A 463      -0.118  -8.190 -31.169  1.00  0.75           O  
ATOM   3443  CG  ASN A 463      -1.139  -8.861 -35.430  1.00  0.69           C  
ATOM   3444  ND2 ASN A 463      -0.214  -9.016 -36.370  1.00  0.68           N  
ATOM   3445  OD1 ASN A 463      -2.332  -8.688 -35.693  1.00  0.70           O  
ATOM   3446  N   GLN A 464      -2.187  -9.200 -30.932  1.00  0.75           N  
ATOM   3447  CA  GLN A 464      -1.851  -9.782 -29.637  1.00  0.76           C  
ATOM   3448  C   GLN A 464      -1.290 -11.192 -29.796  1.00  0.78           C  
ATOM   3449  CB  GLN A 464      -3.077  -9.805 -28.723  1.00  0.72           C  
ATOM   3450  O   GLN A 464      -1.848 -12.009 -30.532  1.00  0.74           O  
ATOM   3451  CG  GLN A 464      -3.658  -8.427 -28.439  1.00  0.68           C  
ATOM   3452  CD  GLN A 464      -4.606  -8.423 -27.254  1.00  0.66           C  
ATOM   3453  NE2 GLN A 464      -5.067  -7.238 -26.868  1.00  0.61           N  
ATOM   3454  OE1 GLN A 464      -4.923  -9.476 -26.692  1.00  0.69           O  
ATOM   3455  N   SER A 465      -0.197 -11.447 -29.094  1.00  0.74           N  
ATOM   3456  CA  SER A 465       0.452 -12.750 -29.206  1.00  0.75           C  
ATOM   3457  C   SER A 465       0.751 -13.339 -27.832  1.00  0.77           C  
ATOM   3458  CB  SER A 465       1.745 -12.637 -30.014  1.00  0.68           C  
ATOM   3459  O   SER A 465       0.866 -12.606 -26.848  1.00  0.73           O  
ATOM   3460  OG  SER A 465       2.658 -11.757 -29.382  1.00  0.64           O  
ATOM   3461  N   ASP A 466       0.567 -14.648 -27.704  1.00  0.86           N  
ATOM   3462  CA  ASP A 466       1.073 -15.531 -26.658  1.00  0.87           C  
ATOM   3463  C   ASP A 466       0.259 -15.385 -25.374  1.00  0.88           C  
ATOM   3464  CB  ASP A 466       2.550 -15.244 -26.380  1.00  0.85           C  
ATOM   3465  O   ASP A 466       0.786 -14.961 -24.344  1.00  0.87           O  
ATOM   3466  CG  ASP A 466       3.248 -16.378 -25.650  1.00  0.79           C  
ATOM   3467  OD1 ASP A 466       2.656 -17.470 -25.514  1.00  0.75           O  
ATOM   3468  OD2 ASP A 466       4.398 -16.176 -25.205  1.00  0.79           O  
ATOM   3469  N   ILE A 467      -1.076 -15.606 -25.433  1.00  0.89           N  
ATOM   3470  CA  ILE A 467      -2.019 -15.628 -24.320  1.00  0.90           C  
ATOM   3471  C   ILE A 467      -2.289 -17.072 -23.902  1.00  0.90           C  
ATOM   3472  CB  ILE A 467      -3.343 -14.921 -24.688  1.00  0.89           C  
ATOM   3473  O   ILE A 467      -2.779 -17.875 -24.699  1.00  0.89           O  
ATOM   3474  CG1 ILE A 467      -3.078 -13.464 -25.084  1.00  0.88           C  
ATOM   3475  CG2 ILE A 467      -4.338 -15.000 -23.526  1.00  0.88           C  
ATOM   3476  CD1 ILE A 467      -4.286 -12.755 -25.679  1.00  0.85           C  
ATOM   3477  N   HIS A 468      -1.973 -17.382 -22.700  1.00  0.91           N  
ATOM   3478  CA  HIS A 468      -2.138 -18.715 -22.133  1.00  0.93           C  
ATOM   3479  C   HIS A 468      -3.046 -18.684 -20.908  1.00  0.93           C  
ATOM   3480  CB  HIS A 468      -0.779 -19.312 -21.764  1.00  0.92           C  
ATOM   3481  O   HIS A 468      -2.696 -18.090 -19.885  1.00  0.93           O  
ATOM   3482  CG  HIS A 468       0.165 -19.416 -22.919  1.00  0.87           C  
ATOM   3483  CD2 HIS A 468       1.134 -18.576 -23.353  1.00  0.84           C  
ATOM   3484  ND1 HIS A 468       0.168 -20.489 -23.783  1.00  0.85           N  
ATOM   3485  CE1 HIS A 468       1.102 -20.305 -24.701  1.00  0.83           C  
ATOM   3486  NE2 HIS A 468       1.703 -19.151 -24.463  1.00  0.84           N  
ATOM   3487  N   ILE A 469      -4.208 -19.353 -21.000  1.00  0.93           N  
ATOM   3488  CA  ILE A 469      -5.182 -19.548 -19.932  1.00  0.93           C  
ATOM   3489  C   ILE A 469      -5.284 -21.033 -19.591  1.00  0.92           C  
ATOM   3490  CB  ILE A 469      -6.569 -18.990 -20.323  1.00  0.92           C  
ATOM   3491  O   ILE A 469      -5.631 -21.850 -20.447  1.00  0.91           O  
ATOM   3492  CG1 ILE A 469      -6.454 -17.523 -20.752  1.00  0.90           C  
ATOM   3493  CG2 ILE A 469      -7.560 -19.146 -19.165  1.00  0.90           C  
ATOM   3494  CD1 ILE A 469      -7.647 -17.016 -21.549  1.00  0.88           C  
ATOM   3495  N   ASP A 470      -4.891 -21.358 -18.458  1.00  0.93           N  
ATOM   3496  CA  ASP A 470      -4.852 -22.752 -18.028  1.00  0.94           C  
ATOM   3497  C   ASP A 470      -5.551 -22.931 -16.682  1.00  0.93           C  
ATOM   3498  CB  ASP A 470      -3.407 -23.247 -17.941  1.00  0.93           C  
ATOM   3499  O   ASP A 470      -5.153 -22.325 -15.684  1.00  0.92           O  
ATOM   3500  CG  ASP A 470      -3.306 -24.743 -17.700  1.00  0.90           C  
ATOM   3501  OD1 ASP A 470      -4.307 -25.463 -17.906  1.00  0.88           O  
ATOM   3502  OD2 ASP A 470      -2.217 -25.206 -17.297  1.00  0.89           O  
ATOM   3503  N   GLY A 471      -6.657 -23.721 -16.721  1.00  0.91           N  
ATOM   3504  CA  GLY A 471      -7.468 -24.029 -15.554  1.00  0.92           C  
ATOM   3505  C   GLY A 471      -8.367 -22.882 -15.132  1.00  0.91           C  
ATOM   3506  O   GLY A 471      -8.381 -21.829 -15.773  1.00  0.90           O  
ATOM   3507  N   GLY A 472      -9.208 -23.020 -14.145  1.00  0.91           N  
ATOM   3508  CA  GLY A 472     -10.005 -22.000 -13.483  1.00  0.91           C  
ATOM   3509  C   GLY A 472     -11.468 -22.032 -13.884  1.00  0.88           C  
ATOM   3510  O   GLY A 472     -11.872 -22.852 -14.711  1.00  0.85           O  
ATOM   3511  N   GLN A 473     -12.241 -21.196 -13.238  1.00  0.89           N  
ATOM   3512  CA  GLN A 473     -13.676 -21.038 -13.451  1.00  0.90           C  
ATOM   3513  C   GLN A 473     -14.012 -19.619 -13.901  1.00  0.90           C  
ATOM   3514  CB  GLN A 473     -14.449 -21.382 -12.176  1.00  0.87           C  
ATOM   3515  O   GLN A 473     -13.708 -18.652 -13.200  1.00  0.88           O  
ATOM   3516  CG  GLN A 473     -15.961 -21.391 -12.357  1.00  0.79           C  
ATOM   3517  CD  GLN A 473     -16.699 -21.819 -11.103  1.00  0.75           C  
ATOM   3518  NE2 GLN A 473     -18.027 -21.810 -11.165  1.00  0.73           N  
ATOM   3519  OE1 GLN A 473     -16.082 -22.155 -10.088  1.00  0.77           O  
ATOM   3520  N   TYR A 474     -14.575 -19.458 -15.034  1.00  0.90           N  
ATOM   3521  CA  TYR A 474     -14.926 -18.163 -15.606  1.00  0.90           C  
ATOM   3522  C   TYR A 474     -16.426 -18.067 -15.859  1.00  0.82           C  
ATOM   3523  CB  TYR A 474     -14.161 -17.927 -16.911  1.00  0.89           C  
ATOM   3524  O   TYR A 474     -16.855 -17.700 -16.955  1.00  0.72           O  
ATOM   3525  CG  TYR A 474     -12.661 -17.899 -16.739  1.00  0.91           C  
ATOM   3526  CD1 TYR A 474     -11.994 -16.705 -16.473  1.00  0.90           C  
ATOM   3527  CD2 TYR A 474     -11.910 -19.064 -16.843  1.00  0.90           C  
ATOM   3528  CE1 TYR A 474     -10.612 -16.674 -16.316  1.00  0.91           C  
ATOM   3529  CE2 TYR A 474     -10.527 -19.044 -16.687  1.00  0.91           C  
ATOM   3530  OH  TYR A 474      -8.521 -17.821 -16.269  1.00  0.86           O  
ATOM   3531  CZ  TYR A 474      -9.889 -17.846 -16.424  1.00  0.91           C  
ATOM   3532  N   GLY A 475     -17.193 -18.412 -14.870  1.00  0.85           N  
ATOM   3533  CA  GLY A 475     -18.632 -18.581 -14.994  1.00  0.85           C  
ATOM   3534  C   GLY A 475     -19.414 -17.833 -13.931  1.00  0.83           C  
ATOM   3535  O   GLY A 475     -18.828 -17.256 -13.013  1.00  0.79           O  
ATOM   3536  N   GLY A 476     -20.737 -17.635 -14.080  1.00  0.76           N  
ATOM   3537  CA  GLY A 476     -21.614 -17.245 -12.988  1.00  0.74           C  
ATOM   3538  C   GLY A 476     -21.785 -18.330 -11.941  1.00  0.73           C  
ATOM   3539  O   GLY A 476     -21.899 -19.510 -12.277  1.00  0.69           O  
ATOM   3540  N   ASP A 477     -21.538 -17.876 -10.679  1.00  0.67           N  
ATOM   3541  CA  ASP A 477     -22.094 -18.770  -9.668  1.00  0.66           C  
ATOM   3542  C   ASP A 477     -23.588 -18.993  -9.896  1.00  0.66           C  
ATOM   3543  CB  ASP A 477     -21.854 -18.210  -8.265  1.00  0.60           C  
ATOM   3544  O   ASP A 477     -24.394 -18.080  -9.703  1.00  0.61           O  
ATOM   3545  CG  ASP A 477     -20.952 -19.093  -7.421  1.00  0.56           C  
ATOM   3546  OD1 ASP A 477     -20.709 -20.258  -7.802  1.00  0.54           O  
ATOM   3547  OD2 ASP A 477     -20.481 -18.620  -6.364  1.00  0.57           O  
ATOM   3548  N   ILE A 478     -23.880 -20.060 -10.514  1.00  0.53           N  
ATOM   3549  CA  ILE A 478     -25.254 -20.549 -10.561  1.00  0.54           C  
ATOM   3550  C   ILE A 478     -25.838 -20.581  -9.151  1.00  0.53           C  
ATOM   3551  CB  ILE A 478     -25.334 -21.950 -11.207  1.00  0.47           C  
ATOM   3552  O   ILE A 478     -27.059 -20.571  -8.978  1.00  0.50           O  
ATOM   3553  CG1 ILE A 478     -24.793 -21.909 -12.641  1.00  0.38           C  
ATOM   3554  CG2 ILE A 478     -26.772 -22.476 -11.179  1.00  0.39           C  
ATOM   3555  CD1 ILE A 478     -24.692 -23.276 -13.304  1.00  0.37           C  
ATOM   3556  N   MET A 479     -24.889 -20.574  -8.183  1.00  0.48           N  
ATOM   3557  CA  MET A 479     -25.437 -20.731  -6.839  1.00  0.50           C  
ATOM   3558  C   MET A 479     -25.864 -19.384  -6.265  1.00  0.48           C  
ATOM   3559  CB  MET A 479     -24.413 -21.392  -5.914  1.00  0.43           C  
ATOM   3560  O   MET A 479     -25.021 -18.574  -5.875  1.00  0.45           O  
ATOM   3561  CG  MET A 479     -24.129 -22.846  -6.255  1.00  0.41           C  
ATOM   3562  SD  MET A 479     -23.888 -23.884  -4.760  1.00  0.39           S  
ATOM   3563  CE  MET A 479     -22.665 -22.883  -3.869  1.00  0.34           C  
ATOM   3564  N   GLY A 480     -26.841 -18.648  -6.928  1.00  0.54           N  
ATOM   3565  CA  GLY A 480     -27.524 -17.526  -6.304  1.00  0.52           C  
ATOM   3566  C   GLY A 480     -26.859 -17.059  -5.023  1.00  0.54           C  
ATOM   3567  O   GLY A 480     -27.282 -17.431  -3.927  1.00  0.51           O  
ATOM   3568  N   SER A 481     -25.643 -16.637  -4.908  1.00  0.54           N  
ATOM   3569  CA  SER A 481     -25.189 -15.936  -3.711  1.00  0.53           C  
ATOM   3570  C   SER A 481     -26.251 -14.969  -3.200  1.00  0.55           C  
ATOM   3571  CB  SER A 481     -23.891 -15.178  -3.993  1.00  0.50           C  
ATOM   3572  O   SER A 481     -26.495 -13.927  -3.811  1.00  0.53           O  
ATOM   3573  OG  SER A 481     -24.138 -14.041  -4.802  1.00  0.48           O  
ATOM   3574  N   THR A 482     -27.197 -15.401  -2.382  1.00  0.53           N  
ATOM   3575  CA  THR A 482     -28.026 -14.649  -1.447  1.00  0.52           C  
ATOM   3576  C   THR A 482     -27.161 -13.815  -0.506  1.00  0.53           C  
ATOM   3577  CB  THR A 482     -28.929 -15.586  -0.623  1.00  0.49           C  
ATOM   3578  O   THR A 482     -27.606 -13.427   0.576  1.00  0.50           O  
ATOM   3579  CG2 THR A 482     -30.072 -16.134  -1.470  1.00  0.44           C  
ATOM   3580  OG1 THR A 482     -28.147 -16.681  -0.129  1.00  0.48           O  
ATOM   3581  N   ASP A 483     -25.826 -13.887  -0.683  1.00  0.50           N  
ATOM   3582  CA  ASP A 483     -25.045 -13.023   0.197  1.00  0.52           C  
ATOM   3583  C   ASP A 483     -25.506 -11.571   0.092  1.00  0.51           C  
ATOM   3584  CB  ASP A 483     -23.555 -13.127  -0.133  1.00  0.47           C  
ATOM   3585  O   ASP A 483     -25.159 -10.872  -0.862  1.00  0.49           O  
ATOM   3586  CG  ASP A 483     -22.847 -14.214   0.658  1.00  0.47           C  
ATOM   3587  OD1 ASP A 483     -23.443 -14.763   1.609  1.00  0.46           O  
ATOM   3588  OD2 ASP A 483     -21.681 -14.522   0.328  1.00  0.50           O  
ATOM   3589  N   GLY A 484     -26.761 -11.306   0.624  1.00  0.44           N  
ATOM   3590  CA  GLY A 484     -27.686 -10.432   1.328  1.00  0.44           C  
ATOM   3591  C   GLY A 484     -27.523  -8.970   0.959  1.00  0.45           C  
ATOM   3592  O   GLY A 484     -28.193  -8.103   1.525  1.00  0.42           O  
ATOM   3593  N   GLY A 485     -26.799  -8.573  -0.184  1.00  0.47           N  
ATOM   3594  CA  GLY A 485     -26.850  -7.120  -0.172  1.00  0.46           C  
ATOM   3595  C   GLY A 485     -26.889  -6.512  -1.561  1.00  0.48           C  
ATOM   3596  O   GLY A 485     -27.202  -5.330  -1.719  1.00  0.45           O  
ATOM   3597  N   ASN A 486     -27.346  -7.281  -2.669  1.00  0.53           N  
ATOM   3598  CA  ASN A 486     -27.625  -6.726  -3.989  1.00  0.54           C  
ATOM   3599  C   ASN A 486     -27.783  -7.824  -5.037  1.00  0.54           C  
ATOM   3600  CB  ASN A 486     -26.522  -5.750  -4.405  1.00  0.50           C  
ATOM   3601  O   ASN A 486     -26.898  -8.026  -5.870  1.00  0.52           O  
ATOM   3602  CG  ASN A 486     -26.833  -4.318  -4.017  1.00  0.49           C  
ATOM   3603  ND2 ASN A 486     -25.803  -3.483  -3.959  1.00  0.44           N  
ATOM   3604  OD1 ASN A 486     -27.989  -3.966  -3.770  1.00  0.49           O  
ATOM   3605  N   SER A 487     -28.536  -8.800  -4.784  1.00  0.45           N  
ATOM   3606  CA  SER A 487     -28.874 -10.110  -5.330  1.00  0.47           C  
ATOM   3607  C   SER A 487     -29.558  -9.984  -6.687  1.00  0.46           C  
ATOM   3608  CB  SER A 487     -29.779 -10.877  -4.364  1.00  0.40           C  
ATOM   3609  O   SER A 487     -30.202 -10.926  -7.153  1.00  0.43           O  
ATOM   3610  OG  SER A 487     -30.138 -12.137  -4.903  1.00  0.34           O  
ATOM   3611  N   THR A 488     -29.377  -8.917  -7.466  1.00  0.62           N  
ATOM   3612  CA  THR A 488     -29.675  -9.109  -8.881  1.00  0.61           C  
ATOM   3613  C   THR A 488     -28.390  -9.293  -9.684  1.00  0.63           C  
ATOM   3614  CB  THR A 488     -30.473  -7.921  -9.450  1.00  0.58           C  
ATOM   3615  O   THR A 488     -28.160  -8.586 -10.668  1.00  0.60           O  
ATOM   3616  CG2 THR A 488     -31.880  -7.873  -8.863  1.00  0.51           C  
ATOM   3617  OG1 THR A 488     -29.793  -6.700  -9.133  1.00  0.56           O  
ATOM   3618  N   SER A 489     -27.440  -9.972  -9.150  1.00  0.64           N  
ATOM   3619  CA  SER A 489     -26.268 -10.261  -9.969  1.00  0.63           C  
ATOM   3620  C   SER A 489     -26.657 -10.975 -11.259  1.00  0.64           C  
ATOM   3621  CB  SER A 489     -25.265 -11.112  -9.189  1.00  0.60           C  
ATOM   3622  O   SER A 489     -27.118 -12.117 -11.228  1.00  0.62           O  
ATOM   3623  OG  SER A 489     -25.858 -12.327  -8.766  1.00  0.57           O  
ATOM   3624  N   THR A 490     -26.778 -10.256 -12.264  1.00  0.71           N  
ATOM   3625  CA  THR A 490     -26.878 -10.786 -13.619  1.00  0.72           C  
ATOM   3626  C   THR A 490     -25.603 -11.530 -14.005  1.00  0.73           C  
ATOM   3627  CB  THR A 490     -27.149  -9.663 -14.638  1.00  0.68           C  
ATOM   3628  O   THR A 490     -24.499 -11.007 -13.840  1.00  0.71           O  
ATOM   3629  CG2 THR A 490     -27.891 -10.197 -15.860  1.00  0.62           C  
ATOM   3630  OG1 THR A 490     -27.944  -8.644 -14.018  1.00  0.68           O  
ATOM   3631  N   PRO A 491     -25.790 -12.877 -14.296  1.00  0.72           N  
ATOM   3632  CA  PRO A 491     -24.591 -13.555 -14.792  1.00  0.73           C  
ATOM   3633  C   PRO A 491     -23.857 -12.748 -15.861  1.00  0.75           C  
ATOM   3634  CB  PRO A 491     -25.139 -14.860 -15.374  1.00  0.71           C  
ATOM   3635  O   PRO A 491     -24.484 -11.995 -16.611  1.00  0.75           O  
ATOM   3636  CG  PRO A 491     -26.469 -15.042 -14.718  1.00  0.68           C  
ATOM   3637  CD  PRO A 491     -27.020 -13.689 -14.372  1.00  0.68           C  
ATOM   3638  N   GLN A 492     -22.523 -12.889 -15.831  1.00  0.76           N  
ATOM   3639  CA  GLN A 492     -21.674 -12.288 -16.855  1.00  0.81           C  
ATOM   3640  C   GLN A 492     -22.088 -12.747 -18.250  1.00  0.81           C  
ATOM   3641  CB  GLN A 492     -20.205 -12.631 -16.603  1.00  0.77           C  
ATOM   3642  O   GLN A 492     -22.737 -13.784 -18.402  1.00  0.81           O  
ATOM   3643  CG  GLN A 492     -19.903 -14.122 -16.658  1.00  0.70           C  
ATOM   3644  CD  GLN A 492     -18.545 -14.468 -16.078  1.00  0.68           C  
ATOM   3645  NE2 GLN A 492     -18.014 -15.625 -16.460  1.00  0.61           N  
ATOM   3646  OE1 GLN A 492     -17.977 -13.702 -15.293  1.00  0.71           O  
ATOM   3647  N   ARG A 493     -21.804 -11.929 -19.328  1.00  0.81           N  
ATOM   3648  CA  ARG A 493     -22.177 -12.253 -20.701  1.00  0.83           C  
ATOM   3649  C   ARG A 493     -21.456 -13.507 -21.183  1.00  0.83           C  
ATOM   3650  CB  ARG A 493     -21.869 -11.079 -21.633  1.00  0.81           C  
ATOM   3651  O   ARG A 493     -22.095 -14.490 -21.562  1.00  0.81           O  
ATOM   3652  CG  ARG A 493     -22.292 -11.310 -23.075  1.00  0.79           C  
ATOM   3653  CD  ARG A 493     -22.013 -10.093 -23.947  1.00  0.77           C  
ATOM   3654  NE  ARG A 493     -20.592  -9.761 -23.969  1.00  0.70           N  
ATOM   3655  NH1 ARG A 493     -20.787  -8.131 -25.594  1.00  0.62           N  
ATOM   3656  NH2 ARG A 493     -18.737  -8.614 -24.690  1.00  0.57           N  
ATOM   3657  CZ  ARG A 493     -20.042  -8.836 -24.751  1.00  0.74           C  
ATOM   3658  N   TYR A 494     -20.131 -13.507 -21.116  1.00  0.83           N  
ATOM   3659  CA  TYR A 494     -19.264 -14.624 -21.474  1.00  0.85           C  
ATOM   3660  C   TYR A 494     -18.319 -14.969 -20.329  1.00  0.86           C  
ATOM   3661  CB  TYR A 494     -18.460 -14.298 -22.735  1.00  0.83           C  
ATOM   3662  O   TYR A 494     -17.987 -14.110 -19.509  1.00  0.85           O  
ATOM   3663  CG  TYR A 494     -19.317 -13.987 -23.938  1.00  0.83           C  
ATOM   3664  CD1 TYR A 494     -19.885 -15.008 -24.696  1.00  0.82           C  
ATOM   3665  CD2 TYR A 494     -19.559 -12.672 -24.321  1.00  0.83           C  
ATOM   3666  CE1 TYR A 494     -20.674 -14.727 -25.806  1.00  0.83           C  
ATOM   3667  CE2 TYR A 494     -20.346 -12.378 -25.429  1.00  0.84           C  
ATOM   3668  OH  TYR A 494     -21.679 -13.126 -27.263  1.00  0.78           O  
ATOM   3669  CZ  TYR A 494     -20.899 -13.411 -26.164  1.00  0.80           C  
ATOM   3670  N   GLY A 495     -17.864 -16.221 -20.232  1.00  0.88           N  
ATOM   3671  CA  GLY A 495     -16.739 -16.568 -19.379  1.00  0.89           C  
ATOM   3672  C   GLY A 495     -15.441 -15.907 -19.803  1.00  0.89           C  
ATOM   3673  O   GLY A 495     -14.862 -15.123 -19.048  1.00  0.89           O  
ATOM   3674  N   ILE A 496     -15.096 -16.108 -21.020  1.00  0.89           N  
ATOM   3675  CA  ILE A 496     -13.936 -15.499 -21.663  1.00  0.89           C  
ATOM   3676  C   ILE A 496     -14.362 -14.830 -22.969  1.00  0.88           C  
ATOM   3677  CB  ILE A 496     -12.827 -16.540 -21.931  1.00  0.89           C  
ATOM   3678  O   ILE A 496     -14.975 -15.468 -23.828  1.00  0.86           O  
ATOM   3679  CG1 ILE A 496     -12.422 -17.236 -20.626  1.00  0.90           C  
ATOM   3680  CG2 ILE A 496     -11.616 -15.880 -22.598  1.00  0.89           C  
ATOM   3681  CD1 ILE A 496     -11.437 -18.382 -20.816  1.00  0.89           C  
ATOM   3682  N   ALA A 497     -14.002 -13.552 -23.097  1.00  0.88           N  
ATOM   3683  CA  ALA A 497     -14.343 -12.821 -24.314  1.00  0.88           C  
ATOM   3684  C   ALA A 497     -13.119 -12.115 -24.891  1.00  0.87           C  
ATOM   3685  CB  ALA A 497     -15.454 -11.812 -24.035  1.00  0.86           C  
ATOM   3686  O   ALA A 497     -12.399 -11.419 -24.171  1.00  0.85           O  
ATOM   3687  N   ALA A 498     -12.914 -12.296 -26.102  1.00  0.86           N  
ATOM   3688  CA  ALA A 498     -12.100 -11.395 -26.913  1.00  0.85           C  
ATOM   3689  C   ALA A 498     -12.976 -10.471 -27.754  1.00  0.84           C  
ATOM   3690  CB  ALA A 498     -11.159 -12.193 -27.813  1.00  0.83           C  
ATOM   3691  O   ALA A 498     -13.669 -10.923 -28.668  1.00  0.81           O  
ATOM   3692  N   VAL A 499     -12.968  -9.273 -27.353  1.00  0.81           N  
ATOM   3693  CA  VAL A 499     -13.884  -8.272 -27.890  1.00  0.80           C  
ATOM   3694  C   VAL A 499     -13.169  -7.428 -28.942  1.00  0.79           C  
ATOM   3695  CB  VAL A 499     -14.452  -7.365 -26.775  1.00  0.78           C  
ATOM   3696  O   VAL A 499     -11.961  -7.197 -28.846  1.00  0.74           O  
ATOM   3697  CG1 VAL A 499     -15.498  -6.406 -27.339  1.00  0.74           C  
ATOM   3698  CG2 VAL A 499     -15.048  -8.211 -25.651  1.00  0.73           C  
ATOM   3699  N   ASN A 500     -13.857  -7.002 -29.958  1.00  0.77           N  
ATOM   3700  CA  ASN A 500     -13.459  -6.218 -31.123  1.00  0.77           C  
ATOM   3701  C   ASN A 500     -12.656  -7.056 -32.114  1.00  0.75           C  
ATOM   3702  CB  ASN A 500     -12.655  -4.989 -30.693  1.00  0.74           C  
ATOM   3703  O   ASN A 500     -12.397  -8.236 -31.870  1.00  0.69           O  
ATOM   3704  CG  ASN A 500     -13.501  -3.964 -29.964  1.00  0.72           C  
ATOM   3705  ND2 ASN A 500     -12.847  -3.055 -29.250  1.00  0.70           N  
ATOM   3706  OD1 ASN A 500     -14.732  -3.988 -30.042  1.00  0.72           O  
ATOM   3707  N   ASN A 501     -12.510  -6.756 -33.372  1.00  0.75           N  
ATOM   3708  CA  ASN A 501     -11.887  -7.415 -34.514  1.00  0.75           C  
ATOM   3709  C   ASN A 501     -10.374  -7.521 -34.343  1.00  0.75           C  
ATOM   3710  CB  ASN A 501     -12.224  -6.676 -35.811  1.00  0.71           C  
ATOM   3711  O   ASN A 501      -9.623  -7.352 -35.306  1.00  0.71           O  
ATOM   3712  CG  ASN A 501     -13.702  -6.728 -36.145  1.00  0.67           C  
ATOM   3713  ND2 ASN A 501     -14.204  -5.674 -36.778  1.00  0.68           N  
ATOM   3714  OD1 ASN A 501     -14.387  -7.706 -35.835  1.00  0.68           O  
ATOM   3715  N   SER A 502      -9.970  -7.756 -33.129  1.00  0.76           N  
ATOM   3716  CA  SER A 502      -8.549  -7.905 -32.831  1.00  0.76           C  
ATOM   3717  C   SER A 502      -8.011  -9.233 -33.351  1.00  0.77           C  
ATOM   3718  CB  SER A 502      -8.303  -7.800 -31.325  1.00  0.73           C  
ATOM   3719  O   SER A 502      -8.716 -10.245 -33.330  1.00  0.73           O  
ATOM   3720  OG  SER A 502      -8.923  -6.641 -30.793  1.00  0.69           O  
ATOM   3721  N   LYS A 503      -6.809  -9.184 -33.840  1.00  0.81           N  
ATOM   3722  CA  LYS A 503      -6.063 -10.390 -34.184  1.00  0.82           C  
ATOM   3723  C   LYS A 503      -5.330 -10.949 -32.968  1.00  0.82           C  
ATOM   3724  CB  LYS A 503      -5.068 -10.103 -35.309  1.00  0.79           C  
ATOM   3725  O   LYS A 503      -4.443 -10.295 -32.416  1.00  0.80           O  
ATOM   3726  CG  LYS A 503      -5.719  -9.700 -36.624  1.00  0.76           C  
ATOM   3727  CD  LYS A 503      -4.685  -9.511 -37.726  1.00  0.74           C  
ATOM   3728  CE  LYS A 503      -5.332  -9.075 -39.033  1.00  0.70           C  
ATOM   3729  NZ  LYS A 503      -4.325  -8.918 -40.125  1.00  0.65           N  
ATOM   3730  N   TYR A 504      -5.759 -12.110 -32.585  1.00  0.81           N  
ATOM   3731  CA  TYR A 504      -5.099 -12.863 -31.525  1.00  0.82           C  
ATOM   3732  C   TYR A 504      -4.316 -14.039 -32.097  1.00  0.82           C  
ATOM   3733  CB  TYR A 504      -6.123 -13.365 -30.503  1.00  0.81           C  
ATOM   3734  O   TYR A 504      -4.893 -14.931 -32.722  1.00  0.80           O  
ATOM   3735  CG  TYR A 504      -6.875 -12.260 -29.803  1.00  0.82           C  
ATOM   3736  CD1 TYR A 504      -6.329 -11.611 -28.697  1.00  0.81           C  
ATOM   3737  CD2 TYR A 504      -8.132 -11.862 -30.244  1.00  0.81           C  
ATOM   3738  CE1 TYR A 504      -7.019 -10.593 -28.047  1.00  0.82           C  
ATOM   3739  CE2 TYR A 504      -8.831 -10.845 -29.602  1.00  0.82           C  
ATOM   3740  OH  TYR A 504      -8.954  -9.210 -27.867  1.00  0.79           O  
ATOM   3741  CZ  TYR A 504      -8.267 -10.217 -28.507  1.00  0.79           C  
ATOM   3742  N   ASP A 505      -3.004 -13.999 -31.955  1.00  0.81           N  
ATOM   3743  CA  ASP A 505      -2.103 -15.076 -32.350  1.00  0.83           C  
ATOM   3744  C   ASP A 505      -1.601 -15.848 -31.132  1.00  0.83           C  
ATOM   3745  CB  ASP A 505      -0.919 -14.521 -33.146  1.00  0.81           C  
ATOM   3746  O   ASP A 505      -1.287 -15.252 -30.100  1.00  0.83           O  
ATOM   3747  CG  ASP A 505      -1.327 -13.947 -34.491  1.00  0.77           C  
ATOM   3748  OD1 ASP A 505      -2.269 -14.475 -35.120  1.00  0.77           O  
ATOM   3749  OD2 ASP A 505      -0.697 -12.959 -34.928  1.00  0.79           O  
ATOM   3750  N   ARG A 506      -1.663 -17.245 -31.201  1.00  0.82           N  
ATOM   3751  CA  ARG A 506      -1.112 -18.151 -30.198  1.00  0.84           C  
ATOM   3752  C   ARG A 506      -1.851 -18.014 -28.871  1.00  0.84           C  
ATOM   3753  CB  ARG A 506       0.382 -17.885 -29.996  1.00  0.82           C  
ATOM   3754  O   ARG A 506      -1.228 -17.827 -27.824  1.00  0.83           O  
ATOM   3755  CG  ARG A 506       1.218 -18.088 -31.249  1.00  0.81           C  
ATOM   3756  CD  ARG A 506       2.703 -17.891 -30.974  1.00  0.79           C  
ATOM   3757  NE  ARG A 506       3.021 -16.489 -30.718  1.00  0.73           N  
ATOM   3758  NH1 ARG A 506       5.310 -16.798 -30.696  1.00  0.67           N  
ATOM   3759  NH2 ARG A 506       4.428 -14.710 -30.359  1.00  0.63           N  
ATOM   3760  CZ  ARG A 506       4.253 -16.002 -30.592  1.00  0.74           C  
ATOM   3761  N   VAL A 507      -3.165 -18.048 -28.946  1.00  0.86           N  
ATOM   3762  CA  VAL A 507      -4.004 -18.123 -27.754  1.00  0.86           C  
ATOM   3763  C   VAL A 507      -4.235 -19.584 -27.375  1.00  0.86           C  
ATOM   3764  CB  VAL A 507      -5.357 -17.406 -27.966  1.00  0.85           C  
ATOM   3765  O   VAL A 507      -4.710 -20.376 -28.193  1.00  0.86           O  
ATOM   3766  CG1 VAL A 507      -6.193 -17.443 -26.688  1.00  0.85           C  
ATOM   3767  CG2 VAL A 507      -5.131 -15.965 -28.420  1.00  0.84           C  
ATOM   3768  N   THR A 508      -3.902 -19.956 -26.256  1.00  0.88           N  
ATOM   3769  CA  THR A 508      -4.181 -21.273 -25.693  1.00  0.89           C  
ATOM   3770  C   THR A 508      -5.123 -21.162 -24.498  1.00  0.90           C  
ATOM   3771  CB  THR A 508      -2.884 -21.983 -25.264  1.00  0.88           C  
ATOM   3772  O   THR A 508      -4.813 -20.484 -23.517  1.00  0.90           O  
ATOM   3773  CG2 THR A 508      -3.169 -23.397 -24.768  1.00  0.82           C  
ATOM   3774  OG1 THR A 508      -1.991 -22.052 -26.383  1.00  0.85           O  
ATOM   3775  N   ILE A 509      -6.244 -21.776 -24.523  1.00  0.88           N  
ATOM   3776  CA  ILE A 509      -7.203 -21.941 -23.436  1.00  0.89           C  
ATOM   3777  C   ILE A 509      -7.367 -23.425 -23.114  1.00  0.88           C  
ATOM   3778  CB  ILE A 509      -8.571 -21.315 -23.789  1.00  0.88           C  
ATOM   3779  O   ILE A 509      -7.785 -24.210 -23.968  1.00  0.87           O  
ATOM   3780  CG1 ILE A 509      -8.394 -19.857 -24.226  1.00  0.87           C  
ATOM   3781  CG2 ILE A 509      -9.534 -21.419 -22.602  1.00  0.87           C  
ATOM   3782  CD1 ILE A 509      -9.688 -19.176 -24.649  1.00  0.85           C  
ATOM   3783  N   ASN A 510      -7.017 -23.781 -21.993  1.00  0.89           N  
ATOM   3784  CA  ASN A 510      -7.008 -25.186 -21.601  1.00  0.90           C  
ATOM   3785  C   ASN A 510      -7.645 -25.389 -20.229  1.00  0.90           C  
ATOM   3786  CB  ASN A 510      -5.581 -25.737 -21.611  1.00  0.88           C  
ATOM   3787  O   ASN A 510      -7.376 -24.631 -19.297  1.00  0.89           O  
ATOM   3788  CG  ASN A 510      -5.535 -27.243 -21.443  1.00  0.80           C  
ATOM   3789  ND2 ASN A 510      -4.568 -27.725 -20.672  1.00  0.77           N  
ATOM   3790  OD1 ASN A 510      -6.362 -27.968 -22.003  1.00  0.77           O  
ATOM   3791  N   ASN A 511      -8.457 -26.417 -20.054  1.00  0.89           N  
ATOM   3792  CA  ASN A 511      -8.969 -26.951 -18.797  1.00  0.90           C  
ATOM   3793  C   ASN A 511      -9.792 -25.913 -18.040  1.00  0.89           C  
ATOM   3794  CB  ASN A 511      -7.822 -27.460 -17.922  1.00  0.89           C  
ATOM   3795  O   ASN A 511      -9.708 -25.821 -16.814  1.00  0.87           O  
ATOM   3796  CG  ASN A 511      -7.001 -28.537 -18.603  1.00  0.87           C  
ATOM   3797  ND2 ASN A 511      -5.685 -28.476 -18.434  1.00  0.88           N  
ATOM   3798  OD1 ASN A 511      -7.544 -29.416 -19.276  1.00  0.85           O  
ATOM   3799  N   VAL A 512     -10.635 -25.139 -18.700  1.00  0.90           N  
ATOM   3800  CA  VAL A 512     -11.383 -24.042 -18.093  1.00  0.90           C  
ATOM   3801  C   VAL A 512     -12.863 -24.411 -18.007  1.00  0.88           C  
ATOM   3802  CB  VAL A 512     -11.207 -22.728 -18.886  1.00  0.87           C  
ATOM   3803  O   VAL A 512     -13.420 -24.989 -18.943  1.00  0.85           O  
ATOM   3804  CG1 VAL A 512      -9.739 -22.305 -18.911  1.00  0.73           C  
ATOM   3805  CG2 VAL A 512     -11.745 -22.886 -20.307  1.00  0.72           C  
ATOM   3806  N   ASP A 513     -13.506 -24.014 -16.885  1.00  0.87           N  
ATOM   3807  CA  ASP A 513     -14.955 -24.095 -16.724  1.00  0.88           C  
ATOM   3808  C   ASP A 513     -15.609 -22.732 -16.941  1.00  0.87           C  
ATOM   3809  CB  ASP A 513     -15.311 -24.634 -15.337  1.00  0.87           C  
ATOM   3810  O   ASP A 513     -15.348 -21.787 -16.195  1.00  0.86           O  
ATOM   3811  CG  ASP A 513     -16.801 -24.872 -15.158  1.00  0.85           C  
ATOM   3812  OD1 ASP A 513     -17.594 -24.454 -16.029  1.00  0.85           O  
ATOM   3813  OD2 ASP A 513     -17.184 -25.480 -14.136  1.00  0.85           O  
ATOM   3814  N   CYS A 514     -16.434 -22.598 -17.874  1.00  0.87           N  
ATOM   3815  CA  CYS A 514     -17.164 -21.385 -18.225  1.00  0.87           C  
ATOM   3816  C   CYS A 514     -18.668 -21.596 -18.096  1.00  0.83           C  
ATOM   3817  CB  CYS A 514     -16.822 -20.946 -19.649  1.00  0.85           C  
ATOM   3818  O   CYS A 514     -19.452 -20.956 -18.799  1.00  0.78           O  
ATOM   3819  SG  CYS A 514     -15.125 -20.359 -19.842  1.00  0.89           S  
ATOM   3820  N   THR A 515     -19.149 -22.544 -17.282  1.00  0.82           N  
ATOM   3821  CA  THR A 515     -20.562 -22.822 -17.052  1.00  0.83           C  
ATOM   3822  C   THR A 515     -21.237 -21.648 -16.350  1.00  0.81           C  
ATOM   3823  CB  THR A 515     -20.750 -24.101 -16.216  1.00  0.80           C  
ATOM   3824  O   THR A 515     -20.578 -20.866 -15.662  1.00  0.79           O  
ATOM   3825  CG2 THR A 515     -20.278 -25.333 -16.981  1.00  0.74           C  
ATOM   3826  OG1 THR A 515     -19.996 -23.987 -15.003  1.00  0.77           O  
ATOM   3827  N   GLY A 516     -22.492 -21.417 -16.614  1.00  0.80           N  
ATOM   3828  CA  GLY A 516     -23.303 -20.477 -15.857  1.00  0.80           C  
ATOM   3829  C   GLY A 516     -23.276 -19.071 -16.427  1.00  0.80           C  
ATOM   3830  O   GLY A 516     -23.848 -18.148 -15.843  1.00  0.77           O  
ATOM   3831  N   ASN A 517     -22.599 -18.801 -17.563  1.00  0.81           N  
ATOM   3832  CA  ASN A 517     -22.614 -17.508 -18.239  1.00  0.82           C  
ATOM   3833  C   ASN A 517     -23.877 -17.328 -19.076  1.00  0.80           C  
ATOM   3834  CB  ASN A 517     -21.369 -17.346 -19.114  1.00  0.80           C  
ATOM   3835  O   ASN A 517     -24.452 -18.305 -19.559  1.00  0.77           O  
ATOM   3836  CG  ASN A 517     -20.082 -17.409 -18.317  1.00  0.80           C  
ATOM   3837  ND2 ASN A 517     -19.314 -18.474 -18.514  1.00  0.84           N  
ATOM   3838  OD1 ASN A 517     -19.781 -16.508 -17.529  1.00  0.82           O  
ATOM   3839  N   ARG A 518     -24.380 -16.264 -19.365  1.00  0.80           N  
ATOM   3840  CA  ARG A 518     -25.679 -15.933 -19.943  1.00  0.80           C  
ATOM   3841  C   ARG A 518     -25.690 -16.187 -21.446  1.00  0.78           C  
ATOM   3842  CB  ARG A 518     -26.039 -14.474 -19.656  1.00  0.78           C  
ATOM   3843  O   ARG A 518     -26.693 -16.647 -21.996  1.00  0.76           O  
ATOM   3844  CG  ARG A 518     -27.411 -14.065 -20.169  1.00  0.74           C  
ATOM   3845  CD  ARG A 518     -27.731 -12.616 -19.831  1.00  0.71           C  
ATOM   3846  NE  ARG A 518     -26.907 -11.688 -20.600  1.00  0.63           N  
ATOM   3847  NH1 ARG A 518     -27.307  -9.872 -19.230  1.00  0.57           N  
ATOM   3848  NH2 ARG A 518     -25.954  -9.651 -21.066  1.00  0.52           N  
ATOM   3849  CZ  ARG A 518     -26.725 -10.406 -20.297  1.00  0.67           C  
ATOM   3850  N   THR A 519     -24.716 -15.593 -22.184  1.00  0.77           N  
ATOM   3851  CA  THR A 519     -24.717 -15.612 -23.643  1.00  0.76           C  
ATOM   3852  C   THR A 519     -23.837 -16.742 -24.170  1.00  0.75           C  
ATOM   3853  CB  THR A 519     -24.232 -14.268 -24.219  1.00  0.75           C  
ATOM   3854  O   THR A 519     -24.172 -17.381 -25.169  1.00  0.73           O  
ATOM   3855  CG2 THR A 519     -24.364 -14.242 -25.738  1.00  0.72           C  
ATOM   3856  OG1 THR A 519     -25.018 -13.206 -23.664  1.00  0.74           O  
ATOM   3857  N   GLY A 520     -22.663 -16.978 -23.478  1.00  0.73           N  
ATOM   3858  CA  GLY A 520     -21.799 -18.048 -23.950  1.00  0.74           C  
ATOM   3859  C   GLY A 520     -20.604 -18.292 -23.048  1.00  0.76           C  
ATOM   3860  O   GLY A 520     -20.410 -17.582 -22.059  1.00  0.74           O  
ATOM   3861  N   THR A 521     -19.751 -19.240 -23.507  1.00  0.81           N  
ATOM   3862  CA  THR A 521     -18.607 -19.680 -22.716  1.00  0.82           C  
ATOM   3863  C   THR A 521     -17.365 -18.863 -23.060  1.00  0.83           C  
ATOM   3864  CB  THR A 521     -18.317 -21.176 -22.938  1.00  0.78           C  
ATOM   3865  O   THR A 521     -16.920 -18.034 -22.263  1.00  0.78           O  
ATOM   3866  CG2 THR A 521     -19.422 -22.044 -22.345  1.00  0.62           C  
ATOM   3867  OG1 THR A 521     -18.224 -21.435 -24.344  1.00  0.65           O  
ATOM   3868  N   VAL A 522     -16.944 -19.057 -24.321  1.00  0.80           N  
ATOM   3869  CA  VAL A 522     -15.800 -18.365 -24.903  1.00  0.80           C  
ATOM   3870  C   VAL A 522     -16.217 -17.677 -26.201  1.00  0.79           C  
ATOM   3871  CB  VAL A 522     -14.625 -19.333 -25.167  1.00  0.78           C  
ATOM   3872  O   VAL A 522     -16.711 -18.327 -27.125  1.00  0.75           O  
ATOM   3873  CG1 VAL A 522     -13.422 -18.581 -25.733  1.00  0.79           C  
ATOM   3874  CG2 VAL A 522     -14.243 -20.070 -23.885  1.00  0.78           C  
ATOM   3875  N   GLN A 523     -16.141 -16.423 -26.204  1.00  0.82           N  
ATOM   3876  CA  GLN A 523     -16.237 -15.640 -27.432  1.00  0.82           C  
ATOM   3877  C   GLN A 523     -14.861 -15.169 -27.893  1.00  0.81           C  
ATOM   3878  CB  GLN A 523     -17.164 -14.440 -27.232  1.00  0.80           C  
ATOM   3879  O   GLN A 523     -14.335 -14.179 -27.381  1.00  0.78           O  
ATOM   3880  CG  GLN A 523     -17.420 -13.643 -28.504  1.00  0.78           C  
ATOM   3881  CD  GLN A 523     -18.412 -12.513 -28.299  1.00  0.75           C  
ATOM   3882  NE2 GLN A 523     -18.850 -11.903 -29.395  1.00  0.75           N  
ATOM   3883  OE1 GLN A 523     -18.783 -12.193 -27.165  1.00  0.76           O  
ATOM   3884  N   PHE A 524     -14.361 -15.886 -28.851  1.00  0.79           N  
ATOM   3885  CA  PHE A 524     -13.177 -15.521 -29.620  1.00  0.78           C  
ATOM   3886  C   PHE A 524     -13.497 -15.460 -31.109  1.00  0.76           C  
ATOM   3887  CB  PHE A 524     -12.041 -16.517 -29.367  1.00  0.75           C  
ATOM   3888  O   PHE A 524     -14.056 -16.406 -31.668  1.00  0.72           O  
ATOM   3889  CG  PHE A 524     -11.032 -16.043 -28.357  1.00  0.71           C  
ATOM   3890  CD1 PHE A 524      -9.872 -15.395 -28.764  1.00  0.66           C  
ATOM   3891  CD2 PHE A 524     -11.243 -16.245 -26.999  1.00  0.67           C  
ATOM   3892  CE1 PHE A 524      -8.936 -14.954 -27.832  1.00  0.64           C  
ATOM   3893  CE2 PHE A 524     -10.312 -15.808 -26.061  1.00  0.63           C  
ATOM   3894  CZ  PHE A 524      -9.158 -15.164 -26.480  1.00  0.63           C  
ATOM   3895  N   ASN A 525     -13.228 -14.311 -31.643  1.00  0.72           N  
ATOM   3896  CA  ASN A 525     -13.296 -14.339 -33.100  1.00  0.72           C  
ATOM   3897  C   ASN A 525     -12.009 -14.883 -33.711  1.00  0.72           C  
ATOM   3898  CB  ASN A 525     -13.596 -12.943 -33.650  1.00  0.69           C  
ATOM   3899  O   ASN A 525     -11.029 -14.151 -33.862  1.00  0.69           O  
ATOM   3900  CG  ASN A 525     -13.854 -12.946 -35.143  1.00  0.67           C  
ATOM   3901  ND2 ASN A 525     -14.199 -11.786 -35.689  1.00  0.65           N  
ATOM   3902  OD1 ASN A 525     -13.744 -13.984 -35.802  1.00  0.66           O  
ATOM   3903  N   PRO A 526     -11.841 -16.187 -34.000  1.00  0.59           N  
ATOM   3904  CA  PRO A 526     -10.611 -16.802 -34.505  1.00  0.58           C  
ATOM   3905  C   PRO A 526     -10.201 -16.262 -35.873  1.00  0.59           C  
ATOM   3906  CB  PRO A 526     -10.969 -18.288 -34.589  1.00  0.55           C  
ATOM   3907  O   PRO A 526      -9.067 -16.476 -36.311  1.00  0.57           O  
ATOM   3908  CG  PRO A 526     -12.448 -18.313 -34.802  1.00  0.53           C  
ATOM   3909  CD  PRO A 526     -13.054 -17.145 -34.079  1.00  0.53           C  
ATOM   3910  N   ASN A 527     -11.224 -15.783 -36.664  1.00  0.64           N  
ATOM   3911  CA  ASN A 527     -10.955 -15.447 -38.058  1.00  0.63           C  
ATOM   3912  C   ASN A 527      -9.836 -14.416 -38.180  1.00  0.63           C  
ATOM   3913  CB  ASN A 527     -12.224 -14.936 -38.742  1.00  0.58           C  
ATOM   3914  O   ASN A 527      -9.363 -14.135 -39.283  1.00  0.60           O  
ATOM   3915  CG  ASN A 527     -13.278 -16.015 -38.900  1.00  0.55           C  
ATOM   3916  ND2 ASN A 527     -14.541 -15.610 -38.935  1.00  0.53           N  
ATOM   3917  OD1 ASN A 527     -12.958 -17.204 -38.987  1.00  0.56           O  
ATOM   3918  N   ASN A 528      -9.352 -14.127 -37.065  1.00  0.67           N  
ATOM   3919  CA  ASN A 528      -8.433 -13.000 -37.182  1.00  0.67           C  
ATOM   3920  C   ASN A 528      -7.065 -13.328 -36.591  1.00  0.67           C  
ATOM   3921  CB  ASN A 528      -9.019 -11.758 -36.508  1.00  0.61           C  
ATOM   3922  O   ASN A 528      -6.240 -12.435 -36.390  1.00  0.62           O  
ATOM   3923  CG  ASN A 528     -10.189 -11.174 -37.275  1.00  0.58           C  
ATOM   3924  ND2 ASN A 528     -10.969 -10.327 -36.613  1.00  0.57           N  
ATOM   3925  OD1 ASN A 528     -10.392 -11.483 -38.452  1.00  0.59           O  
ATOM   3926  N   GLY A 529      -6.682 -14.700 -36.464  1.00  0.75           N  
ATOM   3927  CA  GLY A 529      -5.364 -15.038 -35.951  1.00  0.76           C  
ATOM   3928  C   GLY A 529      -4.905 -16.427 -36.354  1.00  0.76           C  
ATOM   3929  O   GLY A 529      -5.650 -17.170 -36.997  1.00  0.72           O  
ATOM   3930  N   SER A 530      -3.647 -16.779 -36.133  1.00  0.73           N  
ATOM   3931  CA  SER A 530      -3.047 -18.098 -36.307  1.00  0.74           C  
ATOM   3932  C   SER A 530      -2.760 -18.756 -34.961  1.00  0.75           C  
ATOM   3933  CB  SER A 530      -1.757 -17.997 -37.120  1.00  0.71           C  
ATOM   3934  O   SER A 530      -2.718 -18.080 -33.930  1.00  0.74           O  
ATOM   3935  OG  SER A 530      -0.830 -17.131 -36.488  1.00  0.74           O  
ATOM   3936  N   ASP A 531      -2.762 -20.134 -34.890  1.00  0.76           N  
ATOM   3937  CA  ASP A 531      -2.229 -20.982 -33.828  1.00  0.79           C  
ATOM   3938  C   ASP A 531      -3.009 -20.790 -32.529  1.00  0.79           C  
ATOM   3939  CB  ASP A 531      -0.745 -20.686 -33.599  1.00  0.74           C  
ATOM   3940  O   ASP A 531      -2.417 -20.707 -31.451  1.00  0.76           O  
ATOM   3941  CG  ASP A 531       0.103 -20.915 -34.838  1.00  0.71           C  
ATOM   3942  OD1 ASP A 531      -0.203 -21.837 -35.625  1.00  0.73           O  
ATOM   3943  OD2 ASP A 531       1.089 -20.170 -35.027  1.00  0.80           O  
ATOM   3944  N   ASN A 532      -4.272 -20.613 -32.610  1.00  0.79           N  
ATOM   3945  CA  ASN A 532      -5.159 -20.560 -31.452  1.00  0.80           C  
ATOM   3946  C   ASN A 532      -5.675 -21.947 -31.077  1.00  0.80           C  
ATOM   3947  CB  ASN A 532      -6.329 -19.611 -31.715  1.00  0.77           C  
ATOM   3948  O   ASN A 532      -6.194 -22.671 -31.928  1.00  0.77           O  
ATOM   3949  CG  ASN A 532      -5.880 -18.186 -31.972  1.00  0.76           C  
ATOM   3950  ND2 ASN A 532      -6.513 -17.530 -32.937  1.00  0.78           N  
ATOM   3951  OD1 ASN A 532      -4.970 -17.680 -31.310  1.00  0.78           O  
ATOM   3952  N   TYR A 533      -5.566 -22.338 -29.896  1.00  0.78           N  
ATOM   3953  CA  TYR A 533      -5.905 -23.652 -29.360  1.00  0.81           C  
ATOM   3954  C   TYR A 533      -6.868 -23.530 -28.185  1.00  0.81           C  
ATOM   3955  CB  TYR A 533      -4.640 -24.397 -28.923  1.00  0.78           C  
ATOM   3956  O   TYR A 533      -6.552 -22.892 -27.179  1.00  0.80           O  
ATOM   3957  CG  TYR A 533      -3.605 -24.527 -30.014  1.00  0.78           C  
ATOM   3958  CD1 TYR A 533      -3.692 -25.540 -30.967  1.00  0.77           C  
ATOM   3959  CD2 TYR A 533      -2.538 -23.638 -30.094  1.00  0.80           C  
ATOM   3960  CE1 TYR A 533      -2.739 -25.665 -31.972  1.00  0.81           C  
ATOM   3961  CE2 TYR A 533      -1.580 -23.753 -31.096  1.00  0.83           C  
ATOM   3962  OH  TYR A 533      -0.743 -24.887 -33.022  1.00  0.69           O  
ATOM   3963  CZ  TYR A 533      -1.689 -24.768 -32.029  1.00  0.76           C  
ATOM   3964  N   ILE A 534      -8.017 -24.074 -28.233  1.00  0.82           N  
ATOM   3965  CA  ILE A 534      -9.009 -24.174 -27.167  1.00  0.82           C  
ATOM   3966  C   ILE A 534      -9.268 -25.642 -26.839  1.00  0.82           C  
ATOM   3967  CB  ILE A 534     -10.328 -23.470 -27.555  1.00  0.80           C  
ATOM   3968  O   ILE A 534      -9.811 -26.382 -27.663  1.00  0.79           O  
ATOM   3969  CG1 ILE A 534     -10.063 -22.008 -27.932  1.00  0.77           C  
ATOM   3970  CG2 ILE A 534     -11.347 -23.566 -26.416  1.00  0.75           C  
ATOM   3971  CD1 ILE A 534     -11.308 -21.243 -28.359  1.00  0.74           C  
ATOM   3972  N   HIS A 535      -8.887 -26.099 -25.755  1.00  0.79           N  
ATOM   3973  CA  HIS A 535      -8.979 -27.482 -25.302  1.00  0.83           C  
ATOM   3974  C   HIS A 535      -9.690 -27.574 -23.955  1.00  0.81           C  
ATOM   3975  CB  HIS A 535      -7.586 -28.108 -25.204  1.00  0.79           C  
ATOM   3976  O   HIS A 535      -9.493 -26.722 -23.086  1.00  0.81           O  
ATOM   3977  CG  HIS A 535      -6.870 -28.185 -26.514  1.00  0.73           C  
ATOM   3978  CD2 HIS A 535      -5.886 -27.414 -27.036  1.00  0.71           C  
ATOM   3979  ND1 HIS A 535      -7.149 -29.148 -27.459  1.00  0.75           N  
ATOM   3980  CE1 HIS A 535      -6.364 -28.967 -28.509  1.00  0.69           C  
ATOM   3981  NE2 HIS A 535      -5.589 -27.921 -28.277  1.00  0.69           N  
ATOM   3982  N   ASN A 536     -10.496 -28.612 -23.760  1.00  0.76           N  
ATOM   3983  CA  ASN A 536     -11.101 -29.008 -22.493  1.00  0.80           C  
ATOM   3984  C   ASN A 536     -11.827 -27.842 -21.829  1.00  0.78           C  
ATOM   3985  CB  ASN A 536     -10.043 -29.583 -21.549  1.00  0.75           C  
ATOM   3986  O   ASN A 536     -11.675 -27.614 -20.627  1.00  0.73           O  
ATOM   3987  CG  ASN A 536      -9.331 -30.787 -22.133  1.00  0.72           C  
ATOM   3988  ND2 ASN A 536      -8.071 -30.972 -21.756  1.00  0.77           N  
ATOM   3989  OD1 ASN A 536      -9.908 -31.544 -22.918  1.00  0.71           O  
ATOM   3990  N   VAL A 537     -12.542 -27.089 -22.529  1.00  0.81           N  
ATOM   3991  CA  VAL A 537     -13.404 -26.033 -22.008  1.00  0.82           C  
ATOM   3992  C   VAL A 537     -14.782 -26.604 -21.684  1.00  0.78           C  
ATOM   3993  CB  VAL A 537     -13.533 -24.862 -23.007  1.00  0.78           C  
ATOM   3994  O   VAL A 537     -15.490 -27.079 -22.575  1.00  0.74           O  
ATOM   3995  CG1 VAL A 537     -14.459 -23.780 -22.453  1.00  0.76           C  
ATOM   3996  CG2 VAL A 537     -12.158 -24.280 -23.328  1.00  0.74           C  
ATOM   3997  N   ILE A 538     -15.150 -26.710 -20.399  1.00  0.83           N  
ATOM   3998  CA  ILE A 538     -16.452 -27.142 -19.902  1.00  0.84           C  
ATOM   3999  C   ILE A 538     -17.452 -25.993 -20.008  1.00  0.81           C  
ATOM   4000  CB  ILE A 538     -16.362 -27.642 -18.443  1.00  0.82           C  
ATOM   4001  O   ILE A 538     -17.117 -24.841 -19.723  1.00  0.77           O  
ATOM   4002  CG1 ILE A 538     -15.323 -28.762 -18.325  1.00  0.79           C  
ATOM   4003  CG2 ILE A 538     -17.733 -28.112 -17.948  1.00  0.75           C  
ATOM   4004  CD1 ILE A 538     -15.054 -29.209 -16.894  1.00  0.77           C  
ATOM   4005  N   GLY A 539     -18.733 -26.346 -20.338  1.00  0.79           N  
ATOM   4006  CA  GLY A 539     -19.841 -25.430 -20.557  1.00  0.79           C  
ATOM   4007  C   GLY A 539     -19.810 -24.773 -21.924  1.00  0.76           C  
ATOM   4008  O   GLY A 539     -20.644 -23.917 -22.225  1.00  0.68           O  
ATOM   4009  N   PHE A 540     -18.872 -25.161 -22.716  1.00  0.64           N  
ATOM   4010  CA  PHE A 540     -18.739 -24.638 -24.071  1.00  0.64           C  
ATOM   4011  C   PHE A 540     -20.000 -24.911 -24.882  1.00  0.63           C  
ATOM   4012  CB  PHE A 540     -17.523 -25.254 -24.769  1.00  0.56           C  
ATOM   4013  O   PHE A 540     -20.284 -26.058 -25.232  1.00  0.58           O  
ATOM   4014  CG  PHE A 540     -17.202 -24.624 -26.097  1.00  0.51           C  
ATOM   4015  CD1 PHE A 540     -17.597 -25.231 -27.283  1.00  0.46           C  
ATOM   4016  CD2 PHE A 540     -16.506 -23.424 -26.160  1.00  0.51           C  
ATOM   4017  CE1 PHE A 540     -17.302 -24.650 -28.515  1.00  0.49           C  
ATOM   4018  CE2 PHE A 540     -16.207 -22.837 -27.387  1.00  0.50           C  
ATOM   4019  CZ  PHE A 540     -16.606 -23.452 -28.563  1.00  0.48           C  
ATOM   4020  N   HIS A 541     -20.903 -23.952 -25.015  1.00  0.60           N  
ATOM   4021  CA  HIS A 541     -22.095 -24.008 -25.855  1.00  0.61           C  
ATOM   4022  C   HIS A 541     -21.893 -23.228 -27.150  1.00  0.59           C  
ATOM   4023  CB  HIS A 541     -23.309 -23.465 -25.099  1.00  0.54           C  
ATOM   4024  O   HIS A 541     -22.858 -22.934 -27.859  1.00  0.54           O  
ATOM   4025  CG  HIS A 541     -23.771 -24.355 -23.989  1.00  0.50           C  
ATOM   4026  CD2 HIS A 541     -23.787 -24.169 -22.648  1.00  0.50           C  
ATOM   4027  ND1 HIS A 541     -24.293 -25.611 -24.211  1.00  0.57           N  
ATOM   4028  CE1 HIS A 541     -24.611 -26.160 -23.050  1.00  0.51           C  
ATOM   4029  NE2 HIS A 541     -24.314 -25.305 -22.086  1.00  0.46           N  
ATOM   4030  N   GLY A 542     -20.677 -22.892 -27.704  1.00  0.57           N  
ATOM   4031  CA  GLY A 542     -20.427 -22.147 -28.927  1.00  0.57           C  
ATOM   4032  C   GLY A 542     -20.161 -23.039 -30.125  1.00  0.59           C  
ATOM   4033  O   GLY A 542     -19.673 -24.161 -29.974  1.00  0.56           O  
ATOM   4034  N   THR A 543     -20.560 -22.768 -31.367  1.00  0.51           N  
ATOM   4035  CA  THR A 543     -20.001 -23.245 -32.627  1.00  0.50           C  
ATOM   4036  C   THR A 543     -18.620 -22.642 -32.869  1.00  0.50           C  
ATOM   4037  CB  THR A 543     -20.926 -22.909 -33.812  1.00  0.45           C  
ATOM   4038  O   THR A 543     -18.494 -21.435 -33.086  1.00  0.47           O  
ATOM   4039  CG2 THR A 543     -22.185 -23.770 -33.788  1.00  0.39           C  
ATOM   4040  OG1 THR A 543     -21.303 -21.529 -33.739  1.00  0.41           O  
ATOM   4041  N   HIS A 544     -17.457 -23.389 -32.628  1.00  0.47           N  
ATOM   4042  CA  HIS A 544     -16.192 -23.115 -33.301  1.00  0.50           C  
ATOM   4043  C   HIS A 544     -16.303 -23.357 -34.803  1.00  0.48           C  
ATOM   4044  CB  HIS A 544     -15.073 -23.976 -32.712  1.00  0.44           C  
ATOM   4045  O   HIS A 544     -16.291 -24.505 -35.253  1.00  0.47           O  
ATOM   4046  CG  HIS A 544     -14.474 -23.409 -31.465  1.00  0.43           C  
ATOM   4047  CD2 HIS A 544     -13.207 -23.022 -31.184  1.00  0.42           C  
ATOM   4048  ND1 HIS A 544     -15.208 -23.187 -30.320  1.00  0.45           N  
ATOM   4049  CE1 HIS A 544     -14.417 -22.686 -29.386  1.00  0.40           C  
ATOM   4050  NE2 HIS A 544     -13.197 -22.576 -29.885  1.00  0.39           N  
ATOM   4051  N   SER A 545     -16.503 -22.359 -35.459  1.00  0.43           N  
ATOM   4052  CA  SER A 545     -16.052 -22.433 -36.845  1.00  0.43           C  
ATOM   4053  C   SER A 545     -14.607 -21.965 -36.982  1.00  0.43           C  
ATOM   4054  CB  SER A 545     -16.957 -21.593 -37.748  1.00  0.40           C  
ATOM   4055  O   SER A 545     -14.348 -20.770 -37.139  1.00  0.42           O  
ATOM   4056  OG  SER A 545     -16.986 -20.244 -37.316  1.00  0.39           O  
ATOM   4057  N   GLY A 546     -13.572 -22.711 -36.569  1.00  0.46           N  
ATOM   4058  CA  GLY A 546     -12.219 -22.467 -37.041  1.00  0.47           C  
ATOM   4059  C   GLY A 546     -11.158 -22.795 -36.007  1.00  0.46           C  
ATOM   4060  O   GLY A 546      -9.991 -22.434 -36.171  1.00  0.44           O  
ATOM   4061  N   ALA A 547     -11.403 -23.485 -34.853  1.00  0.47           N  
ATOM   4062  CA  ALA A 547     -10.332 -24.069 -34.050  1.00  0.49           C  
ATOM   4063  C   ALA A 547      -9.986 -25.474 -34.535  1.00  0.48           C  
ATOM   4064  CB  ALA A 547     -10.729 -24.101 -32.576  1.00  0.44           C  
ATOM   4065  O   ALA A 547     -10.870 -26.322 -34.681  1.00  0.47           O  
ATOM   4066  N   HIS A 548      -8.784 -25.682 -35.057  1.00  0.40           N  
ATOM   4067  CA  HIS A 548      -8.182 -27.007 -35.150  1.00  0.43           C  
ATOM   4068  C   HIS A 548      -7.825 -27.547 -33.769  1.00  0.39           C  
ATOM   4069  CB  HIS A 548      -6.936 -26.969 -36.037  1.00  0.38           C  
ATOM   4070  O   HIS A 548      -7.408 -26.790 -32.890  1.00  0.38           O  
ATOM   4071  CG  HIS A 548      -7.236 -26.729 -37.482  1.00  0.37           C  
ATOM   4072  CD2 HIS A 548      -6.960 -25.674 -38.285  1.00  0.37           C  
ATOM   4073  ND1 HIS A 548      -7.905 -27.645 -38.265  1.00  0.48           N  
ATOM   4074  CE1 HIS A 548      -8.027 -27.162 -39.491  1.00  0.38           C  
ATOM   4075  NE2 HIS A 548      -7.461 -25.967 -39.529  1.00  0.36           N  
TER    4076      HIS A 548
END
