# Supplementary material for: DepoScope: Accurate phage depolymerase annotation and domain delineation using large language models
Source: PLoS Comput Biol. 2024 Aug 5;20(8):e1011831. doi: 10.1371/journal.pcbi.1011831 (PMC11326577; doi:10.1371/journal.pcbi.1011831)
Supplement: S1 Data — (ZIP) [file pcbi.1011831.s003.zip › FN_FP_deposcope_032024/False_positives/HQ632825.1__AGN12298.pdb]

PARENT N/A
ATOM      1  N   MET A   1      28.119  16.764  15.940  1.00  0.19           N  
ATOM      2  CA  MET A   1      27.146  17.569  16.674  1.00  0.24           C  
ATOM      3  C   MET A   1      25.877  16.770  16.951  1.00  0.18           C  
ATOM      4  CB  MET A   1      26.803  18.841  15.896  1.00  0.19           C  
ATOM      5  O   MET A   1      25.363  16.085  16.065  1.00  0.19           O  
ATOM      6  CG  MET A   1      27.565  20.070  16.363  1.00  0.18           C  
ATOM      7  SD  MET A   1      26.965  21.613  15.572  1.00  0.17           S  
ATOM      8  CE  MET A   1      28.125  21.732  14.182  1.00  0.16           C  
ATOM      9  N   ALA A   2      25.567  16.093  18.131  1.00  0.36           N  
ATOM     10  CA  ALA A   2      24.631  14.995  18.356  1.00  0.36           C  
ATOM     11  C   ALA A   2      23.337  15.208  17.575  1.00  0.37           C  
ATOM     12  CB  ALA A   2      24.331  14.848  19.846  1.00  0.33           C  
ATOM     13  O   ALA A   2      22.790  16.313  17.557  1.00  0.35           O  
ATOM     14  N   GLU A   3      23.034  14.960  16.256  1.00  0.35           N  
ATOM     15  CA  GLU A   3      21.715  15.449  15.865  1.00  0.36           C  
ATOM     16  C   GLU A   3      20.755  15.456  17.051  1.00  0.34           C  
ATOM     17  CB  GLU A   3      21.141  14.597  14.729  1.00  0.31           C  
ATOM     18  O   GLU A   3      20.451  14.404  17.617  1.00  0.33           O  
ATOM     19  CG  GLU A   3      21.001  15.344  13.411  1.00  0.31           C  
ATOM     20  CD  GLU A   3      20.377  14.504  12.308  1.00  0.37           C  
ATOM     21  OE1 GLU A   3      20.208  13.278  12.501  1.00  0.48           O  
ATOM     22  OE2 GLU A   3      20.056  15.075  11.242  1.00  0.41           O  
ATOM     23  N   PHE A   4      20.904  16.231  18.111  1.00  0.37           N  
ATOM     24  CA  PHE A   4      19.778  16.622  18.950  1.00  0.39           C  
ATOM     25  C   PHE A   4      18.515  16.797  18.115  1.00  0.37           C  
ATOM     26  CB  PHE A   4      20.092  17.917  19.706  1.00  0.34           C  
ATOM     27  O   PHE A   4      18.460  17.663  17.239  1.00  0.35           O  
ATOM     28  CG  PHE A   4      21.028  17.730  20.869  1.00  0.34           C  
ATOM     29  CD1 PHE A   4      20.538  17.408  22.129  1.00  0.34           C  
ATOM     30  CD2 PHE A   4      22.399  17.875  20.702  1.00  0.37           C  
ATOM     31  CE1 PHE A   4      21.403  17.234  23.207  1.00  0.35           C  
ATOM     32  CE2 PHE A   4      23.269  17.703  21.774  1.00  0.38           C  
ATOM     33  CZ  PHE A   4      22.769  17.384  23.026  1.00  0.31           C  
ATOM     34  N   ARG A   5      17.770  15.842  17.560  1.00  0.41           N  
ATOM     35  CA  ARG A   5      16.325  15.955  17.396  1.00  0.41           C  
ATOM     36  C   ARG A   5      15.699  16.716  18.560  1.00  0.40           C  
ATOM     37  CB  ARG A   5      15.688  14.569  17.272  1.00  0.36           C  
ATOM     38  O   ARG A   5      15.587  16.185  19.667  1.00  0.38           O  
ATOM     39  CG  ARG A   5      15.915  13.905  15.924  1.00  0.35           C  
ATOM     40  CD  ARG A   5      15.172  12.581  15.815  1.00  0.40           C  
ATOM     41  NE  ARG A   5      15.385  11.948  14.516  1.00  0.33           N  
ATOM     42  NH1 ARG A   5      13.956  10.177  14.913  1.00  0.25           N  
ATOM     43  NH2 ARG A   5      15.069  10.333  12.915  1.00  0.19           N  
ATOM     44  CZ  ARG A   5      14.803  10.820  14.118  1.00  0.33           C  
ATOM     45  N   LEU A   6      15.892  17.766  18.896  1.00  0.37           N  
ATOM     46  CA  LEU A   6      14.933  18.595  19.618  1.00  0.39           C  
ATOM     47  C   LEU A   6      13.526  18.409  19.060  1.00  0.36           C  
ATOM     48  CB  LEU A   6      15.334  20.070  19.541  1.00  0.34           C  
ATOM     49  O   LEU A   6      13.202  18.934  17.991  1.00  0.35           O  
ATOM     50  CG  LEU A   6      16.475  20.511  20.459  1.00  0.34           C  
ATOM     51  CD1 LEU A   6      17.057  21.838  19.981  1.00  0.34           C  
ATOM     52  CD2 LEU A   6      15.990  20.622  21.900  1.00  0.36           C  
ATOM     53  N   GLY A   7      12.935  17.206  18.998  1.00  0.36           N  
ATOM     54  CA  GLY A   7      11.528  16.851  19.095  1.00  0.36           C  
ATOM     55  C   GLY A   7      10.725  17.823  19.939  1.00  0.36           C  
ATOM     56  O   GLY A   7      11.185  18.264  20.995  1.00  0.34           O  
ATOM     57  N   ARG A   8      10.319  18.984  19.514  1.00  0.43           N  
ATOM     58  CA  ARG A   8       9.175  19.519  20.244  1.00  0.42           C  
ATOM     59  C   ARG A   8       8.731  18.561  21.344  1.00  0.42           C  
ATOM     60  CB  ARG A   8       8.011  19.799  19.291  1.00  0.37           C  
ATOM     61  O   ARG A   8       8.358  17.419  21.067  1.00  0.39           O  
ATOM     62  CG  ARG A   8       8.023  21.200  18.699  1.00  0.34           C  
ATOM     63  CD  ARG A   8       6.801  21.453  17.827  1.00  0.38           C  
ATOM     64  NE  ARG A   8       6.770  22.826  17.329  1.00  0.33           N  
ATOM     65  NH1 ARG A   8       4.802  22.571  16.147  1.00  0.25           N  
ATOM     66  NH2 ARG A   8       5.891  24.588  16.147  1.00  0.20           N  
ATOM     67  CZ  ARG A   8       5.821  23.325  16.542  1.00  0.30           C  
ATOM     68  N   LEU A   9       9.276  18.322  22.602  1.00  0.48           N  
ATOM     69  CA  LEU A   9       8.676  17.971  23.885  1.00  0.49           C  
ATOM     70  C   LEU A   9       7.233  18.459  23.962  1.00  0.48           C  
ATOM     71  CB  LEU A   9       9.490  18.566  25.038  1.00  0.43           C  
ATOM     72  O   LEU A   9       6.984  19.663  24.055  1.00  0.45           O  
ATOM     73  CG  LEU A   9      10.805  17.861  25.373  1.00  0.41           C  
ATOM     74  CD1 LEU A   9      11.695  18.772  26.214  1.00  0.40           C  
ATOM     75  CD2 LEU A   9      10.538  16.547  26.099  1.00  0.41           C  
ATOM     76  N   LYS A  10       6.298  18.022  23.346  1.00  0.52           N  
ATOM     77  CA  LYS A  10       4.903  18.097  23.773  1.00  0.52           C  
ATOM     78  C   LYS A  10       4.617  17.102  24.894  1.00  0.52           C  
ATOM     79  CB  LYS A  10       3.966  17.839  22.592  1.00  0.47           C  
ATOM     80  O   LYS A  10       4.412  15.914  24.639  1.00  0.49           O  
ATOM     81  CG  LYS A  10       3.432  19.104  21.937  1.00  0.44           C  
ATOM     82  CD  LYS A  10       2.427  18.784  20.839  1.00  0.47           C  
ATOM     83  CE  LYS A  10       1.872  20.051  20.201  1.00  0.40           C  
ATOM     84  NZ  LYS A  10       0.872  19.742  19.135  1.00  0.38           N  
ATOM     85  N   PHE A  11       5.167  17.158  26.300  1.00  0.63           N  
ATOM     86  CA  PHE A  11       4.455  16.561  27.423  1.00  0.64           C  
ATOM     87  C   PHE A  11       2.968  16.890  27.358  1.00  0.63           C  
ATOM     88  CB  PHE A  11       5.042  17.046  28.753  1.00  0.59           C  
ATOM     89  O   PHE A  11       2.587  18.062  27.327  1.00  0.60           O  
ATOM     90  CG  PHE A  11       6.467  16.619  28.979  1.00  0.57           C  
ATOM     91  CD1 PHE A  11       6.789  15.275  29.130  1.00  0.53           C  
ATOM     92  CD2 PHE A  11       7.485  17.561  29.040  1.00  0.55           C  
ATOM     93  CE1 PHE A  11       8.107  14.877  29.339  1.00  0.53           C  
ATOM     94  CE2 PHE A  11       8.805  17.171  29.249  1.00  0.52           C  
ATOM     95  CZ  PHE A  11       9.113  15.828  29.399  1.00  0.51           C  
ATOM     96  N   ASN A  12       2.143  16.096  27.219  1.00  0.72           N  
ATOM     97  CA  ASN A  12       0.696  16.098  27.411  1.00  0.74           C  
ATOM     98  C   ASN A  12       0.311  15.533  28.776  1.00  0.73           C  
ATOM     99  CB  ASN A  12       0.005  15.310  26.296  1.00  0.69           C  
ATOM    100  O   ASN A  12       0.499  14.343  29.035  1.00  0.71           O  
ATOM    101  CG  ASN A  12       0.095  16.002  24.951  1.00  0.64           C  
ATOM    102  ND2 ASN A  12       0.329  15.226  23.899  1.00  0.61           N  
ATOM    103  OD1 ASN A  12      -0.044  17.224  24.857  1.00  0.60           O  
ATOM    104  N   TRP A  13      -0.025  16.401  29.741  1.00  0.51           N  
ATOM    105  CA  TRP A  13      -0.735  15.996  30.950  1.00  0.64           C  
ATOM    106  C   TRP A  13      -2.033  15.275  30.605  1.00  0.53           C  
ATOM    107  CB  TRP A  13      -1.030  17.212  31.833  1.00  0.50           C  
ATOM    108  O   TRP A  13      -2.930  15.859  29.992  1.00  0.52           O  
ATOM    109  CG  TRP A  13      -1.681  16.871  33.140  1.00  0.46           C  
ATOM    110  CD1 TRP A  13      -3.005  16.996  33.458  1.00  0.41           C  
ATOM    111  CD2 TRP A  13      -1.035  16.353  34.307  1.00  0.46           C  
ATOM    112  CE2 TRP A  13      -2.030  16.187  35.296  1.00  0.43           C  
ATOM    113  CE3 TRP A  13       0.289  16.012  34.612  1.00  0.60           C  
ATOM    114  NE1 TRP A  13      -3.221  16.587  34.754  1.00  0.64           N  
ATOM    115  CH2 TRP A  13      -0.437  15.369  36.843  1.00  0.57           C  
ATOM    116  CZ2 TRP A  13      -1.740  15.694  36.571  1.00  0.66           C  
ATOM    117  CZ3 TRP A  13       0.575  15.522  35.881  1.00  0.50           C  
ATOM    118  N   ARG A  14      -2.197  14.050  31.194  1.00  0.78           N  
ATOM    119  CA  ARG A  14      -3.379  13.223  30.970  1.00  0.78           C  
ATOM    120  C   ARG A  14      -4.124  12.968  32.276  1.00  0.76           C  
ATOM    121  CB  ARG A  14      -2.989  11.894  30.320  1.00  0.75           C  
ATOM    122  O   ARG A  14      -4.929  12.039  32.366  1.00  0.73           O  
ATOM    123  CG  ARG A  14      -2.479  12.031  28.894  1.00  0.71           C  
ATOM    124  CD  ARG A  14      -3.588  12.440  27.936  1.00  0.69           C  
ATOM    125  NE  ARG A  14      -3.180  12.286  26.542  1.00  0.63           N  
ATOM    126  NH1 ARG A  14      -5.262  12.768  25.663  1.00  0.53           N  
ATOM    127  NH2 ARG A  14      -3.509  12.281  24.269  1.00  0.50           N  
ATOM    128  CZ  ARG A  14      -3.985  12.445  25.495  1.00  0.71           C  
ATOM    129  N   SER A  15      -3.921  13.833  33.442  1.00  0.77           N  
ATOM    130  CA  SER A  15      -4.562  13.634  34.738  1.00  0.78           C  
ATOM    131  C   SER A  15      -4.172  12.291  35.347  1.00  0.78           C  
ATOM    132  CB  SER A  15      -6.082  13.720  34.603  1.00  0.74           C  
ATOM    133  O   SER A  15      -3.041  11.831  35.176  1.00  0.74           O  
ATOM    134  OG  SER A  15      -6.691  13.893  35.871  1.00  0.69           O  
ATOM    135  N   ASP A  16      -4.954  11.610  36.224  1.00  0.76           N  
ATOM    136  CA  ASP A  16      -4.760  10.293  36.823  1.00  0.77           C  
ATOM    137  C   ASP A  16      -4.757   9.199  35.757  1.00  0.76           C  
ATOM    138  CB  ASP A  16      -5.846  10.011  37.864  1.00  0.74           C  
ATOM    139  O   ASP A  16      -5.517   9.267  34.789  1.00  0.74           O  
ATOM    140  CG  ASP A  16      -5.737  10.900  39.090  1.00  0.71           C  
ATOM    141  OD1 ASP A  16      -4.647  11.456  39.345  1.00  0.71           O  
ATOM    142  OD2 ASP A  16      -6.750  11.043  39.809  1.00  0.74           O  
ATOM    143  N   TRP A  17      -3.978   8.305  35.967  1.00  0.75           N  
ATOM    144  CA  TRP A  17      -3.876   7.133  35.104  1.00  0.79           C  
ATOM    145  C   TRP A  17      -5.179   6.340  35.107  1.00  0.75           C  
ATOM    146  CB  TRP A  17      -2.717   6.236  35.549  1.00  0.72           C  
ATOM    147  O   TRP A  17      -5.727   6.037  36.170  1.00  0.71           O  
ATOM    148  CG  TRP A  17      -2.534   5.013  34.702  1.00  0.66           C  
ATOM    149  CD1 TRP A  17      -1.779   4.902  33.568  1.00  0.60           C  
ATOM    150  CD2 TRP A  17      -3.122   3.727  34.921  1.00  0.65           C  
ATOM    151  CE2 TRP A  17      -2.678   2.882  33.879  1.00  0.69           C  
ATOM    152  CE3 TRP A  17      -3.980   3.206  35.898  1.00  0.74           C  
ATOM    153  NE1 TRP A  17      -1.861   3.623  33.068  1.00  0.75           N  
ATOM    154  CH2 TRP A  17      -3.907   1.059  34.756  1.00  0.72           C  
ATOM    155  CZ2 TRP A  17      -3.066   1.543  33.787  1.00  0.74           C  
ATOM    156  CZ3 TRP A  17      -4.365   1.873  35.804  1.00  0.73           C  
ATOM    157  N   THR A  18      -5.824   6.156  34.091  1.00  0.80           N  
ATOM    158  CA  THR A  18      -7.056   5.385  33.962  1.00  0.80           C  
ATOM    159  C   THR A  18      -6.826   4.137  33.113  1.00  0.79           C  
ATOM    160  CB  THR A  18      -8.183   6.231  33.341  1.00  0.77           C  
ATOM    161  O   THR A  18      -6.055   4.167  32.152  1.00  0.77           O  
ATOM    162  CG2 THR A  18      -8.631   7.334  34.295  1.00  0.69           C  
ATOM    163  OG1 THR A  18      -7.711   6.828  32.127  1.00  0.72           O  
ATOM    164  N   ILE A  19      -7.345   2.964  33.443  1.00  0.73           N  
ATOM    165  CA  ILE A  19      -7.334   1.711  32.696  1.00  0.75           C  
ATOM    166  C   ILE A  19      -7.913   1.937  31.301  1.00  0.74           C  
ATOM    167  CB  ILE A  19      -8.125   0.607  33.433  1.00  0.70           C  
ATOM    168  O   ILE A  19      -8.825   2.749  31.125  1.00  0.73           O  
ATOM    169  CG1 ILE A  19      -7.556   0.391  34.840  1.00  0.63           C  
ATOM    170  CG2 ILE A  19      -8.109  -0.696  32.629  1.00  0.62           C  
ATOM    171  CD1 ILE A  19      -8.454  -0.435  35.750  1.00  0.61           C  
ATOM    172  N   SER A  20      -7.533   1.314  30.362  1.00  0.77           N  
ATOM    173  CA  SER A  20      -7.916   1.297  28.954  1.00  0.79           C  
ATOM    174  C   SER A  20      -7.750   2.674  28.319  1.00  0.77           C  
ATOM    175  CB  SER A  20      -9.362   0.825  28.797  1.00  0.73           C  
ATOM    176  O   SER A  20      -8.475   3.024  27.386  1.00  0.74           O  
ATOM    177  OG  SER A  20      -9.534  -0.464  29.361  1.00  0.72           O  
ATOM    178  N   THR A  21      -6.870   3.480  28.836  1.00  0.81           N  
ATOM    179  CA  THR A  21      -6.551   4.777  28.250  1.00  0.82           C  
ATOM    180  C   THR A  21      -5.248   4.707  27.458  1.00  0.81           C  
ATOM    181  CB  THR A  21      -6.439   5.866  29.332  1.00  0.79           C  
ATOM    182  O   THR A  21      -4.247   4.179  27.946  1.00  0.79           O  
ATOM    183  CG2 THR A  21      -6.115   7.223  28.715  1.00  0.74           C  
ATOM    184  OG1 THR A  21      -7.682   5.960  30.038  1.00  0.78           O  
ATOM    185  N   ALA A  22      -5.263   5.214  26.194  1.00  0.78           N  
ATOM    186  CA  ALA A  22      -4.071   5.363  25.363  1.00  0.81           C  
ATOM    187  C   ALA A  22      -3.241   6.565  25.804  1.00  0.78           C  
ATOM    188  CB  ALA A  22      -4.461   5.500  23.893  1.00  0.74           C  
ATOM    189  O   ALA A  22      -3.755   7.683  25.893  1.00  0.76           O  
ATOM    190  N   TYR A  23      -2.122   6.160  26.042  1.00  0.81           N  
ATOM    191  CA  TYR A  23      -1.081   7.140  26.331  1.00  0.83           C  
ATOM    192  C   TYR A  23       0.014   7.101  25.271  1.00  0.80           C  
ATOM    193  CB  TYR A  23      -0.476   6.890  27.716  1.00  0.80           C  
ATOM    194  O   TYR A  23       0.371   6.029  24.777  1.00  0.77           O  
ATOM    195  CG  TYR A  23      -1.477   6.981  28.841  1.00  0.79           C  
ATOM    196  CD1 TYR A  23      -1.935   8.216  29.294  1.00  0.76           C  
ATOM    197  CD2 TYR A  23      -1.966   5.833  29.455  1.00  0.78           C  
ATOM    198  CE1 TYR A  23      -2.857   8.305  30.332  1.00  0.83           C  
ATOM    199  CE2 TYR A  23      -2.888   5.910  30.494  1.00  0.81           C  
ATOM    200  OH  TYR A  23      -4.239   7.231  31.953  1.00  0.73           O  
ATOM    201  CZ  TYR A  23      -3.327   7.148  30.925  1.00  0.83           C  
ATOM    202  N   VAL A  24       0.534   8.230  24.791  1.00  0.77           N  
ATOM    203  CA  VAL A  24       1.644   8.394  23.858  1.00  0.78           C  
ATOM    204  C   VAL A  24       2.881   8.882  24.607  1.00  0.77           C  
ATOM    205  CB  VAL A  24       1.288   9.376  22.719  1.00  0.74           C  
ATOM    206  O   VAL A  24       2.776   9.397  25.722  1.00  0.75           O  
ATOM    207  CG1 VAL A  24       0.131   8.835  21.881  1.00  0.66           C  
ATOM    208  CG2 VAL A  24       0.941  10.750  23.290  1.00  0.65           C  
ATOM    209  N   ILE A  25       4.090   8.541  24.042  1.00  0.72           N  
ATOM    210  CA  ILE A  25       5.356   9.070  24.537  1.00  0.73           C  
ATOM    211  C   ILE A  25       5.191  10.543  24.904  1.00  0.71           C  
ATOM    212  CB  ILE A  25       6.485   8.899  23.497  1.00  0.69           C  
ATOM    213  O   ILE A  25       4.607  11.317  24.143  1.00  0.69           O  
ATOM    214  CG1 ILE A  25       6.746   7.412  23.231  1.00  0.64           C  
ATOM    215  CG2 ILE A  25       7.762   9.604  23.965  1.00  0.64           C  
ATOM    216  CD1 ILE A  25       7.674   7.147  22.053  1.00  0.63           C  
ATOM    217  N   ASP A  26       5.545  10.848  26.019  1.00  0.71           N  
ATOM    218  CA  ASP A  26       5.585  12.173  26.630  1.00  0.72           C  
ATOM    219  C   ASP A  26       4.227  12.548  27.219  1.00  0.71           C  
ATOM    220  CB  ASP A  26       6.023  13.223  25.606  1.00  0.68           C  
ATOM    221  O   ASP A  26       4.028  13.682  27.661  1.00  0.70           O  
ATOM    222  CG  ASP A  26       7.417  12.973  25.060  1.00  0.65           C  
ATOM    223  OD1 ASP A  26       8.286  12.478  25.809  1.00  0.65           O  
ATOM    224  OD2 ASP A  26       7.650  13.277  23.870  1.00  0.71           O  
ATOM    225  N   ASP A  27       3.226  11.707  27.408  1.00  0.79           N  
ATOM    226  CA  ASP A  27       2.114  11.909  28.331  1.00  0.81           C  
ATOM    227  C   ASP A  27       2.572  11.772  29.781  1.00  0.80           C  
ATOM    228  CB  ASP A  27       0.987  10.916  28.039  1.00  0.78           C  
ATOM    229  O   ASP A  27       3.348  10.873  30.110  1.00  0.78           O  
ATOM    230  CG  ASP A  27       0.185  11.276  26.800  1.00  0.78           C  
ATOM    231  OD1 ASP A  27       0.261  12.435  26.340  1.00  0.81           O  
ATOM    232  OD2 ASP A  27      -0.531  10.392  26.282  1.00  0.83           O  
ATOM    233  N   ILE A  28       2.261  12.635  30.593  1.00  0.76           N  
ATOM    234  CA  ILE A  28       2.367  12.575  32.047  1.00  0.78           C  
ATOM    235  C   ILE A  28       1.015  12.197  32.647  1.00  0.76           C  
ATOM    236  CB  ILE A  28       2.858  13.917  32.634  1.00  0.74           C  
ATOM    237  O   ILE A  28      -0.003  12.827  32.347  1.00  0.74           O  
ATOM    238  CG1 ILE A  28       4.252  14.258  32.096  1.00  0.67           C  
ATOM    239  CG2 ILE A  28       2.858  13.870  34.164  1.00  0.67           C  
ATOM    240  CD1 ILE A  28       4.785  15.604  32.565  1.00  0.66           C  
ATOM    241  N   ILE A  29       1.013  11.212  33.523  1.00  0.81           N  
ATOM    242  CA  ILE A  29      -0.142  10.787  34.306  1.00  0.81           C  
ATOM    243  C   ILE A  29       0.183  10.873  35.795  1.00  0.80           C  
ATOM    244  CB  ILE A  29      -0.580   9.353  33.935  1.00  0.79           C  
ATOM    245  O   ILE A  29       1.354  10.857  36.183  1.00  0.78           O  
ATOM    246  CG1 ILE A  29       0.565   8.364  34.181  1.00  0.77           C  
ATOM    247  CG2 ILE A  29      -1.053   9.292  32.479  1.00  0.77           C  
ATOM    248  CD1 ILE A  29       0.103   6.959  34.542  1.00  0.74           C  
ATOM    249  N   LYS A  30      -0.791  10.983  36.620  1.00  0.80           N  
ATOM    250  CA  LYS A  30      -0.785  10.679  38.048  1.00  0.80           C  
ATOM    251  C   LYS A  30      -1.317   9.274  38.313  1.00  0.79           C  
ATOM    252  CB  LYS A  30      -1.613  11.708  38.820  1.00  0.78           C  
ATOM    253  O   LYS A  30      -2.394   8.912  37.836  1.00  0.76           O  
ATOM    254  CG  LYS A  30      -1.545  11.548  40.331  1.00  0.75           C  
ATOM    255  CD  LYS A  30      -2.433  12.563  41.041  1.00  0.75           C  
ATOM    256  CE  LYS A  30      -2.422  12.359  42.550  1.00  0.75           C  
ATOM    257  NZ  LYS A  30      -3.417  13.236  43.235  1.00  0.70           N  
ATOM    258  N   TYR A  31      -0.461   8.422  38.978  1.00  0.80           N  
ATOM    259  CA  TYR A  31      -0.868   7.124  39.505  1.00  0.80           C  
ATOM    260  C   TYR A  31      -0.508   6.997  40.980  1.00  0.78           C  
ATOM    261  CB  TYR A  31      -0.215   5.991  38.708  1.00  0.78           C  
ATOM    262  O   TYR A  31       0.670   7.036  41.343  1.00  0.75           O  
ATOM    263  CG  TYR A  31      -0.701   4.616  39.098  1.00  0.77           C  
ATOM    264  CD1 TYR A  31      -1.949   4.155  38.686  1.00  0.74           C  
ATOM    265  CD2 TYR A  31       0.086   3.777  39.879  1.00  0.75           C  
ATOM    266  CE1 TYR A  31      -2.402   2.889  39.044  1.00  0.77           C  
ATOM    267  CE2 TYR A  31      -0.358   2.509  40.244  1.00  0.75           C  
ATOM    268  OH  TYR A  31      -2.044   0.822  40.179  1.00  0.72           O  
ATOM    269  CZ  TYR A  31      -1.601   2.075  39.821  1.00  0.76           C  
ATOM    270  N   GLY A  32      -1.554   7.026  41.782  1.00  0.70           N  
ATOM    271  CA  GLY A  32      -1.459   7.174  43.226  1.00  0.70           C  
ATOM    272  C   GLY A  32      -1.017   8.560  43.656  1.00  0.69           C  
ATOM    273  O   GLY A  32      -1.633   9.558  43.278  1.00  0.65           O  
ATOM    274  N   ALA A  33       0.154   8.635  44.400  1.00  0.66           N  
ATOM    275  CA  ALA A  33       0.810   9.888  44.768  1.00  0.67           C  
ATOM    276  C   ALA A  33       1.843  10.294  43.721  1.00  0.67           C  
ATOM    277  CB  ALA A  33       1.467   9.761  46.140  1.00  0.64           C  
ATOM    278  O   ALA A  33       2.198  11.470  43.613  1.00  0.66           O  
ATOM    279  N   ASN A  34       2.329   9.334  42.875  1.00  0.74           N  
ATOM    280  CA  ASN A  34       3.442   9.572  41.962  1.00  0.75           C  
ATOM    281  C   ASN A  34       2.955  10.049  40.597  1.00  0.75           C  
ATOM    282  CB  ASN A  34       4.293   8.309  41.811  1.00  0.72           C  
ATOM    283  O   ASN A  34       1.867   9.676  40.156  1.00  0.74           O  
ATOM    284  CG  ASN A  34       4.855   7.822  43.132  1.00  0.70           C  
ATOM    285  ND2 ASN A  34       5.103   6.521  43.228  1.00  0.71           N  
ATOM    286  OD1 ASN A  34       5.065   8.609  44.059  1.00  0.71           O  
ATOM    287  N   THR A  35       3.685  10.910  39.964  1.00  0.75           N  
ATOM    288  CA  THR A  35       3.535  11.254  38.554  1.00  0.76           C  
ATOM    289  C   THR A  35       4.546  10.493  37.701  1.00  0.75           C  
ATOM    290  CB  THR A  35       3.705  12.768  38.328  1.00  0.73           C  
ATOM    291  O   THR A  35       5.682  10.273  38.124  1.00  0.73           O  
ATOM    292  CG2 THR A  35       2.566  13.552  38.971  1.00  0.67           C  
ATOM    293  OG1 THR A  35       4.947  13.195  38.902  1.00  0.68           O  
ATOM    294  N   TYR A  36       4.197   9.999  36.504  1.00  0.79           N  
ATOM    295  CA  TYR A  36       4.909   9.188  35.522  1.00  0.80           C  
ATOM    296  C   TYR A  36       4.824   9.813  34.134  1.00  0.78           C  
ATOM    297  CB  TYR A  36       4.345   7.765  35.490  1.00  0.78           C  
ATOM    298  O   TYR A  36       3.802  10.400  33.773  1.00  0.77           O  
ATOM    299  CG  TYR A  36       4.475   7.030  36.801  1.00  0.78           C  
ATOM    300  CD1 TYR A  36       5.572   6.210  37.057  1.00  0.77           C  
ATOM    301  CD2 TYR A  36       3.502   7.153  37.787  1.00  0.78           C  
ATOM    302  CE1 TYR A  36       5.696   5.529  38.264  1.00  0.80           C  
ATOM    303  CE2 TYR A  36       3.615   6.477  38.998  1.00  0.78           C  
ATOM    304  OH  TYR A  36       4.832   4.997  40.423  1.00  0.75           O  
ATOM    305  CZ  TYR A  36       4.714   5.669  39.226  1.00  0.79           C  
ATOM    306  N   VAL A  37       5.850   9.768  33.392  1.00  0.81           N  
ATOM    307  CA  VAL A  37       5.946  10.115  31.978  1.00  0.82           C  
ATOM    308  C   VAL A  37       5.850   8.850  31.128  1.00  0.81           C  
ATOM    309  CB  VAL A  37       7.258  10.869  31.666  1.00  0.79           C  
ATOM    310  O   VAL A  37       6.545   7.865  31.389  1.00  0.79           O  
ATOM    311  CG1 VAL A  37       7.324  11.248  30.188  1.00  0.69           C  
ATOM    312  CG2 VAL A  37       7.381  12.111  32.546  1.00  0.69           C  
ATOM    313  N   CYS A  38       5.084   8.662  30.111  1.00  0.77           N  
ATOM    314  CA  CYS A  38       4.963   7.565  29.157  1.00  0.79           C  
ATOM    315  C   CYS A  38       6.235   7.419  28.330  1.00  0.77           C  
ATOM    316  CB  CYS A  38       3.766   7.788  28.233  1.00  0.74           C  
ATOM    317  O   CYS A  38       6.649   8.358  27.649  1.00  0.74           O  
ATOM    318  SG  CYS A  38       3.363   6.358  27.207  1.00  0.75           S  
ATOM    319  N   LYS A  39       6.848   6.259  28.400  1.00  0.81           N  
ATOM    320  CA  LYS A  39       8.081   5.931  27.690  1.00  0.81           C  
ATOM    321  C   LYS A  39       7.784   5.372  26.302  1.00  0.78           C  
ATOM    322  CB  LYS A  39       8.912   4.928  28.492  1.00  0.78           C  
ATOM    323  O   LYS A  39       8.618   5.462  25.399  1.00  0.75           O  
ATOM    324  CG  LYS A  39       9.463   5.484  29.797  1.00  0.73           C  
ATOM    325  CD  LYS A  39      10.245   4.429  30.568  1.00  0.72           C  
ATOM    326  CE  LYS A  39      10.761   4.972  31.894  1.00  0.70           C  
ATOM    327  NZ  LYS A  39      11.379   3.899  32.729  1.00  0.62           N  
ATOM    328  N   LYS A  40       6.576   4.854  26.145  1.00  0.79           N  
ATOM    329  CA  LYS A  40       6.077   4.140  24.974  1.00  0.81           C  
ATOM    330  C   LYS A  40       4.565   4.296  24.838  1.00  0.79           C  
ATOM    331  CB  LYS A  40       6.446   2.658  25.050  1.00  0.76           C  
ATOM    332  O   LYS A  40       3.834   4.193  25.825  1.00  0.77           O  
ATOM    333  CG  LYS A  40       6.150   1.879  23.777  1.00  0.68           C  
ATOM    334  CD  LYS A  40       6.520   0.409  23.922  1.00  0.67           C  
ATOM    335  CE  LYS A  40       6.097  -0.398  22.702  1.00  0.63           C  
ATOM    336  NZ  LYS A  40       6.364  -1.856  22.882  1.00  0.56           N  
ATOM    337  N   ASN A  41       4.091   4.691  23.555  1.00  0.78           N  
ATOM    338  CA  ASN A  41       2.651   4.582  23.343  1.00  0.81           C  
ATOM    339  C   ASN A  41       2.108   3.251  23.856  1.00  0.78           C  
ATOM    340  CB  ASN A  41       2.312   4.759  21.862  1.00  0.75           C  
ATOM    341  O   ASN A  41       2.636   2.190  23.519  1.00  0.75           O  
ATOM    342  CG  ASN A  41       2.691   6.130  21.336  1.00  0.69           C  
ATOM    343  ND2 ASN A  41       2.532   6.329  20.033  1.00  0.71           N  
ATOM    344  OD1 ASN A  41       3.123   7.002  22.094  1.00  0.71           O  
ATOM    345  N   HIS A  42       1.240   3.379  24.669  1.00  0.81           N  
ATOM    346  CA  HIS A  42       0.567   2.184  25.165  1.00  0.82           C  
ATOM    347  C   HIS A  42      -0.856   2.499  25.614  1.00  0.79           C  
ATOM    348  CB  HIS A  42       1.356   1.565  26.321  1.00  0.78           C  
ATOM    349  O   HIS A  42      -1.194   3.661  25.851  1.00  0.76           O  
ATOM    350  CG  HIS A  42       1.282   2.355  27.589  1.00  0.74           C  
ATOM    351  CD2 HIS A  42       0.591   2.138  28.732  1.00  0.72           C  
ATOM    352  ND1 HIS A  42       1.978   3.530  27.775  1.00  0.72           N  
ATOM    353  CE1 HIS A  42       1.718   4.002  28.983  1.00  0.73           C  
ATOM    354  NE2 HIS A  42       0.879   3.175  29.584  1.00  0.75           N  
ATOM    355  N   THR A  43      -1.723   1.619  25.577  1.00  0.80           N  
ATOM    356  CA  THR A  43      -3.016   1.619  26.253  1.00  0.81           C  
ATOM    357  C   THR A  43      -2.917   0.926  27.609  1.00  0.78           C  
ATOM    358  CB  THR A  43      -4.093   0.927  25.398  1.00  0.77           C  
ATOM    359  O   THR A  43      -2.435  -0.205  27.701  1.00  0.75           O  
ATOM    360  CG2 THR A  43      -5.469   1.044  26.046  1.00  0.69           C  
ATOM    361  OG1 THR A  43      -4.134   1.540  24.103  1.00  0.74           O  
ATOM    362  N   SER A  44      -3.096   1.630  28.768  1.00  0.79           N  
ATOM    363  CA  SER A  44      -3.038   1.143  30.143  1.00  0.80           C  
ATOM    364  C   SER A  44      -3.884  -0.113  30.320  1.00  0.77           C  
ATOM    365  CB  SER A  44      -3.507   2.225  31.116  1.00  0.76           C  
ATOM    366  O   SER A  44      -5.038  -0.157  29.888  1.00  0.73           O  
ATOM    367  OG  SER A  44      -4.764   2.746  30.720  1.00  0.70           O  
ATOM    368  N   ALA A  45      -3.209  -1.141  30.668  1.00  0.74           N  
ATOM    369  CA  ALA A  45      -3.799  -2.450  30.939  1.00  0.73           C  
ATOM    370  C   ALA A  45      -4.812  -2.370  32.078  1.00  0.72           C  
ATOM    371  CB  ALA A  45      -2.708  -3.466  31.272  1.00  0.68           C  
ATOM    372  O   ALA A  45      -4.714  -1.497  32.944  1.00  0.66           O  
ATOM    373  N   GLY A  46      -5.930  -3.073  31.902  1.00  0.59           N  
ATOM    374  CA  GLY A  46      -7.251  -3.148  32.505  1.00  0.59           C  
ATOM    375  C   GLY A  46      -7.210  -3.428  33.996  1.00  0.59           C  
ATOM    376  O   GLY A  46      -8.255  -3.525  34.643  1.00  0.55           O  
ATOM    377  N   ALA A  47      -6.090  -3.754  34.550  1.00  0.64           N  
ATOM    378  CA  ALA A  47      -6.160  -3.874  36.004  1.00  0.65           C  
ATOM    379  C   ALA A  47      -5.135  -2.967  36.679  1.00  0.64           C  
ATOM    380  CB  ALA A  47      -5.944  -5.324  36.429  1.00  0.61           C  
ATOM    381  O   ALA A  47      -3.991  -2.870  36.229  1.00  0.61           O  
ATOM    382  N   GLU A  48      -5.524  -2.119  37.489  1.00  0.56           N  
ATOM    383  CA  GLU A  48      -4.752  -1.191  38.310  1.00  0.58           C  
ATOM    384  C   GLU A  48      -3.494  -1.857  38.862  1.00  0.56           C  
ATOM    385  CB  GLU A  48      -5.607  -0.649  39.458  1.00  0.53           C  
ATOM    386  O   GLU A  48      -2.430  -1.238  38.914  1.00  0.54           O  
ATOM    387  CG  GLU A  48      -6.469   0.544  39.073  1.00  0.51           C  
ATOM    388  CD  GLU A  48      -7.213   1.153  40.251  1.00  0.53           C  
ATOM    389  OE1 GLU A  48      -7.167   0.576  41.361  1.00  0.56           O  
ATOM    390  OE2 GLU A  48      -7.848   2.214  40.062  1.00  0.51           O  
ATOM    391  N   GLU A  49      -3.519  -3.287  39.157  1.00  0.55           N  
ATOM    392  CA  GLU A  49      -2.362  -4.074  39.574  1.00  0.56           C  
ATOM    393  C   GLU A  49      -1.337  -4.186  38.449  1.00  0.56           C  
ATOM    394  CB  GLU A  49      -2.797  -5.469  40.030  1.00  0.52           C  
ATOM    395  O   GLU A  49      -0.140  -4.333  38.705  1.00  0.55           O  
ATOM    396  CG  GLU A  49      -3.643  -5.467  41.295  1.00  0.50           C  
ATOM    397  CD  GLU A  49      -4.228  -6.830  41.628  1.00  0.54           C  
ATOM    398  OE1 GLU A  49      -4.037  -7.782  40.838  1.00  0.57           O  
ATOM    399  OE2 GLU A  49      -4.884  -6.946  42.688  1.00  0.51           O  
ATOM    400  N   SER A  50      -1.843  -3.926  37.268  1.00  0.64           N  
ATOM    401  CA  SER A  50      -0.963  -4.095  36.116  1.00  0.66           C  
ATOM    402  C   SER A  50      -0.108  -2.853  35.887  1.00  0.66           C  
ATOM    403  CB  SER A  50      -1.778  -4.402  34.859  1.00  0.61           C  
ATOM    404  O   SER A  50       0.889  -2.904  35.163  1.00  0.64           O  
ATOM    405  OG  SER A  50      -2.633  -3.319  34.537  1.00  0.58           O  
ATOM    406  N   PHE A  51      -0.433  -1.738  36.493  1.00  0.66           N  
ATOM    407  CA  PHE A  51       0.391  -0.541  36.365  1.00  0.66           C  
ATOM    408  C   PHE A  51       1.776  -0.772  36.959  1.00  0.65           C  
ATOM    409  CB  PHE A  51      -0.282   0.652  37.050  1.00  0.61           C  
ATOM    410  O   PHE A  51       2.788  -0.473  36.321  1.00  0.62           O  
ATOM    411  CG  PHE A  51       0.495   1.936  36.933  1.00  0.58           C  
ATOM    412  CD1 PHE A  51       0.351   2.752  35.818  1.00  0.55           C  
ATOM    413  CD2 PHE A  51       1.369   2.327  37.940  1.00  0.60           C  
ATOM    414  CE1 PHE A  51       1.068   3.941  35.707  1.00  0.63           C  
ATOM    415  CE2 PHE A  51       2.089   3.513  37.836  1.00  0.62           C  
ATOM    416  CZ  PHE A  51       1.938   4.319  36.719  1.00  0.60           C  
ATOM    417  N   TYR A  52       1.981  -1.321  38.142  1.00  0.63           N  
ATOM    418  CA  TYR A  52       3.266  -1.552  38.792  1.00  0.62           C  
ATOM    419  C   TYR A  52       3.900  -2.849  38.304  1.00  0.62           C  
ATOM    420  CB  TYR A  52       3.098  -1.595  40.314  1.00  0.60           C  
ATOM    421  O   TYR A  52       5.126  -2.983  38.293  1.00  0.59           O  
ATOM    422  CG  TYR A  52       2.818  -0.246  40.932  1.00  0.58           C  
ATOM    423  CD1 TYR A  52       3.805   0.736  40.986  1.00  0.55           C  
ATOM    424  CD2 TYR A  52       1.567   0.049  41.463  1.00  0.56           C  
ATOM    425  CE1 TYR A  52       3.552   1.979  41.556  1.00  0.55           C  
ATOM    426  CE2 TYR A  52       1.303   1.289  42.035  1.00  0.54           C  
ATOM    427  OH  TYR A  52       2.044   3.475  42.642  1.00  0.53           O  
ATOM    428  CZ  TYR A  52       2.300   2.246  42.076  1.00  0.54           C  
ATOM    429  N   SER A  53       2.990  -3.896  38.035  1.00  0.60           N  
ATOM    430  CA  SER A  53       3.603  -5.182  37.717  1.00  0.61           C  
ATOM    431  C   SER A  53       4.141  -5.200  36.290  1.00  0.60           C  
ATOM    432  CB  SER A  53       2.596  -6.317  37.906  1.00  0.58           C  
ATOM    433  O   SER A  53       5.174  -5.816  36.018  1.00  0.59           O  
ATOM    434  OG  SER A  53       1.487  -6.155  37.038  1.00  0.59           O  
ATOM    435  N   THR A  54       3.531  -4.428  35.406  1.00  0.62           N  
ATOM    436  CA  THR A  54       3.890  -4.530  33.996  1.00  0.64           C  
ATOM    437  C   THR A  54       4.034  -3.144  33.373  1.00  0.63           C  
ATOM    438  CB  THR A  54       2.844  -5.342  33.210  1.00  0.59           C  
ATOM    439  O   THR A  54       5.000  -2.878  32.654  1.00  0.62           O  
ATOM    440  CG2 THR A  54       3.355  -6.746  32.904  1.00  0.52           C  
ATOM    441  OG1 THR A  54       1.644  -5.442  33.987  1.00  0.55           O  
ATOM    442  N   ASP A  55       3.343  -2.220  33.671  1.00  0.66           N  
ATOM    443  CA  ASP A  55       3.220  -0.992  32.892  1.00  0.69           C  
ATOM    444  C   ASP A  55       4.243   0.049  33.342  1.00  0.67           C  
ATOM    445  CB  ASP A  55       1.805  -0.422  33.006  1.00  0.61           C  
ATOM    446  O   ASP A  55       4.840   0.740  32.513  1.00  0.65           O  
ATOM    447  CG  ASP A  55       1.157  -0.169  31.657  1.00  0.56           C  
ATOM    448  OD1 ASP A  55       1.746  -0.538  30.618  1.00  0.56           O  
ATOM    449  OD2 ASP A  55       0.048   0.408  31.632  1.00  0.67           O  
ATOM    450  N   LEU A  56       4.536   0.207  34.602  1.00  0.62           N  
ATOM    451  CA  LEU A  56       5.483   1.163  35.165  1.00  0.62           C  
ATOM    452  C   LEU A  56       6.885   0.927  34.614  1.00  0.62           C  
ATOM    453  CB  LEU A  56       5.499   1.064  36.693  1.00  0.59           C  
ATOM    454  O   LEU A  56       7.586   1.878  34.262  1.00  0.61           O  
ATOM    455  CG  LEU A  56       6.149   2.230  37.440  1.00  0.57           C  
ATOM    456  CD1 LEU A  56       5.156   3.377  37.598  1.00  0.53           C  
ATOM    457  CD2 LEU A  56       6.666   1.772  38.800  1.00  0.56           C  
ATOM    458  N   THR A  57       7.265  -0.523  34.526  1.00  0.63           N  
ATOM    459  CA  THR A  57       8.609  -0.877  34.085  1.00  0.65           C  
ATOM    460  C   THR A  57       8.733  -0.745  32.569  1.00  0.63           C  
ATOM    461  CB  THR A  57       8.977  -2.311  34.509  1.00  0.61           C  
ATOM    462  O   THR A  57       9.774  -0.323  32.061  1.00  0.63           O  
ATOM    463  CG2 THR A  57       9.461  -2.350  35.955  1.00  0.54           C  
ATOM    464  OG1 THR A  57       7.824  -3.152  34.380  1.00  0.57           O  
ATOM    465  N   LEU A  58       7.566  -1.034  31.891  1.00  0.67           N  
ATOM    466  CA  LEU A  58       7.633  -1.137  30.437  1.00  0.71           C  
ATOM    467  C   LEU A  58       7.266   0.190  29.781  1.00  0.68           C  
ATOM    468  CB  LEU A  58       6.701  -2.243  29.935  1.00  0.65           C  
ATOM    469  O   LEU A  58       7.924   0.621  28.832  1.00  0.67           O  
ATOM    470  CG  LEU A  58       7.122  -3.679  30.249  1.00  0.60           C  
ATOM    471  CD1 LEU A  58       6.047  -4.659  29.790  1.00  0.57           C  
ATOM    472  CD2 LEU A  58       8.461  -4.000  29.593  1.00  0.60           C  
ATOM    473  N   ASN A  59       6.388   0.963  30.361  1.00  0.78           N  
ATOM    474  CA  ASN A  59       5.723   2.012  29.594  1.00  0.82           C  
ATOM    475  C   ASN A  59       5.871   3.375  30.262  1.00  0.81           C  
ATOM    476  CB  ASN A  59       4.243   1.676  29.395  1.00  0.77           C  
ATOM    477  O   ASN A  59       5.729   4.410  29.609  1.00  0.79           O  
ATOM    478  CG  ASN A  59       4.035   0.405  28.596  1.00  0.72           C  
ATOM    479  ND2 ASN A  59       3.061  -0.400  29.005  1.00  0.75           N  
ATOM    480  OD1 ASN A  59       4.744   0.147  27.620  1.00  0.73           O  
ATOM    481  N   TRP A  60       6.361   3.490  31.394  1.00  0.73           N  
ATOM    482  CA  TRP A  60       6.321   4.685  32.230  1.00  0.80           C  
ATOM    483  C   TRP A  60       7.662   4.911  32.921  1.00  0.72           C  
ATOM    484  CB  TRP A  60       5.206   4.576  33.274  1.00  0.70           C  
ATOM    485  O   TRP A  60       8.366   3.954  33.252  1.00  0.65           O  
ATOM    486  CG  TRP A  60       3.835   4.424  32.687  1.00  0.63           C  
ATOM    487  CD1 TRP A  60       3.152   3.258  32.478  1.00  0.56           C  
ATOM    488  CD2 TRP A  60       2.981   5.476  32.228  1.00  0.63           C  
ATOM    489  CE2 TRP A  60       1.795   4.875  31.754  1.00  0.70           C  
ATOM    490  CE3 TRP A  60       3.105   6.871  32.172  1.00  0.75           C  
ATOM    491  NE1 TRP A  60       1.924   3.522  31.917  1.00  0.77           N  
ATOM    492  CH2 TRP A  60       0.883   6.985  31.187  1.00  0.73           C  
ATOM    493  CZ2 TRP A  60       0.737   5.622  31.230  1.00  0.74           C  
ATOM    494  CZ3 TRP A  60       2.051   7.613  31.651  1.00  0.74           C  
ATOM    495  N   SER A  61       8.187   6.178  33.217  1.00  0.76           N  
ATOM    496  CA  SER A  61       9.188   6.660  34.163  1.00  0.78           C  
ATOM    497  C   SER A  61       8.551   7.511  35.256  1.00  0.76           C  
ATOM    498  CB  SER A  61      10.266   7.468  33.439  1.00  0.74           C  
ATOM    499  O   SER A  61       7.709   8.366  34.972  1.00  0.75           O  
ATOM    500  OG  SER A  61      10.968   6.655  32.514  1.00  0.68           O  
ATOM    501  N   LEU A  62       8.840   7.216  36.406  1.00  0.70           N  
ATOM    502  CA  LEU A  62       8.539   8.084  37.539  1.00  0.71           C  
ATOM    503  C   LEU A  62       9.013   9.509  37.274  1.00  0.71           C  
ATOM    504  CB  LEU A  62       9.191   7.545  38.815  1.00  0.67           C  
ATOM    505  O   LEU A  62      10.195   9.734  37.003  1.00  0.70           O  
ATOM    506  CG  LEU A  62       8.909   8.324  40.101  1.00  0.65           C  
ATOM    507  CD1 LEU A  62       7.443   8.178  40.498  1.00  0.61           C  
ATOM    508  CD2 LEU A  62       9.823   7.849  41.226  1.00  0.64           C  
ATOM    509  N   HIS A  63       8.166  10.345  37.124  1.00  0.74           N  
ATOM    510  CA  HIS A  63       8.416  11.782  37.083  1.00  0.75           C  
ATOM    511  C   HIS A  63       8.592  12.351  38.487  1.00  0.72           C  
ATOM    512  CB  HIS A  63       7.276  12.504  36.363  1.00  0.72           C  
ATOM    513  O   HIS A  63       9.580  13.034  38.765  1.00  0.69           O  
ATOM    514  CG  HIS A  63       7.465  13.985  36.274  1.00  0.67           C  
ATOM    515  CD2 HIS A  63       6.740  15.007  36.786  1.00  0.66           C  
ATOM    516  ND1 HIS A  63       8.510  14.561  35.584  1.00  0.66           N  
ATOM    517  CE1 HIS A  63       8.419  15.877  35.677  1.00  0.65           C  
ATOM    518  NE2 HIS A  63       7.353  16.173  36.401  1.00  0.62           N  
ATOM    519  N   THR A  64       7.657  12.033  39.501  1.00  0.72           N  
ATOM    520  CA  THR A  64       7.672  12.476  40.891  1.00  0.73           C  
ATOM    521  C   THR A  64       7.033  11.429  41.799  1.00  0.70           C  
ATOM    522  CB  THR A  64       6.939  13.820  41.058  1.00  0.70           C  
ATOM    523  O   THR A  64       5.939  10.937  41.514  1.00  0.68           O  
ATOM    524  CG2 THR A  64       7.169  14.404  42.448  1.00  0.63           C  
ATOM    525  OG1 THR A  64       7.422  14.746  40.077  1.00  0.66           O  
ATOM    526  N   GLU A  65       7.644  10.963  42.806  1.00  0.63           N  
ATOM    527  CA  GLU A  65       7.130  10.159  43.910  1.00  0.63           C  
ATOM    528  C   GLU A  65       6.181  10.970  44.788  1.00  0.62           C  
ATOM    529  CB  GLU A  65       8.280   9.604  44.753  1.00  0.60           C  
ATOM    530  O   GLU A  65       6.517  12.075  45.219  1.00  0.60           O  
ATOM    531  CG  GLU A  65       9.007   8.434  44.107  1.00  0.58           C  
ATOM    532  CD  GLU A  65      10.074   7.822  45.001  1.00  0.59           C  
ATOM    533  OE1 GLU A  65      10.275   8.317  46.133  1.00  0.61           O  
ATOM    534  OE2 GLU A  65      10.715   6.839  44.566  1.00  0.57           O  
ATOM    535  N   GLY A  66       4.787  10.474  45.132  1.00  0.69           N  
ATOM    536  CA  GLY A  66       3.798  10.905  46.107  1.00  0.68           C  
ATOM    537  C   GLY A  66       3.378   9.801  47.059  1.00  0.67           C  
ATOM    538  O   GLY A  66       3.595   8.619  46.782  1.00  0.65           O  
ATOM    539  N   ILE A  67       2.728   9.848  48.287  1.00  0.62           N  
ATOM    540  CA  ILE A  67       2.171   9.018  49.349  1.00  0.64           C  
ATOM    541  C   ILE A  67       0.647   9.113  49.334  1.00  0.62           C  
ATOM    542  CB  ILE A  67       2.719   9.429  50.734  1.00  0.60           C  
ATOM    543  O   ILE A  67       0.088  10.211  49.275  1.00  0.61           O  
ATOM    544  CG1 ILE A  67       4.251   9.356  50.746  1.00  0.55           C  
ATOM    545  CG2 ILE A  67       2.121   8.548  51.835  1.00  0.56           C  
ATOM    546  CD1 ILE A  67       4.888   9.913  52.011  1.00  0.54           C  
ATOM    547  N   VAL A  68      -0.360   7.902  49.296  1.00  0.72           N  
ATOM    548  CA  VAL A  68      -1.808   7.779  49.430  1.00  0.73           C  
ATOM    549  C   VAL A  68      -2.151   7.165  50.786  1.00  0.73           C  
ATOM    550  CB  VAL A  68      -2.413   6.928  48.291  1.00  0.71           C  
ATOM    551  O   VAL A  68      -1.699   6.063  51.107  1.00  0.71           O  
ATOM    552  CG1 VAL A  68      -3.933   6.850  48.425  1.00  0.66           C  
ATOM    553  CG2 VAL A  68      -2.022   7.502  46.931  1.00  0.67           C  
ATOM    554  N   ASN A  69      -2.784   7.716  51.562  1.00  0.67           N  
ATOM    555  CA  ASN A  69      -3.427   7.140  52.739  1.00  0.69           C  
ATOM    556  C   ASN A  69      -4.662   6.328  52.362  1.00  0.69           C  
ATOM    557  CB  ASN A  69      -3.797   8.238  53.738  1.00  0.65           C  
ATOM    558  O   ASN A  69      -5.629   6.873  51.825  1.00  0.68           O  
ATOM    559  CG  ASN A  69      -4.294   7.682  55.058  1.00  0.62           C  
ATOM    560  ND2 ASN A  69      -4.364   8.536  56.073  1.00  0.62           N  
ATOM    561  OD1 ASN A  69      -4.611   6.495  55.166  1.00  0.62           O  
ATOM    562  N   LYS A  70      -4.835   5.178  52.618  1.00  0.75           N  
ATOM    563  CA  LYS A  70      -5.934   4.245  52.389  1.00  0.75           C  
ATOM    564  C   LYS A  70      -6.802   4.101  53.636  1.00  0.75           C  
ATOM    565  CB  LYS A  70      -5.397   2.877  51.964  1.00  0.73           C  
ATOM    566  O   LYS A  70      -7.760   3.325  53.646  1.00  0.72           O  
ATOM    567  CG  LYS A  70      -4.732   2.871  50.596  1.00  0.71           C  
ATOM    568  CD  LYS A  70      -5.730   3.187  49.489  1.00  0.70           C  
ATOM    569  CE  LYS A  70      -5.105   3.026  48.109  1.00  0.71           C  
ATOM    570  NZ  LYS A  70      -6.090   3.299  47.020  1.00  0.64           N  
ATOM    571  N   GLY A  71      -6.529   4.855  54.666  1.00  0.75           N  
ATOM    572  CA  GLY A  71      -7.264   4.733  55.915  1.00  0.76           C  
ATOM    573  C   GLY A  71      -6.857   3.522  56.732  1.00  0.77           C  
ATOM    574  O   GLY A  71      -5.672   3.192  56.814  1.00  0.75           O  
ATOM    575  N   SER A  72      -7.837   2.971  57.419  1.00  0.75           N  
ATOM    576  CA  SER A  72      -7.633   1.739  58.174  1.00  0.77           C  
ATOM    577  C   SER A  72      -7.475   0.541  57.244  1.00  0.76           C  
ATOM    578  CB  SER A  72      -8.799   1.499  59.134  1.00  0.74           C  
ATOM    579  O   SER A  72      -8.057   0.510  56.158  1.00  0.76           O  
ATOM    580  OG  SER A  72      -8.942   2.585  60.033  1.00  0.73           O  
ATOM    581  N   TRP A  73      -6.845  -0.392  57.602  1.00  0.62           N  
ATOM    582  CA  TRP A  73      -6.617  -1.648  56.895  1.00  0.72           C  
ATOM    583  C   TRP A  73      -7.934  -2.246  56.411  1.00  0.66           C  
ATOM    584  CB  TRP A  73      -5.888  -2.648  57.796  1.00  0.60           C  
ATOM    585  O   TRP A  73      -8.877  -2.400  57.191  1.00  0.63           O  
ATOM    586  CG  TRP A  73      -5.736  -4.012  57.194  1.00  0.54           C  
ATOM    587  CD1 TRP A  73      -6.560  -5.089  57.373  1.00  0.48           C  
ATOM    588  CD2 TRP A  73      -4.692  -4.447  56.317  1.00  0.54           C  
ATOM    589  CE2 TRP A  73      -4.946  -5.801  56.004  1.00  0.57           C  
ATOM    590  CE3 TRP A  73      -3.565  -3.823  55.766  1.00  0.72           C  
ATOM    591  NE1 TRP A  73      -6.090  -6.167  56.660  1.00  0.75           N  
ATOM    592  CH2 TRP A  73      -3.018  -5.906  54.635  1.00  0.68           C  
ATOM    593  CZ2 TRP A  73      -4.113  -6.541  55.161  1.00  0.72           C  
ATOM    594  CZ3 TRP A  73      -2.738  -4.562  54.928  1.00  0.68           C  
ATOM    595  N   ALA A  74      -8.056  -2.359  55.202  1.00  0.81           N  
ATOM    596  CA  ALA A  74      -9.172  -3.089  54.606  1.00  0.82           C  
ATOM    597  C   ALA A  74      -8.748  -4.493  54.185  1.00  0.82           C  
ATOM    598  CB  ALA A  74      -9.730  -2.323  53.409  1.00  0.79           C  
ATOM    599  O   ALA A  74      -7.701  -4.670  53.558  1.00  0.81           O  
ATOM    600  N   ALA A  75      -9.446  -5.572  54.549  1.00  0.80           N  
ATOM    601  CA  ALA A  75      -9.257  -6.954  54.116  1.00  0.82           C  
ATOM    602  C   ALA A  75      -9.593  -7.116  52.636  1.00  0.79           C  
ATOM    603  CB  ALA A  75     -10.113  -7.897  54.958  1.00  0.76           C  
ATOM    604  O   ALA A  75     -10.505  -6.463  52.125  1.00  0.76           O  
ATOM    605  N   ASN A  76      -8.874  -7.802  51.926  1.00  0.78           N  
ATOM    606  CA  ASN A  76      -8.940  -8.097  50.498  1.00  0.78           C  
ATOM    607  C   ASN A  76      -8.855  -6.825  49.659  1.00  0.75           C  
ATOM    608  CB  ASN A  76     -10.221  -8.866  50.168  1.00  0.74           C  
ATOM    609  O   ASN A  76      -9.448  -6.746  48.582  1.00  0.72           O  
ATOM    610  CG  ASN A  76     -10.346 -10.156  50.954  1.00  0.72           C  
ATOM    611  ND2 ASN A  76     -11.500 -10.359  51.581  1.00  0.78           N  
ATOM    612  OD1 ASN A  76      -9.415 -10.964  50.999  1.00  0.75           O  
ATOM    613  N   TYR A  77      -8.067  -5.944  50.047  1.00  0.78           N  
ATOM    614  CA  TYR A  77      -7.813  -4.691  49.346  1.00  0.77           C  
ATOM    615  C   TYR A  77      -6.392  -4.650  48.798  1.00  0.75           C  
ATOM    616  CB  TYR A  77      -8.048  -3.497  50.277  1.00  0.75           C  
ATOM    617  O   TYR A  77      -5.444  -5.039  49.484  1.00  0.72           O  
ATOM    618  CG  TYR A  77      -8.031  -2.163  49.570  1.00  0.74           C  
ATOM    619  CD1 TYR A  77      -9.175  -1.670  48.945  1.00  0.72           C  
ATOM    620  CD2 TYR A  77      -6.873  -1.395  49.524  1.00  0.73           C  
ATOM    621  CE1 TYR A  77      -9.164  -0.443  48.291  1.00  0.74           C  
ATOM    622  CE2 TYR A  77      -6.851  -0.166  48.872  1.00  0.72           C  
ATOM    623  OH  TYR A  77      -7.983   1.517  47.614  1.00  0.69           O  
ATOM    624  CZ  TYR A  77      -7.999   0.301  48.260  1.00  0.72           C  
ATOM    625  N   TRP A  78      -6.227  -4.246  47.605  1.00  0.67           N  
ATOM    626  CA  TRP A  78      -4.933  -4.017  46.970  1.00  0.73           C  
ATOM    627  C   TRP A  78      -4.341  -2.681  47.406  1.00  0.66           C  
ATOM    628  CB  TRP A  78      -5.068  -4.056  45.445  1.00  0.64           C  
ATOM    629  O   TRP A  78      -4.774  -1.623  46.945  1.00  0.63           O  
ATOM    630  CG  TRP A  78      -3.776  -3.847  44.714  1.00  0.58           C  
ATOM    631  CD1 TRP A  78      -3.414  -2.754  43.976  1.00  0.52           C  
ATOM    632  CD2 TRP A  78      -2.676  -4.760  44.646  1.00  0.54           C  
ATOM    633  CE2 TRP A  78      -1.679  -4.154  43.850  1.00  0.49           C  
ATOM    634  CE3 TRP A  78      -2.436  -6.032  45.182  1.00  0.60           C  
ATOM    635  NE1 TRP A  78      -2.154  -2.932  43.454  1.00  0.61           N  
ATOM    636  CH2 TRP A  78      -0.251  -6.022  44.114  1.00  0.57           C  
ATOM    637  CZ2 TRP A  78      -0.460  -4.778  43.577  1.00  0.64           C  
ATOM    638  CZ3 TRP A  78      -1.222  -6.652  44.909  1.00  0.52           C  
ATOM    639  N   TYR A  79      -3.317  -2.679  48.308  1.00  0.78           N  
ATOM    640  CA  TYR A  79      -2.479  -1.544  48.676  1.00  0.78           C  
ATOM    641  C   TYR A  79      -1.316  -1.386  47.705  1.00  0.77           C  
ATOM    642  CB  TYR A  79      -1.949  -1.707  50.104  1.00  0.76           C  
ATOM    643  O   TYR A  79      -0.670  -2.369  47.335  1.00  0.74           O  
ATOM    644  CG  TYR A  79      -3.013  -1.572  51.166  1.00  0.77           C  
ATOM    645  CD1 TYR A  79      -3.430  -0.318  51.607  1.00  0.76           C  
ATOM    646  CD2 TYR A  79      -3.603  -2.698  51.731  1.00  0.77           C  
ATOM    647  CE1 TYR A  79      -4.409  -0.189  52.587  1.00  0.79           C  
ATOM    648  CE2 TYR A  79      -4.583  -2.580  52.712  1.00  0.76           C  
ATOM    649  OH  TYR A  79      -5.948  -1.202  54.102  1.00  0.74           O  
ATOM    650  CZ  TYR A  79      -4.979  -1.324  53.132  1.00  0.77           C  
ATOM    651  N   LYS A  80      -1.073  -0.341  47.233  1.00  0.75           N  
ATOM    652  CA  LYS A  80      -0.020   0.080  46.314  1.00  0.75           C  
ATOM    653  C   LYS A  80       1.194   0.607  47.073  1.00  0.75           C  
ATOM    654  CB  LYS A  80      -0.543   1.150  45.353  1.00  0.73           C  
ATOM    655  O   LYS A  80       1.075   1.045  48.218  1.00  0.73           O  
ATOM    656  CG  LYS A  80      -1.736   0.705  44.521  1.00  0.70           C  
ATOM    657  CD  LYS A  80      -2.266   1.839  43.652  1.00  0.68           C  
ATOM    658  CE  LYS A  80      -3.545   1.440  42.930  1.00  0.63           C  
ATOM    659  NZ  LYS A  80      -4.057   2.541  42.061  1.00  0.57           N  
ATOM    660  N   VAL A  81       2.506   0.526  46.388  1.00  0.72           N  
ATOM    661  CA  VAL A  81       3.675   1.212  46.928  1.00  0.72           C  
ATOM    662  C   VAL A  81       3.313   2.654  47.276  1.00  0.71           C  
ATOM    663  CB  VAL A  81       4.859   1.185  45.935  1.00  0.70           C  
ATOM    664  O   VAL A  81       2.656   3.342  46.492  1.00  0.70           O  
ATOM    665  CG1 VAL A  81       6.052   1.957  46.496  1.00  0.66           C  
ATOM    666  CG2 VAL A  81       5.254  -0.256  45.616  1.00  0.67           C  
ATOM    667  N   ASN A  82       3.706   3.073  48.478  1.00  0.71           N  
ATOM    668  CA  ASN A  82       3.460   4.363  49.112  1.00  0.72           C  
ATOM    669  C   ASN A  82       1.996   4.520  49.513  1.00  0.72           C  
ATOM    670  CB  ASN A  82       3.882   5.506  48.187  1.00  0.69           C  
ATOM    671  O   ASN A  82       1.571   5.604  49.917  1.00  0.71           O  
ATOM    672  CG  ASN A  82       5.368   5.493  47.883  1.00  0.67           C  
ATOM    673  ND2 ASN A  82       5.729   5.904  46.674  1.00  0.66           N  
ATOM    674  OD1 ASN A  82       6.183   5.116  48.729  1.00  0.66           O  
ATOM    675  N   ASP A  83       1.195   3.583  49.506  1.00  0.76           N  
ATOM    676  CA  ASP A  83      -0.027   3.639  50.303  1.00  0.77           C  
ATOM    677  C   ASP A  83       0.292   3.638  51.797  1.00  0.77           C  
ATOM    678  CB  ASP A  83      -0.946   2.465  49.960  1.00  0.75           C  
ATOM    679  O   ASP A  83       1.169   2.900  52.249  1.00  0.75           O  
ATOM    680  CG  ASP A  83      -1.591   2.597  48.592  1.00  0.76           C  
ATOM    681  OD1 ASP A  83      -1.601   3.712  48.027  1.00  0.79           O  
ATOM    682  OD2 ASP A  83      -2.095   1.576  48.075  1.00  0.77           O  
ATOM    683  N   ILE A  84      -0.190   4.397  52.512  1.00  0.74           N  
ATOM    684  CA  ILE A  84      -0.277   4.348  53.968  1.00  0.75           C  
ATOM    685  C   ILE A  84      -1.638   3.797  54.385  1.00  0.74           C  
ATOM    686  CB  ILE A  84      -0.046   5.741  54.595  1.00  0.72           C  
ATOM    687  O   ILE A  84      -2.675   4.247  53.890  1.00  0.73           O  
ATOM    688  CG1 ILE A  84       1.340   6.274  54.216  1.00  0.66           C  
ATOM    689  CG2 ILE A  84      -0.214   5.682  56.116  1.00  0.66           C  
ATOM    690  CD1 ILE A  84       1.621   7.683  54.721  1.00  0.65           C  
ATOM    691  N   PHE A  85      -1.738   2.824  55.191  1.00  0.78           N  
ATOM    692  CA  PHE A  85      -2.955   2.378  55.858  1.00  0.79           C  
ATOM    693  C   PHE A  85      -2.747   2.295  57.365  1.00  0.79           C  
ATOM    694  CB  PHE A  85      -3.400   1.017  55.314  1.00  0.78           C  
ATOM    695  O   PHE A  85      -1.615   2.160  57.834  1.00  0.77           O  
ATOM    696  CG  PHE A  85      -2.432  -0.098  55.601  1.00  0.79           C  
ATOM    697  CD1 PHE A  85      -1.405  -0.392  54.713  1.00  0.78           C  
ATOM    698  CD2 PHE A  85      -2.549  -0.853  56.761  1.00  0.79           C  
ATOM    699  CE1 PHE A  85      -0.507  -1.424  54.976  1.00  0.81           C  
ATOM    700  CE2 PHE A  85      -1.655  -1.886  57.031  1.00  0.79           C  
ATOM    701  CZ  PHE A  85      -0.636  -2.170  56.137  1.00  0.80           C  
ATOM    702  N   LYS A  86      -3.676   2.411  58.173  1.00  0.77           N  
ATOM    703  CA  LYS A  86      -3.709   2.248  59.623  1.00  0.77           C  
ATOM    704  C   LYS A  86      -4.123   0.831  60.009  1.00  0.77           C  
ATOM    705  CB  LYS A  86      -4.662   3.263  60.256  1.00  0.75           C  
ATOM    706  O   LYS A  86      -5.115   0.308  59.497  1.00  0.75           O  
ATOM    707  CG  LYS A  86      -4.659   3.250  61.777  1.00  0.72           C  
ATOM    708  CD  LYS A  86      -5.535   4.358  62.347  1.00  0.72           C  
ATOM    709  CE  LYS A  86      -5.506   4.368  63.870  1.00  0.71           C  
ATOM    710  NZ  LYS A  86      -6.186   5.575  64.429  1.00  0.64           N  
ATOM    711  N   TYR A  87      -3.326   0.051  60.837  1.00  0.79           N  
ATOM    712  CA  TYR A  87      -3.670  -1.171  61.554  1.00  0.80           C  
ATOM    713  C   TYR A  87      -3.421  -1.015  63.050  1.00  0.79           C  
ATOM    714  CB  TYR A  87      -2.868  -2.358  61.012  1.00  0.78           C  
ATOM    715  O   TYR A  87      -2.301  -0.713  63.470  1.00  0.77           O  
ATOM    716  CG  TYR A  87      -3.281  -3.687  61.595  1.00  0.77           C  
ATOM    717  CD1 TYR A  87      -4.375  -4.383  61.086  1.00  0.75           C  
ATOM    718  CD2 TYR A  87      -2.580  -4.249  62.657  1.00  0.76           C  
ATOM    719  CE1 TYR A  87      -4.760  -5.608  61.621  1.00  0.78           C  
ATOM    720  CE2 TYR A  87      -2.957  -5.473  63.200  1.00  0.77           C  
ATOM    721  OH  TYR A  87      -4.424  -7.356  63.210  1.00  0.73           O  
ATOM    722  CZ  TYR A  87      -4.046  -6.144  62.676  1.00  0.76           C  
ATOM    723  N   GLY A  88      -4.450  -1.074  63.809  1.00  0.74           N  
ATOM    724  CA  GLY A  88      -4.450  -0.623  65.191  1.00  0.74           C  
ATOM    725  C   GLY A  88      -4.177   0.862  65.335  1.00  0.72           C  
ATOM    726  O   GLY A  88      -4.902   1.689  64.778  1.00  0.69           O  
ATOM    727  N   ASN A  89      -3.091   1.128  66.132  1.00  0.65           N  
ATOM    728  CA  ASN A  89      -2.611   2.487  66.364  1.00  0.64           C  
ATOM    729  C   ASN A  89      -1.391   2.805  65.504  1.00  0.64           C  
ATOM    730  CB  ASN A  89      -2.286   2.695  67.845  1.00  0.61           C  
ATOM    731  O   ASN A  89      -0.769   3.856  65.667  1.00  0.63           O  
ATOM    732  CG  ASN A  89      -3.528   2.794  68.708  1.00  0.59           C  
ATOM    733  ND2 ASN A  89      -3.371   2.553  70.004  1.00  0.60           N  
ATOM    734  OD1 ASN A  89      -4.621   3.083  68.213  1.00  0.60           O  
ATOM    735  N   THR A  90      -1.128   1.881  64.542  1.00  0.71           N  
ATOM    736  CA  THR A  90       0.108   1.995  63.776  1.00  0.72           C  
ATOM    737  C   THR A  90      -0.191   2.138  62.286  1.00  0.72           C  
ATOM    738  CB  THR A  90       1.021   0.776  64.004  1.00  0.69           C  
ATOM    739  O   THR A  90      -1.061   1.447  61.753  1.00  0.71           O  
ATOM    740  CG2 THR A  90       2.369   0.961  63.315  1.00  0.67           C  
ATOM    741  OG1 THR A  90       1.236   0.604  65.410  1.00  0.71           O  
ATOM    742  N   GLN A  91       0.298   3.088  61.516  1.00  0.70           N  
ATOM    743  CA  GLN A  91       0.292   3.287  60.071  1.00  0.70           C  
ATOM    744  C   GLN A  91       1.510   2.635  59.421  1.00  0.70           C  
ATOM    745  CB  GLN A  91       0.252   4.778  59.733  1.00  0.68           C  
ATOM    746  O   GLN A  91       2.615   2.693  59.964  1.00  0.68           O  
ATOM    747  CG  GLN A  91      -1.057   5.458  60.109  1.00  0.66           C  
ATOM    748  CD  GLN A  91      -1.176   6.859  59.538  1.00  0.65           C  
ATOM    749  NE2 GLN A  91      -2.310   7.506  59.785  1.00  0.58           N  
ATOM    750  OE1 GLN A  91      -0.256   7.356  58.880  1.00  0.65           O  
ATOM    751  N   TYR A  92       1.241   2.129  58.453  1.00  0.77           N  
ATOM    752  CA  TYR A  92       2.162   1.387  57.599  1.00  0.78           C  
ATOM    753  C   TYR A  92       2.192   1.971  56.192  1.00  0.77           C  
ATOM    754  CB  TYR A  92       1.768  -0.092  57.542  1.00  0.76           C  
ATOM    755  O   TYR A  92       1.149   2.328  55.638  1.00  0.76           O  
ATOM    756  CG  TYR A  92       1.817  -0.785  58.882  1.00  0.76           C  
ATOM    757  CD1 TYR A  92       2.951  -1.487  59.284  1.00  0.75           C  
ATOM    758  CD2 TYR A  92       0.730  -0.741  59.748  1.00  0.76           C  
ATOM    759  CE1 TYR A  92       3.000  -2.130  60.516  1.00  0.77           C  
ATOM    760  CE2 TYR A  92       0.767  -1.379  60.983  1.00  0.75           C  
ATOM    761  OH  TYR A  92       1.948  -2.704  62.580  1.00  0.74           O  
ATOM    762  CZ  TYR A  92       1.905  -2.070  61.358  1.00  0.75           C  
ATOM    763  N   ARG A  93       3.331   2.209  55.712  1.00  0.77           N  
ATOM    764  CA  ARG A  93       3.583   2.460  54.297  1.00  0.77           C  
ATOM    765  C   ARG A  93       3.869   1.160  53.553  1.00  0.78           C  
ATOM    766  CB  ARG A  93       4.751   3.432  54.122  1.00  0.76           C  
ATOM    767  O   ARG A  93       4.728   0.378  53.966  1.00  0.77           O  
ATOM    768  CG  ARG A  93       5.030   3.806  52.675  1.00  0.75           C  
ATOM    769  CD  ARG A  93       6.126   4.856  52.565  1.00  0.76           C  
ATOM    770  NE  ARG A  93       7.434   4.308  52.913  1.00  0.66           N  
ATOM    771  NH1 ARG A  93       8.556   6.319  52.729  1.00  0.63           N  
ATOM    772  NH2 ARG A  93       9.694   4.416  53.309  1.00  0.61           N  
ATOM    773  CZ  ARG A  93       8.558   5.016  52.983  1.00  0.71           C  
ATOM    774  N   VAL A  94       3.179   0.937  52.466  1.00  0.77           N  
ATOM    775  CA  VAL A  94       3.398  -0.183  51.556  1.00  0.77           C  
ATOM    776  C   VAL A  94       4.650   0.069  50.719  1.00  0.77           C  
ATOM    777  CB  VAL A  94       2.179  -0.413  50.636  1.00  0.75           C  
ATOM    778  O   VAL A  94       4.730   1.063  49.994  1.00  0.75           O  
ATOM    779  CG1 VAL A  94       2.445  -1.562  49.664  1.00  0.76           C  
ATOM    780  CG2 VAL A  94       0.928  -0.692  51.468  1.00  0.75           C  
ATOM    781  N   THR A  95       5.647  -0.713  50.937  1.00  0.76           N  
ATOM    782  CA  THR A  95       6.902  -0.655  50.196  1.00  0.76           C  
ATOM    783  C   THR A  95       6.842  -1.546  48.959  1.00  0.74           C  
ATOM    784  CB  THR A  95       8.092  -1.078  51.078  1.00  0.74           C  
ATOM    785  O   THR A  95       7.497  -1.266  47.953  1.00  0.72           O  
ATOM    786  CG2 THR A  95       8.312  -0.086  52.216  1.00  0.69           C  
ATOM    787  OG1 THR A  95       7.832  -2.373  51.632  1.00  0.71           O  
ATOM    788  N   THR A  96       5.907  -2.577  49.018  1.00  0.74           N  
ATOM    789  CA  THR A  96       5.592  -3.511  47.944  1.00  0.74           C  
ATOM    790  C   THR A  96       4.090  -3.777  47.882  1.00  0.74           C  
ATOM    791  CB  THR A  96       6.344  -4.843  48.122  1.00  0.72           C  
ATOM    792  O   THR A  96       3.472  -4.115  48.893  1.00  0.72           O  
ATOM    793  CG2 THR A  96       6.133  -5.759  46.922  1.00  0.67           C  
ATOM    794  OG1 THR A  96       7.745  -4.577  48.266  1.00  0.71           O  
ATOM    795  N   GLY A  97       3.440  -3.307  46.812  1.00  0.75           N  
ATOM    796  CA  GLY A  97       2.012  -3.540  46.673  1.00  0.75           C  
ATOM    797  C   GLY A  97       1.597  -4.948  47.059  1.00  0.76           C  
ATOM    798  O   GLY A  97       2.317  -5.910  46.784  1.00  0.74           O  
ATOM    799  N   PHE A  98       0.515  -5.052  47.646  1.00  0.76           N  
ATOM    800  CA  PHE A  98       0.012  -6.348  48.087  1.00  0.77           C  
ATOM    801  C   PHE A  98      -1.497  -6.300  48.297  1.00  0.77           C  
ATOM    802  CB  PHE A  98       0.709  -6.785  49.379  1.00  0.75           C  
ATOM    803  O   PHE A  98      -2.057  -5.236  48.569  1.00  0.76           O  
ATOM    804  CG  PHE A  98       0.343  -5.951  50.578  1.00  0.74           C  
ATOM    805  CD1 PHE A  98       0.973  -4.736  50.815  1.00  0.72           C  
ATOM    806  CD2 PHE A  98      -0.631  -6.384  51.468  1.00  0.74           C  
ATOM    807  CE1 PHE A  98       0.637  -3.962  51.923  1.00  0.74           C  
ATOM    808  CE2 PHE A  98      -0.973  -5.617  52.578  1.00  0.74           C  
ATOM    809  CZ  PHE A  98      -0.337  -4.407  52.804  1.00  0.69           C  
ATOM    810  N   THR A  99      -2.230  -7.452  48.006  1.00  0.75           N  
ATOM    811  CA  THR A  99      -3.605  -7.665  48.444  1.00  0.76           C  
ATOM    812  C   THR A  99      -3.649  -8.053  49.919  1.00  0.76           C  
ATOM    813  CB  THR A  99      -4.298  -8.753  47.602  1.00  0.73           C  
ATOM    814  O   THR A  99      -3.012  -9.026  50.329  1.00  0.74           O  
ATOM    815  CG2 THR A  99      -5.770  -8.885  47.978  1.00  0.71           C  
ATOM    816  OG1 THR A  99      -4.199  -8.410  46.214  1.00  0.74           O  
ATOM    817  N   SER A 100      -4.232  -7.245  50.750  1.00  0.75           N  
ATOM    818  CA  SER A 100      -4.368  -7.456  52.188  1.00  0.77           C  
ATOM    819  C   SER A 100      -5.141  -8.736  52.488  1.00  0.76           C  
ATOM    820  CB  SER A 100      -5.067  -6.264  52.842  1.00  0.74           C  
ATOM    821  O   SER A 100      -6.124  -9.046  51.813  1.00  0.73           O  
ATOM    822  OG  SER A 100      -6.314  -6.008  52.219  1.00  0.73           O  
ATOM    823  N   GLY A 101      -4.618  -9.705  53.227  1.00  0.75           N  
ATOM    824  CA  GLY A 101      -5.331 -10.820  53.829  1.00  0.77           C  
ATOM    825  C   GLY A 101      -6.456 -10.383  54.748  1.00  0.77           C  
ATOM    826  O   GLY A 101      -6.705  -9.186  54.907  1.00  0.77           O  
ATOM    827  N   ALA A 102      -7.226 -11.351  55.350  1.00  0.73           N  
ATOM    828  CA  ALA A 102      -8.315 -11.120  56.295  1.00  0.75           C  
ATOM    829  C   ALA A 102      -7.814 -10.408  57.548  1.00  0.72           C  
ATOM    830  CB  ALA A 102      -8.983 -12.441  56.670  1.00  0.70           C  
ATOM    831  O   ALA A 102      -8.562  -9.667  58.190  1.00  0.73           O  
ATOM    832  N   THR A 103      -6.620 -10.603  57.798  1.00  0.71           N  
ATOM    833  CA  THR A 103      -5.887  -9.976  58.892  1.00  0.72           C  
ATOM    834  C   THR A 103      -4.552  -9.423  58.402  1.00  0.70           C  
ATOM    835  CB  THR A 103      -5.642 -10.970  60.043  1.00  0.67           C  
ATOM    836  O   THR A 103      -3.942  -9.979  57.486  1.00  0.69           O  
ATOM    837  CG2 THR A 103      -6.951 -11.360  60.721  1.00  0.63           C  
ATOM    838  OG1 THR A 103      -5.017 -12.150  59.522  1.00  0.70           O  
ATOM    839  N   PHE A 104      -4.297  -8.395  58.718  1.00  0.71           N  
ATOM    840  CA  PHE A 104      -2.908  -7.958  58.647  1.00  0.70           C  
ATOM    841  C   PHE A 104      -2.029  -8.797  59.568  1.00  0.69           C  
ATOM    842  CB  PHE A 104      -2.789  -6.476  59.015  1.00  0.67           C  
ATOM    843  O   PHE A 104      -2.237  -8.819  60.783  1.00  0.64           O  
ATOM    844  CG  PHE A 104      -1.390  -5.933  58.905  1.00  0.67           C  
ATOM    845  CD1 PHE A 104      -0.790  -5.768  57.663  1.00  0.65           C  
ATOM    846  CD2 PHE A 104      -0.675  -5.588  60.044  1.00  0.68           C  
ATOM    847  CE1 PHE A 104       0.505  -5.265  57.558  1.00  0.72           C  
ATOM    848  CE2 PHE A 104       0.620  -5.086  59.947  1.00  0.70           C  
ATOM    849  CZ  PHE A 104       1.208  -4.926  58.703  1.00  0.68           C  
ATOM    850  N   ASP A 105      -1.382  -9.786  58.865  1.00  0.63           N  
ATOM    851  CA  ASP A 105      -0.330 -10.540  59.538  1.00  0.63           C  
ATOM    852  C   ASP A 105       0.971  -9.742  59.588  1.00  0.62           C  
ATOM    853  CB  ASP A 105      -0.098 -11.881  58.838  1.00  0.57           C  
ATOM    854  O   ASP A 105       1.624  -9.545  58.561  1.00  0.59           O  
ATOM    855  CG  ASP A 105       0.691 -12.864  59.685  1.00  0.54           C  
ATOM    856  OD1 ASP A 105       1.246 -12.460  60.730  1.00  0.58           O  
ATOM    857  OD2 ASP A 105       0.762 -14.052  59.303  1.00  0.65           O  
ATOM    858  N   GLU A 106       1.283  -9.005  60.605  1.00  0.55           N  
ATOM    859  CA  GLU A 106       2.508  -8.287  60.945  1.00  0.54           C  
ATOM    860  C   GLU A 106       3.734  -9.181  60.785  1.00  0.53           C  
ATOM    861  CB  GLU A 106       2.435  -7.747  62.376  1.00  0.49           C  
ATOM    862  O   GLU A 106       4.809  -8.708  60.411  1.00  0.51           O  
ATOM    863  CG  GLU A 106       1.790  -6.373  62.482  1.00  0.47           C  
ATOM    864  CD  GLU A 106       1.721  -5.851  63.908  1.00  0.48           C  
ATOM    865  OE1 GLU A 106       2.147  -6.571  64.840  1.00  0.58           O  
ATOM    866  OE2 GLU A 106       1.235  -4.713  64.097  1.00  0.50           O  
ATOM    867  N   ALA A 107       3.575 -10.591  60.969  1.00  0.45           N  
ATOM    868  CA  ALA A 107       4.666 -11.557  60.866  1.00  0.44           C  
ATOM    869  C   ALA A 107       4.892 -11.975  59.416  1.00  0.44           C  
ATOM    870  CB  ALA A 107       4.376 -12.781  61.731  1.00  0.41           C  
ATOM    871  O   ALA A 107       6.021 -12.272  59.018  1.00  0.42           O  
ATOM    872  N   ALA A 108       3.960 -11.967  58.314  1.00  0.48           N  
ATOM    873  CA  ALA A 108       4.035 -12.076  56.860  1.00  0.47           C  
ATOM    874  C   ALA A 108       4.528 -10.773  56.237  1.00  0.47           C  
ATOM    875  CB  ALA A 108       2.672 -12.455  56.284  1.00  0.44           C  
ATOM    876  O   ALA A 108       4.919 -10.745  55.068  1.00  0.45           O  
ATOM    877  N   THR A 109       4.793  -9.688  57.047  1.00  0.46           N  
ATOM    878  CA  THR A 109       5.380  -8.373  56.817  1.00  0.46           C  
ATOM    879  C   THR A 109       6.904  -8.452  56.822  1.00  0.46           C  
ATOM    880  CB  THR A 109       4.913  -7.360  57.879  1.00  0.42           C  
ATOM    881  O   THR A 109       7.584  -7.462  56.546  1.00  0.44           O  
ATOM    882  CG2 THR A 109       3.504  -6.859  57.578  1.00  0.39           C  
ATOM    883  OG1 THR A 109       4.920  -7.988  59.166  1.00  0.40           O  
ATOM    884  N   THR A 110       7.505  -9.783  57.240  1.00  0.42           N  
ATOM    885  CA  THR A 110       8.928 -10.085  57.128  1.00  0.43           C  
ATOM    886  C   THR A 110       9.322 -10.299  55.670  1.00  0.42           C  
ATOM    887  CB  THR A 110       9.300 -11.332  57.951  1.00  0.38           C  
ATOM    888  O   THR A 110      10.508 -10.286  55.334  1.00  0.40           O  
ATOM    889  CG2 THR A 110       9.422 -10.997  59.434  1.00  0.34           C  
ATOM    890  OG1 THR A 110       8.286 -12.330  57.780  1.00  0.37           O  
ATOM    891  N   THR A 111       8.355 -10.031  54.675  1.00  0.45           N  
ATOM    892  CA  THR A 111       8.617  -9.974  53.241  1.00  0.47           C  
ATOM    893  C   THR A 111       8.363  -8.570  52.701  1.00  0.45           C  
ATOM    894  CB  THR A 111       7.748 -10.987  52.474  1.00  0.42           C  
ATOM    895  O   THR A 111       7.250  -8.050  52.808  1.00  0.44           O  
ATOM    896  CG2 THR A 111       8.390 -12.371  52.469  1.00  0.38           C  
ATOM    897  OG1 THR A 111       6.460 -11.073  53.097  1.00  0.38           O  
ATOM    898  N   ASN A 112       9.245  -7.450  53.118  1.00  0.53           N  
ATOM    899  CA  ASN A 112       9.585  -6.146  52.560  1.00  0.53           C  
ATOM    900  C   ASN A 112       8.387  -5.502  51.868  1.00  0.53           C  
ATOM    901  CB  ASN A 112      10.758  -6.269  51.585  1.00  0.45           C  
ATOM    902  O   ASN A 112       8.544  -4.808  50.863  1.00  0.50           O  
ATOM    903  CG  ASN A 112      12.063  -6.600  52.280  1.00  0.41           C  
ATOM    904  ND2 ASN A 112      12.958  -7.279  51.571  1.00  0.43           N  
ATOM    905  OD1 ASN A 112      12.267  -6.249  53.445  1.00  0.45           O  
ATOM    906  N   VAL A 113       7.028  -5.828  52.407  1.00  0.62           N  
ATOM    907  CA  VAL A 113       5.884  -5.277  51.688  1.00  0.64           C  
ATOM    908  C   VAL A 113       5.444  -3.969  52.341  1.00  0.64           C  
ATOM    909  CB  VAL A 113       4.706  -6.276  51.647  1.00  0.58           C  
ATOM    910  O   VAL A 113       4.905  -3.084  51.671  1.00  0.64           O  
ATOM    911  CG1 VAL A 113       3.703  -5.883  50.564  1.00  0.48           C  
ATOM    912  CG2 VAL A 113       5.218  -7.696  51.415  1.00  0.48           C  
ATOM    913  N   VAL A 114       5.829  -3.702  53.539  1.00  0.59           N  
ATOM    914  CA  VAL A 114       5.395  -2.512  54.264  1.00  0.61           C  
ATOM    915  C   VAL A 114       6.482  -2.080  55.246  1.00  0.60           C  
ATOM    916  CB  VAL A 114       4.066  -2.756  55.013  1.00  0.56           C  
ATOM    917  O   VAL A 114       7.127  -2.921  55.877  1.00  0.57           O  
ATOM    918  CG1 VAL A 114       2.878  -2.297  54.170  1.00  0.48           C  
ATOM    919  CG2 VAL A 114       3.926  -4.232  55.381  1.00  0.47           C  
ATOM    920  N   GLU A 115       6.868  -0.802  55.342  1.00  0.63           N  
ATOM    921  CA  GLU A 115       7.593  -0.010  56.330  1.00  0.64           C  
ATOM    922  C   GLU A 115       6.652   0.530  57.403  1.00  0.63           C  
ATOM    923  CB  GLU A 115       8.337   1.145  55.654  1.00  0.60           C  
ATOM    924  O   GLU A 115       5.609   1.106  57.088  1.00  0.63           O  
ATOM    925  CG  GLU A 115       9.202   1.960  56.604  1.00  0.56           C  
ATOM    926  CD  GLU A 115       9.948   3.092  55.915  1.00  0.58           C  
ATOM    927  OE1 GLU A 115       9.630   3.404  54.745  1.00  0.62           O  
ATOM    928  OE2 GLU A 115      10.858   3.670  56.550  1.00  0.54           O  
ATOM    929  N   TYR A 116       6.867   0.247  58.627  1.00  0.57           N  
ATOM    930  CA  TYR A 116       6.322   0.965  59.774  1.00  0.58           C  
ATOM    931  C   TYR A 116       6.525   2.468  59.624  1.00  0.58           C  
ATOM    932  CB  TYR A 116       6.972   0.477  61.072  1.00  0.54           C  
ATOM    933  O   TYR A 116       7.661   2.944  59.565  1.00  0.57           O  
ATOM    934  CG  TYR A 116       6.368  -0.796  61.613  1.00  0.52           C  
ATOM    935  CD1 TYR A 116       5.313  -0.758  62.522  1.00  0.45           C  
ATOM    936  CD2 TYR A 116       6.851  -2.039  61.217  1.00  0.46           C  
ATOM    937  CE1 TYR A 116       4.755  -1.929  63.025  1.00  0.40           C  
ATOM    938  CE2 TYR A 116       6.300  -3.216  61.712  1.00  0.46           C  
ATOM    939  OH  TYR A 116       4.704  -4.313  63.108  1.00  0.29           O  
ATOM    940  CZ  TYR A 116       5.253  -3.151  62.614  1.00  0.38           C  
ATOM    941  N   LEU A 117       5.522   3.153  59.318  1.00  0.57           N  
ATOM    942  CA  LEU A 117       5.505   4.593  59.550  1.00  0.55           C  
ATOM    943  C   LEU A 117       5.160   4.905  61.003  1.00  0.57           C  
ATOM    944  CB  LEU A 117       4.500   5.275  58.617  1.00  0.54           C  
ATOM    945  O   LEU A 117       4.008   4.756  61.418  1.00  0.55           O  
ATOM    946  CG  LEU A 117       4.820   5.222  57.122  1.00  0.51           C  
ATOM    947  CD1 LEU A 117       3.668   5.807  56.313  1.00  0.46           C  
ATOM    948  CD2 LEU A 117       6.119   5.963  56.827  1.00  0.49           C  
ATOM    949  N   GLN A 118       5.940   4.851  61.743  1.00  0.49           N  
ATOM    950  CA  GLN A 118       5.795   5.281  63.130  1.00  0.47           C  
ATOM    951  C   GLN A 118       5.078   6.625  63.218  1.00  0.49           C  
ATOM    952  CB  GLN A 118       7.161   5.369  63.811  1.00  0.44           C  
ATOM    953  O   GLN A 118       4.659   7.042  64.300  1.00  0.46           O  
ATOM    954  CG  GLN A 118       7.646   4.048  64.393  1.00  0.41           C  
ATOM    955  CD  GLN A 118       8.900   4.201  65.232  1.00  0.45           C  
ATOM    956  NE2 GLN A 118       9.250   3.153  65.971  1.00  0.35           N  
ATOM    957  OE1 GLN A 118       9.549   5.251  65.216  1.00  0.47           O  
ATOM    958  N   SER A 119       4.341   7.284  62.106  1.00  0.53           N  
ATOM    959  CA  SER A 119       3.934   8.635  62.478  1.00  0.52           C  
ATOM    960  C   SER A 119       2.817   9.145  61.573  1.00  0.53           C  
ATOM    961  CB  SER A 119       5.126   9.591  62.418  1.00  0.48           C  
ATOM    962  O   SER A 119       2.576  10.351  61.495  1.00  0.50           O  
ATOM    963  OG  SER A 119       5.882   9.378  61.238  1.00  0.47           O  
ATOM    964  N   PHE A 120       1.656   8.387  60.777  1.00  0.58           N  
ATOM    965  CA  PHE A 120       0.586   9.120  60.110  1.00  0.59           C  
ATOM    966  C   PHE A 120      -0.715   8.328  60.143  1.00  0.58           C  
ATOM    967  CB  PHE A 120       0.972   9.436  58.662  1.00  0.54           C  
ATOM    968  O   PHE A 120      -0.739   7.147  59.790  1.00  0.55           O  
ATOM    969  CG  PHE A 120       2.153  10.360  58.536  1.00  0.52           C  
ATOM    970  CD1 PHE A 120       2.012  11.725  58.753  1.00  0.48           C  
ATOM    971  CD2 PHE A 120       3.406   9.863  58.200  1.00  0.49           C  
ATOM    972  CE1 PHE A 120       3.104  12.583  58.637  1.00  0.47           C  
ATOM    973  CE2 PHE A 120       4.501  10.714  58.083  1.00  0.48           C  
ATOM    974  CZ  PHE A 120       4.348  12.073  58.301  1.00  0.46           C  
ATOM    975  N   ASN A 121      -1.947   8.753  60.636  1.00  0.64           N  
ATOM    976  CA  ASN A 121      -3.356   8.410  60.477  1.00  0.64           C  
ATOM    977  C   ASN A 121      -4.044   9.319  59.463  1.00  0.64           C  
ATOM    978  CB  ASN A 121      -4.079   8.475  61.824  1.00  0.61           C  
ATOM    979  O   ASN A 121      -4.203  10.517  59.704  1.00  0.62           O  
ATOM    980  CG  ASN A 121      -4.997   7.289  62.052  1.00  0.59           C  
ATOM    981  ND2 ASN A 121      -5.685   7.282  63.187  1.00  0.55           N  
ATOM    982  OD1 ASN A 121      -5.086   6.388  61.214  1.00  0.56           O  
ATOM    983  N   TYR A 122      -4.355   8.842  58.152  1.00  0.67           N  
ATOM    984  CA  TYR A 122      -5.169   9.538  57.162  1.00  0.68           C  
ATOM    985  C   TYR A 122      -6.650   9.450  57.514  1.00  0.68           C  
ATOM    986  CB  TYR A 122      -4.930   8.957  55.765  1.00  0.63           C  
ATOM    987  O   TYR A 122      -7.211   8.355  57.597  1.00  0.65           O  
ATOM    988  CG  TYR A 122      -5.679   9.678  54.671  1.00  0.59           C  
ATOM    989  CD1 TYR A 122      -5.208  10.882  54.154  1.00  0.55           C  
ATOM    990  CD2 TYR A 122      -6.860   9.156  54.153  1.00  0.56           C  
ATOM    991  CE1 TYR A 122      -5.897  11.551  53.147  1.00  0.54           C  
ATOM    992  CE2 TYR A 122      -7.557   9.816  53.146  1.00  0.54           C  
ATOM    993  OH  TYR A 122      -7.753  11.669  51.653  1.00  0.45           O  
ATOM    994  CZ  TYR A 122      -7.068  11.011  52.650  1.00  0.54           C  
ATOM    995  N   GLU A 123      -7.491  10.468  57.579  1.00  0.72           N  
ATOM    996  CA  GLU A 123      -8.881  10.709  57.955  1.00  0.72           C  
ATOM    997  C   GLU A 123      -9.672  11.300  56.792  1.00  0.72           C  
ATOM    998  CB  GLU A 123      -8.957  11.638  59.169  1.00  0.69           C  
ATOM    999  O   GLU A 123     -10.440  12.247  56.974  1.00  0.69           O  
ATOM   1000  CG  GLU A 123      -8.458  11.005  60.460  1.00  0.67           C  
ATOM   1001  CD  GLU A 123      -9.305   9.828  60.917  1.00  0.66           C  
ATOM   1002  OE1 GLU A 123     -10.514   9.788  60.595  1.00  0.72           O  
ATOM   1003  OE2 GLU A 123      -8.755   8.938  61.603  1.00  0.70           O  
ATOM   1004  N   ASP A 124      -9.508  10.811  55.452  1.00  0.70           N  
ATOM   1005  CA  ASP A 124     -10.174  11.239  54.226  1.00  0.71           C  
ATOM   1006  C   ASP A 124     -10.181  12.761  54.107  1.00  0.70           C  
ATOM   1007  CB  ASP A 124     -11.606  10.701  54.178  1.00  0.66           C  
ATOM   1008  O   ASP A 124      -9.139  13.405  54.251  1.00  0.66           O  
ATOM   1009  CG  ASP A 124     -11.939  10.017  52.864  1.00  0.62           C  
ATOM   1010  OD1 ASP A 124     -11.365  10.392  51.819  1.00  0.61           O  
ATOM   1011  OD2 ASP A 124     -12.785   9.097  52.873  1.00  0.65           O  
ATOM   1012  N   THR A 125     -11.250  13.386  53.448  1.00  0.73           N  
ATOM   1013  CA  THR A 125     -11.478  14.827  53.424  1.00  0.76           C  
ATOM   1014  C   THR A 125     -11.824  15.343  54.818  1.00  0.75           C  
ATOM   1015  CB  THR A 125     -12.604  15.198  52.442  1.00  0.71           C  
ATOM   1016  O   THR A 125     -12.692  14.787  55.494  1.00  0.74           O  
ATOM   1017  CG2 THR A 125     -12.716  16.710  52.279  1.00  0.62           C  
ATOM   1018  OG1 THR A 125     -12.328  14.610  51.164  1.00  0.67           O  
ATOM   1019  N   TRP A 126     -11.110  16.158  55.124  1.00  0.76           N  
ATOM   1020  CA  TRP A 126     -11.300  16.816  56.413  1.00  0.82           C  
ATOM   1021  C   TRP A 126     -12.779  17.072  56.681  1.00  0.80           C  
ATOM   1022  CB  TRP A 126     -10.524  18.136  56.462  1.00  0.77           C  
ATOM   1023  O   TRP A 126     -13.495  17.580  55.814  1.00  0.78           O  
ATOM   1024  CG  TRP A 126     -10.704  18.900  57.739  1.00  0.73           C  
ATOM   1025  CD1 TRP A 126      -9.976  18.768  58.889  1.00  0.68           C  
ATOM   1026  CD2 TRP A 126     -11.680  19.914  57.997  1.00  0.73           C  
ATOM   1027  CE2 TRP A 126     -11.485  20.354  59.325  1.00  0.79           C  
ATOM   1028  CE3 TRP A 126     -12.701  20.495  57.233  1.00  0.77           C  
ATOM   1029  NE1 TRP A 126     -10.440  19.639  59.846  1.00  0.77           N  
ATOM   1030  CH2 TRP A 126     -13.267  21.901  59.136  1.00  0.75           C  
ATOM   1031  CZ2 TRP A 126     -12.275  21.349  59.906  1.00  0.76           C  
ATOM   1032  CZ3 TRP A 126     -13.486  21.485  57.812  1.00  0.76           C  
ATOM   1033  N   SER A 127     -13.435  16.725  57.718  1.00  0.82           N  
ATOM   1034  CA  SER A 127     -14.794  16.963  58.194  1.00  0.83           C  
ATOM   1035  C   SER A 127     -14.790  17.671  59.544  1.00  0.83           C  
ATOM   1036  CB  SER A 127     -15.563  15.646  58.301  1.00  0.80           C  
ATOM   1037  O   SER A 127     -13.999  17.332  60.427  1.00  0.81           O  
ATOM   1038  OG  SER A 127     -16.880  15.869  58.776  1.00  0.78           O  
ATOM   1039  N   ASN A 128     -15.719  18.669  59.706  1.00  0.83           N  
ATOM   1040  CA  ASN A 128     -15.890  19.445  60.930  1.00  0.85           C  
ATOM   1041  C   ASN A 128     -16.484  18.598  62.052  1.00  0.84           C  
ATOM   1042  CB  ASN A 128     -16.766  20.672  60.670  1.00  0.79           C  
ATOM   1043  O   ASN A 128     -16.586  19.055  63.192  1.00  0.80           O  
ATOM   1044  CG  ASN A 128     -18.194  20.306  60.316  1.00  0.72           C  
ATOM   1045  ND2 ASN A 128     -19.055  21.311  60.211  1.00  0.70           N  
ATOM   1046  OD1 ASN A 128     -18.520  19.130  60.139  1.00  0.68           O  
ATOM   1047  N   SER A 129     -16.997  17.261  61.726  1.00  0.79           N  
ATOM   1048  CA  SER A 129     -17.590  16.400  62.745  1.00  0.81           C  
ATOM   1049  C   SER A 129     -16.575  15.392  63.275  1.00  0.78           C  
ATOM   1050  CB  SER A 129     -18.806  15.663  62.182  1.00  0.76           C  
ATOM   1051  O   SER A 129     -16.834  14.707  64.266  1.00  0.76           O  
ATOM   1052  OG  SER A 129     -18.444  14.877  61.060  1.00  0.72           O  
ATOM   1053  N   THR A 130     -15.409  15.334  62.702  1.00  0.77           N  
ATOM   1054  CA  THR A 130     -14.378  14.368  63.065  1.00  0.79           C  
ATOM   1055  C   THR A 130     -13.324  15.014  63.960  1.00  0.78           C  
ATOM   1056  CB  THR A 130     -13.701  13.777  61.815  1.00  0.75           C  
ATOM   1057  O   THR A 130     -12.863  16.123  63.684  1.00  0.77           O  
ATOM   1058  CG2 THR A 130     -12.654  12.735  62.197  1.00  0.68           C  
ATOM   1059  OG1 THR A 130     -14.695  13.159  60.988  1.00  0.74           O  
ATOM   1060  N   GLN A 131     -12.979  14.390  65.249  1.00  0.77           N  
ATOM   1061  CA  GLN A 131     -11.762  14.640  66.014  1.00  0.79           C  
ATOM   1062  C   GLN A 131     -10.558  13.961  65.368  1.00  0.76           C  
ATOM   1063  CB  GLN A 131     -11.925  14.159  67.456  1.00  0.73           C  
ATOM   1064  O   GLN A 131     -10.506  12.733  65.276  1.00  0.72           O  
ATOM   1065  CG  GLN A 131     -10.740  14.492  68.353  1.00  0.68           C  
ATOM   1066  CD  GLN A 131     -10.954  14.060  69.792  1.00  0.69           C  
ATOM   1067  NE2 GLN A 131     -10.044  14.461  70.673  1.00  0.68           N  
ATOM   1068  OE1 GLN A 131     -11.929  13.372  70.109  1.00  0.76           O  
ATOM   1069  N   TYR A 132      -9.628  14.647  64.968  1.00  0.77           N  
ATOM   1070  CA  TYR A 132      -8.345  14.209  64.429  1.00  0.79           C  
ATOM   1071  C   TYR A 132      -7.285  14.153  65.522  1.00  0.77           C  
ATOM   1072  CB  TYR A 132      -7.887  15.143  63.305  1.00  0.77           C  
ATOM   1073  O   TYR A 132      -7.167  15.078  66.330  1.00  0.75           O  
ATOM   1074  CG  TYR A 132      -8.860  15.231  62.154  1.00  0.75           C  
ATOM   1075  CD1 TYR A 132      -8.931  14.220  61.198  1.00  0.72           C  
ATOM   1076  CD2 TYR A 132      -9.708  16.324  62.020  1.00  0.75           C  
ATOM   1077  CE1 TYR A 132      -9.824  14.297  60.135  1.00  0.79           C  
ATOM   1078  CE2 TYR A 132     -10.606  16.412  60.961  1.00  0.78           C  
ATOM   1079  OH  TYR A 132     -11.543  15.477  58.975  1.00  0.71           O  
ATOM   1080  CZ  TYR A 132     -10.657  15.395  60.025  1.00  0.78           C  
ATOM   1081  N   GLN A 133      -6.624  13.046  65.612  1.00  0.78           N  
ATOM   1082  CA  GLN A 133      -5.499  12.753  66.494  1.00  0.79           C  
ATOM   1083  C   GLN A 133      -4.176  13.164  65.854  1.00  0.78           C  
ATOM   1084  CB  GLN A 133      -5.470  11.266  66.851  1.00  0.76           C  
ATOM   1085  O   GLN A 133      -4.110  13.393  64.645  1.00  0.76           O  
ATOM   1086  CG  GLN A 133      -6.756  10.762  67.491  1.00  0.71           C  
ATOM   1087  CD  GLN A 133      -6.967  11.306  68.892  1.00  0.71           C  
ATOM   1088  NE2 GLN A 133      -8.225  11.522  69.261  1.00  0.67           N  
ATOM   1089  OE1 GLN A 133      -6.007  11.529  69.636  1.00  0.71           O  
ATOM   1090  N   ASP A 134      -3.011  13.423  66.612  1.00  0.72           N  
ATOM   1091  CA  ASP A 134      -1.653  13.632  66.120  1.00  0.73           C  
ATOM   1092  C   ASP A 134      -1.243  12.525  65.151  1.00  0.71           C  
ATOM   1093  CB  ASP A 134      -0.664  13.702  67.286  1.00  0.69           C  
ATOM   1094  O   ASP A 134      -1.324  11.340  65.484  1.00  0.68           O  
ATOM   1095  CG  ASP A 134       0.756  14.008  66.842  1.00  0.65           C  
ATOM   1096  OD1 ASP A 134       0.944  14.554  65.733  1.00  0.66           O  
ATOM   1097  OD2 ASP A 134       1.695  13.697  67.606  1.00  0.71           O  
ATOM   1098  N   GLY A 135      -1.086  12.957  63.829  1.00  0.68           N  
ATOM   1099  CA  GLY A 135      -0.711  12.071  62.738  1.00  0.68           C  
ATOM   1100  C   GLY A 135      -1.854  11.789  61.781  1.00  0.68           C  
ATOM   1101  O   GLY A 135      -1.655  11.164  60.736  1.00  0.67           O  
ATOM   1102  N   ASP A 136      -3.015  12.277  61.957  1.00  0.75           N  
ATOM   1103  CA  ASP A 136      -4.124  12.103  61.023  1.00  0.75           C  
ATOM   1104  C   ASP A 136      -3.928  12.957  59.772  1.00  0.75           C  
ATOM   1105  CB  ASP A 136      -5.452  12.454  61.696  1.00  0.74           C  
ATOM   1106  O   ASP A 136      -3.636  14.151  59.869  1.00  0.74           O  
ATOM   1107  CG  ASP A 136      -5.893  11.418  62.715  1.00  0.73           C  
ATOM   1108  OD1 ASP A 136      -5.276  10.333  62.788  1.00  0.76           O  
ATOM   1109  OD2 ASP A 136      -6.869  11.686  63.448  1.00  0.77           O  
ATOM   1110  N   VAL A 137      -3.975  12.460  58.556  1.00  0.72           N  
ATOM   1111  CA  VAL A 137      -3.852  13.076  57.239  1.00  0.73           C  
ATOM   1112  C   VAL A 137      -5.238  13.288  56.635  1.00  0.72           C  
ATOM   1113  CB  VAL A 137      -2.982  12.221  56.291  1.00  0.70           C  
ATOM   1114  O   VAL A 137      -6.057  12.366  56.608  1.00  0.70           O  
ATOM   1115  CG1 VAL A 137      -2.844  12.896  54.928  1.00  0.66           C  
ATOM   1116  CG2 VAL A 137      -1.607  11.972  56.909  1.00  0.66           C  
ATOM   1117  N   VAL A 138      -5.545  14.396  56.144  1.00  0.77           N  
ATOM   1118  CA  VAL A 138      -6.795  14.783  55.500  1.00  0.77           C  
ATOM   1119  C   VAL A 138      -6.500  15.453  54.159  1.00  0.76           C  
ATOM   1120  CB  VAL A 138      -7.626  15.729  56.396  1.00  0.76           C  
ATOM   1121  O   VAL A 138      -5.439  16.054  53.979  1.00  0.75           O  
ATOM   1122  CG1 VAL A 138      -8.002  15.039  57.706  1.00  0.72           C  
ATOM   1123  CG2 VAL A 138      -6.855  17.019  56.670  1.00  0.73           C  
ATOM   1124  N   THR A 139      -7.419  15.372  53.220  1.00  0.73           N  
ATOM   1125  CA  THR A 139      -7.504  16.287  52.086  1.00  0.74           C  
ATOM   1126  C   THR A 139      -8.406  17.473  52.415  1.00  0.73           C  
ATOM   1127  CB  THR A 139      -8.030  15.571  50.829  1.00  0.71           C  
ATOM   1128  O   THR A 139      -9.457  17.307  53.036  1.00  0.73           O  
ATOM   1129  CG2 THR A 139      -7.021  14.549  50.314  1.00  0.64           C  
ATOM   1130  OG1 THR A 139      -9.255  14.898  51.147  1.00  0.66           O  
ATOM   1131  N   TYR A 140      -7.868  18.665  51.969  1.00  0.79           N  
ATOM   1132  CA  TYR A 140      -8.595  19.926  52.068  1.00  0.79           C  
ATOM   1133  C   TYR A 140      -8.086  20.930  51.040  1.00  0.77           C  
ATOM   1134  CB  TYR A 140      -8.467  20.511  53.477  1.00  0.77           C  
ATOM   1135  O   TYR A 140      -6.880  21.166  50.938  1.00  0.73           O  
ATOM   1136  CG  TYR A 140      -9.183  21.828  53.655  1.00  0.77           C  
ATOM   1137  CD1 TYR A 140     -10.572  21.881  53.741  1.00  0.75           C  
ATOM   1138  CD2 TYR A 140      -8.472  23.021  53.736  1.00  0.77           C  
ATOM   1139  CE1 TYR A 140     -11.236  23.093  53.903  1.00  0.78           C  
ATOM   1140  CE2 TYR A 140      -9.126  24.238  53.898  1.00  0.77           C  
ATOM   1141  OH  TYR A 140     -11.158  25.465  54.141  1.00  0.72           O  
ATOM   1142  CZ  TYR A 140     -10.506  24.264  53.981  1.00  0.77           C  
ATOM   1143  N   GLY A 141      -8.985  21.304  50.197  1.00  0.65           N  
ATOM   1144  CA  GLY A 141      -8.771  22.373  49.234  1.00  0.63           C  
ATOM   1145  C   GLY A 141      -7.761  22.015  48.161  1.00  0.62           C  
ATOM   1146  O   GLY A 141      -7.064  22.889  47.640  1.00  0.59           O  
ATOM   1147  N   GLY A 142      -7.768  20.602  47.845  1.00  0.61           N  
ATOM   1148  CA  GLY A 142      -6.836  20.011  46.898  1.00  0.61           C  
ATOM   1149  C   GLY A 142      -5.503  19.644  47.523  1.00  0.61           C  
ATOM   1150  O   GLY A 142      -4.613  19.130  46.842  1.00  0.60           O  
ATOM   1151  N   TYR A 143      -5.272  19.769  48.710  1.00  0.70           N  
ATOM   1152  CA  TYR A 143      -4.057  19.527  49.479  1.00  0.71           C  
ATOM   1153  C   TYR A 143      -4.264  18.403  50.487  1.00  0.71           C  
ATOM   1154  CB  TYR A 143      -3.616  20.803  50.203  1.00  0.68           C  
ATOM   1155  O   TYR A 143      -5.389  18.157  50.929  1.00  0.69           O  
ATOM   1156  CG  TYR A 143      -3.443  21.991  49.288  1.00  0.66           C  
ATOM   1157  CD1 TYR A 143      -2.267  22.172  48.564  1.00  0.64           C  
ATOM   1158  CD2 TYR A 143      -4.454  22.935  49.147  1.00  0.64           C  
ATOM   1159  CE1 TYR A 143      -2.102  23.267  47.721  1.00  0.61           C  
ATOM   1160  CE2 TYR A 143      -4.301  24.033  48.307  1.00  0.59           C  
ATOM   1161  OH  TYR A 143      -2.966  25.275  46.767  1.00  0.57           O  
ATOM   1162  CZ  TYR A 143      -3.123  24.190  47.599  1.00  0.62           C  
ATOM   1163  N   THR A 144      -3.291  17.716  50.691  1.00  0.73           N  
ATOM   1164  CA  THR A 144      -3.250  16.724  51.759  1.00  0.75           C  
ATOM   1165  C   THR A 144      -2.606  17.307  53.014  1.00  0.75           C  
ATOM   1166  CB  THR A 144      -2.481  15.464  51.323  1.00  0.72           C  
ATOM   1167  O   THR A 144      -1.510  17.869  52.952  1.00  0.73           O  
ATOM   1168  CG2 THR A 144      -2.584  14.364  52.374  1.00  0.65           C  
ATOM   1169  OG1 THR A 144      -3.027  14.982  50.088  1.00  0.68           O  
ATOM   1170  N   TYR A 145      -3.125  17.357  54.211  1.00  0.78           N  
ATOM   1171  CA  TYR A 145      -2.703  17.853  55.516  1.00  0.79           C  
ATOM   1172  C   TYR A 145      -2.567  16.710  56.516  1.00  0.79           C  
ATOM   1173  CB  TYR A 145      -3.697  18.892  56.044  1.00  0.78           C  
ATOM   1174  O   TYR A 145      -3.303  15.723  56.444  1.00  0.77           O  
ATOM   1175  CG  TYR A 145      -3.763  20.147  55.208  1.00  0.78           C  
ATOM   1176  CD1 TYR A 145      -2.995  21.264  55.531  1.00  0.77           C  
ATOM   1177  CD2 TYR A 145      -4.594  20.220  54.095  1.00  0.78           C  
ATOM   1178  CE1 TYR A 145      -3.055  22.424  54.765  1.00  0.80           C  
ATOM   1179  CE2 TYR A 145      -4.661  21.374  53.322  1.00  0.78           C  
ATOM   1180  OH  TYR A 145      -3.951  23.614  52.902  1.00  0.74           O  
ATOM   1181  CZ  TYR A 145      -3.889  22.469  53.664  1.00  0.80           C  
ATOM   1182  N   VAL A 146      -1.641  16.742  57.368  1.00  0.75           N  
ATOM   1183  CA  VAL A 146      -1.517  15.888  58.545  1.00  0.78           C  
ATOM   1184  C   VAL A 146      -1.822  16.695  59.804  1.00  0.78           C  
ATOM   1185  CB  VAL A 146      -0.109  15.259  58.643  1.00  0.75           C  
ATOM   1186  O   VAL A 146      -1.352  17.825  59.954  1.00  0.77           O  
ATOM   1187  CG1 VAL A 146       0.958  16.343  58.782  1.00  0.65           C  
ATOM   1188  CG2 VAL A 146      -0.041  14.285  59.818  1.00  0.65           C  
ATOM   1189  N   ALA A 147      -2.592  16.258  60.723  1.00  0.76           N  
ATOM   1190  CA  ALA A 147      -2.847  16.835  62.040  1.00  0.78           C  
ATOM   1191  C   ALA A 147      -1.598  16.778  62.915  1.00  0.77           C  
ATOM   1192  CB  ALA A 147      -4.005  16.112  62.723  1.00  0.75           C  
ATOM   1193  O   ALA A 147      -0.954  15.732  63.020  1.00  0.75           O  
ATOM   1194  N   LYS A 148      -1.036  17.824  63.754  1.00  0.82           N  
ATOM   1195  CA  LYS A 148       0.064  17.916  64.710  1.00  0.83           C  
ATOM   1196  C   LYS A 148      -0.417  17.627  66.130  1.00  0.82           C  
ATOM   1197  CB  LYS A 148       0.715  19.298  64.648  1.00  0.80           C  
ATOM   1198  O   LYS A 148       0.394  17.459  67.043  1.00  0.80           O  
ATOM   1199  CG  LYS A 148       1.495  19.558  63.368  1.00  0.75           C  
ATOM   1200  CD  LYS A 148       2.193  20.911  63.403  1.00  0.73           C  
ATOM   1201  CE  LYS A 148       3.114  21.098  62.205  1.00  0.70           C  
ATOM   1202  NZ  LYS A 148       3.731  22.458  62.187  1.00  0.61           N  
ATOM   1203  N   SER A 149      -1.627  17.785  66.380  1.00  0.77           N  
ATOM   1204  CA  SER A 149      -2.252  17.617  67.688  1.00  0.78           C  
ATOM   1205  C   SER A 149      -3.709  17.186  67.552  1.00  0.78           C  
ATOM   1206  CB  SER A 149      -2.168  18.913  68.494  1.00  0.76           C  
ATOM   1207  O   SER A 149      -4.316  17.354  66.492  1.00  0.77           O  
ATOM   1208  OG  SER A 149      -2.896  19.949  67.858  1.00  0.76           O  
ATOM   1209  N   VAL A 150      -4.233  16.405  68.514  1.00  0.70           N  
ATOM   1210  CA  VAL A 150      -5.678  16.213  68.592  1.00  0.72           C  
ATOM   1211  C   VAL A 150      -6.390  17.536  68.317  1.00  0.71           C  
ATOM   1212  CB  VAL A 150      -6.103  15.655  69.968  1.00  0.68           C  
ATOM   1213  O   VAL A 150      -6.195  18.515  69.041  1.00  0.71           O  
ATOM   1214  CG1 VAL A 150      -7.615  15.443  70.021  1.00  0.62           C  
ATOM   1215  CG2 VAL A 150      -5.367  14.350  70.265  1.00  0.61           C  
ATOM   1216  N   ASN A 151      -7.114  17.742  67.377  1.00  0.75           N  
ATOM   1217  CA  ASN A 151      -7.950  18.890  67.045  1.00  0.77           C  
ATOM   1218  C   ASN A 151      -9.330  18.456  66.557  1.00  0.74           C  
ATOM   1219  CB  ASN A 151      -7.267  19.767  65.994  1.00  0.73           C  
ATOM   1220  O   ASN A 151      -9.480  17.371  65.993  1.00  0.70           O  
ATOM   1221  CG  ASN A 151      -7.155  19.082  64.646  1.00  0.69           C  
ATOM   1222  ND2 ASN A 151      -5.934  18.740  64.254  1.00  0.70           N  
ATOM   1223  OD1 ASN A 151      -8.159  18.863  63.962  1.00  0.68           O  
ATOM   1224  N   THR A 152     -10.478  18.977  66.939  1.00  0.70           N  
ATOM   1225  CA  THR A 152     -11.917  18.911  66.708  1.00  0.71           C  
ATOM   1226  C   THR A 152     -12.421  20.200  66.067  1.00  0.67           C  
ATOM   1227  CB  THR A 152     -12.682  18.652  68.019  1.00  0.65           C  
ATOM   1228  O   THR A 152     -12.220  21.289  66.609  1.00  0.63           O  
ATOM   1229  CG2 THR A 152     -13.994  17.921  67.755  1.00  0.59           C  
ATOM   1230  OG1 THR A 152     -11.870  17.855  68.890  1.00  0.62           O  
ATOM   1231  N   ASN A 153     -12.906  20.216  64.775  1.00  0.69           N  
ATOM   1232  CA  ASN A 153     -13.600  21.285  64.066  1.00  0.70           C  
ATOM   1233  C   ASN A 153     -12.639  22.391  63.640  1.00  0.67           C  
ATOM   1234  CB  ASN A 153     -14.723  21.862  64.930  1.00  0.63           C  
ATOM   1235  O   ASN A 153     -13.054  23.530  63.420  1.00  0.65           O  
ATOM   1236  CG  ASN A 153     -16.099  21.424  64.469  1.00  0.58           C  
ATOM   1237  ND2 ASN A 153     -17.133  21.899  65.153  1.00  0.59           N  
ATOM   1238  OD1 ASN A 153     -16.231  20.663  63.506  1.00  0.57           O  
ATOM   1239  N   LYS A 154     -11.286  22.083  63.579  1.00  0.79           N  
ATOM   1240  CA  LYS A 154     -10.355  23.044  62.995  1.00  0.79           C  
ATOM   1241  C   LYS A 154      -9.940  22.623  61.589  1.00  0.78           C  
ATOM   1242  CB  LYS A 154      -9.119  23.202  63.882  1.00  0.76           C  
ATOM   1243  O   LYS A 154      -9.202  21.650  61.419  1.00  0.74           O  
ATOM   1244  CG  LYS A 154      -9.402  23.856  65.227  1.00  0.73           C  
ATOM   1245  CD  LYS A 154      -8.118  24.097  66.011  1.00  0.71           C  
ATOM   1246  CE  LYS A 154      -8.405  24.673  67.391  1.00  0.71           C  
ATOM   1247  NZ  LYS A 154      -7.155  24.853  68.187  1.00  0.62           N  
ATOM   1248  N   ALA A 155     -10.564  23.250  60.471  1.00  0.76           N  
ATOM   1249  CA  ALA A 155     -10.220  23.033  59.068  1.00  0.77           C  
ATOM   1250  C   ALA A 155      -8.721  23.207  58.838  1.00  0.76           C  
ATOM   1251  CB  ALA A 155     -11.006  23.988  58.173  1.00  0.74           C  
ATOM   1252  O   ALA A 155      -8.119  24.166  59.327  1.00  0.74           O  
ATOM   1253  N   PRO A 156      -8.155  22.192  58.100  1.00  0.76           N  
ATOM   1254  CA  PRO A 156      -6.793  22.430  57.619  1.00  0.75           C  
ATOM   1255  C   PRO A 156      -6.673  23.709  56.794  1.00  0.74           C  
ATOM   1256  CB  PRO A 156      -6.501  21.197  56.761  1.00  0.73           C  
ATOM   1257  O   PRO A 156      -7.516  23.974  55.933  1.00  0.70           O  
ATOM   1258  CG  PRO A 156      -7.483  20.169  57.222  1.00  0.73           C  
ATOM   1259  CD  PRO A 156      -8.719  20.873  57.705  1.00  0.73           C  
ATOM   1260  N   SER A 157      -5.934  24.515  57.240  1.00  0.64           N  
ATOM   1261  CA  SER A 157      -5.564  25.758  56.570  1.00  0.63           C  
ATOM   1262  C   SER A 157      -4.053  25.962  56.579  1.00  0.62           C  
ATOM   1263  CB  SER A 157      -6.252  26.951  57.236  1.00  0.61           C  
ATOM   1264  O   SER A 157      -3.362  25.486  57.482  1.00  0.60           O  
ATOM   1265  OG  SER A 157      -5.509  27.397  58.357  1.00  0.60           O  
ATOM   1266  N   TYR A 158      -3.485  26.287  55.487  1.00  0.60           N  
ATOM   1267  CA  TYR A 158      -2.084  26.555  55.182  1.00  0.60           C  
ATOM   1268  C   TYR A 158      -1.356  27.104  56.402  1.00  0.60           C  
ATOM   1269  CB  TYR A 158      -1.966  27.540  54.015  1.00  0.56           C  
ATOM   1270  O   TYR A 158      -0.143  26.928  56.541  1.00  0.58           O  
ATOM   1271  CG  TYR A 158      -0.674  27.417  53.245  1.00  0.55           C  
ATOM   1272  CD1 TYR A 158       0.434  28.194  53.577  1.00  0.50           C  
ATOM   1273  CD2 TYR A 158      -0.559  26.526  52.184  1.00  0.51           C  
ATOM   1274  CE1 TYR A 158       1.626  28.085  52.869  1.00  0.47           C  
ATOM   1275  CE2 TYR A 158       0.628  26.409  51.468  1.00  0.47           C  
ATOM   1276  OH  TYR A 158       2.891  27.080  51.113  1.00  0.37           O  
ATOM   1277  CZ  TYR A 158       1.714  27.191  51.818  1.00  0.47           C  
ATOM   1278  N   ASN A 159      -2.063  27.890  57.331  1.00  0.51           N  
ATOM   1279  CA  ASN A 159      -1.459  28.647  58.423  1.00  0.51           C  
ATOM   1280  C   ASN A 159      -1.783  28.028  59.780  1.00  0.52           C  
ATOM   1281  CB  ASN A 159      -1.917  30.106  58.383  1.00  0.46           C  
ATOM   1282  O   ASN A 159      -1.689  28.697  60.811  1.00  0.49           O  
ATOM   1283  CG  ASN A 159      -1.044  30.967  57.491  1.00  0.43           C  
ATOM   1284  ND2 ASN A 159      -1.526  32.160  57.163  1.00  0.43           N  
ATOM   1285  OD1 ASN A 159       0.054  30.563  57.099  1.00  0.46           O  
ATOM   1286  N   LEU A 160      -2.075  26.747  59.649  1.00  0.51           N  
ATOM   1287  CA  LEU A 160      -2.279  26.273  61.013  1.00  0.50           C  
ATOM   1288  C   LEU A 160      -1.061  25.502  61.509  1.00  0.51           C  
ATOM   1289  CB  LEU A 160      -3.525  25.387  61.091  1.00  0.44           C  
ATOM   1290  O   LEU A 160      -0.898  24.321  61.195  1.00  0.48           O  
ATOM   1291  CG  LEU A 160      -4.873  26.100  60.976  1.00  0.40           C  
ATOM   1292  CD1 LEU A 160      -6.002  25.082  60.854  1.00  0.34           C  
ATOM   1293  CD2 LEU A 160      -5.098  27.015  62.174  1.00  0.37           C  
ATOM   1294  N   THR A 161       0.072  26.221  62.054  1.00  0.56           N  
ATOM   1295  CA  THR A 161       1.322  25.847  62.706  1.00  0.55           C  
ATOM   1296  C   THR A 161       1.066  24.854  63.837  1.00  0.57           C  
ATOM   1297  CB  THR A 161       2.055  27.082  63.259  1.00  0.49           C  
ATOM   1298  O   THR A 161       1.959  24.092  64.214  1.00  0.55           O  
ATOM   1299  CG2 THR A 161       2.788  27.829  62.151  1.00  0.43           C  
ATOM   1300  OG1 THR A 161       1.102  27.965  63.865  1.00  0.46           O  
ATOM   1301  N   ASN A 162      -0.203  24.780  64.259  1.00  0.68           N  
ATOM   1302  CA  ASN A 162      -0.186  23.990  65.485  1.00  0.69           C  
ATOM   1303  C   ASN A 162      -1.022  22.721  65.346  1.00  0.69           C  
ATOM   1304  CB  ASN A 162      -0.681  24.824  66.668  1.00  0.64           C  
ATOM   1305  O   ASN A 162      -0.748  21.716  66.005  1.00  0.65           O  
ATOM   1306  CG  ASN A 162       0.280  25.936  67.041  1.00  0.61           C  
ATOM   1307  ND2 ASN A 162      -0.235  26.971  67.695  1.00  0.65           N  
ATOM   1308  OD1 ASN A 162       1.475  25.867  66.742  1.00  0.65           O  
ATOM   1309  N   ASP A 163      -1.889  22.633  64.391  1.00  0.77           N  
ATOM   1310  CA  ASP A 163      -2.873  21.555  64.393  1.00  0.79           C  
ATOM   1311  C   ASP A 163      -2.736  20.684  63.146  1.00  0.78           C  
ATOM   1312  CB  ASP A 163      -4.291  22.122  64.485  1.00  0.74           C  
ATOM   1313  O   ASP A 163      -3.023  19.485  63.185  1.00  0.76           O  
ATOM   1314  CG  ASP A 163      -4.523  22.937  65.745  1.00  0.70           C  
ATOM   1315  OD1 ASP A 163      -4.217  22.447  66.853  1.00  0.73           O  
ATOM   1316  OD2 ASP A 163      -5.020  24.079  65.629  1.00  0.80           O  
ATOM   1317  N   TRP A 164      -2.201  21.119  61.973  1.00  0.70           N  
ATOM   1318  CA  TRP A 164      -2.062  20.520  60.650  1.00  0.76           C  
ATOM   1319  C   TRP A 164      -0.719  20.884  60.026  1.00  0.68           C  
ATOM   1320  CB  TRP A 164      -3.204  20.969  59.734  1.00  0.67           C  
ATOM   1321  O   TRP A 164      -0.287  22.037  60.096  1.00  0.63           O  
ATOM   1322  CG  TRP A 164      -4.566  20.572  60.218  1.00  0.60           C  
ATOM   1323  CD1 TRP A 164      -5.398  21.297  61.024  1.00  0.54           C  
ATOM   1324  CD2 TRP A 164      -5.252  19.350  59.929  1.00  0.60           C  
ATOM   1325  CE2 TRP A 164      -6.497  19.402  60.593  1.00  0.66           C  
ATOM   1326  CE3 TRP A 164      -4.934  18.215  59.170  1.00  0.76           C  
ATOM   1327  NE1 TRP A 164      -6.561  20.599  61.254  1.00  0.76           N  
ATOM   1328  CH2 TRP A 164      -7.090  17.262  59.774  1.00  0.72           C  
ATOM   1329  CZ2 TRP A 164      -7.426  18.361  60.522  1.00  0.74           C  
ATOM   1330  CZ3 TRP A 164      -5.860  17.180  59.101  1.00  0.73           C  
ATOM   1331  N   ASP A 165       0.011  19.877  59.425  1.00  0.74           N  
ATOM   1332  CA  ASP A 165       1.027  19.980  58.382  1.00  0.74           C  
ATOM   1333  C   ASP A 165       0.457  19.588  57.020  1.00  0.73           C  
ATOM   1334  CB  ASP A 165       2.234  19.104  58.719  1.00  0.71           C  
ATOM   1335  O   ASP A 165      -0.322  18.638  56.918  1.00  0.71           O  
ATOM   1336  CG  ASP A 165       3.238  19.799  59.623  1.00  0.69           C  
ATOM   1337  OD1 ASP A 165       3.238  21.047  59.688  1.00  0.68           O  
ATOM   1338  OD2 ASP A 165       4.037  19.092  60.273  1.00  0.71           O  
ATOM   1339  N   ILE A 166       0.545  20.196  56.041  1.00  0.68           N  
ATOM   1340  CA  ILE A 166       0.354  19.849  54.637  1.00  0.68           C  
ATOM   1341  C   ILE A 166       1.360  18.776  54.229  1.00  0.67           C  
ATOM   1342  CB  ILE A 166       0.493  21.089  53.724  1.00  0.65           C  
ATOM   1343  O   ILE A 166       2.569  18.959  54.382  1.00  0.66           O  
ATOM   1344  CG1 ILE A 166      -0.429  20.961  52.506  1.00  0.58           C  
ATOM   1345  CG2 ILE A 166       1.949  21.280  53.291  1.00  0.58           C  
ATOM   1346  CD1 ILE A 166      -0.598  22.254  51.720  1.00  0.57           C  
ATOM   1347  N   ILE A 167       0.880  17.696  53.780  1.00  0.65           N  
ATOM   1348  CA  ILE A 167       1.638  16.565  53.258  1.00  0.64           C  
ATOM   1349  C   ILE A 167       1.952  16.791  51.781  1.00  0.63           C  
ATOM   1350  CB  ILE A 167       0.871  15.236  53.446  1.00  0.62           C  
ATOM   1351  O   ILE A 167       3.087  16.589  51.343  1.00  0.61           O  
ATOM   1352  CG1 ILE A 167       0.574  14.996  54.930  1.00  0.59           C  
ATOM   1353  CG2 ILE A 167       1.662  14.068  52.849  1.00  0.60           C  
ATOM   1354  CD1 ILE A 167      -0.253  13.747  55.202  1.00  0.58           C  
ATOM   1355  N   THR A 168       0.879  17.300  50.715  1.00  0.59           N  
ATOM   1356  CA  THR A 168       1.100  17.557  49.296  1.00  0.60           C  
ATOM   1357  C   THR A 168       0.323  18.789  48.842  1.00  0.59           C  
ATOM   1358  CB  THR A 168       0.692  16.344  48.439  1.00  0.56           C  
ATOM   1359  O   THR A 168      -0.854  18.944  49.175  1.00  0.57           O  
ATOM   1360  CG2 THR A 168       1.494  15.105  48.822  1.00  0.50           C  
ATOM   1361  OG1 THR A 168      -0.702  16.077  48.632  1.00  0.51           O  
ATOM   1362  N   THR A 169       0.873  19.771  48.136  1.00  0.58           N  
ATOM   1363  CA  THR A 169       0.442  20.880  47.291  1.00  0.57           C  
ATOM   1364  C   THR A 169       0.236  20.415  45.852  1.00  0.57           C  
ATOM   1365  CB  THR A 169       1.463  22.033  47.320  1.00  0.54           C  
ATOM   1366  O   THR A 169       1.172  19.937  45.208  1.00  0.54           O  
ATOM   1367  CG2 THR A 169       1.520  22.683  48.698  1.00  0.50           C  
ATOM   1368  OG1 THR A 169       2.761  21.522  46.990  1.00  0.53           O  
ATOM   1369  N   GLY A 170      -0.908  19.959  45.270  1.00  0.54           N  
ATOM   1370  CA  GLY A 170      -1.071  19.966  43.825  1.00  0.54           C  
ATOM   1371  C   GLY A 170      -0.847  21.333  43.207  1.00  0.54           C  
ATOM   1372  O   GLY A 170      -0.965  22.355  43.886  1.00  0.53           O  
ATOM   1373  N   PHE A 171      -0.195  21.384  41.957  1.00  0.61           N  
ATOM   1374  CA  PHE A 171      -0.058  22.520  41.053  1.00  0.63           C  
ATOM   1375  C   PHE A 171      -1.330  22.722  40.239  1.00  0.62           C  
ATOM   1376  CB  PHE A 171       1.139  22.322  40.117  1.00  0.58           C  
ATOM   1377  O   PHE A 171      -1.846  21.777  39.639  1.00  0.60           O  
ATOM   1378  CG  PHE A 171       2.462  22.248  40.830  1.00  0.56           C  
ATOM   1379  CD1 PHE A 171       3.056  23.394  41.343  1.00  0.53           C  
ATOM   1380  CD2 PHE A 171       3.111  21.030  40.988  1.00  0.55           C  
ATOM   1381  CE1 PHE A 171       4.281  23.328  42.003  1.00  0.53           C  
ATOM   1382  CE2 PHE A 171       4.335  20.957  41.647  1.00  0.52           C  
ATOM   1383  CZ  PHE A 171       4.919  22.107  42.153  1.00  0.53           C  
ATOM   1384  N   SER A 172      -2.047  23.853  40.239  1.00  0.68           N  
ATOM   1385  CA  SER A 172      -2.968  24.394  39.245  1.00  0.69           C  
ATOM   1386  C   SER A 172      -2.259  25.359  38.301  1.00  0.68           C  
ATOM   1387  CB  SER A 172      -4.138  25.103  39.928  1.00  0.66           C  
ATOM   1388  O   SER A 172      -1.716  26.376  38.737  1.00  0.67           O  
ATOM   1389  OG  SER A 172      -5.097  25.525  38.973  1.00  0.64           O  
ATOM   1390  N   VAL A 173      -2.098  24.850  37.010  1.00  0.69           N  
ATOM   1391  CA  VAL A 173      -1.634  25.791  35.995  1.00  0.74           C  
ATOM   1392  C   VAL A 173      -2.749  26.777  35.657  1.00  0.72           C  
ATOM   1393  CB  VAL A 173      -1.162  25.061  34.718  1.00  0.67           C  
ATOM   1394  O   VAL A 173      -3.753  26.403  35.046  1.00  0.71           O  
ATOM   1395  CG1 VAL A 173      -0.609  26.056  33.700  1.00  0.59           C  
ATOM   1396  CG2 VAL A 173      -0.112  24.006  35.064  1.00  0.57           C  
ATOM   1397  N   VAL A 174      -2.709  28.063  35.909  1.00  0.77           N  
ATOM   1398  CA  VAL A 174      -3.687  29.130  35.723  1.00  0.79           C  
ATOM   1399  C   VAL A 174      -3.411  29.862  34.411  1.00  0.77           C  
ATOM   1400  CB  VAL A 174      -3.670  30.127  36.903  1.00  0.76           C  
ATOM   1401  O   VAL A 174      -4.324  30.426  33.804  1.00  0.74           O  
ATOM   1402  CG1 VAL A 174      -4.782  31.163  36.751  1.00  0.71           C  
ATOM   1403  CG2 VAL A 174      -3.806  29.384  38.231  1.00  0.69           C  
ATOM   1404  N   GLY A 175      -2.090  29.665  33.857  1.00  0.75           N  
ATOM   1405  CA  GLY A 175      -1.656  30.369  32.661  1.00  0.78           C  
ATOM   1406  C   GLY A 175      -0.779  31.571  32.961  1.00  0.76           C  
ATOM   1407  O   GLY A 175       0.073  31.517  33.850  1.00  0.74           O  
ATOM   1408  N   TYR A 176      -0.890  32.684  32.073  1.00  0.71           N  
ATOM   1409  CA  TYR A 176      -0.196  33.937  32.352  1.00  0.77           C  
ATOM   1410  C   TYR A 176      -0.783  34.624  33.579  1.00  0.73           C  
ATOM   1411  CB  TYR A 176      -0.271  34.874  31.143  1.00  0.69           C  
ATOM   1412  O   TYR A 176      -2.004  34.660  33.754  1.00  0.72           O  
ATOM   1413  CG  TYR A 176       0.544  34.407  29.962  1.00  0.64           C  
ATOM   1414  CD1 TYR A 176       1.907  34.683  29.879  1.00  0.61           C  
ATOM   1415  CD2 TYR A 176      -0.046  33.690  28.927  1.00  0.63           C  
ATOM   1416  CE1 TYR A 176       2.662  34.256  28.791  1.00  0.62           C  
ATOM   1417  CE2 TYR A 176       0.699  33.259  27.834  1.00  0.59           C  
ATOM   1418  OH  TYR A 176       2.793  33.121  26.697  1.00  0.55           O  
ATOM   1419  CZ  TYR A 176       2.050  33.546  27.776  1.00  0.64           C  
ATOM   1420  N   TYR A 177      -0.049  34.962  34.287  1.00  0.80           N  
ATOM   1421  CA  TYR A 177      -0.409  35.746  35.462  1.00  0.84           C  
ATOM   1422  C   TYR A 177      -1.288  36.931  35.079  1.00  0.82           C  
ATOM   1423  CB  TYR A 177       0.847  36.241  36.185  1.00  0.80           C  
ATOM   1424  O   TYR A 177      -0.988  37.651  34.124  1.00  0.80           O  
ATOM   1425  CG  TYR A 177       0.560  37.197  37.317  1.00  0.78           C  
ATOM   1426  CD1 TYR A 177       0.186  36.727  38.574  1.00  0.74           C  
ATOM   1427  CD2 TYR A 177       0.659  38.572  37.132  1.00  0.77           C  
ATOM   1428  CE1 TYR A 177      -0.082  37.604  39.620  1.00  0.82           C  
ATOM   1429  CE2 TYR A 177       0.394  39.458  38.171  1.00  0.81           C  
ATOM   1430  OH  TYR A 177      -0.239  39.839  40.441  1.00  0.69           O  
ATOM   1431  CZ  TYR A 177       0.025  38.966  39.409  1.00  0.82           C  
ATOM   1432  N   SER A 178      -2.320  37.253  35.816  1.00  0.82           N  
ATOM   1433  CA  SER A 178      -3.232  38.387  35.716  1.00  0.84           C  
ATOM   1434  C   SER A 178      -3.426  39.061  37.071  1.00  0.82           C  
ATOM   1435  CB  SER A 178      -4.586  37.941  35.161  1.00  0.79           C  
ATOM   1436  O   SER A 178      -3.603  38.385  38.086  1.00  0.80           O  
ATOM   1437  OG  SER A 178      -5.485  39.033  35.091  1.00  0.76           O  
ATOM   1438  N   THR A 179      -3.433  40.433  37.020  1.00  0.80           N  
ATOM   1439  CA  THR A 179      -3.636  41.268  38.199  1.00  0.83           C  
ATOM   1440  C   THR A 179      -5.081  41.181  38.682  1.00  0.79           C  
ATOM   1441  CB  THR A 179      -3.275  42.737  37.912  1.00  0.77           C  
ATOM   1442  O   THR A 179      -5.418  41.706  39.745  1.00  0.76           O  
ATOM   1443  CG2 THR A 179      -1.781  42.895  37.647  1.00  0.69           C  
ATOM   1444  OG1 THR A 179      -4.003  43.185  36.762  1.00  0.75           O  
ATOM   1445  N   THR A 180      -6.029  40.517  37.751  1.00  0.71           N  
ATOM   1446  CA  THR A 180      -7.442  40.410  38.101  1.00  0.74           C  
ATOM   1447  C   THR A 180      -7.758  39.026  38.660  1.00  0.69           C  
ATOM   1448  CB  THR A 180      -8.341  40.693  36.884  1.00  0.67           C  
ATOM   1449  O   THR A 180      -8.896  38.751  39.045  1.00  0.68           O  
ATOM   1450  CG2 THR A 180      -8.130  42.110  36.361  1.00  0.60           C  
ATOM   1451  OG1 THR A 180      -8.032  39.760  35.841  1.00  0.68           O  
ATOM   1452  N   THR A 181      -6.773  38.165  38.717  1.00  0.78           N  
ATOM   1453  CA  THR A 181      -6.965  36.804  39.206  1.00  0.80           C  
ATOM   1454  C   THR A 181      -6.330  36.629  40.582  1.00  0.77           C  
ATOM   1455  CB  THR A 181      -6.374  35.771  38.229  1.00  0.75           C  
ATOM   1456  O   THR A 181      -5.183  37.025  40.797  1.00  0.74           O  
ATOM   1457  CG2 THR A 181      -6.641  34.347  38.707  1.00  0.66           C  
ATOM   1458  OG1 THR A 181      -6.967  35.949  36.937  1.00  0.74           O  
ATOM   1459  N   ASP A 182      -7.153  36.106  41.649  1.00  0.75           N  
ATOM   1460  CA  ASP A 182      -6.641  35.562  42.904  1.00  0.77           C  
ATOM   1461  C   ASP A 182      -5.975  34.206  42.683  1.00  0.74           C  
ATOM   1462  CB  ASP A 182      -7.766  35.435  43.933  1.00  0.71           C  
ATOM   1463  O   ASP A 182      -6.594  33.284  42.148  1.00  0.71           O  
ATOM   1464  CG  ASP A 182      -8.382  36.771  44.307  1.00  0.66           C  
ATOM   1465  OD1 ASP A 182      -7.735  37.820  44.101  1.00  0.65           O  
ATOM   1466  OD2 ASP A 182      -9.525  36.775  44.814  1.00  0.73           O  
ATOM   1467  N   TYR A 183      -4.784  34.187  43.043  1.00  0.74           N  
ATOM   1468  CA  TYR A 183      -3.995  32.961  43.011  1.00  0.77           C  
ATOM   1469  C   TYR A 183      -3.907  32.332  44.397  1.00  0.73           C  
ATOM   1470  CB  TYR A 183      -2.587  33.240  42.475  1.00  0.73           C  
ATOM   1471  O   TYR A 183      -3.588  33.013  45.375  1.00  0.69           O  
ATOM   1472  CG  TYR A 183      -2.573  33.809  41.077  1.00  0.73           C  
ATOM   1473  CD1 TYR A 183      -2.724  32.982  39.966  1.00  0.70           C  
ATOM   1474  CD2 TYR A 183      -2.407  35.173  40.864  1.00  0.74           C  
ATOM   1475  CE1 TYR A 183      -2.709  33.502  38.676  1.00  0.81           C  
ATOM   1476  CE2 TYR A 183      -2.390  35.704  39.578  1.00  0.80           C  
ATOM   1477  OH  TYR A 183      -2.527  35.381  37.217  1.00  0.71           O  
ATOM   1478  CZ  TYR A 183      -2.542  34.861  38.492  1.00  0.81           C  
ATOM   1479  N   LYS A 184      -4.224  31.152  44.467  1.00  0.74           N  
ATOM   1480  CA  LYS A 184      -4.108  30.313  45.657  1.00  0.75           C  
ATOM   1481  C   LYS A 184      -2.741  29.639  45.723  1.00  0.74           C  
ATOM   1482  CB  LYS A 184      -5.215  29.257  45.679  1.00  0.71           C  
ATOM   1483  O   LYS A 184      -2.085  29.453  44.696  1.00  0.73           O  
ATOM   1484  CG  LYS A 184      -6.622  29.834  45.645  1.00  0.67           C  
ATOM   1485  CD  LYS A 184      -7.676  28.735  45.616  1.00  0.67           C  
ATOM   1486  CE  LYS A 184      -9.080  29.309  45.485  1.00  0.62           C  
ATOM   1487  NZ  LYS A 184     -10.104  28.236  45.314  1.00  0.56           N  
ATOM   1488  N   GLN A 185      -2.083  29.331  46.897  1.00  0.66           N  
ATOM   1489  CA  GLN A 185      -0.906  28.481  47.048  1.00  0.66           C  
ATOM   1490  C   GLN A 185      -1.035  27.209  46.214  1.00  0.64           C  
ATOM   1491  CB  GLN A 185      -0.687  28.123  48.519  1.00  0.63           C  
ATOM   1492  O   GLN A 185      -2.022  26.480  46.333  1.00  0.63           O  
ATOM   1493  CG  GLN A 185       0.565  27.294  48.771  1.00  0.62           C  
ATOM   1494  CD  GLN A 185       0.797  27.014  50.244  1.00  0.63           C  
ATOM   1495  NE2 GLN A 185       1.960  26.458  50.565  1.00  0.58           N  
ATOM   1496  OE1 GLN A 185      -0.061  27.296  51.086  1.00  0.68           O  
ATOM   1497  N   GLY A 186      -0.144  27.071  45.242  1.00  0.68           N  
ATOM   1498  CA  GLY A 186      -0.027  25.961  44.310  1.00  0.69           C  
ATOM   1499  C   GLY A 186      -0.439  26.323  42.895  1.00  0.68           C  
ATOM   1500  O   GLY A 186      -0.239  25.540  41.965  1.00  0.67           O  
ATOM   1501  N   ASP A 187      -1.024  27.375  42.619  1.00  0.76           N  
ATOM   1502  CA  ASP A 187      -1.275  27.867  41.268  1.00  0.77           C  
ATOM   1503  C   ASP A 187       0.034  28.175  40.544  1.00  0.76           C  
ATOM   1504  CB  ASP A 187      -2.160  29.115  41.307  1.00  0.75           C  
ATOM   1505  O   ASP A 187       0.906  28.854  41.089  1.00  0.75           O  
ATOM   1506  CG  ASP A 187      -3.603  28.807  41.666  1.00  0.74           C  
ATOM   1507  OD1 ASP A 187      -3.988  27.618  41.679  1.00  0.79           O  
ATOM   1508  OD2 ASP A 187      -4.362  29.762  41.936  1.00  0.80           O  
ATOM   1509  N   VAL A 188       0.171  27.555  39.377  1.00  0.74           N  
ATOM   1510  CA  VAL A 188       1.309  27.766  38.489  1.00  0.77           C  
ATOM   1511  C   VAL A 188       0.953  28.808  37.431  1.00  0.75           C  
ATOM   1512  CB  VAL A 188       1.752  26.449  37.813  1.00  0.73           C  
ATOM   1513  O   VAL A 188      -0.049  28.667  36.725  1.00  0.73           O  
ATOM   1514  CG1 VAL A 188       2.974  26.682  36.926  1.00  0.68           C  
ATOM   1515  CG2 VAL A 188       2.047  25.382  38.865  1.00  0.68           C  
ATOM   1516  N   VAL A 189       1.649  29.820  37.350  1.00  0.78           N  
ATOM   1517  CA  VAL A 189       1.505  30.891  36.369  1.00  0.79           C  
ATOM   1518  C   VAL A 189       2.802  31.046  35.579  1.00  0.76           C  
ATOM   1519  CB  VAL A 189       1.127  32.230  37.041  1.00  0.76           C  
ATOM   1520  O   VAL A 189       3.887  30.767  36.094  1.00  0.75           O  
ATOM   1521  CG1 VAL A 189      -0.217  32.113  37.758  1.00  0.71           C  
ATOM   1522  CG2 VAL A 189       2.220  32.664  38.016  1.00  0.71           C  
ATOM   1523  N   GLN A 190       2.643  31.587  34.390  1.00  0.75           N  
ATOM   1524  CA  GLN A 190       3.731  32.212  33.646  1.00  0.78           C  
ATOM   1525  C   GLN A 190       3.747  33.723  33.860  1.00  0.74           C  
ATOM   1526  CB  GLN A 190       3.615  31.894  32.155  1.00  0.72           C  
ATOM   1527  O   GLN A 190       2.705  34.377  33.786  1.00  0.74           O  
ATOM   1528  CG  GLN A 190       3.889  30.436  31.814  1.00  0.67           C  
ATOM   1529  CD  GLN A 190       3.808  30.156  30.325  1.00  0.67           C  
ATOM   1530  NE2 GLN A 190       4.336  29.010  29.907  1.00  0.61           N  
ATOM   1531  OE1 GLN A 190       3.275  30.962  29.556  1.00  0.70           O  
ATOM   1532  N   TYR A 191       4.996  34.195  34.162  1.00  0.78           N  
ATOM   1533  CA  TYR A 191       5.314  35.611  34.311  1.00  0.78           C  
ATOM   1534  C   TYR A 191       6.775  35.881  33.970  1.00  0.74           C  
ATOM   1535  CB  TYR A 191       5.014  36.083  35.737  1.00  0.76           C  
ATOM   1536  O   TYR A 191       7.674  35.234  34.513  1.00  0.70           O  
ATOM   1537  CG  TYR A 191       5.371  37.529  35.985  1.00  0.75           C  
ATOM   1538  CD1 TYR A 191       4.541  38.557  35.544  1.00  0.73           C  
ATOM   1539  CD2 TYR A 191       6.538  37.869  36.661  1.00  0.75           C  
ATOM   1540  CE1 TYR A 191       4.866  39.890  35.768  1.00  0.79           C  
ATOM   1541  CE2 TYR A 191       6.873  39.200  36.891  1.00  0.78           C  
ATOM   1542  OH  TYR A 191       6.359  41.520  36.668  1.00  0.70           O  
ATOM   1543  CZ  TYR A 191       6.032  40.201  36.442  1.00  0.79           C  
ATOM   1544  N   GLY A 192       6.860  36.691  33.066  1.00  0.66           N  
ATOM   1545  CA  GLY A 192       8.159  37.180  32.632  1.00  0.63           C  
ATOM   1546  C   GLY A 192       9.053  36.087  32.078  1.00  0.62           C  
ATOM   1547  O   GLY A 192      10.278  36.156  32.204  1.00  0.59           O  
ATOM   1548  N   GLY A 193       8.362  34.992  31.524  1.00  0.64           N  
ATOM   1549  CA  GLY A 193       9.026  33.801  31.021  1.00  0.64           C  
ATOM   1550  C   GLY A 193       9.261  32.751  32.091  1.00  0.64           C  
ATOM   1551  O   GLY A 193       9.729  31.650  31.795  1.00  0.63           O  
ATOM   1552  N   TYR A 194       9.035  32.989  33.279  1.00  0.74           N  
ATOM   1553  CA  TYR A 194       9.224  32.080  34.404  1.00  0.75           C  
ATOM   1554  C   TYR A 194       7.902  31.445  34.820  1.00  0.76           C  
ATOM   1555  CB  TYR A 194       9.846  32.818  35.593  1.00  0.72           C  
ATOM   1556  O   TYR A 194       6.836  32.034  34.627  1.00  0.74           O  
ATOM   1557  CG  TYR A 194      11.131  33.535  35.258  1.00  0.70           C  
ATOM   1558  CD1 TYR A 194      12.268  32.827  34.877  1.00  0.67           C  
ATOM   1559  CD2 TYR A 194      11.211  34.922  35.323  1.00  0.68           C  
ATOM   1560  CE1 TYR A 194      13.455  33.483  34.569  1.00  0.66           C  
ATOM   1561  CE2 TYR A 194      12.392  35.589  35.017  1.00  0.63           C  
ATOM   1562  OH  TYR A 194      14.679  35.518  34.337  1.00  0.60           O  
ATOM   1563  CZ  TYR A 194      13.507  34.863  34.641  1.00  0.66           C  
ATOM   1564  N   THR A 195       7.960  30.261  35.127  1.00  0.75           N  
ATOM   1565  CA  THR A 195       6.837  29.595  35.777  1.00  0.78           C  
ATOM   1566  C   THR A 195       6.923  29.746  37.293  1.00  0.76           C  
ATOM   1567  CB  THR A 195       6.784  28.101  35.409  1.00  0.73           C  
ATOM   1568  O   THR A 195       7.955  29.444  37.895  1.00  0.75           O  
ATOM   1569  CG2 THR A 195       5.512  27.449  35.940  1.00  0.64           C  
ATOM   1570  OG1 THR A 195       6.818  27.964  33.983  1.00  0.68           O  
ATOM   1571  N   TYR A 196       6.065  30.352  37.924  1.00  0.78           N  
ATOM   1572  CA  TYR A 196       5.908  30.528  39.364  1.00  0.80           C  
ATOM   1573  C   TYR A 196       4.766  29.670  39.896  1.00  0.78           C  
ATOM   1574  CB  TYR A 196       5.656  32.000  39.701  1.00  0.77           C  
ATOM   1575  O   TYR A 196       3.766  29.458  39.207  1.00  0.76           O  
ATOM   1576  CG  TYR A 196       6.821  32.905  39.382  1.00  0.79           C  
ATOM   1577  CD1 TYR A 196       7.753  33.244  40.360  1.00  0.78           C  
ATOM   1578  CD2 TYR A 196       6.992  33.422  38.102  1.00  0.80           C  
ATOM   1579  CE1 TYR A 196       8.828  34.078  40.071  1.00  0.84           C  
ATOM   1580  CE2 TYR A 196       8.063  34.258  37.802  1.00  0.81           C  
ATOM   1581  OH  TYR A 196      10.036  35.406  38.499  1.00  0.76           O  
ATOM   1582  CZ  TYR A 196       8.974  34.579  38.791  1.00  0.83           C  
ATOM   1583  N   VAL A 197       4.990  29.147  40.935  1.00  0.73           N  
ATOM   1584  CA  VAL A 197       3.915  28.579  41.742  1.00  0.78           C  
ATOM   1585  C   VAL A 197       3.605  29.506  42.915  1.00  0.76           C  
ATOM   1586  CB  VAL A 197       4.278  27.169  42.259  1.00  0.73           C  
ATOM   1587  O   VAL A 197       4.517  30.001  43.582  1.00  0.76           O  
ATOM   1588  CG1 VAL A 197       5.460  27.236  43.226  1.00  0.62           C  
ATOM   1589  CG2 VAL A 197       3.070  26.520  42.932  1.00  0.62           C  
ATOM   1590  N   ALA A 198       2.451  29.900  43.176  1.00  0.74           N  
ATOM   1591  CA  ALA A 198       1.988  30.611  44.365  1.00  0.76           C  
ATOM   1592  C   ALA A 198       2.248  29.795  45.628  1.00  0.74           C  
ATOM   1593  CB  ALA A 198       0.502  30.939  44.244  1.00  0.73           C  
ATOM   1594  O   ALA A 198       1.801  28.650  45.738  1.00  0.72           O  
ATOM   1595  N   ILE A 199       3.101  30.386  46.702  1.00  0.71           N  
ATOM   1596  CA  ILE A 199       3.381  29.718  47.968  1.00  0.73           C  
ATOM   1597  C   ILE A 199       2.449  30.253  49.052  1.00  0.70           C  
ATOM   1598  CB  ILE A 199       4.856  29.902  48.390  1.00  0.69           C  
ATOM   1599  O   ILE A 199       2.362  29.684  50.142  1.00  0.69           O  
ATOM   1600  CG1 ILE A 199       5.207  31.393  48.467  1.00  0.63           C  
ATOM   1601  CG2 ILE A 199       5.790  29.169  47.423  1.00  0.62           C  
ATOM   1602  CD1 ILE A 199       6.563  31.678  49.098  1.00  0.62           C  
ATOM   1603  N   THR A 200       1.716  31.358  48.816  1.00  0.67           N  
ATOM   1604  CA  THR A 200       0.639  31.915  49.627  1.00  0.69           C  
ATOM   1605  C   THR A 200      -0.505  32.404  48.744  1.00  0.67           C  
ATOM   1606  CB  THR A 200       1.144  33.073  50.507  1.00  0.66           C  
ATOM   1607  O   THR A 200      -0.290  32.773  47.587  1.00  0.67           O  
ATOM   1608  CG2 THR A 200       2.209  32.594  51.488  1.00  0.62           C  
ATOM   1609  OG1 THR A 200       1.704  34.092  49.671  1.00  0.63           O  
ATOM   1610  N   THR A 201      -1.657  32.273  49.143  1.00  0.67           N  
ATOM   1611  CA  THR A 201      -2.751  32.981  48.486  1.00  0.69           C  
ATOM   1612  C   THR A 201      -2.441  34.471  48.374  1.00  0.66           C  
ATOM   1613  CB  THR A 201      -4.078  32.785  49.242  1.00  0.64           C  
ATOM   1614  O   THR A 201      -2.106  35.116  49.370  1.00  0.65           O  
ATOM   1615  CG2 THR A 201      -5.243  33.407  48.479  1.00  0.57           C  
ATOM   1616  OG1 THR A 201      -4.324  31.383  49.408  1.00  0.60           O  
ATOM   1617  N   SER A 202      -2.400  34.890  47.263  1.00  0.71           N  
ATOM   1618  CA  SER A 202      -2.134  36.291  46.952  1.00  0.72           C  
ATOM   1619  C   SER A 202      -3.149  36.838  45.954  1.00  0.71           C  
ATOM   1620  CB  SER A 202      -0.719  36.459  46.398  1.00  0.68           C  
ATOM   1621  O   SER A 202      -3.442  36.195  44.944  1.00  0.68           O  
ATOM   1622  OG  SER A 202      -0.628  35.934  45.084  1.00  0.67           O  
ATOM   1623  N   THR A 203      -3.865  37.930  46.364  1.00  0.65           N  
ATOM   1624  CA  THR A 203      -4.668  38.866  45.585  1.00  0.67           C  
ATOM   1625  C   THR A 203      -3.790  39.957  44.978  1.00  0.63           C  
ATOM   1626  CB  THR A 203      -5.769  39.509  46.447  1.00  0.60           C  
ATOM   1627  O   THR A 203      -3.185  40.749  45.704  1.00  0.59           O  
ATOM   1628  CG2 THR A 203      -7.094  38.769  46.290  1.00  0.56           C  
ATOM   1629  OG1 THR A 203      -5.374  39.472  47.824  1.00  0.59           O  
ATOM   1630  N   ASN A 204      -3.386  39.873  43.651  1.00  0.66           N  
ATOM   1631  CA  ASN A 204      -2.718  40.901  42.860  1.00  0.68           C  
ATOM   1632  C   ASN A 204      -1.256  41.060  43.267  1.00  0.65           C  
ATOM   1633  CB  ASN A 204      -3.453  42.237  42.984  1.00  0.60           C  
ATOM   1634  O   ASN A 204      -0.685  42.144  43.135  1.00  0.63           O  
ATOM   1635  CG  ASN A 204      -3.761  42.862  41.637  1.00  0.57           C  
ATOM   1636  ND2 ASN A 204      -4.280  44.084  41.655  1.00  0.57           N  
ATOM   1637  OD1 ASN A 204      -3.536  42.251  40.590  1.00  0.56           O  
ATOM   1638  N   THR A 205      -0.643  40.041  43.942  1.00  0.78           N  
ATOM   1639  CA  THR A 205       0.793  40.134  44.185  1.00  0.79           C  
ATOM   1640  C   THR A 205       1.578  39.517  43.031  1.00  0.77           C  
ATOM   1641  CB  THR A 205       1.182  39.441  45.504  1.00  0.75           C  
ATOM   1642  O   THR A 205       1.352  38.361  42.668  1.00  0.74           O  
ATOM   1643  CG2 THR A 205       2.246  40.239  46.251  1.00  0.66           C  
ATOM   1644  OG1 THR A 205       0.021  39.320  46.334  1.00  0.66           O  
ATOM   1645  N   ILE A 206       2.353  40.270  42.307  1.00  0.68           N  
ATOM   1646  CA  ILE A 206       3.215  39.904  41.189  1.00  0.74           C  
ATOM   1647  C   ILE A 206       4.082  38.708  41.577  1.00  0.69           C  
ATOM   1648  CB  ILE A 206       4.103  41.089  40.749  1.00  0.66           C  
ATOM   1649  O   ILE A 206       4.655  38.676  42.669  1.00  0.69           O  
ATOM   1650  CG1 ILE A 206       3.235  42.295  40.372  1.00  0.57           C  
ATOM   1651  CG2 ILE A 206       5.009  40.681  39.583  1.00  0.56           C  
ATOM   1652  CD1 ILE A 206       4.024  43.575  40.133  1.00  0.57           C  
ATOM   1653  N   PRO A 207       4.200  37.671  40.653  1.00  0.69           N  
ATOM   1654  CA  PRO A 207       4.940  36.438  40.930  1.00  0.69           C  
ATOM   1655  C   PRO A 207       6.391  36.698  41.330  1.00  0.65           C  
ATOM   1656  CB  PRO A 207       4.867  35.677  39.604  1.00  0.66           C  
ATOM   1657  O   PRO A 207       7.074  35.791  41.813  1.00  0.61           O  
ATOM   1658  CG  PRO A 207       3.594  36.136  38.970  1.00  0.69           C  
ATOM   1659  CD  PRO A 207       3.391  37.587  39.303  1.00  0.68           C  
ATOM   1660  N   THR A 208       6.948  37.849  41.509  1.00  0.65           N  
ATOM   1661  CA  THR A 208       8.273  38.210  42.001  1.00  0.66           C  
ATOM   1662  C   THR A 208       8.235  38.489  43.501  1.00  0.65           C  
ATOM   1663  CB  THR A 208       8.828  39.440  41.261  1.00  0.63           C  
ATOM   1664  O   THR A 208       9.266  38.784  44.109  1.00  0.65           O  
ATOM   1665  CG2 THR A 208       9.018  39.150  39.776  1.00  0.60           C  
ATOM   1666  OG1 THR A 208       7.913  40.533  41.410  1.00  0.61           O  
ATOM   1667  N   THR A 209       7.233  38.404  44.146  1.00  0.63           N  
ATOM   1668  CA  THR A 209       7.137  38.623  45.585  1.00  0.66           C  
ATOM   1669  C   THR A 209       7.295  37.308  46.343  1.00  0.64           C  
ATOM   1670  CB  THR A 209       5.796  39.279  45.962  1.00  0.62           C  
ATOM   1671  O   THR A 209       6.363  36.503  46.400  1.00  0.64           O  
ATOM   1672  CG2 THR A 209       5.760  39.645  47.442  1.00  0.59           C  
ATOM   1673  OG1 THR A 209       5.616  40.468  45.182  1.00  0.61           O  
ATOM   1674  N   PRO A 210       8.598  36.929  46.874  1.00  0.57           N  
ATOM   1675  CA  PRO A 210       8.938  35.599  47.385  1.00  0.60           C  
ATOM   1676  C   PRO A 210       8.024  35.152  48.523  1.00  0.60           C  
ATOM   1677  CB  PRO A 210      10.378  35.768  47.876  1.00  0.55           C  
ATOM   1678  O   PRO A 210       7.973  33.964  48.849  1.00  0.59           O  
ATOM   1679  CG  PRO A 210      10.765  37.150  47.457  1.00  0.55           C  
ATOM   1680  CD  PRO A 210       9.535  37.862  46.971  1.00  0.58           C  
ATOM   1681  N   ALA A 211       7.266  36.262  49.131  1.00  0.63           N  
ATOM   1682  CA  ALA A 211       6.405  35.873  50.246  1.00  0.68           C  
ATOM   1683  C   ALA A 211       5.175  35.117  49.752  1.00  0.64           C  
ATOM   1684  CB  ALA A 211       5.983  37.103  51.046  1.00  0.62           C  
ATOM   1685  O   ALA A 211       4.574  34.341  50.499  1.00  0.63           O  
ATOM   1686  N   ASN A 212       4.923  35.220  48.388  1.00  0.74           N  
ATOM   1687  CA  ASN A 212       3.660  34.716  47.859  1.00  0.79           C  
ATOM   1688  C   ASN A 212       3.884  33.728  46.718  1.00  0.75           C  
ATOM   1689  CB  ASN A 212       2.773  35.873  47.394  1.00  0.73           C  
ATOM   1690  O   ASN A 212       3.017  32.902  46.427  1.00  0.74           O  
ATOM   1691  CG  ASN A 212       2.394  36.809  48.524  1.00  0.68           C  
ATOM   1692  ND2 ASN A 212       1.105  37.107  48.641  1.00  0.74           N  
ATOM   1693  OD1 ASN A 212       3.253  37.263  49.285  1.00  0.71           O  
ATOM   1694  N   TRP A 213       5.029  33.648  46.058  1.00  0.57           N  
ATOM   1695  CA  TRP A 213       5.416  32.893  44.871  1.00  0.70           C  
ATOM   1696  C   TRP A 213       6.766  32.214  45.073  1.00  0.53           C  
ATOM   1697  CB  TRP A 213       5.469  33.809  43.645  1.00  0.55           C  
ATOM   1698  O   TRP A 213       7.689  32.809  45.633  1.00  0.50           O  
ATOM   1699  CG  TRP A 213       4.157  34.452  43.307  1.00  0.48           C  
ATOM   1700  CD1 TRP A 213       3.669  35.632  43.795  1.00  0.46           C  
ATOM   1701  CD2 TRP A 213       3.164  33.946  42.411  1.00  0.54           C  
ATOM   1702  CE2 TRP A 213       2.098  34.872  42.402  1.00  0.65           C  
ATOM   1703  CE3 TRP A 213       3.072  32.798  41.612  1.00  0.73           C  
ATOM   1704  NE1 TRP A 213       2.430  35.891  43.254  1.00  0.75           N  
ATOM   1705  CH2 TRP A 213       0.888  33.555  40.853  1.00  0.71           C  
ATOM   1706  CZ2 TRP A 213       0.952  34.686  41.625  1.00  0.73           C  
ATOM   1707  CZ3 TRP A 213       1.931  32.614  40.839  1.00  0.72           C  
ATOM   1708  N   THR A 214       6.788  30.918  44.630  1.00  0.75           N  
ATOM   1709  CA  THR A 214       8.051  30.241  44.357  1.00  0.76           C  
ATOM   1710  C   THR A 214       8.258  30.066  42.855  1.00  0.74           C  
ATOM   1711  CB  THR A 214       8.108  28.866  45.049  1.00  0.73           C  
ATOM   1712  O   THR A 214       7.338  29.663  42.140  1.00  0.73           O  
ATOM   1713  CG2 THR A 214       9.200  27.990  44.444  1.00  0.68           C  
ATOM   1714  OG1 THR A 214       8.378  29.051  46.445  1.00  0.71           O  
ATOM   1715  N   LEU A 215       9.238  30.365  42.259  1.00  0.67           N  
ATOM   1716  CA  LEU A 215       9.733  30.071  40.919  1.00  0.68           C  
ATOM   1717  C   LEU A 215       9.854  28.566  40.702  1.00  0.68           C  
ATOM   1718  CB  LEU A 215      11.090  30.742  40.690  1.00  0.64           C  
ATOM   1719  O   LEU A 215      10.625  27.895  41.392  1.00  0.66           O  
ATOM   1720  CG  LEU A 215      11.724  30.536  39.314  1.00  0.64           C  
ATOM   1721  CD1 LEU A 215      10.918  31.265  38.244  1.00  0.62           C  
ATOM   1722  CD2 LEU A 215      13.173  31.013  39.315  1.00  0.64           C  
ATOM   1723  N   VAL A 216       8.984  27.929  39.992  1.00  0.69           N  
ATOM   1724  CA  VAL A 216       9.039  26.524  39.601  1.00  0.69           C  
ATOM   1725  C   VAL A 216      10.131  26.321  38.553  1.00  0.65           C  
ATOM   1726  CB  VAL A 216       7.679  26.033  39.055  1.00  0.66           C  
ATOM   1727  O   VAL A 216      10.974  25.431  38.692  1.00  0.63           O  
ATOM   1728  CG1 VAL A 216       7.743  24.549  38.699  1.00  0.62           C  
ATOM   1729  CG2 VAL A 216       6.570  26.295  40.072  1.00  0.61           C  
ATOM   1730  N   THR A 217      10.103  27.176  37.428  1.00  0.68           N  
ATOM   1731  CA  THR A 217      11.121  27.182  36.384  1.00  0.69           C  
ATOM   1732  C   THR A 217      11.492  28.612  35.999  1.00  0.67           C  
ATOM   1733  CB  THR A 217      10.644  26.419  35.134  1.00  0.64           C  
ATOM   1734  O   THR A 217      10.615  29.447  35.771  1.00  0.65           O  
ATOM   1735  CG2 THR A 217      10.532  24.924  35.413  1.00  0.57           C  
ATOM   1736  OG1 THR A 217       9.360  26.918  34.738  1.00  0.59           O  
ATOM   1737  N   LYS A 218      12.678  28.969  36.274  1.00  0.62           N  
ATOM   1738  CA  LYS A 218      13.323  30.091  35.598  1.00  0.61           C  
ATOM   1739  C   LYS A 218      13.542  29.789  34.119  1.00  0.60           C  
ATOM   1740  CB  LYS A 218      14.656  30.427  36.268  1.00  0.58           C  
ATOM   1741  O   LYS A 218      14.312  28.892  33.771  1.00  0.57           O  
ATOM   1742  CG  LYS A 218      14.634  31.712  37.082  1.00  0.58           C  
ATOM   1743  CD  LYS A 218      15.997  32.011  37.692  1.00  0.58           C  
ATOM   1744  CE  LYS A 218      15.976  33.296  38.510  1.00  0.57           C  
ATOM   1745  NZ  LYS A 218      17.313  33.598  39.101  1.00  0.49           N  
ATOM   1746  N   GLY A 219      12.648  30.244  33.353  1.00  0.61           N  
ATOM   1747  CA  GLY A 219      13.004  30.398  31.952  1.00  0.62           C  
ATOM   1748  C   GLY A 219      14.063  31.459  31.718  1.00  0.60           C  
ATOM   1749  O   GLY A 219      14.539  32.088  32.666  1.00  0.59           O  
ATOM   1750  N   VAL A 220      14.664  31.518  30.776  1.00  0.69           N  
ATOM   1751  CA  VAL A 220      15.558  32.533  30.230  1.00  0.71           C  
ATOM   1752  C   VAL A 220      14.780  33.821  29.970  1.00  0.69           C  
ATOM   1753  CB  VAL A 220      16.240  32.050  28.931  1.00  0.66           C  
ATOM   1754  O   VAL A 220      13.786  33.816  29.240  1.00  0.67           O  
ATOM   1755  CG1 VAL A 220      17.206  33.108  28.402  1.00  0.60           C  
ATOM   1756  CG2 VAL A 220      16.968  30.729  29.170  1.00  0.60           C  
ATOM   1757  N   SER A 221      14.952  34.975  30.779  1.00  0.71           N  
ATOM   1758  CA  SER A 221      14.534  36.337  30.464  1.00  0.72           C  
ATOM   1759  C   SER A 221      15.545  37.031  29.558  1.00  0.72           C  
ATOM   1760  CB  SER A 221      14.344  37.150  31.746  1.00  0.70           C  
ATOM   1761  O   SER A 221      16.668  37.318  29.977  1.00  0.70           O  
ATOM   1762  OG  SER A 221      13.872  38.453  31.450  1.00  0.67           O  
ATOM   1763  N   TRP A 222      15.110  37.132  28.338  1.00  0.55           N  
ATOM   1764  CA  TRP A 222      15.901  37.941  27.417  1.00  0.74           C  
ATOM   1765  C   TRP A 222      15.817  39.420  27.782  1.00  0.59           C  
ATOM   1766  CB  TRP A 222      15.430  37.731  25.975  1.00  0.56           C  
ATOM   1767  O   TRP A 222      14.737  40.015  27.743  1.00  0.58           O  
ATOM   1768  CG  TRP A 222      16.265  38.441  24.952  1.00  0.48           C  
ATOM   1769  CD1 TRP A 222      15.928  39.564  24.250  1.00  0.44           C  
ATOM   1770  CD2 TRP A 222      17.576  38.071  24.514  1.00  0.49           C  
ATOM   1771  CE2 TRP A 222      17.974  39.017  23.543  1.00  0.47           C  
ATOM   1772  CE3 TRP A 222      18.454  37.032  24.849  1.00  0.60           C  
ATOM   1773  NE1 TRP A 222      16.952  39.916  23.400  1.00  0.66           N  
ATOM   1774  CH2 TRP A 222      20.054  37.926  23.249  1.00  0.59           C  
ATOM   1775  CZ2 TRP A 222      19.214  38.953  22.903  1.00  0.68           C  
ATOM   1776  CZ3 TRP A 222      19.687  36.970  24.211  1.00  0.52           C  
ATOM   1777  N   LYS A 223      16.954  40.122  28.104  1.00  0.78           N  
ATOM   1778  CA  LYS A 223      17.085  41.521  28.503  1.00  0.78           C  
ATOM   1779  C   LYS A 223      17.740  42.348  27.401  1.00  0.77           C  
ATOM   1780  CB  LYS A 223      17.893  41.637  29.796  1.00  0.76           C  
ATOM   1781  O   LYS A 223      17.977  43.545  27.574  1.00  0.74           O  
ATOM   1782  CG  LYS A 223      17.230  40.986  31.001  1.00  0.75           C  
ATOM   1783  CD  LYS A 223      15.926  41.684  31.367  1.00  0.74           C  
ATOM   1784  CE  LYS A 223      15.340  41.132  32.660  1.00  0.78           C  
ATOM   1785  NZ  LYS A 223      14.099  41.862  33.060  1.00  0.70           N  
ATOM   1786  N   GLY A 224      17.914  41.806  26.121  1.00  0.79           N  
ATOM   1787  CA  GLY A 224      18.539  42.527  25.023  1.00  0.81           C  
ATOM   1788  C   GLY A 224      20.053  42.551  25.110  1.00  0.80           C  
ATOM   1789  O   GLY A 224      20.676  41.549  25.468  1.00  0.78           O  
ATOM   1790  N   ASN A 225      20.674  43.682  24.558  1.00  0.79           N  
ATOM   1791  CA  ASN A 225      22.103  43.921  24.729  1.00  0.84           C  
ATOM   1792  C   ASN A 225      22.456  44.184  26.190  1.00  0.82           C  
ATOM   1793  CB  ASN A 225      22.560  45.090  23.854  1.00  0.78           C  
ATOM   1794  O   ASN A 225      21.723  44.880  26.895  1.00  0.80           O  
ATOM   1795  CG  ASN A 225      22.402  44.808  22.373  1.00  0.72           C  
ATOM   1796  ND2 ASN A 225      22.179  45.856  21.589  1.00  0.78           N  
ATOM   1797  OD1 ASN A 225      22.480  43.656  21.936  1.00  0.74           O  
ATOM   1798  N   TRP A 226      23.486  43.519  26.531  1.00  0.71           N  
ATOM   1799  CA  TRP A 226      24.011  43.737  27.874  1.00  0.83           C  
ATOM   1800  C   TRP A 226      24.321  45.213  28.104  1.00  0.77           C  
ATOM   1801  CB  TRP A 226      25.270  42.896  28.104  1.00  0.76           C  
ATOM   1802  O   TRP A 226      24.896  45.875  27.237  1.00  0.75           O  
ATOM   1803  CG  TRP A 226      25.889  43.082  29.456  1.00  0.70           C  
ATOM   1804  CD1 TRP A 226      25.532  42.457  30.619  1.00  0.65           C  
ATOM   1805  CD2 TRP A 226      26.971  43.957  29.787  1.00  0.71           C  
ATOM   1806  CE2 TRP A 226      27.219  43.811  31.170  1.00  0.81           C  
ATOM   1807  CE3 TRP A 226      27.757  44.851  29.048  1.00  0.75           C  
ATOM   1808  NE1 TRP A 226      26.328  42.891  31.653  1.00  0.76           N  
ATOM   1809  CH2 TRP A 226      28.976  45.394  31.082  1.00  0.76           C  
ATOM   1810  CZ2 TRP A 226      28.222  44.526  31.829  1.00  0.76           C  
ATOM   1811  CZ3 TRP A 226      28.754  45.562  29.705  1.00  0.76           C  
ATOM   1812  N   ASP A 227      23.930  45.966  29.147  1.00  0.82           N  
ATOM   1813  CA  ASP A 227      24.103  47.334  29.626  1.00  0.84           C  
ATOM   1814  C   ASP A 227      24.701  47.352  31.031  1.00  0.82           C  
ATOM   1815  CB  ASP A 227      22.768  48.080  29.613  1.00  0.81           C  
ATOM   1816  O   ASP A 227      24.179  46.706  31.942  1.00  0.81           O  
ATOM   1817  CG  ASP A 227      22.914  49.562  29.914  1.00  0.76           C  
ATOM   1818  OD1 ASP A 227      23.869  49.949  30.621  1.00  0.80           O  
ATOM   1819  OD2 ASP A 227      22.064  50.348  29.442  1.00  0.85           O  
ATOM   1820  N   SER A 228      25.833  48.110  31.079  1.00  0.80           N  
ATOM   1821  CA  SER A 228      26.629  48.200  32.299  1.00  0.83           C  
ATOM   1822  C   SER A 228      25.840  48.855  33.427  1.00  0.81           C  
ATOM   1823  CB  SER A 228      27.916  48.986  32.043  1.00  0.79           C  
ATOM   1824  O   SER A 228      26.211  48.744  34.598  1.00  0.79           O  
ATOM   1825  OG  SER A 228      27.623  50.288  31.564  1.00  0.81           O  
ATOM   1826  N   THR A 229      24.677  49.645  33.144  1.00  0.79           N  
ATOM   1827  CA  THR A 229      23.865  50.344  34.134  1.00  0.81           C  
ATOM   1828  C   THR A 229      22.738  49.449  34.640  1.00  0.76           C  
ATOM   1829  CB  THR A 229      23.273  51.642  33.555  1.00  0.77           C  
ATOM   1830  O   THR A 229      22.075  49.774  35.627  1.00  0.74           O  
ATOM   1831  CG2 THR A 229      24.365  52.530  32.966  1.00  0.72           C  
ATOM   1832  OG1 THR A 229      22.332  51.314  32.525  1.00  0.80           O  
ATOM   1833  N   VAL A 230      22.636  48.292  34.057  1.00  0.80           N  
ATOM   1834  CA  VAL A 230      21.515  47.422  34.398  1.00  0.81           C  
ATOM   1835  C   VAL A 230      22.007  46.254  35.250  1.00  0.78           C  
ATOM   1836  CB  VAL A 230      20.800  46.896  33.134  1.00  0.79           C  
ATOM   1837  O   VAL A 230      22.996  45.602  34.908  1.00  0.76           O  
ATOM   1838  CG1 VAL A 230      19.651  45.962  33.513  1.00  0.75           C  
ATOM   1839  CG2 VAL A 230      20.289  48.060  32.287  1.00  0.73           C  
ATOM   1840  N   LYS A 231      21.435  46.049  36.504  1.00  0.75           N  
ATOM   1841  CA  LYS A 231      21.588  44.848  37.320  1.00  0.77           C  
ATOM   1842  C   LYS A 231      20.846  43.666  36.703  1.00  0.73           C  
ATOM   1843  CB  LYS A 231      21.086  45.097  38.743  1.00  0.71           C  
ATOM   1844  O   LYS A 231      19.621  43.694  36.575  1.00  0.70           O  
ATOM   1845  CG  LYS A 231      21.379  43.961  39.711  1.00  0.68           C  
ATOM   1846  CD  LYS A 231      20.835  44.258  41.103  1.00  0.68           C  
ATOM   1847  CE  LYS A 231      21.056  43.088  42.052  1.00  0.72           C  
ATOM   1848  NZ  LYS A 231      20.346  43.286  43.351  1.00  0.62           N  
ATOM   1849  N   TYR A 232      21.597  42.650  36.320  1.00  0.76           N  
ATOM   1850  CA  TYR A 232      21.081  41.383  35.813  1.00  0.78           C  
ATOM   1851  C   TYR A 232      21.110  40.311  36.896  1.00  0.74           C  
ATOM   1852  CB  TYR A 232      21.889  40.920  34.598  1.00  0.75           C  
ATOM   1853  O   TYR A 232      22.051  40.247  37.690  1.00  0.69           O  
ATOM   1854  CG  TYR A 232      21.888  41.907  33.456  1.00  0.76           C  
ATOM   1855  CD1 TYR A 232      20.810  41.983  32.576  1.00  0.74           C  
ATOM   1856  CD2 TYR A 232      22.963  42.765  33.253  1.00  0.77           C  
ATOM   1857  CE1 TYR A 232      20.805  42.889  31.521  1.00  0.83           C  
ATOM   1858  CE2 TYR A 232      22.969  43.676  32.202  1.00  0.82           C  
ATOM   1859  OH  TYR A 232      21.887  44.630  30.300  1.00  0.73           O  
ATOM   1860  CZ  TYR A 232      21.886  43.731  31.343  1.00  0.82           C  
ATOM   1861  N   GLU A 233      20.066  39.597  36.981  1.00  0.75           N  
ATOM   1862  CA  GLU A 233      19.805  38.557  37.972  1.00  0.75           C  
ATOM   1863  C   GLU A 233      20.014  37.166  37.380  1.00  0.74           C  
ATOM   1864  CB  GLU A 233      18.383  38.685  38.524  1.00  0.73           C  
ATOM   1865  O   GLU A 233      20.198  37.022  36.170  1.00  0.72           O  
ATOM   1866  CG  GLU A 233      18.120  39.998  39.248  1.00  0.69           C  
ATOM   1867  CD  GLU A 233      16.846  39.982  40.077  1.00  0.68           C  
ATOM   1868  OE1 GLU A 233      16.006  39.074  39.881  1.00  0.68           O  
ATOM   1869  OE2 GLU A 233      16.685  40.885  40.928  1.00  0.65           O  
ATOM   1870  N   LEU A 234      20.221  36.072  38.145  1.00  0.67           N  
ATOM   1871  CA  LEU A 234      20.236  34.677  37.720  1.00  0.68           C  
ATOM   1872  C   LEU A 234      19.084  34.387  36.764  1.00  0.66           C  
ATOM   1873  CB  LEU A 234      20.154  33.747  38.933  1.00  0.64           C  
ATOM   1874  O   LEU A 234      17.919  34.602  37.106  1.00  0.64           O  
ATOM   1875  CG  LEU A 234      20.166  32.246  38.639  1.00  0.61           C  
ATOM   1876  CD1 LEU A 234      21.570  31.793  38.250  1.00  0.59           C  
ATOM   1877  CD2 LEU A 234      19.660  31.460  39.844  1.00  0.61           C  
ATOM   1878  N   GLY A 235      19.432  34.064  35.439  1.00  0.71           N  
ATOM   1879  CA  GLY A 235      18.494  33.703  34.389  1.00  0.72           C  
ATOM   1880  C   GLY A 235      18.230  34.832  33.410  1.00  0.71           C  
ATOM   1881  O   GLY A 235      17.538  34.642  32.408  1.00  0.70           O  
ATOM   1882  N   ASP A 236      18.558  35.999  33.611  1.00  0.76           N  
ATOM   1883  CA  ASP A 236      18.585  37.024  32.572  1.00  0.77           C  
ATOM   1884  C   ASP A 236      19.570  36.657  31.464  1.00  0.77           C  
ATOM   1885  CB  ASP A 236      18.948  38.385  33.169  1.00  0.75           C  
ATOM   1886  O   ASP A 236      20.726  36.328  31.738  1.00  0.77           O  
ATOM   1887  CG  ASP A 236      17.836  38.975  34.019  1.00  0.75           C  
ATOM   1888  OD1 ASP A 236      16.666  38.563  33.865  1.00  0.79           O  
ATOM   1889  OD2 ASP A 236      18.133  39.862  34.848  1.00  0.80           O  
ATOM   1890  N   ALA A 237      19.134  36.605  30.225  1.00  0.76           N  
ATOM   1891  CA  ALA A 237      19.970  36.457  29.037  1.00  0.81           C  
ATOM   1892  C   ALA A 237      20.200  37.804  28.357  1.00  0.79           C  
ATOM   1893  CB  ALA A 237      19.336  35.471  28.059  1.00  0.77           C  
ATOM   1894  O   ALA A 237      19.275  38.611  28.237  1.00  0.78           O  
ATOM   1895  N   VAL A 238      21.313  38.028  28.043  1.00  0.80           N  
ATOM   1896  CA  VAL A 238      21.735  39.240  27.350  1.00  0.81           C  
ATOM   1897  C   VAL A 238      22.591  38.873  26.140  1.00  0.78           C  
ATOM   1898  CB  VAL A 238      22.516  40.188  28.288  1.00  0.79           C  
ATOM   1899  O   VAL A 238      23.225  37.816  26.118  1.00  0.77           O  
ATOM   1900  CG1 VAL A 238      21.637  40.642  29.452  1.00  0.76           C  
ATOM   1901  CG2 VAL A 238      23.780  39.503  28.805  1.00  0.75           C  
ATOM   1902  N   LYS A 239      22.714  39.718  25.303  1.00  0.78           N  
ATOM   1903  CA  LYS A 239      23.730  39.756  24.255  1.00  0.81           C  
ATOM   1904  C   LYS A 239      24.885  40.676  24.641  1.00  0.79           C  
ATOM   1905  CB  LYS A 239      23.117  40.212  22.930  1.00  0.76           C  
ATOM   1906  O   LYS A 239      24.667  41.828  25.022  1.00  0.78           O  
ATOM   1907  CG  LYS A 239      24.074  40.142  21.749  1.00  0.71           C  
ATOM   1908  CD  LYS A 239      23.380  40.513  20.445  1.00  0.71           C  
ATOM   1909  CE  LYS A 239      24.335  40.438  19.261  1.00  0.74           C  
ATOM   1910  NZ  LYS A 239      23.638  40.707  17.968  1.00  0.65           N  
ATOM   1911  N   ARG A 240      26.129  40.094  24.615  1.00  0.82           N  
ATOM   1912  CA  ARG A 240      27.403  40.804  24.655  1.00  0.83           C  
ATOM   1913  C   ARG A 240      28.298  40.388  23.492  1.00  0.78           C  
ATOM   1914  CB  ARG A 240      28.119  40.552  25.984  1.00  0.80           C  
ATOM   1915  O   ARG A 240      28.588  39.202  23.318  1.00  0.74           O  
ATOM   1916  CG  ARG A 240      29.445  41.282  26.117  1.00  0.77           C  
ATOM   1917  CD  ARG A 240      29.259  42.793  26.121  1.00  0.76           C  
ATOM   1918  NE  ARG A 240      30.520  43.491  26.361  1.00  0.75           N  
ATOM   1919  NH1 ARG A 240      29.723  45.571  25.750  1.00  0.59           N  
ATOM   1920  NH2 ARG A 240      31.899  45.326  26.428  1.00  0.56           N  
ATOM   1921  CZ  ARG A 240      30.711  44.794  26.179  1.00  0.80           C  
ATOM   1922  N   LEU A 241      28.640  41.250  22.772  1.00  0.75           N  
ATOM   1923  CA  LEU A 241      29.304  41.055  21.488  1.00  0.75           C  
ATOM   1924  C   LEU A 241      28.514  40.092  20.608  1.00  0.71           C  
ATOM   1925  CB  LEU A 241      30.726  40.526  21.695  1.00  0.70           C  
ATOM   1926  O   LEU A 241      27.320  40.294  20.376  1.00  0.65           O  
ATOM   1927  CG  LEU A 241      31.647  41.381  22.566  1.00  0.69           C  
ATOM   1928  CD1 LEU A 241      32.956  40.646  22.834  1.00  0.68           C  
ATOM   1929  CD2 LEU A 241      31.912  42.729  21.903  1.00  0.70           C  
ATOM   1930  N   SER A 242      29.067  39.026  20.115  1.00  0.67           N  
ATOM   1931  CA  SER A 242      28.353  38.020  19.335  1.00  0.69           C  
ATOM   1932  C   SER A 242      27.695  36.983  20.240  1.00  0.68           C  
ATOM   1933  CB  SER A 242      29.303  37.326  18.358  1.00  0.63           C  
ATOM   1934  O   SER A 242      26.740  36.317  19.836  1.00  0.67           O  
ATOM   1935  OG  SER A 242      30.294  38.226  17.895  1.00  0.60           O  
ATOM   1936  N   ASN A 243      27.955  36.864  21.360  1.00  0.77           N  
ATOM   1937  CA  ASN A 243      27.575  35.772  22.248  1.00  0.79           C  
ATOM   1938  C   ASN A 243      26.396  36.156  23.137  1.00  0.80           C  
ATOM   1939  CB  ASN A 243      28.766  35.337  23.105  1.00  0.76           C  
ATOM   1940  O   ASN A 243      26.204  37.334  23.446  1.00  0.79           O  
ATOM   1941  CG  ASN A 243      29.952  34.891  22.273  1.00  0.72           C  
ATOM   1942  ND2 ASN A 243      31.143  34.953  22.857  1.00  0.75           N  
ATOM   1943  OD1 ASN A 243      29.800  34.496  21.114  1.00  0.73           O  
ATOM   1944  N   SER A 244      25.466  35.237  23.303  1.00  0.75           N  
ATOM   1945  CA  SER A 244      24.415  35.360  24.308  1.00  0.79           C  
ATOM   1946  C   SER A 244      24.849  34.751  25.638  1.00  0.78           C  
ATOM   1947  CB  SER A 244      23.130  34.688  23.825  1.00  0.73           C  
ATOM   1948  O   SER A 244      25.464  33.684  25.667  1.00  0.77           O  
ATOM   1949  OG  SER A 244      22.712  35.233  22.585  1.00  0.67           O  
ATOM   1950  N   TYR A 245      24.730  35.355  26.712  1.00  0.78           N  
ATOM   1951  CA  TYR A 245      25.048  34.968  28.082  1.00  0.81           C  
ATOM   1952  C   TYR A 245      23.789  34.911  28.939  1.00  0.78           C  
ATOM   1953  CB  TYR A 245      26.054  35.946  28.697  1.00  0.78           C  
ATOM   1954  O   TYR A 245      22.845  35.673  28.717  1.00  0.77           O  
ATOM   1955  CG  TYR A 245      27.371  36.004  27.962  1.00  0.79           C  
ATOM   1956  CD1 TYR A 245      28.447  35.212  28.356  1.00  0.78           C  
ATOM   1957  CD2 TYR A 245      27.543  36.852  26.872  1.00  0.80           C  
ATOM   1958  CE1 TYR A 245      29.663  35.263  27.683  1.00  0.85           C  
ATOM   1959  CE2 TYR A 245      28.755  36.912  26.192  1.00  0.84           C  
ATOM   1960  OH  TYR A 245      31.009  36.170  25.933  1.00  0.75           O  
ATOM   1961  CZ  TYR A 245      29.807  36.115  26.603  1.00  0.84           C  
ATOM   1962  N   ILE A 246      23.826  33.984  29.711  1.00  0.74           N  
ATOM   1963  CA  ILE A 246      22.841  33.901  30.784  1.00  0.78           C  
ATOM   1964  C   ILE A 246      23.511  34.202  32.123  1.00  0.76           C  
ATOM   1965  CB  ILE A 246      22.164  32.513  30.824  1.00  0.73           C  
ATOM   1966  O   ILE A 246      24.629  33.750  32.381  1.00  0.75           O  
ATOM   1967  CG1 ILE A 246      20.988  32.520  31.807  1.00  0.65           C  
ATOM   1968  CG2 ILE A 246      23.179  31.427  31.192  1.00  0.64           C  
ATOM   1969  CD1 ILE A 246      20.039  31.341  31.645  1.00  0.64           C  
ATOM   1970  N   GLY A 247      22.989  35.063  32.954  1.00  0.68           N  
ATOM   1971  CA  GLY A 247      23.395  35.285  34.333  1.00  0.70           C  
ATOM   1972  C   GLY A 247      23.336  34.029  35.182  1.00  0.69           C  
ATOM   1973  O   GLY A 247      22.282  33.400  35.297  1.00  0.67           O  
ATOM   1974  N   VAL A 248      24.524  33.679  35.853  1.00  0.71           N  
ATOM   1975  CA  VAL A 248      24.626  32.505  36.714  1.00  0.74           C  
ATOM   1976  C   VAL A 248      24.836  32.942  38.162  1.00  0.69           C  
ATOM   1977  CB  VAL A 248      25.774  31.571  36.267  1.00  0.67           C  
ATOM   1978  O   VAL A 248      24.756  32.124  39.082  1.00  0.66           O  
ATOM   1979  CG1 VAL A 248      25.459  30.938  34.913  1.00  0.59           C  
ATOM   1980  CG2 VAL A 248      27.093  32.340  36.207  1.00  0.57           C  
ATOM   1981  N   ALA A 249      25.114  34.076  38.412  1.00  0.62           N  
ATOM   1982  CA  ALA A 249      25.349  34.524  39.783  1.00  0.62           C  
ATOM   1983  C   ALA A 249      24.043  34.943  40.453  1.00  0.60           C  
ATOM   1984  CB  ALA A 249      26.347  35.679  39.802  1.00  0.57           C  
ATOM   1985  O   ALA A 249      23.200  35.595  39.833  1.00  0.58           O  
ATOM   1986  N   THR A 250      23.953  34.607  41.735  1.00  0.51           N  
ATOM   1987  CA  THR A 250      22.884  34.932  42.673  1.00  0.52           C  
ATOM   1988  C   THR A 250      22.938  36.405  43.066  1.00  0.50           C  
ATOM   1989  CB  THR A 250      22.967  34.057  43.938  1.00  0.46           C  
ATOM   1990  O   THR A 250      21.952  36.959  43.555  1.00  0.48           O  
ATOM   1991  CG2 THR A 250      22.405  32.663  43.680  1.00  0.40           C  
ATOM   1992  OG1 THR A 250      24.336  33.941  44.343  1.00  0.42           O  
ATOM   1993  N   VAL A 251      24.034  37.008  42.844  1.00  0.55           N  
ATOM   1994  CA  VAL A 251      24.260  38.429  43.085  1.00  0.56           C  
ATOM   1995  C   VAL A 251      24.410  39.162  41.754  1.00  0.54           C  
ATOM   1996  CB  VAL A 251      25.508  38.663  43.966  1.00  0.51           C  
ATOM   1997  O   VAL A 251      25.126  38.702  40.862  1.00  0.53           O  
ATOM   1998  CG1 VAL A 251      25.494  40.071  44.559  1.00  0.46           C  
ATOM   1999  CG2 VAL A 251      25.582  37.615  45.075  1.00  0.47           C  
ATOM   2000  N   GLY A 252      23.296  40.011  41.428  1.00  0.56           N  
ATOM   2001  CA  GLY A 252      23.216  40.932  40.305  1.00  0.56           C  
ATOM   2002  C   GLY A 252      24.575  41.405  39.824  1.00  0.56           C  
ATOM   2003  O   GLY A 252      25.373  41.918  40.610  1.00  0.54           O  
ATOM   2004  N   SER A 253      24.943  41.109  38.654  1.00  0.61           N  
ATOM   2005  CA  SER A 253      26.107  41.472  37.852  1.00  0.62           C  
ATOM   2006  C   SER A 253      26.047  42.934  37.420  1.00  0.62           C  
ATOM   2007  CB  SER A 253      26.212  40.572  36.621  1.00  0.57           C  
ATOM   2008  O   SER A 253      25.862  43.230  36.238  1.00  0.58           O  
ATOM   2009  OG  SER A 253      25.084  40.737  35.779  1.00  0.56           O  
ATOM   2010  N   LEU A 254      25.930  43.993  38.317  1.00  0.59           N  
ATOM   2011  CA  LEU A 254      26.166  45.398  38.002  1.00  0.62           C  
ATOM   2012  C   LEU A 254      27.632  45.640  37.659  1.00  0.58           C  
ATOM   2013  CB  LEU A 254      25.750  46.287  39.177  1.00  0.56           C  
ATOM   2014  O   LEU A 254      28.514  45.410  38.490  1.00  0.57           O  
ATOM   2015  CG  LEU A 254      25.560  47.773  38.868  1.00  0.54           C  
ATOM   2016  CD1 LEU A 254      24.186  48.014  38.251  1.00  0.53           C  
ATOM   2017  CD2 LEU A 254      25.738  48.609  40.131  1.00  0.55           C  
ATOM   2018  N   ASN A 255      27.947  45.922  36.431  1.00  0.70           N  
ATOM   2019  CA  ASN A 255      29.227  46.278  35.829  1.00  0.74           C  
ATOM   2020  C   ASN A 255      30.089  45.045  35.572  1.00  0.68           C  
ATOM   2021  CB  ASN A 255      29.979  47.275  36.714  1.00  0.65           C  
ATOM   2022  O   ASN A 255      31.285  45.163  35.300  1.00  0.67           O  
ATOM   2023  CG  ASN A 255      30.139  48.633  36.058  1.00  0.60           C  
ATOM   2024  ND2 ASN A 255      30.928  49.502  36.679  1.00  0.63           N  
ATOM   2025  OD1 ASN A 255      29.558  48.898  35.002  1.00  0.60           O  
ATOM   2026  N   GLU A 256      29.538  43.875  35.625  1.00  0.77           N  
ATOM   2027  CA  GLU A 256      30.257  42.646  35.300  1.00  0.78           C  
ATOM   2028  C   GLU A 256      30.024  42.238  33.848  1.00  0.75           C  
ATOM   2029  CB  GLU A 256      29.837  41.513  36.239  1.00  0.74           C  
ATOM   2030  O   GLU A 256      28.954  41.731  33.505  1.00  0.71           O  
ATOM   2031  CG  GLU A 256      30.115  41.796  37.708  1.00  0.70           C  
ATOM   2032  CD  GLU A 256      31.596  41.927  38.024  1.00  0.68           C  
ATOM   2033  OE1 GLU A 256      32.431  41.408  37.248  1.00  0.77           O  
ATOM   2034  OE2 GLU A 256      31.926  42.552  39.057  1.00  0.78           O  
ATOM   2035  N   ASP A 257      30.952  42.552  32.977  1.00  0.75           N  
ATOM   2036  CA  ASP A 257      30.915  42.288  31.542  1.00  0.80           C  
ATOM   2037  C   ASP A 257      30.937  40.788  31.258  1.00  0.77           C  
ATOM   2038  CB  ASP A 257      32.090  42.973  30.840  1.00  0.73           C  
ATOM   2039  O   ASP A 257      31.896  40.098  31.610  1.00  0.76           O  
ATOM   2040  CG  ASP A 257      31.999  42.902  29.326  1.00  0.69           C  
ATOM   2041  OD1 ASP A 257      31.358  41.968  28.797  1.00  0.74           O  
ATOM   2042  OD2 ASP A 257      32.576  43.786  28.656  1.00  0.83           O  
ATOM   2043  N   PRO A 258      29.883  40.247  30.556  1.00  0.80           N  
ATOM   2044  CA  PRO A 258      29.812  38.807  30.298  1.00  0.82           C  
ATOM   2045  C   PRO A 258      30.970  38.303  29.439  1.00  0.78           C  
ATOM   2046  CB  PRO A 258      28.478  38.646  29.565  1.00  0.79           C  
ATOM   2047  O   PRO A 258      31.328  37.125  29.510  1.00  0.75           O  
ATOM   2048  CG  PRO A 258      27.687  39.857  29.940  1.00  0.78           C  
ATOM   2049  CD  PRO A 258      28.641  40.985  30.208  1.00  0.76           C  
ATOM   2050  N   SER A 259      31.576  39.054  28.526  1.00  0.79           N  
ATOM   2051  CA  SER A 259      32.657  38.656  27.631  1.00  0.81           C  
ATOM   2052  C   SER A 259      33.972  38.502  28.387  1.00  0.78           C  
ATOM   2053  CB  SER A 259      32.824  39.677  26.504  1.00  0.77           C  
ATOM   2054  O   SER A 259      34.900  37.849  27.903  1.00  0.76           O  
ATOM   2055  OG  SER A 259      33.325  40.903  27.007  1.00  0.71           O  
ATOM   2056  N   THR A 260      34.107  39.104  29.629  1.00  0.72           N  
ATOM   2057  CA  THR A 260      35.294  39.054  30.475  1.00  0.73           C  
ATOM   2058  C   THR A 260      35.074  38.119  31.661  1.00  0.69           C  
ATOM   2059  CB  THR A 260      35.676  40.455  30.986  1.00  0.70           C  
ATOM   2060  O   THR A 260      36.006  37.836  32.417  1.00  0.67           O  
ATOM   2061  CG2 THR A 260      36.147  41.348  29.844  1.00  0.64           C  
ATOM   2062  OG1 THR A 260      34.535  41.057  31.610  1.00  0.67           O  
ATOM   2063  N   ASP A 261      33.946  37.417  31.788  1.00  0.65           N  
ATOM   2064  CA  ASP A 261      33.621  36.478  32.857  1.00  0.67           C  
ATOM   2065  C   ASP A 261      33.934  35.043  32.441  1.00  0.63           C  
ATOM   2066  CB  ASP A 261      32.147  36.602  33.251  1.00  0.59           C  
ATOM   2067  O   ASP A 261      33.033  34.287  32.073  1.00  0.57           O  
ATOM   2068  CG  ASP A 261      31.796  35.800  34.492  1.00  0.56           C  
ATOM   2069  OD1 ASP A 261      32.715  35.316  35.186  1.00  0.61           O  
ATOM   2070  OD2 ASP A 261      30.588  35.649  34.776  1.00  0.79           O  
ATOM   2071  N   GLY A 262      35.163  34.816  32.191  1.00  0.60           N  
ATOM   2072  CA  GLY A 262      35.745  33.538  31.814  1.00  0.62           C  
ATOM   2073  C   GLY A 262      35.522  32.452  32.850  1.00  0.61           C  
ATOM   2074  O   GLY A 262      35.727  31.269  32.570  1.00  0.60           O  
ATOM   2075  N   THR A 263      35.155  32.798  34.136  1.00  0.58           N  
ATOM   2076  CA  THR A 263      35.045  31.803  35.197  1.00  0.59           C  
ATOM   2077  C   THR A 263      33.582  31.542  35.544  1.00  0.56           C  
ATOM   2078  CB  THR A 263      35.803  32.248  36.461  1.00  0.52           C  
ATOM   2079  O   THR A 263      33.284  30.831  36.505  1.00  0.54           O  
ATOM   2080  CG2 THR A 263      37.307  32.293  36.213  1.00  0.43           C  
ATOM   2081  OG1 THR A 263      35.354  33.554  36.846  1.00  0.50           O  
ATOM   2082  N   SER A 264      32.535  31.908  34.680  1.00  0.68           N  
ATOM   2083  CA  SER A 264      31.091  31.789  34.853  1.00  0.73           C  
ATOM   2084  C   SER A 264      30.668  32.185  36.264  1.00  0.71           C  
ATOM   2085  CB  SER A 264      30.631  30.360  34.557  1.00  0.60           C  
ATOM   2086  O   SER A 264      29.837  31.515  36.880  1.00  0.65           O  
ATOM   2087  OG  SER A 264      31.111  29.929  33.295  1.00  0.51           O  
ATOM   2088  N   THR A 265      31.366  33.149  36.848  1.00  0.68           N  
ATOM   2089  CA  THR A 265      30.956  33.614  38.169  1.00  0.70           C  
ATOM   2090  C   THR A 265      29.633  34.369  38.090  1.00  0.67           C  
ATOM   2091  CB  THR A 265      32.030  34.519  38.800  1.00  0.64           C  
ATOM   2092  O   THR A 265      28.735  34.146  38.904  1.00  0.65           O  
ATOM   2093  CG2 THR A 265      31.684  34.856  40.247  1.00  0.57           C  
ATOM   2094  OG1 THR A 265      33.294  33.846  38.767  1.00  0.61           O  
ATOM   2095  N   TYR A 266      29.432  35.198  37.038  1.00  0.78           N  
ATOM   2096  CA  TYR A 266      28.255  36.040  36.854  1.00  0.80           C  
ATOM   2097  C   TYR A 266      27.458  35.604  35.631  1.00  0.78           C  
ATOM   2098  CB  TYR A 266      28.663  37.510  36.714  1.00  0.75           C  
ATOM   2099  O   TYR A 266      26.225  35.602  35.654  1.00  0.76           O  
ATOM   2100  CG  TYR A 266      29.404  38.052  37.912  1.00  0.72           C  
ATOM   2101  CD1 TYR A 266      28.719  38.450  39.058  1.00  0.70           C  
ATOM   2102  CD2 TYR A 266      30.790  38.167  37.901  1.00  0.73           C  
ATOM   2103  CE1 TYR A 266      29.398  38.951  40.164  1.00  0.77           C  
ATOM   2104  CE2 TYR A 266      31.479  38.667  39.001  1.00  0.75           C  
ATOM   2105  OH  TYR A 266      31.452  39.551  41.218  1.00  0.65           O  
ATOM   2106  CZ  TYR A 266      30.775  39.055  40.126  1.00  0.76           C  
ATOM   2107  N   TRP A 267      28.100  35.133  34.644  1.00  0.63           N  
ATOM   2108  CA  TRP A 267      27.578  34.843  33.313  1.00  0.73           C  
ATOM   2109  C   TRP A 267      28.015  33.458  32.847  1.00  0.60           C  
ATOM   2110  CB  TRP A 267      28.041  35.903  32.310  1.00  0.59           C  
ATOM   2111  O   TRP A 267      29.171  33.071  33.031  1.00  0.55           O  
ATOM   2112  CG  TRP A 267      27.571  37.290  32.629  1.00  0.52           C  
ATOM   2113  CD1 TRP A 267      28.274  38.272  33.269  1.00  0.50           C  
ATOM   2114  CD2 TRP A 267      26.288  37.848  32.325  1.00  0.58           C  
ATOM   2115  CE2 TRP A 267      26.284  39.174  32.810  1.00  0.69           C  
ATOM   2116  CE3 TRP A 267      25.142  37.354  31.688  1.00  0.74           C  
ATOM   2117  NE1 TRP A 267      27.506  39.408  33.382  1.00  0.76           N  
ATOM   2118  CH2 TRP A 267      24.067  39.506  32.051  1.00  0.72           C  
ATOM   2119  CZ2 TRP A 267      25.175  40.014  32.678  1.00  0.73           C  
ATOM   2120  CZ3 TRP A 267      24.040  38.192  31.557  1.00  0.73           C  
ATOM   2121  N   SER A 268      27.109  32.759  32.377  1.00  0.80           N  
ATOM   2122  CA  SER A 268      27.362  31.622  31.498  1.00  0.81           C  
ATOM   2123  C   SER A 268      27.001  31.949  30.053  1.00  0.79           C  
ATOM   2124  CB  SER A 268      26.574  30.398  31.965  1.00  0.77           C  
ATOM   2125  O   SER A 268      25.951  32.539  29.788  1.00  0.77           O  
ATOM   2126  OG  SER A 268      26.936  29.251  31.216  1.00  0.71           O  
ATOM   2127  N   MET A 269      27.836  31.700  29.093  1.00  0.72           N  
ATOM   2128  CA  MET A 269      27.505  31.785  27.674  1.00  0.74           C  
ATOM   2129  C   MET A 269      26.323  30.882  27.335  1.00  0.72           C  
ATOM   2130  CB  MET A 269      28.713  31.409  26.815  1.00  0.69           C  
ATOM   2131  O   MET A 269      26.368  29.676  27.581  1.00  0.71           O  
ATOM   2132  CG  MET A 269      28.526  31.696  25.334  1.00  0.64           C  
ATOM   2133  SD  MET A 269      30.058  31.414  24.364  1.00  0.67           S  
ATOM   2134  CE  MET A 269      30.787  30.046  25.307  1.00  0.64           C  
ATOM   2135  N   LEU A 270      25.076  31.286  27.067  1.00  0.69           N  
ATOM   2136  CA  LEU A 270      23.873  30.631  26.564  1.00  0.69           C  
ATOM   2137  C   LEU A 270      24.081  30.135  25.137  1.00  0.64           C  
ATOM   2138  CB  LEU A 270      22.680  31.589  26.615  1.00  0.66           C  
ATOM   2139  O   LEU A 270      23.670  29.023  24.796  1.00  0.63           O  
ATOM   2140  CG  LEU A 270      21.295  30.953  26.493  1.00  0.62           C  
ATOM   2141  CD1 LEU A 270      20.734  30.633  27.874  1.00  0.59           C  
ATOM   2142  CD2 LEU A 270      20.350  31.873  25.727  1.00  0.61           C  
ATOM   2143  N   ALA A 271      24.821  31.049  24.235  1.00  0.69           N  
ATOM   2144  CA  ALA A 271      25.235  30.835  22.850  1.00  0.71           C  
ATOM   2145  C   ALA A 271      26.417  31.729  22.487  1.00  0.68           C  
ATOM   2146  CB  ALA A 271      24.067  31.091  21.901  1.00  0.66           C  
ATOM   2147  O   ALA A 271      26.405  32.930  22.767  1.00  0.67           O  
ATOM   2148  N   GLU A 272      27.452  31.131  22.090  1.00  0.63           N  
ATOM   2149  CA  GLU A 272      28.471  31.782  21.272  1.00  0.63           C  
ATOM   2150  C   GLU A 272      27.899  32.228  19.930  1.00  0.62           C  
ATOM   2151  CB  GLU A 272      29.662  30.846  21.051  1.00  0.60           C  
ATOM   2152  O   GLU A 272      27.375  31.411  19.170  1.00  0.59           O  
ATOM   2153  CG  GLU A 272      30.914  31.552  20.550  1.00  0.58           C  
ATOM   2154  CD  GLU A 272      32.126  30.638  20.469  1.00  0.58           C  
ATOM   2155  OE1 GLU A 272      31.995  29.428  20.761  1.00  0.63           O  
ATOM   2156  OE2 GLU A 272      33.217  31.137  20.112  1.00  0.57           O  
ATOM   2157  N   GLY A 273      27.536  33.485  19.770  1.00  0.54           N  
ATOM   2158  CA  GLY A 273      27.322  34.137  18.488  1.00  0.53           C  
ATOM   2159  C   GLY A 273      28.533  34.071  17.576  1.00  0.53           C  
ATOM   2160  O   GLY A 273      29.667  34.246  18.028  1.00  0.51           O  
ATOM   2161  N   ALA A 274      28.527  33.284  16.574  1.00  0.49           N  
ATOM   2162  CA  ALA A 274      29.452  33.141  15.452  1.00  0.50           C  
ATOM   2163  C   ALA A 274      30.331  34.379  15.304  1.00  0.49           C  
ATOM   2164  CB  ALA A 274      28.684  32.880  14.159  1.00  0.45           C  
ATOM   2165  O   ALA A 274      29.836  35.508  15.343  1.00  0.47           O  
ATOM   2166  N   ALA A 275      31.555  34.498  15.937  1.00  0.48           N  
ATOM   2167  CA  ALA A 275      32.594  35.481  15.641  1.00  0.49           C  
ATOM   2168  C   ALA A 275      32.275  36.248  14.361  1.00  0.48           C  
ATOM   2169  CB  ALA A 275      33.955  34.799  15.525  1.00  0.45           C  
ATOM   2170  O   ALA A 275      32.060  35.646  13.307  1.00  0.46           O  
ATOM   2171  N   ASN A 276      31.289  37.142  14.267  1.00  0.45           N  
ATOM   2172  CA  ASN A 276      31.154  38.146  13.217  1.00  0.45           C  
ATOM   2173  C   ASN A 276      32.364  38.150  12.287  1.00  0.45           C  
ATOM   2174  CB  ASN A 276      30.948  39.534  13.826  1.00  0.40           C  
ATOM   2175  O   ASN A 276      32.327  38.761  11.217  1.00  0.42           O  
ATOM   2176  CG  ASN A 276      29.484  39.863  14.047  1.00  0.38           C  
ATOM   2177  ND2 ASN A 276      29.222  40.908  14.824  1.00  0.36           N  
ATOM   2178  OD1 ASN A 276      28.597  39.184  13.525  1.00  0.41           O  
ATOM   2179  N   ASN A 277      33.351  37.074  12.424  1.00  0.47           N  
ATOM   2180  CA  ASN A 277      34.362  36.991  11.375  1.00  0.48           C  
ATOM   2181  C   ASN A 277      34.203  35.721  10.543  1.00  0.47           C  
ATOM   2182  CB  ASN A 277      35.767  37.058  11.978  1.00  0.43           C  
ATOM   2183  O   ASN A 277      34.935  35.514   9.573  1.00  0.45           O  
ATOM   2184  CG  ASN A 277      36.246  38.481  12.184  1.00  0.42           C  
ATOM   2185  ND2 ASN A 277      37.275  38.647  13.006  1.00  0.37           N  
ATOM   2186  OD1 ASN A 277      35.696  39.424  11.609  1.00  0.44           O  
ATOM   2187  N   VAL A 278      33.051  34.831  10.785  1.00  0.49           N  
ATOM   2188  CA  VAL A 278      32.875  33.757   9.813  1.00  0.50           C  
ATOM   2189  C   VAL A 278      31.702  34.080   8.892  1.00  0.49           C  
ATOM   2190  CB  VAL A 278      32.648  32.395  10.507  1.00  0.46           C  
ATOM   2191  O   VAL A 278      31.730  33.754   7.703  1.00  0.48           O  
ATOM   2192  CG1 VAL A 278      32.738  31.253   9.497  1.00  0.42           C  
ATOM   2193  CG2 VAL A 278      33.660  32.196  11.634  1.00  0.43           C  
ATOM   2194  N   MET A 279      30.647  35.016   9.142  1.00  0.58           N  
ATOM   2195  CA  MET A 279      29.586  35.433   8.230  1.00  0.60           C  
ATOM   2196  C   MET A 279      29.774  36.885   7.804  1.00  0.58           C  
ATOM   2197  CB  MET A 279      28.214  35.253   8.881  1.00  0.54           C  
ATOM   2198  O   MET A 279      29.345  37.803   8.506  1.00  0.56           O  
ATOM   2199  CG  MET A 279      27.873  33.806   9.203  1.00  0.51           C  
ATOM   2200  SD  MET A 279      26.079  33.556   9.498  1.00  0.52           S  
ATOM   2201  CE  MET A 279      25.905  34.362  11.114  1.00  0.44           C  
ATOM   2202  N   THR A 280      30.485  37.172   6.783  1.00  0.63           N  
ATOM   2203  CA  THR A 280      30.734  38.492   6.215  1.00  0.64           C  
ATOM   2204  C   THR A 280      29.659  38.854   5.194  1.00  0.64           C  
ATOM   2205  CB  THR A 280      32.121  38.561   5.550  1.00  0.61           C  
ATOM   2206  O   THR A 280      29.502  40.023   4.838  1.00  0.64           O  
ATOM   2207  CG2 THR A 280      33.234  38.411   6.582  1.00  0.55           C  
ATOM   2208  OG1 THR A 280      32.235  37.509   4.585  1.00  0.61           O  
ATOM   2209  N   THR A 281      28.829  37.952   4.743  1.00  0.66           N  
ATOM   2210  CA  THR A 281      27.866  38.165   3.668  1.00  0.67           C  
ATOM   2211  C   THR A 281      26.496  37.614   4.052  1.00  0.67           C  
ATOM   2212  CB  THR A 281      28.338  37.508   2.357  1.00  0.63           C  
ATOM   2213  O   THR A 281      26.386  36.479   4.519  1.00  0.67           O  
ATOM   2214  CG2 THR A 281      27.479  37.954   1.178  1.00  0.57           C  
ATOM   2215  OG1 THR A 281      29.700  37.875   2.109  1.00  0.66           O  
ATOM   2216  N   GLN A 282      25.386  38.500   4.201  1.00  0.65           N  
ATOM   2217  CA  GLN A 282      24.000  38.050   4.284  1.00  0.68           C  
ATOM   2218  C   GLN A 282      23.766  36.825   3.405  1.00  0.67           C  
ATOM   2219  CB  GLN A 282      23.045  39.175   3.881  1.00  0.63           C  
ATOM   2220  O   GLN A 282      24.066  36.846   2.209  1.00  0.66           O  
ATOM   2221  CG  GLN A 282      21.577  38.850   4.119  1.00  0.58           C  
ATOM   2222  CD  GLN A 282      20.654  39.997   3.752  1.00  0.60           C  
ATOM   2223  NE2 GLN A 282      19.376  39.862   4.090  1.00  0.51           N  
ATOM   2224  OE1 GLN A 282      21.086  40.996   3.169  1.00  0.66           O  
ATOM   2225  N   GLY A 283      23.501  35.627   4.088  1.00  0.68           N  
ATOM   2226  CA  GLY A 283      23.200  34.316   3.536  1.00  0.71           C  
ATOM   2227  C   GLY A 283      24.332  33.320   3.711  1.00  0.68           C  
ATOM   2228  O   GLY A 283      24.198  32.150   3.349  1.00  0.66           O  
ATOM   2229  N   ASP A 284      25.328  33.627   4.316  1.00  0.72           N  
ATOM   2230  CA  ASP A 284      26.353  32.668   4.716  1.00  0.73           C  
ATOM   2231  C   ASP A 284      25.859  31.778   5.853  1.00  0.71           C  
ATOM   2232  CB  ASP A 284      27.634  33.394   5.134  1.00  0.69           C  
ATOM   2233  O   ASP A 284      25.141  32.239   6.743  1.00  0.69           O  
ATOM   2234  CG  ASP A 284      28.326  34.091   3.975  1.00  0.65           C  
ATOM   2235  OD1 ASP A 284      27.919  33.888   2.811  1.00  0.67           O  
ATOM   2236  OD2 ASP A 284      29.288  34.847   4.229  1.00  0.76           O  
ATOM   2237  N   MET A 285      26.102  30.535   5.808  1.00  0.74           N  
ATOM   2238  CA  MET A 285      25.864  29.575   6.882  1.00  0.76           C  
ATOM   2239  C   MET A 285      27.167  29.209   7.584  1.00  0.73           C  
ATOM   2240  CB  MET A 285      25.191  28.313   6.337  1.00  0.71           C  
ATOM   2241  O   MET A 285      28.213  29.096   6.941  1.00  0.70           O  
ATOM   2242  CG  MET A 285      23.744  28.521   5.921  1.00  0.66           C  
ATOM   2243  SD  MET A 285      22.928  26.959   5.413  1.00  0.67           S  
ATOM   2244  CE  MET A 285      23.482  25.860   6.747  1.00  0.59           C  
ATOM   2245  N   VAL A 286      27.187  29.203   8.829  1.00  0.65           N  
ATOM   2246  CA  VAL A 286      28.218  28.594   9.663  1.00  0.67           C  
ATOM   2247  C   VAL A 286      27.938  27.101   9.822  1.00  0.66           C  
ATOM   2248  CB  VAL A 286      28.300  29.271  11.049  1.00  0.63           C  
ATOM   2249  O   VAL A 286      26.814  26.703  10.138  1.00  0.65           O  
ATOM   2250  CG1 VAL A 286      29.405  28.641  11.894  1.00  0.57           C  
ATOM   2251  CG2 VAL A 286      28.532  30.773  10.895  1.00  0.58           C  
ATOM   2252  N   TYR A 287      28.833  26.341   9.468  1.00  0.72           N  
ATOM   2253  CA  TYR A 287      28.897  24.933   9.846  1.00  0.74           C  
ATOM   2254  C   TYR A 287      30.165  24.640  10.641  1.00  0.72           C  
ATOM   2255  CB  TYR A 287      28.842  24.040   8.604  1.00  0.69           C  
ATOM   2256  O   TYR A 287      31.114  25.427  10.620  1.00  0.69           O  
ATOM   2257  CG  TYR A 287      30.102  24.074   7.774  1.00  0.69           C  
ATOM   2258  CD1 TYR A 287      30.322  25.092   6.848  1.00  0.67           C  
ATOM   2259  CD2 TYR A 287      31.074  23.090   7.912  1.00  0.71           C  
ATOM   2260  CE1 TYR A 287      31.481  25.128   6.080  1.00  0.71           C  
ATOM   2261  CE2 TYR A 287      32.237  23.115   7.149  1.00  0.71           C  
ATOM   2262  OH  TYR A 287      33.580  24.166   5.479  1.00  0.58           O  
ATOM   2263  CZ  TYR A 287      32.431  24.137   6.237  1.00  0.66           C  
ATOM   2264  N   TYR A 288      30.135  23.612  11.504  1.00  0.67           N  
ATOM   2265  CA  TYR A 288      31.197  23.070  12.344  1.00  0.69           C  
ATOM   2266  C   TYR A 288      31.807  21.823  11.716  1.00  0.68           C  
ATOM   2267  CB  TYR A 288      30.663  22.743  13.742  1.00  0.64           C  
ATOM   2268  O   TYR A 288      31.100  20.853  11.434  1.00  0.66           O  
ATOM   2269  CG  TYR A 288      31.744  22.407  14.741  1.00  0.62           C  
ATOM   2270  CD1 TYR A 288      32.489  23.411  15.356  1.00  0.58           C  
ATOM   2271  CD2 TYR A 288      32.023  21.085  15.071  1.00  0.62           C  
ATOM   2272  CE1 TYR A 288      33.487  23.105  16.275  1.00  0.61           C  
ATOM   2273  CE2 TYR A 288      33.018  20.768  15.990  1.00  0.61           C  
ATOM   2274  OH  TYR A 288      34.730  21.475  17.495  1.00  0.51           O  
ATOM   2275  CZ  TYR A 288      33.743  21.783  16.586  1.00  0.59           C  
ATOM   2276  N   THR A 289      33.108  21.895  11.323  1.00  0.77           N  
ATOM   2277  CA  THR A 289      33.924  20.715  11.060  1.00  0.80           C  
ATOM   2278  C   THR A 289      34.776  20.364  12.276  1.00  0.77           C  
ATOM   2279  CB  THR A 289      34.834  20.927   9.836  1.00  0.75           C  
ATOM   2280  O   THR A 289      34.474  19.412  12.998  1.00  0.71           O  
ATOM   2281  CG2 THR A 289      34.015  21.052   8.556  1.00  0.64           C  
ATOM   2282  OG1 THR A 289      35.599  22.125  10.019  1.00  0.71           O  
ATOM   2283  N   THR A 290      35.862  21.092  12.463  1.00  0.67           N  
ATOM   2284  CA  THR A 290      36.858  21.137  13.528  1.00  0.67           C  
ATOM   2285  C   THR A 290      36.901  22.521  14.170  1.00  0.65           C  
ATOM   2286  CB  THR A 290      38.257  20.770  12.999  1.00  0.63           C  
ATOM   2287  O   THR A 290      37.597  22.727  15.167  1.00  0.64           O  
ATOM   2288  CG2 THR A 290      38.318  19.305  12.577  1.00  0.56           C  
ATOM   2289  OG1 THR A 290      38.567  21.595  11.870  1.00  0.67           O  
ATOM   2290  N   GLY A 291      36.074  23.565  13.725  1.00  0.59           N  
ATOM   2291  CA  GLY A 291      35.805  24.968  14.001  1.00  0.60           C  
ATOM   2292  C   GLY A 291      34.629  25.515  13.215  1.00  0.58           C  
ATOM   2293  O   GLY A 291      34.056  24.816  12.377  1.00  0.57           O  
ATOM   2294  N   SER A 292      34.010  26.474  13.717  1.00  0.64           N  
ATOM   2295  CA  SER A 292      33.004  27.173  12.924  1.00  0.66           C  
ATOM   2296  C   SER A 292      33.582  27.654  11.597  1.00  0.64           C  
ATOM   2297  CB  SER A 292      32.438  28.361  13.703  1.00  0.61           C  
ATOM   2298  O   SER A 292      34.589  28.364  11.574  1.00  0.62           O  
ATOM   2299  OG  SER A 292      32.095  27.978  15.024  1.00  0.57           O  
ATOM   2300  N   ALA A 293      33.220  27.126  10.429  1.00  0.69           N  
ATOM   2301  CA  ALA A 293      33.479  27.522   9.047  1.00  0.70           C  
ATOM   2302  C   ALA A 293      32.241  28.151   8.415  1.00  0.70           C  
ATOM   2303  CB  ALA A 293      33.939  26.320   8.226  1.00  0.68           C  
ATOM   2304  O   ALA A 293      31.113  27.851   8.813  1.00  0.70           O  
ATOM   2305  N   ARG A 294      32.452  29.131   7.671  1.00  0.69           N  
ATOM   2306  CA  ARG A 294      31.502  29.801   6.788  1.00  0.70           C  
ATOM   2307  C   ARG A 294      31.159  28.925   5.588  1.00  0.70           C  
ATOM   2308  CB  ARG A 294      32.063  31.143   6.313  1.00  0.66           C  
ATOM   2309  O   ARG A 294      32.051  28.472   4.868  1.00  0.70           O  
ATOM   2310  CG  ARG A 294      31.107  31.935   5.435  1.00  0.63           C  
ATOM   2311  CD  ARG A 294      31.741  33.224   4.931  1.00  0.63           C  
ATOM   2312  NE  ARG A 294      31.241  33.589   3.609  1.00  0.52           N  
ATOM   2313  NH1 ARG A 294      32.671  35.383   3.337  1.00  0.41           N  
ATOM   2314  NH2 ARG A 294      31.168  34.849   1.690  1.00  0.36           N  
ATOM   2315  CZ  ARG A 294      31.694  34.606   2.882  1.00  0.56           C  
ATOM   2316  N   LEU A 295      29.982  28.577   5.381  1.00  0.72           N  
ATOM   2317  CA  LEU A 295      29.399  28.286   4.076  1.00  0.75           C  
ATOM   2318  C   LEU A 295      28.879  29.558   3.416  1.00  0.75           C  
ATOM   2319  CB  LEU A 295      28.264  27.267   4.211  1.00  0.72           C  
ATOM   2320  O   LEU A 295      27.934  30.178   3.910  1.00  0.75           O  
ATOM   2321  CG  LEU A 295      27.681  26.724   2.905  1.00  0.68           C  
ATOM   2322  CD1 LEU A 295      28.691  25.814   2.212  1.00  0.65           C  
ATOM   2323  CD2 LEU A 295      26.377  25.980   3.171  1.00  0.68           C  
ATOM   2324  N   PRO A 296      29.593  30.264   2.423  1.00  0.75           N  
ATOM   2325  CA  PRO A 296      28.992  31.376   1.682  1.00  0.77           C  
ATOM   2326  C   PRO A 296      27.553  31.093   1.257  1.00  0.77           C  
ATOM   2327  CB  PRO A 296      29.904  31.520   0.461  1.00  0.74           C  
ATOM   2328  O   PRO A 296      27.204  29.944   0.976  1.00  0.77           O  
ATOM   2329  CG  PRO A 296      30.992  30.518   0.677  1.00  0.69           C  
ATOM   2330  CD  PRO A 296      30.628  29.665   1.858  1.00  0.70           C  
ATOM   2331  N   LYS A 297      26.564  32.203   1.292  1.00  0.76           N  
ATOM   2332  CA  LYS A 297      25.222  32.056   0.736  1.00  0.78           C  
ATOM   2333  C   LYS A 297      25.258  31.331  -0.606  1.00  0.78           C  
ATOM   2334  CB  LYS A 297      24.555  33.423   0.576  1.00  0.74           C  
ATOM   2335  O   LYS A 297      26.109  31.619  -1.450  1.00  0.77           O  
ATOM   2336  CG  LYS A 297      25.143  34.272  -0.541  1.00  0.69           C  
ATOM   2337  CD  LYS A 297      24.397  35.591  -0.694  1.00  0.67           C  
ATOM   2338  CE  LYS A 297      25.019  36.464  -1.775  1.00  0.65           C  
ATOM   2339  NZ  LYS A 297      24.264  37.739  -1.960  1.00  0.56           N  
ATOM   2340  N   GLY A 298      24.625  30.313  -0.805  1.00  0.76           N  
ATOM   2341  CA  GLY A 298      24.358  29.717  -2.104  1.00  0.79           C  
ATOM   2342  C   GLY A 298      23.791  30.704  -3.108  1.00  0.79           C  
ATOM   2343  O   GLY A 298      23.350  31.793  -2.734  1.00  0.78           O  
ATOM   2344  N   THR A 299      23.782  30.442  -4.430  1.00  0.70           N  
ATOM   2345  CA  THR A 299      22.966  31.065  -5.467  1.00  0.74           C  
ATOM   2346  C   THR A 299      21.524  30.574  -5.388  1.00  0.69           C  
ATOM   2347  CB  THR A 299      23.533  30.780  -6.870  1.00  0.69           C  
ATOM   2348  O   THR A 299      21.271  29.438  -4.980  1.00  0.69           O  
ATOM   2349  CG2 THR A 299      24.656  31.752  -7.218  1.00  0.61           C  
ATOM   2350  OG1 THR A 299      24.045  29.442  -6.910  1.00  0.64           O  
ATOM   2351  N   ASN A 300      20.520  31.518  -5.547  1.00  0.60           N  
ATOM   2352  CA  ASN A 300      19.126  31.112  -5.696  1.00  0.64           C  
ATOM   2353  C   ASN A 300      19.002  29.811  -6.485  1.00  0.60           C  
ATOM   2354  CB  ASN A 300      18.313  32.220  -6.369  1.00  0.58           C  
ATOM   2355  O   ASN A 300      19.580  29.678  -7.565  1.00  0.59           O  
ATOM   2356  CG  ASN A 300      16.947  32.406  -5.740  1.00  0.56           C  
ATOM   2357  ND2 ASN A 300      16.086  33.168  -6.405  1.00  0.58           N  
ATOM   2358  OD1 ASN A 300      16.666  31.870  -4.664  1.00  0.56           O  
ATOM   2359  N   GLY A 301      18.576  28.773  -5.798  1.00  0.63           N  
ATOM   2360  CA  GLY A 301      18.313  27.466  -6.380  1.00  0.65           C  
ATOM   2361  C   GLY A 301      19.294  26.402  -5.925  1.00  0.63           C  
ATOM   2362  O   GLY A 301      19.058  25.208  -6.124  1.00  0.61           O  
ATOM   2363  N   GLN A 302      20.286  26.734  -5.281  1.00  0.71           N  
ATOM   2364  CA  GLN A 302      21.160  25.774  -4.615  1.00  0.71           C  
ATOM   2365  C   GLN A 302      20.604  25.379  -3.250  1.00  0.70           C  
ATOM   2366  CB  GLN A 302      22.570  26.347  -4.462  1.00  0.68           C  
ATOM   2367  O   GLN A 302      20.047  26.215  -2.535  1.00  0.69           O  
ATOM   2368  CG  GLN A 302      23.309  26.522  -5.782  1.00  0.66           C  
ATOM   2369  CD  GLN A 302      24.732  27.014  -5.597  1.00  0.67           C  
ATOM   2370  NE2 GLN A 302      25.651  26.487  -6.399  1.00  0.70           N  
ATOM   2371  OE1 GLN A 302      25.004  27.861  -4.740  1.00  0.76           O  
ATOM   2372  N   VAL A 303      20.479  24.043  -2.952  1.00  0.75           N  
ATOM   2373  CA  VAL A 303      20.116  23.488  -1.652  1.00  0.77           C  
ATOM   2374  C   VAL A 303      21.380  23.141  -0.868  1.00  0.76           C  
ATOM   2375  CB  VAL A 303      19.220  22.237  -1.799  1.00  0.72           C  
ATOM   2376  O   VAL A 303      22.424  22.851  -1.457  1.00  0.74           O  
ATOM   2377  CG1 VAL A 303      17.830  22.625  -2.300  1.00  0.62           C  
ATOM   2378  CG2 VAL A 303      19.868  21.225  -2.742  1.00  0.61           C  
ATOM   2379  N   LEU A 304      21.314  23.302   0.406  1.00  0.77           N  
ATOM   2380  CA  LEU A 304      22.303  22.781   1.342  1.00  0.78           C  
ATOM   2381  C   LEU A 304      22.327  21.256   1.315  1.00  0.76           C  
ATOM   2382  CB  LEU A 304      22.009  23.273   2.762  1.00  0.73           C  
ATOM   2383  O   LEU A 304      21.380  20.608   1.766  1.00  0.73           O  
ATOM   2384  CG  LEU A 304      23.091  23.007   3.810  1.00  0.70           C  
ATOM   2385  CD1 LEU A 304      24.290  23.921   3.577  1.00  0.65           C  
ATOM   2386  CD2 LEU A 304      22.533  23.196   5.216  1.00  0.69           C  
ATOM   2387  N   ALA A 305      23.225  20.700   0.674  1.00  0.79           N  
ATOM   2388  CA  ALA A 305      23.509  19.268   0.695  1.00  0.80           C  
ATOM   2389  C   ALA A 305      24.747  18.967   1.536  1.00  0.79           C  
ATOM   2390  CB  ALA A 305      23.694  18.741  -0.726  1.00  0.76           C  
ATOM   2391  O   ALA A 305      25.635  19.812   1.669  1.00  0.75           O  
ATOM   2392  N   MET A 306      24.764  17.858   2.314  1.00  0.71           N  
ATOM   2393  CA  MET A 306      25.949  17.299   2.958  1.00  0.76           C  
ATOM   2394  C   MET A 306      26.865  16.639   1.933  1.00  0.72           C  
ATOM   2395  CB  MET A 306      25.550  16.286   4.033  1.00  0.67           C  
ATOM   2396  O   MET A 306      26.455  15.710   1.235  1.00  0.69           O  
ATOM   2397  CG  MET A 306      24.787  16.895   5.197  1.00  0.60           C  
ATOM   2398  SD  MET A 306      25.807  18.072   6.167  1.00  0.59           S  
ATOM   2399  CE  MET A 306      27.004  16.925   6.905  1.00  0.52           C  
ATOM   2400  N   SER A 307      27.982  17.168   1.694  1.00  0.73           N  
ATOM   2401  CA  SER A 307      29.031  16.484   0.945  1.00  0.76           C  
ATOM   2402  C   SER A 307      29.525  15.247   1.688  1.00  0.74           C  
ATOM   2403  CB  SER A 307      30.203  17.430   0.678  1.00  0.71           C  
ATOM   2404  O   SER A 307      29.273  15.094   2.885  1.00  0.73           O  
ATOM   2405  OG  SER A 307      30.858  17.773   1.887  1.00  0.66           O  
ATOM   2406  N   SER A 308      29.940  14.260   1.062  1.00  0.65           N  
ATOM   2407  CA  SER A 308      30.391  12.969   1.571  1.00  0.68           C  
ATOM   2408  C   SER A 308      31.278  13.137   2.799  1.00  0.64           C  
ATOM   2409  CB  SER A 308      31.147  12.200   0.487  1.00  0.60           C  
ATOM   2410  O   SER A 308      31.477  12.190   3.562  1.00  0.62           O  
ATOM   2411  OG  SER A 308      32.240  12.961   0.000  1.00  0.58           O  
ATOM   2412  N   GLY A 309      31.566  14.339   3.287  1.00  0.59           N  
ATOM   2413  CA  GLY A 309      32.455  14.628   4.401  1.00  0.60           C  
ATOM   2414  C   GLY A 309      31.749  15.274   5.577  1.00  0.58           C  
ATOM   2415  O   GLY A 309      32.393  15.693   6.541  1.00  0.58           O  
ATOM   2416  N   GLY A 310      30.351  15.201   5.382  1.00  0.70           N  
ATOM   2417  CA  GLY A 310      29.535  15.808   6.421  1.00  0.72           C  
ATOM   2418  C   GLY A 310      29.679  17.317   6.487  1.00  0.68           C  
ATOM   2419  O   GLY A 310      29.302  17.939   7.482  1.00  0.66           O  
ATOM   2420  N   VAL A 311      30.291  17.947   5.507  1.00  0.77           N  
ATOM   2421  CA  VAL A 311      30.370  19.394   5.337  1.00  0.78           C  
ATOM   2422  C   VAL A 311      29.218  19.875   4.458  1.00  0.77           C  
ATOM   2423  CB  VAL A 311      31.723  19.820   4.723  1.00  0.73           C  
ATOM   2424  O   VAL A 311      29.008  19.356   3.359  1.00  0.75           O  
ATOM   2425  CG1 VAL A 311      31.857  21.341   4.716  1.00  0.65           C  
ATOM   2426  CG2 VAL A 311      32.880  19.181   5.489  1.00  0.64           C  
ATOM   2427  N   PRO A 312      28.298  20.718   5.018  1.00  0.79           N  
ATOM   2428  CA  PRO A 312      27.288  21.300   4.132  1.00  0.81           C  
ATOM   2429  C   PRO A 312      27.901  22.085   2.974  1.00  0.80           C  
ATOM   2430  CB  PRO A 312      26.496  22.225   5.060  1.00  0.76           C  
ATOM   2431  O   PRO A 312      28.872  22.820   3.168  1.00  0.77           O  
ATOM   2432  CG  PRO A 312      27.459  22.598   6.140  1.00  0.71           C  
ATOM   2433  CD  PRO A 312      28.441  21.475   6.313  1.00  0.71           C  
ATOM   2434  N   ASN A 313      27.608  21.747   1.697  1.00  0.80           N  
ATOM   2435  CA  ASN A 313      27.835  22.472   0.452  1.00  0.81           C  
ATOM   2436  C   ASN A 313      26.523  22.924  -0.181  1.00  0.79           C  
ATOM   2437  CB  ASN A 313      28.631  21.612  -0.532  1.00  0.76           C  
ATOM   2438  O   ASN A 313      25.473  22.326   0.062  1.00  0.78           O  
ATOM   2439  CG  ASN A 313      29.082  22.388  -1.754  1.00  0.69           C  
ATOM   2440  ND2 ASN A 313      29.175  21.706  -2.889  1.00  0.66           N  
ATOM   2441  OD1 ASN A 313      29.346  23.591  -1.678  1.00  0.64           O  
ATOM   2442  N   TRP A 314      26.498  24.077  -0.820  1.00  0.73           N  
ATOM   2443  CA  TRP A 314      25.427  24.490  -1.721  1.00  0.77           C  
ATOM   2444  C   TRP A 314      25.491  23.716  -3.034  1.00  0.73           C  
ATOM   2445  CB  TRP A 314      25.506  25.994  -1.997  1.00  0.67           C  
ATOM   2446  O   TRP A 314      26.407  23.915  -3.836  1.00  0.67           O  
ATOM   2447  CG  TRP A 314      25.333  26.847  -0.776  1.00  0.60           C  
ATOM   2448  CD1 TRP A 314      26.294  27.585  -0.143  1.00  0.55           C  
ATOM   2449  CD2 TRP A 314      24.124  27.045  -0.037  1.00  0.62           C  
ATOM   2450  CE2 TRP A 314      24.425  27.917   1.032  1.00  0.65           C  
ATOM   2451  CE3 TRP A 314      22.812  26.570  -0.177  1.00  0.74           C  
ATOM   2452  NE1 TRP A 314      25.755  28.231   0.945  1.00  0.75           N  
ATOM   2453  CH2 TRP A 314      22.187  27.845   1.799  1.00  0.70           C  
ATOM   2454  CZ2 TRP A 314      23.462  28.324   1.958  1.00  0.72           C  
ATOM   2455  CZ3 TRP A 314      21.855  26.976   0.746  1.00  0.71           C  
ATOM   2456  N   GLU A 315      24.820  22.700  -3.180  1.00  0.72           N  
ATOM   2457  CA  GLU A 315      24.646  22.007  -4.453  1.00  0.73           C  
ATOM   2458  C   GLU A 315      23.492  22.602  -5.253  1.00  0.71           C  
ATOM   2459  CB  GLU A 315      24.411  20.511  -4.223  1.00  0.70           C  
ATOM   2460  O   GLU A 315      22.530  23.116  -4.676  1.00  0.71           O  
ATOM   2461  CG  GLU A 315      25.615  19.781  -3.648  1.00  0.66           C  
ATOM   2462  CD  GLU A 315      25.421  18.275  -3.566  1.00  0.65           C  
ATOM   2463  OE1 GLU A 315      24.370  17.773  -4.025  1.00  0.69           O  
ATOM   2464  OE2 GLU A 315      26.327  17.592  -3.039  1.00  0.63           O  
ATOM   2465  N   SER A 316      23.654  22.892  -6.526  1.00  0.62           N  
ATOM   2466  CA  SER A 316      22.460  22.972  -7.362  1.00  0.62           C  
ATOM   2467  C   SER A 316      21.472  21.861  -7.023  1.00  0.60           C  
ATOM   2468  CB  SER A 316      22.836  22.896  -8.843  1.00  0.59           C  
ATOM   2469  O   SER A 316      21.850  20.690  -6.942  1.00  0.58           O  
ATOM   2470  OG  SER A 316      23.665  23.986  -9.207  1.00  0.59           O  
ATOM   2471  N   ASN A 317      20.411  22.188  -6.293  1.00  0.56           N  
ATOM   2472  CA  ASN A 317      19.403  21.134  -6.320  1.00  0.56           C  
ATOM   2473  C   ASN A 317      19.534  20.264  -7.566  1.00  0.56           C  
ATOM   2474  CB  ASN A 317      17.997  21.734  -6.237  1.00  0.52           C  
ATOM   2475  O   ASN A 317      19.037  20.623  -8.635  1.00  0.54           O  
ATOM   2476  CG  ASN A 317      16.976  20.755  -5.693  1.00  0.49           C  
ATOM   2477  ND2 ASN A 317      15.723  21.186  -5.616  1.00  0.52           N  
ATOM   2478  OD1 ASN A 317      17.311  19.620  -5.343  1.00  0.51           O  
ATOM   2479  N   SER A 318      20.523  19.680  -7.798  1.00  0.42           N  
ATOM   2480  CA  SER A 318      20.551  18.734  -8.909  1.00  0.43           C  
ATOM   2481  C   SER A 318      19.636  17.543  -8.643  1.00  0.42           C  
ATOM   2482  CB  SER A 318      21.977  18.245  -9.162  1.00  0.39           C  
ATOM   2483  O   SER A 318      19.527  16.639  -9.475  1.00  0.39           O  
ATOM   2484  OG  SER A 318      22.529  17.674  -7.988  1.00  0.40           O  
ATOM   2485  N   VAL A 319      18.696  17.647  -7.616  1.00  0.45           N  
ATOM   2486  CA  VAL A 319      17.471  16.853  -7.630  1.00  0.47           C  
ATOM   2487  C   VAL A 319      16.281  17.746  -7.972  1.00  0.45           C  
ATOM   2488  CB  VAL A 319      17.236  16.148  -6.276  1.00  0.41           C  
ATOM   2489  O   VAL A 319      15.607  18.264  -7.078  1.00  0.42           O  
ATOM   2490  CG1 VAL A 319      16.147  15.085  -6.402  1.00  0.39           C  
ATOM   2491  CG2 VAL A 319      18.536  15.527  -5.766  1.00  0.39           C  
ATOM   2492  N   THR A 320      16.136  18.842  -8.859  1.00  0.49           N  
ATOM   2493  CA  THR A 320      14.862  19.296  -9.406  1.00  0.50           C  
ATOM   2494  C   THR A 320      14.179  18.176 -10.185  1.00  0.49           C  
ATOM   2495  CB  THR A 320      15.052  20.520 -10.321  1.00  0.45           C  
ATOM   2496  O   THR A 320      14.675  17.747 -11.230  1.00  0.47           O  
ATOM   2497  CG2 THR A 320      15.369  21.771  -9.508  1.00  0.41           C  
ATOM   2498  OG1 THR A 320      16.131  20.268 -11.230  1.00  0.39           O  
ATOM   2499  N   HIS A 321      13.662  17.158  -9.546  1.00  0.63           N  
ATOM   2500  CA  HIS A 321      12.486  16.729 -10.295  1.00  0.67           C  
ATOM   2501  C   HIS A 321      11.652  17.925 -10.743  1.00  0.66           C  
ATOM   2502  CB  HIS A 321      11.632  15.778  -9.455  1.00  0.60           C  
ATOM   2503  O   HIS A 321      11.127  18.668  -9.910  1.00  0.64           O  
ATOM   2504  CG  HIS A 321      12.348  14.529  -9.050  1.00  0.57           C  
ATOM   2505  CD2 HIS A 321      12.678  14.050  -7.828  1.00  0.53           C  
ATOM   2506  ND1 HIS A 321      12.814  13.609  -9.964  1.00  0.54           N  
ATOM   2507  CE1 HIS A 321      13.401  12.615  -9.319  1.00  0.48           C  
ATOM   2508  NE2 HIS A 321      13.333  12.858  -8.022  1.00  0.48           N  
ATOM   2509  N   PRO A 322      11.983  18.598 -11.883  1.00  0.76           N  
ATOM   2510  CA  PRO A 322      11.030  19.633 -12.288  1.00  0.78           C  
ATOM   2511  C   PRO A 322       9.596  19.309 -11.877  1.00  0.80           C  
ATOM   2512  CB  PRO A 322      11.167  19.662 -13.813  1.00  0.74           C  
ATOM   2513  O   PRO A 322       9.163  18.159 -11.987  1.00  0.79           O  
ATOM   2514  CG  PRO A 322      11.743  18.329 -14.169  1.00  0.71           C  
ATOM   2515  CD  PRO A 322      12.442  17.773 -12.962  1.00  0.70           C  
ATOM   2516  N   VAL A 323       9.025  20.270 -11.112  1.00  0.82           N  
ATOM   2517  CA  VAL A 323       7.585  20.283 -10.878  1.00  0.85           C  
ATOM   2518  C   VAL A 323       6.888  21.070 -11.986  1.00  0.85           C  
ATOM   2519  CB  VAL A 323       7.239  20.885  -9.498  1.00  0.82           C  
ATOM   2520  O   VAL A 323       7.191  22.245 -12.206  1.00  0.85           O  
ATOM   2521  CG1 VAL A 323       5.737  20.806  -9.235  1.00  0.80           C  
ATOM   2522  CG2 VAL A 323       8.017  20.170  -8.395  1.00  0.79           C  
ATOM   2523  N   PHE A 324       6.022  20.434 -12.744  1.00  0.88           N  
ATOM   2524  CA  PHE A 324       5.134  21.081 -13.703  1.00  0.90           C  
ATOM   2525  C   PHE A 324       3.784  21.390 -13.068  1.00  0.90           C  
ATOM   2526  CB  PHE A 324       4.942  20.198 -14.940  1.00  0.89           C  
ATOM   2527  O   PHE A 324       3.171  20.521 -12.446  1.00  0.90           O  
ATOM   2528  CG  PHE A 324       6.202  19.985 -15.735  1.00  0.87           C  
ATOM   2529  CD1 PHE A 324       6.676  20.972 -16.591  1.00  0.84           C  
ATOM   2530  CD2 PHE A 324       6.913  18.797 -15.626  1.00  0.85           C  
ATOM   2531  CE1 PHE A 324       7.842  20.777 -17.328  1.00  0.87           C  
ATOM   2532  CE2 PHE A 324       8.079  18.595 -16.360  1.00  0.87           C  
ATOM   2533  CZ  PHE A 324       8.541  19.586 -17.210  1.00  0.86           C  
ATOM   2534  N   TYR A 325       3.363  22.646 -13.103  1.00  0.88           N  
ATOM   2535  CA  TYR A 325       2.095  23.075 -12.524  1.00  0.91           C  
ATOM   2536  C   TYR A 325       0.982  23.043 -13.564  1.00  0.89           C  
ATOM   2537  CB  TYR A 325       2.221  24.484 -11.937  1.00  0.88           C  
ATOM   2538  O   TYR A 325       1.184  23.446 -14.712  1.00  0.88           O  
ATOM   2539  CG  TYR A 325       3.137  24.564 -10.741  1.00  0.85           C  
ATOM   2540  CD1 TYR A 325       2.644  24.396  -9.449  1.00  0.81           C  
ATOM   2541  CD2 TYR A 325       4.497  24.808 -10.899  1.00  0.82           C  
ATOM   2542  CE1 TYR A 325       3.484  24.471  -8.343  1.00  0.86           C  
ATOM   2543  CE2 TYR A 325       5.347  24.885  -9.801  1.00  0.85           C  
ATOM   2544  OH  TYR A 325       5.668  24.790  -7.437  1.00  0.76           O  
ATOM   2545  CZ  TYR A 325       4.832  24.715  -8.528  1.00  0.85           C  
ATOM   2546  N   VAL A 326      -0.162  22.616 -13.164  1.00  0.89           N  
ATOM   2547  CA  VAL A 326      -1.399  22.612 -13.937  1.00  0.91           C  
ATOM   2548  C   VAL A 326      -2.479  23.391 -13.188  1.00  0.89           C  
ATOM   2549  CB  VAL A 326      -1.883  21.173 -14.225  1.00  0.90           C  
ATOM   2550  O   VAL A 326      -2.710  23.157 -12.000  1.00  0.86           O  
ATOM   2551  CG1 VAL A 326      -3.128  21.190 -15.111  1.00  0.87           C  
ATOM   2552  CG2 VAL A 326      -0.769  20.357 -14.879  1.00  0.86           C  
ATOM   2553  N   THR A 327      -3.188  24.390 -13.757  1.00  0.90           N  
ATOM   2554  CA  THR A 327      -4.313  25.137 -13.206  1.00  0.90           C  
ATOM   2555  C   THR A 327      -5.441  25.245 -14.227  1.00  0.87           C  
ATOM   2556  CB  THR A 327      -3.882  26.547 -12.761  1.00  0.86           C  
ATOM   2557  O   THR A 327      -5.202  25.181 -15.435  1.00  0.84           O  
ATOM   2558  CG2 THR A 327      -2.707  26.483 -11.792  1.00  0.73           C  
ATOM   2559  OG1 THR A 327      -3.497  27.309 -13.913  1.00  0.80           O  
ATOM   2560  N   GLU A 328      -6.589  25.557 -13.821  1.00  0.86           N  
ATOM   2561  CA  GLU A 328      -7.718  25.703 -14.735  1.00  0.87           C  
ATOM   2562  C   GLU A 328      -7.544  26.922 -15.636  1.00  0.84           C  
ATOM   2563  CB  GLU A 328      -9.031  25.809 -13.955  1.00  0.84           C  
ATOM   2564  O   GLU A 328      -7.963  26.909 -16.796  1.00  0.82           O  
ATOM   2565  CG  GLU A 328      -9.467  24.504 -13.305  1.00  0.77           C  
ATOM   2566  CD  GLU A 328     -10.837  24.587 -12.651  1.00  0.75           C  
ATOM   2567  OE1 GLU A 328     -11.313  25.713 -12.382  1.00  0.81           O  
ATOM   2568  OE2 GLU A 328     -11.438  23.518 -12.405  1.00  0.81           O  
ATOM   2569  N   GLU A 329      -6.766  27.875 -14.950  1.00  0.85           N  
ATOM   2570  CA  GLU A 329      -6.517  29.132 -15.650  1.00  0.88           C  
ATOM   2571  C   GLU A 329      -5.215  29.074 -16.443  1.00  0.84           C  
ATOM   2572  CB  GLU A 329      -6.479  30.300 -14.661  1.00  0.83           C  
ATOM   2573  O   GLU A 329      -4.804  30.068 -17.045  1.00  0.81           O  
ATOM   2574  CG  GLU A 329      -7.763  30.471 -13.861  1.00  0.74           C  
ATOM   2575  CD  GLU A 329      -7.775  29.672 -12.568  1.00  0.71           C  
ATOM   2576  OE1 GLU A 329      -6.733  29.073 -12.215  1.00  0.78           O  
ATOM   2577  OE2 GLU A 329      -8.834  29.644 -11.903  1.00  0.78           O  
ATOM   2578  N   GLY A 330      -4.525  27.884 -16.502  1.00  0.86           N  
ATOM   2579  CA  GLY A 330      -3.255  27.721 -17.192  1.00  0.88           C  
ATOM   2580  C   GLY A 330      -3.399  27.670 -18.701  1.00  0.84           C  
ATOM   2581  O   GLY A 330      -4.515  27.673 -19.224  1.00  0.81           O  
ATOM   2582  N   SER A 331      -2.293  27.692 -19.480  1.00  0.84           N  
ATOM   2583  CA  SER A 331      -2.247  27.513 -20.928  1.00  0.86           C  
ATOM   2584  C   SER A 331      -1.166  26.514 -21.327  1.00  0.83           C  
ATOM   2585  CB  SER A 331      -2.000  28.851 -21.626  1.00  0.83           C  
ATOM   2586  O   SER A 331      -0.041  26.576 -20.828  1.00  0.81           O  
ATOM   2587  OG  SER A 331      -1.983  28.688 -23.034  1.00  0.83           O  
ATOM   2588  N   ASP A 332      -1.431  25.647 -22.186  1.00  0.75           N  
ATOM   2589  CA  ASP A 332      -0.482  24.646 -22.662  1.00  0.77           C  
ATOM   2590  C   ASP A 332       0.633  25.292 -23.482  1.00  0.72           C  
ATOM   2591  CB  ASP A 332      -1.198  23.581 -23.496  1.00  0.72           C  
ATOM   2592  O   ASP A 332       1.607  24.630 -23.845  1.00  0.68           O  
ATOM   2593  CG  ASP A 332      -2.017  22.620 -22.652  1.00  0.70           C  
ATOM   2594  OD1 ASP A 332      -1.835  22.586 -21.416  1.00  0.72           O  
ATOM   2595  OD2 ASP A 332      -2.850  21.888 -23.230  1.00  0.80           O  
ATOM   2596  N   THR A 333       0.519  26.652 -23.731  1.00  0.79           N  
ATOM   2597  CA  THR A 333       1.600  27.412 -24.349  1.00  0.81           C  
ATOM   2598  C   THR A 333       2.595  27.891 -23.297  1.00  0.76           C  
ATOM   2599  CB  THR A 333       1.056  28.621 -25.133  1.00  0.77           C  
ATOM   2600  O   THR A 333       3.679  28.372 -23.633  1.00  0.74           O  
ATOM   2601  CG2 THR A 333       0.092  28.177 -26.229  1.00  0.72           C  
ATOM   2602  OG1 THR A 333       0.366  29.495 -24.232  1.00  0.78           O  
ATOM   2603  N   ASN A 334       2.190  27.748 -22.042  1.00  0.86           N  
ATOM   2604  CA  ASN A 334       3.074  28.058 -20.924  1.00  0.88           C  
ATOM   2605  C   ASN A 334       4.117  26.963 -20.715  1.00  0.83           C  
ATOM   2606  CB  ASN A 334       2.265  28.272 -19.643  1.00  0.87           C  
ATOM   2607  O   ASN A 334       4.067  25.919 -21.367  1.00  0.79           O  
ATOM   2608  CG  ASN A 334       1.454  29.552 -19.672  1.00  0.86           C  
ATOM   2609  ND2 ASN A 334       0.389  29.598 -18.880  1.00  0.90           N  
ATOM   2610  OD1 ASN A 334       1.781  30.492 -20.401  1.00  0.86           O  
ATOM   2611  N   ASP A 335       5.114  27.189 -19.800  1.00  0.84           N  
ATOM   2612  CA  ASP A 335       6.168  26.203 -19.583  1.00  0.86           C  
ATOM   2613  C   ASP A 335       5.888  25.364 -18.339  1.00  0.83           C  
ATOM   2614  CB  ASP A 335       7.529  26.891 -19.458  1.00  0.83           C  
ATOM   2615  O   ASP A 335       6.636  24.435 -18.028  1.00  0.81           O  
ATOM   2616  CG  ASP A 335       7.615  27.823 -18.262  1.00  0.82           C  
ATOM   2617  OD1 ASP A 335       6.672  27.852 -17.442  1.00  0.84           O  
ATOM   2618  OD2 ASP A 335       8.634  28.537 -18.139  1.00  0.88           O  
ATOM   2619  N   GLY A 336       4.905  25.701 -17.528  1.00  0.86           N  
ATOM   2620  CA  GLY A 336       4.478  24.935 -16.368  1.00  0.88           C  
ATOM   2621  C   GLY A 336       5.405  25.089 -15.177  1.00  0.84           C  
ATOM   2622  O   GLY A 336       5.292  24.351 -14.196  1.00  0.80           O  
ATOM   2623  N   SER A 337       6.432  26.009 -15.221  1.00  0.85           N  
ATOM   2624  CA  SER A 337       7.524  26.083 -14.256  1.00  0.86           C  
ATOM   2625  C   SER A 337       7.048  26.662 -12.927  1.00  0.84           C  
ATOM   2626  CB  SER A 337       8.672  26.928 -14.808  1.00  0.83           C  
ATOM   2627  O   SER A 337       7.697  26.475 -11.895  1.00  0.82           O  
ATOM   2628  OG  SER A 337       8.230  28.240 -15.113  1.00  0.77           O  
ATOM   2629  N   ASN A 338       5.992  27.375 -12.865  1.00  0.82           N  
ATOM   2630  CA  ASN A 338       5.341  27.925 -11.681  1.00  0.84           C  
ATOM   2631  C   ASN A 338       3.842  28.107 -11.898  1.00  0.84           C  
ATOM   2632  CB  ASN A 338       5.985  29.255 -11.284  1.00  0.80           C  
ATOM   2633  O   ASN A 338       3.353  27.978 -13.021  1.00  0.83           O  
ATOM   2634  CG  ASN A 338       5.823  30.323 -12.348  1.00  0.74           C  
ATOM   2635  ND2 ASN A 338       6.909  30.635 -13.046  1.00  0.77           N  
ATOM   2636  OD1 ASN A 338       4.731  30.864 -12.541  1.00  0.74           O  
ATOM   2637  N   ILE A 339       3.092  28.450 -10.941  1.00  0.79           N  
ATOM   2638  CA  ILE A 339       1.634  28.476 -10.896  1.00  0.85           C  
ATOM   2639  C   ILE A 339       1.108  29.540 -11.857  1.00  0.81           C  
ATOM   2640  CB  ILE A 339       1.118  28.743  -9.465  1.00  0.76           C  
ATOM   2641  O   ILE A 339       0.028  29.386 -12.433  1.00  0.79           O  
ATOM   2642  CG1 ILE A 339      -0.341  28.292  -9.331  1.00  0.63           C  
ATOM   2643  CG2 ILE A 339       1.268  30.224  -9.104  1.00  0.61           C  
ATOM   2644  CD1 ILE A 339      -0.766  27.988  -7.901  1.00  0.63           C  
ATOM   2645  N   SER A 340       1.887  30.675 -12.118  1.00  0.84           N  
ATOM   2646  CA  SER A 340       1.488  31.764 -13.004  1.00  0.86           C  
ATOM   2647  C   SER A 340       1.727  31.403 -14.466  1.00  0.83           C  
ATOM   2648  CB  SER A 340       2.247  33.044 -12.655  1.00  0.81           C  
ATOM   2649  O   SER A 340       1.221  32.074 -15.368  1.00  0.80           O  
ATOM   2650  OG  SER A 340       3.636  32.885 -12.887  1.00  0.73           O  
ATOM   2651  N   ARG A 341       2.523  30.372 -14.731  1.00  0.85           N  
ATOM   2652  CA  ARG A 341       2.817  29.813 -16.046  1.00  0.87           C  
ATOM   2653  C   ARG A 341       2.404  28.347 -16.124  1.00  0.84           C  
ATOM   2654  CB  ARG A 341       4.306  29.956 -16.371  1.00  0.82           C  
ATOM   2655  O   ARG A 341       3.048  27.551 -16.810  1.00  0.80           O  
ATOM   2656  CG  ARG A 341       4.779  31.398 -16.469  1.00  0.79           C  
ATOM   2657  CD  ARG A 341       6.245  31.484 -16.870  1.00  0.75           C  
ATOM   2658  NE  ARG A 341       6.452  31.056 -18.250  1.00  0.79           N  
ATOM   2659  NH1 ARG A 341       8.726  31.463 -18.254  1.00  0.70           N  
ATOM   2660  NH2 ARG A 341       7.700  30.644 -20.134  1.00  0.64           N  
ATOM   2661  CZ  ARG A 341       7.625  31.055 -18.876  1.00  0.77           C  
ATOM   2662  N   ALA A 342       1.382  28.030 -15.370  1.00  0.88           N  
ATOM   2663  CA  ALA A 342       0.920  26.646 -15.304  1.00  0.91           C  
ATOM   2664  C   ALA A 342       0.331  26.200 -16.640  1.00  0.90           C  
ATOM   2665  CB  ALA A 342      -0.112  26.482 -14.191  1.00  0.89           C  
ATOM   2666  O   ALA A 342      -0.122  27.029 -17.433  1.00  0.89           O  
ATOM   2667  N   PHE A 343       0.365  24.934 -16.901  1.00  0.86           N  
ATOM   2668  CA  PHE A 343      -0.355  24.298 -17.998  1.00  0.88           C  
ATOM   2669  C   PHE A 343      -1.841  24.188 -17.679  1.00  0.85           C  
ATOM   2670  CB  PHE A 343       0.223  22.910 -18.289  1.00  0.87           C  
ATOM   2671  O   PHE A 343      -2.234  24.207 -16.510  1.00  0.83           O  
ATOM   2672  CG  PHE A 343       1.674  22.928 -18.688  1.00  0.88           C  
ATOM   2673  CD1 PHE A 343       2.108  23.714 -19.749  1.00  0.86           C  
ATOM   2674  CD2 PHE A 343       2.605  22.159 -18.002  1.00  0.86           C  
ATOM   2675  CE1 PHE A 343       3.450  23.733 -20.120  1.00  0.89           C  
ATOM   2676  CE2 PHE A 343       3.948  22.172 -18.367  1.00  0.88           C  
ATOM   2677  CZ  PHE A 343       4.368  22.960 -19.427  1.00  0.88           C  
ATOM   2678  N   ALA A 344      -2.704  24.080 -18.733  1.00  0.87           N  
ATOM   2679  CA  ALA A 344      -4.142  23.854 -18.601  1.00  0.87           C  
ATOM   2680  C   ALA A 344      -4.458  22.363 -18.526  1.00  0.84           C  
ATOM   2681  CB  ALA A 344      -4.890  24.495 -19.767  1.00  0.84           C  
ATOM   2682  O   ALA A 344      -5.411  21.958 -17.856  1.00  0.82           O  
ATOM   2683  N   SER A 345      -3.723  21.558 -19.182  1.00  0.84           N  
ATOM   2684  CA  SER A 345      -4.000  20.130 -19.304  1.00  0.85           C  
ATOM   2685  C   SER A 345      -3.009  19.303 -18.491  1.00  0.85           C  
ATOM   2686  CB  SER A 345      -3.956  19.698 -20.770  1.00  0.81           C  
ATOM   2687  O   SER A 345      -1.802  19.549 -18.540  1.00  0.84           O  
ATOM   2688  OG  SER A 345      -2.617  19.566 -21.216  1.00  0.71           O  
ATOM   2689  N   VAL A 346      -3.534  18.267 -17.698  1.00  0.85           N  
ATOM   2690  CA  VAL A 346      -2.708  17.316 -16.962  1.00  0.87           C  
ATOM   2691  C   VAL A 346      -1.909  16.459 -17.943  1.00  0.84           C  
ATOM   2692  CB  VAL A 346      -3.562  16.416 -16.042  1.00  0.85           C  
ATOM   2693  O   VAL A 346      -0.714  16.228 -17.743  1.00  0.83           O  
ATOM   2694  CG1 VAL A 346      -2.675  15.452 -15.255  1.00  0.85           C  
ATOM   2695  CG2 VAL A 346      -4.402  17.269 -15.093  1.00  0.84           C  
ATOM   2696  N   ARG A 347      -2.462  16.172 -19.064  1.00  0.79           N  
ATOM   2697  CA  ARG A 347      -1.816  15.403 -20.122  1.00  0.80           C  
ATOM   2698  C   ARG A 347      -0.616  16.154 -20.690  1.00  0.79           C  
ATOM   2699  CB  ARG A 347      -2.811  15.084 -21.240  1.00  0.77           C  
ATOM   2700  O   ARG A 347       0.456  15.573 -20.875  1.00  0.77           O  
ATOM   2701  CG  ARG A 347      -2.225  14.248 -22.367  1.00  0.72           C  
ATOM   2702  CD  ARG A 347      -3.219  14.057 -23.503  1.00  0.70           C  
ATOM   2703  NE  ARG A 347      -3.514  15.317 -24.179  1.00  0.65           N  
ATOM   2704  NH1 ARG A 347      -3.575  14.403 -26.300  1.00  0.59           N  
ATOM   2705  NH2 ARG A 347      -3.942  16.647 -26.003  1.00  0.53           N  
ATOM   2706  CZ  ARG A 347      -3.676  15.453 -25.493  1.00  0.66           C  
ATOM   2707  N   HIS A 348      -0.837  17.412 -20.975  1.00  0.78           N  
ATOM   2708  CA  HIS A 348       0.256  18.214 -21.513  1.00  0.81           C  
ATOM   2709  C   HIS A 348       1.408  18.312 -20.519  1.00  0.81           C  
ATOM   2710  CB  HIS A 348      -0.238  19.613 -21.884  1.00  0.78           C  
ATOM   2711  O   HIS A 348       2.570  18.121 -20.888  1.00  0.81           O  
ATOM   2712  CG  HIS A 348       0.782  20.438 -22.603  1.00  0.75           C  
ATOM   2713  CD2 HIS A 348       1.648  21.375 -22.149  1.00  0.73           C  
ATOM   2714  ND1 HIS A 348       0.991  20.345 -23.961  1.00  0.76           N  
ATOM   2715  CE1 HIS A 348       1.945  21.190 -24.313  1.00  0.75           C  
ATOM   2716  NE2 HIS A 348       2.361  21.827 -23.232  1.00  0.81           N  
ATOM   2717  N   ALA A 349       1.012  18.413 -19.278  1.00  0.86           N  
ATOM   2718  CA  ALA A 349       2.018  18.453 -18.220  1.00  0.88           C  
ATOM   2719  C   ALA A 349       2.780  17.134 -18.137  1.00  0.85           C  
ATOM   2720  CB  ALA A 349       1.365  18.772 -16.877  1.00  0.86           C  
ATOM   2721  O   ALA A 349       4.010  17.125 -18.048  1.00  0.84           O  
ATOM   2722  N   CYS A 350       2.154  16.027 -18.363  1.00  0.83           N  
ATOM   2723  CA  CYS A 350       2.771  14.706 -18.377  1.00  0.84           C  
ATOM   2724  C   CYS A 350       3.655  14.530 -19.606  1.00  0.80           C  
ATOM   2725  CB  CYS A 350       1.701  13.614 -18.348  1.00  0.80           C  
ATOM   2726  O   CYS A 350       4.747  13.968 -19.515  1.00  0.77           O  
ATOM   2727  SG  CYS A 350       0.908  13.416 -16.737  1.00  0.83           S  
ATOM   2728  N   ALA A 351       3.241  15.084 -20.648  1.00  0.77           N  
ATOM   2729  CA  ALA A 351       4.052  15.034 -21.862  1.00  0.78           C  
ATOM   2730  C   ALA A 351       5.315  15.877 -21.714  1.00  0.76           C  
ATOM   2731  CB  ALA A 351       3.239  15.507 -23.065  1.00  0.75           C  
ATOM   2732  O   ALA A 351       6.415  15.419 -22.031  1.00  0.75           O  
ATOM   2733  N   LYS A 352       5.181  17.010 -21.073  1.00  0.80           N  
ATOM   2734  CA  LYS A 352       6.313  17.893 -20.805  1.00  0.82           C  
ATOM   2735  C   LYS A 352       7.223  17.309 -19.729  1.00  0.78           C  
ATOM   2736  CB  LYS A 352       5.824  19.279 -20.383  1.00  0.79           C  
ATOM   2737  O   LYS A 352       8.449  17.391 -19.833  1.00  0.76           O  
ATOM   2738  CG  LYS A 352       5.302  20.128 -21.533  1.00  0.76           C  
ATOM   2739  CD  LYS A 352       6.394  20.418 -22.555  1.00  0.74           C  
ATOM   2740  CE  LYS A 352       5.866  21.244 -23.720  1.00  0.80           C  
ATOM   2741  NZ  LYS A 352       6.843  21.300 -24.847  1.00  0.78           N  
ATOM   2742  N   ALA A 353       6.689  16.598 -18.861  1.00  0.85           N  
ATOM   2743  CA  ALA A 353       7.455  15.873 -17.851  1.00  0.85           C  
ATOM   2744  C   ALA A 353       8.229  14.715 -18.475  1.00  0.82           C  
ATOM   2745  CB  ALA A 353       6.531  15.359 -16.749  1.00  0.83           C  
ATOM   2746  O   ALA A 353       9.411  14.522 -18.183  1.00  0.79           O  
ATOM   2747  N   ALA A 354       7.670  14.107 -19.443  1.00  0.77           N  
ATOM   2748  CA  ALA A 354       8.318  13.016 -20.167  1.00  0.78           C  
ATOM   2749  C   ALA A 354       9.517  13.522 -20.964  1.00  0.76           C  
ATOM   2750  CB  ALA A 354       7.320  12.326 -21.094  1.00  0.75           C  
ATOM   2751  O   ALA A 354      10.546  12.847 -21.045  1.00  0.73           O  
ATOM   2752  N   GLU A 355       9.439  14.748 -21.494  1.00  0.72           N  
ATOM   2753  CA  GLU A 355      10.493  15.370 -22.291  1.00  0.74           C  
ATOM   2754  C   GLU A 355      11.750  15.602 -21.457  1.00  0.69           C  
ATOM   2755  CB  GLU A 355      10.006  16.692 -22.889  1.00  0.70           C  
ATOM   2756  O   GLU A 355      12.861  15.614 -21.991  1.00  0.67           O  
ATOM   2757  CG  GLU A 355       8.978  16.524 -23.999  1.00  0.67           C  
ATOM   2758  CD  GLU A 355       8.405  17.843 -24.491  1.00  0.66           C  
ATOM   2759  OE1 GLU A 355       8.936  18.913 -24.115  1.00  0.75           O  
ATOM   2760  OE2 GLU A 355       7.417  17.807 -25.257  1.00  0.76           O  
ATOM   2761  N   THR A 356      11.617  15.626 -20.160  1.00  0.79           N  
ATOM   2762  CA  THR A 356      12.765  15.911 -19.307  1.00  0.79           C  
ATOM   2763  C   THR A 356      13.643  14.672 -19.150  1.00  0.76           C  
ATOM   2764  CB  THR A 356      12.321  16.408 -17.919  1.00  0.77           C  
ATOM   2765  O   THR A 356      14.838  14.783 -18.868  1.00  0.72           O  
ATOM   2766  CG2 THR A 356      11.321  17.554 -18.039  1.00  0.71           C  
ATOM   2767  OG1 THR A 356      11.709  15.328 -17.204  1.00  0.77           O  
ATOM   2768  N   GLY A 357      13.154  13.518 -19.345  1.00  0.70           N  
ATOM   2769  CA  GLY A 357      13.840  12.250 -19.151  1.00  0.69           C  
ATOM   2770  C   GLY A 357      14.229  11.997 -17.707  1.00  0.67           C  
ATOM   2771  O   GLY A 357      14.857  10.982 -17.397  1.00  0.66           O  
ATOM   2772  N   ASN A 358      13.787  12.921 -16.858  1.00  0.75           N  
ATOM   2773  CA  ASN A 358      14.111  12.875 -15.436  1.00  0.77           C  
ATOM   2774  C   ASN A 358      12.866  12.639 -14.585  1.00  0.76           C  
ATOM   2775  CB  ASN A 358      14.814  14.163 -15.003  1.00  0.72           C  
ATOM   2776  O   ASN A 358      11.753  12.965 -15.003  1.00  0.75           O  
ATOM   2777  CG  ASN A 358      16.171  14.335 -15.655  1.00  0.68           C  
ATOM   2778  ND2 ASN A 358      16.381  15.479 -16.296  1.00  0.73           N  
ATOM   2779  OD1 ASN A 358      17.025  13.447 -15.585  1.00  0.71           O  
ATOM   2780  N   PRO A 359      13.078  12.004 -13.380  1.00  0.76           N  
ATOM   2781  CA  PRO A 359      11.944  12.069 -12.455  1.00  0.78           C  
ATOM   2782  C   PRO A 359      11.367  13.477 -12.327  1.00  0.79           C  
ATOM   2783  CB  PRO A 359      12.545  11.602 -11.127  1.00  0.75           C  
ATOM   2784  O   PRO A 359      12.112  14.435 -12.106  1.00  0.78           O  
ATOM   2785  CG  PRO A 359      13.739  10.790 -11.512  1.00  0.73           C  
ATOM   2786  CD  PRO A 359      14.356  11.401 -12.737  1.00  0.72           C  
ATOM   2787  N   CYS A 360      10.067  13.595 -12.479  1.00  0.84           N  
ATOM   2788  CA  CYS A 360       9.356  14.867 -12.428  1.00  0.86           C  
ATOM   2789  C   CYS A 360       8.061  14.737 -11.635  1.00  0.86           C  
ATOM   2790  CB  CYS A 360       9.052  15.369 -13.839  1.00  0.82           C  
ATOM   2791  O   CYS A 360       7.554  13.631 -11.443  1.00  0.85           O  
ATOM   2792  SG  CYS A 360      10.524  15.618 -14.856  1.00  0.75           S  
ATOM   2793  N   SER A 361       7.578  15.822 -11.118  1.00  0.84           N  
ATOM   2794  CA  SER A 361       6.244  15.896 -10.530  1.00  0.87           C  
ATOM   2795  C   SER A 361       5.339  16.829 -11.327  1.00  0.87           C  
ATOM   2796  CB  SER A 361       6.324  16.368  -9.077  1.00  0.84           C  
ATOM   2797  O   SER A 361       5.768  17.902 -11.756  1.00  0.87           O  
ATOM   2798  OG  SER A 361       7.066  15.452  -8.291  1.00  0.76           O  
ATOM   2799  N   VAL A 362       4.177  16.424 -11.599  1.00  0.89           N  
ATOM   2800  CA  VAL A 362       3.079  17.249 -12.092  1.00  0.91           C  
ATOM   2801  C   VAL A 362       2.135  17.595 -10.943  1.00  0.90           C  
ATOM   2802  CB  VAL A 362       2.302  16.542 -13.225  1.00  0.90           C  
ATOM   2803  O   VAL A 362       1.525  16.707 -10.343  1.00  0.89           O  
ATOM   2804  CG1 VAL A 362       1.160  17.423 -13.728  1.00  0.89           C  
ATOM   2805  CG2 VAL A 362       3.244  16.177 -14.371  1.00  0.89           C  
ATOM   2806  N   TYR A 363       2.189  18.843 -10.500  1.00  0.88           N  
ATOM   2807  CA  TYR A 363       1.287  19.359  -9.477  1.00  0.91           C  
ATOM   2808  C   TYR A 363      -0.003  19.881 -10.100  1.00  0.90           C  
ATOM   2809  CB  TYR A 363       1.966  20.471  -8.673  1.00  0.87           C  
ATOM   2810  O   TYR A 363       0.020  20.837 -10.878  1.00  0.89           O  
ATOM   2811  CG  TYR A 363       1.107  21.029  -7.564  1.00  0.81           C  
ATOM   2812  CD1 TYR A 363       0.976  20.355  -6.352  1.00  0.76           C  
ATOM   2813  CD2 TYR A 363       0.425  22.230  -7.725  1.00  0.77           C  
ATOM   2814  CE1 TYR A 363       0.184  20.864  -5.328  1.00  0.80           C  
ATOM   2815  CE2 TYR A 363      -0.369  22.749  -6.708  1.00  0.79           C  
ATOM   2816  OH  TYR A 363      -1.268  22.569  -4.504  1.00  0.67           O  
ATOM   2817  CZ  TYR A 363      -0.483  22.060  -5.515  1.00  0.80           C  
ATOM   2818  N   VAL A 364      -1.130  19.270  -9.820  1.00  0.90           N  
ATOM   2819  CA  VAL A 364      -2.460  19.616 -10.311  1.00  0.91           C  
ATOM   2820  C   VAL A 364      -3.207  20.425  -9.254  1.00  0.90           C  
ATOM   2821  CB  VAL A 364      -3.271  18.356 -10.689  1.00  0.90           C  
ATOM   2822  O   VAL A 364      -3.569  19.897  -8.200  1.00  0.88           O  
ATOM   2823  CG1 VAL A 364      -4.613  18.744 -11.309  1.00  0.88           C  
ATOM   2824  CG2 VAL A 364      -2.471  17.475 -11.647  1.00  0.88           C  
ATOM   2825  N   LYS A 365      -3.365  21.726  -9.336  1.00  0.89           N  
ATOM   2826  CA  LYS A 365      -4.058  22.618  -8.412  1.00  0.90           C  
ATOM   2827  C   LYS A 365      -5.527  22.228  -8.271  1.00  0.87           C  
ATOM   2828  CB  LYS A 365      -3.944  24.070  -8.877  1.00  0.87           C  
ATOM   2829  O   LYS A 365      -6.073  21.525  -9.123  1.00  0.84           O  
ATOM   2830  CG  LYS A 365      -4.418  25.088  -7.851  1.00  0.81           C  
ATOM   2831  CD  LYS A 365      -4.290  26.512  -8.377  1.00  0.78           C  
ATOM   2832  CE  LYS A 365      -4.860  27.526  -7.393  1.00  0.79           C  
ATOM   2833  NZ  LYS A 365      -4.976  28.884  -8.002  1.00  0.76           N  
ATOM   2834  N   ALA A 366      -6.191  22.787  -7.244  1.00  0.85           N  
ATOM   2835  CA  ALA A 366      -7.641  22.674  -7.110  1.00  0.88           C  
ATOM   2836  C   ALA A 366      -8.349  23.171  -8.367  1.00  0.85           C  
ATOM   2837  CB  ALA A 366      -8.125  23.450  -5.888  1.00  0.84           C  
ATOM   2838  O   ALA A 366      -8.118  24.298  -8.812  1.00  0.83           O  
ATOM   2839  N   GLY A 367      -9.121  22.292  -8.895  1.00  0.87           N  
ATOM   2840  CA  GLY A 367      -9.866  22.547 -10.117  1.00  0.88           C  
ATOM   2841  C   GLY A 367     -10.533  21.305 -10.679  1.00  0.86           C  
ATOM   2842  O   GLY A 367     -10.449  20.227 -10.087  1.00  0.83           O  
ATOM   2843  N   THR A 368     -11.309  21.413 -11.780  1.00  0.81           N  
ATOM   2844  CA  THR A 368     -11.875  20.321 -12.564  1.00  0.83           C  
ATOM   2845  C   THR A 368     -11.246  20.269 -13.953  1.00  0.81           C  
ATOM   2846  CB  THR A 368     -13.403  20.460 -12.694  1.00  0.80           C  
ATOM   2847  O   THR A 368     -11.514  21.129 -14.794  1.00  0.78           O  
ATOM   2848  CG2 THR A 368     -13.996  19.303 -13.491  1.00  0.74           C  
ATOM   2849  OG1 THR A 368     -13.989  20.474 -11.386  1.00  0.81           O  
ATOM   2850  N   TYR A 369     -10.475  19.373 -14.160  1.00  0.84           N  
ATOM   2851  CA  TYR A 369      -9.724  19.194 -15.397  1.00  0.84           C  
ATOM   2852  C   TYR A 369     -10.383  18.148 -16.288  1.00  0.80           C  
ATOM   2853  CB  TYR A 369      -8.279  18.786 -15.094  1.00  0.83           C  
ATOM   2854  O   TYR A 369     -10.432  16.966 -15.938  1.00  0.76           O  
ATOM   2855  CG  TYR A 369      -7.544  19.765 -14.212  1.00  0.86           C  
ATOM   2856  CD1 TYR A 369      -6.848  20.840 -14.760  1.00  0.85           C  
ATOM   2857  CD2 TYR A 369      -7.542  19.618 -12.829  1.00  0.85           C  
ATOM   2858  CE1 TYR A 369      -6.168  21.745 -13.951  1.00  0.88           C  
ATOM   2859  CE2 TYR A 369      -6.865  20.516 -12.010  1.00  0.89           C  
ATOM   2860  OH  TYR A 369      -5.510  22.467 -11.774  1.00  0.83           O  
ATOM   2861  CZ  TYR A 369      -6.182  21.575 -12.580  1.00  0.88           C  
ATOM   2862  N   SER A 370     -10.987  18.586 -17.352  1.00  0.75           N  
ATOM   2863  CA  SER A 370     -11.642  17.745 -18.348  1.00  0.76           C  
ATOM   2864  C   SER A 370     -10.660  17.297 -19.425  1.00  0.74           C  
ATOM   2865  CB  SER A 370     -12.813  18.488 -18.991  1.00  0.72           C  
ATOM   2866  O   SER A 370     -10.305  18.076 -20.312  1.00  0.70           O  
ATOM   2867  OG  SER A 370     -13.824  18.758 -18.035  1.00  0.67           O  
ATOM   2868  N   GLU A 371     -10.164  16.164 -19.429  1.00  0.74           N  
ATOM   2869  CA  GLU A 371      -9.167  15.593 -20.330  1.00  0.74           C  
ATOM   2870  C   GLU A 371      -9.828  14.796 -21.451  1.00  0.72           C  
ATOM   2871  CB  GLU A 371      -8.191  14.702 -19.557  1.00  0.72           C  
ATOM   2872  O   GLU A 371     -10.597  13.869 -21.191  1.00  0.69           O  
ATOM   2873  CG  GLU A 371      -7.328  15.459 -18.558  1.00  0.71           C  
ATOM   2874  CD  GLU A 371      -6.280  16.341 -19.218  1.00  0.71           C  
ATOM   2875  OE1 GLU A 371      -6.079  16.229 -20.448  1.00  0.76           O  
ATOM   2876  OE2 GLU A 371      -5.653  17.150 -18.498  1.00  0.76           O  
ATOM   2877  N   THR A 372      -9.611  15.186 -22.647  1.00  0.54           N  
ATOM   2878  CA  THR A 372     -10.304  14.633 -23.806  1.00  0.53           C  
ATOM   2879  C   THR A 372      -9.693  13.296 -24.213  1.00  0.53           C  
ATOM   2880  CB  THR A 372     -10.261  15.606 -24.999  1.00  0.51           C  
ATOM   2881  O   THR A 372     -10.277  12.558 -25.011  1.00  0.51           O  
ATOM   2882  CG2 THR A 372     -11.092  16.854 -24.722  1.00  0.47           C  
ATOM   2883  OG1 THR A 372      -8.903  15.994 -25.242  1.00  0.45           O  
ATOM   2884  N   LEU A 373      -8.487  13.001 -23.796  1.00  0.56           N  
ATOM   2885  CA  LEU A 373      -7.727  11.789 -24.077  1.00  0.56           C  
ATOM   2886  C   LEU A 373      -7.165  11.189 -22.792  1.00  0.57           C  
ATOM   2887  CB  LEU A 373      -6.588  12.084 -25.056  1.00  0.53           C  
ATOM   2888  O   LEU A 373      -6.977  11.899 -21.801  1.00  0.55           O  
ATOM   2889  CG  LEU A 373      -6.999  12.563 -26.450  1.00  0.51           C  
ATOM   2890  CD1 LEU A 373      -5.767  12.947 -27.263  1.00  0.47           C  
ATOM   2891  CD2 LEU A 373      -7.806  11.487 -27.168  1.00  0.48           C  
ATOM   2892  N   PRO A 374      -6.911   9.813 -22.804  1.00  0.65           N  
ATOM   2893  CA  PRO A 374      -6.238   9.255 -21.629  1.00  0.66           C  
ATOM   2894  C   PRO A 374      -4.954  10.002 -21.274  1.00  0.67           C  
ATOM   2895  CB  PRO A 374      -5.934   7.814 -22.047  1.00  0.64           C  
ATOM   2896  O   PRO A 374      -4.189  10.380 -22.165  1.00  0.67           O  
ATOM   2897  CG  PRO A 374      -6.962   7.492 -23.083  1.00  0.62           C  
ATOM   2898  CD  PRO A 374      -7.245   8.735 -23.877  1.00  0.62           C  
ATOM   2899  N   ILE A 375      -4.700  10.249 -20.046  1.00  0.76           N  
ATOM   2900  CA  ILE A 375      -3.455  10.762 -19.484  1.00  0.77           C  
ATOM   2901  C   ILE A 375      -2.466   9.616 -19.287  1.00  0.76           C  
ATOM   2902  CB  ILE A 375      -3.699  11.495 -18.146  1.00  0.75           C  
ATOM   2903  O   ILE A 375      -2.641   8.782 -18.396  1.00  0.75           O  
ATOM   2904  CG1 ILE A 375      -4.708  12.633 -18.337  1.00  0.79           C  
ATOM   2905  CG2 ILE A 375      -2.381  12.022 -17.570  1.00  0.79           C  
ATOM   2906  CD1 ILE A 375      -5.281  13.177 -17.035  1.00  0.77           C  
ATOM   2907  N   VAL A 376      -1.489   9.533 -20.187  1.00  0.70           N  
ATOM   2908  CA  VAL A 376      -0.363   8.620 -20.020  1.00  0.71           C  
ATOM   2909  C   VAL A 376       0.657   9.228 -19.059  1.00  0.71           C  
ATOM   2910  CB  VAL A 376       0.308   8.293 -21.372  1.00  0.68           C  
ATOM   2911  O   VAL A 376       1.245  10.273 -19.348  1.00  0.70           O  
ATOM   2912  CG1 VAL A 376       1.431   7.275 -21.185  1.00  0.66           C  
ATOM   2913  CG2 VAL A 376      -0.727   7.774 -22.369  1.00  0.66           C  
ATOM   2914  N   VAL A 377       0.794   8.640 -17.926  1.00  0.79           N  
ATOM   2915  CA  VAL A 377       1.787   9.069 -16.946  1.00  0.80           C  
ATOM   2916  C   VAL A 377       3.113   8.358 -17.207  1.00  0.78           C  
ATOM   2917  CB  VAL A 377       1.312   8.798 -15.501  1.00  0.78           C  
ATOM   2918  O   VAL A 377       3.204   7.135 -17.077  1.00  0.76           O  
ATOM   2919  CG1 VAL A 377       2.259   9.445 -14.491  1.00  0.80           C  
ATOM   2920  CG2 VAL A 377      -0.114   9.309 -15.304  1.00  0.80           C  
ATOM   2921  N   PRO A 378       4.173   9.109 -17.735  1.00  0.77           N  
ATOM   2922  CA  PRO A 378       5.431   8.446 -18.090  1.00  0.77           C  
ATOM   2923  C   PRO A 378       6.188   7.926 -16.870  1.00  0.76           C  
ATOM   2924  CB  PRO A 378       6.224   9.549 -18.795  1.00  0.75           C  
ATOM   2925  O   PRO A 378       5.938   8.372 -15.747  1.00  0.74           O  
ATOM   2926  CG  PRO A 378       5.669  10.826 -18.252  1.00  0.73           C  
ATOM   2927  CD  PRO A 378       4.243  10.591 -17.841  1.00  0.73           C  
ATOM   2928  N   PRO A 379       7.208   6.988 -17.030  1.00  0.72           N  
ATOM   2929  CA  PRO A 379       8.010   6.544 -15.887  1.00  0.73           C  
ATOM   2930  C   PRO A 379       8.657   7.704 -15.134  1.00  0.73           C  
ATOM   2931  CB  PRO A 379       9.073   5.649 -16.528  1.00  0.71           C  
ATOM   2932  O   PRO A 379       9.112   8.670 -15.753  1.00  0.71           O  
ATOM   2933  CG  PRO A 379       8.467   5.199 -17.818  1.00  0.68           C  
ATOM   2934  CD  PRO A 379       7.575   6.293 -18.333  1.00  0.68           C  
ATOM   2935  N   PHE A 380       8.656   7.622 -13.834  1.00  0.75           N  
ATOM   2936  CA  PHE A 380       9.259   8.524 -12.860  1.00  0.77           C  
ATOM   2937  C   PHE A 380       8.526   9.860 -12.832  1.00  0.77           C  
ATOM   2938  CB  PHE A 380      10.742   8.745 -13.176  1.00  0.73           C  
ATOM   2939  O   PHE A 380       9.028  10.838 -12.274  1.00  0.76           O  
ATOM   2940  CG  PHE A 380      11.523   7.470 -13.346  1.00  0.71           C  
ATOM   2941  CD1 PHE A 380      11.817   6.667 -12.250  1.00  0.69           C  
ATOM   2942  CD2 PHE A 380      11.962   7.073 -14.602  1.00  0.70           C  
ATOM   2943  CE1 PHE A 380      12.540   5.487 -12.404  1.00  0.67           C  
ATOM   2944  CE2 PHE A 380      12.685   5.894 -14.764  1.00  0.67           C  
ATOM   2945  CZ  PHE A 380      12.973   5.103 -13.664  1.00  0.64           C  
ATOM   2946  N   VAL A 381       7.369  10.006 -13.330  1.00  0.82           N  
ATOM   2947  CA  VAL A 381       6.504  11.167 -13.150  1.00  0.83           C  
ATOM   2948  C   VAL A 381       5.466  10.876 -12.069  1.00  0.83           C  
ATOM   2949  CB  VAL A 381       5.804  11.563 -14.469  1.00  0.82           C  
ATOM   2950  O   VAL A 381       4.784   9.849 -12.115  1.00  0.83           O  
ATOM   2951  CG1 VAL A 381       4.881  12.761 -14.251  1.00  0.83           C  
ATOM   2952  CG2 VAL A 381       6.838  11.871 -15.550  1.00  0.82           C  
ATOM   2953  N   SER A 382       5.436  11.744 -11.071  1.00  0.85           N  
ATOM   2954  CA  SER A 382       4.407  11.766 -10.037  1.00  0.87           C  
ATOM   2955  C   SER A 382       3.357  12.834 -10.323  1.00  0.88           C  
ATOM   2956  CB  SER A 382       5.032  12.009  -8.663  1.00  0.84           C  
ATOM   2957  O   SER A 382       3.697  13.979 -10.631  1.00  0.87           O  
ATOM   2958  OG  SER A 382       5.960  10.986  -8.344  1.00  0.76           O  
ATOM   2959  N   ILE A 383       2.137  12.493 -10.323  1.00  0.88           N  
ATOM   2960  CA  ILE A 383       1.044  13.457 -10.379  1.00  0.90           C  
ATOM   2961  C   ILE A 383       0.445  13.640  -8.987  1.00  0.88           C  
ATOM   2962  CB  ILE A 383      -0.048  13.016 -11.379  1.00  0.88           C  
ATOM   2963  O   ILE A 383       0.024  12.670  -8.353  1.00  0.87           O  
ATOM   2964  CG1 ILE A 383       0.568  12.739 -12.755  1.00  0.87           C  
ATOM   2965  CG2 ILE A 383      -1.152  14.074 -11.475  1.00  0.87           C  
ATOM   2966  CD1 ILE A 383      -0.442  12.305 -13.809  1.00  0.84           C  
ATOM   2967  N   VAL A 384       0.474  14.853  -8.438  1.00  0.89           N  
ATOM   2968  CA  VAL A 384      -0.040  15.211  -7.120  1.00  0.90           C  
ATOM   2969  C   VAL A 384      -1.099  16.303  -7.258  1.00  0.89           C  
ATOM   2970  CB  VAL A 384       1.091  15.682  -6.179  1.00  0.88           C  
ATOM   2971  O   VAL A 384      -0.828  17.374  -7.806  1.00  0.88           O  
ATOM   2972  CG1 VAL A 384       0.557  15.912  -4.766  1.00  0.82           C  
ATOM   2973  CG2 VAL A 384       2.230  14.665  -6.164  1.00  0.82           C  
ATOM   2974  N   GLY A 385      -2.339  16.030  -6.784  1.00  0.88           N  
ATOM   2975  CA  GLY A 385      -3.388  17.029  -6.656  1.00  0.90           C  
ATOM   2976  C   GLY A 385      -3.250  17.885  -5.411  1.00  0.87           C  
ATOM   2977  O   GLY A 385      -2.563  17.502  -4.462  1.00  0.85           O  
ATOM   2978  N   ASP A 386      -3.920  19.024  -5.266  1.00  0.86           N  
ATOM   2979  CA  ASP A 386      -3.971  19.874  -4.080  1.00  0.86           C  
ATOM   2980  C   ASP A 386      -4.628  19.145  -2.910  1.00  0.82           C  
ATOM   2981  CB  ASP A 386      -4.725  21.171  -4.381  1.00  0.83           C  
ATOM   2982  O   ASP A 386      -4.158  19.235  -1.773  1.00  0.78           O  
ATOM   2983  CG  ASP A 386      -3.818  22.280  -4.886  1.00  0.76           C  
ATOM   2984  OD1 ASP A 386      -2.582  22.095  -4.908  1.00  0.73           O  
ATOM   2985  OD2 ASP A 386      -4.345  23.350  -5.262  1.00  0.80           O  
ATOM   2986  N   ASN A 387      -5.704  18.486  -3.135  1.00  0.83           N  
ATOM   2987  CA  ASN A 387      -6.457  17.668  -2.190  1.00  0.84           C  
ATOM   2988  C   ASN A 387      -7.472  16.779  -2.902  1.00  0.80           C  
ATOM   2989  CB  ASN A 387      -7.158  18.552  -1.155  1.00  0.79           C  
ATOM   2990  O   ASN A 387      -8.028  17.166  -3.932  1.00  0.76           O  
ATOM   2991  CG  ASN A 387      -8.349  19.292  -1.731  1.00  0.70           C  
ATOM   2992  ND2 ASN A 387      -8.210  20.602  -1.897  1.00  0.69           N  
ATOM   2993  OD1 ASN A 387      -9.387  18.692  -2.023  1.00  0.65           O  
ATOM   2994  N   LEU A 388      -7.783  15.587  -2.365  1.00  0.80           N  
ATOM   2995  CA  LEU A 388      -8.655  14.551  -2.908  1.00  0.81           C  
ATOM   2996  C   LEU A 388     -10.016  15.129  -3.282  1.00  0.77           C  
ATOM   2997  CB  LEU A 388      -8.830  13.414  -1.899  1.00  0.77           C  
ATOM   2998  O   LEU A 388     -10.707  14.590  -4.150  1.00  0.73           O  
ATOM   2999  CG  LEU A 388      -9.724  12.252  -2.335  1.00  0.71           C  
ATOM   3000  CD1 LEU A 388      -9.068  11.478  -3.474  1.00  0.67           C  
ATOM   3001  CD2 LEU A 388     -10.018  11.331  -1.156  1.00  0.68           C  
ATOM   3002  N   ARG A 389     -10.388  16.347  -2.686  1.00  0.74           N  
ATOM   3003  CA  ARG A 389     -11.720  16.905  -2.893  1.00  0.76           C  
ATOM   3004  C   ARG A 389     -11.705  17.965  -3.989  1.00  0.74           C  
ATOM   3005  CB  ARG A 389     -12.261  17.504  -1.593  1.00  0.72           C  
ATOM   3006  O   ARG A 389     -12.732  18.230  -4.618  1.00  0.74           O  
ATOM   3007  CG  ARG A 389     -12.509  16.477  -0.499  1.00  0.68           C  
ATOM   3008  CD  ARG A 389     -13.140  17.109   0.735  1.00  0.68           C  
ATOM   3009  NE  ARG A 389     -13.467  16.108   1.745  1.00  0.65           N  
ATOM   3010  NH1 ARG A 389     -14.894  17.478   2.938  1.00  0.52           N  
ATOM   3011  NH2 ARG A 389     -14.521  15.325   3.630  1.00  0.48           N  
ATOM   3012  CZ  ARG A 389     -14.293  16.306   2.769  1.00  0.66           C  
ATOM   3013  N   THR A 390     -10.526  18.493  -4.192  1.00  0.81           N  
ATOM   3014  CA  THR A 390     -10.535  19.740  -4.950  1.00  0.84           C  
ATOM   3015  C   THR A 390      -9.786  19.577  -6.269  1.00  0.80           C  
ATOM   3016  CB  THR A 390      -9.909  20.890  -4.140  1.00  0.80           C  
ATOM   3017  O   THR A 390     -10.090  20.259  -7.250  1.00  0.77           O  
ATOM   3018  CG2 THR A 390     -10.749  21.218  -2.910  1.00  0.73           C  
ATOM   3019  OG1 THR A 390      -8.594  20.509  -3.718  1.00  0.80           O  
ATOM   3020  N   SER A 391      -8.965  18.656  -6.438  1.00  0.86           N  
ATOM   3021  CA  SER A 391      -8.294  18.378  -7.704  1.00  0.88           C  
ATOM   3022  C   SER A 391      -8.994  17.258  -8.466  1.00  0.85           C  
ATOM   3023  CB  SER A 391      -6.830  18.005  -7.465  1.00  0.86           C  
ATOM   3024  O   SER A 391      -8.731  16.078  -8.226  1.00  0.81           O  
ATOM   3025  OG  SER A 391      -6.162  19.027  -6.745  1.00  0.85           O  
ATOM   3026  N   ARG A 392      -9.922  17.630  -9.331  1.00  0.84           N  
ATOM   3027  CA  ARG A 392     -10.824  16.722 -10.032  1.00  0.85           C  
ATOM   3028  C   ARG A 392     -10.400  16.543 -11.485  1.00  0.83           C  
ATOM   3029  CB  ARG A 392     -12.263  17.237  -9.965  1.00  0.82           C  
ATOM   3030  O   ARG A 392     -10.266  17.521 -12.224  1.00  0.81           O  
ATOM   3031  CG  ARG A 392     -12.798  17.391  -8.550  1.00  0.79           C  
ATOM   3032  CD  ARG A 392     -14.229  17.910  -8.542  1.00  0.77           C  
ATOM   3033  NE  ARG A 392     -14.709  18.144  -7.183  1.00  0.76           N  
ATOM   3034  NH1 ARG A 392     -16.945  18.197  -7.760  1.00  0.67           N  
ATOM   3035  NH2 ARG A 392     -16.314  18.486  -5.576  1.00  0.64           N  
ATOM   3036  CZ  ARG A 392     -15.988  18.275  -6.843  1.00  0.76           C  
ATOM   3037  N   VAL A 393     -10.149  15.332 -11.886  1.00  0.84           N  
ATOM   3038  CA  VAL A 393      -9.905  14.992 -13.283  1.00  0.84           C  
ATOM   3039  C   VAL A 393     -11.086  14.198 -13.836  1.00  0.81           C  
ATOM   3040  CB  VAL A 393      -8.596  14.187 -13.452  1.00  0.82           C  
ATOM   3041  O   VAL A 393     -11.511  13.207 -13.238  1.00  0.78           O  
ATOM   3042  CG1 VAL A 393      -8.268  13.993 -14.931  1.00  0.82           C  
ATOM   3043  CG2 VAL A 393      -7.444  14.887 -12.733  1.00  0.80           C  
ATOM   3044  N   LYS A 394     -11.727  14.680 -14.838  1.00  0.78           N  
ATOM   3045  CA  LYS A 394     -12.896  14.091 -15.484  1.00  0.78           C  
ATOM   3046  C   LYS A 394     -12.611  13.767 -16.948  1.00  0.76           C  
ATOM   3047  CB  LYS A 394     -14.098  15.032 -15.380  1.00  0.75           C  
ATOM   3048  O   LYS A 394     -11.840  14.470 -17.606  1.00  0.73           O  
ATOM   3049  CG  LYS A 394     -14.512  15.350 -13.951  1.00  0.71           C  
ATOM   3050  CD  LYS A 394     -15.807  16.152 -13.910  1.00  0.69           C  
ATOM   3051  CE  LYS A 394     -16.263  16.406 -12.480  1.00  0.65           C  
ATOM   3052  NZ  LYS A 394     -17.609  17.052 -12.435  1.00  0.61           N  
ATOM   3053  N   PRO A 395     -13.128  12.692 -17.409  1.00  0.62           N  
ATOM   3054  CA  PRO A 395     -13.166  12.658 -18.873  1.00  0.62           C  
ATOM   3055  C   PRO A 395     -13.935  13.834 -19.471  1.00  0.62           C  
ATOM   3056  CB  PRO A 395     -13.870  11.334 -19.178  1.00  0.60           C  
ATOM   3057  O   PRO A 395     -14.955  14.254 -18.918  1.00  0.61           O  
ATOM   3058  CG  PRO A 395     -14.746  11.086 -17.992  1.00  0.58           C  
ATOM   3059  CD  PRO A 395     -14.135  11.761 -16.798  1.00  0.58           C  
ATOM   3060  N   GLY A 396     -13.508  14.462 -20.425  1.00  0.48           N  
ATOM   3061  CA  GLY A 396     -14.232  15.414 -21.252  1.00  0.46           C  
ATOM   3062  C   GLY A 396     -15.395  14.790 -22.000  1.00  0.47           C  
ATOM   3063  O   GLY A 396     -15.368  13.600 -22.321  1.00  0.44           O  
ATOM   3064  N   VAL A 397     -16.733  15.344 -21.735  1.00  0.33           N  
ATOM   3065  CA  VAL A 397     -18.090  14.982 -22.131  1.00  0.33           C  
ATOM   3066  C   VAL A 397     -18.051  14.163 -23.419  1.00  0.33           C  
ATOM   3067  CB  VAL A 397     -18.978  16.232 -22.321  1.00  0.29           C  
ATOM   3068  O   VAL A 397     -18.940  13.346 -23.670  1.00  0.30           O  
ATOM   3069  CG1 VAL A 397     -20.456  15.868 -22.196  1.00  0.26           C  
ATOM   3070  CG2 VAL A 397     -18.603  17.312 -21.308  1.00  0.27           C  
ATOM   3071  N   HIS A 398     -17.078  14.239 -24.060  1.00  0.28           N  
ATOM   3072  CA  HIS A 398     -17.013  13.895 -25.476  1.00  0.28           C  
ATOM   3073  C   HIS A 398     -15.939  12.844 -25.738  1.00  0.28           C  
ATOM   3074  CB  HIS A 398     -16.744  15.142 -26.319  1.00  0.25           C  
ATOM   3075  O   HIS A 398     -14.820  13.180 -26.134  1.00  0.26           O  
ATOM   3076  CG  HIS A 398     -17.934  16.037 -26.463  1.00  0.23           C  
ATOM   3077  CD2 HIS A 398     -18.182  17.273 -25.970  1.00  0.17           C  
ATOM   3078  ND1 HIS A 398     -19.050  15.679 -27.189  1.00  0.14           N  
ATOM   3079  CE1 HIS A 398     -19.934  16.661 -27.138  1.00  0.11           C  
ATOM   3080  NE2 HIS A 398     -19.433  17.640 -26.404  1.00  0.13           N  
ATOM   3081  N   TYR A 399     -15.810  11.657 -25.003  1.00  0.31           N  
ATOM   3082  CA  TYR A 399     -15.352  10.540 -25.820  1.00  0.32           C  
ATOM   3083  C   TYR A 399     -16.239  10.361 -27.046  1.00  0.31           C  
ATOM   3084  CB  TYR A 399     -15.329   9.247 -24.999  1.00  0.29           C  
ATOM   3085  O   TYR A 399     -16.725   9.260 -27.313  1.00  0.30           O  
ATOM   3086  CG  TYR A 399     -14.155   9.147 -24.056  1.00  0.28           C  
ATOM   3087  CD1 TYR A 399     -12.916   8.693 -24.501  1.00  0.26           C  
ATOM   3088  CD2 TYR A 399     -14.283   9.505 -22.718  1.00  0.28           C  
ATOM   3089  CE1 TYR A 399     -11.831   8.598 -23.635  1.00  0.27           C  
ATOM   3090  CE2 TYR A 399     -13.206   9.414 -21.843  1.00  0.29           C  
ATOM   3091  OH  TYR A 399     -10.916   8.868 -21.448  1.00  0.21           O  
ATOM   3092  CZ  TYR A 399     -11.986   8.960 -22.310  1.00  0.26           C  
ATOM   3093  N   ALA A 400     -16.879  11.383 -27.495  1.00  0.23           N  
ATOM   3094  CA  ALA A 400     -17.239  11.393 -28.911  1.00  0.23           C  
ATOM   3095  C   ALA A 400     -16.037  11.750 -29.780  1.00  0.23           C  
ATOM   3096  CB  ALA A 400     -18.383  12.373 -29.161  1.00  0.20           C  
ATOM   3097  O   ALA A 400     -15.453  12.826 -29.631  1.00  0.22           O  
ATOM   3098  N   HIS A 401     -15.013  10.943 -29.835  1.00  0.25           N  
ATOM   3099  CA  HIS A 401     -14.231  10.996 -31.065  1.00  0.27           C  
ATOM   3100  C   HIS A 401     -14.909  11.875 -32.110  1.00  0.25           C  
ATOM   3101  CB  HIS A 401     -14.014   9.589 -31.623  1.00  0.24           C  
ATOM   3102  O   HIS A 401     -15.895  11.465 -32.727  1.00  0.24           O  
ATOM   3103  CG  HIS A 401     -13.024   8.781 -30.846  1.00  0.23           C  
ATOM   3104  CD2 HIS A 401     -13.200   7.847 -29.882  1.00  0.24           C  
ATOM   3105  ND1 HIS A 401     -11.663   8.897 -31.027  1.00  0.19           N  
ATOM   3106  CE1 HIS A 401     -11.043   8.066 -30.206  1.00  0.22           C  
ATOM   3107  NE2 HIS A 401     -11.953   7.417 -29.500  1.00  0.23           N  
ATOM   3108  N   THR A 402     -15.134  13.199 -31.698  1.00  0.21           N  
ATOM   3109  CA  THR A 402     -15.232  14.037 -32.888  1.00  0.23           C  
ATOM   3110  C   THR A 402     -13.876  14.159 -33.576  1.00  0.21           C  
ATOM   3111  CB  THR A 402     -15.763  15.440 -32.541  1.00  0.19           C  
ATOM   3112  O   THR A 402     -12.903  14.611 -32.968  1.00  0.20           O  
ATOM   3113  CG2 THR A 402     -16.422  16.093 -33.751  1.00  0.08           C  
ATOM   3114  OG1 THR A 402     -16.726  15.333 -31.485  1.00  0.11           O  
ATOM   3115  N   PHE A 403     -13.462  13.188 -34.363  1.00  0.25           N  
ATOM   3116  CA  PHE A 403     -12.826  13.212 -35.675  1.00  0.27           C  
ATOM   3117  C   PHE A 403     -13.041  14.559 -36.356  1.00  0.25           C  
ATOM   3118  CB  PHE A 403     -13.370  12.085 -36.559  1.00  0.23           C  
ATOM   3119  O   PHE A 403     -14.153  15.089 -36.357  1.00  0.24           O  
ATOM   3120  CG  PHE A 403     -13.035  10.706 -36.058  1.00  0.23           C  
ATOM   3121  CD1 PHE A 403     -11.834  10.099 -36.405  1.00  0.24           C  
ATOM   3122  CD2 PHE A 403     -13.921  10.016 -35.241  1.00  0.26           C  
ATOM   3123  CE1 PHE A 403     -11.521   8.822 -35.943  1.00  0.23           C  
ATOM   3124  CE2 PHE A 403     -13.615   8.740 -34.776  1.00  0.25           C  
ATOM   3125  CZ  PHE A 403     -12.415   8.145 -35.129  1.00  0.25           C  
ATOM   3126  N   ILE A 404     -12.101  15.540 -36.120  1.00  0.24           N  
ATOM   3127  CA  ILE A 404     -11.683  16.488 -37.148  1.00  0.26           C  
ATOM   3128  C   ILE A 404     -12.614  17.698 -37.143  1.00  0.24           C  
ATOM   3129  CB  ILE A 404     -11.665  15.832 -38.547  1.00  0.22           C  
ATOM   3130  O   ILE A 404     -13.803  17.576 -37.446  1.00  0.24           O  
ATOM   3131  CG1 ILE A 404     -10.762  14.592 -38.544  1.00  0.24           C  
ATOM   3132  CG2 ILE A 404     -11.210  16.837 -39.609  1.00  0.24           C  
ATOM   3133  CD1 ILE A 404     -10.765  13.821 -39.856  1.00  0.23           C  
ATOM   3134  N   SER A 405     -12.353  18.713 -36.350  1.00  0.25           N  
ATOM   3135  CA  SER A 405     -12.625  20.050 -36.870  1.00  0.26           C  
ATOM   3136  C   SER A 405     -11.378  20.926 -36.819  1.00  0.25           C  
ATOM   3137  CB  SER A 405     -13.756  20.712 -36.082  1.00  0.23           C  
ATOM   3138  O   SER A 405     -10.766  21.083 -35.760  1.00  0.24           O  
ATOM   3139  OG  SER A 405     -13.283  21.203 -34.839  1.00  0.16           O  
ATOM   3140  N   GLY A 406     -10.235  20.838 -37.758  1.00  0.28           N  
ATOM   3141  CA  GLY A 406      -9.525  22.020 -38.221  1.00  0.27           C  
ATOM   3142  C   GLY A 406      -8.019  21.837 -38.252  1.00  0.28           C  
ATOM   3143  O   GLY A 406      -7.390  21.646 -37.209  1.00  0.26           O  
ATOM   3144  N   LEU A 407      -7.182  21.131 -39.124  1.00  0.32           N  
ATOM   3145  CA  LEU A 407      -5.861  21.098 -39.742  1.00  0.35           C  
ATOM   3146  C   LEU A 407      -5.336  22.510 -39.981  1.00  0.32           C  
ATOM   3147  CB  LEU A 407      -5.906  20.326 -41.063  1.00  0.30           C  
ATOM   3148  O   LEU A 407      -5.897  23.256 -40.787  1.00  0.32           O  
ATOM   3149  CG  LEU A 407      -5.524  18.847 -40.998  1.00  0.31           C  
ATOM   3150  CD1 LEU A 407      -6.381  18.036 -41.965  1.00  0.30           C  
ATOM   3151  CD2 LEU A 407      -4.042  18.663 -41.305  1.00  0.33           C  
ATOM   3152  N   THR A 408      -4.559  23.150 -39.135  1.00  0.33           N  
ATOM   3153  CA  THR A 408      -3.645  24.267 -39.346  1.00  0.34           C  
ATOM   3154  C   THR A 408      -2.206  23.850 -39.057  1.00  0.33           C  
ATOM   3155  CB  THR A 408      -4.020  25.471 -38.462  1.00  0.31           C  
ATOM   3156  O   THR A 408      -1.883  23.451 -37.936  1.00  0.33           O  
ATOM   3157  CG2 THR A 408      -5.301  26.136 -38.954  1.00  0.30           C  
ATOM   3158  OG1 THR A 408      -4.214  25.025 -37.114  1.00  0.31           O  
ATOM   3159  N   GLY A 409      -1.433  23.054 -40.034  1.00  0.38           N  
ATOM   3160  CA  GLY A 409       0.011  22.890 -40.072  1.00  0.41           C  
ATOM   3161  C   GLY A 409       0.554  22.711 -41.477  1.00  0.38           C  
ATOM   3162  O   GLY A 409      -0.211  22.661 -42.442  1.00  0.37           O  
ATOM   3163  N   SER A 410       1.931  23.036 -41.711  1.00  0.44           N  
ATOM   3164  CA  SER A 410       2.708  22.810 -42.925  1.00  0.45           C  
ATOM   3165  C   SER A 410       3.069  21.336 -43.084  1.00  0.45           C  
ATOM   3166  CB  SER A 410       3.981  23.656 -42.913  1.00  0.42           C  
ATOM   3167  O   SER A 410       3.493  20.689 -42.124  1.00  0.43           O  
ATOM   3168  OG  SER A 410       4.757  23.382 -41.759  1.00  0.43           O  
ATOM   3169  N   ILE A 411       2.728  20.667 -44.214  1.00  0.54           N  
ATOM   3170  CA  ILE A 411       3.098  19.397 -44.828  1.00  0.54           C  
ATOM   3171  C   ILE A 411       4.406  19.559 -45.600  1.00  0.55           C  
ATOM   3172  CB  ILE A 411       1.984  18.877 -45.764  1.00  0.52           C  
ATOM   3173  O   ILE A 411       4.501  20.391 -46.504  1.00  0.53           O  
ATOM   3174  CG1 ILE A 411       0.664  18.738 -44.998  1.00  0.46           C  
ATOM   3175  CG2 ILE A 411       2.391  17.544 -46.399  1.00  0.47           C  
ATOM   3176  CD1 ILE A 411      -0.547  18.496 -45.889  1.00  0.46           C  
ATOM   3177  N   THR A 412       5.511  18.986 -45.054  1.00  0.46           N  
ATOM   3178  CA  THR A 412       6.753  18.827 -45.802  1.00  0.49           C  
ATOM   3179  C   THR A 412       6.796  17.468 -46.495  1.00  0.47           C  
ATOM   3180  CB  THR A 412       7.981  18.977 -44.885  1.00  0.46           C  
ATOM   3181  O   THR A 412       6.444  16.449 -45.897  1.00  0.47           O  
ATOM   3182  CG2 THR A 412       8.490  20.414 -44.879  1.00  0.40           C  
ATOM   3183  OG1 THR A 412       7.621  18.603 -43.549  1.00  0.42           O  
ATOM   3184  N   ALA A 413       7.050  17.296 -47.790  1.00  0.56           N  
ATOM   3185  CA  ALA A 413       7.288  16.134 -48.643  1.00  0.59           C  
ATOM   3186  C   ALA A 413       8.757  16.039 -49.043  1.00  0.58           C  
ATOM   3187  CB  ALA A 413       6.404  16.198 -49.886  1.00  0.54           C  
ATOM   3188  O   ALA A 413       9.478  17.039 -49.024  1.00  0.54           O  
ATOM   3189  N   ASP A 414       9.241  14.751 -49.237  1.00  0.40           N  
ATOM   3190  CA  ASP A 414      10.599  14.499 -49.708  1.00  0.45           C  
ATOM   3191  C   ASP A 414      10.895  15.292 -50.979  1.00  0.41           C  
ATOM   3192  CB  ASP A 414      10.811  13.005 -49.958  1.00  0.41           C  
ATOM   3193  O   ASP A 414      12.045  15.655 -51.237  1.00  0.42           O  
ATOM   3194  CG  ASP A 414      10.838  12.187 -48.679  1.00  0.39           C  
ATOM   3195  OD1 ASP A 414      11.072  12.761 -47.593  1.00  0.43           O  
ATOM   3196  OD2 ASP A 414      10.625  10.958 -48.757  1.00  0.61           O  
ATOM   3197  N   SER A 415       9.972  15.409 -51.784  1.00  0.36           N  
ATOM   3198  CA  SER A 415      10.070  16.103 -53.064  1.00  0.33           C  
ATOM   3199  C   SER A 415       8.956  17.133 -53.221  1.00  0.36           C  
ATOM   3200  CB  SER A 415      10.020  15.105 -54.221  1.00  0.33           C  
ATOM   3201  O   SER A 415       7.781  16.773 -53.319  1.00  0.34           O  
ATOM   3202  OG  SER A 415       8.760  14.457 -54.272  1.00  0.38           O  
ATOM   3203  N   GLY A 416       9.313  18.435 -52.524  1.00  0.39           N  
ATOM   3204  CA  GLY A 416       8.409  19.554 -52.734  1.00  0.37           C  
ATOM   3205  C   GLY A 416       7.494  19.812 -51.552  1.00  0.39           C  
ATOM   3206  O   GLY A 416       7.018  18.873 -50.912  1.00  0.37           O  
ATOM   3207  N   GLY A 417       7.892  21.049 -50.885  1.00  0.44           N  
ATOM   3208  CA  GLY A 417       7.069  21.692 -49.873  1.00  0.44           C  
ATOM   3209  C   GLY A 417       7.773  21.840 -48.537  1.00  0.45           C  
ATOM   3210  O   GLY A 417       8.693  21.080 -48.227  1.00  0.41           O  
ATOM   3211  N   PRO A 418       6.998  23.165 -48.341  1.00  0.61           N  
ATOM   3212  CA  PRO A 418       5.815  22.902 -47.519  1.00  0.61           C  
ATOM   3213  C   PRO A 418       4.510  23.062 -48.295  1.00  0.62           C  
ATOM   3214  CB  PRO A 418       5.919  23.946 -46.405  1.00  0.58           C  
ATOM   3215  O   PRO A 418       4.376  23.987 -49.101  1.00  0.60           O  
ATOM   3216  CG  PRO A 418       6.649  25.094 -47.025  1.00  0.55           C  
ATOM   3217  CD  PRO A 418       7.594  24.555 -48.060  1.00  0.57           C  
ATOM   3218  N   PHE A 419       3.638  22.252 -48.057  1.00  0.63           N  
ATOM   3219  CA  PHE A 419       2.251  22.308 -48.505  1.00  0.64           C  
ATOM   3220  C   PHE A 419       1.324  22.677 -47.353  1.00  0.62           C  
ATOM   3221  CB  PHE A 419       1.826  20.966 -49.111  1.00  0.59           C  
ATOM   3222  O   PHE A 419       1.598  22.345 -46.198  1.00  0.58           O  
ATOM   3223  CG  PHE A 419       2.699  20.511 -50.249  1.00  0.56           C  
ATOM   3224  CD1 PHE A 419       2.504  21.005 -51.533  1.00  0.51           C  
ATOM   3225  CD2 PHE A 419       3.715  19.589 -50.035  1.00  0.58           C  
ATOM   3226  CE1 PHE A 419       3.310  20.586 -52.589  1.00  0.59           C  
ATOM   3227  CE2 PHE A 419       4.524  19.165 -51.085  1.00  0.62           C  
ATOM   3228  CZ  PHE A 419       4.320  19.664 -52.361  1.00  0.54           C  
ATOM   3229  N   THR A 420       0.269  23.578 -47.424  1.00  0.52           N  
ATOM   3230  CA  THR A 420      -0.838  23.907 -46.533  1.00  0.53           C  
ATOM   3231  C   THR A 420      -2.048  23.023 -46.825  1.00  0.53           C  
ATOM   3232  CB  THR A 420      -1.238  25.388 -46.662  1.00  0.51           C  
ATOM   3233  O   THR A 420      -2.514  22.957 -47.964  1.00  0.52           O  
ATOM   3234  CG2 THR A 420      -1.998  25.862 -45.428  1.00  0.45           C  
ATOM   3235  OG1 THR A 420      -0.057  26.184 -46.817  1.00  0.50           O  
ATOM   3236  N   ALA A 421      -2.465  22.202 -45.793  1.00  0.59           N  
ATOM   3237  CA  ALA A 421      -3.744  21.511 -45.937  1.00  0.61           C  
ATOM   3238  C   ALA A 421      -4.878  22.503 -46.181  1.00  0.62           C  
ATOM   3239  CB  ALA A 421      -4.036  20.669 -44.698  1.00  0.58           C  
ATOM   3240  O   ALA A 421      -5.017  23.488 -45.453  1.00  0.63           O  
ATOM   3241  N   GLY A 422      -5.584  22.423 -47.248  1.00  0.49           N  
ATOM   3242  CA  GLY A 422      -6.795  23.098 -47.686  1.00  0.46           C  
ATOM   3243  C   GLY A 422      -8.056  22.517 -47.075  1.00  0.49           C  
ATOM   3244  O   GLY A 422      -8.019  21.449 -46.459  1.00  0.49           O  
ATOM   3245  N   SER A 423      -9.288  23.051 -47.244  1.00  0.40           N  
ATOM   3246  CA  SER A 423     -10.597  22.737 -46.681  1.00  0.39           C  
ATOM   3247  C   SER A 423     -11.121  21.406 -47.210  1.00  0.40           C  
ATOM   3248  CB  SER A 423     -11.598  23.849 -46.997  1.00  0.38           C  
ATOM   3249  O   SER A 423     -12.094  20.862 -46.683  1.00  0.39           O  
ATOM   3250  OG  SER A 423     -11.700  24.053 -48.395  1.00  0.40           O  
ATOM   3251  N   GLY A 424     -10.475  20.892 -48.238  1.00  0.45           N  
ATOM   3252  CA  GLY A 424     -10.885  19.644 -48.862  1.00  0.43           C  
ATOM   3253  C   GLY A 424     -10.184  18.429 -48.283  1.00  0.45           C  
ATOM   3254  O   GLY A 424     -10.329  17.318 -48.798  1.00  0.44           O  
ATOM   3255  N   THR A 425      -9.454  18.554 -47.235  1.00  0.54           N  
ATOM   3256  CA  THR A 425      -8.875  17.438 -46.496  1.00  0.55           C  
ATOM   3257  C   THR A 425      -9.969  16.563 -45.891  1.00  0.54           C  
ATOM   3258  CB  THR A 425      -7.935  17.934 -45.381  1.00  0.51           C  
ATOM   3259  O   THR A 425     -10.810  17.048 -45.132  1.00  0.52           O  
ATOM   3260  CG2 THR A 425      -7.268  16.765 -44.663  1.00  0.44           C  
ATOM   3261  OG1 THR A 425      -6.922  18.770 -45.954  1.00  0.49           O  
ATOM   3262  N   THR A 426     -10.246  15.443 -46.506  1.00  0.50           N  
ATOM   3263  CA  THR A 426     -11.207  14.411 -46.136  1.00  0.49           C  
ATOM   3264  C   THR A 426     -10.493  13.173 -45.600  1.00  0.49           C  
ATOM   3265  CB  THR A 426     -12.093  14.018 -47.333  1.00  0.48           C  
ATOM   3266  O   THR A 426      -9.425  12.805 -46.092  1.00  0.48           O  
ATOM   3267  CG2 THR A 426     -13.071  15.134 -47.683  1.00  0.44           C  
ATOM   3268  OG1 THR A 426     -11.261  13.752 -48.469  1.00  0.47           O  
ATOM   3269  N   TYR A 427     -10.885  12.645 -44.498  1.00  0.55           N  
ATOM   3270  CA  TYR A 427     -10.495  11.369 -43.908  1.00  0.56           C  
ATOM   3271  C   TYR A 427     -11.566  10.310 -44.140  1.00  0.56           C  
ATOM   3272  CB  TYR A 427     -10.234  11.527 -42.407  1.00  0.52           C  
ATOM   3273  O   TYR A 427     -12.737  10.523 -43.819  1.00  0.55           O  
ATOM   3274  CG  TYR A 427      -9.897  10.232 -41.710  1.00  0.50           C  
ATOM   3275  CD1 TYR A 427      -8.623   9.676 -41.806  1.00  0.47           C  
ATOM   3276  CD2 TYR A 427     -10.852   9.560 -40.954  1.00  0.49           C  
ATOM   3277  CE1 TYR A 427      -8.310   8.482 -41.166  1.00  0.47           C  
ATOM   3278  CE2 TYR A 427     -10.550   8.365 -40.310  1.00  0.50           C  
ATOM   3279  OH  TYR A 427      -8.972   6.652 -39.786  1.00  0.40           O  
ATOM   3280  CZ  TYR A 427      -9.278   7.835 -40.421  1.00  0.44           C  
ATOM   3281  N   ASP A 428     -11.274   9.268 -44.794  1.00  0.45           N  
ATOM   3282  CA  ASP A 428     -12.055   8.040 -44.912  1.00  0.45           C  
ATOM   3283  C   ASP A 428     -11.791   7.106 -43.734  1.00  0.45           C  
ATOM   3284  CB  ASP A 428     -11.740   7.328 -46.229  1.00  0.43           C  
ATOM   3285  O   ASP A 428     -10.724   6.493 -43.648  1.00  0.44           O  
ATOM   3286  CG  ASP A 428     -12.598   6.096 -46.457  1.00  0.41           C  
ATOM   3287  OD1 ASP A 428     -13.366   5.711 -45.549  1.00  0.45           O  
ATOM   3288  OD2 ASP A 428     -12.504   5.504 -47.554  1.00  0.56           O  
ATOM   3289  N   SER A 429     -12.605   7.189 -42.666  1.00  0.44           N  
ATOM   3290  CA  SER A 429     -12.560   6.300 -41.509  1.00  0.47           C  
ATOM   3291  C   SER A 429     -12.633   4.837 -41.932  1.00  0.44           C  
ATOM   3292  CB  SER A 429     -13.704   6.618 -40.544  1.00  0.44           C  
ATOM   3293  O   SER A 429     -12.254   3.946 -41.170  1.00  0.43           O  
ATOM   3294  OG  SER A 429     -14.960   6.426 -41.173  1.00  0.42           O  
ATOM   3295  N   ALA A 430     -13.144   4.458 -43.134  1.00  0.38           N  
ATOM   3296  CA  ALA A 430     -13.265   3.100 -43.659  1.00  0.41           C  
ATOM   3297  C   ALA A 430     -11.922   2.587 -44.170  1.00  0.38           C  
ATOM   3298  CB  ALA A 430     -14.308   3.052 -44.773  1.00  0.37           C  
ATOM   3299  O   ALA A 430     -11.530   1.455 -43.877  1.00  0.36           O  
ATOM   3300  N   THR A 431     -11.166   3.331 -44.770  1.00  0.37           N  
ATOM   3301  CA  THR A 431      -9.952   2.905 -45.457  1.00  0.37           C  
ATOM   3302  C   THR A 431      -8.711   3.363 -44.695  1.00  0.37           C  
ATOM   3303  CB  THR A 431      -9.904   3.449 -46.896  1.00  0.35           C  
ATOM   3304  O   THR A 431      -7.662   2.718 -44.761  1.00  0.35           O  
ATOM   3305  CG2 THR A 431     -11.007   2.835 -47.753  1.00  0.33           C  
ATOM   3306  OG1 THR A 431     -10.071   4.872 -46.869  1.00  0.34           O  
ATOM   3307  N   GLY A 432      -8.934   4.322 -43.676  1.00  0.51           N  
ATOM   3308  CA  GLY A 432      -7.785   4.978 -43.072  1.00  0.52           C  
ATOM   3309  C   GLY A 432      -7.088   5.945 -44.011  1.00  0.52           C  
ATOM   3310  O   GLY A 432      -5.959   6.365 -43.751  1.00  0.51           O  
ATOM   3311  N   ASP A 433      -7.690   6.318 -45.020  1.00  0.53           N  
ATOM   3312  CA  ASP A 433      -7.090   7.223 -45.995  1.00  0.52           C  
ATOM   3313  C   ASP A 433      -7.400   8.679 -45.655  1.00  0.53           C  
ATOM   3314  CB  ASP A 433      -7.582   6.896 -47.406  1.00  0.50           C  
ATOM   3315  O   ASP A 433      -8.560   9.039 -45.443  1.00  0.52           O  
ATOM   3316  CG  ASP A 433      -7.060   5.567 -47.923  1.00  0.47           C  
ATOM   3317  OD1 ASP A 433      -6.179   4.963 -47.274  1.00  0.52           O  
ATOM   3318  OD2 ASP A 433      -7.531   5.121 -48.992  1.00  0.62           O  
ATOM   3319  N   LEU A 434      -6.389   9.493 -45.369  1.00  0.61           N  
ATOM   3320  CA  LEU A 434      -6.416  10.950 -45.316  1.00  0.62           C  
ATOM   3321  C   LEU A 434      -6.110  11.550 -46.685  1.00  0.62           C  
ATOM   3322  CB  LEU A 434      -5.411  11.467 -44.283  1.00  0.60           C  
ATOM   3323  O   LEU A 434      -5.000  11.397 -47.200  1.00  0.61           O  
ATOM   3324  CG  LEU A 434      -5.328  12.986 -44.120  1.00  0.58           C  
ATOM   3325  CD1 LEU A 434      -6.606  13.521 -43.482  1.00  0.55           C  
ATOM   3326  CD2 LEU A 434      -4.109  13.368 -43.288  1.00  0.56           C  
ATOM   3327  N   VAL A 435      -7.202  11.969 -47.258  1.00  0.66           N  
ATOM   3328  CA  VAL A 435      -7.062  12.799 -48.449  1.00  0.67           C  
ATOM   3329  C   VAL A 435      -6.722  14.232 -48.044  1.00  0.67           C  
ATOM   3330  CB  VAL A 435      -8.345  12.779 -49.310  1.00  0.64           C  
ATOM   3331  O   VAL A 435      -7.540  14.921 -47.431  1.00  0.66           O  
ATOM   3332  CG1 VAL A 435      -8.140  13.565 -50.604  1.00  0.61           C  
ATOM   3333  CG2 VAL A 435      -8.760  11.341 -49.614  1.00  0.61           C  
ATOM   3334  N   LEU A 436      -5.519  14.721 -48.179  1.00  0.67           N  
ATOM   3335  CA  LEU A 436      -5.030  16.084 -48.001  1.00  0.68           C  
ATOM   3336  C   LEU A 436      -5.168  16.883 -49.293  1.00  0.68           C  
ATOM   3337  CB  LEU A 436      -3.568  16.074 -47.547  1.00  0.66           C  
ATOM   3338  O   LEU A 436      -4.588  16.519 -50.318  1.00  0.68           O  
ATOM   3339  CG  LEU A 436      -3.260  15.289 -46.271  1.00  0.64           C  
ATOM   3340  CD1 LEU A 436      -1.754  15.219 -46.043  1.00  0.60           C  
ATOM   3341  CD2 LEU A 436      -3.959  15.921 -45.072  1.00  0.62           C  
ATOM   3342  N   GLU A 437      -6.024  17.904 -49.301  1.00  0.64           N  
ATOM   3343  CA  GLU A 437      -5.919  18.939 -50.326  1.00  0.67           C  
ATOM   3344  C   GLU A 437      -4.696  19.822 -50.095  1.00  0.64           C  
ATOM   3345  CB  GLU A 437      -7.187  19.795 -50.357  1.00  0.63           C  
ATOM   3346  O   GLU A 437      -4.682  20.646 -49.178  1.00  0.64           O  
ATOM   3347  CG  GLU A 437      -7.291  20.695 -51.580  1.00  0.60           C  
ATOM   3348  CD  GLU A 437      -8.607  21.453 -51.657  1.00  0.60           C  
ATOM   3349  OE1 GLU A 437      -9.515  21.178 -50.840  1.00  0.66           O  
ATOM   3350  OE2 GLU A 437      -8.731  22.329 -52.542  1.00  0.60           O  
ATOM   3351  N   ILE A 438      -3.644  19.651 -50.827  1.00  0.64           N  
ATOM   3352  CA  ILE A 438      -2.417  20.421 -50.657  1.00  0.65           C  
ATOM   3353  C   ILE A 438      -2.196  21.315 -51.874  1.00  0.65           C  
ATOM   3354  CB  ILE A 438      -1.196  19.498 -50.441  1.00  0.63           C  
ATOM   3355  O   ILE A 438      -1.096  21.835 -52.079  1.00  0.64           O  
ATOM   3356  CG1 ILE A 438      -1.041  18.533 -51.623  1.00  0.63           C  
ATOM   3357  CG2 ILE A 438      -1.326  18.731 -49.122  1.00  0.62           C  
ATOM   3358  CD1 ILE A 438       0.283  17.782 -51.638  1.00  0.61           C  
ATOM   3359  N   GLY A 439      -3.211  21.631 -52.728  1.00  0.73           N  
ATOM   3360  CA  GLY A 439      -3.111  22.369 -53.977  1.00  0.76           C  
ATOM   3361  C   GLY A 439      -2.336  21.627 -55.049  1.00  0.76           C  
ATOM   3362  O   GLY A 439      -2.055  20.435 -54.906  1.00  0.75           O  
ATOM   3363  N   THR A 440      -2.094  22.335 -56.327  1.00  0.58           N  
ATOM   3364  CA  THR A 440      -1.302  21.739 -57.396  1.00  0.61           C  
ATOM   3365  C   THR A 440       0.095  21.378 -56.897  1.00  0.58           C  
ATOM   3366  CB  THR A 440      -1.189  22.687 -58.604  1.00  0.58           C  
ATOM   3367  O   THR A 440       0.836  22.244 -56.429  1.00  0.59           O  
ATOM   3368  CG2 THR A 440      -0.660  21.954 -59.832  1.00  0.53           C  
ATOM   3369  OG1 THR A 440      -2.482  23.227 -58.903  1.00  0.64           O  
ATOM   3370  N   HIS A 441       0.451  20.096 -56.984  1.00  0.69           N  
ATOM   3371  CA  HIS A 441       1.713  19.545 -56.503  1.00  0.74           C  
ATOM   3372  C   HIS A 441       2.295  18.548 -57.500  1.00  0.69           C  
ATOM   3373  CB  HIS A 441       1.521  18.875 -55.142  1.00  0.69           C  
ATOM   3374  O   HIS A 441       1.575  18.027 -58.355  1.00  0.66           O  
ATOM   3375  CG  HIS A 441       0.590  17.704 -55.176  1.00  0.67           C  
ATOM   3376  CD2 HIS A 441      -0.730  17.610 -54.891  1.00  0.67           C  
ATOM   3377  ND1 HIS A 441       1.000  16.438 -55.534  1.00  0.74           N  
ATOM   3378  CE1 HIS A 441      -0.032  15.614 -55.470  1.00  0.71           C  
ATOM   3379  NE2 HIS A 441      -1.094  16.299 -55.082  1.00  0.71           N  
ATOM   3380  N   SER A 442       3.748  18.336 -57.483  1.00  0.69           N  
ATOM   3381  CA  SER A 442       4.481  17.362 -58.285  1.00  0.72           C  
ATOM   3382  C   SER A 442       4.733  16.078 -57.502  1.00  0.68           C  
ATOM   3383  CB  SER A 442       5.811  17.949 -58.759  1.00  0.67           C  
ATOM   3384  O   SER A 442       5.578  15.267 -57.885  1.00  0.66           O  
ATOM   3385  OG  SER A 442       6.581  18.402 -57.659  1.00  0.68           O  
ATOM   3386  N   LEU A 443       4.030  15.599 -56.325  1.00  0.65           N  
ATOM   3387  CA  LEU A 443       4.194  14.442 -55.450  1.00  0.67           C  
ATOM   3388  C   LEU A 443       3.573  13.197 -56.074  1.00  0.64           C  
ATOM   3389  CB  LEU A 443       3.561  14.711 -54.082  1.00  0.65           C  
ATOM   3390  O   LEU A 443       2.547  13.283 -56.752  1.00  0.64           O  
ATOM   3391  CG  LEU A 443       4.107  15.912 -53.307  1.00  0.65           C  
ATOM   3392  CD1 LEU A 443       3.330  16.101 -52.008  1.00  0.63           C  
ATOM   3393  CD2 LEU A 443       5.595  15.736 -53.026  1.00  0.65           C  
ATOM   3394  N   THR A 444       4.285  12.103 -56.079  1.00  0.71           N  
ATOM   3395  CA  THR A 444       3.915  10.780 -56.568  1.00  0.73           C  
ATOM   3396  C   THR A 444       3.820   9.785 -55.415  1.00  0.69           C  
ATOM   3397  CB  THR A 444       4.925  10.266 -57.610  1.00  0.69           C  
ATOM   3398  O   THR A 444       4.266  10.071 -54.302  1.00  0.67           O  
ATOM   3399  CG2 THR A 444       5.097  11.266 -58.749  1.00  0.65           C  
ATOM   3400  OG1 THR A 444       6.193  10.059 -56.976  1.00  0.74           O  
ATOM   3401  N   THR A 445       3.243   8.576 -55.549  1.00  0.64           N  
ATOM   3402  CA  THR A 445       3.091   7.541 -54.531  1.00  0.65           C  
ATOM   3403  C   THR A 445       4.454   7.059 -54.044  1.00  0.61           C  
ATOM   3404  CB  THR A 445       2.281   6.346 -55.066  1.00  0.61           C  
ATOM   3405  O   THR A 445       4.539   6.294 -53.080  1.00  0.58           O  
ATOM   3406  CG2 THR A 445       0.824   6.729 -55.300  1.00  0.56           C  
ATOM   3407  OG1 THR A 445       2.852   5.906 -56.305  1.00  0.65           O  
ATOM   3408  N   SER A 446       5.470   7.622 -54.769  1.00  0.52           N  
ATOM   3409  CA  SER A 446       6.845   7.328 -54.376  1.00  0.53           C  
ATOM   3410  C   SER A 446       7.376   8.371 -53.398  1.00  0.50           C  
ATOM   3411  CB  SER A 446       7.752   7.261 -55.605  1.00  0.51           C  
ATOM   3412  O   SER A 446       8.435   8.183 -52.796  1.00  0.51           O  
ATOM   3413  OG  SER A 446       7.717   8.482 -56.323  1.00  0.52           O  
ATOM   3414  N   ASN A 447       6.695   9.598 -53.203  1.00  0.61           N  
ATOM   3415  CA  ASN A 447       7.073  10.671 -52.289  1.00  0.62           C  
ATOM   3416  C   ASN A 447       6.466  10.468 -50.904  1.00  0.57           C  
ATOM   3417  CB  ASN A 447       6.659  12.030 -52.856  1.00  0.59           C  
ATOM   3418  O   ASN A 447       5.398   9.868 -50.772  1.00  0.54           O  
ATOM   3419  CG  ASN A 447       7.352  12.353 -54.165  1.00  0.56           C  
ATOM   3420  ND2 ASN A 447       8.648  12.635 -54.095  1.00  0.63           N  
ATOM   3421  OD1 ASN A 447       6.729  12.351 -55.229  1.00  0.59           O  
ATOM   3422  N   THR A 448       7.114  10.731 -49.891  1.00  0.54           N  
ATOM   3423  CA  THR A 448       6.663  10.806 -48.506  1.00  0.57           C  
ATOM   3424  C   THR A 448       6.435  12.257 -48.090  1.00  0.53           C  
ATOM   3425  CB  THR A 448       7.677  10.149 -47.551  1.00  0.53           C  
ATOM   3426  O   THR A 448       7.021  13.174 -48.669  1.00  0.54           O  
ATOM   3427  CG2 THR A 448       7.802   8.654 -47.827  1.00  0.46           C  
ATOM   3428  OG1 THR A 448       8.958  10.765 -47.726  1.00  0.48           O  
ATOM   3429  N   ILE A 449       5.377  12.541 -47.321  1.00  0.56           N  
ATOM   3430  CA  ILE A 449       5.150  13.854 -46.727  1.00  0.54           C  
ATOM   3431  C   ILE A 449       5.480  13.811 -45.237  1.00  0.55           C  
ATOM   3432  CB  ILE A 449       3.695  14.327 -46.941  1.00  0.53           C  
ATOM   3433  O   ILE A 449       5.312  12.776 -44.587  1.00  0.53           O  
ATOM   3434  CG1 ILE A 449       2.713  13.338 -46.302  1.00  0.48           C  
ATOM   3435  CG2 ILE A 449       3.399  14.506 -48.433  1.00  0.49           C  
ATOM   3436  CD1 ILE A 449       1.288  13.864 -46.194  1.00  0.47           C  
ATOM   3437  N   GLY A 450       6.188  14.838 -44.629  1.00  0.47           N  
ATOM   3438  CA  GLY A 450       6.232  15.314 -43.256  1.00  0.47           C  
ATOM   3439  C   GLY A 450       5.202  16.388 -42.962  1.00  0.46           C  
ATOM   3440  O   GLY A 450       5.078  17.357 -43.713  1.00  0.46           O  
ATOM   3441  N   ILE A 451       4.308  16.250 -42.123  1.00  0.47           N  
ATOM   3442  CA  ILE A 451       3.455  17.293 -41.564  1.00  0.46           C  
ATOM   3443  C   ILE A 451       4.166  17.969 -40.394  1.00  0.47           C  
ATOM   3444  CB  ILE A 451       2.093  16.725 -41.107  1.00  0.44           C  
ATOM   3445  O   ILE A 451       4.326  17.371 -39.327  1.00  0.45           O  
ATOM   3446  CG1 ILE A 451       1.394  16.013 -42.271  1.00  0.41           C  
ATOM   3447  CG2 ILE A 451       1.209  17.836 -40.534  1.00  0.42           C  
ATOM   3448  CD1 ILE A 451       0.080  15.346 -41.889  1.00  0.41           C  
ATOM   3449  N   ASN A 452       5.094  18.965 -40.564  1.00  0.34           N  
ATOM   3450  CA  ASN A 452       5.988  19.861 -39.839  1.00  0.34           C  
ATOM   3451  C   ASN A 452       5.313  21.194 -39.526  1.00  0.34           C  
ATOM   3452  CB  ASN A 452       7.276  20.092 -40.632  1.00  0.32           C  
ATOM   3453  O   ASN A 452       4.833  21.879 -40.431  1.00  0.33           O  
ATOM   3454  CG  ASN A 452       8.285  18.977 -40.444  1.00  0.31           C  
ATOM   3455  ND2 ASN A 452       9.146  18.782 -41.436  1.00  0.30           N  
ATOM   3456  OD1 ASN A 452       8.291  18.295 -39.416  1.00  0.33           O  
ATOM   3457  N   GLY A 453       4.605  21.358 -38.183  1.00  0.28           N  
ATOM   3458  CA  GLY A 453       4.314  22.743 -37.851  1.00  0.28           C  
ATOM   3459  C   GLY A 453       2.934  22.936 -37.250  1.00  0.29           C  
ATOM   3460  O   GLY A 453       1.986  22.242 -37.624  1.00  0.27           O  
ATOM   3461  N   ASN A 454       2.998  23.374 -36.006  1.00  0.26           N  
ATOM   3462  CA  ASN A 454       2.231  24.174 -35.057  1.00  0.27           C  
ATOM   3463  C   ASN A 454       0.761  24.261 -35.457  1.00  0.26           C  
ATOM   3464  CB  ASN A 454       2.830  25.576 -34.929  1.00  0.24           C  
ATOM   3465  O   ASN A 454       0.427  24.850 -36.487  1.00  0.25           O  
ATOM   3466  CG  ASN A 454       4.139  25.584 -34.163  1.00  0.23           C  
ATOM   3467  ND2 ASN A 454       4.995  26.554 -34.461  1.00  0.14           N  
ATOM   3468  OD1 ASN A 454       4.378  24.725 -33.310  1.00  0.17           O  
ATOM   3469  N   SER A 455       0.157  23.119 -35.561  1.00  0.28           N  
ATOM   3470  CA  SER A 455      -1.293  23.051 -35.412  1.00  0.28           C  
ATOM   3471  C   SER A 455      -1.901  22.035 -36.374  1.00  0.28           C  
ATOM   3472  CB  SER A 455      -1.921  24.425 -35.645  1.00  0.25           C  
ATOM   3473  O   SER A 455      -2.173  22.356 -37.533  1.00  0.27           O  
ATOM   3474  OG  SER A 455      -0.945  25.448 -35.549  1.00  0.18           O  
ATOM   3475  N   LEU A 456      -1.272  20.858 -36.638  1.00  0.26           N  
ATOM   3476  CA  LEU A 456      -2.135  19.714 -36.912  1.00  0.28           C  
ATOM   3477  C   LEU A 456      -2.442  18.945 -35.631  1.00  0.26           C  
ATOM   3478  CB  LEU A 456      -1.483  18.783 -37.937  1.00  0.25           C  
ATOM   3479  O   LEU A 456      -1.530  18.437 -34.974  1.00  0.25           O  
ATOM   3480  CG  LEU A 456      -1.855  19.020 -39.402  1.00  0.25           C  
ATOM   3481  CD1 LEU A 456      -0.649  18.771 -40.302  1.00  0.25           C  
ATOM   3482  CD2 LEU A 456      -3.025  18.130 -39.807  1.00  0.26           C  
ATOM   3483  N   THR A 457      -3.071  19.471 -34.679  1.00  0.26           N  
ATOM   3484  CA  THR A 457      -3.910  18.638 -33.825  1.00  0.27           C  
ATOM   3485  C   THR A 457      -4.386  17.399 -34.578  1.00  0.26           C  
ATOM   3486  CB  THR A 457      -5.127  19.422 -33.300  1.00  0.24           C  
ATOM   3487  O   THR A 457      -5.118  17.508 -35.564  1.00  0.25           O  
ATOM   3488  CG2 THR A 457      -5.285  19.248 -31.793  1.00  0.17           C  
ATOM   3489  OG1 THR A 457      -4.954  20.814 -33.594  1.00  0.14           O  
ATOM   3490  N   PHE A 458      -3.546  16.653 -35.445  1.00  0.26           N  
ATOM   3491  CA  PHE A 458      -4.075  15.298 -35.540  1.00  0.27           C  
ATOM   3492  C   PHE A 458      -4.090  14.626 -34.172  1.00  0.26           C  
ATOM   3493  CB  PHE A 458      -3.249  14.464 -36.525  1.00  0.25           C  
ATOM   3494  O   PHE A 458      -3.103  14.682 -33.436  1.00  0.25           O  
ATOM   3495  CG  PHE A 458      -3.077  15.112 -37.872  1.00  0.24           C  
ATOM   3496  CD1 PHE A 458      -4.004  14.902 -38.885  1.00  0.23           C  
ATOM   3497  CD2 PHE A 458      -1.985  15.933 -38.126  1.00  0.22           C  
ATOM   3498  CE1 PHE A 458      -3.847  15.500 -40.133  1.00  0.12           C  
ATOM   3499  CE2 PHE A 458      -1.821  16.535 -39.370  1.00  0.15           C  
ATOM   3500  CZ  PHE A 458      -2.752  16.316 -40.373  1.00  0.21           C  
ATOM   3501  N   THR A 459      -5.011  14.808 -33.448  1.00  0.25           N  
ATOM   3502  CA  THR A 459      -5.348  13.724 -32.532  1.00  0.25           C  
ATOM   3503  C   THR A 459      -4.807  12.393 -33.047  1.00  0.25           C  
ATOM   3504  CB  THR A 459      -6.871  13.618 -32.329  1.00  0.23           C  
ATOM   3505  O   THR A 459      -5.169  11.950 -34.138  1.00  0.24           O  
ATOM   3506  CG2 THR A 459      -7.207  13.180 -30.907  1.00  0.20           C  
ATOM   3507  OG1 THR A 459      -7.470  14.896 -32.577  1.00  0.16           O  
ATOM   3508  N   CYS A 460      -3.459  12.183 -33.312  1.00  0.23           N  
ATOM   3509  CA  CYS A 460      -2.716  11.006 -33.747  1.00  0.25           C  
ATOM   3510  C   CYS A 460      -3.336   9.731 -33.187  1.00  0.24           C  
ATOM   3511  CB  CYS A 460      -1.253  11.105 -33.314  1.00  0.22           C  
ATOM   3512  O   CYS A 460      -3.415   9.558 -31.970  1.00  0.23           O  
ATOM   3513  SG  CYS A 460      -0.117  10.178 -34.368  1.00  0.16           S  
ATOM   3514  N   SER A 461      -4.418   8.972 -33.586  1.00  0.23           N  
ATOM   3515  CA  SER A 461      -5.062   7.666 -33.503  1.00  0.23           C  
ATOM   3516  C   SER A 461      -4.221   6.591 -34.183  1.00  0.24           C  
ATOM   3517  CB  SER A 461      -6.453   7.713 -34.137  1.00  0.22           C  
ATOM   3518  O   SER A 461      -4.060   6.602 -35.405  1.00  0.23           O  
ATOM   3519  OG  SER A 461      -6.370   8.063 -35.508  1.00  0.21           O  
ATOM   3520  N   GLN A 462      -2.722   6.380 -34.172  1.00  0.24           N  
ATOM   3521  CA  GLN A 462      -1.952   5.364 -34.882  1.00  0.26           C  
ATOM   3522  C   GLN A 462      -0.553   5.871 -35.222  1.00  0.24           C  
ATOM   3523  CB  GLN A 462      -2.678   4.932 -36.157  1.00  0.23           C  
ATOM   3524  O   GLN A 462      -0.404   6.854 -35.951  1.00  0.23           O  
ATOM   3525  CG  GLN A 462      -3.447   3.626 -36.015  1.00  0.22           C  
ATOM   3526  CD  GLN A 462      -4.046   3.151 -37.325  1.00  0.27           C  
ATOM   3527  NE2 GLN A 462      -4.627   1.957 -37.314  1.00  0.27           N  
ATOM   3528  OE1 GLN A 462      -3.988   3.853 -38.340  1.00  0.35           O  
ATOM   3529  N   ASP A 463       0.609   5.535 -34.359  1.00  0.24           N  
ATOM   3530  CA  ASP A 463       2.021   5.181 -34.250  1.00  0.24           C  
ATOM   3531  C   ASP A 463       2.594   4.783 -35.608  1.00  0.23           C  
ATOM   3532  CB  ASP A 463       2.214   4.044 -33.244  1.00  0.22           C  
ATOM   3533  O   ASP A 463       2.149   3.805 -36.213  1.00  0.23           O  
ATOM   3534  CG  ASP A 463       2.749   4.522 -31.905  1.00  0.22           C  
ATOM   3535  OD1 ASP A 463       3.264   5.658 -31.824  1.00  0.27           O  
ATOM   3536  OD2 ASP A 463       2.656   3.754 -30.923  1.00  0.29           O  
ATOM   3537  N   SER A 464       3.185   5.541 -36.628  1.00  0.23           N  
ATOM   3538  CA  SER A 464       3.977   5.446 -37.850  1.00  0.24           C  
ATOM   3539  C   SER A 464       5.353   6.079 -37.667  1.00  0.23           C  
ATOM   3540  CB  SER A 464       3.249   6.117 -39.015  1.00  0.22           C  
ATOM   3541  O   SER A 464       5.500   7.298 -37.775  1.00  0.23           O  
ATOM   3542  OG  SER A 464       2.996   7.482 -38.731  1.00  0.26           O  
ATOM   3543  N   HIS A 465       6.310   5.321 -36.902  1.00  0.22           N  
ATOM   3544  CA  HIS A 465       7.719   5.133 -37.229  1.00  0.23           C  
ATOM   3545  C   HIS A 465       8.095   3.655 -37.218  1.00  0.22           C  
ATOM   3546  CB  HIS A 465       8.604   5.907 -36.250  1.00  0.20           C  
ATOM   3547  O   HIS A 465       7.948   2.981 -36.196  1.00  0.21           O  
ATOM   3548  CG  HIS A 465       8.602   7.385 -36.479  1.00  0.20           C  
ATOM   3549  CD2 HIS A 465       9.612   8.287 -36.480  1.00  0.13           C  
ATOM   3550  ND1 HIS A 465       7.450   8.095 -36.744  1.00  0.13           N  
ATOM   3551  CE1 HIS A 465       7.754   9.373 -36.899  1.00  0.09           C  
ATOM   3552  NE2 HIS A 465       9.059   9.516 -36.744  1.00  0.12           N  
ATOM   3553  N   ALA A 466       8.197   2.994 -38.421  1.00  0.22           N  
ATOM   3554  CA  ALA A 466       9.017   2.316 -39.422  1.00  0.22           C  
ATOM   3555  C   ALA A 466      10.318   1.804 -38.810  1.00  0.22           C  
ATOM   3556  CB  ALA A 466       9.315   3.254 -40.589  1.00  0.20           C  
ATOM   3557  O   ALA A 466      11.116   2.586 -38.289  1.00  0.21           O  
ATOM   3558  N   THR A 467      10.322   0.626 -38.216  1.00  0.19           N  
ATOM   3559  CA  THR A 467      11.421  -0.324 -38.091  1.00  0.21           C  
ATOM   3560  C   THR A 467      11.707  -0.631 -36.624  1.00  0.19           C  
ATOM   3561  CB  THR A 467      12.699   0.208 -38.765  1.00  0.18           C  
ATOM   3562  O   THR A 467      11.929   0.282 -35.825  1.00  0.19           O  
ATOM   3563  CG2 THR A 467      12.857  -0.362 -40.171  1.00  0.08           C  
ATOM   3564  OG1 THR A 467      12.630   1.637 -38.846  1.00  0.12           O  
ATOM   3565  N   GLN A 468      11.190  -1.731 -36.166  1.00  0.17           N  
ATOM   3566  CA  GLN A 468      11.748  -2.739 -35.271  1.00  0.21           C  
ATOM   3567  C   GLN A 468      11.719  -2.265 -33.821  1.00  0.18           C  
ATOM   3568  CB  GLN A 468      13.180  -3.087 -35.681  1.00  0.17           C  
ATOM   3569  O   GLN A 468      12.405  -1.305 -33.463  1.00  0.18           O  
ATOM   3570  CG  GLN A 468      13.274  -4.242 -36.669  1.00  0.13           C  
ATOM   3571  CD  GLN A 468      14.705  -4.649 -36.963  1.00  0.07           C  
ATOM   3572  NE2 GLN A 468      14.872  -5.733 -37.713  1.00  0.10           N  
ATOM   3573  OE1 GLN A 468      15.654  -3.994 -36.520  1.00  0.12           O  
ATOM   3574  N   HIS A 469      10.450  -2.163 -33.180  1.00  0.20           N  
ATOM   3575  CA  HIS A 469      10.505  -2.216 -31.723  1.00  0.21           C  
ATOM   3576  C   HIS A 469       9.110  -2.111 -31.115  1.00  0.20           C  
ATOM   3577  CB  HIS A 469      11.400  -1.100 -31.180  1.00  0.18           C  
ATOM   3578  O   HIS A 469       8.370  -1.169 -31.407  1.00  0.19           O  
ATOM   3579  CG  HIS A 469      12.844  -1.265 -31.531  1.00  0.14           C  
ATOM   3580  CD2 HIS A 469      13.611  -0.642 -32.458  1.00  0.09           C  
ATOM   3581  ND1 HIS A 469      13.667  -2.167 -30.893  1.00  0.13           N  
ATOM   3582  CE1 HIS A 469      14.881  -2.092 -31.413  1.00  0.08           C  
ATOM   3583  NE2 HIS A 469      14.873  -1.174 -32.364  1.00  0.10           N  
ATOM   3584  N   THR A 470       8.393  -3.371 -30.933  1.00  0.22           N  
ATOM   3585  CA  THR A 470       7.474  -4.169 -30.129  1.00  0.21           C  
ATOM   3586  C   THR A 470       7.206  -3.498 -28.786  1.00  0.22           C  
ATOM   3587  CB  THR A 470       8.024  -5.589 -29.896  1.00  0.21           C  
ATOM   3588  O   THR A 470       8.137  -3.231 -28.023  1.00  0.22           O  
ATOM   3589  CG2 THR A 470       6.893  -6.590 -29.689  1.00  0.20           C  
ATOM   3590  OG1 THR A 470       8.798  -5.988 -31.034  1.00  0.21           O  
ATOM   3591  N   TYR A 471       6.272  -2.377 -28.879  1.00  0.23           N  
ATOM   3592  CA  TYR A 471       5.638  -2.043 -27.609  1.00  0.24           C  
ATOM   3593  C   TYR A 471       5.380  -0.544 -27.505  1.00  0.23           C  
ATOM   3594  CB  TYR A 471       6.506  -2.505 -26.435  1.00  0.23           C  
ATOM   3595  O   TYR A 471       6.173   0.263 -27.996  1.00  0.23           O  
ATOM   3596  CG  TYR A 471       6.573  -4.005 -26.283  1.00  0.22           C  
ATOM   3597  CD1 TYR A 471       5.613  -4.694 -25.545  1.00  0.20           C  
ATOM   3598  CD2 TYR A 471       7.595  -4.738 -26.877  1.00  0.22           C  
ATOM   3599  CE1 TYR A 471       5.671  -6.076 -25.400  1.00  0.21           C  
ATOM   3600  CE2 TYR A 471       7.664  -6.120 -26.740  1.00  0.23           C  
ATOM   3601  OH  TYR A 471       6.761  -8.148 -25.862  1.00  0.14           O  
ATOM   3602  CZ  TYR A 471       6.698  -6.779 -26.001  1.00  0.21           C  
ATOM   3603  N   PRO A 472       3.983  -0.027 -27.061  1.00  0.26           N  
ATOM   3604  CA  PRO A 472       3.566   1.350 -26.788  1.00  0.27           C  
ATOM   3605  C   PRO A 472       4.634   2.155 -26.051  1.00  0.26           C  
ATOM   3606  CB  PRO A 472       2.318   1.175 -25.920  1.00  0.24           C  
ATOM   3607  O   PRO A 472       5.016   1.802 -24.932  1.00  0.25           O  
ATOM   3608  CG  PRO A 472       2.469  -0.177 -25.302  1.00  0.24           C  
ATOM   3609  CD  PRO A 472       3.352  -1.010 -26.186  1.00  0.29           C  
ATOM   3610  N   ARG A 473       5.589   2.722 -26.706  1.00  0.25           N  
ATOM   3611  CA  ARG A 473       6.480   3.809 -26.314  1.00  0.23           C  
ATOM   3612  C   ARG A 473       5.716   5.120 -26.171  1.00  0.25           C  
ATOM   3613  CB  ARG A 473       7.612   3.970 -27.332  1.00  0.23           C  
ATOM   3614  O   ARG A 473       4.944   5.495 -27.056  1.00  0.24           O  
ATOM   3615  CG  ARG A 473       8.619   2.831 -27.318  1.00  0.23           C  
ATOM   3616  CD  ARG A 473       9.746   3.064 -28.315  1.00  0.25           C  
ATOM   3617  NE  ARG A 473      10.395   1.813 -28.697  1.00  0.21           N  
ATOM   3618  NH1 ARG A 473      11.988   2.808 -30.042  1.00  0.18           N  
ATOM   3619  NH2 ARG A 473      11.956   0.530 -29.789  1.00  0.14           N  
ATOM   3620  CZ  ARG A 473      11.445   1.720 -29.508  1.00  0.19           C  
ATOM   3621  N   PRO A 474       5.808   5.873 -25.198  1.00  0.24           N  
ATOM   3622  CA  PRO A 474       5.729   7.298 -24.867  1.00  0.24           C  
ATOM   3623  C   PRO A 474       7.052   8.028 -25.086  1.00  0.24           C  
ATOM   3624  CB  PRO A 474       5.345   7.295 -23.385  1.00  0.23           C  
ATOM   3625  O   PRO A 474       7.988   7.867 -24.299  1.00  0.23           O  
ATOM   3626  CG  PRO A 474       5.193   5.851 -23.033  1.00  0.22           C  
ATOM   3627  CD  PRO A 474       5.655   5.024 -24.198  1.00  0.26           C  
ATOM   3628  N   LYS A 475       7.821   7.691 -26.228  1.00  0.22           N  
ATOM   3629  CA  LYS A 475       8.764   8.656 -26.785  1.00  0.21           C  
ATOM   3630  C   LYS A 475       8.460   8.938 -28.254  1.00  0.22           C  
ATOM   3631  CB  LYS A 475      10.200   8.152 -26.634  1.00  0.20           C  
ATOM   3632  O   LYS A 475       8.752   8.113 -29.122  1.00  0.21           O  
ATOM   3633  CG  LYS A 475      10.815   8.434 -25.271  1.00  0.20           C  
ATOM   3634  CD  LYS A 475      12.295   8.074 -25.241  1.00  0.17           C  
ATOM   3635  CE  LYS A 475      12.919   8.386 -23.888  1.00  0.14           C  
ATOM   3636  NZ  LYS A 475      14.372   8.040 -23.855  1.00  0.11           N  
ATOM   3637  N   ASP A 476       7.203   9.190 -28.623  1.00  0.21           N  
ATOM   3638  CA  ASP A 476       7.298   9.860 -29.917  1.00  0.24           C  
ATOM   3639  C   ASP A 476       6.310  11.021 -30.008  1.00  0.21           C  
ATOM   3640  CB  ASP A 476       7.050   8.868 -31.055  1.00  0.20           C  
ATOM   3641  O   ASP A 476       5.098  10.822 -29.902  1.00  0.21           O  
ATOM   3642  CG  ASP A 476       8.208   8.787 -32.034  1.00  0.20           C  
ATOM   3643  OD1 ASP A 476       8.974   9.767 -32.155  1.00  0.11           O  
ATOM   3644  OD2 ASP A 476       8.354   7.734 -32.692  1.00  0.12           O  
ATOM   3645  N   PRO A 477       6.567  12.344 -29.382  1.00  0.25           N  
ATOM   3646  CA  PRO A 477       6.211  13.523 -30.175  1.00  0.23           C  
ATOM   3647  C   PRO A 477       5.997  13.198 -31.652  1.00  0.25           C  
ATOM   3648  CB  PRO A 477       7.414  14.450 -29.988  1.00  0.22           C  
ATOM   3649  O   PRO A 477       6.963  12.952 -32.379  1.00  0.23           O  
ATOM   3650  CG  PRO A 477       8.515  13.556 -29.517  1.00  0.22           C  
ATOM   3651  CD  PRO A 477       7.908  12.288 -28.990  1.00  0.25           C  
ATOM   3652  N   VAL A 478       5.231  12.156 -32.010  1.00  0.20           N  
ATOM   3653  CA  VAL A 478       4.974  12.007 -33.439  1.00  0.23           C  
ATOM   3654  C   VAL A 478       4.064  13.134 -33.921  1.00  0.21           C  
ATOM   3655  CB  VAL A 478       4.341  10.635 -33.761  1.00  0.19           C  
ATOM   3656  O   VAL A 478       2.862  13.131 -33.643  1.00  0.20           O  
ATOM   3657  CG1 VAL A 478       4.253  10.421 -35.271  1.00  0.12           C  
ATOM   3658  CG2 VAL A 478       5.141   9.511 -33.105  1.00  0.14           C  
ATOM   3659  N   TYR A 479       4.493  14.429 -33.770  1.00  0.27           N  
ATOM   3660  CA  TYR A 479       4.564  15.676 -34.524  1.00  0.29           C  
ATOM   3661  C   TYR A 479       5.850  15.749 -35.339  1.00  0.27           C  
ATOM   3662  CB  TYR A 479       4.474  16.880 -33.582  1.00  0.25           C  
ATOM   3663  O   TYR A 479       6.933  15.949 -34.784  1.00  0.25           O  
ATOM   3664  CG  TYR A 479       3.110  17.066 -32.962  1.00  0.24           C  
ATOM   3665  CD1 TYR A 479       2.073  17.659 -33.679  1.00  0.23           C  
ATOM   3666  CD2 TYR A 479       2.856  16.649 -31.660  1.00  0.23           C  
ATOM   3667  CE1 TYR A 479       0.815  17.834 -33.112  1.00  0.15           C  
ATOM   3668  CE2 TYR A 479       1.601  16.819 -31.083  1.00  0.17           C  
ATOM   3669  OH  TYR A 479      -0.654  17.582 -31.249  1.00  0.09           O  
ATOM   3670  CZ  TYR A 479       0.589  17.411 -31.816  1.00  0.23           C  
ATOM   3671  N   ASN A 480       6.415  14.595 -35.886  1.00  0.25           N  
ATOM   3672  CA  ASN A 480       7.346  14.690 -37.005  1.00  0.27           C  
ATOM   3673  C   ASN A 480       7.300  13.440 -37.880  1.00  0.25           C  
ATOM   3674  CB  ASN A 480       8.770  14.932 -36.500  1.00  0.23           C  
ATOM   3675  O   ASN A 480       8.155  12.562 -37.761  1.00  0.23           O  
ATOM   3676  CG  ASN A 480       9.107  16.406 -36.387  1.00  0.22           C  
ATOM   3677  ND2 ASN A 480      10.123  16.723 -35.594  1.00  0.13           N  
ATOM   3678  OD1 ASN A 480       8.458  17.252 -37.008  1.00  0.14           O  
ATOM   3679  N   LYS A 481       6.032  12.749 -38.296  1.00  0.26           N  
ATOM   3680  CA  LYS A 481       6.053  11.892 -39.478  1.00  0.29           C  
ATOM   3681  C   LYS A 481       6.542  12.659 -40.704  1.00  0.26           C  
ATOM   3682  CB  LYS A 481       4.665  11.309 -39.744  1.00  0.24           C  
ATOM   3683  O   LYS A 481       5.905  13.623 -41.134  1.00  0.25           O  
ATOM   3684  CG  LYS A 481       4.473   9.898 -39.208  1.00  0.25           C  
ATOM   3685  CD  LYS A 481       3.204   9.259 -39.757  1.00  0.31           C  
ATOM   3686  CE  LYS A 481       3.019   7.841 -39.233  1.00  0.26           C  
ATOM   3687  NZ  LYS A 481       1.801   7.194 -39.806  1.00  0.27           N  
ATOM   3688  N   THR A 482       7.807  12.844 -40.872  1.00  0.28           N  
ATOM   3689  CA  THR A 482       8.415  13.261 -42.131  1.00  0.30           C  
ATOM   3690  C   THR A 482       8.201  12.204 -43.211  1.00  0.28           C  
ATOM   3691  CB  THR A 482       9.923  13.527 -41.962  1.00  0.25           C  
ATOM   3692  O   THR A 482       8.343  12.488 -44.402  1.00  0.26           O  
ATOM   3693  CG2 THR A 482      10.174  14.908 -41.364  1.00  0.24           C  
ATOM   3694  OG1 THR A 482      10.483  12.534 -41.095  1.00  0.26           O  
ATOM   3695  N   ASP A 483       7.657  10.925 -43.064  1.00  0.32           N  
ATOM   3696  CA  ASP A 483       7.590  10.008 -44.198  1.00  0.34           C  
ATOM   3697  C   ASP A 483       6.217   9.346 -44.288  1.00  0.32           C  
ATOM   3698  CB  ASP A 483       8.682   8.942 -44.091  1.00  0.30           C  
ATOM   3699  O   ASP A 483       6.077   8.154 -44.008  1.00  0.31           O  
ATOM   3700  CG  ASP A 483      10.081   9.530 -44.029  1.00  0.29           C  
ATOM   3701  OD1 ASP A 483      10.316  10.609 -44.614  1.00  0.33           O  
ATOM   3702  OD2 ASP A 483      10.957   8.907 -43.391  1.00  0.32           O  
ATOM   3703  N   ILE A 484       5.071   9.945 -44.260  1.00  0.49           N  
ATOM   3704  CA  ILE A 484       3.776   9.399 -44.652  1.00  0.50           C  
ATOM   3705  C   ILE A 484       3.752   9.160 -46.160  1.00  0.51           C  
ATOM   3706  CB  ILE A 484       2.620  10.338 -44.240  1.00  0.49           C  
ATOM   3707  O   ILE A 484       3.866  10.103 -46.946  1.00  0.51           O  
ATOM   3708  CG1 ILE A 484       2.720  10.686 -42.750  1.00  0.42           C  
ATOM   3709  CG2 ILE A 484       1.266   9.699 -44.562  1.00  0.44           C  
ATOM   3710  CD1 ILE A 484       1.701  11.718 -42.286  1.00  0.44           C  
ATOM   3711  N   ALA A 485       3.849   7.667 -46.492  1.00  0.52           N  
ATOM   3712  CA  ALA A 485       3.676   7.344 -47.907  1.00  0.53           C  
ATOM   3713  C   ALA A 485       2.362   7.905 -48.441  1.00  0.54           C  
ATOM   3714  CB  ALA A 485       3.731   5.833 -48.118  1.00  0.51           C  
ATOM   3715  O   ALA A 485       1.306   7.718 -47.831  1.00  0.54           O  
ATOM   3716  N   ILE A 486       2.413   8.603 -49.446  1.00  0.60           N  
ATOM   3717  CA  ILE A 486       1.292   8.948 -50.314  1.00  0.59           C  
ATOM   3718  C   ILE A 486       0.808   7.701 -51.051  1.00  0.62           C  
ATOM   3719  CB  ILE A 486       1.677  10.051 -51.324  1.00  0.57           C  
ATOM   3720  O   ILE A 486       1.581   7.053 -51.762  1.00  0.61           O  
ATOM   3721  CG1 ILE A 486       2.116  11.321 -50.586  1.00  0.53           C  
ATOM   3722  CG2 ILE A 486       0.513  10.345 -52.274  1.00  0.53           C  
ATOM   3723  CD1 ILE A 486       2.601  12.435 -51.504  1.00  0.51           C  
ATOM   3724  N   ILE A 487      -0.482   7.236 -50.849  1.00  0.67           N  
ATOM   3725  CA  ILE A 487      -1.092   6.076 -51.490  1.00  0.73           C  
ATOM   3726  C   ILE A 487      -1.790   6.505 -52.778  1.00  0.69           C  
ATOM   3727  CB  ILE A 487      -2.093   5.370 -50.547  1.00  0.68           C  
ATOM   3728  O   ILE A 487      -1.932   5.710 -53.710  1.00  0.70           O  
ATOM   3729  CG1 ILE A 487      -2.892   6.405 -49.746  1.00  0.56           C  
ATOM   3730  CG2 ILE A 487      -1.363   4.400 -49.613  1.00  0.55           C  
ATOM   3731  CD1 ILE A 487      -4.097   5.826 -49.017  1.00  0.57           C  
ATOM   3732  N   ALA A 488      -2.252   7.549 -52.773  1.00  0.66           N  
ATOM   3733  CA  ALA A 488      -2.846   8.089 -53.993  1.00  0.71           C  
ATOM   3734  C   ALA A 488      -2.563   9.583 -54.126  1.00  0.70           C  
ATOM   3735  CB  ALA A 488      -4.351   7.832 -54.010  1.00  0.67           C  
ATOM   3736  O   ALA A 488      -2.463  10.294 -53.124  1.00  0.71           O  
ATOM   3737  N   THR A 489      -2.175   9.977 -55.178  1.00  0.65           N  
ATOM   3738  CA  THR A 489      -2.091  11.383 -55.557  1.00  0.71           C  
ATOM   3739  C   THR A 489      -3.088  11.706 -56.665  1.00  0.68           C  
ATOM   3740  CB  THR A 489      -0.669  11.753 -56.018  1.00  0.65           C  
ATOM   3741  O   THR A 489      -3.254  10.925 -57.605  1.00  0.67           O  
ATOM   3742  CG2 THR A 489       0.372  11.326 -54.989  1.00  0.56           C  
ATOM   3743  OG1 THR A 489      -0.391  11.099 -57.262  1.00  0.65           O  
ATOM   3744  N   THR A 490      -3.815  12.923 -56.468  1.00  0.74           N  
ATOM   3745  CA  THR A 490      -4.473  13.661 -57.541  1.00  0.77           C  
ATOM   3746  C   THR A 490      -3.801  15.013 -57.759  1.00  0.71           C  
ATOM   3747  CB  THR A 490      -5.968  13.870 -57.240  1.00  0.72           C  
ATOM   3748  O   THR A 490      -2.875  15.377 -57.030  1.00  0.69           O  
ATOM   3749  CG2 THR A 490      -6.640  12.558 -56.850  1.00  0.64           C  
ATOM   3750  OG1 THR A 490      -6.107  14.804 -56.162  1.00  0.71           O  
ATOM   3751  N   GLY A 491      -3.985  15.790 -58.874  1.00  0.58           N  
ATOM   3752  CA  GLY A 491      -3.389  17.078 -59.189  1.00  0.61           C  
ATOM   3753  C   GLY A 491      -3.469  18.069 -58.044  1.00  0.58           C  
ATOM   3754  O   GLY A 491      -2.683  19.017 -57.980  1.00  0.58           O  
ATOM   3755  N   THR A 492      -4.459  17.839 -57.043  1.00  0.74           N  
ATOM   3756  CA  THR A 492      -4.643  18.835 -55.993  1.00  0.76           C  
ATOM   3757  C   THR A 492      -4.680  18.171 -54.619  1.00  0.72           C  
ATOM   3758  CB  THR A 492      -5.935  19.643 -56.211  1.00  0.72           C  
ATOM   3759  O   THR A 492      -4.515  18.840 -53.597  1.00  0.69           O  
ATOM   3760  CG2 THR A 492      -5.830  20.525 -57.451  1.00  0.66           C  
ATOM   3761  OG1 THR A 492      -7.036  18.740 -56.372  1.00  0.77           O  
ATOM   3762  N   THR A 493      -4.814  16.788 -54.592  1.00  0.70           N  
ATOM   3763  CA  THR A 493      -4.922  16.065 -53.329  1.00  0.74           C  
ATOM   3764  C   THR A 493      -3.881  14.952 -53.253  1.00  0.71           C  
ATOM   3765  CB  THR A 493      -6.329  15.469 -53.146  1.00  0.69           C  
ATOM   3766  O   THR A 493      -3.453  14.423 -54.281  1.00  0.71           O  
ATOM   3767  CG2 THR A 493      -7.394  16.561 -53.143  1.00  0.62           C  
ATOM   3768  OG1 THR A 493      -6.599  14.557 -54.218  1.00  0.69           O  
ATOM   3769  N   ILE A 494      -3.307  14.645 -52.112  1.00  0.66           N  
ATOM   3770  CA  ILE A 494      -2.569  13.432 -51.773  1.00  0.67           C  
ATOM   3771  C   ILE A 494      -3.373  12.602 -50.775  1.00  0.66           C  
ATOM   3772  CB  ILE A 494      -1.174  13.762 -51.196  1.00  0.65           C  
ATOM   3773  O   ILE A 494      -4.034  13.151 -49.891  1.00  0.65           O  
ATOM   3774  CG1 ILE A 494      -1.307  14.652 -49.955  1.00  0.58           C  
ATOM   3775  CG2 ILE A 494      -0.295  14.428 -52.257  1.00  0.58           C  
ATOM   3776  CD1 ILE A 494       0.000  14.864 -49.203  1.00  0.58           C  
ATOM   3777  N   THR A 495      -3.509  11.291 -51.123  1.00  0.63           N  
ATOM   3778  CA  THR A 495      -3.988  10.297 -50.169  1.00  0.62           C  
ATOM   3779  C   THR A 495      -2.819   9.636 -49.444  1.00  0.62           C  
ATOM   3780  CB  THR A 495      -4.838   9.218 -50.866  1.00  0.60           C  
ATOM   3781  O   THR A 495      -1.913   9.093 -50.080  1.00  0.61           O  
ATOM   3782  CG2 THR A 495      -5.419   8.236 -49.854  1.00  0.57           C  
ATOM   3783  OG1 THR A 495      -5.912   9.849 -51.574  1.00  0.63           O  
ATOM   3784  N   VAL A 496      -2.746  10.055 -48.288  1.00  0.57           N  
ATOM   3785  CA  VAL A 496      -1.847   9.366 -47.369  1.00  0.57           C  
ATOM   3786  C   VAL A 496      -2.648   8.427 -46.469  1.00  0.56           C  
ATOM   3787  CB  VAL A 496      -1.037  10.364 -46.511  1.00  0.55           C  
ATOM   3788  O   VAL A 496      -3.760   8.758 -46.050  1.00  0.55           O  
ATOM   3789  CG1 VAL A 496      -0.038  11.132 -47.375  1.00  0.50           C  
ATOM   3790  CG2 VAL A 496      -1.976  11.329 -45.788  1.00  0.52           C  
ATOM   3791  N   ARG A 497      -2.420   7.134 -46.364  1.00  0.49           N  
ATOM   3792  CA  ARG A 497      -2.980   6.228 -45.366  1.00  0.48           C  
ATOM   3793  C   ARG A 497      -2.432   6.537 -43.977  1.00  0.48           C  
ATOM   3794  CB  ARG A 497      -2.683   4.772 -45.734  1.00  0.46           C  
ATOM   3795  O   ARG A 497      -1.272   6.245 -43.682  1.00  0.46           O  
ATOM   3796  CG  ARG A 497      -3.389   3.757 -44.850  1.00  0.44           C  
ATOM   3797  CD  ARG A 497      -3.494   2.397 -45.526  1.00  0.45           C  
ATOM   3798  NE  ARG A 497      -4.387   2.437 -46.680  1.00  0.41           N  
ATOM   3799  NH1 ARG A 497      -3.560   0.509 -47.647  1.00  0.32           N  
ATOM   3800  NH2 ARG A 497      -5.253   1.671 -48.665  1.00  0.27           N  
ATOM   3801  CZ  ARG A 497      -4.398   1.539 -47.661  1.00  0.39           C  
ATOM   3802  N   VAL A 498      -2.980   7.395 -43.308  1.00  0.40           N  
ATOM   3803  CA  VAL A 498      -2.710   7.798 -41.931  1.00  0.40           C  
ATOM   3804  C   VAL A 498      -3.239   6.738 -40.969  1.00  0.40           C  
ATOM   3805  CB  VAL A 498      -3.339   9.172 -41.609  1.00  0.38           C  
ATOM   3806  O   VAL A 498      -3.114   6.879 -39.750  1.00  0.38           O  
ATOM   3807  CG1 VAL A 498      -2.468  10.305 -42.150  1.00  0.35           C  
ATOM   3808  CG2 VAL A 498      -4.752   9.259 -42.182  1.00  0.36           C  
ATOM   3809  N   GLY A 499      -3.820   5.255 -41.457  1.00  0.33           N  
ATOM   3810  CA  GLY A 499      -4.365   4.131 -40.713  1.00  0.35           C  
ATOM   3811  C   GLY A 499      -5.749   4.400 -40.153  1.00  0.34           C  
ATOM   3812  O   GLY A 499      -6.108   5.551 -39.898  1.00  0.33           O  
ATOM   3813  N   LYS A 500      -6.773   3.462 -40.358  1.00  0.29           N  
ATOM   3814  CA  LYS A 500      -8.130   3.382 -39.825  1.00  0.28           C  
ATOM   3815  C   LYS A 500      -8.161   3.750 -38.344  1.00  0.29           C  
ATOM   3816  CB  LYS A 500      -8.706   1.981 -40.029  1.00  0.27           C  
ATOM   3817  O   LYS A 500      -7.379   3.220 -37.551  1.00  0.28           O  
ATOM   3818  CG  LYS A 500      -9.404   1.787 -41.367  1.00  0.26           C  
ATOM   3819  CD  LYS A 500     -10.011   0.395 -41.484  1.00  0.29           C  
ATOM   3820  CE  LYS A 500     -10.707   0.198 -42.824  1.00  0.24           C  
ATOM   3821  NZ  LYS A 500     -11.296  -1.169 -42.948  1.00  0.25           N  
ATOM   3822  N   GLY A 501      -8.200   4.962 -38.057  1.00  0.30           N  
ATOM   3823  CA  GLY A 501      -8.635   5.648 -36.850  1.00  0.30           C  
ATOM   3824  C   GLY A 501      -9.281   4.721 -35.838  1.00  0.30           C  
ATOM   3825  O   GLY A 501     -10.094   3.867 -36.200  1.00  0.29           O  
ATOM   3826  N   ASN A 502      -8.350   3.948 -34.971  1.00  0.31           N  
ATOM   3827  CA  ASN A 502      -8.532   2.980 -33.895  1.00  0.33           C  
ATOM   3828  C   ASN A 502      -9.504   1.873 -34.295  1.00  0.31           C  
ATOM   3829  CB  ASN A 502      -9.017   3.677 -32.622  1.00  0.29           C  
ATOM   3830  O   ASN A 502     -10.687   1.928 -33.955  1.00  0.30           O  
ATOM   3831  CG  ASN A 502      -7.875   4.106 -31.721  1.00  0.28           C  
ATOM   3832  ND2 ASN A 502      -8.159   5.018 -30.798  1.00  0.26           N  
ATOM   3833  OD1 ASN A 502      -6.748   3.623 -31.854  1.00  0.29           O  
ATOM   3834  N   ALA A 503      -9.575   1.264 -35.452  1.00  0.32           N  
ATOM   3835  CA  ALA A 503     -10.244  -0.027 -35.591  1.00  0.32           C  
ATOM   3836  C   ALA A 503      -9.881  -0.960 -34.439  1.00  0.32           C  
ATOM   3837  CB  ALA A 503      -9.883  -0.671 -36.928  1.00  0.30           C  
ATOM   3838  O   ALA A 503      -8.705  -1.106 -34.098  1.00  0.31           O  
ATOM   3839  N   SER A 504     -10.568  -0.867 -33.245  1.00  0.39           N  
ATOM   3840  CA  SER A 504     -10.512  -1.978 -32.299  1.00  0.40           C  
ATOM   3841  C   SER A 504      -9.727  -3.153 -32.872  1.00  0.39           C  
ATOM   3842  CB  SER A 504     -11.923  -2.432 -31.922  1.00  0.37           C  
ATOM   3843  O   SER A 504      -9.982  -3.587 -33.997  1.00  0.39           O  
ATOM   3844  OG  SER A 504     -11.880  -3.628 -31.163  1.00  0.32           O  
ATOM   3845  N   ARG A 505      -8.377  -3.219 -32.476  1.00  0.48           N  
ATOM   3846  CA  ARG A 505      -7.636  -4.427 -32.828  1.00  0.48           C  
ATOM   3847  C   ARG A 505      -8.417  -5.679 -32.443  1.00  0.49           C  
ATOM   3848  CB  ARG A 505      -6.266  -4.435 -32.148  1.00  0.46           C  
ATOM   3849  O   ARG A 505      -7.969  -6.799 -32.697  1.00  0.48           O  
ATOM   3850  CG  ARG A 505      -5.311  -3.375 -32.674  1.00  0.44           C  
ATOM   3851  CD  ARG A 505      -3.905  -3.558 -32.119  1.00  0.48           C  
ATOM   3852  NE  ARG A 505      -2.969  -2.595 -32.695  1.00  0.41           N  
ATOM   3853  NH1 ARG A 505      -1.075  -3.639 -31.884  1.00  0.32           N  
ATOM   3854  NH2 ARG A 505      -0.889  -1.727 -33.134  1.00  0.28           N  
ATOM   3855  CZ  ARG A 505      -1.647  -2.656 -32.570  1.00  0.42           C  
ATOM   3856  N   HIS A 506      -9.590  -5.466 -31.783  1.00  0.54           N  
ATOM   3857  CA  HIS A 506     -10.429  -6.603 -31.421  1.00  0.57           C  
ATOM   3858  C   HIS A 506     -11.456  -6.899 -32.508  1.00  0.55           C  
ATOM   3859  CB  HIS A 506     -11.134  -6.345 -30.088  1.00  0.53           C  
ATOM   3860  O   HIS A 506     -12.128  -5.988 -32.998  1.00  0.55           O  
ATOM   3861  CG  HIS A 506     -10.195  -6.168 -28.937  1.00  0.51           C  
ATOM   3862  CD2 HIS A 506      -8.867  -5.911 -28.905  1.00  0.48           C  
ATOM   3863  ND1 HIS A 506     -10.604  -6.256 -27.624  1.00  0.48           N  
ATOM   3864  CE1 HIS A 506      -9.563  -6.058 -26.831  1.00  0.44           C  
ATOM   3865  NE2 HIS A 506      -8.497  -5.847 -27.584  1.00  0.43           N  
ATOM   3866  N   GLN A 507     -11.410  -8.049 -32.927  1.00  0.71           N  
ATOM   3867  CA  GLN A 507     -12.386  -8.604 -33.859  1.00  0.73           C  
ATOM   3868  C   GLN A 507     -12.943  -9.929 -33.347  1.00  0.73           C  
ATOM   3869  CB  GLN A 507     -11.760  -8.797 -35.241  1.00  0.71           C  
ATOM   3870  O   GLN A 507     -12.227 -10.706 -32.711  1.00  0.72           O  
ATOM   3871  CG  GLN A 507     -11.449  -7.492 -35.963  1.00  0.69           C  
ATOM   3872  CD  GLN A 507     -10.871  -7.712 -37.348  1.00  0.69           C  
ATOM   3873  NE2 GLN A 507     -11.508  -7.126 -38.356  1.00  0.68           N  
ATOM   3874  OE1 GLN A 507      -9.859  -8.401 -37.511  1.00  0.75           O  
ATOM   3875  N   ASP A 508     -14.283 -10.068 -33.354  1.00  0.68           N  
ATOM   3876  CA  ASP A 508     -14.920 -11.381 -33.408  1.00  0.73           C  
ATOM   3877  C   ASP A 508     -14.828 -11.979 -34.810  1.00  0.72           C  
ATOM   3878  CB  ASP A 508     -16.384 -11.286 -32.972  1.00  0.68           C  
ATOM   3879  O   ASP A 508     -15.319 -11.390 -35.775  1.00  0.72           O  
ATOM   3880  CG  ASP A 508     -16.544 -10.904 -31.511  1.00  0.63           C  
ATOM   3881  OD1 ASP A 508     -15.583 -11.071 -30.728  1.00  0.63           O  
ATOM   3882  OD2 ASP A 508     -17.641 -10.435 -31.138  1.00  0.71           O  
ATOM   3883  N   LEU A 509     -14.107 -13.038 -34.898  1.00  0.78           N  
ATOM   3884  CA  LEU A 509     -14.133 -13.888 -36.083  1.00  0.81           C  
ATOM   3885  C   LEU A 509     -15.120 -15.036 -35.906  1.00  0.80           C  
ATOM   3886  CB  LEU A 509     -12.736 -14.441 -36.377  1.00  0.78           C  
ATOM   3887  O   LEU A 509     -15.012 -15.812 -34.954  1.00  0.79           O  
ATOM   3888  CG  LEU A 509     -11.599 -13.419 -36.430  1.00  0.76           C  
ATOM   3889  CD1 LEU A 509     -10.283 -14.108 -36.775  1.00  0.73           C  
ATOM   3890  CD2 LEU A 509     -11.914 -12.320 -37.439  1.00  0.75           C  
ATOM   3891  N   VAL A 510     -16.181 -15.022 -36.671  1.00  0.77           N  
ATOM   3892  CA  VAL A 510     -16.987 -16.230 -36.813  1.00  0.81           C  
ATOM   3893  C   VAL A 510     -16.349 -17.159 -37.844  1.00  0.80           C  
ATOM   3894  CB  VAL A 510     -18.440 -15.898 -37.221  1.00  0.77           C  
ATOM   3895  O   VAL A 510     -16.123 -16.763 -38.989  1.00  0.79           O  
ATOM   3896  CG1 VAL A 510     -19.291 -17.166 -37.266  1.00  0.75           C  
ATOM   3897  CG2 VAL A 510     -19.044 -14.879 -36.258  1.00  0.73           C  
ATOM   3898  N   LEU A 511     -15.947 -18.405 -37.494  1.00  0.81           N  
ATOM   3899  CA  LEU A 511     -15.208 -19.383 -38.284  1.00  0.84           C  
ATOM   3900  C   LEU A 511     -16.161 -20.293 -39.052  1.00  0.83           C  
ATOM   3901  CB  LEU A 511     -14.297 -20.222 -37.384  1.00  0.81           C  
ATOM   3902  O   LEU A 511     -17.277 -20.556 -38.598  1.00  0.82           O  
ATOM   3903  CG  LEU A 511     -13.316 -19.447 -36.502  1.00  0.78           C  
ATOM   3904  CD1 LEU A 511     -12.517 -20.408 -35.628  1.00  0.75           C  
ATOM   3905  CD2 LEU A 511     -12.386 -18.594 -37.358  1.00  0.77           C  
ATOM   3906  N   ALA A 512     -15.721 -20.835 -40.267  1.00  0.83           N  
ATOM   3907  CA  ALA A 512     -16.501 -21.763 -41.082  1.00  0.84           C  
ATOM   3908  C   ALA A 512     -16.648 -23.113 -40.386  1.00  0.81           C  
ATOM   3909  CB  ALA A 512     -15.852 -21.942 -42.452  1.00  0.81           C  
ATOM   3910  O   ALA A 512     -17.699 -23.753 -40.476  1.00  0.77           O  
ATOM   3911  N   SER A 513     -15.648 -23.478 -39.658  1.00  0.76           N  
ATOM   3912  CA  SER A 513     -15.647 -24.683 -38.835  1.00  0.78           C  
ATOM   3913  C   SER A 513     -15.043 -24.414 -37.461  1.00  0.74           C  
ATOM   3914  CB  SER A 513     -14.874 -25.806 -39.529  1.00  0.74           C  
ATOM   3915  O   SER A 513     -14.249 -23.485 -37.297  1.00  0.72           O  
ATOM   3916  OG  SER A 513     -13.528 -25.426 -39.753  1.00  0.68           O  
ATOM   3917  N   ALA A 514     -15.482 -24.995 -36.400  1.00  0.67           N  
ATOM   3918  CA  ALA A 514     -14.802 -24.897 -35.111  1.00  0.70           C  
ATOM   3919  C   ALA A 514     -13.348 -25.349 -35.221  1.00  0.67           C  
ATOM   3920  CB  ALA A 514     -15.535 -25.726 -34.059  1.00  0.63           C  
ATOM   3921  O   ALA A 514     -13.059 -26.390 -35.817  1.00  0.65           O  
ATOM   3922  N   PRO A 515     -12.389 -24.527 -34.940  1.00  0.70           N  
ATOM   3923  CA  PRO A 515     -11.039 -25.080 -34.811  1.00  0.72           C  
ATOM   3924  C   PRO A 515     -10.984 -26.293 -33.886  1.00  0.70           C  
ATOM   3925  CB  PRO A 515     -10.234 -23.914 -34.232  1.00  0.67           C  
ATOM   3926  O   PRO A 515     -11.756 -26.379 -32.928  1.00  0.67           O  
ATOM   3927  CG  PRO A 515     -11.226 -23.118 -33.448  1.00  0.65           C  
ATOM   3928  CD  PRO A 515     -12.575 -23.270 -34.090  1.00  0.65           C  
ATOM   3929  N   SER A 516     -10.097 -27.377 -34.208  1.00  0.55           N  
ATOM   3930  CA  SER A 516      -9.978 -28.594 -33.413  1.00  0.56           C  
ATOM   3931  C   SER A 516      -9.434 -28.294 -32.020  1.00  0.53           C  
ATOM   3932  CB  SER A 516      -9.073 -29.608 -34.114  1.00  0.52           C  
ATOM   3933  O   SER A 516      -9.730 -29.013 -31.064  1.00  0.52           O  
ATOM   3934  OG  SER A 516      -7.804 -29.042 -34.391  1.00  0.50           O  
ATOM   3935  N   SER A 517      -8.767 -27.197 -31.785  1.00  0.53           N  
ATOM   3936  CA  SER A 517      -8.200 -26.627 -30.568  1.00  0.54           C  
ATOM   3937  C   SER A 517      -7.665 -25.220 -30.813  1.00  0.52           C  
ATOM   3938  CB  SER A 517      -7.081 -27.519 -30.029  1.00  0.48           C  
ATOM   3939  O   SER A 517      -6.901 -24.995 -31.754  1.00  0.50           O  
ATOM   3940  OG  SER A 517      -5.993 -27.565 -30.936  1.00  0.46           O  
ATOM   3941  N   VAL A 518      -8.144 -24.217 -30.180  1.00  0.54           N  
ATOM   3942  CA  VAL A 518      -7.537 -22.897 -30.045  1.00  0.56           C  
ATOM   3943  C   VAL A 518      -7.281 -22.594 -28.570  1.00  0.53           C  
ATOM   3944  CB  VAL A 518      -8.424 -21.797 -30.669  1.00  0.52           C  
ATOM   3945  O   VAL A 518      -8.148 -22.820 -27.724  1.00  0.51           O  
ATOM   3946  CG1 VAL A 518      -7.693 -21.098 -31.814  1.00  0.48           C  
ATOM   3947  CG2 VAL A 518      -9.744 -22.390 -31.157  1.00  0.48           C  
ATOM   3948  N   SER A 519      -6.068 -22.396 -28.194  1.00  0.45           N  
ATOM   3949  CA  SER A 519      -5.695 -21.823 -26.904  1.00  0.47           C  
ATOM   3950  C   SER A 519      -5.845 -20.306 -26.909  1.00  0.46           C  
ATOM   3951  CB  SER A 519      -4.257 -22.200 -26.545  1.00  0.43           C  
ATOM   3952  O   SER A 519      -5.398 -19.635 -27.842  1.00  0.45           O  
ATOM   3953  OG  SER A 519      -4.040 -23.588 -26.732  1.00  0.43           O  
ATOM   3954  N   TYR A 520      -6.686 -19.692 -25.835  1.00  0.39           N  
ATOM   3955  CA  TYR A 520      -6.538 -18.277 -25.515  1.00  0.42           C  
ATOM   3956  C   TYR A 520      -5.074 -17.856 -25.567  1.00  0.40           C  
ATOM   3957  CB  TYR A 520      -7.118 -17.975 -24.130  1.00  0.38           C  
ATOM   3958  O   TYR A 520      -4.203 -18.548 -25.034  1.00  0.39           O  
ATOM   3959  CG  TYR A 520      -7.022 -16.522 -23.735  1.00  0.37           C  
ATOM   3960  CD1 TYR A 520      -5.925 -16.045 -23.021  1.00  0.36           C  
ATOM   3961  CD2 TYR A 520      -8.028 -15.623 -24.073  1.00  0.39           C  
ATOM   3962  CE1 TYR A 520      -5.833 -14.706 -22.653  1.00  0.37           C  
ATOM   3963  CE2 TYR A 520      -7.947 -14.283 -23.710  1.00  0.39           C  
ATOM   3964  OH  TYR A 520      -6.761 -12.508 -22.641  1.00  0.28           O  
ATOM   3965  CZ  TYR A 520      -6.847 -13.834 -23.002  1.00  0.36           C  
ATOM   3966  N   GLY A 521      -4.790 -16.920 -26.259  1.00  0.47           N  
ATOM   3967  CA  GLY A 521      -3.464 -16.356 -26.450  1.00  0.49           C  
ATOM   3968  C   GLY A 521      -2.692 -17.015 -27.577  1.00  0.48           C  
ATOM   3969  O   GLY A 521      -1.562 -16.622 -27.876  1.00  0.48           O  
ATOM   3970  N   SER A 522      -3.222 -17.938 -28.136  1.00  0.50           N  
ATOM   3971  CA  SER A 522      -2.546 -18.437 -29.329  1.00  0.53           C  
ATOM   3972  C   SER A 522      -2.538 -17.390 -30.438  1.00  0.50           C  
ATOM   3973  CB  SER A 522      -3.216 -19.717 -29.830  1.00  0.50           C  
ATOM   3974  O   SER A 522      -3.548 -16.726 -30.680  1.00  0.51           O  
ATOM   3975  OG  SER A 522      -3.636 -20.523 -28.743  1.00  0.46           O  
ATOM   3976  N   SER A 523      -1.371 -17.120 -30.921  1.00  0.59           N  
ATOM   3977  CA  SER A 523      -1.292 -16.421 -32.199  1.00  0.63           C  
ATOM   3978  C   SER A 523      -1.903 -17.251 -33.323  1.00  0.60           C  
ATOM   3979  CB  SER A 523       0.161 -16.083 -32.537  1.00  0.58           C  
ATOM   3980  O   SER A 523      -1.640 -18.451 -33.429  1.00  0.59           O  
ATOM   3981  OG  SER A 523       0.733 -15.263 -31.532  1.00  0.55           O  
ATOM   3982  N   ILE A 524      -2.704 -16.597 -34.012  1.00  0.70           N  
ATOM   3983  CA  ILE A 524      -3.225 -17.138 -35.263  1.00  0.71           C  
ATOM   3984  C   ILE A 524      -2.760 -16.274 -36.432  1.00  0.71           C  
ATOM   3985  CB  ILE A 524      -4.768 -17.224 -35.241  1.00  0.68           C  
ATOM   3986  O   ILE A 524      -2.517 -15.076 -36.269  1.00  0.70           O  
ATOM   3987  CG1 ILE A 524      -5.378 -15.833 -35.032  1.00  0.68           C  
ATOM   3988  CG2 ILE A 524      -5.239 -18.197 -34.156  1.00  0.67           C  
ATOM   3989  CD1 ILE A 524      -6.893 -15.793 -35.178  1.00  0.66           C  
ATOM   3990  N   PHE A 525      -2.424 -16.950 -37.583  1.00  0.70           N  
ATOM   3991  CA  PHE A 525      -2.027 -16.357 -38.854  1.00  0.75           C  
ATOM   3992  C   PHE A 525      -3.095 -16.587 -39.916  1.00  0.72           C  
ATOM   3993  CB  PHE A 525      -0.687 -16.934 -39.323  1.00  0.68           C  
ATOM   3994  O   PHE A 525      -3.822 -17.582 -39.867  1.00  0.70           O  
ATOM   3995  CG  PHE A 525       0.445 -16.700 -38.359  1.00  0.65           C  
ATOM   3996  CD1 PHE A 525       1.228 -15.556 -38.450  1.00  0.63           C  
ATOM   3997  CD2 PHE A 525       0.725 -17.625 -37.361  1.00  0.66           C  
ATOM   3998  CE1 PHE A 525       2.277 -15.337 -37.559  1.00  0.68           C  
ATOM   3999  CE2 PHE A 525       1.771 -17.413 -36.468  1.00  0.66           C  
ATOM   4000  CZ  PHE A 525       2.546 -16.269 -36.569  1.00  0.69           C  
ATOM   4001  N   ASN A 526      -3.317 -15.588 -40.799  1.00  0.76           N  
ATOM   4002  CA  ASN A 526      -4.120 -15.897 -41.977  1.00  0.79           C  
ATOM   4003  C   ASN A 526      -3.398 -16.865 -42.910  1.00  0.77           C  
ATOM   4004  CB  ASN A 526      -4.491 -14.615 -42.726  1.00  0.75           C  
ATOM   4005  O   ASN A 526      -2.191 -17.075 -42.780  1.00  0.74           O  
ATOM   4006  CG  ASN A 526      -3.332 -14.047 -43.520  1.00  0.74           C  
ATOM   4007  ND2 ASN A 526      -3.639 -13.189 -44.486  1.00  0.81           N  
ATOM   4008  OD1 ASN A 526      -2.170 -14.376 -43.269  1.00  0.77           O  
ATOM   4009  N   GLY A 527      -4.153 -17.546 -43.828  1.00  0.65           N  
ATOM   4010  CA  GLY A 527      -3.636 -18.510 -44.787  1.00  0.68           C  
ATOM   4011  C   GLY A 527      -2.441 -17.995 -45.567  1.00  0.66           C  
ATOM   4012  O   GLY A 527      -1.605 -18.778 -46.020  1.00  0.66           O  
ATOM   4013  N   ALA A 528      -2.290 -16.682 -45.673  1.00  0.67           N  
ATOM   4014  CA  ALA A 528      -1.169 -16.082 -46.392  1.00  0.70           C  
ATOM   4015  C   ALA A 528       0.008 -15.825 -45.456  1.00  0.65           C  
ATOM   4016  CB  ALA A 528      -1.603 -14.782 -47.065  1.00  0.66           C  
ATOM   4017  O   ALA A 528       1.090 -15.435 -45.901  1.00  0.65           O  
ATOM   4018  N   GLY A 529      -0.046 -15.945 -44.194  1.00  0.56           N  
ATOM   4019  CA  GLY A 529       0.956 -15.600 -43.198  1.00  0.57           C  
ATOM   4020  C   GLY A 529       1.166 -14.104 -43.055  1.00  0.55           C  
ATOM   4021  O   GLY A 529       2.119 -13.665 -42.410  1.00  0.55           O  
ATOM   4022  N   THR A 530       0.308 -13.324 -43.702  1.00  0.59           N  
ATOM   4023  CA  THR A 530       0.538 -11.885 -43.778  1.00  0.60           C  
ATOM   4024  C   THR A 530      -0.167 -11.163 -42.634  1.00  0.57           C  
ATOM   4025  CB  THR A 530       0.058 -11.313 -45.124  1.00  0.56           C  
ATOM   4026  O   THR A 530       0.146 -10.009 -42.335  1.00  0.55           O  
ATOM   4027  CG2 THR A 530       0.840 -11.913 -46.288  1.00  0.49           C  
ATOM   4028  OG1 THR A 530      -1.334 -11.610 -45.294  1.00  0.54           O  
ATOM   4029  N   LYS A 531      -1.080 -11.822 -41.821  1.00  0.75           N  
ATOM   4030  CA  LYS A 531      -1.804 -11.298 -40.666  1.00  0.76           C  
ATOM   4031  C   LYS A 531      -1.647 -12.215 -39.457  1.00  0.73           C  
ATOM   4032  CB  LYS A 531      -3.286 -11.118 -40.998  1.00  0.73           C  
ATOM   4033  O   LYS A 531      -1.759 -13.437 -39.578  1.00  0.70           O  
ATOM   4034  CG  LYS A 531      -3.546 -10.228 -42.205  1.00  0.72           C  
ATOM   4035  CD  LYS A 531      -5.033  -9.952 -42.385  1.00  0.71           C  
ATOM   4036  CE  LYS A 531      -5.296  -9.075 -43.602  1.00  0.78           C  
ATOM   4037  NZ  LYS A 531      -6.755  -8.821 -43.797  1.00  0.73           N  
ATOM   4038  N   CYS A 532      -1.285 -11.636 -38.394  1.00  0.52           N  
ATOM   4039  CA  CYS A 532      -1.197 -12.229 -37.064  1.00  0.59           C  
ATOM   4040  C   CYS A 532      -2.217 -11.606 -36.120  1.00  0.52           C  
ATOM   4041  CB  CYS A 532       0.211 -12.059 -36.494  1.00  0.51           C  
ATOM   4042  O   CYS A 532      -2.373 -10.384 -36.087  1.00  0.52           O  
ATOM   4043  SG  CYS A 532       0.434 -12.817 -34.870  1.00  0.64           S  
ATOM   4044  N   ALA A 533      -2.930 -12.442 -35.531  1.00  0.70           N  
ATOM   4045  CA  ALA A 533      -3.788 -12.072 -34.409  1.00  0.71           C  
ATOM   4046  C   ALA A 533      -3.550 -12.987 -33.211  1.00  0.69           C  
ATOM   4047  CB  ALA A 533      -5.257 -12.116 -34.824  1.00  0.68           C  
ATOM   4048  O   ALA A 533      -2.941 -14.051 -33.346  1.00  0.67           O  
ATOM   4049  N   VAL A 534      -3.794 -12.538 -32.008  1.00  0.61           N  
ATOM   4050  CA  VAL A 534      -3.889 -13.360 -30.805  1.00  0.64           C  
ATOM   4051  C   VAL A 534      -5.356 -13.616 -30.469  1.00  0.61           C  
ATOM   4052  CB  VAL A 534      -3.175 -12.695 -29.607  1.00  0.60           C  
ATOM   4053  O   VAL A 534      -6.179 -12.699 -30.513  1.00  0.61           O  
ATOM   4054  CG1 VAL A 534      -3.289 -13.569 -28.359  1.00  0.52           C  
ATOM   4055  CG2 VAL A 534      -1.710 -12.425 -29.942  1.00  0.53           C  
ATOM   4056  N   ILE A 535      -5.706 -14.758 -30.185  1.00  0.65           N  
ATOM   4057  CA  ILE A 535      -7.022 -15.117 -29.668  1.00  0.65           C  
ATOM   4058  C   ILE A 535      -7.185 -14.573 -28.250  1.00  0.65           C  
ATOM   4059  CB  ILE A 535      -7.238 -16.647 -29.683  1.00  0.62           C  
ATOM   4060  O   ILE A 535      -6.374 -14.868 -27.369  1.00  0.63           O  
ATOM   4061  CG1 ILE A 535      -7.145 -17.185 -31.116  1.00  0.59           C  
ATOM   4062  CG2 ILE A 535      -8.583 -17.009 -29.048  1.00  0.58           C  
ATOM   4063  CD1 ILE A 535      -7.231 -18.701 -31.214  1.00  0.58           C  
ATOM   4064  N   LEU A 536      -8.120 -13.728 -28.112  1.00  0.59           N  
ATOM   4065  CA  LEU A 536      -8.552 -13.174 -26.833  1.00  0.59           C  
ATOM   4066  C   LEU A 536      -9.649 -14.032 -26.212  1.00  0.57           C  
ATOM   4067  CB  LEU A 536      -9.049 -11.737 -27.011  1.00  0.57           C  
ATOM   4068  O   LEU A 536      -9.715 -14.173 -24.989  1.00  0.55           O  
ATOM   4069  CG  LEU A 536      -8.037 -10.733 -27.562  1.00  0.54           C  
ATOM   4070  CD1 LEU A 536      -8.673  -9.352 -27.683  1.00  0.52           C  
ATOM   4071  CD2 LEU A 536      -6.797 -10.680 -26.676  1.00  0.54           C  
ATOM   4072  N   ASP A 537     -10.526 -14.546 -26.867  1.00  0.55           N  
ATOM   4073  CA  ASP A 537     -11.603 -15.448 -26.470  1.00  0.57           C  
ATOM   4074  C   ASP A 537     -12.072 -16.296 -27.650  1.00  0.56           C  
ATOM   4075  CB  ASP A 537     -12.778 -14.658 -25.890  1.00  0.53           C  
ATOM   4076  O   ASP A 537     -11.815 -15.956 -28.807  1.00  0.57           O  
ATOM   4077  CG  ASP A 537     -13.711 -15.513 -25.051  1.00  0.50           C  
ATOM   4078  OD1 ASP A 537     -13.357 -16.669 -24.732  1.00  0.53           O  
ATOM   4079  OD2 ASP A 537     -14.811 -15.028 -24.708  1.00  0.60           O  
ATOM   4080  N   SER A 538     -12.438 -17.388 -27.521  1.00  0.58           N  
ATOM   4081  CA  SER A 538     -13.057 -18.251 -28.521  1.00  0.61           C  
ATOM   4082  C   SER A 538     -14.381 -18.818 -28.019  1.00  0.59           C  
ATOM   4083  CB  SER A 538     -12.115 -19.395 -28.900  1.00  0.56           C  
ATOM   4084  O   SER A 538     -14.441 -19.403 -26.936  1.00  0.57           O  
ATOM   4085  OG  SER A 538     -11.841 -20.214 -27.776  1.00  0.55           O  
ATOM   4086  N   ASP A 539     -15.352 -18.562 -28.734  1.00  0.55           N  
ATOM   4087  CA  ASP A 539     -16.655 -19.217 -28.674  1.00  0.58           C  
ATOM   4088  C   ASP A 539     -16.776 -20.298 -29.746  1.00  0.58           C  
ATOM   4089  CB  ASP A 539     -17.780 -18.191 -28.831  1.00  0.55           C  
ATOM   4090  O   ASP A 539     -17.042 -19.996 -30.911  1.00  0.58           O  
ATOM   4091  CG  ASP A 539     -19.149 -18.756 -28.495  1.00  0.53           C  
ATOM   4092  OD1 ASP A 539     -19.348 -19.984 -28.617  1.00  0.55           O  
ATOM   4093  OD2 ASP A 539     -20.037 -17.966 -28.108  1.00  0.65           O  
ATOM   4094  N   TYR A 540     -16.416 -21.504 -29.335  1.00  0.57           N  
ATOM   4095  CA  TYR A 540     -16.512 -22.642 -30.243  1.00  0.63           C  
ATOM   4096  C   TYR A 540     -17.954 -22.867 -30.684  1.00  0.60           C  
ATOM   4097  CB  TYR A 540     -15.966 -23.908 -29.577  1.00  0.56           C  
ATOM   4098  O   TYR A 540     -18.202 -23.370 -31.783  1.00  0.60           O  
ATOM   4099  CG  TYR A 540     -14.470 -23.894 -29.380  1.00  0.53           C  
ATOM   4100  CD1 TYR A 540     -13.605 -24.134 -30.445  1.00  0.50           C  
ATOM   4101  CD2 TYR A 540     -13.918 -23.641 -28.129  1.00  0.52           C  
ATOM   4102  CE1 TYR A 540     -12.225 -24.124 -30.268  1.00  0.51           C  
ATOM   4103  CE2 TYR A 540     -12.540 -23.628 -27.940  1.00  0.49           C  
ATOM   4104  OH  TYR A 540     -10.338 -23.858 -28.833  1.00  0.42           O  
ATOM   4105  CZ  TYR A 540     -11.703 -23.869 -29.014  1.00  0.52           C  
ATOM   4106  N   ALA A 541     -18.836 -22.654 -29.711  1.00  0.44           N  
ATOM   4107  CA  ALA A 541     -20.227 -22.934 -30.060  1.00  0.48           C  
ATOM   4108  C   ALA A 541     -20.704 -22.022 -31.186  1.00  0.44           C  
ATOM   4109  CB  ALA A 541     -21.125 -22.776 -28.835  1.00  0.44           C  
ATOM   4110  O   ALA A 541     -21.311 -22.486 -32.154  1.00  0.45           O  
ATOM   4111  N   GLU A 542     -20.221 -20.774 -31.042  1.00  0.52           N  
ATOM   4112  CA  GLU A 542     -20.579 -19.848 -32.113  1.00  0.56           C  
ATOM   4113  C   GLU A 542     -19.551 -19.883 -33.239  1.00  0.53           C  
ATOM   4114  CB  GLU A 542     -20.715 -18.424 -31.569  1.00  0.51           C  
ATOM   4115  O   GLU A 542     -19.657 -19.128 -34.208  1.00  0.53           O  
ATOM   4116  CG  GLU A 542     -21.872 -18.245 -30.596  1.00  0.49           C  
ATOM   4117  CD  GLU A 542     -22.406 -16.822 -30.554  1.00  0.51           C  
ATOM   4118  OE1 GLU A 542     -21.697 -15.894 -31.005  1.00  0.62           O  
ATOM   4119  OE2 GLU A 542     -23.543 -16.634 -30.067  1.00  0.57           O  
ATOM   4120  N   LYS A 543     -18.625 -20.901 -33.182  1.00  0.68           N  
ATOM   4121  CA  LYS A 543     -17.466 -20.859 -34.069  1.00  0.69           C  
ATOM   4122  C   LYS A 543     -16.861 -19.459 -34.117  1.00  0.67           C  
ATOM   4123  CB  LYS A 543     -17.852 -21.311 -35.478  1.00  0.64           C  
ATOM   4124  O   LYS A 543     -16.500 -18.969 -35.189  1.00  0.62           O  
ATOM   4125  CG  LYS A 543     -18.447 -22.711 -35.538  1.00  0.62           C  
ATOM   4126  CD  LYS A 543     -18.809 -23.104 -36.964  1.00  0.61           C  
ATOM   4127  CE  LYS A 543     -19.515 -24.452 -37.011  1.00  0.69           C  
ATOM   4128  NZ  LYS A 543     -19.873 -24.841 -38.408  1.00  0.59           N  
ATOM   4129  N   LYS A 544     -16.890 -18.954 -33.012  1.00  0.70           N  
ATOM   4130  CA  LYS A 544     -16.386 -17.592 -32.862  1.00  0.72           C  
ATOM   4131  C   LYS A 544     -15.100 -17.569 -32.041  1.00  0.69           C  
ATOM   4132  CB  LYS A 544     -17.441 -16.698 -32.208  1.00  0.67           C  
ATOM   4133  O   LYS A 544     -15.023 -18.194 -30.981  1.00  0.66           O  
ATOM   4134  CG  LYS A 544     -17.104 -15.215 -32.244  1.00  0.63           C  
ATOM   4135  CD  LYS A 544     -18.218 -14.374 -31.633  1.00  0.63           C  
ATOM   4136  CE  LYS A 544     -17.828 -12.904 -31.549  1.00  0.63           C  
ATOM   4137  NZ  LYS A 544     -18.905 -12.080 -30.924  1.00  0.55           N  
ATOM   4138  N   ILE A 545     -14.121 -16.819 -32.576  1.00  0.70           N  
ATOM   4139  CA  ILE A 545     -12.956 -16.411 -31.798  1.00  0.70           C  
ATOM   4140  C   ILE A 545     -12.892 -14.888 -31.725  1.00  0.68           C  
ATOM   4141  CB  ILE A 545     -11.649 -16.974 -32.401  1.00  0.67           C  
ATOM   4142  O   ILE A 545     -13.186 -14.200 -32.705  1.00  0.67           O  
ATOM   4143  CG1 ILE A 545     -11.499 -16.529 -33.860  1.00  0.63           C  
ATOM   4144  CG2 ILE A 545     -11.617 -18.501 -32.289  1.00  0.62           C  
ATOM   4145  CD1 ILE A 545     -10.169 -16.917 -34.492  1.00  0.62           C  
ATOM   4146  N   GLN A 546     -12.632 -14.530 -30.529  1.00  0.66           N  
ATOM   4147  CA  GLN A 546     -12.189 -13.155 -30.328  1.00  0.68           C  
ATOM   4148  C   GLN A 546     -10.679 -13.031 -30.510  1.00  0.66           C  
ATOM   4149  CB  GLN A 546     -12.593 -12.657 -28.940  1.00  0.64           C  
ATOM   4150  O   GLN A 546      -9.910 -13.744 -29.862  1.00  0.66           O  
ATOM   4151  CG  GLN A 546     -14.098 -12.550 -28.739  1.00  0.61           C  
ATOM   4152  CD  GLN A 546     -14.470 -11.916 -27.411  1.00  0.61           C  
ATOM   4153  NE2 GLN A 546     -15.754 -11.628 -27.230  1.00  0.51           N  
ATOM   4154  OE1 GLN A 546     -13.609 -11.688 -26.555  1.00  0.62           O  
ATOM   4155  N   ILE A 547     -10.273 -12.191 -31.408  1.00  0.66           N  
ATOM   4156  CA  ILE A 547      -8.852 -11.968 -31.649  1.00  0.64           C  
ATOM   4157  C   ILE A 547      -8.514 -10.497 -31.418  1.00  0.65           C  
ATOM   4158  CB  ILE A 547      -8.448 -12.393 -33.078  1.00  0.63           C  
ATOM   4159  O   ILE A 547      -9.367  -9.623 -31.589  1.00  0.64           O  
ATOM   4160  CG1 ILE A 547      -9.177 -11.533 -34.117  1.00  0.62           C  
ATOM   4161  CG2 ILE A 547      -8.733 -13.881 -33.300  1.00  0.63           C  
ATOM   4162  CD1 ILE A 547      -8.607 -11.646 -35.524  1.00  0.60           C  
ATOM   4163  N   ARG A 548      -7.355 -10.307 -31.039  1.00  0.65           N  
ATOM   4164  CA  ARG A 548      -6.581  -9.092 -31.271  1.00  0.65           C  
ATOM   4165  C   ARG A 548      -5.568  -9.294 -32.393  1.00  0.65           C  
ATOM   4166  CB  ARG A 548      -5.865  -8.658 -29.991  1.00  0.63           C  
ATOM   4167  O   ARG A 548      -4.609 -10.053 -32.242  1.00  0.64           O  
ATOM   4168  CG  ARG A 548      -5.095  -7.353 -30.127  1.00  0.61           C  
ATOM   4169  CD  ARG A 548      -4.535  -6.887 -28.791  1.00  0.61           C  
ATOM   4170  NE  ARG A 548      -3.461  -7.759 -28.323  1.00  0.53           N  
ATOM   4171  NH1 ARG A 548      -2.807  -6.372 -26.595  1.00  0.43           N  
ATOM   4172  NH2 ARG A 548      -1.720  -8.358 -26.951  1.00  0.39           N  
ATOM   4173  CZ  ARG A 548      -2.665  -7.494 -27.291  1.00  0.59           C  
ATOM   4174  N   TRP A 549      -5.753  -8.833 -33.650  1.00  0.42           N  
ATOM   4175  CA  TRP A 549      -4.696  -8.905 -34.654  1.00  0.57           C  
ATOM   4176  C   TRP A 549      -3.491  -8.068 -34.236  1.00  0.43           C  
ATOM   4177  CB  TRP A 549      -5.214  -8.432 -36.015  1.00  0.46           C  
ATOM   4178  O   TRP A 549      -3.647  -6.958 -33.722  1.00  0.45           O  
ATOM   4179  CG  TRP A 549      -5.752  -7.033 -36.010  1.00  0.46           C  
ATOM   4180  CD1 TRP A 549      -7.012  -6.636 -35.658  1.00  0.39           C  
ATOM   4181  CD2 TRP A 549      -5.045  -5.845 -36.379  1.00  0.41           C  
ATOM   4182  CE2 TRP A 549      -5.939  -4.762 -36.226  1.00  0.39           C  
ATOM   4183  CE3 TRP A 549      -3.741  -5.590 -36.824  1.00  0.44           C  
ATOM   4184  NE1 TRP A 549      -7.131  -5.271 -35.786  1.00  0.42           N  
ATOM   4185  CH2 TRP A 549      -4.287  -3.222 -36.936  1.00  0.34           C  
ATOM   4186  CZ2 TRP A 549      -5.569  -3.444 -36.503  1.00  0.37           C  
ATOM   4187  CZ3 TRP A 549      -3.375  -4.278 -37.098  1.00  0.34           C  
ATOM   4188  N   LEU A 550      -2.355  -8.627 -34.287  1.00  0.51           N  
ATOM   4189  CA  LEU A 550      -1.030  -8.118 -33.951  1.00  0.51           C  
ATOM   4190  C   LEU A 550      -0.374  -7.468 -35.165  1.00  0.50           C  
ATOM   4191  CB  LEU A 550      -0.142  -9.245 -33.418  1.00  0.49           C  
ATOM   4192  O   LEU A 550       0.272  -6.426 -35.043  1.00  0.49           O  
ATOM   4193  CG  LEU A 550      -0.613  -9.931 -32.135  1.00  0.47           C  
ATOM   4194  CD1 LEU A 550       0.370 -11.022 -31.725  1.00  0.44           C  
ATOM   4195  CD2 LEU A 550      -0.784  -8.910 -31.015  1.00  0.47           C  
ATOM   4196  N   SER A 551      -0.497  -8.017 -36.372  1.00  0.52           N  
ATOM   4197  CA  SER A 551       0.124  -7.588 -37.622  1.00  0.53           C  
ATOM   4198  C   SER A 551      -0.714  -8.005 -38.826  1.00  0.53           C  
ATOM   4199  CB  SER A 551       1.534  -8.165 -37.746  1.00  0.50           C  
ATOM   4200  O   SER A 551      -1.598  -8.856 -38.710  1.00  0.53           O  
ATOM   4201  OG  SER A 551       1.491  -9.578 -37.858  1.00  0.51           O  
ATOM   4202  N   GLY A 552      -0.740  -7.269 -39.929  1.00  0.53           N  
ATOM   4203  CA  GLY A 552      -1.352  -7.560 -41.215  1.00  0.53           C  
ATOM   4204  C   GLY A 552      -2.714  -6.915 -41.388  1.00  0.52           C  
ATOM   4205  O   GLY A 552      -3.330  -7.028 -42.450  1.00  0.50           O  
ATOM   4206  N   GLY A 553      -3.141  -6.038 -40.293  1.00  0.62           N  
ATOM   4207  CA  GLY A 553      -4.422  -5.351 -40.339  1.00  0.63           C  
ATOM   4208  C   GLY A 553      -5.584  -6.225 -39.905  1.00  0.63           C  
ATOM   4209  O   GLY A 553      -5.383  -7.266 -39.276  1.00  0.62           O  
ATOM   4210  N   GLU A 554      -6.895  -5.690 -40.041  1.00  0.69           N  
ATOM   4211  CA  GLU A 554      -8.132  -6.378 -39.683  1.00  0.72           C  
ATOM   4212  C   GLU A 554      -8.320  -7.645 -40.513  1.00  0.72           C  
ATOM   4213  CB  GLU A 554      -9.335  -5.449 -39.861  1.00  0.68           C  
ATOM   4214  O   GLU A 554      -8.045  -7.652 -41.715  1.00  0.71           O  
ATOM   4215  CG  GLU A 554      -9.510  -4.445 -38.731  1.00  0.64           C  
ATOM   4216  CD  GLU A 554     -10.722  -3.544 -38.910  1.00  0.63           C  
ATOM   4217  OE1 GLU A 554     -11.431  -3.678 -39.933  1.00  0.63           O  
ATOM   4218  OE2 GLU A 554     -10.963  -2.698 -38.021  1.00  0.59           O  
ATOM   4219  N   TRP A 555      -8.616  -8.701 -39.832  1.00  0.72           N  
ATOM   4220  CA  TRP A 555      -9.068  -9.914 -40.506  1.00  0.80           C  
ATOM   4221  C   TRP A 555     -10.378  -9.669 -41.247  1.00  0.75           C  
ATOM   4222  CB  TRP A 555      -9.242 -11.055 -39.499  1.00  0.73           C  
ATOM   4223  O   TRP A 555     -11.202  -8.861 -40.814  1.00  0.73           O  
ATOM   4224  CG  TRP A 555      -7.951 -11.583 -38.948  1.00  0.65           C  
ATOM   4225  CD1 TRP A 555      -7.024 -10.893 -38.217  1.00  0.59           C  
ATOM   4226  CD2 TRP A 555      -7.443 -12.913 -39.090  1.00  0.63           C  
ATOM   4227  CE2 TRP A 555      -6.202 -12.959 -38.417  1.00  0.65           C  
ATOM   4228  CE3 TRP A 555      -7.917 -14.071 -39.719  1.00  0.73           C  
ATOM   4229  NE1 TRP A 555      -5.969 -11.716 -37.894  1.00  0.75           N  
ATOM   4230  CH2 TRP A 555      -5.915 -15.240 -38.981  1.00  0.71           C  
ATOM   4231  CZ2 TRP A 555      -5.428 -14.121 -38.357  1.00  0.73           C  
ATOM   4232  CZ3 TRP A 555      -7.146 -15.226 -39.658  1.00  0.71           C  
ATOM   4233  N   THR A 556     -10.612 -10.075 -42.502  1.00  0.79           N  
ATOM   4234  CA  THR A 556     -11.798  -9.986 -43.346  1.00  0.82           C  
ATOM   4235  C   THR A 556     -12.366 -11.374 -43.629  1.00  0.82           C  
ATOM   4236  CB  THR A 556     -11.485  -9.276 -44.676  1.00  0.78           C  
ATOM   4237  O   THR A 556     -11.719 -12.385 -43.345  1.00  0.81           O  
ATOM   4238  CG2 THR A 556     -10.847  -7.912 -44.435  1.00  0.72           C  
ATOM   4239  OG1 THR A 556     -10.583 -10.084 -45.442  1.00  0.75           O  
ATOM   4240  N   THR A 557     -13.544 -11.572 -44.099  1.00  0.76           N  
ATOM   4241  CA  THR A 557     -14.145 -12.858 -44.433  1.00  0.80           C  
ATOM   4242  C   THR A 557     -13.365 -13.546 -45.550  1.00  0.77           C  
ATOM   4243  CB  THR A 557     -15.616 -12.695 -44.857  1.00  0.76           C  
ATOM   4244  O   THR A 557     -13.609 -14.715 -45.856  1.00  0.75           O  
ATOM   4245  CG2 THR A 557     -16.485 -12.272 -43.677  1.00  0.72           C  
ATOM   4246  OG1 THR A 557     -15.704 -11.697 -45.882  1.00  0.79           O  
ATOM   4247  N   SER A 558     -12.389 -12.800 -46.155  1.00  0.75           N  
ATOM   4248  CA  SER A 558     -11.547 -13.415 -47.177  1.00  0.78           C  
ATOM   4249  C   SER A 558     -10.279 -14.003 -46.567  1.00  0.73           C  
ATOM   4250  CB  SER A 558     -11.179 -12.395 -48.254  1.00  0.73           C  
ATOM   4251  O   SER A 558      -9.524 -14.702 -47.246  1.00  0.71           O  
ATOM   4252  OG  SER A 558     -10.493 -11.291 -47.689  1.00  0.69           O  
ATOM   4253  N   ASP A 559     -10.006 -13.753 -45.311  1.00  0.81           N  
ATOM   4254  CA  ASP A 559      -8.894 -14.379 -44.602  1.00  0.82           C  
ATOM   4255  C   ASP A 559      -9.278 -15.765 -44.091  1.00  0.77           C  
ATOM   4256  CB  ASP A 559      -8.436 -13.498 -43.438  1.00  0.78           C  
ATOM   4257  O   ASP A 559     -10.456 -16.039 -43.850  1.00  0.73           O  
ATOM   4258  CG  ASP A 559      -7.885 -12.157 -43.890  1.00  0.75           C  
ATOM   4259  OD1 ASP A 559      -6.999 -12.127 -44.771  1.00  0.75           O  
ATOM   4260  OD2 ASP A 559      -8.339 -11.121 -43.358  1.00  0.84           O  
ATOM   4261  N   GLU A 560      -8.354 -16.702 -44.058  1.00  0.72           N  
ATOM   4262  CA  GLU A 560      -8.430 -18.029 -43.455  1.00  0.75           C  
ATOM   4263  C   GLU A 560      -7.508 -18.139 -42.244  1.00  0.68           C  
ATOM   4264  CB  GLU A 560      -8.080 -19.108 -44.483  1.00  0.68           C  
ATOM   4265  O   GLU A 560      -6.400 -17.598 -42.250  1.00  0.65           O  
ATOM   4266  CG  GLU A 560      -9.040 -19.169 -45.661  1.00  0.63           C  
ATOM   4267  CD  GLU A 560      -8.664 -20.226 -46.688  1.00  0.63           C  
ATOM   4268  OE1 GLU A 560      -7.542 -20.775 -46.610  1.00  0.76           O  
ATOM   4269  OE2 GLU A 560      -9.498 -20.506 -47.578  1.00  0.78           O  
ATOM   4270  N   TRP A 561      -7.918 -18.635 -41.177  1.00  0.58           N  
ATOM   4271  CA  TRP A 561      -7.132 -19.036 -40.015  1.00  0.71           C  
ATOM   4272  C   TRP A 561      -6.503 -20.409 -40.231  1.00  0.58           C  
ATOM   4273  CB  TRP A 561      -8.003 -19.052 -38.756  1.00  0.56           C  
ATOM   4274  O   TRP A 561      -7.212 -21.406 -40.383  1.00  0.55           O  
ATOM   4275  CG  TRP A 561      -7.310 -19.599 -37.544  1.00  0.50           C  
ATOM   4276  CD1 TRP A 561      -5.973 -19.548 -37.266  1.00  0.45           C  
ATOM   4277  CD2 TRP A 561      -7.922 -20.284 -36.447  1.00  0.49           C  
ATOM   4278  CE2 TRP A 561      -6.895 -20.620 -35.538  1.00  0.46           C  
ATOM   4279  CE3 TRP A 561      -9.242 -20.646 -36.143  1.00  0.58           C  
ATOM   4280  NE1 TRP A 561      -5.716 -20.160 -36.061  1.00  0.61           N  
ATOM   4281  CH2 TRP A 561      -8.446 -21.644 -34.073  1.00  0.54           C  
ATOM   4282  CZ2 TRP A 561      -7.146 -21.302 -34.345  1.00  0.65           C  
ATOM   4283  CZ3 TRP A 561      -9.490 -21.325 -34.956  1.00  0.46           C  
ATOM   4284  N   GLU A 562      -5.233 -20.478 -40.320  1.00  0.63           N  
ATOM   4285  CA  GLU A 562      -4.498 -21.739 -40.321  1.00  0.65           C  
ATOM   4286  C   GLU A 562      -4.467 -22.362 -38.928  1.00  0.61           C  
ATOM   4287  CB  GLU A 562      -3.072 -21.530 -40.836  1.00  0.59           C  
ATOM   4288  O   GLU A 562      -3.842 -21.820 -38.015  1.00  0.58           O  
ATOM   4289  CG  GLU A 562      -2.380 -22.815 -41.269  1.00  0.56           C  
ATOM   4290  CD  GLU A 562      -0.913 -22.619 -41.615  1.00  0.57           C  
ATOM   4291  OE1 GLU A 562      -0.490 -21.461 -41.833  1.00  0.68           O  
ATOM   4292  OE2 GLU A 562      -0.180 -23.632 -41.670  1.00  0.64           O  
ATOM   4293  N   ASN A 563      -5.222 -23.432 -38.682  1.00  0.70           N  
ATOM   4294  CA  ASN A 563      -5.237 -24.302 -37.510  1.00  0.72           C  
ATOM   4295  C   ASN A 563      -4.760 -25.711 -37.852  1.00  0.70           C  
ATOM   4296  CB  ASN A 563      -6.638 -24.350 -36.895  1.00  0.66           C  
ATOM   4297  O   ASN A 563      -5.478 -26.473 -38.501  1.00  0.65           O  
ATOM   4298  CG  ASN A 563      -6.672 -25.104 -35.581  1.00  0.64           C  
ATOM   4299  ND2 ASN A 563      -7.869 -25.477 -35.142  1.00  0.71           N  
ATOM   4300  OD1 ASN A 563      -5.632 -25.348 -34.963  1.00  0.68           O  
ATOM   4301  N   GLY A 564      -3.402 -26.058 -37.494  1.00  0.52           N  
ATOM   4302  CA  GLY A 564      -2.758 -27.345 -37.700  1.00  0.54           C  
ATOM   4303  C   GLY A 564      -2.616 -27.713 -39.165  1.00  0.53           C  
ATOM   4304  O   GLY A 564      -2.745 -28.883 -39.532  1.00  0.55           O  
ATOM   4305  N   GLY A 565      -2.558 -26.751 -40.130  1.00  0.46           N  
ATOM   4306  CA  GLY A 565      -2.501 -27.046 -41.552  1.00  0.50           C  
ATOM   4307  C   GLY A 565      -3.869 -27.099 -42.206  1.00  0.48           C  
ATOM   4308  O   GLY A 565      -3.990 -27.466 -43.376  1.00  0.50           O  
ATOM   4309  N   THR A 566      -4.944 -26.884 -41.411  1.00  0.57           N  
ATOM   4310  CA  THR A 566      -6.276 -26.713 -41.979  1.00  0.60           C  
ATOM   4311  C   THR A 566      -6.710 -25.251 -41.909  1.00  0.59           C  
ATOM   4312  CB  THR A 566      -7.311 -27.593 -41.253  1.00  0.55           C  
ATOM   4313  O   THR A 566      -6.789 -24.673 -40.823  1.00  0.58           O  
ATOM   4314  CG2 THR A 566      -8.650 -27.583 -41.982  1.00  0.47           C  
ATOM   4315  OG1 THR A 566      -6.823 -28.939 -41.190  1.00  0.54           O  
ATOM   4316  N   ASP A 567      -6.813 -24.628 -43.127  1.00  0.60           N  
ATOM   4317  CA  ASP A 567      -7.441 -23.320 -43.290  1.00  0.66           C  
ATOM   4318  C   ASP A 567      -8.908 -23.359 -42.870  1.00  0.62           C  
ATOM   4319  CB  ASP A 567      -7.320 -22.844 -44.739  1.00  0.56           C  
ATOM   4320  O   ASP A 567      -9.692 -24.146 -43.405  1.00  0.59           O  
ATOM   4321  CG  ASP A 567      -5.883 -22.608 -45.168  1.00  0.52           C  
ATOM   4322  OD1 ASP A 567      -5.038 -22.272 -44.311  1.00  0.55           O  
ATOM   4323  OD2 ASP A 567      -5.593 -22.755 -46.375  1.00  0.74           O  
ATOM   4324  N   ILE A 568      -9.226 -22.743 -41.811  1.00  0.67           N  
ATOM   4325  CA  ILE A 568     -10.595 -22.479 -41.382  1.00  0.71           C  
ATOM   4326  C   ILE A 568     -11.031 -21.098 -41.867  1.00  0.69           C  
ATOM   4327  CB  ILE A 568     -10.735 -22.577 -39.846  1.00  0.65           C  
ATOM   4328  O   ILE A 568     -10.480 -20.081 -41.439  1.00  0.68           O  
ATOM   4329  CG1 ILE A 568     -10.250 -23.944 -39.352  1.00  0.60           C  
ATOM   4330  CG2 ILE A 568     -12.184 -22.322 -39.419  1.00  0.57           C  
ATOM   4331  CD1 ILE A 568     -10.299 -24.108 -37.839  1.00  0.58           C  
ATOM   4332  N   GLY A 569     -11.987 -21.025 -42.863  1.00  0.66           N  
ATOM   4333  CA  GLY A 569     -12.574 -19.799 -43.380  1.00  0.71           C  
ATOM   4334  C   GLY A 569     -13.274 -18.977 -42.313  1.00  0.68           C  
ATOM   4335  O   GLY A 569     -13.880 -19.530 -41.394  1.00  0.69           O  
ATOM   4336  N   ILE A 570     -13.177 -17.714 -42.305  1.00  0.69           N  
ATOM   4337  CA  ILE A 570     -13.933 -16.747 -41.516  1.00  0.76           C  
ATOM   4338  C   ILE A 570     -15.231 -16.394 -42.238  1.00  0.73           C  
ATOM   4339  CB  ILE A 570     -13.106 -15.469 -41.245  1.00  0.70           C  
ATOM   4340  O   ILE A 570     -15.206 -15.910 -43.372  1.00  0.73           O  
ATOM   4341  CG1 ILE A 570     -11.813 -15.818 -40.501  1.00  0.64           C  
ATOM   4342  CG2 ILE A 570     -13.933 -14.449 -40.457  1.00  0.61           C  
ATOM   4343  CD1 ILE A 570     -10.821 -14.666 -40.408  1.00  0.64           C  
ATOM   4344  N   THR A 571     -16.461 -16.670 -41.551  1.00  0.75           N  
ATOM   4345  CA  THR A 571     -17.773 -16.416 -42.135  1.00  0.78           C  
ATOM   4346  C   THR A 571     -18.241 -14.999 -41.816  1.00  0.74           C  
ATOM   4347  CB  THR A 571     -18.816 -17.430 -41.628  1.00  0.74           C  
ATOM   4348  O   THR A 571     -19.018 -14.412 -42.573  1.00  0.72           O  
ATOM   4349  CG2 THR A 571     -18.482 -18.843 -42.097  1.00  0.66           C  
ATOM   4350  OG1 THR A 571     -18.839 -17.407 -40.196  1.00  0.74           O  
ATOM   4351  N   SER A 572     -17.854 -14.421 -40.763  1.00  0.74           N  
ATOM   4352  CA  SER A 572     -18.162 -13.042 -40.399  1.00  0.77           C  
ATOM   4353  C   SER A 572     -17.081 -12.453 -39.500  1.00  0.73           C  
ATOM   4354  CB  SER A 572     -19.519 -12.963 -39.697  1.00  0.71           C  
ATOM   4355  O   SER A 572     -16.475 -13.167 -38.698  1.00  0.71           O  
ATOM   4356  OG  SER A 572     -19.433 -13.473 -38.377  1.00  0.65           O  
ATOM   4357  N   VAL A 573     -16.640 -11.199 -39.643  1.00  0.70           N  
ATOM   4358  CA  VAL A 573     -15.795 -10.342 -38.816  1.00  0.70           C  
ATOM   4359  C   VAL A 573     -16.625  -9.193 -38.248  1.00  0.66           C  
ATOM   4360  CB  VAL A 573     -14.594  -9.789 -39.614  1.00  0.66           C  
ATOM   4361  O   VAL A 573     -17.252  -8.442 -38.997  1.00  0.63           O  
ATOM   4362  CG1 VAL A 573     -13.675  -8.971 -38.709  1.00  0.58           C  
ATOM   4363  CG2 VAL A 573     -13.822 -10.930 -40.275  1.00  0.56           C  
ATOM   4364  N   THR A 574     -16.765  -9.281 -36.888  1.00  0.63           N  
ATOM   4365  CA  THR A 574     -17.306  -8.133 -36.169  1.00  0.64           C  
ATOM   4366  C   THR A 574     -16.194  -7.362 -35.465  1.00  0.61           C  
ATOM   4367  CB  THR A 574     -18.366  -8.567 -35.139  1.00  0.59           C  
ATOM   4368  O   THR A 574     -15.531  -7.895 -34.572  1.00  0.59           O  
ATOM   4369  CG2 THR A 574     -19.062  -7.358 -34.524  1.00  0.50           C  
ATOM   4370  OG1 THR A 574     -19.344  -9.390 -35.786  1.00  0.55           O  
ATOM   4371  N   THR A 575     -15.665  -6.197 -35.970  1.00  0.51           N  
ATOM   4372  CA  THR A 575     -14.811  -5.238 -35.278  1.00  0.51           C  
ATOM   4373  C   THR A 575     -15.518  -4.671 -34.050  1.00  0.50           C  
ATOM   4374  CB  THR A 575     -14.396  -4.086 -36.212  1.00  0.48           C  
ATOM   4375  O   THR A 575     -16.638  -4.165 -34.150  1.00  0.49           O  
ATOM   4376  CG2 THR A 575     -13.008  -3.563 -35.856  1.00  0.44           C  
ATOM   4377  OG1 THR A 575     -14.385  -4.556 -37.566  1.00  0.46           O  
ATOM   4378  N   ARG A 576     -15.036  -4.892 -32.752  1.00  0.44           N  
ATOM   4379  CA  ARG A 576     -15.430  -4.248 -31.503  1.00  0.44           C  
ATOM   4380  C   ARG A 576     -14.925  -2.810 -31.446  1.00  0.44           C  
ATOM   4381  CB  ARG A 576     -14.903  -5.036 -30.302  1.00  0.42           C  
ATOM   4382  O   ARG A 576     -13.835  -2.509 -31.937  1.00  0.42           O  
ATOM   4383  CG  ARG A 576     -15.566  -6.392 -30.117  1.00  0.40           C  
ATOM   4384  CD  ARG A 576     -15.262  -6.986 -28.748  1.00  0.43           C  
ATOM   4385  NE  ARG A 576     -15.911  -8.281 -28.567  1.00  0.38           N  
ATOM   4386  NH1 ARG A 576     -15.443  -8.431 -26.309  1.00  0.31           N  
ATOM   4387  NH2 ARG A 576     -16.596 -10.111 -27.360  1.00  0.27           N  
ATOM   4388  CZ  ARG A 576     -15.982  -8.938 -27.412  1.00  0.39           C  
ATOM   4389  N   PRO A 577     -15.736  -1.797 -31.103  1.00  0.38           N  
ATOM   4390  CA  PRO A 577     -15.218  -0.482 -30.717  1.00  0.38           C  
ATOM   4391  C   PRO A 577     -14.094  -0.569 -29.688  1.00  0.38           C  
ATOM   4392  CB  PRO A 577     -16.444   0.221 -30.128  1.00  0.36           C  
ATOM   4393  O   PRO A 577     -14.028  -1.532 -28.920  1.00  0.37           O  
ATOM   4394  CG  PRO A 577     -17.511  -0.826 -30.107  1.00  0.35           C  
ATOM   4395  CD  PRO A 577     -16.962  -2.079 -30.728  1.00  0.39           C  
ATOM   4396  N   ASN A 578     -12.730   0.178 -29.850  1.00  0.33           N  
ATOM   4397  CA  ASN A 578     -11.633   0.298 -28.895  1.00  0.35           C  
ATOM   4398  C   ASN A 578     -12.145   0.398 -27.462  1.00  0.33           C  
ATOM   4399  CB  ASN A 578     -10.758   1.508 -29.232  1.00  0.32           C  
ATOM   4400  O   ASN A 578     -12.799   1.377 -27.098  1.00  0.33           O  
ATOM   4401  CG  ASN A 578      -9.371   1.113 -29.700  1.00  0.30           C  
ATOM   4402  ND2 ASN A 578      -8.609   2.087 -30.184  1.00  0.24           N  
ATOM   4403  OD1 ASN A 578      -8.988  -0.057 -29.628  1.00  0.30           O  
ATOM   4404  N   GLU A 579     -12.685  -0.558 -26.952  1.00  0.34           N  
ATOM   4405  CA  GLU A 579     -13.118  -0.950 -25.614  1.00  0.34           C  
ATOM   4406  C   GLU A 579     -12.123  -0.487 -24.554  1.00  0.34           C  
ATOM   4407  CB  GLU A 579     -13.306  -2.467 -25.532  1.00  0.31           C  
ATOM   4408  O   GLU A 579     -12.223  -0.877 -23.388  1.00  0.32           O  
ATOM   4409  CG  GLU A 579     -14.454  -2.991 -26.382  1.00  0.30           C  
ATOM   4410  CD  GLU A 579     -14.648  -4.495 -26.266  1.00  0.32           C  
ATOM   4411  OE1 GLU A 579     -13.872  -5.153 -25.536  1.00  0.32           O  
ATOM   4412  OE2 GLU A 579     -15.583  -5.020 -26.911  1.00  0.31           O  
ATOM   4413  N   GLU A 580     -11.180   0.657 -24.778  1.00  0.36           N  
ATOM   4414  CA  GLU A 580     -10.172   1.063 -23.804  1.00  0.36           C  
ATOM   4415  C   GLU A 580     -10.351   2.523 -23.400  1.00  0.36           C  
ATOM   4416  CB  GLU A 580      -8.764   0.841 -24.363  1.00  0.34           C  
ATOM   4417  O   GLU A 580      -9.841   3.425 -24.067  1.00  0.35           O  
ATOM   4418  CG  GLU A 580      -8.392  -0.625 -24.530  1.00  0.31           C  
ATOM   4419  CD  GLU A 580      -6.954  -0.832 -24.979  1.00  0.35           C  
ATOM   4420  OE1 GLU A 580      -6.256   0.169 -25.259  1.00  0.38           O  
ATOM   4421  OE2 GLU A 580      -6.523  -2.004 -25.052  1.00  0.34           O  
ATOM   4422  N   SER A 581     -11.315   3.111 -22.645  1.00  0.40           N  
ATOM   4423  CA  SER A 581     -11.380   4.396 -21.957  1.00  0.41           C  
ATOM   4424  C   SER A 581     -10.792   4.301 -20.553  1.00  0.40           C  
ATOM   4425  CB  SER A 581     -12.824   4.892 -21.882  1.00  0.38           C  
ATOM   4426  O   SER A 581     -11.370   3.656 -19.675  1.00  0.39           O  
ATOM   4427  OG  SER A 581     -13.687   3.862 -21.431  1.00  0.33           O  
ATOM   4428  N   THR A 582      -9.381   4.421 -20.517  1.00  0.59           N  
ATOM   4429  CA  THR A 582      -8.657   4.592 -19.262  1.00  0.60           C  
ATOM   4430  C   THR A 582      -8.296   6.058 -19.041  1.00  0.61           C  
ATOM   4431  CB  THR A 582      -7.378   3.735 -19.233  1.00  0.57           C  
ATOM   4432  O   THR A 582      -7.854   6.740 -19.967  1.00  0.61           O  
ATOM   4433  CG2 THR A 582      -6.700   3.805 -17.869  1.00  0.50           C  
ATOM   4434  OG1 THR A 582      -7.716   2.372 -19.517  1.00  0.59           O  
ATOM   4435  N   MET A 583      -8.590   6.656 -17.923  1.00  0.72           N  
ATOM   4436  CA  MET A 583      -8.238   8.036 -17.599  1.00  0.75           C  
ATOM   4437  C   MET A 583      -6.736   8.174 -17.370  1.00  0.74           C  
ATOM   4438  CB  MET A 583      -9.002   8.511 -16.362  1.00  0.71           C  
ATOM   4439  O   MET A 583      -6.068   8.948 -18.057  1.00  0.74           O  
ATOM   4440  CG  MET A 583      -8.809   9.986 -16.052  1.00  0.66           C  
ATOM   4441  SD  MET A 583      -9.943  10.582 -14.737  1.00  0.67           S  
ATOM   4442  CE  MET A 583     -11.514   9.900 -15.337  1.00  0.54           C  
ATOM   4443  N   PHE A 584      -6.117   7.457 -16.522  1.00  0.76           N  
ATOM   4444  CA  PHE A 584      -4.685   7.386 -16.255  1.00  0.77           C  
ATOM   4445  C   PHE A 584      -4.125   6.029 -16.663  1.00  0.76           C  
ATOM   4446  CB  PHE A 584      -4.400   7.648 -14.772  1.00  0.74           C  
ATOM   4447  O   PHE A 584      -4.568   4.993 -16.163  1.00  0.74           O  
ATOM   4448  CG  PHE A 584      -4.698   9.057 -14.337  1.00  0.76           C  
ATOM   4449  CD1 PHE A 584      -3.737  10.054 -14.456  1.00  0.75           C  
ATOM   4450  CD2 PHE A 584      -5.939   9.386 -13.808  1.00  0.78           C  
ATOM   4451  CE1 PHE A 584      -4.009  11.359 -14.053  1.00  0.82           C  
ATOM   4452  CE2 PHE A 584      -6.219  10.688 -13.404  1.00  0.82           C  
ATOM   4453  CZ  PHE A 584      -5.252  11.673 -13.526  1.00  0.78           C  
ATOM   4454  N   MET A 585      -3.239   6.062 -17.553  1.00  0.68           N  
ATOM   4455  CA  MET A 585      -2.366   4.932 -17.857  1.00  0.70           C  
ATOM   4456  C   MET A 585      -1.025   5.072 -17.144  1.00  0.69           C  
ATOM   4457  CB  MET A 585      -2.146   4.812 -19.366  1.00  0.66           C  
ATOM   4458  O   MET A 585      -0.226   5.947 -17.482  1.00  0.68           O  
ATOM   4459  CG  MET A 585      -3.415   4.523 -20.150  1.00  0.62           C  
ATOM   4460  SD  MET A 585      -3.095   4.274 -21.939  1.00  0.61           S  
ATOM   4461  CE  MET A 585      -2.168   2.716 -21.885  1.00  0.53           C  
ATOM   4462  N   LEU A 586      -0.826   4.332 -16.089  1.00  0.76           N  
ATOM   4463  CA  LEU A 586       0.354   4.391 -15.234  1.00  0.76           C  
ATOM   4464  C   LEU A 586       1.443   3.453 -15.745  1.00  0.74           C  
ATOM   4465  CB  LEU A 586      -0.010   4.032 -13.791  1.00  0.74           C  
ATOM   4466  O   LEU A 586       1.188   2.271 -15.984  1.00  0.71           O  
ATOM   4467  CG  LEU A 586      -1.134   4.849 -13.153  1.00  0.74           C  
ATOM   4468  CD1 LEU A 586      -1.341   4.424 -11.703  1.00  0.72           C  
ATOM   4469  CD2 LEU A 586      -0.828   6.341 -13.239  1.00  0.74           C  
ATOM   4470  N   SER A 587       2.645   4.007 -15.918  1.00  0.67           N  
ATOM   4471  CA  SER A 587       3.884   3.291 -16.206  1.00  0.68           C  
ATOM   4472  C   SER A 587       4.668   3.007 -14.928  1.00  0.66           C  
ATOM   4473  CB  SER A 587       4.752   4.091 -17.179  1.00  0.64           C  
ATOM   4474  O   SER A 587       4.236   3.377 -13.834  1.00  0.63           O  
ATOM   4475  OG  SER A 587       4.049   4.353 -18.381  1.00  0.61           O  
ATOM   4476  N   ASN A 588       5.800   2.307 -14.886  1.00  0.58           N  
ATOM   4477  CA  ASN A 588       6.702   2.040 -13.771  1.00  0.61           C  
ATOM   4478  C   ASN A 588       7.153   3.332 -13.094  1.00  0.59           C  
ATOM   4479  CB  ASN A 588       7.915   1.235 -14.241  1.00  0.57           C  
ATOM   4480  O   ASN A 588       7.401   4.335 -13.765  1.00  0.58           O  
ATOM   4481  CG  ASN A 588       7.544  -0.156 -14.715  1.00  0.54           C  
ATOM   4482  ND2 ASN A 588       8.356  -0.716 -15.604  1.00  0.51           N  
ATOM   4483  OD1 ASN A 588       6.536  -0.723 -14.287  1.00  0.54           O  
ATOM   4484  N   ALA A 589       7.233   3.268 -11.728  1.00  0.61           N  
ATOM   4485  CA  ALA A 589       7.720   4.321 -10.841  1.00  0.62           C  
ATOM   4486  C   ALA A 589       6.885   5.591 -10.988  1.00  0.64           C  
ATOM   4487  CB  ALA A 589       9.190   4.619 -11.124  1.00  0.57           C  
ATOM   4488  O   ALA A 589       7.404   6.701 -10.849  1.00  0.63           O  
ATOM   4489  N   THR A 590       5.610   5.482 -11.319  1.00  0.75           N  
ATOM   4490  CA  THR A 590       4.689   6.614 -11.299  1.00  0.78           C  
ATOM   4491  C   THR A 590       3.937   6.675  -9.973  1.00  0.78           C  
ATOM   4492  CB  THR A 590       3.681   6.535 -12.461  1.00  0.74           C  
ATOM   4493  O   THR A 590       3.759   5.654  -9.306  1.00  0.76           O  
ATOM   4494  CG2 THR A 590       4.385   6.654 -13.808  1.00  0.66           C  
ATOM   4495  OG1 THR A 590       2.993   5.279 -12.404  1.00  0.76           O  
ATOM   4496  N   MET A 591       3.638   7.853  -9.524  1.00  0.79           N  
ATOM   4497  CA  MET A 591       2.759   8.083  -8.381  1.00  0.84           C  
ATOM   4498  C   MET A 591       1.567   8.949  -8.776  1.00  0.84           C  
ATOM   4499  CB  MET A 591       3.528   8.744  -7.235  1.00  0.79           C  
ATOM   4500  O   MET A 591       1.735   9.988  -9.416  1.00  0.83           O  
ATOM   4501  CG  MET A 591       2.707   8.920  -5.968  1.00  0.75           C  
ATOM   4502  SD  MET A 591       3.682   9.651  -4.595  1.00  0.83           S  
ATOM   4503  CE  MET A 591       4.028  11.292  -5.287  1.00  0.75           C  
ATOM   4504  N   LEU A 592       0.376   8.462  -8.452  1.00  0.84           N  
ATOM   4505  CA  LEU A 592      -0.829   9.281  -8.376  1.00  0.87           C  
ATOM   4506  C   LEU A 592      -1.229   9.525  -6.924  1.00  0.85           C  
ATOM   4507  CB  LEU A 592      -1.981   8.611  -9.129  1.00  0.83           C  
ATOM   4508  O   LEU A 592      -1.357   8.579  -6.144  1.00  0.84           O  
ATOM   4509  CG  LEU A 592      -1.742   8.319 -10.612  1.00  0.78           C  
ATOM   4510  CD1 LEU A 592      -2.976   7.669 -11.229  1.00  0.73           C  
ATOM   4511  CD2 LEU A 592      -1.376   9.598 -11.357  1.00  0.73           C  
ATOM   4512  N   LYS A 593      -1.345  10.811  -6.542  1.00  0.85           N  
ATOM   4513  CA  LYS A 593      -1.691  11.145  -5.163  1.00  0.88           C  
ATOM   4514  C   LYS A 593      -2.702  12.287  -5.112  1.00  0.86           C  
ATOM   4515  CB  LYS A 593      -0.438  11.519  -4.370  1.00  0.84           C  
ATOM   4516  O   LYS A 593      -2.602  13.246  -5.880  1.00  0.84           O  
ATOM   4517  CG  LYS A 593      -0.692  11.762  -2.890  1.00  0.81           C  
ATOM   4518  CD  LYS A 593       0.599  12.085  -2.147  1.00  0.79           C  
ATOM   4519  CE  LYS A 593       0.339  12.380  -0.676  1.00  0.82           C  
ATOM   4520  NZ  LYS A 593       1.571  12.861   0.019  1.00  0.79           N  
ATOM   4521  N   ASP A 594      -3.669  12.253  -4.142  1.00  0.82           N  
ATOM   4522  CA  ASP A 594      -4.618  13.286  -3.736  1.00  0.85           C  
ATOM   4523  C   ASP A 594      -5.454  13.760  -4.923  1.00  0.81           C  
ATOM   4524  CB  ASP A 594      -3.884  14.470  -3.104  1.00  0.82           C  
ATOM   4525  O   ASP A 594      -5.700  14.958  -5.077  1.00  0.76           O  
ATOM   4526  CG  ASP A 594      -3.160  14.102  -1.820  1.00  0.84           C  
ATOM   4527  OD1 ASP A 594      -3.696  13.299  -1.027  1.00  0.85           O  
ATOM   4528  OD2 ASP A 594      -2.046  14.624  -1.598  1.00  0.89           O  
ATOM   4529  N   LEU A 595      -6.035  12.783  -5.840  1.00  0.86           N  
ATOM   4530  CA  LEU A 595      -6.845  13.099  -7.012  1.00  0.87           C  
ATOM   4531  C   LEU A 595      -8.227  12.461  -6.906  1.00  0.84           C  
ATOM   4532  CB  LEU A 595      -6.148  12.624  -8.290  1.00  0.85           C  
ATOM   4533  O   LEU A 595      -8.353  11.312  -6.477  1.00  0.81           O  
ATOM   4534  CG  LEU A 595      -4.821  13.303  -8.630  1.00  0.84           C  
ATOM   4535  CD1 LEU A 595      -4.139  12.584  -9.789  1.00  0.80           C  
ATOM   4536  CD2 LEU A 595      -5.044  14.774  -8.965  1.00  0.81           C  
ATOM   4537  N   LEU A 596      -9.287  13.196  -7.252  1.00  0.84           N  
ATOM   4538  CA  LEU A 596     -10.621  12.663  -7.510  1.00  0.85           C  
ATOM   4539  C   LEU A 596     -10.853  12.478  -9.006  1.00  0.83           C  
ATOM   4540  CB  LEU A 596     -11.690  13.590  -6.927  1.00  0.82           C  
ATOM   4541  O   LEU A 596     -10.862  13.452  -9.762  1.00  0.80           O  
ATOM   4542  CG  LEU A 596     -13.145  13.178  -7.160  1.00  0.79           C  
ATOM   4543  CD1 LEU A 596     -13.420  11.820  -6.524  1.00  0.75           C  
ATOM   4544  CD2 LEU A 596     -14.095  14.235  -6.607  1.00  0.76           C  
ATOM   4545  N   MET A 597     -10.815  11.237  -9.460  1.00  0.82           N  
ATOM   4546  CA  MET A 597     -11.191  10.860 -10.820  1.00  0.82           C  
ATOM   4547  C   MET A 597     -12.694  10.623 -10.924  1.00  0.78           C  
ATOM   4548  CB  MET A 597     -10.432   9.606 -11.260  1.00  0.80           C  
ATOM   4549  O   MET A 597     -13.245   9.785 -10.209  1.00  0.74           O  
ATOM   4550  CG  MET A 597      -8.922   9.777 -11.276  1.00  0.78           C  
ATOM   4551  SD  MET A 597      -8.034   8.173 -11.343  1.00  0.84           S  
ATOM   4552  CE  MET A 597      -8.145   7.672  -9.603  1.00  0.77           C  
ATOM   4553  N   GLU A 598     -13.436  11.434 -11.630  1.00  0.75           N  
ATOM   4554  CA  GLU A 598     -14.895  11.415 -11.672  1.00  0.75           C  
ATOM   4555  C   GLU A 598     -15.403  11.140 -13.084  1.00  0.72           C  
ATOM   4556  CB  GLU A 598     -15.465  12.740 -11.157  1.00  0.71           C  
ATOM   4557  O   GLU A 598     -14.699  11.393 -14.063  1.00  0.68           O  
ATOM   4558  CG  GLU A 598     -15.234  12.972  -9.671  1.00  0.67           C  
ATOM   4559  CD  GLU A 598     -15.888  14.243  -9.153  1.00  0.67           C  
ATOM   4560  OE1 GLU A 598     -16.076  15.195  -9.945  1.00  0.69           O  
ATOM   4561  OE2 GLU A 598     -16.215  14.289  -7.946  1.00  0.65           O  
ATOM   4562  N   ASP A 599     -16.518  10.567 -13.206  1.00  0.53           N  
ATOM   4563  CA  ASP A 599     -17.427  10.490 -14.345  1.00  0.52           C  
ATOM   4564  C   ASP A 599     -16.831   9.641 -15.466  1.00  0.52           C  
ATOM   4565  CB  ASP A 599     -17.756  11.891 -14.865  1.00  0.48           C  
ATOM   4566  O   ASP A 599     -17.009   9.948 -16.646  1.00  0.49           O  
ATOM   4567  CG  ASP A 599     -18.556  12.718 -13.875  1.00  0.44           C  
ATOM   4568  OD1 ASP A 599     -19.274  12.136 -13.033  1.00  0.48           O  
ATOM   4569  OD2 ASP A 599     -18.472  13.964 -13.939  1.00  0.58           O  
ATOM   4570  N   MET A 600     -15.896   8.587 -15.119  1.00  0.53           N  
ATOM   4571  CA  MET A 600     -15.602   7.570 -16.124  1.00  0.52           C  
ATOM   4572  C   MET A 600     -16.818   6.684 -16.374  1.00  0.51           C  
ATOM   4573  CB  MET A 600     -14.411   6.713 -15.691  1.00  0.49           C  
ATOM   4574  O   MET A 600     -17.266   5.970 -15.476  1.00  0.48           O  
ATOM   4575  CG  MET A 600     -13.076   7.435 -15.772  1.00  0.46           C  
ATOM   4576  SD  MET A 600     -12.535   7.721 -17.502  1.00  0.46           S  
ATOM   4577  CE  MET A 600     -12.349   6.007 -18.067  1.00  0.38           C  
ATOM   4578  N   THR A 601     -17.898   7.118 -16.971  1.00  0.36           N  
ATOM   4579  CA  THR A 601     -19.010   6.398 -17.581  1.00  0.35           C  
ATOM   4580  C   THR A 601     -18.557   5.677 -18.848  1.00  0.36           C  
ATOM   4581  CB  THR A 601     -20.174   7.348 -17.917  1.00  0.33           C  
ATOM   4582  O   THR A 601     -18.160   6.316 -19.824  1.00  0.34           O  
ATOM   4583  CG2 THR A 601     -21.295   7.229 -16.889  1.00  0.32           C  
ATOM   4584  OG1 THR A 601     -19.693   8.698 -17.928  1.00  0.30           O  
ATOM   4585  N   GLY A 602     -17.767   4.447 -18.743  1.00  0.36           N  
ATOM   4586  CA  GLY A 602     -17.549   3.580 -19.890  1.00  0.35           C  
ATOM   4587  C   GLY A 602     -18.788   3.403 -20.748  1.00  0.36           C  
ATOM   4588  O   GLY A 602     -19.729   2.710 -20.354  1.00  0.34           O  
ATOM   4589  N   PHE A 603     -19.306   4.234 -21.294  1.00  0.29           N  
ATOM   4590  CA  PHE A 603     -20.226   3.956 -22.390  1.00  0.31           C  
ATOM   4591  C   PHE A 603     -19.496   3.301 -23.557  1.00  0.29           C  
ATOM   4592  CB  PHE A 603     -20.913   5.243 -22.857  1.00  0.27           C  
ATOM   4593  O   PHE A 603     -18.556   3.876 -24.110  1.00  0.27           O  
ATOM   4594  CG  PHE A 603     -21.869   5.821 -21.849  1.00  0.26           C  
ATOM   4595  CD1 PHE A 603     -23.155   5.311 -21.718  1.00  0.25           C  
ATOM   4596  CD2 PHE A 603     -21.481   6.875 -21.032  1.00  0.25           C  
ATOM   4597  CE1 PHE A 603     -24.042   5.844 -20.785  1.00  0.21           C  
ATOM   4598  CE2 PHE A 603     -22.362   7.413 -20.098  1.00  0.23           C  
ATOM   4599  CZ  PHE A 603     -23.642   6.896 -19.977  1.00  0.24           C  
ATOM   4600  N   SER A 604     -19.444   1.918 -23.759  1.00  0.30           N  
ATOM   4601  CA  SER A 604     -19.548   1.516 -25.158  1.00  0.31           C  
ATOM   4602  C   SER A 604     -20.821   2.062 -25.797  1.00  0.30           C  
ATOM   4603  CB  SER A 604     -19.519  -0.008 -25.282  1.00  0.28           C  
ATOM   4604  O   SER A 604     -21.918   1.869 -25.269  1.00  0.29           O  
ATOM   4605  OG  SER A 604     -19.566  -0.402 -26.643  1.00  0.25           O  
ATOM   4606  N   PRO A 605     -20.680   3.098 -26.564  1.00  0.28           N  
ATOM   4607  CA  PRO A 605     -21.827   3.400 -27.424  1.00  0.28           C  
ATOM   4608  C   PRO A 605     -22.436   2.150 -28.055  1.00  0.28           C  
ATOM   4609  CB  PRO A 605     -21.232   4.318 -28.496  1.00  0.25           C  
ATOM   4610  O   PRO A 605     -23.596   2.168 -28.474  1.00  0.26           O  
ATOM   4611  CG  PRO A 605     -19.753   4.148 -28.365  1.00  0.25           C  
ATOM   4612  CD  PRO A 605     -19.461   3.503 -27.041  1.00  0.28           C  
ATOM   4613  N   ALA A 606     -21.730   0.920 -28.075  1.00  0.27           N  
ATOM   4614  CA  ALA A 606     -22.391  -0.173 -28.784  1.00  0.28           C  
ATOM   4615  C   ALA A 606     -22.935  -1.211 -27.807  1.00  0.27           C  
ATOM   4616  CB  ALA A 606     -21.425  -0.828 -29.768  1.00  0.25           C  
ATOM   4617  O   ALA A 606     -22.167  -1.907 -27.139  1.00  0.27           O  
ATOM   4618  N   GLY A 607     -23.935  -1.096 -26.854  1.00  0.33           N  
ATOM   4619  CA  GLY A 607     -24.911  -1.843 -26.077  1.00  0.33           C  
ATOM   4620  C   GLY A 607     -25.283  -3.173 -26.707  1.00  0.33           C  
ATOM   4621  O   GLY A 607     -25.064  -3.383 -27.901  1.00  0.32           O  
ATOM   4622  N   ILE A 608     -25.268  -4.427 -26.007  1.00  0.35           N  
ATOM   4623  CA  ILE A 608     -26.144  -5.507 -26.448  1.00  0.38           C  
ATOM   4624  C   ILE A 608     -27.456  -4.926 -26.971  1.00  0.36           C  
ATOM   4625  CB  ILE A 608     -26.420  -6.512 -25.307  1.00  0.34           C  
ATOM   4626  O   ILE A 608     -28.186  -4.261 -26.232  1.00  0.35           O  
ATOM   4627  CG1 ILE A 608     -25.106  -7.114 -24.797  1.00  0.32           C  
ATOM   4628  CG2 ILE A 608     -27.380  -7.609 -25.775  1.00  0.31           C  
ATOM   4629  CD1 ILE A 608     -25.271  -8.026 -23.589  1.00  0.31           C  
ATOM   4630  N   VAL A 609     -27.423  -4.811 -28.142  1.00  0.47           N  
ATOM   4631  CA  VAL A 609     -28.685  -4.952 -28.859  1.00  0.48           C  
ATOM   4632  C   VAL A 609     -29.245  -6.357 -28.648  1.00  0.48           C  
ATOM   4633  CB  VAL A 609     -28.516  -4.667 -30.369  1.00  0.45           C  
ATOM   4634  O   VAL A 609     -28.659  -7.341 -29.107  1.00  0.47           O  
ATOM   4635  CG1 VAL A 609     -29.864  -4.725 -31.084  1.00  0.39           C  
ATOM   4636  CG2 VAL A 609     -27.851  -3.308 -30.583  1.00  0.40           C  
ATOM   4637  N   THR A 610     -30.013  -6.513 -27.571  1.00  0.55           N  
ATOM   4638  CA  THR A 610     -30.866  -7.696 -27.559  1.00  0.59           C  
ATOM   4639  C   THR A 610     -32.263  -7.361 -28.072  1.00  0.58           C  
ATOM   4640  CB  THR A 610     -30.966  -8.298 -26.145  1.00  0.55           C  
ATOM   4641  O   THR A 610     -32.862  -6.368 -27.655  1.00  0.60           O  
ATOM   4642  CG2 THR A 610     -32.419  -8.393 -25.689  1.00  0.48           C  
ATOM   4643  OG1 THR A 610     -30.391  -9.611 -26.148  1.00  0.49           O  
ATOM   4644  N   THR A 611     -32.613  -8.061 -29.134  1.00  0.60           N  
ATOM   4645  CA  THR A 611     -33.998  -8.099 -29.590  1.00  0.64           C  
ATOM   4646  C   THR A 611     -34.768  -9.214 -28.889  1.00  0.62           C  
ATOM   4647  CB  THR A 611     -34.078  -8.296 -31.115  1.00  0.59           C  
ATOM   4648  O   THR A 611     -34.356 -10.376 -28.922  1.00  0.61           O  
ATOM   4649  CG2 THR A 611     -35.516  -8.177 -31.610  1.00  0.53           C  
ATOM   4650  OG1 THR A 611     -33.278  -7.299 -31.763  1.00  0.60           O  
ATOM   4651  N   ILE A 612     -35.657  -8.848 -28.143  1.00  0.70           N  
ATOM   4652  CA  ILE A 612     -36.596  -9.741 -27.471  1.00  0.75           C  
ATOM   4653  C   ILE A 612     -38.011  -9.482 -27.983  1.00  0.74           C  
ATOM   4654  CB  ILE A 612     -36.540  -9.567 -25.937  1.00  0.71           C  
ATOM   4655  O   ILE A 612     -38.423  -8.329 -28.131  1.00  0.74           O  
ATOM   4656  CG1 ILE A 612     -35.097  -9.693 -25.437  1.00  0.67           C  
ATOM   4657  CG2 ILE A 612     -37.451 -10.586 -25.245  1.00  0.65           C  
ATOM   4658  CD1 ILE A 612     -34.930  -9.411 -23.950  1.00  0.65           C  
ATOM   4659  N   SER A 613     -38.763 -10.630 -28.455  1.00  0.67           N  
ATOM   4660  CA  SER A 613     -40.192 -10.529 -28.729  1.00  0.74           C  
ATOM   4661  C   SER A 613     -40.975 -10.186 -27.466  1.00  0.69           C  
ATOM   4662  CB  SER A 613     -40.718 -11.835 -29.326  1.00  0.65           C  
ATOM   4663  O   SER A 613     -41.039 -10.988 -26.532  1.00  0.68           O  
ATOM   4664  OG  SER A 613     -41.933 -11.617 -30.022  1.00  0.59           O  
ATOM   4665  N   CYS A 614     -41.383  -8.998 -27.455  1.00  0.79           N  
ATOM   4666  CA  CYS A 614     -42.115  -8.453 -26.316  1.00  0.85           C  
ATOM   4667  C   CYS A 614     -43.401  -7.774 -26.770  1.00  0.81           C  
ATOM   4668  CB  CYS A 614     -41.246  -7.459 -25.547  1.00  0.79           C  
ATOM   4669  O   CYS A 614     -43.559  -7.457 -27.951  1.00  0.78           O  
ATOM   4670  SG  CYS A 614     -39.649  -8.130 -25.036  1.00  0.77           S  
ATOM   4671  N   SER A 615     -44.340  -7.603 -25.967  1.00  0.72           N  
ATOM   4672  CA  SER A 615     -45.470  -6.691 -26.117  1.00  0.80           C  
ATOM   4673  C   SER A 615     -45.396  -5.548 -25.110  1.00  0.75           C  
ATOM   4674  CB  SER A 615     -46.791  -7.442 -25.953  1.00  0.72           C  
ATOM   4675  O   SER A 615     -44.878  -5.721 -24.004  1.00  0.76           O  
ATOM   4676  OG  SER A 615     -46.910  -7.971 -24.644  1.00  0.68           O  
ATOM   4677  N   ILE A 616     -45.733  -4.417 -25.493  1.00  0.64           N  
ATOM   4678  CA  ILE A 616     -45.931  -3.285 -24.595  1.00  0.73           C  
ATOM   4679  C   ILE A 616     -47.425  -3.026 -24.412  1.00  0.69           C  
ATOM   4680  CB  ILE A 616     -45.228  -2.015 -25.124  1.00  0.66           C  
ATOM   4681  O   ILE A 616     -48.142  -2.778 -25.385  1.00  0.68           O  
ATOM   4682  CG1 ILE A 616     -43.763  -2.316 -25.459  1.00  0.64           C  
ATOM   4683  CG2 ILE A 616     -45.334  -0.875 -24.106  1.00  0.62           C  
ATOM   4684  CD1 ILE A 616     -42.988  -1.114 -25.982  1.00  0.64           C  
ATOM   4685  N   ALA A 617     -47.879  -3.228 -23.093  1.00  0.71           N  
ATOM   4686  CA  ALA A 617     -49.186  -2.777 -22.622  1.00  0.77           C  
ATOM   4687  C   ALA A 617     -49.042  -1.689 -21.562  1.00  0.71           C  
ATOM   4688  CB  ALA A 617     -49.987  -3.953 -22.068  1.00  0.69           C  
ATOM   4689  O   ALA A 617     -48.611  -1.962 -20.439  1.00  0.71           O  
ATOM   4690  N   GLY A 618     -49.433  -0.399 -21.949  1.00  0.82           N  
ATOM   4691  CA  GLY A 618     -49.128   0.758 -21.122  1.00  0.85           C  
ATOM   4692  C   GLY A 618     -47.639   0.989 -20.946  1.00  0.81           C  
ATOM   4693  O   GLY A 618     -46.924   1.233 -21.920  1.00  0.75           O  
ATOM   4694  N   SER A 619     -47.164   0.889 -19.642  1.00  0.75           N  
ATOM   4695  CA  SER A 619     -45.761   1.009 -19.259  1.00  0.82           C  
ATOM   4696  C   SER A 619     -45.115  -0.362 -19.091  1.00  0.72           C  
ATOM   4697  CB  SER A 619     -45.626   1.808 -17.961  1.00  0.72           C  
ATOM   4698  O   SER A 619     -43.931  -0.460 -18.761  1.00  0.66           O  
ATOM   4699  OG  SER A 619     -46.360   1.196 -16.915  1.00  0.64           O  
ATOM   4700  N   LYS A 620     -45.790  -1.380 -19.289  1.00  0.67           N  
ATOM   4701  CA  LYS A 620     -45.264  -2.721 -19.048  1.00  0.74           C  
ATOM   4702  C   LYS A 620     -44.878  -3.404 -20.357  1.00  0.66           C  
ATOM   4703  CB  LYS A 620     -46.287  -3.572 -18.294  1.00  0.65           C  
ATOM   4704  O   LYS A 620     -45.706  -3.536 -21.261  1.00  0.65           O  
ATOM   4705  CG  LYS A 620     -46.562  -3.098 -16.875  1.00  0.60           C  
ATOM   4706  CD  LYS A 620     -47.494  -4.051 -16.138  1.00  0.61           C  
ATOM   4707  CE  LYS A 620     -47.741  -3.597 -14.706  1.00  0.79           C  
ATOM   4708  NZ  LYS A 620     -48.555  -4.589 -13.942  1.00  0.75           N  
ATOM   4709  N   VAL A 621     -43.659  -3.755 -20.435  1.00  0.75           N  
ATOM   4710  CA  VAL A 621     -43.115  -4.634 -21.465  1.00  0.80           C  
ATOM   4711  C   VAL A 621     -43.142  -6.081 -20.977  1.00  0.74           C  
ATOM   4712  CB  VAL A 621     -41.675  -4.230 -21.853  1.00  0.75           C  
ATOM   4713  O   VAL A 621     -42.575  -6.401 -19.930  1.00  0.71           O  
ATOM   4714  CG1 VAL A 621     -41.152  -5.114 -22.984  1.00  0.72           C  
ATOM   4715  CG2 VAL A 621     -41.625  -2.757 -22.255  1.00  0.70           C  
ATOM   4716  N   THR A 622     -43.926  -6.980 -21.599  1.00  0.73           N  
ATOM   4717  CA  THR A 622     -43.978  -8.413 -21.332  1.00  0.77           C  
ATOM   4718  C   THR A 622     -43.270  -9.195 -22.435  1.00  0.69           C  
ATOM   4719  CB  THR A 622     -45.431  -8.904 -21.202  1.00  0.70           C  
ATOM   4720  O   THR A 622     -43.534  -8.983 -23.620  1.00  0.67           O  
ATOM   4721  CG2 THR A 622     -45.738  -9.344 -19.774  1.00  0.62           C  
ATOM   4722  OG1 THR A 622     -46.323  -7.843 -21.566  1.00  0.65           O  
ATOM   4723  N   GLY A 623     -42.345 -10.004 -22.126  1.00  0.80           N  
ATOM   4724  CA  GLY A 623     -41.521 -10.834 -22.990  1.00  0.81           C  
ATOM   4725  C   GLY A 623     -40.998 -12.079 -22.299  1.00  0.76           C  
ATOM   4726  O   GLY A 623     -41.133 -12.223 -21.082  1.00  0.71           O  
ATOM   4727  N   SER A 624     -40.570 -13.129 -23.057  1.00  0.62           N  
ATOM   4728  CA  SER A 624     -40.281 -14.457 -22.525  1.00  0.63           C  
ATOM   4729  C   SER A 624     -39.028 -14.444 -21.656  1.00  0.57           C  
ATOM   4730  CB  SER A 624     -40.112 -15.465 -23.662  1.00  0.56           C  
ATOM   4731  O   SER A 624     -38.857 -15.306 -20.791  1.00  0.54           O  
ATOM   4732  OG  SER A 624     -39.136 -15.019 -24.589  1.00  0.53           O  
ATOM   4733  N   GLU A 625     -38.228 -13.398 -21.858  1.00  0.52           N  
ATOM   4734  CA  GLU A 625     -36.912 -13.371 -21.227  1.00  0.56           C  
ATOM   4735  C   GLU A 625     -36.449 -11.938 -20.978  1.00  0.51           C  
ATOM   4736  CB  GLU A 625     -35.887 -14.113 -22.089  1.00  0.47           C  
ATOM   4737  O   GLU A 625     -35.695 -11.376 -21.775  1.00  0.48           O  
ATOM   4738  CG  GLU A 625     -36.168 -15.601 -22.235  1.00  0.43           C  
ATOM   4739  CD  GLU A 625     -35.099 -16.339 -23.025  1.00  0.47           C  
ATOM   4740  OE1 GLU A 625     -34.151 -15.687 -23.518  1.00  0.55           O  
ATOM   4741  OE2 GLU A 625     -35.212 -17.579 -23.153  1.00  0.51           O  
ATOM   4742  N   LEU A 626     -37.079 -11.171 -19.976  1.00  0.52           N  
ATOM   4743  CA  LEU A 626     -36.650  -9.868 -19.478  1.00  0.51           C  
ATOM   4744  C   LEU A 626     -35.755 -10.022 -18.253  1.00  0.50           C  
ATOM   4745  CB  LEU A 626     -37.863  -9.000 -19.133  1.00  0.47           C  
ATOM   4746  O   LEU A 626     -35.993 -10.891 -17.411  1.00  0.47           O  
ATOM   4747  CG  LEU A 626     -38.850  -8.731 -20.270  1.00  0.46           C  
ATOM   4748  CD1 LEU A 626     -40.045  -7.933 -19.758  1.00  0.46           C  
ATOM   4749  CD2 LEU A 626     -38.160  -7.996 -21.414  1.00  0.54           C  
ATOM   4750  N   PHE A 627     -34.649  -9.528 -18.262  1.00  0.49           N  
ATOM   4751  CA  PHE A 627     -33.673  -9.547 -17.178  1.00  0.57           C  
ATOM   4752  C   PHE A 627     -33.454  -8.144 -16.623  1.00  0.50           C  
ATOM   4753  CB  PHE A 627     -32.343 -10.135 -17.660  1.00  0.49           C  
ATOM   4754  O   PHE A 627     -33.677  -7.153 -17.321  1.00  0.51           O  
ATOM   4755  CG  PHE A 627     -31.938  -9.673 -19.034  1.00  0.47           C  
ATOM   4756  CD1 PHE A 627     -32.393 -10.336 -20.167  1.00  0.44           C  
ATOM   4757  CD2 PHE A 627     -31.102  -8.576 -19.192  1.00  0.46           C  
ATOM   4758  CE1 PHE A 627     -32.019  -9.912 -21.440  1.00  0.41           C  
ATOM   4759  CE2 PHE A 627     -30.724  -8.146 -20.461  1.00  0.42           C  
ATOM   4760  CZ  PHE A 627     -31.183  -8.816 -21.584  1.00  0.42           C  
ATOM   4761  N   PRO A 628     -33.143  -7.805 -15.195  1.00  0.45           N  
ATOM   4762  CA  PRO A 628     -32.923  -6.492 -14.583  1.00  0.46           C  
ATOM   4763  C   PRO A 628     -31.963  -5.620 -15.388  1.00  0.45           C  
ATOM   4764  CB  PRO A 628     -32.331  -6.836 -13.214  1.00  0.44           C  
ATOM   4765  O   PRO A 628     -32.104  -4.394 -15.406  1.00  0.45           O  
ATOM   4766  CG  PRO A 628     -32.549  -8.307 -13.062  1.00  0.42           C  
ATOM   4767  CD  PRO A 628     -32.877  -8.882 -14.409  1.00  0.45           C  
ATOM   4768  N   ASP A 629     -30.914  -6.354 -16.115  1.00  0.43           N  
ATOM   4769  CA  ASP A 629     -29.919  -5.597 -16.868  1.00  0.47           C  
ATOM   4770  C   ASP A 629     -30.569  -4.816 -18.007  1.00  0.44           C  
ATOM   4771  CB  ASP A 629     -28.839  -6.530 -17.420  1.00  0.43           C  
ATOM   4772  O   ASP A 629     -29.929  -3.964 -18.628  1.00  0.44           O  
ATOM   4773  CG  ASP A 629     -28.070  -7.257 -16.330  1.00  0.42           C  
ATOM   4774  OD1 ASP A 629     -28.008  -6.754 -15.188  1.00  0.41           O  
ATOM   4775  OD2 ASP A 629     -27.520  -8.342 -16.618  1.00  0.44           O  
ATOM   4776  N   LEU A 630     -31.809  -4.915 -18.288  1.00  0.58           N  
ATOM   4777  CA  LEU A 630     -32.524  -4.157 -19.309  1.00  0.59           C  
ATOM   4778  C   LEU A 630     -33.051  -2.844 -18.741  1.00  0.59           C  
ATOM   4779  CB  LEU A 630     -33.681  -4.983 -19.878  1.00  0.56           C  
ATOM   4780  O   LEU A 630     -33.427  -1.943 -19.495  1.00  0.58           O  
ATOM   4781  CG  LEU A 630     -33.297  -6.237 -20.664  1.00  0.55           C  
ATOM   4782  CD1 LEU A 630     -34.548  -6.966 -21.144  1.00  0.53           C  
ATOM   4783  CD2 LEU A 630     -32.398  -5.876 -21.842  1.00  0.57           C  
ATOM   4784  N   VAL A 631     -32.986  -2.602 -17.284  1.00  0.54           N  
ATOM   4785  CA  VAL A 631     -33.274  -1.281 -16.736  1.00  0.54           C  
ATOM   4786  C   VAL A 631     -32.240  -0.276 -17.238  1.00  0.53           C  
ATOM   4787  CB  VAL A 631     -33.292  -1.299 -15.191  1.00  0.51           C  
ATOM   4788  O   VAL A 631     -31.034  -0.520 -17.150  1.00  0.52           O  
ATOM   4789  CG1 VAL A 631     -33.577   0.095 -14.637  1.00  0.48           C  
ATOM   4790  CG2 VAL A 631     -34.327  -2.301 -14.682  1.00  0.48           C  
ATOM   4791  N   GLY A 632     -32.790   0.808 -17.761  1.00  0.63           N  
ATOM   4792  CA  GLY A 632     -32.038   1.887 -18.382  1.00  0.63           C  
ATOM   4793  C   GLY A 632     -31.827   1.688 -19.871  1.00  0.63           C  
ATOM   4794  O   GLY A 632     -31.374   2.600 -20.566  1.00  0.62           O  
ATOM   4795  N   THR A 633     -32.030   0.456 -20.457  1.00  0.69           N  
ATOM   4796  CA  THR A 633     -31.828   0.249 -21.887  1.00  0.71           C  
ATOM   4797  C   THR A 633     -32.855   1.034 -22.697  1.00  0.70           C  
ATOM   4798  CB  THR A 633     -31.915  -1.245 -22.252  1.00  0.67           C  
ATOM   4799  O   THR A 633     -33.984   1.240 -22.246  1.00  0.70           O  
ATOM   4800  CG2 THR A 633     -30.908  -2.066 -21.453  1.00  0.60           C  
ATOM   4801  OG1 THR A 633     -33.236  -1.724 -21.971  1.00  0.63           O  
ATOM   4802  N   THR A 634     -32.312   1.737 -23.858  1.00  0.73           N  
ATOM   4803  CA  THR A 634     -33.269   2.213 -24.851  1.00  0.76           C  
ATOM   4804  C   THR A 634     -33.954   1.041 -25.547  1.00  0.76           C  
ATOM   4805  CB  THR A 634     -32.585   3.108 -25.901  1.00  0.72           C  
ATOM   4806  O   THR A 634     -33.294   0.086 -25.963  1.00  0.75           O  
ATOM   4807  CG2 THR A 634     -33.605   3.968 -26.640  1.00  0.63           C  
ATOM   4808  OG1 THR A 634     -31.639   3.964 -25.248  1.00  0.66           O  
ATOM   4809  N   VAL A 635     -35.192   1.028 -25.619  1.00  0.75           N  
ATOM   4810  CA  VAL A 635     -36.053   0.108 -26.355  1.00  0.78           C  
ATOM   4811  C   VAL A 635     -36.380   0.692 -27.728  1.00  0.76           C  
ATOM   4812  CB  VAL A 635     -37.355  -0.194 -25.580  1.00  0.75           C  
ATOM   4813  O   VAL A 635     -36.856   1.825 -27.829  1.00  0.75           O  
ATOM   4814  CG1 VAL A 635     -38.124  -1.337 -26.241  1.00  0.72           C  
ATOM   4815  CG2 VAL A 635     -37.043  -0.528 -24.123  1.00  0.71           C  
ATOM   4816  N   THR A 636     -35.816   0.094 -28.796  1.00  0.77           N  
ATOM   4817  CA  THR A 636     -36.223   0.352 -30.173  1.00  0.80           C  
ATOM   4818  C   THR A 636     -36.996  -0.835 -30.741  1.00  0.78           C  
ATOM   4819  CB  THR A 636     -35.007   0.652 -31.068  1.00  0.76           C  
ATOM   4820  O   THR A 636     -36.861  -1.960 -30.254  1.00  0.78           O  
ATOM   4821  CG2 THR A 636     -34.243   1.874 -30.568  1.00  0.71           C  
ATOM   4822  OG1 THR A 636     -34.128  -0.480 -31.065  1.00  0.74           O  
ATOM   4823  N   GLY A 637     -37.946  -0.641 -31.687  1.00  0.81           N  
ATOM   4824  CA  GLY A 637     -38.751  -1.625 -32.393  1.00  0.83           C  
ATOM   4825  C   GLY A 637     -39.920  -1.014 -33.142  1.00  0.82           C  
ATOM   4826  O   GLY A 637     -40.152   0.194 -33.061  1.00  0.80           O  
ATOM   4827  N   SER A 638     -40.457  -1.827 -34.074  1.00  0.74           N  
ATOM   4828  CA  SER A 638     -41.613  -1.341 -34.820  1.00  0.81           C  
ATOM   4829  C   SER A 638     -42.722  -0.879 -33.881  1.00  0.77           C  
ATOM   4830  CB  SER A 638     -42.144  -2.428 -35.755  1.00  0.74           C  
ATOM   4831  O   SER A 638     -43.243  -1.669 -33.092  1.00  0.77           O  
ATOM   4832  OG  SER A 638     -43.194  -1.927 -36.564  1.00  0.71           O  
ATOM   4833  N   GLY A 639     -43.052   0.327 -33.907  1.00  0.71           N  
ATOM   4834  CA  GLY A 639     -44.124   0.949 -33.147  1.00  0.76           C  
ATOM   4835  C   GLY A 639     -43.667   1.491 -31.805  1.00  0.71           C  
ATOM   4836  O   GLY A 639     -44.428   2.169 -31.112  1.00  0.70           O  
ATOM   4837  N   VAL A 640     -42.378   1.324 -31.387  1.00  0.75           N  
ATOM   4838  CA  VAL A 640     -41.867   1.926 -30.160  1.00  0.81           C  
ATOM   4839  C   VAL A 640     -41.593   3.411 -30.388  1.00  0.77           C  
ATOM   4840  CB  VAL A 640     -40.585   1.216 -29.670  1.00  0.75           C  
ATOM   4841  O   VAL A 640     -40.958   3.786 -31.376  1.00  0.75           O  
ATOM   4842  CG1 VAL A 640     -40.067   1.862 -28.387  1.00  0.71           C  
ATOM   4843  CG2 VAL A 640     -40.851  -0.273 -29.453  1.00  0.69           C  
ATOM   4844  N   SER A 641     -42.112   4.294 -29.437  1.00  0.79           N  
ATOM   4845  CA  SER A 641     -41.830   5.725 -29.455  1.00  0.81           C  
ATOM   4846  C   SER A 641     -40.345   5.999 -29.245  1.00  0.76           C  
ATOM   4847  CB  SER A 641     -42.647   6.446 -28.382  1.00  0.78           C  
ATOM   4848  O   SER A 641     -39.715   5.399 -28.371  1.00  0.74           O  
ATOM   4849  OG  SER A 641     -44.036   6.278 -28.609  1.00  0.74           O  
ATOM   4850  N   THR A 642     -39.634   6.944 -30.104  1.00  0.64           N  
ATOM   4851  CA  THR A 642     -38.251   7.384 -29.959  1.00  0.68           C  
ATOM   4852  C   THR A 642     -37.995   7.911 -28.550  1.00  0.62           C  
ATOM   4853  CB  THR A 642     -37.901   8.474 -30.990  1.00  0.61           C  
ATOM   4854  O   THR A 642     -38.735   8.765 -28.058  1.00  0.61           O  
ATOM   4855  CG2 THR A 642     -36.415   8.817 -30.944  1.00  0.54           C  
ATOM   4856  OG1 THR A 642     -38.232   8.006 -32.303  1.00  0.58           O  
ATOM   4857  N   GLY A 643     -37.147   7.287 -27.895  1.00  0.68           N  
ATOM   4858  CA  GLY A 643     -36.705   7.682 -26.567  1.00  0.71           C  
ATOM   4859  C   GLY A 643     -37.248   6.791 -25.467  1.00  0.68           C  
ATOM   4860  O   GLY A 643     -36.928   6.981 -24.291  1.00  0.67           O  
ATOM   4861  N   THR A 644     -37.971   5.772 -25.656  1.00  0.77           N  
ATOM   4862  CA  THR A 644     -38.472   4.815 -24.676  1.00  0.78           C  
ATOM   4863  C   THR A 644     -37.322   4.045 -24.033  1.00  0.74           C  
ATOM   4864  CB  THR A 644     -39.461   3.824 -25.318  1.00  0.74           C  
ATOM   4865  O   THR A 644     -36.493   3.459 -24.732  1.00  0.69           O  
ATOM   4866  CG2 THR A 644     -40.020   2.855 -24.282  1.00  0.71           C  
ATOM   4867  OG1 THR A 644     -40.544   4.553 -25.908  1.00  0.81           O  
ATOM   4868  N   LYS A 645     -37.319   4.159 -22.682  1.00  0.74           N  
ATOM   4869  CA  LYS A 645     -36.330   3.477 -21.853  1.00  0.78           C  
ATOM   4870  C   LYS A 645     -36.996   2.479 -20.911  1.00  0.75           C  
ATOM   4871  CB  LYS A 645     -35.513   4.491 -21.050  1.00  0.73           C  
ATOM   4872  O   LYS A 645     -38.136   2.682 -20.487  1.00  0.73           O  
ATOM   4873  CG  LYS A 645     -34.698   5.448 -21.907  1.00  0.69           C  
ATOM   4874  CD  LYS A 645     -33.872   6.400 -21.051  1.00  0.68           C  
ATOM   4875  CE  LYS A 645     -33.066   7.367 -21.908  1.00  0.70           C  
ATOM   4876  NZ  LYS A 645     -32.287   8.330 -21.073  1.00  0.64           N  
ATOM   4877  N   VAL A 646     -36.333   1.355 -20.588  1.00  0.73           N  
ATOM   4878  CA  VAL A 646     -36.716   0.534 -19.444  1.00  0.76           C  
ATOM   4879  C   VAL A 646     -36.487   1.313 -18.150  1.00  0.75           C  
ATOM   4880  CB  VAL A 646     -35.930  -0.796 -19.411  1.00  0.72           C  
ATOM   4881  O   VAL A 646     -35.360   1.712 -17.849  1.00  0.74           O  
ATOM   4882  CG1 VAL A 646     -36.354  -1.644 -18.214  1.00  0.69           C  
ATOM   4883  CG2 VAL A 646     -36.132  -1.567 -20.714  1.00  0.67           C  
ATOM   4884  N   SER A 647     -37.552   1.634 -17.392  1.00  0.69           N  
ATOM   4885  CA  SER A 647     -37.514   2.384 -16.140  1.00  0.71           C  
ATOM   4886  C   SER A 647     -37.479   1.449 -14.936  1.00  0.66           C  
ATOM   4887  CB  SER A 647     -38.721   3.316 -16.036  1.00  0.67           C  
ATOM   4888  O   SER A 647     -36.994   1.823 -13.866  1.00  0.63           O  
ATOM   4889  OG  SER A 647     -39.931   2.590 -16.167  1.00  0.68           O  
ATOM   4890  N   GLY A 648     -37.892   0.217 -15.054  1.00  0.67           N  
ATOM   4891  CA  GLY A 648     -37.932  -0.730 -13.950  1.00  0.69           C  
ATOM   4892  C   GLY A 648     -37.967  -2.176 -14.405  1.00  0.67           C  
ATOM   4893  O   GLY A 648     -38.338  -2.465 -15.545  1.00  0.66           O  
ATOM   4894  N   PHE A 649     -37.439  -3.062 -13.646  1.00  0.65           N  
ATOM   4895  CA  PHE A 649     -37.601  -4.510 -13.715  1.00  0.71           C  
ATOM   4896  C   PHE A 649     -38.624  -4.990 -12.693  1.00  0.68           C  
ATOM   4897  CB  PHE A 649     -36.259  -5.213 -13.484  1.00  0.63           C  
ATOM   4898  O   PHE A 649     -38.443  -4.801 -11.489  1.00  0.66           O  
ATOM   4899  CG  PHE A 649     -36.339  -6.714 -13.563  1.00  0.61           C  
ATOM   4900  CD1 PHE A 649     -36.380  -7.358 -14.793  1.00  0.61           C  
ATOM   4901  CD2 PHE A 649     -36.374  -7.480 -12.405  1.00  0.66           C  
ATOM   4902  CE1 PHE A 649     -36.454  -8.747 -14.868  1.00  0.70           C  
ATOM   4903  CE2 PHE A 649     -36.448  -8.869 -12.473  1.00  0.68           C  
ATOM   4904  CZ  PHE A 649     -36.489  -9.500 -13.705  1.00  0.69           C  
ATOM   4905  N   ILE A 650     -39.734  -5.508 -13.079  1.00  0.68           N  
ATOM   4906  CA  ILE A 650     -40.786  -6.066 -12.237  1.00  0.71           C  
ATOM   4907  C   ILE A 650     -40.500  -7.540 -11.963  1.00  0.64           C  
ATOM   4908  CB  ILE A 650     -42.178  -5.901 -12.887  1.00  0.69           C  
ATOM   4909  O   ILE A 650     -40.363  -7.949 -10.807  1.00  0.62           O  
ATOM   4910  CG1 ILE A 650     -42.502  -4.417 -13.088  1.00  0.70           C  
ATOM   4911  CG2 ILE A 650     -43.254  -6.587 -12.041  1.00  0.67           C  
ATOM   4912  CD1 ILE A 650     -43.820  -4.162 -13.807  1.00  0.70           C  
ATOM   4913  N   ASP A 651     -40.368  -8.294 -13.016  1.00  0.67           N  
ATOM   4914  CA  ASP A 651     -40.104  -9.727 -12.922  1.00  0.69           C  
ATOM   4915  C   ASP A 651     -39.523 -10.265 -14.228  1.00  0.65           C  
ATOM   4916  CB  ASP A 651     -41.383 -10.486 -12.563  1.00  0.64           C  
ATOM   4917  O   ASP A 651     -39.276  -9.502 -15.164  1.00  0.63           O  
ATOM   4918  CG  ASP A 651     -42.474 -10.336 -13.609  1.00  0.62           C  
ATOM   4919  OD1 ASP A 651     -42.221 -10.619 -14.800  1.00  0.67           O  
ATOM   4920  OD2 ASP A 651     -43.597  -9.929 -13.239  1.00  0.78           O  
ATOM   4921  N   ALA A 652     -39.024 -11.512 -14.417  1.00  0.56           N  
ATOM   4922  CA  ALA A 652     -38.307 -12.138 -15.525  1.00  0.62           C  
ATOM   4923  C   ALA A 652     -39.128 -12.083 -16.811  1.00  0.57           C  
ATOM   4924  CB  ALA A 652     -37.956 -13.584 -15.183  1.00  0.52           C  
ATOM   4925  O   ALA A 652     -38.649 -12.475 -17.877  1.00  0.55           O  
ATOM   4926  N   GLN A 653     -40.347 -11.572 -16.725  1.00  0.60           N  
ATOM   4927  CA  GLN A 653     -41.208 -11.465 -17.898  1.00  0.68           C  
ATOM   4928  C   GLN A 653     -41.693 -10.032 -18.096  1.00  0.61           C  
ATOM   4929  CB  GLN A 653     -42.403 -12.412 -17.776  1.00  0.58           C  
ATOM   4930  O   GLN A 653     -42.284  -9.707 -19.128  1.00  0.60           O  
ATOM   4931  CG  GLN A 653     -42.021 -13.886 -17.771  1.00  0.54           C  
ATOM   4932  CD  GLN A 653     -43.228 -14.805 -17.727  1.00  0.56           C  
ATOM   4933  NE2 GLN A 653     -43.054 -16.035 -18.196  1.00  0.63           N  
ATOM   4934  OE1 GLN A 653     -44.308 -14.412 -17.273  1.00  0.74           O  
ATOM   4935  N   THR A 654     -41.439  -9.148 -17.070  1.00  0.66           N  
ATOM   4936  CA  THR A 654     -42.025  -7.812 -17.110  1.00  0.72           C  
ATOM   4937  C   THR A 654     -40.973  -6.751 -16.801  1.00  0.67           C  
ATOM   4938  CB  THR A 654     -43.194  -7.686 -16.116  1.00  0.63           C
[truncated: 404,546 more chars]
