# Supplementary material for: DepoScope: Accurate phage depolymerase annotation and domain delineation using large language models
Source: PLoS Comput Biol. 2024 Aug 5;20(8):e1011831. doi: 10.1371/journal.pcbi.1011831 (PMC11326577; doi:10.1371/journal.pcbi.1011831)
Supplement: S1 Data — (ZIP) [file pcbi.1011831.s003.zip › FN_FP_deposcope_032024/False_positives/HQ632825.1__AGN12302.pdb]

PARENT N/A
ATOM      1  N   MET A   1      12.932  30.425 -29.372  1.00  0.35           N  
ATOM      2  CA  MET A   1      12.455  29.205 -28.728  1.00  0.36           C  
ATOM      3  C   MET A   1      11.717  28.317 -29.723  1.00  0.36           C  
ATOM      4  CB  MET A   1      11.542  29.540 -27.548  1.00  0.33           C  
ATOM      5  O   MET A   1      10.703  28.725 -30.293  1.00  0.35           O  
ATOM      6  CG  MET A   1      12.291  29.929 -26.283  1.00  0.34           C  
ATOM      7  SD  MET A   1      11.164  30.279 -24.878  1.00  0.42           S  
ATOM      8  CE  MET A   1      11.964  31.753 -24.186  1.00  0.34           C  
ATOM      9  N   ALA A   2      12.481  27.569 -30.610  1.00  0.49           N  
ATOM     10  CA  ALA A   2      11.815  26.740 -31.611  1.00  0.52           C  
ATOM     11  C   ALA A   2      10.496  26.188 -31.077  1.00  0.48           C  
ATOM     12  CB  ALA A   2      12.728  25.597 -32.048  1.00  0.45           C  
ATOM     13  O   ALA A   2      10.462  25.565 -30.014  1.00  0.46           O  
ATOM     14  N   ASP A   3       9.325  26.890 -31.253  1.00  0.48           N  
ATOM     15  CA  ASP A   3       7.984  26.330 -31.117  1.00  0.50           C  
ATOM     16  C   ASP A   3       7.998  24.816 -31.317  1.00  0.47           C  
ATOM     17  CB  ASP A   3       7.026  26.984 -32.115  1.00  0.45           C  
ATOM     18  O   ASP A   3       8.203  24.334 -32.433  1.00  0.46           O  
ATOM     19  CG  ASP A   3       5.818  27.619 -31.449  1.00  0.44           C  
ATOM     20  OD1 ASP A   3       5.579  27.364 -30.249  1.00  0.46           O  
ATOM     21  OD2 ASP A   3       5.098  28.380 -32.131  1.00  0.53           O  
ATOM     22  N   LYS A   4       8.629  24.041 -30.454  1.00  0.45           N  
ATOM     23  CA  LYS A   4       8.283  22.623 -30.445  1.00  0.44           C  
ATOM     24  C   LYS A   4       6.771  22.426 -30.488  1.00  0.45           C  
ATOM     25  CB  LYS A   4       8.866  21.936 -29.208  1.00  0.42           C  
ATOM     26  O   LYS A   4       6.088  22.597 -29.477  1.00  0.43           O  
ATOM     27  CG  LYS A   4      10.370  21.717 -29.272  1.00  0.40           C  
ATOM     28  CD  LYS A   4      10.865  20.888 -28.095  1.00  0.42           C  
ATOM     29  CE  LYS A   4      12.368  20.657 -28.165  1.00  0.40           C  
ATOM     30  NZ  LYS A   4      12.857  19.837 -27.016  1.00  0.37           N  
ATOM     31  N   GLY A   5       6.129  22.882 -31.607  1.00  0.49           N  
ATOM     32  CA  GLY A   5       4.795  22.398 -31.921  1.00  0.50           C  
ATOM     33  C   GLY A   5       4.408  21.161 -31.132  1.00  0.48           C  
ATOM     34  O   GLY A   5       5.145  20.173 -31.115  1.00  0.47           O  
ATOM     35  N   PHE A   6       3.794  21.232 -29.937  1.00  0.40           N  
ATOM     36  CA  PHE A   6       3.033  20.116 -29.388  1.00  0.42           C  
ATOM     37  C   PHE A   6       2.283  19.378 -30.490  1.00  0.40           C  
ATOM     38  CB  PHE A   6       2.050  20.607 -28.322  1.00  0.38           C  
ATOM     39  O   PHE A   6       1.393  19.943 -31.129  1.00  0.39           O  
ATOM     40  CG  PHE A   6       2.615  20.605 -26.927  1.00  0.37           C  
ATOM     41  CD1 PHE A   6       2.512  19.478 -26.122  1.00  0.36           C  
ATOM     42  CD2 PHE A   6       3.251  21.732 -26.422  1.00  0.38           C  
ATOM     43  CE1 PHE A   6       3.035  19.473 -24.830  1.00  0.35           C  
ATOM     44  CE2 PHE A   6       3.776  21.735 -25.132  1.00  0.39           C  
ATOM     45  CZ  PHE A   6       3.666  20.605 -24.338  1.00  0.34           C  
ATOM     46  N   GLY A   7       2.806  18.359 -31.213  1.00  0.45           N  
ATOM     47  CA  GLY A   7       2.017  17.327 -31.866  1.00  0.45           C  
ATOM     48  C   GLY A   7       0.939  16.744 -30.971  1.00  0.45           C  
ATOM     49  O   GLY A   7       1.237  15.992 -30.040  1.00  0.44           O  
ATOM     50  N   VAL A   8      -0.079  17.430 -30.590  1.00  0.39           N  
ATOM     51  CA  VAL A   8      -1.249  16.741 -30.057  1.00  0.40           C  
ATOM     52  C   VAL A   8      -1.697  15.653 -31.030  1.00  0.39           C  
ATOM     53  CB  VAL A   8      -2.411  17.722 -29.784  1.00  0.37           C  
ATOM     54  O   VAL A   8      -2.108  15.948 -32.155  1.00  0.38           O  
ATOM     55  CG1 VAL A   8      -3.568  17.010 -29.086  1.00  0.37           C  
ATOM     56  CG2 VAL A   8      -1.925  18.904 -28.947  1.00  0.37           C  
ATOM     57  N   LYS A   9      -1.272  14.400 -30.990  1.00  0.42           N  
ATOM     58  CA  LYS A   9      -1.675  13.226 -31.758  1.00  0.41           C  
ATOM     59  C   LYS A   9      -3.180  12.995 -31.660  1.00  0.42           C  
ATOM     60  CB  LYS A   9      -0.922  11.985 -31.276  1.00  0.38           C  
ATOM     61  O   LYS A   9      -3.786  12.424 -32.569  1.00  0.40           O  
ATOM     62  CG  LYS A   9       0.275  11.613 -32.139  1.00  0.36           C  
ATOM     63  CD  LYS A   9       0.925  10.320 -31.666  1.00  0.40           C  
ATOM     64  CE  LYS A   9       2.108   9.934 -32.544  1.00  0.35           C  
ATOM     65  NZ  LYS A   9       2.768   8.682 -32.065  1.00  0.34           N  
ATOM     66  N   LYS A  10      -3.916  13.570 -30.659  1.00  0.48           N  
ATOM     67  CA  LYS A  10      -5.319  13.192 -30.517  1.00  0.47           C  
ATOM     68  C   LYS A  10      -6.041  14.116 -29.541  1.00  0.47           C  
ATOM     69  CB  LYS A  10      -5.439  11.740 -30.051  1.00  0.43           C  
ATOM     70  O   LYS A  10      -5.647  14.230 -28.379  1.00  0.45           O  
ATOM     71  CG  LYS A  10      -6.734  11.060 -30.472  1.00  0.41           C  
ATOM     72  CD  LYS A  10      -6.759   9.596 -30.050  1.00  0.43           C  
ATOM     73  CE  LYS A  10      -8.049   8.912 -30.480  1.00  0.43           C  
ATOM     74  NZ  LYS A  10      -8.055   7.463 -30.118  1.00  0.39           N  
ATOM     75  N   ILE A  11      -6.894  14.996 -29.970  1.00  0.46           N  
ATOM     76  CA  ILE A  11      -8.013  15.701 -29.355  1.00  0.47           C  
ATOM     77  C   ILE A  11      -9.271  14.839 -29.432  1.00  0.46           C  
ATOM     78  CB  ILE A  11      -8.259  17.069 -30.030  1.00  0.45           C  
ATOM     79  O   ILE A  11      -9.792  14.586 -30.521  1.00  0.45           O  
ATOM     80  CG1 ILE A  11      -7.012  17.953 -29.913  1.00  0.40           C  
ATOM     81  CG2 ILE A  11      -9.480  17.761 -29.418  1.00  0.41           C  
ATOM     82  CD1 ILE A  11      -7.133  19.292 -30.628  1.00  0.43           C  
ATOM     83  N   ASN A  12      -9.644  13.995 -28.467  1.00  0.44           N  
ATOM     84  CA  ASN A  12     -10.988  13.455 -28.294  1.00  0.45           C  
ATOM     85  C   ASN A  12     -11.917  14.466 -27.627  1.00  0.44           C  
ATOM     86  CB  ASN A  12     -10.945  12.158 -27.483  1.00  0.41           C  
ATOM     87  O   ASN A  12     -11.766  14.766 -26.441  1.00  0.43           O  
ATOM     88  CG  ASN A  12     -10.516  10.964 -28.313  1.00  0.40           C  
ATOM     89  ND2 ASN A  12      -9.837  10.015 -27.680  1.00  0.42           N  
ATOM     90  OD1 ASN A  12     -10.792  10.896 -29.513  1.00  0.42           O  
ATOM     91  N   LEU A  13     -12.661  15.353 -28.343  1.00  0.44           N  
ATOM     92  CA  LEU A  13     -13.828  16.153 -27.987  1.00  0.46           C  
ATOM     93  C   LEU A  13     -15.049  15.266 -27.767  1.00  0.44           C  
ATOM     94  CB  LEU A  13     -14.123  17.186 -29.078  1.00  0.43           C  
ATOM     95  O   LEU A  13     -15.574  14.678 -28.715  1.00  0.44           O  
ATOM     96  CG  LEU A  13     -13.095  18.305 -29.248  1.00  0.43           C  
ATOM     97  CD1 LEU A  13     -13.293  19.008 -30.587  1.00  0.43           C  
ATOM     98  CD2 LEU A  13     -13.193  19.300 -28.097  1.00  0.44           C  
ATOM     99  N   ILE A  14     -15.263  14.620 -26.692  1.00  0.45           N  
ATOM    100  CA  ILE A  14     -16.480  13.984 -26.200  1.00  0.46           C  
ATOM    101  C   ILE A  14     -17.422  15.042 -25.631  1.00  0.45           C  
ATOM    102  CB  ILE A  14     -16.166  12.914 -25.130  1.00  0.42           C  
ATOM    103  O   ILE A  14     -17.161  15.606 -24.566  1.00  0.44           O  
ATOM    104  CG1 ILE A  14     -15.190  11.872 -25.687  1.00  0.39           C  
ATOM    105  CG2 ILE A  14     -17.455  12.249 -24.638  1.00  0.39           C  
ATOM    106  CD1 ILE A  14     -14.735  10.841 -24.663  1.00  0.38           C  
ATOM    107  N   GLY A  15     -18.167  15.866 -26.511  1.00  0.42           N  
ATOM    108  CA  GLY A  15     -19.250  16.731 -26.072  1.00  0.43           C  
ATOM    109  C   GLY A  15     -20.560  15.992 -25.873  1.00  0.43           C  
ATOM    110  O   GLY A  15     -20.984  15.225 -26.739  1.00  0.42           O  
ATOM    111  N   ALA A  16     -20.927  15.892 -24.596  1.00  0.42           N  
ATOM    112  CA  ALA A  16     -22.269  15.975 -24.027  1.00  0.42           C  
ATOM    113  C   ALA A  16     -23.117  17.004 -24.769  1.00  0.42           C  
ATOM    114  CB  ALA A  16     -22.197  16.321 -22.542  1.00  0.39           C  
ATOM    115  O   ALA A  16     -22.613  18.050 -25.183  1.00  0.40           O  
ATOM    116  N   SER A  17     -24.114  16.624 -25.603  1.00  0.44           N  
ATOM    117  CA  SER A  17     -25.162  17.465 -26.172  1.00  0.46           C  
ATOM    118  C   SER A  17     -24.714  18.920 -26.263  1.00  0.44           C  
ATOM    119  CB  SER A  17     -26.440  17.367 -25.339  1.00  0.42           C  
ATOM    120  O   SER A  17     -24.542  19.587 -25.241  1.00  0.43           O  
ATOM    121  OG  SER A  17     -26.219  17.840 -24.021  1.00  0.45           O  
ATOM    122  N   GLY A  18     -23.769  19.290 -27.052  1.00  0.43           N  
ATOM    123  CA  GLY A  18     -23.381  20.583 -27.593  1.00  0.43           C  
ATOM    124  C   GLY A  18     -22.228  20.497 -28.575  1.00  0.42           C  
ATOM    125  O   GLY A  18     -21.343  19.651 -28.429  1.00  0.41           O  
ATOM    126  N   THR A  19     -22.532  20.595 -29.966  1.00  0.45           N  
ATOM    127  CA  THR A  19     -21.531  20.856 -30.995  1.00  0.45           C  
ATOM    128  C   THR A  19     -20.225  21.338 -30.370  1.00  0.45           C  
ATOM    129  CB  THR A  19     -22.033  21.899 -32.010  1.00  0.43           C  
ATOM    130  O   THR A  19     -20.163  22.440 -29.822  1.00  0.44           O  
ATOM    131  CG2 THR A  19     -21.567  21.561 -33.423  1.00  0.42           C  
ATOM    132  OG1 THR A  19     -23.466  21.930 -31.986  1.00  0.38           O  
ATOM    133  N   PRO A  20     -19.285  20.545 -29.829  1.00  0.43           N  
ATOM    134  CA  PRO A  20     -17.989  21.186 -29.597  1.00  0.44           C  
ATOM    135  C   PRO A  20     -17.484  21.954 -30.816  1.00  0.44           C  
ATOM    136  CB  PRO A  20     -17.066  20.008 -29.273  1.00  0.42           C  
ATOM    137  O   PRO A  20     -17.363  21.384 -31.903  1.00  0.44           O  
ATOM    138  CG  PRO A  20     -17.788  18.805 -29.787  1.00  0.42           C  
ATOM    139  CD  PRO A  20     -19.234  19.162 -29.979  1.00  0.46           C  
ATOM    140  N   THR A  21     -17.512  23.339 -30.798  1.00  0.46           N  
ATOM    141  CA  THR A  21     -16.804  24.284 -31.655  1.00  0.47           C  
ATOM    142  C   THR A  21     -15.328  24.359 -31.274  1.00  0.46           C  
ATOM    143  CB  THR A  21     -17.430  25.688 -31.575  1.00  0.45           C  
ATOM    144  O   THR A  21     -14.991  24.735 -30.149  1.00  0.45           O  
ATOM    145  CG2 THR A  21     -17.401  26.381 -32.934  1.00  0.42           C  
ATOM    146  OG1 THR A  21     -18.790  25.575 -31.138  1.00  0.40           O  
ATOM    147  N   LEU A  22     -14.367  23.628 -31.888  1.00  0.49           N  
ATOM    148  CA  LEU A  22     -12.947  23.962 -31.901  1.00  0.50           C  
ATOM    149  C   LEU A  22     -12.693  25.222 -32.722  1.00  0.49           C  
ATOM    150  CB  LEU A  22     -12.126  22.798 -32.463  1.00  0.47           C  
ATOM    151  O   LEU A  22     -12.739  25.185 -33.953  1.00  0.48           O  
ATOM    152  CG  LEU A  22     -11.312  21.992 -31.451  1.00  0.47           C  
ATOM    153  CD1 LEU A  22     -11.552  20.499 -31.646  1.00  0.46           C  
ATOM    154  CD2 LEU A  22      -9.828  22.321 -31.574  1.00  0.48           C  
ATOM    155  N   THR A  23     -12.709  26.351 -32.139  1.00  0.44           N  
ATOM    156  CA  THR A  23     -12.165  27.610 -32.636  1.00  0.45           C  
ATOM    157  C   THR A  23     -10.685  27.735 -32.287  1.00  0.44           C  
ATOM    158  CB  THR A  23     -12.934  28.815 -32.063  1.00  0.43           C  
ATOM    159  O   THR A  23     -10.321  27.783 -31.110  1.00  0.43           O  
ATOM    160  CG2 THR A  23     -14.082  29.221 -32.980  1.00  0.41           C  
ATOM    161  OG1 THR A  23     -13.463  28.469 -30.777  1.00  0.39           O  
ATOM    162  N   SER A  24      -9.627  27.381 -33.102  1.00  0.46           N  
ATOM    163  CA  SER A  24      -8.257  27.875 -33.024  1.00  0.47           C  
ATOM    164  C   SER A  24      -8.085  29.158 -33.831  1.00  0.47           C  
ATOM    165  CB  SER A  24      -7.274  26.814 -33.522  1.00  0.45           C  
ATOM    166  O   SER A  24      -8.426  29.203 -35.015  1.00  0.47           O  
ATOM    167  OG  SER A  24      -5.964  27.347 -33.615  1.00  0.43           O  
ATOM    168  N   PRO A  25      -7.806  30.203 -33.156  1.00  0.43           N  
ATOM    169  CA  PRO A  25      -7.396  31.411 -33.875  1.00  0.43           C  
ATOM    170  C   PRO A  25      -6.127  31.206 -34.699  1.00  0.43           C  
ATOM    171  CB  PRO A  25      -7.161  32.426 -32.753  1.00  0.41           C  
ATOM    172  O   PRO A  25      -5.816  32.018 -35.573  1.00  0.43           O  
ATOM    173  CG  PRO A  25      -6.818  31.600 -31.556  1.00  0.41           C  
ATOM    174  CD  PRO A  25      -7.505  30.270 -31.682  1.00  0.45           C  
ATOM    175  N   ASN A  26      -5.518  30.042 -34.679  1.00  0.44           N  
ATOM    176  CA  ASN A  26      -4.263  29.670 -35.324  1.00  0.45           C  
ATOM    177  C   ASN A  26      -4.243  28.192 -35.701  1.00  0.43           C  
ATOM    178  CB  ASN A  26      -3.075  30.004 -34.419  1.00  0.41           C  
ATOM    179  O   ASN A  26      -4.759  27.351 -34.961  1.00  0.42           O  
ATOM    180  CG  ASN A  26      -2.937  31.491 -34.161  1.00  0.40           C  
ATOM    181  ND2 ASN A  26      -2.463  31.845 -32.973  1.00  0.39           N  
ATOM    182  OD1 ASN A  26      -3.255  32.315 -35.023  1.00  0.42           O  
ATOM    183  N   ASN A  27      -4.294  27.967 -37.121  1.00  0.48           N  
ATOM    184  CA  ASN A  27      -4.148  26.718 -37.861  1.00  0.48           C  
ATOM    185  C   ASN A  27      -3.924  25.534 -36.925  1.00  0.48           C  
ATOM    186  CB  ASN A  27      -3.001  26.822 -38.869  1.00  0.45           C  
ATOM    187  O   ASN A  27      -2.885  25.443 -36.269  1.00  0.47           O  
ATOM    188  CG  ASN A  27      -3.369  27.639 -40.091  1.00  0.44           C  
ATOM    189  ND2 ASN A  27      -2.363  28.176 -40.771  1.00  0.42           N  
ATOM    190  OD1 ASN A  27      -4.549  27.787 -40.421  1.00  0.45           O  
ATOM    191  N   LEU A  28      -5.013  24.955 -36.340  1.00  0.46           N  
ATOM    192  CA  LEU A  28      -4.863  23.595 -35.835  1.00  0.47           C  
ATOM    193  C   LEU A  28      -4.173  22.706 -36.864  1.00  0.46           C  
ATOM    194  CB  LEU A  28      -6.228  23.006 -35.468  1.00  0.44           C  
ATOM    195  O   LEU A  28      -4.794  22.285 -37.843  1.00  0.45           O  
ATOM    196  CG  LEU A  28      -6.222  21.859 -34.456  1.00  0.43           C  
ATOM    197  CD1 LEU A  28      -6.399  22.400 -33.041  1.00  0.41           C  
ATOM    198  CD2 LEU A  28      -7.313  20.847 -34.787  1.00  0.43           C  
ATOM    199  N   ASN A  29      -2.907  22.788 -36.972  1.00  0.44           N  
ATOM    200  CA  ASN A  29      -2.098  21.777 -37.644  1.00  0.45           C  
ATOM    201  C   ASN A  29      -2.218  20.417 -36.962  1.00  0.44           C  
ATOM    202  CB  ASN A  29      -0.632  22.214 -37.702  1.00  0.43           C  
ATOM    203  O   ASN A  29      -1.569  20.169 -35.943  1.00  0.43           O  
ATOM    204  CG  ASN A  29      -0.077  22.209 -39.112  1.00  0.42           C  
ATOM    205  ND2 ASN A  29       1.033  22.910 -39.315  1.00  0.39           N  
ATOM    206  OD1 ASN A  29      -0.641  21.582 -40.013  1.00  0.42           O  
ATOM    207  N   LEU A  30      -3.397  19.719 -37.196  1.00  0.43           N  
ATOM    208  CA  LEU A  30      -3.517  18.314 -36.824  1.00  0.44           C  
ATOM    209  C   LEU A  30      -2.587  17.447 -37.667  1.00  0.43           C  
ATOM    210  CB  LEU A  30      -4.963  17.838 -36.986  1.00  0.42           C  
ATOM    211  O   LEU A  30      -2.876  17.172 -38.833  1.00  0.42           O  
ATOM    212  CG  LEU A  30      -5.954  18.304 -35.918  1.00  0.42           C  
ATOM    213  CD1 LEU A  30      -7.384  18.183 -36.433  1.00  0.42           C  
ATOM    214  CD2 LEU A  30      -5.773  17.502 -34.634  1.00  0.43           C  
ATOM    215  N   ASN A  31      -1.345  17.387 -37.435  1.00  0.41           N  
ATOM    216  CA  ASN A  31      -0.506  16.271 -37.857  1.00  0.42           C  
ATOM    217  C   ASN A  31      -0.888  14.980 -37.139  1.00  0.41           C  
ATOM    218  CB  ASN A  31       0.972  16.592 -37.622  1.00  0.40           C  
ATOM    219  O   ASN A  31      -0.222  14.575 -36.185  1.00  0.40           O  
ATOM    220  CG  ASN A  31       1.652  17.150 -38.856  1.00  0.39           C  
ATOM    221  ND2 ASN A  31       2.733  17.893 -38.653  1.00  0.37           N  
ATOM    222  OD1 ASN A  31       1.208  16.916 -39.984  1.00  0.40           O  
ATOM    223  N   ALA A  32      -2.177  14.658 -37.191  1.00  0.39           N  
ATOM    224  CA  ALA A  32      -2.648  13.386 -36.648  1.00  0.40           C  
ATOM    225  C   ALA A  32      -2.572  12.280 -37.697  1.00  0.40           C  
ATOM    226  CB  ALA A  32      -4.076  13.526 -36.129  1.00  0.38           C  
ATOM    227  O   ALA A  32      -3.006  12.466 -38.836  1.00  0.39           O  
ATOM    228  N   VAL A  33      -1.782  11.326 -37.584  1.00  0.40           N  
ATOM    229  CA  VAL A  33      -1.717  10.088 -38.354  1.00  0.41           C  
ATOM    230  C   VAL A  33      -3.056   9.360 -38.276  1.00  0.40           C  
ATOM    231  CB  VAL A  33      -0.580   9.168 -37.854  1.00  0.38           C  
ATOM    232  O   VAL A  33      -3.480   8.722 -39.242  1.00  0.39           O  
ATOM    233  CG1 VAL A  33      -0.445   7.940 -38.753  1.00  0.35           C  
ATOM    234  CG2 VAL A  33       0.739   9.937 -37.792  1.00  0.35           C  
ATOM    235  N   ASN A  34      -3.928   9.658 -37.315  1.00  0.41           N  
ATOM    236  CA  ASN A  34      -5.175   8.929 -37.111  1.00  0.42           C  
ATOM    237  C   ASN A  34      -6.202   9.773 -36.360  1.00  0.41           C  
ATOM    238  CB  ASN A  34      -4.915   7.619 -36.362  1.00  0.38           C  
ATOM    239  O   ASN A  34      -6.039  10.040 -35.168  1.00  0.40           O  
ATOM    240  CG  ASN A  34      -4.342   6.539 -37.258  1.00  0.36           C  
ATOM    241  ND2 ASN A  34      -3.529   5.661 -36.682  1.00  0.37           N  
ATOM    242  OD1 ASN A  34      -4.626   6.494 -38.458  1.00  0.39           O  
ATOM    243  N   VAL A  35      -7.136  10.532 -37.086  1.00  0.46           N  
ATOM    244  CA  VAL A  35      -8.416  11.096 -36.670  1.00  0.46           C  
ATOM    245  C   VAL A  35      -9.517  10.049 -36.824  1.00  0.46           C  
ATOM    246  CB  VAL A  35      -8.768  12.364 -37.480  1.00  0.44           C  
ATOM    247  O   VAL A  35      -9.885   9.687 -37.944  1.00  0.45           O  
ATOM    248  CG1 VAL A  35     -10.080  12.972 -36.987  1.00  0.41           C  
ATOM    249  CG2 VAL A  35      -7.636  13.385 -37.391  1.00  0.41           C  
ATOM    250  N   ALA A  36      -9.856   9.196 -35.769  1.00  0.45           N  
ATOM    251  CA  ALA A  36     -11.134   8.489 -35.742  1.00  0.46           C  
ATOM    252  C   ALA A  36     -12.222   9.347 -35.103  1.00  0.45           C  
ATOM    253  CB  ALA A  36     -10.995   7.166 -34.994  1.00  0.43           C  
ATOM    254  O   ALA A  36     -12.134   9.695 -33.923  1.00  0.44           O  
ATOM    255  N   ILE A  37     -13.208   9.957 -35.890  1.00  0.44           N  
ATOM    256  CA  ILE A  37     -14.458  10.678 -35.679  1.00  0.45           C  
ATOM    257  C   ILE A  37     -15.630   9.699 -35.709  1.00  0.44           C  
ATOM    258  CB  ILE A  37     -14.658  11.785 -36.738  1.00  0.43           C  
ATOM    259  O   ILE A  37     -15.923   9.104 -36.749  1.00  0.44           O  
ATOM    260  CG1 ILE A  37     -13.444  12.721 -36.768  1.00  0.40           C  
ATOM    261  CG2 ILE A  37     -15.946  12.568 -36.464  1.00  0.40           C  
ATOM    262  CD1 ILE A  37     -13.518  13.797 -37.842  1.00  0.42           C  
ATOM    263  N   SER A  38     -16.143   9.115 -34.554  1.00  0.45           N  
ATOM    264  CA  SER A  38     -17.203   8.118 -34.447  1.00  0.46           C  
ATOM    265  C   SER A  38     -18.554   8.773 -34.180  1.00  0.46           C  
ATOM    266  CB  SER A  38     -16.886   7.114 -33.337  1.00  0.42           C  
ATOM    267  O   SER A  38     -19.578   8.091 -34.114  1.00  0.44           O  
ATOM    268  OG  SER A  38     -16.809   7.763 -32.080  1.00  0.42           O  
ATOM    269  N   THR A  39     -18.705  10.184 -34.435  1.00  0.43           N  
ATOM    270  CA  THR A  39     -20.002  10.853 -34.431  1.00  0.46           C  
ATOM    271  C   THR A  39     -19.935  12.167 -35.205  1.00  0.43           C  
ATOM    272  CB  THR A  39     -20.486  11.125 -32.995  1.00  0.41           C  
ATOM    273  O   THR A  39     -18.850  12.706 -35.431  1.00  0.42           O  
ATOM    274  CG2 THR A  39     -20.925   9.835 -32.309  1.00  0.38           C  
ATOM    275  OG1 THR A  39     -19.419  11.714 -32.240  1.00  0.36           O  
ATOM    276  N   ASP A  40     -21.091  12.458 -36.095  1.00  0.42           N  
ATOM    277  CA  ASP A  40     -21.293  13.654 -36.907  1.00  0.43           C  
ATOM    278  C   ASP A  40     -20.518  14.841 -36.340  1.00  0.42           C  
ATOM    279  CB  ASP A  40     -22.782  13.994 -36.999  1.00  0.40           C  
ATOM    280  O   ASP A  40     -20.929  15.438 -35.342  1.00  0.41           O  
ATOM    281  CG  ASP A  40     -23.549  13.058 -37.917  1.00  0.39           C  
ATOM    282  OD1 ASP A  40     -22.938  12.467 -38.833  1.00  0.41           O  
ATOM    283  OD2 ASP A  40     -24.775  12.912 -37.723  1.00  0.44           O  
ATOM    284  N   VAL A  41     -19.263  14.779 -36.246  1.00  0.42           N  
ATOM    285  CA  VAL A  41     -18.493  16.018 -36.207  1.00  0.43           C  
ATOM    286  C   VAL A  41     -18.755  16.829 -37.474  1.00  0.43           C  
ATOM    287  CB  VAL A  41     -16.981  15.742 -36.053  1.00  0.41           C  
ATOM    288  O   VAL A  41     -18.363  16.423 -38.570  1.00  0.42           O  
ATOM    289  CG1 VAL A  41     -16.196  17.052 -35.998  1.00  0.39           C  
ATOM    290  CG2 VAL A  41     -16.716  14.904 -34.804  1.00  0.40           C  
ATOM    291  N   SER A  42     -19.670  17.660 -37.510  1.00  0.40           N  
ATOM    292  CA  SER A  42     -19.610  18.841 -38.365  1.00  0.42           C  
ATOM    293  C   SER A  42     -18.440  19.742 -37.982  1.00  0.40           C  
ATOM    294  CB  SER A  42     -20.918  19.629 -38.284  1.00  0.40           C  
ATOM    295  O   SER A  42     -18.449  20.359 -36.915  1.00  0.39           O  
ATOM    296  OG  SER A  42     -20.670  21.023 -38.333  1.00  0.38           O  
ATOM    297  N   ILE A  43     -17.190  19.521 -38.421  1.00  0.40           N  
ATOM    298  CA  ILE A  43     -16.071  20.448 -38.545  1.00  0.41           C  
ATOM    299  C   ILE A  43     -16.438  21.573 -39.511  1.00  0.40           C  
ATOM    300  CB  ILE A  43     -14.791  19.727 -39.024  1.00  0.39           C  
ATOM    301  O   ILE A  43     -16.527  21.356 -40.722  1.00  0.40           O  
ATOM    302  CG1 ILE A  43     -14.462  18.551 -38.097  1.00  0.37           C  
ATOM    303  CG2 ILE A  43     -13.617  20.707 -39.102  1.00  0.37           C  
ATOM    304  CD1 ILE A  43     -13.243  17.747 -38.526  1.00  0.37           C  
ATOM    305  N   GLY A  44     -17.240  22.497 -39.017  1.00  0.41           N  
ATOM    306  CA  GLY A  44     -17.185  23.786 -39.688  1.00  0.41           C  
ATOM    307  C   GLY A  44     -15.770  24.294 -39.891  1.00  0.41           C  
ATOM    308  O   GLY A  44     -15.115  24.720 -38.938  1.00  0.40           O  
ATOM    309  N   GLY A  45     -15.080  23.482 -40.917  1.00  0.38           N  
ATOM    310  CA  GLY A  45     -13.839  23.669 -41.651  1.00  0.39           C  
ATOM    311  C   GLY A  45     -13.598  22.598 -42.698  1.00  0.38           C  
ATOM    312  O   GLY A  45     -14.157  21.502 -42.613  1.00  0.36           O  
ATOM    313  N   THR A  46     -13.411  22.895 -43.998  1.00  0.38           N  
ATOM    314  CA  THR A  46     -12.868  21.952 -44.969  1.00  0.38           C  
ATOM    315  C   THR A  46     -12.009  20.897 -44.277  1.00  0.38           C  
ATOM    316  CB  THR A  46     -12.033  22.674 -46.043  1.00  0.36           C  
ATOM    317  O   THR A  46     -10.956  21.214 -43.721  1.00  0.37           O  
ATOM    318  CG2 THR A  46     -12.714  22.609 -47.406  1.00  0.36           C  
ATOM    319  OG1 THR A  46     -11.868  24.047 -45.668  1.00  0.34           O  
ATOM    320  N   CYS A  47     -12.493  19.787 -43.715  1.00  0.32           N  
ATOM    321  CA  CYS A  47     -11.641  18.603 -43.682  1.00  0.38           C  
ATOM    322  C   CYS A  47     -11.054  18.316 -45.059  1.00  0.32           C  
ATOM    323  CB  CYS A  47     -12.429  17.389 -43.190  1.00  0.33           C  
ATOM    324  O   CYS A  47     -11.762  17.857 -45.957  1.00  0.32           O  
ATOM    325  SG  CYS A  47     -11.483  16.299 -42.104  1.00  0.23           S  
ATOM    326  N   THR A  48     -10.163  19.032 -45.553  1.00  0.34           N  
ATOM    327  CA  THR A  48      -9.290  18.453 -46.569  1.00  0.35           C  
ATOM    328  C   THR A  48      -8.711  17.124 -46.092  1.00  0.34           C  
ATOM    329  CB  THR A  48      -8.144  19.414 -46.933  1.00  0.33           C  
ATOM    330  O   THR A  48      -7.986  17.079 -45.096  1.00  0.33           O  
ATOM    331  CG2 THR A  48      -8.426  20.134 -48.248  1.00  0.32           C  
ATOM    332  OG1 THR A  48      -7.994  20.387 -45.892  1.00  0.32           O  
ATOM    333  N   ALA A  49      -9.353  15.949 -46.048  1.00  0.38           N  
ATOM    334  CA  ALA A  49      -8.495  14.784 -46.245  1.00  0.38           C  
ATOM    335  C   ALA A  49      -7.097  15.201 -46.693  1.00  0.38           C  
ATOM    336  CB  ALA A  49      -9.115  13.832 -47.265  1.00  0.37           C  
ATOM    337  O   ALA A  49      -6.948  16.090 -47.535  1.00  0.37           O  
ATOM    338  N   TYR A  50      -6.155  15.439 -45.870  1.00  0.36           N  
ATOM    339  CA  TYR A  50      -4.870  15.407 -46.558  1.00  0.38           C  
ATOM    340  C   TYR A  50      -4.930  14.503 -47.784  1.00  0.36           C  
ATOM    341  CB  TYR A  50      -3.764  14.929 -45.612  1.00  0.34           C  
ATOM    342  O   TYR A  50      -5.025  13.280 -47.658  1.00  0.34           O  
ATOM    343  CG  TYR A  50      -2.831  16.029 -45.165  1.00  0.33           C  
ATOM    344  CD1 TYR A  50      -1.677  16.326 -45.887  1.00  0.33           C  
ATOM    345  CD2 TYR A  50      -3.100  16.771 -44.021  1.00  0.35           C  
ATOM    346  CE1 TYR A  50      -0.813  17.336 -45.479  1.00  0.34           C  
ATOM    347  CE2 TYR A  50      -2.243  17.784 -43.603  1.00  0.36           C  
ATOM    348  OH  TYR A  50      -0.252  19.061 -43.928  1.00  0.23           O  
ATOM    349  CZ  TYR A  50      -1.104  18.059 -44.337  1.00  0.33           C  
ATOM    350  N   GLU A  51      -5.653  14.736 -48.804  1.00  0.37           N  
ATOM    351  CA  GLU A  51      -4.805  14.492 -49.968  1.00  0.36           C  
ATOM    352  C   GLU A  51      -3.348  14.832 -49.670  1.00  0.37           C  
ATOM    353  CB  GLU A  51      -5.299  15.299 -51.171  1.00  0.36           C  
ATOM    354  O   GLU A  51      -3.044  15.933 -49.206  1.00  0.36           O  
ATOM    355  CG  GLU A  51      -6.366  14.590 -51.992  1.00  0.34           C  
ATOM    356  CD  GLU A  51      -6.785  15.366 -53.230  1.00  0.37           C  
ATOM    357  OE1 GLU A  51      -6.421  16.558 -53.351  1.00  0.44           O  
ATOM    358  OE2 GLU A  51      -7.483  14.778 -54.086  1.00  0.40           O  
ATOM    359  N   PHE A  52      -2.416  14.114 -49.036  1.00  0.43           N  
ATOM    360  CA  PHE A  52      -1.074  14.523 -49.435  1.00  0.45           C  
ATOM    361  C   PHE A  52      -1.126  15.435 -50.655  1.00  0.43           C  
ATOM    362  CB  PHE A  52      -0.204  13.298 -49.733  1.00  0.42           C  
ATOM    363  O   PHE A  52      -0.243  15.385 -51.513  1.00  0.42           O  
ATOM    364  CG  PHE A  52       0.608  12.829 -48.556  1.00  0.41           C  
ATOM    365  CD1 PHE A  52       1.849  13.390 -48.281  1.00  0.40           C  
ATOM    366  CD2 PHE A  52       0.129  11.826 -47.723  1.00  0.42           C  
ATOM    367  CE1 PHE A  52       2.602  12.958 -47.192  1.00  0.40           C  
ATOM    368  CE2 PHE A  52       0.876  11.389 -46.633  1.00  0.42           C  
ATOM    369  CZ  PHE A  52       2.112  11.955 -46.370  1.00  0.40           C  
ATOM    370  N   SER A  53      -2.058  16.153 -50.816  1.00  0.39           N  
ATOM    371  CA  SER A  53      -2.039  17.324 -51.687  1.00  0.39           C  
ATOM    372  C   SER A  53      -1.676  18.585 -50.910  1.00  0.39           C  
ATOM    373  CB  SER A  53      -3.396  17.508 -52.367  1.00  0.37           C  
ATOM    374  O   SER A  53      -2.509  19.138 -50.189  1.00  0.37           O  
ATOM    375  OG  SER A  53      -4.389  17.867 -51.421  1.00  0.34           O  
ATOM    376  N   GLY A  54      -0.403  18.557 -50.171  1.00  0.45           N  
ATOM    377  CA  GLY A  54       0.170  19.874 -49.946  1.00  0.45           C  
ATOM    378  C   GLY A  54       1.150  19.910 -48.789  1.00  0.45           C  
ATOM    379  O   GLY A  54       1.624  20.980 -48.403  1.00  0.43           O  
ATOM    380  N   ALA A  55       1.621  18.831 -48.252  1.00  0.52           N  
ATOM    381  CA  ALA A  55       2.848  19.096 -47.505  1.00  0.52           C  
ATOM    382  C   ALA A  55       4.071  19.024 -48.415  1.00  0.53           C  
ATOM    383  CB  ALA A  55       2.991  18.110 -46.348  1.00  0.47           C  
ATOM    384  O   ALA A  55       4.477  17.937 -48.834  1.00  0.51           O  
ATOM    385  N   THR A  56       4.381  20.162 -49.102  1.00  0.65           N  
ATOM    386  CA  THR A  56       5.644  20.391 -49.794  1.00  0.66           C  
ATOM    387  C   THR A  56       6.821  19.932 -48.938  1.00  0.68           C  
ATOM    388  CB  THR A  56       5.820  21.876 -50.159  1.00  0.59           C  
ATOM    389  O   THR A  56       7.098  20.517 -47.890  1.00  0.64           O  
ATOM    390  CG2 THR A  56       6.977  22.070 -51.133  1.00  0.50           C  
ATOM    391  OG1 THR A  56       4.614  22.359 -50.765  1.00  0.56           O  
ATOM    392  N   ALA A  57       7.215  18.691 -49.047  1.00  0.79           N  
ATOM    393  CA  ALA A  57       8.525  18.383 -48.479  1.00  0.81           C  
ATOM    394  C   ALA A  57       9.548  19.453 -48.846  1.00  0.83           C  
ATOM    395  CB  ALA A  57       9.000  17.011 -48.952  1.00  0.78           C  
ATOM    396  O   ALA A  57       9.614  19.888 -49.999  1.00  0.83           O  
ATOM    397  N   SER A  58      10.226  19.997 -47.818  1.00  0.80           N  
ATOM    398  CA  SER A  58      11.217  21.052 -48.001  1.00  0.83           C  
ATOM    399  C   SER A  58      12.580  20.629 -47.464  1.00  0.83           C  
ATOM    400  CB  SER A  58      10.765  22.339 -47.310  1.00  0.79           C  
ATOM    401  O   SER A  58      12.665  19.941 -46.444  1.00  0.81           O  
ATOM    402  OG  SER A  58      10.707  22.162 -45.905  1.00  0.73           O  
ATOM    403  N   TRP A  59      13.636  20.992 -48.101  1.00  0.75           N  
ATOM    404  CA  TRP A  59      15.023  20.791 -47.693  1.00  0.84           C  
ATOM    405  C   TRP A  59      15.777  22.115 -47.657  1.00  0.78           C  
ATOM    406  CB  TRP A  59      15.726  19.814 -48.640  1.00  0.76           C  
ATOM    407  O   TRP A  59      15.678  22.919 -48.586  1.00  0.75           O  
ATOM    408  CG  TRP A  59      15.158  18.427 -48.616  1.00  0.67           C  
ATOM    409  CD1 TRP A  59      15.453  17.432 -47.725  1.00  0.62           C  
ATOM    410  CD2 TRP A  59      14.200  17.879 -49.527  1.00  0.67           C  
ATOM    411  CE2 TRP A  59      13.959  16.546 -49.128  1.00  0.70           C  
ATOM    412  CE3 TRP A  59      13.521  18.388 -50.642  1.00  0.72           C  
ATOM    413  NE1 TRP A  59      14.735  16.298 -48.028  1.00  0.77           N  
ATOM    414  CH2 TRP A  59      12.415  16.236 -50.895  1.00  0.75           C  
ATOM    415  CZ2 TRP A  59      13.066  15.714 -49.808  1.00  0.76           C  
ATOM    416  CZ3 TRP A  59      12.633  17.558 -51.317  1.00  0.75           C  
ATOM    417  N   MET A  60      16.476  22.327 -46.560  1.00  0.80           N  
ATOM    418  CA  MET A  60      17.590  23.271 -46.584  1.00  0.84           C  
ATOM    419  C   MET A  60      18.780  22.689 -47.341  1.00  0.82           C  
ATOM    420  CB  MET A  60      18.009  23.647 -45.162  1.00  0.76           C  
ATOM    421  O   MET A  60      19.290  21.627 -46.981  1.00  0.80           O  
ATOM    422  CG  MET A  60      16.972  24.471 -44.416  1.00  0.66           C  
ATOM    423  SD  MET A  60      16.642  26.086 -45.224  1.00  0.65           S  
ATOM    424  CE  MET A  60      18.305  26.811 -45.181  1.00  0.61           C  
ATOM    425  N   VAL A  61      19.182  23.358 -48.423  1.00  0.85           N  
ATOM    426  CA  VAL A  61      20.353  23.026 -49.228  1.00  0.88           C  
ATOM    427  C   VAL A  61      21.502  23.970 -48.883  1.00  0.83           C  
ATOM    428  CB  VAL A  61      20.041  23.096 -50.740  1.00  0.85           C  
ATOM    429  O   VAL A  61      21.413  25.178 -49.117  1.00  0.78           O  
ATOM    430  CG1 VAL A  61      21.221  22.576 -51.559  1.00  0.84           C  
ATOM    431  CG2 VAL A  61      18.774  22.305 -51.060  1.00  0.83           C  
ATOM    432  N   GLY A  62      22.484  23.451 -48.190  1.00  0.88           N  
ATOM    433  CA  GLY A  62      23.747  24.108 -47.895  1.00  0.89           C  
ATOM    434  C   GLY A  62      24.887  23.631 -48.776  1.00  0.86           C  
ATOM    435  O   GLY A  62      24.660  22.965 -49.788  1.00  0.83           O  
ATOM    436  N   ASN A  63      26.088  23.945 -48.448  1.00  0.86           N  
ATOM    437  CA  ASN A  63      27.291  23.397 -49.065  1.00  0.88           C  
ATOM    438  C   ASN A  63      28.350  23.055 -48.020  1.00  0.84           C  
ATOM    439  CB  ASN A  63      27.859  24.375 -50.096  1.00  0.83           C  
ATOM    440  O   ASN A  63      28.480  23.750 -47.011  1.00  0.80           O  
ATOM    441  CG  ASN A  63      28.301  25.686 -49.476  1.00  0.75           C  
ATOM    442  ND2 ASN A  63      29.602  25.948 -49.509  1.00  0.71           N  
ATOM    443  OD1 ASN A  63      27.480  26.456 -48.971  1.00  0.71           O  
ATOM    444  N   ASP A  64      29.048  21.952 -48.276  1.00  0.85           N  
ATOM    445  CA  ASP A  64      30.285  21.557 -47.609  1.00  0.86           C  
ATOM    446  C   ASP A  64      31.479  21.672 -48.555  1.00  0.80           C  
ATOM    447  CB  ASP A  64      30.174  20.128 -47.074  1.00  0.82           C  
ATOM    448  O   ASP A  64      31.731  20.772 -49.358  1.00  0.75           O  
ATOM    449  CG  ASP A  64      31.333  19.742 -46.171  1.00  0.76           C  
ATOM    450  OD1 ASP A  64      32.132  20.625 -45.792  1.00  0.75           O  
ATOM    451  OD2 ASP A  64      31.450  18.542 -45.839  1.00  0.83           O  
ATOM    452  N   GLY A  65      32.133  22.943 -48.708  1.00  0.85           N  
ATOM    453  CA  GLY A  65      33.225  23.282 -49.606  1.00  0.85           C  
ATOM    454  C   GLY A  65      32.758  23.640 -51.004  1.00  0.84           C  
ATOM    455  O   GLY A  65      31.751  24.331 -51.170  1.00  0.80           O  
ATOM    456  N   THR A  66      33.545  23.232 -52.070  1.00  0.77           N  
ATOM    457  CA  THR A  66      33.277  23.484 -53.481  1.00  0.79           C  
ATOM    458  C   THR A  66      32.718  22.236 -54.157  1.00  0.77           C  
ATOM    459  CB  THR A  66      34.550  23.944 -54.217  1.00  0.72           C  
ATOM    460  O   THR A  66      32.507  22.224 -55.372  1.00  0.73           O  
ATOM    461  CG2 THR A  66      34.941  25.360 -53.808  1.00  0.61           C  
ATOM    462  OG1 THR A  66      35.626  23.052 -53.901  1.00  0.64           O  
ATOM    463  N   ASP A  67      32.524  21.194 -53.348  1.00  0.82           N  
ATOM    464  CA  ASP A  67      32.350  19.934 -54.065  1.00  0.84           C  
ATOM    465  C   ASP A  67      31.026  19.270 -53.693  1.00  0.84           C  
ATOM    466  CB  ASP A  67      33.514  18.985 -53.774  1.00  0.79           C  
ATOM    467  O   ASP A  67      30.554  18.376 -54.399  1.00  0.80           O  
ATOM    468  CG  ASP A  67      34.841  19.493 -54.310  1.00  0.73           C  
ATOM    469  OD1 ASP A  67      34.852  20.199 -55.341  1.00  0.71           O  
ATOM    470  OD2 ASP A  67      35.885  19.181 -53.698  1.00  0.77           O  
ATOM    471  N   ASN A  68      30.363  19.707 -52.584  1.00  0.85           N  
ATOM    472  CA  ASN A  68      29.155  19.002 -52.168  1.00  0.88           C  
ATOM    473  C   ASN A  68      28.038  19.974 -51.800  1.00  0.87           C  
ATOM    474  CB  ASN A  68      29.456  18.069 -50.993  1.00  0.84           C  
ATOM    475  O   ASN A  68      28.279  20.980 -51.130  1.00  0.86           O  
ATOM    476  CG  ASN A  68      30.543  17.061 -51.311  1.00  0.77           C  
ATOM    477  ND2 ASN A  68      31.704  17.225 -50.688  1.00  0.81           N  
ATOM    478  OD1 ASN A  68      30.341  16.144 -52.110  1.00  0.77           O  
ATOM    479  N   TYR A  69      26.818  19.686 -52.142  1.00  0.85           N  
ATOM    480  CA  TYR A  69      25.647  20.193 -51.436  1.00  0.88           C  
ATOM    481  C   TYR A  69      25.427  19.435 -50.132  1.00  0.84           C  
ATOM    482  CB  TYR A  69      24.399  20.086 -52.318  1.00  0.86           C  
ATOM    483  O   TYR A  69      25.622  18.219 -50.072  1.00  0.82           O  
ATOM    484  CG  TYR A  69      24.326  21.140 -53.396  1.00  0.86           C  
ATOM    485  CD1 TYR A  69      24.252  22.493 -53.071  1.00  0.84           C  
ATOM    486  CD2 TYR A  69      24.331  20.786 -54.741  1.00  0.85           C  
ATOM    487  CE1 TYR A  69      24.182  23.468 -54.061  1.00  0.89           C  
ATOM    488  CE2 TYR A  69      24.262  21.753 -55.739  1.00  0.88           C  
ATOM    489  OH  TYR A  69      24.120  24.049 -56.374  1.00  0.82           O  
ATOM    490  CZ  TYR A  69      24.188  23.089 -55.390  1.00  0.88           C  
ATOM    491  N   THR A  70      24.966  20.078 -49.047  1.00  0.87           N  
ATOM    492  CA  THR A  70      24.446  19.474 -47.826  1.00  0.89           C  
ATOM    493  C   THR A  70      22.931  19.638 -47.744  1.00  0.86           C  
ATOM    494  CB  THR A  70      25.099  20.091 -46.575  1.00  0.84           C  
ATOM    495  O   THR A  70      22.407  20.735 -47.953  1.00  0.83           O  
ATOM    496  CG2 THR A  70      26.604  19.842 -46.562  1.00  0.73           C  
ATOM    497  OG1 THR A  70      24.859  21.504 -46.565  1.00  0.73           O  
ATOM    498  N   PHE A  71      22.266  18.591 -47.431  1.00  0.76           N  
ATOM    499  CA  PHE A  71      20.819  18.617 -47.258  1.00  0.81           C  
ATOM    500  C   PHE A  71      20.443  18.364 -45.802  1.00  0.73           C  
ATOM    501  CB  PHE A  71      20.149  17.576 -48.161  1.00  0.77           C  
ATOM    502  O   PHE A  71      21.014  17.487 -45.152  1.00  0.69           O  
ATOM    503  CG  PHE A  71      20.101  17.972 -49.612  1.00  0.80           C  
ATOM    504  CD1 PHE A  71      18.920  18.429 -50.183  1.00  0.78           C  
ATOM    505  CD2 PHE A  71      21.238  17.887 -50.405  1.00  0.80           C  
ATOM    506  CE1 PHE A  71      18.873  18.797 -51.526  1.00  0.87           C  
ATOM    507  CE2 PHE A  71      21.199  18.253 -51.747  1.00  0.85           C  
ATOM    508  CZ  PHE A  71      20.015  18.706 -52.306  1.00  0.87           C  
ATOM    509  N   ILE A  72      19.478  19.129 -45.284  1.00  0.78           N  
ATOM    510  CA  ILE A  72      18.734  18.890 -44.052  1.00  0.79           C  
ATOM    511  C   ILE A  72      17.258  19.216 -44.270  1.00  0.73           C  
ATOM    512  CB  ILE A  72      19.299  19.722 -42.879  1.00  0.73           C  
ATOM    513  O   ILE A  72      16.924  20.240 -44.870  1.00  0.70           O  
ATOM    514  CG1 ILE A  72      18.708  19.240 -41.549  1.00  0.66           C  
ATOM    515  CG2 ILE A  72      19.024  21.213 -43.093  1.00  0.64           C  
ATOM    516  CD1 ILE A  72      19.462  19.734 -40.322  1.00  0.65           C  
ATOM    517  N   GLY A  73      16.459  18.354 -43.828  1.00  0.76           N  
ATOM    518  CA  GLY A  73      15.028  18.577 -43.957  1.00  0.76           C  
ATOM    519  C   GLY A  73      14.221  17.293 -43.957  1.00  0.73           C  
ATOM    520  O   GLY A  73      14.525  16.362 -43.207  1.00  0.64           O  
ATOM    521  N   SER A  74      13.048  17.142 -44.782  1.00  0.71           N  
ATOM    522  CA  SER A  74      12.105  16.029 -44.833  1.00  0.72           C  
ATOM    523  C   SER A  74      12.824  14.706 -45.070  1.00  0.70           C  
ATOM    524  CB  SER A  74      11.065  16.258 -45.932  1.00  0.67           C  
ATOM    525  O   SER A  74      13.451  14.512 -46.113  1.00  0.65           O  
ATOM    526  OG  SER A  74       9.988  15.346 -45.803  1.00  0.59           O  
ATOM    527  N   GLY A  75      12.966  13.828 -44.077  1.00  0.64           N  
ATOM    528  CA  GLY A  75      13.589  12.514 -44.059  1.00  0.67           C  
ATOM    529  C   GLY A  75      15.078  12.563 -43.773  1.00  0.67           C  
ATOM    530  O   GLY A  75      15.714  11.524 -43.583  1.00  0.68           O  
ATOM    531  N   ILE A  76      15.651  13.596 -43.666  1.00  0.66           N  
ATOM    532  CA  ILE A  76      17.084  13.736 -43.431  1.00  0.70           C  
ATOM    533  C   ILE A  76      17.322  14.582 -42.183  1.00  0.69           C  
ATOM    534  CB  ILE A  76      17.798  14.364 -44.649  1.00  0.66           C  
ATOM    535  O   ILE A  76      17.266  15.813 -42.239  1.00  0.65           O  
ATOM    536  CG1 ILE A  76      17.502  13.556 -45.917  1.00  0.68           C  
ATOM    537  CG2 ILE A  76      19.307  14.460 -44.400  1.00  0.64           C  
ATOM    538  CD1 ILE A  76      18.135  14.128 -47.178  1.00  0.68           C  
ATOM    539  N   SER A  77      17.597  13.838 -41.089  1.00  0.68           N  
ATOM    540  CA  SER A  77      17.691  14.465 -39.774  1.00  0.70           C  
ATOM    541  C   SER A  77      19.077  15.058 -39.543  1.00  0.69           C  
ATOM    542  CB  SER A  77      17.370  13.452 -38.674  1.00  0.64           C  
ATOM    543  O   SER A  77      19.254  15.912 -38.672  1.00  0.68           O  
ATOM    544  OG  SER A  77      18.228  12.328 -38.759  1.00  0.61           O  
ATOM    545  N   THR A  78      19.987  14.625 -40.288  1.00  0.70           N  
ATOM    546  CA  THR A  78      21.357  15.118 -40.195  1.00  0.75           C  
ATOM    547  C   THR A  78      21.850  15.604 -41.555  1.00  0.70           C  
ATOM    548  CB  THR A  78      22.307  14.029 -39.661  1.00  0.68           C  
ATOM    549  O   THR A  78      21.321  15.202 -42.593  1.00  0.68           O  
ATOM    550  CG2 THR A  78      21.969  13.663 -38.220  1.00  0.59           C  
ATOM    551  OG1 THR A  78      22.191  12.859 -40.479  1.00  0.71           O  
ATOM    552  N   GLN A  79      22.759  16.460 -41.635  1.00  0.71           N  
ATOM    553  CA  GLN A  79      23.329  16.921 -42.897  1.00  0.78           C  
ATOM    554  C   GLN A  79      23.956  15.765 -43.672  1.00  0.71           C  
ATOM    555  CB  GLN A  79      24.371  18.013 -42.649  1.00  0.66           C  
ATOM    556  O   GLN A  79      24.832  15.068 -43.157  1.00  0.66           O  
ATOM    557  CG  GLN A  79      23.771  19.367 -42.297  1.00  0.58           C  
ATOM    558  CD  GLN A  79      24.821  20.449 -42.128  1.00  0.58           C  
ATOM    559  NE2 GLN A  79      24.392  21.705 -42.179  1.00  0.58           N  
ATOM    560  OE1 GLN A  79      26.009  20.158 -41.953  1.00  0.70           O  
ATOM    561  N   VAL A  80      23.553  15.579 -44.823  1.00  0.78           N  
ATOM    562  CA  VAL A  80      24.107  14.566 -45.714  1.00  0.83           C  
ATOM    563  C   VAL A  80      24.623  15.226 -46.991  1.00  0.81           C  
ATOM    564  CB  VAL A  80      23.061  13.482 -46.061  1.00  0.79           C  
ATOM    565  O   VAL A  80      23.946  16.075 -47.575  1.00  0.81           O  
ATOM    566  CG1 VAL A  80      23.683  12.390 -46.929  1.00  0.75           C  
ATOM    567  CG2 VAL A  80      22.472  12.884 -44.785  1.00  0.74           C  
ATOM    568  N   ASN A  81      25.790  14.845 -47.396  1.00  0.81           N  
ATOM    569  CA  ASN A  81      26.399  15.318 -48.635  1.00  0.86           C  
ATOM    570  C   ASN A  81      25.816  14.608 -49.853  1.00  0.83           C  
ATOM    571  CB  ASN A  81      27.918  15.137 -48.590  1.00  0.79           C  
ATOM    572  O   ASN A  81      25.773  13.377 -49.898  1.00  0.80           O  
ATOM    573  CG  ASN A  81      28.585  16.045 -47.576  1.00  0.71           C  
ATOM    574  ND2 ASN A  81      29.906  15.957 -47.480  1.00  0.73           N  
ATOM    575  OD1 ASN A  81      27.918  16.819 -46.884  1.00  0.70           O  
ATOM    576  N   ASP A  82      25.178  15.380 -50.746  1.00  0.80           N  
ATOM    577  CA  ASP A  82      24.687  14.972 -52.058  1.00  0.82           C  
ATOM    578  C   ASP A  82      23.810  13.727 -51.954  1.00  0.79           C  
ATOM    579  CB  ASP A  82      25.856  14.713 -53.012  1.00  0.76           C  
ATOM    580  O   ASP A  82      24.080  12.714 -52.603  1.00  0.72           O  
ATOM    581  CG  ASP A  82      26.671  15.961 -53.303  1.00  0.74           C  
ATOM    582  OD1 ASP A  82      26.097  17.072 -53.329  1.00  0.72           O  
ATOM    583  OD2 ASP A  82      27.896  15.833 -53.512  1.00  0.81           O  
ATOM    584  N   PRO A  83      22.936  13.730 -51.023  1.00  0.85           N  
ATOM    585  CA  PRO A  83      22.091  12.538 -50.919  1.00  0.86           C  
ATOM    586  C   PRO A  83      21.339  12.233 -52.213  1.00  0.85           C  
ATOM    587  CB  PRO A  83      21.118  12.892 -49.792  1.00  0.85           C  
ATOM    588  O   PRO A  83      20.933  13.153 -52.927  1.00  0.84           O  
ATOM    589  CG  PRO A  83      20.959  14.376 -49.877  1.00  0.87           C  
ATOM    590  CD  PRO A  83      22.273  14.973 -50.295  1.00  0.87           C  
ATOM    591  N   GLU A  84      21.079  10.920 -52.544  1.00  0.85           N  
ATOM    592  CA  GLU A  84      20.054  10.566 -53.521  1.00  0.87           C  
ATOM    593  C   GLU A  84      18.657  10.880 -52.994  1.00  0.83           C  
ATOM    594  CB  GLU A  84      20.155   9.084 -53.893  1.00  0.82           C  
ATOM    595  O   GLU A  84      18.283  10.436 -51.907  1.00  0.80           O  
ATOM    596  CG  GLU A  84      21.481   8.699 -54.532  1.00  0.76           C  
ATOM    597  CD  GLU A  84      21.457   7.326 -55.183  1.00  0.75           C  
ATOM    598  OE1 GLU A  84      20.540   6.528 -54.884  1.00  0.79           O  
ATOM    599  OE2 GLU A  84      22.364   7.045 -55.999  1.00  0.81           O  
ATOM    600  N   LEU A  85      17.963  11.756 -53.708  1.00  0.87           N  
ATOM    601  CA  LEU A  85      16.630  12.172 -53.287  1.00  0.87           C  
ATOM    602  C   LEU A  85      15.557  11.343 -53.984  1.00  0.85           C  
ATOM    603  CB  LEU A  85      16.415  13.659 -53.582  1.00  0.87           C  
ATOM    604  O   LEU A  85      15.605  11.154 -55.201  1.00  0.82           O  
ATOM    605  CG  LEU A  85      17.406  14.629 -52.937  1.00  0.88           C  
ATOM    606  CD1 LEU A  85      17.090  16.063 -53.351  1.00  0.87           C  
ATOM    607  CD2 LEU A  85      17.382  14.488 -51.419  1.00  0.87           C  
ATOM    608  N   ASN A  86      14.637  10.727 -53.229  1.00  0.83           N  
ATOM    609  CA  ASN A  86      13.432  10.122 -53.786  1.00  0.84           C  
ATOM    610  C   ASN A  86      12.265  11.106 -53.798  1.00  0.82           C  
ATOM    611  CB  ASN A  86      13.054   8.861 -53.007  1.00  0.81           C  
ATOM    612  O   ASN A  86      11.815  11.554 -52.742  1.00  0.79           O  
ATOM    613  CG  ASN A  86      14.099   7.769 -53.122  1.00  0.78           C  
ATOM    614  ND2 ASN A  86      14.649   7.352 -51.987  1.00  0.80           N  
ATOM    615  OD1 ASN A  86      14.412   7.304 -54.221  1.00  0.78           O  
ATOM    616  N   LEU A  87      11.851  11.637 -55.027  1.00  0.86           N  
ATOM    617  CA  LEU A  87      10.720  12.539 -55.213  1.00  0.86           C  
ATOM    618  C   LEU A  87       9.566  11.827 -55.910  1.00  0.83           C  
ATOM    619  CB  LEU A  87      11.142  13.767 -56.025  1.00  0.85           C  
ATOM    620  O   LEU A  87       9.788  10.960 -56.759  1.00  0.80           O  
ATOM    621  CG  LEU A  87      12.366  14.529 -55.516  1.00  0.87           C  
ATOM    622  CD1 LEU A  87      12.566  15.810 -56.319  1.00  0.85           C  
ATOM    623  CD2 LEU A  87      12.223  14.840 -54.030  1.00  0.85           C  
ATOM    624  N   TYR A  88       8.344  12.111 -55.618  1.00  0.82           N  
ATOM    625  CA  TYR A  88       7.166  11.411 -56.116  1.00  0.83           C  
ATOM    626  C   TYR A  88       6.437  12.246 -57.162  1.00  0.83           C  
ATOM    627  CB  TYR A  88       6.215  11.071 -54.965  1.00  0.81           C  
ATOM    628  O   TYR A  88       6.281  13.459 -56.999  1.00  0.81           O  
ATOM    629  CG  TYR A  88       6.826  10.171 -53.918  1.00  0.78           C  
ATOM    630  CD1 TYR A  88       6.771   8.785 -54.046  1.00  0.75           C  
ATOM    631  CD2 TYR A  88       7.459  10.704 -52.801  1.00  0.76           C  
ATOM    632  CE1 TYR A  88       7.332   7.952 -53.083  1.00  0.76           C  
ATOM    633  CE2 TYR A  88       8.023   9.881 -51.832  1.00  0.76           C  
ATOM    634  OH  TYR A  88       8.511   7.687 -51.026  1.00  0.66           O  
ATOM    635  CZ  TYR A  88       7.955   8.508 -51.982  1.00  0.74           C  
ATOM    636  N   LYS A  89       5.955  11.641 -58.235  1.00  0.82           N  
ATOM    637  CA  LYS A  89       5.169  12.305 -59.271  1.00  0.83           C  
ATOM    638  C   LYS A  89       3.884  12.893 -58.694  1.00  0.81           C  
ATOM    639  CB  LYS A  89       4.837  11.330 -60.401  1.00  0.81           C  
ATOM    640  O   LYS A  89       3.228  12.266 -57.859  1.00  0.79           O  
ATOM    641  CG  LYS A  89       6.043  10.902 -61.223  1.00  0.79           C  
ATOM    642  CD  LYS A  89       5.638  10.000 -62.382  1.00  0.78           C  
ATOM    643  CE  LYS A  89       6.842   9.588 -63.218  1.00  0.79           C  
ATOM    644  NZ  LYS A  89       6.437   8.806 -64.425  1.00  0.75           N  
ATOM    645  N   GLY A  90       3.544  14.158 -59.056  1.00  0.81           N  
ATOM    646  CA  GLY A  90       2.389  14.898 -58.572  1.00  0.81           C  
ATOM    647  C   GLY A  90       2.645  15.611 -57.257  1.00  0.80           C  
ATOM    648  O   GLY A  90       1.794  16.361 -56.776  1.00  0.78           O  
ATOM    649  N   GLN A  91       3.842  15.389 -56.621  1.00  0.81           N  
ATOM    650  CA  GLN A  91       4.130  16.055 -55.355  1.00  0.82           C  
ATOM    651  C   GLN A  91       4.926  17.337 -55.577  1.00  0.83           C  
ATOM    652  CB  GLN A  91       4.893  15.118 -54.417  1.00  0.80           C  
ATOM    653  O   GLN A  91       5.651  17.461 -56.566  1.00  0.82           O  
ATOM    654  CG  GLN A  91       4.120  13.861 -54.040  1.00  0.76           C  
ATOM    655  CD  GLN A  91       2.794  14.166 -53.370  1.00  0.75           C  
ATOM    656  NE2 GLN A  91       1.747  13.456 -53.776  1.00  0.72           N  
ATOM    657  OE1 GLN A  91       2.711  15.033 -52.494  1.00  0.74           O  
ATOM    658  N   LYS A  92       4.778  18.358 -54.679  1.00  0.85           N  
ATOM    659  CA  LYS A  92       5.500  19.627 -54.670  1.00  0.86           C  
ATOM    660  C   LYS A  92       6.622  19.613 -53.636  1.00  0.86           C  
ATOM    661  CB  LYS A  92       4.543  20.787 -54.391  1.00  0.84           C  
ATOM    662  O   LYS A  92       6.392  19.296 -52.467  1.00  0.84           O  
ATOM    663  CG  LYS A  92       5.193  22.160 -54.480  1.00  0.82           C  
ATOM    664  CD  LYS A  92       4.159  23.275 -54.390  1.00  0.82           C  
ATOM    665  CE  LYS A  92       4.799  24.647 -54.553  1.00  0.82           C  
ATOM    666  NZ  LYS A  92       3.775  25.714 -54.764  1.00  0.78           N  
ATOM    667  N   TYR A  93       7.795  19.956 -53.995  1.00  0.86           N  
ATOM    668  CA  TYR A  93       8.991  20.027 -53.164  1.00  0.88           C  
ATOM    669  C   TYR A  93       9.585  21.430 -53.181  1.00  0.88           C  
ATOM    670  CB  TYR A  93      10.035  19.011 -53.636  1.00  0.87           C  
ATOM    671  O   TYR A  93       9.518  22.127 -54.196  1.00  0.87           O  
ATOM    672  CG  TYR A  93       9.575  17.577 -53.540  1.00  0.88           C  
ATOM    673  CD1 TYR A  93       9.745  16.848 -52.365  1.00  0.87           C  
ATOM    674  CD2 TYR A  93       8.970  16.948 -54.622  1.00  0.87           C  
ATOM    675  CE1 TYR A  93       9.324  15.526 -52.271  1.00  0.88           C  
ATOM    676  CE2 TYR A  93       8.545  15.626 -54.540  1.00  0.88           C  
ATOM    677  OH  TYR A  93       8.307  13.615 -53.276  1.00  0.84           O  
ATOM    678  CZ  TYR A  93       8.726  14.924 -53.363  1.00  0.87           C  
ATOM    679  N   ILE A  94      10.156  21.864 -52.081  1.00  0.87           N  
ATOM    680  CA  ILE A  94      10.868  23.133 -51.982  1.00  0.89           C  
ATOM    681  C   ILE A  94      12.312  22.883 -51.552  1.00  0.89           C  
ATOM    682  CB  ILE A  94      10.173  24.096 -50.993  1.00  0.86           C  
ATOM    683  O   ILE A  94      12.558  22.297 -50.495  1.00  0.87           O  
ATOM    684  CG1 ILE A  94       8.695  24.264 -51.362  1.00  0.84           C  
ATOM    685  CG2 ILE A  94      10.889  25.450 -50.965  1.00  0.83           C  
ATOM    686  CD1 ILE A  94       7.928  25.196 -50.434  1.00  0.80           C  
ATOM    687  N   PHE A  95      13.280  23.284 -52.337  1.00  0.87           N  
ATOM    688  CA  PHE A  95      14.703  23.350 -52.026  1.00  0.89           C  
ATOM    689  C   PHE A  95      15.108  24.768 -51.642  1.00  0.86           C  
ATOM    690  CB  PHE A  95      15.538  22.870 -53.217  1.00  0.87           C  
ATOM    691  O   PHE A  95      15.166  25.655 -52.495  1.00  0.83           O  
ATOM    692  CG  PHE A  95      15.193  21.480 -53.679  1.00  0.86           C  
ATOM    693  CD1 PHE A  95      15.842  20.373 -53.145  1.00  0.83           C  
ATOM    694  CD2 PHE A  95      14.219  21.279 -54.649  1.00  0.84           C  
ATOM    695  CE1 PHE A  95      15.525  19.086 -53.571  1.00  0.88           C  
ATOM    696  CE2 PHE A  95      13.897  19.996 -55.080  1.00  0.88           C  
ATOM    697  CZ  PHE A  95      14.552  18.900 -54.540  1.00  0.87           C  
ATOM    698  N   HIS A  96      15.238  24.998 -50.379  1.00  0.84           N  
ATOM    699  CA  HIS A  96      15.763  26.266 -49.884  1.00  0.87           C  
ATOM    700  C   HIS A  96      17.269  26.361 -50.099  1.00  0.83           C  
ATOM    701  CB  HIS A  96      15.433  26.440 -48.400  1.00  0.82           C  
ATOM    702  O   HIS A  96      18.051  25.959 -49.235  1.00  0.80           O  
ATOM    703  CG  HIS A  96      13.969  26.370 -48.099  1.00  0.78           C  
ATOM    704  CD2 HIS A  96      13.230  25.406 -47.500  1.00  0.77           C  
ATOM    705  ND1 HIS A  96      13.092  27.380 -48.429  1.00  0.75           N  
ATOM    706  CE1 HIS A  96      11.874  27.040 -48.044  1.00  0.80           C  
ATOM    707  NE2 HIS A  96      11.930  25.847 -47.478  1.00  0.85           N  
ATOM    708  N   ASN A  97      17.680  26.790 -51.234  1.00  0.85           N  
ATOM    709  CA  ASN A  97      19.109  26.935 -51.493  1.00  0.87           C  
ATOM    710  C   ASN A  97      19.720  28.051 -50.651  1.00  0.83           C  
ATOM    711  CB  ASN A  97      19.361  27.193 -52.980  1.00  0.83           C  
ATOM    712  O   ASN A  97      19.371  29.221 -50.815  1.00  0.77           O  
ATOM    713  CG  ASN A  97      20.837  27.227 -53.324  1.00  0.78           C  
ATOM    714  ND2 ASN A  97      21.158  27.728 -54.511  1.00  0.79           N  
ATOM    715  OD1 ASN A  97      21.682  26.806 -52.530  1.00  0.77           O  
ATOM    716  N   ARG A  98      20.522  27.764 -49.680  1.00  0.81           N  
ATOM    717  CA  ARG A  98      21.292  28.654 -48.817  1.00  0.83           C  
ATOM    718  C   ARG A  98      22.790  28.459 -49.027  1.00  0.78           C  
ATOM    719  CB  ARG A  98      20.934  28.421 -47.348  1.00  0.78           C  
ATOM    720  O   ARG A  98      23.597  28.864 -48.188  1.00  0.72           O  
ATOM    721  CG  ARG A  98      19.461  28.632 -47.032  1.00  0.74           C  
ATOM    722  CD  ARG A  98      19.034  30.074 -47.267  1.00  0.73           C  
ATOM    723  NE  ARG A  98      17.618  30.272 -46.972  1.00  0.73           N  
ATOM    724  NH1 ARG A  98      16.912  29.990 -49.154  1.00  0.59           N  
ATOM    725  NH2 ARG A  98      15.387  30.422 -47.498  1.00  0.55           N  
ATOM    726  CZ  ARG A  98      16.643  30.228 -47.875  1.00  0.76           C  
ATOM    727  N   SER A  99      23.196  27.871 -50.102  1.00  0.81           N  
ATOM    728  CA  SER A  99      24.607  27.729 -50.447  1.00  0.83           C  
ATOM    729  C   SER A  99      25.149  29.001 -51.091  1.00  0.78           C  
ATOM    730  CB  SER A  99      24.812  26.543 -51.391  1.00  0.77           C  
ATOM    731  O   SER A  99      24.700  29.398 -52.169  1.00  0.73           O  
ATOM    732  OG  SER A  99      24.043  26.700 -52.571  1.00  0.63           O  
ATOM    733  N   SER A 100      25.978  29.746 -50.397  1.00  0.80           N  
ATOM    734  CA  SER A 100      26.610  30.959 -50.904  1.00  0.81           C  
ATOM    735  C   SER A 100      27.535  30.653 -52.078  1.00  0.78           C  
ATOM    736  CB  SER A 100      27.397  31.658 -49.794  1.00  0.75           C  
ATOM    737  O   SER A 100      28.455  29.842 -51.954  1.00  0.74           O  
ATOM    738  OG  SER A 100      27.970  32.865 -50.267  1.00  0.69           O  
ATOM    739  N   GLY A 101      27.232  31.280 -53.244  1.00  0.83           N  
ATOM    740  CA  GLY A 101      28.037  31.196 -54.452  1.00  0.84           C  
ATOM    741  C   GLY A 101      27.772  29.939 -55.260  1.00  0.83           C  
ATOM    742  O   GLY A 101      28.331  29.762 -56.344  1.00  0.80           O  
ATOM    743  N   HIS A 102      26.853  29.076 -54.874  1.00  0.87           N  
ATOM    744  CA  HIS A 102      26.572  27.804 -55.531  1.00  0.88           C  
ATOM    745  C   HIS A 102      25.123  27.736 -56.002  1.00  0.87           C  
ATOM    746  CB  HIS A 102      26.874  26.637 -54.589  1.00  0.86           C  
ATOM    747  O   HIS A 102      24.216  27.499 -55.201  1.00  0.84           O  
ATOM    748  CG  HIS A 102      28.312  26.544 -54.190  1.00  0.83           C  
ATOM    749  CD2 HIS A 102      28.925  26.796 -53.009  1.00  0.80           C  
ATOM    750  ND1 HIS A 102      29.303  26.152 -55.064  1.00  0.79           N  
ATOM    751  CE1 HIS A 102      30.467  26.167 -54.435  1.00  0.82           C  
ATOM    752  NE2 HIS A 102      30.265  26.554 -53.187  1.00  0.84           N  
ATOM    753  N   PRO A 103      24.931  28.036 -57.243  1.00  0.87           N  
ATOM    754  CA  PRO A 103      23.576  27.922 -57.787  1.00  0.88           C  
ATOM    755  C   PRO A 103      23.078  26.480 -57.832  1.00  0.88           C  
ATOM    756  CB  PRO A 103      23.715  28.497 -59.199  1.00  0.86           C  
ATOM    757  O   PRO A 103      23.807  25.584 -58.266  1.00  0.87           O  
ATOM    758  CG  PRO A 103      25.161  28.334 -59.538  1.00  0.82           C  
ATOM    759  CD  PRO A 103      25.955  28.357 -58.263  1.00  0.82           C  
ATOM    760  N   PHE A 104      21.917  26.206 -57.449  1.00  0.86           N  
ATOM    761  CA  PHE A 104      21.234  24.917 -57.440  1.00  0.88           C  
ATOM    762  C   PHE A 104      20.262  24.812 -58.609  1.00  0.86           C  
ATOM    763  CB  PHE A 104      20.489  24.711 -56.117  1.00  0.86           C  
ATOM    764  O   PHE A 104      19.434  25.702 -58.817  1.00  0.83           O  
ATOM    765  CG  PHE A 104      19.847  23.356 -55.987  1.00  0.85           C  
ATOM    766  CD1 PHE A 104      20.504  22.320 -55.336  1.00  0.82           C  
ATOM    767  CD2 PHE A 104      18.585  23.120 -56.517  1.00  0.84           C  
ATOM    768  CE1 PHE A 104      19.912  21.065 -55.214  1.00  0.88           C  
ATOM    769  CE2 PHE A 104      17.987  21.868 -56.399  1.00  0.88           C  
ATOM    770  CZ  PHE A 104      18.653  20.842 -55.748  1.00  0.88           C  
ATOM    771  N   ARG A 105      20.301  23.814 -59.400  1.00  0.90           N  
ATOM    772  CA  ARG A 105      19.366  23.615 -60.502  1.00  0.91           C  
ATOM    773  C   ARG A 105      18.987  22.144 -60.640  1.00  0.91           C  
ATOM    774  CB  ARG A 105      19.963  24.127 -61.814  1.00  0.88           C  
ATOM    775  O   ARG A 105      19.822  21.261 -60.431  1.00  0.91           O  
ATOM    776  CG  ARG A 105      21.013  23.206 -62.414  1.00  0.79           C  
ATOM    777  CD  ARG A 105      21.536  23.736 -63.742  1.00  0.78           C  
ATOM    778  NE  ARG A 105      22.545  22.850 -64.316  1.00  0.75           N  
ATOM    779  NH1 ARG A 105      22.992  24.200 -66.137  1.00  0.65           N  
ATOM    780  NH2 ARG A 105      24.110  22.217 -65.873  1.00  0.61           N  
ATOM    781  CZ  ARG A 105      23.213  23.091 -65.441  1.00  0.72           C  
ATOM    782  N   ILE A 106      17.855  21.806 -61.139  1.00  0.87           N  
ATOM    783  CA  ILE A 106      17.404  20.482 -61.555  1.00  0.90           C  
ATOM    784  C   ILE A 106      17.674  20.289 -63.045  1.00  0.87           C  
ATOM    785  CB  ILE A 106      15.903  20.275 -61.250  1.00  0.88           C  
ATOM    786  O   ILE A 106      17.394  21.178 -63.853  1.00  0.85           O  
ATOM    787  CG1 ILE A 106      15.633  20.449 -59.751  1.00  0.85           C  
ATOM    788  CG2 ILE A 106      15.439  18.899 -61.735  1.00  0.83           C  
ATOM    789  CD1 ILE A 106      14.173  20.269 -59.360  1.00  0.81           C  
ATOM    790  N   GLN A 107      18.180  19.126 -63.455  1.00  0.89           N  
ATOM    791  CA  GLN A 107      18.557  18.861 -64.839  1.00  0.90           C  
ATOM    792  C   GLN A 107      18.346  17.393 -65.196  1.00  0.90           C  
ATOM    793  CB  GLN A 107      20.014  19.257 -65.085  1.00  0.88           C  
ATOM    794  O   GLN A 107      18.175  16.552 -64.311  1.00  0.88           O  
ATOM    795  CG  GLN A 107      21.015  18.460 -64.259  1.00  0.83           C  
ATOM    796  CD  GLN A 107      22.444  18.928 -64.459  1.00  0.80           C  
ATOM    797  NE2 GLN A 107      23.362  17.979 -64.613  1.00  0.80           N  
ATOM    798  OE1 GLN A 107      22.722  20.131 -64.475  1.00  0.81           O  
ATOM    799  N   ILE A 108      18.435  17.002 -66.562  1.00  0.84           N  
ATOM    800  CA  ILE A 108      18.268  15.652 -67.090  1.00  0.87           C  
ATOM    801  C   ILE A 108      19.631  14.972 -67.205  1.00  0.80           C  
ATOM    802  CB  ILE A 108      17.558  15.665 -68.462  1.00  0.80           C  
ATOM    803  O   ILE A 108      19.730  13.747 -67.100  1.00  0.75           O  
ATOM    804  CG1 ILE A 108      16.139  16.229 -68.323  1.00  0.66           C  
ATOM    805  CG2 ILE A 108      17.532  14.260 -69.069  1.00  0.65           C  
ATOM    806  CD1 ILE A 108      15.449  16.503 -69.653  1.00  0.65           C  
ATOM    807  N   THR A 109      20.619  15.598 -67.377  1.00  0.83           N  
ATOM    808  CA  THR A 109      21.942  15.030 -67.615  1.00  0.84           C  
ATOM    809  C   THR A 109      22.680  14.808 -66.298  1.00  0.81           C  
ATOM    810  CB  THR A 109      22.783  15.938 -68.531  1.00  0.79           C  
ATOM    811  O   THR A 109      22.586  15.627 -65.382  1.00  0.77           O  
ATOM    812  CG2 THR A 109      22.235  15.944 -69.954  1.00  0.70           C  
ATOM    813  OG1 THR A 109      22.762  17.276 -68.017  1.00  0.66           O  
ATOM    814  N   PRO A 110      23.395  13.648 -66.148  1.00  0.74           N  
ATOM    815  CA  PRO A 110      24.147  13.375 -64.921  1.00  0.75           C  
ATOM    816  C   PRO A 110      25.082  14.518 -64.535  1.00  0.72           C  
ATOM    817  CB  PRO A 110      24.941  12.113 -65.269  1.00  0.70           C  
ATOM    818  O   PRO A 110      25.409  15.363 -65.373  1.00  0.68           O  
ATOM    819  CG  PRO A 110      24.199  11.497 -66.410  1.00  0.69           C  
ATOM    820  CD  PRO A 110      23.532  12.591 -67.192  1.00  0.70           C  
ATOM    821  N   ASN A 111      25.431  14.494 -63.364  1.00  0.67           N  
ATOM    822  CA  ASN A 111      26.438  15.371 -62.776  1.00  0.69           C  
ATOM    823  C   ASN A 111      27.700  15.430 -63.632  1.00  0.66           C  
ATOM    824  CB  ASN A 111      26.781  14.917 -61.355  1.00  0.60           C  
ATOM    825  O   ASN A 111      28.140  14.411 -64.168  1.00  0.60           O  
ATOM    826  CG  ASN A 111      25.725  15.316 -60.343  1.00  0.55           C  
ATOM    827  ND2 ASN A 111      25.881  14.852 -59.109  1.00  0.48           N  
ATOM    828  OD1 ASN A 111      24.777  16.035 -60.669  1.00  0.53           O  
ATOM    829  N   GLY A 112      28.230  16.737 -63.729  1.00  0.65           N  
ATOM    830  CA  GLY A 112      29.439  17.055 -64.473  1.00  0.67           C  
ATOM    831  C   GLY A 112      29.159  17.675 -65.829  1.00  0.63           C  
ATOM    832  O   GLY A 112      30.072  18.180 -66.487  1.00  0.59           O  
ATOM    833  N   SER A 113      27.920  17.603 -66.313  1.00  0.64           N  
ATOM    834  CA  SER A 113      27.555  18.266 -67.561  1.00  0.66           C  
ATOM    835  C   SER A 113      26.642  19.461 -67.306  1.00  0.63           C  
ATOM    836  CB  SER A 113      26.869  17.282 -68.509  1.00  0.58           C  
ATOM    837  O   SER A 113      25.622  19.335 -66.626  1.00  0.59           O  
ATOM    838  OG  SER A 113      26.480  16.107 -67.820  1.00  0.53           O  
ATOM    839  N   VAL A 114      27.055  20.746 -67.646  1.00  0.62           N  
ATOM    840  CA  VAL A 114      26.201  21.920 -67.794  1.00  0.63           C  
ATOM    841  C   VAL A 114      25.354  21.787 -69.058  1.00  0.61           C  
ATOM    842  CB  VAL A 114      27.030  23.223 -67.843  1.00  0.58           C  
ATOM    843  O   VAL A 114      25.872  21.886 -70.173  1.00  0.58           O  
ATOM    844  CG1 VAL A 114      26.124  24.445 -67.703  1.00  0.52           C  
ATOM    845  CG2 VAL A 114      28.097  23.217 -66.749  1.00  0.52           C  
ATOM    846  N   GLY A 115      24.335  20.946 -69.013  1.00  0.66           N  
ATOM    847  CA  GLY A 115      23.314  20.798 -70.038  1.00  0.67           C  
ATOM    848  C   GLY A 115      22.105  20.011 -69.568  1.00  0.66           C  
ATOM    849  O   GLY A 115      22.087  19.504 -68.445  1.00  0.61           O  
ATOM    850  N   GLY A 116      21.119  20.304 -70.193  1.00  0.79           N  
ATOM    851  CA  GLY A 116      19.901  19.530 -70.008  1.00  0.81           C  
ATOM    852  C   GLY A 116      19.075  19.993 -68.823  1.00  0.81           C  
ATOM    853  O   GLY A 116      18.539  19.172 -68.075  1.00  0.75           O  
ATOM    854  N   GLN A 117      19.050  21.328 -68.627  1.00  0.81           N  
ATOM    855  CA  GLN A 117      18.150  21.887 -67.624  1.00  0.85           C  
ATOM    856  C   GLN A 117      16.748  21.299 -67.754  1.00  0.85           C  
ATOM    857  CB  GLN A 117      18.094  23.411 -67.744  1.00  0.80           C  
ATOM    858  O   GLN A 117      16.184  21.260 -68.849  1.00  0.83           O  
ATOM    859  CG  GLN A 117      17.294  24.085 -66.637  1.00  0.75           C  
ATOM    860  CD  GLN A 117      17.370  25.599 -66.697  1.00  0.73           C  
ATOM    861  NE2 GLN A 117      16.550  26.267 -65.892  1.00  0.77           N  
ATOM    862  OE1 GLN A 117      18.160  26.165 -67.460  1.00  0.79           O  
ATOM    863  N   TYR A 118      16.172  20.837 -66.718  1.00  0.78           N  
ATOM    864  CA  TYR A 118      14.794  20.365 -66.638  1.00  0.85           C  
ATOM    865  C   TYR A 118      13.886  21.432 -66.039  1.00  0.78           C  
ATOM    866  CB  TYR A 118      14.712  19.082 -65.805  1.00  0.80           C  
ATOM    867  O   TYR A 118      14.002  21.763 -64.857  1.00  0.72           O  
ATOM    868  CG  TYR A 118      13.351  18.429 -65.828  1.00  0.80           C  
ATOM    869  CD1 TYR A 118      12.913  17.729 -66.950  1.00  0.77           C  
ATOM    870  CD2 TYR A 118      12.502  18.512 -64.731  1.00  0.81           C  
ATOM    871  CE1 TYR A 118      11.659  17.127 -66.977  1.00  0.87           C  
ATOM    872  CE2 TYR A 118      11.246  17.914 -64.747  1.00  0.87           C  
ATOM    873  OH  TYR A 118       9.592  16.630 -65.894  1.00  0.69           O  
ATOM    874  CZ  TYR A 118      10.834  17.224 -65.872  1.00  0.86           C  
ATOM    875  N   ASN A 119      13.053  22.028 -66.812  1.00  0.80           N  
ATOM    876  CA  ASN A 119      12.245  23.164 -66.378  1.00  0.86           C  
ATOM    877  C   ASN A 119      10.790  22.763 -66.153  1.00  0.82           C  
ATOM    878  CB  ASN A 119      12.331  24.303 -67.396  1.00  0.77           C  
ATOM    879  O   ASN A 119      10.013  23.528 -65.578  1.00  0.78           O  
ATOM    880  CG  ASN A 119      13.692  24.970 -67.413  1.00  0.69           C  
ATOM    881  ND2 ASN A 119      14.065  25.527 -68.559  1.00  0.69           N  
ATOM    882  OD1 ASN A 119      14.403  24.984 -66.404  1.00  0.67           O  
ATOM    883  N   THR A 120      10.398  21.637 -66.668  1.00  0.79           N  
ATOM    884  CA  THR A 120       8.997  21.247 -66.551  1.00  0.86           C  
ATOM    885  C   THR A 120       8.619  21.017 -65.091  1.00  0.82           C  
ATOM    886  CB  THR A 120       8.701  19.975 -67.368  1.00  0.82           C  
ATOM    887  O   THR A 120       9.195  20.154 -64.424  1.00  0.79           O  
ATOM    888  CG2 THR A 120       7.210  19.655 -67.365  1.00  0.72           C  
ATOM    889  OG1 THR A 120       9.133  20.171 -68.720  1.00  0.70           O  
ATOM    890  N   GLY A 121       7.711  21.877 -64.432  1.00  0.78           N  
ATOM    891  CA  GLY A 121       7.297  21.872 -63.038  1.00  0.85           C  
ATOM    892  C   GLY A 121       8.289  22.559 -62.119  1.00  0.82           C  
ATOM    893  O   GLY A 121       8.108  22.570 -60.899  1.00  0.80           O  
ATOM    894  N   VAL A 122       9.332  23.125 -62.537  1.00  0.79           N  
ATOM    895  CA  VAL A 122      10.348  23.725 -61.680  1.00  0.83           C  
ATOM    896  C   VAL A 122      10.256  25.247 -61.756  1.00  0.76           C  
ATOM    897  CB  VAL A 122      11.768  23.257 -62.070  1.00  0.78           C  
ATOM    898  O   VAL A 122      10.389  25.830 -62.834  1.00  0.68           O  
ATOM    899  CG1 VAL A 122      12.793  23.726 -61.039  1.00  0.72           C  
ATOM    900  CG2 VAL A 122      11.808  21.736 -62.213  1.00  0.70           C  
ATOM    901  N   THR A 123       9.949  25.969 -60.729  1.00  0.81           N  
ATOM    902  CA  THR A 123       9.999  27.418 -60.563  1.00  0.85           C  
ATOM    903  C   THR A 123      11.343  27.849 -59.983  1.00  0.79           C  
ATOM    904  CB  THR A 123       8.861  27.915 -59.654  1.00  0.81           C  
ATOM    905  O   THR A 123      11.815  27.273 -59.001  1.00  0.76           O  
ATOM    906  CG2 THR A 123       8.845  29.438 -59.576  1.00  0.73           C  
ATOM    907  OG1 THR A 123       7.606  27.462 -60.177  1.00  0.72           O  
ATOM    908  N   ASN A 124      11.987  28.866 -60.574  1.00  0.76           N  
ATOM    909  CA  ASN A 124      13.260  29.473 -60.199  1.00  0.81           C  
ATOM    910  C   ASN A 124      14.429  28.523 -60.446  1.00  0.73           C  
ATOM    911  CB  ASN A 124      13.234  29.914 -58.734  1.00  0.71           C  
ATOM    912  O   ASN A 124      15.330  28.411 -59.613  1.00  0.65           O  
ATOM    913  CG  ASN A 124      12.246  31.034 -58.479  1.00  0.63           C  
ATOM    914  ND2 ASN A 124      11.854  31.205 -57.222  1.00  0.62           N  
ATOM    915  OD1 ASN A 124      11.836  31.740 -59.404  1.00  0.57           O  
ATOM    916  N   ASN A 125      14.437  27.767 -61.557  1.00  0.64           N  
ATOM    917  CA  ASN A 125      15.475  26.813 -61.931  1.00  0.71           C  
ATOM    918  C   ASN A 125      16.700  27.515 -62.511  1.00  0.59           C  
ATOM    919  CB  ASN A 125      14.929  25.789 -62.928  1.00  0.57           C  
ATOM    920  O   ASN A 125      17.417  26.944 -63.334  1.00  0.52           O  
ATOM    921  CG  ASN A 125      15.775  24.532 -62.996  1.00  0.52           C  
ATOM    922  ND2 ASN A 125      15.597  23.755 -64.058  1.00  0.62           N  
ATOM    923  OD1 ASN A 125      16.580  24.262 -62.102  1.00  0.59           O  
ATOM    924  N   ASP A 126      16.864  28.879 -62.299  1.00  0.69           N  
ATOM    925  CA  ASP A 126      17.837  29.678 -63.037  1.00  0.69           C  
ATOM    926  C   ASP A 126      19.215  29.607 -62.383  1.00  0.62           C  
ATOM    927  CB  ASP A 126      17.374  31.134 -63.132  1.00  0.58           C  
ATOM    928  O   ASP A 126      20.161  30.249 -62.845  1.00  0.56           O  
ATOM    929  CG  ASP A 126      17.199  31.790 -61.774  1.00  0.51           C  
ATOM    930  OD1 ASP A 126      17.312  31.095 -60.741  1.00  0.48           O  
ATOM    931  OD2 ASP A 126      16.943  33.013 -61.736  1.00  0.52           O  
ATOM    932  N   GLY A 127      19.414  28.675 -61.429  1.00  0.63           N  
ATOM    933  CA  GLY A 127      20.740  28.531 -60.850  1.00  0.62           C  
ATOM    934  C   GLY A 127      21.195  29.760 -60.087  1.00  0.63           C  
ATOM    935  O   GLY A 127      22.378  30.106 -60.104  1.00  0.58           O  
ATOM    936  N   SER A 128      20.302  30.606 -59.624  1.00  0.68           N  
ATOM    937  CA  SER A 128      20.743  31.704 -58.770  1.00  0.69           C  
ATOM    938  C   SER A 128      21.031  31.221 -57.353  1.00  0.67           C  
ATOM    939  CB  SER A 128      19.690  32.813 -58.736  1.00  0.63           C  
ATOM    940  O   SER A 128      20.360  30.317 -56.851  1.00  0.64           O  
ATOM    941  OG  SER A 128      18.448  32.312 -58.272  1.00  0.57           O  
ATOM    942  N   ALA A 129      22.011  31.658 -56.624  1.00  0.67           N  
ATOM    943  CA  ALA A 129      22.359  31.430 -55.224  1.00  0.69           C  
ATOM    944  C   ALA A 129      21.334  32.071 -54.293  1.00  0.67           C  
ATOM    945  CB  ALA A 129      23.755  31.971 -54.928  1.00  0.61           C  
ATOM    946  O   ALA A 129      20.812  33.150 -54.583  1.00  0.62           O  
ATOM    947  N   GLN A 130      20.925  31.339 -53.366  1.00  0.78           N  
ATOM    948  CA  GLN A 130      20.082  31.717 -52.237  1.00  0.80           C  
ATOM    949  C   GLN A 130      18.624  31.860 -52.664  1.00  0.78           C  
ATOM    950  CB  GLN A 130      20.576  33.022 -51.611  1.00  0.73           C  
ATOM    951  O   GLN A 130      17.877  32.651 -52.084  1.00  0.74           O  
ATOM    952  CG  GLN A 130      21.973  32.927 -51.013  1.00  0.66           C  
ATOM    953  CD  GLN A 130      22.362  34.167 -50.231  1.00  0.65           C  
ATOM    954  NE2 GLN A 130      23.451  34.074 -49.474  1.00  0.62           N  
ATOM    955  OE1 GLN A 130      21.691  35.201 -50.306  1.00  0.70           O  
ATOM    956  N   THR A 131      18.240  31.242 -53.707  1.00  0.85           N  
ATOM    957  CA  THR A 131      16.830  31.263 -54.081  1.00  0.86           C  
ATOM    958  C   THR A 131      16.154  29.944 -53.716  1.00  0.86           C  
ATOM    959  CB  THR A 131      16.655  31.533 -55.587  1.00  0.82           C  
ATOM    960  O   THR A 131      16.800  28.894 -53.699  1.00  0.84           O  
ATOM    961  CG2 THR A 131      17.113  32.942 -55.949  1.00  0.72           C  
ATOM    962  OG1 THR A 131      17.431  30.585 -56.329  1.00  0.71           O  
ATOM    963  N   ASP A 132      14.809  29.982 -53.393  1.00  0.84           N  
ATOM    964  CA  ASP A 132      14.018  28.759 -53.290  1.00  0.87           C  
ATOM    965  C   ASP A 132      13.679  28.205 -54.672  1.00  0.85           C  
ATOM    966  CB  ASP A 132      12.735  29.015 -52.496  1.00  0.84           C  
ATOM    967  O   ASP A 132      13.177  28.932 -55.531  1.00  0.83           O  
ATOM    968  CG  ASP A 132      12.992  29.287 -51.025  1.00  0.80           C  
ATOM    969  OD1 ASP A 132      14.147  29.142 -50.570  1.00  0.82           O  
ATOM    970  OD2 ASP A 132      12.030  29.648 -50.313  1.00  0.85           O  
ATOM    971  N   ILE A 133      13.997  26.975 -54.864  1.00  0.89           N  
ATOM    972  CA  ILE A 133      13.544  26.232 -56.035  1.00  0.90           C  
ATOM    973  C   ILE A 133      12.323  25.390 -55.672  1.00  0.89           C  
ATOM    974  CB  ILE A 133      14.666  25.333 -56.602  1.00  0.88           C  
ATOM    975  O   ILE A 133      12.369  24.592 -54.733  1.00  0.86           O  
ATOM    976  CG1 ILE A 133      15.868  26.184 -57.027  1.00  0.83           C  
ATOM    977  CG2 ILE A 133      14.146  24.495 -57.774  1.00  0.83           C  
ATOM    978  CD1 ILE A 133      17.100  25.371 -57.401  1.00  0.80           C  
ATOM    979  N   ILE A 134      11.227  25.667 -56.372  1.00  0.87           N  
ATOM    980  CA  ILE A 134       9.997  24.896 -56.231  1.00  0.89           C  
ATOM    981  C   ILE A 134       9.879  23.897 -57.380  1.00  0.88           C  
ATOM    982  CB  ILE A 134       8.756  25.815 -56.191  1.00  0.86           C  
ATOM    983  O   ILE A 134       9.924  24.281 -58.551  1.00  0.87           O  
ATOM    984  CG1 ILE A 134       8.890  26.846 -55.064  1.00  0.83           C  
ATOM    985  CG2 ILE A 134       7.477  24.989 -56.028  1.00  0.82           C  
ATOM    986  CD1 ILE A 134       7.797  27.905 -55.060  1.00  0.79           C  
ATOM    987  N   PHE A 135       9.735  22.625 -57.005  1.00  0.89           N  
ATOM    988  CA  PHE A 135       9.579  21.565 -57.993  1.00  0.90           C  
ATOM    989  C   PHE A 135       8.273  20.810 -57.777  1.00  0.87           C  
ATOM    990  CB  PHE A 135      10.763  20.594 -57.932  1.00  0.89           C  
ATOM    991  O   PHE A 135       8.136  20.061 -56.808  1.00  0.82           O  
ATOM    992  CG  PHE A 135      10.722  19.520 -58.986  1.00  0.91           C  
ATOM    993  CD1 PHE A 135      10.134  19.761 -60.222  1.00  0.89           C  
ATOM    994  CD2 PHE A 135      11.271  18.269 -58.740  1.00  0.90           C  
ATOM    995  CE1 PHE A 135      10.094  18.769 -61.199  1.00  0.91           C  
ATOM    996  CE2 PHE A 135      11.236  17.272 -59.711  1.00  0.92           C  
ATOM    997  CZ  PHE A 135      10.646  17.524 -60.940  1.00  0.91           C  
ATOM    998  N   GLU A 136       7.296  21.131 -58.594  1.00  0.86           N  
ATOM    999  CA  GLU A 136       6.110  20.292 -58.738  1.00  0.87           C  
ATOM   1000  C   GLU A 136       6.352  19.161 -59.734  1.00  0.86           C  
ATOM   1001  CB  GLU A 136       4.907  21.130 -59.176  1.00  0.83           C  
ATOM   1002  O   GLU A 136       6.402  19.393 -60.944  1.00  0.84           O  
ATOM   1003  CG  GLU A 136       3.577  20.397 -59.075  1.00  0.74           C  
ATOM   1004  CD  GLU A 136       2.375  21.326 -59.131  1.00  0.71           C  
ATOM   1005  OE1 GLU A 136       2.563  22.564 -59.129  1.00  0.74           O  
ATOM   1006  OE2 GLU A 136       1.235  20.811 -59.175  1.00  0.71           O  
ATOM   1007  N   VAL A 137       6.595  17.978 -59.258  1.00  0.87           N  
ATOM   1008  CA  VAL A 137       7.047  16.873 -60.097  1.00  0.88           C  
ATOM   1009  C   VAL A 137       5.937  16.473 -61.067  1.00  0.87           C  
ATOM   1010  CB  VAL A 137       7.477  15.655 -59.249  1.00  0.86           C  
ATOM   1011  O   VAL A 137       4.910  15.929 -60.655  1.00  0.84           O  
ATOM   1012  CG1 VAL A 137       8.055  14.555 -60.138  1.00  0.84           C  
ATOM   1013  CG2 VAL A 137       8.492  16.077 -58.188  1.00  0.83           C  
ATOM   1014  N   PRO A 138       6.022  16.761 -62.418  1.00  0.88           N  
ATOM   1015  CA  PRO A 138       4.946  16.387 -63.339  1.00  0.88           C  
ATOM   1016  C   PRO A 138       4.803  14.875 -63.495  1.00  0.87           C  
ATOM   1017  CB  PRO A 138       5.371  17.035 -64.659  1.00  0.87           C  
ATOM   1018  O   PRO A 138       5.765  14.134 -63.276  1.00  0.85           O  
ATOM   1019  CG  PRO A 138       6.853  17.190 -64.549  1.00  0.87           C  
ATOM   1020  CD  PRO A 138       7.215  17.296 -63.095  1.00  0.87           C  
ATOM   1021  N   GLN A 139       3.585  14.338 -63.920  1.00  0.82           N  
ATOM   1022  CA  GLN A 139       3.296  12.918 -64.086  1.00  0.83           C  
ATOM   1023  C   GLN A 139       4.201  12.292 -65.143  1.00  0.83           C  
ATOM   1024  CB  GLN A 139       1.828  12.709 -64.462  1.00  0.80           C  
ATOM   1025  O   GLN A 139       4.525  11.105 -65.067  1.00  0.81           O  
ATOM   1026  CG  GLN A 139       0.856  12.995 -63.325  1.00  0.75           C  
ATOM   1027  CD  GLN A 139       1.035  12.055 -62.148  1.00  0.74           C  
ATOM   1028  NE2 GLN A 139       0.729  12.540 -60.950  1.00  0.73           N  
ATOM   1029  OE1 GLN A 139       1.445  10.902 -62.315  1.00  0.78           O  
ATOM   1030  N   ASP A 140       4.632  13.134 -66.057  1.00  0.82           N  
ATOM   1031  CA  ASP A 140       5.467  12.699 -67.173  1.00  0.85           C  
ATOM   1032  C   ASP A 140       6.943  12.973 -66.894  1.00  0.85           C  
ATOM   1033  CB  ASP A 140       5.038  13.394 -68.467  1.00  0.82           C  
ATOM   1034  O   ASP A 140       7.777  12.886 -67.798  1.00  0.86           O  
ATOM   1035  CG  ASP A 140       5.249  14.897 -68.430  1.00  0.79           C  
ATOM   1036  OD1 ASP A 140       5.324  15.476 -67.325  1.00  0.81           O  
ATOM   1037  OD2 ASP A 140       5.338  15.509 -69.517  1.00  0.86           O  
ATOM   1038  N   ALA A 141       7.297  13.328 -65.632  1.00  0.87           N  
ATOM   1039  CA  ALA A 141       8.705  13.540 -65.308  1.00  0.89           C  
ATOM   1040  C   ALA A 141       9.529  12.288 -65.594  1.00  0.88           C  
ATOM   1041  CB  ALA A 141       8.858  13.951 -63.846  1.00  0.86           C  
ATOM   1042  O   ALA A 141       9.071  11.168 -65.354  1.00  0.86           O  
ATOM   1043  N   PRO A 142      10.754  12.362 -66.111  1.00  0.89           N  
ATOM   1044  CA  PRO A 142      11.620  11.187 -66.231  1.00  0.91           C  
ATOM   1045  C   PRO A 142      11.902  10.522 -64.886  1.00  0.89           C  
ATOM   1046  CB  PRO A 142      12.905  11.757 -66.838  1.00  0.90           C  
ATOM   1047  O   PRO A 142      11.986  11.204 -63.861  1.00  0.88           O  
ATOM   1048  CG  PRO A 142      12.493  13.053 -67.456  1.00  0.89           C  
ATOM   1049  CD  PRO A 142      11.329  13.602 -66.682  1.00  0.89           C  
ATOM   1050  N   ASP A 143      12.120   9.088 -64.836  1.00  0.83           N  
ATOM   1051  CA  ASP A 143      12.321   8.324 -63.609  1.00  0.87           C  
ATOM   1052  C   ASP A 143      13.608   8.745 -62.904  1.00  0.87           C  
ATOM   1053  CB  ASP A 143      12.353   6.824 -63.910  1.00  0.84           C  
ATOM   1054  O   ASP A 143      13.783   8.484 -61.712  1.00  0.87           O  
ATOM   1055  CG  ASP A 143      11.010   6.283 -64.370  1.00  0.78           C  
ATOM   1056  OD1 ASP A 143       9.968   6.908 -64.077  1.00  0.79           O  
ATOM   1057  OD2 ASP A 143      10.995   5.220 -65.028  1.00  0.85           O  
ATOM   1058  N   THR A 144      14.432   9.428 -63.589  1.00  0.88           N  
ATOM   1059  CA  THR A 144      15.692   9.914 -63.037  1.00  0.91           C  
ATOM   1060  C   THR A 144      15.965  11.346 -63.491  1.00  0.90           C  
ATOM   1061  CB  THR A 144      16.868   9.010 -63.450  1.00  0.87           C  
ATOM   1062  O   THR A 144      15.976  11.631 -64.690  1.00  0.88           O  
ATOM   1063  CG2 THR A 144      18.168   9.464 -62.794  1.00  0.81           C  
ATOM   1064  OG1 THR A 144      16.590   7.662 -63.050  1.00  0.85           O  
ATOM   1065  N   LEU A 145      16.161  12.164 -62.527  1.00  0.90           N  
ATOM   1066  CA  LEU A 145      16.666  13.524 -62.686  1.00  0.92           C  
ATOM   1067  C   LEU A 145      17.927  13.735 -61.856  1.00  0.90           C  
ATOM   1068  CB  LEU A 145      15.598  14.543 -62.282  1.00  0.91           C  
ATOM   1069  O   LEU A 145      18.332  12.851 -61.097  1.00  0.88           O  
ATOM   1070  CG  LEU A 145      14.341  14.591 -63.153  1.00  0.91           C  
ATOM   1071  CD1 LEU A 145      13.317  15.548 -62.554  1.00  0.89           C  
ATOM   1072  CD2 LEU A 145      14.694  15.000 -64.579  1.00  0.89           C  
ATOM   1073  N   TYR A 146      18.501  14.877 -61.957  1.00  0.91           N  
ATOM   1074  CA  TYR A 146      19.677  15.256 -61.182  1.00  0.92           C  
ATOM   1075  C   TYR A 146      19.555  16.686 -60.668  1.00  0.90           C  
ATOM   1076  CB  TYR A 146      20.947  15.113 -62.027  1.00  0.91           C  
ATOM   1077  O   TYR A 146      18.850  17.506 -61.260  1.00  0.88           O  
ATOM   1078  CG  TYR A 146      21.184  13.710 -62.533  1.00  0.90           C  
ATOM   1079  CD1 TYR A 146      21.984  12.818 -61.823  1.00  0.87           C  
ATOM   1080  CD2 TYR A 146      20.609  13.275 -63.723  1.00  0.87           C  
ATOM   1081  CE1 TYR A 146      22.206  11.526 -62.287  1.00  0.89           C  
ATOM   1082  CE2 TYR A 146      20.825  11.985 -64.196  1.00  0.88           C  
ATOM   1083  OH  TYR A 146      21.840   9.841 -63.936  1.00  0.83           O  
ATOM   1084  CZ  TYR A 146      21.623  11.119 -63.472  1.00  0.88           C  
ATOM   1085  N   TYR A 147      20.171  17.066 -59.572  1.00  0.90           N  
ATOM   1086  CA  TYR A 147      20.472  18.434 -59.166  1.00  0.91           C  
ATOM   1087  C   TYR A 147      21.961  18.728 -59.298  1.00  0.88           C  
ATOM   1088  CB  TYR A 147      20.018  18.679 -57.723  1.00  0.90           C  
ATOM   1089  O   TYR A 147      22.797  17.853 -59.058  1.00  0.85           O  
ATOM   1090  CG  TYR A 147      20.693  17.782 -56.714  1.00  0.90           C  
ATOM   1091  CD1 TYR A 147      20.130  16.561 -56.351  1.00  0.87           C  
ATOM   1092  CD2 TYR A 147      21.895  18.154 -56.121  1.00  0.88           C  
ATOM   1093  CE1 TYR A 147      20.748  15.732 -55.420  1.00  0.89           C  
ATOM   1094  CE2 TYR A 147      22.522  17.334 -55.189  1.00  0.89           C  
ATOM   1095  OH  TYR A 147      22.557  15.310 -53.924  1.00  0.83           O  
ATOM   1096  CZ  TYR A 147      21.941  16.126 -54.846  1.00  0.88           C  
ATOM   1097  N   GLN A 148      22.264  19.943 -59.746  1.00  0.90           N  
ATOM   1098  CA  GLN A 148      23.642  20.296 -60.075  1.00  0.90           C  
ATOM   1099  C   GLN A 148      23.940  21.747 -59.710  1.00  0.89           C  
ATOM   1100  CB  GLN A 148      23.917  20.061 -61.561  1.00  0.88           C  
ATOM   1101  O   GLN A 148      23.109  22.631 -59.927  1.00  0.86           O  
ATOM   1102  CG  GLN A 148      25.323  20.451 -61.995  1.00  0.82           C  
ATOM   1103  CD  GLN A 148      26.391  19.541 -61.417  1.00  0.79           C  
ATOM   1104  NE2 GLN A 148      27.310  20.117 -60.651  1.00  0.78           N  
ATOM   1105  OE1 GLN A 148      26.388  18.329 -61.657  1.00  0.81           O  
ATOM   1106  N   CYS A 149      25.127  22.027 -59.198  1.00  0.87           N  
ATOM   1107  CA  CYS A 149      25.674  23.378 -59.162  1.00  0.88           C  
ATOM   1108  C   CYS A 149      26.078  23.841 -60.556  1.00  0.85           C  
ATOM   1109  CB  CYS A 149      26.879  23.444 -58.224  1.00  0.85           C  
ATOM   1110  O   CYS A 149      26.868  23.178 -61.231  1.00  0.81           O  
ATOM   1111  SG  CYS A 149      27.596  25.095 -58.074  1.00  0.84           S  
ATOM   1112  N   THR A 150      25.733  24.982 -61.032  1.00  0.86           N  
ATOM   1113  CA  THR A 150      26.104  25.458 -62.360  1.00  0.86           C  
ATOM   1114  C   THR A 150      27.521  26.024 -62.355  1.00  0.85           C  
ATOM   1115  CB  THR A 150      25.121  26.530 -62.864  1.00  0.84           C  
ATOM   1116  O   THR A 150      28.104  26.262 -63.415  1.00  0.82           O  
ATOM   1117  CG2 THR A 150      23.746  25.931 -63.138  1.00  0.76           C  
ATOM   1118  OG1 THR A 150      24.993  27.557 -61.872  1.00  0.78           O  
ATOM   1119  N   SER A 151      28.128  26.211 -61.223  1.00  0.86           N  
ATOM   1120  CA  SER A 151      29.456  26.805 -61.115  1.00  0.86           C  
ATOM   1121  C   SER A 151      30.514  25.745 -60.830  1.00  0.85           C  
ATOM   1122  CB  SER A 151      29.480  27.869 -60.016  1.00  0.84           C  
ATOM   1123  O   SER A 151      31.689  25.929 -61.154  1.00  0.82           O  
ATOM   1124  OG  SER A 151      28.509  28.871 -60.266  1.00  0.76           O  
ATOM   1125  N   HIS A 152      30.094  24.606 -60.267  1.00  0.86           N  
ATOM   1126  CA  HIS A 152      31.003  23.543 -59.852  1.00  0.87           C  
ATOM   1127  C   HIS A 152      30.505  22.179 -60.318  1.00  0.86           C  
ATOM   1128  CB  HIS A 152      31.174  23.548 -58.332  1.00  0.85           C  
ATOM   1129  O   HIS A 152      29.441  21.723 -59.893  1.00  0.83           O  
ATOM   1130  CG  HIS A 152      31.764  24.815 -57.799  1.00  0.83           C  
ATOM   1131  CD2 HIS A 152      33.047  25.244 -57.744  1.00  0.80           C  
ATOM   1132  ND1 HIS A 152      30.999  25.811 -57.233  1.00  0.79           N  
ATOM   1133  CE1 HIS A 152      31.789  26.802 -56.853  1.00  0.82           C  
ATOM   1134  NE2 HIS A 152      33.037  26.482 -57.152  1.00  0.83           N  
ATOM   1135  N   THR A 153      31.270  21.319 -61.206  1.00  0.83           N  
ATOM   1136  CA  THR A 153      30.852  20.082 -61.857  1.00  0.84           C  
ATOM   1137  C   THR A 153      30.816  18.930 -60.858  1.00  0.83           C  
ATOM   1138  CB  THR A 153      31.788  19.722 -63.026  1.00  0.80           C  
ATOM   1139  O   THR A 153      30.140  17.924 -61.086  1.00  0.80           O  
ATOM   1140  CG2 THR A 153      31.619  20.697 -64.187  1.00  0.72           C  
ATOM   1141  OG1 THR A 153      33.147  19.767 -62.573  1.00  0.76           O  
ATOM   1142  N   GLY A 154      31.444  19.126 -59.767  1.00  0.82           N  
ATOM   1143  CA  GLY A 154      31.488  18.070 -58.769  1.00  0.83           C  
ATOM   1144  C   GLY A 154      30.324  18.119 -57.797  1.00  0.82           C  
ATOM   1145  O   GLY A 154      30.038  17.134 -57.112  1.00  0.80           O  
ATOM   1146  N   MET A 155      29.597  19.215 -57.764  1.00  0.87           N  
ATOM   1147  CA  MET A 155      28.542  19.453 -56.784  1.00  0.88           C  
ATOM   1148  C   MET A 155      27.172  19.130 -57.369  1.00  0.87           C  
ATOM   1149  CB  MET A 155      28.575  20.904 -56.300  1.00  0.85           C  
ATOM   1150  O   MET A 155      26.623  19.913 -58.145  1.00  0.83           O  
ATOM   1151  CG  MET A 155      29.824  21.259 -55.510  1.00  0.77           C  
ATOM   1152  SD  MET A 155      29.779  22.972 -54.855  1.00  0.77           S  
ATOM   1153  CE  MET A 155      28.626  22.755 -53.471  1.00  0.75           C  
ATOM   1154  N   GLY A 156      26.569  17.926 -56.905  1.00  0.86           N  
ATOM   1155  CA  GLY A 156      25.276  17.469 -57.388  1.00  0.88           C  
ATOM   1156  C   GLY A 156      24.975  16.029 -57.016  1.00  0.86           C  
ATOM   1157  O   GLY A 156      25.839  15.325 -56.489  1.00  0.83           O  
ATOM   1158  N   GLY A 157      23.866  15.622 -57.178  1.00  0.88           N  
ATOM   1159  CA  GLY A 157      23.409  14.284 -56.836  1.00  0.90           C  
ATOM   1160  C   GLY A 157      22.208  13.838 -57.647  1.00  0.90           C  
ATOM   1161  O   GLY A 157      21.697  14.594 -58.476  1.00  0.89           O  
ATOM   1162  N   LYS A 158      21.808  12.596 -57.568  1.00  0.89           N  
ATOM   1163  CA  LYS A 158      20.714  11.931 -58.270  1.00  0.91           C  
ATOM   1164  C   LYS A 158      19.381  12.180 -57.572  1.00  0.90           C  
ATOM   1165  CB  LYS A 158      20.978  10.428 -58.375  1.00  0.89           C  
ATOM   1166  O   LYS A 158      19.307  12.168 -56.341  1.00  0.89           O  
ATOM   1167  CG  LYS A 158      20.005   9.691 -59.283  1.00  0.86           C  
ATOM   1168  CD  LYS A 158      20.326   8.203 -59.356  1.00  0.85           C  
ATOM   1169  CE  LYS A 158      19.293   7.447 -60.179  1.00  0.87           C  
ATOM   1170  NZ  LYS A 158      19.374   5.973 -59.952  1.00  0.85           N  
ATOM   1171  N   ILE A 159      18.283  12.542 -58.305  1.00  0.89           N  
ATOM   1172  CA  ILE A 159      16.882  12.509 -57.903  1.00  0.91           C  
ATOM   1173  C   ILE A 159      16.184  11.320 -58.560  1.00  0.89           C  
ATOM   1174  CB  ILE A 159      16.157  13.824 -58.269  1.00  0.90           C  
ATOM   1175  O   ILE A 159      16.091  11.247 -59.788  1.00  0.86           O  
ATOM   1176  CG1 ILE A 159      16.912  15.027 -57.692  1.00  0.90           C  
ATOM   1177  CG2 ILE A 159      14.708  13.798 -57.774  1.00  0.89           C  
ATOM   1178  CD1 ILE A 159      16.377  16.374 -58.158  1.00  0.87           C  
ATOM   1179  N   ASN A 160      15.744  10.306 -57.763  1.00  0.87           N  
ATOM   1180  CA  ASN A 160      14.792   9.288 -58.194  1.00  0.88           C  
ATOM   1181  C   ASN A 160      13.361   9.817 -58.179  1.00  0.86           C  
ATOM   1182  CB  ASN A 160      14.906   8.041 -57.314  1.00  0.85           C  
ATOM   1183  O   ASN A 160      12.862  10.242 -57.136  1.00  0.83           O  
ATOM   1184  CG  ASN A 160      16.309   7.467 -57.293  1.00  0.80           C  
ATOM   1185  ND2 ASN A 160      16.859   7.290 -56.098  1.00  0.82           N  
ATOM   1186  OD1 ASN A 160      16.895   7.187 -58.342  1.00  0.79           O  
ATOM   1187  N   ILE A 161      12.773   9.969 -59.402  1.00  0.83           N  
ATOM   1188  CA  ILE A 161      11.346  10.256 -59.509  1.00  0.83           C  
ATOM   1189  C   ILE A 161      10.551   8.955 -59.424  1.00  0.76           C  
ATOM   1190  CB  ILE A 161      11.017  11.001 -60.822  1.00  0.79           C  
ATOM   1191  O   ILE A 161      10.571   8.146 -60.354  1.00  0.70           O  
ATOM   1192  CG1 ILE A 161      11.889  12.254 -60.958  1.00  0.76           C  
ATOM   1193  CG2 ILE A 161       9.530  11.359 -60.882  1.00  0.74           C  
ATOM   1194  CD1 ILE A 161      11.688  13.272 -59.843  1.00  0.74           C  
ATOM   1195  N   VAL A 162      10.018   8.782 -58.236  1.00  0.79           N  
ATOM   1196  CA  VAL A 162       9.149   7.641 -57.964  1.00  0.79           C  
ATOM   1197  C   VAL A 162       7.743   7.926 -58.488  1.00  0.77           C  
ATOM   1198  CB  VAL A 162       9.099   7.313 -56.455  1.00  0.77           C  
ATOM   1199  O   VAL A 162       7.135   8.938 -58.134  1.00  0.73           O  
ATOM   1200  CG1 VAL A 162       8.300   6.035 -56.206  1.00  0.73           C  
ATOM   1201  CG2 VAL A 162      10.513   7.182 -55.891  1.00  0.71           C  
ATOM   1202  N   GLY A 163       7.255   7.406 -59.526  1.00  0.69           N  
ATOM   1203  CA  GLY A 163       5.820   7.398 -59.759  1.00  0.68           C  
ATOM   1204  C   GLY A 163       5.013   7.121 -58.504  1.00  0.66           C  
ATOM   1205  O   GLY A 163       5.340   6.213 -57.738  1.00  0.63           O  
ATOM   1206  N   VAL A 164       4.232   8.111 -57.900  1.00  0.54           N  
ATOM   1207  CA  VAL A 164       3.082   7.440 -57.302  1.00  0.55           C  
ATOM   1208  C   VAL A 164       2.579   6.344 -58.239  1.00  0.55           C  
ATOM   1209  CB  VAL A 164       1.944   8.436 -56.987  1.00  0.53           C  
ATOM   1210  O   VAL A 164       2.287   6.605 -59.409  1.00  0.54           O  
ATOM   1211  CG1 VAL A 164       0.839   7.756 -56.181  1.00  0.50           C  
ATOM   1212  CG2 VAL A 164       2.490   9.648 -56.235  1.00  0.51           C  
ATOM   1213  N   ALA A 165       2.990   5.149 -58.160  1.00  0.49           N  
ATOM   1214  CA  ALA A 165       2.201   4.208 -58.952  1.00  0.49           C  
ATOM   1215  C   ALA A 165       0.888   4.840 -59.406  1.00  0.49           C  
ATOM   1216  CB  ALA A 165       1.927   2.938 -58.151  1.00  0.47           C  
ATOM   1217  O   ALA A 165       0.200   5.492 -58.617  1.00  0.49           O  
ATOM   1218  N   SER A 166       0.755   5.585 -60.474  1.00  0.47           N  
ATOM   1219  CA  SER A 166      -0.571   5.920 -60.982  1.00  0.46           C  
ATOM   1220  C   SER A 166      -1.644   5.042 -60.347  1.00  0.47           C  
ATOM   1221  CB  SER A 166      -0.615   5.775 -62.504  1.00  0.45           C  
ATOM   1222  O   SER A 166      -1.500   3.819 -60.292  1.00  0.45           O  
ATOM   1223  OG  SER A 166      -0.406   4.426 -62.886  1.00  0.44           O  
ATOM   1224  N   ASP A 167      -2.186   5.394 -59.067  1.00  0.37           N  
ATOM   1225  CA  ASP A 167      -3.316   4.702 -58.455  1.00  0.40           C  
ATOM   1226  C   ASP A 167      -3.936   3.698 -59.425  1.00  0.38           C  
ATOM   1227  CB  ASP A 167      -4.373   5.707 -57.992  1.00  0.36           C  
ATOM   1228  O   ASP A 167      -5.037   3.197 -59.188  1.00  0.36           O  
ATOM   1229  CG  ASP A 167      -4.381   5.907 -56.486  1.00  0.36           C  
ATOM   1230  OD1 ASP A 167      -3.736   5.118 -55.763  1.00  0.38           O  
ATOM   1231  OD2 ASP A 167      -5.041   6.860 -56.019  1.00  0.34           O  
ATOM   1232  N   THR A 168      -3.135   3.275 -60.383  1.00  0.39           N  
ATOM   1233  CA  THR A 168      -3.552   2.086 -61.119  1.00  0.41           C  
ATOM   1234  C   THR A 168      -2.730   0.872 -60.696  1.00  0.39           C  
ATOM   1235  CB  THR A 168      -3.418   2.295 -62.639  1.00  0.37           C  
ATOM   1236  O   THR A 168      -2.858  -0.205 -61.281  1.00  0.38           O  
ATOM   1237  CG2 THR A 168      -4.481   3.258 -63.158  1.00  0.36           C  
ATOM   1238  OG1 THR A 168      -2.121   2.831 -62.929  1.00  0.34           O  
ATOM   1239  N   ASP A 169      -1.870   1.013 -59.588  1.00  0.39           N  
ATOM   1240  CA  ASP A 169      -1.718  -0.216 -58.817  1.00  0.40           C  
ATOM   1241  C   ASP A 169      -2.844  -0.367 -57.797  1.00  0.39           C  
ATOM   1242  CB  ASP A 169      -0.361  -0.241 -58.110  1.00  0.37           C  
ATOM   1243  O   ASP A 169      -2.818   0.263 -56.737  1.00  0.37           O  
ATOM   1244  CG  ASP A 169       0.209  -1.642 -57.971  1.00  0.36           C  
ATOM   1245  OD1 ASP A 169      -0.489  -2.621 -58.311  1.00  0.37           O  
ATOM   1246  OD2 ASP A 169       1.366  -1.768 -57.515  1.00  0.36           O  
ATOM   1247  N   THR A 170      -4.217  -0.136 -58.294  1.00  0.41           N  
ATOM   1248  CA  THR A 170      -5.330  -0.738 -57.567  1.00  0.42           C  
ATOM   1249  C   THR A 170      -4.827  -1.791 -56.584  1.00  0.41           C  
ATOM   1250  CB  THR A 170      -6.347  -1.376 -58.530  1.00  0.38           C  
ATOM   1251  O   THR A 170      -5.618  -2.548 -56.017  1.00  0.39           O  
ATOM   1252  CG2 THR A 170      -7.097  -0.310 -59.322  1.00  0.36           C  
ATOM   1253  OG1 THR A 170      -5.657  -2.237 -59.444  1.00  0.31           O  
ATOM   1254  N   THR A 171      -3.488  -1.885 -56.277  1.00  0.43           N  
ATOM   1255  CA  THR A 171      -3.030  -2.760 -55.204  1.00  0.44           C  
ATOM   1256  C   THR A 171      -2.830  -1.972 -53.912  1.00  0.43           C  
ATOM   1257  CB  THR A 171      -1.718  -3.471 -55.584  1.00  0.40           C  
ATOM   1258  O   THR A 171      -1.740  -1.982 -53.336  1.00  0.41           O  
ATOM   1259  CG2 THR A 171      -1.925  -4.412 -56.766  1.00  0.37           C  
ATOM   1260  OG1 THR A 171      -0.735  -2.490 -55.935  1.00  0.33           O  
ATOM   1261  N   LEU A 172      -3.413  -0.974 -53.526  1.00  0.48           N  
ATOM   1262  CA  LEU A 172      -4.091  -1.047 -52.236  1.00  0.48           C  
ATOM   1263  C   LEU A 172      -5.194  -2.099 -52.261  1.00  0.47           C  
ATOM   1264  CB  LEU A 172      -4.678   0.317 -51.862  1.00  0.45           C  
ATOM   1265  O   LEU A 172      -6.258  -1.875 -52.843  1.00  0.46           O  
ATOM   1266  CG  LEU A 172      -3.691   1.356 -51.328  1.00  0.42           C  
ATOM   1267  CD1 LEU A 172      -4.289   2.756 -51.429  1.00  0.39           C  
ATOM   1268  CD2 LEU A 172      -3.304   1.037 -49.888  1.00  0.40           C  
ATOM   1269  N   ASP A 173      -4.843  -3.375 -52.609  1.00  0.49           N  
ATOM   1270  CA  ASP A 173      -5.775  -4.483 -52.419  1.00  0.50           C  
ATOM   1271  C   ASP A 173      -6.864  -4.118 -51.413  1.00  0.50           C  
ATOM   1272  CB  ASP A 173      -5.031  -5.738 -51.958  1.00  0.46           C  
ATOM   1273  O   ASP A 173      -6.789  -4.502 -50.243  1.00  0.49           O  
ATOM   1274  CG  ASP A 173      -5.350  -6.960 -52.801  1.00  0.43           C  
ATOM   1275  OD1 ASP A 173      -6.249  -6.887 -53.666  1.00  0.44           O  
ATOM   1276  OD2 ASP A 173      -4.698  -8.007 -52.595  1.00  0.41           O  
ATOM   1277  N   GLY A 174      -7.348  -2.855 -51.635  1.00  0.55           N  
ATOM   1278  CA  GLY A 174      -8.605  -2.769 -50.909  1.00  0.54           C  
ATOM   1279  C   GLY A 174      -9.662  -3.725 -51.430  1.00  0.55           C  
ATOM   1280  O   GLY A 174     -10.049  -3.654 -52.598  1.00  0.53           O  
ATOM   1281  N   LYS A 175      -9.752  -4.757 -50.703  1.00  0.60           N  
ATOM   1282  CA  LYS A 175     -10.902  -5.647 -50.835  1.00  0.60           C  
ATOM   1283  C   LYS A 175     -12.067  -5.173 -49.971  1.00  0.62           C  
ATOM   1284  CB  LYS A 175     -10.519  -7.079 -50.458  1.00  0.56           C  
ATOM   1285  O   LYS A 175     -11.948  -5.097 -48.747  1.00  0.61           O  
ATOM   1286  CG  LYS A 175      -9.532  -7.728 -51.417  1.00  0.52           C  
ATOM   1287  CD  LYS A 175      -9.263  -9.180 -51.043  1.00  0.55           C  
ATOM   1288  CE  LYS A 175      -8.215  -9.808 -51.954  1.00  0.45           C  
ATOM   1289  NZ  LYS A 175      -7.897 -11.209 -51.547  1.00  0.39           N  
ATOM   1290  N   THR A 176     -13.081  -4.519 -50.695  1.00  0.58           N  
ATOM   1291  CA  THR A 176     -14.412  -4.491 -50.099  1.00  0.58           C  
ATOM   1292  C   THR A 176     -15.214  -5.723 -50.508  1.00  0.59           C  
ATOM   1293  CB  THR A 176     -15.179  -3.219 -50.506  1.00  0.52           C  
ATOM   1294  O   THR A 176     -15.355  -6.012 -51.698  1.00  0.57           O  
ATOM   1295  CG2 THR A 176     -14.502  -1.968 -49.954  1.00  0.42           C  
ATOM   1296  OG1 THR A 176     -15.226  -3.132 -51.935  1.00  0.46           O  
ATOM   1297  N   SER A 177     -15.228  -6.668 -49.698  1.00  0.65           N  
ATOM   1298  CA  SER A 177     -16.152  -7.786 -49.858  1.00  0.67           C  
ATOM   1299  C   SER A 177     -17.375  -7.626 -48.961  1.00  0.67           C  
ATOM   1300  CB  SER A 177     -15.452  -9.109 -49.546  1.00  0.63           C  
ATOM   1301  O   SER A 177     -17.278  -7.760 -47.740  1.00  0.66           O  
ATOM   1302  OG  SER A 177     -16.352 -10.197 -49.670  1.00  0.58           O  
ATOM   1303  N   GLY A 178     -18.527  -7.112 -49.516  1.00  0.69           N  
ATOM   1304  CA  GLY A 178     -19.692  -6.715 -48.741  1.00  0.72           C  
ATOM   1305  C   GLY A 178     -19.457  -5.469 -47.908  1.00  0.71           C  
ATOM   1306  O   GLY A 178     -19.165  -4.400 -48.449  1.00  0.66           O  
ATOM   1307  N   THR A 179     -19.614  -5.529 -46.544  1.00  0.72           N  
ATOM   1308  CA  THR A 179     -19.466  -4.452 -45.572  1.00  0.75           C  
ATOM   1309  C   THR A 179     -18.057  -4.441 -44.987  1.00  0.76           C  
ATOM   1310  CB  THR A 179     -20.496  -4.580 -44.435  1.00  0.71           C  
ATOM   1311  O   THR A 179     -17.751  -3.635 -44.105  1.00  0.76           O  
ATOM   1312  CG2 THR A 179     -21.915  -4.367 -44.950  1.00  0.65           C  
ATOM   1313  OG1 THR A 179     -20.401  -5.889 -43.858  1.00  0.71           O  
ATOM   1314  N   ASN A 180     -17.117  -5.275 -45.449  1.00  0.78           N  
ATOM   1315  CA  ASN A 180     -15.746  -5.372 -44.959  1.00  0.80           C  
ATOM   1316  C   ASN A 180     -14.805  -4.463 -45.743  1.00  0.79           C  
ATOM   1317  CB  ASN A 180     -15.256  -6.821 -45.017  1.00  0.77           C  
ATOM   1318  O   ASN A 180     -14.940  -4.322 -46.959  1.00  0.76           O  
ATOM   1319  CG  ASN A 180     -16.144  -7.769 -44.235  1.00  0.77           C  
ATOM   1320  ND2 ASN A 180     -16.191  -9.025 -44.663  1.00  0.82           N  
ATOM   1321  OD1 ASN A 180     -16.783  -7.376 -43.256  1.00  0.79           O  
ATOM   1322  N   VAL A 181     -13.860  -3.844 -45.158  1.00  0.77           N  
ATOM   1323  CA  VAL A 181     -12.815  -3.006 -45.736  1.00  0.79           C  
ATOM   1324  C   VAL A 181     -11.442  -3.581 -45.393  1.00  0.80           C  
ATOM   1325  CB  VAL A 181     -12.920  -1.546 -45.242  1.00  0.77           C  
ATOM   1326  O   VAL A 181     -11.084  -3.691 -44.218  1.00  0.81           O  
ATOM   1327  CG1 VAL A 181     -11.808  -0.690 -45.846  1.00  0.77           C  
ATOM   1328  CG2 VAL A 181     -14.291  -0.965 -45.583  1.00  0.76           C  
ATOM   1329  N   TYR A 182     -10.623  -3.886 -46.312  1.00  0.81           N  
ATOM   1330  CA  TYR A 182      -9.261  -4.385 -46.154  1.00  0.81           C  
ATOM   1331  C   TYR A 182      -8.281  -3.569 -46.988  1.00  0.79           C  
ATOM   1332  CB  TYR A 182      -9.181  -5.862 -46.551  1.00  0.79           C  
ATOM   1333  O   TYR A 182      -8.446  -3.441 -48.203  1.00  0.76           O  
ATOM   1334  CG  TYR A 182     -10.118  -6.752 -45.772  1.00  0.80           C  
ATOM   1335  CD1 TYR A 182      -9.921  -6.983 -44.412  1.00  0.78           C  
ATOM   1336  CD2 TYR A 182     -11.201  -7.365 -46.392  1.00  0.79           C  
ATOM   1337  CE1 TYR A 182     -10.781  -7.804 -43.690  1.00  0.80           C  
ATOM   1338  CE2 TYR A 182     -12.068  -8.188 -45.680  1.00  0.81           C  
ATOM   1339  OH  TYR A 182     -12.704  -9.214 -43.621  1.00  0.74           O  
ATOM   1340  CZ  TYR A 182     -11.850  -8.400 -44.331  1.00  0.77           C  
ATOM   1341  N   LEU A 183      -7.344  -2.942 -46.391  1.00  0.77           N  
ATOM   1342  CA  LEU A 183      -6.296  -2.122 -46.989  1.00  0.79           C  
ATOM   1343  C   LEU A 183      -4.915  -2.605 -46.558  1.00  0.78           C  
ATOM   1344  CB  LEU A 183      -6.479  -0.652 -46.602  1.00  0.76           C  
ATOM   1345  O   LEU A 183      -4.517  -2.412 -45.407  1.00  0.77           O  
ATOM   1346  CG  LEU A 183      -7.815  -0.012 -46.983  1.00  0.70           C  
ATOM   1347  CD1 LEU A 183      -7.866   1.434 -46.502  1.00  0.66           C  
ATOM   1348  CD2 LEU A 183      -8.033  -0.088 -48.491  1.00  0.66           C  
ATOM   1349  N   GLY A 184      -4.151  -3.218 -47.393  1.00  0.78           N  
ATOM   1350  CA  GLY A 184      -2.812  -3.734 -47.160  1.00  0.79           C  
ATOM   1351  C   GLY A 184      -2.598  -5.120 -47.737  1.00  0.79           C  
ATOM   1352  O   GLY A 184      -3.557  -5.865 -47.949  1.00  0.77           O  
ATOM   1353  N   THR A 185      -1.323  -5.557 -47.988  1.00  0.76           N  
ATOM   1354  CA  THR A 185      -0.951  -6.866 -48.514  1.00  0.77           C  
ATOM   1355  C   THR A 185      -1.435  -7.978 -47.588  1.00  0.78           C  
ATOM   1356  CB  THR A 185       0.573  -6.979 -48.705  1.00  0.75           C  
ATOM   1357  O   THR A 185      -1.065  -8.019 -46.413  1.00  0.78           O  
ATOM   1358  CG2 THR A 185       0.944  -8.282 -49.405  1.00  0.73           C  
ATOM   1359  OG1 THR A 185       1.033  -5.876 -49.495  1.00  0.78           O  
ATOM   1360  N   THR A 186      -2.390  -8.821 -48.037  1.00  0.77           N  
ATOM   1361  CA  THR A 186      -2.971 -10.023 -47.449  1.00  0.80           C  
ATOM   1362  C   THR A 186      -3.933  -9.663 -46.321  1.00  0.81           C  
ATOM   1363  CB  THR A 186      -1.879 -10.967 -46.914  1.00  0.77           C  
ATOM   1364  O   THR A 186      -4.353 -10.532 -45.554  1.00  0.81           O  
ATOM   1365  CG2 THR A 186      -0.961 -11.439 -48.038  1.00  0.71           C  
ATOM   1366  OG1 THR A 186      -1.097 -10.276 -45.932  1.00  0.74           O  
ATOM   1367  N   ALA A 187      -4.246  -8.409 -46.160  1.00  0.78           N  
ATOM   1368  CA  ALA A 187      -5.334  -8.081 -45.243  1.00  0.81           C  
ATOM   1369  C   ALA A 187      -6.616  -8.815 -45.628  1.00  0.78           C  
ATOM   1370  CB  ALA A 187      -5.574  -6.573 -45.220  1.00  0.78           C  
ATOM   1371  O   ALA A 187      -6.987  -8.854 -46.803  1.00  0.75           O  
ATOM   1372  N   GLY A 188      -7.284  -9.484 -44.708  1.00  0.81           N  
ATOM   1373  CA  GLY A 188      -8.522 -10.219 -44.907  1.00  0.81           C  
ATOM   1374  C   GLY A 188      -8.382 -11.369 -45.887  1.00  0.78           C  
ATOM   1375  O   GLY A 188      -9.378 -11.862 -46.420  1.00  0.74           O  
ATOM   1376  N   ALA A 189      -7.188 -11.864 -46.296  1.00  0.80           N  
ATOM   1377  CA  ALA A 189      -6.917 -12.795 -47.389  1.00  0.79           C  
ATOM   1378  C   ALA A 189      -7.702 -14.092 -47.211  1.00  0.76           C  
ATOM   1379  CB  ALA A 189      -5.422 -13.090 -47.479  1.00  0.76           C  
ATOM   1380  O   ALA A 189      -8.222 -14.648 -48.182  1.00  0.71           O  
ATOM   1381  N   ALA A 190      -7.940 -14.534 -45.974  1.00  0.79           N  
ATOM   1382  CA  ALA A 190      -8.652 -15.789 -45.747  1.00  0.79           C  
ATOM   1383  C   ALA A 190     -10.075 -15.532 -45.261  1.00  0.76           C  
ATOM   1384  CB  ALA A 190      -7.897 -16.653 -44.739  1.00  0.76           C  
ATOM   1385  O   ALA A 190     -10.844 -16.473 -45.047  1.00  0.72           O  
ATOM   1386  N   ASN A 191     -10.517 -14.255 -45.221  1.00  0.75           N  
ATOM   1387  CA  ASN A 191     -11.858 -13.885 -44.781  1.00  0.74           C  
ATOM   1388  C   ASN A 191     -12.861 -13.942 -45.930  1.00  0.72           C  
ATOM   1389  CB  ASN A 191     -11.851 -12.490 -44.151  1.00  0.69           C  
ATOM   1390  O   ASN A 191     -13.120 -12.930 -46.584  1.00  0.65           O  
ATOM   1391  CG  ASN A 191     -13.118 -12.194 -43.373  1.00  0.65           C  
ATOM   1392  ND2 ASN A 191     -13.082 -11.147 -42.558  1.00  0.64           N  
ATOM   1393  OD1 ASN A 191     -14.120 -12.902 -43.503  1.00  0.64           O  
ATOM   1394  N   THR A 192     -13.335 -15.194 -46.287  1.00  0.68           N  
ATOM   1395  CA  THR A 192     -14.217 -15.438 -47.423  1.00  0.68           C  
ATOM   1396  C   THR A 192     -15.676 -15.473 -46.977  1.00  0.67           C  
ATOM   1397  CB  THR A 192     -13.862 -16.758 -48.132  1.00  0.63           C  
ATOM   1398  O   THR A 192     -16.586 -15.439 -47.808  1.00  0.64           O  
ATOM   1399  CG2 THR A 192     -12.493 -16.674 -48.798  1.00  0.56           C  
ATOM   1400  OG1 THR A 192     -13.850 -17.821 -47.172  1.00  0.63           O  
ATOM   1401  N   THR A 193     -15.919 -15.501 -45.738  1.00  0.67           N  
ATOM   1402  CA  THR A 193     -17.237 -15.970 -45.324  1.00  0.67           C  
ATOM   1403  C   THR A 193     -17.800 -15.089 -44.213  1.00  0.67           C  
ATOM   1404  CB  THR A 193     -17.184 -17.433 -44.846  1.00  0.61           C  
ATOM   1405  O   THR A 193     -18.892 -15.347 -43.702  1.00  0.62           O  
ATOM   1406  CG2 THR A 193     -16.830 -18.374 -45.992  1.00  0.53           C  
ATOM   1407  OG1 THR A 193     -16.195 -17.558 -43.816  1.00  0.56           O  
ATOM   1408  N   SER A 194     -17.159 -14.032 -43.825  1.00  0.66           N  
ATOM   1409  CA  SER A 194     -17.716 -13.270 -42.712  1.00  0.66           C  
ATOM   1410  C   SER A 194     -18.856 -12.369 -43.175  1.00  0.68           C  
ATOM   1411  CB  SER A 194     -16.630 -12.428 -42.042  1.00  0.61           C  
ATOM   1412  O   SER A 194     -18.690 -11.576 -44.105  1.00  0.63           O  
ATOM   1413  OG  SER A 194     -17.053 -11.988 -40.762  1.00  0.57           O  
ATOM   1414  N   PRO A 195     -20.088 -12.694 -42.614  1.00  0.62           N  
ATOM   1415  CA  PRO A 195     -21.232 -11.879 -43.030  1.00  0.61           C  
ATOM   1416  C   PRO A 195     -21.198 -10.470 -42.442  1.00  0.62           C  
ATOM   1417  CB  PRO A 195     -22.435 -12.663 -42.499  1.00  0.54           C  
ATOM   1418  O   PRO A 195     -22.128  -9.687 -42.651  1.00  0.57           O  
ATOM   1419  CG  PRO A 195     -21.912 -13.408 -41.314  1.00  0.51           C  
ATOM   1420  CD  PRO A 195     -20.460 -13.714 -41.545  1.00  0.52           C  
ATOM   1421  N   GLY A 196     -19.973  -9.635 -42.201  1.00  0.62           N  
ATOM   1422  CA  GLY A 196     -20.273  -8.251 -41.873  1.00  0.63           C  
ATOM   1423  C   GLY A 196     -19.339  -7.669 -40.829  1.00  0.63           C  
ATOM   1424  O   GLY A 196     -19.039  -8.320 -39.825  1.00  0.56           O  
ATOM   1425  N   ASN A 197     -18.708  -6.282 -41.146  1.00  0.81           N  
ATOM   1426  CA  ASN A 197     -18.233  -4.968 -40.725  1.00  0.84           C  
ATOM   1427  C   ASN A 197     -16.802  -5.031 -40.198  1.00  0.85           C  
ATOM   1428  CB  ASN A 197     -19.164  -4.375 -39.664  1.00  0.80           C  
ATOM   1429  O   ASN A 197     -16.467  -4.364 -39.218  1.00  0.83           O  
ATOM   1430  CG  ASN A 197     -20.607  -4.312 -40.124  1.00  0.74           C  
ATOM   1431  ND2 ASN A 197     -21.532  -4.593 -39.213  1.00  0.73           N  
ATOM   1432  OD1 ASN A 197     -20.889  -4.013 -41.287  1.00  0.71           O  
ATOM   1433  N   GLU A 198     -16.019  -5.745 -40.909  1.00  0.85           N  
ATOM   1434  CA  GLU A 198     -14.613  -5.844 -40.530  1.00  0.87           C  
ATOM   1435  C   GLU A 198     -13.778  -4.770 -41.221  1.00  0.87           C  
ATOM   1436  CB  GLU A 198     -14.062  -7.233 -40.863  1.00  0.84           C  
ATOM   1437  O   GLU A 198     -14.000  -4.463 -42.394  1.00  0.85           O  
ATOM   1438  CG  GLU A 198     -14.772  -8.367 -40.136  1.00  0.78           C  
ATOM   1439  CD  GLU A 198     -14.142  -9.728 -40.387  1.00  0.75           C  
ATOM   1440  OE1 GLU A 198     -13.771 -10.020 -41.547  1.00  0.77           O  
ATOM   1441  OE2 GLU A 198     -14.021 -10.508 -39.417  1.00  0.76           O  
ATOM   1442  N   VAL A 199     -12.868  -4.230 -40.538  1.00  0.83           N  
ATOM   1443  CA  VAL A 199     -11.906  -3.274 -41.076  1.00  0.87           C  
ATOM   1444  C   VAL A 199     -10.485  -3.749 -40.779  1.00  0.88           C  
ATOM   1445  CB  VAL A 199     -12.127  -1.859 -40.498  1.00  0.85           C  
ATOM   1446  O   VAL A 199     -10.064  -3.780 -39.621  1.00  0.89           O  
ATOM   1447  CG1 VAL A 199     -11.122  -0.871 -41.089  1.00  0.86           C  
ATOM   1448  CG2 VAL A 199     -13.557  -1.393 -40.762  1.00  0.85           C  
ATOM   1449  N   GLY A 200      -9.760  -4.108 -41.731  1.00  0.86           N  
ATOM   1450  CA  GLY A 200      -8.349  -4.456 -41.681  1.00  0.87           C  
ATOM   1451  C   GLY A 200      -7.466  -3.474 -42.427  1.00  0.86           C  
ATOM   1452  O   GLY A 200      -7.599  -3.309 -43.641  1.00  0.84           O  
ATOM   1453  N   ILE A 201      -6.657  -2.800 -41.752  1.00  0.85           N  
ATOM   1454  CA  ILE A 201      -5.702  -1.881 -42.360  1.00  0.87           C  
ATOM   1455  C   ILE A 201      -4.284  -2.249 -41.928  1.00  0.86           C  
ATOM   1456  CB  ILE A 201      -6.012  -0.414 -41.987  1.00  0.85           C  
ATOM   1457  O   ILE A 201      -3.925  -2.095 -40.759  1.00  0.85           O  
ATOM   1458  CG1 ILE A 201      -7.455  -0.061 -42.365  1.00  0.84           C  
ATOM   1459  CG2 ILE A 201      -5.020   0.537 -42.662  1.00  0.83           C  
ATOM   1460  CD1 ILE A 201      -7.859   1.362 -42.004  1.00  0.81           C  
ATOM   1461  N   GLY A 202      -3.442  -2.714 -42.877  1.00  0.84           N  
ATOM   1462  CA  GLY A 202      -2.053  -3.088 -42.662  1.00  0.86           C  
ATOM   1463  C   GLY A 202      -1.734  -4.493 -43.135  1.00  0.86           C  
ATOM   1464  O   GLY A 202      -2.636  -5.255 -43.487  1.00  0.85           O  
ATOM   1465  N   TYR A 203      -0.435  -4.869 -43.166  1.00  0.83           N  
ATOM   1466  CA  TYR A 203       0.066  -6.171 -43.591  1.00  0.86           C  
ATOM   1467  C   TYR A 203      -0.500  -7.285 -42.719  1.00  0.85           C  
ATOM   1468  CB  TYR A 203       1.597  -6.199 -43.545  1.00  0.83           C  
ATOM   1469  O   TYR A 203      -0.247  -7.327 -41.512  1.00  0.84           O  
ATOM   1470  CG  TYR A 203       2.191  -7.541 -43.898  1.00  0.82           C  
ATOM   1471  CD1 TYR A 203       2.252  -7.971 -45.222  1.00  0.80           C  
ATOM   1472  CD2 TYR A 203       2.690  -8.382 -42.910  1.00  0.82           C  
ATOM   1473  CE1 TYR A 203       2.796  -9.208 -45.552  1.00  0.83           C  
ATOM   1474  CE2 TYR A 203       3.237  -9.621 -43.228  1.00  0.85           C  
ATOM   1475  OH  TYR A 203       3.826 -11.250 -44.871  1.00  0.76           O  
ATOM   1476  CZ  TYR A 203       3.286 -10.024 -44.550  1.00  0.80           C  
ATOM   1477  N   SER A 204      -1.415  -8.180 -43.341  1.00  0.83           N  
ATOM   1478  CA  SER A 204      -2.006  -9.393 -42.785  1.00  0.86           C  
ATOM   1479  C   SER A 204      -2.971  -9.068 -41.650  1.00  0.86           C  
ATOM   1480  CB  SER A 204      -0.914 -10.339 -42.281  1.00  0.84           C  
ATOM   1481  O   SER A 204      -3.230  -9.910 -40.788  1.00  0.86           O  
ATOM   1482  OG  SER A 204      -0.104 -10.788 -43.354  1.00  0.81           O  
ATOM   1483  N   ALA A 205      -3.448  -7.781 -41.617  1.00  0.83           N  
ATOM   1484  CA  ALA A 205      -4.507  -7.457 -40.665  1.00  0.87           C  
ATOM   1485  C   ALA A 205      -5.756  -8.292 -40.928  1.00  0.84           C  
ATOM   1486  CB  ALA A 205      -4.843  -5.969 -40.728  1.00  0.85           C  
ATOM   1487  O   ALA A 205      -6.193  -8.424 -42.074  1.00  0.83           O  
ATOM   1488  N   LEU A 206      -6.305  -8.935 -39.930  1.00  0.87           N  
ATOM   1489  CA  LEU A 206      -7.490  -9.784 -39.943  1.00  0.87           C  
ATOM   1490  C   LEU A 206      -7.350 -10.897 -40.976  1.00  0.84           C  
ATOM   1491  CB  LEU A 206      -8.742  -8.953 -40.237  1.00  0.85           C  
ATOM   1492  O   LEU A 206      -8.345 -11.344 -41.551  1.00  0.79           O  
ATOM   1493  CG  LEU A 206      -9.178  -7.974 -39.145  1.00  0.85           C  
ATOM   1494  CD1 LEU A 206     -10.321  -7.098 -39.645  1.00  0.82           C  
ATOM   1495  CD2 LEU A 206      -9.587  -8.727 -37.884  1.00  0.82           C  
ATOM   1496  N   MET A 207      -6.211 -11.433 -41.400  1.00  0.86           N  
ATOM   1497  CA  MET A 207      -5.906 -12.357 -42.489  1.00  0.86           C  
ATOM   1498  C   MET A 207      -6.763 -13.616 -42.390  1.00  0.82           C  
ATOM   1499  CB  MET A 207      -4.423 -12.732 -42.479  1.00  0.85           C  
ATOM   1500  O   MET A 207      -7.260 -14.114 -43.401  1.00  0.78           O  
ATOM   1501  CG  MET A 207      -4.016 -13.651 -43.618  1.00  0.81           C  
ATOM   1502  SD  MET A 207      -2.239 -14.108 -43.552  1.00  0.84           S  
ATOM   1503  CE  MET A 207      -2.241 -15.188 -42.095  1.00  0.72           C  
ATOM   1504  N   GLN A 208      -7.014 -14.087 -41.124  1.00  0.84           N  
ATOM   1505  CA  GLN A 208      -7.767 -15.318 -40.913  1.00  0.84           C  
ATOM   1506  C   GLN A 208      -8.920 -15.097 -39.938  1.00  0.82           C  
ATOM   1507  CB  GLN A 208      -6.850 -16.428 -40.398  1.00  0.82           C  
ATOM   1508  O   GLN A 208      -9.331 -16.023 -39.235  1.00  0.78           O  
ATOM   1509  CG  GLN A 208      -5.745 -16.814 -41.372  1.00  0.77           C  
ATOM   1510  CD  GLN A 208      -4.918 -17.990 -40.887  1.00  0.74           C  
ATOM   1511  NE2 GLN A 208      -4.175 -18.609 -41.798  1.00  0.73           N  
ATOM   1512  OE1 GLN A 208      -4.947 -18.339 -39.702  1.00  0.74           O  
ATOM   1513  N   SER A 209      -9.458 -13.911 -39.974  1.00  0.83           N  
ATOM   1514  CA  SER A 209     -10.605 -13.630 -39.117  1.00  0.83           C  
ATOM   1515  C   SER A 209     -11.873 -14.282 -39.659  1.00  0.80           C  
ATOM   1516  CB  SER A 209     -10.816 -12.122 -38.979  1.00  0.80           C  
ATOM   1517  O   SER A 209     -12.117 -14.266 -40.868  1.00  0.75           O  
ATOM   1518  OG  SER A 209     -11.824 -11.840 -38.023  1.00  0.72           O  
ATOM   1519  N   THR A 210     -12.630 -14.967 -38.869  1.00  0.82           N  
ATOM   1520  CA  THR A 210     -13.937 -15.510 -39.221  1.00  0.81           C  
ATOM   1521  C   THR A 210     -15.031 -14.889 -38.357  1.00  0.80           C  
ATOM   1522  CB  THR A 210     -13.965 -17.042 -39.067  1.00  0.79           C  
ATOM   1523  O   THR A 210     -16.176 -15.344 -38.374  1.00  0.76           O  
ATOM   1524  CG2 THR A 210     -12.982 -17.709 -40.023  1.00  0.76           C  
ATOM   1525  OG1 THR A 210     -13.616 -17.387 -37.721  1.00  0.78           O  
ATOM   1526  N   GLY A 211     -14.694 -13.852 -37.633  1.00  0.80           N  
ATOM   1527  CA  GLY A 211     -15.611 -13.128 -36.767  1.00  0.80           C  
ATOM   1528  C   GLY A 211     -16.437 -12.092 -37.506  1.00  0.80           C  
ATOM   1529  O   GLY A 211     -16.586 -12.164 -38.727  1.00  0.76           O  
ATOM   1530  N   ARG A 212     -17.085 -11.127 -36.679  1.00  0.83           N  
ATOM   1531  CA  ARG A 212     -17.738  -9.945 -37.234  1.00  0.85           C  
ATOM   1532  C   ARG A 212     -17.445  -8.710 -36.389  1.00  0.86           C  
ATOM   1533  CB  ARG A 212     -19.249 -10.164 -37.336  1.00  0.81           C  
ATOM   1534  O   ARG A 212     -17.056  -8.826 -35.225  1.00  0.85           O  
ATOM   1535  CG  ARG A 212     -19.945 -10.291 -35.990  1.00  0.76           C  
ATOM   1536  CD  ARG A 212     -21.437 -10.552 -36.149  1.00  0.75           C  
ATOM   1537  NE  ARG A 212     -22.124 -10.551 -34.861  1.00  0.71           N  
ATOM   1538  NH1 ARG A 212     -24.165 -11.215 -35.716  1.00  0.63           N  
ATOM   1539  NH2 ARG A 212     -23.929 -10.831 -33.469  1.00  0.58           N  
ATOM   1540  CZ  ARG A 212     -23.405 -10.866 -34.685  1.00  0.69           C  
ATOM   1541  N   ASP A 213     -17.605  -7.578 -36.896  1.00  0.85           N  
ATOM   1542  CA  ASP A 213     -17.559  -6.267 -36.254  1.00  0.88           C  
ATOM   1543  C   ASP A 213     -16.199  -6.021 -35.605  1.00  0.89           C  
ATOM   1544  CB  ASP A 213     -18.671  -6.142 -35.210  1.00  0.85           C  
ATOM   1545  O   ASP A 213     -16.111  -5.361 -34.568  1.00  0.88           O  
ATOM   1546  CG  ASP A 213     -20.056  -6.373 -35.788  1.00  0.82           C  
ATOM   1547  OD1 ASP A 213     -20.398  -5.754 -36.819  1.00  0.81           O  
ATOM   1548  OD2 ASP A 213     -20.813  -7.179 -35.206  1.00  0.85           O  
ATOM   1549  N   SER A 214     -15.126  -6.488 -36.222  1.00  0.88           N  
ATOM   1550  CA  SER A 214     -13.765  -6.363 -35.709  1.00  0.90           C  
ATOM   1551  C   SER A 214     -12.955  -5.364 -36.527  1.00  0.90           C  
ATOM   1552  CB  SER A 214     -13.065  -7.723 -35.710  1.00  0.88           C  
ATOM   1553  O   SER A 214     -13.158  -5.235 -37.736  1.00  0.89           O  
ATOM   1554  OG  SER A 214     -13.673  -8.603 -34.781  1.00  0.84           O  
ATOM   1555  N   THR A 215     -12.080  -4.617 -35.932  1.00  0.87           N  
ATOM   1556  CA  THR A 215     -11.213  -3.614 -36.540  1.00  0.91           C  
ATOM   1557  C   THR A 215      -9.753  -3.868 -36.174  1.00  0.92           C  
ATOM   1558  CB  THR A 215     -11.614  -2.192 -36.107  1.00  0.89           C  
ATOM   1559  O   THR A 215      -9.380  -3.795 -35.001  1.00  0.93           O  
ATOM   1560  CG2 THR A 215     -10.707  -1.146 -36.746  1.00  0.86           C  
ATOM   1561  OG1 THR A 215     -12.968  -1.942 -36.505  1.00  0.88           O  
ATOM   1562  N   GLY A 216      -8.953  -4.148 -37.093  1.00  0.90           N  
ATOM   1563  CA  GLY A 216      -7.513  -4.309 -36.970  1.00  0.91           C  
ATOM   1564  C   GLY A 216      -6.728  -3.279 -37.760  1.00  0.90           C  
ATOM   1565  O   GLY A 216      -6.826  -3.224 -38.988  1.00  0.88           O  
ATOM   1566  N   ILE A 217      -5.991  -2.479 -37.129  1.00  0.89           N  
ATOM   1567  CA  ILE A 217      -5.136  -1.480 -37.761  1.00  0.91           C  
ATOM   1568  C   ILE A 217      -3.692  -1.674 -37.306  1.00  0.90           C  
ATOM   1569  CB  ILE A 217      -5.612  -0.045 -37.440  1.00  0.89           C  
ATOM   1570  O   ILE A 217      -3.362  -1.425 -36.144  1.00  0.89           O  
ATOM   1571  CG1 ILE A 217      -7.081   0.133 -37.840  1.00  0.87           C  
ATOM   1572  CG2 ILE A 217      -4.724   0.988 -38.141  1.00  0.86           C  
ATOM   1573  CD1 ILE A 217      -7.640   1.517 -37.542  1.00  0.84           C  
ATOM   1574  N   GLY A 218      -2.807  -2.044 -38.269  1.00  0.87           N  
ATOM   1575  CA  GLY A 218      -1.397  -2.341 -38.074  1.00  0.89           C  
ATOM   1576  C   GLY A 218      -0.993  -3.700 -38.613  1.00  0.88           C  
ATOM   1577  O   GLY A 218      -1.849  -4.544 -38.887  1.00  0.87           O  
ATOM   1578  N   ALA A 219       0.308  -3.952 -38.763  1.00  0.84           N  
ATOM   1579  CA  ALA A 219       0.803  -5.236 -39.251  1.00  0.87           C  
ATOM   1580  C   ALA A 219       0.449  -6.363 -38.285  1.00  0.88           C  
ATOM   1581  CB  ALA A 219       2.313  -5.178 -39.466  1.00  0.84           C  
ATOM   1582  O   ALA A 219       0.792  -6.306 -37.102  1.00  0.88           O  
ATOM   1583  N   TYR A 220      -0.325  -7.393 -38.821  1.00  0.86           N  
ATOM   1584  CA  TYR A 220      -0.750  -8.615 -38.148  1.00  0.90           C  
ATOM   1585  C   TYR A 220      -1.779  -8.313 -37.065  1.00  0.90           C  
ATOM   1586  CB  TYR A 220       0.454  -9.339 -37.537  1.00  0.88           C  
ATOM   1587  O   TYR A 220      -2.031  -9.144 -36.190  1.00  0.89           O  
ATOM   1588  CG  TYR A 220       1.544  -9.652 -38.533  1.00  0.89           C  
ATOM   1589  CD1 TYR A 220       1.380 -10.661 -39.480  1.00  0.87           C  
ATOM   1590  CD2 TYR A 220       2.739  -8.942 -38.529  1.00  0.88           C  
ATOM   1591  CE1 TYR A 220       2.382 -10.954 -40.399  1.00  0.89           C  
ATOM   1592  CE2 TYR A 220       3.748  -9.227 -39.443  1.00  0.89           C  
ATOM   1593  OH  TYR A 220       4.556 -10.519 -41.280  1.00  0.84           O  
ATOM   1594  CZ  TYR A 220       3.560 -10.233 -40.373  1.00  0.87           C  
ATOM   1595  N   ALA A 221      -2.363  -7.091 -37.050  1.00  0.88           N  
ATOM   1596  CA  ALA A 221      -3.426  -6.802 -36.091  1.00  0.91           C  
ATOM   1597  C   ALA A 221      -4.597  -7.765 -36.263  1.00  0.88           C  
ATOM   1598  CB  ALA A 221      -3.901  -5.359 -36.242  1.00  0.89           C  
ATOM   1599  O   ALA A 221      -5.118  -7.926 -37.369  1.00  0.87           O  
ATOM   1600  N   LEU A 222      -4.988  -8.440 -35.254  1.00  0.90           N  
ATOM   1601  CA  LEU A 222      -6.075  -9.405 -35.141  1.00  0.90           C  
ATOM   1602  C   LEU A 222      -5.935 -10.506 -36.187  1.00  0.85           C  
ATOM   1603  CB  LEU A 222      -7.429  -8.708 -35.295  1.00  0.88           C  
ATOM   1604  O   LEU A 222      -6.936 -11.050 -36.661  1.00  0.77           O  
ATOM   1605  CG  LEU A 222      -7.767  -7.644 -34.250  1.00  0.90           C  
ATOM   1606  CD1 LEU A 222      -9.148  -7.057 -34.518  1.00  0.87           C  
ATOM   1607  CD2 LEU A 222      -7.693  -8.232 -32.845  1.00  0.88           C  
ATOM   1608  N   GLN A 223      -4.718 -10.992 -36.771  1.00  0.89           N  
ATOM   1609  CA  GLN A 223      -4.474 -11.882 -37.902  1.00  0.88           C  
ATOM   1610  C   GLN A 223      -5.240 -13.192 -37.746  1.00  0.85           C  
ATOM   1611  CB  GLN A 223      -2.979 -12.162 -38.052  1.00  0.87           C  
ATOM   1612  O   GLN A 223      -5.762 -13.732 -38.723  1.00  0.78           O  
ATOM   1613  CG  GLN A 223      -2.636 -13.053 -39.239  1.00  0.86           C  
ATOM   1614  CD  GLN A 223      -1.150 -13.339 -39.349  1.00  0.81           C  
ATOM   1615  NE2 GLN A 223      -0.716 -13.777 -40.526  1.00  0.83           N  
ATOM   1616  OE1 GLN A 223      -0.398 -13.167 -38.384  1.00  0.82           O  
ATOM   1617  N   ASN A 224      -5.505 -13.741 -36.506  1.00  0.87           N  
ATOM   1618  CA  ASN A 224      -6.092 -15.056 -36.273  1.00  0.87           C  
ATOM   1619  C   ASN A 224      -7.210 -14.996 -35.237  1.00  0.84           C  
ATOM   1620  CB  ASN A 224      -5.017 -16.054 -35.837  1.00  0.84           C  
ATOM   1621  O   ASN A 224      -7.401 -15.939 -34.467  1.00  0.79           O  
ATOM   1622  CG  ASN A 224      -3.960 -16.276 -36.900  1.00  0.80           C  
ATOM   1623  ND2 ASN A 224      -2.705 -16.373 -36.478  1.00  0.77           N  
ATOM   1624  OD1 ASN A 224      -4.268 -16.359 -38.092  1.00  0.75           O  
ATOM   1625  N   VAL A 225      -8.123 -14.000 -35.405  1.00  0.87           N  
ATOM   1626  CA  VAL A 225      -9.183 -13.812 -34.420  1.00  0.86           C  
ATOM   1627  C   VAL A 225     -10.512 -14.302 -34.991  1.00  0.84           C  
ATOM   1628  CB  VAL A 225      -9.301 -12.333 -33.989  1.00  0.83           C  
ATOM   1629  O   VAL A 225     -10.905 -13.906 -36.091  1.00  0.79           O  
ATOM   1630  CG1 VAL A 225     -10.520 -12.128 -33.092  1.00  0.72           C  
ATOM   1631  CG2 VAL A 225      -8.027 -11.883 -33.275  1.00  0.72           C  
ATOM   1632  N   ASN A 226     -11.272 -15.163 -34.285  1.00  0.86           N  
ATOM   1633  CA  ASN A 226     -12.555 -15.719 -34.703  1.00  0.86           C  
ATOM   1634  C   ASN A 226     -13.701 -15.195 -33.842  1.00  0.85           C  
ATOM   1635  CB  ASN A 226     -12.515 -17.248 -34.661  1.00  0.84           C  
ATOM   1636  O   ASN A 226     -14.851 -15.599 -34.021  1.00  0.80           O  
ATOM   1637  CG  ASN A 226     -11.590 -17.838 -35.707  1.00  0.78           C  
ATOM   1638  ND2 ASN A 226     -11.101 -19.046 -35.454  1.00  0.74           N  
ATOM   1639  OD1 ASN A 226     -11.316 -17.212 -36.735  1.00  0.74           O  
ATOM   1640  N   GLY A 227     -13.498 -14.290 -32.931  1.00  0.87           N  
ATOM   1641  CA  GLY A 227     -14.495 -13.701 -32.052  1.00  0.88           C  
ATOM   1642  C   GLY A 227     -15.105 -12.428 -32.610  1.00  0.88           C  
ATOM   1643  O   GLY A 227     -14.772 -12.009 -33.720  1.00  0.86           O  
ATOM   1644  N   TYR A 228     -16.065 -11.763 -31.874  1.00  0.88           N  
ATOM   1645  CA  TYR A 228     -16.826 -10.578 -32.254  1.00  0.89           C  
ATOM   1646  C   TYR A 228     -16.338  -9.350 -31.494  1.00  0.90           C  
ATOM   1647  CB  TYR A 228     -18.320 -10.792 -31.995  1.00  0.87           C  
ATOM   1648  O   TYR A 228     -15.786  -9.470 -30.397  1.00  0.89           O  
ATOM   1649  CG  TYR A 228     -18.867 -12.059 -32.607  1.00  0.80           C  
ATOM   1650  CD1 TYR A 228     -19.142 -12.135 -33.970  1.00  0.74           C  
ATOM   1651  CD2 TYR A 228     -19.109 -13.182 -31.823  1.00  0.75           C  
ATOM   1652  CE1 TYR A 228     -19.648 -13.300 -34.538  1.00  0.75           C  
ATOM   1653  CE2 TYR A 228     -19.614 -14.353 -32.380  1.00  0.74           C  
ATOM   1654  OH  TYR A 228     -20.380 -15.558 -34.293  1.00  0.57           O  
ATOM   1655  CZ  TYR A 228     -19.880 -14.402 -33.736  1.00  0.73           C  
ATOM   1656  N   TYR A 229     -16.477  -8.166 -32.111  1.00  0.88           N  
ATOM   1657  CA  TYR A 229     -16.350  -6.856 -31.482  1.00  0.91           C  
ATOM   1658  C   TYR A 229     -14.931  -6.631 -30.973  1.00  0.92           C  
ATOM   1659  CB  TYR A 229     -17.347  -6.714 -30.328  1.00  0.89           C  
ATOM   1660  O   TYR A 229     -14.730  -5.998 -29.934  1.00  0.91           O  
ATOM   1661  CG  TYR A 229     -18.765  -7.067 -30.705  1.00  0.87           C  
ATOM   1662  CD1 TYR A 229     -19.392  -6.454 -31.788  1.00  0.84           C  
ATOM   1663  CD2 TYR A 229     -19.482  -8.011 -29.979  1.00  0.85           C  
ATOM   1664  CE1 TYR A 229     -20.700  -6.774 -32.137  1.00  0.85           C  
ATOM   1665  CE2 TYR A 229     -20.790  -8.339 -30.319  1.00  0.86           C  
ATOM   1666  OH  TYR A 229     -22.684  -8.037 -31.740  1.00  0.75           O  
ATOM   1667  CZ  TYR A 229     -21.389  -7.717 -31.399  1.00  0.83           C  
ATOM   1668  N   ASN A 230     -13.904  -7.134 -31.675  1.00  0.91           N  
ATOM   1669  CA  ASN A 230     -12.511  -6.903 -31.308  1.00  0.92           C  
ATOM   1670  C   ASN A 230     -11.937  -5.684 -32.025  1.00  0.91           C  
ATOM   1671  CB  ASN A 230     -11.665  -8.142 -31.605  1.00  0.91           C  
ATOM   1672  O   ASN A 230     -12.130  -5.520 -33.230  1.00  0.90           O  
ATOM   1673  CG  ASN A 230     -12.096  -9.351 -30.799  1.00  0.91           C  
ATOM   1674  ND2 ASN A 230     -12.717 -10.317 -31.466  1.00  0.91           N  
ATOM   1675  OD1 ASN A 230     -11.873  -9.417 -29.588  1.00  0.90           O  
ATOM   1676  N   THR A 231     -11.258  -4.814 -31.362  1.00  0.90           N  
ATOM   1677  CA  THR A 231     -10.519  -3.679 -31.903  1.00  0.93           C  
ATOM   1678  C   THR A 231      -9.040  -3.775 -31.541  1.00  0.94           C  
ATOM   1679  CB  THR A 231     -11.090  -2.345 -31.389  1.00  0.91           C  
ATOM   1680  O   THR A 231      -8.690  -3.904 -30.366  1.00  0.94           O  
ATOM   1681  CG2 THR A 231     -10.309  -1.160 -31.948  1.00  0.88           C  
ATOM   1682  OG1 THR A 231     -12.461  -2.231 -31.792  1.00  0.89           O  
ATOM   1683  N   ALA A 232      -8.177  -3.669 -32.483  1.00  0.93           N  
ATOM   1684  CA  ALA A 232      -6.735  -3.668 -32.256  1.00  0.93           C  
ATOM   1685  C   ALA A 232      -6.043  -2.624 -33.128  1.00  0.92           C  
ATOM   1686  CB  ALA A 232      -6.152  -5.053 -32.527  1.00  0.91           C  
ATOM   1687  O   ALA A 232      -6.208  -2.618 -34.350  1.00  0.90           O  
ATOM   1688  N   VAL A 233      -5.323  -1.757 -32.505  1.00  0.91           N  
ATOM   1689  CA  VAL A 233      -4.524  -0.737 -33.176  1.00  0.93           C  
ATOM   1690  C   VAL A 233      -3.070  -0.837 -32.720  1.00  0.91           C  
ATOM   1691  CB  VAL A 233      -5.071   0.682 -32.906  1.00  0.91           C  
ATOM   1692  O   VAL A 233      -2.741  -0.470 -31.589  1.00  0.90           O  
ATOM   1693  CG1 VAL A 233      -4.271   1.726 -33.682  1.00  0.89           C  
ATOM   1694  CG2 VAL A 233      -6.553   0.760 -33.271  1.00  0.89           C  
ATOM   1695  N   GLY A 234      -2.184  -1.230 -33.650  1.00  0.90           N  
ATOM   1696  CA  GLY A 234      -0.765  -1.478 -33.449  1.00  0.91           C  
ATOM   1697  C   GLY A 234      -0.293  -2.779 -34.069  1.00  0.90           C  
ATOM   1698  O   GLY A 234      -1.094  -3.686 -34.308  1.00  0.89           O  
ATOM   1699  N   SER A 235       1.034  -2.877 -34.325  1.00  0.84           N  
ATOM   1700  CA  SER A 235       1.597  -4.113 -34.857  1.00  0.88           C  
ATOM   1701  C   SER A 235       1.509  -5.244 -33.839  1.00  0.88           C  
ATOM   1702  CB  SER A 235       3.054  -3.903 -35.273  1.00  0.84           C  
ATOM   1703  O   SER A 235       1.890  -5.073 -32.678  1.00  0.88           O  
ATOM   1704  OG  SER A 235       3.156  -2.875 -36.244  1.00  0.79           O  
ATOM   1705  N   TYR A 236       0.890  -6.405 -34.261  1.00  0.88           N  
ATOM   1706  CA  TYR A 236       0.678  -7.635 -33.506  1.00  0.92           C  
ATOM   1707  C   TYR A 236      -0.335  -7.422 -32.388  1.00  0.92           C  
ATOM   1708  CB  TYR A 236       2.000  -8.142 -32.922  1.00  0.90           C  
ATOM   1709  O   TYR A 236      -0.426  -8.230 -31.462  1.00  0.91           O  
ATOM   1710  CG  TYR A 236       3.046  -8.451 -33.966  1.00  0.90           C  
ATOM   1711  CD1 TYR A 236       3.024  -9.656 -34.666  1.00  0.89           C  
ATOM   1712  CD2 TYR A 236       4.057  -7.541 -34.254  1.00  0.90           C  
ATOM   1713  CE1 TYR A 236       3.987  -9.946 -35.628  1.00  0.90           C  
ATOM   1714  CE2 TYR A 236       5.025  -7.821 -35.213  1.00  0.90           C  
ATOM   1715  OH  TYR A 236       5.937  -9.306 -36.845  1.00  0.86           O  
ATOM   1716  CZ  TYR A 236       4.981  -9.024 -35.894  1.00  0.88           C  
ATOM   1717  N   ALA A 237      -1.084  -6.284 -32.379  1.00  0.89           N  
ATOM   1718  CA  ALA A 237      -2.156  -6.118 -31.401  1.00  0.92           C  
ATOM   1719  C   ALA A 237      -3.238  -7.178 -31.589  1.00  0.89           C  
ATOM   1720  CB  ALA A 237      -2.761  -4.720 -31.507  1.00  0.91           C  
ATOM   1721  O   ALA A 237      -3.720  -7.392 -32.704  1.00  0.88           O  
ATOM   1722  N   GLY A 238      -3.567  -7.813 -30.491  1.00  0.90           N  
ATOM   1723  CA  GLY A 238      -4.557  -8.878 -30.528  1.00  0.91           C  
ATOM   1724  C   GLY A 238      -4.131 -10.059 -31.381  1.00  0.85           C  
ATOM   1725  O   GLY A 238      -4.961 -10.885 -31.765  1.00  0.79           O  
ATOM   1726  N   PHE A 239      -2.823 -10.242 -31.775  1.00  0.90           N  
ATOM   1727  CA  PHE A 239      -2.269 -11.302 -32.608  1.00  0.90           C  
ATOM   1728  C   PHE A 239      -2.346 -12.647 -31.895  1.00  0.87           C  
ATOM   1729  CB  PHE A 239      -0.818 -10.990 -32.984  1.00  0.89           C  
ATOM   1730  O   PHE A 239      -1.913 -12.773 -30.748  1.00  0.84           O  
ATOM   1731  CG  PHE A 239      -0.154 -12.070 -33.794  1.00  0.88           C  
ATOM   1732  CD1 PHE A 239      -0.302 -12.113 -35.175  1.00  0.86           C  
ATOM   1733  CD2 PHE A 239       0.618 -13.044 -33.174  1.00  0.86           C  
ATOM   1734  CE1 PHE A 239       0.311 -13.112 -35.928  1.00  0.87           C  
ATOM   1735  CE2 PHE A 239       1.234 -14.046 -33.920  1.00  0.88           C  
ATOM   1736  CZ  PHE A 239       1.078 -14.078 -35.296  1.00  0.86           C  
ATOM   1737  N   SER A 240      -2.822 -13.667 -32.587  1.00  0.89           N  
ATOM   1738  CA  SER A 240      -2.774 -15.048 -32.117  1.00  0.89           C  
ATOM   1739  C   SER A 240      -1.914 -15.913 -33.032  1.00  0.86           C  
ATOM   1740  CB  SER A 240      -4.184 -15.633 -32.027  1.00  0.86           C  
ATOM   1741  O   SER A 240      -2.032 -15.839 -34.257  1.00  0.82           O  
ATOM   1742  OG  SER A 240      -4.153 -16.937 -31.474  1.00  0.75           O  
ATOM   1743  N   THR A 241      -0.947 -16.727 -32.611  1.00  0.81           N  
ATOM   1744  CA  THR A 241      -0.081 -17.602 -33.395  1.00  0.82           C  
ATOM   1745  C   THR A 241      -0.847 -18.832 -33.874  1.00  0.74           C  
ATOM   1746  CB  THR A 241       1.149 -18.045 -32.581  1.00  0.78           C  
ATOM   1747  O   THR A 241      -0.436 -19.491 -34.832  1.00  0.69           O  
ATOM   1748  CG2 THR A 241       2.105 -16.879 -32.352  1.00  0.65           C  
ATOM   1749  OG1 THR A 241       0.718 -18.552 -31.312  1.00  0.74           O  
ATOM   1750  N   THR A 242      -1.756 -19.175 -33.100  1.00  0.75           N  
ATOM   1751  CA  THR A 242      -2.524 -20.372 -33.422  1.00  0.76           C  
ATOM   1752  C   THR A 242      -3.802 -20.010 -34.173  1.00  0.74           C  
ATOM   1753  CB  THR A 242      -2.880 -21.166 -32.151  1.00  0.71           C  
ATOM   1754  O   THR A 242      -4.671 -19.321 -33.634  1.00  0.70           O  
ATOM   1755  CG2 THR A 242      -3.392 -22.559 -32.498  1.00  0.64           C  
ATOM   1756  OG1 THR A 242      -1.713 -21.289 -31.328  1.00  0.68           O  
ATOM   1757  N   ALA A 243      -3.884 -20.365 -35.453  1.00  0.61           N  
ATOM   1758  CA  ALA A 243      -5.064 -20.180 -36.293  1.00  0.63           C  
ATOM   1759  C   ALA A 243      -6.299 -20.804 -35.650  1.00  0.60           C  
ATOM   1760  CB  ALA A 243      -4.829 -20.777 -37.679  1.00  0.55           C  
ATOM   1761  O   ALA A 243      -6.279 -21.973 -35.259  1.00  0.57           O  
ATOM   1762  N   GLY A 244      -7.366 -20.058 -35.611  1.00  0.58           N  
ATOM   1763  CA  GLY A 244      -8.693 -20.540 -35.263  1.00  0.60           C  
ATOM   1764  C   GLY A 244      -8.938 -20.584 -33.766  1.00  0.59           C  
ATOM   1765  O   GLY A 244      -9.978 -21.070 -33.316  1.00  0.56           O  
ATOM   1766  N   ILE A 245      -8.029 -20.230 -32.881  1.00  0.52           N  
ATOM   1767  CA  ILE A 245      -8.278 -20.521 -31.474  1.00  0.58           C  
ATOM   1768  C   ILE A 245      -8.852 -19.286 -30.784  1.00  0.53           C  
ATOM   1769  CB  ILE A 245      -6.990 -20.985 -30.757  1.00  0.44           C  
ATOM   1770  O   ILE A 245      -9.632 -19.403 -29.836  1.00  0.48           O  
ATOM   1771  CG1 ILE A 245      -6.528 -22.338 -31.310  1.00  0.33           C  
ATOM   1772  CG2 ILE A 245      -7.211 -21.059 -29.243  1.00  0.32           C  
ATOM   1773  CD1 ILE A 245      -5.266 -22.878 -30.651  1.00  0.33           C  
ATOM   1774  N   SER A 246      -8.582 -18.059 -31.250  1.00  0.71           N  
ATOM   1775  CA  SER A 246      -9.130 -17.002 -30.407  1.00  0.72           C  
ATOM   1776  C   SER A 246     -10.602 -16.753 -30.717  1.00  0.72           C  
ATOM   1777  CB  SER A 246      -8.337 -15.707 -30.587  1.00  0.65           C  
ATOM   1778  O   SER A 246     -10.929 -16.026 -31.657  1.00  0.67           O  
ATOM   1779  OG  SER A 246      -8.864 -14.676 -29.770  1.00  0.54           O  
ATOM   1780  N   THR A 247     -11.482 -17.494 -30.025  1.00  0.77           N  
ATOM   1781  CA  THR A 247     -12.915 -17.228 -29.984  1.00  0.80           C  
ATOM   1782  C   THR A 247     -13.218 -16.025 -29.095  1.00  0.81           C  
ATOM   1783  CB  THR A 247     -13.697 -18.454 -29.477  1.00  0.74           C  
ATOM   1784  O   THR A 247     -14.374 -15.782 -28.744  1.00  0.78           O  
ATOM   1785  CG2 THR A 247     -13.627 -19.603 -30.478  1.00  0.64           C  
ATOM   1786  OG1 THR A 247     -13.138 -18.887 -28.230  1.00  0.73           O  
ATOM   1787  N   ALA A 248     -12.231 -15.350 -28.696  1.00  0.85           N  
ATOM   1788  CA  ALA A 248     -12.331 -14.219 -27.778  1.00  0.88           C  
ATOM   1789  C   ALA A 248     -13.071 -13.051 -28.426  1.00  0.88           C  
ATOM   1790  CB  ALA A 248     -10.942 -13.778 -27.323  1.00  0.84           C  
ATOM   1791  O   ALA A 248     -12.802 -12.700 -29.577  1.00  0.87           O  
ATOM   1792  N   SER A 249     -13.998 -12.477 -27.673  1.00  0.85           N  
ATOM   1793  CA  SER A 249     -14.881 -11.387 -28.076  1.00  0.88           C  
ATOM   1794  C   SER A 249     -14.701 -10.169 -27.176  1.00  0.89           C  
ATOM   1795  CB  SER A 249     -16.341 -11.841 -28.047  1.00  0.85           C  
ATOM   1796  O   SER A 249     -14.108 -10.268 -26.100  1.00  0.89           O  
ATOM   1797  OG  SER A 249     -16.552 -12.914 -28.949  1.00  0.78           O  
ATOM   1798  N   ASP A 250     -15.056  -8.942 -27.656  1.00  0.89           N  
ATOM   1799  CA  ASP A 250     -15.255  -7.703 -26.910  1.00  0.91           C  
ATOM   1800  C   ASP A 250     -13.924  -7.140 -26.416  1.00  0.92           C  
ATOM   1801  CB  ASP A 250     -16.200  -7.933 -25.729  1.00  0.89           C  
ATOM   1802  O   ASP A 250     -13.873  -6.474 -25.380  1.00  0.91           O  
ATOM   1803  CG  ASP A 250     -17.570  -8.432 -26.155  1.00  0.85           C  
ATOM   1804  OD1 ASP A 250     -18.222  -7.781 -26.999  1.00  0.82           O  
ATOM   1805  OD2 ASP A 250     -18.003  -9.485 -25.638  1.00  0.87           O  
ATOM   1806  N   ASN A 251     -12.786  -7.394 -27.143  1.00  0.92           N  
ATOM   1807  CA  ASN A 251     -11.461  -6.968 -26.706  1.00  0.93           C  
ATOM   1808  C   ASN A 251     -11.022  -5.689 -27.413  1.00  0.92           C  
ATOM   1809  CB  ASN A 251     -10.436  -8.081 -26.937  1.00  0.93           C  
ATOM   1810  O   ASN A 251     -11.319  -5.493 -28.593  1.00  0.91           O  
ATOM   1811  CG  ASN A 251     -10.743  -9.332 -26.138  1.00  0.92           C  
ATOM   1812  ND2 ASN A 251     -11.204 -10.374 -26.821  1.00  0.93           N  
ATOM   1813  OD1 ASN A 251     -10.568  -9.362 -24.918  1.00  0.92           O  
ATOM   1814  N   SER A 252     -10.282  -4.804 -26.762  1.00  0.92           N  
ATOM   1815  CA  SER A 252      -9.703  -3.576 -27.296  1.00  0.94           C  
ATOM   1816  C   SER A 252      -8.214  -3.483 -26.977  1.00  0.94           C  
ATOM   1817  CB  SER A 252     -10.430  -2.353 -26.736  1.00  0.91           C  
ATOM   1818  O   SER A 252      -7.830  -3.355 -25.812  1.00  0.94           O  
ATOM   1819  OG  SER A 252     -11.783  -2.335 -27.156  1.00  0.80           O  
ATOM   1820  N   PHE A 253      -7.335  -3.486 -27.951  1.00  0.94           N  
ATOM   1821  CA  PHE A 253      -5.888  -3.527 -27.773  1.00  0.94           C  
ATOM   1822  C   PHE A 253      -5.214  -2.406 -28.554  1.00  0.92           C  
ATOM   1823  CB  PHE A 253      -5.330  -4.884 -28.213  1.00  0.94           C  
ATOM   1824  O   PHE A 253      -5.332  -2.339 -29.780  1.00  0.90           O  
ATOM   1825  CG  PHE A 253      -5.875  -6.048 -27.431  1.00  0.94           C  
ATOM   1826  CD1 PHE A 253      -5.693  -6.125 -26.055  1.00  0.93           C  
ATOM   1827  CD2 PHE A 253      -6.570  -7.065 -28.071  1.00  0.93           C  
ATOM   1828  CE1 PHE A 253      -6.197  -7.201 -25.328  1.00  0.92           C  
ATOM   1829  CE2 PHE A 253      -7.077  -8.144 -27.352  1.00  0.92           C  
ATOM   1830  CZ  PHE A 253      -6.888  -8.211 -25.980  1.00  0.92           C  
ATOM   1831  N   PHE A 254      -4.572  -1.515 -27.895  1.00  0.93           N  
ATOM   1832  CA  PHE A 254      -3.866  -0.377 -28.471  1.00  0.94           C  
ATOM   1833  C   PHE A 254      -2.392  -0.402 -28.085  1.00  0.92           C  
ATOM   1834  CB  PHE A 254      -4.505   0.939 -28.016  1.00  0.92           C  
ATOM   1835  O   PHE A 254      -2.049  -0.239 -26.912  1.00  0.91           O  
ATOM   1836  CG  PHE A 254      -5.948   1.084 -28.418  1.00  0.89           C  
ATOM   1837  CD1 PHE A 254      -6.295   1.740 -29.593  1.00  0.84           C  
ATOM   1838  CD2 PHE A 254      -6.959   0.564 -27.620  1.00  0.85           C  
ATOM   1839  CE1 PHE A 254      -7.629   1.875 -29.968  1.00  0.84           C  
ATOM   1840  CE2 PHE A 254      -8.295   0.695 -27.988  1.00  0.83           C  
ATOM   1841  CZ  PHE A 254      -8.628   1.352 -29.162  1.00  0.84           C  
ATOM   1842  N   GLY A 255      -1.514  -0.557 -29.043  1.00  0.93           N  
ATOM   1843  CA  GLY A 255      -0.070  -0.577 -28.867  1.00  0.94           C  
ATOM   1844  C   GLY A 255       0.578  -1.843 -29.394  1.00  0.94           C  
ATOM   1845  O   GLY A 255      -0.113  -2.806 -29.733  1.00  0.93           O  
ATOM   1846  N   TYR A 256       1.918  -1.826 -29.521  1.00  0.88           N  
ATOM   1847  CA  TYR A 256       2.697  -2.938 -30.054  1.00  0.92           C  
ATOM   1848  C   TYR A 256       2.549  -4.177 -29.178  1.00  0.91           C  
ATOM   1849  CB  TYR A 256       4.175  -2.554 -30.168  1.00  0.90           C  
ATOM   1850  O   TYR A 256       2.899  -4.155 -27.996  1.00  0.91           O  
ATOM   1851  CG  TYR A 256       5.066  -3.692 -30.603  1.00  0.90           C  
ATOM   1852  CD1 TYR A 256       5.123  -4.087 -31.938  1.00  0.88           C  
ATOM   1853  CD2 TYR A 256       5.852  -4.374 -29.681  1.00  0.89           C  
ATOM   1854  CE1 TYR A 256       5.941  -5.137 -32.343  1.00  0.90           C  
ATOM   1855  CE2 TYR A 256       6.674  -5.425 -30.075  1.00  0.90           C  
ATOM   1856  OH  TYR A 256       7.524  -6.837 -31.801  1.00  0.87           O  
ATOM   1857  CZ  TYR A 256       6.712  -5.798 -31.406  1.00  0.89           C  
ATOM   1858  N   ALA A 257       1.957  -5.273 -29.761  1.00  0.90           N  
ATOM   1859  CA  ALA A 257       1.769  -6.598 -29.177  1.00  0.92           C  
ATOM   1860  C   ALA A 257       0.882  -6.531 -27.938  1.00  0.93           C  
ATOM   1861  CB  ALA A 257       3.118  -7.222 -28.828  1.00  0.90           C  
ATOM   1862  O   ALA A 257       1.023  -7.344 -27.021  1.00  0.92           O  
ATOM   1863  N   SER A 258      -0.019  -5.477 -27.796  1.00  0.92           N  
ATOM   1864  CA  SER A 258      -1.085  -5.496 -26.800  1.00  0.93           C  
ATOM   1865  C   SER A 258      -2.078  -6.620 -27.074  1.00  0.90           C  
ATOM   1866  CB  SER A 258      -1.817  -4.154 -26.772  1.00  0.92           C  
ATOM   1867  O   SER A 258      -2.511  -6.809 -28.213  1.00  0.88           O  
ATOM   1868  OG  SER A 258      -2.738  -4.105 -25.696  1.00  0.81           O  
ATOM   1869  N   GLY A 259      -2.331  -7.403 -26.054  1.00  0.93           N  
ATOM   1870  CA  GLY A 259      -3.212  -8.550 -26.206  1.00  0.93           C  
ATOM   1871  C   GLY A 259      -2.616  -9.650 -27.064  1.00  0.90           C  
ATOM   1872  O   GLY A 259      -3.345 -10.471 -27.625  1.00  0.85           O  
ATOM   1873  N   TYR A 260      -1.264  -9.692 -27.355  1.00  0.93           N  
ATOM   1874  CA  TYR A 260      -0.605 -10.765 -28.092  1.00  0.93           C  
ATOM   1875  C   TYR A 260      -0.905 -12.121 -27.464  1.00  0.90           C  
ATOM   1876  CB  TYR A 260       0.908 -10.534 -28.139  1.00  0.92           C  
ATOM   1877  O   TYR A 260      -0.602 -12.350 -26.291  1.00  0.88           O  
ATOM   1878  CG  TYR A 260       1.657 -11.578 -28.931  1.00  0.91           C  
ATOM   1879  CD1 TYR A 260       2.061 -12.773 -28.339  1.00  0.89           C  
ATOM   1880  CD2 TYR A 260       1.962 -11.372 -30.272  1.00  0.89           C  
ATOM   1881  CE1 TYR A 260       2.753 -13.737 -29.065  1.00  0.89           C  
ATOM   1882  CE2 TYR A 260       2.654 -12.329 -31.007  1.00  0.90           C  
ATOM   1883  OH  TYR A 260       3.728 -14.458 -31.120  1.00  0.86           O  
ATOM   1884  CZ  TYR A 260       3.044 -13.507 -30.396  1.00  0.88           C  
ATOM   1885  N   GLN A 261      -1.615 -13.057 -28.193  1.00  0.90           N  
ATOM   1886  CA  GLN A 261      -2.079 -14.391 -27.826  1.00  0.91           C  
ATOM   1887  C   GLN A 261      -3.174 -14.320 -26.765  1.00  0.90           C  
ATOM   1888  CB  GLN A 261      -0.914 -15.245 -27.322  1.00  0.88           C  
ATOM   1889  O   GLN A 261      -3.317 -15.234 -25.951  1.00  0.88           O  
ATOM   1890  CG  GLN A 261       0.143 -15.529 -28.380  1.00  0.83           C  
ATOM   1891  CD  GLN A 261       1.226 -16.471 -27.889  1.00  0.80           C  
ATOM   1892  NE2 GLN A 261       1.672 -17.368 -28.762  1.00  0.79           N  
ATOM   1893  OE1 GLN A 261       1.659 -16.393 -26.735  1.00  0.79           O  
ATOM   1894  N   ASN A 262      -3.937 -13.272 -26.767  1.00  0.90           N  
ATOM   1895  CA  ASN A 262      -5.122 -13.180 -25.921  1.00  0.90           C  
ATOM   1896  C   ASN A 262      -6.225 -14.121 -26.397  1.00  0.86           C  
ATOM   1897  CB  ASN A 262      -5.636 -11.739 -25.873  1.00  0.89           C  
ATOM   1898  O   ASN A 262      -6.595 -14.106 -27.572  1.00  0.81           O  
ATOM   1899  CG  ASN A 262      -6.815 -11.571 -24.934  1.00  0.87           C  
ATOM   1900  ND2 ASN A 262      -8.022 -11.608 -25.485  1.00  0.85           N  
ATOM   1901  OD1 ASN A 262      -6.641 -11.409 -23.724  1.00  0.84           O  
ATOM   1902  N   ASN A 263      -6.781 -14.889 -25.482  1.00  0.90           N  
ATOM   1903  CA  ASN A 263      -7.880 -15.810 -25.750  1.00  0.90           C  
ATOM   1904  C   ASN A 263      -9.020 -15.628 -24.752  1.00  0.88           C  
ATOM   1905  CB  ASN A 263      -7.385 -17.257 -25.733  1.00  0.86           C  
ATOM   1906  O   ASN A 263      -9.888 -16.495 -24.630  1.00  0.85           O  
ATOM   1907  CG  ASN A 263      -6.456 -17.570 -26.890  1.00  0.76           C  
ATOM   1908  ND2 ASN A 263      -5.518 -18.483 -26.667  1.00  0.69           N  
ATOM   1909  OD1 ASN A 263      -6.580 -16.996 -27.974  1.00  0.69           O  
ATOM   1910  N   GLY A 264      -9.045 -14.635 -23.971  1.00  0.90           N  
ATOM   1911  CA  GLY A 264     -10.102 -14.250 -23.050  1.00  0.91           C  
ATOM   1912  C   GLY A 264     -10.975 -13.127 -23.580  1.00  0.92           C  
ATOM   1913  O   GLY A 264     -10.526 -12.314 -24.390  1.00  0.91           O  
ATOM   1914  N   ASP A 265     -12.260 -12.965 -23.061  1.00  0.90           N  
ATOM   1915  CA  ASP A 265     -13.261 -12.004 -23.513  1.00  0.92           C  
ATOM   1916  C   ASP A 265     -13.207 -10.723 -22.682  1.00  0.93           C  
ATOM   1917  CB  ASP A 265     -14.662 -12.616 -23.445  1.00  0.90           C  
ATOM   1918  O   ASP A 265     -12.804 -10.749 -21.517  1.00  0.93           O  
ATOM   1919  CG  ASP A 265     -14.821 -13.832 -24.341  1.00  0.87           C  
ATOM   1920  OD1 ASP A 265     -14.306 -13.821 -25.480  1.00  0.88           O  
ATOM   1921  OD2 ASP A 265     -15.470 -14.807 -23.905  1.00  0.87           O  
ATOM   1922  N   GLY A 266     -13.599  -9.606 -23.257  1.00  0.91           N  
ATOM   1923  CA  GLY A 266     -13.860  -8.368 -22.539  1.00  0.93           C  
ATOM   1924  C   GLY A 266     -12.597  -7.681 -22.056  1.00  0.93           C  
ATOM   1925  O   GLY A 266     -12.633  -6.908 -21.096  1.00  0.93           O  
ATOM   1926  N   ASN A 267     -11.411  -7.956 -22.610  1.00  0.94           N  
ATOM   1927  CA  ASN A 267     -10.135  -7.410 -22.159  1.00  0.95           C  
ATOM   1928  C   ASN A 267      -9.792  -6.113 -22.887  1.00  0.94           C  
ATOM   1929  CB  ASN A 267      -9.016  -8.436 -22.345  1.00  0.95           C  
ATOM   1930  O   ASN A 267     -10.065  -5.975 -24.080  1.00  0.92           O  
ATOM   1931  CG  ASN A 267      -9.235  -9.694 -21.528  1.00  0.94           C  
ATOM   1932  ND2 ASN A 267      -9.655 -10.765 -22.190  1.00  0.93           N  
ATOM   1933  OD1 ASN A 267      -9.029  -9.702 -20.311  1.00  0.92           O  
ATOM   1934  N   SER A 268      -9.173  -5.145 -22.197  1.00  0.94           N  
ATOM   1935  CA  SER A 268      -8.686  -3.880 -22.737  1.00  0.96           C  
ATOM   1936  C   SER A 268      -7.213  -3.667 -22.405  1.00  0.96           C  
ATOM   1937  CB  SER A 268      -9.513  -2.712 -22.197  1.00  0.93           C  
ATOM   1938  O   SER A 268      -6.825  -3.696 -21.235  1.00  0.96           O  
ATOM   1939  OG  SER A 268     -10.861  -2.810 -22.624  1.00  0.82           O  
ATOM   1940  N   GLY A 269      -6.398  -3.406 -23.353  1.00  0.95           N  
ATOM   1941  CA  GLY A 269      -4.973  -3.158 -23.209  1.00  0.95           C  
ATOM   1942  C   GLY A 269      -4.501  -1.929 -23.963  1.00  0.94           C  
ATOM   1943  O   GLY A 269      -4.725  -1.812 -25.170  1.00  0.92           O  
ATOM   1944  N   ILE A 270      -3.875  -1.015 -23.314  1.00  0.95           N  
ATOM   1945  CA  ILE A 270      -3.278   0.167 -23.927  1.00  0.95           C  
ATOM   1946  C   ILE A 270      -1.823   0.299 -23.483  1.00  0.94           C  
ATOM   1947  CB  ILE A 270      -4.066   1.447 -23.569  1.00  0.94           C  
ATOM   1948  O   ILE A 270      -1.547   0.613 -22.322  1.00  0.93           O  
ATOM   1949  CG1 ILE A 270      -5.548   1.279 -23.925  1.00  0.90           C  
ATOM   1950  CG2 ILE A 270      -3.467   2.665 -24.279  1.00  0.90           C  
ATOM   1951  CD1 ILE A 270      -6.402   2.499 -23.610  1.00  0.87           C  
ATOM   1952  N   GLY A 271      -0.914   0.113 -24.432  1.00  0.94           N  
ATOM   1953  CA  GLY A 271       0.517   0.208 -24.192  1.00  0.95           C  
ATOM   1954  C   GLY A 271       1.303  -0.930 -24.815  1.00  0.94           C  
ATOM   1955  O   GLY A 271       0.743  -1.754 -25.542  1.00  0.93           O  
ATOM   1956  N   LEU A 272       2.598  -0.972 -24.611  1.00  0.90           N  
ATOM   1957  CA  LEU A 272       3.503  -2.013 -25.085  1.00  0.93           C  
ATOM   1958  C   LEU A 272       3.314  -3.302 -24.292  1.00  0.93           C  
ATOM   1959  CB  LEU A 272       4.958  -1.546 -24.983  1.00  0.91           C  
ATOM   1960  O   LEU A 272       3.531  -3.326 -23.079  1.00  0.93           O  
ATOM   1961  CG  LEU A 272       6.029  -2.586 -25.316  1.00  0.86           C  
ATOM   1962  CD1 LEU A 272       5.941  -2.986 -26.785  1.00  0.83           C  
ATOM   1963  CD2 LEU A 272       7.417  -2.049 -24.985  1.00  0.83           C  
ATOM   1964  N   ARG A 273       2.855  -4.451 -25.011  1.00  0.91           N  
ATOM   1965  CA  ARG A 273       2.749  -5.823 -24.524  1.00  0.93           C  
ATOM   1966  C   ARG A 273       1.864  -5.896 -23.284  1.00  0.93           C  
ATOM   1967  CB  ARG A 273       4.135  -6.393 -24.213  1.00  0.91           C  
ATOM   1968  O   ARG A 273       2.169  -6.628 -22.340  1.00  0.92           O  
ATOM   1969  CG  ARG A 273       5.024  -6.550 -25.437  1.00  0.90           C  
ATOM   1970  CD  ARG A 273       6.377  -7.148 -25.077  1.00  0.87           C  
ATOM   1971  NE  ARG A 273       7.128  -7.536 -26.267  1.00  0.88           N  
ATOM   1972  NH1 ARG A 273       8.775  -8.670 -25.111  1.00  0.84           N  
ATOM   1973  NH2 ARG A 273       8.853  -8.546 -27.398  1.00  0.82           N  
ATOM   1974  CZ  ARG A 273       8.250  -8.250 -26.256  1.00  0.84           C  
ATOM   1975  N   THR A 274       0.801  -4.997 -23.243  1.00  0.93           N  
ATOM   1976  CA  THR A 274      -0.240  -5.177 -22.238  1.00  0.95           C  
ATOM   1977  C   THR A 274      -1.007  -6.474 -22.480  1.00  0.92           C  
ATOM   1978  CB  THR A 274      -1.222  -3.991 -22.231  1.00  0.93           C  
ATOM   1979  O   THR A 274      -1.302  -6.822 -23.625  1.00  0.91           O  
ATOM   1980  CG2 THR A 274      -0.540  -2.715 -21.749  1.00  0.86           C  
ATOM   1981  OG1 THR A 274      -1.718  -3.782 -23.559  1.00  0.89           O  
ATOM   1982  N   LEU A 275      -1.235  -7.254 -21.340  1.00  0.93           N  
ATOM   1983  CA  LEU A 275      -2.011  -8.488 -21.385  1.00  0.93           C  
ATOM   1984  C   LEU A 275      -1.413  -9.471 -22.385  1.00  0.88           C  
ATOM   1985  CB  LEU A 275      -3.468  -8.192 -21.752  1.00  0.92           C  
ATOM   1986  O   LEU A 275      -2.143 -10.118 -23.140  1.00  0.80           O  
ATOM   1987  CG  LEU A 275      -4.281  -7.408 -20.721  1.00  0.94           C  
ATOM   1988  CD1 LEU A 275      -5.613  -6.968 -21.319  1.00  0.92           C  
ATOM   1989  CD2 LEU A 275      -4.503  -8.245 -19.466  1.00  0.92           C  
ATOM   1990  N   PHE A 276       0.008  -9.586 -22.384  1.00  0.90           N  
ATOM   1991  CA  PHE A 276       0.826 -10.380 -23.294  1.00  0.88           C  
ATOM   1992  C   PHE A 276       0.680 -11.867 -22.996  1.00  0.80           C  
ATOM   1993  CB  PHE A 276       2.298  -9.966 -23.195  1.00  0.86           C  
ATOM   1994  O   PHE A 276       1.167 -12.352 -21.973  1.00  0.69           O  
ATOM   1995  CG  PHE A 276       3.177 -10.596 -24.241  1.00  0.86           C  
ATOM   1996  CD1 PHE A 276       3.202 -10.098 -25.538  1.00  0.82           C  
ATOM   1997  CD2 PHE A 276       3.978 -11.686 -23.928  1.00  0.83           C  
ATOM   1998  CE1 PHE A 276       4.015 -10.679 -26.509  1.00  0.84           C  
ATOM   1999  CE2 PHE A 276       4.793 -12.271 -24.893  1.00  0.85           C  
ATOM   2000  CZ  PHE A 276       4.809 -11.767 -26.183  1.00  0.84           C  
ATOM   2001  N   ARG A 277      -0.423 -12.682 -23.508  1.00  0.89           N  
ATOM   2002  CA  ARG A 277      -0.777 -14.096 -23.445  1.00  0.88           C  
ATOM   2003  C   ARG A 277      -1.936 -14.328 -22.481  1.00  0.87           C  
ATOM   2004  CB  ARG A 277       0.432 -14.934 -23.022  1.00  0.85           C  
ATOM   2005  O   ARG A 277      -2.013 -15.375 -21.835  1.00  0.83           O  
ATOM   2006  CG  ARG A 277       1.570 -14.927 -24.030  1.00  0.80           C  
ATOM   2007  CD  ARG A 277       2.744 -15.775 -23.561  1.00  0.78           C  
ATOM   2008  NE  ARG A 277       3.822 -15.795 -24.546  1.00  0.75           N  
ATOM   2009  NH1 ARG A 277       5.265 -17.046 -23.247  1.00  0.69           N  
ATOM   2010  NH2 ARG A 277       5.904 -16.354 -25.337  1.00  0.64           N  
ATOM   2011  CZ  ARG A 277       4.994 -16.398 -24.375  1.00  0.72           C  
ATOM   2012  N   ASN A 278      -2.818 -13.432 -22.375  1.00  0.90           N  
ATOM   2013  CA  ASN A 278      -3.961 -13.444 -21.469  1.00  0.91           C  
ATOM   2014  C   ASN A 278      -5.033 -14.427 -21.931  1.00  0.87           C  
ATOM   2015  CB  ASN A 278      -4.553 -12.039 -21.332  1.00  0.90           C  
ATOM   2016  O   ASN A 278      -5.457 -14.390 -23.088  1.00  0.83           O  
ATOM   2017  CG  ASN A 278      -5.710 -11.985 -20.354  1.00  0.89           C  
ATOM   2018  ND2 ASN A 278      -6.896 -11.660 -20.856  1.00  0.88           N  
ATOM   2019  OD1 ASN A 278      -5.540 -12.233 -19.158  1.00  0.86           O  
ATOM   2020  N   ILE A 279      -5.501 -15.392 -21.087  1.00  0.90           N  
ATOM   2021  CA  ILE A 279      -6.671 -16.226 -21.339  1.00  0.90           C  
ATOM   2022  C   ILE A 279      -7.761 -15.908 -20.318  1.00  0.88           C  
ATOM   2023  CB  ILE A 279      -6.315 -17.728 -21.294  1.00  0.85           C  
ATOM   2024  O   ILE A 279      -8.845 -16.496 -20.354  1.00  0.84           O  
ATOM   2025  CG1 ILE A 279      -5.739 -18.099 -19.922  1.00  0.72           C  
ATOM   2026  CG2 ILE A 279      -5.334 -18.085 -22.414  1.00  0.71           C  
ATOM   2027  CD1 ILE A 279      -5.571 -19.597 -19.706  1.00  0.69           C  
ATOM   2028  N   GLY A 280      -7.540 -14.990 -19.332  1.00  0.92           N  
ATOM   2029  CA  GLY A 280      -8.534 -14.464 -18.410  1.00  0.93           C  
ATOM   2030  C   GLY A 280      -9.476 -13.465 -19.055  1.00  0.93           C  
ATOM   2031  O   GLY A 280      -9.186 -12.934 -20.128  1.00  0.92           O  
ATOM   2032  N   THR A 281     -10.609 -13.164 -18.392  1.00  0.92           N  
ATOM   2033  CA  THR A 281     -11.665 -12.304 -18.915  1.00  0.94           C  
ATOM   2034  C   THR A 281     -11.724 -10.988 -18.145  1.00  0.94           C  
ATOM   2035  CB  THR A 281     -13.036 -13.002 -18.851  1.00  0.91           C  
ATOM   2036  O   THR A 281     -11.299 -10.920 -16.989  1.00  0.93           O  
ATOM   2037  CG2 THR A 281     -13.059 -14.252 -19.723  1.00  0.86           C  
ATOM   2038  OG1 THR A 281     -13.313 -13.373 -17.495  1.00  0.88           O  
ATOM   2039  N   GLU A 282     -12.156  -9.899 -18.836  1.00  0.93           N  
ATOM   2040  CA  GLU A 282     -12.562  -8.617 -18.268  1.00  0.95           C  
ATOM   2041  C   GLU A 282     -11.406  -7.949 -17.529  1.00  0.95           C  
ATOM   2042  CB  GLU A 282     -13.754  -8.801 -17.325  1.00  0.93           C  
ATOM   2043  O   GLU A 282     -11.607  -7.330 -16.482  1.00  0.95           O  
ATOM   2044  CG  GLU A 282     -14.996  -9.359 -18.004  1.00  0.89           C  
ATOM   2045  CD  GLU A 282     -16.150  -9.595 -17.043  1.00  0.84           C  
ATOM   2046  OE1 GLU A 282     -16.047  -9.198 -15.860  1.00  0.87           O  
ATOM   2047  OE2 GLU A 282     -17.166 -10.184 -17.476  1.00  0.88           O  
ATOM   2048  N   ASN A 283     -10.143  -8.083 -18.038  1.00  0.96           N  
ATOM   2049  CA  ASN A 283      -8.958  -7.396 -17.536  1.00  0.96           C  
ATOM   2050  C   ASN A 283      -8.736  -6.066 -18.250  1.00  0.95           C  
ATOM   2051  CB  ASN A 283      -7.721  -8.287 -17.677  1.00  0.96           C  
ATOM   2052  O   ASN A 283      -8.957  -5.960 -19.458  1.00  0.94           O  
ATOM   2053  CG  ASN A 283      -7.848  -9.587 -16.908  1.00  0.96           C  
ATOM   2054  ND2 ASN A 283      -8.056 -10.683 -17.627  1.00  0.96           N  
ATOM   2055  OD1 ASN A 283      -7.759  -9.606 -15.678  1.00  0.96           O  
ATOM   2056  N   THR A 284      -8.280  -5.028 -17.573  1.00  0.95           N  
ATOM   2057  CA  THR A 284      -7.879  -3.727 -18.098  1.00  0.96           C  
ATOM   2058  C   THR A 284      -6.419  -3.436 -17.766  1.00  0.96           C  
ATOM   2059  CB  THR A 284      -8.770  -2.601 -17.539  1.00  0.95           C  
ATOM   2060  O   THR A 284      -6.037  -3.403 -16.594  1.00  0.97           O  
ATOM   2061  CG2 THR A 284      -8.346  -1.242 -18.087  1.00  0.93           C  
ATOM   2062  OG1 THR A 284     -10.132  -2.849 -17.909  1.00  0.94           O  
ATOM   2063  N   ALA A 285      -5.611  -3.160 -18.744  1.00  0.96           N  
ATOM   2064  CA  ALA A 285      -4.184  -2.887 -18.597  1.00  0.97           C  
ATOM   2065  C   ALA A 285      -3.794  -1.601 -19.319  1.00  0.95           C  
ATOM   2066  CB  ALA A 285      -3.361  -4.060 -19.123  1.00  0.95           C  
ATOM   2067  O   ALA A 285      -3.987  -1.479 -20.531  1.00  0.93           O  
ATOM   2068  N   LEU A 286      -3.252  -0.665 -18.603  1.00  0.95           N  
ATOM   2069  CA  LEU A 286      -2.788   0.617 -19.123  1.00  0.95           C  
ATOM   2070  C   LEU A 286      -1.333   0.864 -18.742  1.00  0.94           C  
ATOM   2071  CB  LEU A 286      -3.666   1.757 -18.601  1.00  0.92           C  
ATOM   2072  O   LEU A 286      -1.016   1.034 -17.562  1.00  0.92           O  
ATOM   2073  CG  LEU A 286      -3.267   3.170 -19.029  1.00  0.79           C  
ATOM   2074  CD1 LEU A 286      -3.402   3.325 -20.540  1.00  0.72           C  
ATOM   2075  CD2 LEU A 286      -4.115   4.209 -18.302  1.00  0.72           C  
ATOM   2076  N   GLY A 287      -0.450   0.896 -19.737  1.00  0.95           N  
ATOM   2077  CA  GLY A 287       0.972   1.132 -19.546  1.00  0.95           C  
ATOM   2078  C   GLY A 287       1.838  -0.018 -20.026  1.00  0.95           C  
ATOM   2079  O   GLY A 287       1.344  -1.126 -20.241  1.00  0.94           O  
ATOM   2080  N   MET A 288       3.098   0.200 -20.211  1.00  0.92           N  
ATOM   2081  CA  MET A 288       4.037  -0.784 -20.742  1.00  0.94           C  
ATOM   2082  C   MET A 288       4.135  -1.996 -19.821  1.00  0.94           C  
ATOM   2083  CB  MET A 288       5.421  -0.160 -20.933  1.00  0.91           C  
ATOM   2084  O   MET A 288       4.408  -1.853 -18.628  1.00  0.94           O  
ATOM   2085  CG  MET A 288       6.448  -1.113 -21.521  1.00  0.80           C  
ATOM   2086  SD  MET A 288       8.070  -0.306 -21.814  1.00  0.84           S  
ATOM   2087  CE  MET A 288       8.641  -0.108 -20.103  1.00  0.74           C  
ATOM   2088  N   TYR A 289       3.846  -3.233 -20.337  1.00  0.93           N  
ATOM   2089  CA  TYR A 289       3.988  -4.538 -19.700  1.00  0.95           C  
ATOM   2090  C   TYR A 289       3.010  -4.688 -18.541  1.00  0.95           C  
ATOM   2091  CB  TYR A 289       5.422  -4.740 -19.203  1.00  0.94           C  
ATOM   2092  O   TYR A 289       3.196  -5.541 -17.670  1.00  0.95           O  
ATOM   2093  CG  TYR A 289       6.469  -4.550 -20.274  1.00  0.94           C  
ATOM   2094  CD1 TYR A 289       6.526  -5.397 -21.378  1.00  0.92           C  
ATOM   2095  CD2 TYR A 289       7.403  -3.523 -20.184  1.00  0.93           C  
ATOM   2096  CE1 TYR A 289       7.489  -5.227 -22.366  1.00  0.92           C  
ATOM   2097  CE2 TYR A 289       8.371  -3.344 -21.166  1.00  0.92           C  
ATOM   2098  OH  TYR A 289       9.362  -4.026 -23.228  1.00  0.90           O  
ATOM   2099  CZ  TYR A 289       8.406  -4.199 -22.252  1.00  0.91           C  
ATOM   2100  N   SER A 290       1.914  -3.799 -18.437  1.00  0.95           N  
ATOM   2101  CA  SER A 290       0.872  -4.007 -17.437  1.00  0.96           C  
ATOM   2102  C   SER A 290       0.139  -5.325 -17.669  1.00  0.95           C  
ATOM   2103  CB  SER A 290      -0.127  -2.849 -17.454  1.00  0.95           C  
ATOM   2104  O   SER A 290      -0.270  -5.625 -18.792  1.00  0.94           O  
ATOM   2105  OG  SER A 290      -1.103  -3.012 -16.439  1.00  0.86           O  
ATOM   2106  N   LEU A 291       0.058  -6.163 -16.652  1.00  0.94           N  
ATOM   2107  CA  LEU A 291      -0.575  -7.477 -16.663  1.00  0.94           C  
ATOM   2108  C   LEU A 291       0.018  -8.357 -17.758  1.00  0.91           C  
ATOM   2109  CB  LEU A 291      -2.087  -7.342 -16.864  1.00  0.93           C  
ATOM   2110  O   LEU A 291      -0.696  -9.146 -18.382  1.00  0.85           O  
ATOM   2111  CG  LEU A 291      -2.889  -6.842 -15.661  1.00  0.93           C  
ATOM   2112  CD1 LEU A 291      -4.268  -6.367 -16.105  1.00  0.90           C  
ATOM   2113  CD2 LEU A 291      -3.007  -7.936 -14.606  1.00  0.90           C  
ATOM   2114  N   GLN A 292       1.349  -8.285 -18.088  1.00  0.94           N  
ATOM   2115  CA  GLN A 292       2.014  -8.949 -19.204  1.00  0.94           C  
ATOM   2116  C   GLN A 292       1.864 -10.465 -19.111  1.00  0.90           C  
ATOM   2117  CB  GLN A 292       3.495  -8.570 -19.251  1.00  0.92           C  
ATOM   2118  O   GLN A 292       1.573 -11.128 -20.109  1.00  0.87           O  
ATOM   2119  CG  GLN A 292       4.272  -9.259 -20.364  1.00  0.88           C  
ATOM   2120  CD  GLN A 292       5.733  -8.853 -20.398  1.00  0.83           C  
ATOM   2121  NE2 GLN A 292       6.622  -9.840 -20.447  1.00  0.85           N  
ATOM   2122  OE1 GLN A 292       6.061  -7.662 -20.382  1.00  0.85           O  
ATOM   2123  N   ASP A 293       1.990 -11.021 -17.982  1.00  0.92           N  
ATOM   2124  CA  ASP A 293       2.021 -12.470 -17.809  1.00  0.93           C  
ATOM   2125  C   ASP A 293       0.695 -12.984 -17.251  1.00  0.91           C  
ATOM   2126  CB  ASP A 293       3.172 -12.876 -16.887  1.00  0.90           C  
ATOM   2127  O   ASP A 293       0.622 -14.107 -16.747  1.00  0.88           O  
ATOM   2128  CG  ASP A 293       4.535 -12.733 -17.542  1.00  0.87           C  
ATOM   2129  OD1 ASP A 293       4.610 -12.673 -18.788  1.00  0.84           O  
ATOM   2130  OD2 ASP A 293       5.543 -12.681 -16.805  1.00  0.84           O  
ATOM   2131  N   ASN A 294      -0.381 -12.122 -17.312  1.00  0.93           N  
ATOM   2132  CA  ASN A 294      -1.708 -12.573 -16.904  1.00  0.93           C  
ATOM   2133  C   ASN A 294      -2.210 -13.710 -17.789  1.00  0.87           C  
ATOM   2134  CB  ASN A 294      -2.700 -11.408 -16.922  1.00  0.92           C  
ATOM   2135  O   ASN A 294      -2.535 -13.495 -18.958  1.00  0.80           O  
ATOM   2136  CG  ASN A 294      -4.042 -11.775 -16.322  1.00  0.92           C  
ATOM   2137  ND2 ASN A 294      -5.092 -11.707 -17.132  1.00  0.90           N  
ATOM   2138  OD1 ASN A 294      -4.136 -12.116 -15.140  1.00  0.90           O  
ATOM   2139  N   ILE A 295      -2.303 -14.949 -17.335  1.00  0.93           N  
ATOM   2140  CA  ILE A 295      -2.791 -16.095 -18.094  1.00  0.93           C  
ATOM   2141  C   ILE A 295      -4.265 -16.334 -17.777  1.00  0.90           C  
ATOM   2142  CB  ILE A 295      -1.965 -17.365 -17.794  1.00  0.91           C  
ATOM   2143  O   ILE A 295      -5.128 -16.174 -18.644  1.00  0.87           O  
ATOM   2144  CG1 ILE A 295      -0.494 -17.147 -18.168  1.00  0.87           C  
ATOM   2145  CG2 ILE A 295      -2.545 -18.574 -18.533  1.00  0.86           C  
ATOM   2146  CD1 ILE A 295       0.402 -18.344 -17.881  1.00  0.85           C  
ATOM   2147  N   ASN A 296      -4.623 -16.601 -16.522  1.00  0.93           N  
ATOM   2148  CA  ASN A 296      -5.952 -17.075 -16.151  1.00  0.94           C  
ATOM   2149  C   ASN A 296      -6.656 -16.095 -15.216  1.00  0.93           C  
ATOM   2150  CB  ASN A 296      -5.867 -18.459 -15.503  1.00  0.91           C  
ATOM   2151  O   ASN A 296      -7.791 -16.334 -14.800  1.00  0.92           O  
ATOM   2152  CG  ASN A 296      -5.404 -19.529 -16.471  1.00  0.84           C  
ATOM   2153  ND2 ASN A 296      -4.500 -20.389 -16.017  1.00  0.83           N  
ATOM   2154  OD1 ASN A 296      -5.853 -19.582 -17.619  1.00  0.80           O  
ATOM   2155  N   GLY A 297      -6.010 -15.112 -14.690  1.00  0.95           N  
ATOM   2156  CA  GLY A 297      -6.620 -14.124 -13.814  1.00  0.95           C  
ATOM   2157  C   GLY A 297      -7.689 -13.296 -14.502  1.00  0.95           C  
ATOM   2158  O   GLY A 297      -7.491 -12.826 -15.625  1.00  0.94           O  
ATOM   2159  N   SER A 298      -8.819 -12.995 -13.830  1.00  0.94           N  
ATOM   2160  CA  SER A 298      -9.941 -12.211 -14.336  1.00  0.95           C  
ATOM   2161  C   SER A 298     -10.219 -11.005 -13.445  1.00  0.95           C  
ATOM   2162  CB  SER A 298     -11.196 -13.077 -14.444  1.00  0.93           C  
ATOM   2163  O   SER A 298      -9.866 -11.005 -12.264  1.00  0.94           O  
ATOM   2164  OG  SER A 298     -10.991 -14.152 -15.344  1.00  0.88           O  
ATOM   2165  N   TYR A 299     -10.844  -9.889 -14.020  1.00  0.95           N  
ATOM   2166  CA  TYR A 299     -11.302  -8.682 -13.341  1.00  0.97           C  
ATOM   2167  C   TYR A 299     -10.129  -7.916 -12.740  1.00  0.96           C  
ATOM   2168  CB  TYR A 299     -12.313  -9.032 -12.245  1.00  0.96           C  
ATOM   2169  O   TYR A 299     -10.261  -7.296 -11.682  1.00  0.96           O  
ATOM   2170  CG  TYR A 299     -13.438  -9.920 -12.719  1.00  0.95           C  
ATOM   2171  CD1 TYR A 299     -14.392  -9.448 -13.617  1.00  0.93           C  
ATOM   2172  CD2 TYR A 299     -13.549 -11.231 -12.269  1.00  0.93           C  
ATOM   2173  CE1 TYR A 299     -15.432 -10.262 -14.055  1.00  0.92           C  
ATOM   2174  CE2 TYR A 299     -14.585 -12.054 -12.700  1.00  0.92           C  
ATOM   2175  OH  TYR A 299     -16.546 -12.372 -14.022  1.00  0.89           O  
ATOM   2176  CZ  TYR A 299     -15.519 -11.562 -13.592  1.00  0.91           C  
ATOM   2177  N   ASN A 300      -8.914  -8.010 -13.363  1.00  0.96           N  
ATOM   2178  CA  ASN A 300      -7.753  -7.240 -12.927  1.00  0.97           C  
ATOM   2179  C   ASN A 300      -7.681  -5.888 -13.631  1.00  0.95           C  
ATOM   2180  CB  ASN A 300      -6.465  -8.031 -13.163  1.00  0.97           C  
ATOM   2181  O   ASN A 300      -7.962  -5.790 -14.827  1.00  0.94           O  
ATOM   2182  CG  ASN A 300      -6.415  -9.317 -12.363  1.00  0.97           C  
ATOM   2183  ND2 ASN A 300      -6.494 -10.449 -13.053  1.00  0.97           N  
ATOM   2184  OD1 ASN A 300      -6.307  -9.295 -11.134  1.00  0.97           O  
ATOM   2185  N   VAL A 301      -7.320  -4.809 -12.933  1.00  0.96           N  
ATOM   2186  CA  VAL A 301      -6.998  -3.484 -13.452  1.00  0.97           C  
ATOM   2187  C   VAL A 301      -5.554  -3.130 -13.104  1.00  0.97           C  
ATOM   2188  CB  VAL A 301      -7.959  -2.408 -12.897  1.00  0.96           C  
ATOM   2189  O   VAL A 301      -5.214  -2.963 -11.931  1.00  0.97           O  
ATOM   2190  CG1 VAL A 301      -7.609  -1.031 -13.458  1.00  0.96           C  
ATOM   2191  CG2 VAL A 301      -9.408  -2.769 -13.222  1.00  0.96           C  
ATOM   2192  N   GLY A 302      -4.708  -3.020 -14.077  1.00  0.96           N  
ATOM   2193  CA  GLY A 302      -3.330  -2.573 -13.960  1.00  0.97           C  
ATOM   2194  C   GLY A 302      -3.060  -1.272 -14.692  1.00  0.95           C  
ATOM   2195  O   GLY A 302      -3.235  -1.192 -15.910  1.00  0.94           O  
ATOM   2196  N   MET A 303      -2.659  -0.269 -14.007  1.00  0.95           N  
ATOM   2197  CA  MET A 303      -2.319   1.030 -14.581  1.00  0.96           C  
ATOM   2198  C   MET A 303      -0.904   1.444 -14.191  1.00  0.94           C  
ATOM   2199  CB  MET A 303      -3.319   2.096 -14.131  1.00  0.94           C  
ATOM   2200  O   MET A 303      -0.638   1.732 -13.023  1.00  0.93           O  
ATOM   2201  CG  MET A 303      -4.752   1.806 -14.547  1.00  0.86           C  
ATOM   2202  SD  MET A 303      -5.908   3.149 -14.069  1.00  0.89           S  
ATOM   2203  CE  MET A 303      -5.859   2.985 -12.263  1.00  0.78           C  
ATOM   2204  N   GLY A 304      -0.005   1.503 -15.143  1.00  0.96           N  
ATOM   2205  CA  GLY A 304       1.391   1.872 -14.970  1.00  0.96           C  
ATOM   2206  C   GLY A 304       2.352   0.884 -15.605  1.00  0.96           C  
ATOM   2207  O   GLY A 304       1.949  -0.207 -16.013  1.00  0.95           O  
ATOM   2208  N   VAL A 305       3.653   1.282 -15.634  1.00  0.93           N  
ATOM   2209  CA  VAL A 305       4.702   0.419 -16.168  1.00  0.95           C  
ATOM   2210  C   VAL A 305       4.947  -0.747 -15.213  1.00  0.95           C  
ATOM   2211  CB  VAL A 305       6.014   1.199 -16.404  1.00  0.93           C  
ATOM   2212  O   VAL A 305       5.242  -0.541 -14.033  1.00  0.95           O  
ATOM   2213  CG1 VAL A 305       7.079   0.292 -17.018  1.00  0.91           C  
ATOM   2214  CG2 VAL A 305       5.760   2.411 -17.299  1.00  0.90           C  
ATOM   2215  N   TYR A 306       4.748  -2.051 -15.681  1.00  0.94           N  
ATOM   2216  CA  TYR A 306       4.941  -3.318 -14.984  1.00  0.96           C  
ATOM   2217  C   TYR A 306       3.900  -3.501 -13.886  1.00  0.96           C  
ATOM   2218  CB  TYR A 306       6.349  -3.393 -14.386  1.00  0.95           C  
ATOM   2219  O   TYR A 306       4.115  -4.261 -12.939  1.00  0.95           O  
ATOM   2220  CG  TYR A 306       7.451  -3.255 -15.408  1.00  0.95           C  
ATOM   2221  CD1 TYR A 306       7.668  -4.243 -16.365  1.00  0.93           C  
ATOM   2222  CD2 TYR A 306       8.279  -2.137 -15.417  1.00  0.93           C  
ATOM   2223  CE1 TYR A 306       8.683  -4.121 -17.308  1.00  0.93           C  
ATOM   2224  CE2 TYR A 306       9.298  -2.005 -16.355  1.00  0.93           C  
ATOM   2225  OH  TYR A 306      10.498  -2.874 -18.226  1.00  0.91           O  
ATOM   2226  CZ  TYR A 306       9.492  -3.000 -17.295  1.00  0.92           C  
ATOM   2227  N   ALA A 307       2.748  -2.712 -13.927  1.00  0.95           N  
ATOM   2228  CA  ALA A 307       1.675  -2.987 -12.975  1.00  0.97           C  
ATOM   2229  C   ALA A 307       1.148  -4.410 -13.138  1.00  0.96           C  
ATOM   2230  CB  ALA A 307       0.540  -1.980 -13.146  1.00  0.96           C  
ATOM   2231  O   ALA A 307       0.731  -4.803 -14.230  1.00  0.96           O  
ATOM   2232  N   GLN A 308       1.203  -5.180 -12.040  1.00  0.94           N  
ATOM   2233  CA  GLN A 308       0.783  -6.575 -11.959  1.00  0.95           C  
ATOM   2234  C   GLN A 308       1.485  -7.424 -13.016  1.00  0.92           C  
ATOM   2235  CB  GLN A 308      -0.734  -6.690 -12.116  1.00  0.93           C  
ATOM   2236  O   GLN A 308       0.887  -8.343 -13.579  1.00  0.87           O  
ATOM   2237  CG  GLN A 308      -1.521  -5.954 -11.040  1.00  0.93           C  
ATOM   2238  CD  GLN A 308      -3.018  -6.173 -11.156  1.00  0.88           C  
ATOM   2239  NE2 GLN A 308      -3.776  -5.082 -11.193  1.00  0.91           N  
ATOM   2240  OE1 GLN A 308      -3.490  -7.313 -11.211  1.00  0.89           O  
ATOM   2241  N   TYR A 309       2.757  -7.211 -13.330  1.00  0.95           N  
ATOM   2242  CA  TYR A 309       3.566  -7.757 -14.415  1.00  0.96           C  
ATOM   2243  C   TYR A 309       3.539  -9.281 -14.400  1.00  0.93           C  
ATOM   2244  CB  TYR A 309       5.011  -7.259 -14.312  1.00  0.95           C  
ATOM   2245  O   TYR A 309       3.279  -9.913 -15.427  1.00  0.91           O  
ATOM   2246  CG  TYR A 309       5.950  -7.914 -15.295  1.00  0.95           C  
ATOM   2247  CD1 TYR A 309       6.032  -7.469 -16.612  1.00  0.94           C  
ATOM   2248  CD2 TYR A 309       6.756  -8.980 -14.909  1.00  0.94           C  
ATOM   2249  CE1 TYR A 309       6.895  -8.070 -17.522  1.00  0.93           C  
ATOM   2250  CE2 TYR A 309       7.622  -9.589 -15.811  1.00  0.93           C  
ATOM   2251  OH  TYR A 309       8.541  -9.728 -18.010  1.00  0.91           O  
ATOM   2252  CZ  TYR A 309       7.685  -9.128 -17.113  1.00  0.93           C  
ATOM   2253  N   ALA A 310       3.644  -9.919 -13.302  1.00  0.94           N  
ATOM   2254  CA  ALA A 310       3.808 -11.363 -13.155  1.00  0.95           C  
ATOM   2255  C   ALA A 310       2.498 -12.024 -12.734  1.00  0.94           C  
ATOM   2256  CB  ALA A 310       4.906 -11.674 -12.142  1.00  0.92           C  
ATOM   2257  O   ALA A 310       2.496 -13.154 -12.240  1.00  0.92           O  
ATOM   2258  N   ASN A 311       1.339 -11.297 -12.797  1.00  0.94           N  
ATOM   2259  CA  ASN A 311       0.057 -11.911 -12.466  1.00  0.95           C  
ATOM   2260  C   ASN A 311      -0.254 -13.088 -13.386  1.00  0.90           C  
ATOM   2261  CB  ASN A 311      -1.067 -10.875 -12.529  1.00  0.94           C  
ATOM   2262  O   ASN A 311      -0.399 -12.913 -14.598  1.00  0.86           O  
ATOM   2263  CG  ASN A 311      -2.379 -11.404 -11.984  1.00  0.94           C  
ATOM   2264  ND2 ASN A 311      -3.422 -11.364 -12.805  1.00  0.92           N  
ATOM   2265  OD1 ASN A 311      -2.456 -11.844 -10.834  1.00  0.92           O  
ATOM   2266  N   VAL A 312      -0.375 -14.332 -12.916  1.00  0.93           N  
ATOM   2267  CA  VAL A 312      -0.675 -15.520 -13.708  1.00  0.94           C  
ATOM   2268  C   VAL A 312      -2.142 -15.904 -13.529  1.00  0.92           C  
ATOM   2269  CB  VAL A 312       0.237 -16.706 -13.320  1.00  0.93           C  
ATOM   2270  O   VAL A 312      -2.867 -16.084 -14.510  1.00  0.90           O  
ATOM   2271  CG1 VAL A 312      -0.123 -17.951 -14.128  1.00  0.92           C  
ATOM   2272  CG2 VAL A 312       1.705 -16.338 -13.525  1.00  0.91           C  
ATOM   2273  N   SER A 313      -2.622 -15.955 -12.276  1.00  0.94           N  
ATOM   2274  CA  SER A 313      -3.946 -16.497 -11.988  1.00  0.95           C  
ATOM   2275  C   SER A 313      -4.681 -15.642 -10.961  1.00  0.93           C  
ATOM   2276  CB  SER A 313      -3.838 -17.936 -11.483  1.00  0.93           C  
ATOM   2277  O   SER A 313      -5.818 -15.947 -10.592  1.00  0.91           O  
ATOM   2278  OG  SER A 313      -3.029 -18.003 -10.321  1.00  0.92           O  
ATOM   2279  N   GLY A 314      -4.082 -14.668 -10.342  1.00  0.95           N  
ATOM   2280  CA  GLY A 314      -4.747 -13.760  -9.421  1.00  0.96           C  
ATOM   2281  C   GLY A 314      -5.888 -12.991 -10.060  1.00  0.96           C  
ATOM   2282  O   GLY A 314      -5.765 -12.515 -11.191  1.00  0.95           O  
ATOM   2283  N   SER A 315      -6.996 -12.799  -9.329  1.00  0.94           N  
ATOM   2284  CA  SER A 315      -8.205 -12.156  -9.835  1.00  0.96           C  
ATOM   2285  C   SER A 315      -8.651 -11.020  -8.921  1.00  0.95           C  
ATOM   2286  CB  SER A 315      -9.334 -13.177  -9.981  1.00  0.93           C  
ATOM   2287  O   SER A 315      -8.308 -10.998  -7.737  1.00  0.95           O  
ATOM   2288  OG  SER A 315      -8.990 -14.175 -10.927  1.00  0.84           O  
ATOM   2289  N   ASN A 316      -9.411 -10.011  -9.466  1.00  0.96           N  
ATOM   2290  CA  ASN A 316     -10.013  -8.888  -8.756  1.00  0.97           C  
ATOM   2291  C   ASN A 316      -8.953  -7.998  -8.113  1.00  0.96           C  
ATOM   2292  CB  ASN A 316     -10.999  -9.388  -7.697  1.00  0.95           C  
ATOM   2293  O   ASN A 316      -9.169  -7.452  -7.030  1.00  0.95           O  
ATOM   2294  CG  ASN A 316     -12.074 -10.286  -8.278  1.00  0.94           C  
ATOM   2295  ND2 ASN A 316     -11.865 -11.594  -8.191  1.00  0.93           N  
ATOM   2296  OD1 ASN A 316     -13.083  -9.807  -8.802  1.00  0.93           O  
ATOM   2297  N   ASN A 317      -7.768  -7.894  -8.735  1.00  0.96           N  
ATOM   2298  CA  ASN A 317      -6.727  -6.973  -8.291  1.00  0.97           C  
ATOM   2299  C   ASN A 317      -6.808  -5.638  -9.025  1.00  0.96           C  
ATOM   2300  CB  ASN A 317      -5.342  -7.598  -8.478  1.00  0.97           C  
ATOM   2301  O   ASN A 317      -7.007  -5.604 -10.241  1.00  0.95           O  
ATOM   2302  CG  ASN A 317      -5.168  -8.879  -7.686  1.00  0.97           C  
ATOM   2303  ND2 ASN A 317      -5.021  -9.996  -8.389  1.00  0.97           N  
ATOM   2304  OD1 ASN A 317      -5.168  -8.866  -6.452  1.00  0.97           O  
ATOM   2305  N   THR A 318      -6.660  -4.510  -8.332  1.00  0.96           N  
ATOM   2306  CA  THR A 318      -6.512  -3.168  -8.885  1.00  0.97           C  
ATOM   2307  C   THR A 318      -5.184  -2.551  -8.458  1.00  0.97           C  
ATOM   2308  CB  THR A 318      -7.671  -2.253  -8.446  1.00  0.96           C  
ATOM   2309  O   THR A 318      -4.884  -2.471  -7.265  1.00  0.97           O  
ATOM   2310  CG2 THR A 318      -7.520  -0.854  -9.037  1.00  0.94           C  
ATOM   2311  OG1 THR A 318      -8.911  -2.816  -8.890  1.00  0.95           O  
ATOM   2312  N   SER A 319      -4.391  -2.161  -9.424  1.00  0.97           N  
ATOM   2313  CA  SER A 319      -3.112  -1.520  -9.139  1.00  0.97           C  
ATOM   2314  C   SER A 319      -2.892  -0.302 -10.032  1.00  0.95           C  
ATOM   2315  CB  SER A 319      -1.962  -2.511  -9.324  1.00  0.96           C  
ATOM   2316  O   SER A 319      -3.188  -0.342 -11.228  1.00  0.93           O  
ATOM   2317  OG  SER A 319      -1.890  -2.952 -10.669  1.00  0.94           O  
ATOM   2318  N   ALA A 320      -2.409   0.773  -9.419  1.00  0.95           N  
ATOM   2319  CA  ALA A 320      -1.980   1.957 -10.159  1.00  0.96           C  
ATOM   2320  C   ALA A 320      -0.642   2.474  -9.637  1.00  0.94           C  
ATOM   2321  CB  ALA A 320      -3.040   3.052 -10.072  1.00  0.94           C  
ATOM   2322  O   ALA A 320      -0.523   2.834  -8.463  1.00  0.93           O  
ATOM   2323  N   GLY A 321       0.358   2.475 -10.494  1.00  0.96           N  
ATOM   2324  CA  GLY A 321       1.717   2.899 -10.196  1.00  0.96           C  
ATOM   2325  C   GLY A 321       2.771   2.042 -10.871  1.00  0.96           C  
ATOM   2326  O   GLY A 321       2.482   0.931 -11.319  1.00  0.95           O  
ATOM   2327  N   TRP A 322       3.997   2.593 -10.899  1.00  0.91           N  
ATOM   2328  CA  TRP A 322       5.137   1.855 -11.433  1.00  0.95           C  
ATOM   2329  C   TRP A 322       5.443   0.630 -10.577  1.00  0.93           C  
ATOM   2330  CB  TRP A 322       6.372   2.757 -11.514  1.00  0.91           C  
ATOM   2331  O   TRP A 322       5.683   0.750  -9.374  1.00  0.90           O  
ATOM   2332  CG  TRP A 322       7.619   2.046 -11.945  1.00  0.76           C  
ATOM   2333  CD1 TRP A 322       7.978   1.710 -13.221  1.00  0.69           C  
ATOM   2334  CD2 TRP A 322       8.671   1.577 -11.096  1.00  0.73           C  
ATOM   2335  CE2 TRP A 322       9.638   0.967 -11.926  1.00  0.79           C  
ATOM   2336  CE3 TRP A 322       8.892   1.615  -9.713  1.00  0.78           C  
ATOM   2337  NE1 TRP A 322       9.191   1.061 -13.217  1.00  0.84           N  
ATOM   2338  CH2 TRP A 322      10.998   0.449 -10.060  1.00  0.83           C  
ATOM   2339  CZ2 TRP A 322      10.808   0.398 -11.417  1.00  0.83           C  
ATOM   2340  CZ3 TRP A 322      10.057   1.048  -9.208  1.00  0.83           C  
ATOM   2341  N   ALA A 323       5.366  -0.643 -11.199  1.00  0.94           N  
ATOM   2342  CA  ALA A 323       5.674  -1.953 -10.631  1.00  0.95           C  
ATOM   2343  C   ALA A 323       4.778  -2.256  -9.434  1.00  0.96           C  
ATOM   2344  CB  ALA A 323       7.143  -2.023 -10.223  1.00  0.93           C  
ATOM   2345  O   ALA A 323       5.173  -2.989  -8.524  1.00  0.95           O  
ATOM   2346  N   ALA A 324       3.552  -1.570  -9.330  1.00  0.96           N  
ATOM   2347  CA  ALA A 324       2.566  -1.911  -8.307  1.00  0.97           C  
ATOM   2348  C   ALA A 324       2.098  -3.356  -8.458  1.00  0.96           C  
ATOM   2349  CB  ALA A 324       1.375  -0.959  -8.377  1.00  0.96           C  
ATOM   2350  O   ALA A 324       1.649  -3.761  -9.533  1.00  0.96           O  
ATOM   2351  N   LEU A 325       2.313  -4.174  -7.437  1.00  0.95           N  
ATOM   2352  CA  LEU A 325       1.913  -5.575  -7.364  1.00  0.95           C  
ATOM   2353  C   LEU A 325       2.650  -6.406  -8.409  1.00  0.94           C  
ATOM   2354  CB  LEU A 325       0.401  -5.711  -7.560  1.00  0.92           C  
ATOM   2355  O   LEU A 325       2.105  -7.381  -8.930  1.00  0.90           O  
ATOM   2356  CG  LEU A 325      -0.472  -5.388  -6.347  1.00  0.83           C  
ATOM   2357  CD1 LEU A 325      -1.938  -5.299  -6.757  1.00  0.75           C  
ATOM   2358  CD2 LEU A 325      -0.280  -6.436  -5.256  1.00  0.75           C  
ATOM   2359  N   SER A 326       3.903  -6.097  -8.826  1.00  0.96           N  
ATOM   2360  CA  SER A 326       4.577  -6.597 -10.019  1.00  0.96           C  
ATOM   2361  C   SER A 326       4.963  -8.064  -9.862  1.00  0.93           C  
ATOM   2362  CB  SER A 326       5.823  -5.763 -10.321  1.00  0.94           C  
ATOM   2363  O   SER A 326       5.164  -8.769 -10.854  1.00  0.90           O  
ATOM   2364  OG  SER A 326       6.723  -5.790  -9.227  1.00  0.82           O  
ATOM   2365  N   SER A 327       5.010  -8.630  -8.713  1.00  0.93           N  
ATOM   2366  CA  SER A 327       5.377 -10.024  -8.484  1.00  0.95           C  
ATOM   2367  C   SER A 327       4.157 -10.864  -8.119  1.00  0.93           C  
ATOM   2368  CB  SER A 327       6.427 -10.128  -7.378  1.00  0.92           C  
ATOM   2369  O   SER A 327       4.284 -12.050  -7.809  1.00  0.91           O  
ATOM   2370  OG  SER A 327       7.578  -9.368  -7.704  1.00  0.81           O  
ATOM   2371  N   ASN A 328       2.951 -10.272  -8.062  1.00  0.94           N  
ATOM   2372  CA  ASN A 328       1.735 -11.031  -7.790  1.00  0.95           C  
ATOM   2373  C   ASN A 328       1.526 -12.141  -8.816  1.00  0.91           C  
ATOM   2374  CB  ASN A 328       0.519 -10.103  -7.757  1.00  0.94           C  
ATOM   2375  O   ASN A 328       1.416 -11.873 -10.014  1.00  0.88           O  
ATOM   2376  CG  ASN A 328      -0.753 -10.821  -7.351  1.00  0.94           C  
ATOM   2377  ND2 ASN A 328      -1.788 -10.704  -8.174  1.00  0.93           N  
ATOM   2378  OD1 ASN A 328      -0.805 -11.474  -6.306  1.00  0.93           O  
ATOM   2379  N   VAL A 329       1.460 -13.407  -8.387  1.00  0.91           N  
ATOM   2380  CA  VAL A 329       1.247 -14.569  -9.244  1.00  0.93           C  
ATOM   2381  C   VAL A 329      -0.196 -15.051  -9.111  1.00  0.90           C  
ATOM   2382  CB  VAL A 329       2.225 -15.715  -8.901  1.00  0.92           C  
ATOM   2383  O   VAL A 329      -0.882 -15.261 -10.115  1.00  0.89           O  
ATOM   2384  CG1 VAL A 329       1.960 -16.934  -9.782  1.00  0.89           C  
ATOM   2385  CG2 VAL A 329       3.671 -15.245  -9.054  1.00  0.87           C  
ATOM   2386  N   SER A 330      -0.713 -15.102  -7.860  1.00  0.93           N  
ATOM   2387  CA  SER A 330      -1.994 -15.760  -7.626  1.00  0.94           C  
ATOM   2388  C   SER A 330      -2.803 -15.032  -6.558  1.00  0.90           C  
ATOM   2389  CB  SER A 330      -1.781 -17.216  -7.211  1.00  0.92           C  
ATOM   2390  O   SER A 330      -3.829 -15.536  -6.098  1.00  0.86           O  
ATOM   2391  OG  SER A 330      -0.995 -17.294  -6.034  1.00  0.90           O  
ATOM   2392  N   GLY A 331      -2.369 -13.919  -5.979  1.00  0.94           N  
ATOM   2393  CA  GLY A 331      -3.105 -13.137  -4.999  1.00  0.95           C  
ATOM   2394  C   GLY A 331      -4.367 -12.511  -5.560  1.00  0.95           C  
ATOM   2395  O   GLY A 331      -4.409 -12.130  -6.732  1.00  0.95           O  
ATOM   2396  N   ASN A 332      -5.417 -12.376  -4.728  1.00  0.95           N  
ATOM   2397  CA  ASN A 332      -6.729 -11.886  -5.135  1.00  0.96           C  
ATOM   2398  C   ASN A 332      -7.181 -10.711  -4.273  1.00  0.95           C  
ATOM   2399  CB  ASN A 332      -7.763 -13.012  -5.082  1.00  0.94           C  
ATOM   2400  O   ASN A 332      -6.758 -10.580  -3.123  1.00  0.95           O  
ATOM   2401  CG  ASN A 332      -7.422 -14.163  -6.008  1.00  0.91           C  
ATOM   2402  ND2 ASN A 332      -7.386 -15.373  -5.462  1.00  0.92           N  
ATOM   2403  OD1 ASN A 332      -7.191 -13.967  -7.204  1.00  0.91           O  
ATOM   2404  N   PHE A 333      -8.033  -9.768  -4.789  1.00  0.96           N  
ATOM   2405  CA  PHE A 333      -8.752  -8.689  -4.123  1.00  0.97           C  
ATOM   2406  C   PHE A 333      -7.781  -7.678  -3.527  1.00  0.96           C  
ATOM   2407  CB  PHE A 333      -9.667  -9.247  -3.028  1.00  0.96           C  
ATOM   2408  O   PHE A 333      -8.066  -7.069  -2.493  1.00  0.95           O  
ATOM   2409  CG  PHE A 333     -10.649 -10.275  -3.522  1.00  0.96           C  
ATOM   2410  CD1 PHE A 333     -11.719  -9.903  -4.327  1.00  0.95           C  
ATOM   2411  CD2 PHE A 333     -10.501 -11.613  -3.182  1.00  0.95           C  
ATOM   2412  CE1 PHE A 333     -12.629 -10.852  -4.786  1.00  0.95           C  
ATOM   2413  CE2 PHE A 333     -11.407 -12.567  -3.637  1.00  0.95           C  
ATOM   2414  CZ  PHE A 333     -12.471 -12.185  -4.438  1.00  0.94           C  
ATOM   2415  N   ASN A 334      -6.560  -7.503  -4.122  1.00  0.96           N  
ATOM   2416  CA  ASN A 334      -5.605  -6.491  -3.686  1.00  0.97           C  
ATOM   2417  C   ASN A 334      -5.880  -5.141  -4.341  1.00  0.95           C  
ATOM   2418  CB  ASN A 334      -4.172  -6.942  -3.980  1.00  0.96           C  
ATOM   2419  O   ASN A 334      -6.116  -5.068  -5.548  1.00  0.94           O  
ATOM   2420  CG  ASN A 334      -3.817  -8.245  -3.291  1.00  0.97           C  
ATOM   2421  ND2 ASN A 334      -3.643  -9.303  -4.075  1.00  0.96           N  
ATOM   2422  OD1 ASN A 334      -3.701  -8.301  -2.064  1.00  0.96           O  
ATOM   2423  N   LEU A 335      -5.925  -4.025  -3.575  1.00  0.96           N  
ATOM   2424  CA  LEU A 335      -6.018  -2.638  -4.017  1.00  0.97           C  
ATOM   2425  C   LEU A 335      -4.714  -1.894  -3.752  1.00  0.97           C  
ATOM   2426  CB  LEU A 335      -7.177  -1.927  -3.313  1.00  0.96           C  
ATOM   2427  O   LEU A 335      -4.329  -1.701  -2.596  1.00  0.97           O  
ATOM   2428  CG  LEU A 335      -7.344  -0.438  -3.618  1.00  0.93           C  
ATOM   2429  CD1 LEU A 335      -7.672  -0.232  -5.094  1.00  0.90           C  
ATOM   2430  CD2 LEU A 335      -8.428   0.171  -2.735  1.00  0.91           C  
ATOM   2431  N   VAL A 336      -4.059  -1.423  -4.826  1.00  0.96           N  
ATOM   2432  CA  VAL A 336      -2.708  -0.888  -4.689  1.00  0.96           C  
ATOM   2433  C   VAL A 336      -2.589   0.418  -5.472  1.00  0.94           C  
ATOM   2434  CB  VAL A 336      -1.645  -1.899  -5.174  1.00  0.95           C  
ATOM   2435  O   VAL A 336      -2.746   0.433  -6.695  1.00  0.93           O  
ATOM   2436  CG1 VAL A 336      -0.239  -1.326  -5.003  1.00  0.92           C  
ATOM   2437  CG2 VAL A 336      -1.783  -3.220  -4.419  1.00  0.92           C  
ATOM   2438  N   LEU A 337      -2.278   1.485  -4.775  1.00  0.95           N  
ATOM   2439  CA  LEU A 337      -2.049   2.805  -5.351  1.00  0.96           C  
ATOM   2440  C   LEU A 337      -0.690   3.354  -4.929  1.00  0.94           C  
ATOM   2441  CB  LEU A 337      -3.157   3.774  -4.931  1.00  0.93           C  
ATOM   2442  O   LEU A 337      -0.513   3.767  -3.780  1.00  0.93           O  
ATOM   2443  CG  LEU A 337      -4.589   3.351  -5.262  1.00  0.85           C  
ATOM   2444  CD1 LEU A 337      -5.579   4.404  -4.776  1.00  0.78           C  
ATOM   2445  CD2 LEU A 337      -4.744   3.114  -6.760  1.00  0.78           C  
ATOM   2446  N   GLY A 338       0.272   3.369  -5.815  1.00  0.96           N  
ATOM   2447  CA  GLY A 338       1.608   3.881  -5.554  1.00  0.96           C  
ATOM   2448  C   GLY A 338       2.700   3.062  -6.216  1.00  0.96           C  
ATOM   2449  O   GLY A 338       2.533   1.862  -6.440  1.00  0.95           O  
ATOM   2450  N   SER A 339       3.875   3.705  -6.486  1.00  0.93           N  
ATOM   2451  CA  SER A 339       5.027   3.048  -7.093  1.00  0.95           C  
ATOM   2452  C   SER A 339       5.645   2.027  -6.143  1.00  0.94           C  
ATOM   2453  CB  SER A 339       6.080   4.080  -7.499  1.00  0.92           C  
ATOM   2454  O   SER A 339       5.928   2.340  -4.985  1.00  0.94           O  
ATOM   2455  OG  SER A 339       5.559   4.978  -8.464  1.00  0.83           O  
ATOM   2456  N   ASN A 340       5.846   0.787  -6.612  1.00  0.94           N  
ATOM   2457  CA  ASN A 340       6.474  -0.344  -5.936  1.00  0.95           C  
ATOM   2458  C   ASN A 340       5.636  -0.827  -4.755  1.00  0.95           C  
ATOM   2459  CB  ASN A 340       7.884   0.025  -5.470  1.00  0.93           C  
ATOM   2460  O   ASN A 340       6.105  -1.625  -3.942  1.00  0.94           O  
ATOM   2461  CG  ASN A 340       8.816   0.342  -6.624  1.00  0.90           C  
ATOM   2462  ND2 ASN A 340       9.373   1.547  -6.622  1.00  0.90           N  
ATOM   2463  OD1 ASN A 340       9.032  -0.489  -7.510  1.00  0.88           O  
ATOM   2464  N   ALA A 341       4.395  -0.275  -4.599  1.00  0.95           N  
ATOM   2465  CA  ALA A 341       3.548  -0.778  -3.521  1.00  0.96           C  
ATOM   2466  C   ALA A 341       3.241  -2.261  -3.710  1.00  0.96           C  
ATOM   2467  CB  ALA A 341       2.252   0.025  -3.445  1.00  0.95           C  
ATOM   2468  O   ALA A 341       2.975  -2.708  -4.828  1.00  0.95           O  
ATOM   2469  N   LEU A 342       3.369  -3.070  -2.643  1.00  0.92           N  
ATOM   2470  CA  LEU A 342       3.225  -4.518  -2.541  1.00  0.93           C  
ATOM   2471  C   LEU A 342       4.002  -5.220  -3.650  1.00  0.91           C  
ATOM   2472  CB  LEU A 342       1.748  -4.916  -2.605  1.00  0.92           C  
ATOM   2473  O   LEU A 342       3.563  -6.252  -4.163  1.00  0.87           O  
ATOM   2474  CG  LEU A 342       0.854  -4.388  -1.483  1.00  0.93           C  
ATOM   2475  CD1 LEU A 342      -0.561  -4.938  -1.628  1.00  0.90           C  
ATOM   2476  CD2 LEU A 342       1.436  -4.749  -0.120  1.00  0.91           C  
ATOM   2477  N   ARG A 343       5.142  -4.756  -4.099  1.00  0.95           N  
ATOM   2478  CA  ARG A 343       5.934  -5.161  -5.257  1.00  0.96           C  
ATOM   2479  C   ARG A 343       6.306  -6.637  -5.177  1.00  0.94           C  
ATOM   2480  CB  ARG A 343       7.198  -4.307  -5.369  1.00  0.95           C  
ATOM   2481  O   ARG A 343       6.396  -7.317  -6.201  1.00  0.92           O  
ATOM   2482  CG  ARG A 343       8.120  -4.717  -6.506  1.00  0.94           C  
ATOM   2483  CD  ARG A 343       9.339  -3.810  -6.599  1.00  0.92           C  
ATOM   2484  NE  ARG A 343      10.288  -4.284  -7.603  1.00  0.92           N  
ATOM   2485  NH1 ARG A 343      11.839  -2.614  -7.225  1.00  0.88           N  
ATOM   2486  NH2 ARG A 343      12.240  -4.220  -8.811  1.00  0.87           N  
ATOM   2487  CZ  ARG A 343      11.454  -3.705  -7.877  1.00  0.90           C  
ATOM   2488  N   THR A 344       6.540  -7.231  -4.036  1.00  0.95           N  
ATOM   2489  CA  THR A 344       7.153  -8.546  -3.884  1.00  0.95           C  
ATOM   2490  C   THR A 344       6.117  -9.579  -3.449  1.00  0.93           C  
ATOM   2491  CB  THR A 344       8.306  -8.511  -2.863  1.00  0.93           C  
ATOM   2492  O   THR A 344       6.427 -10.767  -3.337  1.00  0.90           O  
ATOM   2493  CG2 THR A 344       9.450  -7.631  -3.356  1.00  0.79           C  
ATOM   2494  OG1 THR A 344       7.819  -7.990  -1.620  1.00  0.81           O  
ATOM   2495  N   ILE A 345       4.847  -9.157  -3.222  1.00  0.94           N  
ATOM   2496  CA  ILE A 345       3.802 -10.086  -2.805  1.00  0.95           C  
ATOM   2497  C   ILE A 345       3.460 -11.029  -3.956  1.00  0.93           C  
ATOM   2498  CB  ILE A 345       2.536  -9.337  -2.332  1.00  0.93           C  
ATOM   2499  O   ILE A 345       3.200 -10.583  -5.076  1.00  0.92           O  
ATOM   2500  CG1 ILE A 345       1.640 -10.270  -1.509  1.00  0.86           C  
ATOM   2501  CG2 ILE A 345       1.773  -8.758  -3.527  1.00  0.86           C  
ATOM   2502  CD1 ILE A 345       0.561  -9.549  -0.712  1.00  0.82           C  
ATOM   2503  N   THR A 346       3.404 -12.422  -3.721  1.00  0.93           N  
ATOM   2504  CA  THR A 346       3.211 -13.426  -4.762  1.00  0.95           C  
ATOM   2505  C   THR A 346       1.816 -14.037  -4.671  1.00  0.92           C  
ATOM   2506  CB  THR A 346       4.269 -14.540  -4.667  1.00  0.92           C  
ATOM   2507  O   THR A 346       1.252 -14.462  -5.682  1.00  0.90           O  
ATOM   2508  CG2 THR A 346       5.663 -14.002  -4.973  1.00  0.81           C  
ATOM   2509  OG1 THR A 346       4.261 -15.088  -3.342  1.00  0.85           O  
ATOM   2510  N   SER A 347       1.117 -14.168  -3.431  1.00  0.92           N  
ATOM   2511  CA  SER A 347      -0.141 -14.889  -3.269  1.00  0.92           C  
ATOM   2512  C   SER A 347      -0.993 -14.274  -2.164  1.00  0.85           C  
ATOM   2513  CB  SER A 347       0.122 -16.364  -2.960  1.00  0.89           C  
ATOM   2514  O   SER A 347      -1.885 -14.931  -1.622  1.00  0.73           O  
ATOM   2515  OG  SER A 347       0.913 -16.499  -1.792  1.00  0.85           O  
ATOM   2516  N   GLY A 348      -1.000 -12.972  -1.778  1.00  0.92           N  
ATOM   2517  CA  GLY A 348      -1.738 -12.325  -0.705  1.00  0.92           C  
ATOM   2518  C   GLY A 348      -3.170 -11.994  -1.081  1.00  0.92           C  
ATOM   2519  O   GLY A 348      -3.468 -11.743  -2.251  1.00  0.91           O  
ATOM   2520  N   LEU A 349      -4.130 -12.041  -0.066  1.00  0.94           N  
ATOM   2521  CA  LEU A 349      -5.550 -11.751  -0.229  1.00  0.95           C  
ATOM   2522  C   LEU A 349      -5.919 -10.436   0.449  1.00  0.95           C  
ATOM   2523  CB  LEU A 349      -6.399 -12.890   0.344  1.00  0.93           C  
ATOM   2524  O   LEU A 349      -5.483 -10.168   1.571  1.00  0.94           O  
ATOM   2525  CG  LEU A 349      -6.170 -14.276  -0.261  1.00  0.85           C  
ATOM   2526  CD1 LEU A 349      -6.982 -15.324   0.493  1.00  0.80           C  
ATOM   2527  CD2 LEU A 349      -6.529 -14.279  -1.743  1.00  0.80           C  
ATOM   2528  N   SER A 350      -6.713  -9.617  -0.272  1.00  0.95           N  
ATOM   2529  CA  SER A 350      -7.446  -8.492   0.299  1.00  0.96           C  
ATOM   2530  C   SER A 350      -6.504  -7.510   0.987  1.00  0.95           C  
ATOM   2531  CB  SER A 350      -8.496  -8.987   1.295  1.00  0.94           C  
ATOM   2532  O   SER A 350      -6.798  -7.022   2.080  1.00  0.94           O  
ATOM   2533  OG  SER A 350      -9.403  -9.878   0.668  1.00  0.94           O  
ATOM   2534  N   ASN A 351      -5.329  -7.273   0.428  1.00  0.95           N  
ATOM   2535  CA  ASN A 351      -4.451  -6.195   0.870  1.00  0.96           C  
ATOM   2536  C   ASN A 351      -4.824  -4.866   0.219  1.00  0.95           C  
ATOM   2537  CB  ASN A 351      -2.989  -6.538   0.576  1.00  0.96           C  
ATOM   2538  O   ASN A 351      -5.140  -4.819  -0.971  1.00  0.94           O  
ATOM   2539  CG  ASN A 351      -2.552  -7.835   1.229  1.00  0.96           C  
ATOM   2540  ND2 ASN A 351      -2.411  -8.884   0.427  1.00  0.96           N  
ATOM   2541  OD1 ASN A 351      -2.343  -7.894   2.444  1.00  0.96           O  
ATOM   2542  N   ALA A 352      -4.821  -3.753   0.958  1.00  0.95           N  
ATOM   2543  CA  ALA A 352      -4.897  -2.372   0.487  1.00  0.96           C  
ATOM   2544  C   ALA A 352      -3.601  -1.621   0.776  1.00  0.96           C  
ATOM   2545  CB  ALA A 352      -6.080  -1.655   1.133  1.00  0.95           C  
ATOM   2546  O   ALA A 352      -3.156  -1.557   1.924  1.00  0.96           O  
ATOM   2547  N   ALA A 353      -2.983  -1.080  -0.213  1.00  0.96           N  
ATOM   2548  CA  ALA A 353      -1.752  -0.307  -0.065  1.00  0.96           C  
ATOM   2549  C   ALA A 353      -1.825   0.997  -0.854  1.00  0.95           C  
ATOM   2550  CB  ALA A 353      -0.549  -1.132  -0.516  1.00  0.95           C  
ATOM   2551  O   ALA A 353      -2.023   0.984  -2.071  1.00  0.94           O  
ATOM   2552  N   VAL A 354      -1.686   2.122  -0.165  1.00  0.95           N  
ATOM   2553  CA  VAL A 354      -1.680   3.463  -0.739  1.00  0.96           C  
ATOM   2554  C   VAL A 354      -0.418   4.205  -0.305  1.00  0.94           C  
ATOM   2555  CB  VAL A 354      -2.937   4.262  -0.327  1.00  0.95           C  
ATOM   2556  O   VAL A 354      -0.250   4.519   0.876  1.00  0.92           O  
ATOM   2557  CG1 VAL A 354      -2.939   5.641  -0.984  1.00  0.95           C  
ATOM   2558  CG2 VAL A 354      -4.203   3.490  -0.693  1.00  0.94           C  
ATOM   2559  N   GLY A 355       0.432   4.535  -1.276  1.00  0.96           N  
ATOM   2560  CA  GLY A 355       1.715   5.188  -1.075  1.00  0.96           C  
ATOM   2561  C   GLY A 355       2.866   4.464  -1.748  1.00  0.96           C  
ATOM   2562  O   GLY A 355       2.784   3.261  -2.004  1.00  0.95           O  
ATOM   2563  N   SER A 356       3.956   5.203  -2.024  1.00  0.93           N  
ATOM   2564  CA  SER A 356       5.151   4.601  -2.607  1.00  0.94           C  
ATOM   2565  C   SER A 356       5.819   3.639  -1.631  1.00  0.93           C  
ATOM   2566  CB  SER A 356       6.145   5.684  -3.029  1.00  0.91           C  
ATOM   2567  O   SER A 356       6.039   3.980  -0.467  1.00  0.93           O  
ATOM   2568  OG  SER A 356       5.565   6.554  -3.987  1.00  0.82           O  
ATOM   2569  N   ASP A 357       6.062   2.391  -2.101  1.00  0.92           N  
ATOM   2570  CA  ASP A 357       6.780   1.328  -1.405  1.00  0.94           C  
ATOM   2571  C   ASP A 357       5.988   0.830  -0.198  1.00  0.93           C  
ATOM   2572  CB  ASP A 357       8.162   1.814  -0.963  1.00  0.92           C  
ATOM   2573  O   ASP A 357       6.529   0.129   0.659  1.00  0.92           O  
ATOM   2574  CG  ASP A 357       9.108   2.048  -2.127  1.00  0.90           C  
ATOM   2575  OD1 ASP A 357       9.445   1.081  -2.844  1.00  0.89           O  
ATOM   2576  OD2 ASP A 357       9.524   3.210  -2.328  1.00  0.90           O  
ATOM   2577  N   ALA A 358       4.682   1.178  -0.069  1.00  0.93           N  
ATOM   2578  CA  ALA A 358       3.820   0.587   0.951  1.00  0.94           C  
ATOM   2579  C   ALA A 358       3.769  -0.932   0.814  1.00  0.93           C  
ATOM   2580  CB  ALA A 358       2.413   1.173   0.864  1.00  0.94           C  
ATOM   2581  O   ALA A 358       3.333  -1.455  -0.214  1.00  0.93           O  
ATOM   2582  N   GLY A 359       4.271  -1.607   1.869  1.00  0.90           N  
ATOM   2583  CA  GLY A 359       4.343  -3.059   1.881  1.00  0.91           C  
ATOM   2584  C   GLY A 359       5.311  -3.617   0.853  1.00  0.89           C  
ATOM   2585  O   GLY A 359       5.128  -4.733   0.363  1.00  0.85           O  
ATOM   2586  N   ARG A 360       6.381  -2.957   0.342  1.00  0.95           N  
ATOM   2587  CA  ARG A 360       7.256  -3.259  -0.787  1.00  0.95           C  
ATOM   2588  C   ARG A 360       7.848  -4.659  -0.661  1.00  0.93           C  
ATOM   2589  CB  ARG A 360       8.377  -2.223  -0.890  1.00  0.94           C  
ATOM   2590  O   ARG A 360       8.010  -5.362  -1.661  1.00  0.91           O  
ATOM   2591  CG  ARG A 360       9.397  -2.525  -1.977  1.00  0.94           C  
ATOM   2592  CD  ARG A 360      10.460  -1.440  -2.070  1.00  0.93           C  
ATOM   2593  NE  ARG A 360      11.447  -1.739  -3.104  1.00  0.92           N  
ATOM   2594  NH1 ARG A 360      12.583   0.261  -2.889  1.00  0.89           N  
ATOM   2595  NH2 ARG A 360      13.275  -1.297  -4.422  1.00  0.88           N  
ATOM   2596  CZ  ARG A 360      12.433  -0.924  -3.469  1.00  0.91           C  
ATOM   2597  N   TYR A 361       8.189  -5.131   0.474  1.00  0.94           N  
ATOM   2598  CA  TYR A 361       8.887  -6.393   0.690  1.00  0.94           C  
ATOM   2599  C   TYR A 361       7.969  -7.420   1.342  1.00  0.92           C  
ATOM   2600  CB  TYR A 361      10.130  -6.179   1.558  1.00  0.92           C  
ATOM   2601  O   TYR A 361       8.423  -8.480   1.778  1.00  0.89           O  
ATOM   2602  CG  TYR A 361      11.179  -5.307   0.912  1.00  0.92           C  
ATOM   2603  CD1 TYR A 361      11.917  -5.762  -0.179  1.00  0.89           C  
ATOM   2604  CD2 TYR A 361      11.435  -4.026   1.390  1.00  0.89           C  
ATOM   2605  CE1 TYR A 361      12.885  -4.963  -0.776  1.00  0.88           C  
ATOM   2606  CE2 TYR A 361      12.402  -3.218   0.800  1.00  0.87           C  
ATOM   2607  OH  TYR A 361      14.078  -2.899  -0.869  1.00  0.85           O  
ATOM   2608  CZ  TYR A 361      13.120  -3.694  -0.281  1.00  0.86           C  
ATOM   2609  N   LEU A 362       6.632  -7.073   1.509  1.00  0.93           N  
ATOM   2610  CA  LEU A 362       5.672  -8.099   1.900  1.00  0.92           C  
ATOM   2611  C   LEU A 362       5.704  -9.272   0.926  1.00  0.89           C  
ATOM   2612  CB  LEU A 362       4.259  -7.515   1.967  1.00  0.90           C  
ATOM   2613  O   LEU A 362       5.547  -9.086  -0.282  1.00  0.86           O  
ATOM   2614  CG  LEU A 362       3.948  -6.628   3.175  1.00  0.82           C  
ATOM   2615  CD1 LEU A 362       2.541  -6.051   3.061  1.00  0.76           C  
ATOM   2616  CD2 LEU A 362       4.106  -7.415   4.471  1.00  0.75           C  
ATOM   2617  N   THR A 363       6.011 -10.478   1.412  1.00  0.87           N  
ATOM   2618  CA  THR A 363       6.145 -11.684   0.601  1.00  0.87           C  
ATOM   2619  C   THR A 363       5.057 -12.695   0.951  1.00  0.84           C  
ATOM   2620  CB  THR A 363       7.530 -12.331   0.788  1.00  0.83           C  
ATOM   2621  O   THR A 363       4.329 -12.517   1.930  1.00  0.80           O  
ATOM   2622  CG2 THR A 363       8.643 -11.382   0.355  1.00  0.77           C  
ATOM   2623  OG1 THR A 363       7.713 -12.666   2.169  1.00  0.80           O  
ATOM   2624  N   GLY A 364       4.919 -13.630   0.180  1.00  0.85           N  
ATOM   2625  CA  GLY A 364       4.113 -14.809   0.455  1.00  0.85           C  
ATOM   2626  C   GLY A 364       2.628 -14.511   0.534  1.00  0.85           C  
ATOM   2627  O   GLY A 364       2.113 -13.687  -0.224  1.00  0.77           O  
ATOM   2628  N   GLY A 365       1.965 -15.189   1.443  1.00  0.81           N  
ATOM   2629  CA  GLY A 365       0.526 -15.204   1.656  1.00  0.83           C  
ATOM   2630  C   GLY A 365       0.056 -14.139   2.628  1.00  0.83           C  
ATOM   2631  O   GLY A 365      -0.952 -14.320   3.315  1.00  0.79           O  
ATOM   2632  N   SER A 366       0.794 -13.053   2.823  1.00  0.88           N  
ATOM   2633  CA  SER A 366       0.329 -11.963   3.675  1.00  0.91           C  
ATOM   2634  C   SER A 366      -1.025 -11.437   3.210  1.00  0.91           C  
ATOM   2635  CB  SER A 366       1.349 -10.823   3.692  1.00  0.87           C  
ATOM   2636  O   SER A 366      -1.193 -11.090   2.039  1.00  0.90           O  
ATOM   2637  OG  SER A 366       2.585 -11.263   4.229  1.00  0.76           O  
ATOM   2638  N   SER A 367      -2.033 -11.418   4.165  1.00  0.90           N  
ATOM   2639  CA  SER A 367      -3.420 -11.137   3.807  1.00  0.93           C  
ATOM   2640  C   SER A 367      -4.044 -10.126   4.763  1.00  0.93           C  
ATOM   2641  CB  SER A 367      -4.245 -12.425   3.804  1.00  0.90           C  
ATOM   2642  O   SER A 367      -3.630 -10.020   5.920  1.00  0.92           O  
ATOM   2643  OG  SER A 367      -3.761 -13.329   2.826  1.00  0.85           O  
ATOM   2644  N   TYR A 368      -5.038  -9.296   4.259  1.00  0.93           N  
ATOM   2645  CA  TYR A 368      -5.905  -8.394   5.009  1.00  0.95           C  
ATOM   2646  C   TYR A 368      -5.103  -7.258   5.632  1.00  0.94           C  
ATOM   2647  CB  TYR A 368      -6.660  -9.159   6.101  1.00  0.94           C  
ATOM   2648  O   TYR A 368      -5.417  -6.798   6.732  1.00  0.91           O  
ATOM   2649  CG  TYR A 368      -7.404 -10.369   5.591  1.00  0.95           C  
ATOM   2650  CD1 TYR A 368      -8.553 -10.228   4.815  1.00  0.94           C  
ATOM   2651  CD2 TYR A 368      -6.962 -11.654   5.883  1.00  0.94           C  
ATOM   2652  CE1 TYR A 368      -9.243 -11.340   4.344  1.00  0.93           C  
ATOM   2653  CE2 TYR A 368      -7.644 -12.774   5.418  1.00  0.93           C  
ATOM   2654  OH  TYR A 368      -9.461 -13.711   4.186  1.00  0.91           O  
ATOM   2655  CZ  TYR A 368      -8.782 -12.607   4.650  1.00  0.92           C  
ATOM   2656  N   ASN A 369      -4.019  -6.808   4.996  1.00  0.94           N  
ATOM   2657  CA  ASN A 369      -3.239  -5.652   5.426  1.00  0.95           C  
ATOM   2658  C   ASN A 369      -3.801  -4.353   4.855  1.00  0.94           C  
ATOM   2659  CB  ASN A 369      -1.771  -5.816   5.028  1.00  0.95           C  
ATOM   2660  O   ASN A 369      -4.200  -4.304   3.690  1.00  0.93           O  
ATOM   2661  CG  ASN A 369      -1.147  -7.073   5.602  1.00  0.95           C  
ATOM   2662  ND2 ASN A 369      -0.668  -7.950   4.727  1.00  0.95           N  
ATOM   2663  OD1 ASN A 369      -1.098  -7.255   6.821  1.00  0.94           O  
ATOM   2664  N   THR A 370      -3.916  -3.253   5.603  1.00  0.95           N  
ATOM   2665  CA  THR A 370      -4.205  -1.880   5.204  1.00  0.96           C  
ATOM   2666  C   THR A 370      -2.992  -0.984   5.434  1.00  0.96           C  
ATOM   2667  CB  THR A 370      -5.415  -1.318   5.973  1.00  0.95           C  
ATOM   2668  O   THR A 370      -2.630  -0.700   6.577  1.00  0.96           O  
ATOM   2669  CG2 THR A 370      -5.732   0.107   5.533  1.00  0.94           C  
ATOM   2670  OG1 THR A 370      -6.557  -2.148   5.728  1.00  0.95           O  
ATOM   2671  N   LEU A 371      -2.348  -0.536   4.418  1.00  0.94           N  
ATOM   2672  CA  LEU A 371      -1.071   0.170   4.421  1.00  0.95           C  
ATOM   2673  C   LEU A 371      -1.192   1.516   3.716  1.00  0.92           C  
ATOM   2674  CB  LEU A 371       0.011  -0.677   3.747  1.00  0.94           C  
ATOM   2675  O   LEU A 371      -1.240   1.575   2.486  1.00  0.90           O  
ATOM   2676  CG  LEU A 371       0.067  -2.152   4.148  1.00  0.95           C  
ATOM   2677  CD1 LEU A 371       1.193  -2.862   3.404  1.00  0.93           C  
ATOM   2678  CD2 LEU A 371       0.244  -2.290   5.656  1.00  0.94           C  
ATOM   2679  N   ILE A 372      -1.277   2.575   4.489  1.00  0.95           N  
ATOM   2680  CA  ILE A 372      -1.445   3.922   3.954  1.00  0.96           C  
ATOM   2681  C   ILE A 372      -0.269   4.798   4.381  1.00  0.93           C  
ATOM   2682  CB  ILE A 372      -2.778   4.552   4.417  1.00  0.95           C  
ATOM   2683  O   ILE A 372      -0.125   5.121   5.562  1.00  0.92           O  
ATOM   2684  CG1 ILE A 372      -3.957   3.655   4.023  1.00  0.95           C  
ATOM   2685  CG2 ILE A 372      -2.941   5.959   3.835  1.00  0.95           C  
ATOM   2686  CD1 ILE A 372      -5.314   4.189   4.462  1.00  0.93           C  
ATOM   2687  N   GLY A 373       0.527   5.232   3.405  1.00  0.95           N  
ATOM   2688  CA  GLY A 373       1.715   6.051   3.593  1.00  0.95           C  
ATOM   2689  C   GLY A 373       2.940   5.493   2.893  1.00  0.95           C  
ATOM   2690  O   GLY A 373       2.993   4.303   2.576  1.00  0.94           O  
ATOM   2691  N   ASN A 374       3.924   6.378   2.677  1.00  0.92           N  
ATOM   2692  CA  ASN A 374       5.188   5.948   2.088  1.00  0.94           C  
ATOM   2693  C   ASN A 374       5.973   5.051   3.040  1.00  0.92           C  
ATOM   2694  CB  ASN A 374       6.031   7.160   1.684  1.00  0.91           C  
ATOM   2695  O   ASN A 374       6.182   5.404   4.202  1.00  0.92           O  
ATOM   2696  CG  ASN A 374       5.369   7.999   0.609  1.00  0.87           C  
ATOM   2697  ND2 ASN A 374       5.794   9.251   0.489  1.00  0.91           N  
ATOM   2698  OD1 ASN A 374       4.483   7.526  -0.108  1.00  0.88           O  
ATOM   2699  N   TYR A 375       6.366   3.839   2.564  1.00  0.91           N  
ATOM   2700  CA  TYR A 375       7.163   2.854   3.286  1.00  0.93           C  
ATOM   2701  C   TYR A 375       6.394   2.300   4.480  1.00  0.92           C  
ATOM   2702  CB  TYR A 375       8.484   3.470   3.756  1.00  0.91           C  
ATOM   2703  O   TYR A 375       6.991   1.768   5.418  1.00  0.90           O  
ATOM   2704  CG  TYR A 375       9.342   3.996   2.632  1.00  0.91           C  
ATOM   2705  CD1 TYR A 375      10.106   3.133   1.850  1.00  0.88           C  
ATOM   2706  CD2 TYR A 375       9.391   5.357   2.349  1.00  0.89           C  
ATOM   2707  CE1 TYR A 375      10.900   3.614   0.814  1.00  0.87           C  
ATOM   2708  CE2 TYR A 375      10.181   5.849   1.316  1.00  0.87           C  
ATOM   2709  OH  TYR A 375      11.715   5.453  -0.470  1.00  0.84           O  
ATOM   2710  CZ  TYR A 375      10.930   4.972   0.554  1.00  0.85           C  
ATOM   2711  N   ALA A 376       5.021   2.457   4.555  1.00  0.90           N  
ATOM   2712  CA  ALA A 376       4.230   1.675   5.501  1.00  0.92           C  
ATOM   2713  C   ALA A 376       4.477   0.180   5.319  1.00  0.89           C  
ATOM   2714  CB  ALA A 376       2.745   1.989   5.340  1.00  0.91           C  
ATOM   2715  O   ALA A 376       4.252  -0.365   4.236  1.00  0.88           O  
ATOM   2716  N   VAL A 377       5.013  -0.481   6.402  1.00  0.86           N  
ATOM   2717  CA  VAL A 377       5.495  -1.858   6.420  1.00  0.85           C  
ATOM   2718  C   VAL A 377       6.478  -2.077   5.273  1.00  0.79           C  
ATOM   2719  CB  VAL A 377       4.330  -2.869   6.324  1.00  0.82           C  
ATOM   2720  O   VAL A 377       6.417  -3.096   4.580  1.00  0.70           O  
ATOM   2721  CG1 VAL A 377       4.828  -4.292   6.572  1.00  0.82           C  
ATOM   2722  CG2 VAL A 377       3.226  -2.505   7.315  1.00  0.80           C  
ATOM   2723  N   GLY A 378       7.443  -1.184   4.999  1.00  0.87           N  
ATOM   2724  CA  GLY A 378       8.278  -1.102   3.811  1.00  0.87           C  
ATOM   2725  C   GLY A 378       9.392  -2.132   3.792  1.00  0.80           C  
ATOM   2726  O   GLY A 378       9.885  -2.501   2.724  1.00  0.74           O  
ATOM   2727  N   ILE A 379       9.834  -2.700   4.913  1.00  0.87           N  
ATOM   2728  CA  ILE A 379      10.945  -3.640   5.018  1.00  0.87           C  
ATOM   2729  C   ILE A 379      10.439  -4.981   5.544  1.00  0.78           C  
ATOM   2730  CB  ILE A 379      12.065  -3.092   5.932  1.00  0.82           C  
ATOM   2731  O   ILE A 379      11.081  -6.015   5.346  1.00  0.72           O  
ATOM   2732  CG1 ILE A 379      12.591  -1.758   5.391  1.00  0.70           C  
ATOM   2733  CG2 ILE A 379      13.198  -4.114   6.068  1.00  0.67           C  
ATOM   2734  CD1 ILE A 379      13.578  -1.061   6.317  1.00  0.70           C  
ATOM   2735  N   GLY A 380       9.288  -5.028   6.120  1.00  0.73           N  
ATOM   2736  CA  GLY A 380       8.672  -6.260   6.586  1.00  0.73           C  
ATOM   2737  C   GLY A 380       8.376  -7.240   5.466  1.00  0.72           C  
ATOM   2738  O   GLY A 380       7.980  -6.837   4.371  1.00  0.67           O  
ATOM   2739  N   THR A 381       8.531  -8.565   5.851  1.00  0.66           N  
ATOM   2740  CA  THR A 381       8.426  -9.570   4.800  1.00  0.73           C  
ATOM   2741  C   THR A 381       7.151 -10.393   4.964  1.00  0.65           C  
ATOM   2742  CB  THR A 381       9.648 -10.507   4.798  1.00  0.60           C  
ATOM   2743  O   THR A 381       6.652 -10.973   3.997  1.00  0.58           O  
ATOM   2744  CG2 THR A 381      10.910  -9.764   4.371  1.00  0.41           C  
ATOM   2745  OG1 THR A 381       9.841 -11.034   6.116  1.00  0.53           O  
ATOM   2746  N   THR A 382       6.678 -10.330   6.171  1.00  0.81           N  
ATOM   2747  CA  THR A 382       5.528 -11.175   6.475  1.00  0.81           C  
ATOM   2748  C   THR A 382       4.595 -10.482   7.463  1.00  0.75           C  
ATOM   2749  CB  THR A 382       5.969 -12.534   7.047  1.00  0.77           C  
ATOM   2750  O   THR A 382       4.939  -9.440   8.025  1.00  0.70           O  
ATOM   2751  CG2 THR A 382       6.816 -13.306   6.041  1.00  0.78           C  
ATOM   2752  OG1 THR A 382       6.738 -12.319   8.237  1.00  0.79           O  
ATOM   2753  N   GLY A 383       3.345 -10.845   7.621  1.00  0.88           N  
ATOM   2754  CA  GLY A 383       2.315 -10.370   8.532  1.00  0.89           C  
ATOM   2755  C   GLY A 383       0.953 -10.243   7.877  1.00  0.90           C  
ATOM   2756  O   GLY A 383       0.853  -9.864   6.708  1.00  0.88           O  
ATOM   2757  N   SER A 384      -0.031 -10.697   8.648  1.00  0.87           N  
ATOM   2758  CA  SER A 384      -1.430 -10.539   8.264  1.00  0.91           C  
ATOM   2759  C   SER A 384      -2.192  -9.699   9.284  1.00  0.89           C  
ATOM   2760  CB  SER A 384      -2.102 -11.904   8.112  1.00  0.88           C  
ATOM   2761  O   SER A 384      -1.797  -9.620  10.449  1.00  0.89           O  
ATOM   2762  OG  SER A 384      -1.471 -12.665   7.097  1.00  0.86           O  
ATOM   2763  N   TYR A 385      -3.298  -9.026   8.804  1.00  0.93           N  
ATOM   2764  CA  TYR A 385      -4.171  -8.191   9.621  1.00  0.95           C  
ATOM   2765  C   TYR A 385      -3.406  -7.008  10.203  1.00  0.93           C  
ATOM   2766  CB  TYR A 385      -4.798  -9.014  10.751  1.00  0.93           C  
ATOM   2767  O   TYR A 385      -3.619  -6.630  11.357  1.00  0.91           O  
ATOM   2768  CG  TYR A 385      -5.490 -10.268  10.277  1.00  0.94           C  
ATOM   2769  CD1 TYR A 385      -6.763 -10.213   9.712  1.00  0.93           C  
ATOM   2770  CD2 TYR A 385      -4.875 -11.510  10.392  1.00  0.93           C  
ATOM   2771  CE1 TYR A 385      -7.406 -11.367   9.276  1.00  0.93           C  
ATOM   2772  CE2 TYR A 385      -5.509 -12.670   9.958  1.00  0.93           C  
ATOM   2773  OH  TYR A 385      -7.404 -13.733   8.971  1.00  0.91           O  
ATOM   2774  CZ  TYR A 385      -6.772 -12.588   9.402  1.00  0.92           C  
ATOM   2775  N   VAL A 386      -2.439  -6.451   9.462  1.00  0.94           N  
ATOM   2776  CA  VAL A 386      -1.645  -5.286   9.839  1.00  0.95           C  
ATOM   2777  C   VAL A 386      -2.306  -4.016   9.307  1.00  0.94           C  
ATOM   2778  CB  VAL A 386      -0.196  -5.393   9.315  1.00  0.93           C  
ATOM   2779  O   VAL A 386      -2.680  -3.948   8.134  1.00  0.94           O  
ATOM   2780  CG1 VAL A 386       0.602  -4.140   9.672  1.00  0.86           C  
ATOM   2781  CG2 VAL A 386       0.483  -6.641   9.876  1.00  0.85           C  
ATOM   2782  N   THR A 387      -2.535  -3.002  10.146  1.00  0.94           N  
ATOM   2783  CA  THR A 387      -2.937  -1.654   9.762  1.00  0.95           C  
ATOM   2784  C   THR A 387      -1.813  -0.657  10.030  1.00  0.95           C  
ATOM   2785  CB  THR A 387      -4.207  -1.214  10.514  1.00  0.94           C  
ATOM   2786  O   THR A 387      -1.444  -0.425  11.183  1.00  0.95           O  
ATOM   2787  CG2 THR A 387      -4.639   0.186  10.090  1.00  0.92           C  
ATOM   2788  OG1 THR A 387      -5.267  -2.135  10.230  1.00  0.94           O  
ATOM   2789  N   ALA A 388      -1.232  -0.124   9.035  1.00  0.94           N  
ATOM   2790  CA  ALA A 388      -0.200   0.907   9.098  1.00  0.94           C  
ATOM   2791  C   ALA A 388      -0.628   2.160   8.339  1.00  0.93           C  
ATOM   2792  CB  ALA A 388       1.118   0.375   8.540  1.00  0.93           C  
ATOM   2793  O   ALA A 388      -0.763   2.134   7.113  1.00  0.92           O  
ATOM   2794  N   VAL A 389      -0.871   3.245   9.072  1.00  0.94           N  
ATOM   2795  CA  VAL A 389      -1.238   4.536   8.500  1.00  0.95           C  
ATOM   2796  C   VAL A 389      -0.219   5.595   8.918  1.00  0.92           C  
ATOM   2797  CB  VAL A 389      -2.658   4.965   8.929  1.00  0.94           C  
ATOM   2798  O   VAL A 389      -0.203   6.027  10.072  1.00  0.90           O  
ATOM   2799  CG1 VAL A 389      -3.047   6.287   8.268  1.00  0.96           C  
ATOM   2800  CG2 VAL A 389      -3.671   3.874   8.585  1.00  0.95           C  
ATOM   2801  N   GLY A 390       0.570   6.036   7.978  1.00  0.94           N  
ATOM   2802  CA  GLY A 390       1.645   6.996   8.173  1.00  0.95           C  
ATOM   2803  C   GLY A 390       2.942   6.585   7.502  1.00  0.95           C  
ATOM   2804  O   GLY A 390       3.143   5.407   7.199  1.00  0.94           O  
ATOM   2805  N   ALA A 391       3.826   7.577   7.340  1.00  0.92           N  
ATOM   2806  CA  ALA A 391       5.136   7.310   6.752  1.00  0.94           C  
ATOM   2807  C   ALA A 391       5.977   6.423   7.666  1.00  0.93           C  
ATOM   2808  CB  ALA A 391       5.868   8.619   6.466  1.00  0.92           C  
ATOM   2809  O   ALA A 391       6.192   6.753   8.835  1.00  0.93           O  
ATOM   2810  N   SER A 392       6.416   5.223   7.119  1.00  0.88           N  
ATOM   2811  CA  SER A 392       7.292   4.244   7.755  1.00  0.91           C  
ATOM   2812  C   SER A 392       6.640   3.643   8.996  1.00  0.90           C  
ATOM   2813  CB  SER A 392       8.629   4.885   8.131  1.00  0.89           C  
ATOM   2814  O   SER A 392       7.332   3.157   9.893  1.00  0.90           O  
ATOM   2815  OG  SER A 392       9.285   5.392   6.982  1.00  0.89           O  
ATOM   2816  N   ALA A 393       5.245   3.736   9.118  1.00  0.90           N  
ATOM   2817  CA  ALA A 393       4.549   2.998  10.169  1.00  0.93           C  
ATOM   2818  C   ALA A 393       4.785   1.497  10.033  1.00  0.92           C  
ATOM   2819  CB  ALA A 393       3.054   3.305  10.133  1.00  0.92           C  
ATOM   2820  O   ALA A 393       4.622   0.932   8.948  1.00  0.92           O  
ATOM   2821  N   LEU A 394       5.265   0.888  11.131  1.00  0.88           N  
ATOM   2822  CA  LEU A 394       5.530  -0.543  11.222  1.00  0.89           C  
ATOM   2823  C   LEU A 394       6.540  -0.977  10.164  1.00  0.84           C  
ATOM   2824  CB  LEU A 394       4.233  -1.340  11.064  1.00  0.88           C  
ATOM   2825  O   LEU A 394       6.442  -2.081   9.623  1.00  0.78           O  
ATOM   2826  CG  LEU A 394       3.273  -1.317  12.254  1.00  0.93           C  
ATOM   2827  CD1 LEU A 394       1.913  -1.875  11.850  1.00  0.90           C  
ATOM   2828  CD2 LEU A 394       3.853  -2.105  13.424  1.00  0.91           C  
ATOM   2829  N   ALA A 395       7.528  -0.247   9.767  1.00  0.92           N  
ATOM   2830  CA  ALA A 395       8.403  -0.400   8.608  1.00  0.92           C  
ATOM   2831  C   ALA A 395       9.101  -1.757   8.622  1.00  0.86           C  
ATOM   2832  CB  ALA A 395       9.434   0.725   8.567  1.00  0.89           C  
ATOM   2833  O   ALA A 395       9.340  -2.350   7.568  1.00  0.82           O  
ATOM   2834  N   LYS A 396       9.349  -2.384   9.716  1.00  0.87           N  
ATOM   2835  CA  LYS A 396      10.115  -3.623   9.814  1.00  0.89           C  
ATOM   2836  C   LYS A 396       9.224  -4.788  10.238  1.00  0.85           C  
ATOM   2837  CB  LYS A 396      11.272  -3.463  10.801  1.00  0.87           C  
ATOM   2838  O   LYS A 396       9.718  -5.874  10.545  1.00  0.82           O  
ATOM   2839  CG  LYS A 396      12.328  -2.460  10.360  1.00  0.87           C  
ATOM   2840  CD  LYS A 396      13.522  -2.452  11.306  1.00  0.84           C  
ATOM   2841  CE  LYS A 396      14.540  -1.390  10.914  1.00  0.85           C  
ATOM   2842  NZ  LYS A 396      15.593  -1.220  11.959  1.00  0.86           N  
ATOM   2843  N   ASN A 397       7.942  -4.615  10.305  1.00  0.86           N  
ATOM   2844  CA  ASN A 397       6.995  -5.556  10.895  1.00  0.88           C  
ATOM   2845  C   ASN A 397       6.934  -6.860  10.105  1.00  0.81           C  
ATOM   2846  CB  ASN A 397       5.603  -4.927  10.990  1.00  0.85           C  
ATOM   2847  O   ASN A 397       6.690  -6.849   8.898  1.00  0.75           O  
ATOM   2848  CG  ASN A 397       4.615  -5.805  11.734  1.00  0.87           C  
ATOM   2849  ND2 ASN A 397       3.629  -6.329  11.015  1.00  0.79           N  
ATOM   2850  OD1 ASN A 397       4.737  -6.009  12.944  1.00  0.83           O  
ATOM   2851  N   ILE A 398       7.057  -7.994  10.832  1.00  0.79           N  
ATOM   2852  CA  ILE A 398       6.839  -9.323  10.273  1.00  0.82           C  
ATOM   2853  C   ILE A 398       5.801 -10.070  11.107  1.00  0.73           C  
ATOM   2854  CB  ILE A 398       8.155 -10.131  10.206  1.00  0.72           C  
ATOM   2855  O   ILE A 398       5.578 -11.266  10.906  1.00  0.66           O  
ATOM   2856  CG1 ILE A 398       8.756 -10.289  11.607  1.00  0.63           C  
ATOM   2857  CG2 ILE A 398       9.151  -9.462   9.254  1.00  0.58           C  
ATOM   2858  CD1 ILE A 398       9.880 -11.313  11.687  1.00  0.64           C  
ATOM   2859  N   ALA A 399       5.120  -9.461  12.077  1.00  0.87           N  
ATOM   2860  CA  ALA A 399       4.155 -10.091  12.975  1.00  0.90           C  
ATOM   2861  C   ALA A 399       2.724  -9.745  12.572  1.00  0.91           C  
ATOM   2862  CB  ALA A 399       4.415  -9.667  14.418  1.00  0.87           C  
ATOM   2863  O   ALA A 399       2.491  -8.752  11.879  1.00  0.91           O  
ATOM   2864  N   ASN A 400       1.756 -10.508  13.109  1.00  0.88           N  
ATOM   2865  CA  ASN A 400       0.333 -10.347  12.828  1.00  0.92           C  
ATOM   2866  C   ASN A 400      -0.329  -9.390  13.816  1.00  0.90           C  
ATOM   2867  CB  ASN A 400      -0.375 -11.703  12.847  1.00  0.88           C  
ATOM   2868  O   ASN A 400       0.160  -9.209  14.933  1.00  0.89           O  
ATOM   2869  CG  ASN A 400       0.138 -12.644  11.775  1.00  0.88           C  
ATOM   2870  ND2 ASN A 400       0.116 -13.940  12.064  1.00  0.90           N  
ATOM   2871  OD1 ASN A 400       0.552 -12.211  10.697  1.00  0.89           O  
ATOM   2872  N   PHE A 401      -1.445  -8.758  13.458  1.00  0.92           N  
ATOM   2873  CA  PHE A 401      -2.452  -8.065  14.253  1.00  0.94           C  
ATOM   2874  C   PHE A 401      -1.866  -6.813  14.895  1.00  0.91           C  
ATOM   2875  CB  PHE A 401      -3.019  -8.992  15.332  1.00  0.92           C  
ATOM   2876  O   PHE A 401      -2.252  -6.439  16.004  1.00  0.88           O  
ATOM   2877  CG  PHE A 401      -3.643 -10.248  14.786  1.00  0.93           C  
ATOM   2878  CD1 PHE A 401      -4.861 -10.202  14.118  1.00  0.92           C  
ATOM   2879  CD2 PHE A 401      -3.012 -11.475  14.942  1.00  0.92           C  
ATOM   2880  CE1 PHE A 401      -5.441 -11.363  13.612  1.00  0.92           C  
ATOM   2881  CE2 PHE A 401      -3.586 -12.640  14.439  1.00  0.92           C  
ATOM   2882  CZ  PHE A 401      -4.801 -12.581  13.775  1.00  0.91           C  
ATOM   2883  N   ASN A 402      -0.860  -6.164  14.286  1.00  0.93           N  
ATOM   2884  CA  ASN A 402      -0.368  -4.858  14.712  1.00  0.94           C  
ATOM   2885  C   ASN A 402      -1.120  -3.723  14.023  1.00  0.93           C  
ATOM   2886  CB  ASN A 402       1.134  -4.738  14.446  1.00  0.94           C  
ATOM   2887  O   ASN A 402      -1.470  -3.829  12.846  1.00  0.92           O  
ATOM   2888  CG  ASN A 402       1.960  -5.639  15.344  1.00  0.94           C  
ATOM   2889  ND2 ASN A 402       2.812  -6.459  14.740  1.00  0.94           N  
ATOM   2890  OD1 ASN A 402       1.833  -5.598  16.570  1.00  0.94           O  
ATOM   2891  N   THR A 403      -1.431  -2.619  14.731  1.00  0.94           N  
ATOM   2892  CA  THR A 403      -2.002  -1.369  14.241  1.00  0.96           C  
ATOM   2893  C   THR A 403      -1.109  -0.186  14.608  1.00  0.95           C  
ATOM   2894  CB  THR A 403      -3.417  -1.142  14.805  1.00  0.94           C  
ATOM   2895  O   THR A 403      -0.791   0.017  15.782  1.00  0.95           O  
ATOM   2896  CG2 THR A 403      -4.015   0.161  14.283  1.00  0.91           C  
ATOM   2897  OG1 THR A 403      -4.261  -2.232  14.415  1.00  0.93           O  
ATOM   2898  N   ALA A 404      -0.708   0.550  13.659  1.00  0.95           N  
ATOM   2899  CA  ALA A 404       0.065   1.771  13.872  1.00  0.95           C  
ATOM   2900  C   ALA A 404      -0.467   2.915  13.014  1.00  0.94           C  
ATOM   2901  CB  ALA A 404       1.541   1.525  13.568  1.00  0.94           C  
ATOM   2902  O   ALA A 404      -0.646   2.760  11.804  1.00  0.93           O  
ATOM   2903  N   THR A 405      -0.785   4.030  13.661  1.00  0.95           N  
ATOM   2904  CA  THR A 405      -1.197   5.259  12.992  1.00  0.95           C  
ATOM   2905  C   THR A 405      -0.353   6.440  13.462  1.00  0.92           C  
ATOM   2906  CB  THR A 405      -2.687   5.558  13.241  1.00  0.92           C  
ATOM   2907  O   THR A 405      -0.407   6.822  14.633  1.00  0.90           O  
ATOM   2908  CG2 THR A 405      -3.123   6.825  12.512  1.00  0.82           C  
ATOM   2909  OG1 THR A 405      -3.475   4.456  12.774  1.00  0.86           O  
ATOM   2910  N   GLY A 406       0.352   7.034  12.510  1.00  0.95           N  
ATOM   2911  CA  GLY A 406       1.321   8.099  12.711  1.00  0.95           C  
ATOM   2912  C   GLY A 406       2.655   7.827  12.040  1.00  0.95           C  
ATOM   2913  O   GLY A 406       3.008   6.671  11.797  1.00  0.94           O  
ATOM   2914  N   ALA A 407       3.393   8.901  11.814  1.00  0.93           N  
ATOM   2915  CA  ALA A 407       4.725   8.750  11.233  1.00  0.95           C  
ATOM   2916  C   ALA A 407       5.664   8.028  12.195  1.00  0.94           C  
ATOM   2917  CB  ALA A 407       5.299  10.114  10.857  1.00  0.93           C  
ATOM   2918  O   ALA A 407       5.768   8.399  13.367  1.00  0.94           O  
ATOM   2919  N   TYR A 408       6.315   6.889  11.692  1.00  0.91           N  
ATOM   2920  CA  TYR A 408       7.319   6.087  12.383  1.00  0.94           C  
ATOM   2921  C   TYR A 408       6.705   5.344  13.564  1.00  0.93           C  
ATOM   2922  CB  TYR A 408       8.474   6.970  12.865  1.00  0.93           C  
ATOM   2923  O   TYR A 408       7.425   4.802  14.406  1.00  0.93           O  
ATOM   2924  CG  TYR A 408       9.092   7.810  11.774  1.00  0.93           C  
ATOM   2925  CD1 TYR A 408       9.870   7.227  10.776  1.00  0.92           C  
ATOM   2926  CD2 TYR A 408       8.901   9.187  11.739  1.00  0.93           C  
ATOM   2927  CE1 TYR A 408      10.444   7.997   9.769  1.00  0.92           C  
ATOM   2928  CE2 TYR A 408       9.470   9.967  10.737  1.00  0.91           C  
ATOM   2929  OH  TYR A 408      10.803  10.131   8.764  1.00  0.90           O  
ATOM   2930  CZ  TYR A 408      10.238   9.364   9.758  1.00  0.90           C  
ATOM   2931  N   ALA A 409       5.309   5.289  13.652  1.00  0.93           N  
ATOM   2932  CA  ALA A 409       4.676   4.478  14.688  1.00  0.95           C  
ATOM   2933  C   ALA A 409       5.093   3.015  14.570  1.00  0.94           C  
ATOM   2934  CB  ALA A 409       3.156   4.603  14.607  1.00  0.94           C  
ATOM   2935  O   ALA A 409       4.995   2.419  13.495  1.00  0.94           O  
ATOM   2936  N   SER A 410       5.631   2.499  15.718  1.00  0.91           N  
ATOM   2937  CA  SER A 410       6.118   1.133  15.874  1.00  0.92           C  
ATOM   2938  C   SER A 410       7.139   0.784  14.796  1.00  0.90           C  
ATOM   2939  CB  SER A 410       4.956   0.140  15.828  1.00  0.89           C  
ATOM   2940  O   SER A 410       7.157  -0.340  14.291  1.00  0.87           O  
ATOM   2941  OG  SER A 410       4.106   0.308  16.949  1.00  0.78           O  
ATOM   2942  N   LEU A 411       8.039   1.664  14.375  1.00  0.93           N  
ATOM   2943  CA  LEU A 411       9.000   1.646  13.277  1.00  0.94           C  
ATOM   2944  C   LEU A 411       9.881   0.404  13.347  1.00  0.90           C  
ATOM   2945  CB  LEU A 411       9.869   2.906  13.304  1.00  0.93           C  
ATOM   2946  O   LEU A 411      10.146  -0.234  12.325  1.00  0.87           O  
ATOM   2947  CG  LEU A 411      11.023   2.955  12.301  1.00  0.91           C  
ATOM   2948  CD1 LEU A 411      10.484   2.990  10.875  1.00  0.88           C  
ATOM   2949  CD2 LEU A 411      11.915   4.161  12.571  1.00  0.88           C  
ATOM   2950  N   GLN A 412      10.311  -0.011  14.458  1.00  0.92           N  
ATOM   2951  CA  GLN A 412      11.304  -1.063  14.645  1.00  0.93           C  
ATOM   2952  C   GLN A 412      10.639  -2.393  14.984  1.00  0.91           C  
ATOM   2953  CB  GLN A 412      12.295  -0.676  15.744  1.00  0.91           C  
ATOM   2954  O   GLN A 412      11.321  -3.401  15.182  1.00  0.88           O  
ATOM   2955  CG  GLN A 412      13.094   0.583  15.437  1.00  0.88           C  
ATOM   2956  CD  GLN A 412      13.874   0.482  14.139  1.00  0.83           C  
ATOM   2957  NE2 GLN A 412      14.025   1.607  13.449  1.00  0.86           N  
ATOM   2958  OE1 GLN A 412      14.338  -0.598  13.761  1.00  0.85           O  
ATOM   2959  N   ASN A 413       9.261  -2.441  15.045  1.00  0.92           N  
ATOM   2960  CA  ASN A 413       8.554  -3.675  15.370  1.00  0.93           C  
ATOM   2961  C   ASN A 413       8.882  -4.787  14.378  1.00  0.88           C  
ATOM   2962  CB  ASN A 413       7.044  -3.432  15.416  1.00  0.91           C  
ATOM   2963  O   ASN A 413       8.637  -4.647  13.179  1.00  0.85           O  
ATOM   2964  CG  ASN A 413       6.275  -4.631  15.934  1.00  0.90           C  
ATOM   2965  ND2 ASN A 413       5.088  -4.858  15.384  1.00  0.88           N  
ATOM   2966  OD1 ASN A 413       6.743  -5.348  16.822  1.00  0.88           O  
ATOM   2967  N   THR A 414       9.431  -5.886  14.792  1.00  0.92           N  
ATOM   2968  CA  THR A 414       9.701  -7.070  13.985  1.00  0.91           C  
ATOM   2969  C   THR A 414       8.719  -8.189  14.320  1.00  0.87           C  
ATOM   2970  CB  THR A 414      11.143  -7.571  14.193  1.00  0.87           C  
ATOM   2971  O   THR A 414       7.759  -8.421  13.581  1.00  0.79           O  
ATOM   2972  CG2 THR A 414      12.156  -6.580  13.629  1.00  0.73           C  
ATOM   2973  OG1 THR A 414      11.386  -7.739  15.595  1.00  0.75           O  
ATOM   2974  N   THR A 415       8.837  -8.767  15.462  1.00  0.91           N  
ATOM   2975  CA  THR A 415       8.128  -9.998  15.795  1.00  0.92           C  
ATOM   2976  C   THR A 415       7.085  -9.745  16.879  1.00  0.89           C  
ATOM   2977  CB  THR A 415       9.103 -11.094  16.263  1.00  0.89           C  
ATOM   2978  O   THR A 415       6.326 -10.646  17.240  1.00  0.86           O  
ATOM   2979  CG2 THR A 415      10.026 -11.530  15.129  1.00  0.87           C  
ATOM   2980  OG1 THR A 415       9.897 -10.590  17.344  1.00  0.90           O  
ATOM   2981  N   GLY A 416       7.028  -8.593  17.499  1.00  0.91           N  
ATOM   2982  CA  GLY A 416       5.980  -8.247  18.445  1.00  0.92           C  
ATOM   2983  C   GLY A 416       4.599  -8.205  17.817  1.00  0.92           C  
ATOM   2984  O   GLY A 416       4.381  -7.495  16.833  1.00  0.92           O  
ATOM   2985  N   ALA A 417       3.581  -8.941  18.390  1.00  0.92           N  
ATOM   2986  CA  ALA A 417       2.225  -9.015  17.853  1.00  0.94           C  
ATOM   2987  C   ALA A 417       1.241  -8.259  18.741  1.00  0.93           C  
ATOM   2988  CB  ALA A 417       1.791 -10.472  17.704  1.00  0.91           C  
ATOM   2989  O   ALA A 417       1.491  -8.068  19.933  1.00  0.92           O  
ATOM   2990  N   LEU A 418       0.120  -7.836  18.186  1.00  0.93           N  
ATOM   2991  CA  LEU A 418      -1.027  -7.263  18.883  1.00  0.95           C  
ATOM   2992  C   LEU A 418      -0.658  -5.938  19.541  1.00  0.94           C  
ATOM   2993  CB  LEU A 418      -1.556  -8.240  19.937  1.00  0.92           C  
ATOM   2994  O   LEU A 418      -1.176  -5.604  20.609  1.00  0.92           O  
ATOM   2995  CG  LEU A 418      -2.097  -9.572  19.417  1.00  0.92           C  
ATOM   2996  CD1 LEU A 418      -2.169 -10.593  20.547  1.00  0.89           C  
ATOM   2997  CD2 LEU A 418      -3.467  -9.379  18.776  1.00  0.89           C  
ATOM   2998  N   ASN A 419       0.265  -5.186  18.985  1.00  0.94           N  
ATOM   2999  CA  ASN A 419       0.564  -3.820  19.401  1.00  0.95           C  
ATOM   3000  C   ASN A 419      -0.340  -2.810  18.700  1.00  0.94           C  
ATOM   3001  CB  ASN A 419       2.035  -3.489  19.139  1.00  0.95           C  
ATOM   3002  O   ASN A 419      -0.623  -2.946  17.508  1.00  0.93           O  
ATOM   3003  CG  ASN A 419       2.982  -4.378  19.919  1.00  0.95           C  
ATOM   3004  ND2 ASN A 419       3.927  -4.995  19.221  1.00  0.95           N  
ATOM   3005  OD1 ASN A 419       2.864  -4.510  21.140  1.00  0.95           O  
ATOM   3006  N   CYS A 420      -0.817  -1.773  19.425  1.00  0.96           N  
ATOM   3007  CA  CYS A 420      -1.570  -0.623  18.939  1.00  0.96           C  
ATOM   3008  C   CYS A 420      -0.834   0.677  19.239  1.00  0.96           C  
ATOM   3009  CB  CYS A 420      -2.962  -0.589  19.570  1.00  0.92           C  
ATOM   3010  O   CYS A 420      -0.683   1.056  20.401  1.00  0.95           O  
ATOM   3011  SG  CYS A 420      -4.027  -1.955  19.059  1.00  0.75           S  
ATOM   3012  N   SER A 421      -0.384   1.344  18.246  1.00  0.95           N  
ATOM   3013  CA  SER A 421       0.389   2.576  18.366  1.00  0.95           C  
ATOM   3014  C   SER A 421      -0.270   3.718  17.600  1.00  0.94           C  
ATOM   3015  CB  SER A 421       1.816   2.366  17.858  1.00  0.94           C  
ATOM   3016  O   SER A 421      -0.398   3.658  16.375  1.00  0.92           O  
ATOM   3017  OG  SER A 421       2.472   1.356  18.605  1.00  0.90           O  
ATOM   3018  N   PHE A 422      -0.745   4.724  18.313  1.00  0.96           N  
ATOM   3019  CA  PHE A 422      -1.419   5.882  17.738  1.00  0.97           C  
ATOM   3020  C   PHE A 422      -0.699   7.171  18.116  1.00  0.95           C  
ATOM   3021  CB  PHE A 422      -2.878   5.941  18.201  1.00  0.95           C  
ATOM   3022  O   PHE A 422      -0.776   7.619  19.262  1.00  0.92           O  
ATOM   3023  CG  PHE A 422      -3.727   4.813  17.679  1.00  0.91           C  
ATOM   3024  CD1 PHE A 422      -4.465   4.963  16.511  1.00  0.85           C  
ATOM   3025  CD2 PHE A 422      -3.786   3.602  18.356  1.00  0.86           C  
ATOM   3026  CE1 PHE A 422      -5.251   3.921  16.025  1.00  0.85           C  
ATOM   3027  CE2 PHE A 422      -4.570   2.556  17.877  1.00  0.84           C  
ATOM   3028  CZ  PHE A 422      -5.302   2.718  16.712  1.00  0.85           C  
ATOM   3029  N   GLY A 423      -0.082   7.835  17.145  1.00  0.96           N  
ATOM   3030  CA  GLY A 423       0.753   9.020  17.260  1.00  0.96           C  
ATOM   3031  C   GLY A 423       2.109   8.862  16.601  1.00  0.96           C  
ATOM   3032  O   GLY A 423       2.582   7.741  16.402  1.00  0.95           O  
ATOM   3033  N   ALA A 424       2.707  10.003  16.306  1.00  0.94           N  
ATOM   3034  CA  ALA A 424       4.063   9.949  15.765  1.00  0.96           C  
ATOM   3035  C   ALA A 424       5.041   9.386  16.792  1.00  0.95           C  
ATOM   3036  CB  ALA A 424       4.511  11.337  15.312  1.00  0.94           C  
ATOM   3037  O   ALA A 424       5.011   9.772  17.963  1.00  0.94           O  
ATOM   3038  N   TYR A 425       5.881   8.360  16.364  1.00  0.93           N  
ATOM   3039  CA  TYR A 425       6.927   7.693  17.131  1.00  0.95           C  
ATOM   3040  C   TYR A 425       6.333   6.889  18.281  1.00  0.94           C  
ATOM   3041  CB  TYR A 425       7.931   8.715  17.673  1.00  0.94           C  
ATOM   3042  O   TYR A 425       7.056   6.447  19.177  1.00  0.93           O  
ATOM   3043  CG  TYR A 425       8.516   9.613  16.611  1.00  0.95           C  
ATOM   3044  CD1 TYR A 425       9.502   9.148  15.743  1.00  0.94           C  
ATOM   3045  CD2 TYR A 425       8.086  10.929  16.472  1.00  0.94           C  
ATOM   3046  CE1 TYR A 425      10.046   9.973  14.764  1.00  0.94           C  
ATOM   3047  CE2 TYR A 425       8.623  11.762  15.496  1.00  0.94           C  
ATOM   3048  OH  TYR A 425      10.135  12.096  13.680  1.00  0.93           O  
ATOM   3049  CZ  TYR A 425       9.600  11.276  14.648  1.00  0.93           C  
ATOM   3050  N   ALA A 426       5.002   6.684  18.323  1.00  0.95           N  
ATOM   3051  CA  ALA A 426       4.410   5.801  19.324  1.00  0.96           C  
ATOM   3052  C   ALA A 426       4.928   4.373  19.171  1.00  0.95           C  
ATOM   3053  CB  ALA A 426       2.887   5.824  19.222  1.00  0.95           C  
ATOM   3054  O   ALA A 426       4.775   3.761  18.111  1.00  0.95           O  
ATOM   3055  N   GLY A 427       5.538   3.909  20.314  1.00  0.93           N  
ATOM   3056  CA  GLY A 427       6.110   2.572  20.287  1.00  0.94           C  
ATOM   3057  C   GLY A 427       7.248   2.430  19.294  1.00  0.92           C  
ATOM   3058  O   GLY A 427       7.463   1.352  18.737  1.00  0.88           O  
ATOM   3059  N   GLU A 428       7.982   3.404  18.827  1.00  0.94           N  
ATOM   3060  CA  GLU A 428       8.934   3.450  17.722  1.00  0.94           C  
ATOM   3061  C   GLU A 428       9.936   2.302  17.809  1.00  0.91           C  
ATOM   3062  CB  GLU A 428       9.672   4.791  17.702  1.00  0.94           C  
ATOM   3063  O   GLU A 428      10.157   1.588  16.828  1.00  0.89           O  
ATOM   3064  CG  GLU A 428      10.687   4.918  16.576  1.00  0.94           C  
ATOM   3065  CD  GLU A 428      11.380   6.271  16.542  1.00  0.92           C  
ATOM   3066  OE1 GLU A 428      11.108   7.114  17.427  1.00  0.92           O  
ATOM   3067  OE2 GLU A 428      12.201   6.490  15.623  1.00  0.93           O  
ATOM   3068  N   ASN A 429      10.495   2.013  18.905  1.00  0.94           N  
ATOM   3069  CA  ASN A 429      11.611   1.091  19.085  1.00  0.94           C  
ATOM   3070  C   ASN A 429      11.139  -0.269  19.590  1.00  0.92           C  
ATOM   3071  CB  ASN A 429      12.646   1.683  20.044  1.00  0.92           C  
ATOM   3072  O   ASN A 429      11.954  -1.150  19.868  1.00  0.89           O  
ATOM   3073  CG  ASN A 429      13.439   2.816  19.422  1.00  0.91           C  
ATOM   3074  ND2 ASN A 429      13.594   3.907  20.161  1.00  0.90           N  
ATOM   3075  OD1 ASN A 429      13.907   2.711  18.285  1.00  0.89           O  
ATOM   3076  N   THR A 430       9.786  -0.453  19.759  1.00  0.92           N  
ATOM   3077  CA  THR A 430       9.252  -1.767  20.097  1.00  0.93           C  
ATOM   3078  C   THR A 430       9.667  -2.804  19.056  1.00  0.91           C  
ATOM   3079  CB  THR A 430       7.716  -1.735  20.208  1.00  0.91           C  
ATOM   3080  O   THR A 430       9.269  -2.716  17.893  1.00  0.89           O  
ATOM   3081  CG2 THR A 430       7.160  -3.112  20.554  1.00  0.86           C  
ATOM   3082  OG1 THR A 430       7.337  -0.807  21.232  1.00  0.87           O  
ATOM   3083  N   THR A 431      10.495  -3.795  19.407  1.00  0.92           N  
ATOM   3084  CA  THR A 431      10.961  -4.817  18.476  1.00  0.93           C  
ATOM   3085  C   THR A 431      10.169  -6.109  18.651  1.00  0.90           C  
ATOM   3086  CB  THR A 431      12.462  -5.102  18.665  1.00  0.89           C  
ATOM   3087  O   THR A 431       9.456  -6.535  17.739  1.00  0.86           O  
ATOM   3088  CG2 THR A 431      13.300  -3.864  18.360  1.00  0.73           C  
ATOM   3089  OG1 THR A 431      12.699  -5.503  20.020  1.00  0.75           O  
ATOM   3090  N   THR A 432      10.161  -6.663  19.869  1.00  0.93           N  
ATOM   3091  CA  THR A 432       9.612  -7.987  20.141  1.00  0.94           C  
ATOM   3092  C   THR A 432       8.506  -7.908  21.190  1.00  0.91           C  
ATOM   3093  CB  THR A 432      10.708  -8.958  20.619  1.00  0.92           C  
ATOM   3094  O   THR A 432       7.788  -8.884  21.416  1.00  0.89           O  
ATOM   3095  CG2 THR A 432      11.715  -9.240  19.509  1.00  0.88           C  
ATOM   3096  OG1 THR A 432      11.394  -8.383  21.737  1.00  0.90           O  
ATOM   3097  N   GLY A 433       8.326  -6.834  21.870  1.00  0.92           N  
ATOM   3098  CA  GLY A 433       7.227  -6.640  22.803  1.00  0.93           C  
ATOM   3099  C   GLY A 433       5.863  -6.801  22.160  1.00  0.94           C  
ATOM   3100  O   GLY A 433       5.675  -6.450  20.993  1.00  0.94           O  
ATOM   3101  N   SER A 434       4.838  -7.373  22.961  1.00  0.93           N  
ATOM   3102  CA  SER A 434       3.512  -7.688  22.438  1.00  0.95           C  
ATOM   3103  C   SER A 434       2.416  -7.150  23.352  1.00  0.93           C  
ATOM   3104  CB  SER A 434       3.348  -9.199  22.267  1.00  0.91           C  
ATOM   3105  O   SER A 434       2.654  -6.898  24.535  1.00  0.92           O  
ATOM   3106  OG  SER A 434       4.283  -9.703  21.329  1.00  0.79           O  
ATOM   3107  N   TRP A 435       1.192  -6.911  22.821  1.00  0.94           N  
ATOM   3108  CA  TRP A 435      -0.010  -6.511  23.546  1.00  0.96           C  
ATOM   3109  C   TRP A 435       0.153  -5.117  24.142  1.00  0.94           C  
ATOM   3110  CB  TRP A 435      -0.331  -7.519  24.652  1.00  0.91           C  
ATOM   3111  O   TRP A 435      -0.457  -4.798  25.165  1.00  0.90           O  
ATOM   3112  CG  TRP A 435      -0.509  -8.925  24.163  1.00  0.76           C  
ATOM   3113  CD1 TRP A 435       0.465  -9.872  24.006  1.00  0.69           C  
ATOM   3114  CD2 TRP A 435      -1.736  -9.541  23.760  1.00  0.71           C  
ATOM   3115  CE2 TRP A 435      -1.432 -10.864  23.372  1.00  0.69           C  
ATOM   3116  CE3 TRP A 435      -3.065  -9.101  23.691  1.00  0.66           C  
ATOM   3117  NE1 TRP A 435      -0.084 -11.041  23.531  1.00  0.77           N  
ATOM   3118  CH2 TRP A 435      -3.702 -11.298  22.863  1.00  0.76           C  
ATOM   3119  CZ2 TRP A 435      -2.411 -11.753  22.921  1.00  0.78           C  
ATOM   3120  CZ3 TRP A 435      -4.037  -9.987  23.242  1.00  0.76           C  
ATOM   3121  N   ASN A 436       0.993  -4.287  23.573  1.00  0.96           N  
ATOM   3122  CA  ASN A 436       1.177  -2.908  24.012  1.00  0.96           C  
ATOM   3123  C   ASN A 436       0.219  -1.960  23.298  1.00  0.95           C  
ATOM   3124  CB  ASN A 436       2.625  -2.464  23.794  1.00  0.96           C  
ATOM   3125  O   ASN A 436       0.018  -2.070  22.087  1.00  0.95           O  
ATOM   3126  CG  ASN A 436       3.615  -3.290  24.591  1.00  0.96           C  
ATOM   3127  ND2 ASN A 436       4.539  -3.942  23.894  1.00  0.96           N  
ATOM   3128  OD1 ASN A 436       3.550  -3.343  25.822  1.00  0.96           O  
ATOM   3129  N   ASN A 437      -0.419  -1.003  24.019  1.00  0.96           N  
ATOM   3130  CA  ASN A 437      -1.214   0.121  23.536  1.00  0.97           C  
ATOM   3131  C   ASN A 437      -0.531   1.456  23.824  1.00  0.96           C  
ATOM   3132  CB  ASN A 437      -2.612   0.096  24.157  1.00  0.95           C  
ATOM   3133  O   ASN A 437      -0.392   1.850  24.983  1.00  0.96           O  
ATOM   3134  CG  ASN A 437      -3.347  -1.202  23.887  1.00  0.91           C  
ATOM   3135  ND2 ASN A 437      -3.544  -2.000  24.930  1.00  0.91           N  
ATOM   3136  OD1 ASN A 437      -3.734  -1.486  22.751  1.00  0.90           O  
ATOM   3137  N   ALA A 438      -0.116   2.126  22.835  1.00  0.96           N  
ATOM   3138  CA  ALA A 438       0.582   3.407  22.907  1.00  0.97           C  
ATOM   3139  C   ALA A 438      -0.201   4.500  22.186  1.00  0.96           C  
ATOM   3140  CB  ALA A 438       1.984   3.282  22.315  1.00  0.96           C  
ATOM   3141  O   ALA A 438      -0.346   4.464  20.962  1.00  0.94           O  
ATOM   3142  N   PHE A 439      -0.692   5.466  22.941  1.00  0.97           N  
ATOM   3143  CA  PHE A 439      -1.465   6.588  22.421  1.00  0.97           C  
ATOM   3144  C   PHE A 439      -0.793   7.913  22.760  1.00  0.96           C  
ATOM   3145  CB  PHE A 439      -2.892   6.564  22.979  1.00  0.96           C  
ATOM   3146  O   PHE A 439      -0.758   8.317  23.924  1.00  0.94           O  
ATOM   3147  CG  PHE A 439      -3.646   5.301  22.664  1.00  0.93           C  
ATOM   3148  CD1 PHE A 439      -4.445   5.216  21.530  1.00  0.89           C  
ATOM   3149  CD2 PHE A 439      -3.556   4.197  23.502  1.00  0.90           C  
ATOM   3150  CE1 PHE A 439      -5.145   4.048  21.236  1.00  0.89           C  
ATOM   3151  CE2 PHE A 439      -4.252   3.026  23.214  1.00  0.88           C  
ATOM   3152  CZ  PHE A 439      -5.047   2.954  22.082  1.00  0.88           C  
ATOM   3153  N   GLY A 440      -0.324   8.625  21.729  1.00  0.97           N  
ATOM   3154  CA  GLY A 440       0.319   9.920  21.885  1.00  0.97           C  
ATOM   3155  C   GLY A 440       1.690   9.987  21.237  1.00  0.97           C  
ATOM   3156  O   GLY A 440       2.224   8.968  20.795  1.00  0.96           O  
ATOM   3157  N   TYR A 441       2.222  11.211  21.174  1.00  0.95           N  
ATOM   3158  CA  TYR A 441       3.549  11.441  20.615  1.00  0.96           C  
ATOM   3159  C   TYR A 441       4.626  10.813  21.492  1.00  0.95           C  
ATOM   3160  CB  TYR A 441       3.814  12.941  20.457  1.00  0.96           C  
ATOM   3161  O   TYR A 441       4.735  11.134  22.678  1.00  0.94           O  
ATOM   3162  CG  TYR A 441       5.204  13.263  19.964  1.00  0.95           C  
ATOM   3163  CD1 TYR A 441       5.499  13.258  18.602  1.00  0.93           C  
ATOM   3164  CD2 TYR A 441       6.224  13.573  20.856  1.00  0.94           C  
ATOM   3165  CE1 TYR A 441       6.778  13.552  18.142  1.00  0.94           C  
ATOM   3166  CE2 TYR A 441       7.507  13.869  20.408  1.00  0.94           C  
ATOM   3167  OH  TYR A 441       9.042  14.149  18.602  1.00  0.92           O  
ATOM   3168  CZ  TYR A 441       7.774  13.857  19.051  1.00  0.93           C  
ATOM   3169  N   ALA A 442       5.410   9.811  20.863  1.00  0.94           N  
ATOM   3170  CA  ALA A 442       6.543   9.124  21.476  1.00  0.95           C  
ATOM   3171  C   ALA A 442       6.118   8.386  22.742  1.00  0.94           C  
ATOM   3172  CB  ALA A 442       7.660  10.116  21.791  1.00  0.93           C  
ATOM   3173  O   ALA A 442       6.912   8.229  23.673  1.00  0.93           O  
ATOM   3174  N   ALA A 443       4.771   8.007  22.864  1.00  0.95           N  
ATOM   3175  CA  ALA A 443       4.324   7.089  23.908  1.00  0.96           C  
ATOM   3176  C   ALA A 443       4.993   5.725  23.762  1.00  0.96           C  
ATOM   3177  CB  ALA A 443       2.805   6.940  23.871  1.00  0.96           C  
ATOM   3178  O   ALA A 443       5.008   5.147  22.672  1.00  0.95           O  
ATOM   3179  N   LEU A 444       5.601   5.311  24.876  1.00  0.95           N  
ATOM   3180  CA  LEU A 444       6.225   3.994  24.941  1.00  0.95           C  
ATOM   3181  C   LEU A 444       7.365   3.882  23.935  1.00  0.94           C  
ATOM   3182  CB  LEU A 444       5.189   2.897  24.681  1.00  0.92           C  
ATOM   3183  O   LEU A 444       7.590   2.813  23.362  1.00  0.90           O  
ATOM   3184  CG  LEU A 444       5.568   1.486  25.133  1.00  0.86           C  
ATOM   3185  CD1 LEU A 444       5.675   1.427  26.653  1.00  0.77           C  
ATOM   3186  CD2 LEU A 444       4.551   0.470  24.623  1.00  0.77           C  
ATOM   3187  N   ASN A 445       8.123   4.907  23.602  1.00  0.94           N  
ATOM   3188  CA  ASN A 445       9.064   5.074  22.499  1.00  0.94           C  
ATOM   3189  C   ASN A 445      10.201   4.059  22.574  1.00  0.91           C  
ATOM   3190  CB  ASN A 445       9.624   6.498  22.482  1.00  0.92           C  
ATOM   3191  O   ASN A 445      10.480   3.359  21.599  1.00  0.88           O  
ATOM   3192  CG  ASN A 445      10.587   6.733  21.336  1.00  0.88           C  
ATOM   3193  ND2 ASN A 445      11.836   7.043  21.664  1.00  0.86           N  
ATOM   3194  OD1 ASN A 445      10.213   6.637  20.164  1.00  0.84           O  
ATOM   3195  N   ASP A 446      10.807   3.804  23.637  1.00  0.92           N  
ATOM   3196  CA  ASP A 446      12.027   3.012  23.755  1.00  0.92           C  
ATOM   3197  C   ASP A 446      11.723   1.611  24.281  1.00  0.89           C  
ATOM   3198  CB  ASP A 446      13.035   3.710  24.671  1.00  0.89           C  
ATOM   3199  O   ASP A 446      12.636   0.870  24.653  1.00  0.85           O  
ATOM   3200  CG  ASP A 446      13.651   4.947  24.040  1.00  0.85           C  
ATOM   3201  OD1 ASP A 446      13.675   5.049  22.795  1.00  0.81           O  
ATOM   3202  OD2 ASP A 446      14.119   5.826  24.796  1.00  0.83           O  
ATOM   3203  N   ASN A 447      10.446   1.223  24.338  1.00  0.91           N  
ATOM   3204  CA  ASN A 447      10.082  -0.133  24.731  1.00  0.92           C  
ATOM   3205  C   ASN A 447      10.553  -1.161  23.706  1.00  0.88           C  
ATOM   3206  CB  ASN A 447       8.569  -0.244  24.937  1.00  0.89           C  
ATOM   3207  O   ASN A 447      10.115  -1.141  22.555  1.00  0.85           O  
ATOM   3208  CG  ASN A 447       8.153  -1.591  25.495  1.00  0.87           C  
ATOM   3209  ND2 ASN A 447       7.220  -2.250  24.818  1.00  0.82           N  
ATOM   3210  OD1 ASN A 447       8.666  -2.036  26.525  1.00  0.83           O  
ATOM   3211  N   ILE A 448      11.417  -2.095  24.094  1.00  0.88           N  
ATOM   3212  CA  ILE A 448      11.975  -3.084  23.177  1.00  0.92           C  
ATOM   3213  C   ILE A 448      11.229  -4.407  23.331  1.00  0.88           C  
ATOM   3214  CB  ILE A 448      13.487  -3.290  23.419  1.00  0.89           C  
ATOM   3215  O   ILE A 448      10.714  -4.954  22.352  1.00  0.85           O  
ATOM   3216  CG1 ILE A 448      14.248  -1.981  23.182  1.00  0.86           C  
ATOM   3217  CG2 ILE A 448      14.029  -4.409  22.525  1.00  0.83           C  
ATOM   3218  CD1 ILE A 448      15.736  -2.065  23.494  1.00  0.86           C  
ATOM   3219  N   THR A 449      11.081  -4.908  24.573  1.00  0.93           N  
ATOM   3220  CA  THR A 449      10.636  -6.278  24.806  1.00  0.94           C  
ATOM   3221  C   THR A 449       9.448  -6.305  25.763  1.00  0.91           C  
ATOM   3222  CB  THR A 449      11.775  -7.146  25.373  1.00  0.91           C  
ATOM   3223  O   THR A 449       8.815  -7.347  25.945  1.00  0.88           O  
ATOM   3224  CG2 THR A 449      12.883  -7.341  24.343  1.00  0.85           C  
ATOM   3225  OG1 THR A 449      12.323  -6.507  26.532  1.00  0.85           O  
ATOM   3226  N   GLY A 450       9.100  -5.286  26.435  1.00  0.93           N  
ATOM   3227  CA  GLY A 450       8.002  -5.209  27.385  1.00  0.94           C  
ATOM   3228  C   GLY A 450       6.659  -5.565  26.777  1.00  0.95           C  
ATOM   3229  O   GLY A 450       6.429  -5.334  25.588  1.00  0.95           O  
ATOM   3230  N   VAL A 451       5.706  -6.130  27.636  1.00  0.94           N  
ATOM   3231  CA  VAL A 451       4.429  -6.649  27.157  1.00  0.96           C  
ATOM   3232  C   VAL A 451       3.286  -6.034  27.962  1.00  0.95           C  
ATOM   3233  CB  VAL A 451       4.374  -8.190  27.245  1.00  0.93           C  
ATOM   3234  O   VAL A 451       3.462  -5.681  29.131  1.00  0.94           O  
ATOM   3235  CG1 VAL A 451       5.446  -8.820  26.357  1.00  0.81           C  
ATOM   3236  CG2 VAL A 451       4.538  -8.648  28.693  1.00  0.81           C  
ATOM   3237  N   SER A 452       2.165  -5.836  27.307  1.00  0.96           N  
ATOM   3238  CA  SER A 452       0.878  -5.524  27.920  1.00  0.96           C  
ATOM   3239  C   SER A 452       0.912  -4.169  28.618  1.00  0.96           C  
ATOM   3240  CB  SER A 452       0.483  -6.612  28.920  1.00  0.95           C  
ATOM   3241  O   SER A 452       0.244  -3.971  29.635  1.00  0.95           O  
ATOM   3242  OG  SER A 452       0.366  -7.869  28.277  1.00  0.92           O  
ATOM   3243  N   ASN A 453       1.705  -3.234  28.160  1.00  0.96           N  
ATOM   3244  CA  ASN A 453       1.665  -1.849  28.617  1.00  0.97           C  
ATOM   3245  C   ASN A 453       0.527  -1.074  27.959  1.00  0.96           C  
ATOM   3246  CB  ASN A 453       3.003  -1.157  28.351  1.00  0.97           C  
ATOM   3247  O   ASN A 453       0.281  -1.222  26.761  1.00  0.96           O  
ATOM   3248  CG  ASN A 453       4.156  -1.812  29.086  1.00  0.97           C  
ATOM   3249  ND2 ASN A 453       5.116  -2.339  28.334  1.00  0.97           N  
ATOM   3250  OD1 ASN A 453       4.184  -1.845  30.319  1.00  0.96           O  
ATOM   3251  N   ASN A 454      -0.270  -0.275  28.727  1.00  0.97           N  
ATOM   3252  CA  ASN A 454      -1.288   0.668  28.276  1.00  0.97           C  
ATOM   3253  C   ASN A 454      -0.882   2.111  28.563  1.00  0.97           C  
ATOM   3254  CB  ASN A 454      -2.636   0.357  28.929  1.00  0.96           C  
ATOM   3255  O   ASN A 454      -0.877   2.541  29.717  1.00  0.96           O  
ATOM   3256  CG  ASN A 454      -3.195  -0.986  28.502  1.00  0.91           C  
ATOM   3257  ND2 ASN A 454      -2.902  -2.024  29.276  1.00  0.91           N  
ATOM   3258  OD1 ASN A 454      -3.885  -1.090  27.484  1.00  0.89           O  
ATOM   3259  N   VAL A 455      -0.548   2.825  27.518  1.00  0.97           N  
ATOM   3260  CA  VAL A 455       0.141   4.105  27.640  1.00  0.97           C  
ATOM   3261  C   VAL A 455      -0.600   5.171  26.836  1.00  0.96           C  
ATOM   3262  CB  VAL A 455       1.609   4.007  27.167  1.00  0.96           C  
ATOM   3263  O   VAL A 455      -0.906   4.968  25.658  1.00  0.95           O  
ATOM   3264  CG1 VAL A 455       2.330   5.339  27.363  1.00  0.93           C  
ATOM   3265  CG2 VAL A 455       2.335   2.888  27.913  1.00  0.93           C  
ATOM   3266  N   MET A 456      -0.907   6.281  27.464  1.00  0.97           N  
ATOM   3267  CA  MET A 456      -1.572   7.396  26.796  1.00  0.97           C  
ATOM   3268  C   MET A 456      -0.988   8.729  27.251  1.00  0.96           C  
ATOM   3269  CB  MET A 456      -3.077   7.365  27.065  1.00  0.96           C  
ATOM   3270  O   MET A 456      -1.182   9.137  28.398  1.00  0.95           O  
ATOM   3271  CG  MET A 456      -3.850   8.460  26.349  1.00  0.93           C  
ATOM   3272  SD  MET A 456      -5.648   8.406  26.715  1.00  0.94           S  
ATOM   3273  CE  MET A 456      -6.083   6.822  25.944  1.00  0.86           C  
ATOM   3274  N   GLY A 457      -0.310   9.435  26.297  1.00  0.97           N  
ATOM   3275  CA  GLY A 457       0.262  10.735  26.610  1.00  0.97           C  
ATOM   3276  C   GLY A 457       1.544  11.020  25.851  1.00  0.97           C  
ATOM   3277  O   GLY A 457       2.060  10.152  25.144  1.00  0.96           O  
ATOM   3278  N   TYR A 458       2.025  12.263  26.028  1.00  0.96           N  
ATOM   3279  CA  TYR A 458       3.292  12.711  25.461  1.00  0.97           C  
ATOM   3280  C   TYR A 458       4.469  12.180  26.270  1.00  0.96           C  
ATOM   3281  CB  TYR A 458       3.345  14.241  25.406  1.00  0.96           C  
ATOM   3282  O   TYR A 458       4.588  12.462  27.465  1.00  0.95           O  
ATOM   3283  CG  TYR A 458       4.648  14.784  24.871  1.00  0.93           C  
ATOM   3284  CD1 TYR A 458       5.668  15.176  25.735  1.00  0.90           C  
ATOM   3285  CD2 TYR A 458       4.861  14.908  23.503  1.00  0.91           C  
ATOM   3286  CE1 TYR A 458       6.870  15.679  25.247  1.00  0.91           C  
ATOM   3287  CE2 TYR A 458       6.058  15.410  23.003  1.00  0.91           C  
ATOM   3288  OH  TYR A 458       8.243  16.289  23.393  1.00  0.87           O  
ATOM   3289  CZ  TYR A 458       7.055  15.792  23.882  1.00  0.90           C  
ATOM   3290  N   PHE A 459       5.319  11.244  25.690  1.00  0.95           N  
ATOM   3291  CA  PHE A 459       6.509  10.605  26.241  1.00  0.96           C  
ATOM   3292  C   PHE A 459       6.155   9.761  27.459  1.00  0.95           C  
ATOM   3293  CB  PHE A 459       7.559  11.655  26.617  1.00  0.94           C  
ATOM   3294  O   PHE A 459       7.008   9.500  28.310  1.00  0.94           O  
ATOM   3295  CG  PHE A 459       8.236  12.288  25.432  1.00  0.92           C  
ATOM   3296  CD1 PHE A 459       9.180  11.584  24.694  1.00  0.88           C  
ATOM   3297  CD2 PHE A 459       7.929  13.589  25.055  1.00  0.89           C  
ATOM   3298  CE1 PHE A 459       9.808  12.167  23.597  1.00  0.88           C  
ATOM   3299  CE2 PHE A 459       8.553  14.179  23.959  1.00  0.87           C  
ATOM   3300  CZ  PHE A 459       9.493  13.467  23.232  1.00  0.86           C  
ATOM   3301  N   ALA A 460       4.826   9.385  27.621  1.00  0.96           N  
ATOM   3302  CA  ALA A 460       4.471   8.444  28.680  1.00  0.97           C  
ATOM   3303  C   ALA A 460       5.188   7.110  28.491  1.00  0.96           C  
ATOM   3304  CB  ALA A 460       2.959   8.231  28.717  1.00  0.96           C  
ATOM   3305  O   ALA A 460       5.208   6.559  27.388  1.00  0.96           O  
ATOM   3306  N   LEU A 461       5.832   6.648  29.611  1.00  0.94           N  
ATOM   3307  CA  LEU A 461       6.656   5.444  29.639  1.00  0.94           C  
ATOM   3308  C   LEU A 461       7.698   5.472  28.525  1.00  0.91           C  
ATOM   3309  CB  LEU A 461       5.782   4.194  29.505  1.00  0.91           C  
ATOM   3310  O   LEU A 461       7.952   4.452  27.881  1.00  0.85           O  
ATOM   3311  CG  LEU A 461       6.399   2.881  29.989  1.00  0.84           C  
ATOM   3312  CD1 LEU A 461       6.575   2.904  31.504  1.00  0.75           C  
ATOM   3313  CD2 LEU A 461       5.538   1.696  29.564  1.00  0.75           C  
ATOM   3314  N   GLY A 462       8.379   6.586  28.193  1.00  0.92           N  
ATOM   3315  CA  GLY A 462       9.146   6.915  27.002  1.00  0.92           C  
ATOM   3316  C   GLY A 462      10.490   6.214  26.946  1.00  0.88           C  
ATOM   3317  O   GLY A 462      11.048   6.015  25.865  1.00  0.84           O  
ATOM   3318  N   VAL A 463      11.093   5.691  28.000  1.00  0.89           N  
ATOM   3319  CA  VAL A 463      12.450   5.156  28.028  1.00  0.89           C  
ATOM   3320  C   VAL A 463      12.425   3.710  28.518  1.00  0.83           C  
ATOM   3321  CB  VAL A 463      13.377   6.007  28.924  1.00  0.81           C  
ATOM   3322  O   VAL A 463      13.455   3.170  28.929  1.00  0.76           O  
ATOM   3323  CG1 VAL A 463      13.546   7.411  28.346  1.00  0.64           C  
ATOM   3324  CG2 VAL A 463      12.828   6.074  30.348  1.00  0.62           C  
ATOM   3325  N   SER A 464      11.265   3.061  28.447  1.00  0.90           N  
ATOM   3326  CA  SER A 464      11.117   1.690  28.925  1.00  0.91           C  
ATOM   3327  C   SER A 464      11.759   0.696  27.963  1.00  0.88           C  
ATOM   3328  CB  SER A 464       9.639   1.346  29.116  1.00  0.87           C  
ATOM   3329  O   SER A 464      11.473   0.712  26.764  1.00  0.84           O  
ATOM   3330  OG  SER A 464       9.491   0.033  29.629  1.00  0.66           O  
ATOM   3331  N   THR A 465      12.612  -0.187  28.497  1.00  0.88           N  
ATOM   3332  CA  THR A 465      13.224  -1.191  27.634  1.00  0.90           C  
ATOM   3333  C   THR A 465      12.482  -2.520  27.738  1.00  0.87           C  
ATOM   3334  CB  THR A 465      14.709  -1.400  27.985  1.00  0.85           C  
ATOM   3335  O   THR A 465      12.187  -3.154  26.723  1.00  0.84           O  
ATOM   3336  CG2 THR A 465      15.546  -0.192  27.578  1.00  0.69           C  
ATOM   3337  OG1 THR A 465      14.835  -1.601  29.399  1.00  0.68           O  
ATOM   3338  N   ASP A 466      12.092  -2.903  28.964  1.00  0.94           N  
ATOM   3339  CA  ASP A 466      11.589  -4.252  29.207  1.00  0.94           C  
ATOM   3340  C   ASP A 466      10.431  -4.235  30.203  1.00  0.93           C  
ATOM   3341  CB  ASP A 466      12.710  -5.159  29.718  1.00  0.89           C  
ATOM   3342  O   ASP A 466       9.936  -5.290  30.605  1.00  0.89           O  
ATOM   3343  CG  ASP A 466      13.887  -5.242  28.763  1.00  0.74           C  
ATOM   3344  OD1 ASP A 466      13.678  -5.206  27.531  1.00  0.65           O  
ATOM   3345  OD2 ASP A 466      15.035  -5.348  29.246  1.00  0.75           O  
ATOM   3346  N   ALA A 467       9.931  -3.114  30.643  1.00  0.94           N  
ATOM   3347  CA  ALA A 467       8.854  -2.975  31.619  1.00  0.95           C  
ATOM   3348  C   ALA A 467       7.542  -3.530  31.071  1.00  0.95           C  
ATOM   3349  CB  ALA A 467       8.683  -1.512  32.019  1.00  0.93           C  
ATOM   3350  O   ALA A 467       7.179  -3.262  29.924  1.00  0.95           O  
ATOM   3351  N   SER A 468       6.793  -4.320  31.916  1.00  0.94           N  
ATOM   3352  CA  SER A 468       5.585  -5.023  31.498  1.00  0.96           C  
ATOM   3353  C   SER A 468       4.412  -4.702  32.418  1.00  0.95           C  
ATOM   3354  CB  SER A 468       5.825  -6.533  31.471  1.00  0.94           C  
ATOM   3355  O   SER A 468       4.608  -4.372  33.589  1.00  0.95           O  
ATOM   3356  OG  SER A 468       6.818  -6.868  30.518  1.00  0.88           O  
ATOM   3357  N   TYR A 469       3.137  -4.703  31.862  1.00  0.97           N  
ATOM   3358  CA  TYR A 469       1.864  -4.635  32.570  1.00  0.97           C  
ATOM   3359  C   TYR A 469       1.679  -3.274  33.231  1.00  0.97           C  
ATOM   3360  CB  TYR A 469       1.774  -5.743  33.624  1.00  0.96           C  
ATOM   3361  O   TYR A 469       0.968  -3.154  34.231  1.00  0.95           O  
ATOM   3362  CG  TYR A 469       2.050  -7.123  33.078  1.00  0.96           C  
ATOM   3363  CD1 TYR A 469       1.124  -7.769  32.263  1.00  0.95           C  
ATOM   3364  CD2 TYR A 469       3.237  -7.784  33.377  1.00  0.95           C  
ATOM   3365  CE1 TYR A 469       1.373  -9.041  31.759  1.00  0.94           C  
ATOM   3366  CE2 TYR A 469       3.497  -9.056  32.879  1.00  0.94           C  
ATOM   3367  OH  TYR A 469       2.812 -10.935  31.576  1.00  0.93           O  
ATOM   3368  CZ  TYR A 469       2.560  -9.676  32.072  1.00  0.93           C  
ATOM   3369  N   ASN A 470       2.291  -2.213  32.750  1.00  0.97           N  
ATOM   3370  CA  ASN A 470       2.171  -0.860  33.281  1.00  0.97           C  
ATOM   3371  C   ASN A 470       1.025  -0.098  32.621  1.00  0.97           C  
ATOM   3372  CB  ASN A 470       3.486  -0.096  33.106  1.00  0.97           C  
ATOM   3373  O   ASN A 470       0.704  -0.339  31.456  1.00  0.97           O  
ATOM   3374  CG  ASN A 470       4.641  -0.747  33.841  1.00  0.97           C  
ATOM   3375  ND2 ASN A 470       5.517  -1.412  33.097  1.00  0.96           N  
ATOM   3376  OD1 ASN A 470       4.745  -0.653  35.066  1.00  0.96           O  
ATOM   3377  N   VAL A 471       0.371   0.821  33.364  1.00  0.97           N  
ATOM   3378  CA  VAL A 471      -0.568   1.832  32.889  1.00  0.98           C  
ATOM   3379  C   VAL A 471       0.022   3.225  33.101  1.00  0.97           C  
ATOM   3380  CB  VAL A 471      -1.934   1.718  33.602  1.00  0.97           C  
ATOM   3381  O   VAL A 471       0.300   3.623  34.234  1.00  0.97           O  
ATOM   3382  CG1 VAL A 471      -2.891   2.804  33.112  1.00  0.96           C  
ATOM   3383  CG2 VAL A 471      -2.536   0.332  33.381  1.00  0.96           C  
ATOM   3384  N   ALA A 472       0.210   3.976  32.081  1.00  0.97           N  
ATOM   3385  CA  ALA A 472       0.719   5.344  32.135  1.00  0.97           C  
ATOM   3386  C   ALA A 472      -0.172   6.293  31.339  1.00  0.97           C  
ATOM   3387  CB  ALA A 472       2.152   5.400  31.612  1.00  0.97           C  
ATOM   3388  O   ALA A 472      -0.229   6.216  30.109  1.00  0.96           O  
ATOM   3389  N   ILE A 473      -0.831   7.190  32.030  1.00  0.98           N  
ATOM   3390  CA  ILE A 473      -1.722   8.162  31.406  1.00  0.98           C  
ATOM   3391  C   ILE A 473      -1.315   9.575  31.820  1.00  0.97           C  
ATOM   3392  CB  ILE A 473      -3.197   7.898  31.781  1.00  0.97           C  
ATOM   3393  O   ILE A 473      -1.422   9.940  32.993  1.00  0.96           O  
ATOM   3394  CG1 ILE A 473      -3.599   6.469  31.395  1.00  0.97           C  
ATOM   3395  CG2 ILE A 473      -4.117   8.924  31.113  1.00  0.97           C  
ATOM   3396  CD1 ILE A 473      -5.037   6.115  31.746  1.00  0.95           C  
ATOM   3397  N   GLY A 474      -0.866  10.352  30.800  1.00  0.97           N  
ATOM   3398  CA  GLY A 474      -0.488  11.738  31.028  1.00  0.97           C  
ATOM   3399  C   GLY A 474       0.866  12.091  30.441  1.00  0.97           C  
ATOM   3400  O   GLY A 474       1.558  11.226  29.900  1.00  0.97           O  
ATOM   3401  N   TYR A 475       1.208  13.392  30.546  1.00  0.97           N  
ATOM   3402  CA  TYR A 475       2.477  13.941  30.081  1.00  0.97           C  
ATOM   3403  C   TYR A 475       3.632  13.451  30.945  1.00  0.97           C  
ATOM   3404  CB  TYR A 475       2.434  15.472  30.086  1.00  0.97           C  
ATOM   3405  O   TYR A 475       3.680  13.730  32.146  1.00  0.96           O  
ATOM   3406  CG  TYR A 475       3.745  16.117  29.705  1.00  0.95           C  
ATOM   3407  CD1 TYR A 475       4.097  16.287  28.368  1.00  0.93           C  
ATOM   3408  CD2 TYR A 475       4.633  16.556  30.680  1.00  0.94           C  
ATOM   3409  CE1 TYR A 475       5.305  16.879  28.012  1.00  0.94           C  
ATOM   3410  CE2 TYR A 475       5.844  17.150  30.336  1.00  0.94           C  
ATOM   3411  OH  TYR A 475       7.367  17.893  28.655  1.00  0.91           O  
ATOM   3412  CZ  TYR A 475       6.170  17.306  29.001  1.00  0.93           C  
ATOM   3413  N   GLU A 476       4.560  12.555  30.351  1.00  0.95           N  
ATOM   3414  CA  GLU A 476       5.794  12.048  30.945  1.00  0.96           C  
ATOM   3415  C   GLU A 476       5.501  11.167  32.157  1.00  0.96           C  
ATOM   3416  CB  GLU A 476       6.713  13.204  31.346  1.00  0.95           C  
ATOM   3417  O   GLU A 476       6.325  11.061  33.067  1.00  0.95           O  
ATOM   3418  CG  GLU A 476       7.244  14.005  30.166  1.00  0.94           C  
ATOM   3419  CD  GLU A 476       8.236  15.084  30.570  1.00  0.92           C  
ATOM   3420  OE1 GLU A 476       8.223  15.510  31.747  1.00  0.91           O  
ATOM   3421  OE2 GLU A 476       9.031  15.508  29.702  1.00  0.92           O  
ATOM   3422  N   SER A 477       4.251  10.542  32.227  1.00  0.97           N  
ATOM   3423  CA  SER A 477       3.960   9.538  33.246  1.00  0.97           C  
ATOM   3424  C   SER A 477       4.850   8.310  33.082  1.00  0.97           C  
ATOM   3425  CB  SER A 477       2.490   9.123  33.187  1.00  0.96           C  
ATOM   3426  O   SER A 477       4.943   7.745  31.990  1.00  0.96           O  
ATOM   3427  OG  SER A 477       1.645  10.219  33.495  1.00  0.80           O  
ATOM   3428  N   LEU A 478       5.584   7.969  34.125  1.00  0.95           N  
ATOM   3429  CA  LEU A 478       6.526   6.856  34.182  1.00  0.96           C  
ATOM   3430  C   LEU A 478       7.652   7.045  33.172  1.00  0.94           C  
ATOM   3431  CB  LEU A 478       5.806   5.531  33.920  1.00  0.96           C  
ATOM   3432  O   LEU A 478       8.230   6.067  32.690  1.00  0.92           O  
ATOM   3433  CG  LEU A 478       4.964   4.977  35.071  1.00  0.96           C  
ATOM   3434  CD1 LEU A 478       4.072   3.843  34.578  1.00  0.94           C  
ATOM   3435  CD2 LEU A 478       5.862   4.502  36.209  1.00  0.94           C  
ATOM   3436  N   LYS A 479       8.028   8.162  32.754  1.00  0.96           N  
ATOM   3437  CA  LYS A 479       8.921   8.495  31.647  1.00  0.96           C  
ATOM   3438  C   LYS A 479      10.255   7.765  31.778  1.00  0.94           C  
ATOM   3439  CB  LYS A 479       9.155  10.005  31.581  1.00  0.95           C  
ATOM   3440  O   LYS A 479      10.806   7.286  30.785  1.00  0.92           O  
ATOM   3441  CG  LYS A 479      10.142  10.432  30.505  1.00  0.93           C  
ATOM   3442  CD  LYS A 479      10.339  11.942  30.495  1.00  0.89           C  
ATOM   3443  CE  LYS A 479      11.389  12.363  29.475  1.00  0.87           C  
ATOM   3444  NZ  LYS A 479      11.574  13.845  29.450  1.00  0.87           N  
ATOM   3445  N   SER A 480      10.773   7.601  32.912  1.00  0.95           N  
ATOM   3446  CA  SER A 480      12.131   7.124  33.149  1.00  0.95           C  
ATOM   3447  C   SER A 480      12.143   5.642  33.505  1.00  0.94           C  
ATOM   3448  CB  SER A 480      12.796   7.930  34.266  1.00  0.93           C  
ATOM   3449  O   SER A 480      13.204   5.065  33.750  1.00  0.92           O  
ATOM   3450  OG  SER A 480      12.875   9.302  33.917  1.00  0.87           O  
ATOM   3451  N   LEU A 481      10.985   4.984  33.586  1.00  0.94           N  
ATOM   3452  CA  LEU A 481      10.881   3.579  33.963  1.00  0.95           C  
ATOM   3453  C   LEU A 481      11.564   2.687  32.932  1.00  0.93           C  
ATOM   3454  CB  LEU A 481       9.413   3.172  34.115  1.00  0.95           C  
ATOM   3455  O   LEU A 481      11.088   2.563  31.801  1.00  0.91           O  
ATOM   3456  CG  LEU A 481       9.152   1.764  34.654  1.00  0.95           C  
ATOM   3457  CD1 LEU A 481       9.619   1.657  36.102  1.00  0.94           C  
ATOM   3458  CD2 LEU A 481       7.673   1.412  34.536  1.00  0.94           C  
ATOM   3459  N   LYS A 482      12.666   2.084  33.253  1.00  0.93           N  
ATOM   3460  CA  LYS A 482      13.415   1.173  32.392  1.00  0.94           C  
ATOM   3461  C   LYS A 482      12.955  -0.269  32.584  1.00  0.92           C  
ATOM   3462  CB  LYS A 482      14.915   1.286  32.666  1.00  0.92           C  
ATOM   3463  O   LYS A 482      12.680  -0.974  31.611  1.00  0.90           O  
ATOM   3464  CG  LYS A 482      15.520   2.621  32.258  1.00  0.86           C  
ATOM   3465  CD  LYS A 482      17.024   2.651  32.500  1.00  0.81           C  
ATOM   3466  CE  LYS A 482      17.634   3.978  32.070  1.00  0.81           C  
ATOM   3467  NZ  LYS A 482      19.109   4.011  32.306  1.00  0.82           N  
ATOM   3468  N   THR A 483      12.886  -0.628  33.853  1.00  0.91           N  
ATOM   3469  CA  THR A 483      12.457  -1.953  34.285  1.00  0.91           C  
ATOM   3470  C   THR A 483      11.454  -1.850  35.431  1.00  0.86           C  
ATOM   3471  CB  THR A 483      13.656  -2.813  34.726  1.00  0.87           C  
ATOM   3472  O   THR A 483      11.567  -0.966  36.284  1.00  0.81           O  
ATOM   3473  CG2 THR A 483      14.642  -3.009  33.579  1.00  0.81           C  
ATOM   3474  OG1 THR A 483      14.328  -2.165  35.813  1.00  0.84           O  
ATOM   3475  N   GLY A 484      10.423  -2.754  35.574  1.00  0.94           N  
ATOM   3476  CA  GLY A 484       9.389  -2.770  36.596  1.00  0.94           C  
ATOM   3477  C   GLY A 484       8.000  -3.014  36.037  1.00  0.95           C  
ATOM   3478  O   GLY A 484       7.664  -2.520  34.959  1.00  0.93           O  
ATOM   3479  N   ASP A 485       7.240  -3.766  36.801  1.00  0.95           N  
ATOM   3480  CA  ASP A 485       5.952  -4.284  36.349  1.00  0.96           C  
ATOM   3481  C   ASP A 485       4.818  -3.794  37.247  1.00  0.96           C  
ATOM   3482  CB  ASP A 485       5.972  -5.813  36.313  1.00  0.95           C  
ATOM   3483  O   ASP A 485       5.042  -3.459  38.412  1.00  0.95           O  
ATOM   3484  CG  ASP A 485       6.979  -6.370  35.322  1.00  0.92           C  
ATOM   3485  OD1 ASP A 485       7.205  -5.743  34.265  1.00  0.91           O  
ATOM   3486  OD2 ASP A 485       7.548  -7.448  35.599  1.00  0.91           O  
ATOM   3487  N   TYR A 486       3.630  -3.703  36.675  1.00  0.97           N  
ATOM   3488  CA  TYR A 486       2.360  -3.493  37.362  1.00  0.97           C  
ATOM   3489  C   TYR A 486       2.313  -2.116  38.012  1.00  0.97           C  
ATOM   3490  CB  TYR A 486       2.135  -4.578  38.419  1.00  0.96           C  
ATOM   3491  O   TYR A 486       1.687  -1.939  39.060  1.00  0.96           O  
ATOM   3492  CG  TYR A 486       2.228  -5.984  37.876  1.00  0.96           C  
ATOM   3493  CD1 TYR A 486       1.212  -6.515  37.085  1.00  0.95           C  
ATOM   3494  CD2 TYR A 486       3.332  -6.783  38.154  1.00  0.95           C  
ATOM   3495  CE1 TYR A 486       1.293  -7.810  36.584  1.00  0.94           C  
ATOM   3496  CE2 TYR A 486       3.423  -8.080  37.659  1.00  0.93           C  
ATOM   3497  OH  TYR A 486       2.486  -9.866  36.383  1.00  0.92           O  
ATOM   3498  CZ  TYR A 486       2.401  -8.583  36.876  1.00  0.93           C  
ATOM   3499  N   ASN A 487       2.975  -1.112  37.481  1.00  0.97           N  
ATOM   3500  CA  ASN A 487       2.834   0.276  37.910  1.00  0.97           C  
ATOM   3501  C   ASN A 487       1.646   0.953  37.233  1.00  0.97           C  
ATOM   3502  CB  ASN A 487       4.120   1.057  37.632  1.00  0.97           C  
ATOM   3503  O   ASN A 487       1.389   0.729  36.049  1.00  0.97           O  
ATOM   3504  CG  ASN A 487       5.331   0.450  38.313  1.00  0.97           C  
ATOM   3505  ND2 ASN A 487       6.287  -0.015  37.519  1.00  0.96           N  
ATOM   3506  OD1 ASN A 487       5.405   0.398  39.544  1.00  0.96           O  
ATOM   3507  N   THR A 488       0.858   1.747  37.962  1.00  0.97           N  
ATOM   3508  CA  THR A 488      -0.205   2.619  37.474  1.00  0.98           C  
ATOM   3509  C   THR A 488       0.112   4.080  37.778  1.00  0.98           C  
ATOM   3510  CB  THR A 488      -1.563   2.246  38.095  1.00  0.97           C  
ATOM   3511  O   THR A 488       0.206   4.471  38.943  1.00  0.97           O  
ATOM   3512  CG2 THR A 488      -2.672   3.160  37.584  1.00  0.96           C  
ATOM   3513  OG1 THR A 488      -1.882   0.891  37.754  1.00  0.97           O  
ATOM   3514  N   ALA A 489       0.263   4.874  36.760  1.00  0.98           N  
ATOM   3515  CA  ALA A 489       0.545   6.305  36.837  1.00  0.98           C  
ATOM   3516  C   ALA A 489      -0.442   7.106  35.993  1.00  0.97           C  
ATOM   3517  CB  ALA A 489       1.977   6.590  36.389  1.00  0.97           C  
ATOM   3518  O   ALA A 489      -0.476   6.967  34.768  1.00  0.97           O  
ATOM   3519  N   VAL A 490      -1.213   7.962  36.653  1.00  0.98           N  
ATOM   3520  CA  VAL A 490      -2.188   8.808  35.974  1.00  0.98           C  
ATOM   3521  C   VAL A 490      -1.996  10.262  36.400  1.00  0.97           C  
ATOM   3522  CB  VAL A 490      -3.636   8.354  36.266  1.00  0.98           C  
ATOM   3523  O   VAL A 490      -2.305  10.629  37.536  1.00  0.96           O  
ATOM   3524  CG1 VAL A 490      -4.637   9.204  35.485  1.00  0.97           C  
ATOM   3525  CG2 VAL A 490      -3.809   6.875  35.928  1.00  0.97           C  
ATOM   3526  N   GLY A 491      -1.481  11.057  35.402  1.00  0.98           N  
ATOM   3527  CA  GLY A 491      -1.262  12.477  35.626  1.00  0.98           C  
ATOM   3528  C   GLY A 491       0.002  12.997  34.968  1.00  0.97           C  
ATOM   3529  O   GLY A 491       0.687  12.258  34.258  1.00  0.97           O  
ATOM   3530  N   HIS A 492       0.247  14.320  35.189  1.00  0.97           N  
ATOM   3531  CA  HIS A 492       1.436  15.002  34.692  1.00  0.97           C  
ATOM   3532  C   HIS A 492       2.662  14.653  35.529  1.00  0.97           C  
ATOM   3533  CB  HIS A 492       1.221  16.516  34.682  1.00  0.96           C  
ATOM   3534  O   HIS A 492       2.680  14.889  36.739  1.00  0.96           O  
ATOM   3535  CG  HIS A 492       2.419  17.290  34.230  1.00  0.91           C  
ATOM   3536  CD2 HIS A 492       2.920  17.510  32.992  1.00  0.85           C  
ATOM   3537  ND1 HIS A 492       3.258  17.943  35.108  1.00  0.87           N  
ATOM   3538  CE1 HIS A 492       4.224  18.534  34.426  1.00  0.86           C  
ATOM   3539  NE2 HIS A 492       4.042  18.287  33.140  1.00  0.89           N  
ATOM   3540  N   ARG A 493       3.738  14.000  34.840  1.00  0.95           N  
ATOM   3541  CA  ARG A 493       5.022  13.648  35.437  1.00  0.96           C  
ATOM   3542  C   ARG A 493       4.831  12.786  36.681  1.00  0.95           C  
ATOM   3543  CB  ARG A 493       5.814  14.909  35.791  1.00  0.94           C  
ATOM   3544  O   ARG A 493       5.533  12.962  37.678  1.00  0.94           O  
ATOM   3545  CG  ARG A 493       6.237  15.730  34.583  1.00  0.92           C  
ATOM   3546  CD  ARG A 493       7.102  16.917  34.982  1.00  0.90           C  
ATOM   3547  NE  ARG A 493       8.424  16.492  35.435  1.00  0.90           N  
ATOM   3548  NH1 ARG A 493       9.104  18.599  36.093  1.00  0.85           N  
ATOM   3549  NH2 ARG A 493      10.515  16.808  36.331  1.00  0.83           N  
ATOM   3550  CZ  ARG A 493       9.345  17.301  35.952  1.00  0.85           C  
ATOM   3551  N   THR A 494       3.727  11.879  36.683  1.00  0.96           N  
ATOM   3552  CA  THR A 494       3.478  10.868  37.704  1.00  0.97           C  
ATOM   3553  C   THR A 494       4.484   9.726  37.591  1.00  0.97           C  
ATOM   3554  CB  THR A 494       2.047  10.308  37.599  1.00  0.96           C  
ATOM   3555  O   THR A 494       4.688   9.177  36.506  1.00  0.96           O  
ATOM   3556  CG2 THR A 494       1.734   9.376  38.765  1.00  0.93           C  
ATOM   3557  OG1 THR A 494       1.113  11.395  37.606  1.00  0.93           O  
ATOM   3558  N   LEU A 495       5.241   9.526  38.694  1.00  0.95           N  
ATOM   3559  CA  LEU A 495       6.308   8.533  38.759  1.00  0.95           C  
ATOM   3560  C   LEU A 495       7.383   8.821  37.716  1.00  0.94           C  
ATOM   3561  CB  LEU A 495       5.743   7.125  38.552  1.00  0.95           C  
ATOM   3562  O   LEU A 495       7.963   7.895  37.145  1.00  0.91           O  
ATOM   3563  CG  LEU A 495       4.977   6.522  39.730  1.00  0.95           C  
ATOM   3564  CD1 LEU A 495       4.172   5.309  39.274  1.00  0.92           C  
ATOM   3565  CD2 LEU A 495       5.935   6.142  40.854  1.00  0.92           C  
ATOM   3566  N   ASP A 496       7.729  10.005  37.374  1.00  0.95           N  
ATOM   3567  CA  ASP A 496       8.554  10.493  36.273  1.00  0.95           C  
ATOM   3568  C   ASP A 496       9.989   9.984  36.394  1.00  0.93           C  
ATOM   3569  CB  ASP A 496       8.541  12.023  36.231  1.00  0.93           C  
ATOM   3570  O   ASP A 496      10.572   9.517  35.414  1.00  0.91           O  
ATOM   3571  CG  ASP A 496       9.400  12.593  35.116  1.00  0.86           C  
ATOM   3572  OD1 ASP A 496       9.666  11.878  34.125  1.00  0.81           O  
ATOM   3573  OD2 ASP A 496       9.818  13.765  35.230  1.00  0.85           O  
ATOM   3574  N   LEU A 497      10.561   9.922  37.525  1.00  0.93           N  
ATOM   3575  CA  LEU A 497      11.961   9.560  37.724  1.00  0.94           C  
ATOM   3576  C   LEU A 497      12.091   8.095  38.127  1.00  0.92           C  
ATOM   3577  CB  LEU A 497      12.598  10.454  38.792  1.00  0.92           C  
ATOM   3578  O   LEU A 497      13.199   7.611  38.371  1.00  0.90           O  
ATOM   3579  CG  LEU A 497      12.668  11.948  38.472  1.00  0.90           C  
ATOM   3580  CD1 LEU A 497      13.481  12.680  39.534  1.00  0.86           C  
ATOM   3581  CD2 LEU A 497      13.265  12.171  37.086  1.00  0.86           C  
ATOM   3582  N   GLN A 498      10.967   7.351  38.232  1.00  0.92           N  
ATOM   3583  CA  GLN A 498      10.982   5.920  38.517  1.00  0.94           C  
ATOM   3584  C   GLN A 498      11.802   5.161  37.478  1.00  0.93           C  
ATOM   3585  CB  GLN A 498       9.556   5.367  38.566  1.00  0.92           C  
ATOM   3586  O   GLN A 498      11.441   5.124  36.300  1.00  0.91           O  
ATOM   3587  CG  GLN A 498       9.477   3.911  39.006  1.00  0.88           C  
ATOM   3588  CD  GLN A 498       9.807   3.722  40.474  1.00  0.78           C  
ATOM   3589  NE2 GLN A 498      10.040   2.477  40.874  1.00  0.82           N  
ATOM   3590  OE1 GLN A 498       9.853   4.688  41.243  1.00  0.85           O  
ATOM   3591  N   THR A 499      12.924   4.607  37.862  1.00  0.92           N  
ATOM   3592  CA  THR A 499      13.809   3.913  36.933  1.00  0.93           C  
ATOM   3593  C   THR A 499      13.579   2.406  36.991  1.00  0.90           C  
ATOM   3594  CB  THR A 499      15.287   4.221  37.236  1.00  0.91           C  
ATOM   3595  O   THR A 499      13.701   1.714  35.977  1.00  0.88           O  
ATOM   3596  CG2 THR A 499      15.608   5.689  36.976  1.00  0.79           C  
ATOM   3597  OG1 THR A 499      15.561   3.920  38.610  1.00  0.80           O  
ATOM   3598  N   SER A 500      13.252   1.981  38.217  1.00  0.90           N  
ATOM   3599  CA  SER A 500      12.939   0.583  38.492  1.00  0.90           C  
ATOM   3600  C   SER A 500      11.948   0.455  39.644  1.00  0.84           C  
ATOM   3601  CB  SER A 500      14.213  -0.198  38.816  1.00  0.87           C  
ATOM   3602  O   SER A 500      11.730   1.411  40.392  1.00  0.79           O  
ATOM   3603  OG  SER A 500      14.844   0.325  39.972  1.00  0.84           O  
ATOM   3604  N   GLY A 501      11.277  -0.677  39.898  1.00  0.93           N  
ATOM   3605  CA  GLY A 501      10.260  -0.928  40.907  1.00  0.93           C  
ATOM   3606  C   GLY A 501       8.926  -1.344  40.318  1.00  0.94           C  
ATOM   3607  O   GLY A 501       8.659  -1.101  39.139  1.00  0.92           O  
ATOM   3608  N   SER A 502       8.139  -1.987  41.200  1.00  0.93           N  
ATOM   3609  CA  SER A 502       6.891  -2.605  40.764  1.00  0.95           C  
ATOM   3610  C   SER A 502       5.753  -2.293  41.731  1.00  0.95           C  
ATOM   3611  CB  SER A 502       7.059  -4.119  40.633  1.00  0.93           C  
ATOM   3612  O   SER A 502       5.993  -1.920  42.881  1.00  0.94           O  
ATOM   3613  OG  SER A 502       8.093  -4.433  39.716  1.00  0.84           O  
ATOM   3614  N   TYR A 503       4.534  -2.380  41.250  1.00  0.97           N  
ATOM   3615  CA  TYR A 503       3.284  -2.352  42.001  1.00  0.97           C  
ATOM   3616  C   TYR A 503       3.027  -0.967  42.582  1.00  0.97           C  
ATOM   3617  CB  TYR A 503       3.309  -3.393  43.125  1.00  0.96           C  
ATOM   3618  O   TYR A 503       2.402  -0.835  43.636  1.00  0.96           O  
ATOM   3619  CG  TYR A 503       3.648  -4.786  42.654  1.00  0.96           C  
ATOM   3620  CD1 TYR A 503       2.736  -5.532  41.910  1.00  0.95           C  
ATOM   3621  CD2 TYR A 503       4.879  -5.360  42.953  1.00  0.95           C  
ATOM   3622  CE1 TYR A 503       3.043  -6.818  41.476  1.00  0.94           C  
ATOM   3623  CE2 TYR A 503       5.197  -6.644  42.524  1.00  0.93           C  
ATOM   3624  OH  TYR A 503       4.583  -8.636  41.360  1.00  0.92           O  
ATOM   3625  CZ  TYR A 503       4.274  -7.364  41.787  1.00  0.92           C  
ATOM   3626  N   GLN A 504       3.475   0.081  41.940  1.00  0.97           N  
ATOM   3627  CA  GLN A 504       3.165   1.453  42.329  1.00  0.97           C  
ATOM   3628  C   GLN A 504       1.815   1.892  41.768  1.00  0.97           C  
ATOM   3629  CB  GLN A 504       4.264   2.406  41.858  1.00  0.97           C  
ATOM   3630  O   GLN A 504       1.487   1.589  40.618  1.00  0.97           O  
ATOM   3631  CG  GLN A 504       5.665   1.989  42.288  1.00  0.94           C  
ATOM   3632  CD  GLN A 504       5.886   2.128  43.782  1.00  0.90           C  
ATOM   3633  NE2 GLN A 504       6.902   1.443  44.297  1.00  0.90           N  
ATOM   3634  OE1 GLN A 504       5.151   2.846  44.468  1.00  0.91           O  
ATOM   3635  N   THR A 505       1.049   2.596  42.563  1.00  0.97           N  
ATOM   3636  CA  THR A 505      -0.145   3.305  42.119  1.00  0.98           C  
ATOM   3637  C   THR A 505      -0.040   4.794  42.436  1.00  0.98           C  
ATOM   3638  CB  THR A 505      -1.414   2.727  42.772  1.00  0.97           C  
ATOM   3639  O   THR A 505      -0.030   5.186  43.604  1.00  0.97           O  
ATOM   3640  CG2 THR A 505      -2.661   3.470  42.305  1.00  0.96           C  
ATOM   3641  OG1 THR A 505      -1.537   1.343  42.421  1.00  0.96           O  
ATOM   3642  N   ALA A 506       0.023   5.619  41.450  1.00  0.98           N  
ATOM   3643  CA  ALA A 506       0.130   7.069  41.588  1.00  0.98           C  
ATOM   3644  C   ALA A 506      -0.902   7.780  40.717  1.00  0.98           C  
ATOM   3645  CB  ALA A 506       1.538   7.535  41.228  1.00  0.97           C  
ATOM   3646  O   ALA A 506      -0.903   7.626  39.494  1.00  0.97           O  
ATOM   3647  N   LEU A 507      -1.798   8.500  41.358  1.00  0.98           N  
ATOM   3648  CA  LEU A 507      -2.862   9.267  40.720  1.00  0.98           C  
ATOM   3649  C   LEU A 507      -2.783  10.738  41.114  1.00  0.97           C  
ATOM   3650  CB  LEU A 507      -4.233   8.699  41.097  1.00  0.97           C  
ATOM   3651  O   LEU A 507      -3.017  11.089  42.273  1.00  0.96           O  
ATOM   3652  CG  LEU A 507      -4.446   7.208  40.829  1.00  0.89           C  
ATOM   3653  CD1 LEU A 507      -5.849   6.788  41.254  1.00  0.79           C  
ATOM   3654  CD2 LEU A 507      -4.210   6.890  39.356  1.00  0.79           C  
ATOM   3655  N   GLY A 508      -2.425  11.599  40.116  1.00  0.97           N  
ATOM   3656  CA  GLY A 508      -2.238  13.032  40.284  1.00  0.97           C  
ATOM   3657  C   GLY A 508      -0.923  13.533  39.718  1.00  0.97           C  
ATOM   3658  O   GLY A 508       0.027  12.762  39.566  1.00  0.97           O  
ATOM   3659  N   GLY A 509      -0.846  14.884  39.481  1.00  0.96           N  
ATOM   3660  CA  GLY A 509       0.406  15.457  39.015  1.00  0.97           C  
ATOM   3661  C   GLY A 509       1.526  15.352  40.033  1.00  0.96           C  
ATOM   3662  O   GLY A 509       1.338  15.682  41.206  1.00  0.95           O  
ATOM   3663  N   PHE A 510       2.678  14.855  39.586  1.00  0.95           N  
ATOM   3664  CA  PHE A 510       3.919  14.737  40.343  1.00  0.96           C  
ATOM   3665  C   PHE A 510       3.762  13.744  41.488  1.00  0.96           C  
ATOM   3666  CB  PHE A 510       4.350  16.103  40.888  1.00  0.95           C  
ATOM   3667  O   PHE A 510       4.606  13.684  42.385  1.00  0.95           O  
ATOM   3668  CG  PHE A 510       4.516  17.155  39.825  1.00  0.94           C  
ATOM   3669  CD1 PHE A 510       5.618  17.140  38.979  1.00  0.92           C  
ATOM   3670  CD2 PHE A 510       3.569  18.160  39.672  1.00  0.93           C  
ATOM   3671  CE1 PHE A 510       5.775  18.113  37.995  1.00  0.91           C  
ATOM   3672  CE2 PHE A 510       3.719  19.135  38.691  1.00  0.91           C  
ATOM   3673  CZ  PHE A 510       4.823  19.111  37.854  1.00  0.90           C  
ATOM   3674  N   ALA A 511       2.600  12.959  41.582  1.00  0.96           N  
ATOM   3675  CA  ALA A 511       2.520  11.875  42.557  1.00  0.97           C  
ATOM   3676  C   ALA A 511       3.674  10.891  42.379  1.00  0.97           C  
ATOM   3677  CB  ALA A 511       1.183  11.149  42.437  1.00  0.96           C  
ATOM   3678  O   ALA A 511       3.923  10.412  41.270  1.00  0.97           O  
ATOM   3679  N   LEU A 512       4.453  10.679  43.481  1.00  0.94           N  
ATOM   3680  CA  LEU A 512       5.669   9.873  43.501  1.00  0.95           C  
ATOM   3681  C   LEU A 512       6.672  10.376  42.468  1.00  0.93           C  
ATOM   3682  CB  LEU A 512       5.341   8.401  43.237  1.00  0.94           C  
ATOM   3683  O   LEU A 512       7.401   9.583  41.868  1.00  0.90           O  
ATOM   3684  CG  LEU A 512       4.663   7.642  44.379  1.00  0.93           C  
ATOM   3685  CD1 LEU A 512       4.098   6.319  43.874  1.00  0.89           C  
ATOM   3686  CD2 LEU A 512       5.643   7.409  45.523  1.00  0.90           C  
ATOM   3687  N   GLY A 513       6.811  11.654  42.156  1.00  0.94           N  
ATOM   3688  CA  GLY A 513       7.513  12.261  41.036  1.00  0.94           C  
ATOM   3689  C   GLY A 513       9.018  12.082  41.107  1.00  0.91           C  
ATOM   3690  O   GLY A 513       9.694  12.056  40.077  1.00  0.88           O  
ATOM   3691  N   MET A 514       9.570  11.838  42.290  1.00  0.91           N  
ATOM   3692  CA  MET A 514      11.011  11.707  42.487  1.00  0.92           C  
ATOM   3693  C   MET A 514      11.379  10.281  42.883  1.00  0.89           C  
ATOM   3694  CB  MET A 514      11.500  12.689  43.554  1.00  0.88           C  
ATOM   3695  O   MET A 514      12.540   9.994  43.178  1.00  0.85           O  
ATOM   3696  CG  MET A 514      11.359  14.149  43.154  1.00  0.80           C  
ATOM   3697  SD  MET A 514      12.133  15.287  44.367  1.00  0.83           S  
ATOM   3698  CE  MET A 514      13.884  14.895  44.102  1.00  0.71           C  
ATOM   3699  N   SER A 515      10.400   9.396  42.867  1.00  0.92           N  
ATOM   3700  CA  SER A 515      10.652   7.991  43.174  1.00  0.93           C  
ATOM   3701  C   SER A 515      11.607   7.367  42.161  1.00  0.91           C  
ATOM   3702  CB  SER A 515       9.341   7.205  43.202  1.00  0.90           C  
ATOM   3703  O   SER A 515      11.462   7.575  40.955  1.00  0.89           O  
ATOM   3704  OG  SER A 515       9.571   5.857  43.573  1.00  0.69           O  
ATOM   3705  N   THR A 516      12.594   6.563  42.675  1.00  0.91           N  
ATOM   3706  CA  THR A 516      13.563   5.984  41.751  1.00  0.92           C  
ATOM   3707  C   THR A 516      13.446   4.463  41.727  1.00  0.88           C  
ATOM   3708  CB  THR A 516      15.002   6.385  42.127  1.00  0.88           C  
ATOM   3709  O   THR A 516      13.449   3.851  40.657  1.00  0.85           O  
ATOM   3710  CG2 THR A 516      15.232   7.876  41.907  1.00  0.74           C  
ATOM   3711  OG1 THR A 516      15.232   6.076  43.508  1.00  0.75           O  
ATOM   3712  N   THR A 517      13.356   3.753  42.898  1.00  0.89           N  
ATOM   3713  CA  THR A 517      13.456   2.300  42.986  1.00  0.90           C  
ATOM   3714  C   THR A 517      12.436   1.747  43.976  1.00  0.85           C  
ATOM   3715  CB  THR A 517      14.872   1.862  43.405  1.00  0.85           C  
ATOM   3716  O   THR A 517      12.518   0.583  44.375  1.00  0.78           O  
ATOM   3717  CG2 THR A 517      15.889   2.170  42.310  1.00  0.75           C  
ATOM   3718  OG1 THR A 517      15.248   2.558  44.600  1.00  0.76           O  
ATOM   3719  N   THR A 518      11.418   2.491  44.333  1.00  0.91           N  
ATOM   3720  CA  THR A 518      10.467   2.111  45.372  1.00  0.93           C  
ATOM   3721  C   THR A 518       9.500   1.049  44.858  1.00  0.94           C  
ATOM   3722  CB  THR A 518       9.674   3.331  45.876  1.00  0.91           C  
ATOM   3723  O   THR A 518       9.331   0.890  43.647  1.00  0.93           O  
ATOM   3724  CG2 THR A 518      10.602   4.382  46.474  1.00  0.83           C  
ATOM   3725  OG1 THR A 518       8.954   3.911  44.781  1.00  0.81           O  
ATOM   3726  N   ILE A 519       8.926   0.238  45.863  1.00  0.93           N  
ATOM   3727  CA  ILE A 519       7.951  -0.778  45.485  1.00  0.95           C  
ATOM   3728  C   ILE A 519       6.677  -0.603  46.310  1.00  0.94           C  
ATOM   3729  CB  ILE A 519       8.518  -2.203  45.671  1.00  0.90           C  
ATOM   3730  O   ILE A 519       6.733  -0.179  47.466  1.00  0.93           O  
ATOM   3731  CG1 ILE A 519       8.865  -2.452  47.144  1.00  0.76           C  
ATOM   3732  CG2 ILE A 519       9.743  -2.418  44.777  1.00  0.75           C  
ATOM   3733  CD1 ILE A 519       9.215  -3.899  47.462  1.00  0.72           C  
ATOM   3734  N   SER A 520       5.531  -0.808  45.735  1.00  0.96           N  
ATOM   3735  CA  SER A 520       4.228  -1.017  46.358  1.00  0.97           C  
ATOM   3736  C   SER A 520       3.763   0.233  47.099  1.00  0.96           C  
ATOM   3737  CB  SER A 520       4.279  -2.202  47.323  1.00  0.95           C  
ATOM   3738  O   SER A 520       3.102   0.137  48.135  1.00  0.95           O  
ATOM   3739  OG  SER A 520       4.630  -3.393  46.640  1.00  0.90           O  
ATOM   3740  N   ASN A 521       4.073   1.413  46.650  1.00  0.96           N  
ATOM   3741  CA  ASN A 521       3.525   2.665  47.162  1.00  0.97           C  
ATOM   3742  C   ASN A 521       2.228   3.041  46.451  1.00  0.97           C  
ATOM   3743  CB  ASN A 521       4.550   3.793  47.029  1.00  0.97           C  
ATOM   3744  O   ASN A 521       2.056   2.746  45.267  1.00  0.97           O  
ATOM   3745  CG  ASN A 521       5.769   3.581  47.906  1.00  0.95           C  
ATOM   3746  ND2 ASN A 521       6.939   3.497  47.284  1.00  0.94           N  
ATOM   3747  OD1 ASN A 521       5.659   3.492  49.132  1.00  0.93           O  
ATOM   3748  N   THR A 522       1.286   3.651  47.180  1.00  0.97           N  
ATOM   3749  CA  THR A 522       0.058   4.256  46.677  1.00  0.98           C  
ATOM   3750  C   THR A 522       0.027   5.751  46.983  1.00  0.98           C  
ATOM   3751  CB  THR A 522      -1.187   3.580  47.281  1.00  0.97           C  
ATOM   3752  O   THR A 522       0.071   6.153  48.148  1.00  0.97           O  
ATOM   3753  CG2 THR A 522      -2.469   4.205  46.741  1.00  0.96           C  
ATOM   3754  OG1 THR A 522      -1.172   2.186  46.953  1.00  0.96           O  
ATOM   3755  N   ALA A 523      -0.046   6.563  46.010  1.00  0.97           N  
ATOM   3756  CA  ALA A 523      -0.096   8.020  46.105  1.00  0.98           C  
ATOM   3757  C   ALA A 523      -1.251   8.584  45.284  1.00  0.97           C  
ATOM   3758  CB  ALA A 523       1.227   8.628  45.645  1.00  0.97           C  
ATOM   3759  O   ALA A 523      -1.253   8.488  44.054  1.00  0.97           O  
ATOM   3760  N   ILE A 524      -2.178   9.171  45.964  1.00  0.98           N  
ATOM   3761  CA  ILE A 524      -3.351   9.765  45.331  1.00  0.98           C  
ATOM   3762  C   ILE A 524      -3.467  11.233  45.735  1.00  0.97           C  
ATOM   3763  CB  ILE A 524      -4.641   9.003  45.705  1.00  0.97           C  
ATOM   3764  O   ILE A 524      -3.764  11.544  46.891  1.00  0.96           O  
ATOM   3765  CG1 ILE A 524      -4.507   7.518  45.348  1.00  0.97           C  
ATOM   3766  CG2 ILE A 524      -5.857   9.625  45.012  1.00  0.97           C  
ATOM   3767  CD1 ILE A 524      -5.736   6.686  45.688  1.00  0.95           C  
ATOM   3768  N   GLY A 525      -3.262  12.134  44.677  1.00  0.97           N  
ATOM   3769  CA  GLY A 525      -3.291  13.579  44.839  1.00  0.98           C  
ATOM   3770  C   GLY A 525      -2.084  14.272  44.236  1.00  0.97           C  
ATOM   3771  O   GLY A 525      -1.056  13.637  43.989  1.00  0.97           O  
ATOM   3772  N   TYR A 526      -2.200  15.625  44.063  1.00  0.96           N  
ATOM   3773  CA  TYR A 526      -1.114  16.433  43.521  1.00  0.97           C  
ATOM   3774  C   TYR A 526       0.070  16.470  44.480  1.00  0.96           C  
ATOM   3775  CB  TYR A 526      -1.596  17.858  43.233  1.00  0.96           C  
ATOM   3776  O   TYR A 526      -0.079  16.845  45.646  1.00  0.95           O  
ATOM   3777  CG  TYR A 526      -0.494  18.798  42.809  1.00  0.95           C  
ATOM   3778  CD1 TYR A 526      -0.066  18.849  41.485  1.00  0.93           C  
ATOM   3779  CD2 TYR A 526       0.122  19.636  43.732  1.00  0.93           C  
ATOM   3780  CE1 TYR A 526       0.951  19.712  41.090  1.00  0.93           C  
ATOM   3781  CE2 TYR A 526       1.140  20.503  43.349  1.00  0.94           C  
ATOM   3782  OH  TYR A 526       2.554  21.391  41.642  1.00  0.91           O  
ATOM   3783  CZ  TYR A 526       1.546  20.534  42.027  1.00  0.93           C  
ATOM   3784  N   GLY A 527       1.278  15.969  44.001  1.00  0.94           N  
ATOM   3785  CA  GLY A 527       2.501  16.003  44.788  1.00  0.95           C  
ATOM   3786  C   GLY A 527       2.501  15.008  45.933  1.00  0.94           C  
ATOM   3787  O   GLY A 527       3.311  15.116  46.856  1.00  0.93           O  
ATOM   3788  N   SER A 528       1.481  14.064  46.004  1.00  0.94           N  
ATOM   3789  CA  SER A 528       1.514  13.004  47.007  1.00  0.95           C  
ATOM   3790  C   SER A 528       2.777  12.159  46.878  1.00  0.95           C  
ATOM   3791  CB  SER A 528       0.278  12.110  46.883  1.00  0.94           C  
ATOM   3792  O   SER A 528       3.133  11.730  45.778  1.00  0.95           O  
ATOM   3793  OG  SER A 528       0.330  11.047  47.818  1.00  0.80           O  
ATOM   3794  N   GLN A 529       3.508  12.031  48.035  1.00  0.93           N  
ATOM   3795  CA  GLN A 529       4.767  11.303  48.155  1.00  0.94           C  
ATOM   3796  C   GLN A 529       5.800  11.822  47.158  1.00  0.93           C  
ATOM   3797  CB  GLN A 529       4.543   9.805  47.945  1.00  0.93           C  
ATOM   3798  O   GLN A 529       6.609  11.052  46.637  1.00  0.90           O  
ATOM   3799  CG  GLN A 529       3.680   9.156  49.019  1.00  0.92           C  
ATOM   3800  CD  GLN A 529       3.556   7.654  48.845  1.00  0.86           C  
ATOM   3801  NE2 GLN A 529       2.324   7.168  48.742  1.00  0.90           N  
ATOM   3802  OE1 GLN A 529       4.560   6.936  48.804  1.00  0.89           O  
ATOM   3803  N   LEU A 530       5.919  13.061  46.839  1.00  0.94           N  
ATOM   3804  CA  LEU A 530       6.698  13.681  45.772  1.00  0.94           C  
ATOM   3805  C   LEU A 530       8.177  13.338  45.909  1.00  0.91           C  
ATOM   3806  CB  LEU A 530       6.510  15.200  45.785  1.00  0.93           C  
ATOM   3807  O   LEU A 530       8.834  12.997  44.922  1.00  0.89           O  
ATOM   3808  CG  LEU A 530       7.368  15.997  44.800  1.00  0.92           C  
ATOM   3809  CD1 LEU A 530       7.089  15.547  43.370  1.00  0.89           C  
ATOM   3810  CD2 LEU A 530       7.110  17.492  44.955  1.00  0.88           C  
ATOM   3811  N   GLN A 531       8.712  13.336  47.062  1.00  0.92           N  
ATOM   3812  CA  GLN A 531      10.145  13.211  47.307  1.00  0.91           C  
ATOM   3813  C   GLN A 531      10.490  11.828  47.852  1.00  0.89           C  
ATOM   3814  CB  GLN A 531      10.621  14.292  48.277  1.00  0.88           C  
ATOM   3815  O   GLN A 531      11.611  11.599  48.313  1.00  0.85           O  
ATOM   3816  CG  GLN A 531      10.510  15.707  47.725  1.00  0.84           C  
ATOM   3817  CD  GLN A 531      11.190  16.737  48.607  1.00  0.80           C  
ATOM   3818  NE2 GLN A 531      11.386  17.938  48.073  1.00  0.80           N  
ATOM   3819  OE1 GLN A 531      11.537  16.455  49.758  1.00  0.80           O  
ATOM   3820  N   THR A 532       9.508  10.893  47.820  1.00  0.89           N  
ATOM   3821  CA  THR A 532       9.816   9.520  48.202  1.00  0.90           C  
ATOM   3822  C   THR A 532      10.842   8.911  47.251  1.00  0.88           C  
ATOM   3823  CB  THR A 532       8.548   8.647  48.220  1.00  0.88           C  
ATOM   3824  O   THR A 532      10.524   8.602  46.101  1.00  0.85           O  
ATOM   3825  CG2 THR A 532       8.865   7.224  48.668  1.00  0.85           C  
ATOM   3826  OG1 THR A 532       7.594   9.219  49.123  1.00  0.83           O  
ATOM   3827  N   ILE A 533      12.143   8.925  47.690  1.00  0.89           N  
ATOM   3828  CA  ILE A 533      13.263   8.420  46.903  1.00  0.89           C  
ATOM   3829  C   ILE A 533      13.442   6.925  47.160  1.00  0.85           C  
ATOM   3830  CB  ILE A 533      14.569   9.179  47.226  1.00  0.87           C  
ATOM   3831  O   ILE A 533      13.503   6.130  46.219  1.00  0.81           O  
ATOM   3832  CG1 ILE A 533      14.416  10.669  46.899  1.00  0.82           C  
ATOM   3833  CG2 ILE A 533      15.750   8.570  46.464  1.00  0.79           C  
ATOM   3834  CD1 ILE A 533      15.619  11.516  47.290  1.00  0.80           C  
ATOM   3835  N   GLU A 534      13.448   6.717  48.445  1.00  0.84           N  
ATOM   3836  CA  GLU A 534      13.529   5.393  49.055  1.00  0.82           C  
ATOM   3837  C   GLU A 534      12.423   5.192  50.087  1.00  0.76           C  
ATOM   3838  CB  GLU A 534      14.899   5.184  49.705  1.00  0.77           C  
ATOM   3839  O   GLU A 534      11.815   6.160  50.550  1.00  0.67           O  
ATOM   3840  CG  GLU A 534      16.065   5.299  48.734  1.00  0.72           C  
ATOM   3841  CD  GLU A 534      17.411   4.998  49.374  1.00  0.70           C  
ATOM   3842  OE1 GLU A 534      17.470   4.830  50.613  1.00  0.75           O  
ATOM   3843  OE2 GLU A 534      18.415   4.931  48.630  1.00  0.78           O  
ATOM   3844  N   GLY A 535      11.548   4.187  50.091  1.00  0.90           N  
ATOM   3845  CA  GLY A 535      10.466   3.792  50.980  1.00  0.90           C  
ATOM   3846  C   GLY A 535       9.405   2.954  50.292  1.00  0.91           C  
ATOM   3847  O   GLY A 535       8.913   3.321  49.223  1.00  0.90           O  
ATOM   3848  N   ASN A 536       9.081   1.888  50.919  1.00  0.91           N  
ATOM   3849  CA  ASN A 536       8.152   0.892  50.394  1.00  0.93           C  
ATOM   3850  C   ASN A 536       6.854   0.859  51.197  1.00  0.93           C  
ATOM   3851  CB  ASN A 536       8.802  -0.493  50.378  1.00  0.90           C  
ATOM   3852  O   ASN A 536       6.835   1.234  52.370  1.00  0.92           O  
ATOM   3853  CG  ASN A 536      10.089  -0.525  49.577  1.00  0.86           C  
ATOM   3854  ND2 ASN A 536      11.203  -0.770  50.256  1.00  0.89           N  
ATOM   3855  OD1 ASN A 536      10.081  -0.330  48.359  1.00  0.86           O  
ATOM   3856  N   TYR A 537       5.720   0.513  50.552  1.00  0.95           N  
ATOM   3857  CA  TYR A 537       4.423   0.173  51.128  1.00  0.95           C  
ATOM   3858  C   TYR A 537       3.772   1.395  51.765  1.00  0.95           C  
ATOM   3859  CB  TYR A 537       4.573  -0.940  52.169  1.00  0.94           C  
ATOM   3860  O   TYR A 537       2.952   1.265  52.677  1.00  0.94           O  
ATOM   3861  CG  TYR A 537       5.334  -2.143  51.666  1.00  0.94           C  
ATOM   3862  CD1 TYR A 537       4.793  -2.977  50.691  1.00  0.92           C  
ATOM   3863  CD2 TYR A 537       6.596  -2.448  52.166  1.00  0.92           C  
ATOM   3864  CE1 TYR A 537       5.490  -4.087  50.226  1.00  0.91           C  
ATOM   3865  CE2 TYR A 537       7.302  -3.555  51.709  1.00  0.91           C  
ATOM   3866  OH  TYR A 537       7.437  -5.465  50.283  1.00  0.90           O  
ATOM   3867  CZ  TYR A 537       6.742  -4.367  50.740  1.00  0.90           C  
ATOM   3868  N   ASN A 538       4.142   2.588  51.366  1.00  0.94           N  
ATOM   3869  CA  ASN A 538       3.512   3.823  51.820  1.00  0.94           C  
ATOM   3870  C   ASN A 538       2.196   4.082  51.091  1.00  0.95           C  
ATOM   3871  CB  ASN A 538       4.462   5.009  51.638  1.00  0.94           C  
ATOM   3872  O   ASN A 538       2.071   3.785  49.902  1.00  0.95           O  
ATOM   3873  CG  ASN A 538       5.732   4.870  52.454  1.00  0.93           C  
ATOM   3874  ND2 ASN A 538       6.857   4.690  51.773  1.00  0.92           N  
ATOM   3875  OD1 ASN A 538       5.702   4.923  53.686  1.00  0.92           O  
ATOM   3876  N   THR A 539       1.192   4.574  51.820  1.00  0.95           N  
ATOM   3877  CA  THR A 539      -0.084   5.024  51.275  1.00  0.96           C  
ATOM   3878  C   THR A 539      -0.326   6.494  51.605  1.00  0.96           C  
ATOM   3879  CB  THR A 539      -1.251   4.176  51.815  1.00  0.95           C  
ATOM   3880  O   THR A 539      -0.381   6.872  52.777  1.00  0.95           O  
ATOM   3881  CG2 THR A 539      -2.584   4.647  51.242  1.00  0.94           C  
ATOM   3882  OG1 THR A 539      -1.046   2.805  51.452  1.00  0.95           O  
ATOM   3883  N   ALA A 540      -0.475   7.306  50.609  1.00  0.95           N  
ATOM   3884  CA  ALA A 540      -0.766   8.734  50.705  1.00  0.96           C  
ATOM   3885  C   ALA A 540      -1.993   9.101  49.875  1.00  0.96           C  
ATOM   3886  CB  ALA A 540       0.441   9.554  50.255  1.00  0.95           C  
ATOM   3887  O   ALA A 540      -2.029   8.856  48.667  1.00  0.95           O  
ATOM   3888  N   VAL A 541      -2.991   9.653  50.536  1.00  0.97           N  
ATOM   3889  CA  VAL A 541      -4.205  10.130  49.881  1.00  0.97           C  
ATOM   3890  C   VAL A 541      -4.470  11.581  50.278  1.00  0.96           C  
ATOM   3891  CB  VAL A 541      -5.424   9.249  50.235  1.00  0.97           C  
ATOM   3892  O   VAL A 541      -4.808  11.864  51.429  1.00  0.95           O  
ATOM   3893  CG1 VAL A 541      -6.667   9.720  49.481  1.00  0.96           C  
ATOM   3894  CG2 VAL A 541      -5.130   7.783  49.925  1.00  0.96           C  
ATOM   3895  N   GLY A 542      -4.356  12.512  49.233  1.00  0.96           N  
ATOM   3896  CA  GLY A 542      -4.484  13.954  49.374  1.00  0.97           C  
ATOM   3897  C   GLY A 542      -3.344  14.720  48.731  1.00  0.96           C  
ATOM   3898  O   GLY A 542      -2.311  14.138  48.392  1.00  0.96           O  
ATOM   3899  N   ASN A 543      -3.546  16.083  48.631  1.00  0.95           N  
ATOM   3900  CA  ASN A 543      -2.476  16.923  48.104  1.00  0.96           C  
ATOM   3901  C   ASN A 543      -1.286  16.978  49.057  1.00  0.95           C  
ATOM   3902  CB  ASN A 543      -2.993  18.335  47.818  1.00  0.93           C  
ATOM   3903  O   ASN A 543      -1.455  17.199  50.257  1.00  0.94           O  
ATOM   3904  CG  ASN A 543      -4.139  18.348  46.826  1.00  0.84           C  
ATOM   3905  ND2 ASN A 543      -5.191  19.093  47.144  1.00  0.86           N  
ATOM   3906  OD1 ASN A 543      -4.079  17.693  45.782  1.00  0.81           O  
ATOM   3907  N   ASN A 544      -0.063  16.702  48.488  1.00  0.93           N  
ATOM   3908  CA  ASN A 544       1.211  16.796  49.193  1.00  0.94           C  
ATOM   3909  C   ASN A 544       1.241  15.891  50.421  1.00  0.94           C  
ATOM   3910  CB  ASN A 544       1.497  18.244  49.593  1.00  0.93           C  
ATOM   3911  O   ASN A 544       2.034  16.108  51.338  1.00  0.92           O  
ATOM   3912  CG  ASN A 544       1.602  19.171  48.398  1.00  0.91           C  
ATOM   3913  ND2 ASN A 544       0.832  20.253  48.418  1.00  0.90           N  
ATOM   3914  OD1 ASN A 544       2.367  18.916  47.464  1.00  0.88           O  
ATOM   3915  N   SER A 545       0.327  14.821  50.544  1.00  0.92           N  
ATOM   3916  CA  SER A 545       0.419  13.807  51.589  1.00  0.93           C  
ATOM   3917  C   SER A 545       1.729  13.032  51.494  1.00  0.93           C  
ATOM   3918  CB  SER A 545      -0.762  12.839  51.503  1.00  0.91           C  
ATOM   3919  O   SER A 545       2.137  12.623  50.405  1.00  0.92           O  
ATOM   3920  OG  SER A 545      -0.778  12.175  50.251  1.00  0.81           O  
ATOM   3921  N   LEU A 546       2.452  12.934  52.583  1.00  0.91           N  
ATOM   3922  CA  LEU A 546       3.760  12.298  52.704  1.00  0.92           C  
ATOM   3923  C   LEU A 546       4.765  12.934  51.750  1.00  0.92           C  
ATOM   3924  CB  LEU A 546       3.653  10.796  52.426  1.00  0.91           C  
ATOM   3925  O   LEU A 546       5.651  12.252  51.230  1.00  0.90           O  
ATOM   3926  CG  LEU A 546       3.021   9.945  53.528  1.00  0.89           C  
ATOM   3927  CD1 LEU A 546       2.766   8.529  53.024  1.00  0.84           C  
ATOM   3928  CD2 LEU A 546       3.912   9.926  54.766  1.00  0.84           C  
ATOM   3929  N   ARG A 547       4.757  14.191  51.472  1.00  0.93           N  
ATOM   3930  CA  ARG A 547       5.448  14.879  50.387  1.00  0.93           C  
ATOM   3931  C   ARG A 547       6.961  14.752  50.532  1.00  0.91           C  
ATOM   3932  CB  ARG A 547       5.048  16.356  50.346  1.00  0.92           C  
ATOM   3933  O   ARG A 547       7.670  14.549  49.545  1.00  0.89           O  
ATOM   3934  CG  ARG A 547       5.749  17.154  49.258  1.00  0.90           C  
ATOM   3935  CD  ARG A 547       5.274  18.600  49.225  1.00  0.87           C  
ATOM   3936  NE  ARG A 547       6.050  19.401  48.282  1.00  0.87           N  
ATOM   3937  NH1 ARG A 547       4.901  21.364  48.685  1.00  0.82           N  
ATOM   3938  NH2 ARG A 547       6.619  21.327  47.168  1.00  0.80           N  
ATOM   3939  CZ  ARG A 547       5.855  20.695  48.047  1.00  0.85           C  
ATOM   3940  N   GLU A 548       7.447  14.830  51.699  1.00  0.90           N  
ATOM   3941  CA  GLU A 548       8.881  14.848  51.975  1.00  0.89           C  
ATOM   3942  C   GLU A 548       9.325  13.563  52.669  1.00  0.88           C  
ATOM   3943  CB  GLU A 548       9.248  16.062  52.831  1.00  0.87           C  
ATOM   3944  O   GLU A 548      10.353  13.543  53.349  1.00  0.84           O  
ATOM   3945  CG  GLU A 548       9.008  17.397  52.141  1.00  0.83           C  
ATOM   3946  CD  GLU A 548       9.485  18.589  52.956  1.00  0.80           C  
ATOM   3947  OE1 GLU A 548      10.208  18.388  53.958  1.00  0.79           O  
ATOM   3948  OE2 GLU A 548       9.132  19.732  52.589  1.00  0.79           O  
ATOM   3949  N   ASN A 549       8.529  12.482  52.464  1.00  0.89           N  
ATOM   3950  CA  ASN A 549       9.000  11.161  52.864  1.00  0.89           C  
ATOM   3951  C   ASN A 549      10.130  10.672  51.962  1.00  0.89           C  
ATOM   3952  CB  ASN A 549       7.846  10.156  52.863  1.00  0.88           C  
ATOM   3953  O   ASN A 549       9.908  10.380  50.785  1.00  0.87           O  
ATOM   3954  CG  ASN A 549       8.256   8.796  53.392  1.00  0.86           C  
ATOM   3955  ND2 ASN A 549       7.964   7.750  52.628  1.00  0.85           N  
ATOM   3956  OD1 ASN A 549       8.830   8.686  54.479  1.00  0.84           O  
ATOM   3957  N   ILE A 550      11.324  10.560  52.476  1.00  0.87           N  
ATOM   3958  CA  ILE A 550      12.476  10.199  51.658  1.00  0.88           C  
ATOM   3959  C   ILE A 550      12.705   8.691  51.725  1.00  0.87           C  
ATOM   3960  CB  ILE A 550      13.747  10.955  52.106  1.00  0.86           C  
ATOM   3961  O   ILE A 550      12.765   8.019  50.693  1.00  0.85           O  
ATOM   3962  CG1 ILE A 550      13.560  12.466  51.931  1.00  0.83           C  
ATOM   3963  CG2 ILE A 550      14.971  10.461  51.329  1.00  0.81           C  
ATOM   3964  CD1 ILE A 550      14.734  13.298  52.428  1.00  0.80           C  
ATOM   3965  N   GLU A 551      12.664   8.000  53.003  1.00  0.87           N  
ATOM   3966  CA  GLU A 551      13.114   6.624  53.192  1.00  0.87           C  
ATOM   3967  C   GLU A 551      12.143   5.842  54.071  1.00  0.85           C  
ATOM   3968  CB  GLU A 551      14.517   6.597  53.805  1.00  0.84           C  
ATOM   3969  O   GLU A 551      12.328   4.644  54.296  1.00  0.81           O  
ATOM   3970  CG  GLU A 551      15.587   7.218  52.919  1.00  0.79           C  
ATOM   3971  CD  GLU A 551      16.951   7.290  53.587  1.00  0.74           C  
ATOM   3972  OE1 GLU A 551      17.084   6.836  54.746  1.00  0.76           O  
ATOM   3973  OE2 GLU A 551      17.894   7.805  52.946  1.00  0.74           O  
ATOM   3974  N   GLY A 552      11.103   6.365  54.620  1.00  0.88           N  
ATOM   3975  CA  GLY A 552      10.195   5.712  55.550  1.00  0.88           C  
ATOM   3976  C   GLY A 552       9.268   4.716  54.879  1.00  0.90           C  
ATOM   3977  O   GLY A 552       8.626   5.036  53.877  1.00  0.89           O  
ATOM   3978  N   ASP A 553       9.062   3.428  55.542  1.00  0.87           N  
ATOM   3979  CA  ASP A 553       8.215   2.345  55.051  1.00  0.89           C  
ATOM   3980  C   ASP A 553       6.870   2.330  55.773  1.00  0.89           C  
ATOM   3981  CB  ASP A 553       8.917   0.996  55.217  1.00  0.87           C  
ATOM   3982  O   ASP A 553       6.782   2.714  56.941  1.00  0.88           O  
ATOM   3983  CG  ASP A 553      10.084   0.813  54.263  1.00  0.84           C  
ATOM   3984  OD1 ASP A 553       9.985   1.236  53.091  1.00  0.85           O  
ATOM   3985  OD2 ASP A 553      11.110   0.237  54.685  1.00  0.87           O  
ATOM   3986  N   SER A 554       5.844   1.875  55.044  1.00  0.90           N  
ATOM   3987  CA  SER A 554       4.545   1.483  55.581  1.00  0.91           C  
ATOM   3988  C   SER A 554       3.861   2.651  56.282  1.00  0.90           C  
ATOM   3989  CB  SER A 554       4.699   0.313  56.554  1.00  0.89           C  
ATOM   3990  O   SER A 554       3.127   2.456  57.253  1.00  0.89           O  
ATOM   3991  OG  SER A 554       5.307  -0.796  55.916  1.00  0.91           O  
ATOM   3992  N   ASN A 555       4.059   3.826  55.893  1.00  0.89           N  
ATOM   3993  CA  ASN A 555       3.314   4.994  56.353  1.00  0.90           C  
ATOM   3994  C   ASN A 555       1.962   5.108  55.656  1.00  0.90           C  
ATOM   3995  CB  ASN A 555       4.132   6.270  56.140  1.00  0.90           C  
ATOM   3996  O   ASN A 555       1.836   4.769  54.477  1.00  0.90           O  
ATOM   3997  CG  ASN A 555       5.453   6.248  56.882  1.00  0.89           C  
ATOM   3998  ND2 ASN A 555       6.552   6.246  56.136  1.00  0.89           N  
ATOM   3999  OD1 ASN A 555       5.487   6.232  58.115  1.00  0.88           O  
ATOM   4000  N   VAL A 556       0.944   5.546  56.425  1.00  0.90           N  
ATOM   4001  CA  VAL A 556      -0.378   5.860  55.894  1.00  0.92           C  
ATOM   4002  C   VAL A 556      -0.727   7.314  56.204  1.00  0.91           C  
ATOM   4003  CB  VAL A 556      -1.459   4.918  56.469  1.00  0.91           C  
ATOM   4004  O   VAL A 556      -0.808   7.704  57.371  1.00  0.91           O  
ATOM   4005  CG1 VAL A 556      -2.836   5.271  55.908  1.00  0.91           C  
ATOM   4006  CG2 VAL A 556      -1.113   3.462  56.166  1.00  0.90           C  
ATOM   4007  N   ALA A 557      -0.946   8.125  55.187  1.00  0.91           N  
ATOM   4008  CA  ALA A 557      -1.360   9.522  55.289  1.00  0.92           C  
ATOM   4009  C   ALA A 557      -2.609   9.787  54.454  1.00  0.92           C  
ATOM   4010  CB  ALA A 557      -0.226  10.447  54.853  1.00  0.91           C  
ATOM   4011  O   ALA A 557      -2.597   9.607  53.234  1.00  0.92           O  
ATOM   4012  N   VAL A 558      -3.669  10.195  55.119  1.00  0.93           N  
ATOM   4013  CA  VAL A 558      -4.926  10.534  54.461  1.00  0.94           C  
ATOM   4014  C   VAL A 558      -5.338  11.956  54.835  1.00  0.92           C  
ATOM   4015  CB  VAL A 558      -6.049   9.539  54.833  1.00  0.93           C  
ATOM   4016  O   VAL A 558      -5.724  12.218  55.977  1.00  0.91           O  
ATOM   4017  CG1 VAL A 558      -7.334   9.867  54.075  1.00  0.93           C  
ATOM   4018  CG2 VAL A 558      -5.606   8.105  54.548  1.00  0.93           C  
ATOM   4019  N   GLY A 559      -5.235  12.895  53.783  1.00  0.94           N  
ATOM   4020  CA  GLY A 559      -5.562  14.305  53.921  1.00  0.94           C  
ATOM   4021  C   GLY A 559      -4.566  15.220  53.234  1.00  0.94           C  
ATOM   4022  O   GLY A 559      -3.472  14.789  52.865  1.00  0.93           O  
ATOM   4023  N   ASP A 560      -4.960  16.498  53.109  1.00  0.92           N  
ATOM   4024  CA  ASP A 560      -4.076  17.525  52.566  1.00  0.93           C  
ATOM   4025  C   ASP A 560      -2.902  17.792  53.505  1.00  0.91           C  
ATOM   4026  CB  ASP A 560      -4.851  18.820  52.312  1.00  0.91           C  
ATOM   4027  O   ASP A 560      -3.095  17.997  54.705  1.00  0.89           O  
ATOM   4028  CG  ASP A 560      -4.041  19.856  51.553  1.00  0.86           C  
ATOM   4029  OD1 ASP A 560      -3.176  19.475  50.734  1.00  0.86           O  
ATOM   4030  OD2 ASP A 560      -4.267  21.065  51.778  1.00  0.91           O  
ATOM   4031  N   ASN A 561      -1.594  17.640  53.017  1.00  0.90           N  
ATOM   4032  CA  ASN A 561      -0.341  17.843  53.735  1.00  0.91           C  
ATOM   4033  C   ASN A 561      -0.235  16.923  54.948  1.00  0.90           C  
ATOM   4034  CB  ASN A 561      -0.197  19.305  54.163  1.00  0.89           C  
ATOM   4035  O   ASN A 561       0.501  17.216  55.892  1.00  0.88           O  
ATOM   4036  CG  ASN A 561      -0.093  20.251  52.983  1.00  0.87           C  
ATOM   4037  ND2 ASN A 561      -1.190  20.929  52.667  1.00  0.87           N  
ATOM   4038  OD1 ASN A 561       0.965  20.371  52.360  1.00  0.84           O  
ATOM   4039  N   ALA A 562      -1.031  15.754  55.011  1.00  0.88           N  
ATOM   4040  CA  ALA A 562      -0.841  14.753  56.057  1.00  0.90           C  
ATOM   4041  C   ALA A 562       0.558  14.147  55.988  1.00  0.89           C  
ATOM   4042  CB  ALA A 562      -1.898  13.657  55.943  1.00  0.89           C  
ATOM   4043  O   ALA A 562       0.989  13.681  54.930  1.00  0.88           O  
ATOM   4044  N   ILE A 563       1.327  14.146  57.167  1.00  0.86           N  
ATOM   4045  CA  ILE A 563       2.745  13.825  57.294  1.00  0.86           C  
ATOM   4046  C   ILE A 563       3.541  14.570  56.226  1.00  0.85           C  
ATOM   4047  CB  ILE A 563       2.992  12.303  57.183  1.00  0.84           C  
ATOM   4048  O   ILE A 563       4.383  13.979  55.545  1.00  0.79           O  
ATOM   4049  CG1 ILE A 563       2.024  11.537  58.092  1.00  0.85           C  
ATOM   4050  CG2 ILE A 563       4.446  11.966  57.525  1.00  0.82           C  
ATOM   4051  CD1 ILE A 563       2.179  10.024  58.027  1.00  0.82           C  
ATOM   4052  N   GLY A 564       3.365  15.889  55.979  1.00  0.84           N  
ATOM   4053  CA  GLY A 564       3.938  16.694  54.912  1.00  0.83           C  
ATOM   4054  C   GLY A 564       5.451  16.775  54.973  1.00  0.80           C  
ATOM   4055  O   GLY A 564       6.126  16.648  53.949  1.00  0.75           O  
ATOM   4056  N   ILE A 565       5.990  16.940  56.191  1.00  0.79           N  
ATOM   4057  CA  ILE A 565       7.415  17.081  56.471  1.00  0.77           C  
ATOM   4058  C   ILE A 565       7.866  15.973  57.420  1.00  0.73           C  
ATOM   4059  CB  ILE A 565       7.738  18.467  57.072  1.00  0.72           C  
ATOM   4060  O   ILE A 565       7.654  16.061  58.632  1.00  0.66           O  
ATOM   4061  CG1 ILE A 565       7.215  19.581  56.158  1.00  0.70           C  
ATOM   4062  CG2 ILE A 565       9.244  18.615  57.309  1.00  0.67           C  
ATOM   4063  CD1 ILE A 565       7.430  20.985  56.708  1.00  0.66           C  
ATOM   4064  N   GLY A 566       8.195  14.805  56.858  1.00  0.68           N  
ATOM   4065  CA  GLY A 566       8.782  13.677  57.564  1.00  0.66           C  
ATOM   4066  C   GLY A 566       9.731  12.863  56.705  1.00  0.68           C  
ATOM   4067  O   GLY A 566       9.304  12.192  55.764  1.00  0.61           O  
ATOM   4068  N   THR A 567      11.164  12.799  57.148  1.00  0.64           N  
ATOM   4069  CA  THR A 567      12.139  12.283  56.194  1.00  0.66           C  
ATOM   4070  C   THR A 567      12.326  10.779  56.371  1.00  0.67           C  
ATOM   4071  CB  THR A 567      13.497  12.994  56.343  1.00  0.55           C  
ATOM   4072  O   THR A 567      12.611  10.066  55.407  1.00  0.63           O  
ATOM   4073  CG2 THR A 567      13.417  14.439  55.862  1.00  0.39           C  
ATOM   4074  OG1 THR A 567      13.887  12.981  57.722  1.00  0.43           O  
ATOM   4075  N   THR A 568      12.003  10.167  57.597  1.00  0.79           N  
ATOM   4076  CA  THR A 568      12.639   8.861  57.737  1.00  0.79           C  
ATOM   4077  C   THR A 568      11.799   7.942  58.620  1.00  0.79           C  
ATOM   4078  CB  THR A 568      14.055   8.991  58.328  1.00  0.76           C  
ATOM   4079  O   THR A 568      12.176   6.795  58.867  1.00  0.75           O  
ATOM   4080  CG2 THR A 568      14.992   9.705  57.360  1.00  0.70           C  
ATOM   4081  OG1 THR A 568      13.991   9.736  59.550  1.00  0.73           O  
ATOM   4082  N   GLY A 569      10.694   8.300  59.076  1.00  0.81           N  
ATOM   4083  CA  GLY A 569       9.860   7.492  59.951  1.00  0.81           C  
ATOM   4084  C   GLY A 569       9.065   6.434  59.208  1.00  0.83           C  
ATOM   4085  O   GLY A 569       8.542   6.693  58.122  1.00  0.82           O  
ATOM   4086  N   SER A 570       8.921   5.115  59.856  1.00  0.82           N  
ATOM   4087  CA  SER A 570       8.112   4.005  59.365  1.00  0.84           C  
ATOM   4088  C   SER A 570       6.913   3.750  60.273  1.00  0.84           C  
ATOM   4089  CB  SER A 570       8.956   2.735  59.252  1.00  0.81           C  
ATOM   4090  O   SER A 570       6.943   4.088  61.458  1.00  0.82           O  
ATOM   4091  OG  SER A 570      10.057   2.938  58.383  1.00  0.82           O  
ATOM   4092  N   TYR A 571       5.792   3.181  59.712  1.00  0.86           N  
ATOM   4093  CA  TYR A 571       4.588   2.653  60.343  1.00  0.86           C  
ATOM   4094  C   TYR A 571       3.772   3.771  60.983  1.00  0.85           C  
ATOM   4095  CB  TYR A 571       4.950   1.602  61.397  1.00  0.85           C  
ATOM   4096  O   TYR A 571       3.021   3.534  61.932  1.00  0.83           O  
ATOM   4097  CG  TYR A 571       5.828   0.493  60.872  1.00  0.87           C  
ATOM   4098  CD1 TYR A 571       5.312  -0.491  60.031  1.00  0.86           C  
ATOM   4099  CD2 TYR A 571       7.174   0.425  61.215  1.00  0.86           C  
ATOM   4100  CE1 TYR A 571       6.117  -1.517  59.546  1.00  0.86           C  
ATOM   4101  CE2 TYR A 571       7.988  -0.596  60.736  1.00  0.86           C  
ATOM   4102  OH  TYR A 571       8.253  -2.573  59.425  1.00  0.85           O  
ATOM   4103  CZ  TYR A 571       7.451  -1.560  59.903  1.00  0.83           C  
ATOM   4104  N   ASN A 572       3.883   4.965  60.519  1.00  0.86           N  
ATOM   4105  CA  ASN A 572       3.068   6.095  60.953  1.00  0.87           C  
ATOM   4106  C   ASN A 572       1.715   6.113  60.247  1.00  0.87           C  
ATOM   4107  CB  ASN A 572       3.808   7.413  60.717  1.00  0.86           C  
ATOM   4108  O   ASN A 572       1.624   5.789  59.062  1.00  0.87           O  
ATOM   4109  CG  ASN A 572       5.152   7.461  61.416  1.00  0.83           C  
ATOM   4110  ND2 ASN A 572       6.227   7.412  60.638  1.00  0.83           N  
ATOM   4111  OD1 ASN A 572       5.224   7.541  62.645  1.00  0.82           O  
ATOM   4112  N   VAL A 573       0.627   6.485  61.019  1.00  0.86           N  
ATOM   4113  CA  VAL A 573      -0.711   6.696  60.478  1.00  0.87           C  
ATOM   4114  C   VAL A 573      -1.187   8.108  60.810  1.00  0.87           C  
ATOM   4115  CB  VAL A 573      -1.714   5.654  61.021  1.00  0.86           C  
ATOM   4116  O   VAL A 573      -1.261   8.485  61.982  1.00  0.86           O  
ATOM   4117  CG1 VAL A 573      -3.106   5.888  60.436  1.00  0.86           C  
ATOM   4118  CG2 VAL A 573      -1.232   4.238  60.711  1.00  0.85           C  
ATOM   4119  N   ALA A 574      -1.542   8.864  59.791  1.00  0.88           N  
ATOM   4120  CA  ALA A 574      -2.112  10.203  59.906  1.00  0.89           C  
ATOM   4121  C   ALA A 574      -3.392  10.327  59.085  1.00  0.90           C  
ATOM   4122  CB  ALA A 574      -1.097  11.254  59.464  1.00  0.88           C  
ATOM   4123  O   ALA A 574      -3.400  10.033  57.887  1.00  0.89           O  
ATOM   4124  N   VAL A 575      -4.415  10.778  59.762  1.00  0.89           N  
ATOM   4125  CA  VAL A 575      -5.708  11.006  59.125  1.00  0.91           C  
ATOM   4126  C   VAL A 575      -6.201  12.415  59.447  1.00  0.88           C  
ATOM   4127  CB  VAL A 575      -6.753   9.960  59.571  1.00  0.88           C  
ATOM   4128  O   VAL A 575      -6.358  12.772  60.617  1.00  0.87           O  
ATOM   4129  CG1 VAL A 575      -8.081  10.180  58.848  1.00  0.86           C  
ATOM   4130  CG2 VAL A 575      -6.233   8.546  59.320  1.00  0.85           C  
ATOM   4131  N   GLY A 576      -6.493  13.199  58.327  1.00  0.90           N  
ATOM   4132  CA  GLY A 576      -6.957  14.576  58.366  1.00  0.91           C  
ATOM   4133  C   GLY A 576      -5.985  15.552  57.730  1.00  0.91           C  
ATOM   4134  O   GLY A 576      -4.790  15.269  57.629  1.00  0.91           O  
ATOM   4135  N   ALA A 577      -6.476  16.704  57.294  1.00  0.89           N  
ATOM   4136  CA  ALA A 577      -5.611  17.754  56.762  1.00  0.91           C  
ATOM   4137  C   ALA A 577      -4.616  18.231  57.816  1.00  0.89           C  
ATOM   4138  CB  ALA A 577      -6.447  18.926  56.255  1.00  0.88           C  
ATOM   4139  O   ALA A 577      -4.990  18.479  58.965  1.00  0.86           O  
ATOM   4140  N   TYR A 578      -3.304  18.303  57.422  1.00  0.88           N  
ATOM   4141  CA  TYR A 578      -2.167  18.753  58.217  1.00  0.89           C  
ATOM   4142  C   TYR A 578      -1.963  17.856  59.433  1.00  0.86           C  
ATOM   4143  CB  TYR A 578      -2.365  20.204  58.666  1.00  0.88           C  
ATOM   4144  O   TYR A 578      -1.280  18.238  60.386  1.00  0.84           O  
ATOM   4145  CG  TYR A 578      -2.584  21.168  57.526  1.00  0.89           C  
ATOM   4146  CD1 TYR A 578      -1.510  21.647  56.778  1.00  0.89           C  
ATOM   4147  CD2 TYR A 578      -3.862  21.602  57.194  1.00  0.89           C  
ATOM   4148  CE1 TYR A 578      -1.706  22.537  55.727  1.00  0.88           C  
ATOM   4149  CE2 TYR A 578      -4.070  22.492  56.145  1.00  0.89           C  
ATOM   4150  OH  TYR A 578      -3.187  23.833  54.379  1.00  0.88           O  
ATOM   4151  CZ  TYR A 578      -2.987  22.952  55.418  1.00  0.86           C  
ATOM   4152  N   ALA A 579      -2.645  16.653  59.427  1.00  0.85           N  
ATOM   4153  CA  ALA A 579      -2.371  15.658  60.460  1.00  0.86           C  
ATOM   4154  C   ALA A 579      -0.909  15.222  60.429  1.00  0.85           C  
ATOM   4155  CB  ALA A 579      -3.288  14.448  60.291  1.00  0.85           C  
ATOM   4156  O   ALA A 579      -0.411  14.775  59.393  1.00  0.84           O  
ATOM   4157  N   LEU A 580      -0.241  15.434  61.505  1.00  0.85           N  
ATOM   4158  CA  LEU A 580       1.157  15.091  61.742  1.00  0.86           C  
ATOM   4159  C   LEU A 580       2.072  15.854  60.791  1.00  0.85           C  
ATOM   4160  CB  LEU A 580       1.375  13.585  61.581  1.00  0.83           C  
ATOM   4161  O   LEU A 580       3.174  15.395  60.482  1.00  0.81           O  
ATOM   4162  CG  LEU A 580       0.569  12.679  62.514  1.00  0.81           C  
ATOM   4163  CD1 LEU A 580       0.927  11.216  62.272  1.00  0.77           C  
ATOM   4164  CD2 LEU A 580       0.812  13.060  63.970  1.00  0.78           C  
ATOM   4165  N   GLU A 581       1.827  17.035  60.295  1.00  0.83           N  
ATOM   4166  CA  GLU A 581       2.540  17.791  59.270  1.00  0.82           C  
ATOM   4167  C   GLU A 581       4.007  17.983  59.646  1.00  0.79           C  
ATOM   4168  CB  GLU A 581       1.874  19.149  59.041  1.00  0.80           C  
ATOM   4169  O   GLU A 581       4.893  17.846  58.801  1.00  0.74           O  
ATOM   4170  CG  GLU A 581       2.447  19.925  57.864  1.00  0.80           C  
ATOM   4171  CD  GLU A 581       1.936  21.355  57.781  1.00  0.77           C  
ATOM   4172  OE1 GLU A 581       1.082  21.743  58.610  1.00  0.80           O  
ATOM   4173  OE2 GLU A 581       2.393  22.093  56.880  1.00  0.82           O  
ATOM   4174  N   LYS A 582       4.405  18.198  60.847  1.00  0.77           N  
ATOM   4175  CA  LYS A 582       5.754  18.540  61.288  1.00  0.75           C  
ATOM   4176  C   LYS A 582       6.277  17.523  62.297  1.00  0.70           C  
ATOM   4177  CB  LYS A 582       5.781  19.943  61.895  1.00  0.70           C  
ATOM   4178  O   LYS A 582       6.969  17.886  63.251  1.00  0.63           O  
ATOM   4179  CG  LYS A 582       5.514  21.057  60.894  1.00  0.69           C  
ATOM   4180  CD  LYS A 582       5.607  22.430  61.547  1.00  0.66           C  
ATOM   4181  CE  LYS A 582       5.284  23.543  60.559  1.00  0.69           C  
ATOM   4182  NZ  LYS A 582       5.244  24.880  61.224  1.00  0.64           N  
ATOM   4183  N   ILE A 583       5.825  16.309  62.081  1.00  0.76           N  
ATOM   4184  CA  ILE A 583       6.462  15.319  62.942  1.00  0.75           C  
ATOM   4185  C   ILE A 583       7.925  15.149  62.539  1.00  0.74           C  
ATOM   4186  CB  ILE A 583       5.728  13.961  62.881  1.00  0.69           C  
ATOM   4187  O   ILE A 583       8.222  14.671  61.442  1.00  0.67           O  
ATOM   4188  CG1 ILE A 583       4.354  14.065  63.552  1.00  0.61           C  
ATOM   4189  CG2 ILE A 583       6.573  12.861  63.531  1.00  0.61           C  
ATOM   4190  CD1 ILE A 583       3.539  12.780  63.499  1.00  0.61           C  
ATOM   4191  N   ILE A 584       8.929  15.444  63.501  1.00  0.63           N  
ATOM   4192  CA  ILE A 584      10.354  15.133  63.490  1.00  0.62           C  
ATOM   4193  C   ILE A 584      10.599  13.810  64.211  1.00  0.62           C  
ATOM   4194  CB  ILE A 584      11.184  16.262  64.144  1.00  0.57           C  
ATOM   4195  O   ILE A 584      11.731  13.323  64.260  1.00  0.59           O  
ATOM   4196  CG1 ILE A 584      10.933  17.593  63.426  1.00  0.50           C  
ATOM   4197  CG2 ILE A 584      12.674  15.909  64.138  1.00  0.50           C  
ATOM   4198  CD1 ILE A 584      11.641  18.782  64.062  1.00  0.51           C  
ATOM   4199  N   VAL A 585       9.734  13.248  64.742  1.00  0.62           N  
ATOM   4200  CA  VAL A 585       9.972  12.166  65.692  1.00  0.63           C  
ATOM   4201  C   VAL A 585       9.303  10.886  65.196  1.00  0.62           C  
ATOM   4202  CB  VAL A 585       9.454  12.525  67.103  1.00  0.55           C  
ATOM   4203  O   VAL A 585       8.126  10.895  64.828  1.00  0.57           O  
ATOM   4204  CG1 VAL A 585       9.831  11.439  68.109  1.00  0.44           C  
ATOM   4205  CG2 VAL A 585      10.004  13.880  67.544  1.00  0.45           C  
ATOM   4206  N   THR A 586       9.995   9.694  65.147  1.00  0.62           N  
ATOM   4207  CA  THR A 586       9.565   8.305  65.030  1.00  0.62           C  
ATOM   4208  C   THR A 586       8.707   7.903  66.226  1.00  0.62           C  
ATOM   4209  CB  THR A 586      10.772   7.355  64.918  1.00  0.57           C  
ATOM   4210  O   THR A 586       9.204   7.809  67.350  1.00  0.59           O  
ATOM   4211  CG2 THR A 586      10.328   5.947  64.534  1.00  0.51           C  
ATOM   4212  OG1 THR A 586      11.671   7.850  63.919  1.00  0.51           O  
ATOM   4213  N   ILE A 587       7.358   7.923  66.160  1.00  0.62           N  
ATOM   4214  CA  ILE A 587       6.570   7.081  67.054  1.00  0.62           C  
ATOM   4215  C   ILE A 587       6.625   5.631  66.579  1.00  0.63           C  
ATOM   4216  CB  ILE A 587       5.105   7.563  67.138  1.00  0.58           C  
ATOM   4217  O   ILE A 587       6.027   5.282  65.558  1.00  0.59           O  
ATOM   4218  CG1 ILE A 587       5.045   9.003  67.658  1.00  0.52           C  
ATOM   4219  CG2 ILE A 587       4.278   6.625  68.023  1.00  0.53           C  
ATOM   4220  CD1 ILE A 587       3.641   9.590  67.695  1.00  0.53           C  
ATOM   4221  N   VAL A 588       7.544   4.857  66.960  1.00  0.59           N  
ATOM   4222  CA  VAL A 588       7.429   3.405  66.873  1.00  0.59           C  
ATOM   4223  C   VAL A 588       6.318   2.918  67.801  1.00  0.59           C  
ATOM   4224  CB  VAL A 588       8.762   2.707  67.225  1.00  0.55           C  
ATOM   4225  O   VAL A 588       6.475   2.923  69.024  1.00  0.57           O  
ATOM   4226  CG1 VAL A 588       8.646   1.196  67.036  1.00  0.49           C  
ATOM   4227  CG2 VAL A 588       9.899   3.270  66.375  1.00  0.50           C  
ATOM   4228  N   LEU A 589       5.085   2.748  67.302  1.00  0.61           N  
ATOM   4229  CA  LEU A 589       4.216   1.791  67.978  1.00  0.63           C  
ATOM   4230  C   LEU A 589       4.758   0.372  67.839  1.00  0.62           C  
ATOM   4231  CB  LEU A 589       2.795   1.865  67.414  1.00  0.59           C  
ATOM   4232  O   LEU A 589       4.880  -0.144  66.726  1.00  0.61           O  
ATOM   4233  CG  LEU A 589       1.976   3.098  67.797  1.00  0.58           C  
ATOM   4234  CD1 LEU A 589       0.712   3.180  66.948  1.00  0.56           C  
ATOM   4235  CD2 LEU A 589       1.629   3.069  69.282  1.00  0.58           C  
ATOM   4236  N   GLN A 590       5.299  -0.344  68.981  1.00  0.58           N  
ATOM   4237  CA  GLN A 590       5.518  -1.777  69.145  1.00  0.62           C  
ATOM   4238  C   GLN A 590       4.195  -2.537  69.170  1.00  0.55           C  
ATOM   4239  CB  GLN A 590       6.309  -2.056  70.424  1.00  0.54           C  
ATOM   4240  O   GLN A 590       3.210  -2.059  69.737  1.00  0.53           O  
ATOM   4241  CG  GLN A 590       7.814  -1.885  70.266  1.00  0.50           C  
ATOM   4242  CD  GLN A 590       8.591  -2.381  71.472  1.00  0.51           C  
ATOM   4243  NE2 GLN A 590       9.907  -2.484  71.328  1.00  0.46           N  
ATOM   4244  OE1 GLN A 590       8.012  -2.668  72.525  1.00  0.64           O  
TER    4245      GLN A 590
END
