# Supplementary material for: DepoScope: Accurate phage depolymerase annotation and domain delineation using large language models
Source: PLoS Comput Biol. 2024 Aug 5;20(8):e1011831. doi: 10.1371/journal.pcbi.1011831 (PMC11326577; doi:10.1371/journal.pcbi.1011831)
Supplement: S1 Data — (ZIP) [file pcbi.1011831.s003.zip › FN_FP_deposcope_032024/False_positives/HQ632825.1__AGN12307.pdb]

PARENT N/A
ATOM      1  N   MET A   1      -7.660 -53.133  -3.391  1.00  0.61           N  
ATOM      2  CA  MET A   1      -7.043 -52.564  -4.585  1.00  0.67           C  
ATOM      3  C   MET A   1      -7.423 -51.096  -4.747  1.00  0.62           C  
ATOM      4  CB  MET A   1      -7.455 -53.351  -5.831  1.00  0.54           C  
ATOM      5  O   MET A   1      -8.607 -50.758  -4.797  1.00  0.54           O  
ATOM      6  CG  MET A   1      -6.769 -54.702  -5.956  1.00  0.50           C  
ATOM      7  SD  MET A   1      -7.199 -55.566  -7.517  1.00  0.64           S  
ATOM      8  CE  MET A   1      -7.816 -57.138  -6.853  1.00  0.53           C  
ATOM      9  N   ALA A   2      -6.329 -49.989  -4.558  1.00  0.67           N  
ATOM     10  CA  ALA A   2      -6.641 -48.619  -4.957  1.00  0.70           C  
ATOM     11  C   ALA A   2      -7.076 -48.558  -6.418  1.00  0.65           C  
ATOM     12  CB  ALA A   2      -5.436 -47.710  -4.725  1.00  0.62           C  
ATOM     13  O   ALA A   2      -6.358 -49.024  -7.306  1.00  0.61           O  
ATOM     14  N   THR A   3      -8.467 -48.447  -6.878  1.00  0.67           N  
ATOM     15  CA  THR A   3      -8.794 -48.120  -8.261  1.00  0.69           C  
ATOM     16  C   THR A   3      -7.906 -46.990  -8.774  1.00  0.67           C  
ATOM     17  CB  THR A   3     -10.274 -47.719  -8.406  1.00  0.64           C  
ATOM     18  O   THR A   3      -7.846 -45.917  -8.170  1.00  0.64           O  
ATOM     19  CG2 THR A   3     -10.753 -47.894  -9.843  1.00  0.57           C  
ATOM     20  OG1 THR A   3     -11.072 -48.541  -7.545  1.00  0.62           O  
ATOM     21  N   PRO A   4      -6.875 -47.286  -9.714  1.00  0.72           N  
ATOM     22  CA  PRO A   4      -6.141 -46.133 -10.240  1.00  0.73           C  
ATOM     23  C   PRO A   4      -7.059 -44.977 -10.630  1.00  0.72           C  
ATOM     24  CB  PRO A   4      -5.426 -46.701 -11.469  1.00  0.69           C  
ATOM     25  O   PRO A   4      -8.024 -45.174 -11.373  1.00  0.69           O  
ATOM     26  CG  PRO A   4      -6.278 -47.847 -11.911  1.00  0.66           C  
ATOM     27  CD  PRO A   4      -6.970 -48.418 -10.707  1.00  0.66           C  
ATOM     28  N   PHE A   5      -6.857 -43.726 -10.035  1.00  0.73           N  
ATOM     29  CA  PHE A   5      -7.474 -42.516 -10.566  1.00  0.75           C  
ATOM     30  C   PHE A   5      -7.137 -42.340 -12.042  1.00  0.73           C  
ATOM     31  CB  PHE A   5      -7.019 -41.287  -9.773  1.00  0.69           C  
ATOM     32  O   PHE A   5      -5.967 -42.202 -12.405  1.00  0.69           O  
ATOM     33  CG  PHE A   5      -7.824 -40.048 -10.061  1.00  0.66           C  
ATOM     34  CD1 PHE A   5      -9.045 -39.835  -9.434  1.00  0.64           C  
ATOM     35  CD2 PHE A   5      -7.357 -39.096 -10.958  1.00  0.66           C  
ATOM     36  CE1 PHE A   5      -9.792 -38.689  -9.699  1.00  0.65           C  
ATOM     37  CE2 PHE A   5      -8.098 -37.948 -11.227  1.00  0.61           C  
ATOM     38  CZ  PHE A   5      -9.315 -37.747 -10.597  1.00  0.67           C  
ATOM     39  N   ARG A   6      -7.945 -42.772 -13.016  1.00  0.74           N  
ATOM     40  CA  ARG A   6      -7.765 -42.428 -14.423  1.00  0.75           C  
ATOM     41  C   ARG A   6      -8.455 -41.111 -14.758  1.00  0.74           C  
ATOM     42  CB  ARG A   6      -8.301 -43.545 -15.322  1.00  0.70           C  
ATOM     43  O   ARG A   6      -9.668 -40.977 -14.580  1.00  0.71           O  
ATOM     44  CG  ARG A   6      -7.470 -44.817 -15.286  1.00  0.67           C  
ATOM     45  CD  ARG A   6      -7.948 -45.832 -16.315  1.00  0.67           C  
ATOM     46  NE  ARG A   6      -7.170 -47.066 -16.257  1.00  0.58           N  
ATOM     47  NH1 ARG A   6      -8.082 -47.975 -18.175  1.00  0.48           N  
ATOM     48  NH2 ARG A   6      -6.496 -49.135 -16.993  1.00  0.44           N  
ATOM     49  CZ  ARG A   6      -7.251 -48.056 -17.142  1.00  0.64           C  
ATOM     50  N   ILE A   7      -7.614 -40.108 -15.242  1.00  0.83           N  
ATOM     51  CA  ILE A   7      -8.163 -38.904 -15.856  1.00  0.86           C  
ATOM     52  C   ILE A   7      -8.577 -39.202 -17.296  1.00  0.85           C  
ATOM     53  CB  ILE A   7      -7.150 -37.738 -15.820  1.00  0.81           C  
ATOM     54  O   ILE A   7      -7.769 -39.685 -18.093  1.00  0.82           O  
ATOM     55  CG1 ILE A   7      -6.710 -37.457 -14.379  1.00  0.70           C  
ATOM     56  CG2 ILE A   7      -7.748 -36.483 -16.465  1.00  0.70           C  
ATOM     57  CD1 ILE A   7      -5.676 -36.347 -14.253  1.00  0.69           C  
ATOM     58  N   LYS A   8      -9.824 -39.194 -17.675  1.00  0.86           N  
ATOM     59  CA  LYS A   8     -10.242 -39.263 -19.072  1.00  0.88           C  
ATOM     60  C   LYS A   8      -9.590 -38.156 -19.896  1.00  0.88           C  
ATOM     61  CB  LYS A   8     -11.764 -39.171 -19.183  1.00  0.85           C  
ATOM     62  O   LYS A   8      -9.446 -37.026 -19.424  1.00  0.87           O  
ATOM     63  CG  LYS A   8     -12.494 -40.429 -18.736  1.00  0.79           C  
ATOM     64  CD  LYS A   8     -13.989 -40.336 -19.013  1.00  0.78           C  
ATOM     65  CE  LYS A   8     -14.727 -41.576 -18.526  1.00  0.80           C  
ATOM     66  NZ  LYS A   8     -16.208 -41.421 -18.645  1.00  0.72           N  
ATOM     67  N   ARG A   9      -9.057 -38.493 -21.070  1.00  0.82           N  
ATOM     68  CA  ARG A   9      -8.361 -37.560 -21.949  1.00  0.86           C  
ATOM     69  C   ARG A   9      -9.093 -37.412 -23.279  1.00  0.84           C  
ATOM     70  CB  ARG A   9      -6.922 -38.020 -22.192  1.00  0.80           C  
ATOM     71  O   ARG A   9      -9.545 -38.401 -23.859  1.00  0.83           O  
ATOM     72  CG  ARG A   9      -6.080 -38.101 -20.928  1.00  0.72           C  
ATOM     73  CD  ARG A   9      -4.664 -38.576 -21.223  1.00  0.73           C  
ATOM     74  NE  ARG A   9      -3.896 -38.777 -19.998  1.00  0.73           N  
ATOM     75  NH1 ARG A   9      -1.998 -39.544 -21.067  1.00  0.54           N  
ATOM     76  NH2 ARG A   9      -2.043 -39.378 -18.781  1.00  0.49           N  
ATOM     77  CZ  ARG A   9      -2.647 -39.232 -19.952  1.00  0.74           C  
ATOM     78  N   SER A  10      -9.263 -36.246 -23.692  1.00  0.84           N  
ATOM     79  CA  SER A  10      -9.626 -35.904 -25.063  1.00  0.88           C  
ATOM     80  C   SER A  10      -8.528 -35.090 -25.739  1.00  0.86           C  
ATOM     81  CB  SER A  10     -10.941 -35.124 -25.091  1.00  0.83           C  
ATOM     82  O   SER A  10      -7.913 -34.225 -25.112  1.00  0.84           O  
ATOM     83  OG  SER A  10     -11.321 -34.826 -26.424  1.00  0.73           O  
ATOM     84  N   ALA A  11      -8.221 -35.254 -27.065  1.00  0.79           N  
ATOM     85  CA  ALA A  11      -7.317 -34.483 -27.916  1.00  0.83           C  
ATOM     86  C   ALA A  11      -8.095 -33.648 -28.928  1.00  0.78           C  
ATOM     87  CB  ALA A  11      -6.342 -35.412 -28.635  1.00  0.75           C  
ATOM     88  O   ALA A  11      -7.539 -33.205 -29.936  1.00  0.75           O  
ATOM     89  N   VAL A  12      -9.339 -33.448 -28.816  1.00  0.87           N  
ATOM     90  CA  VAL A  12     -10.140 -32.717 -29.792  1.00  0.88           C  
ATOM     91  C   VAL A  12     -10.300 -31.265 -29.346  1.00  0.86           C  
ATOM     92  CB  VAL A  12     -11.526 -33.369 -29.992  1.00  0.86           C  
ATOM     93  O   VAL A  12     -10.803 -30.997 -28.253  1.00  0.84           O  
ATOM     94  CG1 VAL A  12     -12.315 -32.639 -31.077  1.00  0.86           C  
ATOM     95  CG2 VAL A  12     -11.374 -34.849 -30.341  1.00  0.85           C  
ATOM     96  N   PRO A  13      -9.829 -30.075 -30.189  1.00  0.77           N  
ATOM     97  CA  PRO A  13     -10.016 -28.668 -29.824  1.00  0.82           C  
ATOM     98  C   PRO A  13     -11.465 -28.338 -29.473  1.00  0.78           C  
ATOM     99  CB  PRO A  13      -9.573 -27.916 -31.081  1.00  0.76           C  
ATOM    100  O   PRO A  13     -12.385 -28.739 -30.190  1.00  0.75           O  
ATOM    101  CG  PRO A  13      -8.827 -28.927 -31.889  1.00  0.74           C  
ATOM    102  CD  PRO A  13      -9.272 -30.298 -31.466  1.00  0.74           C  
ATOM    103  N   GLY A  14     -11.694 -27.722 -28.399  1.00  0.79           N  
ATOM    104  CA  GLY A  14     -12.989 -27.211 -27.979  1.00  0.81           C  
ATOM    105  C   GLY A  14     -13.906 -28.288 -27.431  1.00  0.80           C  
ATOM    106  O   GLY A  14     -15.077 -28.029 -27.147  1.00  0.78           O  
ATOM    107  N   LYS A  15     -13.512 -29.501 -27.353  1.00  0.83           N  
ATOM    108  CA  LYS A  15     -14.410 -30.555 -26.889  1.00  0.84           C  
ATOM    109  C   LYS A  15     -14.152 -30.891 -25.424  1.00  0.83           C  
ATOM    110  CB  LYS A  15     -14.256 -31.809 -27.750  1.00  0.81           C  
ATOM    111  O   LYS A  15     -13.215 -31.626 -25.106  1.00  0.80           O  
ATOM    112  CG  LYS A  15     -15.337 -32.856 -27.518  1.00  0.80           C  
ATOM    113  CD  LYS A  15     -15.143 -34.068 -28.419  1.00  0.79           C  
ATOM    114  CE  LYS A  15     -16.215 -35.122 -28.178  1.00  0.86           C  
ATOM    115  NZ  LYS A  15     -16.007 -36.330 -29.031  1.00  0.83           N  
ATOM    116  N   GLY A  16     -15.016 -30.444 -24.497  1.00  0.80           N  
ATOM    117  CA  GLY A  16     -15.131 -30.927 -23.130  1.00  0.85           C  
ATOM    118  C   GLY A  16     -15.846 -32.262 -23.028  1.00  0.84           C  
ATOM    119  O   GLY A  16     -16.507 -32.692 -23.975  1.00  0.83           O  
ATOM    120  N   PRO A  17     -15.633 -32.994 -21.999  1.00  0.86           N  
ATOM    121  CA  PRO A  17     -16.448 -34.188 -21.764  1.00  0.89           C  
ATOM    122  C   PRO A  17     -17.936 -33.872 -21.637  1.00  0.88           C  
ATOM    123  CB  PRO A  17     -15.892 -34.740 -20.449  1.00  0.85           C  
ATOM    124  O   PRO A  17     -18.303 -32.761 -21.245  1.00  0.86           O  
ATOM    125  CG  PRO A  17     -15.384 -33.541 -19.715  1.00  0.81           C  
ATOM    126  CD  PRO A  17     -14.879 -32.546 -20.720  1.00  0.80           C  
ATOM    127  N   SER A  18     -18.918 -34.878 -21.980  1.00  0.88           N  
ATOM    128  CA  SER A  18     -20.342 -34.831 -21.665  1.00  0.90           C  
ATOM    129  C   SER A  18     -20.609 -35.299 -20.239  1.00  0.91           C  
ATOM    130  CB  SER A  18     -21.138 -35.690 -22.649  1.00  0.87           C  
ATOM    131  O   SER A  18     -19.763 -35.952 -19.625  1.00  0.90           O  
ATOM    132  OG  SER A  18     -20.949 -37.068 -22.380  1.00  0.81           O  
ATOM    133  N   VAL A  19     -21.802 -34.939 -19.590  1.00  0.80           N  
ATOM    134  CA  VAL A  19     -22.243 -35.370 -18.267  1.00  0.86           C  
ATOM    135  C   VAL A  19     -22.199 -36.894 -18.180  1.00  0.84           C  
ATOM    136  CB  VAL A  19     -23.665 -34.858 -17.948  1.00  0.80           C  
ATOM    137  O   VAL A  19     -21.896 -37.453 -17.123  1.00  0.83           O  
ATOM    138  CG1 VAL A  19     -24.143 -35.395 -16.600  1.00  0.70           C  
ATOM    139  CG2 VAL A  19     -23.697 -33.331 -17.960  1.00  0.69           C  
ATOM    140  N   SER A  20     -22.395 -37.646 -19.395  1.00  0.88           N  
ATOM    141  CA  SER A  20     -22.447 -39.103 -19.453  1.00  0.88           C  
ATOM    142  C   SER A  20     -21.046 -39.705 -19.476  1.00  0.86           C  
ATOM    143  CB  SER A  20     -23.228 -39.564 -20.684  1.00  0.86           C  
ATOM    144  O   SER A  20     -20.873 -40.898 -19.217  1.00  0.84           O  
ATOM    145  OG  SER A  20     -22.714 -38.963 -21.860  1.00  0.83           O  
ATOM    146  N   ASP A  21     -20.036 -38.894 -19.792  1.00  0.86           N  
ATOM    147  CA  ASP A  21     -18.655 -39.349 -19.915  1.00  0.88           C  
ATOM    148  C   ASP A  21     -17.975 -39.416 -18.550  1.00  0.84           C  
ATOM    149  CB  ASP A  21     -17.868 -38.428 -20.850  1.00  0.83           C  
ATOM    150  O   ASP A  21     -16.955 -40.090 -18.390  1.00  0.80           O  
ATOM    151  CG  ASP A  21     -18.401 -38.432 -22.272  1.00  0.76           C  
ATOM    152  OD1 ASP A  21     -18.753 -39.515 -22.789  1.00  0.75           O  
ATOM    153  OD2 ASP A  21     -18.467 -37.344 -22.883  1.00  0.82           O  
ATOM    154  N   LEU A  22     -18.510 -38.634 -17.488  1.00  0.85           N  
ATOM    155  CA  LEU A  22     -17.859 -38.443 -16.197  1.00  0.87           C  
ATOM    156  C   LEU A  22     -18.738 -38.957 -15.063  1.00  0.85           C  
ATOM    157  CB  LEU A  22     -17.533 -36.963 -15.975  1.00  0.84           C  
ATOM    158  O   LEU A  22     -19.962 -38.810 -15.105  1.00  0.83           O  
ATOM    159  CG  LEU A  22     -16.561 -36.327 -16.970  1.00  0.81           C  
ATOM    160  CD1 LEU A  22     -16.380 -34.845 -16.660  1.00  0.77           C  
ATOM    161  CD2 LEU A  22     -15.220 -37.051 -16.947  1.00  0.79           C  
ATOM    162  N   GLN A  23     -18.165 -39.642 -14.051  1.00  0.84           N  
ATOM    163  CA  GLN A  23     -18.807 -39.853 -12.758  1.00  0.86           C  
ATOM    164  C   GLN A  23     -18.613 -38.646 -11.844  1.00  0.85           C  
ATOM    165  CB  GLN A  23     -18.261 -41.113 -12.086  1.00  0.83           C  
ATOM    166  O   GLN A  23     -17.693 -37.850 -12.045  1.00  0.84           O  
ATOM    167  CG  GLN A  23     -18.511 -42.390 -12.878  1.00  0.76           C  
ATOM    168  CD  GLN A  23     -18.096 -43.639 -12.124  1.00  0.76           C  
ATOM    169  NE2 GLN A  23     -18.516 -44.798 -12.619  1.00  0.76           N  
ATOM    170  OE1 GLN A  23     -17.403 -43.563 -11.104  1.00  0.80           O  
ATOM    171  N   LEU A  24     -19.553 -38.385 -10.870  1.00  0.81           N  
ATOM    172  CA  LEU A  24     -19.409 -37.278  -9.930  1.00  0.85           C  
ATOM    173  C   LEU A  24     -18.004 -37.247  -9.338  1.00  0.81           C  
ATOM    174  CB  LEU A  24     -20.445 -37.389  -8.808  1.00  0.79           C  
ATOM    175  O   LEU A  24     -17.558 -38.226  -8.735  1.00  0.78           O  
ATOM    176  CG  LEU A  24     -20.684 -36.127  -7.978  1.00  0.72           C  
ATOM    177  CD1 LEU A  24     -21.699 -35.222  -8.668  1.00  0.68           C  
ATOM    178  CD2 LEU A  24     -21.152 -36.491  -6.573  1.00  0.70           C  
ATOM    179  N   GLY A  25     -17.169 -36.201  -9.549  1.00  0.83           N  
ATOM    180  CA  GLY A  25     -15.809 -35.985  -9.081  1.00  0.84           C  
ATOM    181  C   GLY A  25     -14.758 -36.531 -10.029  1.00  0.82           C  
ATOM    182  O   GLY A  25     -13.560 -36.323  -9.823  1.00  0.80           O  
ATOM    183  N   GLU A  26     -15.197 -37.261 -11.034  1.00  0.88           N  
ATOM    184  CA  GLU A  26     -14.230 -37.712 -12.030  1.00  0.88           C  
ATOM    185  C   GLU A  26     -13.658 -36.536 -12.817  1.00  0.88           C  
ATOM    186  CB  GLU A  26     -14.874 -38.721 -12.985  1.00  0.87           C  
ATOM    187  O   GLU A  26     -14.388 -35.613 -13.181  1.00  0.87           O  
ATOM    188  CG  GLU A  26     -13.872 -39.482 -13.842  1.00  0.83           C  
ATOM    189  CD  GLU A  26     -14.496 -40.631 -14.617  1.00  0.81           C  
ATOM    190  OE1 GLU A  26     -15.744 -40.736 -14.648  1.00  0.82           O  
ATOM    191  OE2 GLU A  26     -13.732 -41.434 -15.197  1.00  0.82           O  
ATOM    192  N   LEU A  27     -12.264 -36.365 -13.072  1.00  0.87           N  
ATOM    193  CA  LEU A  27     -11.561 -35.360 -13.861  1.00  0.90           C  
ATOM    194  C   LEU A  27     -11.418 -35.810 -15.311  1.00  0.88           C  
ATOM    195  CB  LEU A  27     -10.180 -35.078 -13.264  1.00  0.86           C  
ATOM    196  O   LEU A  27     -11.119 -36.976 -15.577  1.00  0.87           O  
ATOM    197  CG  LEU A  27     -10.159 -34.510 -11.844  1.00  0.80           C  
ATOM    198  CD1 LEU A  27      -8.722 -34.350 -11.359  1.00  0.75           C  
ATOM    199  CD2 LEU A  27     -10.898 -33.177 -11.790  1.00  0.78           C  
ATOM    200  N   ALA A  28     -11.688 -35.023 -16.191  1.00  0.89           N  
ATOM    201  CA  ALA A  28     -11.346 -35.164 -17.604  1.00  0.91           C  
ATOM    202  C   ALA A  28     -10.381 -34.067 -18.046  1.00  0.89           C  
ATOM    203  CB  ALA A  28     -12.608 -35.137 -18.462  1.00  0.88           C  
ATOM    204  O   ALA A  28     -10.542 -32.903 -17.673  1.00  0.87           O  
ATOM    205  N   LEU A  29      -9.320 -34.372 -18.832  1.00  0.85           N  
ATOM    206  CA  LEU A  29      -8.369 -33.459 -19.458  1.00  0.89           C  
ATOM    207  C   LEU A  29      -8.580 -33.406 -20.967  1.00  0.86           C  
ATOM    208  CB  LEU A  29      -6.932 -33.886 -19.147  1.00  0.84           C  
ATOM    209  O   LEU A  29      -8.458 -34.424 -21.652  1.00  0.84           O  
ATOM    210  CG  LEU A  29      -5.823 -33.044 -19.779  1.00  0.78           C  
ATOM    211  CD1 LEU A  29      -5.846 -31.627 -19.215  1.00  0.73           C  
ATOM    212  CD2 LEU A  29      -4.462 -33.693 -19.550  1.00  0.76           C  
ATOM    213  N   ASN A  30      -8.987 -32.174 -21.403  1.00  0.84           N  
ATOM    214  CA  ASN A  30      -8.677 -31.902 -22.802  1.00  0.89           C  
ATOM    215  C   ASN A  30      -7.195 -31.596 -23.000  1.00  0.86           C  
ATOM    216  CB  ASN A  30      -9.532 -30.746 -23.327  1.00  0.83           C  
ATOM    217  O   ASN A  30      -6.712 -30.545 -22.575  1.00  0.84           O  
ATOM    218  CG  ASN A  30      -9.362 -30.523 -24.817  1.00  0.76           C  
ATOM    219  ND2 ASN A  30     -10.378 -29.948 -25.450  1.00  0.80           N  
ATOM    220  OD1 ASN A  30      -8.327 -30.866 -25.394  1.00  0.77           O  
ATOM    221  N   THR A  31      -6.332 -32.391 -23.609  1.00  0.82           N  
ATOM    222  CA  THR A  31      -4.896 -32.212 -23.797  1.00  0.85           C  
ATOM    223  C   THR A  31      -4.618 -31.193 -24.898  1.00  0.81           C  
ATOM    224  CB  THR A  31      -4.208 -33.546 -24.143  1.00  0.81           C  
ATOM    225  O   THR A  31      -3.492 -30.712 -25.036  1.00  0.79           O  
ATOM    226  CG2 THR A  31      -4.268 -34.516 -22.968  1.00  0.72           C  
ATOM    227  OG1 THR A  31      -4.863 -34.137 -25.271  1.00  0.77           O  
ATOM    228  N   TYR A  32      -5.522 -30.991 -25.791  1.00  0.85           N  
ATOM    229  CA  TYR A  32      -5.322 -29.983 -26.826  1.00  0.86           C  
ATOM    230  C   TYR A  32      -5.435 -28.578 -26.246  1.00  0.78           C  
ATOM    231  CB  TYR A  32      -6.338 -30.164 -27.957  1.00  0.83           C  
ATOM    232  O   TYR A  32      -4.513 -27.769 -26.377  1.00  0.72           O  
ATOM    233  CG  TYR A  32      -6.075 -29.286 -29.156  1.00  0.80           C  
ATOM    234  CD1 TYR A  32      -6.605 -28.001 -29.233  1.00  0.76           C  
ATOM    235  CD2 TYR A  32      -5.296 -29.740 -30.215  1.00  0.77           C  
ATOM    236  CE1 TYR A  32      -6.367 -27.188 -30.337  1.00  0.82           C  
ATOM    237  CE2 TYR A  32      -5.051 -28.937 -31.324  1.00  0.81           C  
ATOM    238  OH  TYR A  32      -5.350 -26.865 -32.471  1.00  0.68           O  
ATOM    239  CZ  TYR A  32      -5.589 -27.665 -31.375  1.00  0.82           C  
ATOM    240  N   ASP A  33      -6.548 -28.344 -25.519  1.00  0.83           N  
ATOM    241  CA  ASP A  33      -6.830 -27.008 -25.004  1.00  0.83           C  
ATOM    242  C   ASP A  33      -6.169 -26.793 -23.644  1.00  0.79           C  
ATOM    243  CB  ASP A  33      -8.340 -26.781 -24.897  1.00  0.80           C  
ATOM    244  O   ASP A  33      -6.221 -25.693 -23.090  1.00  0.73           O  
ATOM    245  CG  ASP A  33      -9.066 -26.996 -26.213  1.00  0.75           C  
ATOM    246  OD1 ASP A  33      -8.558 -26.561 -27.268  1.00  0.72           O  
ATOM    247  OD2 ASP A  33     -10.159 -27.603 -26.193  1.00  0.80           O  
ATOM    248  N   ALA A  34      -5.549 -27.897 -23.038  1.00  0.81           N  
ATOM    249  CA  ALA A  34      -4.989 -27.964 -21.690  1.00  0.82           C  
ATOM    250  C   ALA A  34      -6.049 -27.642 -20.640  1.00  0.78           C  
ATOM    251  CB  ALA A  34      -3.806 -27.008 -21.557  1.00  0.77           C  
ATOM    252  O   ALA A  34      -5.753 -27.008 -19.624  1.00  0.73           O  
ATOM    253  N   GLU A  35      -7.246 -28.113 -20.890  1.00  0.85           N  
ATOM    254  CA  GLU A  35      -8.381 -27.800 -20.028  1.00  0.87           C  
ATOM    255  C   GLU A  35      -8.756 -28.994 -19.154  1.00  0.88           C  
ATOM    256  CB  GLU A  35      -9.586 -27.362 -20.864  1.00  0.85           C  
ATOM    257  O   GLU A  35      -8.906 -30.112 -19.651  1.00  0.87           O  
ATOM    258  CG  GLU A  35      -9.392 -26.028 -21.570  1.00  0.80           C  
ATOM    259  CD  GLU A  35     -10.642 -25.540 -22.285  1.00  0.79           C  
ATOM    260  OE1 GLU A  35     -11.464 -26.381 -22.713  1.00  0.81           O  
ATOM    261  OE2 GLU A  35     -10.800 -24.306 -22.419  1.00  0.81           O  
ATOM    262  N   LEU A  36      -8.869 -28.746 -17.935  1.00  0.87           N  
ATOM    263  CA  LEU A  36      -9.318 -29.728 -16.954  1.00  0.89           C  
ATOM    264  C   LEU A  36     -10.803 -29.554 -16.651  1.00  0.88           C  
ATOM    265  CB  LEU A  36      -8.504 -29.605 -15.663  1.00  0.85           C  
ATOM    266  O   LEU A  36     -11.263 -28.439 -16.397  1.00  0.87           O  
ATOM    267  CG  LEU A  36      -8.610 -30.774 -14.681  1.00  0.77           C  
ATOM    268  CD1 LEU A  36      -7.864 -31.989 -15.221  1.00  0.71           C  
ATOM    269  CD2 LEU A  36      -8.071 -30.373 -13.312  1.00  0.73           C  
ATOM    270  N   TYR A  37     -11.573 -30.676 -16.678  1.00  0.87           N  
ATOM    271  CA  TYR A  37     -13.004 -30.719 -16.398  1.00  0.90           C  
ATOM    272  C   TYR A  37     -13.302 -31.640 -15.222  1.00  0.89           C  
ATOM    273  CB  TYR A  37     -13.781 -31.183 -17.634  1.00  0.88           C  
ATOM    274  O   TYR A  37     -12.572 -32.603 -14.979  1.00  0.88           O  
ATOM    275  CG  TYR A  37     -13.619 -30.274 -18.829  1.00  0.86           C  
ATOM    276  CD1 TYR A  37     -14.549 -29.272 -19.098  1.00  0.83           C  
ATOM    277  CD2 TYR A  37     -12.537 -30.416 -19.691  1.00  0.84           C  
ATOM    278  CE1 TYR A  37     -14.405 -28.434 -20.199  1.00  0.88           C  
ATOM    279  CE2 TYR A  37     -12.383 -29.584 -20.795  1.00  0.88           C  
ATOM    280  OH  TYR A  37     -13.173 -27.770 -22.131  1.00  0.78           O  
ATOM    281  CZ  TYR A  37     -13.320 -28.597 -21.040  1.00  0.88           C  
ATOM    282  N   THR A  38     -14.343 -31.332 -14.456  1.00  0.87           N  
ATOM    283  CA  THR A  38     -14.949 -32.247 -13.494  1.00  0.89           C  
ATOM    284  C   THR A  38     -16.467 -32.266 -13.648  1.00  0.89           C  
ATOM    285  CB  THR A  38     -14.581 -31.863 -12.049  1.00  0.86           C  
ATOM    286  O   THR A  38     -17.056 -31.312 -14.161  1.00  0.87           O  
ATOM    287  CG2 THR A  38     -15.176 -30.510 -11.671  1.00  0.80           C  
ATOM    288  OG1 THR A  38     -15.084 -32.861 -11.153  1.00  0.83           O  
ATOM    289  N   LEU A  39     -17.083 -33.397 -13.308  1.00  0.82           N  
ATOM    290  CA  LEU A  39     -18.514 -33.436 -13.032  1.00  0.86           C  
ATOM    291  C   LEU A  39     -18.803 -33.003 -11.598  1.00  0.82           C  
ATOM    292  CB  LEU A  39     -19.069 -34.842 -13.274  1.00  0.80           C  
ATOM    293  O   LEU A  39     -18.292 -33.602 -10.649  1.00  0.78           O  
ATOM    294  CG  LEU A  39     -20.592 -34.984 -13.249  1.00  0.74           C  
ATOM    295  CD1 LEU A  39     -21.205 -34.328 -14.482  1.00  0.69           C  
ATOM    296  CD2 LEU A  39     -20.991 -36.453 -13.165  1.00  0.73           C  
ATOM    297  N   ARG A  40     -19.521 -31.964 -11.404  1.00  0.84           N  
ATOM    298  CA  ARG A  40     -20.029 -31.571 -10.093  1.00  0.87           C  
ATOM    299  C   ARG A  40     -21.546 -31.706 -10.031  1.00  0.86           C  
ATOM    300  CB  ARG A  40     -19.617 -30.134  -9.766  1.00  0.82           C  
ATOM    301  O   ARG A  40     -22.228 -31.581 -11.051  1.00  0.86           O  
ATOM    302  CG  ARG A  40     -20.349 -29.082 -10.583  1.00  0.74           C  
ATOM    303  CD  ARG A  40     -19.889 -27.674 -10.232  1.00  0.74           C  
ATOM    304  NE  ARG A  40     -20.584 -26.665 -11.027  1.00  0.70           N  
ATOM    305  NH1 ARG A  40     -19.367 -24.881 -10.208  1.00  0.56           N  
ATOM    306  NH2 ARG A  40     -21.014 -24.533 -11.763  1.00  0.51           N  
ATOM    307  CZ  ARG A  40     -20.320 -25.362 -10.997  1.00  0.71           C  
ATOM    308  N   SER A  41     -22.162 -31.974  -8.894  1.00  0.82           N  
ATOM    309  CA  SER A  41     -23.573 -31.835  -8.547  1.00  0.85           C  
ATOM    310  C   SER A  41     -23.813 -30.590  -7.700  1.00  0.79           C  
ATOM    311  CB  SER A  41     -24.066 -33.074  -7.800  1.00  0.78           C  
ATOM    312  O   SER A  41     -23.098 -30.349  -6.725  1.00  0.74           O  
ATOM    313  OG  SER A  41     -25.458 -32.988  -7.547  1.00  0.70           O  
ATOM    314  N   ARG A  42     -24.612 -29.670  -8.048  1.00  0.80           N  
ATOM    315  CA  ARG A  42     -25.111 -28.554  -7.252  1.00  0.84           C  
ATOM    316  C   ARG A  42     -26.530 -28.822  -6.762  1.00  0.85           C  
ATOM    317  CB  ARG A  42     -25.072 -27.256  -8.061  1.00  0.78           C  
ATOM    318  O   ARG A  42     -27.409 -29.174  -7.552  1.00  0.85           O  
ATOM    319  CG  ARG A  42     -23.697 -26.611  -8.124  1.00  0.68           C  
ATOM    320  CD  ARG A  42     -23.747 -25.240  -8.784  1.00  0.67           C  
ATOM    321  NE  ARG A  42     -22.409 -24.690  -8.986  1.00  0.64           N  
ATOM    322  NH1 ARG A  42     -23.136 -22.756 -10.021  1.00  0.52           N  
ATOM    323  NH2 ARG A  42     -20.895 -23.118  -9.702  1.00  0.47           N  
ATOM    324  CZ  ARG A  42     -22.150 -23.523  -9.569  1.00  0.64           C  
ATOM    325  N   PRO A  43     -26.767 -28.721  -5.463  1.00  0.74           N  
ATOM    326  CA  PRO A  43     -28.158 -28.741  -5.005  1.00  0.80           C  
ATOM    327  C   PRO A  43     -29.043 -27.755  -5.765  1.00  0.77           C  
ATOM    328  CB  PRO A  43     -28.050 -28.351  -3.529  1.00  0.71           C  
ATOM    329  O   PRO A  43     -28.730 -26.563  -5.832  1.00  0.74           O  
ATOM    330  CG  PRO A  43     -26.648 -28.700  -3.144  1.00  0.66           C  
ATOM    331  CD  PRO A  43     -25.757 -28.475  -4.332  1.00  0.70           C  
ATOM    332  N   GLY A  44     -30.201 -28.177  -6.445  1.00  0.77           N  
ATOM    333  CA  GLY A  44     -31.180 -27.413  -7.201  1.00  0.81           C  
ATOM    334  C   GLY A  44     -30.803 -27.238  -8.660  1.00  0.72           C  
ATOM    335  O   GLY A  44     -31.658 -26.937  -9.495  1.00  0.69           O  
ATOM    336  N   ILE A  45     -29.513 -27.469  -9.178  1.00  0.79           N  
ATOM    337  CA  ILE A  45     -29.129 -27.249 -10.568  1.00  0.83           C  
ATOM    338  C   ILE A  45     -28.877 -28.590 -11.252  1.00  0.80           C  
ATOM    339  CB  ILE A  45     -27.877 -26.350 -10.672  1.00  0.77           C  
ATOM    340  O   ILE A  45     -29.179 -28.757 -12.436  1.00  0.76           O  
ATOM    341  CG1 ILE A  45     -28.141 -24.988 -10.020  1.00  0.67           C  
ATOM    342  CG2 ILE A  45     -27.452 -26.184 -12.134  1.00  0.63           C  
ATOM    343  CD1 ILE A  45     -26.953 -24.037 -10.069  1.00  0.68           C  
ATOM    344  N   GLY A  46     -28.551 -29.713 -10.526  1.00  0.86           N  
ATOM    345  CA  GLY A  46     -28.206 -31.027 -11.045  1.00  0.88           C  
ATOM    346  C   GLY A  46     -26.712 -31.226 -11.220  1.00  0.85           C  
ATOM    347  O   GLY A  46     -25.914 -30.657 -10.473  1.00  0.79           O  
ATOM    348  N   THR A  47     -26.349 -32.204 -12.156  1.00  0.87           N  
ATOM    349  CA  THR A  47     -24.950 -32.478 -12.466  1.00  0.89           C  
ATOM    350  C   THR A  47     -24.497 -31.671 -13.680  1.00  0.84           C  
ATOM    351  CB  THR A  47     -24.720 -33.978 -12.729  1.00  0.85           C  
ATOM    352  O   THR A  47     -25.184 -31.640 -14.703  1.00  0.79           O  
ATOM    353  CG2 THR A  47     -24.714 -34.770 -11.425  1.00  0.72           C  
ATOM    354  OG1 THR A  47     -25.766 -34.475 -13.572  1.00  0.81           O  
ATOM    355  N   GLU A  48     -23.484 -30.977 -13.679  1.00  0.86           N  
ATOM    356  CA  GLU A  48     -22.894 -30.217 -14.777  1.00  0.88           C  
ATOM    357  C   GLU A  48     -21.395 -30.480 -14.887  1.00  0.87           C  
ATOM    358  CB  GLU A  48     -23.153 -28.719 -14.594  1.00  0.84           C  
ATOM    359  O   GLU A  48     -20.730 -30.744 -13.883  1.00  0.85           O  
ATOM    360  CG  GLU A  48     -22.459 -28.118 -13.381  1.00  0.78           C  
ATOM    361  CD  GLU A  48     -22.763 -26.641 -13.186  1.00  0.76           C  
ATOM    362  OE1 GLU A  48     -23.242 -25.989 -14.141  1.00  0.80           O  
ATOM    363  OE2 GLU A  48     -22.518 -26.132 -12.069  1.00  0.78           O  
ATOM    364  N   VAL A  49     -20.847 -30.614 -16.063  1.00  0.86           N  
ATOM    365  CA  VAL A  49     -19.411 -30.577 -16.316  1.00  0.87           C  
ATOM    366  C   VAL A  49     -18.888 -29.154 -16.127  1.00  0.83           C  
ATOM    367  CB  VAL A  49     -19.072 -31.084 -17.736  1.00  0.84           C  
ATOM    368  O   VAL A  49     -19.324 -28.229 -16.816  1.00  0.78           O  
ATOM    369  CG1 VAL A  49     -17.569 -30.998 -17.996  1.00  0.80           C  
ATOM    370  CG2 VAL A  49     -19.569 -32.516 -17.923  1.00  0.78           C  
ATOM    371  N   VAL A  50     -17.962 -29.001 -15.132  1.00  0.85           N  
ATOM    372  CA  VAL A  50     -17.310 -27.716 -14.903  1.00  0.86           C  
ATOM    373  C   VAL A  50     -15.841 -27.802 -15.312  1.00  0.86           C  
ATOM    374  CB  VAL A  50     -17.427 -27.276 -13.426  1.00  0.83           C  
ATOM    375  O   VAL A  50     -15.172 -28.803 -15.041  1.00  0.83           O  
ATOM    376  CG1 VAL A  50     -17.772 -25.791 -13.331  1.00  0.69           C  
ATOM    377  CG2 VAL A  50     -18.473 -28.119 -12.700  1.00  0.68           C  
ATOM    378  N   LYS A  51     -15.425 -26.869 -16.070  1.00  0.84           N  
ATOM    379  CA  LYS A  51     -13.996 -26.647 -16.267  1.00  0.85           C  
ATOM    380  C   LYS A  51     -13.307 -26.298 -14.951  1.00  0.85           C  
ATOM    381  CB  LYS A  51     -13.762 -25.535 -17.291  1.00  0.82           C  
ATOM    382  O   LYS A  51     -13.693 -25.342 -14.276  1.00  0.82           O  
ATOM    383  CG  LYS A  51     -12.311 -25.390 -17.727  1.00  0.75           C  
ATOM    384  CD  LYS A  51     -12.172 -24.417 -18.890  1.00  0.73           C  
ATOM    385  CE  LYS A  51     -10.726 -24.302 -19.354  1.00  0.69           C  
ATOM    386  NZ  LYS A  51     -10.606 -23.481 -20.596  1.00  0.58           N  
ATOM    387  N   ILE A  52     -12.375 -27.259 -14.490  1.00  0.83           N  
ATOM    388  CA  ILE A  52     -11.511 -26.974 -13.350  1.00  0.83           C  
ATOM    389  C   ILE A  52     -10.363 -26.066 -13.786  1.00  0.79           C  
ATOM    390  CB  ILE A  52     -10.958 -28.273 -12.722  1.00  0.79           C  
ATOM    391  O   ILE A  52      -9.604 -26.408 -14.696  1.00  0.73           O  
ATOM    392  CG1 ILE A  52     -12.108 -29.201 -12.313  1.00  0.72           C  
ATOM    393  CG2 ILE A  52     -10.060 -27.953 -11.523  1.00  0.71           C  
ATOM    394  CD1 ILE A  52     -11.653 -30.540 -11.751  1.00  0.70           C  
ATOM    395  N   GLY A  53     -10.352 -24.908 -13.010  1.00  0.66           N  
ATOM    396  CA  GLY A  53      -9.256 -23.958 -13.111  1.00  0.64           C  
ATOM    397  C   GLY A  53      -9.485 -22.891 -14.165  1.00  0.63           C  
ATOM    398  O   GLY A  53      -8.622 -22.041 -14.394  1.00  0.58           O  
ATOM    399  N   GLY A  54     -10.974 -22.427 -14.362  1.00  0.57           N  
ATOM    400  CA  GLY A  54     -11.418 -21.198 -15.001  1.00  0.56           C  
ATOM    401  C   GLY A  54     -12.924 -21.021 -14.973  1.00  0.57           C  
ATOM    402  O   GLY A  54     -13.663 -21.859 -15.495  1.00  0.54           O  
ATOM    403  N   ALA A  55     -13.659 -20.265 -14.219  1.00  0.55           N  
ATOM    404  CA  ALA A  55     -14.619 -19.390 -14.887  1.00  0.55           C  
ATOM    405  C   ALA A  55     -14.086 -18.922 -16.239  1.00  0.55           C  
ATOM    406  CB  ALA A  55     -14.949 -18.189 -14.004  1.00  0.52           C  
ATOM    407  O   ALA A  55     -13.095 -18.191 -16.303  1.00  0.54           O  
ATOM    408  N   ALA A  56     -14.058 -19.782 -17.385  1.00  0.56           N  
ATOM    409  CA  ALA A  56     -13.784 -19.038 -18.612  1.00  0.55           C  
ATOM    410  C   ALA A  56     -14.256 -17.592 -18.493  1.00  0.56           C  
ATOM    411  CB  ALA A  56     -14.452 -19.717 -19.806  1.00  0.52           C  
ATOM    412  O   ALA A  56     -15.432 -17.337 -18.223  1.00  0.54           O  
ATOM    413  N   ILE A  57     -13.378 -16.778 -17.984  1.00  0.65           N  
ATOM    414  CA  ILE A  57     -13.771 -15.434 -18.394  1.00  0.66           C  
ATOM    415  C   ILE A  57     -14.412 -15.484 -19.779  1.00  0.69           C  
ATOM    416  CB  ILE A  57     -12.565 -14.468 -18.395  1.00  0.63           C  
ATOM    417  O   ILE A  57     -13.723 -15.691 -20.781  1.00  0.69           O  
ATOM    418  CG1 ILE A  57     -11.863 -14.489 -17.032  1.00  0.59           C  
ATOM    419  CG2 ILE A  57     -13.010 -13.049 -18.760  1.00  0.59           C  
ATOM    420  CD1 ILE A  57     -10.583 -13.667 -16.983  1.00  0.58           C  
ATOM    421  N   GLU A  58     -15.719 -15.733 -19.846  1.00  0.70           N  
ATOM    422  CA  GLU A  58     -16.474 -15.897 -21.085  1.00  0.71           C  
ATOM    423  C   GLU A  58     -16.259 -14.713 -22.023  1.00  0.73           C  
ATOM    424  CB  GLU A  58     -17.966 -16.068 -20.787  1.00  0.65           C  
ATOM    425  O   GLU A  58     -16.317 -14.863 -23.245  1.00  0.72           O  
ATOM    426  CG  GLU A  58     -18.309 -17.384 -20.103  1.00  0.61           C  
ATOM    427  CD  GLU A  58     -19.806 -17.610 -19.955  1.00  0.62           C  
ATOM    428  OE1 GLU A  58     -20.586 -16.649 -20.142  1.00  0.66           O  
ATOM    429  OE2 GLU A  58     -20.200 -18.757 -19.649  1.00  0.58           O  
ATOM    430  N   ASN A  59     -15.892 -13.704 -21.482  1.00  0.86           N  
ATOM    431  CA  ASN A  59     -15.782 -12.468 -22.249  1.00  0.88           C  
ATOM    432  C   ASN A  59     -14.352 -11.935 -22.252  1.00  0.89           C  
ATOM    433  CB  ASN A  59     -16.741 -11.409 -21.700  1.00  0.84           C  
ATOM    434  O   ASN A  59     -14.010 -11.057 -21.458  1.00  0.88           O  
ATOM    435  CG  ASN A  59     -18.197 -11.803 -21.858  1.00  0.77           C  
ATOM    436  ND2 ASN A  59     -19.030 -11.383 -20.913  1.00  0.74           N  
ATOM    437  OD1 ASN A  59     -18.569 -12.479 -22.820  1.00  0.72           O  
ATOM    438  N   VAL A  60     -13.553 -12.531 -23.074  1.00  0.90           N  
ATOM    439  CA  VAL A  60     -12.186 -12.068 -23.292  1.00  0.91           C  
ATOM    440  C   VAL A  60     -12.120 -11.238 -24.573  1.00  0.92           C  
ATOM    441  CB  VAL A  60     -11.192 -13.248 -23.370  1.00  0.89           C  
ATOM    442  O   VAL A  60     -12.545 -11.694 -25.637  1.00  0.92           O  
ATOM    443  CG1 VAL A  60      -9.758 -12.739 -23.499  1.00  0.85           C  
ATOM    444  CG2 VAL A  60     -11.335 -14.147 -22.143  1.00  0.84           C  
ATOM    445  N   LEU A  61     -11.610 -10.085 -24.476  1.00  0.94           N  
ATOM    446  CA  LEU A  61     -11.257  -9.254 -25.621  1.00  0.95           C  
ATOM    447  C   LEU A  61      -9.744  -9.188 -25.800  1.00  0.96           C  
ATOM    448  CB  LEU A  61     -11.825  -7.842 -25.455  1.00  0.95           C  
ATOM    449  O   LEU A  61      -8.999  -9.179 -24.817  1.00  0.95           O  
ATOM    450  CG  LEU A  61     -13.349  -7.727 -25.402  1.00  0.94           C  
ATOM    451  CD1 LEU A  61     -13.763  -6.280 -25.153  1.00  0.92           C  
ATOM    452  CD2 LEU A  61     -13.971  -8.252 -26.692  1.00  0.92           C  
ATOM    453  N   TYR A  62      -9.346  -9.159 -26.987  1.00  0.95           N  
ATOM    454  CA  TYR A  62      -7.930  -9.088 -27.328  1.00  0.96           C  
ATOM    455  C   TYR A  62      -7.587  -7.741 -27.954  1.00  0.96           C  
ATOM    456  CB  TYR A  62      -7.550 -10.221 -28.285  1.00  0.96           C  
ATOM    457  O   TYR A  62      -8.343  -7.223 -28.779  1.00  0.96           O  
ATOM    458  CG  TYR A  62      -7.654 -11.596 -27.671  1.00  0.95           C  
ATOM    459  CD1 TYR A  62      -6.562 -12.180 -27.034  1.00  0.93           C  
ATOM    460  CD2 TYR A  62      -8.844 -12.313 -27.727  1.00  0.93           C  
ATOM    461  CE1 TYR A  62      -6.653 -13.448 -26.468  1.00  0.93           C  
ATOM    462  CE2 TYR A  62      -8.947 -13.581 -27.165  1.00  0.93           C  
ATOM    463  OH  TYR A  62      -7.943 -15.394 -25.980  1.00  0.91           O  
ATOM    464  CZ  TYR A  62      -7.848 -14.139 -26.538  1.00  0.92           C  
ATOM    465  N   VAL A  63      -6.492  -7.267 -27.562  1.00  0.97           N  
ATOM    466  CA  VAL A  63      -5.879  -6.061 -28.107  1.00  0.97           C  
ATOM    467  C   VAL A  63      -4.488  -6.387 -28.647  1.00  0.97           C  
ATOM    468  CB  VAL A  63      -5.790  -4.940 -27.047  1.00  0.97           C  
ATOM    469  O   VAL A  63      -3.669  -6.989 -27.947  1.00  0.96           O  
ATOM    470  CG1 VAL A  63      -5.090  -3.709 -27.620  1.00  0.95           C  
ATOM    471  CG2 VAL A  63      -7.184  -4.577 -26.538  1.00  0.95           C  
ATOM    472  N   ASN A  64      -4.200  -5.986 -29.817  1.00  0.98           N  
ATOM    473  CA  ASN A  64      -2.915  -6.093 -30.501  1.00  0.98           C  
ATOM    474  C   ASN A  64      -2.615  -4.845 -31.327  1.00  0.97           C  
ATOM    475  CB  ASN A  64      -2.881  -7.339 -31.388  1.00  0.97           C  
ATOM    476  O   ASN A  64      -3.480  -4.353 -32.053  1.00  0.97           O  
ATOM    477  CG  ASN A  64      -1.507  -7.602 -31.972  1.00  0.92           C  
ATOM    478  ND2 ASN A  64      -1.179  -8.874 -32.165  1.00  0.92           N  
ATOM    479  OD1 ASN A  64      -0.746  -6.671 -32.247  1.00  0.91           O  
ATOM    480  N   LYS A  65      -1.401  -4.323 -31.294  1.00  0.96           N  
ATOM    481  CA  LYS A  65      -1.020  -3.089 -31.974  1.00  0.96           C  
ATOM    482  C   LYS A  65      -1.209  -3.212 -33.483  1.00  0.95           C  
ATOM    483  CB  LYS A  65       0.431  -2.726 -31.656  1.00  0.94           C  
ATOM    484  O   LYS A  65      -1.374  -2.207 -34.178  1.00  0.94           O  
ATOM    485  CG  LYS A  65       1.450  -3.720 -32.193  1.00  0.87           C  
ATOM    486  CD  LYS A  65       2.876  -3.282 -31.883  1.00  0.83           C  
ATOM    487  CE  LYS A  65       3.899  -4.220 -32.509  1.00  0.81           C  
ATOM    488  NZ  LYS A  65       5.281  -3.659 -32.438  1.00  0.82           N  
ATOM    489  N   ASP A  66      -1.195  -4.476 -34.010  1.00  0.97           N  
ATOM    490  CA  ASP A  66      -1.342  -4.753 -35.436  1.00  0.98           C  
ATOM    491  C   ASP A  66      -2.784  -5.119 -35.778  1.00  0.98           C  
ATOM    492  CB  ASP A  66      -0.397  -5.877 -35.865  1.00  0.97           C  
ATOM    493  O   ASP A  66      -3.080  -5.502 -36.912  1.00  0.97           O  
ATOM    494  CG  ASP A  66       1.056  -5.592 -35.529  1.00  0.95           C  
ATOM    495  OD1 ASP A  66       1.547  -4.485 -35.838  1.00  0.94           O  
ATOM    496  OD2 ASP A  66       1.716  -6.483 -34.952  1.00  0.95           O  
ATOM    497  N   GLY A  67      -3.768  -5.071 -34.749  1.00  0.97           N  
ATOM    498  CA  GLY A  67      -5.193  -5.298 -34.929  1.00  0.97           C  
ATOM    499  C   GLY A  67      -5.902  -4.139 -35.603  1.00  0.97           C  
ATOM    500  O   GLY A  67      -5.257  -3.203 -36.079  1.00  0.96           O  
ATOM    501  N   ASP A  68      -7.216  -4.200 -35.734  1.00  0.98           N  
ATOM    502  CA  ASP A  68      -8.108  -3.178 -36.272  1.00  0.98           C  
ATOM    503  C   ASP A  68      -9.242  -2.870 -35.297  1.00  0.98           C  
ATOM    504  CB  ASP A  68      -8.679  -3.620 -37.621  1.00  0.98           C  
ATOM    505  O   ASP A  68      -9.888  -3.784 -34.780  1.00  0.98           O  
ATOM    506  CG  ASP A  68      -9.465  -2.525 -38.320  1.00  0.96           C  
ATOM    507  OD1 ASP A  68     -10.104  -1.699 -37.633  1.00  0.95           O  
ATOM    508  OD2 ASP A  68      -9.448  -2.489 -39.569  1.00  0.96           O  
ATOM    509  N   ASP A  69      -9.537  -1.675 -35.005  1.00  0.98           N  
ATOM    510  CA  ASP A  69     -10.559  -1.246 -34.055  1.00  0.98           C  
ATOM    511  C   ASP A  69     -11.958  -1.588 -34.561  1.00  0.97           C  
ATOM    512  CB  ASP A  69     -10.448   0.257 -33.790  1.00  0.98           C  
ATOM    513  O   ASP A  69     -12.911  -1.640 -33.781  1.00  0.96           O  
ATOM    514  CG  ASP A  69      -9.344   0.607 -32.809  1.00  0.97           C  
ATOM    515  OD1 ASP A  69      -8.872  -0.290 -32.076  1.00  0.95           O  
ATOM    516  OD2 ASP A  69      -8.943   1.790 -32.765  1.00  0.95           O  
ATOM    517  N   GLY A  70     -12.113  -1.840 -35.909  1.00  0.97           N  
ATOM    518  CA  GLY A  70     -13.336  -2.349 -36.509  1.00  0.97           C  
ATOM    519  C   GLY A  70     -13.588  -3.813 -36.202  1.00  0.97           C  
ATOM    520  O   GLY A  70     -14.706  -4.304 -36.368  1.00  0.97           O  
ATOM    521  N   ASN A  71     -12.543  -4.541 -35.732  1.00  0.97           N  
ATOM    522  CA  ASN A  71     -12.618  -5.961 -35.407  1.00  0.97           C  
ATOM    523  C   ASN A  71     -13.495  -6.210 -34.183  1.00  0.97           C  
ATOM    524  CB  ASN A  71     -11.218  -6.536 -35.182  1.00  0.97           C  
ATOM    525  O   ASN A  71     -13.803  -5.280 -33.435  1.00  0.96           O  
ATOM    526  CG  ASN A  71     -10.457  -6.744 -36.477  1.00  0.96           C  
ATOM    527  ND2 ASN A  71      -9.145  -6.912 -36.373  1.00  0.95           N  
ATOM    528  OD1 ASN A  71     -11.045  -6.752 -37.562  1.00  0.95           O  
ATOM    529  N   SER A  72     -13.916  -7.508 -33.899  1.00  0.96           N  
ATOM    530  CA  SER A  72     -14.741  -7.886 -32.756  1.00  0.96           C  
ATOM    531  C   SER A  72     -13.918  -7.934 -31.473  1.00  0.96           C  
ATOM    532  CB  SER A  72     -15.402  -9.244 -32.998  1.00  0.95           C  
ATOM    533  O   SER A  72     -14.453  -7.741 -30.379  1.00  0.95           O  
ATOM    534  OG  SER A  72     -14.441 -10.285 -32.963  1.00  0.92           O  
ATOM    535  N   GLY A  73     -12.594  -8.210 -31.547  1.00  0.96           N  
ATOM    536  CA  GLY A  73     -11.694  -8.393 -30.420  1.00  0.96           C  
ATOM    537  C   GLY A  73     -11.831  -9.753 -29.762  1.00  0.95           C  
ATOM    538  O   GLY A  73     -11.256  -9.995 -28.698  1.00  0.93           O  
ATOM    539  N   SER A  74     -12.609 -10.706 -30.315  1.00  0.93           N  
ATOM    540  CA  SER A  74     -13.016 -11.940 -29.651  1.00  0.93           C  
ATOM    541  C   SER A  74     -11.933 -13.008 -29.758  1.00  0.92           C  
ATOM    542  CB  SER A  74     -14.322 -12.465 -30.248  1.00  0.91           C  
ATOM    543  O   SER A  74     -11.961 -14.003 -29.031  1.00  0.90           O  
ATOM    544  OG  SER A  74     -14.173 -12.727 -31.632  1.00  0.85           O  
ATOM    545  N   THR A  75     -10.944 -12.867 -30.679  1.00  0.89           N  
ATOM    546  CA  THR A  75      -9.807 -13.768 -30.836  1.00  0.90           C  
ATOM    547  C   THR A  75      -8.513 -12.980 -31.015  1.00  0.92           C  
ATOM    548  CB  THR A  75     -10.006 -14.713 -32.036  1.00  0.88           C  
ATOM    549  O   THR A  75      -8.540 -11.811 -31.407  1.00  0.92           O  
ATOM    550  CG2 THR A  75     -11.380 -15.372 -31.995  1.00  0.84           C  
ATOM    551  OG1 THR A  75      -9.882 -13.965 -33.251  1.00  0.87           O  
ATOM    552  N   PRO A  76      -7.344 -13.613 -30.844  1.00  0.90           N  
ATOM    553  CA  PRO A  76      -6.064 -12.944 -31.089  1.00  0.92           C  
ATOM    554  C   PRO A  76      -5.888 -12.524 -32.546  1.00  0.92           C  
ATOM    555  CB  PRO A  76      -5.032 -14.004 -30.698  1.00  0.90           C  
ATOM    556  O   PRO A  76      -5.209 -11.533 -32.829  1.00  0.91           O  
ATOM    557  CG  PRO A  76      -5.726 -14.859 -29.687  1.00  0.89           C  
ATOM    558  CD  PRO A  76      -7.172 -14.977 -30.075  1.00  0.88           C  
ATOM    559  N   ALA A  77      -6.551 -13.215 -33.517  1.00  0.92           N  
ATOM    560  CA  ALA A  77      -6.447 -12.939 -34.947  1.00  0.92           C  
ATOM    561  C   ALA A  77      -7.370 -11.795 -35.354  1.00  0.93           C  
ATOM    562  CB  ALA A  77      -6.770 -14.193 -35.756  1.00  0.91           C  
ATOM    563  O   ALA A  77      -7.157 -11.153 -36.386  1.00  0.92           O  
ATOM    564  N   ASP A  78      -8.383 -11.554 -34.499  1.00  0.95           N  
ATOM    565  CA  ASP A  78      -9.385 -10.513 -34.702  1.00  0.95           C  
ATOM    566  C   ASP A  78      -9.296  -9.445 -33.614  1.00  0.95           C  
ATOM    567  CB  ASP A  78     -10.790 -11.118 -34.731  1.00  0.91           C  
ATOM    568  O   ASP A  78     -10.317  -8.911 -33.176  1.00  0.94           O  
ATOM    569  CG  ASP A  78     -11.858 -10.120 -35.143  1.00  0.78           C  
ATOM    570  OD1 ASP A  78     -11.617  -9.317 -36.070  1.00  0.71           O  
ATOM    571  OD2 ASP A  78     -12.949 -10.135 -34.532  1.00  0.81           O  
ATOM    572  N   ALA A  79      -8.135  -9.151 -33.117  1.00  0.96           N  
ATOM    573  CA  ALA A  79      -7.870  -8.260 -31.990  1.00  0.97           C  
ATOM    574  C   ALA A  79      -8.147  -6.807 -32.363  1.00  0.97           C  
ATOM    575  CB  ALA A  79      -6.429  -8.419 -31.513  1.00  0.96           C  
ATOM    576  O   ALA A  79      -7.968  -6.411 -33.517  1.00  0.96           O  
ATOM    577  N   LYS A  80      -8.544  -6.014 -31.413  1.00  0.98           N  
ATOM    578  CA  LYS A  80      -8.605  -4.562 -31.550  1.00  0.98           C  
ATOM    579  C   LYS A  80      -7.206  -3.952 -31.565  1.00  0.97           C  
ATOM    580  CB  LYS A  80      -9.431  -3.950 -30.417  1.00  0.97           C  
ATOM    581  O   LYS A  80      -6.280  -4.495 -30.960  1.00  0.97           O  
ATOM    582  CG  LYS A  80     -10.890  -4.381 -30.413  1.00  0.95           C  
ATOM    583  CD  LYS A  80     -11.673  -3.718 -31.539  1.00  0.91           C  
ATOM    584  CE  LYS A  80     -13.152  -4.073 -31.477  1.00  0.91           C  
ATOM    585  NZ  LYS A  80     -13.923  -3.431 -32.584  1.00  0.90           N  
ATOM    586  N   ALA A  81      -7.136  -2.746 -32.215  1.00  0.98           N  
ATOM    587  CA  ALA A  81      -5.849  -2.060 -32.288  1.00  0.98           C  
ATOM    588  C   ALA A  81      -5.572  -1.275 -31.008  1.00  0.98           C  
ATOM    589  CB  ALA A  81      -5.808  -1.131 -33.498  1.00  0.98           C  
ATOM    590  O   ALA A  81      -4.430  -1.210 -30.548  1.00  0.97           O  
ATOM    591  N   THR A  82      -6.546  -0.719 -30.338  1.00  0.98           N  
ATOM    592  CA  THR A  82      -6.391   0.192 -29.209  1.00  0.98           C  
ATOM    593  C   THR A  82      -7.114  -0.346 -27.977  1.00  0.98           C  
ATOM    594  CB  THR A  82      -6.923   1.597 -29.548  1.00  0.97           C  
ATOM    595  O   THR A  82      -8.154  -0.998 -28.097  1.00  0.98           O  
ATOM    596  CG2 THR A  82      -6.220   2.170 -30.774  1.00  0.95           C  
ATOM    597  OG1 THR A  82      -8.329   1.519 -29.809  1.00  0.96           O  
ATOM    598  N   LEU A  83      -6.643  -0.031 -26.775  1.00  0.97           N  
ATOM    599  CA  LEU A  83      -7.276  -0.321 -25.493  1.00  0.98           C  
ATOM    600  C   LEU A  83      -8.613   0.402 -25.372  1.00  0.97           C  
ATOM    601  CB  LEU A  83      -6.358   0.084 -24.337  1.00  0.97           C  
ATOM    602  O   LEU A  83      -9.606  -0.188 -24.940  1.00  0.97           O  
ATOM    603  CG  LEU A  83      -5.205  -0.871 -24.021  1.00  0.91           C  
ATOM    604  CD1 LEU A  83      -4.189  -0.192 -23.110  1.00  0.84           C  
ATOM    605  CD2 LEU A  83      -5.732  -2.152 -23.382  1.00  0.84           C  
ATOM    606  N   LYS A  84      -8.674   1.594 -25.853  1.00  0.97           N  
ATOM    607  CA  LYS A  84      -9.890   2.398 -25.789  1.00  0.97           C  
ATOM    608  C   LYS A  84     -11.023   1.747 -26.577  1.00  0.97           C  
ATOM    609  CB  LYS A  84      -9.629   3.810 -26.317  1.00  0.97           C  
ATOM    610  O   LYS A  84     -12.172   1.738 -26.130  1.00  0.97           O  
ATOM    611  CG  LYS A  84     -10.795   4.769 -26.124  1.00  0.94           C  
ATOM    612  CD  LYS A  84     -10.395   6.205 -26.438  1.00  0.92           C  
ATOM    613  CE  LYS A  84     -11.528   7.178 -26.144  1.00  0.90           C  
ATOM    614  NZ  LYS A  84     -11.097   8.598 -26.313  1.00  0.89           N  
ATOM    615  N   ALA A  85     -10.700   1.178 -27.762  1.00  0.97           N  
ATOM    616  CA  ALA A  85     -11.707   0.482 -28.558  1.00  0.98           C  
ATOM    617  C   ALA A  85     -12.185  -0.784 -27.852  1.00  0.98           C  
ATOM    618  CB  ALA A  85     -11.153   0.140 -29.939  1.00  0.97           C  
ATOM    619  O   ALA A  85     -13.388  -1.048 -27.783  1.00  0.98           O  
ATOM    620  N   ALA A  86     -11.284  -1.525 -27.251  1.00  0.98           N  
ATOM    621  CA  ALA A  86     -11.632  -2.733 -26.508  1.00  0.98           C  
ATOM    622  C   ALA A  86     -12.456  -2.397 -25.269  1.00  0.97           C  
ATOM    623  CB  ALA A  86     -10.370  -3.497 -26.113  1.00  0.97           C  
ATOM    624  O   ALA A  86     -13.518  -2.983 -25.044  1.00  0.97           O  
ATOM    625  N   VAL A  87     -12.091  -1.378 -24.524  1.00  0.97           N  
ATOM    626  CA  VAL A  87     -12.790  -0.915 -23.329  1.00  0.96           C  
ATOM    627  C   VAL A  87     -14.169  -0.382 -23.711  1.00  0.96           C  
ATOM    628  CB  VAL A  87     -11.985   0.175 -22.587  1.00  0.96           C  
ATOM    629  O   VAL A  87     -15.144  -0.585 -22.982  1.00  0.94           O  
ATOM    630  CG1 VAL A  87     -12.847   0.855 -21.525  1.00  0.93           C  
ATOM    631  CG2 VAL A  87     -10.730  -0.426 -21.956  1.00  0.93           C  
ATOM    632  N   GLY A  88     -14.314   0.181 -24.872  1.00  0.96           N  
ATOM    633  CA  GLY A  88     -15.552   0.756 -25.370  1.00  0.96           C  
ATOM    634  C   GLY A  88     -16.622  -0.282 -25.652  1.00  0.96           C  
ATOM    635  O   GLY A  88     -17.812   0.038 -25.683  1.00  0.95           O  
ATOM    636  N   ILE A  89     -16.273  -1.605 -25.784  1.00  0.97           N  
ATOM    637  CA  ILE A  89     -17.236  -2.668 -26.050  1.00  0.97           C  
ATOM    638  C   ILE A  89     -17.228  -3.671 -24.898  1.00  0.96           C  
ATOM    639  CB  ILE A  89     -16.934  -3.383 -27.386  1.00  0.97           C  
ATOM    640  O   ILE A  89     -17.941  -4.677 -24.938  1.00  0.95           O  
ATOM    641  CG1 ILE A  89     -15.539  -4.019 -27.348  1.00  0.96           C  
ATOM    642  CG2 ILE A  89     -17.060  -2.408 -28.560  1.00  0.96           C  
ATOM    643  CD1 ILE A  89     -15.267  -4.982 -28.495  1.00  0.95           C  
ATOM    644  N   ALA A  90     -16.369  -3.415 -23.902  1.00  0.96           N  
ATOM    645  CA  ALA A  90     -16.296  -4.283 -22.729  1.00  0.95           C  
ATOM    646  C   ALA A  90     -17.537  -4.131 -21.856  1.00  0.94           C  
ATOM    647  CB  ALA A  90     -15.038  -3.977 -21.919  1.00  0.95           C  
ATOM    648  O   ALA A  90     -18.024  -3.017 -21.646  1.00  0.92           O  
ATOM    649  N   SER A  91     -18.036  -5.241 -21.346  1.00  0.92           N  
ATOM    650  CA  SER A  91     -19.092  -5.308 -20.341  1.00  0.92           C  
ATOM    651  C   SER A  91     -18.548  -5.784 -18.998  1.00  0.91           C  
ATOM    652  CB  SER A  91     -20.214  -6.238 -20.804  1.00  0.91           C  
ATOM    653  O   SER A  91     -17.398  -6.217 -18.907  1.00  0.89           O  
ATOM    654  OG  SER A  91     -19.718  -7.544 -21.046  1.00  0.88           O  
ATOM    655  N   GLU A  92     -19.331  -5.713 -17.934  1.00  0.88           N  
ATOM    656  CA  GLU A  92     -18.964  -6.237 -16.622  1.00  0.88           C  
ATOM    657  C   GLU A  92     -18.508  -7.690 -16.717  1.00  0.88           C  
ATOM    658  CB  GLU A  92     -20.137  -6.116 -15.647  1.00  0.86           C  
ATOM    659  O   GLU A  92     -19.157  -8.509 -17.371  1.00  0.86           O  
ATOM    660  CG  GLU A  92     -19.818  -6.597 -14.239  1.00  0.82           C  
ATOM    661  CD  GLU A  92     -20.875  -6.207 -13.217  1.00  0.80           C  
ATOM    662  OE1 GLU A  92     -21.810  -5.452 -13.570  1.00  0.80           O  
ATOM    663  OE2 GLU A  92     -20.766  -6.658 -12.055  1.00  0.78           O  
ATOM    664  N   GLY A  93     -17.378  -7.924 -16.214  1.00  0.86           N  
ATOM    665  CA  GLY A  93     -16.795  -9.257 -16.193  1.00  0.87           C  
ATOM    666  C   GLY A  93     -15.886  -9.529 -17.376  1.00  0.87           C  
ATOM    667  O   GLY A  93     -15.334 -10.624 -17.503  1.00  0.87           O  
ATOM    668  N   THR A  94     -15.670  -8.606 -18.270  1.00  0.91           N  
ATOM    669  CA  THR A  94     -14.784  -8.769 -19.418  1.00  0.92           C  
ATOM    670  C   THR A  94     -13.322  -8.701 -18.986  1.00  0.92           C  
ATOM    671  CB  THR A  94     -15.056  -7.697 -20.490  1.00  0.91           C  
ATOM    672  O   THR A  94     -12.930  -7.800 -18.241  1.00  0.92           O  
ATOM    673  CG2 THR A  94     -14.104  -7.847 -21.672  1.00  0.89           C  
ATOM    674  OG1 THR A  94     -16.405  -7.828 -20.957  1.00  0.91           O  
ATOM    675  N   ALA A  95     -12.482  -9.576 -19.452  1.00  0.92           N  
ATOM    676  CA  ALA A  95     -11.025  -9.475 -19.420  1.00  0.92           C  
ATOM    677  C   ALA A  95     -10.479  -8.990 -20.759  1.00  0.93           C  
ATOM    678  CB  ALA A  95     -10.406 -10.822 -19.053  1.00  0.91           C  
ATOM    679  O   ALA A  95     -10.761  -9.583 -21.803  1.00  0.93           O  
ATOM    680  N   ILE A  96      -9.747  -7.997 -20.774  1.00  0.95           N  
ATOM    681  CA  ILE A  96      -9.031  -7.486 -21.937  1.00  0.96           C  
ATOM    682  C   ILE A  96      -7.568  -7.920 -21.874  1.00  0.96           C  
ATOM    683  CB  ILE A  96      -9.129  -5.947 -22.030  1.00  0.96           C  
ATOM    684  O   ILE A  96      -6.826  -7.498 -20.985  1.00  0.95           O  
ATOM    685  CG1 ILE A  96     -10.597  -5.506 -22.056  1.00  0.95           C  
ATOM    686  CG2 ILE A  96      -8.380  -5.431 -23.262  1.00  0.95           C  
ATOM    687  CD1 ILE A  96     -10.790  -3.996 -22.062  1.00  0.95           C  
ATOM    688  N   LYS A  97      -7.158  -8.777 -22.760  1.00  0.95           N  
ATOM    689  CA  LYS A  97      -5.779  -9.230 -22.911  1.00  0.95           C  
ATOM    690  C   LYS A  97      -5.025  -8.368 -23.920  1.00  0.96           C  
ATOM    691  CB  LYS A  97      -5.739 -10.697 -23.341  1.00  0.92           C  
ATOM    692  O   LYS A  97      -5.389  -8.319 -25.097  1.00  0.95           O  
ATOM    693  CG  LYS A  97      -6.179 -11.672 -22.259  1.00  0.78           C  
ATOM    694  CD  LYS A  97      -5.930 -13.116 -22.672  1.00  0.73           C  
ATOM    695  CE  LYS A  97      -6.313 -14.090 -21.566  1.00  0.66           C  
ATOM    696  NZ  LYS A  97      -5.971 -15.499 -21.925  1.00  0.62           N  
ATOM    697  N   VAL A  98      -3.986  -7.790 -23.512  1.00  0.96           N  
ATOM    698  CA  VAL A  98      -3.200  -6.858 -24.314  1.00  0.96           C  
ATOM    699  C   VAL A  98      -1.893  -7.519 -24.744  1.00  0.95           C  
ATOM    700  CB  VAL A  98      -2.908  -5.552 -23.542  1.00  0.95           C  
ATOM    701  O   VAL A  98      -1.049  -7.843 -23.906  1.00  0.94           O  
ATOM    702  CG1 VAL A  98      -2.311  -4.497 -24.471  1.00  0.94           C  
ATOM    703  CG2 VAL A  98      -4.181  -5.027 -22.880  1.00  0.94           C  
ATOM    704  N   ALA A  99      -1.689  -7.733 -25.991  1.00  0.96           N  
ATOM    705  CA  ALA A  99      -0.491  -8.354 -26.549  1.00  0.96           C  
ATOM    706  C   ALA A  99       0.729  -7.456 -26.367  1.00  0.95           C  
ATOM    707  CB  ALA A  99      -0.696  -8.674 -28.028  1.00  0.95           C  
ATOM    708  O   ALA A  99       0.593  -6.243 -26.189  1.00  0.94           O  
ATOM    709  N   ALA A 100       1.886  -7.996 -26.460  1.00  0.93           N  
ATOM    710  CA  ALA A 100       3.136  -7.244 -26.387  1.00  0.94           C  
ATOM    711  C   ALA A 100       3.161  -6.120 -27.418  1.00  0.94           C  
ATOM    712  CB  ALA A 100       4.329  -8.175 -26.591  1.00  0.92           C  
ATOM    713  O   ALA A 100       2.831  -6.333 -28.587  1.00  0.94           O  
ATOM    714  N   GLY A 101       3.594  -4.920 -26.921  1.00  0.94           N  
ATOM    715  CA  GLY A 101       3.659  -3.784 -27.827  1.00  0.94           C  
ATOM    716  C   GLY A 101       3.683  -2.449 -27.108  1.00  0.94           C  
ATOM    717  O   GLY A 101       3.565  -2.396 -25.882  1.00  0.93           O  
ATOM    718  N   THR A 102       3.903  -1.361 -27.850  1.00  0.93           N  
ATOM    719  CA  THR A 102       3.735   0.012 -27.387  1.00  0.94           C  
ATOM    720  C   THR A 102       2.438   0.609 -27.926  1.00  0.94           C  
ATOM    721  CB  THR A 102       4.924   0.894 -27.811  1.00  0.93           C  
ATOM    722  O   THR A 102       2.252   0.709 -29.141  1.00  0.93           O  
ATOM    723  CG2 THR A 102       4.765   2.318 -27.289  1.00  0.87           C  
ATOM    724  OG1 THR A 102       6.135   0.337 -27.286  1.00  0.90           O  
ATOM    725  N   TYR A 103       1.628   0.983 -27.013  1.00  0.95           N  
ATOM    726  CA  TYR A 103       0.321   1.565 -27.299  1.00  0.96           C  
ATOM    727  C   TYR A 103       0.288   3.041 -26.921  1.00  0.94           C  
ATOM    728  CB  TYR A 103      -0.780   0.809 -26.549  1.00  0.96           C  
ATOM    729  O   TYR A 103       0.563   3.401 -25.775  1.00  0.92           O  
ATOM    730  CG  TYR A 103      -0.854  -0.658 -26.896  1.00  0.97           C  
ATOM    731  CD1 TYR A 103      -1.760  -1.125 -27.845  1.00  0.96           C  
ATOM    732  CD2 TYR A 103      -0.019  -1.581 -26.274  1.00  0.96           C  
ATOM    733  CE1 TYR A 103      -1.833  -2.476 -28.167  1.00  0.96           C  
ATOM    734  CE2 TYR A 103      -0.083  -2.934 -26.588  1.00  0.96           C  
ATOM    735  OH  TYR A 103      -1.059  -4.711 -27.849  1.00  0.94           O  
ATOM    736  CZ  TYR A 103      -0.991  -3.372 -27.534  1.00  0.96           C  
ATOM    737  N   ILE A 104      -0.011   3.896 -27.852  1.00  0.94           N  
ATOM    738  CA  ILE A 104      -0.314   5.305 -27.623  1.00  0.95           C  
ATOM    739  C   ILE A 104      -1.827   5.514 -27.625  1.00  0.93           C  
ATOM    740  CB  ILE A 104       0.353   6.206 -28.686  1.00  0.93           C  
ATOM    741  O   ILE A 104      -2.474   5.404 -28.669  1.00  0.91           O  
ATOM    742  CG1 ILE A 104       1.867   5.972 -28.711  1.00  0.88           C  
ATOM    743  CG2 ILE A 104       0.031   7.680 -28.423  1.00  0.87           C  
ATOM    744  CD1 ILE A 104       2.600   6.769 -29.782  1.00  0.85           C  
ATOM    745  N   GLU A 105      -2.392   5.773 -26.530  1.00  0.94           N  
ATOM    746  CA  GLU A 105      -3.829   5.660 -26.299  1.00  0.94           C  
ATOM    747  C   GLU A 105      -4.478   7.035 -26.174  1.00  0.91           C  
ATOM    748  CB  GLU A 105      -4.109   4.830 -25.043  1.00  0.93           C  
ATOM    749  O   GLU A 105      -3.947   7.919 -25.499  1.00  0.87           O  
ATOM    750  CG  GLU A 105      -3.802   3.348 -25.204  1.00  0.89           C  
ATOM    751  CD  GLU A 105      -4.776   2.630 -26.124  1.00  0.83           C  
ATOM    752  OE1 GLU A 105      -5.838   3.206 -26.453  1.00  0.89           O  
ATOM    753  OE2 GLU A 105      -4.475   1.481 -26.519  1.00  0.91           O  
ATOM    754  N   ASN A 106      -5.496   7.228 -26.846  1.00  0.93           N  
ATOM    755  CA  ASN A 106      -6.343   8.400 -26.652  1.00  0.93           C  
ATOM    756  C   ASN A 106      -7.016   8.385 -25.283  1.00  0.91           C  
ATOM    757  CB  ASN A 106      -7.394   8.491 -27.760  1.00  0.91           C  
ATOM    758  O   ASN A 106      -8.046   7.734 -25.099  1.00  0.88           O  
ATOM    759  CG  ASN A 106      -8.205   9.771 -27.692  1.00  0.87           C  
ATOM    760  ND2 ASN A 106      -9.278   9.836 -28.471  1.00  0.87           N  
ATOM    761  OD1 ASN A 106      -7.869  10.694 -26.945  1.00  0.83           O  
ATOM    762  N   ASN A 107      -6.518   8.938 -24.201  1.00  0.86           N  
ATOM    763  CA  ASN A 107      -6.873   8.983 -22.786  1.00  0.88           C  
ATOM    764  C   ASN A 107      -7.854  10.114 -22.490  1.00  0.83           C  
ATOM    765  CB  ASN A 107      -5.618   9.130 -21.922  1.00  0.80           C  
ATOM    766  O   ASN A 107      -7.967  11.063 -23.268  1.00  0.75           O  
ATOM    767  CG  ASN A 107      -4.854  10.406 -22.214  1.00  0.74           C  
ATOM    768  ND2 ASN A 107      -4.584  11.186 -21.174  1.00  0.67           N  
ATOM    769  OD1 ASN A 107      -4.511  10.689 -23.365  1.00  0.69           O  
ATOM    770  N   PRO A 108      -8.705  10.257 -21.541  1.00  0.89           N  
ATOM    771  CA  PRO A 108      -8.715   9.152 -20.579  1.00  0.91           C  
ATOM    772  C   PRO A 108      -9.432   7.913 -21.111  1.00  0.91           C  
ATOM    773  CB  PRO A 108      -9.458   9.739 -19.376  1.00  0.89           C  
ATOM    774  O   PRO A 108     -10.444   8.033 -21.806  1.00  0.90           O  
ATOM    775  CG  PRO A 108     -10.392  10.749 -19.959  1.00  0.86           C  
ATOM    776  CD  PRO A 108      -9.740  11.360 -21.167  1.00  0.85           C  
ATOM    777  N   ILE A 109      -8.977   6.722 -20.722  1.00  0.93           N  
ATOM    778  CA  ILE A 109      -9.667   5.445 -20.877  1.00  0.93           C  
ATOM    779  C   ILE A 109     -10.515   5.164 -19.638  1.00  0.93           C  
ATOM    780  CB  ILE A 109      -8.671   4.290 -21.118  1.00  0.93           C  
ATOM    781  O   ILE A 109      -9.984   4.820 -18.580  1.00  0.91           O  
ATOM    782  CG1 ILE A 109      -7.809   4.577 -22.353  1.00  0.93           C  
ATOM    783  CG2 ILE A 109      -9.413   2.958 -21.265  1.00  0.93           C  
ATOM    784  CD1 ILE A 109      -6.689   3.570 -22.574  1.00  0.92           C  
ATOM    785  N   LYS A 110     -11.749   5.333 -19.707  1.00  0.91           N  
ATOM    786  CA  LYS A 110     -12.691   5.045 -18.629  1.00  0.92           C  
ATOM    787  C   LYS A 110     -13.057   3.564 -18.600  1.00  0.91           C  
ATOM    788  CB  LYS A 110     -13.955   5.894 -18.779  1.00  0.90           C  
ATOM    789  O   LYS A 110     -13.834   3.094 -19.434  1.00  0.91           O  
ATOM    790  CG  LYS A 110     -13.708   7.392 -18.684  1.00  0.85           C  
ATOM    791  CD  LYS A 110     -15.016   8.172 -18.643  1.00  0.83           C  
ATOM    792  CE  LYS A 110     -14.772   9.667 -18.491  1.00  0.78           C  
ATOM    793  NZ  LYS A 110     -16.038  10.409 -18.211  1.00  0.76           N  
ATOM    794  N   VAL A 111     -12.502   2.802 -17.667  1.00  0.91           N  
ATOM    795  CA  VAL A 111     -12.701   1.360 -17.561  1.00  0.91           C  
ATOM    796  C   VAL A 111     -14.071   1.071 -16.951  1.00  0.90           C  
ATOM    797  CB  VAL A 111     -11.591   0.694 -16.718  1.00  0.91           C  
ATOM    798  O   VAL A 111     -14.404   1.590 -15.884  1.00  0.88           O  
ATOM    799  CG1 VAL A 111     -11.701  -0.828 -16.787  1.00  0.90           C  
ATOM    800  CG2 VAL A 111     -10.213   1.155 -17.191  1.00  0.90           C  
ATOM    801  N   PRO A 112     -14.929   0.306 -17.601  1.00  0.89           N  
ATOM    802  CA  PRO A 112     -16.218  -0.060 -17.011  1.00  0.89           C  
ATOM    803  C   PRO A 112     -16.073  -0.962 -15.787  1.00  0.88           C  
ATOM    804  CB  PRO A 112     -16.932  -0.794 -18.149  1.00  0.88           C  
ATOM    805  O   PRO A 112     -15.050  -1.634 -15.630  1.00  0.86           O  
ATOM    806  CG  PRO A 112     -16.225  -0.353 -19.390  1.00  0.87           C  
ATOM    807  CD  PRO A 112     -14.790  -0.075 -19.048  1.00  0.87           C  
ATOM    808  N   LYS A 113     -17.115  -1.018 -15.002  1.00  0.85           N  
ATOM    809  CA  LYS A 113     -17.089  -1.798 -13.767  1.00  0.85           C  
ATOM    810  C   LYS A 113     -16.723  -3.253 -14.043  1.00  0.86           C  
ATOM    811  CB  LYS A 113     -18.441  -1.723 -13.056  1.00  0.83           C  
ATOM    812  O   LYS A 113     -17.260  -3.869 -14.966  1.00  0.84           O  
ATOM    813  CG  LYS A 113     -18.450  -2.363 -11.676  1.00  0.77           C  
ATOM    814  CD  LYS A 113     -19.827  -2.278 -11.029  1.00  0.74           C  
ATOM    815  CE  LYS A 113     -19.875  -3.039  -9.712  1.00  0.66           C  
ATOM    816  NZ  LYS A 113     -21.262  -3.107  -9.161  1.00  0.59           N  
ATOM    817  N   GLN A 114     -15.820  -3.788 -13.210  1.00  0.86           N  
ATOM    818  CA  GLN A 114     -15.404  -5.187 -13.184  1.00  0.87           C  
ATOM    819  C   GLN A 114     -14.781  -5.601 -14.514  1.00  0.87           C  
ATOM    820  CB  GLN A 114     -16.590  -6.094 -12.854  1.00  0.85           C  
ATOM    821  O   GLN A 114     -14.908  -6.753 -14.933  1.00  0.87           O  
ATOM    822  CG  GLN A 114     -17.209  -5.826 -11.489  1.00  0.81           C  
ATOM    823  CD  GLN A 114     -18.330  -6.791 -11.153  1.00  0.79           C  
ATOM    824  NE2 GLN A 114     -19.233  -6.368 -10.275  1.00  0.75           N  
ATOM    825  OE1 GLN A 114     -18.385  -7.907 -11.679  1.00  0.77           O  
ATOM    826  N   VAL A 115     -14.125  -4.759 -15.177  1.00  0.90           N  
ATOM    827  CA  VAL A 115     -13.311  -5.078 -16.345  1.00  0.91           C  
ATOM    828  C   VAL A 115     -11.845  -5.201 -15.935  1.00  0.91           C  
ATOM    829  CB  VAL A 115     -13.467  -4.014 -17.454  1.00  0.91           C  
ATOM    830  O   VAL A 115     -11.311  -4.326 -15.249  1.00  0.91           O  
ATOM    831  CG1 VAL A 115     -12.508  -4.294 -18.610  1.00  0.90           C  
ATOM    832  CG2 VAL A 115     -14.910  -3.969 -17.951  1.00  0.90           C  
ATOM    833  N   SER A 116     -11.194  -6.239 -16.302  1.00  0.92           N  
ATOM    834  CA  SER A 116      -9.779  -6.495 -16.055  1.00  0.92           C  
ATOM    835  C   SER A 116      -8.943  -6.234 -17.303  1.00  0.93           C  
ATOM    836  CB  SER A 116      -9.569  -7.935 -15.583  1.00  0.91           C  
ATOM    837  O   SER A 116      -9.210  -6.800 -18.365  1.00  0.92           O  
ATOM    838  OG  SER A 116     -10.260  -8.172 -14.369  1.00  0.83           O  
ATOM    839  N   ILE A 117      -8.007  -5.454 -17.254  1.00  0.94           N  
ATOM    840  CA  ILE A 117      -7.024  -5.221 -18.307  1.00  0.95           C  
ATOM    841  C   ILE A 117      -5.695  -5.868 -17.924  1.00  0.94           C  
ATOM    842  CB  ILE A 117      -6.828  -3.712 -18.573  1.00  0.94           C  
ATOM    843  O   ILE A 117      -5.093  -5.511 -16.908  1.00  0.93           O  
ATOM    844  CG1 ILE A 117      -8.174  -3.043 -18.873  1.00  0.94           C  
ATOM    845  CG2 ILE A 117      -5.838  -3.490 -19.720  1.00  0.94           C  
ATOM    846  CD1 ILE A 117      -8.084  -1.538 -19.088  1.00  0.93           C  
ATOM    847  N   VAL A 118      -5.238  -6.812 -18.667  1.00  0.94           N  
ATOM    848  CA  VAL A 118      -4.061  -7.619 -18.361  1.00  0.94           C  
ATOM    849  C   VAL A 118      -3.111  -7.620 -19.557  1.00  0.94           C  
ATOM    850  CB  VAL A 118      -4.448  -9.067 -17.986  1.00  0.92           C  
ATOM    851  O   VAL A 118      -3.487  -8.034 -20.656  1.00  0.93           O  
ATOM    852  CG1 VAL A 118      -3.226  -9.843 -17.499  1.00  0.86           C  
ATOM    853  CG2 VAL A 118      -5.544  -9.068 -16.923  1.00  0.86           C  
ATOM    854  N   GLY A 119      -1.868  -7.217 -19.373  1.00  0.93           N  
ATOM    855  CA  GLY A 119      -0.808  -7.343 -20.359  1.00  0.93           C  
ATOM    856  C   GLY A 119      -0.313  -8.768 -20.524  1.00  0.91           C  
ATOM    857  O   GLY A 119      -0.540  -9.614 -19.657  1.00  0.88           O  
ATOM    858  N   ASP A 120       0.420  -9.067 -21.571  1.00  0.89           N  
ATOM    859  CA  ASP A 120       0.984 -10.385 -21.847  1.00  0.87           C  
ATOM    860  C   ASP A 120       2.139 -10.697 -20.898  1.00  0.83           C  
ATOM    861  CB  ASP A 120       1.459 -10.472 -23.299  1.00  0.85           C  
ATOM    862  O   ASP A 120       2.281 -11.832 -20.437  1.00  0.77           O  
ATOM    863  CG  ASP A 120       1.473 -11.893 -23.834  1.00  0.80           C  
ATOM    864  OD1 ASP A 120       0.768 -12.762 -23.276  1.00  0.76           O  
ATOM    865  OD2 ASP A 120       2.198 -12.148 -24.820  1.00  0.79           O  
ATOM    866  N   SER A 121       2.956  -9.656 -20.549  1.00  0.81           N  
ATOM    867  CA  SER A 121       4.034  -9.725 -19.568  1.00  0.81           C  
ATOM    868  C   SER A 121       4.417  -8.336 -19.068  1.00  0.79           C  
ATOM    869  CB  SER A 121       5.260 -10.416 -20.166  1.00  0.76           C  
ATOM    870  O   SER A 121       4.280  -7.349 -19.795  1.00  0.75           O  
ATOM    871  OG  SER A 121       5.990  -9.523 -20.990  1.00  0.67           O  
ATOM    872  N   LEU A 122       4.846  -8.117 -17.804  1.00  0.71           N  
ATOM    873  CA  LEU A 122       5.116  -6.869 -17.098  1.00  0.70           C  
ATOM    874  C   LEU A 122       5.979  -5.940 -17.946  1.00  0.68           C  
ATOM    875  CB  LEU A 122       5.808  -7.148 -15.762  1.00  0.65           C  
ATOM    876  O   LEU A 122       5.867  -4.717 -17.844  1.00  0.64           O  
ATOM    877  CG  LEU A 122       6.059  -5.937 -14.862  1.00  0.62           C  
ATOM    878  CD1 LEU A 122       4.739  -5.387 -14.332  1.00  0.61           C  
ATOM    879  CD2 LEU A 122       6.989  -6.308 -13.712  1.00  0.63           C  
ATOM    880  N   ARG A 123       6.707  -6.349 -18.945  1.00  0.72           N  
ATOM    881  CA  ARG A 123       7.686  -5.530 -19.651  1.00  0.74           C  
ATOM    882  C   ARG A 123       7.386  -5.484 -21.145  1.00  0.75           C  
ATOM    883  CB  ARG A 123       9.102  -6.063 -19.417  1.00  0.68           C  
ATOM    884  O   ARG A 123       8.039  -4.753 -21.893  1.00  0.75           O  
ATOM    885  CG  ARG A 123       9.552  -5.999 -17.967  1.00  0.65           C  
ATOM    886  CD  ARG A 123      10.987  -6.480 -17.800  1.00  0.66           C  
ATOM    887  NE  ARG A 123      11.427  -6.392 -16.411  1.00  0.56           N  
ATOM    888  NH1 ARG A 123      13.593  -7.074 -16.837  1.00  0.48           N  
ATOM    889  NH2 ARG A 123      12.947  -6.562 -14.698  1.00  0.44           N  
ATOM    890  CZ  ARG A 123      12.655  -6.676 -15.985  1.00  0.62           C  
ATOM    891  N   GLU A 124       6.484  -6.147 -21.515  1.00  0.85           N  
ATOM    892  CA  GLU A 124       6.329  -6.272 -22.961  1.00  0.87           C  
ATOM    893  C   GLU A 124       5.151  -5.443 -23.464  1.00  0.87           C  
ATOM    894  CB  GLU A 124       6.147  -7.739 -23.358  1.00  0.83           C  
ATOM    895  O   GLU A 124       5.067  -5.132 -24.654  1.00  0.85           O  
ATOM    896  CG  GLU A 124       7.372  -8.603 -23.099  1.00  0.78           C  
ATOM    897  CD  GLU A 124       7.217 -10.030 -23.601  1.00  0.75           C  
ATOM    898  OE1 GLU A 124       6.074 -10.451 -23.891  1.00  0.78           O  
ATOM    899  OE2 GLU A 124       8.247 -10.733 -23.704  1.00  0.77           O  
ATOM    900  N   VAL A 125       4.351  -4.985 -22.489  1.00  0.92           N  
ATOM    901  CA  VAL A 125       3.258  -4.074 -22.811  1.00  0.93           C  
ATOM    902  C   VAL A 125       3.558  -2.687 -22.247  1.00  0.92           C  
ATOM    903  CB  VAL A 125       1.908  -4.590 -22.264  1.00  0.92           C  
ATOM    904  O   VAL A 125       3.685  -2.518 -21.031  1.00  0.90           O  
ATOM    905  CG1 VAL A 125       0.776  -3.631 -22.626  1.00  0.90           C  
ATOM    906  CG2 VAL A 125       1.617  -5.991 -22.800  1.00  0.89           C  
ATOM    907  N   THR A 126       3.710  -1.722 -23.151  1.00  0.91           N  
ATOM    908  CA  THR A 126       3.888  -0.321 -22.786  1.00  0.92           C  
ATOM    909  C   THR A 126       2.701   0.515 -23.256  1.00  0.92           C  
ATOM    910  CB  THR A 126       5.188   0.251 -23.380  1.00  0.90           C  
ATOM    911  O   THR A 126       2.345   0.491 -24.436  1.00  0.91           O  
ATOM    912  CG2 THR A 126       5.367   1.718 -23.004  1.00  0.81           C  
ATOM    913  OG1 THR A 126       6.304  -0.498 -22.881  1.00  0.85           O  
ATOM    914  N   VAL A 127       2.102   1.302 -22.328  1.00  0.93           N  
ATOM    915  CA  VAL A 127       0.993   2.199 -22.636  1.00  0.94           C  
ATOM    916  C   VAL A 127       1.404   3.643 -22.360  1.00  0.92           C  
ATOM    917  CB  VAL A 127      -0.271   1.840 -21.823  1.00  0.93           C  
ATOM    918  O   VAL A 127       1.903   3.957 -21.277  1.00  0.91           O  
ATOM    919  CG1 VAL A 127      -1.442   2.735 -22.222  1.00  0.91           C  
ATOM    920  CG2 VAL A 127      -0.629   0.368 -22.017  1.00  0.91           C  
ATOM    921  N   SER A 128       1.227   4.531 -23.294  1.00  0.92           N  
ATOM    922  CA  SER A 128       1.568   5.948 -23.214  1.00  0.92           C  
ATOM    923  C   SER A 128       0.351   6.825 -23.490  1.00  0.91           C  
ATOM    924  CB  SER A 128       2.685   6.288 -24.201  1.00  0.90           C  
ATOM    925  O   SER A 128      -0.472   6.502 -24.350  1.00  0.90           O  
ATOM    926  OG  SER A 128       3.857   5.544 -23.910  1.00  0.83           O  
ATOM    927  N   PRO A 129       0.178   7.960 -22.806  1.00  0.89           N  
ATOM    928  CA  PRO A 129      -0.902   8.895 -23.130  1.00  0.90           C  
ATOM    929  C   PRO A 129      -0.683   9.612 -24.460  1.00  0.90           C  
ATOM    930  CB  PRO A 129      -0.872   9.886 -21.964  1.00  0.88           C  
ATOM    931  O   PRO A 129       0.440  10.020 -24.768  1.00  0.89           O  
ATOM    932  CG  PRO A 129       0.561   9.936 -21.542  1.00  0.86           C  
ATOM    933  CD  PRO A 129       1.172   8.583 -21.768  1.00  0.85           C  
ATOM    934  N   GLN A 130      -1.740   9.830 -25.168  1.00  0.91           N  
ATOM    935  CA  GLN A 130      -1.746  10.730 -26.316  1.00  0.91           C  
ATOM    936  C   GLN A 130      -1.869  12.185 -25.874  1.00  0.89           C  
ATOM    937  CB  GLN A 130      -2.886  10.374 -27.272  1.00  0.90           C  
ATOM    938  O   GLN A 130      -1.228  13.069 -26.446  1.00  0.86           O  
ATOM    939  CG  GLN A 130      -2.912  11.218 -28.540  1.00  0.88           C  
ATOM    940  CD  GLN A 130      -3.985  10.776 -29.517  1.00  0.85           C  
ATOM    941  NE2 GLN A 130      -3.984  11.369 -30.706  1.00  0.87           N  
ATOM    942  OE1 GLN A 130      -4.808   9.909 -29.206  1.00  0.86           O  
ATOM    943  N   ASN A 131      -2.705  12.411 -24.918  1.00  0.89           N  
ATOM    944  CA  ASN A 131      -2.870  13.714 -24.282  1.00  0.90           C  
ATOM    945  C   ASN A 131      -2.198  13.758 -22.913  1.00  0.89           C  
ATOM    946  CB  ASN A 131      -4.353  14.066 -24.157  1.00  0.88           C  
ATOM    947  O   ASN A 131      -2.639  13.087 -21.978  1.00  0.86           O  
ATOM    948  CG  ASN A 131      -4.578  15.459 -23.603  1.00  0.84           C  
ATOM    949  ND2 ASN A 131      -5.839  15.862 -23.503  1.00  0.85           N  
ATOM    950  OD1 ASN A 131      -3.625  16.169 -23.268  1.00  0.83           O  
ATOM    951  N   ALA A 132      -1.196  14.547 -22.703  1.00  0.86           N  
ATOM    952  CA  ALA A 132      -0.369  14.641 -21.503  1.00  0.87           C  
ATOM    953  C   ALA A 132      -1.088  15.413 -20.400  1.00  0.85           C  
ATOM    954  CB  ALA A 132       0.967  15.305 -21.828  1.00  0.84           C  
ATOM    955  O   ALA A 132      -0.648  15.415 -19.247  1.00  0.83           O  
ATOM    956  N   ASP A 133      -2.233  16.085 -20.778  1.00  0.86           N  
ATOM    957  CA  ASP A 133      -2.959  16.949 -19.853  1.00  0.86           C  
ATOM    958  C   ASP A 133      -4.146  16.215 -19.232  1.00  0.86           C  
ATOM    959  CB  ASP A 133      -3.438  18.216 -20.565  1.00  0.84           C  
ATOM    960  O   ASP A 133      -4.927  16.808 -18.486  1.00  0.84           O  
ATOM    961  CG  ASP A 133      -2.296  19.082 -21.067  1.00  0.81           C  
ATOM    962  OD1 ASP A 133      -1.255  19.176 -20.382  1.00  0.80           O  
ATOM    963  OD2 ASP A 133      -2.441  19.678 -22.157  1.00  0.83           O  
ATOM    964  N   GLU A 134      -4.282  14.962 -19.480  1.00  0.87           N  
ATOM    965  CA  GLU A 134      -5.396  14.164 -18.977  1.00  0.88           C  
ATOM    966  C   GLU A 134      -4.901  12.887 -18.303  1.00  0.88           C  
ATOM    967  CB  GLU A 134      -6.366  13.819 -20.110  1.00  0.86           C  
ATOM    968  O   GLU A 134      -3.852  12.353 -18.669  1.00  0.87           O  
ATOM    969  CG  GLU A 134      -7.098  15.025 -20.681  1.00  0.84           C  
ATOM    970  CD  GLU A 134      -8.207  14.649 -21.651  1.00  0.81           C  
ATOM    971  OE1 GLU A 134      -8.390  13.441 -21.926  1.00  0.82           O  
ATOM    972  OE2 GLU A 134      -8.898  15.570 -22.141  1.00  0.81           O  
ATOM    973  N   ASP A 135      -5.679  12.311 -17.312  1.00  0.88           N  
ATOM    974  CA  ASP A 135      -5.397  11.018 -16.695  1.00  0.89           C  
ATOM    975  C   ASP A 135      -5.383   9.904 -17.739  1.00  0.90           C  
ATOM    976  CB  ASP A 135      -6.426  10.707 -15.606  1.00  0.89           C  
ATOM    977  O   ASP A 135      -6.154   9.937 -18.701  1.00  0.89           O  
ATOM    978  CG  ASP A 135      -6.404  11.709 -14.466  1.00  0.87           C  
ATOM    979  OD1 ASP A 135      -5.334  12.293 -14.187  1.00  0.86           O  
ATOM    980  OD2 ASP A 135      -7.465  11.916 -13.839  1.00  0.87           O  
ATOM    981  N   MET A 136      -4.615   8.892 -17.573  1.00  0.90           N  
ATOM    982  CA  MET A 136      -4.540   7.788 -18.525  1.00  0.91           C  
ATOM    983  C   MET A 136      -5.733   6.851 -18.367  1.00  0.91           C  
ATOM    984  CB  MET A 136      -3.236   7.009 -18.344  1.00  0.89           C  
ATOM    985  O   MET A 136      -6.481   6.625 -19.320  1.00  0.90           O  
ATOM    986  CG  MET A 136      -3.054   5.878 -19.343  1.00  0.80           C  
ATOM    987  SD  MET A 136      -1.310   5.322 -19.465  1.00  0.75           S  
ATOM    988  CE  MET A 136      -1.484   3.987 -20.682  1.00  0.68           C  
ATOM    989  N   PHE A 137      -6.004   6.346 -17.139  1.00  0.91           N  
ATOM    990  CA  PHE A 137      -7.117   5.454 -16.835  1.00  0.92           C  
ATOM    991  C   PHE A 137      -8.000   6.044 -15.741  1.00  0.90           C  
ATOM    992  CB  PHE A 137      -6.602   4.076 -16.407  1.00  0.91           C  
ATOM    993  O   PHE A 137      -7.498   6.525 -14.723  1.00  0.89           O  
ATOM    994  CG  PHE A 137      -6.060   3.252 -17.544  1.00  0.91           C  
ATOM    995  CD1 PHE A 137      -6.903   2.454 -18.307  1.00  0.90           C  
ATOM    996  CD2 PHE A 137      -4.705   3.275 -17.848  1.00  0.90           C  
ATOM    997  CE1 PHE A 137      -6.403   1.690 -19.359  1.00  0.90           C  
ATOM    998  CE2 PHE A 137      -4.198   2.514 -18.898  1.00  0.90           C  
ATOM    999  CZ  PHE A 137      -5.049   1.722 -19.652  1.00  0.90           C  
ATOM   1000  N   HIS A 138      -9.211   5.985 -15.904  1.00  0.89           N  
ATOM   1001  CA  HIS A 138     -10.215   6.088 -14.851  1.00  0.89           C  
ATOM   1002  C   HIS A 138     -10.810   4.723 -14.522  1.00  0.89           C  
ATOM   1003  CB  HIS A 138     -11.323   7.059 -15.261  1.00  0.88           C  
ATOM   1004  O   HIS A 138     -11.513   4.133 -15.345  1.00  0.87           O  
ATOM   1005  CG  HIS A 138     -10.870   8.480 -15.359  1.00  0.86           C  
ATOM   1006  CD2 HIS A 138      -9.635   9.028 -15.267  1.00  0.84           C  
ATOM   1007  ND1 HIS A 138     -11.741   9.526 -15.577  1.00  0.84           N  
ATOM   1008  CE1 HIS A 138     -11.059  10.659 -15.615  1.00  0.84           C  
ATOM   1009  NE2 HIS A 138      -9.779  10.384 -15.429  1.00  0.85           N  
ATOM   1010  N   VAL A 139     -10.480   4.176 -13.320  1.00  0.88           N  
ATOM   1011  CA  VAL A 139     -10.863   2.827 -12.918  1.00  0.88           C  
ATOM   1012  C   VAL A 139     -12.070   2.888 -11.985  1.00  0.87           C  
ATOM   1013  CB  VAL A 139      -9.694   2.086 -12.230  1.00  0.87           C  
ATOM   1014  O   VAL A 139     -12.209   3.829 -11.200  1.00  0.85           O  
ATOM   1015  CG1 VAL A 139      -8.564   1.819 -13.223  1.00  0.84           C  
ATOM   1016  CG2 VAL A 139      -9.182   2.891 -11.037  1.00  0.84           C  
ATOM   1017  N   SER A 140     -12.915   1.904 -12.050  1.00  0.84           N  
ATOM   1018  CA  SER A 140     -14.172   1.739 -11.327  1.00  0.83           C  
ATOM   1019  C   SER A 140     -14.098   0.573 -10.347  1.00  0.83           C  
ATOM   1020  CB  SER A 140     -15.328   1.520 -12.305  1.00  0.83           C  
ATOM   1021  O   SER A 140     -13.134  -0.195 -10.360  1.00  0.82           O  
ATOM   1022  OG  SER A 140     -15.497   2.649 -13.145  1.00  0.79           O  
ATOM   1023  N   PRO A 141     -15.101   0.399  -9.471  1.00  0.79           N  
ATOM   1024  CA  PRO A 141     -15.124  -0.740  -8.550  1.00  0.79           C  
ATOM   1025  C   PRO A 141     -15.009  -2.083  -9.269  1.00  0.80           C  
ATOM   1026  CB  PRO A 141     -16.482  -0.607  -7.857  1.00  0.77           C  
ATOM   1027  O   PRO A 141     -15.830  -2.395 -10.136  1.00  0.78           O  
ATOM   1028  CG  PRO A 141     -16.776   0.859  -7.873  1.00  0.73           C  
ATOM   1029  CD  PRO A 141     -16.278   1.431  -9.169  1.00  0.72           C  
ATOM   1030  N   GLY A 142     -14.026  -2.822  -8.725  1.00  0.81           N  
ATOM   1031  CA  GLY A 142     -13.826  -4.187  -9.186  1.00  0.82           C  
ATOM   1032  C   GLY A 142     -12.990  -4.274 -10.449  1.00  0.83           C  
ATOM   1033  O   GLY A 142     -12.735  -5.369 -10.956  1.00  0.82           O  
ATOM   1034  N   ASP A 143     -12.550  -3.168 -10.953  1.00  0.86           N  
ATOM   1035  CA  ASP A 143     -11.645  -3.172 -12.099  1.00  0.87           C  
ATOM   1036  C   ASP A 143     -10.266  -3.699 -11.707  1.00  0.87           C  
ATOM   1037  CB  ASP A 143     -11.522  -1.766 -12.691  1.00  0.86           C  
ATOM   1038  O   ASP A 143      -9.836  -3.537 -10.563  1.00  0.86           O  
ATOM   1039  CG  ASP A 143     -12.851  -1.205 -13.165  1.00  0.83           C  
ATOM   1040  OD1 ASP A 143     -13.790  -1.990 -13.417  1.00  0.83           O  
ATOM   1041  OD2 ASP A 143     -12.958   0.034 -13.291  1.00  0.84           O  
ATOM   1042  N   MET A 144      -9.574  -4.271 -12.657  1.00  0.88           N  
ATOM   1043  CA  MET A 144      -8.195  -4.706 -12.455  1.00  0.89           C  
ATOM   1044  C   MET A 144      -7.303  -4.237 -13.600  1.00  0.90           C  
ATOM   1045  CB  MET A 144      -8.125  -6.229 -12.328  1.00  0.87           C  
ATOM   1046  O   MET A 144      -7.640  -4.423 -14.771  1.00  0.89           O  
ATOM   1047  CG  MET A 144      -6.728  -6.756 -12.042  1.00  0.82           C  
ATOM   1048  SD  MET A 144      -6.682  -8.585 -11.900  1.00  0.84           S  
ATOM   1049  CE  MET A 144      -7.006  -9.048 -13.624  1.00  0.75           C  
ATOM   1050  N   ILE A 145      -6.173  -3.681 -13.319  1.00  0.91           N  
ATOM   1051  CA  ILE A 145      -5.093  -3.418 -14.263  1.00  0.92           C  
ATOM   1052  C   ILE A 145      -3.829  -4.150 -13.819  1.00  0.91           C  
ATOM   1053  CB  ILE A 145      -4.816  -1.904 -14.398  1.00  0.91           C  
ATOM   1054  O   ILE A 145      -3.364  -3.970 -12.691  1.00  0.90           O  
ATOM   1055  CG1 ILE A 145      -6.085  -1.167 -14.844  1.00  0.90           C  
ATOM   1056  CG2 ILE A 145      -3.664  -1.650 -15.375  1.00  0.90           C  
ATOM   1057  CD1 ILE A 145      -5.889   0.328 -15.057  1.00  0.88           C  
ATOM   1058  N   SER A 146      -3.293  -4.993 -14.653  1.00  0.90           N  
ATOM   1059  CA  SER A 146      -2.160  -5.836 -14.285  1.00  0.91           C  
ATOM   1060  C   SER A 146      -1.169  -5.963 -15.437  1.00  0.91           C  
ATOM   1061  CB  SER A 146      -2.640  -7.224 -13.859  1.00  0.88           C  
ATOM   1062  O   SER A 146      -1.564  -5.967 -16.605  1.00  0.89           O  
ATOM   1063  OG  SER A 146      -1.571  -7.983 -13.320  1.00  0.77           O  
ATOM   1064  N   GLU A 147       0.101  -6.070 -15.138  1.00  0.89           N  
ATOM   1065  CA  GLU A 147       1.200  -6.455 -16.019  1.00  0.90           C  
ATOM   1066  C   GLU A 147       1.357  -5.465 -17.170  1.00  0.90           C  
ATOM   1067  CB  GLU A 147       0.981  -7.868 -16.566  1.00  0.88           C  
ATOM   1068  O   GLU A 147       1.583  -5.866 -18.314  1.00  0.88           O  
ATOM   1069  CG  GLU A 147       1.005  -8.951 -15.498  1.00  0.84           C  
ATOM   1070  CD  GLU A 147       0.701 -10.338 -16.043  1.00  0.81           C  
ATOM   1071  OE1 GLU A 147       0.732 -10.524 -17.281  1.00  0.82           O  
ATOM   1072  OE2 GLU A 147       0.428 -11.245 -15.226  1.00  0.83           O  
ATOM   1073  N   ILE A 148       1.310  -4.097 -16.914  1.00  0.91           N  
ATOM   1074  CA  ILE A 148       1.427  -2.991 -17.857  1.00  0.92           C  
ATOM   1075  C   ILE A 148       2.517  -2.028 -17.391  1.00  0.90           C  
ATOM   1076  CB  ILE A 148       0.085  -2.242 -18.020  1.00  0.91           C  
ATOM   1077  O   ILE A 148       2.570  -1.664 -16.214  1.00  0.89           O  
ATOM   1078  CG1 ILE A 148      -0.968  -3.164 -18.648  1.00  0.89           C  
ATOM   1079  CG2 ILE A 148       0.272  -0.974 -18.858  1.00  0.88           C  
ATOM   1080  CD1 ILE A 148      -2.329  -2.509 -18.838  1.00  0.87           C  
ATOM   1081  N   THR A 149       3.345  -1.657 -18.321  1.00  0.89           N  
ATOM   1082  CA  THR A 149       4.272  -0.546 -18.134  1.00  0.90           C  
ATOM   1083  C   THR A 149       3.694   0.744 -18.708  1.00  0.89           C  
ATOM   1084  CB  THR A 149       5.634  -0.839 -18.791  1.00  0.88           C  
ATOM   1085  O   THR A 149       3.463   0.843 -19.915  1.00  0.88           O  
ATOM   1086  CG2 THR A 149       6.564   0.366 -18.689  1.00  0.85           C  
ATOM   1087  OG1 THR A 149       6.245  -1.956 -18.134  1.00  0.87           O  
ATOM   1088  N   PHE A 150       3.499   1.744 -17.869  1.00  0.91           N  
ATOM   1089  CA  PHE A 150       3.104   3.084 -18.285  1.00  0.91           C  
ATOM   1090  C   PHE A 150       4.327   3.940 -18.590  1.00  0.89           C  
ATOM   1091  CB  PHE A 150       2.251   3.754 -17.203  1.00  0.90           C  
ATOM   1092  O   PHE A 150       5.293   3.946 -17.824  1.00  0.87           O  
ATOM   1093  CG  PHE A 150       1.045   2.951 -16.797  1.00  0.90           C  
ATOM   1094  CD1 PHE A 150      -0.082   2.903 -17.609  1.00  0.89           C  
ATOM   1095  CD2 PHE A 150       1.038   2.244 -15.602  1.00  0.89           C  
ATOM   1096  CE1 PHE A 150      -1.199   2.160 -17.236  1.00  0.89           C  
ATOM   1097  CE2 PHE A 150      -0.076   1.499 -15.222  1.00  0.90           C  
ATOM   1098  CZ  PHE A 150      -1.193   1.460 -16.040  1.00  0.89           C  
ATOM   1099  N   SER A 151       4.297   4.600 -19.724  1.00  0.89           N  
ATOM   1100  CA  SER A 151       5.427   5.424 -20.141  1.00  0.89           C  
ATOM   1101  C   SER A 151       4.955   6.737 -20.758  1.00  0.87           C  
ATOM   1102  CB  SER A 151       6.303   4.667 -21.139  1.00  0.87           C  
ATOM   1103  O   SER A 151       3.777   6.886 -21.087  1.00  0.84           O  
ATOM   1104  OG  SER A 151       5.656   4.559 -22.395  1.00  0.78           O  
ATOM   1105  N   GLY A 152       5.799   7.705 -20.821  1.00  0.85           N  
ATOM   1106  CA  GLY A 152       5.511   8.984 -21.450  1.00  0.85           C  
ATOM   1107  C   GLY A 152       5.739  10.167 -20.527  1.00  0.83           C  
ATOM   1108  O   GLY A 152       6.534  10.084 -19.588  1.00  0.77           O  
ATOM   1109  N   THR A 153       5.263  11.288 -20.912  1.00  0.74           N  
ATOM   1110  CA  THR A 153       5.239  12.502 -20.104  1.00  0.74           C  
ATOM   1111  C   THR A 153       3.809  13.000 -19.918  1.00  0.72           C  
ATOM   1112  CB  THR A 153       6.094  13.614 -20.740  1.00  0.69           C  
ATOM   1113  O   THR A 153       3.014  12.989 -20.860  1.00  0.69           O  
ATOM   1114  CG2 THR A 153       7.579  13.279 -20.661  1.00  0.59           C  
ATOM   1115  OG1 THR A 153       5.722  13.765 -22.116  1.00  0.62           O  
ATOM   1116  N   VAL A 154       3.558  13.148 -18.770  1.00  0.70           N  
ATOM   1117  CA  VAL A 154       2.392  13.955 -18.425  1.00  0.72           C  
ATOM   1118  C   VAL A 154       2.840  15.240 -17.731  1.00  0.68           C  
ATOM   1119  CB  VAL A 154       1.410  13.176 -17.522  1.00  0.65           C  
ATOM   1120  O   VAL A 154       3.820  15.239 -16.982  1.00  0.63           O  
ATOM   1121  CG1 VAL A 154       0.485  12.297 -18.363  1.00  0.55           C  
ATOM   1122  CG2 VAL A 154       2.175  12.332 -16.505  1.00  0.53           C  
ATOM   1123  N   ASP A 155       2.393  16.330 -18.268  1.00  0.61           N  
ATOM   1124  CA  ASP A 155       2.591  17.629 -17.632  1.00  0.61           C  
ATOM   1125  C   ASP A 155       1.725  17.766 -16.382  1.00  0.58           C  
ATOM   1126  CB  ASP A 155       2.280  18.760 -18.614  1.00  0.54           C  
ATOM   1127  O   ASP A 155       0.549  17.394 -16.391  1.00  0.54           O  
ATOM   1128  CG  ASP A 155       3.522  19.320 -19.286  1.00  0.49           C  
ATOM   1129  OD1 ASP A 155       4.648  19.029 -18.827  1.00  0.51           O  
ATOM   1130  OD2 ASP A 155       3.373  20.062 -20.281  1.00  0.60           O  
ATOM   1131  N   LYS A 156       2.415  17.988 -15.234  1.00  0.62           N  
ATOM   1132  CA  LYS A 156       2.144  18.357 -13.848  1.00  0.64           C  
ATOM   1133  C   LYS A 156       0.725  17.967 -13.442  1.00  0.62           C  
ATOM   1134  CB  LYS A 156       2.354  19.858 -13.641  1.00  0.55           C  
ATOM   1135  O   LYS A 156      -0.246  18.562 -13.912  1.00  0.56           O  
ATOM   1136  CG  LYS A 156       3.798  20.309 -13.806  1.00  0.50           C  
ATOM   1137  CD  LYS A 156       3.963  21.786 -13.472  1.00  0.52           C  
ATOM   1138  CE  LYS A 156       5.393  22.256 -13.704  1.00  0.42           C  
ATOM   1139  NZ  LYS A 156       5.537  23.725 -13.477  1.00  0.38           N  
ATOM   1140  N   GLY A 157       0.603  16.863 -12.644  1.00  0.69           N  
ATOM   1141  CA  GLY A 157      -0.420  16.496 -11.678  1.00  0.71           C  
ATOM   1142  C   GLY A 157      -1.430  15.505 -12.226  1.00  0.72           C  
ATOM   1143  O   GLY A 157      -2.423  15.195 -11.566  1.00  0.69           O  
ATOM   1144  N   VAL A 158      -1.255  15.048 -13.510  1.00  0.75           N  
ATOM   1145  CA  VAL A 158      -2.212  14.083 -14.040  1.00  0.81           C  
ATOM   1146  C   VAL A 158      -1.906  12.694 -13.484  1.00  0.79           C  
ATOM   1147  CB  VAL A 158      -2.194  14.055 -15.585  1.00  0.73           C  
ATOM   1148  O   VAL A 158      -0.742  12.343 -13.279  1.00  0.75           O  
ATOM   1149  CG1 VAL A 158      -3.305  13.155 -16.121  1.00  0.54           C  
ATOM   1150  CG2 VAL A 158      -2.329  15.469 -16.145  1.00  0.49           C  
ATOM   1151  N   ALA A 159      -2.913  11.895 -13.235  1.00  0.77           N  
ATOM   1152  CA  ALA A 159      -2.760  10.531 -12.736  1.00  0.84           C  
ATOM   1153  C   ALA A 159      -2.565   9.545 -13.884  1.00  0.85           C  
ATOM   1154  CB  ALA A 159      -3.971  10.133 -11.896  1.00  0.80           C  
ATOM   1155  O   ALA A 159      -3.175   9.690 -14.946  1.00  0.85           O  
ATOM   1156  N   VAL A 160      -1.760   8.570 -13.739  1.00  0.84           N  
ATOM   1157  CA  VAL A 160      -1.724   7.432 -14.650  1.00  0.87           C  
ATOM   1158  C   VAL A 160      -2.964   6.565 -14.445  1.00  0.88           C  
ATOM   1159  CB  VAL A 160      -0.445   6.587 -14.453  1.00  0.85           C  
ATOM   1160  O   VAL A 160      -3.641   6.201 -15.409  1.00  0.86           O  
ATOM   1161  CG1 VAL A 160      -0.435   5.392 -15.404  1.00  0.82           C  
ATOM   1162  CG2 VAL A 160       0.800   7.448 -14.658  1.00  0.78           C  
ATOM   1163  N   ILE A 161      -3.283   6.377 -13.265  1.00  0.86           N  
ATOM   1164  CA  ILE A 161      -4.523   5.704 -12.893  1.00  0.88           C  
ATOM   1165  C   ILE A 161      -5.254   6.521 -11.830  1.00  0.85           C  
ATOM   1166  CB  ILE A 161      -4.256   4.271 -12.378  1.00  0.85           C  
ATOM   1167  O   ILE A 161      -4.703   6.796 -10.762  1.00  0.81           O  
ATOM   1168  CG1 ILE A 161      -3.442   3.478 -13.406  1.00  0.84           C  
ATOM   1169  CG2 ILE A 161      -5.573   3.560 -12.055  1.00  0.81           C  
ATOM   1170  CD1 ILE A 161      -3.025   2.093 -12.930  1.00  0.82           C  
ATOM   1171  N   ALA A 162      -6.433   6.969 -12.056  1.00  0.85           N  
ATOM   1172  CA  ALA A 162      -7.320   7.700 -11.154  1.00  0.86           C  
ATOM   1173  C   ALA A 162      -8.569   6.884 -10.832  1.00  0.84           C  
ATOM   1174  CB  ALA A 162      -7.709   9.044 -11.765  1.00  0.84           C  
ATOM   1175  O   ALA A 162      -9.055   6.123 -11.673  1.00  0.80           O  
ATOM   1176  N   PHE A 163      -8.962   6.983  -9.637  1.00  0.81           N  
ATOM   1177  CA  PHE A 163     -10.297   6.525  -9.273  1.00  0.82           C  
ATOM   1178  C   PHE A 163     -11.366   7.375  -9.950  1.00  0.80           C  
ATOM   1179  CB  PHE A 163     -10.483   6.561  -7.753  1.00  0.77           C  
ATOM   1180  O   PHE A 163     -11.275   8.605  -9.957  1.00  0.76           O  
ATOM   1181  CG  PHE A 163     -11.652   5.749  -7.264  1.00  0.68           C  
ATOM   1182  CD1 PHE A 163     -11.530   4.380  -7.062  1.00  0.60           C  
ATOM   1183  CD2 PHE A 163     -12.875   6.356  -7.007  1.00  0.61           C  
ATOM   1184  CE1 PHE A 163     -12.610   3.626  -6.610  1.00  0.54           C  
ATOM   1185  CE2 PHE A 163     -13.959   5.609  -6.556  1.00  0.57           C  
ATOM   1186  CZ  PHE A 163     -13.825   4.244  -6.359  1.00  0.56           C  
ATOM   1187  N   ASP A 164     -12.424   6.707 -10.592  1.00  0.74           N  
ATOM   1188  CA  ASP A 164     -13.599   7.393 -11.120  1.00  0.73           C  
ATOM   1189  C   ASP A 164     -14.540   7.817  -9.995  1.00  0.72           C  
ATOM   1190  CB  ASP A 164     -14.340   6.498 -12.116  1.00  0.69           C  
ATOM   1191  O   ASP A 164     -15.212   6.978  -9.391  1.00  0.67           O  
ATOM   1192  CG  ASP A 164     -15.460   7.222 -12.843  1.00  0.68           C  
ATOM   1193  OD1 ASP A 164     -15.819   8.349 -12.442  1.00  0.70           O  
ATOM   1194  OD2 ASP A 164     -15.990   6.657 -13.825  1.00  0.72           O  
ATOM   1195  N   PRO A 165     -14.493   9.018  -9.581  1.00  0.64           N  
ATOM   1196  CA  PRO A 165     -15.266   9.520  -8.444  1.00  0.64           C  
ATOM   1197  C   PRO A 165     -16.773   9.363  -8.639  1.00  0.64           C  
ATOM   1198  CB  PRO A 165     -14.876  10.999  -8.377  1.00  0.60           C  
ATOM   1199  O   PRO A 165     -17.530   9.376  -7.665  1.00  0.62           O  
ATOM   1200  CG  PRO A 165     -14.487  11.354  -9.776  1.00  0.57           C  
ATOM   1201  CD  PRO A 165     -13.877  10.144 -10.423  1.00  0.58           C  
ATOM   1202  N   ASP A 166     -17.266   9.278  -9.874  1.00  0.63           N  
ATOM   1203  CA  ASP A 166     -18.698   9.284 -10.158  1.00  0.63           C  
ATOM   1204  C   ASP A 166     -19.342   7.958  -9.760  1.00  0.63           C  
ATOM   1205  CB  ASP A 166     -18.950   9.567 -11.641  1.00  0.59           C  
ATOM   1206  O   ASP A 166     -20.566   7.816  -9.812  1.00  0.60           O  
ATOM   1207  CG  ASP A 166     -18.496  10.953 -12.065  1.00  0.56           C  
ATOM   1208  OD1 ASP A 166     -18.509  11.881 -11.228  1.00  0.58           O  
ATOM   1209  OD2 ASP A 166     -18.126  11.118 -13.247  1.00  0.61           O  
ATOM   1210  N   LYS A 167     -18.574   7.036  -9.174  1.00  0.62           N  
ATOM   1211  CA  LYS A 167     -19.090   5.695  -8.917  1.00  0.61           C  
ATOM   1212  C   LYS A 167     -18.965   5.331  -7.440  1.00  0.61           C  
ATOM   1213  CB  LYS A 167     -18.355   4.663  -9.774  1.00  0.57           C  
ATOM   1214  O   LYS A 167     -17.879   5.419  -6.863  1.00  0.57           O  
ATOM   1215  CG  LYS A 167     -18.410   4.947 -11.268  1.00  0.54           C  
ATOM   1216  CD  LYS A 167     -19.809   4.724 -11.828  1.00  0.54           C  
ATOM   1217  CE  LYS A 167     -19.841   4.898 -13.340  1.00  0.48           C  
ATOM   1218  NZ  LYS A 167     -21.222   4.740 -13.887  1.00  0.42           N  
ATOM   1219  N   ILE A 168     -20.171   5.309  -6.502  1.00  0.54           N  
ATOM   1220  CA  ILE A 168     -20.369   5.007  -5.088  1.00  0.54           C  
ATOM   1221  C   ILE A 168     -19.688   3.684  -4.744  1.00  0.54           C  
ATOM   1222  CB  ILE A 168     -21.870   4.947  -4.727  1.00  0.47           C  
ATOM   1223  O   ILE A 168     -19.995   2.647  -5.336  1.00  0.50           O  
ATOM   1224  CG1 ILE A 168     -22.557   6.271  -5.081  1.00  0.37           C  
ATOM   1225  CG2 ILE A 168     -22.055   4.612  -3.244  1.00  0.39           C  
ATOM   1226  CD1 ILE A 168     -24.061   6.269  -4.846  1.00  0.36           C  
ATOM   1227  N   GLN A 169     -18.768   3.636  -3.583  1.00  0.51           N  
ATOM   1228  CA  GLN A 169     -17.946   2.484  -3.227  1.00  0.52           C  
ATOM   1229  C   GLN A 169     -18.180   2.068  -1.778  1.00  0.52           C  
ATOM   1230  CB  GLN A 169     -16.464   2.792  -3.452  1.00  0.44           C  
ATOM   1231  O   GLN A 169     -18.210   2.913  -0.881  1.00  0.49           O  
ATOM   1232  CG  GLN A 169     -16.066   2.859  -4.920  1.00  0.41           C  
ATOM   1233  CD  GLN A 169     -14.568   2.743  -5.128  1.00  0.45           C  
ATOM   1234  NE2 GLN A 169     -14.148   2.665  -6.386  1.00  0.34           N  
ATOM   1235  OE1 GLN A 169     -13.794   2.723  -4.165  1.00  0.47           O  
ATOM   1236  N   TYR A 170     -18.564   0.722  -1.690  1.00  0.54           N  
ATOM   1237  CA  TYR A 170     -18.410  -0.222  -0.589  1.00  0.53           C  
ATOM   1238  C   TYR A 170     -17.008  -0.817  -0.573  1.00  0.54           C  
ATOM   1239  CB  TYR A 170     -19.451  -1.340  -0.690  1.00  0.50           C  
ATOM   1240  O   TYR A 170     -16.385  -0.984  -1.624  1.00  0.51           O  
ATOM   1241  CG  TYR A 170     -20.877  -0.851  -0.616  1.00  0.46           C  
ATOM   1242  CD1 TYR A 170     -21.450  -0.496   0.603  1.00  0.42           C  
ATOM   1243  CD2 TYR A 170     -21.655  -0.743  -1.764  1.00  0.43           C  
ATOM   1244  CE1 TYR A 170     -22.764  -0.047   0.677  1.00  0.44           C  
ATOM   1245  CE2 TYR A 170     -22.970  -0.294  -1.702  1.00  0.46           C  
ATOM   1246  OH  TYR A 170     -24.817   0.496  -0.413  1.00  0.42           O  
ATOM   1247  CZ  TYR A 170     -23.515   0.051  -0.480  1.00  0.40           C  
ATOM   1248  N   VAL A 171     -16.314  -1.072   0.526  1.00  0.50           N  
ATOM   1249  CA  VAL A 171     -15.013  -1.665   0.814  1.00  0.51           C  
ATOM   1250  C   VAL A 171     -14.804  -2.903  -0.054  1.00  0.50           C  
ATOM   1251  CB  VAL A 171     -14.875  -2.032   2.309  1.00  0.47           C  
ATOM   1252  O   VAL A 171     -13.674  -3.221  -0.431  1.00  0.48           O  
ATOM   1253  CG1 VAL A 171     -13.477  -1.693   2.822  1.00  0.39           C  
ATOM   1254  CG2 VAL A 171     -15.939  -1.312   3.135  1.00  0.40           C  
ATOM   1255  N   ASN A 172     -15.812  -3.651  -0.480  1.00  0.49           N  
ATOM   1256  CA  ASN A 172     -15.635  -4.955  -1.110  1.00  0.51           C  
ATOM   1257  C   ASN A 172     -15.511  -4.833  -2.626  1.00  0.49           C  
ATOM   1258  CB  ASN A 172     -16.792  -5.888  -0.745  1.00  0.45           C  
ATOM   1259  O   ASN A 172     -15.508  -5.840  -3.335  1.00  0.47           O  
ATOM   1260  CG  ASN A 172     -18.146  -5.307  -1.101  1.00  0.43           C  
ATOM   1261  ND2 ASN A 172     -19.124  -6.176  -1.326  1.00  0.36           N  
ATOM   1262  OD1 ASN A 172     -18.311  -4.086  -1.175  1.00  0.43           O  
ATOM   1263  N   GLN A 173     -15.298  -3.686  -3.196  1.00  0.68           N  
ATOM   1264  CA  GLN A 173     -15.211  -3.512  -4.642  1.00  0.67           C  
ATOM   1265  C   GLN A 173     -14.167  -2.461  -5.007  1.00  0.67           C  
ATOM   1266  CB  GLN A 173     -16.573  -3.123  -5.219  1.00  0.62           C  
ATOM   1267  O   GLN A 173     -14.416  -1.600  -5.853  1.00  0.62           O  
ATOM   1268  CG  GLN A 173     -17.641  -4.195  -5.052  1.00  0.57           C  
ATOM   1269  CD  GLN A 173     -18.953  -3.826  -5.718  1.00  0.57           C  
ATOM   1270  NE2 GLN A 173     -19.771  -4.830  -6.014  1.00  0.45           N  
ATOM   1271  OE1 GLN A 173     -19.229  -2.647  -5.965  1.00  0.59           O  
ATOM   1272  N   SER A 174     -13.006  -2.639  -4.405  1.00  0.77           N  
ATOM   1273  CA  SER A 174     -11.865  -1.777  -4.694  1.00  0.78           C  
ATOM   1274  C   SER A 174     -11.239  -2.122  -6.041  1.00  0.78           C  
ATOM   1275  CB  SER A 174     -10.813  -1.892  -3.590  1.00  0.75           C  
ATOM   1276  O   SER A 174     -11.196  -3.290  -6.431  1.00  0.77           O  
ATOM   1277  OG  SER A 174     -11.355  -1.513  -2.336  1.00  0.71           O  
ATOM   1278  N   PRO A 175     -10.951  -1.142  -6.913  1.00  0.83           N  
ATOM   1279  CA  PRO A 175     -10.063  -1.512  -8.017  1.00  0.84           C  
ATOM   1280  C   PRO A 175      -8.747  -2.120  -7.538  1.00  0.84           C  
ATOM   1281  CB  PRO A 175      -9.821  -0.182  -8.736  1.00  0.83           C  
ATOM   1282  O   PRO A 175      -8.281  -1.805  -6.440  1.00  0.83           O  
ATOM   1283  CG  PRO A 175      -9.980   0.859  -7.676  1.00  0.81           C  
ATOM   1284  CD  PRO A 175     -10.974   0.363  -6.665  1.00  0.80           C  
ATOM   1285  N   TYR A 176      -8.250  -2.984  -8.329  1.00  0.84           N  
ATOM   1286  CA  TYR A 176      -7.036  -3.730  -8.015  1.00  0.86           C  
ATOM   1287  C   TYR A 176      -5.953  -3.471  -9.055  1.00  0.86           C  
ATOM   1288  CB  TYR A 176      -7.334  -5.230  -7.933  1.00  0.83           C  
ATOM   1289  O   TYR A 176      -6.136  -3.767 -10.239  1.00  0.85           O  
ATOM   1290  CG  TYR A 176      -6.229  -6.033  -7.290  1.00  0.76           C  
ATOM   1291  CD1 TYR A 176      -5.384  -6.832  -8.057  1.00  0.70           C  
ATOM   1292  CD2 TYR A 176      -6.030  -5.997  -5.914  1.00  0.71           C  
ATOM   1293  CE1 TYR A 176      -4.367  -7.575  -7.468  1.00  0.69           C  
ATOM   1294  CE2 TYR A 176      -5.016  -6.736  -5.314  1.00  0.70           C  
ATOM   1295  OH  TYR A 176      -3.185  -8.255  -5.510  1.00  0.49           O  
ATOM   1296  CZ  TYR A 176      -4.190  -7.521  -6.098  1.00  0.67           C  
ATOM   1297  N   ILE A 177      -4.793  -2.866  -8.641  1.00  0.88           N  
ATOM   1298  CA  ILE A 177      -3.644  -2.601  -9.499  1.00  0.88           C  
ATOM   1299  C   ILE A 177      -2.481  -3.507  -9.099  1.00  0.87           C  
ATOM   1300  CB  ILE A 177      -3.217  -1.118  -9.429  1.00  0.87           C  
ATOM   1301  O   ILE A 177      -2.038  -3.486  -7.949  1.00  0.85           O  
ATOM   1302  CG1 ILE A 177      -4.437  -0.203  -9.588  1.00  0.84           C  
ATOM   1303  CG2 ILE A 177      -2.159  -0.810 -10.493  1.00  0.84           C  
ATOM   1304  CD1 ILE A 177      -5.226  -0.440 -10.868  1.00  0.82           C  
ATOM   1305  N   ARG A 178      -1.980  -4.363  -9.949  1.00  0.86           N  
ATOM   1306  CA  ARG A 178      -0.912  -5.280  -9.563  1.00  0.87           C  
ATOM   1307  C   ARG A 178       0.130  -5.404 -10.669  1.00  0.87           C  
ATOM   1308  CB  ARG A 178      -1.484  -6.659  -9.225  1.00  0.84           C  
ATOM   1309  O   ARG A 178      -0.198  -5.305 -11.853  1.00  0.85           O  
ATOM   1310  CG  ARG A 178      -2.129  -7.365 -10.407  1.00  0.76           C  
ATOM   1311  CD  ARG A 178      -2.640  -8.748 -10.028  1.00  0.74           C  
ATOM   1312  NE  ARG A 178      -3.103  -9.491 -11.196  1.00  0.69           N  
ATOM   1313  NH1 ARG A 178      -3.389 -11.488 -10.071  1.00  0.60           N  
ATOM   1314  NH2 ARG A 178      -3.855 -11.353 -12.311  1.00  0.55           N  
ATOM   1315  CZ  ARG A 178      -3.448 -10.775 -11.190  1.00  0.68           C  
ATOM   1316  N   PHE A 179       1.312  -5.609 -10.340  1.00  0.84           N  
ATOM   1317  CA  PHE A 179       2.432  -5.914 -11.222  1.00  0.86           C  
ATOM   1318  C   PHE A 179       2.522  -4.899 -12.355  1.00  0.84           C  
ATOM   1319  CB  PHE A 179       2.298  -7.329 -11.794  1.00  0.83           C  
ATOM   1320  O   PHE A 179       2.776  -5.264 -13.504  1.00  0.81           O  
ATOM   1321  CG  PHE A 179       2.189  -8.400 -10.743  1.00  0.83           C  
ATOM   1322  CD1 PHE A 179       3.204  -8.588  -9.813  1.00  0.80           C  
ATOM   1323  CD2 PHE A 179       1.070  -9.221 -10.686  1.00  0.80           C  
ATOM   1324  CE1 PHE A 179       3.105  -9.579  -8.839  1.00  0.80           C  
ATOM   1325  CE2 PHE A 179       0.964 -10.214  -9.716  1.00  0.81           C  
ATOM   1326  CZ  PHE A 179       1.983 -10.392  -8.794  1.00  0.78           C  
ATOM   1327  N   CYS A 180       2.352  -3.667 -12.072  1.00  0.87           N  
ATOM   1328  CA  CYS A 180       2.485  -2.580 -13.036  1.00  0.88           C  
ATOM   1329  C   CYS A 180       3.746  -1.767 -12.770  1.00  0.86           C  
ATOM   1330  CB  CYS A 180       1.260  -1.668 -12.988  1.00  0.86           C  
ATOM   1331  O   CYS A 180       4.234  -1.721 -11.639  1.00  0.83           O  
ATOM   1332  SG  CYS A 180      -0.253  -2.450 -13.588  1.00  0.91           S  
ATOM   1333  N   THR A 181       4.256  -1.133 -13.826  1.00  0.86           N  
ATOM   1334  CA  THR A 181       5.375  -0.201 -13.730  1.00  0.87           C  
ATOM   1335  C   THR A 181       4.983   1.171 -14.270  1.00  0.87           C  
ATOM   1336  CB  THR A 181       6.605  -0.725 -14.494  1.00  0.85           C  
ATOM   1337  O   THR A 181       4.473   1.282 -15.387  1.00  0.86           O  
ATOM   1338  CG2 THR A 181       7.762   0.267 -14.419  1.00  0.77           C  
ATOM   1339  OG1 THR A 181       7.021  -1.971 -13.921  1.00  0.81           O  
ATOM   1340  N   ASN A 182       5.240   2.171 -13.503  1.00  0.88           N  
ATOM   1341  CA  ASN A 182       5.027   3.542 -13.955  1.00  0.88           C  
ATOM   1342  C   ASN A 182       6.349   4.273 -14.171  1.00  0.86           C  
ATOM   1343  CB  ASN A 182       4.154   4.307 -12.957  1.00  0.86           C  
ATOM   1344  O   ASN A 182       7.162   4.379 -13.251  1.00  0.83           O  
ATOM   1345  CG  ASN A 182       3.826   5.711 -13.425  1.00  0.82           C  
ATOM   1346  ND2 ASN A 182       3.290   6.526 -12.524  1.00  0.80           N  
ATOM   1347  OD1 ASN A 182       4.050   6.060 -14.587  1.00  0.79           O  
ATOM   1348  N   ARG A 183       6.500   4.832 -15.435  1.00  0.83           N  
ATOM   1349  CA  ARG A 183       7.659   5.592 -15.894  1.00  0.83           C  
ATOM   1350  C   ARG A 183       7.238   6.941 -16.465  1.00  0.80           C  
ATOM   1351  CB  ARG A 183       8.440   4.799 -16.944  1.00  0.81           C  
ATOM   1352  O   ARG A 183       7.910   7.487 -17.343  1.00  0.76           O  
ATOM   1353  CG  ARG A 183       9.024   3.495 -16.423  1.00  0.77           C  
ATOM   1354  CD  ARG A 183       9.815   2.763 -17.498  1.00  0.74           C  
ATOM   1355  NE  ARG A 183      10.433   1.546 -16.977  1.00  0.71           N  
ATOM   1356  NH1 ARG A 183      11.475   0.980 -18.960  1.00  0.61           N  
ATOM   1357  NH2 ARG A 183      11.719  -0.352 -17.110  1.00  0.56           N  
ATOM   1358  CZ  ARG A 183      11.208   0.728 -17.684  1.00  0.72           C  
ATOM   1359  N   VAL A 184       6.133   7.397 -16.074  1.00  0.82           N  
ATOM   1360  CA  VAL A 184       5.612   8.675 -16.549  1.00  0.83           C  
ATOM   1361  C   VAL A 184       6.133   9.806 -15.665  1.00  0.80           C  
ATOM   1362  CB  VAL A 184       4.067   8.685 -16.571  1.00  0.80           C  
ATOM   1363  O   VAL A 184       5.841   9.852 -14.468  1.00  0.74           O  
ATOM   1364  CG1 VAL A 184       3.544   9.998 -17.152  1.00  0.77           C  
ATOM   1365  CG2 VAL A 184       3.538   7.495 -17.369  1.00  0.74           C  
ATOM   1366  N   ALA A 185       6.895  10.766 -16.160  1.00  0.79           N  
ATOM   1367  CA  ALA A 185       7.504  11.870 -15.421  1.00  0.80           C  
ATOM   1368  C   ALA A 185       6.459  12.913 -15.036  1.00  0.79           C  
ATOM   1369  CB  ALA A 185       8.615  12.513 -16.246  1.00  0.77           C  
ATOM   1370  O   ALA A 185       5.447  13.071 -15.723  1.00  0.76           O  
ATOM   1371  N   ASN A 186       6.639  13.596 -13.942  1.00  0.81           N  
ATOM   1372  CA  ASN A 186       5.892  14.750 -13.453  1.00  0.81           C  
ATOM   1373  C   ASN A 186       4.417  14.417 -13.248  1.00  0.81           C  
ATOM   1374  CB  ASN A 186       6.041  15.932 -14.414  1.00  0.79           C  
ATOM   1375  O   ASN A 186       3.550  15.270 -13.449  1.00  0.77           O  
ATOM   1376  CG  ASN A 186       7.487  16.336 -14.623  1.00  0.76           C  
ATOM   1377  ND2 ASN A 186       7.826  16.716 -15.849  1.00  0.76           N  
ATOM   1378  OD1 ASN A 186       8.294  16.306 -13.690  1.00  0.74           O  
ATOM   1379  N   SER A 187       4.089  13.192 -12.851  1.00  0.84           N  
ATOM   1380  CA  SER A 187       2.706  12.740 -12.738  1.00  0.85           C  
ATOM   1381  C   SER A 187       2.425  12.159 -11.357  1.00  0.86           C  
ATOM   1382  CB  SER A 187       2.393  11.698 -13.812  1.00  0.83           C  
ATOM   1383  O   SER A 187       3.353  11.873 -10.597  1.00  0.84           O  
ATOM   1384  OG  SER A 187       3.149  10.517 -13.602  1.00  0.80           O  
ATOM   1385  N   ILE A 188       1.167  11.970 -11.070  1.00  0.87           N  
ATOM   1386  CA  ILE A 188       0.679  11.076 -10.025  1.00  0.88           C  
ATOM   1387  C   ILE A 188       0.549   9.659 -10.578  1.00  0.89           C  
ATOM   1388  CB  ILE A 188      -0.675  11.557  -9.456  1.00  0.87           C  
ATOM   1389  O   ILE A 188      -0.126   9.439 -11.586  1.00  0.88           O  
ATOM   1390  CG1 ILE A 188      -0.547  12.981  -8.905  1.00  0.87           C  
ATOM   1391  CG2 ILE A 188      -1.179  10.594  -8.377  1.00  0.86           C  
ATOM   1392  CD1 ILE A 188      -1.875  13.619  -8.522  1.00  0.84           C  
ATOM   1393  N   GLY A 189       1.324   8.673 -10.018  1.00  0.88           N  
ATOM   1394  CA  GLY A 189       1.196   7.291 -10.453  1.00  0.89           C  
ATOM   1395  C   GLY A 189      -0.201   6.732 -10.258  1.00  0.89           C  
ATOM   1396  O   GLY A 189      -0.870   6.368 -11.228  1.00  0.88           O  
ATOM   1397  N   LEU A 190      -0.645   6.775  -9.037  1.00  0.89           N  
ATOM   1398  CA  LEU A 190      -1.979   6.357  -8.621  1.00  0.89           C  
ATOM   1399  C   LEU A 190      -2.679   7.465  -7.842  1.00  0.89           C  
ATOM   1400  CB  LEU A 190      -1.902   5.087  -7.769  1.00  0.88           C  
ATOM   1401  O   LEU A 190      -2.160   7.940  -6.829  1.00  0.88           O  
ATOM   1402  CG  LEU A 190      -1.185   3.891  -8.397  1.00  0.82           C  
ATOM   1403  CD1 LEU A 190      -1.080   2.748  -7.393  1.00  0.75           C  
ATOM   1404  CD2 LEU A 190      -1.909   3.436  -9.659  1.00  0.76           C  
ATOM   1405  N   LYS A 191      -3.825   7.830  -8.230  1.00  0.88           N  
ATOM   1406  CA  LYS A 191      -4.644   8.835  -7.559  1.00  0.88           C  
ATOM   1407  C   LYS A 191      -5.933   8.224  -7.019  1.00  0.87           C  
ATOM   1408  CB  LYS A 191      -4.969   9.987  -8.512  1.00  0.87           C  
ATOM   1409  O   LYS A 191      -6.754   7.716  -7.785  1.00  0.85           O  
ATOM   1410  CG  LYS A 191      -5.734  11.131  -7.863  1.00  0.87           C  
ATOM   1411  CD  LYS A 191      -6.025  12.245  -8.860  1.00  0.86           C  
ATOM   1412  CE  LYS A 191      -6.859  13.354  -8.232  1.00  0.84           C  
ATOM   1413  NZ  LYS A 191      -7.320  14.344  -9.250  1.00  0.83           N  
ATOM   1414  N   VAL A 192      -6.048   8.292  -5.686  1.00  0.86           N  
ATOM   1415  CA  VAL A 192      -7.282   7.935  -4.993  1.00  0.85           C  
ATOM   1416  C   VAL A 192      -7.927   9.189  -4.408  1.00  0.84           C  
ATOM   1417  CB  VAL A 192      -7.027   6.897  -3.878  1.00  0.84           C  
ATOM   1418  O   VAL A 192      -7.455   9.727  -3.404  1.00  0.82           O  
ATOM   1419  CG1 VAL A 192      -8.346   6.409  -3.282  1.00  0.82           C  
ATOM   1420  CG2 VAL A 192      -6.215   5.721  -4.419  1.00  0.81           C  
ATOM   1421  N   ASP A 193      -8.981   9.688  -5.020  1.00  0.82           N  
ATOM   1422  CA  ASP A 193      -9.745  10.854  -4.590  1.00  0.82           C  
ATOM   1423  C   ASP A 193     -11.125  10.448  -4.078  1.00  0.81           C  
ATOM   1424  CB  ASP A 193      -9.884  11.858  -5.737  1.00  0.80           C  
ATOM   1425  O   ASP A 193     -11.950   9.937  -4.838  1.00  0.78           O  
ATOM   1426  CG  ASP A 193     -10.431  13.201  -5.287  1.00  0.78           C  
ATOM   1427  OD1 ASP A 193     -11.009  13.285  -4.181  1.00  0.76           O  
ATOM   1428  OD2 ASP A 193     -10.286  14.184  -6.045  1.00  0.77           O  
ATOM   1429  N   GLY A 194     -11.377  10.521  -2.748  1.00  0.77           N  
ATOM   1430  CA  GLY A 194     -12.623  10.127  -2.111  1.00  0.77           C  
ATOM   1431  C   GLY A 194     -13.766  11.082  -2.395  1.00  0.76           C  
ATOM   1432  O   GLY A 194     -14.906  10.829  -1.999  1.00  0.72           O  
ATOM   1433  N   ASN A 195     -13.605  12.143  -3.170  1.00  0.69           N  
ATOM   1434  CA  ASN A 195     -14.533  13.172  -3.627  1.00  0.68           C  
ATOM   1435  C   ASN A 195     -15.430  13.662  -2.494  1.00  0.67           C  
ATOM   1436  CB  ASN A 195     -15.382  12.650  -4.789  1.00  0.63           C  
ATOM   1437  O   ASN A 195     -16.642  13.796  -2.670  1.00  0.63           O  
ATOM   1438  CG  ASN A 195     -16.124  13.756  -5.512  1.00  0.59           C  
ATOM   1439  ND2 ASN A 195     -16.955  13.380  -6.478  1.00  0.55           N  
ATOM   1440  OD1 ASN A 195     -15.952  14.939  -5.207  1.00  0.57           O  
ATOM   1441  N   LYS A 196     -14.900  13.840  -1.297  1.00  0.55           N  
ATOM   1442  CA  LYS A 196     -15.527  14.355  -0.084  1.00  0.54           C  
ATOM   1443  C   LYS A 196     -17.000  13.962  -0.017  1.00  0.55           C  
ATOM   1444  CB  LYS A 196     -15.388  15.877  -0.012  1.00  0.48           C  
ATOM   1445  O   LYS A 196     -17.705  14.333   0.924  1.00  0.51           O  
ATOM   1446  CG  LYS A 196     -13.954  16.359   0.156  1.00  0.44           C  
ATOM   1447  CD  LYS A 196     -13.894  17.865   0.379  1.00  0.46           C  
ATOM   1448  CE  LYS A 196     -12.461  18.349   0.552  1.00  0.35           C  
ATOM   1449  NZ  LYS A 196     -12.397  19.825   0.769  1.00  0.33           N  
ATOM   1450  N   ALA A 197     -17.519  13.346  -0.998  1.00  0.46           N  
ATOM   1451  CA  ALA A 197     -18.914  12.923  -1.079  1.00  0.45           C  
ATOM   1452  C   ALA A 197     -19.134  11.612  -0.331  1.00  0.45           C  
ATOM   1453  CB  ALA A 197     -19.343  12.779  -2.538  1.00  0.41           C  
ATOM   1454  O   ALA A 197     -18.299  10.706  -0.394  1.00  0.43           O  
ATOM   1455  N   VAL A 198     -19.823  11.645   0.956  1.00  0.35           N  
ATOM   1456  CA  VAL A 198     -20.710  10.905   1.848  1.00  0.39           C  
ATOM   1457  C   VAL A 198     -20.648   9.415   1.520  1.00  0.35           C  
ATOM   1458  CB  VAL A 198     -22.166  11.413   1.751  1.00  0.32           C  
ATOM   1459  O   VAL A 198     -21.192   8.974   0.505  1.00  0.34           O  
ATOM   1460  CG1 VAL A 198     -22.968  10.991   2.980  1.00  0.28           C  
ATOM   1461  CG2 VAL A 198     -22.191  12.932   1.588  1.00  0.29           C  
ATOM   1462  N   GLY A 199     -19.559   8.665   1.922  1.00  0.43           N  
ATOM   1463  CA  GLY A 199     -19.551   7.279   2.362  1.00  0.43           C  
ATOM   1464  C   GLY A 199     -18.174   6.790   2.768  1.00  0.43           C  
ATOM   1465  O   GLY A 199     -17.162   7.380   2.385  1.00  0.41           O  
ATOM   1466  N   PRO A 200     -18.005   5.993   3.912  1.00  0.38           N  
ATOM   1467  CA  PRO A 200     -16.881   5.224   4.450  1.00  0.38           C  
ATOM   1468  C   PRO A 200     -16.208   4.347   3.397  1.00  0.38           C  
ATOM   1469  CB  PRO A 200     -17.531   4.367   5.540  1.00  0.34           C  
ATOM   1470  O   PRO A 200     -16.890   3.722   2.581  1.00  0.37           O  
ATOM   1471  CG  PRO A 200     -18.941   4.175   5.085  1.00  0.32           C  
ATOM   1472  CD  PRO A 200     -19.346   5.369   4.269  1.00  0.35           C  
ATOM   1473  N   PHE A 201     -14.998   4.873   2.843  1.00  0.48           N  
ATOM   1474  CA  PHE A 201     -13.754   4.177   2.536  1.00  0.49           C  
ATOM   1475  C   PHE A 201     -13.704   3.781   1.066  1.00  0.48           C  
ATOM   1476  CB  PHE A 201     -13.598   2.936   3.420  1.00  0.42           C  
ATOM   1477  O   PHE A 201     -14.343   2.810   0.657  1.00  0.46           O  
ATOM   1478  CG  PHE A 201     -13.667   3.228   4.895  1.00  0.39           C  
ATOM   1479  CD1 PHE A 201     -12.588   3.806   5.554  1.00  0.34           C  
ATOM   1480  CD2 PHE A 201     -14.810   2.925   5.623  1.00  0.36           C  
ATOM   1481  CE1 PHE A 201     -12.649   4.078   6.919  1.00  0.34           C  
ATOM   1482  CE2 PHE A 201     -14.878   3.193   6.987  1.00  0.37           C  
ATOM   1483  CZ  PHE A 201     -13.796   3.769   7.633  1.00  0.33           C  
ATOM   1484  N   LYS A 202     -13.447   4.670   0.149  1.00  0.57           N  
ATOM   1485  CA  LYS A 202     -13.110   4.364  -1.239  1.00  0.56           C  
ATOM   1486  C   LYS A 202     -11.698   3.795  -1.349  1.00  0.57           C  
ATOM   1487  CB  LYS A 202     -13.241   5.614  -2.111  1.00  0.51           C  
ATOM   1488  O   LYS A 202     -10.721   4.479  -1.036  1.00  0.53           O  
ATOM   1489  CG  LYS A 202     -14.633   6.227  -2.108  1.00  0.46           C  
ATOM   1490  CD  LYS A 202     -14.707   7.450  -3.013  1.00  0.49           C  
ATOM   1491  CE  LYS A 202     -16.063   8.136  -2.918  1.00  0.39           C  
ATOM   1492  NZ  LYS A 202     -16.132   9.350  -3.785  1.00  0.35           N  
ATOM   1493  N   SER A 203     -11.632   2.388  -1.381  1.00  0.57           N  
ATOM   1494  CA  SER A 203     -10.402   1.615  -1.245  1.00  0.59           C  
ATOM   1495  C   SER A 203      -9.776   1.329  -2.606  1.00  0.59           C  
ATOM   1496  CB  SER A 203     -10.673   0.300  -0.513  1.00  0.51           C  
ATOM   1497  O   SER A 203     -10.484   1.212  -3.609  1.00  0.57           O  
ATOM   1498  OG  SER A 203     -11.627  -0.479  -1.214  1.00  0.43           O  
ATOM   1499  N   MET A 204      -8.569   1.439  -2.730  1.00  0.65           N  
ATOM   1500  CA  MET A 204      -7.672   0.899  -3.748  1.00  0.66           C  
ATOM   1501  C   MET A 204      -6.655  -0.054  -3.128  1.00  0.68           C  
ATOM   1502  CB  MET A 204      -6.949   2.029  -4.483  1.00  0.58           C  
ATOM   1503  O   MET A 204      -6.042   0.265  -2.108  1.00  0.63           O  
ATOM   1504  CG  MET A 204      -6.087   1.554  -5.641  1.00  0.57           C  
ATOM   1505  SD  MET A 204      -5.313   2.943  -6.558  1.00  0.71           S  
ATOM   1506  CE  MET A 204      -6.784   3.680  -7.322  1.00  0.49           C  
ATOM   1507  N   VAL A 205      -6.544  -1.228  -3.772  1.00  0.58           N  
ATOM   1508  CA  VAL A 205      -5.472  -2.161  -3.440  1.00  0.59           C  
ATOM   1509  C   VAL A 205      -4.410  -2.139  -4.537  1.00  0.62           C  
ATOM   1510  CB  VAL A 205      -6.010  -3.597  -3.247  1.00  0.53           C  
ATOM   1511  O   VAL A 205      -4.726  -2.294  -5.719  1.00  0.61           O  
ATOM   1512  CG1 VAL A 205      -4.884  -4.544  -2.834  1.00  0.48           C  
ATOM   1513  CG2 VAL A 205      -7.132  -3.611  -2.211  1.00  0.45           C  
ATOM   1514  N   THR A 206      -3.230  -1.874  -4.136  1.00  0.70           N  
ATOM   1515  CA  THR A 206      -2.075  -2.031  -5.013  1.00  0.73           C  
ATOM   1516  C   THR A 206      -1.135  -3.110  -4.481  1.00  0.72           C  
ATOM   1517  CB  THR A 206      -1.305  -0.706  -5.166  1.00  0.65           C  
ATOM   1518  O   THR A 206      -0.917  -3.209  -3.272  1.00  0.68           O  
ATOM   1519  CG2 THR A 206      -2.222   0.408  -5.659  1.00  0.53           C  
ATOM   1520  OG1 THR A 206      -0.754  -0.331  -3.898  1.00  0.50           O  
ATOM   1521  N   ASP A 207      -0.676  -4.008  -5.375  1.00  0.73           N  
ATOM   1522  CA  ASP A 207       0.308  -5.056  -5.122  1.00  0.76           C  
ATOM   1523  C   ASP A 207       1.427  -5.021  -6.161  1.00  0.73           C  
ATOM   1524  CB  ASP A 207      -0.363  -6.431  -5.117  1.00  0.71           C  
ATOM   1525  O   ASP A 207       1.163  -4.945  -7.362  1.00  0.71           O  
ATOM   1526  CG  ASP A 207       0.587  -7.553  -4.732  1.00  0.67           C  
ATOM   1527  OD1 ASP A 207       1.734  -7.268  -4.327  1.00  0.69           O  
ATOM   1528  OD2 ASP A 207       0.184  -8.731  -4.838  1.00  0.76           O  
ATOM   1529  N   SER A 208       2.657  -4.975  -5.689  1.00  0.61           N  
ATOM   1530  CA  SER A 208       3.860  -5.023  -6.515  1.00  0.63           C  
ATOM   1531  C   SER A 208       3.842  -3.934  -7.583  1.00  0.63           C  
ATOM   1532  CB  SER A 208       4.002  -6.395  -7.176  1.00  0.56           C  
ATOM   1533  O   SER A 208       4.061  -4.212  -8.764  1.00  0.59           O  
ATOM   1534  OG  SER A 208       4.102  -7.416  -6.199  1.00  0.50           O  
ATOM   1535  N   TYR A 209       3.593  -2.765  -7.222  1.00  0.73           N  
ATOM   1536  CA  TYR A 209       3.616  -1.587  -8.081  1.00  0.76           C  
ATOM   1537  C   TYR A 209       4.965  -0.882  -8.005  1.00  0.74           C  
ATOM   1538  CB  TYR A 209       2.497  -0.616  -7.693  1.00  0.71           C  
ATOM   1539  O   TYR A 209       5.484  -0.638  -6.914  1.00  0.69           O  
ATOM   1540  CG  TYR A 209       2.294   0.505  -8.684  1.00  0.75           C  
ATOM   1541  CD1 TYR A 209       1.543   0.310  -9.841  1.00  0.74           C  
ATOM   1542  CD2 TYR A 209       2.853   1.759  -8.466  1.00  0.79           C  
ATOM   1543  CE1 TYR A 209       1.354   1.338 -10.758  1.00  0.83           C  
ATOM   1544  CE2 TYR A 209       2.671   2.795  -9.376  1.00  0.82           C  
ATOM   1545  OH  TYR A 209       1.738   3.598 -11.422  1.00  0.67           O  
ATOM   1546  CZ  TYR A 209       1.921   2.576 -10.517  1.00  0.81           C  
ATOM   1547  N   THR A 210       5.597  -0.691  -9.147  1.00  0.68           N  
ATOM   1548  CA  THR A 210       6.893  -0.027  -9.231  1.00  0.74           C  
ATOM   1549  C   THR A 210       6.763   1.327  -9.924  1.00  0.71           C  
ATOM   1550  CB  THR A 210       7.917  -0.896  -9.984  1.00  0.67           C  
ATOM   1551  O   THR A 210       6.173   1.424 -11.002  1.00  0.68           O  
ATOM   1552  CG2 THR A 210       9.304  -0.261  -9.955  1.00  0.49           C  
ATOM   1553  OG1 THR A 210       7.983  -2.188  -9.370  1.00  0.53           O  
ATOM   1554  N   GLN A 211       7.301   2.323  -9.333  1.00  0.76           N  
ATOM   1555  CA  GLN A 211       7.364   3.643  -9.952  1.00  0.79           C  
ATOM   1556  C   GLN A 211       8.794   4.174  -9.972  1.00  0.72           C  
ATOM   1557  CB  GLN A 211       6.450   4.624  -9.217  1.00  0.71           C  
ATOM   1558  O   GLN A 211       9.457   4.227  -8.934  1.00  0.65           O  
ATOM   1559  CG  GLN A 211       6.368   5.996  -9.873  1.00  0.64           C  
ATOM   1560  CD  GLN A 211       5.209   6.827  -9.353  1.00  0.62           C  
ATOM   1561  NE2 GLN A 211       5.100   8.060  -9.836  1.00  0.60           N  
ATOM   1562  OE1 GLN A 211       4.418   6.364  -8.525  1.00  0.70           O  
ATOM   1563  N   TYR A 212       9.258   4.597 -11.185  1.00  0.67           N  
ATOM   1564  CA  TYR A 212      10.547   5.212 -11.482  1.00  0.73           C  
ATOM   1565  C   TYR A 212      10.366   6.509 -12.262  1.00  0.64           C  
ATOM   1566  CB  TYR A 212      11.434   4.247 -12.273  1.00  0.62           C  
ATOM   1567  O   TYR A 212      10.165   6.486 -13.478  1.00  0.59           O  
ATOM   1568  CG  TYR A 212      11.697   2.942 -11.561  1.00  0.55           C  
ATOM   1569  CD1 TYR A 212      12.799   2.794 -10.721  1.00  0.49           C  
ATOM   1570  CD2 TYR A 212      10.846   1.855 -11.727  1.00  0.52           C  
ATOM   1571  CE1 TYR A 212      13.047   1.593 -10.064  1.00  0.44           C  
ATOM   1572  CE2 TYR A 212      11.084   0.649 -11.075  1.00  0.46           C  
ATOM   1573  OH  TYR A 212      12.425  -0.663  -9.599  1.00  0.30           O  
ATOM   1574  CZ  TYR A 212      12.185   0.528 -10.247  1.00  0.46           C  
ATOM   1575  N   ASN A 213      10.380   7.547 -11.411  1.00  0.73           N  
ATOM   1576  CA  ASN A 213      10.254   8.817 -12.117  1.00  0.74           C  
ATOM   1577  C   ASN A 213      11.245   9.852 -11.590  1.00  0.72           C  
ATOM   1578  CB  ASN A 213       8.824   9.350 -12.013  1.00  0.66           C  
ATOM   1579  O   ASN A 213      11.769   9.708 -10.484  1.00  0.64           O  
ATOM   1580  CG  ASN A 213       7.824   8.490 -12.760  1.00  0.60           C  
ATOM   1581  ND2 ASN A 213       6.589   8.458 -12.273  1.00  0.55           N  
ATOM   1582  OD1 ASN A 213       8.159   7.858 -13.765  1.00  0.57           O  
ATOM   1583  N   VAL A 214      11.538  10.943 -12.354  1.00  0.66           N  
ATOM   1584  CA  VAL A 214      12.453  11.999 -11.934  1.00  0.68           C  
ATOM   1585  C   VAL A 214      11.738  12.956 -10.982  1.00  0.66           C  
ATOM   1586  CB  VAL A 214      13.018  12.775 -13.145  1.00  0.59           C  
ATOM   1587  O   VAL A 214      12.383  13.710 -10.250  1.00  0.61           O  
ATOM   1588  CG1 VAL A 214      14.196  13.651 -12.723  1.00  0.44           C  
ATOM   1589  CG2 VAL A 214      13.436  11.807 -14.250  1.00  0.43           C  
ATOM   1590  N   SER A 215      10.458  12.886 -10.986  1.00  0.77           N  
ATOM   1591  CA  SER A 215       9.610  13.778 -10.202  1.00  0.77           C  
ATOM   1592  C   SER A 215       8.158  13.311 -10.212  1.00  0.78           C  
ATOM   1593  CB  SER A 215       9.697  15.208 -10.737  1.00  0.75           C  
ATOM   1594  O   SER A 215       7.797  12.404 -10.965  1.00  0.76           O  
ATOM   1595  OG  SER A 215       9.253  15.271 -12.081  1.00  0.73           O  
ATOM   1596  N   GLY A 216       7.320  13.819  -9.242  1.00  0.83           N  
ATOM   1597  CA  GLY A 216       5.906  13.504  -9.116  1.00  0.83           C  
ATOM   1598  C   GLY A 216       5.579  12.720  -7.859  1.00  0.84           C  
ATOM   1599  O   GLY A 216       6.417  12.594  -6.964  1.00  0.82           O  
ATOM   1600  N   ILE A 217       4.328  12.274  -7.786  1.00  0.85           N  
ATOM   1601  CA  ILE A 217       3.778  11.577  -6.628  1.00  0.86           C  
ATOM   1602  C   ILE A 217       3.474  10.126  -6.996  1.00  0.86           C  
ATOM   1603  CB  ILE A 217       2.503  12.274  -6.102  1.00  0.85           C  
ATOM   1604  O   ILE A 217       2.809   9.860  -8.000  1.00  0.86           O  
ATOM   1605  CG1 ILE A 217       2.799  13.739  -5.760  1.00  0.84           C  
ATOM   1606  CG2 ILE A 217       1.944  11.530  -4.885  1.00  0.84           C  
ATOM   1607  CD1 ILE A 217       1.568  14.541  -5.360  1.00  0.82           C  
ATOM   1608  N   GLY A 218       4.022   9.129  -6.174  1.00  0.87           N  
ATOM   1609  CA  GLY A 218       3.759   7.719  -6.412  1.00  0.87           C  
ATOM   1610  C   GLY A 218       2.296   7.350  -6.251  1.00  0.88           C  
ATOM   1611  O   GLY A 218       1.628   7.002  -7.227  1.00  0.87           O  
ATOM   1612  N   VAL A 219       1.817   7.554  -5.071  1.00  0.88           N  
ATOM   1613  CA  VAL A 219       0.416   7.349  -4.720  1.00  0.88           C  
ATOM   1614  C   VAL A 219      -0.119   8.579  -3.989  1.00  0.88           C  
ATOM   1615  CB  VAL A 219       0.228   6.088  -3.848  1.00  0.87           C  
ATOM   1616  O   VAL A 219       0.415   8.972  -2.949  1.00  0.87           O  
ATOM   1617  CG1 VAL A 219      -1.255   5.823  -3.593  1.00  0.86           C  
ATOM   1618  CG2 VAL A 219       0.883   4.878  -4.513  1.00  0.86           C  
ATOM   1619  N   SER A 220      -1.121   9.180  -4.521  1.00  0.87           N  
ATOM   1620  CA  SER A 220      -1.838  10.284  -3.893  1.00  0.87           C  
ATOM   1621  C   SER A 220      -3.221   9.848  -3.421  1.00  0.86           C  
ATOM   1622  CB  SER A 220      -1.968  11.460  -4.861  1.00  0.86           C  
ATOM   1623  O   SER A 220      -4.026   9.355  -4.215  1.00  0.85           O  
ATOM   1624  OG  SER A 220      -2.674  12.532  -4.260  1.00  0.87           O  
ATOM   1625  N   VAL A 221      -3.503  10.006  -2.112  1.00  0.85           N  
ATOM   1626  CA  VAL A 221      -4.795   9.680  -1.516  1.00  0.85           C  
ATOM   1627  C   VAL A 221      -5.389  10.923  -0.859  1.00  0.84           C  
ATOM   1628  CB  VAL A 221      -4.671   8.538  -0.483  1.00  0.84           C  
ATOM   1629  O   VAL A 221      -4.781  11.509   0.040  1.00  0.83           O  
ATOM   1630  CG1 VAL A 221      -6.052   8.072  -0.025  1.00  0.83           C  
ATOM   1631  CG2 VAL A 221      -3.876   7.372  -1.068  1.00  0.83           C  
ATOM   1632  N   SER A 222      -6.584  11.353  -1.283  1.00  0.82           N  
ATOM   1633  CA  SER A 222      -7.143  12.623  -0.829  1.00  0.82           C  
ATOM   1634  C   SER A 222      -8.654  12.530  -0.651  1.00  0.82           C  
ATOM   1635  CB  SER A 222      -6.805  13.741  -1.817  1.00  0.81           C  
ATOM   1636  O   SER A 222      -9.270  11.534  -1.038  1.00  0.80           O  
ATOM   1637  OG  SER A 222      -7.314  13.444  -3.106  1.00  0.80           O  
ATOM   1638  N   ASN A 223      -9.225  13.534  -0.015  1.00  0.77           N  
ATOM   1639  CA  ASN A 223     -10.662  13.760   0.100  1.00  0.77           C  
ATOM   1640  C   ASN A 223     -11.385  12.520   0.619  1.00  0.76           C  
ATOM   1641  CB  ASN A 223     -11.247  14.191  -1.246  1.00  0.75           C  
ATOM   1642  O   ASN A 223     -12.328  12.038  -0.010  1.00  0.73           O  
ATOM   1643  CG  ASN A 223     -10.610  15.458  -1.782  1.00  0.74           C  
ATOM   1644  ND2 ASN A 223     -10.296  15.465  -3.072  1.00  0.75           N  
ATOM   1645  OD1 ASN A 223     -10.400  16.423  -1.042  1.00  0.73           O  
ATOM   1646  N   GLU A 224     -10.886  11.981   1.775  1.00  0.72           N  
ATOM   1647  CA  GLU A 224     -11.394  10.802   2.471  1.00  0.71           C  
ATOM   1648  C   GLU A 224     -11.234   9.547   1.619  1.00  0.71           C  
ATOM   1649  CB  GLU A 224     -12.864  10.995   2.853  1.00  0.69           C  
ATOM   1650  O   GLU A 224     -11.914   8.544   1.847  1.00  0.70           O  
ATOM   1651  CG  GLU A 224     -13.117  12.208   3.735  1.00  0.67           C  
ATOM   1652  CD  GLU A 224     -14.577  12.373   4.126  1.00  0.65           C  
ATOM   1653  OE1 GLU A 224     -15.415  11.546   3.701  1.00  0.65           O  
ATOM   1654  OE2 GLU A 224     -14.884  13.336   4.864  1.00  0.62           O  
ATOM   1655  N   GLY A 225     -10.371   9.547   0.687  1.00  0.79           N  
ATOM   1656  CA  GLY A 225      -9.950   8.336  -0.001  1.00  0.79           C  
ATOM   1657  C   GLY A 225      -9.239   7.350   0.906  1.00  0.79           C  
ATOM   1658  O   GLY A 225      -8.615   7.746   1.893  1.00  0.78           O  
ATOM   1659  N   TYR A 226      -9.216   6.047   0.487  1.00  0.79           N  
ATOM   1660  CA  TYR A 226      -8.481   4.995   1.182  1.00  0.80           C  
ATOM   1661  C   TYR A 226      -7.688   4.143   0.198  1.00  0.80           C  
ATOM   1662  CB  TYR A 226      -9.439   4.111   1.985  1.00  0.78           C  
ATOM   1663  O   TYR A 226      -8.217   3.719  -0.832  1.00  0.79           O  
ATOM   1664  CG  TYR A 226      -8.755   2.977   2.710  1.00  0.75           C  
ATOM   1665  CD1 TYR A 226      -8.121   3.187   3.932  1.00  0.72           C  
ATOM   1666  CD2 TYR A 226      -8.740   1.694   2.173  1.00  0.73           C  
ATOM   1667  CE1 TYR A 226      -7.487   2.146   4.603  1.00  0.71           C  
ATOM   1668  CE2 TYR A 226      -8.109   0.645   2.835  1.00  0.72           C  
ATOM   1669  OH  TYR A 226      -6.862  -0.154   4.706  1.00  0.64           O  
ATOM   1670  CZ  TYR A 226      -7.487   0.881   4.047  1.00  0.67           C  
ATOM   1671  N   ALA A 227      -6.475   3.852   0.560  1.00  0.83           N  
ATOM   1672  CA  ALA A 227      -5.644   2.970  -0.255  1.00  0.83           C  
ATOM   1673  C   ALA A 227      -4.914   1.949   0.612  1.00  0.83           C  
ATOM   1674  CB  ALA A 227      -4.642   3.786  -1.069  1.00  0.82           C  
ATOM   1675  O   ALA A 227      -4.310   2.304   1.626  1.00  0.82           O  
ATOM   1676  N   GLN A 228      -5.068   0.675   0.255  1.00  0.81           N  
ATOM   1677  CA  GLN A 228      -4.184  -0.374   0.751  1.00  0.82           C  
ATOM   1678  C   GLN A 228      -3.040  -0.637  -0.224  1.00  0.82           C  
ATOM   1679  CB  GLN A 228      -4.967  -1.663   1.002  1.00  0.80           C  
ATOM   1680  O   GLN A 228      -3.271  -1.054  -1.361  1.00  0.82           O  
ATOM   1681  CG  GLN A 228      -5.986  -1.555   2.129  1.00  0.74           C  
ATOM   1682  CD  GLN A 228      -6.696  -2.867   2.407  1.00  0.72           C  
ATOM   1683  NE2 GLN A 228      -7.204  -3.020   3.625  1.00  0.66           N  
ATOM   1684  OE1 GLN A 228      -6.788  -3.735   1.533  1.00  0.71           O  
ATOM   1685  N   ILE A 229      -1.859  -0.368   0.148  1.00  0.85           N  
ATOM   1686  CA  ILE A 229      -0.661  -0.457  -0.679  1.00  0.85           C  
ATOM   1687  C   ILE A 229       0.247  -1.567  -0.155  1.00  0.84           C  
ATOM   1688  CB  ILE A 229       0.102   0.886  -0.716  1.00  0.83           C  
ATOM   1689  O   ILE A 229       0.703  -1.517   0.990  1.00  0.82           O  
ATOM   1690  CG1 ILE A 229      -0.828   2.015  -1.176  1.00  0.83           C  
ATOM   1691  CG2 ILE A 229       1.331   0.785  -1.624  1.00  0.82           C  
ATOM   1692  CD1 ILE A 229      -0.243   3.410  -0.998  1.00  0.80           C  
ATOM   1693  N   VAL A 230       0.437  -2.532  -1.005  1.00  0.82           N  
ATOM   1694  CA  VAL A 230       1.293  -3.672  -0.695  1.00  0.82           C  
ATOM   1695  C   VAL A 230       2.439  -3.748  -1.701  1.00  0.82           C  
ATOM   1696  CB  VAL A 230       0.497  -4.997  -0.693  1.00  0.81           C  
ATOM   1697  O   VAL A 230       2.218  -3.648  -2.911  1.00  0.80           O  
ATOM   1698  CG1 VAL A 230       1.372  -6.153  -0.213  1.00  0.77           C  
ATOM   1699  CG2 VAL A 230      -0.750  -4.868   0.180  1.00  0.76           C  
ATOM   1700  N   SER A 231       3.702  -3.849  -1.214  1.00  0.82           N  
ATOM   1701  CA  SER A 231       4.905  -4.060  -2.012  1.00  0.82           C  
ATOM   1702  C   SER A 231       5.092  -2.946  -3.036  1.00  0.81           C  
ATOM   1703  CB  SER A 231       4.846  -5.413  -2.723  1.00  0.80           C  
ATOM   1704  O   SER A 231       5.370  -3.213  -4.207  1.00  0.78           O  
ATOM   1705  OG  SER A 231       4.830  -6.474  -1.784  1.00  0.76           O  
ATOM   1706  N   LEU A 232       4.976  -1.736  -2.648  1.00  0.85           N  
ATOM   1707  CA  LEU A 232       5.305  -0.564  -3.452  1.00  0.85           C  
ATOM   1708  C   LEU A 232       6.812  -0.334  -3.486  1.00  0.84           C  
ATOM   1709  CB  LEU A 232       4.599   0.679  -2.901  1.00  0.84           C  
ATOM   1710  O   LEU A 232       7.456  -0.256  -2.438  1.00  0.82           O  
ATOM   1711  CG  LEU A 232       4.905   2.000  -3.607  1.00  0.84           C  
ATOM   1712  CD1 LEU A 232       4.341   1.987  -5.024  1.00  0.82           C  
ATOM   1713  CD2 LEU A 232       4.342   3.174  -2.813  1.00  0.82           C  
ATOM   1714  N   PHE A 233       7.321  -0.260  -4.647  1.00  0.82           N  
ATOM   1715  CA  PHE A 233       8.695   0.181  -4.852  1.00  0.83           C  
ATOM   1716  C   PHE A 233       8.731   1.507  -5.603  1.00  0.83           C  
ATOM   1717  CB  PHE A 233       9.492  -0.879  -5.619  1.00  0.82           C  
ATOM   1718  O   PHE A 233       8.210   1.611  -6.715  1.00  0.81           O  
ATOM   1719  CG  PHE A 233      10.931  -0.504  -5.853  1.00  0.79           C  
ATOM   1720  CD1 PHE A 233      11.875  -0.652  -4.845  1.00  0.75           C  
ATOM   1721  CD2 PHE A 233      11.339  -0.004  -7.083  1.00  0.76           C  
ATOM   1722  CE1 PHE A 233      13.208  -0.306  -5.059  1.00  0.76           C  
ATOM   1723  CE2 PHE A 233      12.669   0.344  -7.304  1.00  0.76           C  
ATOM   1724  CZ  PHE A 233      13.601   0.193  -6.291  1.00  0.74           C  
ATOM   1725  N   THR A 234       9.328   2.542  -5.041  1.00  0.84           N  
ATOM   1726  CA  THR A 234       9.436   3.840  -5.698  1.00  0.83           C  
ATOM   1727  C   THR A 234      10.886   4.315  -5.722  1.00  0.82           C  
ATOM   1728  CB  THR A 234       8.559   4.895  -4.998  1.00  0.82           C  
ATOM   1729  O   THR A 234      11.649   4.042  -4.792  1.00  0.79           O  
ATOM   1730  CG2 THR A 234       7.084   4.512  -5.059  1.00  0.79           C  
ATOM   1731  OG1 THR A 234       8.957   5.004  -3.626  1.00  0.80           O  
ATOM   1732  N   MET A 235      11.242   5.024  -6.797  1.00  0.80           N  
ATOM   1733  CA  MET A 235      12.579   5.594  -6.941  1.00  0.81           C  
ATOM   1734  C   MET A 235      12.518   6.964  -7.607  1.00  0.79           C  
ATOM   1735  CB  MET A 235      13.478   4.658  -7.750  1.00  0.78           C  
ATOM   1736  O   MET A 235      11.854   7.131  -8.632  1.00  0.77           O  
ATOM   1737  CG  MET A 235      14.950   5.034  -7.707  1.00  0.72           C  
ATOM   1738  SD  MET A 235      16.019   3.788  -8.527  1.00  0.72           S  
ATOM   1739  CE  MET A 235      15.416   3.924 -10.233  1.00  0.63           C  
ATOM   1740  N   ASN A 236      13.221   7.983  -7.069  1.00  0.76           N  
ATOM   1741  CA  ASN A 236      13.418   9.315  -7.631  1.00  0.77           C  
ATOM   1742  C   ASN A 236      12.094  10.053  -7.800  1.00  0.76           C  
ATOM   1743  CB  ASN A 236      14.154   9.229  -8.970  1.00  0.74           C  
ATOM   1744  O   ASN A 236      11.850  10.669  -8.839  1.00  0.73           O  
ATOM   1745  CG  ASN A 236      15.521   8.586  -8.845  1.00  0.71           C  
ATOM   1746  ND2 ASN A 236      15.896   7.792  -9.841  1.00  0.72           N  
ATOM   1747  OD1 ASN A 236      16.234   8.801  -7.862  1.00  0.70           O  
ATOM   1748  N   LEU A 237      11.214   9.973  -6.812  1.00  0.80           N  
ATOM   1749  CA  LEU A 237       9.957  10.714  -6.808  1.00  0.80           C  
ATOM   1750  C   LEU A 237      10.028  11.901  -5.855  1.00  0.80           C  
ATOM   1751  CB  LEU A 237       8.796   9.797  -6.414  1.00  0.79           C  
ATOM   1752  O   LEU A 237      10.842  11.911  -4.928  1.00  0.78           O  
ATOM   1753  CG  LEU A 237       8.527   8.608  -7.338  1.00  0.79           C  
ATOM   1754  CD1 LEU A 237       7.312   7.824  -6.854  1.00  0.77           C  
ATOM   1755  CD2 LEU A 237       8.327   9.081  -8.774  1.00  0.78           C  
ATOM   1756  N   ASP A 238       9.200  12.889  -6.015  1.00  0.78           N  
ATOM   1757  CA  ASP A 238       9.032  13.953  -5.030  1.00  0.78           C  
ATOM   1758  C   ASP A 238       8.380  13.424  -3.755  1.00  0.78           C  
ATOM   1759  CB  ASP A 238       8.199  15.097  -5.612  1.00  0.77           C  
ATOM   1760  O   ASP A 238       8.915  13.602  -2.658  1.00  0.77           O  
ATOM   1761  CG  ASP A 238       8.873  15.785  -6.786  1.00  0.75           C  
ATOM   1762  OD1 ASP A 238      10.101  16.012  -6.736  1.00  0.76           O  
ATOM   1763  OD2 ASP A 238       8.169  16.105  -7.768  1.00  0.75           O  
ATOM   1764  N   GLU A 239       7.248  12.671  -3.873  1.00  0.79           N  
ATOM   1765  CA  GLU A 239       6.551  11.971  -2.798  1.00  0.80           C  
ATOM   1766  C   GLU A 239       6.222  10.535  -3.196  1.00  0.81           C  
ATOM   1767  CB  GLU A 239       5.271  12.716  -2.412  1.00  0.79           C  
ATOM   1768  O   GLU A 239       5.604  10.300  -4.237  1.00  0.80           O  
ATOM   1769  CG  GLU A 239       5.503  14.160  -1.991  1.00  0.77           C  
ATOM   1770  CD  GLU A 239       4.219  14.899  -1.648  1.00  0.77           C  
ATOM   1771  OE1 GLU A 239       3.144  14.259  -1.604  1.00  0.76           O  
ATOM   1772  OE2 GLU A 239       4.289  16.128  -1.422  1.00  0.75           O  
ATOM   1773  N   ALA A 240       6.592   9.470  -2.374  1.00  0.82           N  
ATOM   1774  CA  ALA A 240       6.284   8.084  -2.716  1.00  0.83           C  
ATOM   1775  C   ALA A 240       4.815   7.767  -2.452  1.00  0.83           C  
ATOM   1776  CB  ALA A 240       7.181   7.131  -1.929  1.00  0.81           C  
ATOM   1777  O   ALA A 240       4.123   7.233  -3.321  1.00  0.83           O  
ATOM   1778  N   VAL A 241       4.375   8.119  -1.306  1.00  0.83           N  
ATOM   1779  CA  VAL A 241       2.966   8.070  -0.931  1.00  0.84           C  
ATOM   1780  C   VAL A 241       2.571   9.369  -0.234  1.00  0.83           C  
ATOM   1781  CB  VAL A 241       2.664   6.861  -0.017  1.00  0.82           C  
ATOM   1782  O   VAL A 241       3.203   9.773   0.745  1.00  0.82           O  
ATOM   1783  CG1 VAL A 241       1.171   6.783   0.300  1.00  0.82           C  
ATOM   1784  CG2 VAL A 241       3.142   5.566  -0.671  1.00  0.82           C  
ATOM   1785  N   SER A 242       1.531   9.975  -0.717  1.00  0.82           N  
ATOM   1786  CA  SER A 242       0.982  11.211  -0.168  1.00  0.81           C  
ATOM   1787  C   SER A 242      -0.488  11.045   0.204  1.00  0.82           C  
ATOM   1788  CB  SER A 242       1.137  12.357  -1.168  1.00  0.80           C  
ATOM   1789  O   SER A 242      -1.320  10.739  -0.653  1.00  0.80           O  
ATOM   1790  OG  SER A 242       0.658  13.573  -0.618  1.00  0.76           O  
ATOM   1791  N   CYS A 243      -0.775  11.235   1.507  1.00  0.78           N  
ATOM   1792  CA  CYS A 243      -2.136  11.280   2.028  1.00  0.78           C  
ATOM   1793  C   CYS A 243      -2.505  12.692   2.468  1.00  0.77           C  
ATOM   1794  CB  CYS A 243      -2.293  10.314   3.202  1.00  0.76           C  
ATOM   1795  O   CYS A 243      -1.878  13.250   3.371  1.00  0.74           O  
ATOM   1796  SG  CYS A 243      -2.062   8.580   2.752  1.00  0.73           S  
ATOM   1797  N   HIS A 244      -3.544  13.244   1.919  1.00  0.75           N  
ATOM   1798  CA  HIS A 244      -3.950  14.603   2.260  1.00  0.75           C  
ATOM   1799  C   HIS A 244      -5.469  14.727   2.318  1.00  0.75           C  
ATOM   1800  CB  HIS A 244      -3.380  15.601   1.250  1.00  0.73           C  
ATOM   1801  O   HIS A 244      -6.186  13.850   1.830  1.00  0.72           O  
ATOM   1802  CG  HIS A 244      -3.789  15.325  -0.162  1.00  0.68           C  
ATOM   1803  CD2 HIS A 244      -3.168  14.636  -1.149  1.00  0.64           C  
ATOM   1804  ND1 HIS A 244      -4.971  15.788  -0.699  1.00  0.63           N  
ATOM   1805  CE1 HIS A 244      -5.060  15.392  -1.958  1.00  0.59           C  
ATOM   1806  NE2 HIS A 244      -3.979  14.692  -2.255  1.00  0.57           N  
ATOM   1807  N   SER A 245      -6.060  15.737   2.948  1.00  0.71           N  
ATOM   1808  CA  SER A 245      -7.458  16.157   2.961  1.00  0.71           C  
ATOM   1809  C   SER A 245      -8.373  15.018   3.397  1.00  0.71           C  
ATOM   1810  CB  SER A 245      -7.879  16.661   1.581  1.00  0.68           C  
ATOM   1811  O   SER A 245      -9.393  14.755   2.757  1.00  0.67           O  
ATOM   1812  OG  SER A 245      -7.079  17.760   1.180  1.00  0.66           O  
ATOM   1813  N   GLY A 246      -7.953  14.318   4.483  1.00  0.67           N  
ATOM   1814  CA  GLY A 246      -8.700  13.207   5.049  1.00  0.67           C  
ATOM   1815  C   GLY A 246      -8.435  11.889   4.346  1.00  0.67           C  
ATOM   1816  O   GLY A 246      -9.040  10.868   4.680  1.00  0.66           O  
ATOM   1817  N   GLY A 247      -7.557  11.797   3.396  1.00  0.77           N  
ATOM   1818  CA  GLY A 247      -7.129  10.557   2.768  1.00  0.77           C  
ATOM   1819  C   GLY A 247      -6.457   9.600   3.735  1.00  0.77           C  
ATOM   1820  O   GLY A 247      -5.725  10.026   4.631  1.00  0.74           O  
ATOM   1821  N   GLN A 248      -6.643   8.297   3.515  1.00  0.76           N  
ATOM   1822  CA  GLN A 248      -6.096   7.258   4.381  1.00  0.76           C  
ATOM   1823  C   GLN A 248      -5.338   6.209   3.572  1.00  0.77           C  
ATOM   1824  CB  GLN A 248      -7.210   6.592   5.190  1.00  0.75           C  
ATOM   1825  O   GLN A 248      -5.811   5.765   2.524  1.00  0.76           O  
ATOM   1826  CG  GLN A 248      -7.981   7.554   6.083  1.00  0.71           C  
ATOM   1827  CD  GLN A 248      -9.052   6.862   6.905  1.00  0.69           C  
ATOM   1828  NE2 GLN A 248      -9.979   7.643   7.450  1.00  0.63           N  
ATOM   1829  OE1 GLN A 248      -9.047   5.635   7.049  1.00  0.67           O  
ATOM   1830  N   CYS A 249      -4.145   5.750   4.150  1.00  0.79           N  
ATOM   1831  CA  CYS A 249      -3.354   4.717   3.490  1.00  0.79           C  
ATOM   1832  C   CYS A 249      -2.848   3.691   4.497  1.00  0.78           C  
ATOM   1833  CB  CYS A 249      -2.173   5.340   2.746  1.00  0.76           C  
ATOM   1834  O   CYS A 249      -2.319   4.055   5.548  1.00  0.76           O  
ATOM   1835  SG  CYS A 249      -2.656   6.353   1.331  1.00  0.71           S  
ATOM   1836  N   ASP A 250      -2.959   2.453   4.135  1.00  0.77           N  
ATOM   1837  CA  ASP A 250      -2.201   1.355   4.727  1.00  0.77           C  
ATOM   1838  C   ASP A 250      -1.086   0.890   3.794  1.00  0.78           C  
ATOM   1839  CB  ASP A 250      -3.127   0.184   5.065  1.00  0.75           C  
ATOM   1840  O   ASP A 250      -1.354   0.365   2.711  1.00  0.77           O  
ATOM   1841  CG  ASP A 250      -4.179   0.540   6.100  1.00  0.71           C  
ATOM   1842  OD1 ASP A 250      -3.911   1.392   6.975  1.00  0.69           O  
ATOM   1843  OD2 ASP A 250      -5.286  -0.039   6.042  1.00  0.69           O  
ATOM   1844  N   VAL A 251       0.252   1.093   4.190  1.00  0.79           N  
ATOM   1845  CA  VAL A 251       1.407   0.751   3.366  1.00  0.79           C  
ATOM   1846  C   VAL A 251       2.178  -0.400   4.008  1.00  0.78           C  
ATOM   1847  CB  VAL A 251       2.337   1.967   3.160  1.00  0.77           C  
ATOM   1848  O   VAL A 251       2.727  -0.253   5.102  1.00  0.76           O  
ATOM   1849  CG1 VAL A 251       3.440   1.640   2.155  1.00  0.78           C  
ATOM   1850  CG2 VAL A 251       1.533   3.182   2.700  1.00  0.79           C  
ATOM   1851  N   THR A 252       2.200  -1.491   3.344  1.00  0.76           N  
ATOM   1852  CA  THR A 252       2.824  -2.706   3.855  1.00  0.76           C  
ATOM   1853  C   THR A 252       3.943  -3.170   2.927  1.00  0.76           C  
ATOM   1854  CB  THR A 252       1.791  -3.836   4.023  1.00  0.74           C  
ATOM   1855  O   THR A 252       3.780  -3.179   1.705  1.00  0.75           O  
ATOM   1856  CG2 THR A 252       2.437  -5.088   4.608  1.00  0.70           C  
ATOM   1857  OG1 THR A 252       0.748  -3.395   4.901  1.00  0.71           O  
ATOM   1858  N   ASN A 253       5.128  -3.536   3.497  1.00  0.73           N  
ATOM   1859  CA  ASN A 253       6.249  -4.165   2.807  1.00  0.73           C  
ATOM   1860  C   ASN A 253       6.692  -3.348   1.596  1.00  0.72           C  
ATOM   1861  CB  ASN A 253       5.887  -5.589   2.382  1.00  0.70           C  
ATOM   1862  O   ASN A 253       6.899  -3.897   0.513  1.00  0.69           O  
ATOM   1863  CG  ASN A 253       5.638  -6.506   3.564  1.00  0.67           C  
ATOM   1864  ND2 ASN A 253       4.824  -7.534   3.356  1.00  0.65           N  
ATOM   1865  OD1 ASN A 253       6.173  -6.291   4.655  1.00  0.65           O  
ATOM   1866  N   SER A 254       6.879  -2.133   1.695  1.00  0.78           N  
ATOM   1867  CA  SER A 254       7.164  -1.214   0.599  1.00  0.78           C  
ATOM   1868  C   SER A 254       8.537  -0.571   0.759  1.00  0.77           C  
ATOM   1869  CB  SER A 254       6.090  -0.128   0.517  1.00  0.77           C  
ATOM   1870  O   SER A 254       9.075  -0.510   1.867  1.00  0.74           O  
ATOM   1871  OG  SER A 254       4.828  -0.690   0.202  1.00  0.78           O  
ATOM   1872  N   ASN A 255       9.118  -0.152  -0.343  1.00  0.77           N  
ATOM   1873  CA  ASN A 255      10.416   0.512  -0.389  1.00  0.77           C  
ATOM   1874  C   ASN A 255      10.367   1.781  -1.235  1.00  0.77           C  
ATOM   1875  CB  ASN A 255      11.488  -0.441  -0.923  1.00  0.75           C  
ATOM   1876  O   ASN A 255      10.008   1.733  -2.413  1.00  0.75           O  
ATOM   1877  CG  ASN A 255      12.882   0.149  -0.851  1.00  0.71           C  
ATOM   1878  ND2 ASN A 255      13.885  -0.656  -1.184  1.00  0.70           N  
ATOM   1879  OD1 ASN A 255      13.058   1.318  -0.498  1.00  0.70           O  
ATOM   1880  N   SER A 256      10.745   2.852  -0.616  1.00  0.76           N  
ATOM   1881  CA  SER A 256      10.960   4.113  -1.318  1.00  0.76           C  
ATOM   1882  C   SER A 256      12.421   4.542  -1.250  1.00  0.75           C  
ATOM   1883  CB  SER A 256      10.070   5.210  -0.733  1.00  0.73           C  
ATOM   1884  O   SER A 256      12.993   4.648  -0.163  1.00  0.71           O  
ATOM   1885  OG  SER A 256      10.202   6.412  -1.473  1.00  0.69           O  
ATOM   1886  N   SER A 257      13.035   4.785  -2.376  1.00  0.70           N  
ATOM   1887  CA  SER A 257      14.448   5.140  -2.453  1.00  0.70           C  
ATOM   1888  C   SER A 257      14.666   6.348  -3.357  1.00  0.70           C  
ATOM   1889  CB  SER A 257      15.271   3.956  -2.962  1.00  0.67           C  
ATOM   1890  O   SER A 257      13.913   6.562  -4.309  1.00  0.67           O  
ATOM   1891  OG  SER A 257      15.101   2.826  -2.123  1.00  0.65           O  
ATOM   1892  N   PHE A 258      15.601   7.267  -3.055  1.00  0.66           N  
ATOM   1893  CA  PHE A 258      16.166   8.364  -3.833  1.00  0.66           C  
ATOM   1894  C   PHE A 258      15.103   9.411  -4.141  1.00  0.66           C  
ATOM   1895  CB  PHE A 258      16.781   7.841  -5.134  1.00  0.62           C  
ATOM   1896  O   PHE A 258      15.244  10.186  -5.090  1.00  0.62           O  
ATOM   1897  CG  PHE A 258      17.827   6.779  -4.928  1.00  0.59           C  
ATOM   1898  CD1 PHE A 258      19.054   7.094  -4.357  1.00  0.57           C  
ATOM   1899  CD2 PHE A 258      17.583   5.464  -5.304  1.00  0.59           C  
ATOM   1900  CE1 PHE A 258      20.024   6.113  -4.165  1.00  0.59           C  
ATOM   1901  CE2 PHE A 258      18.547   4.479  -5.115  1.00  0.58           C  
ATOM   1902  CZ  PHE A 258      19.768   4.805  -4.546  1.00  0.56           C  
ATOM   1903  N   GLY A 259      14.037   9.453  -3.457  1.00  0.68           N  
ATOM   1904  CA  GLY A 259      13.013  10.476  -3.597  1.00  0.68           C  
ATOM   1905  C   GLY A 259      13.246  11.681  -2.706  1.00  0.68           C  
ATOM   1906  O   GLY A 259      14.180  11.693  -1.902  1.00  0.65           O  
ATOM   1907  N   ASN A 260      12.397  12.816  -2.799  1.00  0.65           N  
ATOM   1908  CA  ASN A 260      12.410  13.924  -1.850  1.00  0.65           C  
ATOM   1909  C   ASN A 260      11.756  13.536  -0.527  1.00  0.65           C  
ATOM   1910  CB  ASN A 260      11.715  15.150  -2.447  1.00  0.62           C  
ATOM   1911  O   ASN A 260      12.350  13.711   0.539  1.00  0.63           O  
ATOM   1912  CG  ASN A 260      12.457  15.719  -3.639  1.00  0.60           C  
ATOM   1913  ND2 ASN A 260      11.739  16.430  -4.501  1.00  0.59           N  
ATOM   1914  OD1 ASN A 260      13.666  15.521  -3.786  1.00  0.61           O  
ATOM   1915  N   TYR A 261      10.501  12.893  -0.627  1.00  0.67           N  
ATOM   1916  CA  TYR A 261       9.715  12.428   0.510  1.00  0.67           C  
ATOM   1917  C   TYR A 261       9.274  10.983   0.314  1.00  0.68           C  
ATOM   1918  CB  TYR A 261       8.491  13.324   0.721  1.00  0.65           C  
ATOM   1919  O   TYR A 261       8.781  10.618  -0.756  1.00  0.67           O  
ATOM   1920  CG  TYR A 261       8.826  14.792   0.834  1.00  0.63           C  
ATOM   1921  CD1 TYR A 261       9.351  15.317   2.013  1.00  0.62           C  
ATOM   1922  CD2 TYR A 261       8.616  15.656  -0.235  1.00  0.62           C  
ATOM   1923  CE1 TYR A 261       9.658  16.669   2.123  1.00  0.60           C  
ATOM   1924  CE2 TYR A 261       8.920  17.009  -0.137  1.00  0.56           C  
ATOM   1925  OH  TYR A 261       9.743  18.845   1.148  1.00  0.54           O  
ATOM   1926  CZ  TYR A 261       9.441  17.506   1.044  1.00  0.61           C  
ATOM   1927  N   GLY A 262       9.464   9.932   1.275  1.00  0.71           N  
ATOM   1928  CA  GLY A 262       8.962   8.569   1.220  1.00  0.71           C  
ATOM   1929  C   GLY A 262       7.468   8.472   1.465  1.00  0.71           C  
ATOM   1930  O   GLY A 262       6.729   7.948   0.630  1.00  0.69           O  
ATOM   1931  N   LEU A 263       6.986   8.965   2.500  1.00  0.70           N  
ATOM   1932  CA  LEU A 263       5.602   8.928   2.960  1.00  0.70           C  
ATOM   1933  C   LEU A 263       5.177  10.283   3.514  1.00  0.70           C  
ATOM   1934  CB  LEU A 263       5.422   7.846   4.028  1.00  0.67           C  
ATOM   1935  O   LEU A 263       5.794  10.797   4.450  1.00  0.68           O  
ATOM   1936  CG  LEU A 263       5.876   6.436   3.649  1.00  0.65           C  
ATOM   1937  CD1 LEU A 263       5.717   5.491   4.836  1.00  0.63           C  
ATOM   1938  CD2 LEU A 263       5.092   5.927   2.445  1.00  0.64           C  
ATOM   1939  N   VAL A 264       4.188  10.802   2.922  1.00  0.72           N  
ATOM   1940  CA  VAL A 264       3.652  12.101   3.315  1.00  0.72           C  
ATOM   1941  C   VAL A 264       2.209  11.943   3.790  1.00  0.72           C  
ATOM   1942  CB  VAL A 264       3.722  13.118   2.154  1.00  0.70           C  
ATOM   1943  O   VAL A 264       1.377  11.367   3.086  1.00  0.71           O  
ATOM   1944  CG1 VAL A 264       3.209  14.486   2.602  1.00  0.68           C  
ATOM   1945  CG2 VAL A 264       5.151  13.227   1.626  1.00  0.69           C  
ATOM   1946  N   ALA A 265       1.815  12.439   4.966  1.00  0.64           N  
ATOM   1947  CA  ALA A 265       0.449  12.661   5.434  1.00  0.64           C  
ATOM   1948  C   ALA A 265       0.213  14.132   5.760  1.00  0.64           C  
ATOM   1949  CB  ALA A 265       0.158  11.794   6.657  1.00  0.61           C  
ATOM   1950  O   ALA A 265       0.869  14.693   6.641  1.00  0.61           O  
ATOM   1951  N   ASP A 266      -0.700  14.767   4.966  1.00  0.55           N  
ATOM   1952  CA  ASP A 266      -1.053  16.180   5.057  1.00  0.57           C  
ATOM   1953  C   ASP A 266      -2.569  16.367   5.084  1.00  0.55           C  
ATOM   1954  CB  ASP A 266      -0.447  16.962   3.889  1.00  0.54           C  
ATOM   1955  O   ASP A 266      -3.318  15.456   4.726  1.00  0.54           O  
ATOM   1956  CG  ASP A 266      -0.731  18.452   3.962  1.00  0.53           C  
ATOM   1957  OD1 ASP A 266      -1.150  18.941   5.033  1.00  0.51           O  
ATOM   1958  OD2 ASP A 266      -0.538  19.142   2.938  1.00  0.53           O  
ATOM   1959  N   GLY A 267      -3.230  17.520   5.629  1.00  0.43           N  
ATOM   1960  CA  GLY A 267      -4.614  17.947   5.499  1.00  0.42           C  
ATOM   1961  C   GLY A 267      -5.608  16.909   5.984  1.00  0.43           C  
ATOM   1962  O   GLY A 267      -6.542  16.552   5.263  1.00  0.41           O  
ATOM   1963  N   VAL A 268      -5.445  16.339   7.269  1.00  0.45           N  
ATOM   1964  CA  VAL A 268      -6.293  15.330   7.893  1.00  0.47           C  
ATOM   1965  C   VAL A 268      -6.086  13.982   7.206  1.00  0.46           C  
ATOM   1966  CB  VAL A 268      -7.785  15.731   7.841  1.00  0.43           C  
ATOM   1967  O   VAL A 268      -6.894  13.065   7.368  1.00  0.45           O  
ATOM   1968  CG1 VAL A 268      -8.338  15.937   9.250  1.00  0.37           C  
ATOM   1969  CG2 VAL A 268      -7.968  16.994   7.002  1.00  0.38           C  
ATOM   1970  N   GLY A 269      -5.002  13.802   6.459  1.00  0.54           N  
ATOM   1971  CA  GLY A 269      -4.625  12.514   5.897  1.00  0.53           C  
ATOM   1972  C   GLY A 269      -4.107  11.539   6.937  1.00  0.54           C  
ATOM   1973  O   GLY A 269      -3.456  11.942   7.904  1.00  0.52           O  
ATOM   1974  N   ALA A 270      -4.409  10.188   6.824  1.00  0.58           N  
ATOM   1975  CA  ALA A 270      -3.937   9.097   7.672  1.00  0.58           C  
ATOM   1976  C   ALA A 270      -3.107   8.098   6.870  1.00  0.59           C  
ATOM   1977  CB  ALA A 270      -5.116   8.392   8.338  1.00  0.56           C  
ATOM   1978  O   ALA A 270      -3.513   7.675   5.785  1.00  0.59           O  
ATOM   1979  N   LEU A 271      -1.863   7.813   7.335  1.00  0.62           N  
ATOM   1980  CA  LEU A 271      -0.998   6.810   6.722  1.00  0.62           C  
ATOM   1981  C   LEU A 271      -0.496   5.816   7.764  1.00  0.62           C  
ATOM   1982  CB  LEU A 271       0.189   7.480   6.025  1.00  0.59           C  
ATOM   1983  O   LEU A 271       0.174   6.203   8.725  1.00  0.60           O  
ATOM   1984  CG  LEU A 271       1.022   6.590   5.101  1.00  0.57           C  
ATOM   1985  CD1 LEU A 271       1.581   7.406   3.941  1.00  0.55           C  
ATOM   1986  CD2 LEU A 271       2.148   5.917   5.879  1.00  0.56           C  
ATOM   1987  N   GLN A 272      -0.871   4.581   7.690  1.00  0.57           N  
ATOM   1988  CA  GLN A 272      -0.279   3.435   8.372  1.00  0.59           C  
ATOM   1989  C   GLN A 272       0.737   2.727   7.479  1.00  0.58           C  
ATOM   1990  CB  GLN A 272      -1.364   2.453   8.814  1.00  0.56           C  
ATOM   1991  O   GLN A 272       0.523   2.594   6.273  1.00  0.59           O  
ATOM   1992  CG  GLN A 272      -2.348   3.035   9.820  1.00  0.54           C  
ATOM   1993  CD  GLN A 272      -3.297   1.993  10.382  1.00  0.57           C  
ATOM   1994  NE2 GLN A 272      -4.211   2.428  11.245  1.00  0.46           N  
ATOM   1995  OE1 GLN A 272      -3.212   0.809  10.044  1.00  0.57           O  
ATOM   1996  N   TYR A 273       2.007   2.350   8.036  1.00  0.57           N  
ATOM   1997  CA  TYR A 273       2.912   1.521   7.247  1.00  0.57           C  
ATOM   1998  C   TYR A 273       3.528   0.420   8.102  1.00  0.57           C  
ATOM   1999  CB  TYR A 273       4.017   2.377   6.621  1.00  0.52           C  
ATOM   2000  O   TYR A 273       3.807   0.628   9.285  1.00  0.54           O  
ATOM   2001  CG  TYR A 273       4.910   3.051   7.634  1.00  0.49           C  
ATOM   2002  CD1 TYR A 273       4.544   4.263   8.216  1.00  0.46           C  
ATOM   2003  CD2 TYR A 273       6.121   2.480   8.009  1.00  0.48           C  
ATOM   2004  CE1 TYR A 273       5.364   4.889   9.149  1.00  0.45           C  
ATOM   2005  CE2 TYR A 273       6.949   3.098   8.941  1.00  0.44           C  
ATOM   2006  OH  TYR A 273       7.378   4.916  10.427  1.00  0.38           O  
ATOM   2007  CZ  TYR A 273       6.562   4.300   9.504  1.00  0.46           C  
ATOM   2008  N   THR A 274       3.737  -0.715   7.623  1.00  0.57           N  
ATOM   2009  CA  THR A 274       4.374  -1.896   8.194  1.00  0.59           C  
ATOM   2010  C   THR A 274       5.420  -2.462   7.238  1.00  0.57           C  
ATOM   2011  CB  THR A 274       3.337  -2.985   8.528  1.00  0.55           C  
ATOM   2012  O   THR A 274       5.145  -2.653   6.051  1.00  0.57           O  
ATOM   2013  CG2 THR A 274       3.995  -4.180   9.210  1.00  0.50           C  
ATOM   2014  OG1 THR A 274       2.343  -2.437   9.402  1.00  0.49           O  
ATOM   2015  N   GLY A 275       6.642  -2.715   7.775  1.00  0.56           N  
ATOM   2016  CA  GLY A 275       7.705  -3.286   6.963  1.00  0.56           C  
ATOM   2017  C   GLY A 275       8.090  -2.414   5.783  1.00  0.56           C  
ATOM   2018  O   GLY A 275       8.590  -2.912   4.773  1.00  0.55           O  
ATOM   2019  N   THR A 276       7.825  -1.123   5.767  1.00  0.58           N  
ATOM   2020  CA  THR A 276       8.103  -0.180   4.689  1.00  0.57           C  
ATOM   2021  C   THR A 276       9.382   0.603   4.972  1.00  0.57           C  
ATOM   2022  CB  THR A 276       6.932   0.800   4.488  1.00  0.52           C  
ATOM   2023  O   THR A 276       9.593   1.073   6.091  1.00  0.54           O  
ATOM   2024  CG2 THR A 276       7.233   1.795   3.372  1.00  0.46           C  
ATOM   2025  OG1 THR A 276       5.752   0.062   4.150  1.00  0.52           O  
ATOM   2026  N   ILE A 277      10.271   0.625   3.956  1.00  0.55           N  
ATOM   2027  CA  ILE A 277      11.532   1.360   3.954  1.00  0.56           C  
ATOM   2028  C   ILE A 277      11.393   2.622   3.106  1.00  0.55           C  
ATOM   2029  CB  ILE A 277      12.694   0.486   3.429  1.00  0.51           C  
ATOM   2030  O   ILE A 277      11.029   2.550   1.930  1.00  0.53           O  
ATOM   2031  CG1 ILE A 277      12.821  -0.792   4.266  1.00  0.42           C  
ATOM   2032  CG2 ILE A 277      14.006   1.276   3.431  1.00  0.42           C  
ATOM   2033  CD1 ILE A 277      13.804  -1.807   3.700  1.00  0.43           C  
ATOM   2034  N   ALA A 278      11.625   3.828   3.674  1.00  0.52           N  
ATOM   2035  CA  ALA A 278      11.936   5.059   2.952  1.00  0.51           C  
ATOM   2036  C   ALA A 278      13.407   5.432   3.112  1.00  0.52           C  
ATOM   2037  CB  ALA A 278      11.045   6.200   3.437  1.00  0.48           C  
ATOM   2038  O   ALA A 278      13.839   5.826   4.197  1.00  0.50           O  
ATOM   2039  N   SER A 279      14.209   4.968   2.293  1.00  0.40           N  
ATOM   2040  CA  SER A 279      15.661   5.113   2.286  1.00  0.40           C  
ATOM   2041  C   SER A 279      16.114   6.086   1.203  1.00  0.40           C  
ATOM   2042  CB  SER A 279      16.334   3.756   2.076  1.00  0.37           C  
ATOM   2043  O   SER A 279      15.408   6.298   0.215  1.00  0.38           O  
ATOM   2044  OG  SER A 279      15.936   3.181   0.843  1.00  0.35           O  
ATOM   2045  N   GLU A 280      17.345   6.923   1.397  1.00  0.35           N  
ATOM   2046  CA  GLU A 280      18.176   7.701   0.483  1.00  0.36           C  
ATOM   2047  C   GLU A 280      17.379   8.829  -0.164  1.00  0.36           C  
ATOM   2048  CB  GLU A 280      18.780   6.798  -0.595  1.00  0.32           C  
ATOM   2049  O   GLU A 280      17.569   9.135  -1.343  1.00  0.34           O  
ATOM   2050  CG  GLU A 280      19.730   5.740  -0.052  1.00  0.29           C  
ATOM   2051  CD  GLU A 280      20.377   4.899  -1.140  1.00  0.32           C  
ATOM   2052  OE1 GLU A 280      20.060   5.102  -2.334  1.00  0.40           O  
ATOM   2053  OE2 GLU A 280      21.208   4.028  -0.795  1.00  0.34           O  
ATOM   2054  N   ALA A 281      16.443   9.501   0.380  1.00  0.39           N  
ATOM   2055  CA  ALA A 281      15.799  10.753  -0.009  1.00  0.39           C  
ATOM   2056  C   ALA A 281      16.821  11.879  -0.139  1.00  0.39           C  
ATOM   2057  CB  ALA A 281      14.721  11.133   1.003  1.00  0.36           C  
ATOM   2058  O   ALA A 281      17.705  12.025   0.708  1.00  0.38           O  
ATOM   2059  N   LYS A 282      17.098  12.312  -1.397  1.00  0.35           N  
ATOM   2060  CA  LYS A 282      18.114  13.232  -1.901  1.00  0.35           C  
ATOM   2061  C   LYS A 282      18.204  14.482  -1.029  1.00  0.35           C  
ATOM   2062  CB  LYS A 282      17.813  13.624  -3.348  1.00  0.31           C  
ATOM   2063  O   LYS A 282      19.291  15.025  -0.824  1.00  0.33           O  
ATOM   2064  CG  LYS A 282      18.268  12.596  -4.375  1.00  0.31           C  
ATOM   2065  CD  LYS A 282      17.997  13.069  -5.797  1.00  0.35           C  
ATOM   2066  CE  LYS A 282      18.453  12.042  -6.825  1.00  0.29           C  
ATOM   2067  NZ  LYS A 282      18.091  12.451  -8.215  1.00  0.30           N  
ATOM   2068  N   GLU A 283      17.046  15.042  -0.548  1.00  0.30           N  
ATOM   2069  CA  GLU A 283      17.000  16.136   0.417  1.00  0.31           C  
ATOM   2070  C   GLU A 283      16.801  15.612   1.837  1.00  0.30           C  
ATOM   2071  CB  GLU A 283      15.886  17.123   0.060  1.00  0.28           C  
ATOM   2072  O   GLU A 283      15.864  14.856   2.100  1.00  0.29           O  
ATOM   2073  CG  GLU A 283      16.192  17.982  -1.158  1.00  0.27           C  
ATOM   2074  CD  GLU A 283      15.172  19.085  -1.387  1.00  0.30           C  
ATOM   2075  OE1 GLU A 283      14.178  19.160  -0.629  1.00  0.35           O  
ATOM   2076  OE2 GLU A 283      15.367  19.881  -2.332  1.00  0.28           O  
ATOM   2077  N   ASN A 284      17.859  14.928   2.436  1.00  0.28           N  
ATOM   2078  CA  ASN A 284      18.189  14.675   3.834  1.00  0.29           C  
ATOM   2079  C   ASN A 284      17.193  15.346   4.776  1.00  0.28           C  
ATOM   2080  CB  ASN A 284      19.612  15.146   4.144  1.00  0.25           C  
ATOM   2081  O   ASN A 284      17.542  16.290   5.487  1.00  0.27           O  
ATOM   2082  CG  ASN A 284      20.652  14.078   3.870  1.00  0.25           C  
ATOM   2083  ND2 ASN A 284      21.890  14.501   3.640  1.00  0.15           N  
ATOM   2084  OD1 ASN A 284      20.347  12.883   3.865  1.00  0.19           O  
ATOM   2085  N   THR A 285      15.879  15.427   4.353  1.00  0.28           N  
ATOM   2086  CA  THR A 285      14.908  16.052   5.245  1.00  0.29           C  
ATOM   2087  C   THR A 285      13.990  15.003   5.865  1.00  0.28           C  
ATOM   2088  CB  THR A 285      14.062  17.103   4.502  1.00  0.26           C  
ATOM   2089  O   THR A 285      13.082  14.495   5.203  1.00  0.27           O  
ATOM   2090  CG2 THR A 285      14.830  18.411   4.339  1.00  0.26           C  
ATOM   2091  OG1 THR A 285      13.717  16.600   3.205  1.00  0.25           O  
ATOM   2092  N   ASP A 286      14.575  14.054   6.709  1.00  0.29           N  
ATOM   2093  CA  ASP A 286      13.851  13.482   7.840  1.00  0.30           C  
ATOM   2094  C   ASP A 286      13.626  14.526   8.933  1.00  0.29           C  
ATOM   2095  CB  ASP A 286      14.607  12.280   8.409  1.00  0.27           C  
ATOM   2096  O   ASP A 286      14.220  14.443  10.009  1.00  0.28           O  
ATOM   2097  CG  ASP A 286      14.677  11.112   7.441  1.00  0.26           C  
ATOM   2098  OD1 ASP A 286      13.791  10.988   6.569  1.00  0.28           O  
ATOM   2099  OD2 ASP A 286      15.627  10.307   7.554  1.00  0.28           O  
ATOM   2100  N   LYS A 287      13.286  15.760   8.645  1.00  0.25           N  
ATOM   2101  CA  LYS A 287      13.006  16.862   9.560  1.00  0.26           C  
ATOM   2102  C   LYS A 287      11.522  16.921   9.913  1.00  0.26           C  
ATOM   2103  CB  LYS A 287      13.453  18.193   8.952  1.00  0.24           C  
ATOM   2104  O   LYS A 287      10.672  17.031   9.027  1.00  0.25           O  
ATOM   2105  CG  LYS A 287      14.960  18.321   8.785  1.00  0.23           C  
ATOM   2106  CD  LYS A 287      15.347  19.693   8.247  1.00  0.25           C  
ATOM   2107  CE  LYS A 287      16.842  19.785   7.972  1.00  0.22           C  
ATOM   2108  NZ  LYS A 287      17.221  21.115   7.408  1.00  0.22           N  
ATOM   2109  N   PHE A 288      11.216  16.412  11.126  1.00  0.24           N  
ATOM   2110  CA  PHE A 288       9.940  16.723  11.761  1.00  0.27           C  
ATOM   2111  C   PHE A 288      10.154  17.261  13.170  1.00  0.24           C  
ATOM   2112  CB  PHE A 288       9.043  15.482  11.803  1.00  0.23           C  
ATOM   2113  O   PHE A 288      10.697  16.564  14.031  1.00  0.24           O  
ATOM   2114  CG  PHE A 288       8.480  15.094  10.462  1.00  0.23           C  
ATOM   2115  CD1 PHE A 288       7.285  15.641  10.011  1.00  0.22           C  
ATOM   2116  CD2 PHE A 288       9.146  14.183   9.653  1.00  0.24           C  
ATOM   2117  CE1 PHE A 288       6.761  15.284   8.770  1.00  0.23           C  
ATOM   2118  CE2 PHE A 288       8.628  13.821   8.413  1.00  0.25           C  
ATOM   2119  CZ  PHE A 288       7.436  14.372   7.973  1.00  0.23           C  
ATOM   2120  N   GLU A 289      10.458  18.447  13.433  1.00  0.25           N  
ATOM   2121  CA  GLU A 289      10.380  19.282  14.628  1.00  0.26           C  
ATOM   2122  C   GLU A 289       8.940  19.693  14.921  1.00  0.25           C  
ATOM   2123  CB  GLU A 289      11.261  20.525  14.473  1.00  0.24           C  
ATOM   2124  O   GLU A 289       8.262  20.257  14.059  1.00  0.24           O  
ATOM   2125  CG  GLU A 289      12.454  20.554  15.418  1.00  0.23           C  
ATOM   2126  CD  GLU A 289      13.297  21.811  15.281  1.00  0.24           C  
ATOM   2127  OE1 GLU A 289      13.052  22.608  14.347  1.00  0.33           O  
ATOM   2128  OE2 GLU A 289      14.212  22.001  16.114  1.00  0.24           O  
ATOM   2129  N   VAL A 290       8.382  19.334  16.103  1.00  0.24           N  
ATOM   2130  CA  VAL A 290       7.172  19.783  16.785  1.00  0.25           C  
ATOM   2131  C   VAL A 290       7.547  20.574  18.035  1.00  0.24           C  
ATOM   2132  CB  VAL A 290       6.257  18.596  17.159  1.00  0.23           C  
ATOM   2133  O   VAL A 290       8.181  20.040  18.949  1.00  0.23           O  
ATOM   2134  CG1 VAL A 290       4.954  19.093  17.783  1.00  0.23           C  
ATOM   2135  CG2 VAL A 290       5.970  17.735  15.930  1.00  0.23           C  
ATOM   2136  N   ASN A 291       7.419  21.925  18.078  1.00  0.26           N  
ATOM   2137  CA  ASN A 291       7.219  22.792  19.235  1.00  0.27           C  
ATOM   2138  C   ASN A 291       5.799  22.677  19.783  1.00  0.26           C  
ATOM   2139  CB  ASN A 291       7.534  24.246  18.877  1.00  0.25           C  
ATOM   2140  O   ASN A 291       4.834  23.007  19.091  1.00  0.25           O  
ATOM   2141  CG  ASN A 291       8.797  24.751  19.547  1.00  0.24           C  
ATOM   2142  ND2 ASN A 291       9.518  25.633  18.865  1.00  0.21           N  
ATOM   2143  OD1 ASN A 291       9.122  24.352  20.668  1.00  0.26           O  
ATOM   2144  N   LEU A 292       5.401  21.981  20.819  1.00  0.27           N  
ATOM   2145  CA  LEU A 292       4.372  21.600  21.780  1.00  0.29           C  
ATOM   2146  C   LEU A 292       4.105  22.732  22.767  1.00  0.27           C  
ATOM   2147  CB  LEU A 292       4.786  20.335  22.536  1.00  0.26           C  
ATOM   2148  O   LEU A 292       4.962  23.057  23.592  1.00  0.27           O  
ATOM   2149  CG  LEU A 292       4.982  19.075  21.692  1.00  0.25           C  
ATOM   2150  CD1 LEU A 292       5.571  17.954  22.542  1.00  0.23           C  
ATOM   2151  CD2 LEU A 292       3.662  18.640  21.065  1.00  0.26           C  
ATOM   2152  N   SER A 293       3.223  23.665  22.530  1.00  0.34           N  
ATOM   2153  CA  SER A 293       2.529  24.418  23.570  1.00  0.35           C  
ATOM   2154  C   SER A 293       1.045  24.069  23.608  1.00  0.34           C  
ATOM   2155  CB  SER A 293       2.701  25.922  23.349  1.00  0.31           C  
ATOM   2156  O   SER A 293       0.352  24.166  22.592  1.00  0.33           O  
ATOM   2157  OG  SER A 293       1.443  26.573  23.320  1.00  0.30           O  
ATOM   2158  N   THR A 294       0.381  23.097  24.374  1.00  0.41           N  
ATOM   2159  CA  THR A 294      -0.988  22.805  24.785  1.00  0.43           C  
ATOM   2160  C   THR A 294      -1.704  24.079  25.225  1.00  0.41           C  
ATOM   2161  CB  THR A 294      -1.020  21.774  25.928  1.00  0.38           C  
ATOM   2162  O   THR A 294      -1.819  24.351  26.422  1.00  0.40           O  
ATOM   2163  CG2 THR A 294      -0.555  20.404  25.446  1.00  0.33           C  
ATOM   2164  OG1 THR A 294      -0.157  22.214  26.985  1.00  0.31           O  
ATOM   2165  N   SER A 295      -1.864  25.094  24.630  1.00  0.53           N  
ATOM   2166  CA  SER A 295      -2.741  26.161  25.103  1.00  0.54           C  
ATOM   2167  C   SER A 295      -4.180  25.934  24.654  1.00  0.54           C  
ATOM   2168  CB  SER A 295      -2.250  27.520  24.603  1.00  0.50           C  
ATOM   2169  O   SER A 295      -4.479  25.987  23.459  1.00  0.52           O  
ATOM   2170  OG  SER A 295      -1.880  27.449  23.237  1.00  0.46           O  
ATOM   2171  N   SER A 296      -5.075  25.132  25.433  1.00  0.69           N  
ATOM   2172  CA  SER A 296      -6.524  25.278  25.333  1.00  0.72           C  
ATOM   2173  C   SER A 296      -6.939  26.743  25.420  1.00  0.71           C  
ATOM   2174  CB  SER A 296      -7.221  24.476  26.433  1.00  0.67           C  
ATOM   2175  O   SER A 296      -6.499  27.467  26.316  1.00  0.69           O  
ATOM   2176  OG  SER A 296      -6.880  24.978  27.714  1.00  0.62           O  
ATOM   2177  N   VAL A 297      -7.708  27.244  24.457  1.00  0.80           N  
ATOM   2178  CA  VAL A 297      -8.289  28.582  24.477  1.00  0.81           C  
ATOM   2179  C   VAL A 297      -9.808  28.485  24.591  1.00  0.82           C  
ATOM   2180  CB  VAL A 297      -7.900  29.388  23.217  1.00  0.79           C  
ATOM   2181  O   VAL A 297     -10.438  27.672  23.910  1.00  0.80           O  
ATOM   2182  CG1 VAL A 297      -8.354  30.841  23.344  1.00  0.74           C  
ATOM   2183  CG2 VAL A 297      -6.392  29.315  22.982  1.00  0.73           C  
ATOM   2184  N   ASN A 298     -10.419  29.156  25.624  1.00  0.80           N  
ATOM   2185  CA  ASN A 298     -11.866  29.244  25.793  1.00  0.81           C  
ATOM   2186  C   ASN A 298     -12.533  29.893  24.583  1.00  0.82           C  
ATOM   2187  CB  ASN A 298     -12.212  30.016  27.068  1.00  0.79           C  
ATOM   2188  O   ASN A 298     -12.045  30.898  24.065  1.00  0.82           O  
ATOM   2189  CG  ASN A 298     -11.825  29.266  28.327  1.00  0.75           C  
ATOM   2190  ND2 ASN A 298     -11.594  30.002  29.408  1.00  0.76           N  
ATOM   2191  OD1 ASN A 298     -11.735  28.036  28.329  1.00  0.76           O  
ATOM   2192  N   ILE A 299     -13.628  29.316  24.152  1.00  0.81           N  
ATOM   2193  CA  ILE A 299     -14.477  29.894  23.116  1.00  0.82           C  
ATOM   2194  C   ILE A 299     -15.411  30.932  23.735  1.00  0.82           C  
ATOM   2195  CB  ILE A 299     -15.295  28.807  22.384  1.00  0.80           C  
ATOM   2196  O   ILE A 299     -16.105  30.647  24.714  1.00  0.81           O  
ATOM   2197  CG1 ILE A 299     -14.359  27.785  21.729  1.00  0.78           C  
ATOM   2198  CG2 ILE A 299     -16.227  29.440  21.346  1.00  0.77           C  
ATOM   2199  CD1 ILE A 299     -15.077  26.591  21.117  1.00  0.75           C  
ATOM   2200  N   SER A 300     -15.403  32.239  23.283  1.00  0.83           N  
ATOM   2201  CA  SER A 300     -16.304  33.309  23.700  1.00  0.83           C  
ATOM   2202  C   SER A 300     -17.536  33.374  22.803  1.00  0.82           C  
ATOM   2203  CB  SER A 300     -15.581  34.656  23.684  1.00  0.81           C  
ATOM   2204  O   SER A 300     -18.593  33.849  23.225  1.00  0.80           O  
ATOM   2205  OG  SER A 300     -15.037  34.921  22.403  1.00  0.82           O  
ATOM   2206  N   ASN A 301     -17.366  32.983  21.619  1.00  0.82           N  
ATOM   2207  CA  ASN A 301     -18.485  32.990  20.683  1.00  0.82           C  
ATOM   2208  C   ASN A 301     -18.329  31.912  19.614  1.00  0.82           C  
ATOM   2209  CB  ASN A 301     -18.631  34.367  20.031  1.00  0.80           C  
ATOM   2210  O   ASN A 301     -17.210  31.589  19.211  1.00  0.80           O  
ATOM   2211  CG  ASN A 301     -19.936  34.520  19.275  1.00  0.78           C  
ATOM   2212  ND2 ASN A 301     -19.944  35.394  18.276  1.00  0.80           N  
ATOM   2213  OD1 ASN A 301     -20.930  33.858  19.588  1.00  0.79           O  
ATOM   2214  N   PHE A 302     -19.407  31.287  19.091  1.00  0.80           N  
ATOM   2215  CA  PHE A 302     -19.456  30.282  18.035  1.00  0.81           C  
ATOM   2216  C   PHE A 302     -20.647  30.522  17.115  1.00  0.80           C  
ATOM   2217  CB  PHE A 302     -19.530  28.874  18.634  1.00  0.79           C  
ATOM   2218  O   PHE A 302     -21.799  30.401  17.538  1.00  0.77           O  
ATOM   2219  CG  PHE A 302     -19.385  27.774  17.618  1.00  0.78           C  
ATOM   2220  CD1 PHE A 302     -18.134  27.247  17.318  1.00  0.76           C  
ATOM   2221  CD2 PHE A 302     -20.499  27.266  16.963  1.00  0.77           C  
ATOM   2222  CE1 PHE A 302     -17.997  26.228  16.378  1.00  0.78           C  
ATOM   2223  CE2 PHE A 302     -20.369  26.248  16.022  1.00  0.78           C  
ATOM   2224  CZ  PHE A 302     -19.117  25.732  15.730  1.00  0.76           C  
ATOM   2225  N   VAL A 303     -20.360  31.051  15.914  1.00  0.81           N  
ATOM   2226  CA  VAL A 303     -21.391  31.322  14.919  1.00  0.80           C  
ATOM   2227  C   VAL A 303     -21.312  30.288  13.798  1.00  0.80           C  
ATOM   2228  CB  VAL A 303     -21.260  32.748  14.339  1.00  0.79           C  
ATOM   2229  O   VAL A 303     -20.275  30.150  13.145  1.00  0.78           O  
ATOM   2230  CG1 VAL A 303     -22.385  33.033  13.346  1.00  0.79           C  
ATOM   2231  CG2 VAL A 303     -21.261  33.783  15.463  1.00  0.79           C  
ATOM   2232  N   TYR A 304     -22.306  29.600  13.533  1.00  0.77           N  
ATOM   2233  CA  TYR A 304     -22.387  28.567  12.506  1.00  0.77           C  
ATOM   2234  C   TYR A 304     -23.373  28.962  11.412  1.00  0.77           C  
ATOM   2235  CB  TYR A 304     -22.800  27.227  13.122  1.00  0.75           C  
ATOM   2236  O   TYR A 304     -24.521  29.310  11.699  1.00  0.75           O  
ATOM   2237  CG  TYR A 304     -23.050  26.142  12.103  1.00  0.72           C  
ATOM   2238  CD1 TYR A 304     -22.025  25.686  11.277  1.00  0.68           C  
ATOM   2239  CD2 TYR A 304     -24.311  25.572  11.963  1.00  0.70           C  
ATOM   2240  CE1 TYR A 304     -22.252  24.687  10.335  1.00  0.67           C  
ATOM   2241  CE2 TYR A 304     -24.548  24.573  11.025  1.00  0.67           C  
ATOM   2242  OH  TYR A 304     -23.744  23.149   9.286  1.00  0.59           O  
ATOM   2243  CZ  TYR A 304     -23.514  24.138  10.217  1.00  0.64           C  
ATOM   2244  N   ASP A 305     -22.917  28.931  10.114  1.00  0.76           N  
ATOM   2245  CA  ASP A 305     -23.749  29.041   8.919  1.00  0.76           C  
ATOM   2246  C   ASP A 305     -24.111  27.662   8.373  1.00  0.76           C  
ATOM   2247  CB  ASP A 305     -23.037  29.863   7.843  1.00  0.74           C  
ATOM   2248  O   ASP A 305     -23.262  26.969   7.810  1.00  0.74           O  
ATOM   2249  CG  ASP A 305     -23.855  30.009   6.571  1.00  0.73           C  
ATOM   2250  OD1 ASP A 305     -24.996  29.502   6.518  1.00  0.76           O  
ATOM   2251  OD2 ASP A 305     -23.352  30.636   5.613  1.00  0.77           O  
ATOM   2252  N   ASN A 306     -25.470  27.228   8.501  1.00  0.69           N  
ATOM   2253  CA  ASN A 306     -25.945  25.906   8.105  1.00  0.69           C  
ATOM   2254  C   ASN A 306     -25.976  25.754   6.587  1.00  0.69           C  
ATOM   2255  CB  ASN A 306     -27.331  25.635   8.694  1.00  0.66           C  
ATOM   2256  O   ASN A 306     -26.106  24.641   6.073  1.00  0.67           O  
ATOM   2257  CG  ASN A 306     -28.398  26.546   8.119  1.00  0.64           C  
ATOM   2258  ND2 ASN A 306     -29.628  26.050   8.052  1.00  0.60           N  
ATOM   2259  OD1 ASN A 306     -28.119  27.686   7.738  1.00  0.61           O  
ATOM   2260  N   VAL A 307     -25.986  26.915   5.833  1.00  0.72           N  
ATOM   2261  CA  VAL A 307     -26.023  26.862   4.376  1.00  0.73           C  
ATOM   2262  C   VAL A 307     -24.625  26.572   3.833  1.00  0.72           C  
ATOM   2263  CB  VAL A 307     -26.566  28.177   3.774  1.00  0.70           C  
ATOM   2264  O   VAL A 307     -24.454  25.706   2.972  1.00  0.71           O  
ATOM   2265  CG1 VAL A 307     -26.633  28.087   2.250  1.00  0.72           C  
ATOM   2266  CG2 VAL A 307     -27.941  28.501   4.354  1.00  0.71           C  
ATOM   2267  N   SER A 308     -23.559  27.229   4.385  1.00  0.77           N  
ATOM   2268  CA  SER A 308     -22.195  27.111   3.881  1.00  0.76           C  
ATOM   2269  C   SER A 308     -21.429  26.011   4.608  1.00  0.76           C  
ATOM   2270  CB  SER A 308     -21.453  28.441   4.026  1.00  0.75           C  
ATOM   2271  O   SER A 308     -20.411  25.523   4.113  1.00  0.74           O  
ATOM   2272  OG  SER A 308     -21.338  28.807   5.390  1.00  0.76           O  
ATOM   2273  N   GLY A 309     -21.973  25.536   5.742  1.00  0.75           N  
ATOM   2274  CA  GLY A 309     -21.265  24.605   6.606  1.00  0.75           C  
ATOM   2275  C   GLY A 309     -20.120  25.248   7.365  1.00  0.75           C  
ATOM   2276  O   GLY A 309     -19.374  24.566   8.071  1.00  0.73           O  
ATOM   2277  N   LEU A 310     -19.949  26.531   7.314  1.00  0.80           N  
ATOM   2278  CA  LEU A 310     -18.845  27.247   7.942  1.00  0.81           C  
ATOM   2279  C   LEU A 310     -19.214  27.684   9.356  1.00  0.80           C  
ATOM   2280  CB  LEU A 310     -18.452  28.467   7.105  1.00  0.78           C  
ATOM   2281  O   LEU A 310     -20.283  28.258   9.574  1.00  0.79           O  
ATOM   2282  CG  LEU A 310     -17.711  28.182   5.797  1.00  0.75           C  
ATOM   2283  CD1 LEU A 310     -17.634  29.445   4.946  1.00  0.72           C  
ATOM   2284  CD2 LEU A 310     -16.316  27.636   6.081  1.00  0.73           C  
ATOM   2285  N   ALA A 311     -18.357  27.433  10.238  1.00  0.82           N  
ATOM   2286  CA  ALA A 311     -18.431  27.995  11.584  1.00  0.82           C  
ATOM   2287  C   ALA A 311     -17.370  29.073  11.787  1.00  0.83           C  
ATOM   2288  CB  ALA A 311     -18.274  26.894  12.630  1.00  0.81           C  
ATOM   2289  O   ALA A 311     -16.208  28.886  11.420  1.00  0.83           O  
ATOM   2290  N   THR A 312     -17.782  30.231  12.331  1.00  0.85           N  
ATOM   2291  CA  THR A 312     -16.873  31.224  12.894  1.00  0.86           C  
ATOM   2292  C   THR A 312     -16.739  31.040  14.403  1.00  0.86           C  
ATOM   2293  CB  THR A 312     -17.350  32.655  12.589  1.00  0.85           C  
ATOM   2294  O   THR A 312     -17.716  31.183  15.140  1.00  0.85           O  
ATOM   2295  CG2 THR A 312     -16.366  33.690  13.125  1.00  0.83           C  
ATOM   2296  OG1 THR A 312     -17.473  32.820  11.170  1.00  0.85           O  
ATOM   2297  N   VAL A 313     -15.546  30.719  14.866  1.00  0.85           N  
ATOM   2298  CA  VAL A 313     -15.205  30.512  16.270  1.00  0.85           C  
ATOM   2299  C   VAL A 313     -14.433  31.720  16.797  1.00  0.86           C  
ATOM   2300  CB  VAL A 313     -14.378  29.223  16.469  1.00  0.84           C  
ATOM   2301  O   VAL A 313     -13.423  32.121  16.215  1.00  0.85           O  
ATOM   2302  CG1 VAL A 313     -14.182  28.932  17.956  1.00  0.83           C  
ATOM   2303  CG2 VAL A 313     -15.056  28.042  15.776  1.00  0.82           C  
ATOM   2304  N   THR A 314     -14.839  32.337  17.871  1.00  0.86           N  
ATOM   2305  CA  THR A 314     -14.149  33.413  18.575  1.00  0.87           C  
ATOM   2306  C   THR A 314     -13.667  32.942  19.944  1.00  0.87           C  
ATOM   2307  CB  THR A 314     -15.060  34.643  18.744  1.00  0.86           C  
ATOM   2308  O   THR A 314     -14.436  32.361  20.713  1.00  0.85           O  
ATOM   2309  CG2 THR A 314     -14.288  35.822  19.329  1.00  0.83           C  
ATOM   2310  OG1 THR A 314     -15.587  35.019  17.466  1.00  0.85           O  
ATOM   2311  N   THR A 315     -12.375  33.182  20.279  1.00  0.86           N  
ATOM   2312  CA  THR A 315     -11.736  32.755  21.519  1.00  0.87           C  
ATOM   2313  C   THR A 315     -11.639  33.916  22.504  1.00  0.87           C  
ATOM   2314  CB  THR A 315     -10.331  32.183  21.256  1.00  0.85           C  
ATOM   2315  O   THR A 315     -11.647  35.081  22.102  1.00  0.85           O  
ATOM   2316  CG2 THR A 315     -10.402  30.919  20.405  1.00  0.81           C  
ATOM   2317  OG1 THR A 315      -9.543  33.164  20.569  1.00  0.84           O  
ATOM   2318  N   SER A 316     -11.472  33.639  23.854  1.00  0.86           N  
ATOM   2319  CA  SER A 316     -11.389  34.639  24.914  1.00  0.87           C  
ATOM   2320  C   SER A 316     -10.026  35.322  24.923  1.00  0.86           C  
ATOM   2321  CB  SER A 316     -11.658  34.000  26.277  1.00  0.84           C  
ATOM   2322  O   SER A 316      -9.869  36.399  25.502  1.00  0.85           O  
ATOM   2323  OG  SER A 316     -10.734  32.957  26.534  1.00  0.79           O  
ATOM   2324  N   SER A 317      -9.101  34.718  24.344  1.00  0.86           N  
ATOM   2325  CA  SER A 317      -7.738  35.224  24.226  1.00  0.87           C  
ATOM   2326  C   SER A 317      -7.134  34.875  22.870  1.00  0.87           C  
ATOM   2327  CB  SER A 317      -6.859  34.664  25.345  1.00  0.85           C  
ATOM   2328  O   SER A 317      -7.740  34.143  22.085  1.00  0.86           O  
ATOM   2329  OG  SER A 317      -6.813  33.248  25.288  1.00  0.84           O  
ATOM   2330  N   ALA A 318      -6.015  35.448  22.402  1.00  0.83           N  
ATOM   2331  CA  ALA A 318      -5.299  35.064  21.188  1.00  0.84           C  
ATOM   2332  C   ALA A 318      -5.026  33.563  21.164  1.00  0.81           C  
ATOM   2333  CB  ALA A 318      -3.991  35.843  21.073  1.00  0.80           C  
ATOM   2334  O   ALA A 318      -4.439  33.018  22.102  1.00  0.78           O  
ATOM   2335  N   HIS A 319      -5.472  32.886  20.093  1.00  0.80           N  
ATOM   2336  CA  HIS A 319      -5.481  31.429  20.049  1.00  0.80           C  
ATOM   2337  C   HIS A 319      -4.199  30.888  19.425  1.00  0.77           C  
ATOM   2338  CB  HIS A 319      -6.697  30.924  19.269  1.00  0.78           C  
ATOM   2339  O   HIS A 319      -3.845  29.725  19.633  1.00  0.72           O  
ATOM   2340  CG  HIS A 319      -6.793  31.476  17.883  1.00  0.77           C  
ATOM   2341  CD2 HIS A 319      -7.699  32.308  17.317  1.00  0.76           C  
ATOM   2342  ND1 HIS A 319      -5.877  31.176  16.898  1.00  0.76           N  
ATOM   2343  CE1 HIS A 319      -6.216  31.803  15.783  1.00  0.79           C  
ATOM   2344  NE2 HIS A 319      -7.319  32.496  16.011  1.00  0.79           N  
ATOM   2345  N   GLY A 320      -3.551  31.788  18.717  1.00  0.77           N  
ATOM   2346  CA  GLY A 320      -2.304  31.422  18.063  1.00  0.77           C  
ATOM   2347  C   GLY A 320      -2.495  30.446  16.917  1.00  0.76           C  
ATOM   2348  O   GLY A 320      -1.528  29.858  16.429  1.00  0.74           O  
ATOM   2349  N   PHE A 321      -3.680  30.191  16.327  1.00  0.79           N  
ATOM   2350  CA  PHE A 321      -3.955  29.234  15.262  1.00  0.80           C  
ATOM   2351  C   PHE A 321      -3.632  29.833  13.898  1.00  0.80           C  
ATOM   2352  CB  PHE A 321      -5.419  28.785  15.305  1.00  0.78           C  
ATOM   2353  O   PHE A 321      -3.744  31.045  13.705  1.00  0.78           O  
ATOM   2354  CG  PHE A 321      -5.836  28.202  16.628  1.00  0.76           C  
ATOM   2355  CD1 PHE A 321      -4.895  27.642  17.484  1.00  0.73           C  
ATOM   2356  CD2 PHE A 321      -7.169  28.214  17.016  1.00  0.74           C  
ATOM   2357  CE1 PHE A 321      -5.279  27.101  18.710  1.00  0.74           C  
ATOM   2358  CE2 PHE A 321      -7.560  27.675  18.239  1.00  0.74           C  
ATOM   2359  CZ  PHE A 321      -6.613  27.119  19.084  1.00  0.72           C  
ATOM   2360  N   ASN A 322      -3.241  29.010  12.933  1.00  0.71           N  
ATOM   2361  CA  ASN A 322      -3.033  29.329  11.525  1.00  0.73           C  
ATOM   2362  C   ASN A 322      -3.965  28.524  10.624  1.00  0.72           C  
ATOM   2363  CB  ASN A 322      -1.574  29.088  11.130  1.00  0.69           C  
ATOM   2364  O   ASN A 322      -4.456  27.466  11.019  1.00  0.72           O  
ATOM   2365  CG  ASN A 322      -0.609  29.980  11.886  1.00  0.67           C  
ATOM   2366  ND2 ASN A 322       0.296  29.369  12.641  1.00  0.69           N  
ATOM   2367  OD1 ASN A 322      -0.678  31.209  11.793  1.00  0.69           O  
ATOM   2368  N   VAL A 323      -4.187  28.895   9.353  1.00  0.70           N  
ATOM   2369  CA  VAL A 323      -4.925  28.171   8.323  1.00  0.70           C  
ATOM   2370  C   VAL A 323      -4.286  26.803   8.095  1.00  0.68           C  
ATOM   2371  CB  VAL A 323      -4.975  28.963   6.998  1.00  0.66           C  
ATOM   2372  O   VAL A 323      -3.060  26.683   8.049  1.00  0.65           O  
ATOM   2373  CG1 VAL A 323      -5.679  28.152   5.910  1.00  0.68           C  
ATOM   2374  CG2 VAL A 323      -5.675  30.305   7.205  1.00  0.68           C  
ATOM   2375  N   GLY A 324      -5.170  25.867   8.016  1.00  0.64           N  
ATOM   2376  CA  GLY A 324      -4.743  24.492   7.805  1.00  0.63           C  
ATOM   2377  C   GLY A 324      -4.504  23.737   9.099  1.00  0.62           C  
ATOM   2378  O   GLY A 324      -4.299  22.521   9.086  1.00  0.60           O  
ATOM   2379  N   MET A 325      -4.582  24.448  10.218  1.00  0.65           N  
ATOM   2380  CA  MET A 325      -4.409  23.762  11.495  1.00  0.65           C  
ATOM   2381  C   MET A 325      -5.648  22.944  11.846  1.00  0.64           C  
ATOM   2382  CB  MET A 325      -4.112  24.766  12.610  1.00  0.62           C  
ATOM   2383  O   MET A 325      -6.773  23.369  11.577  1.00  0.62           O  
ATOM   2384  CG  MET A 325      -2.715  25.360  12.544  1.00  0.60           C  
ATOM   2385  SD  MET A 325      -2.342  26.441  13.979  1.00  0.61           S  
ATOM   2386  CE  MET A 325      -0.547  26.622  13.785  1.00  0.56           C  
ATOM   2387  N   GLY A 326      -5.488  21.632  12.421  1.00  0.63           N  
ATOM   2388  CA  GLY A 326      -6.577  20.889  13.035  1.00  0.63           C  
ATOM   2389  C   GLY A 326      -6.927  21.385  14.425  1.00  0.64           C  
ATOM   2390  O   GLY A 326      -6.049  21.534  15.277  1.00  0.62           O  
ATOM   2391  N   VAL A 327      -8.208  21.580  14.774  1.00  0.72           N  
ATOM   2392  CA  VAL A 327      -8.737  21.982  16.073  1.00  0.72           C  
ATOM   2393  C   VAL A 327      -9.874  21.048  16.480  1.00  0.71           C  
ATOM   2394  CB  VAL A 327      -9.230  23.446  16.057  1.00  0.70           C  
ATOM   2395  O   VAL A 327     -10.651  20.601  15.634  1.00  0.69           O  
ATOM   2396  CG1 VAL A 327      -8.060  24.408  15.861  1.00  0.67           C  
ATOM   2397  CG2 VAL A 327     -10.278  23.644  14.964  1.00  0.67           C  
ATOM   2398  N   THR A 328      -9.915  20.606  17.778  1.00  0.67           N  
ATOM   2399  CA  THR A 328     -11.153  20.087  18.349  1.00  0.68           C  
ATOM   2400  C   THR A 328     -11.953  21.204  19.012  1.00  0.67           C  
ATOM   2401  CB  THR A 328     -10.871  18.975  19.376  1.00  0.65           C  
ATOM   2402  O   THR A 328     -11.379  22.105  19.629  1.00  0.66           O  
ATOM   2403  CG2 THR A 328     -10.206  17.772  18.715  1.00  0.60           C  
ATOM   2404  OG1 THR A 328     -10.005  19.484  20.398  1.00  0.62           O  
ATOM   2405  N   ILE A 329     -13.061  21.166  18.838  1.00  0.72           N  
ATOM   2406  CA  ILE A 329     -14.070  21.999  19.484  1.00  0.71           C  
ATOM   2407  C   ILE A 329     -14.908  21.150  20.437  1.00  0.71           C  
ATOM   2408  CB  ILE A 329     -14.979  22.693  18.444  1.00  0.70           C  
ATOM   2409  O   ILE A 329     -15.501  20.149  20.028  1.00  0.68           O  
ATOM   2410  CG1 ILE A 329     -14.138  23.528  17.472  1.00  0.68           C  
ATOM   2411  CG2 ILE A 329     -16.032  23.561  19.141  1.00  0.68           C  
ATOM   2412  CD1 ILE A 329     -14.939  24.147  16.335  1.00  0.66           C  
ATOM   2413  N   GLU A 330     -14.753  21.469  21.746  1.00  0.67           N  
ATOM   2414  CA  GLU A 330     -15.478  20.788  22.814  1.00  0.68           C  
ATOM   2415  C   GLU A 330     -16.420  21.746  23.539  1.00  0.67           C  
ATOM   2416  CB  GLU A 330     -14.502  20.157  23.810  1.00  0.65           C  
ATOM   2417  O   GLU A 330     -16.120  22.933  23.678  1.00  0.66           O  
ATOM   2418  CG  GLU A 330     -13.624  19.070  23.205  1.00  0.62           C  
ATOM   2419  CD  GLU A 330     -12.679  18.433  24.212  1.00  0.62           C  
ATOM   2420  OE1 GLU A 330     -12.618  18.904  25.370  1.00  0.61           O  
ATOM   2421  OE2 GLU A 330     -11.993  17.455  23.838  1.00  0.56           O  
ATOM   2422  N   GLY A 331     -17.502  21.162  23.973  1.00  0.64           N  
ATOM   2423  CA  GLY A 331     -18.406  21.846  24.883  1.00  0.64           C  
ATOM   2424  C   GLY A 331     -19.303  22.853  24.189  1.00  0.64           C  
ATOM   2425  O   GLY A 331     -20.049  23.584  24.844  1.00  0.63           O  
ATOM   2426  N   VAL A 332     -19.200  23.047  22.921  1.00  0.69           N  
ATOM   2427  CA  VAL A 332     -20.141  23.906  22.210  1.00  0.69           C  
ATOM   2428  C   VAL A 332     -21.534  23.283  22.241  1.00  0.68           C  
ATOM   2429  CB  VAL A 332     -19.697  24.148  20.750  1.00  0.66           C  
ATOM   2430  O   VAL A 332     -21.701  22.104  21.919  1.00  0.66           O  
ATOM   2431  CG1 VAL A 332     -20.716  25.014  20.012  1.00  0.62           C  
ATOM   2432  CG2 VAL A 332     -18.314  24.796  20.714  1.00  0.63           C  
ATOM   2433  N   GLN A 333     -22.483  23.984  22.872  1.00  0.62           N  
ATOM   2434  CA  GLN A 333     -23.900  23.639  22.828  1.00  0.62           C  
ATOM   2435  C   GLN A 333     -24.587  24.289  21.631  1.00  0.61           C  
ATOM   2436  CB  GLN A 333     -24.595  24.059  24.124  1.00  0.59           C  
ATOM   2437  O   GLN A 333     -24.550  25.511  21.475  1.00  0.59           O  
ATOM   2438  CG  GLN A 333     -24.095  23.319  25.358  1.00  0.56           C  
ATOM   2439  CD  GLN A 333     -25.025  23.467  26.548  1.00  0.57           C  
ATOM   2440  NE2 GLN A 333     -24.820  22.639  27.567  1.00  0.45           N  
ATOM   2441  OE1 GLN A 333     -25.920  24.318  26.551  1.00  0.56           O  
ATOM   2442  N   LEU A 334     -25.119  23.463  20.725  1.00  0.62           N  
ATOM   2443  CA  LEU A 334     -25.958  23.895  19.612  1.00  0.61           C  
ATOM   2444  C   LEU A 334     -27.418  23.534  19.860  1.00  0.62           C  
ATOM   2445  CB  LEU A 334     -25.479  23.264  18.302  1.00  0.59           C  
ATOM   2446  O   LEU A 334     -27.719  22.430  20.320  1.00  0.59           O  
ATOM   2447  CG  LEU A 334     -24.069  23.640  17.844  1.00  0.57           C  
ATOM   2448  CD1 LEU A 334     -23.654  22.787  16.650  1.00  0.54           C  
ATOM   2449  CD2 LEU A 334     -23.995  25.123  17.500  1.00  0.55           C  
ATOM   2450  N   THR A 335     -28.328  24.489  19.948  1.00  0.56           N  
ATOM   2451  CA  THR A 335     -29.764  24.243  19.875  1.00  0.55           C  
ATOM   2452  C   THR A 335     -30.157  23.737  18.490  1.00  0.55           C  
ATOM   2453  CB  THR A 335     -30.566  25.516  20.205  1.00  0.53           C  
ATOM   2454  O   THR A 335     -29.883  24.392  17.483  1.00  0.53           O  
ATOM   2455  CG2 THR A 335     -31.901  25.172  20.856  1.00  0.50           C  
ATOM   2456  OG1 THR A 335     -29.805  26.333  21.104  1.00  0.51           O  
ATOM   2457  N   CYS A 336     -30.702  22.501  18.508  1.00  0.48           N  
ATOM   2458  CA  CYS A 336     -31.394  21.919  17.363  1.00  0.55           C  
ATOM   2459  C   CYS A 336     -32.892  21.817  17.625  1.00  0.49           C  
ATOM   2460  CB  CYS A 336     -30.829  20.536  17.040  1.00  0.49           C  
ATOM   2461  O   CYS A 336     -33.345  22.025  18.752  1.00  0.48           O  
ATOM   2462  SG  CYS A 336     -31.595  19.199  17.981  1.00  0.46           S  
ATOM   2463  N   PRO A 337     -33.629  21.742  16.531  1.00  0.51           N  
ATOM   2464  CA  PRO A 337     -35.084  21.640  16.662  1.00  0.51           C  
ATOM   2465  C   PRO A 337     -35.515  20.513  17.598  1.00  0.52           C  
ATOM   2466  CB  PRO A 337     -35.549  21.367  15.229  1.00  0.49           C  
ATOM   2467  O   PRO A 337     -36.658  20.493  18.062  1.00  0.51           O  
ATOM   2468  CG  PRO A 337     -34.372  21.710  14.374  1.00  0.48           C  
ATOM   2469  CD  PRO A 337     -33.131  21.629  15.216  1.00  0.51           C  
ATOM   2470  N   TYR A 338     -34.664  19.514  17.952  1.00  0.46           N  
ATOM   2471  CA  TYR A 338     -34.960  18.398  18.844  1.00  0.49           C  
ATOM   2472  C   TYR A 338     -34.401  18.653  20.239  1.00  0.46           C  
ATOM   2473  CB  TYR A 338     -34.386  17.094  18.282  1.00  0.44           C  
ATOM   2474  O   TYR A 338     -34.348  17.742  21.069  1.00  0.45           O  
ATOM   2475  CG  TYR A 338     -34.795  16.816  16.856  1.00  0.44           C  
ATOM   2476  CD1 TYR A 338     -36.107  16.467  16.542  1.00  0.39           C  
ATOM   2477  CD2 TYR A 338     -33.872  16.900  15.820  1.00  0.41           C  
ATOM   2478  CE1 TYR A 338     -36.488  16.207  15.230  1.00  0.40           C  
ATOM   2479  CE2 TYR A 338     -34.242  16.643  14.504  1.00  0.45           C  
ATOM   2480  OH  TYR A 338     -35.922  16.043  12.918  1.00  0.29           O  
ATOM   2481  CZ  TYR A 338     -35.550  16.298  14.219  1.00  0.36           C  
ATOM   2482  N   GLY A 339     -34.024  19.939  20.699  1.00  0.54           N  
ATOM   2483  CA  GLY A 339     -33.503  20.248  22.021  1.00  0.53           C  
ATOM   2484  C   GLY A 339     -32.025  20.590  22.015  1.00  0.53           C  
ATOM   2485  O   GLY A 339     -31.428  20.767  20.951  1.00  0.51           O  
ATOM   2486  N   THR A 340     -31.448  21.005  23.059  1.00  0.55           N  
ATOM   2487  CA  THR A 340     -30.041  21.351  23.225  1.00  0.55           C  
ATOM   2488  C   THR A 340     -29.165  20.104  23.152  1.00  0.55           C  
ATOM   2489  CB  THR A 340     -29.798  22.075  24.562  1.00  0.51           C  
ATOM   2490  O   THR A 340     -29.345  19.166  23.931  1.00  0.53           O  
ATOM   2491  CG2 THR A 340     -29.079  23.403  24.345  1.00  0.44           C  
ATOM   2492  OG1 THR A 340     -31.057  22.325  25.199  1.00  0.46           O  
ATOM   2493  N   LYS A 341     -28.562  19.884  22.085  1.00  0.49           N  
ATOM   2494  CA  LYS A 341     -27.571  18.821  21.942  1.00  0.49           C  
ATOM   2495  C   LYS A 341     -26.152  19.378  22.027  1.00  0.49           C  
ATOM   2496  CB  LYS A 341     -27.765  18.080  20.619  1.00  0.46           C  
ATOM   2497  O   LYS A 341     -25.869  20.454  21.496  1.00  0.47           O  
ATOM   2498  CG  LYS A 341     -28.999  17.191  20.583  1.00  0.45           C  
ATOM   2499  CD  LYS A 341     -28.890  16.128  19.496  1.00  0.48           C  
ATOM   2500  CE  LYS A 341     -30.127  15.241  19.455  1.00  0.38           C  
ATOM   2501  NZ  LYS A 341     -30.002  14.163  18.430  1.00  0.37           N  
ATOM   2502  N   THR A 342     -25.237  18.771  22.839  1.00  0.53           N  
ATOM   2503  CA  THR A 342     -23.799  19.002  22.931  1.00  0.53           C  
ATOM   2504  C   THR A 342     -23.092  18.511  21.671  1.00  0.54           C  
ATOM   2505  CB  THR A 342     -23.199  18.303  24.165  1.00  0.50           C  
ATOM   2506  O   THR A 342     -23.317  17.384  21.226  1.00  0.52           O  
ATOM   2507  CG2 THR A 342     -21.912  18.988  24.613  1.00  0.44           C  
ATOM   2508  OG1 THR A 342     -24.147  18.345  25.239  1.00  0.44           O  
ATOM   2509  N   TYR A 343     -22.494  19.317  20.760  1.00  0.49           N  
ATOM   2510  CA  TYR A 343     -21.536  19.047  19.693  1.00  0.49           C  
ATOM   2511  C   TYR A 343     -20.138  18.827  20.258  1.00  0.49           C  
ATOM   2512  CB  TYR A 343     -21.516  20.200  18.685  1.00  0.45           C  
ATOM   2513  O   TYR A 343     -19.740  19.485  21.221  1.00  0.47           O  
ATOM   2514  CG  TYR A 343     -21.542  19.747  17.245  1.00  0.43           C  
ATOM   2515  CD1 TYR A 343     -20.360  19.577  16.527  1.00  0.41           C  
ATOM   2516  CD2 TYR A 343     -22.746  19.491  16.599  1.00  0.42           C  
ATOM   2517  CE1 TYR A 343     -20.379  19.162  15.199  1.00  0.39           C  
ATOM   2518  CE2 TYR A 343     -22.777  19.075  15.272  1.00  0.40           C  
ATOM   2519  OH  TYR A 343     -21.615  18.503  13.268  1.00  0.31           O  
ATOM   2520  CZ  TYR A 343     -21.590  18.913  14.582  1.00  0.39           C  
ATOM   2521  N   PRO A 344     -19.570  17.946  19.492  1.00  0.46           N  
ATOM   2522  CA  PRO A 344     -19.951  16.936  18.501  1.00  0.45           C  
ATOM   2523  C   PRO A 344     -20.784  15.806  19.102  1.00  0.47           C  
ATOM   2524  CB  PRO A 344     -18.605  16.413  17.994  1.00  0.41           C  
ATOM   2525  O   PRO A 344     -20.667  15.514  20.295  1.00  0.45           O  
ATOM   2526  CG  PRO A 344     -17.644  16.692  19.104  1.00  0.39           C  
ATOM   2527  CD  PRO A 344     -18.184  17.824  19.930  1.00  0.42           C  
ATOM   2528  N   HIS A 345     -21.870  15.427  18.204  1.00  0.38           N  
ATOM   2529  CA  HIS A 345     -22.860  14.405  18.524  1.00  0.41           C  
ATOM   2530  C   HIS A 345     -22.190  13.091  18.910  1.00  0.38           C  
ATOM   2531  CB  HIS A 345     -23.805  14.185  17.341  1.00  0.34           C  
ATOM   2532  O   HIS A 345     -22.677  12.376  19.789  1.00  0.35           O  
ATOM   2533  CG  HIS A 345     -25.019  15.059  17.372  1.00  0.32           C  
ATOM   2534  CD2 HIS A 345     -25.404  16.074  16.563  1.00  0.33           C  
ATOM   2535  ND1 HIS A 345     -26.002  14.934  18.330  1.00  0.38           N  
ATOM   2536  CE1 HIS A 345     -26.943  15.836  18.106  1.00  0.34           C  
ATOM   2537  NE2 HIS A 345     -26.604  16.540  17.040  1.00  0.33           N  
ATOM   2538  N   GLN A 346     -20.888  12.827  18.670  1.00  0.30           N  
ATOM   2539  CA  GLN A 346     -20.170  11.557  18.707  1.00  0.32           C  
ATOM   2540  C   GLN A 346     -18.777  11.695  18.101  1.00  0.30           C  
ATOM   2541  CB  GLN A 346     -20.958  10.473  17.970  1.00  0.28           C  
ATOM   2542  O   GLN A 346     -18.601  12.364  17.080  1.00  0.30           O  
ATOM   2543  CG  GLN A 346     -22.239  10.054  18.680  1.00  0.26           C  
ATOM   2544  CD  GLN A 346     -22.888   8.837  18.049  1.00  0.30           C  
ATOM   2545  NE2 GLN A 346     -23.877   8.271  18.733  1.00  0.24           N  
ATOM   2546  OE1 GLN A 346     -22.505   8.409  16.956  1.00  0.36           O  
ATOM   2547  N   ALA A 347     -17.699  11.852  18.882  1.00  0.35           N  
ATOM   2548  CA  ALA A 347     -16.240  11.892  18.925  1.00  0.36           C  
ATOM   2549  C   ALA A 347     -15.721  13.296  18.629  1.00  0.35           C  
ATOM   2550  CB  ALA A 347     -15.650  10.891  17.934  1.00  0.32           C  
ATOM   2551  O   ALA A 347     -16.351  14.055  17.889  1.00  0.34           O  
ATOM   2552  N   PRO A 348     -14.854  13.950  19.473  1.00  0.41           N  
ATOM   2553  CA  PRO A 348     -14.245  15.184  18.972  1.00  0.41           C  
ATOM   2554  C   PRO A 348     -13.932  15.124  17.478  1.00  0.41           C  
ATOM   2555  CB  PRO A 348     -12.959  15.302  19.795  1.00  0.38           C  
ATOM   2556  O   PRO A 348     -13.222  14.221  17.029  1.00  0.40           O  
ATOM   2557  CG  PRO A 348     -12.608  13.896  20.158  1.00  0.36           C  
ATOM   2558  CD  PRO A 348     -13.869  13.081  20.186  1.00  0.40           C  
ATOM   2559  N   TYR A 349     -14.812  15.754  16.645  1.00  0.51           N  
ATOM   2560  CA  TYR A 349     -14.408  16.092  15.285  1.00  0.51           C  
ATOM   2561  C   TYR A 349     -13.240  17.071  15.290  1.00  0.52           C  
ATOM   2562  CB  TYR A 349     -15.585  16.688  14.507  1.00  0.48           C  
ATOM   2563  O   TYR A 349     -13.190  17.983  16.119  1.00  0.50           O  
ATOM   2564  CG  TYR A 349     -16.679  15.692  14.204  1.00  0.45           C  
ATOM   2565  CD1 TYR A 349     -16.565  14.807  13.135  1.00  0.40           C  
ATOM   2566  CD2 TYR A 349     -17.828  15.636  14.986  1.00  0.41           C  
ATOM   2567  CE1 TYR A 349     -17.571  13.889  12.851  1.00  0.39           C  
ATOM   2568  CE2 TYR A 349     -18.840  14.722  14.711  1.00  0.42           C  
ATOM   2569  OH  TYR A 349     -19.701  12.948  13.367  1.00  0.34           O  
ATOM   2570  CZ  TYR A 349     -18.702  13.854  13.643  1.00  0.37           C  
ATOM   2571  N   VAL A 350     -12.217  16.580  14.605  1.00  0.57           N  
ATOM   2572  CA  VAL A 350     -11.182  17.535  14.222  1.00  0.57           C  
ATOM   2573  C   VAL A 350     -11.651  18.350  13.019  1.00  0.57           C  
ATOM   2574  CB  VAL A 350      -9.848  16.826  13.899  1.00  0.54           C  
ATOM   2575  O   VAL A 350     -12.120  17.789  12.026  1.00  0.56           O  
ATOM   2576  CG1 VAL A 350      -8.757  17.847  13.582  1.00  0.49           C  
ATOM   2577  CG2 VAL A 350      -9.425  15.931  15.062  1.00  0.50           C  
ATOM   2578  N   PHE A 351     -11.611  19.652  13.145  1.00  0.70           N  
ATOM   2579  CA  PHE A 351     -11.926  20.615  12.097  1.00  0.70           C  
ATOM   2580  C   PHE A 351     -10.671  21.351  11.642  1.00  0.70           C  
ATOM   2581  CB  PHE A 351     -12.975  21.619  12.584  1.00  0.68           C  
ATOM   2582  O   PHE A 351      -9.718  21.496  12.410  1.00  0.69           O  
ATOM   2583  CG  PHE A 351     -14.228  20.977  13.117  1.00  0.65           C  
ATOM   2584  CD1 PHE A 351     -15.199  20.490  12.251  1.00  0.64           C  
ATOM   2585  CD2 PHE A 351     -14.434  20.861  14.486  1.00  0.65           C  
ATOM   2586  CE1 PHE A 351     -16.359  19.895  12.741  1.00  0.63           C  
ATOM   2587  CE2 PHE A 351     -15.591  20.268  14.983  1.00  0.61           C  
ATOM   2588  CZ  PHE A 351     -16.552  19.787  14.110  1.00  0.63           C  
ATOM   2589  N   THR A 352     -10.490  21.645  10.358  1.00  0.69           N  
ATOM   2590  CA  THR A 352      -9.416  22.476   9.824  1.00  0.71           C  
ATOM   2591  C   THR A 352      -9.762  23.956   9.957  1.00  0.72           C  
ATOM   2592  CB  THR A 352      -9.133  22.142   8.348  1.00  0.68           C  
ATOM   2593  O   THR A 352     -10.892  24.363   9.680  1.00  0.73           O  
ATOM   2594  CG2 THR A 352      -7.918  22.908   7.834  1.00  0.63           C  
ATOM   2595  OG1 THR A 352      -8.887  20.736   8.221  1.00  0.67           O  
ATOM   2596  N   VAL A 353      -8.750  24.663  10.454  1.00  0.74           N  
ATOM   2597  CA  VAL A 353      -8.853  26.116  10.362  1.00  0.76           C  
ATOM   2598  C   VAL A 353      -8.839  26.543   8.896  1.00  0.77           C  
ATOM   2599  CB  VAL A 353      -7.711  26.816  11.132  1.00  0.73           C  
ATOM   2600  O   VAL A 353      -7.823  26.404   8.212  1.00  0.77           O  
ATOM   2601  CG1 VAL A 353      -7.802  28.332  10.971  1.00  0.74           C  
ATOM   2602  CG2 VAL A 353      -7.748  26.429  12.609  1.00  0.73           C  
ATOM   2603  N   ASP A 354      -9.853  27.069   8.407  1.00  0.78           N  
ATOM   2604  CA  ASP A 354      -9.964  27.552   7.034  1.00  0.80           C  
ATOM   2605  C   ASP A 354      -9.429  28.976   6.907  1.00  0.80           C  
ATOM   2606  CB  ASP A 354     -11.417  27.492   6.560  1.00  0.77           C  
ATOM   2607  O   ASP A 354      -8.639  29.271   6.008  1.00  0.79           O  
ATOM   2608  CG  ASP A 354     -11.914  26.073   6.347  1.00  0.74           C  
ATOM   2609  OD1 ASP A 354     -11.101  25.187   6.004  1.00  0.74           O  
ATOM   2610  OD2 ASP A 354     -13.129  25.838   6.520  1.00  0.78           O  
ATOM   2611  N   THR A 355      -9.820  29.869   7.751  1.00  0.85           N  
ATOM   2612  CA  THR A 355      -9.340  31.246   7.749  1.00  0.87           C  
ATOM   2613  C   THR A 355      -9.070  31.727   9.171  1.00  0.88           C  
ATOM   2614  CB  THR A 355     -10.350  32.188   7.068  1.00  0.85           C  
ATOM   2615  O   THR A 355      -9.676  31.234  10.125  1.00  0.88           O  
ATOM   2616  CG2 THR A 355     -10.787  31.640   5.714  1.00  0.83           C  
ATOM   2617  OG1 THR A 355     -11.502  32.331   7.908  1.00  0.86           O  
ATOM   2618  N   VAL A 356      -8.137  32.653   9.360  1.00  0.81           N  
ATOM   2619  CA  VAL A 356      -7.848  33.368  10.599  1.00  0.85           C  
ATOM   2620  C   VAL A 356      -8.052  34.867  10.391  1.00  0.84           C  
ATOM   2621  CB  VAL A 356      -6.412  33.089  11.095  1.00  0.80           C  
ATOM   2622  O   VAL A 356      -7.105  35.589  10.070  1.00  0.83           O  
ATOM   2623  CG1 VAL A 356      -6.157  33.782  12.432  1.00  0.77           C  
ATOM   2624  CG2 VAL A 356      -6.172  31.585  11.215  1.00  0.75           C  
ATOM   2625  N   PRO A 357      -9.187  35.447  10.578  1.00  0.90           N  
ATOM   2626  CA  PRO A 357      -9.428  36.877  10.368  1.00  0.92           C  
ATOM   2627  C   PRO A 357      -8.715  37.752  11.396  1.00  0.92           C  
ATOM   2628  CB  PRO A 357     -10.947  37.002  10.504  1.00  0.91           C  
ATOM   2629  O   PRO A 357      -8.416  38.917  11.119  1.00  0.91           O  
ATOM   2630  CG  PRO A 357     -11.359  35.809  11.305  1.00  0.90           C  
ATOM   2631  CD  PRO A 357     -10.378  34.701  11.049  1.00  0.89           C  
ATOM   2632  N   ASN A 358      -8.535  37.329  12.568  1.00  0.94           N  
ATOM   2633  CA  ASN A 358      -7.801  38.065  13.592  1.00  0.94           C  
ATOM   2634  C   ASN A 358      -7.250  37.133  14.667  1.00  0.93           C  
ATOM   2635  CB  ASN A 358      -8.690  39.138  14.224  1.00  0.93           C  
ATOM   2636  O   ASN A 358      -7.459  35.920  14.608  1.00  0.92           O  
ATOM   2637  CG  ASN A 358      -9.919  38.556  14.895  1.00  0.91           C  
ATOM   2638  ND2 ASN A 358     -11.094  38.898  14.380  1.00  0.93           N  
ATOM   2639  OD1 ASN A 358      -9.813  37.807  15.869  1.00  0.91           O  
ATOM   2640  N   THR A 359      -6.485  37.510  15.778  1.00  0.88           N  
ATOM   2641  CA  THR A 359      -5.737  36.709  16.741  1.00  0.89           C  
ATOM   2642  C   THR A 359      -6.685  35.938  17.654  1.00  0.87           C  
ATOM   2643  CB  THR A 359      -4.802  37.588  17.592  1.00  0.87           C  
ATOM   2644  O   THR A 359      -6.271  34.997  18.335  1.00  0.84           O  
ATOM   2645  CG2 THR A 359      -3.663  38.155  16.751  1.00  0.81           C  
ATOM   2646  OG1 THR A 359      -5.553  38.673  18.152  1.00  0.86           O  
ATOM   2647  N   THR A 360      -8.009  36.219  17.594  1.00  0.89           N  
ATOM   2648  CA  THR A 360      -8.992  35.624  18.492  1.00  0.91           C  
ATOM   2649  C   THR A 360     -10.109  34.950  17.700  1.00  0.88           C  
ATOM   2650  CB  THR A 360      -9.594  36.678  19.438  1.00  0.89           C  
ATOM   2651  O   THR A 360     -11.078  34.456  18.281  1.00  0.85           O  
ATOM   2652  CG2 THR A 360      -8.529  37.260  20.363  1.00  0.82           C  
ATOM   2653  OG1 THR A 360     -10.167  37.738  18.662  1.00  0.88           O  
ATOM   2654  N   SER A 361     -10.050  34.929  16.361  1.00  0.89           N  
ATOM   2655  CA  SER A 361     -11.114  34.333  15.559  1.00  0.90           C  
ATOM   2656  C   SER A 361     -10.544  33.488  14.424  1.00  0.89           C  
ATOM   2657  CB  SER A 361     -12.027  35.419  14.988  1.00  0.87           C  
ATOM   2658  O   SER A 361      -9.541  33.859  13.810  1.00  0.87           O  
ATOM   2659  OG  SER A 361     -13.178  34.846  14.392  1.00  0.78           O  
ATOM   2660  N   PHE A 362     -11.208  32.433  14.147  1.00  0.86           N  
ATOM   2661  CA  PHE A 362     -10.938  31.617  12.969  1.00  0.87           C  
ATOM   2662  C   PHE A 362     -12.224  31.001  12.431  1.00  0.86           C  
ATOM   2663  CB  PHE A 362      -9.925  30.515  13.297  1.00  0.86           C  
ATOM   2664  O   PHE A 362     -13.244  30.977  13.122  1.00  0.85           O  
ATOM   2665  CG  PHE A 362     -10.457  29.461  14.231  1.00  0.85           C  
ATOM   2666  CD1 PHE A 362     -10.397  29.638  15.608  1.00  0.84           C  
ATOM   2667  CD2 PHE A 362     -11.016  28.293  13.731  1.00  0.85           C  
ATOM   2668  CE1 PHE A 362     -10.888  28.664  16.474  1.00  0.85           C  
ATOM   2669  CE2 PHE A 362     -11.509  27.315  14.591  1.00  0.85           C  
ATOM   2670  CZ  PHE A 362     -11.443  27.502  15.962  1.00  0.83           C  
ATOM   2671  N   THR A 363     -12.166  30.567  11.132  1.00  0.86           N  
ATOM   2672  CA  THR A 363     -13.276  29.812  10.561  1.00  0.86           C  
ATOM   2673  C   THR A 363     -12.890  28.349  10.364  1.00  0.84           C  
ATOM   2674  CB  THR A 363     -13.726  30.413   9.216  1.00  0.84           C  
ATOM   2675  O   THR A 363     -11.710  28.029  10.206  1.00  0.81           O  
ATOM   2676  CG2 THR A 363     -14.098  31.884   9.368  1.00  0.81           C  
ATOM   2677  OG1 THR A 363     -12.659  30.296   8.267  1.00  0.84           O  
ATOM   2678  N   THR A 364     -13.866  27.531  10.468  1.00  0.83           N  
ATOM   2679  CA  THR A 364     -13.706  26.113  10.164  1.00  0.83           C  
ATOM   2680  C   THR A 364     -14.977  25.549   9.534  1.00  0.82           C  
ATOM   2681  CB  THR A 364     -13.356  25.306  11.429  1.00  0.81           C  
ATOM   2682  O   THR A 364     -16.082  26.002   9.839  1.00  0.80           O  
ATOM   2683  CG2 THR A 364     -14.470  25.398  12.466  1.00  0.77           C  
ATOM   2684  OG1 THR A 364     -13.161  23.932  11.073  1.00  0.79           O  
ATOM   2685  N   ASN A 365     -14.748  24.654   8.538  1.00  0.75           N  
ATOM   2686  CA  ASN A 365     -15.864  23.917   7.955  1.00  0.75           C  
ATOM   2687  C   ASN A 365     -16.272  22.733   8.827  1.00  0.73           C  
ATOM   2688  CB  ASN A 365     -15.515  23.442   6.543  1.00  0.72           C  
ATOM   2689  O   ASN A 365     -15.491  21.800   9.018  1.00  0.70           O  
ATOM   2690  CG  ASN A 365     -16.719  22.911   5.791  1.00  0.68           C  
ATOM   2691  ND2 ASN A 365     -16.694  23.034   4.469  1.00  0.67           N  
ATOM   2692  OD1 ASN A 365     -17.665  22.396   6.393  1.00  0.67           O  
ATOM   2693  N   ILE A 366     -17.475  22.699   9.415  1.00  0.69           N  
ATOM   2694  CA  ILE A 366     -17.939  21.603  10.259  1.00  0.68           C  
ATOM   2695  C   ILE A 366     -18.950  20.754   9.493  1.00  0.67           C  
ATOM   2696  CB  ILE A 366     -18.563  22.126  11.572  1.00  0.66           C  
ATOM   2697  O   ILE A 366     -19.562  19.844  10.059  1.00  0.63           O  
ATOM   2698  CG1 ILE A 366     -19.749  23.049  11.269  1.00  0.62           C  
ATOM   2699  CG2 ILE A 366     -17.511  22.846  12.421  1.00  0.62           C  
ATOM   2700  CD1 ILE A 366     -20.577  23.415  12.493  1.00  0.61           C  
ATOM   2701  N   GLY A 367     -18.932  20.878   8.138  1.00  0.65           N  
ATOM   2702  CA  GLY A 367     -19.830  20.185   7.228  1.00  0.65           C  
ATOM   2703  C   GLY A 367     -21.243  20.738   7.248  1.00  0.65           C  
ATOM   2704  O   GLY A 367     -21.627  21.441   8.185  1.00  0.62           O  
ATOM   2705  N   ILE A 368     -22.022  20.640   6.092  1.00  0.49           N  
ATOM   2706  CA  ILE A 368     -23.429  21.003   5.966  1.00  0.49           C  
ATOM   2707  C   ILE A 368     -24.274  20.116   6.878  1.00  0.49           C  
ATOM   2708  CB  ILE A 368     -23.915  20.885   4.504  1.00  0.41           C  
ATOM   2709  O   ILE A 368     -24.160  18.889   6.841  1.00  0.45           O  
ATOM   2710  CG1 ILE A 368     -23.005  21.692   3.572  1.00  0.32           C  
ATOM   2711  CG2 ILE A 368     -25.371  21.343   4.380  1.00  0.32           C  
ATOM   2712  CD1 ILE A 368     -23.294  21.485   2.092  1.00  0.29           C  
ATOM   2713  N   SER A 369     -24.834  20.634   7.854  1.00  0.52           N  
ATOM   2714  CA  SER A 369     -25.993  20.050   8.522  1.00  0.53           C  
ATOM   2715  C   SER A 369     -27.291  20.685   8.033  1.00  0.53           C  
ATOM   2716  CB  SER A 369     -25.877  20.213  10.038  1.00  0.47           C  
ATOM   2717  O   SER A 369     -27.371  21.904   7.874  1.00  0.51           O  
ATOM   2718  OG  SER A 369     -27.113  19.928  10.671  1.00  0.42           O  
ATOM   2719  N   THR A 370     -28.223  19.848   7.619  1.00  0.39           N  
ATOM   2720  CA  THR A 370     -29.614  20.210   7.371  1.00  0.40           C  
ATOM   2721  C   THR A 370     -30.255  20.789   8.628  1.00  0.39           C  
ATOM   2722  CB  THR A 370     -30.429  18.996   6.888  1.00  0.34           C  
ATOM   2723  O   THR A 370     -31.375  21.303   8.580  1.00  0.37           O  
ATOM   2724  CG2 THR A 370     -29.978  18.546   5.502  1.00  0.30           C  
ATOM   2725  OG1 THR A 370     -30.255  17.913   7.810  1.00  0.31           O  
ATOM   2726  N   LEU A 371     -29.526  20.829   9.711  1.00  0.45           N  
ATOM   2727  CA  LEU A 371     -30.067  21.344  10.964  1.00  0.46           C  
ATOM   2728  C   LEU A 371     -29.470  22.707  11.295  1.00  0.46           C  
ATOM   2729  CB  LEU A 371     -29.796  20.363  12.108  1.00  0.42           C  
ATOM   2730  O   LEU A 371     -28.247  22.861  11.336  1.00  0.44           O  
ATOM   2731  CG  LEU A 371     -30.418  18.973  11.972  1.00  0.41           C  
ATOM   2732  CD1 LEU A 371     -29.935  18.063  13.096  1.00  0.37           C  
ATOM   2733  CD2 LEU A 371     -31.940  19.066  11.969  1.00  0.38           C  
ATOM   2734  N   ALA A 372     -30.262  23.842  11.095  1.00  0.48           N  
ATOM   2735  CA  ALA A 372     -29.999  25.132  11.727  1.00  0.47           C  
ATOM   2736  C   ALA A 372     -29.681  24.961  13.210  1.00  0.48           C  
ATOM   2737  CB  ALA A 372     -31.193  26.066  11.547  1.00  0.44           C  
ATOM   2738  O   ALA A 372     -30.473  24.384  13.959  1.00  0.46           O  
ATOM   2739  N   HIS A 373     -28.435  25.154  13.597  1.00  0.49           N  
ATOM   2740  CA  HIS A 373     -27.972  25.171  14.980  1.00  0.50           C  
ATOM   2741  C   HIS A 373     -27.668  26.593  15.441  1.00  0.49           C  
ATOM   2742  CB  HIS A 373     -26.732  24.290  15.142  1.00  0.46           C  
ATOM   2743  O   HIS A 373     -27.078  27.379  14.696  1.00  0.48           O  
ATOM   2744  CG  HIS A 373     -26.982  22.844  14.854  1.00  0.45           C  
ATOM   2745  CD2 HIS A 373     -26.362  21.985  14.011  1.00  0.43           C  
ATOM   2746  ND1 HIS A 373     -27.982  22.125  15.471  1.00  0.46           N  
ATOM   2747  CE1 HIS A 373     -27.965  20.882  15.020  1.00  0.40           C  
ATOM   2748  NE2 HIS A 373     -26.992  20.771  14.132  1.00  0.39           N  
ATOM   2749  N   SER A 374     -28.388  27.115  16.419  1.00  0.51           N  
ATOM   2750  CA  SER A 374     -27.967  28.302  17.154  1.00  0.50           C  
ATOM   2751  C   SER A 374     -27.051  27.936  18.317  1.00  0.51           C  
ATOM   2752  CB  SER A 374     -29.183  29.070  17.675  1.00  0.48           C  
ATOM   2753  O   SER A 374     -27.244  26.906  18.966  1.00  0.49           O  
ATOM   2754  OG  SER A 374     -30.386  28.482  17.210  1.00  0.46           O  
ATOM   2755  N   TYR A 375     -25.832  28.637  18.417  1.00  0.55           N  
ATOM   2756  CA  TYR A 375     -25.020  28.666  19.628  1.00  0.56           C  
ATOM   2757  C   TYR A 375     -25.824  29.192  20.812  1.00  0.56           C  
ATOM   2758  CB  TYR A 375     -23.773  29.531  19.419  1.00  0.50           C  
ATOM   2759  O   TYR A 375     -26.458  30.246  20.720  1.00  0.54           O  
ATOM   2760  CG  TYR A 375     -22.853  29.569  20.614  1.00  0.47           C  
ATOM   2761  CD1 TYR A 375     -22.850  30.658  21.482  1.00  0.42           C  
ATOM   2762  CD2 TYR A 375     -21.983  28.515  20.878  1.00  0.44           C  
ATOM   2763  CE1 TYR A 375     -22.001  30.698  22.584  1.00  0.40           C  
ATOM   2764  CE2 TYR A 375     -21.131  28.544  21.976  1.00  0.45           C  
ATOM   2765  OH  TYR A 375     -20.305  29.672  23.912  1.00  0.34           O  
ATOM   2766  CZ  TYR A 375     -21.147  29.638  22.823  1.00  0.38           C  
ATOM   2767  N   PHE A 376     -25.933  28.443  21.699  1.00  0.46           N  
ATOM   2768  CA  PHE A 376     -26.489  28.912  22.962  1.00  0.47           C  
ATOM   2769  C   PHE A 376     -25.391  29.092  24.004  1.00  0.46           C  
ATOM   2770  CB  PHE A 376     -27.549  27.935  23.480  1.00  0.41           C  
ATOM   2771  O   PHE A 376     -24.995  28.131  24.667  1.00  0.43           O  
ATOM   2772  CG  PHE A 376     -28.701  28.604  24.181  1.00  0.38           C  
ATOM   2773  CD1 PHE A 376     -28.690  28.772  25.560  1.00  0.34           C  
ATOM   2774  CD2 PHE A 376     -29.795  29.065  23.460  1.00  0.37           C  
ATOM   2775  CE1 PHE A 376     -29.754  29.391  26.212  1.00  0.37           C  
ATOM   2776  CE2 PHE A 376     -30.862  29.684  24.104  1.00  0.40           C  
ATOM   2777  CZ  PHE A 376     -30.840  29.845  25.480  1.00  0.33           C  
ATOM   2778  N   GLY A 377     -24.276  29.906  23.704  1.00  0.47           N  
ATOM   2779  CA  GLY A 377     -23.456  30.439  24.780  1.00  0.47           C  
ATOM   2780  C   GLY A 377     -23.622  29.686  26.086  1.00  0.47           C  
ATOM   2781  O   GLY A 377     -24.713  29.205  26.398  1.00  0.44           O  
ATOM   2782  N   GLY A 378     -22.697  29.025  26.571  1.00  0.39           N  
ATOM   2783  CA  GLY A 378     -22.615  28.609  27.961  1.00  0.40           C  
ATOM   2784  C   GLY A 378     -22.160  27.171  28.128  1.00  0.39           C  
ATOM   2785  O   GLY A 378     -22.570  26.490  29.070  1.00  0.37           O  
ATOM   2786  N   GLY A 379     -21.198  26.796  27.482  1.00  0.37           N  
ATOM   2787  CA  GLY A 379     -20.420  25.634  27.881  1.00  0.37           C  
ATOM   2788  C   GLY A 379     -18.923  25.883  27.861  1.00  0.37           C  
ATOM   2789  O   GLY A 379     -18.461  26.869  27.283  1.00  0.36           O  
ATOM   2790  N   THR A 380     -18.271  25.594  28.956  1.00  0.42           N  
ATOM   2791  CA  THR A 380     -16.858  25.244  29.052  1.00  0.42           C  
ATOM   2792  C   THR A 380     -16.301  24.864  27.683  1.00  0.43           C  
ATOM   2793  CB  THR A 380     -16.636  24.083  30.039  1.00  0.38           C  
ATOM   2794  O   THR A 380     -15.805  23.751  27.495  1.00  0.41           O  
ATOM   2795  CG2 THR A 380     -16.827  24.544  31.481  1.00  0.32           C  
ATOM   2796  OG1 THR A 380     -17.572  23.036  29.756  1.00  0.34           O  
ATOM   2797  N   ALA A 381     -16.958  25.578  26.495  1.00  0.41           N  
ATOM   2798  CA  ALA A 381     -16.402  25.296  25.174  1.00  0.43           C  
ATOM   2799  C   ALA A 381     -14.935  25.708  25.098  1.00  0.42           C  
ATOM   2800  CB  ALA A 381     -17.209  26.010  24.093  1.00  0.39           C  
ATOM   2801  O   ALA A 381     -14.574  26.819  25.494  1.00  0.42           O  
ATOM   2802  N   LYS A 382     -14.236  24.801  24.976  1.00  0.45           N  
ATOM   2803  CA  LYS A 382     -12.790  24.873  24.789  1.00  0.47           C  
ATOM   2804  C   LYS A 382     -12.395  24.435  23.382  1.00  0.46           C  
ATOM   2805  CB  LYS A 382     -12.071  24.011  25.828  1.00  0.43           C  
ATOM   2806  O   LYS A 382     -13.056  23.584  22.783  1.00  0.46           O  
ATOM   2807  CG  LYS A 382     -12.267  24.479  27.263  1.00  0.40           C  
ATOM   2808  CD  LYS A 382     -11.505  23.600  28.246  1.00  0.46           C  
ATOM   2809  CE  LYS A 382     -11.746  24.031  29.687  1.00  0.38           C  
ATOM   2810  NZ  LYS A 382     -11.042  23.141  30.657  1.00  0.35           N  
ATOM   2811  N   ILE A 383     -11.621  25.242  22.827  1.00  0.43           N  
ATOM   2812  CA  ILE A 383     -10.759  24.778  21.745  1.00  0.44           C  
ATOM   2813  C   ILE A 383      -9.448  24.247  22.322  1.00  0.43           C  
ATOM   2814  CB  ILE A 383     -10.479  25.903  20.724  1.00  0.40           C  
ATOM   2815  O   ILE A 383      -8.795  24.923  23.120  1.00  0.41           O  
ATOM   2816  CG1 ILE A 383     -11.783  26.356  20.057  1.00  0.34           C  
ATOM   2817  CG2 ILE A 383      -9.461  25.440  19.677  1.00  0.33           C  
ATOM   2818  CD1 ILE A 383     -11.668  27.674  19.305  1.00  0.31           C  
ATOM   2819  N   ASN A 384      -9.388  23.036  22.179  1.00  0.41           N  
ATOM   2820  CA  ASN A 384      -8.068  22.425  22.297  1.00  0.42           C  
ATOM   2821  C   ASN A 384      -7.348  22.381  20.952  1.00  0.41           C  
ATOM   2822  CB  ASN A 384      -8.179  21.018  22.886  1.00  0.40           C  
ATOM   2823  O   ASN A 384      -7.930  21.974  19.945  1.00  0.41           O  
ATOM   2824  CG  ASN A 384      -8.865  21.003  24.238  1.00  0.37           C  
ATOM   2825  ND2 ASN A 384      -9.937  20.227  24.351  1.00  0.39           N  
ATOM   2826  OD1 ASN A 384      -8.436  21.684  25.173  1.00  0.40           O  
ATOM   2827  N   LEU A 385      -6.369  23.166  20.818  1.00  0.40           N  
ATOM   2828  CA  LEU A 385      -5.439  22.559  19.871  1.00  0.39           C  
ATOM   2829  C   LEU A 385      -5.398  21.044  20.044  1.00  0.39           C  
ATOM   2830  CB  LEU A 385      -4.035  23.143  20.050  1.00  0.37           C  
ATOM   2831  O   LEU A 385      -5.157  20.548  21.147  1.00  0.38           O  
ATOM   2832  CG  LEU A 385      -3.381  23.732  18.799  1.00  0.34           C  
ATOM   2833  CD1 LEU A 385      -3.077  25.211  19.006  1.00  0.31           C  
ATOM   2834  CD2 LEU A 385      -2.111  22.964  18.447  1.00  0.33           C  
ATOM   2835  N   ILE A 386      -6.248  20.383  19.482  1.00  0.32           N  
ATOM   2836  CA  ILE A 386      -6.113  18.934  19.583  1.00  0.32           C  
ATOM   2837  C   ILE A 386      -4.637  18.547  19.508  1.00  0.32           C  
ATOM   2838  CB  ILE A 386      -6.913  18.212  18.476  1.00  0.30           C  
ATOM   2839  O   ILE A 386      -3.945  18.897  18.549  1.00  0.30           O  
ATOM   2840  CG1 ILE A 386      -8.393  18.605  18.546  1.00  0.29           C  
ATOM   2841  CG2 ILE A 386      -6.743  16.695  18.589  1.00  0.29           C  
ATOM   2842  CD1 ILE A 386      -9.245  18.007  17.434  1.00  0.27           C  
ATOM   2843  N   ARG A 387      -3.988  18.283  20.642  1.00  0.29           N  
ATOM   2844  CA  ARG A 387      -2.864  17.426  21.005  1.00  0.29           C  
ATOM   2845  C   ARG A 387      -3.047  16.017  20.449  1.00  0.29           C  
ATOM   2846  CB  ARG A 387      -2.697  17.372  22.525  1.00  0.27           C  
ATOM   2847  O   ARG A 387      -4.141  15.454  20.520  1.00  0.28           O  
ATOM   2848  CG  ARG A 387      -2.155  18.656  23.131  1.00  0.26           C  
ATOM   2849  CD  ARG A 387      -1.894  18.509  24.624  1.00  0.29           C  
ATOM   2850  NE  ARG A 387      -1.492  19.776  25.228  1.00  0.24           N  
ATOM   2851  NH1 ARG A 387      -1.191  18.906  27.347  1.00  0.23           N  
ATOM   2852  NH2 ARG A 387      -0.815  21.133  26.953  1.00  0.20           N  
ATOM   2853  CZ  ARG A 387      -1.167  19.935  26.508  1.00  0.23           C  
ATOM   2854  N   PRO A 388      -2.398  15.707  19.276  1.00  0.30           N  
ATOM   2855  CA  PRO A 388      -2.307  14.357  18.714  1.00  0.30           C  
ATOM   2856  C   PRO A 388      -2.801  13.282  19.679  1.00  0.30           C  
ATOM   2857  CB  PRO A 388      -0.812  14.192  18.432  1.00  0.28           C  
ATOM   2858  O   PRO A 388      -2.458  13.306  20.864  1.00  0.29           O  
ATOM   2859  CG  PRO A 388      -0.156  15.305  19.184  1.00  0.26           C  
ATOM   2860  CD  PRO A 388      -1.216  16.276  19.619  1.00  0.31           C  
ATOM   2861  N   PHE A 389      -4.170  13.062  19.807  1.00  0.24           N  
ATOM   2862  CA  PHE A 389      -4.759  11.843  20.349  1.00  0.25           C  
ATOM   2863  C   PHE A 389      -3.678  10.830  20.703  1.00  0.24           C  
ATOM   2864  CB  PHE A 389      -5.745  11.230  19.349  1.00  0.23           C  
ATOM   2865  O   PHE A 389      -2.721  10.645  19.948  1.00  0.23           O  
ATOM   2866  CG  PHE A 389      -7.176  11.631  19.584  1.00  0.22           C  
ATOM   2867  CD1 PHE A 389      -7.976  10.917  20.468  1.00  0.16           C  
ATOM   2868  CD2 PHE A 389      -7.722  12.723  18.921  1.00  0.15           C  
ATOM   2869  CE1 PHE A 389      -9.302  11.286  20.688  1.00  0.11           C  
ATOM   2870  CE2 PHE A 389      -9.046  13.097  19.136  1.00  0.13           C  
ATOM   2871  CZ  PHE A 389      -9.834  12.377  20.019  1.00  0.14           C  
ATOM   2872  N   ASP A 390      -3.326  10.709  22.082  1.00  0.24           N  
ATOM   2873  CA  ASP A 390      -2.937   9.390  22.570  1.00  0.24           C  
ATOM   2874  C   ASP A 390      -2.808   8.395  21.419  1.00  0.24           C  
ATOM   2875  CB  ASP A 390      -3.947   8.877  23.598  1.00  0.22           C  
ATOM   2876  O   ASP A 390      -3.814   7.918  20.888  1.00  0.23           O  
ATOM   2877  CG  ASP A 390      -3.677   9.390  25.002  1.00  0.21           C  
ATOM   2878  OD1 ASP A 390      -2.557   9.877  25.268  1.00  0.12           O  
ATOM   2879  OD2 ASP A 390      -4.591   9.303  25.850  1.00  0.13           O  
ATOM   2880  N   GLY A 391      -2.234   8.849  20.316  1.00  0.25           N  
ATOM   2881  CA  GLY A 391      -1.876   7.762  19.420  1.00  0.25           C  
ATOM   2882  C   GLY A 391      -1.728   6.428  20.128  1.00  0.25           C  
ATOM   2883  O   GLY A 391      -0.958   6.309  21.083  1.00  0.24           O  
ATOM   2884  N   LYS A 392      -2.745   5.900  20.651  1.00  0.23           N  
ATOM   2885  CA  LYS A 392      -2.510   4.461  20.717  1.00  0.21           C  
ATOM   2886  C   LYS A 392      -1.479   4.024  19.680  1.00  0.22           C  
ATOM   2887  CB  LYS A 392      -3.817   3.693  20.512  1.00  0.21           C  
ATOM   2888  O   LYS A 392      -1.729   4.106  18.476  1.00  0.21           O  
ATOM   2889  CG  LYS A 392      -4.707   3.645  21.745  1.00  0.18           C  
ATOM   2890  CD  LYS A 392      -5.904   2.728  21.535  1.00  0.11           C  
ATOM   2891  CE  LYS A 392      -6.811   2.702  22.758  1.00  0.12           C  
ATOM   2892  NZ  LYS A 392      -7.979   1.792  22.562  1.00  0.10           N  
ATOM   2893  N   ALA A 393      -0.225   4.586  19.647  1.00  0.23           N  
ATOM   2894  CA  ALA A 393       0.731   3.579  19.193  1.00  0.22           C  
ATOM   2895  C   ALA A 393       0.028   2.267  18.858  1.00  0.23           C  
ATOM   2896  CB  ALA A 393       1.805   3.349  20.252  1.00  0.22           C  
ATOM   2897  O   ALA A 393      -0.897   1.854  19.562  1.00  0.22           O  
ATOM   2898  N   VAL A 394      -0.518   2.002  17.750  1.00  0.21           N  
ATOM   2899  CA  VAL A 394      -0.704   0.564  17.588  1.00  0.22           C  
ATOM   2900  C   VAL A 394       0.185  -0.186  18.578  1.00  0.20           C  
ATOM   2901  CB  VAL A 394      -0.395   0.110  16.144  1.00  0.18           C  
ATOM   2902  O   VAL A 394       1.403   0.005  18.596  1.00  0.19           O  
ATOM   2903  CG1 VAL A 394      -0.758  -1.361  15.951  1.00  0.10           C  
ATOM   2904  CG2 VAL A 394      -1.142   0.985  15.139  1.00  0.08           C  
ATOM   2905  N   TYR A 395      -0.022  -0.146  19.894  1.00  0.21           N  
ATOM   2906  CA  TYR A 395       0.381  -1.320  20.660  1.00  0.22           C  
ATOM   2907  C   TYR A 395       0.918  -2.411  19.742  1.00  0.21           C  
ATOM   2908  CB  TYR A 395      -0.797  -1.859  21.478  1.00  0.19           C  
ATOM   2909  O   TYR A 395       0.215  -2.876  18.842  1.00  0.20           O  
ATOM   2910  CG  TYR A 395      -0.926  -1.229  22.843  1.00  0.15           C  
ATOM   2911  CD1 TYR A 395      -0.281  -1.778  23.949  1.00  0.08           C  
ATOM   2912  CD2 TYR A 395      -1.695  -0.085  23.031  1.00  0.09           C  
ATOM   2913  CE1 TYR A 395      -0.399  -1.202  25.210  1.00  0.08           C  
ATOM   2914  CE2 TYR A 395      -1.820   0.500  24.287  1.00  0.09           C  
ATOM   2915  OH  TYR A 395      -1.289   0.509  26.614  1.00  0.07           O  
ATOM   2916  CZ  TYR A 395      -1.169  -0.065  25.369  1.00  0.08           C  
ATOM   2917  N   PHE A 396       1.974  -2.380  19.088  1.00  0.26           N  
ATOM   2918  CA  PHE A 396       2.450  -3.754  19.196  1.00  0.26           C  
ATOM   2919  C   PHE A 396       2.015  -4.374  20.519  1.00  0.26           C  
ATOM   2920  CB  PHE A 396       3.975  -3.808  19.067  1.00  0.24           C  
ATOM   2921  O   PHE A 396       2.292  -3.828  21.588  1.00  0.24           O  
ATOM   2922  CG  PHE A 396       4.485  -3.401  17.711  1.00  0.23           C  
ATOM   2923  CD1 PHE A 396       4.522  -4.315  16.665  1.00  0.20           C  
ATOM   2924  CD2 PHE A 396       4.926  -2.104  17.482  1.00  0.20           C  
ATOM   2925  CE1 PHE A 396       4.993  -3.941  15.408  1.00  0.15           C  
ATOM   2926  CE2 PHE A 396       5.398  -1.723  16.229  1.00  0.18           C  
ATOM   2927  CZ  PHE A 396       5.431  -2.644  15.194  1.00  0.18           C  
ATOM   2928  N   GLU A 397       0.711  -4.454  20.938  1.00  0.26           N  
ATOM   2929  CA  GLU A 397       0.774  -5.382  22.063  1.00  0.27           C  
ATOM   2930  C   GLU A 397       2.219  -5.688  22.446  1.00  0.26           C  
ATOM   2931  CB  GLU A 397       0.032  -6.680  21.733  1.00  0.24           C  
ATOM   2932  O   GLU A 397       2.978  -6.233  21.642  1.00  0.25           O  
ATOM   2933  CG  GLU A 397      -1.421  -6.690  22.185  1.00  0.23           C  
ATOM   2934  CD  GLU A 397      -2.138  -7.994  21.873  1.00  0.18           C  
ATOM   2935  OE1 GLU A 397      -1.521  -8.893  21.259  1.00  0.17           O  
ATOM   2936  OE2 GLU A 397      -3.326  -8.117  22.246  1.00  0.12           O  
ATOM   2937  N   ASN A 398       3.167  -4.623  22.654  1.00  0.31           N  
ATOM   2938  CA  ASN A 398       4.315  -4.984  23.479  1.00  0.32           C  
ATOM   2939  C   ASN A 398       4.333  -6.478  23.792  1.00  0.31           C  
ATOM   2940  CB  ASN A 398       4.322  -4.170  24.775  1.00  0.28           C  
ATOM   2941  O   ASN A 398       3.496  -6.967  24.552  1.00  0.29           O  
ATOM   2942  CG  ASN A 398       4.863  -2.768  24.581  1.00  0.27           C  
ATOM   2943  ND2 ASN A 398       4.378  -1.829  25.385  1.00  0.19           N  
ATOM   2944  OD1 ASN A 398       5.709  -2.530  23.715  1.00  0.27           O  
ATOM   2945  N   GLU A 399       4.302  -7.380  22.807  1.00  0.38           N  
ATOM   2946  CA  GLU A 399       4.885  -8.659  23.200  1.00  0.37           C  
ATOM   2947  C   GLU A 399       5.887  -8.484  24.337  1.00  0.38           C  
ATOM   2948  CB  GLU A 399       5.561  -9.332  22.002  1.00  0.35           C  
ATOM   2949  O   GLU A 399       7.019  -8.049  24.113  1.00  0.36           O  
ATOM   2950  CG  GLU A 399       4.589  -9.784  20.922  1.00  0.32           C  
ATOM   2951  CD  GLU A 399       5.241 -10.645  19.851  1.00  0.37           C  
ATOM   2952  OE1 GLU A 399       6.488 -10.747  19.830  1.00  0.40           O  
ATOM   2953  OE2 GLU A 399       4.498 -11.221  19.026  1.00  0.35           O  
ATOM   2954  N   TYR A 400       5.589  -7.804  25.559  1.00  0.50           N  
ATOM   2955  CA  TYR A 400       6.350  -7.868  26.801  1.00  0.50           C  
ATOM   2956  C   TYR A 400       7.229  -9.112  26.840  1.00  0.51           C  
ATOM   2957  CB  TYR A 400       5.409  -7.856  28.010  1.00  0.45           C  
ATOM   2958  O   TYR A 400       6.728 -10.236  26.761  1.00  0.48           O  
ATOM   2959  CG  TYR A 400       4.601  -6.588  28.137  1.00  0.43           C  
ATOM   2960  CD1 TYR A 400       5.168  -5.426  28.657  1.00  0.40           C  
ATOM   2961  CD2 TYR A 400       3.268  -6.548  27.740  1.00  0.41           C  
ATOM   2962  CE1 TYR A 400       4.427  -4.256  28.778  1.00  0.39           C  
ATOM   2963  CE2 TYR A 400       2.517  -5.383  27.857  1.00  0.42           C  
ATOM   2964  OH  TYR A 400       2.366  -3.088  28.494  1.00  0.31           O  
ATOM   2965  CZ  TYR A 400       3.105  -4.244  28.376  1.00  0.38           C  
ATOM   2966  N   ASN A 401       8.665  -8.835  26.670  1.00  0.64           N  
ATOM   2967  CA  ASN A 401       9.524  -9.903  27.170  1.00  0.64           C  
ATOM   2968  C   ASN A 401       9.338 -11.192  26.375  1.00  0.65           C  
ATOM   2969  CB  ASN A 401       9.259 -10.153  28.656  1.00  0.61           C  
ATOM   2970  O   ASN A 401       8.808 -12.176  26.894  1.00  0.63           O  
ATOM   2971  CG  ASN A 401       9.549  -8.937  29.514  1.00  0.58           C  
ATOM   2972  ND2 ASN A 401       8.844  -8.819  30.633  1.00  0.55           N  
ATOM   2973  OD1 ASN A 401      10.400  -8.111  29.174  1.00  0.56           O  
ATOM   2974  N   THR A 402       9.403 -11.072  25.005  1.00  0.73           N  
ATOM   2975  CA  THR A 402       9.368 -12.261  24.161  1.00  0.75           C  
ATOM   2976  C   THR A 402      10.781 -12.738  23.840  1.00  0.76           C  
ATOM   2977  CB  THR A 402       8.602 -11.995  22.852  1.00  0.72           C  
ATOM   2978  O   THR A 402      11.727 -11.947  23.852  1.00  0.76           O  
ATOM   2979  CG2 THR A 402       7.144 -11.646  23.129  1.00  0.65           C  
ATOM   2980  OG1 THR A 402       9.219 -10.904  22.158  1.00  0.71           O  
ATOM   2981  N   ILE A 403      10.980 -13.802  23.661  1.00  0.79           N  
ATOM   2982  CA  ILE A 403      12.238 -14.379  23.198  1.00  0.80           C  
ATOM   2983  C   ILE A 403      12.494 -13.966  21.751  1.00  0.79           C  
ATOM   2984  CB  ILE A 403      12.233 -15.919  23.323  1.00  0.77           C  
ATOM   2985  O   ILE A 403      11.685 -14.252  20.865  1.00  0.77           O  
ATOM   2986  CG1 ILE A 403      12.101 -16.335  24.793  1.00  0.75           C  
ATOM   2987  CG2 ILE A 403      13.497 -16.515  22.697  1.00  0.74           C  
ATOM   2988  CD1 ILE A 403      12.156 -17.840  25.017  1.00  0.73           C  
ATOM   2989  N   GLY A 404      13.505 -13.138  21.433  1.00  0.75           N  
ATOM   2990  CA  GLY A 404      13.871 -12.721  20.089  1.00  0.76           C  
ATOM   2991  C   GLY A 404      14.699 -13.755  19.349  1.00  0.77           C  
ATOM   2992  O   GLY A 404      14.520 -13.955  18.145  1.00  0.77           O  
ATOM   2993  N   LYS A 405      15.551 -14.330  20.026  1.00  0.76           N  
ATOM   2994  CA  LYS A 405      16.490 -15.267  19.416  1.00  0.80           C  
ATOM   2995  C   LYS A 405      16.904 -16.352  20.406  1.00  0.81           C  
ATOM   2996  CB  LYS A 405      17.727 -14.529  18.901  1.00  0.76           C  
ATOM   2997  O   LYS A 405      17.077 -16.081  21.596  1.00  0.83           O  
ATOM   2998  CG  LYS A 405      18.662 -15.395  18.069  1.00  0.71           C  
ATOM   2999  CD  LYS A 405      19.800 -14.576  17.474  1.00  0.71           C  
ATOM   3000  CE  LYS A 405      20.720 -15.435  16.617  1.00  0.71           C  
ATOM   3001  NZ  LYS A 405      21.851 -14.641  16.050  1.00  0.67           N  
ATOM   3002  N   ILE A 406      17.016 -17.534  19.932  1.00  0.82           N  
ATOM   3003  CA  ILE A 406      17.717 -18.627  20.597  1.00  0.86           C  
ATOM   3004  C   ILE A 406      19.024 -18.923  19.865  1.00  0.84           C  
ATOM   3005  CB  ILE A 406      16.843 -19.899  20.669  1.00  0.82           C  
ATOM   3006  O   ILE A 406      19.015 -19.274  18.683  1.00  0.81           O  
ATOM   3007  CG1 ILE A 406      15.536 -19.607  21.416  1.00  0.80           C  
ATOM   3008  CG2 ILE A 406      17.610 -21.045  21.335  1.00  0.79           C  
ATOM   3009  CD1 ILE A 406      14.560 -20.775  21.436  1.00  0.78           C  
ATOM   3010  N   LYS A 407      20.105 -18.559  20.501  1.00  0.82           N  
ATOM   3011  CA  LYS A 407      21.462 -18.771  20.008  1.00  0.85           C  
ATOM   3012  C   LYS A 407      21.994 -20.137  20.433  1.00  0.87           C  
ATOM   3013  CB  LYS A 407      22.394 -17.667  20.508  1.00  0.82           C  
ATOM   3014  O   LYS A 407      22.215 -20.381  21.621  1.00  0.87           O  
ATOM   3015  CG  LYS A 407      23.812 -17.759  19.963  1.00  0.77           C  
ATOM   3016  CD  LYS A 407      24.669 -16.592  20.435  1.00  0.76           C  
ATOM   3017  CE  LYS A 407      26.089 -16.685  19.892  1.00  0.78           C  
ATOM   3018  NZ  LYS A 407      26.935 -15.544  20.354  1.00  0.78           N  
ATOM   3019  N   LEU A 408      22.249 -20.892  19.490  1.00  0.86           N  
ATOM   3020  CA  LEU A 408      22.964 -22.148  19.694  1.00  0.90           C  
ATOM   3021  C   LEU A 408      24.398 -21.890  20.144  1.00  0.86           C  
ATOM   3022  CB  LEU A 408      22.962 -22.980  18.409  1.00  0.83           C  
ATOM   3023  O   LEU A 408      25.161 -21.217  19.448  1.00  0.82           O  
ATOM   3024  CG  LEU A 408      23.381 -24.444  18.549  1.00  0.73           C  
ATOM   3025  CD1 LEU A 408      22.322 -25.227  19.319  1.00  0.69           C  
ATOM   3026  CD2 LEU A 408      23.620 -25.066  17.177  1.00  0.70           C  
ATOM   3027  N   THR A 409      24.868 -22.314  21.380  1.00  0.90           N  
ATOM   3028  CA  THR A 409      26.213 -22.142  21.917  1.00  0.91           C  
ATOM   3029  C   THR A 409      27.073 -23.368  21.625  1.00  0.90           C  
ATOM   3030  CB  THR A 409      26.180 -21.884  23.434  1.00  0.88           C  
ATOM   3031  O   THR A 409      28.294 -23.259  21.492  1.00  0.88           O  
ATOM   3032  CG2 THR A 409      25.605 -20.506  23.746  1.00  0.78           C  
ATOM   3033  OG1 THR A 409      25.369 -22.882  24.065  1.00  0.83           O  
ATOM   3034  N   ASN A 410      26.453 -24.540  21.604  1.00  0.95           N  
ATOM   3035  CA  ASN A 410      27.074 -25.804  21.223  1.00  0.96           C  
ATOM   3036  C   ASN A 410      26.127 -26.664  20.390  1.00  0.96           C  
ATOM   3037  CB  ASN A 410      27.536 -26.571  22.463  1.00  0.94           C  
ATOM   3038  O   ASN A 410      25.044 -27.027  20.851  1.00  0.96           O  
ATOM   3039  CG  ASN A 410      28.262 -27.856  22.118  1.00  0.91           C  
ATOM   3040  ND2 ASN A 410      28.669 -28.600  23.140  1.00  0.92           N  
ATOM   3041  OD1 ASN A 410      28.457 -28.177  20.943  1.00  0.90           O  
ATOM   3042  N   PRO A 411      26.498 -27.061  19.127  1.00  0.93           N  
ATOM   3043  CA  PRO A 411      25.585 -27.820  18.269  1.00  0.95           C  
ATOM   3044  C   PRO A 411      25.414 -29.267  18.725  1.00  0.95           C  
ATOM   3045  CB  PRO A 411      26.257 -27.756  16.896  1.00  0.94           C  
ATOM   3046  O   PRO A 411      24.563 -29.988  18.198  1.00  0.94           O  
ATOM   3047  CG  PRO A 411      27.718 -27.639  17.190  1.00  0.92           C  
ATOM   3048  CD  PRO A 411      27.890 -26.804  18.427  1.00  0.90           C  
ATOM   3049  N   GLY A 412      26.137 -29.752  19.745  1.00  0.97           N  
ATOM   3050  CA  GLY A 412      26.116 -31.143  20.170  1.00  0.97           C  
ATOM   3051  C   GLY A 412      26.541 -32.107  19.078  1.00  0.96           C  
ATOM   3052  O   GLY A 412      27.090 -31.691  18.055  1.00  0.94           O  
ATOM   3053  N   SER A 413      26.469 -33.474  19.326  1.00  0.94           N  
ATOM   3054  CA  SER A 413      26.703 -34.520  18.337  1.00  0.96           C  
ATOM   3055  C   SER A 413      25.962 -35.802  18.702  1.00  0.93           C  
ATOM   3056  CB  SER A 413      28.199 -34.807  18.203  1.00  0.92           C  
ATOM   3057  O   SER A 413      25.629 -36.022  19.868  1.00  0.90           O  
ATOM   3058  OG  SER A 413      28.738 -35.252  19.436  1.00  0.81           O  
ATOM   3059  N   GLY A 414      25.643 -36.574  17.818  1.00  0.94           N  
ATOM   3060  CA  GLY A 414      24.987 -37.854  18.030  1.00  0.95           C  
ATOM   3061  C   GLY A 414      23.481 -37.789  17.857  1.00  0.94           C  
ATOM   3062  O   GLY A 414      22.771 -38.737  18.196  1.00  0.91           O  
ATOM   3063  N   TYR A 415      22.879 -36.691  17.338  1.00  0.94           N  
ATOM   3064  CA  TYR A 415      21.458 -36.582  17.025  1.00  0.95           C  
ATOM   3065  C   TYR A 415      21.136 -37.272  15.705  1.00  0.92           C  
ATOM   3066  CB  TYR A 415      21.033 -35.112  16.963  1.00  0.95           C  
ATOM   3067  O   TYR A 415      21.629 -36.868  14.650  1.00  0.89           O  
ATOM   3068  CG  TYR A 415      21.197 -34.377  18.271  1.00  0.96           C  
ATOM   3069  CD1 TYR A 415      20.226 -34.459  19.266  1.00  0.94           C  
ATOM   3070  CD2 TYR A 415      22.323 -33.597  18.514  1.00  0.94           C  
ATOM   3071  CE1 TYR A 415      20.373 -33.782  20.472  1.00  0.96           C  
ATOM   3072  CE2 TYR A 415      22.480 -32.915  19.716  1.00  0.96           C  
ATOM   3073  OH  TYR A 415      21.652 -32.341  21.880  1.00  0.92           O  
ATOM   3074  CZ  TYR A 415      21.502 -33.014  20.688  1.00  0.95           C  
ATOM   3075  N   ASN A 416      20.307 -38.331  15.790  1.00  0.94           N  
ATOM   3076  CA  ASN A 416      19.691 -38.969  14.631  1.00  0.94           C  
ATOM   3077  C   ASN A 416      18.295 -38.415  14.363  1.00  0.92           C  
ATOM   3078  CB  ASN A 416      19.632 -40.486  14.822  1.00  0.92           C  
ATOM   3079  O   ASN A 416      17.798 -38.491  13.237  1.00  0.90           O  
ATOM   3080  CG  ASN A 416      21.007 -41.119  14.901  1.00  0.84           C  
ATOM   3081  ND2 ASN A 416      21.165 -42.086  15.797  1.00  0.88           N  
ATOM   3082  OD1 ASN A 416      21.921 -40.741  14.163  1.00  0.83           O  
ATOM   3083  N   THR A 417      17.682 -37.921  15.331  1.00  0.94           N  
ATOM   3084  CA  THR A 417      16.376 -37.273  15.278  1.00  0.94           C  
ATOM   3085  C   THR A 417      16.456 -35.849  15.821  1.00  0.95           C  
ATOM   3086  CB  THR A 417      15.324 -38.069  16.073  1.00  0.93           C  
ATOM   3087  O   THR A 417      17.344 -35.531  16.615  1.00  0.94           O  
ATOM   3088  CG2 THR A 417      15.133 -39.464  15.487  1.00  0.87           C  
ATOM   3089  OG1 THR A 417      15.753 -38.190  17.435  1.00  0.91           O  
ATOM   3090  N   ALA A 418      15.623 -34.886  15.299  1.00  0.89           N  
ATOM   3091  CA  ALA A 418      15.600 -33.531  15.843  1.00  0.92           C  
ATOM   3092  C   ALA A 418      15.328 -33.546  17.345  1.00  0.91           C  
ATOM   3093  CB  ALA A 418      14.551 -32.686  15.124  1.00  0.88           C  
ATOM   3094  O   ALA A 418      14.346 -34.139  17.798  1.00  0.91           O  
ATOM   3095  N   PRO A 419      16.143 -32.945  18.226  1.00  0.96           N  
ATOM   3096  CA  PRO A 419      15.899 -32.943  19.670  1.00  0.96           C  
ATOM   3097  C   PRO A 419      14.714 -32.066  20.068  1.00  0.96           C  
ATOM   3098  CB  PRO A 419      17.205 -32.391  20.248  1.00  0.96           C  
ATOM   3099  O   PRO A 419      14.406 -31.089  19.381  1.00  0.95           O  
ATOM   3100  CG  PRO A 419      17.771 -31.534  19.162  1.00  0.95           C  
ATOM   3101  CD  PRO A 419      17.421 -32.150  17.837  1.00  0.94           C  
ATOM   3102  N   THR A 420      14.065 -32.360  21.168  1.00  0.95           N  
ATOM   3103  CA  THR A 420      13.089 -31.473  21.792  1.00  0.95           C  
ATOM   3104  C   THR A 420      13.781 -30.279  22.441  1.00  0.95           C  
ATOM   3105  CB  THR A 420      12.250 -32.219  22.846  1.00  0.93           C  
ATOM   3106  O   THR A 420      14.748 -30.445  23.187  1.00  0.95           O  
ATOM   3107  CG2 THR A 420      11.136 -31.332  23.391  1.00  0.82           C  
ATOM   3108  OG1 THR A 420      11.668 -33.384  22.248  1.00  0.85           O  
ATOM   3109  N   VAL A 421      13.311 -29.099  22.196  1.00  0.96           N  
ATOM   3110  CA  VAL A 421      13.721 -27.847  22.823  1.00  0.96           C  
ATOM   3111  C   VAL A 421      12.677 -27.417  23.851  1.00  0.94           C  
ATOM   3112  CB  VAL A 421      13.929 -26.730  21.776  1.00  0.95           C  
ATOM   3113  O   VAL A 421      11.505 -27.229  23.514  1.00  0.92           O  
ATOM   3114  CG1 VAL A 421      14.459 -25.460  22.440  1.00  0.94           C  
ATOM   3115  CG2 VAL A 421      14.882 -27.199  20.678  1.00  0.93           C  
ATOM   3116  N   THR A 422      13.019 -27.359  25.071  1.00  0.96           N  
ATOM   3117  CA  THR A 422      12.193 -26.841  26.157  1.00  0.96           C  
ATOM   3118  C   THR A 422      12.698 -25.477  26.617  1.00  0.95           C  
ATOM   3119  CB  THR A 422      12.169 -27.812  27.352  1.00  0.94           C  
ATOM   3120  O   THR A 422      13.867 -25.332  26.982  1.00  0.94           O  
ATOM   3121  CG2 THR A 422      11.207 -27.330  28.433  1.00  0.89           C  
ATOM   3122  OG1 THR A 422      11.752 -29.107  26.899  1.00  0.92           O  
ATOM   3123  N   ILE A 423      11.896 -24.491  26.668  1.00  0.94           N  
ATOM   3124  CA  ILE A 423      12.121 -23.139  27.168  1.00  0.94           C  
ATOM   3125  C   ILE A 423      11.390 -22.952  28.496  1.00  0.92           C  
ATOM   3126  CB  ILE A 423      11.660 -22.074  26.148  1.00  0.93           C  
ATOM   3127  O   ILE A 423      10.237 -23.366  28.641  1.00  0.89           O  
ATOM   3128  CG1 ILE A 423      12.391 -22.262  24.813  1.00  0.88           C  
ATOM   3129  CG2 ILE A 423      11.883 -20.664  26.701  1.00  0.87           C  
ATOM   3130  CD1 ILE A 423      11.791 -21.467  23.662  1.00  0.85           C  
ATOM   3131  N   GLY A 424      12.134 -22.453  29.504  1.00  0.92           N  
ATOM   3132  CA  GLY A 424      11.587 -22.188  30.825  1.00  0.92           C  
ATOM   3133  C   GLY A 424      10.430 -21.207  30.806  1.00  0.90           C  
ATOM   3134  O   GLY A 424      10.388 -20.305  29.967  1.00  0.87           O  
ATOM   3135  N   ASP A 425       9.468 -21.328  31.690  1.00  0.88           N  
ATOM   3136  CA  ASP A 425       8.285 -20.485  31.833  1.00  0.88           C  
ATOM   3137  C   ASP A 425       8.674 -19.033  32.104  1.00  0.86           C  
ATOM   3138  CB  ASP A 425       7.387 -21.007  32.956  1.00  0.86           C  
ATOM   3139  O   ASP A 425       9.713 -18.767  32.713  1.00  0.84           O  
ATOM   3140  CG  ASP A 425       6.749 -22.346  32.632  1.00  0.84           C  
ATOM   3141  OD1 ASP A 425       6.432 -22.600  31.450  1.00  0.84           O  
ATOM   3142  OD2 ASP A 425       6.560 -23.154  33.567  1.00  0.86           O  
ATOM   3143  N   PRO A 426       7.955 -18.046  31.592  1.00  0.84           N  
ATOM   3144  CA  PRO A 426       8.153 -16.660  32.022  1.00  0.84           C  
ATOM   3145  C   PRO A 426       8.048 -16.490  33.536  1.00  0.82           C  
ATOM   3146  CB  PRO A 426       7.027 -15.906  31.308  1.00  0.82           C  
ATOM   3147  O   PRO A 426       7.207 -17.128  34.175  1.00  0.79           O  
ATOM   3148  CG  PRO A 426       5.993 -16.946  31.021  1.00  0.79           C  
ATOM   3149  CD  PRO A 426       6.668 -18.286  30.961  1.00  0.79           C  
ATOM   3150  N   SER A 427       9.028 -15.613  34.098  1.00  0.75           N  
ATOM   3151  CA  SER A 427       9.145 -15.374  35.533  1.00  0.74           C  
ATOM   3152  C   SER A 427       7.914 -14.656  36.076  1.00  0.72           C  
ATOM   3153  CB  SER A 427      10.400 -14.555  35.839  1.00  0.70           C  
ATOM   3154  O   SER A 427       7.671 -14.658  37.284  1.00  0.67           O  
ATOM   3155  OG  SER A 427      10.416 -13.357  35.082  1.00  0.66           O  
ATOM   3156  N   THR A 428       7.150 -13.916  35.227  1.00  0.62           N  
ATOM   3157  CA  THR A 428       5.910 -13.310  35.699  1.00  0.62           C  
ATOM   3158  C   THR A 428       4.792 -14.347  35.766  1.00  0.63           C  
ATOM   3159  CB  THR A 428       5.477 -12.143  34.792  1.00  0.56           C  
ATOM   3160  O   THR A 428       4.415 -14.927  34.746  1.00  0.59           O  
ATOM   3161  CG2 THR A 428       6.383 -10.931  34.985  1.00  0.49           C  
ATOM   3162  OG1 THR A 428       5.542 -12.560  33.423  1.00  0.48           O  
ATOM   3163  N   SER A 429       4.404 -14.746  36.958  1.00  0.54           N  
ATOM   3164  CA  SER A 429       3.173 -15.443  37.316  1.00  0.53           C  
ATOM   3165  C   SER A 429       1.946 -14.703  36.793  1.00  0.54           C  
ATOM   3166  CB  SER A 429       3.071 -15.607  38.833  1.00  0.48           C  
ATOM   3167  O   SER A 429       0.826 -14.951  37.243  1.00  0.51           O  
ATOM   3168  OG  SER A 429       2.524 -14.443  39.429  1.00  0.46           O  
ATOM   3169  N   SER A 430       2.206 -13.723  35.940  1.00  0.49           N  
ATOM   3170  CA  SER A 430       1.076 -12.960  35.419  1.00  0.51           C  
ATOM   3171  C   SER A 430       0.258 -13.789  34.433  1.00  0.50           C  
ATOM   3172  CB  SER A 430       1.562 -11.679  34.740  1.00  0.44           C  
ATOM   3173  O   SER A 430       0.815 -14.570  33.659  1.00  0.48           O  
ATOM   3174  OG  SER A 430       2.282 -11.978  33.556  1.00  0.38           O  
ATOM   3175  N   THR A 431      -1.088 -13.985  34.652  1.00  0.53           N  
ATOM   3176  CA  THR A 431      -2.151 -14.470  33.778  1.00  0.53           C  
ATOM   3177  C   THR A 431      -1.808 -14.209  32.314  1.00  0.53           C  
ATOM   3178  CB  THR A 431      -3.499 -13.809  34.118  1.00  0.47           C  
ATOM   3179  O   THR A 431      -2.398 -14.814  31.416  1.00  0.51           O  
ATOM   3180  CG2 THR A 431      -4.646 -14.807  34.001  1.00  0.40           C  
ATOM   3181  OG1 THR A 431      -3.453 -13.306  35.459  1.00  0.42           O  
ATOM   3182  N   PHE A 432      -0.649 -13.597  32.120  1.00  0.58           N  
ATOM   3183  CA  PHE A 432      -0.326 -13.174  30.762  1.00  0.61           C  
ATOM   3184  C   PHE A 432       0.965 -13.827  30.284  1.00  0.59           C  
ATOM   3185  CB  PHE A 432      -0.203 -11.649  30.687  1.00  0.54           C  
ATOM   3186  O   PHE A 432       1.395 -13.607  29.150  1.00  0.57           O  
ATOM   3187  CG  PHE A 432      -1.472 -10.920  31.034  1.00  0.51           C  
ATOM   3188  CD1 PHE A 432      -2.557 -10.933  30.167  1.00  0.46           C  
ATOM   3189  CD2 PHE A 432      -1.581 -10.220  32.229  1.00  0.49           C  
ATOM   3190  CE1 PHE A 432      -3.734 -10.258  30.485  1.00  0.44           C  
ATOM   3191  CE2 PHE A 432      -2.753  -9.544  32.555  1.00  0.47           C  
ATOM   3192  CZ  PHE A 432      -3.828  -9.563  31.681  1.00  0.42           C  
ATOM   3193  N   GLY A 433       1.682 -14.609  31.044  1.00  0.75           N  
ATOM   3194  CA  GLY A 433       2.853 -15.343  30.592  1.00  0.76           C  
ATOM   3195  C   GLY A 433       2.517 -16.478  29.644  1.00  0.77           C  
ATOM   3196  O   GLY A 433       1.678 -17.326  29.955  1.00  0.74           O  
ATOM   3197  N   VAL A 434       3.030 -16.421  28.562  1.00  0.77           N  
ATOM   3198  CA  VAL A 434       2.987 -17.507  27.588  1.00  0.80           C  
ATOM   3199  C   VAL A 434       4.395 -18.053  27.359  1.00  0.81           C  
ATOM   3200  CB  VAL A 434       2.371 -17.045  26.249  1.00  0.77           C  
ATOM   3201  O   VAL A 434       5.302 -17.308  26.979  1.00  0.81           O  
ATOM   3202  CG1 VAL A 434       2.330 -18.197  25.247  1.00  0.75           C  
ATOM   3203  CG2 VAL A 434       0.970 -16.479  26.474  1.00  0.73           C  
ATOM   3204  N   THR A 435       4.651 -19.261  27.651  1.00  0.85           N  
ATOM   3205  CA  THR A 435       5.921 -19.929  27.389  1.00  0.87           C  
ATOM   3206  C   THR A 435       6.229 -19.939  25.894  1.00  0.87           C  
ATOM   3207  CB  THR A 435       5.913 -21.373  27.923  1.00  0.84           C  
ATOM   3208  O   THR A 435       5.355 -20.235  25.077  1.00  0.86           O  
ATOM   3209  CG2 THR A 435       7.284 -22.023  27.773  1.00  0.76           C  
ATOM   3210  OG1 THR A 435       5.552 -21.361  29.310  1.00  0.82           O  
ATOM   3211  N   ALA A 436       7.369 -19.620  25.520  1.00  0.86           N  
ATOM   3212  CA  ALA A 436       7.829 -19.697  24.136  1.00  0.88           C  
ATOM   3213  C   ALA A 436       7.994 -21.148  23.693  1.00  0.89           C  
ATOM   3214  CB  ALA A 436       9.145 -18.940  23.970  1.00  0.86           C  
ATOM   3215  O   ALA A 436       8.254 -22.029  24.516  1.00  0.89           O  
ATOM   3216  N   THR A 437       7.716 -21.456  22.416  1.00  0.81           N  
ATOM   3217  CA  THR A 437       7.968 -22.759  21.811  1.00  0.84           C  
ATOM   3218  C   THR A 437       9.027 -22.652  20.717  1.00  0.84           C  
ATOM   3219  CB  THR A 437       6.679 -23.362  21.223  1.00  0.80           C  
ATOM   3220  O   THR A 437       9.119 -21.630  20.033  1.00  0.84           O  
ATOM   3221  CG2 THR A 437       5.612 -23.533  22.299  1.00  0.76           C  
ATOM   3222  OG1 THR A 437       6.175 -22.493  20.201  1.00  0.81           O  
ATOM   3223  N   ALA A 438       9.855 -23.757  20.534  1.00  0.87           N  
ATOM   3224  CA  ALA A 438      10.903 -23.792  19.517  1.00  0.90           C  
ATOM   3225  C   ALA A 438      11.131 -25.214  19.013  1.00  0.89           C  
ATOM   3226  CB  ALA A 438      12.202 -23.213  20.072  1.00  0.88           C  
ATOM   3227  O   ALA A 438      10.798 -26.183  19.699  1.00  0.88           O  
ATOM   3228  N   LEU A 439      11.573 -25.219  17.838  1.00  0.85           N  
ATOM   3229  CA  LEU A 439      11.982 -26.444  17.159  1.00  0.89           C  
ATOM   3230  C   LEU A 439      13.461 -26.394  16.791  1.00  0.85           C  
ATOM   3231  CB  LEU A 439      11.138 -26.666  15.900  1.00  0.80           C  
ATOM   3232  O   LEU A 439      13.956 -25.362  16.332  1.00  0.83           O  
ATOM   3233  CG  LEU A 439      11.418 -27.947  15.114  1.00  0.69           C  
ATOM   3234  CD1 LEU A 439      10.878 -29.160  15.865  1.00  0.66           C  
ATOM   3235  CD2 LEU A 439      10.810 -27.862  13.718  1.00  0.66           C  
ATOM   3236  N   ALA A 440      14.160 -27.433  16.886  1.00  0.91           N  
ATOM   3237  CA  ALA A 440      15.543 -27.579  16.438  1.00  0.93           C  
ATOM   3238  C   ALA A 440      15.613 -28.329  15.111  1.00  0.89           C  
ATOM   3239  CB  ALA A 440      16.372 -28.300  17.498  1.00  0.90           C  
ATOM   3240  O   ALA A 440      14.854 -29.275  14.884  1.00  0.85           O  
ATOM   3241  N   THR A 441      16.458 -27.980  14.239  1.00  0.85           N  
ATOM   3242  CA  THR A 441      16.832 -28.714  13.035  1.00  0.87           C  
ATOM   3243  C   THR A 441      18.188 -29.391  13.214  1.00  0.85           C  
ATOM   3244  CB  THR A 441      16.876 -27.786  11.807  1.00  0.83           C  
ATOM   3245  O   THR A 441      18.981 -28.988  14.067  1.00  0.84           O  
ATOM   3246  CG2 THR A 441      15.516 -27.144  11.554  1.00  0.75           C  
ATOM   3247  OG1 THR A 441      17.846 -26.755  12.030  1.00  0.81           O  
ATOM   3248  N   ILE A 442      18.489 -30.385  12.396  1.00  0.90           N  
ATOM   3249  CA  ILE A 442      19.749 -31.119  12.451  1.00  0.92           C  
ATOM   3250  C   ILE A 442      20.380 -31.164  11.061  1.00  0.87           C  
ATOM   3251  CB  ILE A 442      19.546 -32.552  12.993  1.00  0.84           C  
ATOM   3252  O   ILE A 442      19.686 -31.372  10.063  1.00  0.81           O  
ATOM   3253  CG1 ILE A 442      18.601 -33.340  12.079  1.00  0.65           C  
ATOM   3254  CG2 ILE A 442      19.013 -32.515  14.429  1.00  0.64           C  
ATOM   3255  CD1 ILE A 442      18.509 -34.822  12.415  1.00  0.66           C  
ATOM   3256  N   ILE A 443      21.721 -31.004  10.959  1.00  0.88           N  
ATOM   3257  CA  ILE A 443      22.584 -31.307   9.822  1.00  0.90           C  
ATOM   3258  C   ILE A 443      23.774 -32.143  10.287  1.00  0.86           C  
ATOM   3259  CB  ILE A 443      23.074 -30.018   9.126  1.00  0.86           C  
ATOM   3260  O   ILE A 443      24.468 -31.773  11.237  1.00  0.84           O  
ATOM   3261  CG1 ILE A 443      21.895 -29.272   8.491  1.00  0.76           C  
ATOM   3262  CG2 ILE A 443      24.144 -30.343   8.079  1.00  0.73           C  
ATOM   3263  CD1 ILE A 443      22.279 -27.956   7.828  1.00  0.74           C  
ATOM   3264  N   GLY A 444      24.008 -33.237   9.713  1.00  0.84           N  
ATOM   3265  CA  GLY A 444      25.180 -34.062   9.961  1.00  0.87           C  
ATOM   3266  C   GLY A 444      25.319 -34.480  11.412  1.00  0.79           C  
ATOM   3267  O   GLY A 444      26.392 -34.343  12.003  1.00  0.69           O  
ATOM   3268  N   SER A 445      24.222 -35.051  12.127  1.00  0.93           N  
ATOM   3269  CA  SER A 445      24.113 -35.531  13.501  1.00  0.95           C  
ATOM   3270  C   SER A 445      24.352 -34.404  14.500  1.00  0.94           C  
ATOM   3271  CB  SER A 445      25.106 -36.666  13.754  1.00  0.92           C  
ATOM   3272  O   SER A 445      24.809 -34.646  15.619  1.00  0.92           O  
ATOM   3273  OG  SER A 445      24.916 -37.717  12.821  1.00  0.81           O  
ATOM   3274  N   LYS A 446      24.226 -33.166  14.138  1.00  0.93           N  
ATOM   3275  CA  LYS A 446      24.354 -31.997  15.003  1.00  0.95           C  
ATOM   3276  C   LYS A 446      23.108 -31.119  14.928  1.00  0.95           C  
ATOM   3277  CB  LYS A 446      25.592 -31.183  14.625  1.00  0.94           C  
ATOM   3278  O   LYS A 446      22.436 -31.072  13.895  1.00  0.94           O  
ATOM   3279  CG  LYS A 446      26.903 -31.938  14.786  1.00  0.92           C  
ATOM   3280  CD  LYS A 446      28.101 -31.057  14.456  1.00  0.89           C  
ATOM   3281  CE  LYS A 446      29.413 -31.812  14.619  1.00  0.92           C  
ATOM   3282  NZ  LYS A 446      30.594 -30.924  14.398  1.00  0.92           N  
ATOM   3283  N   VAL A 447      22.709 -30.443  15.934  1.00  0.92           N  
ATOM   3284  CA  VAL A 447      21.700 -29.392  15.860  1.00  0.94           C  
ATOM   3285  C   VAL A 447      22.219 -28.237  15.007  1.00  0.91           C  
ATOM   3286  CB  VAL A 447      21.308 -28.882  17.265  1.00  0.92           C  
ATOM   3287  O   VAL A 447      23.286 -27.683  15.283  1.00  0.89           O  
ATOM   3288  CG1 VAL A 447      20.232 -27.802  17.167  1.00  0.89           C  
ATOM   3289  CG2 VAL A 447      20.828 -30.040  18.138  1.00  0.88           C  
ATOM   3290  N   ASP A 448      21.490 -27.845  13.851  1.00  0.90           N  
ATOM   3291  CA  ASP A 448      21.843 -26.766  12.933  1.00  0.88           C  
ATOM   3292  C   ASP A 448      21.293 -25.428  13.422  1.00  0.84           C  
ATOM   3293  CB  ASP A 448      21.323 -27.066  11.526  1.00  0.87           C  
ATOM   3294  O   ASP A 448      22.054 -24.485  13.651  1.00  0.79           O  
ATOM   3295  CG  ASP A 448      21.748 -26.028  10.502  1.00  0.87           C  
ATOM   3296  OD1 ASP A 448      22.958 -25.728  10.404  1.00  0.88           O  
ATOM   3297  OD2 ASP A 448      20.865 -25.503   9.790  1.00  0.89           O  
ATOM   3298  N   GLU A 449      20.031 -25.442  13.681  1.00  0.86           N  
ATOM   3299  CA  GLU A 449      19.310 -24.233  14.068  1.00  0.89           C  
ATOM   3300  C   GLU A 449      18.195 -24.549  15.060  1.00  0.89           C  
ATOM   3301  CB  GLU A 449      18.735 -23.531  12.836  1.00  0.84           C  
ATOM   3302  O   GLU A 449      17.684 -25.671  15.091  1.00  0.89           O  
ATOM   3303  CG  GLU A 449      18.138 -22.163  13.130  1.00  0.75           C  
ATOM   3304  CD  GLU A 449      17.622 -21.454  11.888  1.00  0.73           C  
ATOM   3305  OE1 GLU A 449      17.587 -22.078  10.803  1.00  0.80           O  
ATOM   3306  OE2 GLU A 449      17.250 -20.264  12.000  1.00  0.78           O  
ATOM   3307  N   ILE A 450      17.856 -23.580  15.886  1.00  0.87           N  
ATOM   3308  CA  ILE A 450      16.667 -23.589  16.731  1.00  0.87           C  
ATOM   3309  C   ILE A 450      15.735 -22.450  16.322  1.00  0.82           C  
ATOM   3310  CB  ILE A 450      17.035 -23.470  18.226  1.00  0.86           C  
ATOM   3311  O   ILE A 450      16.032 -21.278  16.569  1.00  0.77           O  
ATOM   3312  CG1 ILE A 450      17.951 -24.625  18.644  1.00  0.87           C  
ATOM   3313  CG2 ILE A 450      15.773 -23.431  19.092  1.00  0.86           C  
ATOM   3314  CD1 ILE A 450      18.474 -24.517  20.070  1.00  0.86           C  
ATOM   3315  N   GLN A 451      14.673 -22.872  15.604  1.00  0.81           N  
ATOM   3316  CA  GLN A 451      13.615 -21.981  15.138  1.00  0.82           C  
ATOM   3317  C   GLN A 451      12.575 -21.743  16.229  1.00  0.80           C  
ATOM   3318  CB  GLN A 451      12.944 -22.551  13.888  1.00  0.78           C  
ATOM   3319  O   GLN A 451      11.997 -22.694  16.760  1.00  0.78           O  
ATOM   3320  CG  GLN A 451      11.963 -21.594  13.226  1.00  0.72           C  
ATOM   3321  CD  GLN A 451      11.367 -22.154  11.948  1.00  0.70           C  
ATOM   3322  NE2 GLN A 451      10.680 -21.305  11.191  1.00  0.68           N  
ATOM   3323  OE1 GLN A 451      11.524 -23.341  11.643  1.00  0.74           O  
ATOM   3324  N   ILE A 452      12.296 -20.556  16.480  1.00  0.82           N  
ATOM   3325  CA  ILE A 452      11.207 -20.169  17.371  1.00  0.84           C  
ATOM   3326  C   ILE A 452       9.871 -20.313  16.645  1.00  0.81           C  
ATOM   3327  CB  ILE A 452      11.384 -18.722  17.884  1.00  0.79           C  
ATOM   3328  O   ILE A 452       9.655 -19.696  15.600  1.00  0.77           O  
ATOM   3329  CG1 ILE A 452      12.707 -18.584  18.646  1.00  0.75           C  
ATOM   3330  CG2 ILE A 452      10.200 -18.313  18.765  1.00  0.73           C  
ATOM   3331  CD1 ILE A 452      13.074 -17.148  18.994  1.00  0.73           C  
ATOM   3332  N   LEU A 453       8.893 -21.145  17.228  1.00  0.77           N  
ATOM   3333  CA  LEU A 453       7.535 -21.309  16.723  1.00  0.77           C  
ATOM   3334  C   LEU A 453       6.605 -20.251  17.308  1.00  0.72           C  
ATOM   3335  CB  LEU A 453       7.006 -22.708  17.053  1.00  0.75           C  
ATOM   3336  O   LEU A 453       5.702 -19.766  16.623  1.00  0.68           O  
ATOM   3337  CG  LEU A 453       7.769 -23.883  16.440  1.00  0.75           C  
ATOM   3338  CD1 LEU A 453       7.123 -25.204  16.846  1.00  0.75           C  
ATOM   3339  CD2 LEU A 453       7.823 -23.752  14.922  1.00  0.76           C  
ATOM   3340  N   SER A 454       6.842 -19.984  18.585  1.00  0.83           N  
ATOM   3341  CA  SER A 454       6.170 -18.925  19.331  1.00  0.83           C  
ATOM   3342  C   SER A 454       7.137 -18.209  20.267  1.00  0.82           C  
ATOM   3343  CB  SER A 454       4.998 -19.494  20.132  1.00  0.81           C  
ATOM   3344  O   SER A 454       7.836 -18.850  21.055  1.00  0.80           O  
ATOM   3345  OG  SER A 454       4.311 -18.462  20.819  1.00  0.74           O  
ATOM   3346  N   ASN A 455       7.286 -16.833  20.171  1.00  0.79           N  
ATOM   3347  CA  ASN A 455       8.244 -16.036  20.931  1.00  0.81           C  
ATOM   3348  C   ASN A 455       7.966 -16.105  22.430  1.00  0.79           C  
ATOM   3349  CB  ASN A 455       8.229 -14.582  20.455  1.00  0.77           C  
ATOM   3350  O   ASN A 455       8.831 -15.770  23.241  1.00  0.76           O  
ATOM   3351  CG  ASN A 455       8.614 -14.441  18.995  1.00  0.71           C  
ATOM   3352  ND2 ASN A 455       9.671 -13.683  18.732  1.00  0.66           N  
ATOM   3353  OD1 ASN A 455       7.966 -15.008  18.112  1.00  0.67           O  
ATOM   3354  N   GLY A 456       6.741 -16.628  22.846  1.00  0.80           N  
ATOM   3355  CA  GLY A 456       6.252 -16.468  24.206  1.00  0.80           C  
ATOM   3356  C   GLY A 456       6.158 -15.017  24.639  1.00  0.77           C  
ATOM   3357  O   GLY A 456       6.374 -14.108  23.834  1.00  0.72           O  
ATOM   3358  N   ARG A 457       5.778 -14.800  25.877  1.00  0.77           N  
ATOM   3359  CA  ARG A 457       5.693 -13.464  26.457  1.00  0.77           C  
ATOM   3360  C   ARG A 457       5.712 -13.527  27.981  1.00  0.76           C  
ATOM   3361  CB  ARG A 457       4.428 -12.748  25.979  1.00  0.74           C  
ATOM   3362  O   ARG A 457       5.347 -14.546  28.570  1.00  0.73           O  
ATOM   3363  CG  ARG A 457       3.137 -13.410  26.433  1.00  0.71           C  
ATOM   3364  CD  ARG A 457       1.911 -12.680  25.901  1.00  0.70           C  
ATOM   3365  NE  ARG A 457       0.672 -13.283  26.386  1.00  0.61           N  
ATOM   3366  NH1 ARG A 457      -0.627 -12.517  24.636  1.00  0.53           N  
ATOM   3367  NH2 ARG A 457      -1.569 -13.778  26.303  1.00  0.48           N  
ATOM   3368  CZ  ARG A 457      -0.505 -13.191  25.774  1.00  0.64           C  
ATOM   3369  N   GLY A 458       6.237 -12.337  28.658  1.00  0.71           N  
ATOM   3370  CA  GLY A 458       6.320 -12.199  30.103  1.00  0.71           C  
ATOM   3371  C   GLY A 458       7.669 -12.605  30.665  1.00  0.72           C  
ATOM   3372  O   GLY A 458       7.798 -12.853  31.866  1.00  0.71           O  
ATOM   3373  N   TYR A 459       8.660 -12.743  29.941  1.00  0.79           N  
ATOM   3374  CA  TYR A 459       9.977 -13.072  30.474  1.00  0.79           C  
ATOM   3375  C   TYR A 459      10.626 -11.852  31.117  1.00  0.78           C  
ATOM   3376  CB  TYR A 459      10.883 -13.623  29.368  1.00  0.77           C  
ATOM   3377  O   TYR A 459      11.041 -10.923  30.420  1.00  0.75           O  
ATOM   3378  CG  TYR A 459      10.413 -14.939  28.798  1.00  0.80           C  
ATOM   3379  CD1 TYR A 459      10.709 -16.142  29.435  1.00  0.79           C  
ATOM   3380  CD2 TYR A 459       9.672 -14.983  27.622  1.00  0.81           C  
ATOM   3381  CE1 TYR A 459      10.280 -17.358  28.913  1.00  0.83           C  
ATOM   3382  CE2 TYR A 459       9.238 -16.193  27.090  1.00  0.82           C  
ATOM   3383  OH  TYR A 459       9.118 -18.573  27.221  1.00  0.76           O  
ATOM   3384  CZ  TYR A 459       9.546 -17.373  27.742  1.00  0.83           C  
ATOM   3385  N   THR A 460      10.773 -11.822  32.448  1.00  0.71           N  
ATOM   3386  CA  THR A 460      11.482 -10.773  33.172  1.00  0.71           C  
ATOM   3387  C   THR A 460      12.956 -11.134  33.339  1.00  0.71           C  
ATOM   3388  CB  THR A 460      10.852 -10.524  34.555  1.00  0.69           C  
ATOM   3389  O   THR A 460      13.754 -10.310  33.790  1.00  0.70           O  
ATOM   3390  CG2 THR A 460       9.427  -9.996  34.423  1.00  0.65           C  
ATOM   3391  OG1 THR A 460      10.828 -11.753  35.291  1.00  0.67           O  
ATOM   3392  N   SER A 461      13.294 -12.296  33.088  1.00  0.78           N  
ATOM   3393  CA  SER A 461      14.666 -12.793  33.095  1.00  0.79           C  
ATOM   3394  C   SER A 461      14.915 -13.745  31.931  1.00  0.81           C  
ATOM   3395  CB  SER A 461      14.974 -13.498  34.416  1.00  0.78           C  
ATOM   3396  O   SER A 461      13.970 -14.234  31.309  1.00  0.82           O  
ATOM   3397  OG  SER A 461      14.121 -14.614  34.602  1.00  0.78           O  
ATOM   3398  N   LEU A 462      16.096 -13.987  31.482  1.00  0.81           N  
ATOM   3399  CA  LEU A 462      16.419 -14.974  30.458  1.00  0.84           C  
ATOM   3400  C   LEU A 462      15.937 -16.362  30.869  1.00  0.85           C  
ATOM   3401  CB  LEU A 462      17.928 -15.002  30.197  1.00  0.81           C  
ATOM   3402  O   LEU A 462      16.361 -16.891  31.898  1.00  0.85           O  
ATOM   3403  CG  LEU A 462      18.532 -13.741  29.578  1.00  0.79           C  
ATOM   3404  CD1 LEU A 462      20.050 -13.866  29.495  1.00  0.76           C  
ATOM   3405  CD2 LEU A 462      17.936 -13.483  28.199  1.00  0.77           C  
ATOM   3406  N   PRO A 463      14.964 -16.879  30.144  1.00  0.88           N  
ATOM   3407  CA  PRO A 463      14.582 -18.256  30.465  1.00  0.90           C  
ATOM   3408  C   PRO A 463      15.695 -19.260  30.176  1.00  0.91           C  
ATOM   3409  CB  PRO A 463      13.372 -18.506  29.561  1.00  0.89           C  
ATOM   3410  O   PRO A 463      16.554 -19.008  29.327  1.00  0.91           O  
ATOM   3411  CG  PRO A 463      13.594 -17.626  28.374  1.00  0.88           C  
ATOM   3412  CD  PRO A 463      14.295 -16.378  28.829  1.00  0.88           C  
ATOM   3413  N   SER A 464      15.734 -20.429  30.912  1.00  0.91           N  
ATOM   3414  CA  SER A 464      16.591 -21.555  30.557  1.00  0.92           C  
ATOM   3415  C   SER A 464      16.126 -22.219  29.266  1.00  0.94           C  
ATOM   3416  CB  SER A 464      16.620 -22.585  31.688  1.00  0.90           C  
ATOM   3417  O   SER A 464      14.924 -22.320  29.011  1.00  0.94           O  
ATOM   3418  OG  SER A 464      15.312 -23.043  31.984  1.00  0.89           O  
ATOM   3419  N   VAL A 465      17.005 -22.639  28.493  1.00  0.95           N  
ATOM   3420  CA  VAL A 465      16.767 -23.476  27.322  1.00  0.96           C  
ATOM   3421  C   VAL A 465      17.434 -24.836  27.514  1.00  0.96           C  
ATOM   3422  CB  VAL A 465      17.285 -22.806  26.030  1.00  0.94           C  
ATOM   3423  O   VAL A 465      18.633 -24.913  27.792  1.00  0.95           O  
ATOM   3424  CG1 VAL A 465      16.951 -23.658  24.808  1.00  0.82           C  
ATOM   3425  CG2 VAL A 465      16.697 -21.403  25.885  1.00  0.81           C  
ATOM   3426  N   THR A 466      16.658 -25.846  27.477  1.00  0.96           N  
ATOM   3427  CA  THR A 466      17.159 -27.216  27.527  1.00  0.97           C  
ATOM   3428  C   THR A 466      16.905 -27.933  26.205  1.00  0.97           C  
ATOM   3429  CB  THR A 466      16.508 -28.007  28.677  1.00  0.95           C  
ATOM   3430  O   THR A 466      15.799 -27.873  25.662  1.00  0.97           O  
ATOM   3431  CG2 THR A 466      16.957 -27.474  30.034  1.00  0.85           C  
ATOM   3432  OG1 THR A 466      15.083 -27.895  28.579  1.00  0.88           O  
ATOM   3433  N   ILE A 467      17.849 -28.581  25.662  1.00  0.97           N  
ATOM   3434  CA  ILE A 467      17.816 -29.429  24.476  1.00  0.97           C  
ATOM   3435  C   ILE A 467      17.998 -30.890  24.881  1.00  0.97           C  
ATOM   3436  CB  ILE A 467      18.901 -29.017  23.456  1.00  0.97           C  
ATOM   3437  O   ILE A 467      18.870 -31.213  25.691  1.00  0.96           O  
ATOM   3438  CG1 ILE A 467      18.753 -27.536  23.088  1.00  0.95           C  
ATOM   3439  CG2 ILE A 467      18.833 -29.901  22.208  1.00  0.94           C  
ATOM   3440  CD1 ILE A 467      19.938 -26.968  22.319  1.00  0.93           C  
ATOM   3441  N   SER A 468      17.126 -31.814  24.419  1.00  0.97           N  
ATOM   3442  CA  SER A 468      17.167 -33.218  24.811  1.00  0.97           C  
ATOM   3443  C   SER A 468      18.476 -33.874  24.383  1.00  0.97           C  
ATOM   3444  CB  SER A 468      15.985 -33.979  24.207  1.00  0.96           C  
ATOM   3445  O   SER A 468      19.129 -33.414  23.444  1.00  0.96           O  
ATOM   3446  OG  SER A 468      16.009 -33.904  22.792  1.00  0.92           O  
ATOM   3447  N   ALA A 469      18.964 -34.927  25.026  1.00  0.96           N  
ATOM   3448  CA  ALA A 469      20.207 -35.651  24.770  1.00  0.96           C  
ATOM   3449  C   ALA A 469      20.207 -36.263  23.373  1.00  0.96           C  
ATOM   3450  CB  ALA A 469      20.417 -36.736  25.823  1.00  0.94           C  
ATOM   3451  O   ALA A 469      19.147 -36.554  22.815  1.00  0.96           O  
ATOM   3452  N   PRO A 470      21.337 -36.444  22.735  1.00  0.95           N  
ATOM   3453  CA  PRO A 470      21.436 -37.110  21.434  1.00  0.96           C  
ATOM   3454  C   PRO A 470      21.080 -38.594  21.502  1.00  0.95           C  
ATOM   3455  CB  PRO A 470      22.905 -36.918  21.051  1.00  0.95           C  
ATOM   3456  O   PRO A 470      21.160 -39.203  22.572  1.00  0.94           O  
ATOM   3457  CG  PRO A 470      23.635 -36.859  22.354  1.00  0.94           C  
ATOM   3458  CD  PRO A 470      22.746 -36.201  23.369  1.00  0.90           C  
ATOM   3459  N   ASP A 471      20.838 -39.165  20.390  1.00  0.94           N  
ATOM   3460  CA  ASP A 471      20.501 -40.581  20.281  1.00  0.94           C  
ATOM   3461  C   ASP A 471      21.722 -41.459  20.546  1.00  0.90           C  
ATOM   3462  CB  ASP A 471      19.920 -40.890  18.900  1.00  0.92           C  
ATOM   3463  O   ASP A 471      21.594 -42.568  21.068  1.00  0.86           O  
ATOM   3464  CG  ASP A 471      18.763 -39.980  18.526  1.00  0.83           C  
ATOM   3465  OD1 ASP A 471      17.740 -39.969  19.244  1.00  0.78           O  
ATOM   3466  OD2 ASP A 471      18.874 -39.271  17.502  1.00  0.85           O  
ATOM   3467  N   VAL A 472      22.815 -40.919  20.216  1.00  0.91           N  
ATOM   3468  CA  VAL A 472      24.101 -41.589  20.378  1.00  0.92           C  
ATOM   3469  C   VAL A 472      25.132 -40.604  20.924  1.00  0.86           C  
ATOM   3470  CB  VAL A 472      24.597 -42.194  19.045  1.00  0.84           C  
ATOM   3471  O   VAL A 472      25.330 -39.525  20.359  1.00  0.81           O  
ATOM   3472  CG1 VAL A 472      25.867 -43.014  19.264  1.00  0.69           C  
ATOM   3473  CG2 VAL A 472      23.505 -43.054  18.412  1.00  0.68           C  
ATOM   3474  N   GLY A 473      25.864 -40.963  22.150  1.00  0.89           N  
ATOM   3475  CA  GLY A 473      26.922 -40.177  22.765  1.00  0.88           C  
ATOM   3476  C   GLY A 473      26.438 -39.330  23.927  1.00  0.85           C  
ATOM   3477  O   GLY A 473      25.360 -39.573  24.472  1.00  0.78           O  
ATOM   3478  N   ILE A 474      27.321 -38.384  24.440  1.00  0.82           N  
ATOM   3479  CA  ILE A 474      27.064 -37.613  25.651  1.00  0.86           C  
ATOM   3480  C   ILE A 474      27.124 -36.121  25.336  1.00  0.85           C  
ATOM   3481  CB  ILE A 474      28.070 -37.966  26.770  1.00  0.75           C  
ATOM   3482  O   ILE A 474      27.062 -35.286  26.242  1.00  0.79           O  
ATOM   3483  CG1 ILE A 474      29.506 -37.715  26.296  1.00  0.61           C  
ATOM   3484  CG2 ILE A 474      27.888 -39.419  27.221  1.00  0.57           C  
ATOM   3485  CD1 ILE A 474      30.552 -37.846  27.394  1.00  0.61           C  
ATOM   3486  N   ASN A 475      27.226 -35.809  24.088  1.00  0.92           N  
ATOM   3487  CA  ASN A 475      27.441 -34.403  23.764  1.00  0.93           C  
ATOM   3488  C   ASN A 475      26.135 -33.708  23.390  1.00  0.94           C  
ATOM   3489  CB  ASN A 475      28.460 -34.262  22.631  1.00  0.90           C  
ATOM   3490  O   ASN A 475      25.847 -33.512  22.208  1.00  0.92           O  
ATOM   3491  CG  ASN A 475      28.903 -32.828  22.419  1.00  0.80           C  
ATOM   3492  ND2 ASN A 475      29.455 -32.546  21.245  1.00  0.81           N  
ATOM   3493  OD1 ASN A 475      28.750 -31.981  23.303  1.00  0.78           O  
ATOM   3494  N   THR A 476      25.326 -33.339  24.379  1.00  0.95           N  
ATOM   3495  CA  THR A 476      24.061 -32.624  24.249  1.00  0.96           C  
ATOM   3496  C   THR A 476      24.291 -31.205  23.738  1.00  0.96           C  
ATOM   3497  CB  THR A 476      23.307 -32.574  25.591  1.00  0.94           C  
ATOM   3498  O   THR A 476      25.206 -30.516  24.196  1.00  0.96           O  
ATOM   3499  CG2 THR A 476      21.930 -31.941  25.425  1.00  0.84           C  
ATOM   3500  OG1 THR A 476      23.151 -33.907  26.094  1.00  0.89           O  
ATOM   3501  N   ALA A 477      23.556 -30.731  22.881  1.00  0.95           N  
ATOM   3502  CA  ALA A 477      23.579 -29.356  22.388  1.00  0.96           C  
ATOM   3503  C   ALA A 477      23.168 -28.374  23.482  1.00  0.95           C  
ATOM   3504  CB  ALA A 477      22.662 -29.210  21.176  1.00  0.95           C  
ATOM   3505  O   ALA A 477      22.355 -28.705  24.349  1.00  0.94           O  
ATOM   3506  N   THR A 478      23.743 -27.183  23.485  1.00  0.95           N  
ATOM   3507  CA  THR A 478      23.394 -26.122  24.424  1.00  0.95           C  
ATOM   3508  C   THR A 478      23.047 -24.835  23.681  1.00  0.94           C  
ATOM   3509  CB  THR A 478      24.541 -25.853  25.415  1.00  0.93           C  
ATOM   3510  O   THR A 478      23.608 -24.555  22.619  1.00  0.93           O  
ATOM   3511  CG2 THR A 478      24.862 -27.098  26.236  1.00  0.90           C  
ATOM   3512  OG1 THR A 478      25.711 -25.460  24.687  1.00  0.92           O  
ATOM   3513  N   ALA A 479      22.102 -24.055  24.194  1.00  0.94           N  
ATOM   3514  CA  ALA A 479      21.668 -22.785  23.617  1.00  0.94           C  
ATOM   3515  C   ALA A 479      21.383 -21.756  24.707  1.00  0.91           C  
ATOM   3516  CB  ALA A 479      20.430 -22.992  22.747  1.00  0.93           C  
ATOM   3517  O   ALA A 479      21.162 -22.115  25.866  1.00  0.87           O  
ATOM   3518  N   THR A 480      21.463 -20.497  24.324  1.00  0.90           N  
ATOM   3519  CA  THR A 480      21.068 -19.363  25.153  1.00  0.89           C  
ATOM   3520  C   THR A 480      19.935 -18.581  24.494  1.00  0.87           C  
ATOM   3521  CB  THR A 480      22.258 -18.423  25.418  1.00  0.87           C  
ATOM   3522  O   THR A 480      19.780 -18.615  23.271  1.00  0.84           O  
ATOM   3523  CG2 THR A 480      23.339 -19.121  26.237  1.00  0.82           C  
ATOM   3524  OG1 THR A 480      22.818 -18.005  24.167  1.00  0.84           O  
ATOM   3525  N   VAL A 481      19.125 -17.935  25.221  1.00  0.89           N  
ATOM   3526  CA  VAL A 481      18.032 -17.079  24.773  1.00  0.88           C  
ATOM   3527  C   VAL A 481      18.470 -15.617  24.814  1.00  0.85           C  
ATOM   3528  CB  VAL A 481      16.764 -17.280  25.632  1.00  0.86           C  
ATOM   3529  O   VAL A 481      19.221 -15.212  25.705  1.00  0.81           O  
ATOM   3530  CG1 VAL A 481      15.626 -16.393  25.131  1.00  0.76           C  
ATOM   3531  CG2 VAL A 481      16.343 -18.749  25.625  1.00  0.75           C  
ATOM   3532  N   GLU A 482      18.060 -14.912  23.805  1.00  0.82           N  
ATOM   3533  CA  GLU A 482      18.050 -13.452  23.784  1.00  0.82           C  
ATOM   3534  C   GLU A 482      16.623 -12.910  23.784  1.00  0.80           C  
ATOM   3535  CB  GLU A 482      18.813 -12.926  22.566  1.00  0.79           C  
ATOM   3536  O   GLU A 482      15.771 -13.390  23.034  1.00  0.77           O  
ATOM   3537  CG  GLU A 482      20.303 -13.230  22.595  1.00  0.75           C  
ATOM   3538  CD  GLU A 482      21.040 -12.741  21.358  1.00  0.73           C  
ATOM   3539  OE1 GLU A 482      20.418 -12.061  20.511  1.00  0.74           O  
ATOM   3540  OE2 GLU A 482      22.248 -13.042  21.235  1.00  0.74           O  
ATOM   3541  N   LEU A 483      16.248 -12.170  24.711  1.00  0.75           N  
ATOM   3542  CA  LEU A 483      14.976 -11.457  24.700  1.00  0.75           C  
ATOM   3543  C   LEU A 483      14.993 -10.329  23.673  1.00  0.74           C  
ATOM   3544  CB  LEU A 483      14.666 -10.893  26.089  1.00  0.72           C  
ATOM   3545  O   LEU A 483      16.043  -9.737  23.413  1.00  0.71           O  
ATOM   3546  CG  LEU A 483      14.510 -11.915  27.217  1.00  0.71           C  
ATOM   3547  CD1 LEU A 483      14.205 -11.209  28.534  1.00  0.69           C  
ATOM   3548  CD2 LEU A 483      13.417 -12.922  26.878  1.00  0.69           C  
ATOM   3549  N   LEU A 484      13.866 -10.187  22.966  1.00  0.65           N  
ATOM   3550  CA  LEU A 484      13.703  -8.957  22.200  1.00  0.64           C  
ATOM   3551  C   LEU A 484      13.805  -7.735  23.106  1.00  0.64           C  
ATOM   3552  CB  LEU A 484      12.357  -8.954  21.470  1.00  0.62           C  
ATOM   3553  O   LEU A 484      13.348  -7.766  24.251  1.00  0.62           O  
ATOM   3554  CG  LEU A 484      12.213  -9.941  20.310  1.00  0.59           C  
ATOM   3555  CD1 LEU A 484      10.791  -9.907  19.760  1.00  0.57           C  
ATOM   3556  CD2 LEU A 484      13.224  -9.628  19.213  1.00  0.57           C  
ATOM   3557  N   PRO A 485      14.573  -6.644  22.747  1.00  0.54           N  
ATOM   3558  CA  PRO A 485      14.515  -5.378  23.482  1.00  0.53           C  
ATOM   3559  C   PRO A 485      13.087  -4.875  23.680  1.00  0.54           C  
ATOM   3560  CB  PRO A 485      15.314  -4.420  22.595  1.00  0.51           C  
ATOM   3561  O   PRO A 485      12.270  -4.948  22.759  1.00  0.52           O  
ATOM   3562  CG  PRO A 485      15.421  -5.118  21.278  1.00  0.50           C  
ATOM   3563  CD  PRO A 485      15.045  -6.559  21.469  1.00  0.51           C  
ATOM   3564  N   THR A 486      12.740  -4.564  24.953  1.00  0.54           N  
ATOM   3565  CA  THR A 486      11.529  -3.833  25.307  1.00  0.53           C  
ATOM   3566  C   THR A 486      11.689  -2.345  25.010  1.00  0.53           C  
ATOM   3567  CB  THR A 486      11.174  -4.027  26.793  1.00  0.52           C  
ATOM   3568  O   THR A 486      12.704  -1.741  25.365  1.00  0.52           O  
ATOM   3569  CG2 THR A 486       9.749  -3.566  27.083  1.00  0.49           C  
ATOM   3570  OG1 THR A 486      11.293  -5.414  27.129  1.00  0.49           O  
ATOM   3571  N   TYR A 487      10.796  -1.912  24.294  1.00  0.50           N  
ATOM   3572  CA  TYR A 487      10.609  -0.490  24.030  1.00  0.50           C  
ATOM   3573  C   TYR A 487       9.627   0.124  25.020  1.00  0.50           C  
ATOM   3574  CB  TYR A 487      10.114  -0.270  22.598  1.00  0.48           C  
ATOM   3575  O   TYR A 487       8.573  -0.454  25.298  1.00  0.49           O  
ATOM   3576  CG  TYR A 487      11.071  -0.766  21.541  1.00  0.47           C  
ATOM   3577  CD1 TYR A 487      12.094   0.048  21.063  1.00  0.45           C  
ATOM   3578  CD2 TYR A 487      10.953  -2.050  21.019  1.00  0.46           C  
ATOM   3579  CE1 TYR A 487      12.977  -0.404  20.088  1.00  0.43           C  
ATOM   3580  CE2 TYR A 487      11.830  -2.513  20.043  1.00  0.44           C  
ATOM   3581  OH  TYR A 487      13.709  -2.137  18.620  1.00  0.33           O  
ATOM   3582  CZ  TYR A 487      12.838  -1.684  19.585  1.00  0.46           C  
ATOM   3583  N   TYR A 488      10.098   1.192  25.704  1.00  0.54           N  
ATOM   3584  CA  TYR A 488       9.258   1.992  26.590  1.00  0.53           C  
ATOM   3585  C   TYR A 488       8.955   3.352  25.973  1.00  0.54           C  
ATOM   3586  CB  TYR A 488       9.936   2.176  27.951  1.00  0.52           C  
ATOM   3587  O   TYR A 488       9.760   3.886  25.206  1.00  0.52           O  
ATOM   3588  CG  TYR A 488      10.187   0.880  28.684  1.00  0.51           C  
ATOM   3589  CD1 TYR A 488       9.227   0.341  29.536  1.00  0.49           C  
ATOM   3590  CD2 TYR A 488      11.386   0.193  28.525  1.00  0.50           C  
ATOM   3591  CE1 TYR A 488       9.455  -0.851  30.215  1.00  0.50           C  
ATOM   3592  CE2 TYR A 488      11.625  -1.001  29.199  1.00  0.49           C  
ATOM   3593  OH  TYR A 488      10.887  -2.695  30.709  1.00  0.48           O  
ATOM   3594  CZ  TYR A 488      10.655  -1.514  30.040  1.00  0.51           C  
ATOM   3595  N   THR A 489       7.745   3.830  26.126  1.00  0.51           N  
ATOM   3596  CA  THR A 489       7.355   5.166  25.691  1.00  0.52           C  
ATOM   3597  C   THR A 489       7.616   6.191  26.791  1.00  0.51           C  
ATOM   3598  CB  THR A 489       5.870   5.210  25.286  1.00  0.50           C  
ATOM   3599  O   THR A 489       7.250   5.974  27.948  1.00  0.52           O  
ATOM   3600  CG2 THR A 489       5.523   6.534  24.613  1.00  0.48           C  
ATOM   3601  OG1 THR A 489       5.596   4.138  24.376  1.00  0.43           O  
ATOM   3602  N   VAL A 490       8.293   7.351  26.420  1.00  0.53           N  
ATOM   3603  CA  VAL A 490       8.391   8.521  27.286  1.00  0.52           C  
ATOM   3604  C   VAL A 490       7.007   9.134  27.486  1.00  0.54           C  
ATOM   3605  CB  VAL A 490       9.362   9.575  26.706  1.00  0.51           C  
ATOM   3606  O   VAL A 490       6.360   9.550  26.522  1.00  0.53           O  
ATOM   3607  CG1 VAL A 490       9.439  10.798  27.619  1.00  0.46           C  
ATOM   3608  CG2 VAL A 490      10.749   8.968  26.504  1.00  0.47           C  
ATOM   3609  N   LYS A 491       6.449   9.030  28.649  1.00  0.57           N  
ATOM   3610  CA  LYS A 491       5.231   9.681  29.125  1.00  0.58           C  
ATOM   3611  C   LYS A 491       5.452  11.176  29.333  1.00  0.58           C  
ATOM   3612  CB  LYS A 491       4.751   9.036  30.426  1.00  0.56           C  
ATOM   3613  O   LYS A 491       4.584  11.989  29.006  1.00  0.57           O  
ATOM   3614  CG  LYS A 491       3.432   9.591  30.942  1.00  0.54           C  
ATOM   3615  CD  LYS A 491       3.026   8.938  32.257  1.00  0.55           C  
ATOM   3616  CE  LYS A 491       1.794   9.602  32.856  1.00  0.52           C  
ATOM   3617  NZ  LYS A 491       1.458   9.039  34.198  1.00  0.47           N  
ATOM   3618  N   GLU A 492       6.528  11.574  29.997  1.00  0.58           N  
ATOM   3619  CA  GLU A 492       6.890  12.947  30.337  1.00  0.59           C  
ATOM   3620  C   GLU A 492       8.401  13.152  30.271  1.00  0.58           C  
ATOM   3621  CB  GLU A 492       6.370  13.312  31.729  1.00  0.56           C  
ATOM   3622  O   GLU A 492       9.170  12.225  30.534  1.00  0.58           O  
ATOM   3623  CG  GLU A 492       4.854  13.270  31.850  1.00  0.54           C  
ATOM   3624  CD  GLU A 492       4.354  13.594  33.249  1.00  0.56           C  
ATOM   3625  OE1 GLU A 492       5.186  13.875  34.141  1.00  0.62           O  
ATOM   3626  OE2 GLU A 492       3.120  13.566  33.455  1.00  0.57           O  
ATOM   3627  N   SER A 493       8.858  14.425  29.815  1.00  0.55           N  
ATOM   3628  CA  SER A 493      10.244  14.868  29.919  1.00  0.57           C  
ATOM   3629  C   SER A 493      10.328  16.316  30.391  1.00  0.57           C  
ATOM   3630  CB  SER A 493      10.957  14.720  28.575  1.00  0.54           C  
ATOM   3631  O   SER A 493       9.554  17.165  29.944  1.00  0.56           O  
ATOM   3632  OG  SER A 493      10.495  15.689  27.650  1.00  0.52           O  
ATOM   3633  N   THR A 494      11.045  16.592  31.314  1.00  0.52           N  
ATOM   3634  CA  THR A 494      11.384  17.957  31.701  1.00  0.53           C  
ATOM   3635  C   THR A 494      12.312  18.596  30.672  1.00  0.51           C  
ATOM   3636  CB  THR A 494      12.049  17.995  33.090  1.00  0.51           C  
ATOM   3637  O   THR A 494      13.056  17.897  29.981  1.00  0.52           O  
ATOM   3638  CG2 THR A 494      11.101  17.479  34.168  1.00  0.47           C  
ATOM   3639  OG1 THR A 494      13.226  17.177  33.072  1.00  0.47           O  
ATOM   3640  N   PRO A 495      12.272  19.845  30.380  1.00  0.53           N  
ATOM   3641  CA  PRO A 495      13.338  20.491  29.611  1.00  0.52           C  
ATOM   3642  C   PRO A 495      14.730  20.176  30.153  1.00  0.53           C  
ATOM   3643  CB  PRO A 495      13.022  21.982  29.754  1.00  0.50           C  
ATOM   3644  O   PRO A 495      14.905  20.021  31.365  1.00  0.53           O  
ATOM   3645  CG  PRO A 495      11.587  22.030  30.170  1.00  0.49           C  
ATOM   3646  CD  PRO A 495      11.271  20.778  30.937  1.00  0.52           C  
ATOM   3647  N   ILE A 496      15.617  20.085  29.184  1.00  0.41           N  
ATOM   3648  CA  ILE A 496      17.003  20.044  29.637  1.00  0.43           C  
ATOM   3649  C   ILE A 496      17.340  21.332  30.384  1.00  0.43           C  
ATOM   3650  CB  ILE A 496      17.979  19.838  28.457  1.00  0.41           C  
ATOM   3651  O   ILE A 496      17.205  22.429  29.836  1.00  0.43           O  
ATOM   3652  CG1 ILE A 496      17.712  18.492  27.772  1.00  0.37           C  
ATOM   3653  CG2 ILE A 496      19.431  19.932  28.933  1.00  0.38           C  
ATOM   3654  CD1 ILE A 496      18.499  18.286  26.485  1.00  0.39           C  
ATOM   3655  N   SER A 497      17.690  21.190  31.595  1.00  0.45           N  
ATOM   3656  CA  SER A 497      18.360  22.181  32.430  1.00  0.46           C  
ATOM   3657  C   SER A 497      19.704  21.664  32.931  1.00  0.45           C  
ATOM   3658  CB  SER A 497      17.477  22.568  33.617  1.00  0.45           C  
ATOM   3659  O   SER A 497      19.785  20.565  33.483  1.00  0.45           O  
ATOM   3660  OG  SER A 497      18.125  23.528  34.434  1.00  0.47           O  
ATOM   3661  N   ALA A 498      20.733  22.365  32.618  1.00  0.38           N  
ATOM   3662  CA  ALA A 498      22.111  22.098  33.020  1.00  0.38           C  
ATOM   3663  C   ALA A 498      22.577  20.736  32.514  1.00  0.38           C  
ATOM   3664  CB  ALA A 498      22.247  22.172  34.539  1.00  0.37           C  
ATOM   3665  O   ALA A 498      23.360  20.054  33.179  1.00  0.37           O  
ATOM   3666  N   GLY A 499      22.122  20.349  31.292  1.00  0.39           N  
ATOM   3667  CA  GLY A 499      22.468  19.095  30.643  1.00  0.39           C  
ATOM   3668  C   GLY A 499      21.674  17.913  31.166  1.00  0.39           C  
ATOM   3669  O   GLY A 499      21.932  16.769  30.787  1.00  0.38           O  
ATOM   3670  N   ILE A 500      20.701  18.094  31.944  1.00  0.43           N  
ATOM   3671  CA  ILE A 500      19.872  17.075  32.579  1.00  0.43           C  
ATOM   3672  C   ILE A 500      18.422  17.235  32.128  1.00  0.43           C  
ATOM   3673  CB  ILE A 500      19.966  17.149  34.119  1.00  0.41           C  
ATOM   3674  O   ILE A 500      17.894  18.349  32.099  1.00  0.42           O  
ATOM   3675  CG1 ILE A 500      21.425  17.019  34.572  1.00  0.37           C  
ATOM   3676  CG2 ILE A 500      19.093  16.070  34.766  1.00  0.37           C  
ATOM   3677  CD1 ILE A 500      21.627  17.201  36.070  1.00  0.38           C  
ATOM   3678  N   CYS A 501      17.882  16.215  31.738  1.00  0.42           N  
ATOM   3679  CA  CYS A 501      16.435  16.089  31.610  1.00  0.48           C  
ATOM   3680  C   CYS A 501      15.926  14.862  32.358  1.00  0.42           C  
ATOM   3681  CB  CYS A 501      16.032  16.003  30.138  1.00  0.42           C  
ATOM   3682  O   CYS A 501      16.653  13.879  32.514  1.00  0.43           O  
ATOM   3683  SG  CYS A 501      14.923  14.627  29.766  1.00  0.58           S  
ATOM   3684  N   THR A 502      14.766  14.967  32.930  1.00  0.53           N  
ATOM   3685  CA  THR A 502      14.008  13.870  33.521  1.00  0.54           C  
ATOM   3686  C   THR A 502      12.984  13.324  32.531  1.00  0.52           C  
ATOM   3687  CB  THR A 502      13.293  14.317  34.810  1.00  0.52           C  
ATOM   3688  O   THR A 502      12.195  14.083  31.964  1.00  0.52           O  
ATOM   3689  CG2 THR A 502      12.641  13.132  35.516  1.00  0.48           C  
ATOM   3690  OG1 THR A 502      14.245  14.920  35.694  1.00  0.46           O  
ATOM   3691  N   ILE A 503      13.011  12.060  32.325  1.00  0.53           N  
ATOM   3692  CA  ILE A 503      11.999  11.358  31.545  1.00  0.54           C  
ATOM   3693  C   ILE A 503      11.195  10.432  32.456  1.00  0.53           C  
ATOM   3694  CB  ILE A 503      12.634  10.553  30.389  1.00  0.53           C  
ATOM   3695  O   ILE A 503      11.765   9.713  33.279  1.00  0.53           O  
ATOM   3696  CG1 ILE A 503      13.672  11.406  29.651  1.00  0.49           C  
ATOM   3697  CG2 ILE A 503      11.556  10.047  29.426  1.00  0.50           C  
ATOM   3698  CD1 ILE A 503      14.508  10.630  28.643  1.00  0.50           C  
ATOM   3699  N   THR A 504       9.883  10.510  32.351  1.00  0.59           N  
ATOM   3700  CA  THR A 504       8.933   9.541  32.887  1.00  0.60           C  
ATOM   3701  C   THR A 504       8.453   8.592  31.792  1.00  0.59           C  
ATOM   3702  CB  THR A 504       7.721  10.243  33.528  1.00  0.58           C  
ATOM   3703  O   THR A 504       8.012   9.034  30.730  1.00  0.58           O  
ATOM   3704  CG2 THR A 504       6.815   9.240  34.234  1.00  0.54           C  
ATOM   3705  OG1 THR A 504       8.184  11.206  34.483  1.00  0.56           O  
ATOM   3706  N   ILE A 505       8.573   7.313  31.949  1.00  0.56           N  
ATOM   3707  CA  ILE A 505       8.073   6.300  31.024  1.00  0.57           C  
ATOM   3708  C   ILE A 505       6.716   5.790  31.502  1.00  0.56           C  
ATOM   3709  CB  ILE A 505       9.068   5.126  30.881  1.00  0.55           C  
ATOM   3710  O   ILE A 505       6.366   5.942  32.675  1.00  0.56           O  
ATOM   3711  CG1 ILE A 505       9.473   4.598  32.262  1.00  0.50           C  
ATOM   3712  CG2 ILE A 505      10.298   5.555  30.076  1.00  0.51           C  
ATOM   3713  CD1 ILE A 505      10.359   3.361  32.216  1.00  0.51           C  
ATOM   3714  N   ASN A 506       5.930   5.306  30.627  1.00  0.57           N  
ATOM   3715  CA  ASN A 506       4.535   4.948  30.861  1.00  0.59           C  
ATOM   3716  C   ASN A 506       4.415   3.708  31.743  1.00  0.57           C  
ATOM   3717  CB  ASN A 506       3.807   4.728  29.534  1.00  0.56           C  
ATOM   3718  O   ASN A 506       3.351   3.441  32.304  1.00  0.57           O  
ATOM   3719  CG  ASN A 506       4.392   3.584  28.730  1.00  0.54           C  
ATOM   3720  ND2 ASN A 506       3.602   3.040  27.811  1.00  0.51           N  
ATOM   3721  OD1 ASN A 506       5.543   3.190  28.933  1.00  0.53           O  
ATOM   3722  N   GLU A 507       5.436   3.076  31.916  1.00  0.52           N  
ATOM   3723  CA  GLU A 507       5.359   1.821  32.658  1.00  0.55           C  
ATOM   3724  C   GLU A 507       6.557   1.657  33.590  1.00  0.52           C  
ATOM   3725  CB  GLU A 507       5.273   0.632  31.697  1.00  0.52           C  
ATOM   3726  O   GLU A 507       7.598   2.284  33.387  1.00  0.53           O  
ATOM   3727  CG  GLU A 507       4.021   0.629  30.833  1.00  0.52           C  
ATOM   3728  CD  GLU A 507       3.972  -0.531  29.852  1.00  0.55           C  
ATOM   3729  OE1 GLU A 507       4.821  -1.446  29.950  1.00  0.55           O  
ATOM   3730  OE2 GLU A 507       3.077  -0.525  28.977  1.00  0.51           O  
ATOM   3731  N   THR A 508       6.439   0.920  34.698  1.00  0.54           N  
ATOM   3732  CA  THR A 508       7.491   0.527  35.629  1.00  0.54           C  
ATOM   3733  C   THR A 508       8.456  -0.455  34.971  1.00  0.54           C  
ATOM   3734  CB  THR A 508       6.901  -0.105  36.903  1.00  0.53           C  
ATOM   3735  O   THR A 508       8.031  -1.451  34.382  1.00  0.53           O  
ATOM   3736  CG2 THR A 508       7.977  -0.307  37.965  1.00  0.50           C  
ATOM   3737  OG1 THR A 508       5.883   0.755  37.429  1.00  0.49           O  
ATOM   3738  N   LEU A 509       9.746  -0.144  34.939  1.00  0.51           N  
ATOM   3739  CA  LEU A 509      10.748  -1.133  34.557  1.00  0.50           C  
ATOM   3740  C   LEU A 509      10.666  -2.364  35.454  1.00  0.51           C  
ATOM   3741  CB  LEU A 509      12.152  -0.528  34.628  1.00  0.49           C  
ATOM   3742  O   LEU A 509      10.620  -2.242  36.680  1.00  0.51           O  
ATOM   3743  CG  LEU A 509      12.473   0.563  33.605  1.00  0.48           C  
ATOM   3744  CD1 LEU A 509      13.824   1.199  33.915  1.00  0.45           C  
ATOM   3745  CD2 LEU A 509      12.458  -0.009  32.191  1.00  0.47           C  
ATOM   3746  N   PRO A 510      10.563  -3.524  34.917  1.00  0.48           N  
ATOM   3747  CA  PRO A 510      10.600  -4.747  35.722  1.00  0.48           C  
ATOM   3748  C   PRO A 510      11.959  -4.979  36.381  1.00  0.48           C  
ATOM   3749  CB  PRO A 510      10.291  -5.849  34.706  1.00  0.47           C  
ATOM   3750  O   PRO A 510      12.126  -5.939  37.137  1.00  0.48           O  
ATOM   3751  CG  PRO A 510      10.822  -5.331  33.408  1.00  0.47           C  
ATOM   3752  CD  PRO A 510      10.691  -3.835  33.402  1.00  0.49           C  
ATOM   3753  N   TYR A 511      12.888  -4.173  36.301  1.00  0.41           N  
ATOM   3754  CA  TYR A 511      14.225  -4.265  36.878  1.00  0.45           C  
ATOM   3755  C   TYR A 511      14.829  -2.880  37.076  1.00  0.42           C  
ATOM   3756  CB  TYR A 511      15.139  -5.110  35.985  1.00  0.41           C  
ATOM   3757  O   TYR A 511      14.347  -1.898  36.506  1.00  0.41           O  
ATOM   3758  CG  TYR A 511      15.081  -4.731  34.525  1.00  0.40           C  
ATOM   3759  CD1 TYR A 511      14.192  -5.361  33.657  1.00  0.38           C  
ATOM   3760  CD2 TYR A 511      15.915  -3.745  34.011  1.00  0.40           C  
ATOM   3761  CE1 TYR A 511      14.136  -5.017  32.310  1.00  0.39           C  
ATOM   3762  CE2 TYR A 511      15.868  -3.392  32.666  1.00  0.39           C  
ATOM   3763  OH  TYR A 511      14.926  -3.688  30.493  1.00  0.30           O  
ATOM   3764  CZ  TYR A 511      14.976  -4.033  31.825  1.00  0.39           C  
ATOM   3765  N   SER A 512      15.832  -2.840  37.926  1.00  0.41           N  
ATOM   3766  CA  SER A 512      16.588  -1.609  38.133  1.00  0.42           C  
ATOM   3767  C   SER A 512      17.567  -1.363  36.991  1.00  0.41           C  
ATOM   3768  CB  SER A 512      17.344  -1.662  39.461  1.00  0.39           C  
ATOM   3769  O   SER A 512      18.279  -2.276  36.568  1.00  0.39           O  
ATOM   3770  OG  SER A 512      17.619  -3.002  39.831  1.00  0.36           O  
ATOM   3771  N   VAL A 513      17.496  -0.299  36.379  1.00  0.44           N  
ATOM   3772  CA  VAL A 513      18.551   0.226  35.520  1.00  0.45           C  
ATOM   3773  C   VAL A 513      19.626   0.897  36.372  1.00  0.44           C  
ATOM   3774  CB  VAL A 513      17.994   1.226  34.481  1.00  0.44           C  
ATOM   3775  O   VAL A 513      19.318   1.725  37.233  1.00  0.45           O  
ATOM   3776  CG1 VAL A 513      19.001   1.453  33.356  1.00  0.40           C  
ATOM   3777  CG2 VAL A 513      16.665   0.725  33.920  1.00  0.41           C  
ATOM   3778  N   GLY A 514      20.814   0.391  36.311  1.00  0.39           N  
ATOM   3779  CA  GLY A 514      21.956   0.959  37.011  1.00  0.39           C  
ATOM   3780  C   GLY A 514      22.371   2.315  36.472  1.00  0.39           C  
ATOM   3781  O   GLY A 514      22.118   2.630  35.307  1.00  0.38           O  
ATOM   3782  N   VAL A 515      22.881   3.305  37.304  1.00  0.34           N  
ATOM   3783  CA  VAL A 515      23.589   4.530  36.945  1.00  0.34           C  
ATOM   3784  C   VAL A 515      24.709   4.209  35.959  1.00  0.34           C  
ATOM   3785  CB  VAL A 515      24.162   5.240  38.192  1.00  0.33           C  
ATOM   3786  O   VAL A 515      25.446   3.237  36.142  1.00  0.33           O  
ATOM   3787  CG1 VAL A 515      24.921   6.504  37.792  1.00  0.30           C  
ATOM   3788  CG2 VAL A 515      23.044   5.573  39.178  1.00  0.30           C  
ATOM   3789  N   GLY A 516      24.762   4.896  34.878  1.00  0.32           N  
ATOM   3790  CA  GLY A 516      25.666   4.721  33.752  1.00  0.33           C  
ATOM   3791  C   GLY A 516      25.051   3.933  32.611  1.00  0.32           C  
ATOM   3792  O   GLY A 516      25.662   3.790  31.549  1.00  0.31           O  
ATOM   3793  N   THR A 517      23.902   3.466  32.795  1.00  0.34           N  
ATOM   3794  CA  THR A 517      23.182   2.834  31.694  1.00  0.36           C  
ATOM   3795  C   THR A 517      22.868   3.850  30.600  1.00  0.34           C  
ATOM   3796  CB  THR A 517      21.876   2.181  32.183  1.00  0.33           C  
ATOM   3797  O   THR A 517      22.299   4.909  30.873  1.00  0.33           O  
ATOM   3798  CG2 THR A 517      21.189   1.415  31.057  1.00  0.31           C  
ATOM   3799  OG1 THR A 517      22.173   1.274  33.252  1.00  0.30           O  
ATOM   3800  N   THR A 518      23.517   3.719  29.454  1.00  0.32           N  
ATOM   3801  CA  THR A 518      23.159   4.492  28.269  1.00  0.34           C  
ATOM   3802  C   THR A 518      21.821   4.026  27.703  1.00  0.32           C  
ATOM   3803  CB  THR A 518      24.246   4.384  27.183  1.00  0.31           C  
ATOM   3804  O   THR A 518      21.605   2.827  27.515  1.00  0.31           O  
ATOM   3805  CG2 THR A 518      24.193   5.576  26.233  1.00  0.29           C  
ATOM   3806  OG1 THR A 518      25.535   4.341  27.808  1.00  0.28           O  
ATOM   3807  N   VAL A 519      20.876   4.787  27.657  1.00  0.39           N  
ATOM   3808  CA  VAL A 519      19.625   4.693  26.912  1.00  0.38           C  
ATOM   3809  C   VAL A 519      19.861   5.080  25.454  1.00  0.39           C  
ATOM   3810  CB  VAL A 519      18.527   5.587  27.530  1.00  0.38           C  
ATOM   3811  O   VAL A 519      20.134   6.244  25.151  1.00  0.38           O  
ATOM   3812  CG1 VAL A 519      17.187   5.357  26.834  1.00  0.35           C  
ATOM   3813  CG2 VAL A 519      18.406   5.323  29.030  1.00  0.35           C  
ATOM   3814  N   PRO A 520      20.292   4.055  24.730  1.00  0.35           N  
ATOM   3815  CA  PRO A 520      20.247   4.486  23.331  1.00  0.35           C  
ATOM   3816  C   PRO A 520      18.926   5.158  22.963  1.00  0.35           C  
ATOM   3817  CB  PRO A 520      20.431   3.181  22.553  1.00  0.33           C  
ATOM   3818  O   PRO A 520      17.863   4.729  23.419  1.00  0.34           O  
ATOM   3819  CG  PRO A 520      20.018   2.107  23.506  1.00  0.32           C  
ATOM   3820  CD  PRO A 520      20.107   2.649  24.904  1.00  0.36           C  
ATOM   3821  N   PHE A 521      18.993   6.395  22.475  1.00  0.31           N  
ATOM   3822  CA  PHE A 521      17.949   7.046  21.693  1.00  0.33           C  
ATOM   3823  C   PHE A 521      17.838   6.418  20.309  1.00  0.31           C  
ATOM   3824  CB  PHE A 521      18.228   8.547  21.567  1.00  0.30           C  
ATOM   3825  O   PHE A 521      18.845   6.229  19.624  1.00  0.30           O  
ATOM   3826  CG  PHE A 521      17.387   9.235  20.526  1.00  0.30           C  
ATOM   3827  CD1 PHE A 521      17.866   9.416  19.234  1.00  0.29           C  
ATOM   3828  CD2 PHE A 521      16.117   9.702  20.839  1.00  0.30           C  
ATOM   3829  CE1 PHE A 521      17.090  10.052  18.268  1.00  0.28           C  
ATOM   3830  CE2 PHE A 521      15.336  10.339  19.879  1.00  0.30           C  
ATOM   3831  CZ  PHE A 521      15.825  10.514  18.595  1.00  0.29           C  
ATOM   3832  N   PHE A 522      16.972   5.670  20.230  1.00  0.29           N  
ATOM   3833  CA  PHE A 522      16.470   5.584  18.864  1.00  0.29           C  
ATOM   3834  C   PHE A 522      15.764   6.874  18.464  1.00  0.29           C  
ATOM   3835  CB  PHE A 522      15.515   4.395  18.714  1.00  0.27           C  
ATOM   3836  O   PHE A 522      14.849   7.326  19.155  1.00  0.28           O  
ATOM   3837  CG  PHE A 522      16.193   3.056  18.820  1.00  0.26           C  
ATOM   3838  CD1 PHE A 522      16.736   2.445  17.697  1.00  0.25           C  
ATOM   3839  CD2 PHE A 522      16.287   2.407  20.045  1.00  0.27           C  
ATOM   3840  CE1 PHE A 522      17.363   1.205  17.792  1.00  0.22           C  
ATOM   3841  CE2 PHE A 522      16.912   1.168  20.148  1.00  0.25           C  
ATOM   3842  CZ  PHE A 522      17.449   0.568  19.020  1.00  0.24           C  
ATOM   3843  N   ARG A 523      16.431   7.870  18.017  1.00  0.28           N  
ATOM   3844  CA  ARG A 523      15.469   8.498  17.116  1.00  0.27           C  
ATOM   3845  C   ARG A 523      14.751   7.453  16.268  1.00  0.28           C  
ATOM   3846  CB  ARG A 523      16.164   9.518  16.213  1.00  0.26           C  
ATOM   3847  O   ARG A 523      15.360   6.827  15.399  1.00  0.26           O  
ATOM   3848  CG  ARG A 523      15.992  10.960  16.665  1.00  0.25           C  
ATOM   3849  CD  ARG A 523      16.641  11.937  15.695  1.00  0.28           C  
ATOM   3850  NE  ARG A 523      16.614  13.304  16.208  1.00  0.19           N  
ATOM   3851  NH1 ARG A 523      17.506  14.257  14.302  1.00  0.20           N  
ATOM   3852  NH2 ARG A 523      16.957  15.572  16.097  1.00  0.17           N  
ATOM   3853  CZ  ARG A 523      17.026  14.374  15.534  1.00  0.18           C  
ATOM   3854  N   GLN A 524      14.121   6.555  16.815  1.00  0.26           N  
ATOM   3855  CA  GLN A 524      13.130   6.074  15.858  1.00  0.26           C  
ATOM   3856  C   GLN A 524      12.715   7.180  14.892  1.00  0.26           C  
ATOM   3857  CB  GLN A 524      11.902   5.526  16.587  1.00  0.25           C  
ATOM   3858  O   GLN A 524      12.538   8.331  15.297  1.00  0.25           O  
ATOM   3859  CG  GLN A 524      11.922   4.015  16.776  1.00  0.24           C  
ATOM   3860  CD  GLN A 524      10.682   3.494  17.478  1.00  0.26           C  
ATOM   3861  NE2 GLN A 524      10.579   2.175  17.599  1.00  0.20           N  
ATOM   3862  OE1 GLN A 524       9.825   4.271  17.910  1.00  0.30           O  
ATOM   3863  N   SER A 525      13.272   7.351  13.762  1.00  0.26           N  
ATOM   3864  CA  SER A 525      12.365   8.089  12.889  1.00  0.26           C  
ATOM   3865  C   SER A 525      10.939   8.068  13.428  1.00  0.26           C  
ATOM   3866  CB  SER A 525      12.393   7.508  11.474  1.00  0.24           C  
ATOM   3867  O   SER A 525      10.366   6.998  13.643  1.00  0.25           O  
ATOM   3868  OG  SER A 525      13.475   6.607  11.321  1.00  0.14           O  
ATOM   3869  N   ARG A 526      10.660   8.216  14.678  1.00  0.24           N  
ATOM   3870  CA  ARG A 526       9.383   8.466  15.338  1.00  0.24           C  
ATOM   3871  C   ARG A 526       8.640   9.621  14.675  1.00  0.24           C  
ATOM   3872  CB  ARG A 526       9.595   8.764  16.824  1.00  0.23           C  
ATOM   3873  O   ARG A 526       9.166  10.733  14.582  1.00  0.24           O  
ATOM   3874  CG  ARG A 526       9.548   7.531  17.712  1.00  0.22           C  
ATOM   3875  CD  ARG A 526       9.651   7.895  19.187  1.00  0.23           C  
ATOM   3876  NE  ARG A 526       9.670   6.706  20.035  1.00  0.13           N  
ATOM   3877  NH1 ARG A 526       9.511   7.869  22.025  1.00  0.13           N  
ATOM   3878  NH2 ARG A 526       9.629   5.580  22.036  1.00  0.13           N  
ATOM   3879  CZ  ARG A 526       9.603   6.721  21.363  1.00  0.15           C  
ATOM   3880  N   ILE A 527       7.947   9.264  13.749  1.00  0.23           N  
ATOM   3881  CA  ILE A 527       6.943  10.020  13.009  1.00  0.25           C  
ATOM   3882  C   ILE A 527       5.549   9.500  13.354  1.00  0.24           C  
ATOM   3883  CB  ILE A 527       7.183   9.939  11.485  1.00  0.22           C  
ATOM   3884  O   ILE A 527       5.285   8.300  13.255  1.00  0.23           O  
ATOM   3885  CG1 ILE A 527       8.601  10.410  11.142  1.00  0.16           C  
ATOM   3886  CG2 ILE A 527       6.135  10.762  10.729  1.00  0.21           C  
ATOM   3887  CD1 ILE A 527       8.975  10.233   9.677  1.00  0.20           C  
ATOM   3888  N   LEU A 528       5.097   9.863  14.636  1.00  0.24           N  
ATOM   3889  CA  LEU A 528       3.785  10.059  15.243  1.00  0.24           C  
ATOM   3890  C   LEU A 528       2.710   9.298  14.473  1.00  0.24           C  
ATOM   3891  CB  LEU A 528       3.435  11.548  15.294  1.00  0.23           C  
ATOM   3892  O   LEU A 528       2.567   9.474  13.261  1.00  0.23           O  
ATOM   3893  CG  LEU A 528       4.213  12.393  16.304  1.00  0.22           C  
ATOM   3894  CD1 LEU A 528       4.052  13.877  15.989  1.00  0.20           C  
ATOM   3895  CD2 LEU A 528       3.752  12.089  17.725  1.00  0.21           C  
ATOM   3896  N   ALA A 529       2.703   7.904  14.555  1.00  0.23           N  
ATOM   3897  CA  ALA A 529       1.579   6.974  14.479  1.00  0.23           C  
ATOM   3898  C   ALA A 529       0.248   7.720  14.503  1.00  0.23           C  
ATOM   3899  CB  ALA A 529       1.642   5.967  15.625  1.00  0.22           C  
ATOM   3900  O   ALA A 529       0.019   8.565  15.371  1.00  0.23           O  
ATOM   3901  N   SER A 530      -0.047   8.535  13.425  1.00  0.23           N  
ATOM   3902  CA  SER A 530      -1.307   8.824  12.748  1.00  0.23           C  
ATOM   3903  C   SER A 530      -1.803  10.228  13.078  1.00  0.23           C  
ATOM   3904  CB  SER A 530      -2.371   7.795  13.133  1.00  0.22           C  
ATOM   3905  O   SER A 530      -1.793  10.638  14.240  1.00  0.23           O  
ATOM   3906  OG  SER A 530      -2.687   7.890  14.512  1.00  0.24           O  
ATOM   3907  N   SER A 531      -1.569  11.357  12.142  1.00  0.23           N  
ATOM   3908  CA  SER A 531      -2.458  12.382  11.604  1.00  0.23           C  
ATOM   3909  C   SER A 531      -2.060  13.771  12.093  1.00  0.23           C  
ATOM   3910  CB  SER A 531      -3.908  12.092  11.993  1.00  0.21           C  
ATOM   3911  O   SER A 531      -1.927  13.996  13.298  1.00  0.23           O  
ATOM   3912  OG  SER A 531      -4.043  12.004  13.401  1.00  0.25           O  
ATOM   3913  N   HIS A 532      -1.146  14.518  11.308  1.00  0.22           N  
ATOM   3914  CA  HIS A 532      -1.412  15.952  11.285  1.00  0.25           C  
ATOM   3915  C   HIS A 532      -0.143  16.744  10.991  1.00  0.23           C  
ATOM   3916  CB  HIS A 532      -2.018  16.406  12.614  1.00  0.21           C  
ATOM   3917  O   HIS A 532       0.929  16.422  11.510  1.00  0.22           O  
ATOM   3918  CG  HIS A 532      -3.365  15.817  12.891  1.00  0.22           C  
ATOM   3919  CD2 HIS A 532      -4.607  16.340  12.765  1.00  0.20           C  
ATOM   3920  ND1 HIS A 532      -3.533  14.534  13.364  1.00  0.18           N  
ATOM   3921  CE1 HIS A 532      -4.824  14.292  13.515  1.00  0.18           C  
ATOM   3922  NE2 HIS A 532      -5.498  15.372  13.159  1.00  0.20           N  
ATOM   3923  N   SER A 533      -0.125  17.658  10.018  1.00  0.22           N  
ATOM   3924  CA  SER A 533       0.181  18.785   9.143  1.00  0.23           C  
ATOM   3925  C   SER A 533       1.099  19.788   9.833  1.00  0.23           C  
ATOM   3926  CB  SER A 533      -1.105  19.482   8.697  1.00  0.21           C  
ATOM   3927  O   SER A 533       0.810  20.241  10.943  1.00  0.23           O  
ATOM   3928  OG  SER A 533      -1.995  19.643   9.788  1.00  0.25           O  
ATOM   3929  N   PHE A 534       2.401  20.018   9.341  1.00  0.22           N  
ATOM   3930  CA  PHE A 534       3.396  21.066   9.533  1.00  0.24           C  
ATOM   3931  C   PHE A 534       3.478  21.965   8.304  1.00  0.22           C  
ATOM   3932  CB  PHE A 534       4.769  20.458   9.832  1.00  0.22           C  
ATOM   3933  O   PHE A 534       3.606  21.477   7.179  1.00  0.22           O  
ATOM   3934  CG  PHE A 534       4.836  19.725  11.144  1.00  0.21           C  
ATOM   3935  CD1 PHE A 534       5.133  20.402  12.321  1.00  0.19           C  
ATOM   3936  CD2 PHE A 534       4.600  18.358  11.202  1.00  0.20           C  
ATOM   3937  CE1 PHE A 534       5.195  19.726  13.537  1.00  0.18           C  
ATOM   3938  CE2 PHE A 534       4.660  17.675  12.414  1.00  0.21           C  
ATOM   3939  CZ  PHE A 534       4.959  18.361  13.580  1.00  0.20           C  
ATOM   3940  N   GLN A 535       3.130  23.160   8.548  1.00  0.21           N  
ATOM   3941  CA  GLN A 535       3.672  24.380   7.960  1.00  0.21           C  
ATOM   3942  C   GLN A 535       4.618  25.085   8.928  1.00  0.21           C  
ATOM   3943  CB  GLN A 535       2.542  25.325   7.548  1.00  0.19           C  
ATOM   3944  O   GLN A 535       4.329  25.188  10.122  1.00  0.20           O  
ATOM   3945  CG  GLN A 535       2.252  25.323   6.054  1.00  0.19           C  
ATOM   3946  CD  GLN A 535       1.241  26.380   5.650  1.00  0.19           C  
ATOM   3947  NE2 GLN A 535       1.045  26.546   4.347  1.00  0.16           N  
ATOM   3948  OE1 GLN A 535       0.639  27.040   6.503  1.00  0.31           O  
ATOM   3949  N   TYR A 536       5.882  25.367   8.450  1.00  0.17           N  
ATOM   3950  CA  TYR A 536       6.912  26.400   8.478  1.00  0.21           C  
ATOM   3951  C   TYR A 536       6.368  27.697   9.067  1.00  0.18           C  
ATOM   3952  CB  TYR A 536       7.457  26.655   7.070  1.00  0.17           C  
ATOM   3953  O   TYR A 536       5.400  28.261   8.552  1.00  0.18           O  
ATOM   3954  CG  TYR A 536       8.964  26.623   6.987  1.00  0.17           C  
ATOM   3955  CD1 TYR A 536       9.713  27.791   7.107  1.00  0.11           C  
ATOM   3956  CD2 TYR A 536       9.642  25.425   6.788  1.00  0.11           C  
ATOM   3957  CE1 TYR A 536      11.101  27.767   7.030  1.00  0.09           C  
ATOM   3958  CE2 TYR A 536      11.030  25.389   6.709  1.00  0.10           C  
ATOM   3959  OH  TYR A 536      13.124  26.533   6.754  1.00  0.08           O  
ATOM   3960  CZ  TYR A 536      11.750  26.563   6.831  1.00  0.11           C  
ATOM   3961  N   ILE A 537       6.648  27.972  10.353  1.00  0.20           N  
ATOM   3962  CA  ILE A 537       6.727  29.391  10.683  1.00  0.20           C  
ATOM   3963  C   ILE A 537       7.563  29.581  11.946  1.00  0.20           C  
ATOM   3964  CB  ILE A 537       5.322  30.006  10.872  1.00  0.19           C  
ATOM   3965  O   ILE A 537       7.142  29.199  13.041  1.00  0.20           O  
ATOM   3966  CG1 ILE A 537       4.457  29.753   9.632  1.00  0.13           C  
ATOM   3967  CG2 ILE A 537       5.424  31.504  11.173  1.00  0.17           C  
ATOM   3968  CD1 ILE A 537       3.029  30.267   9.758  1.00  0.15           C  
ATOM   3969  N   GLY A 538       8.959  29.463  11.772  1.00  0.22           N  
ATOM   3970  CA  GLY A 538       9.737  30.453  12.499  1.00  0.21           C  
ATOM   3971  C   GLY A 538      11.156  30.594  11.983  1.00  0.22           C  
ATOM   3972  O   GLY A 538      11.816  29.597  11.683  1.00  0.21           O  
ATOM   3973  N   SER A 539      11.606  31.694  11.353  1.00  0.18           N  
ATOM   3974  CA  SER A 539      12.793  32.543  11.359  1.00  0.21           C  
ATOM   3975  C   SER A 539      13.592  32.367  12.646  1.00  0.18           C  
ATOM   3976  CB  SER A 539      12.403  34.012  11.189  1.00  0.17           C  
ATOM   3977  O   SER A 539      13.126  32.732  13.727  1.00  0.18           O  
ATOM   3978  OG  SER A 539      11.513  34.418  12.215  1.00  0.10           O  
ATOM   3979  N   GLY A 540      14.424  31.177  12.734  1.00  0.19           N  
ATOM   3980  CA  GLY A 540      15.580  31.626  13.493  1.00  0.21           C  
ATOM   3981  C   GLY A 540      16.261  30.508  14.259  1.00  0.19           C  
ATOM   3982  O   GLY A 540      15.693  29.961  15.206  1.00  0.19           O  
ATOM   3983  N   VAL A 541      16.945  29.437  13.529  1.00  0.23           N  
ATOM   3984  CA  VAL A 541      18.216  28.757  13.757  1.00  0.25           C  
ATOM   3985  C   VAL A 541      18.474  27.753  12.636  1.00  0.22           C  
ATOM   3986  CB  VAL A 541      18.240  28.043  15.128  1.00  0.21           C  
ATOM   3987  O   VAL A 541      17.601  26.948  12.302  1.00  0.22           O  
ATOM   3988  CG1 VAL A 541      19.664  27.637  15.501  1.00  0.11           C  
ATOM   3989  CG2 VAL A 541      17.637  28.941  16.207  1.00  0.11           C  
ATOM   3990  N   ASP A 542      19.363  28.049  11.604  1.00  0.26           N  
ATOM   3991  CA  ASP A 542      20.202  27.291  10.680  1.00  0.26           C  
ATOM   3992  C   ASP A 542      20.264  25.818  11.077  1.00  0.26           C  
ATOM   3993  CB  ASP A 542      21.612  27.882  10.627  1.00  0.24           C  
ATOM   3994  O   ASP A 542      20.864  25.469  12.096  1.00  0.25           O  
ATOM   3995  CG  ASP A 542      22.299  27.660   9.291  1.00  0.24           C  
ATOM   3996  OD1 ASP A 542      21.894  26.745   8.542  1.00  0.18           O  
ATOM   3997  OD2 ASP A 542      23.255  28.406   8.986  1.00  0.14           O  
ATOM   3998  N   PRO A 543      19.237  24.840  10.903  1.00  0.24           N  
ATOM   3999  CA  PRO A 543      19.329  23.476  11.429  1.00  0.24           C  
ATOM   4000  C   PRO A 543      20.096  22.537  10.502  1.00  0.24           C  
ATOM   4001  CB  PRO A 543      17.865  23.047  11.553  1.00  0.22           C  
ATOM   4002  O   PRO A 543      20.267  21.356  10.817  1.00  0.23           O  
ATOM   4003  CG  PRO A 543      17.123  23.945  10.616  1.00  0.22           C  
ATOM   4004  CD  PRO A 543      17.943  25.182  10.391  1.00  0.26           C  
ATOM   4005  N   ILE A 544      20.703  23.016   9.355  1.00  0.21           N  
ATOM   4006  CA  ILE A 544      21.605  22.174   8.578  1.00  0.21           C  
ATOM   4007  C   ILE A 544      22.885  21.919   9.371  1.00  0.20           C  
ATOM   4008  CB  ILE A 544      21.940  22.814   7.212  1.00  0.19           C  
ATOM   4009  O   ILE A 544      23.438  20.818   9.332  1.00  0.19           O  
ATOM   4010  CG1 ILE A 544      20.696  22.839   6.316  1.00  0.11           C  
ATOM   4011  CG2 ILE A 544      23.090  22.065   6.532  1.00  0.11           C  
ATOM   4012  CD1 ILE A 544      20.878  23.630   5.027  1.00  0.13           C  
ATOM   4013  N   ASN A 545      23.203  22.781  10.368  1.00  0.22           N  
ATOM   4014  CA  ASN A 545      24.373  22.749  11.239  1.00  0.23           C  
ATOM   4015  C   ASN A 545      24.007  22.312  12.654  1.00  0.22           C  
ATOM   4016  CB  ASN A 545      25.060  24.116  11.266  1.00  0.20           C  
ATOM   4017  O   ASN A 545      24.888  22.044  13.473  1.00  0.21           O  
ATOM   4018  CG  ASN A 545      25.796  24.426   9.978  1.00  0.17           C  
ATOM   4019  ND2 ASN A 545      25.827  25.700   9.604  1.00  0.11           N  
ATOM   4020  OD1 ASN A 545      26.332  23.528   9.323  1.00  0.10           O  
ATOM   4021  N   SER A 546      22.774  21.748  12.919  1.00  0.23           N  
ATOM   4022  CA  SER A 546      22.532  21.172  14.237  1.00  0.23           C  
ATOM   4023  C   SER A 546      21.924  19.778  14.129  1.00  0.23           C  
ATOM   4024  CB  SER A 546      21.611  22.077  15.057  1.00  0.21           C  
ATOM   4025  O   SER A 546      20.814  19.540  14.609  1.00  0.22           O  
ATOM   4026  OG  SER A 546      20.428  22.374  14.337  1.00  0.15           O  
ATOM   4027  N   LEU A 547      22.117  18.902  13.211  1.00  0.25           N  
ATOM   4028  CA  LEU A 547      22.091  17.465  13.461  1.00  0.25           C  
ATOM   4029  C   LEU A 547      23.067  17.089  14.572  1.00  0.25           C  
ATOM   4030  CB  LEU A 547      22.430  16.691  12.184  1.00  0.23           C  
ATOM   4031  O   LEU A 547      24.246  17.445  14.514  1.00  0.24           O  
ATOM   4032  CG  LEU A 547      21.392  16.746  11.063  1.00  0.23           C  
ATOM   4033  CD1 LEU A 547      21.969  16.163   9.777  1.00  0.21           C  
ATOM   4034  CD2 LEU A 547      20.124  16.004  11.470  1.00  0.23           C  
ATOM   4035  N   PRO A 548      22.545  17.113  15.874  1.00  0.24           N  
ATOM   4036  CA  PRO A 548      23.471  16.517  16.839  1.00  0.25           C  
ATOM   4037  C   PRO A 548      24.055  15.191  16.355  1.00  0.24           C  
ATOM   4038  CB  PRO A 548      22.601  16.309  18.081  1.00  0.23           C  
ATOM   4039  O   PRO A 548      23.316  14.321  15.889  1.00  0.23           O  
ATOM   4040  CG  PRO A 548      21.196  16.458  17.592  1.00  0.22           C  
ATOM   4041  CD  PRO A 548      21.229  17.100  16.235  1.00  0.26           C  
ATOM   4042  N   SER A 549      25.048  15.205  15.685  1.00  0.22           N  
ATOM   4043  CA  SER A 549      26.157  14.255  15.694  1.00  0.22           C  
ATOM   4044  C   SER A 549      25.925  13.145  16.713  1.00  0.22           C  
ATOM   4045  CB  SER A 549      27.473  14.971  15.998  1.00  0.20           C  
ATOM   4046  O   SER A 549      25.507  13.409  17.842  1.00  0.21           O  
ATOM   4047  OG  SER A 549      27.478  15.475  17.322  1.00  0.11           O  
ATOM   4048  N   ARG A 550      25.108  11.961  16.430  1.00  0.25           N  
ATOM   4049  CA  ARG A 550      25.558  10.673  16.948  1.00  0.25           C  
ATOM   4050  C   ARG A 550      25.603  10.681  18.472  1.00  0.25           C  
ATOM   4051  CB  ARG A 550      26.936  10.319  16.385  1.00  0.23           C  
ATOM   4052  O   ARG A 550      26.416  11.389  19.071  1.00  0.24           O  
ATOM   4053  CG  ARG A 550      26.939  10.050  14.889  1.00  0.22           C  
ATOM   4054  CD  ARG A 550      28.313   9.617  14.396  1.00  0.25           C  
ATOM   4055  NE  ARG A 550      28.337   9.446  12.947  1.00  0.20           N  
ATOM   4056  NH1 ARG A 550      30.466   8.551  12.880  1.00  0.19           N  
ATOM   4057  NH2 ARG A 550      29.274   8.832  10.942  1.00  0.16           N  
ATOM   4058  CZ  ARG A 550      29.359   8.943  12.259  1.00  0.21           C  
ATOM   4059  N   GLY A 551      24.480  11.015  19.300  1.00  0.25           N  
ATOM   4060  CA  GLY A 551      24.695  10.983  20.738  1.00  0.25           C  
ATOM   4061  C   GLY A 551      23.672  10.139  21.475  1.00  0.25           C  
ATOM   4062  O   GLY A 551      22.472  10.233  21.206  1.00  0.24           O  
ATOM   4063  N   GLY A 552      23.933   8.845  21.890  1.00  0.26           N  
ATOM   4064  CA  GLY A 552      23.630   8.158  23.135  1.00  0.25           C  
ATOM   4065  C   GLY A 552      23.656   9.074  24.344  1.00  0.26           C  
ATOM   4066  O   GLY A 552      24.518   9.948  24.448  1.00  0.26           O  
ATOM   4067  N   VAL A 553      22.562   9.451  24.929  1.00  0.22           N  
ATOM   4068  CA  VAL A 553      22.486  10.073  26.246  1.00  0.25           C  
ATOM   4069  C   VAL A 553      22.562   9.000  27.330  1.00  0.22           C  
ATOM   4070  CB  VAL A 553      21.193  10.903  26.408  1.00  0.22           C  
ATOM   4071  O   VAL A 553      21.933   7.945  27.213  1.00  0.22           O  
ATOM   4072  CG1 VAL A 553      21.266  11.777  27.659  1.00  0.22           C  
ATOM   4073  CG2 VAL A 553      20.951  11.760  25.167  1.00  0.22           C  
ATOM   4074  N   THR A 554      23.574   9.052  28.227  1.00  0.24           N  
ATOM   4075  CA  THR A 554      23.845   8.426  29.516  1.00  0.26           C  
ATOM   4076  C   THR A 554      22.876   8.935  30.579  1.00  0.24           C  
ATOM   4077  CB  THR A 554      25.293   8.686  29.970  1.00  0.23           C  
ATOM   4078  O   THR A 554      22.661  10.143  30.703  1.00  0.24           O  
ATOM   4079  CG2 THR A 554      25.707   7.716  31.072  1.00  0.23           C  
ATOM   4080  OG1 THR A 554      26.175   8.527  28.852  1.00  0.25           O  
ATOM   4081  N   ILE A 555      22.032   8.104  31.314  1.00  0.25           N  
ATOM   4082  CA  ILE A 555      21.268   8.186  32.554  1.00  0.25           C  
ATOM   4083  C   ILE A 555      22.208   8.479  33.722  1.00  0.25           C  
ATOM   4084  CB  ILE A 555      20.476   6.885  32.816  1.00  0.24           C  
ATOM   4085  O   ILE A 555      23.168   7.741  33.953  1.00  0.24           O  
ATOM   4086  CG1 ILE A 555      19.547   6.579  31.636  1.00  0.24           C  
ATOM   4087  CG2 ILE A 555      19.685   6.989  34.124  1.00  0.24           C  
ATOM   4088  CD1 ILE A 555      18.759   5.285  31.788  1.00  0.21           C  
ATOM   4089  N   GLN A 556      22.078   9.609  34.362  1.00  0.21           N  
ATOM   4090  CA  GLN A 556      22.784   9.923  35.600  1.00  0.23           C  
ATOM   4091  C   GLN A 556      22.017   9.411  36.816  1.00  0.21           C  
ATOM   4092  CB  GLN A 556      23.012  11.431  35.721  1.00  0.20           C  
ATOM   4093  O   GLN A 556      22.619   8.957  37.791  1.00  0.20           O  
ATOM   4094  CG  GLN A 556      24.382  11.886  35.235  1.00  0.21           C  
ATOM   4095  CD  GLN A 556      24.745  13.276  35.721  1.00  0.26           C  
ATOM   4096  NE2 GLN A 556      26.022  13.627  35.615  1.00  0.23           N  
ATOM   4097  OE1 GLN A 556      23.884  14.029  36.188  1.00  0.39           O  
ATOM   4098  N   GLU A 557      20.767   9.493  36.878  1.00  0.21           N  
ATOM   4099  CA  GLU A 557      19.987   9.260  38.090  1.00  0.23           C  
ATOM   4100  C   GLU A 557      18.608   8.698  37.759  1.00  0.20           C  
ATOM   4101  CB  GLU A 557      19.848  10.554  38.897  1.00  0.19           C  
ATOM   4102  O   GLU A 557      18.010   9.061  36.744  1.00  0.20           O  
ATOM   4103  CG  GLU A 557      20.809  10.651  40.073  1.00  0.19           C  
ATOM   4104  CD  GLU A 557      20.705  11.968  40.826  1.00  0.14           C  
ATOM   4105  OE1 GLU A 557      19.888  12.831  40.430  1.00  0.30           O  
ATOM   4106  OE2 GLU A 557      21.446  12.139  41.819  1.00  0.14           O  
ATOM   4107  N   ASN A 558      18.183   7.641  38.393  1.00  0.24           N  
ATOM   4108  CA  ASN A 558      16.953   6.897  38.642  1.00  0.25           C  
ATOM   4109  C   ASN A 558      16.184   7.465  39.831  1.00  0.24           C  
ATOM   4110  CB  ASN A 558      17.258   5.414  38.867  1.00  0.23           C  
ATOM   4111  O   ASN A 558      16.692   7.483  40.953  1.00  0.24           O  
ATOM   4112  CG  ASN A 558      17.686   4.707  37.596  1.00  0.23           C  
ATOM   4113  ND2 ASN A 558      18.501   3.669  37.741  1.00  0.20           N  
ATOM   4114  OD1 ASN A 558      17.287   5.091  36.493  1.00  0.27           O  
ATOM   4115  N   GLU A 559      15.263   8.326  39.483  1.00  0.22           N  
ATOM   4116  CA  GLU A 559      14.225   8.333  40.509  1.00  0.24           C  
ATOM   4117  C   GLU A 559      12.971   7.608  40.030  1.00  0.22           C  
ATOM   4118  CB  GLU A 559      13.880   9.768  40.916  1.00  0.20           C  
ATOM   4119  O   GLU A 559      12.473   7.876  38.935  1.00  0.21           O  
ATOM   4120  CG  GLU A 559      14.435  10.173  42.274  1.00  0.20           C  
ATOM   4121  CD  GLU A 559      14.016  11.570  42.701  1.00  0.15           C  
ATOM   4122  OE1 GLU A 559      13.410  12.299  41.883  1.00  0.25           O  
ATOM   4123  OE2 GLU A 559      14.297  11.940  43.863  1.00  0.14           O  
ATOM   4124  N   VAL A 560      12.637   6.346  40.402  1.00  0.25           N  
ATOM   4125  CA  VAL A 560      11.326   5.722  40.549  1.00  0.25           C  
ATOM   4126  C   VAL A 560      10.353   6.709  41.190  1.00  0.25           C  
ATOM   4127  CB  VAL A 560      11.405   4.429  41.391  1.00  0.24           C  
ATOM   4128  O   VAL A 560      10.471   7.025  42.377  1.00  0.25           O  
ATOM   4129  CG1 VAL A 560      10.044   3.736  41.444  1.00  0.24           C  
ATOM   4130  CG2 VAL A 560      12.465   3.487  40.823  1.00  0.24           C  
ATOM   4131  N   ASP A 561       9.795   7.583  40.374  1.00  0.23           N  
ATOM   4132  CA  ASP A 561       8.606   8.156  40.997  1.00  0.23           C  
ATOM   4133  C   ASP A 561       7.555   7.082  41.266  1.00  0.23           C  
ATOM   4134  CB  ASP A 561       8.016   9.259  40.115  1.00  0.21           C  
ATOM   4135  O   ASP A 561       6.952   6.548  40.333  1.00  0.22           O  
ATOM   4136  CG  ASP A 561       7.158  10.243  40.890  1.00  0.22           C  
ATOM   4137  OD1 ASP A 561       6.896  10.011  42.090  1.00  0.23           O  
ATOM   4138  OD2 ASP A 561       6.737  11.259  40.295  1.00  0.15           O  
ATOM   4139  N   ASN A 562       7.520   6.350  42.365  1.00  0.21           N  
ATOM   4140  CA  ASN A 562       6.582   5.545  43.141  1.00  0.22           C  
ATOM   4141  C   ASN A 562       5.196   6.182  43.180  1.00  0.20           C  
ATOM   4142  CB  ASN A 562       7.108   5.329  44.562  1.00  0.19           C  
ATOM   4143  O   ASN A 562       4.209   5.512  43.489  1.00  0.19           O  
ATOM   4144  CG  ASN A 562       8.102   4.187  44.649  1.00  0.19           C  
ATOM   4145  ND2 ASN A 562       8.907   4.182  45.705  1.00  0.12           N  
ATOM   4146  OD1 ASN A 562       8.146   3.318  43.775  1.00  0.11           O  
ATOM   4147  N   ARG A 563       4.962   7.412  42.672  1.00  0.21           N  
ATOM   4148  CA  ARG A 563       3.675   8.017  42.999  1.00  0.22           C  
ATOM   4149  C   ARG A 563       2.717   7.940  41.814  1.00  0.20           C  
ATOM   4150  CB  ARG A 563       3.858   9.473  43.430  1.00  0.19           C  
ATOM   4151  O   ARG A 563       1.511   7.760  41.994  1.00  0.19           O  
ATOM   4152  CG  ARG A 563       4.500   9.634  44.799  1.00  0.20           C  
ATOM   4153  CD  ARG A 563       4.617  11.099  45.198  1.00  0.23           C  
ATOM   4154  NE  ARG A 563       5.869  11.368  45.899  1.00  0.12           N  
ATOM   4155  NH1 ARG A 563       5.361  13.567  46.392  1.00  0.14           N  
ATOM   4156  NH2 ARG A 563       7.361  12.670  47.063  1.00  0.14           N  
ATOM   4157  CZ  ARG A 563       6.194  12.534  46.450  1.00  0.19           C  
ATOM   4158  N   ASN A 564       3.260   7.785  40.502  1.00  0.20           N  
ATOM   4159  CA  ASN A 564       2.526   7.711  39.243  1.00  0.23           C  
ATOM   4160  C   ASN A 564       2.987   6.529  38.395  1.00  0.19           C  
ATOM   4161  CB  ASN A 564       2.673   9.016  38.458  1.00  0.18           C  
ATOM   4162  O   ASN A 564       2.618   6.418  37.224  1.00  0.18           O  
ATOM   4163  CG  ASN A 564       1.956  10.178  39.118  1.00  0.15           C  
ATOM   4164  ND2 ASN A 564       2.460  11.386  38.900  1.00  0.11           N  
ATOM   4165  OD1 ASN A 564       0.958   9.990  39.818  1.00  0.10           O  
ATOM   4166  N   GLY A 565       3.648   5.449  39.114  1.00  0.25           N  
ATOM   4167  CA  GLY A 565       4.221   4.224  38.579  1.00  0.25           C  
ATOM   4168  C   GLY A 565       5.130   4.461  37.388  1.00  0.25           C  
ATOM   4169  O   GLY A 565       5.525   3.514  36.704  1.00  0.24           O  
ATOM   4170  N   GLY A 566       5.628   5.746  37.101  1.00  0.25           N  
ATOM   4171  CA  GLY A 566       6.512   6.197  36.037  1.00  0.25           C  
ATOM   4172  C   GLY A 566       7.937   6.428  36.503  1.00  0.25           C  
ATOM   4173  O   GLY A 566       8.164   6.823  37.648  1.00  0.24           O  
ATOM   4174  N   LEU A 567       8.904   5.586  36.121  1.00  0.24           N  
ATOM   4175  CA  LEU A 567      10.334   5.866  36.190  1.00  0.26           C  
ATOM   4176  C   LEU A 567      10.683   7.113  35.385  1.00  0.24           C  
ATOM   4177  CB  LEU A 567      11.139   4.670  35.675  1.00  0.23           C  
ATOM   4178  O   LEU A 567      10.310   7.227  34.215  1.00  0.24           O  
ATOM   4179  CG  LEU A 567      12.529   4.477  36.283  1.00  0.23           C  
ATOM   4180  CD1 LEU A 567      12.487   3.415  37.376  1.00  0.21           C  
ATOM   4181  CD2 LEU A 567      13.538   4.099  35.203  1.00  0.23           C  
ATOM   4182  N   VAL A 568      11.164   8.190  36.180  1.00  0.24           N  
ATOM   4183  CA  VAL A 568      11.920   9.391  35.840  1.00  0.23           C  
ATOM   4184  C   VAL A 568      13.390   9.036  35.632  1.00  0.24           C  
ATOM   4185  CB  VAL A 568      11.782  10.476  36.931  1.00  0.23           C  
ATOM   4186  O   VAL A 568      14.045   8.521  36.542  1.00  0.24           O  
ATOM   4187  CG1 VAL A 568      12.467  11.770  36.496  1.00  0.23           C  
ATOM   4188  CG2 VAL A 568      10.310  10.728  37.250  1.00  0.23           C  
ATOM   4189  N   VAL A 569      13.833   8.850  34.355  1.00  0.28           N  
ATOM   4190  CA  VAL A 569      15.222   8.737  33.924  1.00  0.29           C  
ATOM   4191  C   VAL A 569      15.806  10.128  33.688  1.00  0.28           C  
ATOM   4192  CB  VAL A 569      15.351   7.880  32.645  1.00  0.27           C  
ATOM   4193  O   VAL A 569      15.221  10.939  32.966  1.00  0.28           O  
ATOM   4194  CG1 VAL A 569      16.820   7.620  32.315  1.00  0.27           C  
ATOM   4195  CG2 VAL A 569      14.595   6.563  32.806  1.00  0.26           C  
ATOM   4196  N   TYR A 570      16.787  10.594  34.494  1.00  0.26           N  
ATOM   4197  CA  TYR A 570      17.691  11.739  34.470  1.00  0.27           C  
ATOM   4198  C   TYR A 570      18.888  11.470  33.567  1.00  0.26           C  
ATOM   4199  CB  TYR A 570      18.170  12.076  35.885  1.00  0.25           C  
ATOM   4200  O   TYR A 570      19.596  10.476  33.743  1.00  0.26           O  
ATOM   4201  CG  TYR A 570      17.063  12.521  36.811  1.00  0.25           C  
ATOM   4202  CD1 TYR A 570      16.735  13.868  36.939  1.00  0.22           C  
ATOM   4203  CD2 TYR A 570      16.345  11.594  37.559  1.00  0.24           C  
ATOM   4204  CE1 TYR A 570      15.718  14.282  37.793  1.00  0.23           C  
ATOM   4205  CE2 TYR A 570      15.326  11.997  38.416  1.00  0.26           C  
ATOM   4206  OH  TYR A 570      14.011  13.745  39.372  1.00  0.18           O  
ATOM   4207  CZ  TYR A 570      15.019  13.341  38.525  1.00  0.22           C  
ATOM   4208  N   THR A 571      19.030  12.185  32.421  1.00  0.28           N  
ATOM   4209  CA  THR A 571      20.050  12.101  31.382  1.00  0.30           C  
ATOM   4210  C   THR A 571      20.981  13.309  31.440  1.00  0.28           C  
ATOM   4211  CB  THR A 571      19.415  12.006  29.982  1.00  0.27           C  
ATOM   4212  O   THR A 571      20.550  14.417  31.765  1.00  0.28           O  
ATOM   4213  CG2 THR A 571      18.512  10.782  29.870  1.00  0.26           C  
ATOM   4214  OG1 THR A 571      18.637  13.184  29.736  1.00  0.29           O  
ATOM   4215  N   SER A 572      22.242  13.237  31.494  1.00  0.24           N  
ATOM   4216  CA  SER A 572      23.421  14.094  31.572  1.00  0.24           C  
ATOM   4217  C   SER A 572      24.360  13.851  30.395  1.00  0.24           C  
ATOM   4218  CB  SER A 572      24.167  13.861  32.887  1.00  0.23           C  
ATOM   4219  O   SER A 572      24.931  12.767  30.264  1.00  0.24           O  
ATOM   4220  OG  SER A 572      24.874  12.634  32.853  1.00  0.26           O  
ATOM   4221  N   THR A 573      24.033  14.528  29.197  1.00  0.27           N  
ATOM   4222  CA  THR A 573      24.917  15.191  28.245  1.00  0.28           C  
ATOM   4223  C   THR A 573      24.110  15.975  27.213  1.00  0.27           C  
ATOM   4224  CB  THR A 573      25.826  14.177  27.527  1.00  0.25           C  
ATOM   4225  O   THR A 573      23.055  15.519  26.767  1.00  0.26           O  
ATOM   4226  CG2 THR A 573      26.979  13.740  28.425  1.00  0.24           C  
ATOM   4227  OG1 THR A 573      25.055  13.025  27.165  1.00  0.23           O  
ATOM   4228  N   ASP A 574      24.144  17.269  27.136  1.00  0.26           N  
ATOM   4229  CA  ASP A 574      23.997  18.253  26.069  1.00  0.27           C  
ATOM   4230  C   ASP A 574      24.330  17.643  24.709  1.00  0.26           C  
ATOM   4231  CB  ASP A 574      24.889  19.468  26.332  1.00  0.24           C  
ATOM   4232  O   ASP A 574      25.497  17.588  24.316  1.00  0.25           O  
ATOM   4233  CG  ASP A 574      24.109  20.768  26.424  1.00  0.24           C  
ATOM   4234  OD1 ASP A 574      22.904  20.780  26.094  1.00  0.14           O  
ATOM   4235  OD2 ASP A 574      24.706  21.789  26.827  1.00  0.13           O  
ATOM   4236  N   GLN A 575      24.130  16.321  24.575  1.00  0.27           N  
ATOM   4237  CA  GLN A 575      24.311  15.820  23.217  1.00  0.28           C  
ATOM   4238  C   GLN A 575      23.057  16.041  22.377  1.00  0.27           C  
ATOM   4239  CB  GLN A 575      24.675  14.334  23.237  1.00  0.25           C  
ATOM   4240  O   GLN A 575      22.263  15.118  22.183  1.00  0.26           O  
ATOM   4241  CG  GLN A 575      26.001  14.035  23.925  1.00  0.25           C  
ATOM   4242  CD  GLN A 575      26.956  13.253  23.043  1.00  0.27           C  
ATOM   4243  NE2 GLN A 575      28.247  13.339  23.345  1.00  0.16           N  
ATOM   4244  OE1 GLN A 575      26.537  12.577  22.098  1.00  0.31           O  
ATOM   4245  N   GLY A 576      22.519  17.303  22.478  1.00  0.27           N  
ATOM   4246  CA  GLY A 576      21.807  18.241  21.624  1.00  0.28           C  
ATOM   4247  C   GLY A 576      20.490  17.695  21.107  1.00  0.27           C  
ATOM   4248  O   GLY A 576      19.963  18.179  20.102  1.00  0.27           O  
ATOM   4249  N   GLY A 577      19.685  16.868  21.978  1.00  0.32           N  
ATOM   4250  CA  GLY A 577      18.298  16.597  21.633  1.00  0.32           C  
ATOM   4251  C   GLY A 577      17.463  16.155  22.819  1.00  0.32           C  
ATOM   4252  O   GLY A 577      17.954  15.446  23.701  1.00  0.31           O  
ATOM   4253  N   ASN A 578      16.487  17.062  23.366  1.00  0.36           N  
ATOM   4254  CA  ASN A 578      15.388  16.821  24.295  1.00  0.37           C  
ATOM   4255  C   ASN A 578      14.675  15.507  23.990  1.00  0.36           C  
ATOM   4256  CB  ASN A 578      14.395  17.984  24.266  1.00  0.34           C  
ATOM   4257  O   ASN A 578      14.407  15.196  22.828  1.00  0.35           O  
ATOM   4258  CG  ASN A 578      14.967  19.257  24.858  1.00  0.33           C  
ATOM   4259  ND2 ASN A 578      14.585  20.397  24.296  1.00  0.30           N  
ATOM   4260  OD1 ASN A 578      15.748  19.215  25.813  1.00  0.33           O  
ATOM   4261  N   PHE A 579      14.755  14.389  24.897  1.00  0.40           N  
ATOM   4262  CA  PHE A 579      13.672  13.413  24.881  1.00  0.40           C  
ATOM   4263  C   PHE A 579      12.317  14.108  24.832  1.00  0.40           C  
ATOM   4264  CB  PHE A 579      13.751  12.501  26.109  1.00  0.38           C  
ATOM   4265  O   PHE A 579      12.121  15.143  25.473  1.00  0.39           O  
ATOM   4266  CG  PHE A 579      14.953  11.596  26.117  1.00  0.37           C  
ATOM   4267  CD1 PHE A 579      14.908  10.352  25.499  1.00  0.34           C  
ATOM   4268  CD2 PHE A 579      16.128  11.989  26.744  1.00  0.37           C  
ATOM   4269  CE1 PHE A 579      16.020   9.512  25.506  1.00  0.36           C  
ATOM   4270  CE2 PHE A 579      17.243  11.155  26.754  1.00  0.39           C  
ATOM   4271  CZ  PHE A 579      17.186   9.917  26.135  1.00  0.35           C  
ATOM   4272  N   ARG A 580      11.576  13.668  23.874  1.00  0.39           N  
ATOM   4273  CA  ARG A 580      10.192  14.107  23.727  1.00  0.41           C  
ATOM   4274  C   ARG A 580       9.223  13.041  24.228  1.00  0.40           C  
ATOM   4275  CB  ARG A 580       9.888  14.448  22.267  1.00  0.38           C  
ATOM   4276  O   ARG A 580       9.573  11.861  24.299  1.00  0.39           O  
ATOM   4277  CG  ARG A 580      10.789  15.525  21.684  1.00  0.37           C  
ATOM   4278  CD  ARG A 580      10.503  15.762  20.208  1.00  0.42           C  
ATOM   4279  NE  ARG A 580      11.434  16.725  19.627  1.00  0.39           N  
ATOM   4280  NH1 ARG A 580      10.543  16.614  17.498  1.00  0.32           N  
ATOM   4281  NH2 ARG A 580      12.324  17.990  17.929  1.00  0.29           N  
ATOM   4282  CZ  ARG A 580      11.432  17.107  18.353  1.00  0.37           C  
ATOM   4283  N   ILE A 581       7.990  13.457  24.823  1.00  0.40           N  
ATOM   4284  CA  ILE A 581       6.859  12.573  25.080  1.00  0.40           C  
ATOM   4285  C   ILE A 581       6.569  11.732  23.839  1.00  0.40           C  
ATOM   4286  CB  ILE A 581       5.601  13.371  25.493  1.00  0.38           C  
ATOM   4287  O   ILE A 581       6.413  12.269  22.740  1.00  0.39           O  
ATOM   4288  CG1 ILE A 581       5.865  14.151  26.786  1.00  0.35           C  
ATOM   4289  CG2 ILE A 581       4.398  12.437  25.653  1.00  0.35           C  
ATOM   4290  CD1 ILE A 581       4.757  15.129  27.156  1.00  0.35           C  
ATOM   4291  N   GLY A 582       6.549  10.452  23.935  1.00  0.40           N  
ATOM   4292  CA  GLY A 582       6.381   9.464  22.881  1.00  0.41           C  
ATOM   4293  C   GLY A 582       7.697   8.955  22.326  1.00  0.40           C  
ATOM   4294  O   GLY A 582       7.718   8.021  21.521  1.00  0.39           O  
ATOM   4295  N   ASP A 583       8.860   9.556  22.476  1.00  0.42           N  
ATOM   4296  CA  ASP A 583      10.129   8.966  22.060  1.00  0.42           C  
ATOM   4297  C   ASP A 583      10.285   7.552  22.616  1.00  0.42           C  
ATOM   4298  CB  ASP A 583      11.301   9.841  22.510  1.00  0.41           C  
ATOM   4299  O   ASP A 583       9.938   7.291  23.770  1.00  0.41           O  
ATOM   4300  CG  ASP A 583      11.421  11.127  21.712  1.00  0.40           C  
ATOM   4301  OD1 ASP A 583      10.845  11.215  20.606  1.00  0.39           O  
ATOM   4302  OD2 ASP A 583      12.100  12.060  22.191  1.00  0.43           O  
ATOM   4303  N   GLY A 584      10.531   6.551  21.749  1.00  0.43           N  
ATOM   4304  CA  GLY A 584      10.994   5.244  22.188  1.00  0.43           C  
ATOM   4305  C   GLY A 584      12.374   5.280  22.817  1.00  0.43           C  
ATOM   4306  O   GLY A 584      13.284   5.926  22.294  1.00  0.43           O  
ATOM   4307  N   VAL A 585      12.578   4.790  23.978  1.00  0.43           N  
ATOM   4308  CA  VAL A 585      13.822   4.458  24.664  1.00  0.44           C  
ATOM   4309  C   VAL A 585      13.987   2.942  24.731  1.00  0.43           C  
ATOM   4310  CB  VAL A 585      13.864   5.062  26.086  1.00  0.43           C  
ATOM   4311  O   VAL A 585      13.032   2.219  25.027  1.00  0.42           O  
ATOM   4312  CG1 VAL A 585      15.261   5.589  26.408  1.00  0.39           C  
ATOM   4313  CG2 VAL A 585      12.825   6.173  26.224  1.00  0.40           C  
ATOM   4314  N   GLN A 586      15.002   2.396  24.179  1.00  0.42           N  
ATOM   4315  CA  GLN A 586      15.490   1.038  24.391  1.00  0.45           C  
ATOM   4316  C   GLN A 586      16.372   0.958  25.634  1.00  0.42           C  
ATOM   4317  CB  GLN A 586      16.263   0.547  23.166  1.00  0.41           C  
ATOM   4318  O   GLN A 586      17.323   1.730  25.777  1.00  0.42           O  
ATOM   4319  CG  GLN A 586      16.531  -0.952  23.168  1.00  0.40           C  
ATOM   4320  CD  GLN A 586      17.277  -1.417  21.931  1.00  0.46           C  
ATOM   4321  NE2 GLN A 586      17.859  -2.609  22.003  1.00  0.38           N  
ATOM   4322  OE1 GLN A 586      17.329  -0.710  20.920  1.00  0.51           O  
ATOM   4323  N   ILE A 587      15.979   0.249  26.633  1.00  0.38           N  
ATOM   4324  CA  ILE A 587      16.747  -0.249  27.769  1.00  0.39           C  
ATOM   4325  C   ILE A 587      16.964  -1.754  27.625  1.00  0.38           C  
ATOM   4326  CB  ILE A 587      16.044   0.066  29.108  1.00  0.36           C  
ATOM   4327  O   ILE A 587      16.002  -2.519  27.526  1.00  0.37           O  
ATOM   4328  CG1 ILE A 587      15.785   1.572  29.234  1.00  0.34           C  
ATOM   4329  CG2 ILE A 587      16.874  -0.448  30.288  1.00  0.34           C  
ATOM   4330  CD1 ILE A 587      15.045   1.968  30.504  1.00  0.33           C  
ATOM   4331  N   ASP A 588      18.224  -2.270  27.155  1.00  0.32           N  
ATOM   4332  CA  ASP A 588      18.654  -3.663  27.231  1.00  0.34           C  
ATOM   4333  C   ASP A 588      18.788  -4.118  28.683  1.00  0.32           C  
ATOM   4334  CB  ASP A 588      19.981  -3.856  26.495  1.00  0.31           C  
ATOM   4335  O   ASP A 588      19.455  -3.462  29.486  1.00  0.31           O  
ATOM   4336  CG  ASP A 588      20.308  -5.317  26.235  1.00  0.30           C  
ATOM   4337  OD1 ASP A 588      19.697  -6.201  26.872  1.00  0.32           O  
ATOM   4338  OD2 ASP A 588      21.188  -5.585  25.388  1.00  0.36           O  
ATOM   4339  N   GLN A 589      17.986  -5.091  29.041  1.00  0.31           N  
ATOM   4340  CA  GLN A 589      17.563  -5.746  30.274  1.00  0.35           C  
ATOM   4341  C   GLN A 589      18.676  -6.620  30.843  1.00  0.31           C  
ATOM   4342  CB  GLN A 589      16.307  -6.585  30.033  1.00  0.29           C  
ATOM   4343  O   GLN A 589      18.678  -6.935  32.035  1.00  0.29           O  
ATOM   4344  CG  GLN A 589      15.054  -5.758  29.778  1.00  0.28           C  
ATOM   4345  CD  GLN A 589      13.778  -6.567  29.918  1.00  0.36           C  
ATOM   4346  NE2 GLN A 589      12.647  -5.878  30.013  1.00  0.32           N  
ATOM   4347  OE1 GLN A 589      13.810  -7.802  29.940  1.00  0.43           O  
ATOM   4348  N   ILE A 590      19.720  -7.105  30.052  1.00  0.27           N  
ATOM   4349  CA  ILE A 590      20.385  -8.317  30.518  1.00  0.29           C  
ATOM   4350  C   ILE A 590      21.692  -7.952  31.218  1.00  0.26           C  
ATOM   4351  CB  ILE A 590      20.655  -9.297  29.355  1.00  0.24           C  
ATOM   4352  O   ILE A 590      21.962  -8.420  32.326  1.00  0.24           O  
ATOM   4353  CG1 ILE A 590      19.337  -9.720  28.696  1.00  0.26           C  
ATOM   4354  CG2 ILE A 590      21.438 -10.518  29.848  1.00  0.24           C  
ATOM   4355  CD1 ILE A 590      19.515 -10.591  27.460  1.00  0.23           C  
ATOM   4356  N   SER A 591      22.468  -7.008  30.735  1.00  0.25           N  
ATOM   4357  CA  SER A 591      23.811  -6.919  31.299  1.00  0.26           C  
ATOM   4358  C   SER A 591      23.981  -5.648  32.124  1.00  0.24           C  
ATOM   4359  CB  SER A 591      24.862  -6.962  30.190  1.00  0.22           C  
ATOM   4360  O   SER A 591      24.906  -5.545  32.932  1.00  0.23           O  
ATOM   4361  OG  SER A 591      24.706  -5.864  29.306  1.00  0.19           O  
ATOM   4362  N   GLY A 592      22.879  -4.849  32.308  1.00  0.30           N  
ATOM   4363  CA  GLY A 592      23.202  -3.523  32.809  1.00  0.30           C  
ATOM   4364  C   GLY A 592      24.283  -2.828  32.003  1.00  0.30           C  
ATOM   4365  O   GLY A 592      24.584  -1.656  32.239  1.00  0.29           O  
ATOM   4366  N   THR A 593      24.960  -3.539  31.031  1.00  0.25           N  
ATOM   4367  CA  THR A 593      26.004  -3.068  30.127  1.00  0.27           C  
ATOM   4368  C   THR A 593      25.474  -2.956  28.701  1.00  0.25           C  
ATOM   4369  CB  THR A 593      27.227  -4.003  30.151  1.00  0.23           C  
ATOM   4370  O   THR A 593      24.834  -3.881  28.196  1.00  0.24           O  
ATOM   4371  CG2 THR A 593      28.512  -3.236  29.856  1.00  0.21           C  
ATOM   4372  OG1 THR A 593      27.333  -4.609  31.446  1.00  0.16           O  
ATOM   4373  N   ILE A 594      25.355  -1.676  28.098  1.00  0.23           N  
ATOM   4374  CA  ILE A 594      24.961  -1.046  26.843  1.00  0.25           C  
ATOM   4375  C   ILE A 594      26.138  -1.052  25.870  1.00  0.23           C  
ATOM   4376  CB  ILE A 594      24.461   0.399  27.069  1.00  0.22           C  
ATOM   4377  O   ILE A 594      27.186  -0.464  26.149  1.00  0.23           O  
ATOM   4378  CG1 ILE A 594      23.309   0.413  28.080  1.00  0.22           C  
ATOM   4379  CG2 ILE A 594      24.034   1.036  25.744  1.00  0.23           C  
ATOM   4380  CD1 ILE A 594      22.869   1.809  28.498  1.00  0.22           C  
ATOM   4381  N   THR A 595      26.308  -2.026  24.914  1.00  0.24           N  
ATOM   4382  CA  THR A 595      27.181  -2.058  23.746  1.00  0.25           C  
ATOM   4383  C   THR A 595      26.504  -1.403  22.546  1.00  0.24           C  
ATOM   4384  CB  THR A 595      27.582  -3.502  23.388  1.00  0.22           C  
ATOM   4385  O   THR A 595      25.380  -1.764  22.187  1.00  0.23           O  
ATOM   4386  CG2 THR A 595      28.720  -3.993  24.276  1.00  0.22           C  
ATOM   4387  OG1 THR A 595      26.450  -4.363  23.562  1.00  0.19           O  
ATOM   4388  N   GLY A 596      26.407  -0.056  22.288  1.00  0.25           N  
ATOM   4389  CA  GLY A 596      26.338   0.876  21.174  1.00  0.24           C  
ATOM   4390  C   GLY A 596      26.729   0.251  19.848  1.00  0.25           C  
ATOM   4391  O   GLY A 596      27.899  -0.069  19.628  1.00  0.24           O  
ATOM   4392  N   THR A 597      25.847  -0.604  19.219  1.00  0.24           N  
ATOM   4393  CA  THR A 597      26.022  -0.662  17.772  1.00  0.24           C  
ATOM   4394  C   THR A 597      25.020   0.249  17.068  1.00  0.24           C  
ATOM   4395  CB  THR A 597      25.865  -2.102  17.248  1.00  0.22           C  
ATOM   4396  O   THR A 597      23.832   0.245  17.397  1.00  0.23           O  
ATOM   4397  CG2 THR A 597      27.214  -2.810  17.174  1.00  0.19           C  
ATOM   4398  OG1 THR A 597      25.003  -2.833  18.128  1.00  0.16           O  
ATOM   4399  N   SER A 598      25.254   1.553  16.719  1.00  0.24           N  
ATOM   4400  CA  SER A 598      24.938   2.535  15.687  1.00  0.25           C  
ATOM   4401  C   SER A 598      24.257   1.879  14.490  1.00  0.25           C  
ATOM   4402  CB  SER A 598      26.205   3.258  15.229  1.00  0.23           C  
ATOM   4403  O   SER A 598      24.780   0.918  13.921  1.00  0.24           O  
ATOM   4404  OG  SER A 598      27.074   2.370  14.548  1.00  0.24           O  
ATOM   4405  N   TYR A 599      22.921   1.548  14.477  1.00  0.24           N  
ATOM   4406  CA  TYR A 599      22.316   1.056  13.244  1.00  0.24           C  
ATOM   4407  C   TYR A 599      22.206   2.169  12.209  1.00  0.24           C  
ATOM   4408  CB  TYR A 599      20.932   0.464  13.524  1.00  0.23           C  
ATOM   4409  O   TYR A 599      21.383   3.077  12.349  1.00  0.23           O  
ATOM   4410  CG  TYR A 599      20.973  -0.909  14.148  1.00  0.22           C  
ATOM   4411  CD1 TYR A 599      21.088  -2.052  13.359  1.00  0.20           C  
ATOM   4412  CD2 TYR A 599      20.897  -1.068  15.528  1.00  0.22           C  
ATOM   4413  CE1 TYR A 599      21.125  -3.319  13.930  1.00  0.22           C  
ATOM   4414  CE2 TYR A 599      20.933  -2.331  16.110  1.00  0.25           C  
ATOM   4415  OH  TYR A 599      21.083  -4.701  15.875  1.00  0.15           O  
ATOM   4416  CZ  TYR A 599      21.047  -3.449  15.304  1.00  0.21           C  
ATOM   4417  N   SER A 600      23.210   2.869  11.724  1.00  0.24           N  
ATOM   4418  CA  SER A 600      23.418   3.506  10.428  1.00  0.23           C  
ATOM   4419  C   SER A 600      23.485   2.473   9.308  1.00  0.24           C  
ATOM   4420  CB  SER A 600      24.700   4.340  10.440  1.00  0.22           C  
ATOM   4421  O   SER A 600      23.303   2.807   8.136  1.00  0.23           O  
ATOM   4422  OG  SER A 600      25.843   3.508  10.332  1.00  0.20           O  
ATOM   4423  N   LYS A 601      22.831   1.333   9.391  1.00  0.21           N  
ATOM   4424  CA  LYS A 601      22.907   0.435   8.242  1.00  0.21           C  
ATOM   4425  C   LYS A 601      21.976  -0.761   8.416  1.00  0.21           C  
ATOM   4426  CB  LYS A 601      24.344  -0.046   8.030  1.00  0.19           C  
ATOM   4427  O   LYS A 601      22.041  -1.463   9.428  1.00  0.20           O  
ATOM   4428  CG  LYS A 601      25.211   0.925   7.242  1.00  0.16           C  
ATOM   4429  CD  LYS A 601      26.584   0.335   6.947  1.00  0.08           C  
ATOM   4430  CE  LYS A 601      27.446   1.297   6.141  1.00  0.11           C  
ATOM   4431  NZ  LYS A 601      28.784   0.713   5.827  1.00  0.10           N  
ATOM   4432  N   SER A 602      20.631  -0.523   8.121  1.00  0.22           N  
ATOM   4433  CA  SER A 602      19.772  -1.568   7.575  1.00  0.21           C  
ATOM   4434  C   SER A 602      18.708  -1.992   8.583  1.00  0.22           C  
ATOM   4435  CB  SER A 602      20.603  -2.782   7.158  1.00  0.20           C  
ATOM   4436  O   SER A 602      19.033  -2.481   9.667  1.00  0.21           O  
ATOM   4437  OG  SER A 602      21.439  -3.208   8.220  1.00  0.12           O  
ATOM   4438  N   LEU A 603      17.742  -1.091   8.888  1.00  0.25           N  
ATOM   4439  CA  LEU A 603      16.433  -1.423   9.439  1.00  0.25           C  
ATOM   4440  C   LEU A 603      16.018  -2.836   9.042  1.00  0.25           C  
ATOM   4441  CB  LEU A 603      15.381  -0.417   8.965  1.00  0.24           C  
ATOM   4442  O   LEU A 603      15.545  -3.057   7.924  1.00  0.24           O  
ATOM   4443  CG  LEU A 603      15.201   0.833   9.827  1.00  0.23           C  
ATOM   4444  CD1 LEU A 603      14.800   2.022   8.960  1.00  0.21           C  
ATOM   4445  CD2 LEU A 603      14.164   0.587  10.918  1.00  0.24           C  
ATOM   4446  N   PHE A 604      16.905  -3.864   8.944  1.00  0.22           N  
ATOM   4447  CA  PHE A 604      16.702  -5.260   8.575  1.00  0.23           C  
ATOM   4448  C   PHE A 604      16.913  -6.174   9.777  1.00  0.22           C  
ATOM   4449  CB  PHE A 604      17.648  -5.660   7.439  1.00  0.20           C  
ATOM   4450  O   PHE A 604      16.864  -7.399   9.647  1.00  0.21           O  
ATOM   4451  CG  PHE A 604      17.343  -4.985   6.129  1.00  0.21           C  
ATOM   4452  CD1 PHE A 604      16.303  -5.435   5.325  1.00  0.16           C  
ATOM   4453  CD2 PHE A 604      18.097  -3.900   5.702  1.00  0.15           C  
ATOM   4454  CE1 PHE A 604      16.018  -4.812   4.112  1.00  0.12           C  
ATOM   4455  CE2 PHE A 604      17.819  -3.272   4.491  1.00  0.13           C  
ATOM   4456  CZ  PHE A 604      16.780  -3.730   3.697  1.00  0.16           C  
ATOM   4457  N   ALA A 605      16.896  -5.812  10.994  1.00  0.22           N  
ATOM   4458  CA  ALA A 605      17.197  -6.983  11.813  1.00  0.23           C  
ATOM   4459  C   ALA A 605      16.054  -7.284  12.779  1.00  0.23           C  
ATOM   4460  CB  ALA A 605      18.499  -6.775  12.582  1.00  0.21           C  
ATOM   4461  O   ALA A 605      16.001  -8.366  13.369  1.00  0.22           O  
ATOM   4462  N   ASN A 606      14.722  -7.022  12.326  1.00  0.22           N  
ATOM   4463  CA  ASN A 606      13.797  -7.983  12.917  1.00  0.25           C  
ATOM   4464  C   ASN A 606      12.419  -7.908  12.266  1.00  0.23           C  
ATOM   4465  CB  ASN A 606      13.684  -7.760  14.427  1.00  0.21           C  
ATOM   4466  O   ASN A 606      11.419  -7.664  12.944  1.00  0.22           O  
ATOM   4467  CG  ASN A 606      14.769  -8.478  15.206  1.00  0.21           C  
ATOM   4468  ND2 ASN A 606      15.149  -7.916  16.347  1.00  0.12           N  
ATOM   4469  OD1 ASN A 606      15.261  -9.528  14.785  1.00  0.12           O  
ATOM   4470  N   VAL A 607      12.442  -7.613  10.901  1.00  0.23           N  
ATOM   4471  CA  VAL A 607      11.279  -7.893  10.065  1.00  0.23           C  
ATOM   4472  C   VAL A 607      11.175  -9.395   9.810  1.00  0.23           C  
ATOM   4473  CB  VAL A 607      11.347  -7.128   8.724  1.00  0.21           C  
ATOM   4474  O   VAL A 607      10.459  -9.829   8.904  1.00  0.22           O  
ATOM   4475  CG1 VAL A 607       9.948  -6.932   8.143  1.00  0.20           C  
ATOM   4476  CG2 VAL A 607      12.044  -5.782   8.913  1.00  0.21           C  
ATOM   4477  N   THR A 608      11.797 -10.201  10.561  1.00  0.20           N  
ATOM   4478  CA  THR A 608      11.728 -11.642  10.343  1.00  0.22           C  
ATOM   4479  C   THR A 608      10.351 -12.181  10.719  1.00  0.20           C  
ATOM   4480  CB  THR A 608      12.811 -12.381  11.151  1.00  0.19           C  
ATOM   4481  O   THR A 608       9.783 -13.003   9.998  1.00  0.20           O  
ATOM   4482  CG2 THR A 608      13.009 -13.802  10.634  1.00  0.14           C  
ATOM   4483  OG1 THR A 608      14.049 -11.669  11.044  1.00  0.15           O  
ATOM   4484  N   PRO A 609       9.660 -11.638  11.622  1.00  0.23           N  
ATOM   4485  CA  PRO A 609       8.413 -12.393  11.772  1.00  0.23           C  
ATOM   4486  C   PRO A 609       7.297 -11.874  10.870  1.00  0.23           C  
ATOM   4487  CB  PRO A 609       8.058 -12.198  13.248  1.00  0.21           C  
ATOM   4488  O   PRO A 609       6.434 -12.645  10.442  1.00  0.23           O  
ATOM   4489  CG  PRO A 609       9.199 -11.418  13.816  1.00  0.22           C  
ATOM   4490  CD  PRO A 609      10.101 -11.002  12.689  1.00  0.27           C  
ATOM   4491  N   LEU A 610       7.456 -10.787  10.205  1.00  0.23           N  
ATOM   4492  CA  LEU A 610       6.368 -10.497   9.277  1.00  0.23           C  
ATOM   4493  C   LEU A 610       6.775 -10.823   7.843  1.00  0.23           C  
ATOM   4494  CB  LEU A 610       5.952  -9.028   9.380  1.00  0.21           C  
ATOM   4495  O   LEU A 610       5.930 -11.177   7.019  1.00  0.22           O  
ATOM   4496  CG  LEU A 610       4.493  -8.711   9.047  1.00  0.21           C  
ATOM   4497  CD1 LEU A 610       3.646  -8.723  10.314  1.00  0.18           C  
ATOM   4498  CD2 LEU A 610       4.386  -7.365   8.339  1.00  0.18           C  
ATOM   4499  N   ILE A 611       8.098 -11.002   7.529  1.00  0.22           N  
ATOM   4500  CA  ILE A 611       8.402 -11.680   6.274  1.00  0.21           C  
ATOM   4501  C   ILE A 611       8.037 -13.159   6.384  1.00  0.22           C  
ATOM   4502  CB  ILE A 611       9.891 -11.522   5.892  1.00  0.20           C  
ATOM   4503  O   ILE A 611       7.587 -13.768   5.411  1.00  0.21           O  
ATOM   4504  CG1 ILE A 611      10.216 -10.051   5.610  1.00  0.20           C  
ATOM   4505  CG2 ILE A 611      10.235 -12.401   4.686  1.00  0.21           C  
ATOM   4506  CD1 ILE A 611      11.697  -9.777   5.385  1.00  0.18           C  
ATOM   4507  N   LEU A 612       7.818 -13.670   7.569  1.00  0.21           N  
ATOM   4508  CA  LEU A 612       7.379 -15.054   7.700  1.00  0.21           C  
ATOM   4509  C   LEU A 612       5.864 -15.131   7.857  1.00  0.21           C  
ATOM   4510  CB  LEU A 612       8.061 -15.723   8.897  1.00  0.19           C  
ATOM   4511  O   LEU A 612       5.252 -16.150   7.527  1.00  0.20           O  
ATOM   4512  CG  LEU A 612       9.454 -16.302   8.646  1.00  0.20           C  
ATOM   4513  CD1 LEU A 612      10.220 -16.429   9.959  1.00  0.15           C  
ATOM   4514  CD2 LEU A 612       9.354 -17.653   7.946  1.00  0.15           C  
ATOM   4515  N   ALA A 613       5.244 -13.999   8.098  1.00  0.21           N  
ATOM   4516  CA  ALA A 613       3.797 -14.190   8.026  1.00  0.22           C  
ATOM   4517  C   ALA A 613       3.275 -13.907   6.620  1.00  0.20           C  
ATOM   4518  CB  ALA A 613       3.092 -13.294   9.042  1.00  0.19           C  
ATOM   4519  O   ALA A 613       2.181 -14.345   6.258  1.00  0.20           O  
ATOM   4520  N   LEU A 614       4.165 -13.420   5.793  1.00  0.24           N  
ATOM   4521  CA  LEU A 614       3.632 -13.310   4.440  1.00  0.25           C  
ATOM   4522  C   LEU A 614       4.225 -14.382   3.533  1.00  0.24           C  
ATOM   4523  CB  LEU A 614       3.917 -11.921   3.862  1.00  0.23           C  
ATOM   4524  O   LEU A 614       3.845 -14.494   2.365  1.00  0.23           O  
ATOM   4525  CG  LEU A 614       3.108 -10.763   4.449  1.00  0.24           C  
ATOM   4526  CD1 LEU A 614       3.701  -9.427   4.012  1.00  0.21           C  
ATOM   4527  CD2 LEU A 614       1.645 -10.867   4.032  1.00  0.25           C  
ATOM   4528  N   GLY A 615       5.150 -15.092   4.094  1.00  0.25           N  
ATOM   4529  CA  GLY A 615       5.506 -16.375   3.509  1.00  0.24           C  
ATOM   4530  C   GLY A 615       4.647 -17.520   4.013  1.00  0.25           C  
ATOM   4531  O   GLY A 615       5.046 -18.684   3.935  1.00  0.23           O  
ATOM   4532  N   GLY A 616       3.398 -17.265   4.368  1.00  0.21           N  
ATOM   4533  CA  GLY A 616       2.624 -18.463   4.653  1.00  0.23           C  
ATOM   4534  C   GLY A 616       1.392 -18.600   3.779  1.00  0.21           C  
ATOM   4535  O   GLY A 616       0.596 -17.665   3.668  1.00  0.21           O  
ATOM   4536  N   GLU A 617       1.364 -19.236   2.525  1.00  0.20           N  
ATOM   4537  CA  GLU A 617       1.046 -20.177   1.456  1.00  0.21           C  
ATOM   4538  C   GLU A 617       1.392 -19.597   0.088  1.00  0.19           C  
ATOM   4539  CB  GLU A 617      -0.435 -20.564   1.504  1.00  0.19           C  
ATOM   4540  O   GLU A 617       1.156 -18.414  -0.168  1.00  0.19           O  
ATOM   4541  CG  GLU A 617      -0.807 -21.426   2.702  1.00  0.21           C  
ATOM   4542  CD  GLU A 617      -2.224 -21.973   2.631  1.00  0.27           C  
ATOM   4543  OE1 GLU A 617      -3.026 -21.476   1.808  1.00  0.46           O  
ATOM   4544  OE2 GLU A 617      -2.534 -22.906   3.405  1.00  0.35           O  
TER    4545      GLU A 617
END
