# Supplementary material for: DepoScope: Accurate phage depolymerase annotation and domain delineation using large language models
Source: PLoS Comput Biol. 2024 Aug 5;20(8):e1011831. doi: 10.1371/journal.pcbi.1011831 (PMC11326577; doi:10.1371/journal.pcbi.1011831)
Supplement: S1 Data — (ZIP) [file pcbi.1011831.s003.zip › FN_FP_deposcope_032024/False_positives/KC821608.1__AGO47494.pdb]

PARENT N/A
ATOM      1  N   MET A   1     -45.640 -28.938  20.964  1.00  0.81           N  
ATOM      2  CA  MET A   1     -44.394 -29.051  20.211  1.00  0.84           C  
ATOM      3  C   MET A   1     -43.576 -27.768  20.318  1.00  0.82           C  
ATOM      4  CB  MET A   1     -44.679 -29.368  18.742  1.00  0.75           C  
ATOM      5  O   MET A   1     -43.987 -26.721  19.814  1.00  0.72           O  
ATOM      6  CG  MET A   1     -45.151 -30.793  18.504  1.00  0.67           C  
ATOM      7  SD  MET A   1     -45.549 -31.116  16.742  1.00  0.64           S  
ATOM      8  CE  MET A   1     -46.089 -32.845  16.847  1.00  0.68           C  
ATOM      9  N   ARG A   2     -42.590 -27.610  21.407  1.00  0.85           N  
ATOM     10  CA  ARG A   2     -41.868 -26.615  22.192  1.00  0.85           C  
ATOM     11  C   ARG A   2     -40.676 -26.065  21.416  1.00  0.84           C  
ATOM     12  CB  ARG A   2     -41.398 -27.214  23.519  1.00  0.80           C  
ATOM     13  O   ARG A   2     -39.743 -26.805  21.094  1.00  0.78           O  
ATOM     14  CG  ARG A   2     -42.437 -27.150  24.627  1.00  0.76           C  
ATOM     15  CD  ARG A   2     -41.969 -27.871  25.883  1.00  0.74           C  
ATOM     16  NE  ARG A   2     -41.867 -26.961  27.020  1.00  0.68           N  
ATOM     17  NH1 ARG A   2     -41.368 -28.611  28.559  1.00  0.47           N  
ATOM     18  NH2 ARG A   2     -41.515 -26.422  29.225  1.00  0.42           N  
ATOM     19  CZ  ARG A   2     -41.583 -27.334  28.266  1.00  0.75           C  
ATOM     20  N   ASN A   3     -40.755 -24.987  20.704  1.00  0.81           N  
ATOM     21  CA  ASN A   3     -39.768 -24.090  20.112  1.00  0.82           C  
ATOM     22  C   ASN A   3     -38.644 -23.768  21.092  1.00  0.80           C  
ATOM     23  CB  ASN A   3     -40.437 -22.801  19.628  1.00  0.75           C  
ATOM     24  O   ASN A   3     -38.873 -23.121  22.115  1.00  0.71           O  
ATOM     25  CG  ASN A   3     -41.351 -23.027  18.440  1.00  0.69           C  
ATOM     26  ND2 ASN A   3     -42.161 -22.026  18.116  1.00  0.72           N  
ATOM     27  OD1 ASN A   3     -41.330 -24.093  17.819  1.00  0.67           O  
ATOM     28  N   ILE A   4     -37.439 -24.568  21.110  1.00  0.78           N  
ATOM     29  CA  ILE A   4     -36.168 -24.199  21.724  1.00  0.80           C  
ATOM     30  C   ILE A   4     -35.585 -22.981  21.011  1.00  0.77           C  
ATOM     31  CB  ILE A   4     -35.163 -25.372  21.690  1.00  0.73           C  
ATOM     32  O   ILE A   4     -35.141 -23.079  19.865  1.00  0.71           O  
ATOM     33  CG1 ILE A   4     -35.644 -26.514  22.593  1.00  0.64           C  
ATOM     34  CG2 ILE A   4     -33.766 -24.898  22.104  1.00  0.61           C  
ATOM     35  CD1 ILE A   4     -34.829 -27.793  22.460  1.00  0.64           C  
ATOM     36  N   VAL A   5     -35.921 -21.741  21.386  1.00  0.79           N  
ATOM     37  CA  VAL A   5     -35.186 -20.512  21.104  1.00  0.80           C  
ATOM     38  C   VAL A   5     -33.790 -20.592  21.717  1.00  0.78           C  
ATOM     39  CB  VAL A   5     -35.933 -19.269  21.639  1.00  0.74           C  
ATOM     40  O   VAL A   5     -33.628 -20.439  22.930  1.00  0.71           O  
ATOM     41  CG1 VAL A   5     -35.151 -17.994  21.327  1.00  0.66           C  
ATOM     42  CG2 VAL A   5     -37.339 -19.196  21.047  1.00  0.62           C  
ATOM     43  N   LEU A   6     -32.811 -21.187  21.011  1.00  0.76           N  
ATOM     44  CA  LEU A   6     -31.390 -21.038  21.306  1.00  0.78           C  
ATOM     45  C   LEU A   6     -30.951 -19.587  21.143  1.00  0.76           C  
ATOM     46  CB  LEU A   6     -30.556 -21.941  20.394  1.00  0.72           C  
ATOM     47  O   LEU A   6     -30.828 -19.093  20.020  1.00  0.71           O  
ATOM     48  CG  LEU A   6     -29.521 -22.831  21.084  1.00  0.69           C  
ATOM     49  CD1 LEU A   6     -29.915 -24.299  20.956  1.00  0.66           C  
ATOM     50  CD2 LEU A   6     -28.133 -22.592  20.499  1.00  0.69           C  
ATOM     51  N   ILE A   7     -31.133 -18.759  22.222  1.00  0.74           N  
ATOM     52  CA  ILE A   7     -30.438 -17.483  22.350  1.00  0.75           C  
ATOM     53  C   ILE A   7     -28.929 -17.707  22.278  1.00  0.73           C  
ATOM     54  CB  ILE A   7     -30.810 -16.766  23.668  1.00  0.69           C  
ATOM     55  O   ILE A   7     -28.324 -18.214  23.225  1.00  0.67           O  
ATOM     56  CG1 ILE A   7     -32.298 -16.396  23.672  1.00  0.63           C  
ATOM     57  CG2 ILE A   7     -29.936 -15.526  23.873  1.00  0.60           C  
ATOM     58  CD1 ILE A   7     -32.801 -15.869  25.009  1.00  0.63           C  
ATOM     59  N   LEU A   8     -28.284 -17.686  21.148  1.00  0.75           N  
ATOM     60  CA  LEU A   8     -26.852 -17.473  20.961  1.00  0.76           C  
ATOM     61  C   LEU A   8     -26.421 -16.132  21.544  1.00  0.74           C  
ATOM     62  CB  LEU A   8     -26.491 -17.537  19.474  1.00  0.70           C  
ATOM     63  O   LEU A   8     -26.617 -15.087  20.920  1.00  0.69           O  
ATOM     64  CG  LEU A   8     -26.193 -18.926  18.908  1.00  0.68           C  
ATOM     65  CD1 LEU A   8     -26.491 -18.963  17.412  1.00  0.65           C  
ATOM     66  CD2 LEU A   8     -24.743 -19.314  19.179  1.00  0.69           C  
ATOM     67  N   LEU A   9     -26.256 -15.997  22.856  1.00  0.77           N  
ATOM     68  CA  LEU A   9     -25.477 -14.934  23.482  1.00  0.77           C  
ATOM     69  C   LEU A   9     -24.084 -14.847  22.867  1.00  0.75           C  
ATOM     70  CB  LEU A   9     -25.368 -15.167  24.991  1.00  0.72           C  
ATOM     71  O   LEU A   9     -23.208 -15.653  23.188  1.00  0.69           O  
ATOM     72  CG  LEU A   9     -26.429 -14.489  25.860  1.00  0.69           C  
ATOM     73  CD1 LEU A   9     -26.747 -15.351  27.077  1.00  0.66           C  
ATOM     74  CD2 LEU A   9     -25.963 -13.102  26.288  1.00  0.69           C  
ATOM     75  N   PHE A  10     -23.923 -14.139  21.787  1.00  0.76           N  
ATOM     76  CA  PHE A  10     -22.631 -13.640  21.331  1.00  0.77           C  
ATOM     77  C   PHE A  10     -21.930 -12.860  22.437  1.00  0.75           C  
ATOM     78  CB  PHE A  10     -22.802 -12.755  20.092  1.00  0.71           C  
ATOM     79  O   PHE A  10     -22.245 -11.692  22.675  1.00  0.70           O  
ATOM     80  CG  PHE A  10     -22.723 -13.509  18.792  1.00  0.67           C  
ATOM     81  CD1 PHE A  10     -21.493 -13.797  18.213  1.00  0.64           C  
ATOM     82  CD2 PHE A  10     -23.880 -13.930  18.148  1.00  0.66           C  
ATOM     83  CE1 PHE A  10     -21.417 -14.494  17.010  1.00  0.65           C  
ATOM     84  CE2 PHE A  10     -23.812 -14.627  16.946  1.00  0.61           C  
ATOM     85  CZ  PHE A  10     -22.579 -14.907  16.378  1.00  0.64           C  
ATOM     86  N   PHE A  11     -21.217 -13.553  23.434  1.00  0.78           N  
ATOM     87  CA  PHE A  11     -20.144 -12.914  24.186  1.00  0.79           C  
ATOM     88  C   PHE A  11     -19.264 -12.074  23.268  1.00  0.76           C  
ATOM     89  CB  PHE A  11     -19.295 -13.964  24.910  1.00  0.73           C  
ATOM     90  O   PHE A  11     -18.459 -12.614  22.507  1.00  0.71           O  
ATOM     91  CG  PHE A  11     -19.627 -14.112  26.370  1.00  0.68           C  
ATOM     92  CD1 PHE A  11     -19.000 -13.318  27.324  1.00  0.65           C  
ATOM     93  CD2 PHE A  11     -20.567 -15.044  26.790  1.00  0.68           C  
ATOM     94  CE1 PHE A  11     -19.306 -13.453  28.676  1.00  0.66           C  
ATOM     95  CE2 PHE A  11     -20.877 -15.184  28.140  1.00  0.64           C  
ATOM     96  CZ  PHE A  11     -20.245 -14.388  29.081  1.00  0.64           C  
ATOM     97  N   ASN A  12     -19.515 -10.775  23.141  1.00  0.74           N  
ATOM     98  CA  ASN A  12     -18.463  -9.801  22.867  1.00  0.75           C  
ATOM     99  C   ASN A  12     -17.343  -9.880  23.900  1.00  0.73           C  
ATOM    100  CB  ASN A  12     -19.042  -8.386  22.817  1.00  0.69           C  
ATOM    101  O   ASN A  12     -17.354  -9.147  24.890  1.00  0.70           O  
ATOM    102  CG  ASN A  12     -19.607  -8.033  21.456  1.00  0.63           C  
ATOM    103  ND2 ASN A  12     -20.830  -7.516  21.438  1.00  0.67           N  
ATOM    104  OD1 ASN A  12     -18.951  -8.224  20.429  1.00  0.63           O  
ATOM    105  N   ILE A  13     -16.626 -11.013  23.952  1.00  0.76           N  
ATOM    106  CA  ILE A  13     -15.289 -10.875  24.519  1.00  0.76           C  
ATOM    107  C   ILE A  13     -14.518  -9.793  23.766  1.00  0.74           C  
ATOM    108  CB  ILE A  13     -14.516 -12.212  24.476  1.00  0.72           C  
ATOM    109  O   ILE A  13     -13.956 -10.050  22.700  1.00  0.70           O  
ATOM    110  CG1 ILE A  13     -15.265 -13.288  25.270  1.00  0.69           C  
ATOM    111  CG2 ILE A  13     -13.092 -12.029  25.009  1.00  0.66           C  
ATOM    112  CD1 ILE A  13     -14.667 -14.682  25.142  1.00  0.67           C  
ATOM    113  N   SER A  14     -14.737  -8.622  24.010  1.00  0.72           N  
ATOM    114  CA  SER A  14     -13.640  -7.671  23.867  1.00  0.72           C  
ATOM    115  C   SER A  14     -12.393  -8.150  24.603  1.00  0.72           C  
ATOM    116  CB  SER A  14     -14.053  -6.294  24.389  1.00  0.68           C  
ATOM    117  O   SER A  14     -12.271  -7.963  25.815  1.00  0.69           O  
ATOM    118  OG  SER A  14     -15.461  -6.208  24.523  1.00  0.65           O  
ATOM    119  N   PHE A  15     -11.601  -9.068  24.019  1.00  0.73           N  
ATOM    120  CA  PHE A  15     -10.189  -8.991  24.376  1.00  0.73           C  
ATOM    121  C   PHE A  15      -9.716  -7.543  24.406  1.00  0.71           C  
ATOM    122  CB  PHE A  15      -9.340  -9.800  23.390  1.00  0.69           C  
ATOM    123  O   PHE A  15      -9.436  -6.953  23.361  1.00  0.68           O  
ATOM    124  CG  PHE A  15      -9.255 -11.265  23.722  1.00  0.67           C  
ATOM    125  CD1 PHE A  15      -8.309 -11.734  24.625  1.00  0.65           C  
ATOM    126  CD2 PHE A  15     -10.122 -12.174  23.129  1.00  0.67           C  
ATOM    127  CE1 PHE A  15      -8.229 -13.090  24.934  1.00  0.67           C  
ATOM    128  CE2 PHE A  15     -10.047 -13.531  23.433  1.00  0.65           C  
ATOM    129  CZ  PHE A  15      -9.100 -13.987  24.335  1.00  0.64           C  
ATOM    130  N   SER A  16      -9.969  -6.851  25.445  1.00  0.72           N  
ATOM    131  CA  SER A  16      -8.901  -5.923  25.801  1.00  0.71           C  
ATOM    132  C   SER A  16      -7.563  -6.643  25.928  1.00  0.71           C  
ATOM    133  CB  SER A  16      -9.229  -5.204  27.110  1.00  0.68           C  
ATOM    134  O   SER A  16      -7.262  -7.226  26.972  1.00  0.68           O  
ATOM    135  OG  SER A  16      -8.185  -4.316  27.472  1.00  0.66           O  
ATOM    136  N   PHE A  17      -6.922  -7.013  24.836  1.00  0.70           N  
ATOM    137  CA  PHE A  17      -5.470  -6.969  24.964  1.00  0.70           C  
ATOM    138  C   PHE A  17      -5.036  -5.770  25.799  1.00  0.70           C  
ATOM    139  CB  PHE A  17      -4.808  -6.915  23.584  1.00  0.67           C  
ATOM    140  O   PHE A  17      -4.939  -4.653  25.286  1.00  0.67           O  
ATOM    141  CG  PHE A  17      -4.783  -8.240  22.870  1.00  0.65           C  
ATOM    142  CD1 PHE A  17      -3.801  -9.181  23.155  1.00  0.63           C  
ATOM    143  CD2 PHE A  17      -5.743  -8.545  21.914  1.00  0.64           C  
ATOM    144  CE1 PHE A  17      -3.776 -10.408  22.496  1.00  0.63           C  
ATOM    145  CE2 PHE A  17      -5.724  -9.769  21.251  1.00  0.60           C  
ATOM    146  CZ  PHE A  17      -4.739 -10.698  21.543  1.00  0.62           C  
ATOM    147  N   GLY A  18      -5.358  -5.769  27.125  1.00  0.70           N  
ATOM    148  CA  GLY A  18      -4.476  -4.843  27.817  1.00  0.69           C  
ATOM    149  C   GLY A  18      -3.094  -4.759  27.198  1.00  0.68           C  
ATOM    150  O   GLY A  18      -2.461  -5.785  26.937  1.00  0.65           O  
ATOM    151  N   LYS A  19      -2.868  -3.649  26.557  1.00  0.69           N  
ATOM    152  CA  LYS A  19      -1.493  -3.308  26.205  1.00  0.69           C  
ATOM    153  C   LYS A  19      -0.550  -3.543  27.381  1.00  0.71           C  
ATOM    154  CB  LYS A  19      -1.402  -1.852  25.744  1.00  0.65           C  
ATOM    155  O   LYS A  19      -0.093  -2.591  28.018  1.00  0.69           O  
ATOM    156  CG  LYS A  19      -1.950  -1.611  24.345  1.00  0.64           C  
ATOM    157  CD  LYS A  19      -1.740  -0.168  23.904  1.00  0.63           C  
ATOM    158  CE  LYS A  19      -2.233   0.060  22.481  1.00  0.62           C  
ATOM    159  NZ  LYS A  19      -1.941   1.446  22.009  1.00  0.54           N  
ATOM    160  N   ASP A  20      -0.607  -4.595  28.124  1.00  0.74           N  
ATOM    161  CA  ASP A  20       0.516  -4.858  29.019  1.00  0.73           C  
ATOM    162  C   ASP A  20       1.800  -5.105  28.231  1.00  0.74           C  
ATOM    163  CB  ASP A  20       0.214  -6.057  29.920  1.00  0.69           C  
ATOM    164  O   ASP A  20       2.302  -6.230  28.186  1.00  0.71           O  
ATOM    165  CG  ASP A  20      -0.891  -5.781  30.924  1.00  0.67           C  
ATOM    166  OD1 ASP A  20      -1.074  -4.610  31.323  1.00  0.68           O  
ATOM    167  OD2 ASP A  20      -1.584  -6.743  31.322  1.00  0.72           O  
ATOM    168  N   TYR A  21       2.203  -4.300  27.389  1.00  0.71           N  
ATOM    169  CA  TYR A  21       3.619  -4.179  27.062  1.00  0.71           C  
ATOM    170  C   TYR A  21       4.467  -4.112  28.326  1.00  0.73           C  
ATOM    171  CB  TYR A  21       3.868  -2.939  26.200  1.00  0.68           C  
ATOM    172  O   TYR A  21       4.199  -3.304  29.219  1.00  0.71           O  
ATOM    173  CG  TYR A  21       3.364  -3.072  24.783  1.00  0.66           C  
ATOM    174  CD1 TYR A  21       4.098  -3.766  23.824  1.00  0.63           C  
ATOM    175  CD2 TYR A  21       2.153  -2.505  24.401  1.00  0.64           C  
ATOM    176  CE1 TYR A  21       3.638  -3.890  22.517  1.00  0.62           C  
ATOM    177  CE2 TYR A  21       1.683  -2.623  23.098  1.00  0.58           C  
ATOM    178  OH  TYR A  21       1.971  -3.436  20.872  1.00  0.59           O  
ATOM    179  CZ  TYR A  21       2.431  -3.316  22.164  1.00  0.63           C  
ATOM    180  N   CYS A  22       5.319  -5.197  28.355  1.00  0.72           N  
ATOM    181  CA  CYS A  22       6.400  -4.915  29.293  1.00  0.78           C  
ATOM    182  C   CYS A  22       7.125  -3.629  28.918  1.00  0.77           C  
ATOM    183  CB  CYS A  22       7.392  -6.077  29.333  1.00  0.68           C  
ATOM    184  O   CYS A  22       7.993  -3.632  28.043  1.00  0.73           O  
ATOM    185  SG  CYS A  22       6.923  -7.395  30.477  1.00  0.72           S  
ATOM    186  N   GLU A  23       6.575  -2.468  29.281  1.00  0.80           N  
ATOM    187  CA  GLU A  23       7.127  -1.133  29.069  1.00  0.81           C  
ATOM    188  C   GLU A  23       8.644  -1.130  29.231  1.00  0.83           C  
ATOM    189  CB  GLU A  23       6.493  -0.129  30.036  1.00  0.79           C  
ATOM    190  O   GLU A  23       9.346  -0.382  28.547  1.00  0.83           O  
ATOM    191  CG  GLU A  23       5.045   0.207  29.711  1.00  0.76           C  
ATOM    192  CD  GLU A  23       4.462   1.283  30.613  1.00  0.75           C  
ATOM    193  OE1 GLU A  23       5.110   1.647  31.620  1.00  0.78           O  
ATOM    194  OE2 GLU A  23       3.347   1.765  30.311  1.00  0.77           O  
ATOM    195  N   ASP A  24       9.044  -2.208  29.918  1.00  0.84           N  
ATOM    196  CA  ASP A  24      10.454  -2.367  30.259  1.00  0.86           C  
ATOM    197  C   ASP A  24      11.266  -2.811  29.044  1.00  0.87           C  
ATOM    198  CB  ASP A  24      10.620  -3.374  31.399  1.00  0.83           C  
ATOM    199  O   ASP A  24      12.494  -2.897  29.110  1.00  0.86           O  
ATOM    200  CG  ASP A  24      10.113  -2.851  32.731  1.00  0.80           C  
ATOM    201  OD1 ASP A  24      10.145  -1.622  32.956  1.00  0.81           O  
ATOM    202  OD2 ASP A  24       9.681  -3.676  33.566  1.00  0.85           O  
ATOM    203  N   LEU A  25      10.620  -3.044  27.931  1.00  0.88           N  
ATOM    204  CA  LEU A  25      11.335  -3.606  26.791  1.00  0.90           C  
ATOM    205  C   LEU A  25      11.571  -2.546  25.721  1.00  0.90           C  
ATOM    206  CB  LEU A  25      10.556  -4.783  26.197  1.00  0.87           C  
ATOM    207  O   LEU A  25      12.224  -2.814  24.709  1.00  0.89           O  
ATOM    208  CG  LEU A  25      10.500  -6.055  27.044  1.00  0.82           C  
ATOM    209  CD1 LEU A  25       9.648  -7.115  26.353  1.00  0.78           C  
ATOM    210  CD2 LEU A  25      11.905  -6.582  27.312  1.00  0.80           C  
ATOM    211  N   TYR A  26      10.970  -1.414  25.924  1.00  0.89           N  
ATOM    212  CA  TYR A  26      11.080  -0.330  24.954  1.00  0.92           C  
ATOM    213  C   TYR A  26      11.862   0.843  25.533  1.00  0.91           C  
ATOM    214  CB  TYR A  26       9.691   0.137  24.510  1.00  0.90           C  
ATOM    215  O   TYR A  26      11.575   1.303  26.641  1.00  0.90           O  
ATOM    216  CG  TYR A  26       8.953  -0.871  23.663  1.00  0.88           C  
ATOM    217  CD1 TYR A  26       9.009  -0.816  22.272  1.00  0.84           C  
ATOM    218  CD2 TYR A  26       8.199  -1.880  24.252  1.00  0.85           C  
ATOM    219  CE1 TYR A  26       8.329  -1.742  21.488  1.00  0.86           C  
ATOM    220  CE2 TYR A  26       7.515  -2.812  23.477  1.00  0.87           C  
ATOM    221  OH  TYR A  26       6.912  -3.654  21.327  1.00  0.75           O  
ATOM    222  CZ  TYR A  26       7.586  -2.735  22.099  1.00  0.85           C  
ATOM    223  N   SER A  27      12.778   1.379  24.716  1.00  0.92           N  
ATOM    224  CA  SER A  27      13.346   2.701  24.959  1.00  0.93           C  
ATOM    225  C   SER A  27      12.464   3.798  24.372  1.00  0.94           C  
ATOM    226  CB  SER A  27      14.754   2.797  24.370  1.00  0.92           C  
ATOM    227  O   SER A  27      12.098   3.744  23.196  1.00  0.94           O  
ATOM    228  OG  SER A  27      15.639   1.912  25.035  1.00  0.82           O  
ATOM    229  N   ASN A  28      12.117   4.725  25.176  1.00  0.94           N  
ATOM    230  CA  ASN A  28      11.369   5.879  24.689  1.00  0.95           C  
ATOM    231  C   ASN A  28      12.244   6.797  23.841  1.00  0.96           C  
ATOM    232  CB  ASN A  28      10.760   6.657  25.858  1.00  0.94           C  
ATOM    233  O   ASN A  28      13.393   7.067  24.195  1.00  0.96           O  
ATOM    234  CG  ASN A  28       9.799   7.738  25.403  1.00  0.90           C  
ATOM    235  ND2 ASN A  28       8.508   7.507  25.605  1.00  0.91           N  
ATOM    236  OD1 ASN A  28      10.215   8.772  24.872  1.00  0.89           O  
ATOM    237  N   PHE A  29      11.750   7.443  22.809  1.00  0.95           N  
ATOM    238  CA  PHE A  29      12.457   8.347  21.910  1.00  0.97           C  
ATOM    239  C   PHE A  29      12.957   9.576  22.660  1.00  0.97           C  
ATOM    240  CB  PHE A  29      11.550   8.773  20.751  1.00  0.96           C  
ATOM    241  O   PHE A  29      14.037  10.092  22.366  1.00  0.96           O  
ATOM    242  CG  PHE A  29      11.493   7.774  19.626  1.00  0.96           C  
ATOM    243  CD1 PHE A  29      12.569   7.621  18.760  1.00  0.95           C  
ATOM    244  CD2 PHE A  29      10.364   6.989  19.435  1.00  0.95           C  
ATOM    245  CE1 PHE A  29      12.520   6.697  17.718  1.00  0.95           C  
ATOM    246  CE2 PHE A  29      10.307   6.064  18.396  1.00  0.95           C  
ATOM    247  CZ  PHE A  29      11.386   5.921  17.538  1.00  0.94           C  
ATOM    248  N   SER A  30      12.384  10.020  23.683  1.00  0.97           N  
ATOM    249  CA  SER A  30      12.710  11.202  24.474  1.00  0.97           C  
ATOM    250  C   SER A  30      14.052  11.042  25.180  1.00  0.97           C  
ATOM    251  CB  SER A  30      11.613  11.477  25.503  1.00  0.97           C  
ATOM    252  O   SER A  30      14.759  12.025  25.410  1.00  0.96           O  
ATOM    253  OG  SER A  30      11.555  10.439  26.466  1.00  0.93           O  
ATOM    254  N   VAL A  31      14.511   9.845  25.433  1.00  0.97           N  
ATOM    255  CA  VAL A  31      15.798   9.538  26.050  1.00  0.97           C  
ATOM    256  C   VAL A  31      16.931   9.937  25.107  1.00  0.96           C  
ATOM    257  CB  VAL A  31      15.909   8.041  26.414  1.00  0.95           C  
ATOM    258  O   VAL A  31      18.038  10.247  25.554  1.00  0.95           O  
ATOM    259  CG1 VAL A  31      17.303   7.718  26.949  1.00  0.84           C  
ATOM    260  CG2 VAL A  31      14.840   7.659  27.435  1.00  0.83           C  
ATOM    261  N   TYR A  32      16.646  10.072  23.862  1.00  0.97           N  
ATOM    262  CA  TYR A  32      17.622  10.419  22.835  1.00  0.97           C  
ATOM    263  C   TYR A  32      17.518  11.892  22.460  1.00  0.97           C  
ATOM    264  CB  TYR A  32      17.426   9.548  21.590  1.00  0.97           C  
ATOM    265  O   TYR A  32      18.222  12.362  21.563  1.00  0.96           O  
ATOM    266  CG  TYR A  32      17.646   8.076  21.839  1.00  0.97           C  
ATOM    267  CD1 TYR A  32      18.920   7.518  21.754  1.00  0.96           C  
ATOM    268  CD2 TYR A  32      16.582   7.239  22.157  1.00  0.96           C  
ATOM    269  CE1 TYR A  32      19.128   6.161  21.981  1.00  0.95           C  
ATOM    270  CE2 TYR A  32      16.778   5.881  22.385  1.00  0.95           C  
ATOM    271  OH  TYR A  32      18.252   4.009  22.520  1.00  0.93           O  
ATOM    272  CZ  TYR A  32      18.052   5.352  22.295  1.00  0.95           C  
ATOM    273  N   GLY A  33      16.694  12.685  23.129  1.00  0.98           N  
ATOM    274  CA  GLY A  33      16.550  14.117  22.924  1.00  0.98           C  
ATOM    275  C   GLY A  33      15.497  14.469  21.891  1.00  0.98           C  
ATOM    276  O   GLY A  33      15.454  15.600  21.401  1.00  0.98           O  
ATOM    277  N   VAL A  34      14.662  13.540  21.493  1.00  0.98           N  
ATOM    278  CA  VAL A  34      13.494  13.807  20.660  1.00  0.98           C  
ATOM    279  C   VAL A  34      12.488  14.653  21.438  1.00  0.98           C  
ATOM    280  CB  VAL A  34      12.830  12.499  20.177  1.00  0.98           C  
ATOM    281  O   VAL A  34      12.146  14.330  22.578  1.00  0.97           O  
ATOM    282  CG1 VAL A  34      11.607  12.801  19.312  1.00  0.97           C  
ATOM    283  CG2 VAL A  34      13.835  11.643  19.408  1.00  0.97           C  
ATOM    284  N   VAL A  35      12.014  15.746  20.763  1.00  0.98           N  
ATOM    285  CA  VAL A  35      11.164  16.744  21.405  1.00  0.98           C  
ATOM    286  C   VAL A  35       9.701  16.475  21.062  1.00  0.98           C  
ATOM    287  CB  VAL A  35      11.555  18.178  20.982  1.00  0.98           C  
ATOM    288  O   VAL A  35       8.844  16.448  21.949  1.00  0.98           O  
ATOM    289  CG1 VAL A  35      10.650  19.206  21.659  1.00  0.98           C  
ATOM    290  CG2 VAL A  35      13.021  18.451  21.315  1.00  0.98           C  
ATOM    291  N   GLY A  36       9.345  16.219  19.800  1.00  0.98           N  
ATOM    292  CA  GLY A  36       8.036  15.762  19.363  1.00  0.98           C  
ATOM    293  C   GLY A  36       6.977  16.847  19.416  1.00  0.98           C  
ATOM    294  O   GLY A  36       5.813  16.572  19.713  1.00  0.97           O  
ATOM    295  N   ASP A  37       7.322  18.144  19.164  1.00  0.98           N  
ATOM    296  CA  ASP A  37       6.428  19.284  19.346  1.00  0.98           C  
ATOM    297  C   ASP A  37       5.975  19.848  18.001  1.00  0.98           C  
ATOM    298  CB  ASP A  37       7.114  20.377  20.170  1.00  0.98           C  
ATOM    299  O   ASP A  37       5.199  20.804  17.953  1.00  0.98           O  
ATOM    300  CG  ASP A  37       8.291  21.011  19.451  1.00  0.98           C  
ATOM    301  OD1 ASP A  37       8.621  20.582  18.324  1.00  0.98           O  
ATOM    302  OD2 ASP A  37       8.896  21.947  20.017  1.00  0.98           O  
ATOM    303  N   GLY A  38       6.538  19.291  16.913  1.00  0.98           N  
ATOM    304  CA  GLY A  38       6.230  19.694  15.550  1.00  0.98           C  
ATOM    305  C   GLY A  38       6.926  20.977  15.136  1.00  0.97           C  
ATOM    306  O   GLY A  38       6.609  21.552  14.093  1.00  0.95           O  
ATOM    307  N   VAL A  39       7.788  21.465  16.054  1.00  0.98           N  
ATOM    308  CA  VAL A  39       8.467  22.738  15.836  1.00  0.98           C  
ATOM    309  C   VAL A  39       9.978  22.521  15.814  1.00  0.97           C  
ATOM    310  CB  VAL A  39       8.093  23.774  16.919  1.00  0.98           C  
ATOM    311  O   VAL A  39      10.675  23.048  14.943  1.00  0.97           O  
ATOM    312  CG1 VAL A  39       8.825  25.093  16.681  1.00  0.96           C  
ATOM    313  CG2 VAL A  39       6.582  23.995  16.946  1.00  0.96           C  
ATOM    314  N   ALA A  40      10.521  21.839  16.784  1.00  0.98           N  
ATOM    315  CA  ALA A  40      11.930  21.456  16.808  1.00  0.98           C  
ATOM    316  C   ALA A  40      12.228  20.397  15.750  1.00  0.98           C  
ATOM    317  CB  ALA A  40      12.319  20.944  18.192  1.00  0.98           C  
ATOM    318  O   ALA A  40      11.438  19.473  15.547  1.00  0.98           O  
ATOM    319  N   ASP A  41      13.338  20.492  15.065  1.00  0.98           N  
ATOM    320  CA  ASP A  41      13.778  19.471  14.118  1.00  0.98           C  
ATOM    321  C   ASP A  41      14.291  18.231  14.847  1.00  0.98           C  
ATOM    322  CB  ASP A  41      14.864  20.027  13.196  1.00  0.98           C  
ATOM    323  O   ASP A  41      15.378  18.252  15.428  1.00  0.98           O  
ATOM    324  CG  ASP A  41      15.263  19.057  12.097  1.00  0.98           C  
ATOM    325  OD1 ASP A  41      14.793  17.899  12.107  1.00  0.98           O  
ATOM    326  OD2 ASP A  41      16.056  19.454  11.217  1.00  0.97           O  
ATOM    327  N   ASP A  42      13.587  17.087  14.774  1.00  0.98           N  
ATOM    328  CA  ASP A  42      13.848  15.850  15.502  1.00  0.98           C  
ATOM    329  C   ASP A  42      14.720  14.903  14.682  1.00  0.98           C  
ATOM    330  CB  ASP A  42      12.534  15.161  15.878  1.00  0.98           C  
ATOM    331  O   ASP A  42      15.139  13.853  15.174  1.00  0.98           O  
ATOM    332  CG  ASP A  42      11.761  15.904  16.954  1.00  0.98           C  
ATOM    333  OD1 ASP A  42      12.292  16.084  18.071  1.00  0.98           O  
ATOM    334  OD2 ASP A  42      10.611  16.311  16.683  1.00  0.97           O  
ATOM    335  N   THR A  43      15.148  15.218  13.517  1.00  0.98           N  
ATOM    336  CA  THR A  43      15.760  14.320  12.544  1.00  0.98           C  
ATOM    337  C   THR A  43      16.973  13.616  13.144  1.00  0.98           C  
ATOM    338  CB  THR A  43      16.180  15.078  11.271  1.00  0.97           C  
ATOM    339  O   THR A  43      17.075  12.389  13.089  1.00  0.97           O  
ATOM    340  CG2 THR A  43      16.774  14.129  10.236  1.00  0.96           C  
ATOM    341  OG1 THR A  43      15.033  15.726  10.707  1.00  0.97           O  
ATOM    342  N   VAL A  44      17.878  14.354  13.726  1.00  0.98           N  
ATOM    343  CA  VAL A  44      19.135  13.821  14.239  1.00  0.98           C  
ATOM    344  C   VAL A  44      18.868  12.961  15.472  1.00  0.98           C  
ATOM    345  CB  VAL A  44      20.132  14.951  14.583  1.00  0.98           C  
ATOM    346  O   VAL A  44      19.471  11.898  15.637  1.00  0.98           O  
ATOM    347  CG1 VAL A  44      21.388  14.381  15.240  1.00  0.97           C  
ATOM    348  CG2 VAL A  44      20.494  15.743  13.328  1.00  0.97           C  
ATOM    349  N   ALA A  45      18.000  13.405  16.336  1.00  0.97           N  
ATOM    350  CA  ALA A  45      17.661  12.694  17.567  1.00  0.98           C  
ATOM    351  C   ALA A  45      16.916  11.398  17.264  1.00  0.98           C  
ATOM    352  CB  ALA A  45      16.824  13.585  18.482  1.00  0.98           C  
ATOM    353  O   ALA A  45      17.236  10.345  17.821  1.00  0.98           O  
ATOM    354  N   LEU A  46      15.947  11.360  16.292  1.00  0.97           N  
ATOM    355  CA  LEU A  46      15.240  10.178  15.814  1.00  0.97           C  
ATOM    356  C   LEU A  46      16.206   9.193  15.162  1.00  0.97           C  
ATOM    357  CB  LEU A  46      14.147  10.573  14.817  1.00  0.97           C  
ATOM    358  O   LEU A  46      16.209   8.007  15.497  1.00  0.96           O  
ATOM    359  CG  LEU A  46      12.903  11.240  15.405  1.00  0.97           C  
ATOM    360  CD1 LEU A  46      12.027  11.804  14.291  1.00  0.97           C  
ATOM    361  CD2 LEU A  46      12.119  10.250  16.260  1.00  0.97           C  
ATOM    362  N   GLN A  47      17.113   9.631  14.321  1.00  0.96           N  
ATOM    363  CA  GLN A  47      18.077   8.743  13.680  1.00  0.96           C  
ATOM    364  C   GLN A  47      18.994   8.092  14.710  1.00  0.95           C  
ATOM    365  CB  GLN A  47      18.906   9.506  12.646  1.00  0.96           C  
ATOM    366  O   GLN A  47      19.259   6.890  14.642  1.00  0.94           O  
ATOM    367  CG  GLN A  47      19.840   8.621  11.832  1.00  0.96           C  
ATOM    368  CD  GLN A  47      19.099   7.570  11.027  1.00  0.95           C  
ATOM    369  NE2 GLN A  47      19.422   6.304  11.266  1.00  0.95           N  
ATOM    370  OE1 GLN A  47      18.242   7.894  10.198  1.00  0.94           O  
ATOM    371  N   LEU A  48      19.407   8.861  15.715  1.00  0.95           N  
ATOM    372  CA  LEU A  48      20.230   8.345  16.803  1.00  0.95           C  
ATOM    373  C   LEU A  48      19.485   7.268  17.584  1.00  0.94           C  
ATOM    374  CB  LEU A  48      20.645   9.479  17.745  1.00  0.94           C  
ATOM    375  O   LEU A  48      20.071   6.249  17.958  1.00  0.93           O  
ATOM    376  CG  LEU A  48      21.492   9.080  18.954  1.00  0.90           C  
ATOM    377  CD1 LEU A  48      22.817   8.479  18.499  1.00  0.86           C  
ATOM    378  CD2 LEU A  48      21.728  10.283  19.862  1.00  0.87           C  
ATOM    379  N   ALA A  49      18.196   7.468  17.832  1.00  0.94           N  
ATOM    380  CA  ALA A  49      17.356   6.462  18.478  1.00  0.94           C  
ATOM    381  C   ALA A  49      17.271   5.194  17.633  1.00  0.93           C  
ATOM    382  CB  ALA A  49      15.958   7.021  18.735  1.00  0.94           C  
ATOM    383  O   ALA A  49      17.601   4.103  18.104  1.00  0.92           O  
ATOM    384  N   LEU A  50      17.000   5.268  16.380  1.00  0.94           N  
ATOM    385  CA  LEU A  50      16.826   4.183  15.419  1.00  0.93           C  
ATOM    386  C   LEU A  50      18.122   3.400  15.243  1.00  0.91           C  
ATOM    387  CB  LEU A  50      16.360   4.733  14.069  1.00  0.94           C  
ATOM    388  O   LEU A  50      18.095   2.184  15.040  1.00  0.89           O  
ATOM    389  CG  LEU A  50      14.937   5.292  14.018  1.00  0.94           C  
ATOM    390  CD1 LEU A  50      14.704   6.031  12.705  1.00  0.94           C  
ATOM    391  CD2 LEU A  50      13.916   4.173  14.197  1.00  0.93           C  
ATOM    392  N   ASP A  51      19.224   3.976  15.427  1.00  0.91           N  
ATOM    393  CA  ASP A  51      20.538   3.356  15.289  1.00  0.91           C  
ATOM    394  C   ASP A  51      20.960   2.669  16.586  1.00  0.90           C  
ATOM    395  CB  ASP A  51      21.583   4.397  14.882  1.00  0.91           C  
ATOM    396  O   ASP A  51      21.823   1.789  16.576  1.00  0.88           O  
ATOM    397  CG  ASP A  51      21.441   4.847  13.439  1.00  0.91           C  
ATOM    398  OD1 ASP A  51      20.795   4.136  12.639  1.00  0.90           O  
ATOM    399  OD2 ASP A  51      21.983   5.921  13.097  1.00  0.90           O  
ATOM    400  N   SER A  52      20.374   2.992  17.721  1.00  0.89           N  
ATOM    401  CA  SER A  52      20.872   2.605  19.038  1.00  0.89           C  
ATOM    402  C   SER A  52      20.073   1.438  19.609  1.00  0.88           C  
ATOM    403  CB  SER A  52      20.818   3.791  20.001  1.00  0.88           C  
ATOM    404  O   SER A  52      20.613   0.614  20.351  1.00  0.86           O  
ATOM    405  OG  SER A  52      21.596   4.871  19.514  1.00  0.85           O  
ATOM    406  N   ASP A  53      18.820   1.391  19.267  1.00  0.88           N  
ATOM    407  CA  ASP A  53      17.963   0.435  19.960  1.00  0.89           C  
ATOM    408  C   ASP A  53      17.130  -0.376  18.970  1.00  0.88           C  
ATOM    409  CB  ASP A  53      17.046   1.157  20.951  1.00  0.86           C  
ATOM    410  O   ASP A  53      16.799   0.110  17.886  1.00  0.85           O  
ATOM    411  CG  ASP A  53      17.757   1.562  22.230  1.00  0.80           C  
ATOM    412  OD1 ASP A  53      18.623   0.802  22.713  1.00  0.76           O  
ATOM    413  OD2 ASP A  53      17.446   2.650  22.761  1.00  0.82           O  
ATOM    414  N   SER A  54      16.692  -1.576  19.403  1.00  0.87           N  
ATOM    415  CA  SER A  54      15.907  -2.488  18.578  1.00  0.88           C  
ATOM    416  C   SER A  54      14.415  -2.347  18.863  1.00  0.89           C  
ATOM    417  CB  SER A  54      16.344  -3.935  18.812  1.00  0.86           C  
ATOM    418  O   SER A  54      13.581  -2.758  18.053  1.00  0.88           O  
ATOM    419  OG  SER A  54      16.288  -4.260  20.190  1.00  0.76           O  
ATOM    420  N   ASN A  55      14.067  -1.767  19.996  1.00  0.91           N  
ATOM    421  CA  ASN A  55      12.682  -1.582  20.414  1.00  0.92           C  
ATOM    422  C   ASN A  55      12.423  -0.151  20.878  1.00  0.92           C  
ATOM    423  CB  ASN A  55      12.318  -2.573  21.522  1.00  0.89           C  
ATOM    424  O   ASN A  55      12.860   0.244  21.961  1.00  0.91           O  
ATOM    425  CG  ASN A  55      12.506  -4.016  21.099  1.00  0.84           C  
ATOM    426  ND2 ASN A  55      13.348  -4.742  21.825  1.00  0.84           N  
ATOM    427  OD1 ASN A  55      11.900  -4.475  20.127  1.00  0.82           O  
ATOM    428  N   LEU A  56      11.715   0.576  20.123  1.00  0.92           N  
ATOM    429  CA  LEU A  56      11.498   2.001  20.348  1.00  0.94           C  
ATOM    430  C   LEU A  56      10.010   2.312  20.473  1.00  0.94           C  
ATOM    431  CB  LEU A  56      12.109   2.823  19.210  1.00  0.93           C  
ATOM    432  O   LEU A  56       9.194   1.768  19.726  1.00  0.93           O  
ATOM    433  CG  LEU A  56      13.636   2.832  19.125  1.00  0.92           C  
ATOM    434  CD1 LEU A  56      14.089   3.424  17.794  1.00  0.90           C  
ATOM    435  CD2 LEU A  56      14.232   3.610  20.292  1.00  0.90           C  
ATOM    436  N   LEU A  57       9.680   3.185  21.385  1.00  0.94           N  
ATOM    437  CA  LEU A  57       8.334   3.691  21.632  1.00  0.94           C  
ATOM    438  C   LEU A  57       8.326   5.215  21.675  1.00  0.95           C  
ATOM    439  CB  LEU A  57       7.783   3.128  22.945  1.00  0.93           C  
ATOM    440  O   LEU A  57       9.101   5.823  22.417  1.00  0.94           O  
ATOM    441  CG  LEU A  57       6.373   3.576  23.335  1.00  0.90           C  
ATOM    442  CD1 LEU A  57       5.353   3.046  22.333  1.00  0.86           C  
ATOM    443  CD2 LEU A  57       6.035   3.110  24.747  1.00  0.87           C  
ATOM    444  N   ALA A  58       7.418   5.813  20.939  1.00  0.95           N  
ATOM    445  CA  ALA A  58       7.214   7.258  20.986  1.00  0.95           C  
ATOM    446  C   ALA A  58       6.315   7.647  22.157  1.00  0.95           C  
ATOM    447  CB  ALA A  58       6.616   7.755  19.672  1.00  0.95           C  
ATOM    448  O   ALA A  58       5.523   6.833  22.637  1.00  0.94           O  
ATOM    449  N   ASP A  59       6.409   8.898  22.595  1.00  0.94           N  
ATOM    450  CA  ASP A  59       5.346   9.483  23.408  1.00  0.95           C  
ATOM    451  C   ASP A  59       4.052   9.614  22.608  1.00  0.94           C  
ATOM    452  CB  ASP A  59       5.773  10.851  23.946  1.00  0.94           C  
ATOM    453  O   ASP A  59       4.079   9.966  21.427  1.00  0.94           O  
ATOM    454  CG  ASP A  59       6.889  10.762  24.971  1.00  0.91           C  
ATOM    455  OD1 ASP A  59       6.854   9.860  25.836  1.00  0.91           O  
ATOM    456  OD2 ASP A  59       7.812  11.604  24.917  1.00  0.91           O  
ATOM    457  N   SER A  60       2.949   9.310  23.225  1.00  0.93           N  
ATOM    458  CA  SER A  60       1.666   9.253  22.533  1.00  0.94           C  
ATOM    459  C   SER A  60       1.307  10.604  21.922  1.00  0.94           C  
ATOM    460  CB  SER A  60       0.559   8.807  23.489  1.00  0.92           C  
ATOM    461  O   SER A  60       1.311  11.625  22.613  1.00  0.93           O  
ATOM    462  OG  SER A  60      -0.671   8.658  22.800  1.00  0.78           O  
ATOM    463  N   ASN A  61       1.029  10.566  20.647  1.00  0.95           N  
ATOM    464  CA  ASN A  61       0.500  11.701  19.897  1.00  0.96           C  
ATOM    465  C   ASN A  61       1.549  12.795  19.723  1.00  0.96           C  
ATOM    466  CB  ASN A  61      -0.746  12.264  20.583  1.00  0.94           C  
ATOM    467  O   ASN A  61       1.208  13.970  19.574  1.00  0.95           O  
ATOM    468  CG  ASN A  61      -1.785  11.198  20.872  1.00  0.92           C  
ATOM    469  ND2 ASN A  61      -2.036  10.946  22.152  1.00  0.94           N  
ATOM    470  OD1 ASN A  61      -2.358  10.606  19.954  1.00  0.93           O  
ATOM    471  N   SER A  62       2.800  12.473  19.736  1.00  0.97           N  
ATOM    472  CA  SER A  62       3.873  13.403  19.402  1.00  0.98           C  
ATOM    473  C   SER A  62       3.801  13.830  17.940  1.00  0.97           C  
ATOM    474  CB  SER A  62       5.237  12.775  19.692  1.00  0.97           C  
ATOM    475  O   SER A  62       3.291  13.089  17.097  1.00  0.97           O  
ATOM    476  OG  SER A  62       5.423  12.594  21.085  1.00  0.93           O  
ATOM    477  N   THR A  63       4.268  15.012  17.618  1.00  0.98           N  
ATOM    478  CA  THR A  63       4.477  15.472  16.249  1.00  0.98           C  
ATOM    479  C   THR A  63       5.957  15.732  15.986  1.00  0.98           C  
ATOM    480  CB  THR A  63       3.669  16.750  15.960  1.00  0.97           C  
ATOM    481  O   THR A  63       6.545  16.646  16.567  1.00  0.97           O  
ATOM    482  CG2 THR A  63       3.870  17.214  14.521  1.00  0.96           C  
ATOM    483  OG1 THR A  63       2.276  16.488  16.176  1.00  0.97           O  
ATOM    484  N   PHE A  64       6.544  15.009  15.098  1.00  0.98           N  
ATOM    485  CA  PHE A  64       7.961  15.082  14.762  1.00  0.98           C  
ATOM    486  C   PHE A  64       8.173  15.881  13.481  1.00  0.97           C  
ATOM    487  CB  PHE A  64       8.550  13.676  14.607  1.00  0.98           C  
ATOM    488  O   PHE A  64       7.651  15.521  12.425  1.00  0.96           O  
ATOM    489  CG  PHE A  64       8.307  12.782  15.792  1.00  0.98           C  
ATOM    490  CD1 PHE A  64       8.780  13.130  17.052  1.00  0.98           C  
ATOM    491  CD2 PHE A  64       7.605  11.593  15.647  1.00  0.98           C  
ATOM    492  CE1 PHE A  64       8.556  12.304  18.151  1.00  0.97           C  
ATOM    493  CE2 PHE A  64       7.377  10.762  16.741  1.00  0.97           C  
ATOM    494  CZ  PHE A  64       7.854  11.119  17.991  1.00  0.97           C  
ATOM    495  N   LEU A  65       8.869  16.931  13.575  1.00  0.97           N  
ATOM    496  CA  LEU A  65       9.390  17.597  12.387  1.00  0.97           C  
ATOM    497  C   LEU A  65      10.651  16.903  11.883  1.00  0.97           C  
ATOM    498  CB  LEU A  65       9.688  19.069  12.684  1.00  0.97           C  
ATOM    499  O   LEU A  65      11.673  16.886  12.573  1.00  0.96           O  
ATOM    500  CG  LEU A  65      10.322  19.875  11.549  1.00  0.97           C  
ATOM    501  CD1 LEU A  65       9.410  19.876  10.326  1.00  0.97           C  
ATOM    502  CD2 LEU A  65      10.615  21.300  12.005  1.00  0.97           C  
ATOM    503  N   VAL A  66      10.633  16.393  10.663  1.00  0.97           N  
ATOM    504  CA  VAL A  66      11.733  15.698  10.001  1.00  0.97           C  
ATOM    505  C   VAL A  66      12.164  16.477   8.760  1.00  0.95           C  
ATOM    506  CB  VAL A  66      11.341  14.254   9.615  1.00  0.95           C  
ATOM    507  O   VAL A  66      11.333  16.820   7.916  1.00  0.94           O  
ATOM    508  CG1 VAL A  66      12.511  13.539   8.942  1.00  0.81           C  
ATOM    509  CG2 VAL A  66      10.876  13.481  10.848  1.00  0.81           C  
ATOM    510  N   THR A  67      13.473  16.637   8.610  1.00  0.97           N  
ATOM    511  CA  THR A  67      14.000  17.475   7.538  1.00  0.97           C  
ATOM    512  C   THR A  67      14.929  16.673   6.631  1.00  0.96           C  
ATOM    513  CB  THR A  67      14.753  18.694   8.101  1.00  0.97           C  
ATOM    514  O   THR A  67      15.416  17.187   5.622  1.00  0.93           O  
ATOM    515  CG2 THR A  67      13.839  19.553   8.969  1.00  0.94           C  
ATOM    516  OG1 THR A  67      15.858  18.241   8.893  1.00  0.95           O  
ATOM    517  N   SER A  68      15.186  15.432   6.886  1.00  0.95           N  
ATOM    518  CA  SER A  68      15.904  14.485   6.040  1.00  0.96           C  
ATOM    519  C   SER A  68      15.361  13.070   6.209  1.00  0.95           C  
ATOM    520  CB  SER A  68      17.400  14.507   6.361  1.00  0.94           C  
ATOM    521  O   SER A  68      14.636  12.788   7.166  1.00  0.95           O  
ATOM    522  OG  SER A  68      17.644  13.992   7.658  1.00  0.86           O  
ATOM    523  N   THR A  69      15.621  12.157   5.281  1.00  0.93           N  
ATOM    524  CA  THR A  69      15.214  10.757   5.332  1.00  0.94           C  
ATOM    525  C   THR A  69      15.760  10.080   6.587  1.00  0.94           C  
ATOM    526  CB  THR A  69      15.691   9.991   4.084  1.00  0.93           C  
ATOM    527  O   THR A  69      16.953  10.177   6.882  1.00  0.94           O  
ATOM    528  CG2 THR A  69      15.216   8.541   4.114  1.00  0.91           C  
ATOM    529  OG1 THR A  69      15.169  10.628   2.912  1.00  0.92           O  
ATOM    530  N   LEU A  70      14.872   9.398   7.331  1.00  0.95           N  
ATOM    531  CA  LEU A  70      15.246   8.481   8.401  1.00  0.95           C  
ATOM    532  C   LEU A  70      15.532   7.088   7.850  1.00  0.93           C  
ATOM    533  CB  LEU A  70      14.139   8.407   9.456  1.00  0.95           C  
ATOM    534  O   LEU A  70      14.761   6.566   7.041  1.00  0.91           O  
ATOM    535  CG  LEU A  70      13.750   9.727  10.124  1.00  0.96           C  
ATOM    536  CD1 LEU A  70      12.571   9.515  11.069  1.00  0.95           C  
ATOM    537  CD2 LEU A  70      14.940  10.320  10.870  1.00  0.95           C  
ATOM    538  N   TYR A  71      16.591   6.480   8.289  1.00  0.92           N  
ATOM    539  CA  TYR A  71      17.022   5.154   7.860  1.00  0.92           C  
ATOM    540  C   TYR A  71      16.846   4.135   8.980  1.00  0.90           C  
ATOM    541  CB  TYR A  71      18.485   5.185   7.407  1.00  0.91           C  
ATOM    542  O   TYR A  71      17.391   4.304  10.073  1.00  0.89           O  
ATOM    543  CG  TYR A  71      18.733   6.079   6.216  1.00  0.90           C  
ATOM    544  CD1 TYR A  71      18.537   5.613   4.918  1.00  0.88           C  
ATOM    545  CD2 TYR A  71      19.165   7.390   6.386  1.00  0.88           C  
ATOM    546  CE1 TYR A  71      18.766   6.432   3.818  1.00  0.88           C  
ATOM    547  CE2 TYR A  71      19.397   8.218   5.293  1.00  0.88           C  
ATOM    548  OH  TYR A  71      19.423   8.546   2.929  1.00  0.85           O  
ATOM    549  CZ  TYR A  71      19.195   7.731   4.015  1.00  0.87           C  
ATOM    550  N   LEU A  72      16.060   3.139   8.753  1.00  0.90           N  
ATOM    551  CA  LEU A  72      15.930   1.986   9.639  1.00  0.89           C  
ATOM    552  C   LEU A  72      16.788   0.825   9.149  1.00  0.87           C  
ATOM    553  CB  LEU A  72      14.466   1.549   9.738  1.00  0.87           C  
ATOM    554  O   LEU A  72      16.604   0.340   8.030  1.00  0.83           O  
ATOM    555  CG  LEU A  72      13.552   2.427  10.594  1.00  0.79           C  
ATOM    556  CD1 LEU A  72      13.129   3.668   9.815  1.00  0.72           C  
ATOM    557  CD2 LEU A  72      12.332   1.638  11.056  1.00  0.72           C  
ATOM    558  N   ASP A  73      17.682   0.390  10.013  1.00  0.81           N  
ATOM    559  CA  ASP A  73      18.583  -0.725   9.740  1.00  0.81           C  
ATOM    560  C   ASP A  73      17.975  -2.048  10.201  1.00  0.80           C  
ATOM    561  CB  ASP A  73      19.935  -0.502  10.420  1.00  0.79           C  
ATOM    562  O   ASP A  73      17.823  -2.281  11.402  1.00  0.77           O  
ATOM    563  CG  ASP A  73      20.997  -1.489   9.966  1.00  0.77           C  
ATOM    564  OD1 ASP A  73      20.645  -2.545   9.398  1.00  0.75           O  
ATOM    565  OD2 ASP A  73      22.196  -1.209  10.182  1.00  0.75           O  
ATOM    566  N   THR A  74      17.651  -3.037   9.468  1.00  0.77           N  
ATOM    567  CA  THR A  74      16.936  -4.288   9.697  1.00  0.76           C  
ATOM    568  C   THR A  74      17.805  -5.275  10.471  1.00  0.75           C  
ATOM    569  CB  THR A  74      16.488  -4.926   8.369  1.00  0.72           C  
ATOM    570  O   THR A  74      17.319  -6.310  10.931  1.00  0.70           O  
ATOM    571  CG2 THR A  74      15.466  -4.049   7.654  1.00  0.64           C  
ATOM    572  OG1 THR A  74      17.629  -5.100   7.520  1.00  0.69           O  
ATOM    573  N   ARG A  75      19.043  -5.192  10.791  1.00  0.69           N  
ATOM    574  CA  ARG A  75      19.881  -6.119  11.545  1.00  0.68           C  
ATOM    575  C   ARG A  75      19.321  -6.349  12.945  1.00  0.70           C  
ATOM    576  CB  ARG A  75      21.316  -5.595  11.634  1.00  0.63           C  
ATOM    577  O   ARG A  75      19.619  -7.363  13.579  1.00  0.66           O  
ATOM    578  CG  ARG A  75      22.016  -5.485  10.289  1.00  0.60           C  
ATOM    579  CD  ARG A  75      23.401  -4.868  10.422  1.00  0.59           C  
ATOM    580  NE  ARG A  75      23.331  -3.473  10.847  1.00  0.45           N  
ATOM    581  NH1 ARG A  75      25.598  -3.261  11.235  1.00  0.37           N  
ATOM    582  NH2 ARG A  75      24.199  -1.481  11.591  1.00  0.35           N  
ATOM    583  CZ  ARG A  75      24.376  -2.741  11.223  1.00  0.56           C  
ATOM    584  N   LEU A  76      18.493  -5.472  13.279  1.00  0.63           N  
ATOM    585  CA  LEU A  76      18.176  -5.430  14.703  1.00  0.64           C  
ATOM    586  C   LEU A  76      16.831  -6.091  14.980  1.00  0.66           C  
ATOM    587  CB  LEU A  76      18.161  -3.984  15.206  1.00  0.55           C  
ATOM    588  O   LEU A  76      16.372  -6.119  16.125  1.00  0.61           O  
ATOM    589  CG  LEU A  76      19.489  -3.228  15.135  1.00  0.51           C  
ATOM    590  CD1 LEU A  76      19.315  -1.802  15.649  1.00  0.47           C  
ATOM    591  CD2 LEU A  76      20.565  -3.960  15.930  1.00  0.54           C  
ATOM    592  N   ASN A  77      16.166  -6.858  13.965  1.00  0.80           N  
ATOM    593  CA  ASN A  77      14.770  -7.169  14.253  1.00  0.80           C  
ATOM    594  C   ASN A  77      14.086  -6.031  15.006  1.00  0.81           C  
ATOM    595  CB  ASN A  77      14.662  -8.471  15.048  1.00  0.78           C  
ATOM    596  O   ASN A  77      13.725  -6.182  16.174  1.00  0.79           O  
ATOM    597  CG  ASN A  77      15.182  -9.670  14.279  1.00  0.74           C  
ATOM    598  ND2 ASN A  77      16.094 -10.417  14.890  1.00  0.73           N  
ATOM    599  OD1 ASN A  77      14.768  -9.922  13.144  1.00  0.72           O  
ATOM    600  N   GLN A  78      14.090  -4.953  14.445  1.00  0.87           N  
ATOM    601  CA  GLN A  78      13.666  -3.713  15.086  1.00  0.88           C  
ATOM    602  C   GLN A  78      12.145  -3.627  15.169  1.00  0.89           C  
ATOM    603  CB  GLN A  78      14.220  -2.502  14.333  1.00  0.86           C  
ATOM    604  O   GLN A  78      11.447  -3.942  14.202  1.00  0.89           O  
ATOM    605  CG  GLN A  78      14.190  -1.210  15.138  1.00  0.79           C  
ATOM    606  CD  GLN A  78      14.967  -0.088  14.475  1.00  0.76           C  
ATOM    607  NE2 GLN A  78      15.609   0.747  15.285  1.00  0.73           N  
ATOM    608  OE1 GLN A  78      14.990   0.028  13.246  1.00  0.77           O  
ATOM    609  N   THR A  79      11.669  -3.228  16.261  1.00  0.90           N  
ATOM    610  CA  THR A  79      10.278  -2.834  16.458  1.00  0.91           C  
ATOM    611  C   THR A  79      10.182  -1.356  16.828  1.00  0.92           C  
ATOM    612  CB  THR A  79       9.606  -3.684  17.552  1.00  0.89           C  
ATOM    613  O   THR A  79      10.706  -0.934  17.861  1.00  0.91           O  
ATOM    614  CG2 THR A  79       8.145  -3.288  17.735  1.00  0.85           C  
ATOM    615  OG1 THR A  79       9.672  -5.067  17.181  1.00  0.87           O  
ATOM    616  N   VAL A  80       9.518  -0.597  16.002  1.00  0.93           N  
ATOM    617  CA  VAL A  80       9.265   0.824  16.218  1.00  0.94           C  
ATOM    618  C   VAL A  80       7.763   1.069  16.340  1.00  0.94           C  
ATOM    619  CB  VAL A  80       9.855   1.685  15.079  1.00  0.93           C  
ATOM    620  O   VAL A  80       7.024   0.934  15.362  1.00  0.94           O  
ATOM    621  CG1 VAL A  80       9.737   3.171  15.408  1.00  0.92           C  
ATOM    622  CG2 VAL A  80      11.312   1.305  14.823  1.00  0.92           C  
ATOM    623  N   ASP A  81       7.328   1.395  17.494  1.00  0.93           N  
ATOM    624  CA  ASP A  81       5.972   1.852  17.783  1.00  0.93           C  
ATOM    625  C   ASP A  81       5.927   3.370  17.942  1.00  0.94           C  
ATOM    626  CB  ASP A  81       5.435   1.175  19.045  1.00  0.93           C  
ATOM    627  O   ASP A  81       6.461   3.914  18.911  1.00  0.94           O  
ATOM    628  CG  ASP A  81       3.934   1.339  19.213  1.00  0.91           C  
ATOM    629  OD1 ASP A  81       3.352   2.272  18.619  1.00  0.91           O  
ATOM    630  OD2 ASP A  81       3.329   0.529  19.948  1.00  0.90           O  
ATOM    631  N   TRP A  82       5.227   4.032  17.070  1.00  0.94           N  
ATOM    632  CA  TRP A  82       5.134   5.488  17.020  1.00  0.96           C  
ATOM    633  C   TRP A  82       3.981   5.990  17.882  1.00  0.94           C  
ATOM    634  CB  TRP A  82       4.955   5.966  15.577  1.00  0.95           C  
ATOM    635  O   TRP A  82       3.823   7.197  18.078  1.00  0.90           O  
ATOM    636  CG  TRP A  82       6.149   5.724  14.703  1.00  0.93           C  
ATOM    637  CD1 TRP A  82       6.350   4.671  13.855  1.00  0.89           C  
ATOM    638  CD2 TRP A  82       7.311   6.553  14.595  1.00  0.90           C  
ATOM    639  CE2 TRP A  82       8.176   5.940  13.662  1.00  0.92           C  
ATOM    640  CE3 TRP A  82       7.704   7.756  15.197  1.00  0.91           C  
ATOM    641  NE1 TRP A  82       7.567   4.795  13.226  1.00  0.92           N  
ATOM    642  CH2 TRP A  82       9.773   7.668  13.920  1.00  0.91           C  
ATOM    643  CZ2 TRP A  82       9.413   6.491  13.316  1.00  0.92           C  
ATOM    644  CZ3 TRP A  82       8.935   8.302  14.852  1.00  0.91           C  
ATOM    645  N   ASN A  83       3.156   5.073  18.393  1.00  0.94           N  
ATOM    646  CA  ASN A  83       2.117   5.306  19.390  1.00  0.94           C  
ATOM    647  C   ASN A  83       1.189   6.445  18.979  1.00  0.94           C  
ATOM    648  CB  ASN A  83       2.740   5.596  20.757  1.00  0.94           C  
ATOM    649  O   ASN A  83       0.992   7.395  19.738  1.00  0.92           O  
ATOM    650  CG  ASN A  83       1.737   5.495  21.890  1.00  0.93           C  
ATOM    651  ND2 ASN A  83       2.078   6.070  23.037  1.00  0.92           N  
ATOM    652  OD1 ASN A  83       0.665   4.904  21.735  1.00  0.91           O  
ATOM    653  N   ASN A  84       0.732   6.351  17.710  1.00  0.92           N  
ATOM    654  CA  ASN A  84      -0.178   7.271  17.034  1.00  0.94           C  
ATOM    655  C   ASN A  84       0.446   8.653  16.865  1.00  0.93           C  
ATOM    656  CB  ASN A  84      -1.501   7.374  17.796  1.00  0.91           C  
ATOM    657  O   ASN A  84      -0.256   9.665  16.912  1.00  0.92           O  
ATOM    658  CG  ASN A  84      -2.189   6.033  17.957  1.00  0.87           C  
ATOM    659  ND2 ASN A  84      -2.269   5.552  19.192  1.00  0.88           N  
ATOM    660  OD1 ASN A  84      -2.644   5.434  16.979  1.00  0.86           O  
ATOM    661  N   SER A  85       1.744   8.759  16.729  1.00  0.97           N  
ATOM    662  CA  SER A  85       2.454  10.013  16.498  1.00  0.97           C  
ATOM    663  C   SER A  85       2.358  10.442  15.038  1.00  0.97           C  
ATOM    664  CB  SER A  85       3.923   9.880  16.904  1.00  0.96           C  
ATOM    665  O   SER A  85       2.082   9.622  14.161  1.00  0.96           O  
ATOM    666  OG  SER A  85       4.042   9.661  18.299  1.00  0.89           O  
ATOM    667  N   THR A  86       2.621  11.727  14.760  1.00  0.95           N  
ATOM    668  CA  THR A  86       2.601  12.348  13.440  1.00  0.96           C  
ATOM    669  C   THR A  86       4.010  12.743  13.008  1.00  0.96           C  
ATOM    670  CB  THR A  86       1.688  13.588  13.420  1.00  0.96           C  
ATOM    671  O   THR A  86       4.760  13.338  13.785  1.00  0.96           O  
ATOM    672  CG2 THR A  86       1.643  14.214  12.030  1.00  0.93           C  
ATOM    673  OG1 THR A  86       0.362  13.203  13.802  1.00  0.95           O  
ATOM    674  N   MET A  87       4.386  12.463  11.807  1.00  0.96           N  
ATOM    675  CA  MET A  87       5.572  13.033  11.175  1.00  0.97           C  
ATOM    676  C   MET A  87       5.185  14.085  10.141  1.00  0.95           C  
ATOM    677  CB  MET A  87       6.411  11.937  10.517  1.00  0.96           C  
ATOM    678  O   MET A  87       4.331  13.838   9.287  1.00  0.93           O  
ATOM    679  CG  MET A  87       7.147  11.050  11.508  1.00  0.93           C  
ATOM    680  SD  MET A  87       8.300   9.883  10.686  1.00  0.94           S  
ATOM    681  CE  MET A  87       8.758   8.838  12.097  1.00  0.88           C  
ATOM    682  N   ILE A  88       5.835  15.221  10.192  1.00  0.95           N  
ATOM    683  CA  ILE A  88       5.650  16.316   9.247  1.00  0.96           C  
ATOM    684  C   ILE A  88       7.003  16.745   8.684  1.00  0.94           C  
ATOM    685  CB  ILE A  88       4.938  17.518   9.906  1.00  0.95           C  
ATOM    686  O   ILE A  88       8.051  16.385   9.226  1.00  0.92           O  
ATOM    687  CG1 ILE A  88       5.789  18.081  11.051  1.00  0.94           C  
ATOM    688  CG2 ILE A  88       3.548  17.115  10.405  1.00  0.94           C  
ATOM    689  CD1 ILE A  88       5.236  19.360  11.663  1.00  0.94           C  
ATOM    690  N   THR A  89       7.044  17.558   7.597  1.00  0.94           N  
ATOM    691  CA  THR A  89       8.300  18.031   7.027  1.00  0.94           C  
ATOM    692  C   THR A  89       8.164  19.470   6.538  1.00  0.91           C  
ATOM    693  CB  THR A  89       8.760  17.132   5.864  1.00  0.93           C  
ATOM    694  O   THR A  89       7.054  19.944   6.287  1.00  0.88           O  
ATOM    695  CG2 THR A  89       7.776  17.193   4.700  1.00  0.89           C  
ATOM    696  OG1 THR A  89      10.047  17.569   5.410  1.00  0.92           O  
ATOM    697  N   THR A  90       9.255  20.153   6.364  1.00  0.92           N  
ATOM    698  CA  THR A  90       9.392  21.448   5.707  1.00  0.92           C  
ATOM    699  C   THR A  90      10.334  21.351   4.511  1.00  0.88           C  
ATOM    700  CB  THR A  90       9.908  22.519   6.686  1.00  0.92           C  
ATOM    701  O   THR A  90      10.654  22.363   3.883  1.00  0.84           O  
ATOM    702  CG2 THR A  90       8.906  22.766   7.809  1.00  0.90           C  
ATOM    703  OG1 THR A  90      11.148  22.080   7.255  1.00  0.93           O  
ATOM    704  N   THR A  91      10.777  20.191   4.239  1.00  0.91           N  
ATOM    705  CA  THR A  91      11.753  19.932   3.185  1.00  0.91           C  
ATOM    706  C   THR A  91      11.072  19.356   1.947  1.00  0.88           C  
ATOM    707  CB  THR A  91      12.851  18.966   3.667  1.00  0.91           C  
ATOM    708  O   THR A  91      10.357  18.355   2.035  1.00  0.86           O  
ATOM    709  CG2 THR A  91      13.886  18.721   2.574  1.00  0.89           C  
ATOM    710  OG1 THR A  91      13.506  19.528   4.811  1.00  0.91           O  
ATOM    711  N   GLU A  92      11.347  19.934   0.759  1.00  0.85           N  
ATOM    712  CA  GLU A  92      10.806  19.480  -0.519  1.00  0.85           C  
ATOM    713  C   GLU A  92      11.377  18.120  -0.908  1.00  0.84           C  
ATOM    714  CB  GLU A  92      11.092  20.506  -1.618  1.00  0.83           C  
ATOM    715  O   GLU A  92      12.574  17.875  -0.749  1.00  0.82           O  
ATOM    716  CG  GLU A  92      10.363  21.829  -1.431  1.00  0.77           C  
ATOM    717  CD  GLU A  92      10.559  22.792  -2.591  1.00  0.75           C  
ATOM    718  OE1 GLU A  92      11.308  22.458  -3.537  1.00  0.76           O  
ATOM    719  OE2 GLU A  92       9.960  23.890  -2.553  1.00  0.74           O  
ATOM    720  N   ASN A  93      10.519  17.230  -1.430  1.00  0.83           N  
ATOM    721  CA  ASN A  93      10.828  15.940  -2.040  1.00  0.85           C  
ATOM    722  C   ASN A  93      11.422  14.968  -1.025  1.00  0.86           C  
ATOM    723  CB  ASN A  93      11.780  16.120  -3.223  1.00  0.82           C  
ATOM    724  O   ASN A  93      12.137  14.036  -1.396  1.00  0.85           O  
ATOM    725  CG  ASN A  93      11.232  17.064  -4.276  1.00  0.78           C  
ATOM    726  ND2 ASN A  93      12.007  18.087  -4.617  1.00  0.78           N  
ATOM    727  OD1 ASN A  93      10.121  16.875  -4.778  1.00  0.77           O  
ATOM    728  N   LEU A  94      11.174  15.153   0.194  1.00  0.85           N  
ATOM    729  CA  LEU A  94      11.674  14.269   1.241  1.00  0.88           C  
ATOM    730  C   LEU A  94      11.078  12.872   1.104  1.00  0.87           C  
ATOM    731  CB  LEU A  94      11.350  14.840   2.624  1.00  0.87           C  
ATOM    732  O   LEU A  94       9.871  12.725   0.898  1.00  0.86           O  
ATOM    733  CG  LEU A  94      11.953  14.102   3.821  1.00  0.89           C  
ATOM    734  CD1 LEU A  94      13.463  14.309   3.865  1.00  0.89           C  
ATOM    735  CD2 LEU A  94      11.305  14.570   5.119  1.00  0.90           C  
ATOM    736  N   LEU A  95      11.820  11.793   1.168  1.00  0.85           N  
ATOM    737  CA  LEU A  95      11.478  10.456   1.640  1.00  0.90           C  
ATOM    738  C   LEU A  95      11.550  10.382   3.162  1.00  0.91           C  
ATOM    739  CB  LEU A  95      12.414   9.414   1.022  1.00  0.86           C  
ATOM    740  O   LEU A  95      12.620  10.565   3.746  1.00  0.91           O  
ATOM    741  CG  LEU A  95      12.282   7.985   1.552  1.00  0.81           C  
ATOM    742  CD1 LEU A  95      10.872   7.458   1.311  1.00  0.76           C  
ATOM    743  CD2 LEU A  95      13.318   7.075   0.900  1.00  0.78           C  
ATOM    744  N   PHE A  96      10.395  10.159   3.786  1.00  0.87           N  
ATOM    745  CA  PHE A  96      10.370  10.215   5.243  1.00  0.93           C  
ATOM    746  C   PHE A  96      11.177   9.069   5.842  1.00  0.91           C  
ATOM    747  CB  PHE A  96       8.929  10.167   5.759  1.00  0.92           C  
ATOM    748  O   PHE A  96      12.082   9.296   6.649  1.00  0.91           O  
ATOM    749  CG  PHE A  96       8.237  11.504   5.752  1.00  0.94           C  
ATOM    750  CD1 PHE A  96       8.108  12.242   6.923  1.00  0.93           C  
ATOM    751  CD2 PHE A  96       7.715  12.023   4.574  1.00  0.94           C  
ATOM    752  CE1 PHE A  96       7.469  13.479   6.919  1.00  0.94           C  
ATOM    753  CE2 PHE A  96       7.075  13.258   4.563  1.00  0.94           C  
ATOM    754  CZ  PHE A  96       6.952  13.985   5.736  1.00  0.93           C  
ATOM    755  N   ILE A  97      10.943   7.802   5.482  1.00  0.93           N  
ATOM    756  CA  ILE A  97      11.582   6.631   6.073  1.00  0.94           C  
ATOM    757  C   ILE A  97      12.041   5.682   4.968  1.00  0.90           C  
ATOM    758  CB  ILE A  97      10.631   5.899   7.046  1.00  0.93           C  
ATOM    759  O   ILE A  97      11.244   5.275   4.119  1.00  0.87           O  
ATOM    760  CG1 ILE A  97      10.187   6.844   8.170  1.00  0.93           C  
ATOM    761  CG2 ILE A  97      11.301   4.646   7.617  1.00  0.92           C  
ATOM    762  CD1 ILE A  97       9.164   6.237   9.120  1.00  0.92           C  
ATOM    763  N   GLU A  98      13.216   5.339   4.999  1.00  0.90           N  
ATOM    764  CA  GLU A  98      13.769   4.254   4.195  1.00  0.90           C  
ATOM    765  C   GLU A  98      14.228   3.094   5.073  1.00  0.89           C  
ATOM    766  CB  GLU A  98      14.934   4.759   3.339  1.00  0.89           C  
ATOM    767  O   GLU A  98      15.053   3.277   5.971  1.00  0.86           O  
ATOM    768  CG  GLU A  98      15.433   3.745   2.319  1.00  0.86           C  
ATOM    769  CD  GLU A  98      16.396   4.340   1.304  1.00  0.84           C  
ATOM    770  OE1 GLU A  98      16.468   5.585   1.193  1.00  0.84           O  
ATOM    771  OE2 GLU A  98      17.083   3.554   0.614  1.00  0.84           O  
ATOM    772  N   ILE A  99      13.646   1.959   4.919  1.00  0.88           N  
ATOM    773  CA  ILE A  99      14.035   0.699   5.543  1.00  0.87           C  
ATOM    774  C   ILE A  99      14.993  -0.057   4.626  1.00  0.83           C  
ATOM    775  CB  ILE A  99      12.802  -0.175   5.868  1.00  0.86           C  
ATOM    776  O   ILE A  99      14.570  -0.664   3.640  1.00  0.77           O  
ATOM    777  CG1 ILE A  99      11.771   0.632   6.666  1.00  0.85           C  
ATOM    778  CG2 ILE A  99      13.220  -1.436   6.629  1.00  0.82           C  
ATOM    779  CD1 ILE A  99      10.467  -0.111   6.920  1.00  0.84           C  
ATOM    780  N   ASP A 100      16.227   0.061   4.865  1.00  0.82           N  
ATOM    781  CA  ASP A 100      17.315  -0.324   3.971  1.00  0.81           C  
ATOM    782  C   ASP A 100      17.883  -1.689   4.353  1.00  0.80           C  
ATOM    783  CB  ASP A 100      18.423   0.731   3.988  1.00  0.78           C  
ATOM    784  O   ASP A 100      18.002  -2.008   5.538  1.00  0.76           O  
ATOM    785  CG  ASP A 100      19.452   0.527   2.890  1.00  0.73           C  
ATOM    786  OD1 ASP A 100      19.470  -0.554   2.263  1.00  0.69           O  
ATOM    787  OD2 ASP A 100      20.255   1.455   2.652  1.00  0.73           O  
ATOM    788  N   LYS A 101      18.403  -2.434   3.374  1.00  0.75           N  
ATOM    789  CA  LYS A 101      19.011  -3.757   3.490  1.00  0.74           C  
ATOM    790  C   LYS A 101      20.528  -3.656   3.617  1.00  0.73           C  
ATOM    791  CB  LYS A 101      18.642  -4.624   2.285  1.00  0.70           C  
ATOM    792  O   LYS A 101      21.235  -4.658   3.494  1.00  0.67           O  
ATOM    793  CG  LYS A 101      18.948  -6.103   2.471  1.00  0.65           C  
ATOM    794  CD  LYS A 101      18.478  -6.926   1.278  1.00  0.63           C  
ATOM    795  CE  LYS A 101      18.859  -8.393   1.423  1.00  0.54           C  
ATOM    796  NZ  LYS A 101      18.326  -9.218   0.298  1.00  0.47           N  
ATOM    797  N   ARG A 102      21.086  -2.523   3.588  1.00  0.63           N  
ATOM    798  CA  ARG A 102      22.525  -2.364   3.411  1.00  0.62           C  
ATOM    799  C   ARG A 102      23.295  -3.384   4.243  1.00  0.63           C  
ATOM    800  CB  ARG A 102      22.960  -0.946   3.787  1.00  0.57           C  
ATOM    801  O   ARG A 102      24.474  -3.640   3.987  1.00  0.59           O  
ATOM    802  CG  ARG A 102      22.553   0.112   2.773  1.00  0.54           C  
ATOM    803  CD  ARG A 102      23.076   1.490   3.156  1.00  0.54           C  
ATOM    804  NE  ARG A 102      22.313   2.069   4.258  1.00  0.42           N  
ATOM    805  NH1 ARG A 102      23.493   4.055   4.303  1.00  0.35           N  
ATOM    806  NH2 ARG A 102      21.775   3.703   5.779  1.00  0.32           N  
ATOM    807  CZ  ARG A 102      22.529   3.274   4.777  1.00  0.53           C  
ATOM    808  N   ASN A 103      22.498  -4.214   5.058  1.00  0.61           N  
ATOM    809  CA  ASN A 103      23.268  -5.088   5.936  1.00  0.61           C  
ATOM    810  C   ASN A 103      22.524  -6.389   6.224  1.00  0.61           C  
ATOM    811  CB  ASN A 103      23.610  -4.371   7.243  1.00  0.56           C  
ATOM    812  O   ASN A 103      21.548  -6.397   6.977  1.00  0.56           O  
ATOM    813  CG  ASN A 103      24.530  -3.185   7.035  1.00  0.52           C  
ATOM    814  ND2 ASN A 103      24.204  -2.063   7.666  1.00  0.51           N  
ATOM    815  OD1 ASN A 103      25.526  -3.275   6.312  1.00  0.54           O  
ATOM    816  N   SER A 104      22.528  -7.489   5.378  1.00  0.56           N  
ATOM    817  CA  SER A 104      22.026  -8.722   4.779  1.00  0.56           C  
ATOM    818  C   SER A 104      21.606  -9.725   5.849  1.00  0.57           C  
ATOM    819  CB  SER A 104      23.087  -9.347   3.872  1.00  0.48           C  
ATOM    820  O   SER A 104      21.336 -10.888   5.544  1.00  0.53           O  
ATOM    821  OG  SER A 104      24.286  -9.584   4.589  1.00  0.40           O  
ATOM    822  N   ASN A 105      21.300  -9.390   7.141  1.00  0.65           N  
ATOM    823  CA  ASN A 105      21.142 -10.523   8.048  1.00  0.65           C  
ATOM    824  C   ASN A 105      19.679 -10.937   8.178  1.00  0.65           C  
ATOM    825  CB  ASN A 105      21.725 -10.194   9.424  1.00  0.60           C  
ATOM    826  O   ASN A 105      19.288 -11.543   9.177  1.00  0.61           O  
ATOM    827  CG  ASN A 105      23.233 -10.033   9.396  1.00  0.56           C  
ATOM    828  ND2 ASN A 105      23.772  -9.328  10.383  1.00  0.54           N  
ATOM    829  OD1 ASN A 105      23.907 -10.538   8.494  1.00  0.57           O  
ATOM    830  N   GLY A 106      18.766 -10.699   7.251  1.00  0.68           N  
ATOM    831  CA  GLY A 106      17.434 -11.281   7.239  1.00  0.67           C  
ATOM    832  C   GLY A 106      16.587 -10.855   8.424  1.00  0.68           C  
ATOM    833  O   GLY A 106      15.769 -11.633   8.920  1.00  0.65           O  
ATOM    834  N   GLY A 107      16.744  -9.723   9.101  1.00  0.77           N  
ATOM    835  CA  GLY A 107      15.881  -9.232  10.164  1.00  0.77           C  
ATOM    836  C   GLY A 107      14.531  -8.755   9.664  1.00  0.78           C  
ATOM    837  O   GLY A 107      14.363  -8.489   8.472  1.00  0.77           O  
ATOM    838  N   THR A 108      13.478  -8.797  10.560  1.00  0.81           N  
ATOM    839  CA  THR A 108      12.182  -8.168  10.330  1.00  0.82           C  
ATOM    840  C   THR A 108      12.091  -6.834  11.066  1.00  0.83           C  
ATOM    841  CB  THR A 108      11.029  -9.085  10.779  1.00  0.80           C  
ATOM    842  O   THR A 108      12.287  -6.775  12.281  1.00  0.83           O  
ATOM    843  CG2 THR A 108       9.675  -8.453  10.475  1.00  0.76           C  
ATOM    844  OG1 THR A 108      11.125 -10.337  10.088  1.00  0.80           O  
ATOM    845  N   THR A 109      11.838  -5.823  10.326  1.00  0.86           N  
ATOM    846  CA  THR A 109      11.434  -4.571  10.956  1.00  0.87           C  
ATOM    847  C   THR A 109       9.917  -4.506  11.108  1.00  0.88           C  
ATOM    848  CB  THR A 109      11.924  -3.355  10.147  1.00  0.86           C  
ATOM    849  O   THR A 109       9.182  -4.701  10.137  1.00  0.88           O  
ATOM    850  CG2 THR A 109      11.476  -2.048  10.792  1.00  0.81           C  
ATOM    851  OG1 THR A 109      13.356  -3.377  10.082  1.00  0.85           O  
ATOM    852  N   ILE A 110       9.498  -4.307  12.294  1.00  0.88           N  
ATOM    853  CA  ILE A 110       8.102  -4.015  12.598  1.00  0.90           C  
ATOM    854  C   ILE A 110       7.937  -2.523  12.879  1.00  0.90           C  
ATOM    855  CB  ILE A 110       7.599  -4.846  13.800  1.00  0.89           C  
ATOM    856  O   ILE A 110       8.602  -1.974  13.761  1.00  0.90           O  
ATOM    857  CG1 ILE A 110       7.815  -6.342  13.542  1.00  0.87           C  
ATOM    858  CG2 ILE A 110       6.124  -4.547  14.084  1.00  0.87           C  
ATOM    859  CD1 ILE A 110       7.453  -7.232  14.723  1.00  0.85           C  
ATOM    860  N   MET A 111       7.092  -1.866  12.206  1.00  0.92           N  
ATOM    861  CA  MET A 111       6.730  -0.471  12.439  1.00  0.93           C  
ATOM    862  C   MET A 111       5.218  -0.316  12.568  1.00  0.93           C  
ATOM    863  CB  MET A 111       7.252   0.416  11.307  1.00  0.91           C  
ATOM    864  O   MET A 111       4.462  -0.887  11.780  1.00  0.92           O  
ATOM    865  CG  MET A 111       7.085   1.904  11.569  1.00  0.83           C  
ATOM    866  SD  MET A 111       7.955   2.938  10.327  1.00  0.85           S  
ATOM    867  CE  MET A 111       7.124   2.385   8.812  1.00  0.77           C  
ATOM    868  N   LYS A 112       4.765   0.499  13.498  1.00  0.93           N  
ATOM    869  CA  LYS A 112       3.318   0.604  13.665  1.00  0.93           C  
ATOM    870  C   LYS A 112       2.923   1.986  14.178  1.00  0.94           C  
ATOM    871  CB  LYS A 112       2.809  -0.475  14.621  1.00  0.90           C  
ATOM    872  O   LYS A 112       3.748   2.700  14.752  1.00  0.93           O  
ATOM    873  CG  LYS A 112       3.381  -0.377  16.028  1.00  0.81           C  
ATOM    874  CD  LYS A 112       2.847  -1.484  16.927  1.00  0.79           C  
ATOM    875  CE  LYS A 112       3.376  -1.354  18.349  1.00  0.73           C  
ATOM    876  NZ  LYS A 112       2.875  -2.452  19.229  1.00  0.69           N  
ATOM    877  N   ASP A 113       1.632   2.397  13.978  1.00  0.92           N  
ATOM    878  CA  ASP A 113       0.850   3.469  14.585  1.00  0.93           C  
ATOM    879  C   ASP A 113       1.473   4.833  14.296  1.00  0.92           C  
ATOM    880  CB  ASP A 113       0.729   3.256  16.095  1.00  0.92           C  
ATOM    881  O   ASP A 113       1.660   5.642  15.208  1.00  0.91           O  
ATOM    882  CG  ASP A 113       0.023   1.960  16.456  1.00  0.91           C  
ATOM    883  OD1 ASP A 113      -0.967   1.598  15.785  1.00  0.89           O  
ATOM    884  OD2 ASP A 113       0.459   1.298  17.422  1.00  0.90           O  
ATOM    885  N   LEU A 114       1.808   5.115  12.986  1.00  0.94           N  
ATOM    886  CA  LEU A 114       2.416   6.335  12.467  1.00  0.95           C  
ATOM    887  C   LEU A 114       1.484   7.030  11.481  1.00  0.93           C  
ATOM    888  CB  LEU A 114       3.753   6.021  11.790  1.00  0.95           C  
ATOM    889  O   LEU A 114       1.038   6.420  10.506  1.00  0.91           O  
ATOM    890  CG  LEU A 114       4.492   7.207  11.167  1.00  0.96           C  
ATOM    891  CD1 LEU A 114       4.848   8.232  12.239  1.00  0.95           C  
ATOM    892  CD2 LEU A 114       5.744   6.733  10.436  1.00  0.96           C  
ATOM    893  N   PHE A 115       1.290   8.276  11.684  1.00  0.93           N  
ATOM    894  CA  PHE A 115       0.639   9.154  10.719  1.00  0.95           C  
ATOM    895  C   PHE A 115       1.657  10.071  10.049  1.00  0.93           C  
ATOM    896  CB  PHE A 115      -0.451   9.988  11.399  1.00  0.93           C  
ATOM    897  O   PHE A 115       2.462  10.712  10.727  1.00  0.92           O  
ATOM    898  CG  PHE A 115      -1.244  10.842  10.447  1.00  0.92           C  
ATOM    899  CD1 PHE A 115      -2.256  10.288   9.672  1.00  0.89           C  
ATOM    900  CD2 PHE A 115      -0.978  12.200  10.326  1.00  0.89           C  
ATOM    901  CE1 PHE A 115      -2.992  11.075   8.790  1.00  0.89           C  
ATOM    902  CE2 PHE A 115      -1.709  12.993   9.447  1.00  0.90           C  
ATOM    903  CZ  PHE A 115      -2.715  12.429   8.679  1.00  0.89           C  
ATOM    904  N   ILE A 116       1.743  10.173   8.705  1.00  0.94           N  
ATOM    905  CA  ILE A 116       2.637  11.027   7.930  1.00  0.94           C  
ATOM    906  C   ILE A 116       1.828  12.113   7.224  1.00  0.91           C  
ATOM    907  CB  ILE A 116       3.450  10.210   6.902  1.00  0.94           C  
ATOM    908  O   ILE A 116       1.041  11.821   6.321  1.00  0.87           O  
ATOM    909  CG1 ILE A 116       4.320   9.168   7.616  1.00  0.94           C  
ATOM    910  CG2 ILE A 116       4.306  11.135   6.032  1.00  0.93           C  
ATOM    911  CD1 ILE A 116       5.064   8.233   6.673  1.00  0.93           C  
ATOM    912  N   ASP A 117       2.021  13.364   7.564  1.00  0.91           N  
ATOM    913  CA  ASP A 117       1.538  14.504   6.790  1.00  0.92           C  
ATOM    914  C   ASP A 117       2.669  15.141   5.986  1.00  0.88           C  
ATOM    915  CB  ASP A 117       0.897  15.544   7.711  1.00  0.92           C  
ATOM    916  O   ASP A 117       3.493  15.874   6.538  1.00  0.85           O  
ATOM    917  CG  ASP A 117       0.225  16.675   6.952  1.00  0.94           C  
ATOM    918  OD1 ASP A 117       0.362  16.742   5.711  1.00  0.95           O  
ATOM    919  OD2 ASP A 117      -0.444  17.508   7.601  1.00  0.93           O  
ATOM    920  N   ALA A 118       2.636  14.904   4.667  1.00  0.89           N  
ATOM    921  CA  ALA A 118       3.698  15.337   3.763  1.00  0.89           C  
ATOM    922  C   ALA A 118       3.535  16.807   3.389  1.00  0.84           C  
ATOM    923  CB  ALA A 118       3.712  14.470   2.506  1.00  0.86           C  
ATOM    924  O   ALA A 118       4.382  17.375   2.695  1.00  0.78           O  
ATOM    925  N   ASN A 119       2.387  17.422   3.812  1.00  0.84           N  
ATOM    926  CA  ASN A 119       2.058  18.842   3.739  1.00  0.84           C  
ATOM    927  C   ASN A 119       2.193  19.376   2.316  1.00  0.78           C  
ATOM    928  CB  ASN A 119       2.941  19.647   4.695  1.00  0.78           C  
ATOM    929  O   ASN A 119       2.539  20.542   2.116  1.00  0.71           O  
ATOM    930  CG  ASN A 119       2.389  21.032   4.972  1.00  0.70           C  
ATOM    931  ND2 ASN A 119       3.210  21.889   5.567  1.00  0.66           N  
ATOM    932  OD1 ASN A 119       1.234  21.328   4.655  1.00  0.62           O  
ATOM    933  N   TYR A 120       2.023  18.569   1.350  1.00  0.76           N  
ATOM    934  CA  TYR A 120       2.168  18.802  -0.083  1.00  0.76           C  
ATOM    935  C   TYR A 120       3.556  19.340  -0.410  1.00  0.74           C  
ATOM    936  CB  TYR A 120       1.099  19.780  -0.579  1.00  0.72           C  
ATOM    937  O   TYR A 120       3.720  20.122  -1.349  1.00  0.69           O  
ATOM    938  CG  TYR A 120      -0.313  19.268  -0.424  1.00  0.73           C  
ATOM    939  CD1 TYR A 120      -0.792  18.236  -1.227  1.00  0.71           C  
ATOM    940  CD2 TYR A 120      -1.169  19.815   0.525  1.00  0.73           C  
ATOM    941  CE1 TYR A 120      -2.092  17.761  -1.088  1.00  0.73           C  
ATOM    942  CE2 TYR A 120      -2.471  19.349   0.673  1.00  0.73           C  
ATOM    943  OH  TYR A 120      -4.211  17.857   0.004  1.00  0.62           O  
ATOM    944  CZ  TYR A 120      -2.923  18.323  -0.137  1.00  0.71           C  
ATOM    945  N   ILE A 121       4.580  18.993   0.375  1.00  0.72           N  
ATOM    946  CA  ILE A 121       5.974  19.324   0.101  1.00  0.77           C  
ATOM    947  C   ILE A 121       6.821  18.054   0.123  1.00  0.71           C  
ATOM    948  CB  ILE A 121       6.521  20.351   1.118  1.00  0.70           C  
ATOM    949  O   ILE A 121       7.745  17.902  -0.680  1.00  0.67           O  
ATOM    950  CG1 ILE A 121       5.677  21.631   1.091  1.00  0.58           C  
ATOM    951  CG2 ILE A 121       7.994  20.661   0.833  1.00  0.55           C  
ATOM    952  CD1 ILE A 121       6.021  22.622   2.195  1.00  0.60           C  
ATOM    953  N   GLY A 122       6.468  17.107   1.062  1.00  0.66           N  
ATOM    954  CA  GLY A 122       7.061  15.779   1.058  1.00  0.68           C  
ATOM    955  C   GLY A 122       6.586  14.916  -0.095  1.00  0.65           C  
ATOM    956  O   GLY A 122       5.430  15.011  -0.513  1.00  0.61           O  
ATOM    957  N   MET A 123       7.445  13.994  -0.541  1.00  0.75           N  
ATOM    958  CA  MET A 123       7.166  13.258  -1.771  1.00  0.78           C  
ATOM    959  C   MET A 123       6.850  11.797  -1.471  1.00  0.77           C  
ATOM    960  CB  MET A 123       8.351  13.350  -2.734  1.00  0.70           C  
ATOM    961  O   MET A 123       6.008  11.190  -2.135  1.00  0.74           O  
ATOM    962  CG  MET A 123       8.085  12.726  -4.094  1.00  0.63           C  
ATOM    963  SD  MET A 123       9.508  12.904  -5.240  1.00  0.69           S  
ATOM    964  CE  MET A 123      10.704  11.801  -4.437  1.00  0.53           C  
ATOM    965  N   GLN A 124       7.479  11.214  -0.415  1.00  0.81           N  
ATOM    966  CA  GLN A 124       7.446   9.764  -0.256  1.00  0.86           C  
ATOM    967  C   GLN A 124       7.360   9.374   1.217  1.00  0.87           C  
ATOM    968  CB  GLN A 124       8.678   9.124  -0.897  1.00  0.81           C  
ATOM    969  O   GLN A 124       8.049   9.954   2.059  1.00  0.87           O  
ATOM    970  CG  GLN A 124       8.776   9.349  -2.400  1.00  0.76           C  
ATOM    971  CD  GLN A 124      10.057   8.794  -2.994  1.00  0.72           C  
ATOM    972  NE2 GLN A 124      10.063   8.593  -4.308  1.00  0.73           N  
ATOM    973  OE1 GLN A 124      11.034   8.550  -2.279  1.00  0.79           O  
ATOM    974  N   GLY A 125       6.521   8.414   1.546  1.00  0.87           N  
ATOM    975  CA  GLY A 125       6.298   7.935   2.901  1.00  0.90           C  
ATOM    976  C   GLY A 125       7.327   6.916   3.351  1.00  0.89           C  
ATOM    977  O   GLY A 125       8.418   7.281   3.794  1.00  0.81           O  
ATOM    978  N   VAL A 126       7.089   5.653   3.190  1.00  0.87           N  
ATOM    979  CA  VAL A 126       7.964   4.567   3.617  1.00  0.90           C  
ATOM    980  C   VAL A 126       8.455   3.788   2.399  1.00  0.81           C  
ATOM    981  CB  VAL A 126       7.250   3.617   4.605  1.00  0.88           C  
ATOM    982  O   VAL A 126       7.651   3.256   1.629  1.00  0.77           O  
ATOM    983  CG1 VAL A 126       8.208   2.536   5.104  1.00  0.89           C  
ATOM    984  CG2 VAL A 126       6.670   4.405   5.778  1.00  0.86           C  
ATOM    985  N   SER A 127       9.690   3.736   2.206  1.00  0.88           N  
ATOM    986  CA  SER A 127      10.349   2.842   1.260  1.00  0.89           C  
ATOM    987  C   SER A 127      10.991   1.657   1.975  1.00  0.87           C  
ATOM    988  CB  SER A 127      11.409   3.597   0.457  1.00  0.87           C  
ATOM    989  O   SER A 127      11.920   1.831   2.765  1.00  0.84           O  
ATOM    990  OG  SER A 127      11.920   2.788  -0.588  1.00  0.76           O  
ATOM    991  N   ALA A 128      10.466   0.513   1.734  1.00  0.86           N  
ATOM    992  CA  ALA A 128      11.002  -0.725   2.293  1.00  0.86           C  
ATOM    993  C   ALA A 128      11.778  -1.512   1.241  1.00  0.82           C  
ATOM    994  CB  ALA A 128       9.876  -1.581   2.868  1.00  0.84           C  
ATOM    995  O   ALA A 128      11.196  -2.011   0.275  1.00  0.78           O  
ATOM    996  N   LEU A 129      13.050  -1.649   1.476  1.00  0.83           N  
ATOM    997  CA  LEU A 129      13.983  -2.361   0.610  1.00  0.83           C  
ATOM    998  C   LEU A 129      14.344  -3.720   1.200  1.00  0.81           C  
ATOM    999  CB  LEU A 129      15.251  -1.533   0.393  1.00  0.81           C  
ATOM   1000  O   LEU A 129      15.157  -4.452   0.631  1.00  0.77           O  
ATOM   1001  CG  LEU A 129      15.052  -0.117  -0.152  1.00  0.80           C  
ATOM   1002  CD1 LEU A 129      16.400   0.566  -0.359  1.00  0.76           C  
ATOM   1003  CD2 LEU A 129      14.258  -0.151  -1.453  1.00  0.77           C  
ATOM   1004  N   SER A 130      13.730  -4.045   2.386  1.00  0.80           N  
ATOM   1005  CA  SER A 130      13.873  -5.306   3.107  1.00  0.80           C  
ATOM   1006  C   SER A 130      12.557  -5.725   3.755  1.00  0.81           C  
ATOM   1007  CB  SER A 130      14.962  -5.193   4.175  1.00  0.78           C  
ATOM   1008  O   SER A 130      11.592  -4.958   3.764  1.00  0.79           O  
ATOM   1009  OG  SER A 130      14.587  -4.269   5.181  1.00  0.69           O  
ATOM   1010  N   ARG A 131      12.607  -7.004   4.313  1.00  0.80           N  
ATOM   1011  CA  ARG A 131      11.412  -7.527   4.967  1.00  0.82           C  
ATOM   1012  C   ARG A 131      10.913  -6.569   6.044  1.00  0.83           C  
ATOM   1013  CB  ARG A 131      11.691  -8.902   5.578  1.00  0.80           C  
ATOM   1014  O   ARG A 131      11.650  -6.232   6.972  1.00  0.82           O  
ATOM   1015  CG  ARG A 131      10.486  -9.528   6.263  1.00  0.76           C  
ATOM   1016  CD  ARG A 131      10.800 -10.920   6.795  1.00  0.74           C  
ATOM   1017  NE  ARG A 131       9.709 -11.443   7.613  1.00  0.64           N  
ATOM   1018  NH1 ARG A 131      10.742 -13.458   8.070  1.00  0.52           N  
ATOM   1019  NH2 ARG A 131       8.662 -13.012   8.922  1.00  0.47           N  
ATOM   1020  CZ  ARG A 131       9.707 -12.636   8.200  1.00  0.69           C  
ATOM   1021  N   VAL A 132       9.617  -6.273   5.955  1.00  0.82           N  
ATOM   1022  CA  VAL A 132       8.986  -5.333   6.876  1.00  0.86           C  
ATOM   1023  C   VAL A 132       7.549  -5.769   7.154  1.00  0.86           C  
ATOM   1024  CB  VAL A 132       9.007  -3.892   6.319  1.00  0.82           C  
ATOM   1025  O   VAL A 132       6.846  -6.225   6.249  1.00  0.85           O  
ATOM   1026  CG1 VAL A 132       8.168  -3.792   5.046  1.00  0.68           C  
ATOM   1027  CG2 VAL A 132       8.506  -2.906   7.372  1.00  0.66           C  
ATOM   1028  N   ASP A 133       7.128  -5.609   8.385  1.00  0.86           N  
ATOM   1029  CA  ASP A 133       5.721  -5.630   8.771  1.00  0.89           C  
ATOM   1030  C   ASP A 133       5.251  -4.246   9.211  1.00  0.89           C  
ATOM   1031  CB  ASP A 133       5.487  -6.646   9.891  1.00  0.86           C  
ATOM   1032  O   ASP A 133       5.763  -3.691  10.186  1.00  0.89           O  
ATOM   1033  CG  ASP A 133       5.842  -8.066   9.487  1.00  0.82           C  
ATOM   1034  OD1 ASP A 133       5.830  -8.377   8.277  1.00  0.82           O  
ATOM   1035  OD2 ASP A 133       6.132  -8.883  10.388  1.00  0.86           O  
ATOM   1036  N   LEU A 134       4.350  -3.602   8.497  1.00  0.84           N  
ATOM   1037  CA  LEU A 134       3.810  -2.267   8.729  1.00  0.89           C  
ATOM   1038  C   LEU A 134       2.358  -2.340   9.188  1.00  0.87           C  
ATOM   1039  CB  LEU A 134       3.914  -1.418   7.459  1.00  0.87           C  
ATOM   1040  O   LEU A 134       1.528  -2.977   8.536  1.00  0.86           O  
ATOM   1041  CG  LEU A 134       5.311  -1.271   6.855  1.00  0.88           C  
ATOM   1042  CD1 LEU A 134       5.265  -0.369   5.626  1.00  0.86           C  
ATOM   1043  CD2 LEU A 134       6.287  -0.722   7.890  1.00  0.87           C  
ATOM   1044  N   TYR A 135       2.078  -1.784  10.317  1.00  0.84           N  
ATOM   1045  CA  TYR A 135       0.738  -1.745  10.893  1.00  0.90           C  
ATOM   1046  C   TYR A 135       0.311  -0.311  11.183  1.00  0.86           C  
ATOM   1047  CB  TYR A 135       0.680  -2.578  12.177  1.00  0.87           C  
ATOM   1048  O   TYR A 135       1.026   0.431  11.862  1.00  0.85           O  
ATOM   1049  CG  TYR A 135       1.129  -4.007  11.995  1.00  0.86           C  
ATOM   1050  CD1 TYR A 135       0.245  -4.983  11.539  1.00  0.83           C  
ATOM   1051  CD2 TYR A 135       2.437  -4.386  12.278  1.00  0.85           C  
ATOM   1052  CE1 TYR A 135       0.653  -6.302  11.371  1.00  0.87           C  
ATOM   1053  CE2 TYR A 135       2.856  -5.702  12.114  1.00  0.87           C  
ATOM   1054  OH  TYR A 135       2.369  -7.955  11.496  1.00  0.76           O  
ATOM   1055  CZ  TYR A 135       1.959  -6.651  11.661  1.00  0.86           C  
ATOM   1056  N   ASN A 136      -0.897   0.114  10.711  1.00  0.86           N  
ATOM   1057  CA  ASN A 136      -1.465   1.429  10.984  1.00  0.90           C  
ATOM   1058  C   ASN A 136      -0.490   2.547  10.627  1.00  0.84           C  
ATOM   1059  CB  ASN A 136      -1.884   1.539  12.452  1.00  0.84           C  
ATOM   1060  O   ASN A 136      -0.161   3.383  11.470  1.00  0.79           O  
ATOM   1061  CG  ASN A 136      -2.804   0.414  12.883  1.00  0.75           C  
ATOM   1062  ND2 ASN A 136      -2.732   0.044  14.156  1.00  0.75           N  
ATOM   1063  OD1 ASN A 136      -3.572  -0.119  12.078  1.00  0.68           O  
ATOM   1064  N   ILE A 137       0.122   2.485   9.378  1.00  0.91           N  
ATOM   1065  CA  ILE A 137       0.929   3.557   8.805  1.00  0.92           C  
ATOM   1066  C   ILE A 137       0.082   4.380   7.838  1.00  0.85           C  
ATOM   1067  CB  ILE A 137       2.178   3.001   8.085  1.00  0.91           C  
ATOM   1068  O   ILE A 137      -0.069   4.013   6.670  1.00  0.78           O  
ATOM   1069  CG1 ILE A 137       2.917   2.006   8.988  1.00  0.90           C  
ATOM   1070  CG2 ILE A 137       3.105   4.141   7.654  1.00  0.89           C  
ATOM   1071  CD1 ILE A 137       3.340   2.585  10.331  1.00  0.89           C  
ATOM   1072  N   ASP A 138      -0.477   5.474   8.293  1.00  0.90           N  
ATOM   1073  CA  ASP A 138      -1.387   6.314   7.520  1.00  0.93           C  
ATOM   1074  C   ASP A 138      -0.666   7.542   6.968  1.00  0.89           C  
ATOM   1075  CB  ASP A 138      -2.579   6.745   8.378  1.00  0.91           C  
ATOM   1076  O   ASP A 138       0.325   7.997   7.544  1.00  0.87           O  
ATOM   1077  CG  ASP A 138      -3.407   5.573   8.874  1.00  0.88           C  
ATOM   1078  OD1 ASP A 138      -3.409   4.507   8.220  1.00  0.87           O  
ATOM   1079  OD2 ASP A 138      -4.067   5.717   9.926  1.00  0.91           O  
ATOM   1080  N   GLY A 139      -1.106   8.124   5.840  1.00  0.90           N  
ATOM   1081  CA  GLY A 139      -0.425   9.261   5.240  1.00  0.91           C  
ATOM   1082  C   GLY A 139      -1.356  10.172   4.463  1.00  0.86           C  
ATOM   1083  O   GLY A 139      -2.358   9.716   3.907  1.00  0.82           O  
ATOM   1084  N   ILE A 140      -1.066  11.483   4.355  1.00  0.84           N  
ATOM   1085  CA  ILE A 140      -1.873  12.433   3.596  1.00  0.87           C  
ATOM   1086  C   ILE A 140      -0.963  13.443   2.901  1.00  0.82           C  
ATOM   1087  CB  ILE A 140      -2.890  13.161   4.502  1.00  0.83           C  
ATOM   1088  O   ILE A 140       0.185  13.637   3.308  1.00  0.79           O  
ATOM   1089  CG1 ILE A 140      -2.162  13.940   5.604  1.00  0.71           C  
ATOM   1090  CG2 ILE A 140      -3.888  12.166   5.103  1.00  0.68           C  
ATOM   1091  CD1 ILE A 140      -3.061  14.882   6.393  1.00  0.71           C  
ATOM   1092  N   ASN A 141      -1.474  14.062   1.860  1.00  0.79           N  
ATOM   1093  CA  ASN A 141      -0.998  15.306   1.264  1.00  0.81           C  
ATOM   1094  C   ASN A 141       0.366  15.126   0.604  1.00  0.77           C  
ATOM   1095  CB  ASN A 141      -0.937  16.416   2.316  1.00  0.77           C  
ATOM   1096  O   ASN A 141       1.199  16.033   0.635  1.00  0.71           O  
ATOM   1097  CG  ASN A 141      -2.300  16.755   2.888  1.00  0.79           C  
ATOM   1098  ND2 ASN A 141      -2.334  17.112   4.166  1.00  0.84           N  
ATOM   1099  OD1 ASN A 141      -3.313  16.695   2.187  1.00  0.79           O  
ATOM   1100  N   TYR A 142       0.661  13.986  -0.009  1.00  0.82           N  
ATOM   1101  CA  TYR A 142       1.908  13.776  -0.736  1.00  0.83           C  
ATOM   1102  C   TYR A 142       1.895  14.518  -2.067  1.00  0.74           C  
ATOM   1103  CB  TYR A 142       2.146  12.282  -0.974  1.00  0.82           C  
ATOM   1104  O   TYR A 142       0.876  14.546  -2.759  1.00  0.68           O  
ATOM   1105  CG  TYR A 142       2.296  11.481   0.296  1.00  0.88           C  
ATOM   1106  CD1 TYR A 142       3.546  11.295   0.882  1.00  0.87           C  
ATOM   1107  CD2 TYR A 142       1.189  10.908   0.913  1.00  0.88           C  
ATOM   1108  CE1 TYR A 142       3.690  10.556   2.052  1.00  0.90           C  
ATOM   1109  CE2 TYR A 142       1.321  10.167   2.083  1.00  0.91           C  
ATOM   1110  OH  TYR A 142       2.710   9.264   3.802  1.00  0.86           O  
ATOM   1111  CZ  TYR A 142       2.573   9.997   2.644  1.00  0.89           C  
ATOM   1112  N   ILE A 143       3.046  15.067  -2.456  1.00  0.80           N  
ATOM   1113  CA  ILE A 143       3.110  15.755  -3.741  1.00  0.80           C  
ATOM   1114  C   ILE A 143       4.413  15.399  -4.453  1.00  0.77           C  
ATOM   1115  CB  ILE A 143       2.994  17.286  -3.568  1.00  0.77           C  
ATOM   1116  O   ILE A 143       5.470  15.322  -3.823  1.00  0.73           O  
ATOM   1117  CG1 ILE A 143       2.779  17.962  -4.928  1.00  0.66           C  
ATOM   1118  CG2 ILE A 143       4.235  17.846  -2.868  1.00  0.63           C  
ATOM   1119  CD1 ILE A 143       2.318  19.410  -4.833  1.00  0.64           C  
ATOM   1120  N   GLN A 144       4.378  15.168  -5.770  1.00  0.76           N  
ATOM   1121  CA  GLN A 144       5.574  15.098  -6.604  1.00  0.76           C  
ATOM   1122  C   GLN A 144       6.237  16.466  -6.729  1.00  0.76           C  
ATOM   1123  CB  GLN A 144       5.230  14.552  -7.991  1.00  0.73           C  
ATOM   1124  O   GLN A 144       5.587  17.446  -7.098  1.00  0.72           O  
ATOM   1125  CG  GLN A 144       6.449  14.236  -8.847  1.00  0.70           C  
ATOM   1126  CD  GLN A 144       6.083  13.623 -10.186  1.00  0.68           C  
ATOM   1127  NE2 GLN A 144       7.015  12.878 -10.771  1.00  0.60           N  
ATOM   1128  OE1 GLN A 144       4.972  13.817 -10.690  1.00  0.69           O  
ATOM   1129  N   GLY A 145       7.465  16.557  -6.435  1.00  0.69           N  
ATOM   1130  CA  GLY A 145       8.244  17.764  -6.659  1.00  0.69           C  
ATOM   1131  C   GLY A 145       8.409  18.105  -8.128  1.00  0.68           C  
ATOM   1132  O   GLY A 145       8.313  17.227  -8.988  1.00  0.65           O  
ATOM   1133  N   ALA A 146       8.713  19.311  -8.496  1.00  0.62           N  
ATOM   1134  CA  ALA A 146       8.763  19.854  -9.850  1.00  0.61           C  
ATOM   1135  C   ALA A 146       9.870  19.194 -10.667  1.00  0.62           C  
ATOM   1136  CB  ALA A 146       8.966  21.367  -9.810  1.00  0.59           C  
ATOM   1137  O   ALA A 146       9.844  19.226 -11.899  1.00  0.60           O  
ATOM   1138  N   THR A 147      10.892  18.731 -10.103  1.00  0.60           N  
ATOM   1139  CA  THR A 147      12.104  18.275 -10.773  1.00  0.60           C  
ATOM   1140  C   THR A 147      12.163  16.750 -10.806  1.00  0.59           C  
ATOM   1141  CB  THR A 147      13.365  18.826 -10.083  1.00  0.55           C  
ATOM   1142  O   THR A 147      13.150  16.172 -11.265  1.00  0.55           O  
ATOM   1143  CG2 THR A 147      13.441  20.344 -10.205  1.00  0.49           C  
ATOM   1144  OG1 THR A 147      13.337  18.470  -8.695  1.00  0.54           O  
ATOM   1145  N   ALA A 148      10.992  15.975 -10.892  1.00  0.47           N  
ATOM   1146  CA  ALA A 148      10.919  14.638 -10.310  1.00  0.49           C  
ATOM   1147  C   ALA A 148      11.089  13.563 -11.380  1.00  0.48           C  
ATOM   1148  CB  ALA A 148       9.593  14.449  -9.577  1.00  0.41           C  
ATOM   1149  O   ALA A 148      10.311  13.499 -12.334  1.00  0.45           O  
ATOM   1150  N   SER A 149      12.208  12.784 -11.095  1.00  0.61           N  
ATOM   1151  CA  SER A 149      12.469  11.379 -11.389  1.00  0.61           C  
ATOM   1152  C   SER A 149      11.806  10.466 -10.362  1.00  0.61           C  
ATOM   1153  CB  SER A 149      13.973  11.108 -11.428  1.00  0.57           C  
ATOM   1154  O   SER A 149      11.912   9.242 -10.453  1.00  0.59           O  
ATOM   1155  OG  SER A 149      14.586  11.501 -10.212  1.00  0.54           O  
ATOM   1156  N   SER A 150      11.158  11.126  -9.321  1.00  0.69           N  
ATOM   1157  CA  SER A 150      10.560  10.251  -8.319  1.00  0.69           C  
ATOM   1158  C   SER A 150       9.055  10.478  -8.214  1.00  0.70           C  
ATOM   1159  CB  SER A 150      11.214  10.473  -6.954  1.00  0.66           C  
ATOM   1160  O   SER A 150       8.582  11.608  -8.351  1.00  0.67           O  
ATOM   1161  OG  SER A 150      11.144  11.838  -6.579  1.00  0.63           O  
ATOM   1162  N   SER A 151       8.308   9.474  -7.972  1.00  0.74           N  
ATOM   1163  CA  SER A 151       6.863   9.391  -7.786  1.00  0.77           C  
ATOM   1164  C   SER A 151       6.487   9.521  -6.314  1.00  0.78           C  
ATOM   1165  CB  SER A 151       6.326   8.072  -8.343  1.00  0.73           C  
ATOM   1166  O   SER A 151       7.143   8.940  -5.446  1.00  0.78           O  
ATOM   1167  OG  SER A 151       6.607   7.959  -9.727  1.00  0.65           O  
ATOM   1168  N   PRO A 152       5.485  10.395  -6.037  1.00  0.72           N  
ATOM   1169  CA  PRO A 152       4.946  10.233  -4.685  1.00  0.77           C  
ATOM   1170  C   PRO A 152       4.378   8.837  -4.440  1.00  0.79           C  
ATOM   1171  CB  PRO A 152       3.841  11.291  -4.617  1.00  0.74           C  
ATOM   1172  O   PRO A 152       3.645   8.307  -5.280  1.00  0.79           O  
ATOM   1173  CG  PRO A 152       3.348  11.420  -6.022  1.00  0.72           C  
ATOM   1174  CD  PRO A 152       4.494  11.153  -6.956  1.00  0.72           C  
ATOM   1175  N   PHE A 153       4.764   8.278  -3.338  1.00  0.72           N  
ATOM   1176  CA  PHE A 153       4.148   7.049  -2.854  1.00  0.80           C  
ATOM   1177  C   PHE A 153       4.009   7.073  -1.337  1.00  0.83           C  
ATOM   1178  CB  PHE A 153       4.967   5.829  -3.287  1.00  0.75           C  
ATOM   1179  O   PHE A 153       4.779   7.745  -0.649  1.00  0.84           O  
ATOM   1180  CG  PHE A 153       6.400   5.867  -2.829  1.00  0.72           C  
ATOM   1181  CD1 PHE A 153       7.416   6.222  -3.708  1.00  0.68           C  
ATOM   1182  CD2 PHE A 153       6.731   5.547  -1.519  1.00  0.73           C  
ATOM   1183  CE1 PHE A 153       8.743   6.258  -3.287  1.00  0.73           C  
ATOM   1184  CE2 PHE A 153       8.055   5.581  -1.090  1.00  0.76           C  
ATOM   1185  CZ  PHE A 153       9.060   5.935  -1.976  1.00  0.71           C  
ATOM   1186  N   HIS A 154       3.024   6.377  -0.819  1.00  0.78           N  
ATOM   1187  CA  HIS A 154       2.873   6.210   0.622  1.00  0.87           C  
ATOM   1188  C   HIS A 154       3.700   5.034   1.130  1.00  0.84           C  
ATOM   1189  CB  HIS A 154       1.401   6.013   0.988  1.00  0.83           C  
ATOM   1190  O   HIS A 154       4.603   5.212   1.950  1.00  0.83           O  
ATOM   1191  CG  HIS A 154       1.162   5.866   2.457  1.00  0.84           C  
ATOM   1192  CD2 HIS A 154       0.473   4.934   3.156  1.00  0.84           C  
ATOM   1193  ND1 HIS A 154       1.662   6.754   3.385  1.00  0.87           N  
ATOM   1194  CE1 HIS A 154       1.290   6.373   4.595  1.00  0.85           C  
ATOM   1195  NE2 HIS A 154       0.568   5.271   4.484  1.00  0.84           N  
ATOM   1196  N   ILE A 155       3.520   3.876   0.597  1.00  0.84           N  
ATOM   1197  CA  ILE A 155       4.333   2.705   0.905  1.00  0.87           C  
ATOM   1198  C   ILE A 155       4.866   2.092  -0.388  1.00  0.79           C  
ATOM   1199  CB  ILE A 155       3.531   1.654   1.705  1.00  0.86           C  
ATOM   1200  O   ILE A 155       4.090   1.695  -1.260  1.00  0.76           O  
ATOM   1201  CG1 ILE A 155       3.057   2.246   3.038  1.00  0.88           C  
ATOM   1202  CG2 ILE A 155       4.369   0.393   1.933  1.00  0.86           C  
ATOM   1203  CD1 ILE A 155       2.125   1.333   3.824  1.00  0.87           C  
ATOM   1204  N   ARG A 156       6.121   2.006  -0.507  1.00  0.87           N  
ATOM   1205  CA  ARG A 156       6.854   1.293  -1.548  1.00  0.88           C  
ATOM   1206  C   ARG A 156       7.626   0.115  -0.964  1.00  0.86           C  
ATOM   1207  CB  ARG A 156       7.812   2.239  -2.275  1.00  0.86           C  
ATOM   1208  O   ARG A 156       8.413   0.283  -0.030  1.00  0.84           O  
ATOM   1209  CG  ARG A 156       8.701   1.549  -3.297  1.00  0.83           C  
ATOM   1210  CD  ARG A 156       9.605   2.539  -4.018  1.00  0.80           C  
ATOM   1211  NE  ARG A 156      10.637   1.860  -4.797  1.00  0.77           N  
ATOM   1212  NH1 ARG A 156      11.905   3.756  -5.158  1.00  0.66           N  
ATOM   1213  NH2 ARG A 156      12.582   1.739  -6.011  1.00  0.62           N  
ATOM   1214  CZ  ARG A 156      11.706   2.453  -5.320  1.00  0.77           C  
ATOM   1215  N   THR A 157       7.358  -1.030  -1.496  1.00  0.86           N  
ATOM   1216  CA  THR A 157       8.201  -2.202  -1.287  1.00  0.86           C  
ATOM   1217  C   THR A 157       9.053  -2.482  -2.522  1.00  0.80           C  
ATOM   1218  CB  THR A 157       7.357  -3.444  -0.949  1.00  0.84           C  
ATOM   1219  O   THR A 157       8.542  -2.500  -3.644  1.00  0.75           O  
ATOM   1220  CG2 THR A 157       6.572  -3.241   0.343  1.00  0.74           C  
ATOM   1221  OG1 THR A 157       6.438  -3.696  -2.019  1.00  0.82           O  
ATOM   1222  N   GLU A 158      10.286  -2.602  -2.351  1.00  0.84           N  
ATOM   1223  CA  GLU A 158      11.199  -2.841  -3.464  1.00  0.84           C  
ATOM   1224  C   GLU A 158      12.152  -3.993  -3.159  1.00  0.82           C  
ATOM   1225  CB  GLU A 158      11.993  -1.573  -3.789  1.00  0.82           C  
ATOM   1226  O   GLU A 158      12.794  -4.012  -2.107  1.00  0.79           O  
ATOM   1227  CG  GLU A 158      12.942  -1.727  -4.969  1.00  0.78           C  
ATOM   1228  CD  GLU A 158      13.425  -0.398  -5.528  1.00  0.75           C  
ATOM   1229  OE1 GLU A 158      13.116   0.659  -4.933  1.00  0.75           O  
ATOM   1230  OE2 GLU A 158      14.118  -0.414  -6.570  1.00  0.73           O  
ATOM   1231  N   PHE A 159      12.278  -4.855  -4.064  1.00  0.80           N  
ATOM   1232  CA  PHE A 159      13.154  -6.017  -3.975  1.00  0.81           C  
ATOM   1233  C   PHE A 159      14.423  -5.803  -4.792  1.00  0.79           C  
ATOM   1234  CB  PHE A 159      12.428  -7.278  -4.455  1.00  0.78           C  
ATOM   1235  O   PHE A 159      14.380  -5.793  -6.024  1.00  0.74           O  
ATOM   1236  CG  PHE A 159      11.258  -7.670  -3.593  1.00  0.72           C  
ATOM   1237  CD1 PHE A 159      11.416  -8.580  -2.556  1.00  0.66           C  
ATOM   1238  CD2 PHE A 159      10.000  -7.127  -3.821  1.00  0.68           C  
ATOM   1239  CE1 PHE A 159      10.335  -8.945  -1.756  1.00  0.64           C  
ATOM   1240  CE2 PHE A 159       8.915  -7.486  -3.026  1.00  0.70           C  
ATOM   1241  CZ  PHE A 159       9.085  -8.396  -1.995  1.00  0.60           C  
ATOM   1242  N   LEU A 160      15.506  -5.532  -3.994  1.00  0.74           N  
ATOM   1243  CA  LEU A 160      16.850  -5.351  -4.531  1.00  0.74           C  
ATOM   1244  C   LEU A 160      17.662  -6.636  -4.410  1.00  0.72           C  
ATOM   1245  CB  LEU A 160      17.568  -4.209  -3.807  1.00  0.71           C  
ATOM   1246  O   LEU A 160      17.605  -7.316  -3.383  1.00  0.67           O  
ATOM   1247  CG  LEU A 160      16.909  -2.831  -3.892  1.00  0.68           C  
ATOM   1248  CD1 LEU A 160      17.704  -1.812  -3.083  1.00  0.64           C  
ATOM   1249  CD2 LEU A 160      16.783  -2.387  -5.346  1.00  0.66           C  
ATOM   1250  N   THR A 161      18.409  -7.035  -5.555  1.00  0.67           N  
ATOM   1251  CA  THR A 161      19.433  -8.030  -5.855  1.00  0.67           C  
ATOM   1252  C   THR A 161      19.107  -9.361  -5.184  1.00  0.67           C  
ATOM   1253  CB  THR A 161      20.826  -7.552  -5.405  1.00  0.61           C  
ATOM   1254  O   THR A 161      18.487  -9.390  -4.119  1.00  0.62           O  
ATOM   1255  CG2 THR A 161      21.259  -6.312  -6.180  1.00  0.50           C  
ATOM   1256  OG1 THR A 161      20.788  -7.239  -4.007  1.00  0.54           O  
ATOM   1257  N   ASN A 162      19.626 -10.486  -5.716  1.00  0.60           N  
ATOM   1258  CA  ASN A 162      19.514 -11.911  -5.427  1.00  0.60           C  
ATOM   1259  C   ASN A 162      20.323 -12.298  -4.192  1.00  0.60           C  
ATOM   1260  CB  ASN A 162      19.959 -12.740  -6.634  1.00  0.55           C  
ATOM   1261  O   ASN A 162      20.576 -13.481  -3.956  1.00  0.57           O  
ATOM   1262  CG  ASN A 162      19.010 -12.617  -7.810  1.00  0.51           C  
ATOM   1263  ND2 ASN A 162      19.533 -12.800  -9.016  1.00  0.45           N  
ATOM   1264  OD1 ASN A 162      17.816 -12.359  -7.635  1.00  0.51           O  
ATOM   1265  N   ASP A 163      20.798 -11.336  -3.488  1.00  0.59           N  
ATOM   1266  CA  ASP A 163      21.624 -11.668  -2.330  1.00  0.58           C  
ATOM   1267  C   ASP A 163      20.785 -11.721  -1.055  1.00  0.58           C  
ATOM   1268  CB  ASP A 163      22.758 -10.654  -2.172  1.00  0.54           C  
ATOM   1269  O   ASP A 163      19.999 -10.811  -0.784  1.00  0.55           O  
ATOM   1270  CG  ASP A 163      23.819 -10.777  -3.252  1.00  0.51           C  
ATOM   1271  OD1 ASP A 163      23.919 -11.847  -3.889  1.00  0.52           O  
ATOM   1272  OD2 ASP A 163      24.563  -9.796  -3.465  1.00  0.55           O  
ATOM   1273  N   ASP A 164      20.517 -13.051  -0.555  1.00  0.55           N  
ATOM   1274  CA  ASP A 164      20.104 -13.608   0.729  1.00  0.55           C  
ATOM   1275  C   ASP A 164      18.675 -14.143   0.661  1.00  0.55           C  
ATOM   1276  CB  ASP A 164      20.219 -12.556   1.833  1.00  0.49           C  
ATOM   1277  O   ASP A 164      17.753 -13.419   0.280  1.00  0.52           O  
ATOM   1278  CG  ASP A 164      21.623 -12.443   2.401  1.00  0.47           C  
ATOM   1279  OD1 ASP A 164      22.412 -13.404   2.272  1.00  0.47           O  
ATOM   1280  OD2 ASP A 164      21.943 -11.384   2.984  1.00  0.47           O  
ATOM   1281  N   ASP A 165      18.432 -15.447   0.656  1.00  0.56           N  
ATOM   1282  CA  ASP A 165      17.445 -16.488   0.923  1.00  0.55           C  
ATOM   1283  C   ASP A 165      16.395 -16.007   1.923  1.00  0.56           C  
ATOM   1284  CB  ASP A 165      18.128 -17.754   1.446  1.00  0.50           C  
ATOM   1285  O   ASP A 165      15.614 -16.806   2.444  1.00  0.53           O  
ATOM   1286  CG  ASP A 165      18.901 -18.497   0.372  1.00  0.46           C  
ATOM   1287  OD1 ASP A 165      18.577 -18.348  -0.826  1.00  0.48           O  
ATOM   1288  OD2 ASP A 165      19.841 -19.242   0.726  1.00  0.51           O  
ATOM   1289  N   SER A 166      16.366 -14.781   2.142  1.00  0.55           N  
ATOM   1290  CA  SER A 166      15.568 -14.263   3.248  1.00  0.53           C  
ATOM   1291  C   SER A 166      14.349 -13.500   2.740  1.00  0.55           C  
ATOM   1292  CB  SER A 166      16.414 -13.353   4.139  1.00  0.47           C  
ATOM   1293  O   SER A 166      13.721 -12.751   3.492  1.00  0.51           O  
ATOM   1294  OG  SER A 166      16.970 -12.288   3.388  1.00  0.42           O  
ATOM   1295  N   TYR A 167      13.640 -13.869   1.815  1.00  0.65           N  
ATOM   1296  CA  TYR A 167      12.288 -13.438   1.478  1.00  0.66           C  
ATOM   1297  C   TYR A 167      11.272 -14.529   1.795  1.00  0.65           C  
ATOM   1298  CB  TYR A 167      12.198 -13.056  -0.002  1.00  0.58           C  
ATOM   1299  O   TYR A 167      11.183 -15.529   1.079  1.00  0.58           O  
ATOM   1300  CG  TYR A 167      13.209 -12.017  -0.423  1.00  0.53           C  
ATOM   1301  CD1 TYR A 167      13.152 -10.718   0.078  1.00  0.48           C  
ATOM   1302  CD2 TYR A 167      14.222 -12.331  -1.323  1.00  0.50           C  
ATOM   1303  CE1 TYR A 167      14.080  -9.757  -0.309  1.00  0.39           C  
ATOM   1304  CE2 TYR A 167      15.155 -11.377  -1.717  1.00  0.45           C  
ATOM   1305  OH  TYR A 167      15.998  -9.148  -1.591  1.00  0.30           O  
ATOM   1306  CZ  TYR A 167      15.077 -10.095  -1.205  1.00  0.42           C  
ATOM   1307  N   GLY A 168      10.372 -14.325   2.801  1.00  0.77           N  
ATOM   1308  CA  GLY A 168       9.180 -14.830   3.464  1.00  0.79           C  
ATOM   1309  C   GLY A 168       7.950 -13.980   3.209  1.00  0.79           C  
ATOM   1310  O   GLY A 168       7.695 -13.572   2.074  1.00  0.77           O  
ATOM   1311  N   GLU A 169       7.204 -13.789   4.131  1.00  0.83           N  
ATOM   1312  CA  GLU A 169       5.952 -13.038   4.131  1.00  0.85           C  
ATOM   1313  C   GLU A 169       6.167 -11.606   4.611  1.00  0.84           C  
ATOM   1314  CB  GLU A 169       4.907 -13.735   5.007  1.00  0.82           C  
ATOM   1315  O   GLU A 169       6.831 -11.378   5.625  1.00  0.83           O  
ATOM   1316  CG  GLU A 169       3.521 -13.112   4.923  1.00  0.79           C  
ATOM   1317  CD  GLU A 169       2.458 -13.912   5.661  1.00  0.77           C  
ATOM   1318  OE1 GLU A 169       2.816 -14.845   6.415  1.00  0.81           O  
ATOM   1319  OE2 GLU A 169       1.259 -13.602   5.483  1.00  0.80           O  
ATOM   1320  N   TRP A 170       5.708 -10.615   3.832  1.00  0.75           N  
ATOM   1321  CA  TRP A 170       5.571  -9.205   4.182  1.00  0.87           C  
ATOM   1322  C   TRP A 170       4.110  -8.844   4.426  1.00  0.82           C  
ATOM   1323  CB  TRP A 170       6.152  -8.317   3.079  1.00  0.79           C  
ATOM   1324  O   TRP A 170       3.239  -9.174   3.617  1.00  0.82           O  
ATOM   1325  CG  TRP A 170       7.603  -8.568   2.796  1.00  0.63           C  
ATOM   1326  CD1 TRP A 170       8.222  -9.781   2.680  1.00  0.56           C  
ATOM   1327  CD2 TRP A 170       8.618  -7.579   2.599  1.00  0.60           C  
ATOM   1328  CE2 TRP A 170       9.831  -8.265   2.367  1.00  0.56           C  
ATOM   1329  CE3 TRP A 170       8.619  -6.177   2.595  1.00  0.63           C  
ATOM   1330  NE1 TRP A 170       9.562  -9.606   2.422  1.00  0.75           N  
ATOM   1331  CH2 TRP A 170      11.008  -6.224   2.134  1.00  0.61           C  
ATOM   1332  CZ2 TRP A 170      11.034  -7.595   2.133  1.00  0.76           C  
ATOM   1333  CZ3 TRP A 170       9.818  -5.513   2.362  1.00  0.51           C  
ATOM   1334  N   ILE A 171       3.930  -8.154   5.554  1.00  0.87           N  
ATOM   1335  CA  ILE A 171       2.566  -7.781   5.911  1.00  0.90           C  
ATOM   1336  C   ILE A 171       2.461  -6.262   6.030  1.00  0.90           C  
ATOM   1337  CB  ILE A 171       2.122  -8.453   7.229  1.00  0.88           C  
ATOM   1338  O   ILE A 171       3.185  -5.643   6.813  1.00  0.89           O  
ATOM   1339  CG1 ILE A 171       2.198  -9.979   7.103  1.00  0.84           C  
ATOM   1340  CG2 ILE A 171       0.709  -8.005   7.615  1.00  0.83           C  
ATOM   1341  CD1 ILE A 171       1.909 -10.723   8.399  1.00  0.81           C  
ATOM   1342  N   ILE A 172       1.643  -5.616   5.255  1.00  0.88           N  
ATOM   1343  CA  ILE A 172       1.193  -4.230   5.324  1.00  0.91           C  
ATOM   1344  C   ILE A 172      -0.302  -4.187   5.634  1.00  0.90           C  
ATOM   1345  CB  ILE A 172       1.489  -3.473   4.010  1.00  0.88           C  
ATOM   1346  O   ILE A 172      -1.131  -4.474   4.767  1.00  0.88           O  
ATOM   1347  CG1 ILE A 172       2.991  -3.505   3.702  1.00  0.79           C  
ATOM   1348  CG2 ILE A 172       0.976  -2.033   4.088  1.00  0.78           C  
ATOM   1349  CD1 ILE A 172       3.444  -4.752   2.956  1.00  0.77           C  
ATOM   1350  N   ASP A 173      -0.643  -3.943   6.933  1.00  0.88           N  
ATOM   1351  CA  ASP A 173      -2.002  -4.079   7.447  1.00  0.92           C  
ATOM   1352  C   ASP A 173      -2.519  -2.749   7.991  1.00  0.88           C  
ATOM   1353  CB  ASP A 173      -2.058  -5.151   8.537  1.00  0.90           C  
ATOM   1354  O   ASP A 173      -1.836  -2.085   8.773  1.00  0.86           O  
ATOM   1355  CG  ASP A 173      -3.477  -5.559   8.895  1.00  0.90           C  
ATOM   1356  OD1 ASP A 173      -4.434  -5.042   8.279  1.00  0.90           O  
ATOM   1357  OD2 ASP A 173      -3.639  -6.402   9.804  1.00  0.91           O  
ATOM   1358  N   ASN A 174      -3.753  -2.395   7.580  1.00  0.86           N  
ATOM   1359  CA  ASN A 174      -4.451  -1.198   8.037  1.00  0.88           C  
ATOM   1360  C   ASN A 174      -3.626   0.061   7.789  1.00  0.80           C  
ATOM   1361  CB  ASN A 174      -4.805  -1.317   9.521  1.00  0.82           C  
ATOM   1362  O   ASN A 174      -3.398   0.850   8.708  1.00  0.75           O  
ATOM   1363  CG  ASN A 174      -5.766  -0.239   9.981  1.00  0.73           C  
ATOM   1364  ND2 ASN A 174      -5.455   0.392  11.107  1.00  0.74           N  
ATOM   1365  OD1 ASN A 174      -6.780   0.024   9.330  1.00  0.67           O  
ATOM   1366  N   CYS A 175      -3.043   0.245   6.591  1.00  0.80           N  
ATOM   1367  CA  CYS A 175      -2.280   1.408   6.153  1.00  0.87           C  
ATOM   1368  C   CYS A 175      -3.066   2.224   5.134  1.00  0.72           C  
ATOM   1369  CB  CYS A 175      -0.943   0.977   5.552  1.00  0.80           C  
ATOM   1370  O   CYS A 175      -3.320   1.758   4.021  1.00  0.65           O  
ATOM   1371  SG  CYS A 175       0.156   0.162   6.731  1.00  0.92           S  
ATOM   1372  N   ASP A 176      -3.496   3.389   5.477  1.00  0.85           N  
ATOM   1373  CA  ASP A 176      -4.365   4.236   4.667  1.00  0.89           C  
ATOM   1374  C   ASP A 176      -3.593   5.418   4.085  1.00  0.82           C  
ATOM   1375  CB  ASP A 176      -5.550   4.738   5.495  1.00  0.87           C  
ATOM   1376  O   ASP A 176      -2.697   5.962   4.734  1.00  0.80           O  
ATOM   1377  CG  ASP A 176      -6.570   3.653   5.789  1.00  0.87           C  
ATOM   1378  OD1 ASP A 176      -6.939   2.896   4.865  1.00  0.88           O  
ATOM   1379  OD2 ASP A 176      -7.013   3.556   6.954  1.00  0.91           O  
ATOM   1380  N   VAL A 177      -3.896   5.830   2.889  1.00  0.86           N  
ATOM   1381  CA  VAL A 177      -3.341   7.049   2.308  1.00  0.88           C  
ATOM   1382  C   VAL A 177      -4.454   7.860   1.648  1.00  0.81           C  
ATOM   1383  CB  VAL A 177      -2.230   6.734   1.281  1.00  0.84           C  
ATOM   1384  O   VAL A 177      -5.316   7.302   0.965  1.00  0.76           O  
ATOM   1385  CG1 VAL A 177      -2.789   5.924   0.113  1.00  0.70           C  
ATOM   1386  CG2 VAL A 177      -1.586   8.025   0.781  1.00  0.68           C  
ATOM   1387  N   ASN A 178      -4.408   9.149   1.862  1.00  0.83           N  
ATOM   1388  CA  ASN A 178      -5.349  10.078   1.246  1.00  0.86           C  
ATOM   1389  C   ASN A 178      -4.637  11.300   0.673  1.00  0.78           C  
ATOM   1390  CB  ASN A 178      -6.415  10.510   2.256  1.00  0.82           C  
ATOM   1391  O   ASN A 178      -3.881  11.971   1.378  1.00  0.74           O  
ATOM   1392  CG  ASN A 178      -7.522  11.329   1.622  1.00  0.81           C  
ATOM   1393  ND2 ASN A 178      -8.399  11.883   2.451  1.00  0.86           N  
ATOM   1394  OD1 ASN A 178      -7.588  11.463   0.397  1.00  0.82           O  
ATOM   1395  N   GLY A 179      -4.908  11.623  -0.570  1.00  0.78           N  
ATOM   1396  CA  GLY A 179      -4.367  12.829  -1.176  1.00  0.78           C  
ATOM   1397  C   GLY A 179      -2.959  12.648  -1.712  1.00  0.75           C  
ATOM   1398  O   GLY A 179      -2.012  13.249  -1.200  1.00  0.70           O  
ATOM   1399  N   LEU A 180      -2.725  11.854  -2.751  1.00  0.79           N  
ATOM   1400  CA  LEU A 180      -1.491  11.708  -3.517  1.00  0.79           C  
ATOM   1401  C   LEU A 180      -1.532  12.560  -4.781  1.00  0.73           C  
ATOM   1402  CB  LEU A 180      -1.259  10.240  -3.884  1.00  0.76           C  
ATOM   1403  O   LEU A 180      -2.437  12.412  -5.605  1.00  0.66           O  
ATOM   1404  CG  LEU A 180      -1.057   9.273  -2.716  1.00  0.77           C  
ATOM   1405  CD1 LEU A 180      -1.126   7.830  -3.205  1.00  0.74           C  
ATOM   1406  CD2 LEU A 180       0.273   9.545  -2.020  1.00  0.77           C  
ATOM   1407  N   ARG A 181      -0.554  13.376  -4.924  1.00  0.76           N  
ATOM   1408  CA  ARG A 181      -0.548  14.263  -6.082  1.00  0.76           C  
ATOM   1409  C   ARG A 181       0.732  14.097  -6.893  1.00  0.74           C  
ATOM   1410  CB  ARG A 181      -0.705  15.721  -5.644  1.00  0.74           C  
ATOM   1411  O   ARG A 181       1.817  14.459  -6.432  1.00  0.70           O  
ATOM   1412  CG  ARG A 181      -2.031  16.021  -4.963  1.00  0.71           C  
ATOM   1413  CD  ARG A 181      -2.190  17.505  -4.667  1.00  0.68           C  
ATOM   1414  NE  ARG A 181      -3.448  17.786  -3.981  1.00  0.59           N  
ATOM   1415  NH1 ARG A 181      -3.514  20.017  -4.577  1.00  0.49           N  
ATOM   1416  NH2 ARG A 181      -5.191  19.117  -3.299  1.00  0.45           N  
ATOM   1417  CZ  ARG A 181      -4.048  18.973  -3.954  1.00  0.64           C  
ATOM   1418  N   GLY A 182       0.710  13.566  -8.022  1.00  0.73           N  
ATOM   1419  CA  GLY A 182       1.788  13.428  -8.988  1.00  0.72           C  
ATOM   1420  C   GLY A 182       1.820  14.548 -10.011  1.00  0.71           C  
ATOM   1421  O   GLY A 182       0.773  14.993 -10.486  1.00  0.68           O  
ATOM   1422  N   TYR A 183       3.093  15.003 -10.408  1.00  0.62           N  
ATOM   1423  CA  TYR A 183       3.327  15.915 -11.522  1.00  0.62           C  
ATOM   1424  C   TYR A 183       3.680  15.148 -12.790  1.00  0.61           C  
ATOM   1425  CB  TYR A 183       4.446  16.904 -11.180  1.00  0.57           C  
ATOM   1426  O   TYR A 183       4.577  14.302 -12.782  1.00  0.56           O  
ATOM   1427  CG  TYR A 183       4.050  17.940 -10.156  1.00  0.53           C  
ATOM   1428  CD1 TYR A 183       3.268  19.037 -10.513  1.00  0.48           C  
ATOM   1429  CD2 TYR A 183       4.456  17.824  -8.831  1.00  0.49           C  
ATOM   1430  CE1 TYR A 183       2.902  19.995  -9.573  1.00  0.47           C  
ATOM   1431  CE2 TYR A 183       4.096  18.776  -7.883  1.00  0.51           C  
ATOM   1432  OH  TYR A 183       2.960  20.801  -7.328  1.00  0.38           O  
ATOM   1433  CZ  TYR A 183       3.320  19.856  -8.263  1.00  0.44           C  
ATOM   1434  N   GLY A 184       2.904  15.116 -13.845  1.00  0.52           N  
ATOM   1435  CA  GLY A 184       2.522  14.814 -15.215  1.00  0.50           C  
ATOM   1436  C   GLY A 184       3.668  14.953 -16.199  1.00  0.52           C  
ATOM   1437  O   GLY A 184       3.497  15.509 -17.286  1.00  0.49           O  
ATOM   1438  N   ASN A 185       5.006  14.710 -15.850  1.00  0.53           N  
ATOM   1439  CA  ASN A 185       5.637  14.414 -17.132  1.00  0.52           C  
ATOM   1440  C   ASN A 185       5.439  12.954 -17.531  1.00  0.53           C  
ATOM   1441  CB  ASN A 185       7.129  14.754 -17.087  1.00  0.49           C  
ATOM   1442  O   ASN A 185       5.858  12.047 -16.811  1.00  0.50           O  
ATOM   1443  CG  ASN A 185       7.386  16.248 -17.065  1.00  0.46           C  
ATOM   1444  ND2 ASN A 185       8.485  16.651 -16.438  1.00  0.42           N  
ATOM   1445  OD1 ASN A 185       6.604  17.033 -17.607  1.00  0.48           O  
ATOM   1446  N   TYR A 186       4.437  12.689 -18.381  1.00  0.47           N  
ATOM   1447  CA  TYR A 186       4.252  11.458 -19.140  1.00  0.50           C  
ATOM   1448  C   TYR A 186       5.594  10.824 -19.485  1.00  0.48           C  
ATOM   1449  CB  TYR A 186       3.458  11.729 -20.421  1.00  0.43           C  
ATOM   1450  O   TYR A 186       6.368  11.381 -20.267  1.00  0.45           O  
ATOM   1451  CG  TYR A 186       2.722  10.521 -20.946  1.00  0.40           C  
ATOM   1452  CD1 TYR A 186       3.292   9.703 -21.919  1.00  0.34           C  
ATOM   1453  CD2 TYR A 186       1.456  10.195 -20.472  1.00  0.35           C  
ATOM   1454  CE1 TYR A 186       2.617   8.589 -22.408  1.00  0.31           C  
ATOM   1455  CE2 TYR A 186       0.772   9.084 -20.954  1.00  0.37           C  
ATOM   1456  OH  TYR A 186       0.686   7.187 -22.400  1.00  0.20           O  
ATOM   1457  CZ  TYR A 186       1.359   8.288 -21.920  1.00  0.31           C  
ATOM   1458  N   CYS A 187       5.961   9.808 -18.808  1.00  0.37           N  
ATOM   1459  CA  CYS A 187       6.740   8.738 -19.421  1.00  0.45           C  
ATOM   1460  C   CYS A 187       5.973   7.421 -19.394  1.00  0.39           C  
ATOM   1461  CB  CYS A 187       8.080   8.572 -18.707  1.00  0.37           C  
ATOM   1462  O   CYS A 187       5.817   6.810 -18.335  1.00  0.36           O  
ATOM   1463  SG  CYS A 187       9.108   7.250 -19.383  1.00  0.30           S  
ATOM   1464  N   ASP A 188       5.120   7.041 -20.471  1.00  0.48           N  
ATOM   1465  CA  ASP A 188       4.478   5.750 -20.696  1.00  0.47           C  
ATOM   1466  C   ASP A 188       5.394   4.601 -20.281  1.00  0.48           C  
ATOM   1467  CB  ASP A 188       4.078   5.599 -22.165  1.00  0.45           C  
ATOM   1468  O   ASP A 188       4.920   3.527 -19.905  1.00  0.46           O  
ATOM   1469  CG  ASP A 188       2.776   6.305 -22.501  1.00  0.43           C  
ATOM   1470  OD1 ASP A 188       1.919   6.462 -21.606  1.00  0.43           O  
ATOM   1471  OD2 ASP A 188       2.605   6.706 -23.673  1.00  0.46           O  
ATOM   1472  N   TYR A 189       6.680   4.816 -20.296  1.00  0.43           N  
ATOM   1473  CA  TYR A 189       7.706   3.793 -20.131  1.00  0.45           C  
ATOM   1474  C   TYR A 189       8.521   4.037 -18.866  1.00  0.43           C  
ATOM   1475  CB  TYR A 189       8.632   3.759 -21.350  1.00  0.40           C  
ATOM   1476  O   TYR A 189       9.452   3.285 -18.566  1.00  0.40           O  
ATOM   1477  CG  TYR A 189       7.934   3.376 -22.633  1.00  0.39           C  
ATOM   1478  CD1 TYR A 189       7.601   2.050 -22.898  1.00  0.34           C  
ATOM   1479  CD2 TYR A 189       7.607   4.339 -23.581  1.00  0.35           C  
ATOM   1480  CE1 TYR A 189       6.959   1.692 -24.079  1.00  0.35           C  
ATOM   1481  CE2 TYR A 189       6.965   3.992 -24.766  1.00  0.40           C  
ATOM   1482  OH  TYR A 189       6.010   2.319 -26.176  1.00  0.25           O  
ATOM   1483  CZ  TYR A 189       6.645   2.668 -25.005  1.00  0.31           C  
ATOM   1484  N   CYS A 190       8.282   5.141 -18.180  1.00  0.40           N  
ATOM   1485  CA  CYS A 190       8.971   5.342 -16.910  1.00  0.47           C  
ATOM   1486  C   CYS A 190       8.400   4.432 -15.829  1.00  0.41           C  
ATOM   1487  CB  CYS A 190       8.866   6.802 -16.469  1.00  0.40           C  
ATOM   1488  O   CYS A 190       7.258   4.610 -15.403  1.00  0.40           O  
ATOM   1489  SG  CYS A 190       9.640   7.966 -17.613  1.00  0.28           S  
ATOM   1490  N   ASP A 191       8.626   3.100 -15.978  1.00  0.45           N  
ATOM   1491  CA  ASP A 191       8.589   1.921 -15.119  1.00  0.45           C  
ATOM   1492  C   ASP A 191       7.818   2.204 -13.831  1.00  0.45           C  
ATOM   1493  CB  ASP A 191      10.007   1.452 -14.790  1.00  0.41           C  
ATOM   1494  O   ASP A 191       8.373   2.103 -12.735  1.00  0.43           O  
ATOM   1495  CG  ASP A 191      10.790   1.024 -16.019  1.00  0.38           C  
ATOM   1496  OD1 ASP A 191      10.170   0.629 -17.030  1.00  0.39           O  
ATOM   1497  OD2 ASP A 191      12.038   1.080 -15.976  1.00  0.37           O  
ATOM   1498  N   GLY A 192       6.634   2.952 -13.849  1.00  0.48           N  
ATOM   1499  CA  GLY A 192       5.855   3.159 -12.639  1.00  0.47           C  
ATOM   1500  C   GLY A 192       6.413   4.255 -11.750  1.00  0.49           C  
ATOM   1501  O   GLY A 192       5.776   4.652 -10.772  1.00  0.48           O  
ATOM   1502  N   LEU A 193       7.514   4.730 -12.040  1.00  0.55           N  
ATOM   1503  CA  LEU A 193       8.241   5.660 -11.183  1.00  0.54           C  
ATOM   1504  C   LEU A 193       7.768   7.091 -11.409  1.00  0.55           C  
ATOM   1505  CB  LEU A 193       9.747   5.561 -11.440  1.00  0.50           C  
ATOM   1506  O   LEU A 193       8.175   8.006 -10.689  1.00  0.52           O  
ATOM   1507  CG  LEU A 193      10.404   4.219 -11.114  1.00  0.46           C  
ATOM   1508  CD1 LEU A 193      11.891   4.261 -11.450  1.00  0.38           C  
ATOM   1509  CD2 LEU A 193      10.192   3.862  -9.647  1.00  0.42           C  
ATOM   1510  N   GLY A 194       6.810   7.350 -12.181  1.00  0.60           N  
ATOM   1511  CA  GLY A 194       6.325   8.704 -12.394  1.00  0.59           C  
ATOM   1512  C   GLY A 194       4.911   8.917 -11.887  1.00  0.61           C  
ATOM   1513  O   GLY A 194       4.359  10.012 -12.014  1.00  0.58           O  
ATOM   1514  N   ALA A 195       4.358   7.909 -11.245  1.00  0.68           N  
ATOM   1515  CA  ALA A 195       2.942   7.925 -10.887  1.00  0.69           C  
ATOM   1516  C   ALA A 195       2.759   8.077  -9.380  1.00  0.71           C  
ATOM   1517  CB  ALA A 195       2.255   6.653 -11.378  1.00  0.65           C  
ATOM   1518  O   ALA A 195       3.600   7.629  -8.598  1.00  0.69           O  
ATOM   1519  N   ALA A 196       1.717   8.772  -8.936  1.00  0.74           N  
ATOM   1520  CA  ALA A 196       1.299   8.790  -7.536  1.00  0.77           C  
ATOM   1521  C   ALA A 196       0.755   7.430  -7.108  1.00  0.78           C  
ATOM   1522  CB  ALA A 196       0.249   9.875  -7.309  1.00  0.74           C  
ATOM   1523  O   ALA A 196      -0.276   6.980  -7.613  1.00  0.77           O  
ATOM   1524  N   ASN A 197       1.429   6.759  -6.296  1.00  0.77           N  
ATOM   1525  CA  ASN A 197       1.097   5.399  -5.885  1.00  0.81           C  
ATOM   1526  C   ASN A 197       0.774   5.327  -4.395  1.00  0.82           C  
ATOM   1527  CB  ASN A 197       2.239   4.440  -6.227  1.00  0.78           C  
ATOM   1528  O   ASN A 197       1.613   5.661  -3.557  1.00  0.82           O  
ATOM   1529  CG  ASN A 197       2.591   4.454  -7.702  1.00  0.73           C  
ATOM   1530  ND2 ASN A 197       3.641   5.186  -8.054  1.00  0.77           N  
ATOM   1531  OD1 ASN A 197       1.924   3.813  -8.517  1.00  0.75           O  
ATOM   1532  N   GLY A 198      -0.411   4.966  -4.024  1.00  0.80           N  
ATOM   1533  CA  GLY A 198      -0.654   4.606  -2.636  1.00  0.85           C  
ATOM   1534  C   GLY A 198       0.192   3.437  -2.166  1.00  0.84           C  
ATOM   1535  O   GLY A 198       0.980   3.572  -1.228  1.00  0.84           O  
ATOM   1536  N   TYR A 199       0.073   2.365  -2.914  1.00  0.83           N  
ATOM   1537  CA  TYR A 199       0.854   1.154  -2.687  1.00  0.86           C  
ATOM   1538  C   TYR A 199       1.658   0.784  -3.928  1.00  0.80           C  
ATOM   1539  CB  TYR A 199      -0.060  -0.009  -2.291  1.00  0.84           C  
ATOM   1540  O   TYR A 199       1.093   0.589  -5.007  1.00  0.75           O  
ATOM   1541  CG  TYR A 199      -0.993   0.313  -1.150  1.00  0.87           C  
ATOM   1542  CD1 TYR A 199      -0.502   0.785   0.065  1.00  0.86           C  
ATOM   1543  CD2 TYR A 199      -2.367   0.146  -1.284  1.00  0.87           C  
ATOM   1544  CE1 TYR A 199      -1.358   1.082   1.120  1.00  0.89           C  
ATOM   1545  CE2 TYR A 199      -3.233   0.439  -0.235  1.00  0.89           C  
ATOM   1546  OH  TYR A 199      -3.572   1.199   2.002  1.00  0.83           O  
ATOM   1547  CZ  TYR A 199      -2.720   0.907   0.961  1.00  0.88           C  
ATOM   1548  N   LEU A 200       2.965   0.680  -3.792  1.00  0.86           N  
ATOM   1549  CA  LEU A 200       3.873   0.298  -4.867  1.00  0.86           C  
ATOM   1550  C   LEU A 200       4.683  -0.935  -4.482  1.00  0.86           C  
ATOM   1551  CB  LEU A 200       4.815   1.456  -5.210  1.00  0.85           C  
ATOM   1552  O   LEU A 200       5.488  -0.888  -3.549  1.00  0.84           O  
ATOM   1553  CG  LEU A 200       5.883   1.170  -6.267  1.00  0.81           C  
ATOM   1554  CD1 LEU A 200       5.230   0.790  -7.591  1.00  0.77           C  
ATOM   1555  CD2 LEU A 200       6.798   2.378  -6.442  1.00  0.78           C  
ATOM   1556  N   VAL A 201       4.430  -1.998  -5.197  1.00  0.86           N  
ATOM   1557  CA  VAL A 201       5.308  -3.163  -5.164  1.00  0.85           C  
ATOM   1558  C   VAL A 201       6.229  -3.151  -6.382  1.00  0.83           C  
ATOM   1559  CB  VAL A 201       4.503  -4.480  -5.118  1.00  0.85           C  
ATOM   1560  O   VAL A 201       5.761  -3.211  -7.522  1.00  0.78           O  
ATOM   1561  CG1 VAL A 201       5.436  -5.679  -4.963  1.00  0.86           C  
ATOM   1562  CG2 VAL A 201       3.484  -4.442  -3.980  1.00  0.85           C  
ATOM   1563  N   TYR A 202       7.486  -3.081  -6.133  1.00  0.83           N  
ATOM   1564  CA  TYR A 202       8.509  -3.035  -7.172  1.00  0.83           C  
ATOM   1565  C   TYR A 202       9.422  -4.253  -7.092  1.00  0.82           C  
ATOM   1566  CB  TYR A 202       9.338  -1.753  -7.055  1.00  0.81           C  
ATOM   1567  O   TYR A 202      10.343  -4.293  -6.273  1.00  0.79           O  
ATOM   1568  CG  TYR A 202      10.201  -1.475  -8.261  1.00  0.77           C  
ATOM   1569  CD1 TYR A 202      11.555  -1.179  -8.121  1.00  0.72           C  
ATOM   1570  CD2 TYR A 202       9.665  -1.507  -9.544  1.00  0.72           C  
ATOM   1571  CE1 TYR A 202      12.354  -0.920  -9.230  1.00  0.72           C  
ATOM   1572  CE2 TYR A 202      10.454  -1.250 -10.660  1.00  0.75           C  
ATOM   1573  OH  TYR A 202      12.581  -0.703 -11.595  1.00  0.53           O  
ATOM   1574  CZ  TYR A 202      11.795  -0.959 -10.493  1.00  0.68           C  
ATOM   1575  N   TRP A 203       9.115  -5.311  -7.907  1.00  0.81           N  
ATOM   1576  CA  TRP A 203       9.906  -6.527  -8.063  1.00  0.82           C  
ATOM   1577  C   TRP A 203      11.064  -6.303  -9.030  1.00  0.78           C  
ATOM   1578  CB  TRP A 203       9.028  -7.680  -8.557  1.00  0.78           C  
ATOM   1579  O   TRP A 203      10.944  -6.578 -10.227  1.00  0.70           O  
ATOM   1580  CG  TRP A 203       7.995  -8.126  -7.566  1.00  0.73           C  
ATOM   1581  CD1 TRP A 203       6.651  -7.878  -7.609  1.00  0.63           C  
ATOM   1582  CD2 TRP A 203       8.223  -8.895  -6.381  1.00  0.70           C  
ATOM   1583  CE2 TRP A 203       6.971  -9.077  -5.753  1.00  0.79           C  
ATOM   1584  CE3 TRP A 203       9.366  -9.448  -5.789  1.00  0.82           C  
ATOM   1585  NE1 TRP A 203       6.030  -8.447  -6.522  1.00  0.81           N  
ATOM   1586  CH2 TRP A 203       7.965 -10.321  -4.002  1.00  0.78           C  
ATOM   1587  CZ2 TRP A 203       6.831  -9.790  -4.560  1.00  0.79           C  
ATOM   1588  CZ3 TRP A 203       9.225 -10.158  -4.602  1.00  0.79           C  
ATOM   1589  N   ARG A 204      12.177  -5.748  -8.658  1.00  0.80           N  
ATOM   1590  CA  ARG A 204      13.309  -5.404  -9.512  1.00  0.79           C  
ATOM   1591  C   ARG A 204      14.024  -6.658 -10.005  1.00  0.78           C  
ATOM   1592  CB  ARG A 204      14.292  -4.500  -8.764  1.00  0.78           C  
ATOM   1593  O   ARG A 204      14.478  -6.710 -11.150  1.00  0.76           O  
ATOM   1594  CG  ARG A 204      15.402  -3.941  -9.639  1.00  0.74           C  
ATOM   1595  CD  ARG A 204      16.281  -2.959  -8.876  1.00  0.72           C  
ATOM   1596  NE  ARG A 204      15.702  -1.619  -8.858  1.00  0.63           N  
ATOM   1597  NH1 ARG A 204      17.665  -0.554  -8.267  1.00  0.56           N  
ATOM   1598  NH2 ARG A 204      15.747   0.661  -8.583  1.00  0.52           N  
ATOM   1599  CZ  ARG A 204      16.373  -0.507  -8.570  1.00  0.66           C  
ATOM   1600  N   GLU A 205      14.048  -7.638  -9.129  1.00  0.77           N  
ATOM   1601  CA  GLU A 205      14.637  -8.944  -9.410  1.00  0.77           C  
ATOM   1602  C   GLU A 205      13.688 -10.073  -9.019  1.00  0.77           C  
ATOM   1603  CB  GLU A 205      15.972  -9.101  -8.677  1.00  0.75           C  
ATOM   1604  O   GLU A 205      12.740  -9.860  -8.262  1.00  0.76           O  
ATOM   1605  CG  GLU A 205      17.034  -8.102  -9.112  1.00  0.71           C  
ATOM   1606  CD  GLU A 205      18.408  -8.394  -8.530  1.00  0.69           C  
ATOM   1607  OE1 GLU A 205      18.545  -9.373  -7.761  1.00  0.68           O  
ATOM   1608  OE2 GLU A 205      19.354  -7.639  -8.845  1.00  0.63           O  
ATOM   1609  N   VAL A 206      14.025 -11.252  -9.449  1.00  0.76           N  
ATOM   1610  CA  VAL A 206      13.264 -12.464  -9.164  1.00  0.77           C  
ATOM   1611  C   VAL A 206      13.663 -13.015  -7.796  1.00  0.77           C  
ATOM   1612  CB  VAL A 206      13.477 -13.538 -10.254  1.00  0.75           C  
ATOM   1613  O   VAL A 206      14.838 -13.298  -7.553  1.00  0.76           O  
ATOM   1614  CG1 VAL A 206      12.656 -14.789  -9.947  1.00  0.71           C  
ATOM   1615  CG2 VAL A 206      13.114 -12.981 -11.629  1.00  0.70           C  
ATOM   1616  N   PRO A 207      12.610 -13.140  -6.978  1.00  0.78           N  
ATOM   1617  CA  PRO A 207      12.992 -13.852  -5.756  1.00  0.79           C  
ATOM   1618  C   PRO A 207      13.438 -15.288  -6.025  1.00  0.79           C  
ATOM   1619  CB  PRO A 207      11.712 -13.826  -4.918  1.00  0.78           C  
ATOM   1620  O   PRO A 207      12.862 -15.968  -6.877  1.00  0.78           O  
ATOM   1621  CG  PRO A 207      10.602 -13.765  -5.918  1.00  0.77           C  
ATOM   1622  CD  PRO A 207      11.093 -13.030  -7.132  1.00  0.76           C  
ATOM   1623  N   THR A 208      14.477 -15.781  -5.248  1.00  0.78           N  
ATOM   1624  CA  THR A 208      14.999 -17.137  -5.377  1.00  0.78           C  
ATOM   1625  C   THR A 208      14.208 -18.107  -4.503  1.00  0.78           C  
ATOM   1626  CB  THR A 208      16.490 -17.200  -5.000  1.00  0.77           C  
ATOM   1627  O   THR A 208      14.308 -19.324  -4.670  1.00  0.77           O  
ATOM   1628  CG2 THR A 208      17.347 -16.456  -6.018  1.00  0.75           C  
ATOM   1629  OG1 THR A 208      16.676 -16.606  -3.710  1.00  0.77           O  
ATOM   1630  N   VAL A 209      13.362 -17.594  -3.625  1.00  0.80           N  
ATOM   1631  CA  VAL A 209      12.454 -18.331  -2.753  1.00  0.81           C  
ATOM   1632  C   VAL A 209      11.051 -17.735  -2.844  1.00  0.82           C  
ATOM   1633  CB  VAL A 209      12.943 -18.320  -1.287  1.00  0.79           C  
ATOM   1634  O   VAL A 209      10.890 -16.558  -3.176  1.00  0.81           O  
ATOM   1635  CG1 VAL A 209      14.288 -19.034  -1.161  1.00  0.74           C  
ATOM   1636  CG2 VAL A 209      13.044 -16.887  -0.769  1.00  0.73           C  
ATOM   1637  N   ALA A 210      10.026 -18.525  -2.563  1.00  0.81           N  
ATOM   1638  CA  ALA A 210       8.653 -18.029  -2.541  1.00  0.83           C  
ATOM   1639  C   ALA A 210       8.504 -16.871  -1.559  1.00  0.83           C  
ATOM   1640  CB  ALA A 210       7.686 -19.155  -2.182  1.00  0.80           C  
ATOM   1641  O   ALA A 210       8.750 -17.029  -0.361  1.00  0.82           O  
ATOM   1642  N   THR A 211       8.146 -15.729  -2.052  1.00  0.84           N  
ATOM   1643  CA  THR A 211       7.953 -14.495  -1.298  1.00  0.85           C  
ATOM   1644  C   THR A 211       6.546 -13.944  -1.516  1.00  0.86           C  
ATOM   1645  CB  THR A 211       8.992 -13.430  -1.695  1.00  0.83           C  
ATOM   1646  O   THR A 211       6.090 -13.825  -2.655  1.00  0.86           O  
ATOM   1647  CG2 THR A 211       8.802 -12.150  -0.888  1.00  0.77           C  
ATOM   1648  OG1 THR A 211      10.308 -13.942  -1.454  1.00  0.82           O  
ATOM   1649  N   THR A 212       5.884 -13.654  -0.404  1.00  0.86           N  
ATOM   1650  CA  THR A 212       4.545 -13.077  -0.433  1.00  0.88           C  
ATOM   1651  C   THR A 212       4.537 -11.696   0.217  1.00  0.88           C  
ATOM   1652  CB  THR A 212       3.528 -13.988   0.280  1.00  0.87           C  
ATOM   1653  O   THR A 212       4.986 -11.537   1.354  1.00  0.88           O  
ATOM   1654  CG2 THR A 212       2.124 -13.394   0.224  1.00  0.85           C  
ATOM   1655  OG1 THR A 212       3.517 -15.271  -0.357  1.00  0.89           O  
ATOM   1656  N   ILE A 213       3.959 -10.687  -0.468  1.00  0.87           N  
ATOM   1657  CA  ILE A 213       3.629  -9.374   0.076  1.00  0.89           C  
ATOM   1658  C   ILE A 213       2.113  -9.232   0.198  1.00  0.90           C  
ATOM   1659  CB  ILE A 213       4.204  -8.239  -0.801  1.00  0.87           C  
ATOM   1660  O   ILE A 213       1.394  -9.304  -0.801  1.00  0.90           O  
ATOM   1661  CG1 ILE A 213       5.706  -8.448  -1.027  1.00  0.81           C  
ATOM   1662  CG2 ILE A 213       3.932  -6.873  -0.163  1.00  0.80           C  
ATOM   1663  CD1 ILE A 213       6.338  -7.430  -1.966  1.00  0.78           C  
ATOM   1664  N   THR A 214       1.723  -9.072   1.389  1.00  0.87           N  
ATOM   1665  CA  THR A 214       0.295  -8.943   1.654  1.00  0.90           C  
ATOM   1666  C   THR A 214      -0.044  -7.527   2.113  1.00  0.90           C  
ATOM   1667  CB  THR A 214      -0.169  -9.955   2.719  1.00  0.89           C  
ATOM   1668  O   THR A 214       0.376  -7.101   3.190  1.00  0.89           O  
ATOM   1669  CG2 THR A 214      -1.657  -9.799   3.013  1.00  0.88           C  
ATOM   1670  OG1 THR A 214       0.076 -11.284   2.244  1.00  0.90           O  
ATOM   1671  N   PHE A 215      -0.822  -6.805   1.335  1.00  0.90           N  
ATOM   1672  CA  PHE A 215      -1.544  -5.607   1.745  1.00  0.91           C  
ATOM   1673  C   PHE A 215      -2.957  -5.954   2.197  1.00  0.89           C  
ATOM   1674  CB  PHE A 215      -1.593  -4.589   0.601  1.00  0.90           C  
ATOM   1675  O   PHE A 215      -3.709  -6.597   1.461  1.00  0.87           O  
ATOM   1676  CG  PHE A 215      -0.238  -4.104   0.162  1.00  0.88           C  
ATOM   1677  CD1 PHE A 215       0.251  -2.879   0.597  1.00  0.84           C  
ATOM   1678  CD2 PHE A 215       0.546  -4.873  -0.688  1.00  0.85           C  
ATOM   1679  CE1 PHE A 215       1.505  -2.427   0.192  1.00  0.87           C  
ATOM   1680  CE2 PHE A 215       1.800  -4.428  -1.097  1.00  0.85           C  
ATOM   1681  CZ  PHE A 215       2.277  -3.204  -0.657  1.00  0.85           C  
ATOM   1682  N   LYS A 216      -3.349  -5.522   3.418  1.00  0.92           N  
ATOM   1683  CA  LYS A 216      -4.693  -5.882   3.860  1.00  0.93           C  
ATOM   1684  C   LYS A 216      -5.321  -4.761   4.683  1.00  0.91           C  
ATOM   1685  CB  LYS A 216      -4.662  -7.176   4.676  1.00  0.87           C  
ATOM   1686  O   LYS A 216      -4.615  -4.012   5.361  1.00  0.88           O  
ATOM   1687  CG  LYS A 216      -3.854  -7.078   5.961  1.00  0.73           C  
ATOM   1688  CD  LYS A 216      -3.846  -8.399   6.718  1.00  0.70           C  
ATOM   1689  CE  LYS A 216      -3.074  -8.290   8.026  1.00  0.66           C  
ATOM   1690  NZ  LYS A 216      -3.033  -9.593   8.756  1.00  0.62           N  
ATOM   1691  N   ASN A 217      -6.645  -4.532   4.676  1.00  0.90           N  
ATOM   1692  CA  ASN A 217      -7.532  -3.686   5.467  1.00  0.91           C  
ATOM   1693  C   ASN A 217      -7.194  -2.207   5.299  1.00  0.84           C  
ATOM   1694  CB  ASN A 217      -7.472  -4.080   6.945  1.00  0.89           C  
ATOM   1695  O   ASN A 217      -7.534  -1.387   6.154  1.00  0.76           O  
ATOM   1696  CG  ASN A 217      -7.700  -5.562   7.163  1.00  0.91           C  
ATOM   1697  ND2 ASN A 217      -6.868  -6.174   7.998  1.00  0.92           N  
ATOM   1698  OD1 ASN A 217      -8.617  -6.154   6.586  1.00  0.89           O  
ATOM   1699  N   GLY A 218      -6.551  -1.755   4.149  1.00  0.88           N  
ATOM   1700  CA  GLY A 218      -6.115  -0.385   3.926  1.00  0.89           C  
ATOM   1701  C   GLY A 218      -6.931   0.336   2.870  1.00  0.85           C  
ATOM   1702  O   GLY A 218      -7.758  -0.276   2.192  1.00  0.81           O  
ATOM   1703  N   SER A 219      -6.704   1.626   2.706  1.00  0.85           N  
ATOM   1704  CA  SER A 219      -7.370   2.428   1.686  1.00  0.87           C  
ATOM   1705  C   SER A 219      -6.390   3.376   1.001  1.00  0.82           C  
ATOM   1706  CB  SER A 219      -8.521   3.227   2.298  1.00  0.84           C  
ATOM   1707  O   SER A 219      -5.409   3.809   1.609  1.00  0.80           O  
ATOM   1708  OG  SER A 219      -8.030   4.347   3.016  1.00  0.79           O  
ATOM   1709  N   SER A 220      -6.499   3.597  -0.189  1.00  0.86           N  
ATOM   1710  CA  SER A 220      -5.834   4.674  -0.915  1.00  0.87           C  
ATOM   1711  C   SER A 220      -6.843   5.553  -1.646  1.00  0.83           C  
ATOM   1712  CB  SER A 220      -4.825   4.105  -1.914  1.00  0.84           C  
ATOM   1713  O   SER A 220      -7.553   5.084  -2.538  1.00  0.78           O  
ATOM   1714  OG  SER A 220      -4.106   5.146  -2.551  1.00  0.80           O  
ATOM   1715  N   LEU A 221      -6.936   6.783  -1.260  1.00  0.82           N  
ATOM   1716  CA  LEU A 221      -8.037   7.668  -1.625  1.00  0.83           C  
ATOM   1717  C   LEU A 221      -7.514   8.963  -2.237  1.00  0.78           C  
ATOM   1718  CB  LEU A 221      -8.902   7.980  -0.401  1.00  0.81           C  
ATOM   1719  O   LEU A 221      -6.489   9.490  -1.800  1.00  0.73           O  
ATOM   1720  CG  LEU A 221      -9.448   6.776   0.368  1.00  0.82           C  
ATOM   1721  CD1 LEU A 221     -10.291   7.241   1.551  1.00  0.80           C  
ATOM   1722  CD2 LEU A 221     -10.263   5.876  -0.555  1.00  0.82           C  
ATOM   1723  N   ASN A 222      -8.169   9.476  -3.255  1.00  0.78           N  
ATOM   1724  CA  ASN A 222      -8.032  10.818  -3.810  1.00  0.77           C  
ATOM   1725  C   ASN A 222      -6.615  11.073  -4.318  1.00  0.75           C  
ATOM   1726  CB  ASN A 222      -8.422  11.872  -2.772  1.00  0.74           C  
ATOM   1727  O   ASN A 222      -5.977  12.051  -3.924  1.00  0.69           O  
ATOM   1728  CG  ASN A 222      -9.812  11.650  -2.209  1.00  0.74           C  
ATOM   1729  ND2 ASN A 222      -9.931  11.696  -0.887  1.00  0.79           N  
ATOM   1730  OD1 ASN A 222     -10.771  11.440  -2.956  1.00  0.76           O  
ATOM   1731  N   GLY A 223      -6.121  10.188  -5.101  1.00  0.75           N  
ATOM   1732  CA  GLY A 223      -4.862  10.404  -5.796  1.00  0.74           C  
ATOM   1733  C   GLY A 223      -5.029  11.115  -7.126  1.00  0.73           C  
ATOM   1734  O   GLY A 223      -5.881  10.740  -7.934  1.00  0.67           O  
ATOM   1735  N   PHE A 224      -4.322  12.148  -7.332  1.00  0.71           N  
ATOM   1736  CA  PHE A 224      -4.409  12.969  -8.534  1.00  0.72           C  
ATOM   1737  C   PHE A 224      -3.062  13.036  -9.243  1.00  0.70           C  
ATOM   1738  CB  PHE A 224      -4.891  14.382  -8.187  1.00  0.67           C  
ATOM   1739  O   PHE A 224      -2.026  13.225  -8.602  1.00  0.65           O  
ATOM   1740  CG  PHE A 224      -6.277  14.424  -7.601  1.00  0.61           C  
ATOM   1741  CD1 PHE A 224      -7.395  14.456  -8.426  1.00  0.55           C  
ATOM   1742  CD2 PHE A 224      -6.461  14.430  -6.225  1.00  0.57           C  
ATOM   1743  CE1 PHE A 224      -8.678  14.495  -7.886  1.00  0.50           C  
ATOM   1744  CE2 PHE A 224      -7.741  14.469  -5.678  1.00  0.55           C  
ATOM   1745  CZ  PHE A 224      -8.848  14.502  -6.510  1.00  0.50           C  
ATOM   1746  N   GLY A 225      -3.133  12.819 -10.646  1.00  0.64           N  
ATOM   1747  CA  GLY A 225      -1.942  13.045 -11.450  1.00  0.63           C  
ATOM   1748  C   GLY A 225      -1.933  12.250 -12.742  1.00  0.64           C  
ATOM   1749  O   GLY A 225      -2.604  11.221 -12.847  1.00  0.60           O  
ATOM   1750  N   ILE A 226      -1.274  12.647 -13.792  1.00  0.58           N  
ATOM   1751  CA  ILE A 226      -1.379  12.234 -15.188  1.00  0.58           C  
ATOM   1752  C   ILE A 226      -1.125  10.733 -15.302  1.00  0.58           C  
ATOM   1753  CB  ILE A 226      -0.392  13.014 -16.084  1.00  0.55           C  
ATOM   1754  O   ILE A 226      -1.625  10.080 -16.221  1.00  0.56           O  
ATOM   1755  CG1 ILE A 226      -0.807  14.487 -16.180  1.00  0.47           C  
ATOM   1756  CG2 ILE A 226      -0.306  12.378 -17.474  1.00  0.49           C  
ATOM   1757  CD1 ILE A 226       0.176  15.359 -16.948  1.00  0.48           C  
ATOM   1758  N   ASP A 227      -0.458  10.167 -14.362  1.00  0.56           N  
ATOM   1759  CA  ASP A 227      -0.227   8.727 -14.306  1.00  0.55           C  
ATOM   1760  C   ASP A 227      -0.514   8.179 -12.910  1.00  0.57           C  
ATOM   1761  CB  ASP A 227       1.209   8.397 -14.716  1.00  0.53           C  
ATOM   1762  O   ASP A 227       0.139   7.234 -12.462  1.00  0.56           O  
ATOM   1763  CG  ASP A 227       1.325   7.943 -16.160  1.00  0.51           C  
ATOM   1764  OD1 ASP A 227       0.287   7.647 -16.791  1.00  0.52           O  
ATOM   1765  OD2 ASP A 227       2.464   7.877 -16.671  1.00  0.53           O  
ATOM   1766  N   GLY A 228      -1.335   8.905 -12.142  1.00  0.59           N  
ATOM   1767  CA  GLY A 228      -1.678   8.347 -10.843  1.00  0.57           C  
ATOM   1768  C   GLY A 228      -2.169   6.914 -10.921  1.00  0.60           C  
ATOM   1769  O   GLY A 228      -3.110   6.613 -11.658  1.00  0.57           O  
ATOM   1770  N   GLN A 229      -1.330   6.124 -10.367  1.00  0.68           N  
ATOM   1771  CA  GLN A 229      -1.636   4.723 -10.099  1.00  0.70           C  
ATOM   1772  C   GLN A 229      -1.754   4.462  -8.600  1.00  0.71           C  
ATOM   1773  CB  GLN A 229      -0.566   3.814 -10.708  1.00  0.66           C  
ATOM   1774  O   GLN A 229      -0.827   4.749  -7.840  1.00  0.69           O  
ATOM   1775  CG  GLN A 229      -0.339   4.042 -12.196  1.00  0.60           C  
ATOM   1776  CD  GLN A 229       0.851   3.270 -12.733  1.00  0.61           C  
ATOM   1777  NE2 GLN A 229       1.291   3.621 -13.936  1.00  0.50           N  
ATOM   1778  OE1 GLN A 229       1.370   2.365 -12.072  1.00  0.63           O  
ATOM   1779  N   ASN A 230      -2.924   4.066  -8.133  1.00  0.74           N  
ATOM   1780  CA  ASN A 230      -3.131   3.869  -6.702  1.00  0.79           C  
ATOM   1781  C   ASN A 230      -2.340   2.674  -6.180  1.00  0.78           C  
ATOM   1782  CB  ASN A 230      -4.620   3.696  -6.394  1.00  0.73           C  
ATOM   1783  O   ASN A 230      -1.475   2.826  -5.315  1.00  0.76           O  
ATOM   1784  CG  ASN A 230      -4.923   3.782  -4.911  1.00  0.64           C  
ATOM   1785  ND2 ASN A 230      -6.203   3.717  -4.563  1.00  0.63           N  
ATOM   1786  OD1 ASN A 230      -4.015   3.907  -4.085  1.00  0.63           O  
ATOM   1787  N   VAL A 231      -2.577   1.589  -6.778  1.00  0.74           N  
ATOM   1788  CA  VAL A 231      -1.862   0.351  -6.488  1.00  0.77           C  
ATOM   1789  C   VAL A 231      -1.081  -0.096  -7.722  1.00  0.73           C  
ATOM   1790  CB  VAL A 231      -2.825  -0.769  -6.033  1.00  0.74           C  
ATOM   1791  O   VAL A 231      -1.654  -0.262  -8.801  1.00  0.69           O  
ATOM   1792  CG1 VAL A 231      -2.057  -2.056  -5.740  1.00  0.76           C  
ATOM   1793  CG2 VAL A 231      -3.617  -0.323  -4.805  1.00  0.72           C  
ATOM   1794  N   ALA A 232       0.175  -0.226  -7.555  1.00  0.81           N  
ATOM   1795  CA  ALA A 232       1.021  -0.676  -8.657  1.00  0.83           C  
ATOM   1796  C   ALA A 232       1.876  -1.870  -8.241  1.00  0.83           C  
ATOM   1797  CB  ALA A 232       1.909   0.466  -9.146  1.00  0.79           C  
ATOM   1798  O   ALA A 232       2.504  -1.852  -7.180  1.00  0.81           O  
ATOM   1799  N   VAL A 233       1.889  -2.895  -9.000  1.00  0.80           N  
ATOM   1800  CA  VAL A 233       2.855  -3.988  -8.955  1.00  0.80           C  
ATOM   1801  C   VAL A 233       3.672  -4.009 -10.244  1.00  0.77           C  
ATOM   1802  CB  VAL A 233       2.160  -5.351  -8.741  1.00  0.78           C  
ATOM   1803  O   VAL A 233       3.123  -4.201 -11.332  1.00  0.71           O  
ATOM   1804  CG1 VAL A 233       3.193  -6.460  -8.554  1.00  0.81           C  
ATOM   1805  CG2 VAL A 233       1.217  -5.287  -7.541  1.00  0.76           C  
ATOM   1806  N   PHE A 234       4.998  -3.807 -10.092  1.00  0.79           N  
ATOM   1807  CA  PHE A 234       5.893  -3.652 -11.232  1.00  0.80           C  
ATOM   1808  C   PHE A 234       7.086  -4.592 -11.115  1.00  0.78           C  
ATOM   1809  CB  PHE A 234       6.376  -2.202 -11.344  1.00  0.77           C  
ATOM   1810  O   PHE A 234       7.599  -4.820 -10.017  1.00  0.74           O  
ATOM   1811  CG  PHE A 234       5.394  -1.286 -12.022  1.00  0.69           C  
ATOM   1812  CD1 PHE A 234       5.399  -1.137 -13.403  1.00  0.61           C  
ATOM   1813  CD2 PHE A 234       4.464  -0.572 -11.276  1.00  0.63           C  
ATOM   1814  CE1 PHE A 234       4.490  -0.289 -14.033  1.00  0.54           C  
ATOM   1815  CE2 PHE A 234       3.553   0.277 -11.898  1.00  0.61           C  
ATOM   1816  CZ  PHE A 234       3.569   0.418 -13.277  1.00  0.53           C  
ATOM   1817  N   SER A 235       7.575  -4.988 -12.290  1.00  0.75           N  
ATOM   1818  CA  SER A 235       8.896  -5.582 -12.472  1.00  0.75           C  
ATOM   1819  C   SER A 235       9.532  -5.127 -13.781  1.00  0.74           C  
ATOM   1820  CB  SER A 235       8.805  -7.109 -12.443  1.00  0.72           C  
ATOM   1821  O   SER A 235       8.989  -5.376 -14.860  1.00  0.70           O  
ATOM   1822  OG  SER A 235      10.092  -7.691 -12.556  1.00  0.67           O  
ATOM   1823  N   PRO A 236      10.629  -4.395 -13.766  1.00  0.67           N  
ATOM   1824  CA  PRO A 236      11.254  -4.008 -15.033  1.00  0.66           C  
ATOM   1825  C   PRO A 236      11.971  -5.171 -15.716  1.00  0.66           C  
ATOM   1826  CB  PRO A 236      12.248  -2.921 -14.618  1.00  0.63           C  
ATOM   1827  O   PRO A 236      12.240  -5.114 -16.918  1.00  0.64           O  
ATOM   1828  CG  PRO A 236      12.604  -3.248 -13.204  1.00  0.59           C  
ATOM   1829  CD  PRO A 236      11.405  -3.862 -12.540  1.00  0.60           C  
ATOM   1830  N   SER A 237      12.521  -6.085 -14.870  1.00  0.61           N  
ATOM   1831  CA  SER A 237      13.521  -7.035 -15.345  1.00  0.61           C  
ATOM   1832  C   SER A 237      12.993  -8.465 -15.295  1.00  0.61           C  
ATOM   1833  CB  SER A 237      14.801  -6.926 -14.515  1.00  0.56           C  
ATOM   1834  O   SER A 237      13.708  -9.409 -15.639  1.00  0.57           O  
ATOM   1835  OG  SER A 237      14.522  -7.099 -13.136  1.00  0.53           O  
ATOM   1836  N   ILE A 238      11.876  -8.661 -14.770  1.00  0.50           N  
ATOM   1837  CA  ILE A 238      11.466 -10.052 -14.618  1.00  0.50           C  
ATOM   1838  C   ILE A 238      10.927 -10.580 -15.946  1.00  0.50           C  
ATOM   1839  CB  ILE A 238      10.403 -10.210 -13.507  1.00  0.43           C  
ATOM   1840  O   ILE A 238       9.944 -10.056 -16.476  1.00  0.47           O  
ATOM   1841  CG1 ILE A 238      10.973  -9.765 -12.156  1.00  0.34           C  
ATOM   1842  CG2 ILE A 238       9.901 -11.655 -13.441  1.00  0.35           C  
ATOM   1843  CD1 ILE A 238       9.956  -9.768 -11.023  1.00  0.33           C  
ATOM   1844  N   ASP A 239      11.825 -11.493 -16.568  1.00  0.57           N  
ATOM   1845  CA  ASP A 239      11.168 -12.643 -17.183  1.00  0.56           C  
ATOM   1846  C   ASP A 239      10.042 -13.170 -16.296  1.00  0.57           C  
ATOM   1847  CB  ASP A 239      12.181 -13.754 -17.463  1.00  0.53           C  
ATOM   1848  O   ASP A 239      10.286 -13.614 -15.172  1.00  0.54           O  
ATOM   1849  CG  ASP A 239      11.808 -14.609 -18.662  1.00  0.51           C  
ATOM   1850  OD1 ASP A 239      10.665 -14.498 -19.157  1.00  0.50           O  
ATOM   1851  OD2 ASP A 239      12.662 -15.401 -19.113  1.00  0.52           O  
ATOM   1852  N   VAL A 240       8.866 -12.686 -16.526  1.00  0.55           N  
ATOM   1853  CA  VAL A 240       7.548 -12.711 -15.898  1.00  0.55           C  
ATOM   1854  C   VAL A 240       7.161 -14.151 -15.569  1.00  0.56           C  
ATOM   1855  CB  VAL A 240       6.476 -12.064 -16.803  1.00  0.50           C  
ATOM   1856  O   VAL A 240       6.074 -14.403 -15.044  1.00  0.54           O  
ATOM   1857  CG1 VAL A 240       6.239 -10.609 -16.404  1.00  0.42           C  
ATOM   1858  CG2 VAL A 240       6.889 -12.159 -18.271  1.00  0.43           C  
ATOM   1859  N   SER A 241       8.036 -15.110 -15.960  1.00  0.59           N  
ATOM   1860  CA  SER A 241       7.740 -16.500 -15.629  1.00  0.58           C  
ATOM   1861  C   SER A 241       7.983 -16.780 -14.150  1.00  0.59           C  
ATOM   1862  CB  SER A 241       8.588 -17.445 -16.482  1.00  0.54           C  
ATOM   1863  O   SER A 241       7.947 -17.934 -13.718  1.00  0.57           O  
ATOM   1864  OG  SER A 241       9.963 -17.307 -16.170  1.00  0.52           O  
ATOM   1865  N   ASN A 242       8.038 -15.934 -13.360  1.00  0.68           N  
ATOM   1866  CA  ASN A 242       8.406 -16.085 -11.956  1.00  0.69           C  
ATOM   1867  C   ASN A 242       7.182 -16.343 -11.081  1.00  0.69           C  
ATOM   1868  CB  ASN A 242       9.160 -14.848 -11.462  1.00  0.63           C  
ATOM   1869  O   ASN A 242       6.568 -15.404 -10.573  1.00  0.65           O  
ATOM   1870  CG  ASN A 242       9.802 -15.059 -10.106  1.00  0.59           C  
ATOM   1871  ND2 ASN A 242      10.597 -14.089  -9.669  1.00  0.56           N  
ATOM   1872  OD1 ASN A 242       9.587 -16.086  -9.456  1.00  0.59           O  
ATOM   1873  N   THR A 243       7.023 -17.547 -10.705  1.00  0.73           N  
ATOM   1874  CA  THR A 243       5.951 -18.081  -9.872  1.00  0.75           C  
ATOM   1875  C   THR A 243       6.263 -17.876  -8.392  1.00  0.77           C  
ATOM   1876  CB  THR A 243       5.721 -19.578 -10.148  1.00  0.70           C  
ATOM   1877  O   THR A 243       5.466 -18.247  -7.527  1.00  0.76           O  
ATOM   1878  CG2 THR A 243       5.174 -19.801 -11.554  1.00  0.62           C  
ATOM   1879  OG1 THR A 243       6.964 -20.279 -10.015  1.00  0.72           O  
ATOM   1880  N   LEU A 244       7.381 -17.287  -8.121  1.00  0.78           N  
ATOM   1881  CA  LEU A 244       7.832 -17.201  -6.736  1.00  0.81           C  
ATOM   1882  C   LEU A 244       7.468 -15.850  -6.129  1.00  0.82           C  
ATOM   1883  CB  LEU A 244       9.345 -17.420  -6.650  1.00  0.77           C  
ATOM   1884  O   LEU A 244       7.455 -15.697  -4.906  1.00  0.80           O  
ATOM   1885  CG  LEU A 244       9.855 -18.797  -7.078  1.00  0.76           C  
ATOM   1886  CD1 LEU A 244      11.377 -18.848  -6.991  1.00  0.69           C  
ATOM   1887  CD2 LEU A 244       9.229 -19.891  -6.220  1.00  0.76           C  
ATOM   1888  N   ALA A 245       7.137 -14.880  -6.849  1.00  0.82           N  
ATOM   1889  CA  ALA A 245       6.695 -13.551  -6.434  1.00  0.83           C  
ATOM   1890  C   ALA A 245       5.177 -13.500  -6.284  1.00  0.84           C  
ATOM   1891  CB  ALA A 245       7.163 -12.498  -7.435  1.00  0.81           C  
ATOM   1892  O   ALA A 245       4.449 -13.490  -7.280  1.00  0.83           O  
ATOM   1893  N   ASN A 246       4.698 -13.499  -5.081  1.00  0.85           N  
ATOM   1894  CA  ASN A 246       3.280 -13.420  -4.748  1.00  0.87           C  
ATOM   1895  C   ASN A 246       2.917 -12.058  -4.161  1.00  0.88           C  
ATOM   1896  CB  ASN A 246       2.893 -14.537  -3.777  1.00  0.85           C  
ATOM   1897  O   ASN A 246       3.559 -11.594  -3.217  1.00  0.87           O  
ATOM   1898  CG  ASN A 246       3.268 -15.913  -4.290  1.00  0.83           C  
ATOM   1899  ND2 ASN A 246       4.254 -16.535  -3.654  1.00  0.85           N  
ATOM   1900  OD1 ASN A 246       2.678 -16.413  -5.251  1.00  0.84           O  
ATOM   1901  N   THR A 247       1.942 -11.412  -4.700  1.00  0.87           N  
ATOM   1902  CA  THR A 247       1.375 -10.193  -4.133  1.00  0.89           C  
ATOM   1903  C   THR A 247      -0.112 -10.375  -3.839  1.00  0.89           C  
ATOM   1904  CB  THR A 247       1.571  -8.994  -5.079  1.00  0.87           C  
ATOM   1905  O   THR A 247      -0.886 -10.738  -4.728  1.00  0.89           O  
ATOM   1906  CG2 THR A 247       1.082  -7.700  -4.435  1.00  0.83           C  
ATOM   1907  OG1 THR A 247       2.963  -8.862  -5.391  1.00  0.86           O  
ATOM   1908  N   VAL A 248      -0.473 -10.170  -2.615  1.00  0.89           N  
ATOM   1909  CA  VAL A 248      -1.852 -10.306  -2.160  1.00  0.91           C  
ATOM   1910  C   VAL A 248      -2.382  -8.949  -1.703  1.00  0.91           C  
ATOM   1911  CB  VAL A 248      -1.973 -11.338  -1.017  1.00  0.90           C  
ATOM   1912  O   VAL A 248      -1.787  -8.302  -0.838  1.00  0.91           O  
ATOM   1913  CG1 VAL A 248      -3.433 -11.520  -0.606  1.00  0.90           C  
ATOM   1914  CG2 VAL A 248      -1.363 -12.674  -1.437  1.00  0.90           C  
ATOM   1915  N   PHE A 249      -3.494  -8.528  -2.265  1.00  0.89           N  
ATOM   1916  CA  PHE A 249      -4.328  -7.431  -1.786  1.00  0.90           C  
ATOM   1917  C   PHE A 249      -5.645  -7.956  -1.228  1.00  0.89           C  
ATOM   1918  CB  PHE A 249      -4.598  -6.429  -2.913  1.00  0.89           C  
ATOM   1919  O   PHE A 249      -6.445  -8.545  -1.958  1.00  0.88           O  
ATOM   1920  CG  PHE A 249      -3.352  -5.803  -3.480  1.00  0.88           C  
ATOM   1921  CD1 PHE A 249      -2.781  -4.689  -2.876  1.00  0.86           C  
ATOM   1922  CD2 PHE A 249      -2.753  -6.328  -4.617  1.00  0.86           C  
ATOM   1923  CE1 PHE A 249      -1.628  -4.107  -3.399  1.00  0.86           C  
ATOM   1924  CE2 PHE A 249      -1.600  -5.752  -5.145  1.00  0.85           C  
ATOM   1925  CZ  PHE A 249      -1.040  -4.642  -4.535  1.00  0.85           C  
ATOM   1926  N   ASP A 250      -5.857  -7.744   0.097  1.00  0.90           N  
ATOM   1927  CA  ASP A 250      -7.041  -8.217   0.807  1.00  0.92           C  
ATOM   1928  C   ASP A 250      -7.727  -7.076   1.554  1.00  0.90           C  
ATOM   1929  CB  ASP A 250      -6.671  -9.337   1.782  1.00  0.91           C  
ATOM   1930  O   ASP A 250      -7.113  -6.426   2.404  1.00  0.89           O  
ATOM   1931  CG  ASP A 250      -7.884 -10.029   2.378  1.00  0.92           C  
ATOM   1932  OD1 ASP A 250      -9.026  -9.698   1.992  1.00  0.92           O  
ATOM   1933  OD2 ASP A 250      -7.696 -10.910   3.244  1.00  0.91           O  
ATOM   1934  N   ASN A 251      -9.031  -6.854   1.133  1.00  0.91           N  
ATOM   1935  CA  ASN A 251      -9.870  -5.836   1.756  1.00  0.92           C  
ATOM   1936  C   ASN A 251      -9.269  -4.442   1.601  1.00  0.88           C  
ATOM   1937  CB  ASN A 251     -10.094  -6.157   3.235  1.00  0.90           C  
ATOM   1938  O   ASN A 251      -9.124  -3.711   2.582  1.00  0.84           O  
ATOM   1939  CG  ASN A 251     -11.080  -5.213   3.895  1.00  0.89           C  
ATOM   1940  ND2 ASN A 251     -10.813  -4.855   5.145  1.00  0.91           N  
ATOM   1941  OD1 ASN A 251     -12.074  -4.810   3.285  1.00  0.88           O  
ATOM   1942  N   ILE A 252      -8.824  -4.069   0.353  1.00  0.90           N  
ATOM   1943  CA  ILE A 252      -8.284  -2.762  -0.005  1.00  0.90           C  
ATOM   1944  C   ILE A 252      -9.357  -1.936  -0.711  1.00  0.87           C  
ATOM   1945  CB  ILE A 252      -7.033  -2.894  -0.902  1.00  0.89           C  
ATOM   1946  O   ILE A 252      -9.999  -2.413  -1.651  1.00  0.84           O  
ATOM   1947  CG1 ILE A 252      -5.967  -3.750  -0.208  1.00  0.90           C  
ATOM   1948  CG2 ILE A 252      -6.478  -1.512  -1.261  1.00  0.90           C  
ATOM   1949  CD1 ILE A 252      -5.530  -3.215   1.148  1.00  0.88           C  
ATOM   1950  N   THR A 253      -9.528  -0.680  -0.275  1.00  0.88           N  
ATOM   1951  CA  THR A 253     -10.415   0.274  -0.932  1.00  0.88           C  
ATOM   1952  C   THR A 253      -9.611   1.312  -1.710  1.00  0.86           C  
ATOM   1953  CB  THR A 253     -11.325   0.984   0.087  1.00  0.87           C  
ATOM   1954  O   THR A 253      -8.756   1.996  -1.143  1.00  0.83           O  
ATOM   1955  CG2 THR A 253     -12.140   2.088  -0.579  1.00  0.85           C  
ATOM   1956  OG1 THR A 253     -12.221   0.028   0.667  1.00  0.88           O  
ATOM   1957  N   THR A 254      -9.876   1.453  -2.943  1.00  0.87           N  
ATOM   1958  CA  THR A 254      -9.298   2.527  -3.743  1.00  0.86           C  
ATOM   1959  C   THR A 254     -10.394   3.395  -4.355  1.00  0.83           C  
ATOM   1960  CB  THR A 254      -8.399   1.968  -4.862  1.00  0.84           C  
ATOM   1961  O   THR A 254     -11.389   2.879  -4.867  1.00  0.79           O  
ATOM   1962  CG2 THR A 254      -7.212   1.204  -4.283  1.00  0.74           C  
ATOM   1963  OG1 THR A 254      -9.167   1.082  -5.686  1.00  0.75           O  
ATOM   1964  N   LYS A 255     -10.125   4.701  -4.334  1.00  0.84           N  
ATOM   1965  CA  LYS A 255     -11.159   5.604  -4.832  1.00  0.84           C  
ATOM   1966  C   LYS A 255     -10.557   6.930  -5.290  1.00  0.82           C  
ATOM   1967  CB  LYS A 255     -12.218   5.853  -3.757  1.00  0.82           C  
ATOM   1968  O   LYS A 255      -9.712   7.504  -4.601  1.00  0.79           O  
ATOM   1969  CG  LYS A 255     -13.345   6.774  -4.200  1.00  0.77           C  
ATOM   1970  CD  LYS A 255     -14.445   6.857  -3.150  1.00  0.74           C  
ATOM   1971  CE  LYS A 255     -15.574   7.778  -3.592  1.00  0.69           C  
ATOM   1972  NZ  LYS A 255     -16.704   7.779  -2.615  1.00  0.66           N  
ATOM   1973  N   GLY A 256     -11.059   7.506  -6.348  1.00  0.78           N  
ATOM   1974  CA  GLY A 256     -10.795   8.883  -6.732  1.00  0.77           C  
ATOM   1975  C   GLY A 256      -9.414   9.083  -7.327  1.00  0.77           C  
ATOM   1976  O   GLY A 256      -8.679   9.983  -6.914  1.00  0.73           O  
ATOM   1977  N   PHE A 257      -9.035   8.245  -8.257  1.00  0.77           N  
ATOM   1978  CA  PHE A 257      -7.779   8.430  -8.973  1.00  0.77           C  
ATOM   1979  C   PHE A 257      -8.034   8.794 -10.431  1.00  0.76           C  
ATOM   1980  CB  PHE A 257      -6.920   7.165  -8.890  1.00  0.75           C  
ATOM   1981  O   PHE A 257      -8.869   8.175 -11.093  1.00  0.72           O  
ATOM   1982  CG  PHE A 257      -6.258   6.966  -7.554  1.00  0.74           C  
ATOM   1983  CD1 PHE A 257      -4.947   7.376  -7.344  1.00  0.71           C  
ATOM   1984  CD2 PHE A 257      -6.948   6.370  -6.506  1.00  0.72           C  
ATOM   1985  CE1 PHE A 257      -4.332   7.193  -6.107  1.00  0.70           C  
ATOM   1986  CE2 PHE A 257      -6.340   6.184  -5.268  1.00  0.72           C  
ATOM   1987  CZ  PHE A 257      -5.031   6.595  -5.071  1.00  0.65           C  
ATOM   1988  N   ASP A 258      -7.393   9.718 -11.006  1.00  0.71           N  
ATOM   1989  CA  ASP A 258      -7.734  10.412 -12.244  1.00  0.70           C  
ATOM   1990  C   ASP A 258      -7.425   9.546 -13.463  1.00  0.69           C  
ATOM   1991  CB  ASP A 258      -6.982  11.741 -12.339  1.00  0.68           C  
ATOM   1992  O   ASP A 258      -7.826   9.873 -14.582  1.00  0.66           O  
ATOM   1993  CG  ASP A 258      -7.477  12.775 -11.342  1.00  0.64           C  
ATOM   1994  OD1 ASP A 258      -8.579  12.601 -10.780  1.00  0.61           O  
ATOM   1995  OD2 ASP A 258      -6.758  13.773 -11.119  1.00  0.63           O  
ATOM   1996  N   ARG A 259      -6.773   8.465 -13.361  1.00  0.70           N  
ATOM   1997  CA  ARG A 259      -6.488   7.704 -14.573  1.00  0.70           C  
ATOM   1998  C   ARG A 259      -6.635   6.206 -14.327  1.00  0.70           C  
ATOM   1999  CB  ARG A 259      -5.080   8.015 -15.085  1.00  0.68           C  
ATOM   2000  O   ARG A 259      -7.461   5.546 -14.961  1.00  0.67           O  
ATOM   2001  CG  ARG A 259      -4.789   7.456 -16.468  1.00  0.65           C  
ATOM   2002  CD  ARG A 259      -3.445   7.933 -16.999  1.00  0.64           C  
ATOM   2003  NE  ARG A 259      -3.140   7.347 -18.301  1.00  0.56           N  
ATOM   2004  NH1 ARG A 259      -1.231   8.601 -18.649  1.00  0.57           N  
ATOM   2005  NH2 ARG A 259      -1.914   7.082 -20.225  1.00  0.52           N  
ATOM   2006  CZ  ARG A 259      -2.096   7.678 -19.055  1.00  0.62           C  
ATOM   2007  N   ARG A 260      -5.754   5.668 -13.472  1.00  0.72           N  
ATOM   2008  CA  ARG A 260      -5.769   4.232 -13.216  1.00  0.72           C  
ATOM   2009  C   ARG A 260      -5.830   3.942 -11.720  1.00  0.73           C  
ATOM   2010  CB  ARG A 260      -4.536   3.564 -13.828  1.00  0.71           C  
ATOM   2011  O   ARG A 260      -4.990   4.420 -10.955  1.00  0.72           O  
ATOM   2012  CG  ARG A 260      -4.429   3.732 -15.336  1.00  0.69           C  
ATOM   2013  CD  ARG A 260      -3.162   3.093 -15.886  1.00  0.68           C  
ATOM   2014  NE  ARG A 260      -3.011   3.341 -17.317  1.00  0.60           N  
ATOM   2015  NH1 ARG A 260      -0.742   3.762 -17.216  1.00  0.61           N  
ATOM   2016  NH2 ARG A 260      -1.842   3.857 -19.225  1.00  0.57           N  
ATOM   2017  CZ  ARG A 260      -1.865   3.653 -17.916  1.00  0.63           C  
ATOM   2018  N   GLY A 261      -6.829   3.154 -11.249  1.00  0.75           N  
ATOM   2019  CA  GLY A 261      -6.859   2.656  -9.884  1.00  0.76           C  
ATOM   2020  C   GLY A 261      -5.732   1.688  -9.577  1.00  0.77           C  
ATOM   2021  O   GLY A 261      -4.904   1.948  -8.702  1.00  0.77           O  
ATOM   2022  N   TRP A 262      -5.659   0.662 -10.380  1.00  0.79           N  
ATOM   2023  CA  TRP A 262      -4.671  -0.391 -10.171  1.00  0.82           C  
ATOM   2024  C   TRP A 262      -3.904  -0.681 -11.456  1.00  0.77           C  
ATOM   2025  CB  TRP A 262      -5.346  -1.670  -9.665  1.00  0.79           C  
ATOM   2026  O   TRP A 262      -4.499  -0.793 -12.531  1.00  0.72           O  
ATOM   2027  CG  TRP A 262      -5.958  -1.537  -8.303  1.00  0.76           C  
ATOM   2028  CD1 TRP A 262      -6.746  -0.516  -7.849  1.00  0.72           C  
ATOM   2029  CD2 TRP A 262      -5.828  -2.457  -7.215  1.00  0.75           C  
ATOM   2030  CE2 TRP A 262      -6.564  -1.929  -6.131  1.00  0.82           C  
ATOM   2031  CE3 TRP A 262      -5.160  -3.678  -7.051  1.00  0.82           C  
ATOM   2032  NE1 TRP A 262      -7.114  -0.746  -6.544  1.00  0.81           N  
ATOM   2033  CH2 TRP A 262      -5.988  -3.775  -4.766  1.00  0.80           C  
ATOM   2034  CZ2 TRP A 262      -6.651  -2.582  -4.899  1.00  0.80           C  
ATOM   2035  CZ3 TRP A 262      -5.247  -4.326  -5.824  1.00  0.80           C  
ATOM   2036  N   LYS A 263      -2.622  -0.815 -11.393  1.00  0.80           N  
ATOM   2037  CA  LYS A 263      -1.738  -1.250 -12.471  1.00  0.80           C  
ATOM   2038  C   LYS A 263      -0.879  -2.433 -12.033  1.00  0.80           C  
ATOM   2039  CB  LYS A 263      -0.846  -0.096 -12.932  1.00  0.79           C  
ATOM   2040  O   LYS A 263       0.047  -2.272 -11.235  1.00  0.79           O  
ATOM   2041  CG  LYS A 263      -0.098  -0.372 -14.228  1.00  0.75           C  
ATOM   2042  CD  LYS A 263       0.671   0.855 -14.701  1.00  0.73           C  
ATOM   2043  CE  LYS A 263       1.387   0.593 -16.019  1.00  0.67           C  
ATOM   2044  NZ  LYS A 263       2.202   1.768 -16.450  1.00  0.63           N  
ATOM   2045  N   LEU A 264      -1.138  -3.646 -12.525  1.00  0.80           N  
ATOM   2046  CA  LEU A 264      -0.574  -4.921 -12.095  1.00  0.80           C  
ATOM   2047  C   LEU A 264       0.186  -5.591 -13.235  1.00  0.78           C  
ATOM   2048  CB  LEU A 264      -1.679  -5.851 -11.587  1.00  0.79           C  
ATOM   2049  O   LEU A 264      -0.394  -5.891 -14.281  1.00  0.75           O  
ATOM   2050  CG  LEU A 264      -2.616  -5.274 -10.524  1.00  0.81           C  
ATOM   2051  CD1 LEU A 264      -3.638  -6.321 -10.094  1.00  0.80           C  
ATOM   2052  CD2 LEU A 264      -1.819  -4.772  -9.325  1.00  0.80           C  
ATOM   2053  N   PHE A 265       1.554  -5.932 -13.112  1.00  0.78           N  
ATOM   2054  CA  PHE A 265       2.391  -6.249 -14.263  1.00  0.78           C  
ATOM   2055  C   PHE A 265       3.116  -7.574 -14.057  1.00  0.77           C  
ATOM   2056  CB  PHE A 265       3.404  -5.129 -14.517  1.00  0.75           C  
ATOM   2057  O   PHE A 265       3.692  -8.125 -14.997  1.00  0.72           O  
ATOM   2058  CG  PHE A 265       2.799  -3.885 -15.109  1.00  0.70           C  
ATOM   2059  CD1 PHE A 265       2.413  -3.851 -16.443  1.00  0.65           C  
ATOM   2060  CD2 PHE A 265       2.616  -2.750 -14.331  1.00  0.66           C  
ATOM   2061  CE1 PHE A 265       1.852  -2.700 -16.994  1.00  0.62           C  
ATOM   2062  CE2 PHE A 265       2.057  -1.597 -14.874  1.00  0.64           C  
ATOM   2063  CZ  PHE A 265       1.676  -1.574 -16.206  1.00  0.63           C  
ATOM   2064  N   CYS A 266       3.213  -8.145 -12.839  1.00  0.74           N  
ATOM   2065  CA  CYS A 266       4.135  -9.269 -12.715  1.00  0.76           C  
ATOM   2066  C   CYS A 266       3.793 -10.122 -11.499  1.00  0.77           C  
ATOM   2067  CB  CYS A 266       5.576  -8.771 -12.612  1.00  0.72           C  
ATOM   2068  O   CYS A 266       3.225  -9.624 -10.526  1.00  0.74           O  
ATOM   2069  SG  CYS A 266       5.876  -7.700 -11.189  1.00  0.74           S  
ATOM   2070  N   GLY A 267       4.173 -11.449 -11.645  1.00  0.78           N  
ATOM   2071  CA  GLY A 267       4.081 -12.428 -10.574  1.00  0.79           C  
ATOM   2072  C   GLY A 267       2.684 -12.991 -10.398  1.00  0.80           C  
ATOM   2073  O   GLY A 267       1.852 -12.895 -11.302  1.00  0.78           O  
ATOM   2074  N   ASN A 268       2.468 -13.721  -9.356  1.00  0.83           N  
ATOM   2075  CA  ASN A 268       1.149 -14.169  -8.924  1.00  0.85           C  
ATOM   2076  C   ASN A 268       0.446 -13.110  -8.079  1.00  0.86           C  
ATOM   2077  CB  ASN A 268       1.256 -15.482  -8.147  1.00  0.83           C  
ATOM   2078  O   ASN A 268       0.920 -12.758  -6.997  1.00  0.85           O  
ATOM   2079  CG  ASN A 268       1.910 -16.586  -8.954  1.00  0.80           C  
ATOM   2080  ND2 ASN A 268       2.815 -17.325  -8.323  1.00  0.82           N  
ATOM   2081  OD1 ASN A 268       1.605 -16.773 -10.135  1.00  0.81           O  
ATOM   2082  N   ILE A 269      -0.582 -12.604  -8.589  1.00  0.85           N  
ATOM   2083  CA  ILE A 269      -1.305 -11.544  -7.896  1.00  0.87           C  
ATOM   2084  C   ILE A 269      -2.690 -12.043  -7.490  1.00  0.87           C  
ATOM   2085  CB  ILE A 269      -1.427 -10.276  -8.771  1.00  0.85           C  
ATOM   2086  O   ILE A 269      -3.449 -12.535  -8.329  1.00  0.87           O  
ATOM   2087  CG1 ILE A 269      -0.037  -9.763  -9.164  1.00  0.83           C  
ATOM   2088  CG2 ILE A 269      -2.226  -9.192  -8.043  1.00  0.83           C  
ATOM   2089  CD1 ILE A 269      -0.061  -8.614 -10.163  1.00  0.80           C  
ATOM   2090  N   THR A 270      -3.032 -11.891  -6.240  1.00  0.87           N  
ATOM   2091  CA  THR A 270      -4.362 -12.131  -5.691  1.00  0.89           C  
ATOM   2092  C   THR A 270      -4.988 -10.829  -5.200  1.00  0.89           C  
ATOM   2093  CB  THR A 270      -4.314 -13.148  -4.535  1.00  0.88           C  
ATOM   2094  O   THR A 270      -4.408 -10.131  -4.365  1.00  0.89           O  
ATOM   2095  CG2 THR A 270      -5.709 -13.415  -3.979  1.00  0.86           C  
ATOM   2096  OG1 THR A 270      -3.758 -14.379  -5.013  1.00  0.89           O  
ATOM   2097  N   VAL A 271      -6.164 -10.515  -5.665  1.00  0.86           N  
ATOM   2098  CA  VAL A 271      -7.016  -9.413  -5.232  1.00  0.88           C  
ATOM   2099  C   VAL A 271      -8.316  -9.963  -4.648  1.00  0.86           C  
ATOM   2100  CB  VAL A 271      -7.323  -8.441  -6.393  1.00  0.86           C  
ATOM   2101  O   VAL A 271      -9.121 -10.562  -5.364  1.00  0.85           O  
ATOM   2102  CG1 VAL A 271      -8.144  -7.251  -5.900  1.00  0.84           C  
ATOM   2103  CG2 VAL A 271      -6.027  -7.966  -7.047  1.00  0.84           C  
ATOM   2104  N   LYS A 272      -8.542  -9.746  -3.378  1.00  0.91           N  
ATOM   2105  CA  LYS A 272      -9.707 -10.359  -2.746  1.00  0.92           C  
ATOM   2106  C   LYS A 272     -10.410  -9.374  -1.816  1.00  0.92           C  
ATOM   2107  CB  LYS A 272      -9.299 -11.612  -1.970  1.00  0.87           C  
ATOM   2108  O   LYS A 272      -9.757  -8.598  -1.116  1.00  0.90           O  
ATOM   2109  CG  LYS A 272      -8.344 -11.343  -0.817  1.00  0.73           C  
ATOM   2110  CD  LYS A 272      -7.960 -12.630  -0.098  1.00  0.70           C  
ATOM   2111  CE  LYS A 272      -7.002 -12.362   1.055  1.00  0.65           C  
ATOM   2112  NZ  LYS A 272      -6.586 -13.625   1.735  1.00  0.61           N  
ATOM   2113  N   ASN A 273     -11.713  -9.360  -1.796  1.00  0.90           N  
ATOM   2114  CA  ASN A 273     -12.583  -8.579  -0.922  1.00  0.92           C  
ATOM   2115  C   ASN A 273     -12.382  -7.080  -1.125  1.00  0.89           C  
ATOM   2116  CB  ASN A 273     -12.348  -8.953   0.543  1.00  0.91           C  
ATOM   2117  O   ASN A 273     -12.640  -6.287  -0.219  1.00  0.86           O  
ATOM   2118  CG  ASN A 273     -12.365 -10.452   0.773  1.00  0.91           C  
ATOM   2119  ND2 ASN A 273     -11.352 -10.956   1.468  1.00  0.92           N  
ATOM   2120  OD1 ASN A 273     -13.280 -11.150   0.329  1.00  0.91           O  
ATOM   2121  N   CYS A 274     -11.960  -6.622  -2.259  1.00  0.87           N  
ATOM   2122  CA  CYS A 274     -11.557  -5.240  -2.489  1.00  0.88           C  
ATOM   2123  C   CYS A 274     -12.708  -4.424  -3.065  1.00  0.83           C  
ATOM   2124  CB  CYS A 274     -10.356  -5.182  -3.433  1.00  0.85           C  
ATOM   2125  O   CYS A 274     -13.611  -4.976  -3.695  1.00  0.79           O  
ATOM   2126  SG  CYS A 274      -8.839  -5.857  -2.724  1.00  0.94           S  
ATOM   2127  N   LEU A 275     -12.667  -3.099  -2.850  1.00  0.87           N  
ATOM   2128  CA  LEU A 275     -13.494  -2.108  -3.530  1.00  0.88           C  
ATOM   2129  C   LEU A 275     -12.639  -1.192  -4.400  1.00  0.85           C  
ATOM   2130  CB  LEU A 275     -14.282  -1.278  -2.514  1.00  0.86           C  
ATOM   2131  O   LEU A 275     -11.805  -0.443  -3.887  1.00  0.83           O  
ATOM   2132  CG  LEU A 275     -15.113  -0.125  -3.079  1.00  0.87           C  
ATOM   2133  CD1 LEU A 275     -16.191  -0.659  -4.017  1.00  0.85           C  
ATOM   2134  CD2 LEU A 275     -15.735   0.690  -1.950  1.00  0.85           C  
ATOM   2135  N   ILE A 276     -12.784  -1.232  -5.678  1.00  0.85           N  
ATOM   2136  CA  ILE A 276     -12.109  -0.375  -6.647  1.00  0.85           C  
ATOM   2137  C   ILE A 276     -13.120   0.570  -7.293  1.00  0.81           C  
ATOM   2138  CB  ILE A 276     -11.384  -1.206  -7.729  1.00  0.83           C  
ATOM   2139  O   ILE A 276     -13.931   0.149  -8.121  1.00  0.77           O  
ATOM   2140  CG1 ILE A 276     -10.409  -2.194  -7.079  1.00  0.83           C  
ATOM   2141  CG2 ILE A 276     -10.659  -0.290  -8.718  1.00  0.82           C  
ATOM   2142  CD1 ILE A 276      -9.727  -3.131  -8.067  1.00  0.81           C  
ATOM   2143  N   GLN A 277     -13.111   1.761  -6.818  1.00  0.84           N  
ATOM   2144  CA  GLN A 277     -14.188   2.702  -7.107  1.00  0.84           C  
ATOM   2145  C   GLN A 277     -13.640   4.005  -7.681  1.00  0.81           C  
ATOM   2146  CB  GLN A 277     -15.006   2.986  -5.847  1.00  0.82           C  
ATOM   2147  O   GLN A 277     -12.632   4.526  -7.200  1.00  0.77           O  
ATOM   2148  CG  GLN A 277     -16.161   3.955  -6.069  1.00  0.80           C  
ATOM   2149  CD  GLN A 277     -17.053   4.094  -4.849  1.00  0.77           C  
ATOM   2150  NE2 GLN A 277     -18.046   4.971  -4.938  1.00  0.77           N  
ATOM   2151  OE1 GLN A 277     -16.851   3.417  -3.836  1.00  0.78           O  
ATOM   2152  N   ASP A 278     -14.378   4.637  -8.546  1.00  0.73           N  
ATOM   2153  CA  ASP A 278     -14.364   6.027  -8.992  1.00  0.71           C  
ATOM   2154  C   ASP A 278     -12.950   6.473  -9.358  1.00  0.70           C  
ATOM   2155  CB  ASP A 278     -14.941   6.943  -7.911  1.00  0.63           C  
ATOM   2156  O   ASP A 278     -12.417   7.414  -8.766  1.00  0.63           O  
ATOM   2157  CG  ASP A 278     -16.353   6.562  -7.503  1.00  0.58           C  
ATOM   2158  OD1 ASP A 278     -17.114   6.045  -8.348  1.00  0.59           O  
ATOM   2159  OD2 ASP A 278     -16.708   6.784  -6.325  1.00  0.65           O  
ATOM   2160  N   ASN A 279     -12.377   5.843 -10.281  1.00  0.64           N  
ATOM   2161  CA  ASN A 279     -11.168   6.321 -10.943  1.00  0.63           C  
ATOM   2162  C   ASN A 279     -11.488   7.010 -12.266  1.00  0.63           C  
ATOM   2163  CB  ASN A 279     -10.188   5.167 -11.169  1.00  0.58           C  
ATOM   2164  O   ASN A 279     -11.379   6.400 -13.331  1.00  0.59           O  
ATOM   2165  CG  ASN A 279      -9.757   4.505  -9.875  1.00  0.53           C  
ATOM   2166  ND2 ASN A 279     -10.061   3.220  -9.737  1.00  0.53           N  
ATOM   2167  OD1 ASN A 279      -9.157   5.143  -9.007  1.00  0.58           O  
ATOM   2168  N   PRO A 280     -12.192   8.181 -12.142  1.00  0.60           N  
ATOM   2169  CA  PRO A 280     -12.627   8.864 -13.362  1.00  0.59           C  
ATOM   2170  C   PRO A 280     -11.463   9.236 -14.277  1.00  0.60           C  
ATOM   2171  CB  PRO A 280     -13.328  10.118 -12.834  1.00  0.56           C  
ATOM   2172  O   PRO A 280     -10.351   9.478 -13.800  1.00  0.57           O  
ATOM   2173  CG  PRO A 280     -12.645  10.421 -11.540  1.00  0.52           C  
ATOM   2174  CD  PRO A 280     -12.206   9.127 -10.917  1.00  0.53           C  
ATOM   2175  N   GLU A 281     -11.676   9.183 -15.570  1.00  0.51           N  
ATOM   2176  CA  GLU A 281     -10.868  10.027 -16.445  1.00  0.50           C  
ATOM   2177  C   GLU A 281     -11.089  11.506 -16.143  1.00  0.51           C  
ATOM   2178  CB  GLU A 281     -11.183   9.737 -17.914  1.00  0.47           C  
ATOM   2179  O   GLU A 281     -12.187  12.029 -16.346  1.00  0.49           O  
ATOM   2180  CG  GLU A 281     -10.066  10.127 -18.872  1.00  0.44           C  
ATOM   2181  CD  GLU A 281     -10.308   9.659 -20.298  1.00  0.47           C  
ATOM   2182  OE1 GLU A 281     -11.396   9.107 -20.580  1.00  0.48           O  
ATOM   2183  OE2 GLU A 281      -9.402   9.846 -21.140  1.00  0.40           O  
ATOM   2184  N   SER A 282     -10.374  12.124 -15.275  1.00  0.46           N  
ATOM   2185  CA  SER A 282     -10.401  13.573 -15.450  1.00  0.44           C  
ATOM   2186  C   SER A 282      -9.864  13.974 -16.820  1.00  0.47           C  
ATOM   2187  CB  SER A 282      -9.588  14.261 -14.353  1.00  0.43           C  
ATOM   2188  O   SER A 282      -8.666  13.850 -17.084  1.00  0.44           O  
ATOM   2189  OG  SER A 282      -8.219  13.905 -14.443  1.00  0.39           O  
ATOM   2190  N   ASP A 283     -10.548  13.897 -17.896  1.00  0.36           N  
ATOM   2191  CA  ASP A 283     -10.189  14.430 -19.207  1.00  0.38           C  
ATOM   2192  C   ASP A 283      -9.308  15.670 -19.073  1.00  0.37           C  
ATOM   2193  CB  ASP A 283     -11.446  14.763 -20.014  1.00  0.34           C  
ATOM   2194  O   ASP A 283      -8.844  16.219 -20.075  1.00  0.35           O  
ATOM   2195  CG  ASP A 283     -12.219  13.529 -20.444  1.00  0.33           C  
ATOM   2196  OD1 ASP A 283     -11.629  12.428 -20.499  1.00  0.33           O  
ATOM   2197  OD2 ASP A 283     -13.428  13.658 -20.734  1.00  0.29           O  
ATOM   2198  N   GLY A 284      -8.784  16.021 -17.925  1.00  0.36           N  
ATOM   2199  CA  GLY A 284      -7.945  17.191 -17.720  1.00  0.35           C  
ATOM   2200  C   GLY A 284      -6.739  16.914 -16.842  1.00  0.36           C  
ATOM   2201  O   GLY A 284      -6.873  16.349 -15.755  1.00  0.34           O  
ATOM   2202  N   VAL A 285      -5.577  16.520 -17.486  1.00  0.35           N  
ATOM   2203  CA  VAL A 285      -4.298  16.694 -16.806  1.00  0.37           C  
ATOM   2204  C   VAL A 285      -4.352  17.932 -15.914  1.00  0.35           C  
ATOM   2205  CB  VAL A 285      -3.131  16.812 -17.812  1.00  0.32           C  
ATOM   2206  O   VAL A 285      -4.343  19.062 -16.408  1.00  0.33           O  
ATOM   2207  CG1 VAL A 285      -1.794  16.901 -17.079  1.00  0.28           C  
ATOM   2208  CG2 VAL A 285      -3.138  15.628 -18.777  1.00  0.29           C  
ATOM   2209  N   THR A 286      -4.928  17.859 -14.753  1.00  0.36           N  
ATOM   2210  CA  THR A 286      -4.601  18.893 -13.776  1.00  0.38           C  
ATOM   2211  C   THR A 286      -3.090  19.071 -13.662  1.00  0.37           C  
ATOM   2212  CB  THR A 286      -5.187  18.558 -12.392  1.00  0.34           C  
ATOM   2213  O   THR A 286      -2.395  18.199 -13.137  1.00  0.35           O  
ATOM   2214  CG2 THR A 286      -5.206  19.788 -11.491  1.00  0.31           C  
ATOM   2215  OG1 THR A 286      -6.526  18.074 -12.550  1.00  0.29           O  
ATOM   2216  N   THR A 287      -2.401  19.690 -14.721  1.00  0.35           N  
ATOM   2217  CA  THR A 287      -1.102  20.243 -14.354  1.00  0.38           C  
ATOM   2218  C   THR A 287      -1.239  21.215 -13.186  1.00  0.35           C  
ATOM   2219  CB  THR A 287      -0.443  20.959 -15.548  1.00  0.32           C  
ATOM   2220  O   THR A 287      -1.867  22.268 -13.318  1.00  0.32           O  
ATOM   2221  CG2 THR A 287       0.001  19.961 -16.611  1.00  0.29           C  
ATOM   2222  OG1 THR A 287      -1.383  21.872 -16.128  1.00  0.28           O  
ATOM   2223  N   CYS A 288      -1.079  20.804 -11.985  1.00  0.24           N  
ATOM   2224  CA  CYS A 288      -0.742  21.676 -10.865  1.00  0.33           C  
ATOM   2225  C   CYS A 288       0.587  22.381 -11.104  1.00  0.24           C  
ATOM   2226  CB  CYS A 288      -0.679  20.876  -9.564  1.00  0.25           C  
ATOM   2227  O   CYS A 288       1.620  21.730 -11.272  1.00  0.23           O  
ATOM   2228  SG  CYS A 288      -2.266  20.176  -9.062  1.00  0.20           S  
ATOM   2229  N   GLY A 289       0.782  23.581 -11.805  1.00  0.35           N  
ATOM   2230  CA  GLY A 289       1.908  24.487 -11.643  1.00  0.36           C  
ATOM   2231  C   GLY A 289       2.050  25.015 -10.228  1.00  0.36           C  
ATOM   2232  O   GLY A 289       1.056  25.354  -9.583  1.00  0.33           O  
ATOM   2233  N   THR A 290       3.179  24.809  -9.527  1.00  0.33           N  
ATOM   2234  CA  THR A 290       3.636  25.707  -8.473  1.00  0.36           C  
ATOM   2235  C   THR A 290       3.831  27.121  -9.015  1.00  0.34           C  
ATOM   2236  CB  THR A 290       4.951  25.209  -7.845  1.00  0.30           C  
ATOM   2237  O   THR A 290       4.869  27.427  -9.605  1.00  0.31           O  
ATOM   2238  CG2 THR A 290       4.729  23.927  -7.050  1.00  0.29           C  
ATOM   2239  OG1 THR A 290       5.903  24.955  -8.885  1.00  0.28           O  
ATOM   2240  N   THR A 291       2.876  27.852  -9.470  1.00  0.38           N  
ATOM   2241  CA  THR A 291       3.068  29.298  -9.504  1.00  0.40           C  
ATOM   2242  C   THR A 291       3.263  29.851  -8.095  1.00  0.38           C  
ATOM   2243  CB  THR A 291       1.875  30.004 -10.175  1.00  0.35           C  
ATOM   2244  O   THR A 291       2.368  29.752  -7.254  1.00  0.36           O  
ATOM   2245  CG2 THR A 291       1.797  29.661 -11.659  1.00  0.33           C  
ATOM   2246  OG1 THR A 291       0.661  29.591  -9.535  1.00  0.34           O  
ATOM   2247  N   GLY A 292       4.482  29.904  -7.460  1.00  0.31           N  
ATOM   2248  CA  GLY A 292       5.252  30.576  -6.425  1.00  0.31           C  
ATOM   2249  C   GLY A 292       4.423  30.944  -5.209  1.00  0.31           C  
ATOM   2250  O   GLY A 292       4.961  31.120  -4.114  1.00  0.28           O  
ATOM   2251  N   THR A 293       2.966  30.791  -5.154  1.00  0.28           N  
ATOM   2252  CA  THR A 293       2.183  31.153  -3.978  1.00  0.31           C  
ATOM   2253  C   THR A 293       0.915  30.308  -3.892  1.00  0.28           C  
ATOM   2254  CB  THR A 293       1.807  32.646  -3.995  1.00  0.25           C  
ATOM   2255  O   THR A 293       0.085  30.513  -3.004  1.00  0.27           O  
ATOM   2256  CG2 THR A 293       3.029  33.524  -3.745  1.00  0.24           C  
ATOM   2257  OG1 THR A 293       1.248  32.978  -5.272  1.00  0.25           O  
ATOM   2258  N   GLY A 294       0.856  29.033  -4.467  1.00  0.31           N  
ATOM   2259  CA  GLY A 294      -0.331  28.194  -4.493  1.00  0.32           C  
ATOM   2260  C   GLY A 294      -0.422  27.327  -5.734  1.00  0.31           C  
ATOM   2261  O   GLY A 294       0.163  27.653  -6.769  1.00  0.29           O  
ATOM   2262  N   LEU A 295      -0.720  26.025  -5.451  1.00  0.32           N  
ATOM   2263  CA  LEU A 295      -1.012  24.945  -6.388  1.00  0.42           C  
ATOM   2264  C   LEU A 295      -2.164  25.325  -7.312  1.00  0.33           C  
ATOM   2265  CB  LEU A 295      -1.351  23.657  -5.633  1.00  0.32           C  
ATOM   2266  O   LEU A 295      -3.326  25.318  -6.898  1.00  0.32           O  
ATOM   2267  CG  LEU A 295      -0.174  22.743  -5.289  1.00  0.33           C  
ATOM   2268  CD1 LEU A 295      -0.430  22.023  -3.970  1.00  0.32           C  
ATOM   2269  CD2 LEU A 295       0.072  21.742  -6.412  1.00  0.33           C  
ATOM   2270  N   ASN A 296      -1.890  26.235  -8.306  1.00  0.32           N  
ATOM   2271  CA  ASN A 296      -2.881  26.403  -9.363  1.00  0.36           C  
ATOM   2272  C   ASN A 296      -2.874  25.223 -10.331  1.00  0.32           C  
ATOM   2273  CB  ASN A 296      -2.644  27.711 -10.120  1.00  0.29           C  
ATOM   2274  O   ASN A 296      -1.973  25.102 -11.162  1.00  0.30           O  
ATOM   2275  CG  ASN A 296      -3.330  28.896  -9.468  1.00  0.30           C  
ATOM   2276  ND2 ASN A 296      -2.836  30.095  -9.749  1.00  0.28           N  
ATOM   2277  OD1 ASN A 296      -4.296  28.733  -8.718  1.00  0.33           O  
ATOM   2278  N   CYS A 297      -3.674  24.126 -10.004  1.00  0.20           N  
ATOM   2279  CA  CYS A 297      -3.945  23.020 -10.916  1.00  0.33           C  
ATOM   2280  C   CYS A 297      -4.865  23.460 -12.049  1.00  0.21           C  
ATOM   2281  CB  CYS A 297      -4.573  21.847 -10.165  1.00  0.23           C  
ATOM   2282  O   CYS A 297      -5.990  23.899 -11.806  1.00  0.19           O  
ATOM   2283  SG  CYS A 297      -3.503  21.141  -8.892  1.00  0.20           S  
ATOM   2284  N   THR A 298      -4.300  23.892 -13.205  1.00  0.39           N  
ATOM   2285  CA  THR A 298      -5.093  24.026 -14.421  1.00  0.43           C  
ATOM   2286  C   THR A 298      -5.257  22.676 -15.113  1.00  0.39           C  
ATOM   2287  CB  THR A 298      -4.454  25.032 -15.397  1.00  0.36           C  
ATOM   2288  O   THR A 298      -4.269  21.993 -15.395  1.00  0.36           O  
ATOM   2289  CG2 THR A 298      -5.506  25.666 -16.300  1.00  0.32           C  
ATOM   2290  OG1 THR A 298      -3.798  26.063 -14.649  1.00  0.33           O  
ATOM   2291  N   GLN A 299      -6.443  22.086 -15.227  1.00  0.36           N  
ATOM   2292  CA  GLN A 299      -6.835  20.988 -16.104  1.00  0.43           C  
ATOM   2293  C   GLN A 299      -6.399  21.252 -17.543  1.00  0.36           C  
ATOM   2294  CB  GLN A 299      -8.347  20.767 -16.046  1.00  0.35           C  
ATOM   2295  O   GLN A 299      -6.872  22.198 -18.177  1.00  0.34           O  
ATOM   2296  CG  GLN A 299      -8.762  19.310 -16.199  1.00  0.36           C  
ATOM   2297  CD  GLN A 299     -10.256  19.105 -16.036  1.00  0.43           C  
ATOM   2298  NE2 GLN A 299     -10.713  17.876 -16.251  1.00  0.33           N  
ATOM   2299  OE1 GLN A 299     -10.994  20.044 -15.720  1.00  0.48           O  
ATOM   2300  N   LEU A 300      -5.225  20.764 -17.986  1.00  0.33           N  
ATOM   2301  CA  LEU A 300      -4.928  20.675 -19.412  1.00  0.36           C  
ATOM   2302  C   LEU A 300      -5.709  19.537 -20.060  1.00  0.33           C  
ATOM   2303  CB  LEU A 300      -3.427  20.471 -19.635  1.00  0.31           C  
ATOM   2304  O   LEU A 300      -5.570  18.378 -19.663  1.00  0.31           O  
ATOM   2305  CG  LEU A 300      -2.526  21.665 -19.314  1.00  0.30           C  
ATOM   2306  CD1 LEU A 300      -1.060  21.247 -19.355  1.00  0.26           C  
ATOM   2307  CD2 LEU A 300      -2.789  22.810 -20.286  1.00  0.28           C  
ATOM   2308  N   GLY A 301      -6.909  19.656 -20.634  1.00  0.36           N  
ATOM   2309  CA  GLY A 301      -7.547  18.774 -21.599  1.00  0.36           C  
ATOM   2310  C   GLY A 301      -6.559  18.082 -22.519  1.00  0.36           C  
ATOM   2311  O   GLY A 301      -6.005  18.706 -23.426  1.00  0.33           O  
ATOM   2312  N   GLU A 302      -5.813  17.109 -22.052  1.00  0.34           N  
ATOM   2313  CA  GLU A 302      -5.273  16.291 -23.134  1.00  0.37           C  
ATOM   2314  C   GLU A 302      -6.386  15.572 -23.890  1.00  0.35           C  
ATOM   2315  CB  GLU A 302      -4.265  15.275 -22.589  1.00  0.32           C  
ATOM   2316  O   GLU A 302      -7.180  14.842 -23.291  1.00  0.33           O  
ATOM   2317  CG  GLU A 302      -2.929  15.886 -22.193  1.00  0.31           C  
ATOM   2318  CD  GLU A 302      -1.867  14.848 -21.869  1.00  0.37           C  
ATOM   2319  OE1 GLU A 302      -2.198  13.642 -21.800  1.00  0.41           O  
ATOM   2320  OE2 GLU A 302      -0.695  15.243 -21.680  1.00  0.36           O  
ATOM   2321  N   THR A 303      -6.742  15.895 -25.107  1.00  0.33           N  
ATOM   2322  CA  THR A 303      -7.353  15.182 -26.223  1.00  0.35           C  
ATOM   2323  C   THR A 303      -6.577  13.908 -26.541  1.00  0.33           C  
ATOM   2324  CB  THR A 303      -7.427  16.069 -27.479  1.00  0.30           C  
ATOM   2325  O   THR A 303      -6.501  13.494 -27.700  1.00  0.31           O  
ATOM   2326  CG2 THR A 303      -8.459  17.180 -27.309  1.00  0.28           C  
ATOM   2327  OG1 THR A 303      -6.143  16.658 -27.717  1.00  0.28           O  
ATOM   2328  N   GLY A 304      -5.576  13.503 -25.709  1.00  0.33           N  
ATOM   2329  CA  GLY A 304      -4.910  12.278 -26.123  1.00  0.34           C  
ATOM   2330  C   GLY A 304      -5.803  11.054 -26.034  1.00  0.33           C  
ATOM   2331  O   GLY A 304      -6.479  10.845 -25.024  1.00  0.31           O  
ATOM   2332  N   THR A 305      -6.217  10.450 -27.162  1.00  0.29           N  
ATOM   2333  CA  THR A 305      -7.029   9.314 -27.584  1.00  0.33           C  
ATOM   2334  C   THR A 305      -6.649   8.058 -26.805  1.00  0.30           C  
ATOM   2335  CB  THR A 305      -6.878   9.050 -29.094  1.00  0.27           C  
ATOM   2336  O   THR A 305      -7.197   6.981 -27.047  1.00  0.27           O  
ATOM   2337  CG2 THR A 305      -7.539  10.152 -29.914  1.00  0.22           C  
ATOM   2338  OG1 THR A 305      -5.485   8.992 -29.426  1.00  0.16           O  
ATOM   2339  N   SER A 306      -5.489   8.052 -26.043  1.00  0.36           N  
ATOM   2340  CA  SER A 306      -5.196   6.789 -25.374  1.00  0.38           C  
ATOM   2341  C   SER A 306      -5.851   6.726 -23.999  1.00  0.37           C  
ATOM   2342  CB  SER A 306      -3.686   6.591 -25.238  1.00  0.34           C  
ATOM   2343  O   SER A 306      -5.191   6.941 -22.980  1.00  0.35           O  
ATOM   2344  OG  SER A 306      -3.121   7.589 -24.405  1.00  0.30           O  
ATOM   2345  N   ASN A 307      -7.117   6.894 -23.883  1.00  0.36           N  
ATOM   2346  CA  ASN A 307      -8.115   6.891 -22.819  1.00  0.40           C  
ATOM   2347  C   ASN A 307      -8.222   5.522 -22.154  1.00  0.37           C  
ATOM   2348  CB  ASN A 307      -9.479   7.326 -23.361  1.00  0.34           C  
ATOM   2349  O   ASN A 307      -9.091   4.722 -22.506  1.00  0.35           O  
ATOM   2350  CG  ASN A 307      -9.538   8.809 -23.671  1.00  0.33           C  
ATOM   2351  ND2 ASN A 307     -10.547   9.216 -24.432  1.00  0.22           N  
ATOM   2352  OD1 ASN A 307      -8.682   9.582 -23.232  1.00  0.32           O  
ATOM   2353  N   LEU A 308      -7.140   4.999 -21.559  1.00  0.47           N  
ATOM   2354  CA  LEU A 308      -7.157   3.752 -20.802  1.00  0.47           C  
ATOM   2355  C   LEU A 308      -7.379   4.020 -19.317  1.00  0.48           C  
ATOM   2356  CB  LEU A 308      -5.848   2.984 -21.003  1.00  0.43           C  
ATOM   2357  O   LEU A 308      -6.478   3.810 -18.502  1.00  0.45           O  
ATOM   2358  CG  LEU A 308      -5.542   2.529 -22.431  1.00  0.40           C  
ATOM   2359  CD1 LEU A 308      -4.171   1.864 -22.493  1.00  0.33           C  
ATOM   2360  CD2 LEU A 308      -6.625   1.580 -22.933  1.00  0.35           C  
ATOM   2361  N   SER A 309      -8.343   4.711 -18.950  1.00  0.52           N  
ATOM   2362  CA  SER A 309      -8.817   4.675 -17.570  1.00  0.53           C  
ATOM   2363  C   SER A 309      -9.358   3.297 -17.207  1.00  0.54           C  
ATOM   2364  CB  SER A 309      -9.899   5.732 -17.347  1.00  0.49           C  
ATOM   2365  O   SER A 309     -10.136   2.710 -17.963  1.00  0.52           O  
ATOM   2366  OG  SER A 309     -10.995   5.523 -18.221  1.00  0.45           O  
ATOM   2367  N   ALA A 310      -8.698   2.789 -16.252  1.00  0.59           N  
ATOM   2368  CA  ALA A 310      -9.066   1.449 -15.800  1.00  0.61           C  
ATOM   2369  C   ALA A 310      -9.060   1.364 -14.276  1.00  0.64           C  
ATOM   2370  CB  ALA A 310      -8.119   0.409 -16.392  1.00  0.55           C  
ATOM   2371  O   ALA A 310      -8.128   1.842 -13.625  1.00  0.63           O  
ATOM   2372  N   GLY A 311     -10.155   0.890 -13.718  1.00  0.64           N  
ATOM   2373  CA  GLY A 311     -10.108   0.493 -12.320  1.00  0.67           C  
ATOM   2374  C   GLY A 311      -8.989  -0.484 -12.015  1.00  0.69           C  
ATOM   2375  O   GLY A 311      -8.173  -0.243 -11.122  1.00  0.68           O  
ATOM   2376  N   LEU A 312      -8.934  -1.469 -12.708  1.00  0.64           N  
ATOM   2377  CA  LEU A 312      -7.853  -2.449 -12.727  1.00  0.65           C  
ATOM   2378  C   LEU A 312      -7.287  -2.607 -14.134  1.00  0.63           C  
ATOM   2379  CB  LEU A 312      -8.347  -3.802 -12.208  1.00  0.60           C  
ATOM   2380  O   LEU A 312      -8.009  -2.985 -15.059  1.00  0.59           O  
ATOM   2381  CG  LEU A 312      -7.304  -4.918 -12.124  1.00  0.61           C  
ATOM   2382  CD1 LEU A 312      -6.391  -4.701 -10.922  1.00  0.58           C  
ATOM   2383  CD2 LEU A 312      -7.984  -6.281 -12.046  1.00  0.65           C  
ATOM   2384  N   PHE A 313      -6.110  -2.206 -14.282  1.00  0.72           N  
ATOM   2385  CA  PHE A 313      -5.351  -2.326 -15.521  1.00  0.73           C  
ATOM   2386  C   PHE A 313      -4.204  -3.317 -15.359  1.00  0.72           C  
ATOM   2387  CB  PHE A 313      -4.809  -0.961 -15.956  1.00  0.67           C  
ATOM   2388  O   PHE A 313      -3.323  -3.122 -14.519  1.00  0.69           O  
ATOM   2389  CG  PHE A 313      -4.183  -0.965 -17.324  1.00  0.61           C  
ATOM   2390  CD1 PHE A 313      -2.803  -1.025 -17.473  1.00  0.53           C  
ATOM   2391  CD2 PHE A 313      -4.976  -0.909 -18.463  1.00  0.58           C  
ATOM   2392  CE1 PHE A 313      -2.221  -1.028 -18.738  1.00  0.52           C  
ATOM   2393  CE2 PHE A 313      -4.401  -0.912 -19.731  1.00  0.60           C  
ATOM   2394  CZ  PHE A 313      -3.024  -0.971 -19.866  1.00  0.50           C  
ATOM   2395  N   THR A 314      -4.261  -4.327 -16.121  1.00  0.63           N  
ATOM   2396  CA  THR A 314      -3.156  -5.271 -16.248  1.00  0.62           C  
ATOM   2397  C   THR A 314      -2.487  -5.139 -17.613  1.00  0.59           C  
ATOM   2398  CB  THR A 314      -3.634  -6.721 -16.046  1.00  0.57           C  
ATOM   2399  O   THR A 314      -3.160  -4.921 -18.622  1.00  0.54           O  
ATOM   2400  CG2 THR A 314      -4.343  -6.885 -14.706  1.00  0.45           C  
ATOM   2401  OG1 THR A 314      -4.541  -7.070 -17.100  1.00  0.61           O  
ATOM   2402  N   PHE A 315      -1.144  -5.110 -17.627  1.00  0.64           N  
ATOM   2403  CA  PHE A 315      -0.365  -5.059 -18.859  1.00  0.65           C  
ATOM   2404  C   PHE A 315       0.912  -5.881 -18.726  1.00  0.63           C  
ATOM   2405  CB  PHE A 315      -0.021  -3.610 -19.219  1.00  0.60           C  
ATOM   2406  O   PHE A 315       1.727  -5.632 -17.835  1.00  0.60           O  
ATOM   2407  CG  PHE A 315       0.432  -3.430 -20.643  1.00  0.55           C  
ATOM   2408  CD1 PHE A 315       1.783  -3.338 -20.951  1.00  0.48           C  
ATOM   2409  CD2 PHE A 315      -0.495  -3.353 -21.674  1.00  0.50           C  
ATOM   2410  CE1 PHE A 315       2.206  -3.172 -22.268  1.00  0.44           C  
ATOM   2411  CE2 PHE A 315      -0.081  -3.187 -22.993  1.00  0.50           C  
ATOM   2412  CZ  PHE A 315       1.270  -3.095 -23.287  1.00  0.43           C  
ATOM   2413  N   GLY A 316       1.182  -6.936 -19.419  1.00  0.55           N  
ATOM   2414  CA  GLY A 316       2.471  -7.564 -19.660  1.00  0.53           C  
ATOM   2415  C   GLY A 316       3.414  -6.698 -20.475  1.00  0.54           C  
ATOM   2416  O   GLY A 316       2.977  -5.959 -21.360  1.00  0.51           O  
ATOM   2417  N   THR A 317       4.602  -6.392 -19.930  1.00  0.47           N  
ATOM   2418  CA  THR A 317       5.662  -5.573 -20.507  1.00  0.47           C  
ATOM   2419  C   THR A 317       5.801  -5.843 -22.003  1.00  0.47           C  
ATOM   2420  CB  THR A 317       7.010  -5.831 -19.809  1.00  0.43           C  
ATOM   2421  O   THR A 317       5.801  -6.998 -22.433  1.00  0.45           O  
ATOM   2422  CG2 THR A 317       6.964  -5.397 -18.347  1.00  0.37           C  
ATOM   2423  OG1 THR A 317       7.314  -7.230 -19.871  1.00  0.35           O  
ATOM   2424  N   GLY A 318       5.286  -4.922 -22.957  1.00  0.45           N  
ATOM   2425  CA  GLY A 318       5.490  -4.542 -24.346  1.00  0.45           C  
ATOM   2426  C   GLY A 318       5.713  -5.731 -25.262  1.00  0.45           C  
ATOM   2427  O   GLY A 318       5.955  -6.845 -24.795  1.00  0.43           O  
ATOM   2428  N   SER A 319       5.410  -5.540 -26.632  1.00  0.40           N  
ATOM   2429  CA  SER A 319       5.421  -6.382 -27.825  1.00  0.42           C  
ATOM   2430  C   SER A 319       6.624  -7.319 -27.828  1.00  0.41           C  
ATOM   2431  CB  SER A 319       5.432  -5.521 -29.089  1.00  0.37           C  
ATOM   2432  O   SER A 319       7.739  -6.905 -28.153  1.00  0.39           O  
ATOM   2433  OG  SER A 319       6.591  -4.707 -29.134  1.00  0.32           O  
ATOM   2434  N   GLY A 320       6.507  -8.424 -27.038  1.00  0.45           N  
ATOM   2435  CA  GLY A 320       7.426  -9.542 -27.180  1.00  0.46           C  
ATOM   2436  C   GLY A 320       7.763 -10.208 -25.859  1.00  0.46           C  
ATOM   2437  O   GLY A 320       8.462 -11.223 -25.830  1.00  0.43           O  
ATOM   2438  N   SER A 321       7.339  -9.695 -24.709  1.00  0.53           N  
ATOM   2439  CA  SER A 321       7.452 -10.482 -23.485  1.00  0.53           C  
ATOM   2440  C   SER A 321       6.173 -11.264 -23.210  1.00  0.54           C  
ATOM   2441  CB  SER A 321       7.773  -9.578 -22.294  1.00  0.50           C  
ATOM   2442  O   SER A 321       5.137 -10.678 -22.888  1.00  0.51           O  
ATOM   2443  OG  SER A 321       6.775  -8.584 -22.134  1.00  0.48           O  
ATOM   2444  N   THR A 322       6.091 -12.583 -23.576  1.00  0.56           N  
ATOM   2445  CA  THR A 322       5.148 -13.597 -23.118  1.00  0.55           C  
ATOM   2446  C   THR A 322       5.219 -13.756 -21.602  1.00  0.56           C  
ATOM   2447  CB  THR A 322       5.417 -14.955 -23.792  1.00  0.52           C  
ATOM   2448  O   THR A 322       5.797 -14.723 -21.100  1.00  0.53           O  
ATOM   2449  CG2 THR A 322       5.093 -14.903 -25.282  1.00  0.47           C  
ATOM   2450  OG1 THR A 322       6.798 -15.300 -23.626  1.00  0.48           O  
ATOM   2451  N   GLY A 323       5.207 -12.714 -20.935  1.00  0.60           N  
ATOM   2452  CA  GLY A 323       5.219 -12.819 -19.485  1.00  0.59           C  
ATOM   2453  C   GLY A 323       3.958 -13.445 -18.921  1.00  0.60           C  
ATOM   2454  O   GLY A 323       2.867 -12.886 -19.058  1.00  0.57           O  
ATOM   2455  N   SER A 324       4.174 -14.606 -18.315  1.00  0.65           N  
ATOM   2456  CA  SER A 324       3.141 -15.368 -17.620  1.00  0.66           C  
ATOM   2457  C   SER A 324       2.961 -14.877 -16.188  1.00  0.66           C  
ATOM   2458  CB  SER A 324       3.483 -16.858 -17.618  1.00  0.61           C  
ATOM   2459  O   SER A 324       3.846 -15.057 -15.348  1.00  0.63           O  
ATOM   2460  OG  SER A 324       3.866 -17.288 -18.913  1.00  0.57           O  
ATOM   2461  N   TYR A 325       1.944 -14.118 -15.909  1.00  0.73           N  
ATOM   2462  CA  TYR A 325       1.521 -13.976 -14.520  1.00  0.74           C  
ATOM   2463  C   TYR A 325       0.073 -14.415 -14.343  1.00  0.75           C  
ATOM   2464  CB  TYR A 325       1.690 -12.528 -14.051  1.00  0.70           C  
ATOM   2465  O   TYR A 325      -0.714 -14.376 -15.292  1.00  0.72           O  
ATOM   2466  CG  TYR A 325       0.857 -11.538 -14.829  1.00  0.67           C  
ATOM   2467  CD1 TYR A 325       1.347 -10.948 -15.992  1.00  0.63           C  
ATOM   2468  CD2 TYR A 325      -0.420 -11.189 -14.402  1.00  0.64           C  
ATOM   2469  CE1 TYR A 325       0.584 -10.034 -16.711  1.00  0.59           C  
ATOM   2470  CE2 TYR A 325      -1.192 -10.276 -15.113  1.00  0.58           C  
ATOM   2471  OH  TYR A 325      -1.442  -8.800 -16.973  1.00  0.47           O  
ATOM   2472  CZ  TYR A 325      -0.682  -9.705 -16.265  1.00  0.59           C  
ATOM   2473  N   ASN A 326      -0.200 -14.899 -13.181  1.00  0.81           N  
ATOM   2474  CA  ASN A 326      -1.533 -15.317 -12.761  1.00  0.82           C  
ATOM   2475  C   ASN A 326      -2.236 -14.226 -11.958  1.00  0.83           C  
ATOM   2476  CB  ASN A 326      -1.458 -16.610 -11.947  1.00  0.81           C  
ATOM   2477  O   ASN A 326      -1.660 -13.671 -11.020  1.00  0.83           O  
ATOM   2478  CG  ASN A 326      -0.788 -17.739 -12.705  1.00  0.77           C  
ATOM   2479  ND2 ASN A 326      -0.039 -18.571 -11.990  1.00  0.80           N  
ATOM   2480  OD1 ASN A 326      -0.942 -17.863 -13.923  1.00  0.79           O  
ATOM   2481  N   LEU A 327      -3.404 -13.925 -12.334  1.00  0.83           N  
ATOM   2482  CA  LEU A 327      -4.232 -12.973 -11.602  1.00  0.85           C  
ATOM   2483  C   LEU A 327      -5.523 -13.630 -11.126  1.00  0.85           C  
ATOM   2484  CB  LEU A 327      -4.556 -11.760 -12.478  1.00  0.83           C  
ATOM   2485  O   LEU A 327      -6.365 -14.017 -11.940  1.00  0.85           O  
ATOM   2486  CG  LEU A 327      -5.474 -10.704 -11.861  1.00  0.82           C  
ATOM   2487  CD1 LEU A 327      -4.823 -10.094 -10.624  1.00  0.79           C  
ATOM   2488  CD2 LEU A 327      -5.809  -9.623 -12.883  1.00  0.80           C  
ATOM   2489  N   LEU A 328      -5.666 -13.745  -9.895  1.00  0.83           N  
ATOM   2490  CA  LEU A 328      -6.905 -14.129  -9.228  1.00  0.86           C  
ATOM   2491  C   LEU A 328      -7.593 -12.913  -8.618  1.00  0.87           C  
ATOM   2492  CB  LEU A 328      -6.629 -15.172  -8.143  1.00  0.85           C  
ATOM   2493  O   LEU A 328      -7.010 -12.219  -7.781  1.00  0.87           O  
ATOM   2494  CG  LEU A 328      -7.829 -15.610  -7.302  1.00  0.85           C  
ATOM   2495  CD1 LEU A 328      -8.885 -16.264  -8.187  1.00  0.84           C  
ATOM   2496  CD2 LEU A 328      -7.388 -16.561  -6.195  1.00  0.85           C  
ATOM   2497  N   VAL A 329      -8.822 -12.627  -8.968  1.00  0.86           N  
ATOM   2498  CA  VAL A 329      -9.672 -11.599  -8.376  1.00  0.87           C  
ATOM   2499  C   VAL A 329     -10.912 -12.245  -7.762  1.00  0.86           C  
ATOM   2500  CB  VAL A 329     -10.085 -10.535  -9.418  1.00  0.85           C  
ATOM   2501  O   VAL A 329     -11.705 -12.874  -8.466  1.00  0.85           O  
ATOM   2502  CG1 VAL A 329     -10.792  -9.362  -8.741  1.00  0.83           C  
ATOM   2503  CG2 VAL A 329      -8.864 -10.050 -10.198  1.00  0.83           C  
ATOM   2504  N   GLU A 330     -11.080 -12.114  -6.438  1.00  0.87           N  
ATOM   2505  CA  GLU A 330     -12.151 -12.773  -5.695  1.00  0.89           C  
ATOM   2506  C   GLU A 330     -12.957 -11.766  -4.880  1.00  0.89           C  
ATOM   2507  CB  GLU A 330     -11.580 -13.856  -4.777  1.00  0.86           C  
ATOM   2508  O   GLU A 330     -12.388 -10.876  -4.244  1.00  0.88           O  
ATOM   2509  CG  GLU A 330     -10.900 -14.997  -5.520  1.00  0.78           C  
ATOM   2510  CD  GLU A 330     -10.379 -16.088  -4.598  1.00  0.76           C  
ATOM   2511  OE1 GLU A 330      -9.478 -15.807  -3.775  1.00  0.79           O  
ATOM   2512  OE2 GLU A 330     -10.874 -17.232  -4.701  1.00  0.78           O  
ATOM   2513  N   ASN A 331     -14.261 -11.922  -4.862  1.00  0.88           N  
ATOM   2514  CA  ASN A 331     -15.179 -11.177  -4.006  1.00  0.90           C  
ATOM   2515  C   ASN A 331     -14.941  -9.673  -4.105  1.00  0.88           C  
ATOM   2516  CB  ASN A 331     -15.054 -11.641  -2.553  1.00  0.88           C  
ATOM   2517  O   ASN A 331     -15.000  -8.964  -3.098  1.00  0.85           O  
ATOM   2518  CG  ASN A 331     -15.243 -13.137  -2.399  1.00  0.87           C  
ATOM   2519  ND2 ASN A 331     -14.402 -13.760  -1.583  1.00  0.89           N  
ATOM   2520  OD1 ASN A 331     -16.138 -13.728  -3.009  1.00  0.87           O  
ATOM   2521  N   THR A 332     -14.622  -9.157  -5.236  1.00  0.84           N  
ATOM   2522  CA  THR A 332     -14.203  -7.775  -5.439  1.00  0.85           C  
ATOM   2523  C   THR A 332     -15.254  -7.001  -6.229  1.00  0.82           C  
ATOM   2524  CB  THR A 332     -12.851  -7.703  -6.172  1.00  0.84           C  
ATOM   2525  O   THR A 332     -15.817  -7.518  -7.196  1.00  0.79           O  
ATOM   2526  CG2 THR A 332     -12.505  -6.266  -6.550  1.00  0.81           C  
ATOM   2527  OG1 THR A 332     -11.823  -8.222  -5.319  1.00  0.86           O  
ATOM   2528  N   THR A 333     -15.458  -5.730  -5.806  1.00  0.85           N  
ATOM   2529  CA  THR A 333     -16.434  -4.841  -6.428  1.00  0.86           C  
ATOM   2530  C   THR A 333     -15.735  -3.737  -7.216  1.00  0.84           C  
ATOM   2531  CB  THR A 333     -17.366  -4.212  -5.375  1.00  0.84           C  
ATOM   2532  O   THR A 333     -14.908  -3.004  -6.669  1.00  0.82           O  
ATOM   2533  CG2 THR A 333     -18.373  -3.270  -6.026  1.00  0.81           C  
ATOM   2534  OG1 THR A 333     -18.074  -5.252  -4.690  1.00  0.87           O  
ATOM   2535  N   PHE A 334     -16.075  -3.640  -8.438  1.00  0.84           N  
ATOM   2536  CA  PHE A 334     -15.687  -2.551  -9.327  1.00  0.84           C  
ATOM   2537  C   PHE A 334     -16.841  -1.576  -9.525  1.00  0.82           C  
ATOM   2538  CB  PHE A 334     -15.224  -3.099 -10.680  1.00  0.83           C  
ATOM   2539  O   PHE A 334     -17.941  -1.978  -9.910  1.00  0.79           O  
ATOM   2540  CG  PHE A 334     -14.081  -4.073 -10.582  1.00  0.85           C  
ATOM   2541  CD1 PHE A 334     -12.765  -3.630 -10.646  1.00  0.84           C  
ATOM   2542  CD2 PHE A 334     -14.322  -5.432 -10.426  1.00  0.84           C  
ATOM   2543  CE1 PHE A 334     -11.705  -4.530 -10.556  1.00  0.85           C  
ATOM   2544  CE2 PHE A 334     -13.268  -6.336 -10.335  1.00  0.85           C  
ATOM   2545  CZ  PHE A 334     -11.961  -5.883 -10.401  1.00  0.83           C  
ATOM   2546  N   VAL A 335     -16.601  -0.338  -9.177  1.00  0.83           N  
ATOM   2547  CA  VAL A 335     -17.611   0.707  -9.312  1.00  0.82           C  
ATOM   2548  C   VAL A 335     -17.085   1.820 -10.214  1.00  0.80           C  
ATOM   2549  CB  VAL A 335     -18.019   1.283  -7.937  1.00  0.81           C  
ATOM   2550  O   VAL A 335     -16.103   2.487  -9.880  1.00  0.76           O  
ATOM   2551  CG1 VAL A 335     -19.187   2.255  -8.084  1.00  0.82           C  
ATOM   2552  CG2 VAL A 335     -18.376   0.155  -6.971  1.00  0.81           C  
ATOM   2553  N   GLY A 336     -17.675   1.968 -11.334  1.00  0.78           N  
ATOM   2554  CA  GLY A 336     -17.426   3.110 -12.198  1.00  0.77           C  
ATOM   2555  C   GLY A 336     -18.234   4.336 -11.815  1.00  0.76           C  
ATOM   2556  O   GLY A 336     -19.150   4.251 -10.994  1.00  0.73           O  
ATOM   2557  N   GLU A 337     -17.814   5.509 -12.199  1.00  0.68           N  
ATOM   2558  CA  GLU A 337     -18.671   6.689 -12.262  1.00  0.67           C  
ATOM   2559  C   GLU A 337     -19.168   6.935 -13.684  1.00  0.66           C  
ATOM   2560  CB  GLU A 337     -17.926   7.923 -11.745  1.00  0.63           C  
ATOM   2561  O   GLU A 337     -18.368   7.092 -14.608  1.00  0.62           O  
ATOM   2562  CG  GLU A 337     -18.843   9.060 -11.317  1.00  0.58           C  
ATOM   2563  CD  GLU A 337     -18.100  10.216 -10.666  1.00  0.59           C  
ATOM   2564  OE1 GLU A 337     -16.862  10.129 -10.506  1.00  0.59           O  
ATOM   2565  OE2 GLU A 337     -18.763  11.217 -10.313  1.00  0.54           O  
ATOM   2566  N   LEU A 338     -20.353   7.003 -13.963  1.00  0.53           N  
ATOM   2567  CA  LEU A 338     -21.022   7.238 -15.238  1.00  0.54           C  
ATOM   2568  C   LEU A 338     -20.848   8.685 -15.685  1.00  0.53           C  
ATOM   2569  CB  LEU A 338     -22.511   6.900 -15.133  1.00  0.46           C  
ATOM   2570  O   LEU A 338     -21.447   9.110 -16.676  1.00  0.50           O  
ATOM   2571  CG  LEU A 338     -22.862   5.417 -14.996  1.00  0.42           C  
ATOM   2572  CD1 LEU A 338     -24.361   5.245 -14.771  1.00  0.33           C  
ATOM   2573  CD2 LEU A 338     -22.409   4.644 -16.230  1.00  0.36           C  
ATOM   2574  N   SER A 339     -20.186   9.431 -14.804  1.00  0.52           N  
ATOM   2575  CA  SER A 339     -20.207  10.851 -15.139  1.00  0.50           C  
ATOM   2576  C   SER A 339     -19.239  11.164 -16.275  1.00  0.52           C  
ATOM   2577  CB  SER A 339     -19.859  11.697 -13.914  1.00  0.47           C  
ATOM   2578  O   SER A 339     -18.027  11.235 -16.063  1.00  0.49           O  
ATOM   2579  OG  SER A 339     -18.536  11.433 -13.479  1.00  0.47           O  
ATOM   2580  N   GLY A 340     -19.490  10.821 -17.477  1.00  0.47           N  
ATOM   2581  CA  GLY A 340     -18.968  11.452 -18.679  1.00  0.45           C  
ATOM   2582  C   GLY A 340     -18.520  10.453 -19.730  1.00  0.47           C  
ATOM   2583  O   GLY A 340     -17.870  10.825 -20.709  1.00  0.45           O  
ATOM   2584  N   GLY A 341     -19.092   9.261 -19.669  1.00  0.44           N  
ATOM   2585  CA  GLY A 341     -19.087   8.339 -20.793  1.00  0.44           C  
ATOM   2586  C   GLY A 341     -17.740   7.678 -21.017  1.00  0.44           C  
ATOM   2587  O   GLY A 341     -17.553   6.954 -21.997  1.00  0.41           O  
ATOM   2588  N   THR A 342     -16.799   7.923 -20.092  1.00  0.43           N  
ATOM   2589  CA  THR A 342     -15.455   7.430 -20.373  1.00  0.44           C  
ATOM   2590  C   THR A 342     -14.949   6.557 -19.228  1.00  0.43           C  
ATOM   2591  CB  THR A 342     -14.473   8.592 -20.610  1.00  0.40           C  
ATOM   2592  O   THR A 342     -15.085   6.919 -18.058  1.00  0.42           O  
ATOM   2593  CG2 THR A 342     -14.687   9.222 -21.983  1.00  0.36           C  
ATOM   2594  OG1 THR A 342     -14.670   9.590 -19.602  1.00  0.32           O  
ATOM   2595  N   ASP A 343     -15.040   5.124 -19.375  1.00  0.52           N  
ATOM   2596  CA  ASP A 343     -14.538   3.755 -19.304  1.00  0.52           C  
ATOM   2597  C   ASP A 343     -13.848   3.491 -17.968  1.00  0.53           C  
ATOM   2598  CB  ASP A 343     -13.574   3.476 -20.459  1.00  0.47           C  
ATOM   2599  O   ASP A 343     -12.640   3.701 -17.835  1.00  0.50           O  
ATOM   2600  CG  ASP A 343     -14.243   3.542 -21.820  1.00  0.44           C  
ATOM   2601  OD1 ASP A 343     -15.466   3.298 -21.911  1.00  0.45           O  
ATOM   2602  OD2 ASP A 343     -13.542   3.838 -22.811  1.00  0.44           O  
ATOM   2603  N   ASN A 344     -14.554   3.352 -16.759  1.00  0.56           N  
ATOM   2604  CA  ASN A 344     -13.962   2.571 -15.678  1.00  0.57           C  
ATOM   2605  C   ASN A 344     -13.824   1.100 -16.059  1.00  0.57           C  
ATOM   2606  CB  ASN A 344     -14.788   2.713 -14.398  1.00  0.52           C  
ATOM   2607  O   ASN A 344     -14.584   0.257 -15.579  1.00  0.55           O  
ATOM   2608  CG  ASN A 344     -14.249   3.786 -13.472  1.00  0.48           C  
ATOM   2609  ND2 ASN A 344     -15.093   4.265 -12.565  1.00  0.47           N  
ATOM   2610  OD1 ASN A 344     -13.085   4.182 -13.570  1.00  0.50           O  
ATOM   2611  N   ARG A 345     -12.796   0.769 -16.793  1.00  0.67           N  
ATOM   2612  CA  ARG A 345     -12.510  -0.541 -17.368  1.00  0.68           C  
ATOM   2613  C   ARG A 345     -11.617  -1.362 -16.444  1.00  0.70           C  
ATOM   2614  CB  ARG A 345     -11.849  -0.394 -18.740  1.00  0.64           C  
ATOM   2615  O   ARG A 345     -10.696  -0.825 -15.824  1.00  0.69           O  
ATOM   2616  CG  ARG A 345     -12.731   0.280 -19.780  1.00  0.60           C  
ATOM   2617  CD  ARG A 345     -12.010   0.445 -21.110  1.00  0.60           C  
ATOM   2618  NE  ARG A 345     -12.830   1.161 -22.083  1.00  0.45           N  
ATOM   2619  NH1 ARG A 345     -11.124   1.459 -23.611  1.00  0.37           N  
ATOM   2620  NH2 ARG A 345     -13.223   2.264 -24.059  1.00  0.34           N  
ATOM   2621  CZ  ARG A 345     -12.390   1.626 -23.249  1.00  0.52           C  
ATOM   2622  N   VAL A 346     -12.027  -2.474 -16.267  1.00  0.70           N  
ATOM   2623  CA  VAL A 346     -11.063  -3.523 -15.952  1.00  0.70           C  
ATOM   2624  C   VAL A 346     -10.464  -4.080 -17.242  1.00  0.70           C  
ATOM   2625  CB  VAL A 346     -11.710  -4.661 -15.130  1.00  0.65           C  
ATOM   2626  O   VAL A 346     -11.170  -4.693 -18.047  1.00  0.66           O  
ATOM   2627  CG1 VAL A 346     -10.670  -5.715 -14.755  1.00  0.68           C  
ATOM   2628  CG2 VAL A 346     -12.382  -4.098 -13.879  1.00  0.65           C  
ATOM   2629  N   ILE A 347      -9.219  -3.741 -17.428  1.00  0.68           N  
ATOM   2630  CA  ILE A 347      -8.522  -4.121 -18.652  1.00  0.68           C  
ATOM   2631  C   ILE A 347      -7.457  -5.169 -18.335  1.00  0.70           C  
ATOM   2632  CB  ILE A 347      -7.881  -2.896 -19.341  1.00  0.62           C  
ATOM   2633  O   ILE A 347      -6.518  -4.900 -17.582  1.00  0.66           O  
ATOM   2634  CG1 ILE A 347      -8.941  -1.825 -19.621  1.00  0.54           C  
ATOM   2635  CG2 ILE A 347      -7.170  -3.313 -20.632  1.00  0.51           C  
ATOM   2636  CD1 ILE A 347      -8.383  -0.546 -20.231  1.00  0.50           C  
ATOM   2637  N   PHE A 348      -7.549  -6.233 -18.997  1.00  0.66           N  
ATOM   2638  CA  PHE A 348      -6.505  -7.251 -18.991  1.00  0.64           C  
ATOM   2639  C   PHE A 348      -5.771  -7.282 -20.326  1.00  0.65           C  
ATOM   2640  CB  PHE A 348      -7.099  -8.630 -18.687  1.00  0.56           C  
ATOM   2641  O   PHE A 348      -6.398  -7.377 -21.384  1.00  0.59           O  
ATOM   2642  CG  PHE A 348      -7.786  -8.714 -17.351  1.00  0.51           C  
ATOM   2643  CD1 PHE A 348      -7.053  -8.651 -16.172  1.00  0.45           C  
ATOM   2644  CD2 PHE A 348      -9.165  -8.856 -17.274  1.00  0.53           C  
ATOM   2645  CE1 PHE A 348      -7.686  -8.729 -14.934  1.00  0.54           C  
ATOM   2646  CE2 PHE A 348      -9.805  -8.934 -16.040  1.00  0.59           C  
ATOM   2647  CZ  PHE A 348      -9.064  -8.871 -14.871  1.00  0.45           C  
ATOM   2648  N   ALA A 349      -4.420  -7.152 -20.182  1.00  0.64           N  
ATOM   2649  CA  ALA A 349      -3.502  -7.210 -21.317  1.00  0.64           C  
ATOM   2650  C   ALA A 349      -2.268  -8.043 -20.982  1.00  0.64           C  
ATOM   2651  CB  ALA A 349      -3.091  -5.802 -21.742  1.00  0.58           C  
ATOM   2652  O   ALA A 349      -1.628  -7.827 -19.950  1.00  0.61           O  
ATOM   2653  N   ASN A 350      -1.980  -9.111 -21.861  1.00  0.66           N  
ATOM   2654  CA  ASN A 350      -0.779  -9.939 -21.861  1.00  0.66           C  
ATOM   2655  C   ASN A 350      -0.634 -10.717 -20.556  1.00  0.66           C  
ATOM   2656  CB  ASN A 350       0.464  -9.082 -22.109  1.00  0.63           C  
ATOM   2657  O   ASN A 350       0.392 -10.619 -19.881  1.00  0.63           O  
ATOM   2658  CG  ASN A 350       0.421  -8.364 -23.443  1.00  0.59           C  
ATOM   2659  ND2 ASN A 350       1.040  -7.191 -23.506  1.00  0.55           N  
ATOM   2660  OD1 ASN A 350      -0.164  -8.859 -24.410  1.00  0.58           O  
ATOM   2661  N   THR A 351      -1.658 -11.432 -20.144  1.00  0.70           N  
ATOM   2662  CA  THR A 351      -1.724 -12.304 -18.976  1.00  0.70           C  
ATOM   2663  C   THR A 351      -1.945 -13.754 -19.395  1.00  0.71           C  
ATOM   2664  CB  THR A 351      -2.846 -11.867 -18.016  1.00  0.67           C  
ATOM   2665  O   THR A 351      -2.563 -14.020 -20.428  1.00  0.68           O  
ATOM   2666  CG2 THR A 351      -2.575 -10.478 -17.449  1.00  0.61           C  
ATOM   2667  OG1 THR A 351      -4.092 -11.847 -18.724  1.00  0.68           O  
ATOM   2668  N   ASN A 352      -1.420 -14.728 -18.656  1.00  0.72           N  
ATOM   2669  CA  ASN A 352      -1.713 -16.127 -18.950  1.00  0.73           C  
ATOM   2670  C   ASN A 352      -3.070 -16.545 -18.389  1.00  0.73           C  
ATOM   2671  CB  ASN A 352      -0.610 -17.034 -18.401  1.00  0.70           C  
ATOM   2672  O   ASN A 352      -3.987 -16.865 -19.147  1.00  0.71           O  
ATOM   2673  CG  ASN A 352       0.706 -16.863 -19.135  1.00  0.67           C  
ATOM   2674  ND2 ASN A 352       1.701 -17.659 -18.762  1.00  0.64           N  
ATOM   2675  OD1 ASN A 352       0.826 -16.022 -20.030  1.00  0.67           O  
ATOM   2676  N   ASP A 353      -3.145 -16.498 -17.007  1.00  0.78           N  
ATOM   2677  CA  ASP A 353      -4.337 -16.992 -16.325  1.00  0.79           C  
ATOM   2678  C   ASP A 353      -5.000 -15.887 -15.506  1.00  0.79           C  
ATOM   2679  CB  ASP A 353      -3.986 -18.177 -15.422  1.00  0.76           C  
ATOM   2680  O   ASP A 353      -4.403 -15.361 -14.564  1.00  0.79           O  
ATOM   2681  CG  ASP A 353      -3.308 -19.312 -16.170  1.00  0.73           C  
ATOM   2682  OD1 ASP A 353      -3.795 -19.707 -17.251  1.00  0.73           O  
ATOM   2683  OD2 ASP A 353      -2.279 -19.817 -15.671  1.00  0.74           O  
ATOM   2684  N   VAL A 354      -6.176 -15.555 -15.901  1.00  0.81           N  
ATOM   2685  CA  VAL A 354      -6.980 -14.587 -15.163  1.00  0.81           C  
ATOM   2686  C   VAL A 354      -8.250 -15.259 -14.644  1.00  0.82           C  
ATOM   2687  CB  VAL A 354      -7.343 -13.366 -16.037  1.00  0.80           C  
ATOM   2688  O   VAL A 354      -9.056 -15.766 -15.428  1.00  0.81           O  
ATOM   2689  CG1 VAL A 354      -8.216 -12.384 -15.258  1.00  0.78           C  
ATOM   2690  CG2 VAL A 354      -6.076 -12.676 -16.541  1.00  0.78           C  
ATOM   2691  N   SER A 355      -8.431 -15.217 -13.414  1.00  0.81           N  
ATOM   2692  CA  SER A 355      -9.647 -15.725 -12.787  1.00  0.82           C  
ATOM   2693  C   SER A 355     -10.387 -14.620 -12.041  1.00  0.83           C  
ATOM   2694  CB  SER A 355      -9.318 -16.868 -11.827  1.00  0.81           C  
ATOM   2695  O   SER A 355      -9.824 -13.980 -11.150  1.00  0.84           O  
ATOM   2696  OG  SER A 355      -8.813 -17.989 -12.533  1.00  0.78           O  
ATOM   2697  N   LEU A 356     -11.648 -14.400 -12.349  1.00  0.83           N  
ATOM   2698  CA  LEU A 356     -12.590 -13.547 -11.633  1.00  0.83           C  
ATOM   2699  C   LEU A 356     -13.682 -14.379 -10.970  1.00  0.83           C  
ATOM   2700  CB  LEU A 356     -13.218 -12.525 -12.585  1.00  0.81           C  
ATOM   2701  O   LEU A 356     -14.515 -14.978 -11.656  1.00  0.82           O  
ATOM   2702  CG  LEU A 356     -12.248 -11.607 -13.330  1.00  0.77           C  
ATOM   2703  CD1 LEU A 356     -12.988 -10.807 -14.397  1.00  0.73           C  
ATOM   2704  CD2 LEU A 356     -11.537 -10.675 -12.354  1.00  0.73           C  
ATOM   2705  N   ASN A 357     -13.664 -14.381  -9.713  1.00  0.83           N  
ATOM   2706  CA  ASN A 357     -14.616 -15.169  -8.937  1.00  0.85           C  
ATOM   2707  C   ASN A 357     -15.429 -14.292  -7.989  1.00  0.85           C  
ATOM   2708  CB  ASN A 357     -13.893 -16.267  -8.155  1.00  0.82           C  
ATOM   2709  O   ASN A 357     -14.864 -13.585  -7.152  1.00  0.84           O  
ATOM   2710  CG  ASN A 357     -13.245 -17.298  -9.058  1.00  0.76           C  
ATOM   2711  ND2 ASN A 357     -12.121 -17.850  -8.618  1.00  0.75           N  
ATOM   2712  OD1 ASN A 357     -13.751 -17.595 -10.144  1.00  0.74           O  
ATOM   2713  N   ASN A 358     -16.799 -14.399  -8.090  1.00  0.83           N  
ATOM   2714  CA  ASN A 358     -17.738 -13.688  -7.229  1.00  0.84           C  
ATOM   2715  C   ASN A 358     -17.524 -12.178  -7.292  1.00  0.83           C  
ATOM   2716  CB  ASN A 358     -17.621 -14.181  -5.785  1.00  0.82           C  
ATOM   2717  O   ASN A 358     -17.574 -11.497  -6.267  1.00  0.81           O  
ATOM   2718  CG  ASN A 358     -17.850 -15.674  -5.657  1.00  0.81           C  
ATOM   2719  ND2 ASN A 358     -17.016 -16.336  -4.863  1.00  0.84           N  
ATOM   2720  OD1 ASN A 358     -18.767 -16.228  -6.267  1.00  0.81           O  
ATOM   2721  N   CYS A 359     -17.242 -11.627  -8.439  1.00  0.83           N  
ATOM   2722  CA  CYS A 359     -16.978 -10.203  -8.619  1.00  0.83           C  
ATOM   2723  C   CYS A 359     -18.256  -9.453  -8.975  1.00  0.81           C  
ATOM   2724  CB  CYS A 359     -15.928  -9.986  -9.709  1.00  0.81           C  
ATOM   2725  O   CYS A 359     -19.215 -10.049  -9.467  1.00  0.78           O  
ATOM   2726  SG  CYS A 359     -14.278 -10.563  -9.255  1.00  0.91           S  
ATOM   2727  N   THR A 360     -18.244  -8.165  -8.686  1.00  0.83           N  
ATOM   2728  CA  THR A 360     -19.352  -7.296  -9.067  1.00  0.84           C  
ATOM   2729  C   THR A 360     -18.848  -6.091  -9.856  1.00  0.83           C  
ATOM   2730  CB  THR A 360     -20.133  -6.813  -7.831  1.00  0.82           C  
ATOM   2731  O   THR A 360     -17.976  -5.357  -9.388  1.00  0.81           O  
ATOM   2732  CG2 THR A 360     -21.288  -5.900  -8.231  1.00  0.80           C  
ATOM   2733  OG1 THR A 360     -20.658  -7.948  -7.130  1.00  0.83           O  
ATOM   2734  N   PHE A 361     -19.402  -5.908 -10.980  1.00  0.83           N  
ATOM   2735  CA  PHE A 361     -19.216  -4.705 -11.783  1.00  0.83           C  
ATOM   2736  C   PHE A 361     -20.461  -3.828 -11.741  1.00  0.81           C  
ATOM   2737  CB  PHE A 361     -18.881  -5.072 -13.233  1.00  0.82           C  
ATOM   2738  O   PHE A 361     -21.565  -4.293 -12.031  1.00  0.78           O  
ATOM   2739  CG  PHE A 361     -17.561  -5.778 -13.391  1.00  0.83           C  
ATOM   2740  CD1 PHE A 361     -16.452  -5.104 -13.887  1.00  0.81           C  
ATOM   2741  CD2 PHE A 361     -17.430  -7.116 -13.042  1.00  0.82           C  
ATOM   2742  CE1 PHE A 361     -15.229  -5.755 -14.034  1.00  0.82           C  
ATOM   2743  CE2 PHE A 361     -16.211  -7.773 -13.187  1.00  0.82           C  
ATOM   2744  CZ  PHE A 361     -15.112  -7.090 -13.684  1.00  0.80           C  
ATOM   2745  N   SER A 362     -20.267  -2.514 -11.382  1.00  0.80           N  
ATOM   2746  CA  SER A 362     -21.401  -1.609 -11.222  1.00  0.81           C  
ATOM   2747  C   SER A 362     -21.048  -0.196 -11.673  1.00  0.79           C  
ATOM   2748  CB  SER A 362     -21.867  -1.587  -9.766  1.00  0.79           C  
ATOM   2749  O   SER A 362     -19.874   0.124 -11.870  1.00  0.76           O  
ATOM   2750  OG  SER A 362     -20.852  -1.075  -8.920  1.00  0.76           O  
ATOM   2751  N   GLY A 363     -22.093   0.661 -11.875  1.00  0.77           N  
ATOM   2752  CA  GLY A 363     -21.903   2.074 -12.161  1.00  0.76           C  
ATOM   2753  C   GLY A 363     -21.235   2.327 -13.500  1.00  0.75           C  
ATOM   2754  O   GLY A 363     -20.536   3.328 -13.671  1.00  0.71           O  
ATOM   2755  N   GLY A 364     -21.292   1.349 -14.446  1.00  0.73           N  
ATOM   2756  CA  GLY A 364     -20.657   1.463 -15.749  1.00  0.72           C  
ATOM   2757  C   GLY A 364     -19.244   0.911 -15.775  1.00  0.73           C  
ATOM   2758  O   GLY A 364     -18.488   1.169 -16.714  1.00  0.72           O  
ATOM   2759  N   ALA A 365     -18.846   0.209 -14.790  1.00  0.75           N  
ATOM   2760  CA  ALA A 365     -17.585  -0.524 -14.862  1.00  0.75           C  
ATOM   2761  C   ALA A 365     -17.663  -1.649 -15.890  1.00  0.76           C  
ATOM   2762  CB  ALA A 365     -17.217  -1.085 -13.491  1.00  0.73           C  
ATOM   2763  O   ALA A 365     -18.533  -2.519 -15.803  1.00  0.74           O  
ATOM   2764  N   ASP A 366     -16.661  -1.701 -16.784  1.00  0.75           N  
ATOM   2765  CA  ASP A 366     -16.605  -2.667 -17.877  1.00  0.76           C  
ATOM   2766  C   ASP A 366     -15.458  -3.655 -17.677  1.00  0.76           C  
ATOM   2767  CB  ASP A 366     -16.454  -1.951 -19.220  1.00  0.74           C  
ATOM   2768  O   ASP A 366     -14.405  -3.293 -17.147  1.00  0.75           O  
ATOM   2769  CG  ASP A 366     -17.662  -1.104 -19.580  1.00  0.69           C  
ATOM   2770  OD1 ASP A 366     -18.785  -1.424 -19.134  1.00  0.69           O  
ATOM   2771  OD2 ASP A 366     -17.490  -0.111 -20.318  1.00  0.70           O  
ATOM   2772  N   LEU A 367     -15.660  -4.822 -18.089  1.00  0.75           N  
ATOM   2773  CA  LEU A 367     -14.568  -5.768 -18.289  1.00  0.75           C  
ATOM   2774  C   LEU A 367     -14.128  -5.789 -19.749  1.00  0.74           C  
ATOM   2775  CB  LEU A 367     -14.989  -7.174 -17.851  1.00  0.73           C  
ATOM   2776  O   LEU A 367     -14.861  -6.269 -20.616  1.00  0.72           O  
ATOM   2777  CG  LEU A 367     -13.949  -8.280 -18.032  1.00  0.73           C  
ATOM   2778  CD1 LEU A 367     -12.688  -7.957 -17.237  1.00  0.72           C  
ATOM   2779  CD2 LEU A 367     -14.523  -9.628 -17.609  1.00  0.73           C  
ATOM   2780  N   ALA A 368     -12.984  -5.209 -19.931  1.00  0.73           N  
ATOM   2781  CA  ALA A 368     -12.368  -5.169 -21.255  1.00  0.73           C  
ATOM   2782  C   ALA A 368     -11.231  -6.181 -21.362  1.00  0.73           C  
ATOM   2783  CB  ALA A 368     -11.856  -3.764 -21.561  1.00  0.71           C  
ATOM   2784  O   ALA A 368     -10.253  -6.107 -20.615  1.00  0.71           O  
ATOM   2785  N   LEU A 369     -11.435  -7.101 -22.262  1.00  0.67           N  
ATOM   2786  CA  LEU A 369     -10.403  -8.080 -22.587  1.00  0.66           C  
ATOM   2787  C   LEU A 369      -9.605  -7.642 -23.810  1.00  0.66           C  
ATOM   2788  CB  LEU A 369     -11.028  -9.455 -22.836  1.00  0.64           C  
ATOM   2789  O   LEU A 369     -10.176  -7.403 -24.877  1.00  0.63           O  
ATOM   2790  CG  LEU A 369     -11.964  -9.982 -21.747  1.00  0.60           C  
ATOM   2791  CD1 LEU A 369     -12.508 -11.353 -22.134  1.00  0.59           C  
ATOM   2792  CD2 LEU A 369     -11.241 -10.046 -20.406  1.00  0.60           C  
ATOM   2793  N   THR A 370      -8.351  -7.358 -23.459  1.00  0.63           N  
ATOM   2794  CA  THR A 370      -7.448  -7.005 -24.549  1.00  0.63           C  
ATOM   2795  C   THR A 370      -6.532  -8.175 -24.894  1.00  0.62           C  
ATOM   2796  CB  THR A 370      -6.598  -5.771 -24.192  1.00  0.60           C  
ATOM   2797  O   THR A 370      -6.746  -9.296 -24.428  1.00  0.58           O  
ATOM   2798  CG2 THR A 370      -7.469  -4.638 -23.659  1.00  0.55           C  
ATOM   2799  OG1 THR A 370      -5.638  -6.133 -23.192  1.00  0.57           O  
ATOM   2800  N   THR A 371      -5.482  -8.038 -25.728  1.00  0.58           N  
ATOM   2801  CA  THR A 371      -4.543  -8.929 -26.400  1.00  0.58           C  
ATOM   2802  C   THR A 371      -3.782  -9.777 -25.385  1.00  0.58           C  
ATOM   2803  CB  THR A 371      -3.543  -8.138 -27.264  1.00  0.54           C  
ATOM   2804  O   THR A 371      -3.472  -9.312 -24.287  1.00  0.56           O  
ATOM   2805  CG2 THR A 371      -4.245  -7.459 -28.435  1.00  0.49           C  
ATOM   2806  OG1 THR A 371      -2.910  -7.137 -26.457  1.00  0.48           O  
ATOM   2807  N   ALA A 372      -3.583 -11.107 -25.845  1.00  0.63           N  
ATOM   2808  CA  ALA A 372      -2.612 -12.115 -25.429  1.00  0.62           C  
ATOM   2809  C   ALA A 372      -2.928 -12.637 -24.030  1.00  0.63           C  
ATOM   2810  CB  ALA A 372      -1.198 -11.541 -25.472  1.00  0.58           C  
ATOM   2811  O   ALA A 372      -2.136 -12.461 -23.101  1.00  0.60           O  
ATOM   2812  N   ILE A 373      -4.247 -12.996 -23.869  1.00  0.65           N  
ATOM   2813  CA  ILE A 373      -4.606 -13.773 -22.688  1.00  0.65           C  
ATOM   2814  C   ILE A 373      -4.836 -15.231 -23.081  1.00  0.66           C  
ATOM   2815  CB  ILE A 373      -5.863 -13.200 -21.995  1.00  0.62           C  
ATOM   2816  O   ILE A 373      -5.579 -15.518 -24.022  1.00  0.64           O  
ATOM   2817  CG1 ILE A 373      -5.673 -11.709 -21.694  1.00  0.57           C  
ATOM   2818  CG2 ILE A 373      -6.177 -13.982 -20.716  1.00  0.57           C  
ATOM   2819  CD1 ILE A 373      -6.931 -11.014 -21.193  1.00  0.55           C  
ATOM   2820  N   ASP A 374      -4.121 -16.143 -22.398  1.00  0.69           N  
ATOM   2821  CA  ASP A 374      -4.278 -17.562 -22.704  1.00  0.69           C  
ATOM   2822  C   ASP A 374      -5.582 -18.107 -22.125  1.00  0.70           C  
ATOM   2823  CB  ASP A 374      -3.090 -18.362 -22.168  1.00  0.67           C  
ATOM   2824  O   ASP A 374      -6.423 -18.630 -22.860  1.00  0.68           O  
ATOM   2825  CG  ASP A 374      -1.788 -18.039 -22.880  1.00  0.64           C  
ATOM   2826  OD1 ASP A 374      -1.822 -17.659 -24.070  1.00  0.67           O  
ATOM   2827  OD2 ASP A 374      -0.718 -18.170 -22.247  1.00  0.66           O  
ATOM   2828  N   ASP A 375      -5.828 -17.896 -20.772  1.00  0.73           N  
ATOM   2829  CA  ASP A 375      -7.000 -18.428 -20.084  1.00  0.73           C  
ATOM   2830  C   ASP A 375      -7.662 -17.358 -19.219  1.00  0.74           C  
ATOM   2831  CB  ASP A 375      -6.617 -19.635 -19.226  1.00  0.71           C  
ATOM   2832  O   ASP A 375      -6.994 -16.696 -18.422  1.00  0.74           O  
ATOM   2833  CG  ASP A 375      -6.153 -20.824 -20.049  1.00  0.69           C  
ATOM   2834  OD1 ASP A 375      -6.866 -21.227 -20.994  1.00  0.72           O  
ATOM   2835  OD2 ASP A 375      -5.068 -21.366 -19.748  1.00  0.70           O  
ATOM   2836  N   ILE A 376      -8.994 -17.166 -19.374  1.00  0.75           N  
ATOM   2837  CA  ILE A 376      -9.784 -16.291 -18.514  1.00  0.75           C  
ATOM   2838  C   ILE A 376     -10.974 -17.062 -17.948  1.00  0.75           C  
ATOM   2839  CB  ILE A 376     -10.271 -15.038 -19.277  1.00  0.73           C  
ATOM   2840  O   ILE A 376     -11.840 -17.518 -18.698  1.00  0.74           O  
ATOM   2841  CG1 ILE A 376      -9.077 -14.266 -19.852  1.00  0.69           C  
ATOM   2842  CG2 ILE A 376     -11.113 -14.143 -18.364  1.00  0.69           C  
ATOM   2843  CD1 ILE A 376      -9.466 -13.019 -20.634  1.00  0.66           C  
ATOM   2844  N   ASN A 377     -11.016 -17.138 -16.738  1.00  0.75           N  
ATOM   2845  CA  ASN A 377     -12.135 -17.726 -16.010  1.00  0.76           C  
ATOM   2846  C   ASN A 377     -12.943 -16.664 -15.270  1.00  0.77           C  
ATOM   2847  CB  ASN A 377     -11.638 -18.792 -15.032  1.00  0.74           C  
ATOM   2848  O   ASN A 377     -12.417 -15.979 -14.391  1.00  0.77           O  
ATOM   2849  CG  ASN A 377     -10.979 -19.965 -15.731  1.00  0.69           C  
ATOM   2850  ND2 ASN A 377      -9.691 -20.160 -15.476  1.00  0.67           N  
ATOM   2851  OD1 ASN A 377     -11.622 -20.689 -16.496  1.00  0.68           O  
ATOM   2852  N   VAL A 378     -14.197 -16.516 -15.631  1.00  0.77           N  
ATOM   2853  CA  VAL A 378     -15.115 -15.588 -14.978  1.00  0.77           C  
ATOM   2854  C   VAL A 378     -16.270 -16.361 -14.347  1.00  0.76           C  
ATOM   2855  CB  VAL A 378     -15.657 -14.535 -15.970  1.00  0.75           C  
ATOM   2856  O   VAL A 378     -17.160 -16.845 -15.051  1.00  0.75           O  
ATOM   2857  CG1 VAL A 378     -16.509 -13.496 -15.243  1.00  0.76           C  
ATOM   2858  CG2 VAL A 378     -14.506 -13.860 -16.714  1.00  0.76           C  
ATOM   2859  N   CYS A 379     -16.267 -16.464 -13.058  1.00  0.73           N  
ATOM   2860  CA  CYS A 379     -17.218 -17.291 -12.323  1.00  0.76           C  
ATOM   2861  C   CYS A 379     -18.009 -16.455 -11.323  1.00  0.75           C  
ATOM   2862  CB  CYS A 379     -16.495 -18.423 -11.596  1.00  0.72           C  
ATOM   2863  O   CYS A 379     -17.446 -15.592 -10.648  1.00  0.75           O  
ATOM   2864  SG  CYS A 379     -15.685 -19.599 -12.703  1.00  0.71           S  
ATOM   2865  N   ASN A 380     -19.286 -16.716 -11.221  1.00  0.75           N  
ATOM   2866  CA  ASN A 380     -20.207 -16.136 -10.249  1.00  0.75           C  
ATOM   2867  C   ASN A 380     -20.104 -14.613 -10.219  1.00  0.75           C  
ATOM   2868  CB  ASN A 380     -19.951 -16.713  -8.856  1.00  0.73           C  
ATOM   2869  O   ASN A 380     -20.199 -14.002  -9.154  1.00  0.74           O  
ATOM   2870  CG  ASN A 380     -20.136 -18.217  -8.804  1.00  0.72           C  
ATOM   2871  ND2 ASN A 380     -19.224 -18.903  -8.125  1.00  0.76           N  
ATOM   2872  OD1 ASN A 380     -21.090 -18.757  -9.369  1.00  0.75           O  
ATOM   2873  N   THR A 381     -19.907 -13.946 -11.331  1.00  0.78           N  
ATOM   2874  CA  THR A 381     -19.636 -12.518 -11.462  1.00  0.77           C  
ATOM   2875  C   THR A 381     -20.873 -11.777 -11.962  1.00  0.76           C  
ATOM   2876  CB  THR A 381     -18.458 -12.258 -12.418  1.00  0.76           C  
ATOM   2877  O   THR A 381     -21.524 -12.215 -12.913  1.00  0.74           O  
ATOM   2878  CG2 THR A 381     -18.298 -10.768 -12.702  1.00  0.75           C  
ATOM   2879  OG1 THR A 381     -17.251 -12.753 -11.824  1.00  0.78           O  
ATOM   2880  N   THR A 382     -21.179 -10.669 -11.348  1.00  0.78           N  
ATOM   2881  CA  THR A 382     -22.354  -9.859 -11.650  1.00  0.78           C  
ATOM   2882  C   THR A 382     -21.955  -8.576 -12.373  1.00  0.78           C  
ATOM   2883  CB  THR A 382     -23.135  -9.509 -10.370  1.00  0.76           C  
ATOM   2884  O   THR A 382     -21.125  -7.811 -11.878  1.00  0.76           O  
ATOM   2885  CG2 THR A 382     -24.372  -8.677 -10.691  1.00  0.74           C  
ATOM   2886  OG1 THR A 382     -23.543 -10.719  -9.720  1.00  0.76           O  
ATOM   2887  N   PHE A 383     -22.620  -8.338 -13.424  1.00  0.77           N  
ATOM   2888  CA  PHE A 383     -22.510  -7.081 -14.156  1.00  0.76           C  
ATOM   2889  C   PHE A 383     -23.776  -6.248 -13.994  1.00  0.75           C  
ATOM   2890  CB  PHE A 383     -22.241  -7.344 -15.641  1.00  0.75           C  
ATOM   2891  O   PHE A 383     -24.867  -6.689 -14.361  1.00  0.72           O  
ATOM   2892  CG  PHE A 383     -20.910  -7.992 -15.911  1.00  0.74           C  
ATOM   2893  CD1 PHE A 383     -19.787  -7.220 -16.182  1.00  0.73           C  
ATOM   2894  CD2 PHE A 383     -20.782  -9.375 -15.894  1.00  0.73           C  
ATOM   2895  CE1 PHE A 383     -18.554  -7.817 -16.432  1.00  0.73           C  
ATOM   2896  CE2 PHE A 383     -19.553  -9.979 -16.143  1.00  0.72           C  
ATOM   2897  CZ  PHE A 383     -18.440  -9.198 -16.413  1.00  0.70           C  
ATOM   2898  N   GLY A 384     -23.658  -5.145 -13.338  1.00  0.75           N  
ATOM   2899  CA  GLY A 384     -24.740  -4.207 -13.089  1.00  0.74           C  
ATOM   2900  C   GLY A 384     -25.133  -3.409 -14.318  1.00  0.73           C  
ATOM   2901  O   GLY A 384     -24.686  -3.708 -15.427  1.00  0.69           O  
ATOM   2902  N   THR A 385     -25.937  -2.469 -14.091  1.00  0.67           N  
ATOM   2903  CA  THR A 385     -26.456  -1.614 -15.152  1.00  0.66           C  
ATOM   2904  C   THR A 385     -25.325  -0.847 -15.831  1.00  0.66           C  
ATOM   2905  CB  THR A 385     -27.500  -0.621 -14.609  1.00  0.63           C  
ATOM   2906  O   THR A 385     -24.540  -0.170 -15.164  1.00  0.64           O  
ATOM   2907  CG2 THR A 385     -28.891  -1.245 -14.581  1.00  0.58           C  
ATOM   2908  OG1 THR A 385     -27.135  -0.234 -13.278  1.00  0.63           O  
ATOM   2909  N   SER A 386     -25.212  -0.957 -17.230  1.00  0.66           N  
ATOM   2910  CA  SER A 386     -24.320  -0.274 -18.162  1.00  0.66           C  
ATOM   2911  C   SER A 386     -22.922  -0.883 -18.135  1.00  0.67           C  
ATOM   2912  CB  SER A 386     -24.243   1.217 -17.835  1.00  0.63           C  
ATOM   2913  O   SER A 386     -22.002  -0.366 -18.773  1.00  0.64           O  
ATOM   2914  OG  SER A 386     -25.540   1.783 -17.752  1.00  0.61           O  
ATOM   2915  N   SER A 387     -22.756  -1.966 -17.414  1.00  0.65           N  
ATOM   2916  CA  SER A 387     -21.507  -2.717 -17.486  1.00  0.63           C  
ATOM   2917  C   SER A 387     -21.507  -3.677 -18.670  1.00  0.65           C  
ATOM   2918  CB  SER A 387     -21.273  -3.493 -16.189  1.00  0.60           C  
ATOM   2919  O   SER A 387     -22.526  -4.305 -18.967  1.00  0.62           O  
ATOM   2920  OG  SER A 387     -21.353  -2.632 -15.066  1.00  0.61           O  
ATOM   2921  N   THR A 388     -20.391  -3.774 -19.372  1.00  0.64           N  
ATOM   2922  CA  THR A 388     -20.252  -4.581 -20.579  1.00  0.65           C  
ATOM   2923  C   THR A 388     -19.030  -5.490 -20.483  1.00  0.65           C  
ATOM   2924  CB  THR A 388     -20.140  -3.695 -21.833  1.00  0.62           C  
ATOM   2925  O   THR A 388     -18.038  -5.140 -19.841  1.00  0.64           O  
ATOM   2926  CG2 THR A 388     -21.420  -2.898 -22.060  1.00  0.56           C  
ATOM   2927  OG1 THR A 388     -19.045  -2.785 -21.672  1.00  0.60           O  
ATOM   2928  N   LEU A 389     -19.153  -6.677 -20.955  1.00  0.65           N  
ATOM   2929  CA  LEU A 389     -17.997  -7.481 -21.337  1.00  0.64           C  
ATOM   2930  C   LEU A 389     -17.696  -7.328 -22.825  1.00  0.65           C  
ATOM   2931  CB  LEU A 389     -18.235  -8.956 -21.002  1.00  0.61           C  
ATOM   2932  O   LEU A 389     -18.549  -7.614 -23.668  1.00  0.62           O  
ATOM   2933  CG  LEU A 389     -17.136  -9.932 -21.423  1.00  0.57           C  
ATOM   2934  CD1 LEU A 389     -15.845  -9.634 -20.669  1.00  0.55           C  
ATOM   2935  CD2 LEU A 389     -17.580 -11.372 -21.185  1.00  0.57           C  
ATOM   2936  N   TYR A 390     -16.592  -6.803 -23.238  1.00  0.56           N  
ATOM   2937  CA  TYR A 390     -16.271  -6.730 -24.659  1.00  0.57           C  
ATOM   2938  C   TYR A 390     -14.791  -7.003 -24.897  1.00  0.56           C  
ATOM   2939  CB  TYR A 390     -16.646  -5.358 -25.225  1.00  0.52           C  
ATOM   2940  O   TYR A 390     -13.969  -6.845 -23.991  1.00  0.54           O  
ATOM   2941  CG  TYR A 390     -15.881  -4.214 -24.605  1.00  0.49           C  
ATOM   2942  CD1 TYR A 390     -16.280  -3.660 -23.391  1.00  0.44           C  
ATOM   2943  CD2 TYR A 390     -14.757  -3.686 -25.231  1.00  0.46           C  
ATOM   2944  CE1 TYR A 390     -15.579  -2.606 -22.816  1.00  0.41           C  
ATOM   2945  CE2 TYR A 390     -14.048  -2.631 -24.665  1.00  0.44           C  
ATOM   2946  OH  TYR A 390     -13.768  -1.055 -22.895  1.00  0.31           O  
ATOM   2947  CZ  TYR A 390     -14.466  -2.099 -23.459  1.00  0.41           C  
ATOM   2948  N   GLU A 391     -14.452  -7.535 -26.099  1.00  0.56           N  
ATOM   2949  CA  GLU A 391     -13.089  -7.524 -26.622  1.00  0.55           C  
ATOM   2950  C   GLU A 391     -12.676  -6.121 -27.057  1.00  0.56           C  
ATOM   2951  CB  GLU A 391     -12.954  -8.499 -27.794  1.00  0.52           C  
ATOM   2952  O   GLU A 391     -13.357  -5.491 -27.868  1.00  0.53           O  
ATOM   2953  CG  GLU A 391     -11.521  -8.697 -28.267  1.00  0.48           C  
ATOM   2954  CD  GLU A 391     -11.404  -9.659 -29.439  1.00  0.50           C  
ATOM   2955  OE1 GLU A 391     -12.432 -10.245 -29.849  1.00  0.49           O  
ATOM   2956  OE2 GLU A 391     -10.275  -9.828 -29.952  1.00  0.44           O  
ATOM   2957  N   TYR A 392     -11.735  -5.630 -26.425  1.00  0.53           N  
ATOM   2958  CA  TYR A 392     -11.068  -4.431 -26.921  1.00  0.52           C  
ATOM   2959  C   TYR A 392     -10.172  -4.758 -28.110  1.00  0.53           C  
ATOM   2960  CB  TYR A 392     -10.243  -3.776 -25.810  1.00  0.48           C  
ATOM   2961  O   TYR A 392      -9.110  -5.364 -27.947  1.00  0.50           O  
ATOM   2962  CG  TYR A 392      -9.705  -2.414 -26.176  1.00  0.45           C  
ATOM   2963  CD1 TYR A 392      -8.344  -2.218 -26.399  1.00  0.39           C  
ATOM   2964  CD2 TYR A 392     -10.556  -1.321 -26.299  1.00  0.41           C  
ATOM   2965  CE1 TYR A 392      -7.843  -0.964 -26.734  1.00  0.38           C  
ATOM   2966  CE2 TYR A 392     -10.066  -0.063 -26.635  1.00  0.44           C  
ATOM   2967  OH  TYR A 392      -8.221   1.348 -27.182  1.00  0.29           O  
ATOM   2968  CZ  TYR A 392      -8.711   0.105 -26.850  1.00  0.37           C  
ATOM   2969  N   ASN A 393     -10.728  -4.720 -29.303  1.00  0.46           N  
ATOM   2970  CA  ASN A 393     -10.006  -4.924 -30.555  1.00  0.47           C  
ATOM   2971  C   ASN A 393      -8.772  -4.030 -30.642  1.00  0.47           C  
ATOM   2972  CB  ASN A 393     -10.927  -4.676 -31.751  1.00  0.43           C  
ATOM   2973  O   ASN A 393      -8.853  -2.899 -31.123  1.00  0.44           O  
ATOM   2974  CG  ASN A 393     -10.436  -5.353 -33.016  1.00  0.40           C  
ATOM   2975  ND2 ASN A 393     -11.325  -5.505 -33.990  1.00  0.31           N  
ATOM   2976  OD1 ASN A 393      -9.268  -5.736 -33.116  1.00  0.40           O  
ATOM   2977  N   MET A 394      -7.659  -4.602 -30.220  1.00  0.39           N  
ATOM   2978  CA  MET A 394      -6.368  -4.108 -30.690  1.00  0.42           C  
ATOM   2979  C   MET A 394      -6.018  -4.707 -32.048  1.00  0.40           C  
ATOM   2980  CB  MET A 394      -5.268  -4.429 -29.677  1.00  0.38           C  
ATOM   2981  O   MET A 394      -6.261  -5.890 -32.290  1.00  0.39           O  
ATOM   2982  CG  MET A 394      -5.425  -3.703 -28.351  1.00  0.38           C  
ATOM   2983  SD  MET A 394      -3.913  -2.781 -27.871  1.00  0.28           S  
ATOM   2984  CE  MET A 394      -2.746  -4.157 -27.680  1.00  0.33           C  
ATOM   2985  N   SER A 395      -5.688  -3.922 -33.090  1.00  0.46           N  
ATOM   2986  CA  SER A 395      -5.436  -4.127 -34.513  1.00  0.45           C  
ATOM   2987  C   SER A 395      -4.610  -5.386 -34.753  1.00  0.46           C  
ATOM   2988  CB  SER A 395      -4.720  -2.915 -35.111  1.00  0.42           C  
ATOM   2989  O   SER A 395      -4.398  -5.787 -35.899  1.00  0.44           O  
ATOM   2990  OG  SER A 395      -3.500  -2.667 -34.432  1.00  0.39           O  
ATOM   2991  N   THR A 396      -4.027  -6.094 -33.783  1.00  0.47           N  
ATOM   2992  CA  THR A 396      -3.242  -7.315 -33.930  1.00  0.49           C  
ATOM   2993  C   THR A 396      -3.918  -8.481 -33.215  1.00  0.48           C  
ATOM   2994  CB  THR A 396      -1.815  -7.131 -33.383  1.00  0.44           C  
ATOM   2995  O   THR A 396      -4.186  -8.409 -32.014  1.00  0.45           O  
ATOM   2996  CG2 THR A 396      -0.807  -6.977 -34.516  1.00  0.40           C  
ATOM   2997  OG1 THR A 396      -1.773  -5.960 -32.558  1.00  0.37           O  
ATOM   2998  N   PRO A 397      -4.344  -9.517 -33.926  1.00  0.46           N  
ATOM   2999  CA  PRO A 397      -4.718 -10.780 -33.284  1.00  0.46           C  
ATOM   3000  C   PRO A 397      -3.554 -11.428 -32.537  1.00  0.46           C  
ATOM   3001  CB  PRO A 397      -5.167 -11.653 -34.458  1.00  0.43           C  
ATOM   3002  O   PRO A 397      -2.532 -11.757 -33.144  1.00  0.44           O  
ATOM   3003  CG  PRO A 397      -4.520 -11.041 -35.659  1.00  0.40           C  
ATOM   3004  CD  PRO A 397      -4.179  -9.613 -35.341  1.00  0.42           C  
ATOM   3005  N   TYR A 398      -3.566 -11.369 -31.235  1.00  0.42           N  
ATOM   3006  CA  TYR A 398      -2.655 -12.104 -30.364  1.00  0.45           C  
ATOM   3007  C   TYR A 398      -3.395 -13.193 -29.595  1.00  0.43           C  
ATOM   3008  CB  TYR A 398      -1.962 -11.152 -29.384  1.00  0.39           C  
ATOM   3009  O   TYR A 398      -4.342 -12.907 -28.860  1.00  0.41           O  
ATOM   3010  CG  TYR A 398      -1.039 -10.161 -30.051  1.00  0.37           C  
ATOM   3011  CD1 TYR A 398       0.242 -10.534 -30.452  1.00  0.33           C  
ATOM   3012  CD2 TYR A 398      -1.446  -8.851 -30.280  1.00  0.34           C  
ATOM   3013  CE1 TYR A 398       1.096  -9.623 -31.065  1.00  0.32           C  
ATOM   3014  CE2 TYR A 398      -0.599  -7.932 -30.892  1.00  0.37           C  
ATOM   3015  OH  TYR A 398       1.510  -7.422 -31.887  1.00  0.23           O  
ATOM   3016  CZ  TYR A 398       0.668  -8.327 -31.281  1.00  0.31           C  
ATOM   3017  N   GLY A 399      -3.584 -14.471 -30.148  1.00  0.49           N  
ATOM   3018  CA  GLY A 399      -3.761 -15.786 -29.553  1.00  0.50           C  
ATOM   3019  C   GLY A 399      -5.216 -16.200 -29.440  1.00  0.50           C  
ATOM   3020  O   GLY A 399      -6.108 -15.480 -29.893  1.00  0.48           O  
ATOM   3021  N   THR A 400      -5.447 -17.498 -28.989  1.00  0.53           N  
ATOM   3022  CA  THR A 400      -6.722 -18.044 -28.535  1.00  0.53           C  
ATOM   3023  C   THR A 400      -6.998 -17.644 -27.089  1.00  0.54           C  
ATOM   3024  CB  THR A 400      -6.748 -19.579 -28.660  1.00  0.50           C  
ATOM   3025  O   THR A 400      -6.157 -17.849 -26.211  1.00  0.52           O  
ATOM   3026  CG2 THR A 400      -8.149 -20.127 -28.412  1.00  0.44           C  
ATOM   3027  OG1 THR A 400      -6.327 -19.952 -29.978  1.00  0.44           O  
ATOM   3028  N   ILE A 401      -8.086 -16.950 -26.902  1.00  0.56           N  
ATOM   3029  CA  ILE A 401      -8.602 -16.767 -25.550  1.00  0.56           C  
ATOM   3030  C   ILE A 401      -9.529 -17.926 -25.191  1.00  0.57           C  
ATOM   3031  CB  ILE A 401      -9.346 -15.421 -25.407  1.00  0.54           C  
ATOM   3032  O   ILE A 401     -10.544 -18.147 -25.856  1.00  0.57           O  
ATOM   3033  CG1 ILE A 401      -8.422 -14.257 -25.782  1.00  0.47           C  
ATOM   3034  CG2 ILE A 401      -9.888 -15.252 -23.984  1.00  0.49           C  
ATOM   3035  CD1 ILE A 401      -9.100 -12.894 -25.757  1.00  0.48           C  
ATOM   3036  N   ASN A 402      -9.075 -18.705 -24.203  1.00  0.54           N  
ATOM   3037  CA  ASN A 402     -10.046 -19.575 -23.549  1.00  0.54           C  
ATOM   3038  C   ASN A 402     -10.856 -18.821 -22.498  1.00  0.55           C  
ATOM   3039  CB  ASN A 402      -9.346 -20.780 -22.916  1.00  0.51           C  
ATOM   3040  O   ASN A 402     -10.307 -18.369 -21.491  1.00  0.53           O  
ATOM   3041  CG  ASN A 402      -8.575 -21.605 -23.927  1.00  0.48           C  
ATOM   3042  ND2 ASN A 402      -7.404 -22.088 -23.530  1.00  0.48           N  
ATOM   3043  OD1 ASN A 402      -9.028 -21.806 -25.057  1.00  0.52           O  
ATOM   3044  N   LEU A 403     -12.074 -18.461 -22.872  1.00  0.59           N  
ATOM   3045  CA  LEU A 403     -12.993 -17.771 -21.972  1.00  0.59           C  
ATOM   3046  C   LEU A 403     -14.031 -18.737 -21.411  1.00  0.60           C  
ATOM   3047  CB  LEU A 403     -13.691 -16.619 -22.699  1.00  0.57           C  
ATOM   3048  O   LEU A 403     -14.892 -19.226 -22.146  1.00  0.59           O  
ATOM   3049  CG  LEU A 403     -14.691 -15.805 -21.876  1.00  0.54           C  
ATOM   3050  CD1 LEU A 403     -13.986 -15.129 -20.704  1.00  0.51           C  
ATOM   3051  CD2 LEU A 403     -15.391 -14.772 -22.753  1.00  0.52           C  
ATOM   3052  N   ASP A 404     -13.906 -19.036 -20.185  1.00  0.56           N  
ATOM   3053  CA  ASP A 404     -14.909 -19.769 -19.419  1.00  0.57           C  
ATOM   3054  C   ASP A 404     -15.740 -18.823 -18.556  1.00  0.57           C  
ATOM   3055  CB  ASP A 404     -14.243 -20.832 -18.542  1.00  0.54           C  
ATOM   3056  O   ASP A 404     -15.193 -18.063 -17.754  1.00  0.57           O  
ATOM   3057  CG  ASP A 404     -15.231 -21.835 -17.974  1.00  0.51           C  
ATOM   3058  OD1 ASP A 404     -16.443 -21.726 -18.257  1.00  0.55           O  
ATOM   3059  OD2 ASP A 404     -14.793 -22.742 -17.233  1.00  0.61           O  
ATOM   3060  N   ILE A 405     -17.007 -18.749 -18.829  1.00  0.61           N  
ATOM   3061  CA  ILE A 405     -17.940 -17.882 -18.118  1.00  0.60           C  
ATOM   3062  C   ILE A 405     -19.043 -18.724 -17.480  1.00  0.61           C  
ATOM   3063  CB  ILE A 405     -18.553 -16.820 -19.058  1.00  0.57           C  
ATOM   3064  O   ILE A 405     -19.863 -19.319 -18.183  1.00  0.59           O  
ATOM   3065  CG1 ILE A 405     -17.446 -15.997 -19.727  1.00  0.52           C  
ATOM   3066  CG2 ILE A 405     -19.521 -15.914 -18.291  1.00  0.53           C  
ATOM   3067  CD1 ILE A 405     -17.960 -14.922 -20.674  1.00  0.52           C  
ATOM   3068  N   ASP A 406     -19.030 -18.797 -16.313  1.00  0.56           N  
ATOM   3069  CA  ASP A 406     -20.015 -19.541 -15.533  1.00  0.57           C  
ATOM   3070  C   ASP A 406     -20.760 -18.622 -14.569  1.00  0.57           C  
ATOM   3071  CB  ASP A 406     -19.341 -20.678 -14.762  1.00  0.54           C  
ATOM   3072  O   ASP A 406     -20.145 -17.806 -13.879  1.00  0.57           O  
ATOM   3073  CG  ASP A 406     -20.335 -21.623 -14.110  1.00  0.51           C  
ATOM   3074  OD1 ASP A 406     -21.536 -21.578 -14.454  1.00  0.56           O  
ATOM   3075  OD2 ASP A 406     -19.914 -22.418 -13.242  1.00  0.61           O  
ATOM   3076  N   ASN A 407     -22.095 -18.780 -14.497  1.00  0.52           N  
ATOM   3077  CA  ASN A 407     -23.013 -18.113 -13.580  1.00  0.53           C  
ATOM   3078  C   ASN A 407     -22.822 -16.600 -13.596  1.00  0.53           C  
ATOM   3079  CB  ASN A 407     -22.840 -18.655 -12.159  1.00  0.47           C  
ATOM   3080  O   ASN A 407     -22.713 -15.972 -12.541  1.00  0.50           O  
ATOM   3081  CG  ASN A 407     -23.300 -20.093 -12.022  1.00  0.43           C  
ATOM   3082  ND2 ASN A 407     -22.472 -20.923 -11.399  1.00  0.48           N  
ATOM   3083  OD1 ASN A 407     -24.389 -20.455 -12.474  1.00  0.48           O  
ATOM   3084  N   VAL A 408     -22.816 -15.926 -14.716  1.00  0.60           N  
ATOM   3085  CA  VAL A 408     -22.675 -14.485 -14.895  1.00  0.59           C  
ATOM   3086  C   VAL A 408     -24.054 -13.846 -15.044  1.00  0.59           C  
ATOM   3087  CB  VAL A 408     -21.795 -14.148 -16.119  1.00  0.55           C  
ATOM   3088  O   VAL A 408     -24.870 -14.296 -15.852  1.00  0.56           O  
ATOM   3089  CG1 VAL A 408     -21.720 -12.637 -16.331  1.00  0.48           C  
ATOM   3090  CG2 VAL A 408     -20.397 -14.738 -15.949  1.00  0.48           C  
ATOM   3091  N   TYR A 409     -24.258 -12.814 -14.249  1.00  0.58           N  
ATOM   3092  CA  TYR A 409     -25.528 -12.098 -14.197  1.00  0.59           C  
ATOM   3093  C   TYR A 409     -25.376 -10.679 -14.731  1.00  0.57           C  
ATOM   3094  CB  TYR A 409     -26.066 -12.061 -12.763  1.00  0.53           C  
ATOM   3095  O   TYR A 409     -24.592  -9.889 -14.199  1.00  0.54           O  
ATOM   3096  CG  TYR A 409     -26.282 -13.429 -12.161  1.00  0.48           C  
ATOM   3097  CD1 TYR A 409     -27.496 -14.095 -12.313  1.00  0.42           C  
ATOM   3098  CD2 TYR A 409     -25.273 -14.056 -11.437  1.00  0.46           C  
ATOM   3099  CE1 TYR A 409     -27.700 -15.354 -11.758  1.00  0.45           C  
ATOM   3100  CE2 TYR A 409     -25.467 -15.315 -10.878  1.00  0.47           C  
ATOM   3101  OH  TYR A 409     -26.878 -17.201 -10.492  1.00  0.36           O  
ATOM   3102  CZ  TYR A 409     -26.681 -15.955 -11.044  1.00  0.42           C  
ATOM   3103  N   ALA A 410     -26.079 -10.396 -15.770  1.00  0.58           N  
ATOM   3104  CA  ALA A 410     -26.188  -9.032 -16.282  1.00  0.58           C  
ATOM   3105  C   ALA A 410     -27.597  -8.482 -16.081  1.00  0.58           C  
ATOM   3106  CB  ALA A 410     -25.807  -8.986 -17.759  1.00  0.54           C  
ATOM   3107  O   ALA A 410     -28.581  -9.132 -16.444  1.00  0.57           O  
ATOM   3108  N   THR A 411     -27.683  -7.351 -15.422  1.00  0.52           N  
ATOM   3109  CA  THR A 411     -28.981  -6.772 -15.098  1.00  0.52           C  
ATOM   3110  C   THR A 411     -29.530  -5.978 -16.280  1.00  0.51           C  
ATOM   3111  CB  THR A 411     -28.893  -5.859 -13.860  1.00  0.48           C  
ATOM   3112  O   THR A 411     -30.699  -5.587 -16.283  1.00  0.49           O  
ATOM   3113  CG2 THR A 411     -28.559  -6.663 -12.608  1.00  0.42           C  
ATOM   3114  OG1 THR A 411     -27.871  -4.877 -14.071  1.00  0.45           O  
ATOM   3115  N   THR A 412     -28.704  -5.587 -17.232  1.00  0.48           N  
ATOM   3116  CA  THR A 412     -29.198  -4.874 -18.405  1.00  0.49           C  
ATOM   3117  C   THR A 412     -28.886  -5.651 -19.681  1.00  0.49           C  
ATOM   3118  CB  THR A 412     -28.589  -3.463 -18.498  1.00  0.46           C  
ATOM   3119  O   THR A 412     -27.900  -6.388 -19.739  1.00  0.47           O  
ATOM   3120  CG2 THR A 412     -29.211  -2.526 -17.468  1.00  0.41           C  
ATOM   3121  OG1 THR A 412     -27.177  -3.542 -18.264  1.00  0.40           O  
ATOM   3122  N   PRO A 413     -29.713  -5.560 -20.718  1.00  0.41           N  
ATOM   3123  CA  PRO A 413     -29.632  -6.314 -21.972  1.00  0.41           C  
ATOM   3124  C   PRO A 413     -28.364  -6.005 -22.765  1.00  0.42           C  
ATOM   3125  CB  PRO A 413     -30.878  -5.860 -22.736  1.00  0.37           C  
ATOM   3126  O   PRO A 413     -28.160  -6.557 -23.849  1.00  0.39           O  
ATOM   3127  CG  PRO A 413     -31.393  -4.687 -21.967  1.00  0.34           C  
ATOM   3128  CD  PRO A 413     -30.677  -4.630 -20.648  1.00  0.37           C  
ATOM   3129  N   SER A 414     -27.588  -5.139 -22.366  1.00  0.46           N  
ATOM   3130  CA  SER A 414     -26.446  -4.855 -23.229  1.00  0.46           C  
ATOM   3131  C   SER A 414     -25.176  -5.513 -22.700  1.00  0.46           C  
ATOM   3132  CB  SER A 414     -26.233  -3.346 -23.357  1.00  0.43           C  
ATOM   3133  O   SER A 414     -24.173  -4.837 -22.463  1.00  0.44           O  
ATOM   3134  OG  SER A 414     -26.078  -2.749 -22.081  1.00  0.37           O  
ATOM   3135  N   PHE A 415     -25.330  -6.771 -22.327  1.00  0.52           N  
ATOM   3136  CA  PHE A 415     -24.067  -7.495 -22.390  1.00  0.51           C  
ATOM   3137  C   PHE A 415     -23.687  -7.797 -23.835  1.00  0.52           C  
ATOM   3138  CB  PHE A 415     -24.151  -8.797 -21.587  1.00  0.49           C  
ATOM   3139  O   PHE A 415     -24.376  -8.557 -24.518  1.00  0.50           O  
ATOM   3140  CG  PHE A 415     -22.835  -9.512 -21.450  1.00  0.46           C  
ATOM   3141  CD1 PHE A 415     -21.912  -9.123 -20.487  1.00  0.43           C  
ATOM   3142  CD2 PHE A 415     -22.519 -10.576 -22.286  1.00  0.44           C  
ATOM   3143  CE1 PHE A 415     -20.693  -9.783 -20.358  1.00  0.44           C  
ATOM   3144  CE2 PHE A 415     -21.302 -11.241 -22.163  1.00  0.46           C  
ATOM   3145  CZ  PHE A 415     -20.390 -10.842 -21.199  1.00  0.43           C  
ATOM   3146  N   THR A 416     -22.923  -6.987 -24.409  1.00  0.51           N  
ATOM   3147  CA  THR A 416     -22.351  -7.210 -25.732  1.00  0.51           C  
ATOM   3148  C   THR A 416     -21.009  -7.929 -25.626  1.00  0.51           C  
ATOM   3149  CB  THR A 416     -22.167  -5.884 -26.492  1.00  0.49           C  
ATOM   3150  O   THR A 416     -20.037  -7.369 -25.116  1.00  0.50           O  
ATOM   3151  CG2 THR A 416     -21.750  -6.132 -27.938  1.00  0.46           C  
ATOM   3152  OG1 THR A 416     -23.403  -5.158 -26.480  1.00  0.43           O  
ATOM   3153  N   LEU A 417     -21.027  -9.234 -25.852  1.00  0.51           N  
ATOM   3154  CA  LEU A 417     -19.781  -9.849 -26.298  1.00  0.51           C  
ATOM   3155  C   LEU A 417     -19.466  -9.457 -27.737  1.00  0.51           C  
ATOM   3156  CB  LEU A 417     -19.862 -11.373 -26.177  1.00  0.50           C  
ATOM   3157  O   LEU A 417     -20.103  -9.948 -28.672  1.00  0.50           O  
ATOM   3158  CG  LEU A 417     -18.940 -12.021 -25.143  1.00  0.48           C  
ATOM   3159  CD1 LEU A 417     -19.755 -12.828 -24.138  1.00  0.45           C  
ATOM   3160  CD2 LEU A 417     -17.904 -12.904 -25.830  1.00  0.46           C  
ATOM   3161  N   THR A 418     -18.913  -8.244 -27.946  1.00  0.47           N  
ATOM   3162  CA  THR A 418     -18.441  -7.889 -29.280  1.00  0.48           C  
ATOM   3163  C   THR A 418     -17.352  -8.853 -29.742  1.00  0.47           C  
ATOM   3164  CB  THR A 418     -17.904  -6.447 -29.318  1.00  0.46           C  
ATOM   3165  O   THR A 418     -16.555  -9.332 -28.933  1.00  0.46           O  
ATOM   3166  CG2 THR A 418     -18.219  -5.777 -30.651  1.00  0.42           C  
ATOM   3167  OG1 THR A 418     -18.509  -5.690 -28.261  1.00  0.37           O  
ATOM   3168  N   THR A 419     -17.420  -9.447 -31.052  1.00  0.47           N  
ATOM   3169  CA  THR A 419     -16.766 -10.489 -31.836  1.00  0.48           C  
ATOM   3170  C   THR A 419     -15.332 -10.704 -31.359  1.00  0.47           C  
ATOM   3171  CB  THR A 419     -16.765 -10.143 -33.336  1.00  0.43           C  
ATOM   3172  O   THR A 419     -14.452  -9.885 -31.634  1.00  0.45           O  
ATOM   3173  CG2 THR A 419     -17.465 -11.226 -34.151  1.00  0.38           C  
ATOM   3174  OG1 THR A 419     -17.445  -8.897 -33.534  1.00  0.33           O  
ATOM   3175  N   ILE A 420     -15.067 -11.731 -30.402  1.00  0.45           N  
ATOM   3176  CA  ILE A 420     -13.794 -12.363 -30.074  1.00  0.45           C  
ATOM   3177  C   ILE A 420     -13.321 -13.212 -31.251  1.00  0.46           C  
ATOM   3178  CB  ILE A 420     -13.906 -13.229 -28.799  1.00  0.43           C  
ATOM   3179  O   ILE A 420     -13.920 -14.245 -31.560  1.00  0.45           O  
ATOM   3180  CG1 ILE A 420     -14.459 -12.399 -27.635  1.00  0.38           C  
ATOM   3181  CG2 ILE A 420     -12.547 -13.838 -28.439  1.00  0.39           C  
ATOM   3182  CD1 ILE A 420     -14.682 -13.195 -26.357  1.00  0.38           C  
ATOM   3183  N   ASN A 421     -12.651 -12.580 -32.168  1.00  0.47           N  
ATOM   3184  CA  ASN A 421     -12.039 -13.358 -33.240  1.00  0.47           C  
ATOM   3185  C   ASN A 421     -11.058 -14.391 -32.694  1.00  0.47           C  
ATOM   3186  CB  ASN A 421     -11.338 -12.436 -34.239  1.00  0.44           C  
ATOM   3187  O   ASN A 421     -10.210 -14.068 -31.859  1.00  0.45           O  
ATOM   3188  CG  ASN A 421     -12.310 -11.568 -35.015  1.00  0.41           C  
ATOM   3189  ND2 ASN A 421     -11.922 -10.323 -35.266  1.00  0.37           N  
ATOM   3190  OD1 ASN A 421     -13.400 -12.013 -35.384  1.00  0.42           O  
ATOM   3191  N   ASN A 422     -11.227 -15.734 -32.836  1.00  0.46           N  
ATOM   3192  CA  ASN A 422     -10.376 -16.909 -32.683  1.00  0.48           C  
ATOM   3193  C   ASN A 422     -10.393 -17.431 -31.249  1.00  0.46           C  
ATOM   3194  CB  ASN A 422      -8.943 -16.594 -33.117  1.00  0.42           C  
ATOM   3195  O   ASN A 422      -9.362 -17.861 -30.729  1.00  0.44           O  
ATOM   3196  CG  ASN A 422      -8.810 -16.428 -34.618  1.00  0.40           C  
ATOM   3197  ND2 ASN A 422      -7.821 -15.652 -35.044  1.00  0.35           N  
ATOM   3198  OD1 ASN A 422      -9.591 -16.992 -35.389  1.00  0.39           O  
ATOM   3199  N   THR A 423     -11.485 -17.373 -30.457  1.00  0.48           N  
ATOM   3200  CA  THR A 423     -11.620 -17.872 -29.093  1.00  0.49           C  
ATOM   3201  C   THR A 423     -12.538 -19.090 -29.051  1.00  0.49           C  
ATOM   3202  CB  THR A 423     -12.164 -16.782 -28.151  1.00  0.44           C  
ATOM   3203  O   THR A 423     -13.650 -19.054 -29.583  1.00  0.48           O  
ATOM   3204  CG2 THR A 423     -11.056 -16.215 -27.269  1.00  0.39           C  
ATOM   3205  OG1 THR A 423     -12.727 -15.721 -28.933  1.00  0.35           O  
ATOM   3206  N   ASP A 424     -12.050 -20.297 -28.638  1.00  0.49           N  
ATOM   3207  CA  ASP A 424     -12.956 -21.279 -28.052  1.00  0.49           C  
ATOM   3208  C   ASP A 424     -13.588 -20.747 -26.768  1.00  0.49           C  
ATOM   3209  CB  ASP A 424     -12.217 -22.590 -27.770  1.00  0.46           C  
ATOM   3210  O   ASP A 424     -12.891 -20.508 -25.779  1.00  0.47           O  
ATOM   3211  CG  ASP A 424     -11.870 -23.358 -29.033  1.00  0.44           C  
ATOM   3212  OD1 ASP A 424     -12.579 -23.209 -30.052  1.00  0.45           O  
ATOM   3213  OD2 ASP A 424     -10.881 -24.122 -29.008  1.00  0.50           O  
ATOM   3214  N   ILE A 425     -14.848 -20.258 -26.856  1.00  0.51           N  
ATOM   3215  CA  ILE A 425     -15.653 -19.829 -25.717  1.00  0.51           C  
ATOM   3216  C   ILE A 425     -16.461 -21.009 -25.183  1.00  0.51           C  
ATOM   3217  CB  ILE A 425     -16.593 -18.663 -26.097  1.00  0.48           C  
ATOM   3218  O   ILE A 425     -17.452 -21.417 -25.793  1.00  0.50           O  
ATOM   3219  CG1 ILE A 425     -15.787 -17.495 -26.678  1.00  0.42           C  
ATOM   3220  CG2 ILE A 425     -17.412 -18.213 -24.884  1.00  0.43           C  
ATOM   3221  CD1 ILE A 425     -16.640 -16.314 -27.121  1.00  0.43           C  
ATOM   3222  N   ASN A 426     -15.974 -21.723 -24.147  1.00  0.46           N  
ATOM   3223  CA  ASN A 426     -16.852 -22.590 -23.370  1.00  0.47           C  
ATOM   3224  C   ASN A 426     -17.620 -21.806 -22.310  1.00  0.46           C  
ATOM   3225  CB  ASN A 426     -16.051 -23.720 -22.718  1.00  0.43           C  
ATOM   3226  O   ASN A 426     -17.046 -21.390 -21.302  1.00  0.44           O  
ATOM   3227  CG  ASN A 426     -15.617 -24.778 -23.714  1.00  0.41           C  
ATOM   3228  ND2 ASN A 426     -14.370 -25.219 -23.604  1.00  0.41           N  
ATOM   3229  OD1 ASN A 426     -16.397 -25.194 -24.575  1.00  0.42           O  
ATOM   3230  N   CYS A 427     -18.915 -21.324 -22.592  1.00  0.44           N  
ATOM   3231  CA  CYS A 427     -19.640 -20.450 -21.678  1.00  0.50           C  
ATOM   3232  C   CYS A 427     -20.992 -21.049 -21.308  1.00  0.45           C  
ATOM   3233  CB  CYS A 427     -19.839 -19.068 -22.302  1.00  0.43           C  
ATOM   3234  O   CYS A 427     -21.808 -21.338 -22.184  1.00  0.45           O  
ATOM   3235  SG  CYS A 427     -18.317 -18.105 -22.435  1.00  0.43           S  
ATOM   3236  N   ASP A 428     -21.248 -21.365 -20.103  1.00  0.47           N  
ATOM   3237  CA  ASP A 428     -22.592 -21.327 -19.534  1.00  0.47           C  
ATOM   3238  C   ASP A 428     -22.945 -19.921 -19.053  1.00  0.46           C  
ATOM   3239  CB  ASP A 428     -22.716 -22.324 -18.381  1.00  0.44           C  
ATOM   3240  O   ASP A 428     -22.699 -19.575 -17.896  1.00  0.45           O  
ATOM   3241  CG  ASP A 428     -22.977 -23.744 -18.851  1.00  0.42           C  
ATOM   3242  OD1 ASP A 428     -23.538 -23.929 -19.953  1.00  0.43           O  
ATOM   3243  OD2 ASP A 428     -22.622 -24.687 -18.111  1.00  0.47           O  
ATOM   3244  N   VAL A 429     -23.204 -18.996 -19.887  1.00  0.51           N  
ATOM   3245  CA  VAL A 429     -23.638 -17.654 -19.515  1.00  0.50           C  
ATOM   3246  C   VAL A 429     -25.141 -17.652 -19.247  1.00  0.51           C  
ATOM   3247  CB  VAL A 429     -23.290 -16.621 -20.610  1.00  0.48           C  
ATOM   3248  O   VAL A 429     -25.943 -17.772 -20.176  1.00  0.49           O  
ATOM   3249  CG1 VAL A 429     -23.709 -15.216 -20.180  1.00  0.43           C  
ATOM   3250  CG2 VAL A 429     -21.796 -16.663 -20.927  1.00  0.44           C  
ATOM   3251  N   THR A 430     -25.523 -17.697 -18.045  1.00  0.48           N  
ATOM   3252  CA  THR A 430     -26.899 -17.353 -17.708  1.00  0.48           C  
ATOM   3253  C   THR A 430     -27.088 -15.838 -17.685  1.00  0.48           C  
ATOM   3254  CB  THR A 430     -27.305 -17.944 -16.346  1.00  0.45           C  
ATOM   3255  O   THR A 430     -26.703 -15.175 -16.720  1.00  0.46           O  
ATOM   3256  CG2 THR A 430     -28.741 -17.572 -15.991  1.00  0.41           C  
ATOM   3257  OG1 THR A 430     -27.192 -19.372 -16.398  1.00  0.40           O  
ATOM   3258  N   ILE A 431     -27.469 -15.213 -18.809  1.00  0.48           N  
ATOM   3259  CA  ILE A 431     -27.927 -13.827 -18.818  1.00  0.47           C  
ATOM   3260  C   ILE A 431     -29.323 -13.741 -18.206  1.00  0.47           C  
ATOM   3261  CB  ILE A 431     -27.931 -13.243 -20.248  1.00  0.45           C  
ATOM   3262  O   ILE A 431     -30.305 -14.159 -18.823  1.00  0.46           O  
ATOM   3263  CG1 ILE A 431     -26.540 -13.368 -20.880  1.00  0.40           C  
ATOM   3264  CG2 ILE A 431     -28.397 -11.784 -20.234  1.00  0.41           C  
ATOM   3265  CD1 ILE A 431     -26.469 -12.878 -22.320  1.00  0.41           C  
ATOM   3266  N   VAL A 432     -29.458 -13.547 -16.954  1.00  0.42           N  
ATOM   3267  CA  VAL A 432     -30.723 -13.206 -16.311  1.00  0.42           C  
ATOM   3268  C   VAL A 432     -31.044 -11.732 -16.552  1.00  0.42           C  
ATOM   3269  CB  VAL A 432     -30.687 -13.502 -14.795  1.00  0.39           C  
ATOM   3270  O   VAL A 432     -30.566 -10.859 -15.823  1.00  0.40           O  
ATOM   3271  CG1 VAL A 432     -32.066 -13.295 -14.171  1.00  0.34           C  
ATOM   3272  CG2 VAL A 432     -30.191 -14.925 -14.542  1.00  0.35           C  
ATOM   3273  N   SER A 433     -31.390 -11.302 -17.705  1.00  0.40           N  
ATOM   3274  CA  SER A 433     -32.039 -10.007 -17.885  1.00  0.41           C  
ATOM   3275  C   SER A 433     -33.336  -9.922 -17.088  1.00  0.41           C  
ATOM   3276  CB  SER A 433     -32.323  -9.751 -19.366  1.00  0.38           C  
ATOM   3277  O   SER A 433     -34.259 -10.709 -17.310  1.00  0.39           O  
ATOM   3278  OG  SER A 433     -33.504  -8.985 -19.526  1.00  0.34           O  
ATOM   3279  N   THR A 434     -33.349  -9.290 -15.839  1.00  0.37           N  
ATOM   3280  CA  THR A 434     -34.530  -9.126 -14.999  1.00  0.39           C  
ATOM   3281  C   THR A 434     -35.635  -8.394 -15.756  1.00  0.38           C  
ATOM   3282  CB  THR A 434     -34.195  -8.359 -13.707  1.00  0.35           C  
ATOM   3283  O   THR A 434     -36.806  -8.464 -15.378  1.00  0.36           O  
ATOM   3284  CG2 THR A 434     -33.313  -9.195 -12.785  1.00  0.32           C  
ATOM   3285  OG1 THR A 434     -33.505  -7.149 -14.042  1.00  0.31           O  
ATOM   3286  N   SER A 435     -35.299  -7.649 -16.856  1.00  0.38           N  
ATOM   3287  CA  SER A 435     -36.387  -6.863 -17.428  1.00  0.39           C  
ATOM   3288  C   SER A 435     -36.893  -7.482 -18.727  1.00  0.38           C  
ATOM   3289  CB  SER A 435     -35.935  -5.424 -17.681  1.00  0.35           C  
ATOM   3290  O   SER A 435     -37.994  -7.169 -19.182  1.00  0.36           O  
ATOM   3291  OG  SER A 435     -34.953  -5.378 -18.702  1.00  0.34           O  
ATOM   3292  N   GLN A 436     -36.521  -8.705 -19.124  1.00  0.36           N  
ATOM   3293  CA  GLN A 436     -37.075  -9.356 -20.307  1.00  0.39           C  
ATOM   3294  C   GLN A 436     -36.813 -10.859 -20.281  1.00  0.36           C  
ATOM   3295  CB  GLN A 436     -36.492  -8.743 -21.581  1.00  0.33           C  
ATOM   3296  O   GLN A 436     -35.670 -11.297 -20.423  1.00  0.35           O  
ATOM   3297  CG  GLN A 436     -37.053  -7.367 -21.914  1.00  0.33           C  
ATOM   3298  CD  GLN A 436     -36.949  -7.033 -23.391  1.00  0.39           C  
ATOM   3299  NE2 GLN A 436     -37.697  -6.023 -23.824  1.00  0.32           N  
ATOM   3300  OE1 GLN A 436     -36.203  -7.676 -24.135  1.00  0.44           O  
ATOM   3301  N   LYS A 437     -37.614 -11.706 -19.536  1.00  0.38           N  
ATOM   3302  CA  LYS A 437     -37.801 -13.153 -19.550  1.00  0.39           C  
ATOM   3303  C   LYS A 437     -37.908 -13.681 -20.978  1.00  0.38           C  
ATOM   3304  CB  LYS A 437     -39.047 -13.541 -18.753  1.00  0.34           C  
ATOM   3305  O   LYS A 437     -38.230 -14.852 -21.190  1.00  0.36           O  
ATOM   3306  CG  LYS A 437     -38.774 -13.852 -17.288  1.00  0.33           C  
ATOM   3307  CD  LYS A 437     -40.013 -14.398 -16.592  1.00  0.38           C  
ATOM   3308  CE  LYS A 437     -39.728 -14.754 -15.139  1.00  0.30           C  
ATOM   3309  NZ  LYS A 437     -40.943 -15.284 -14.450  1.00  0.31           N  
ATOM   3310  N   ASN A 438     -37.509 -12.896 -21.975  1.00  0.34           N  
ATOM   3311  CA  ASN A 438     -37.710 -13.460 -23.306  1.00  0.37           C  
ATOM   3312  C   ASN A 438     -36.652 -12.969 -24.289  1.00  0.35           C  
ATOM   3313  CB  ASN A 438     -39.112 -13.128 -23.823  1.00  0.31           C  
ATOM   3314  O   ASN A 438     -36.931 -12.811 -25.479  1.00  0.33           O  
ATOM   3315  CG  ASN A 438     -40.195 -13.931 -23.131  1.00  0.30           C  
ATOM   3316  ND2 ASN A 438     -41.419 -13.417 -23.152  1.00  0.27           N  
ATOM   3317  OD1 ASN A 438     -39.935 -15.005 -22.582  1.00  0.33           O  
ATOM   3318  N   GLN A 439     -35.404 -12.751 -23.843  1.00  0.40           N  
ATOM   3319  CA  GLN A 439     -34.351 -12.620 -24.844  1.00  0.42           C  
ATOM   3320  C   GLN A 439     -33.355 -13.773 -24.749  1.00  0.40           C  
ATOM   3321  CB  GLN A 439     -33.624 -11.284 -24.688  1.00  0.38           C  
ATOM   3322  O   GLN A 439     -32.851 -14.076 -23.666  1.00  0.39           O  
ATOM   3323  CG  GLN A 439     -34.476 -10.074 -25.048  1.00  0.36           C  
ATOM   3324  CD  GLN A 439     -33.677  -8.786 -25.095  1.00  0.41           C  
ATOM   3325  NE2 GLN A 439     -34.312  -7.709 -25.545  1.00  0.34           N  
ATOM   3326  OE1 GLN A 439     -32.497  -8.758 -24.729  1.00  0.45           O  
ATOM   3327  N   ASN A 440     -33.552 -14.857 -25.679  1.00  0.40           N  
ATOM   3328  CA  ASN A 440     -32.681 -15.948 -26.103  1.00  0.40           C  
ATOM   3329  C   ASN A 440     -31.257 -15.763 -25.586  1.00  0.40           C  
ATOM   3330  CB  ASN A 440     -32.680 -16.073 -27.628  1.00  0.36           C  
ATOM   3331  O   ASN A 440     -30.611 -14.756 -25.882  1.00  0.38           O  
ATOM   3332  CG  ASN A 440     -34.029 -16.488 -28.181  1.00  0.34           C  
ATOM   3333  ND2 ASN A 440     -34.411 -15.905 -29.311  1.00  0.33           N  
ATOM   3334  OD1 ASN A 440     -34.723 -17.324 -27.596  1.00  0.36           O  
ATOM   3335  N   LEU A 441     -30.905 -16.368 -24.382  1.00  0.41           N  
ATOM   3336  CA  LEU A 441     -29.509 -16.766 -24.242  1.00  0.43           C  
ATOM   3337  C   LEU A 441     -28.910 -17.136 -25.595  1.00  0.42           C  
ATOM   3338  CB  LEU A 441     -29.383 -17.946 -23.275  1.00  0.40           C  
ATOM   3339  O   LEU A 441     -29.325 -18.119 -26.214  1.00  0.41           O  
ATOM   3340  CG  LEU A 441     -29.188 -17.596 -21.799  1.00  0.38           C  
ATOM   3341  CD1 LEU A 441     -29.828 -18.659 -20.913  1.00  0.36           C  
ATOM   3342  CD2 LEU A 441     -27.706 -17.444 -21.476  1.00  0.38           C  
ATOM   3343  N   ILE A 442     -28.523 -16.105 -26.392  1.00  0.45           N  
ATOM   3344  CA  ILE A 442     -27.704 -16.510 -27.529  1.00  0.45           C  
ATOM   3345  C   ILE A 442     -26.600 -17.455 -27.059  1.00  0.45           C  
ATOM   3346  CB  ILE A 442     -27.092 -15.288 -28.250  1.00  0.42           C  
ATOM   3347  O   ILE A 442     -25.631 -17.023 -26.429  1.00  0.44           O  
ATOM   3348  CG1 ILE A 442     -28.199 -14.338 -28.723  1.00  0.37           C  
ATOM   3349  CG2 ILE A 442     -26.216 -15.736 -29.424  1.00  0.38           C  
ATOM   3350  CD1 ILE A 442     -27.684 -13.069 -29.387  1.00  0.37           C  
ATOM   3351  N   TYR A 443     -26.978 -18.699 -26.779  1.00  0.45           N  
ATOM   3352  CA  TYR A 443     -25.924 -19.706 -26.829  1.00  0.45           C  
ATOM   3353  C   TYR A 443     -25.080 -19.550 -28.088  1.00  0.45           C  
ATOM   3354  CB  TYR A 443     -26.524 -21.115 -26.774  1.00  0.41           C  
ATOM   3355  O   TYR A 443     -25.530 -19.875 -29.189  1.00  0.43           O  
ATOM   3356  CG  TYR A 443     -27.063 -21.492 -25.416  1.00  0.39           C  
ATOM   3357  CD1 TYR A 443     -26.245 -22.097 -24.463  1.00  0.36           C  
ATOM   3358  CD2 TYR A 443     -28.390 -21.246 -25.082  1.00  0.38           C  
ATOM   3359  CE1 TYR A 443     -26.738 -22.449 -23.211  1.00  0.40           C  
ATOM   3360  CE2 TYR A 443     -28.894 -21.593 -23.833  1.00  0.42           C  
ATOM   3361  OH  TYR A 443     -28.555 -22.539 -21.667  1.00  0.37           O  
ATOM   3362  CZ  TYR A 443     -28.061 -22.193 -22.905  1.00  0.37           C  
ATOM   3363  N   TRP A 444     -24.054 -18.737 -28.003  1.00  0.31           N  
ATOM   3364  CA  TRP A 444     -22.975 -18.855 -28.978  1.00  0.44           C  
ATOM   3365  C   TRP A 444     -22.165 -20.126 -28.744  1.00  0.33           C  
ATOM   3366  CB  TRP A 444     -22.056 -17.631 -28.915  1.00  0.33           C  
ATOM   3367  O   TRP A 444     -21.423 -20.224 -27.764  1.00  0.33           O  
ATOM   3368  CG  TRP A 444     -22.677 -16.376 -29.452  1.00  0.35           C  
ATOM   3369  CD1 TRP A 444     -23.375 -15.435 -28.746  1.00  0.34           C  
ATOM   3370  CD2 TRP A 444     -22.659 -15.927 -30.810  1.00  0.35           C  
ATOM   3371  CE2 TRP A 444     -23.366 -14.705 -30.856  1.00  0.33           C  
ATOM   3372  CE3 TRP A 444     -22.113 -16.440 -31.994  1.00  0.35           C  
ATOM   3373  NE1 TRP A 444     -23.792 -14.428 -29.585  1.00  0.31           N  
ATOM   3374  CH2 TRP A 444     -22.996 -14.512 -33.186  1.00  0.25           C  
ATOM   3375  CZ2 TRP A 444     -23.540 -13.988 -32.042  1.00  0.26           C  
ATOM   3376  CZ3 TRP A 444     -22.288 -15.724 -33.173  1.00  0.28           C  
ATOM   3377  N   ARG A 445     -22.591 -21.280 -29.019  1.00  0.42           N  
ATOM   3378  CA  ARG A 445     -21.683 -22.378 -29.337  1.00  0.43           C  
ATOM   3379  C   ARG A 445     -20.987 -22.143 -30.673  1.00  0.42           C  
ATOM   3380  CB  ARG A 445     -22.438 -23.709 -29.367  1.00  0.39           C  
ATOM   3381  O   ARG A 445     -21.633 -22.134 -31.723  1.00  0.41           O  
ATOM   3382  CG  ARG A 445     -21.584 -24.910 -28.992  1.00  0.37           C  
ATOM   3383  CD  ARG A 445     -22.392 -26.200 -29.001  1.00  0.39           C  
ATOM   3384  NE  ARG A 445     -21.593 -27.338 -28.555  1.00  0.36           N  
ATOM   3385  NH1 ARG A 445     -23.308 -28.876 -28.733  1.00  0.28           N  
ATOM   3386  NH2 ARG A 445     -21.234 -29.543 -28.022  1.00  0.23           N  
ATOM   3387  CZ  ARG A 445     -22.047 -28.583 -28.438  1.00  0.37           C  
ATOM   3388  N   TYR A 446     -19.742 -21.707 -30.667  1.00  0.40           N  
ATOM   3389  CA  TYR A 446     -18.932 -22.019 -31.839  1.00  0.46           C  
ATOM   3390  C   TYR A 446     -18.367 -23.432 -31.751  1.00  0.40           C  
ATOM   3391  CB  TYR A 446     -17.790 -21.009 -31.989  1.00  0.40           C  
ATOM   3392  O   TYR A 446     -18.114 -23.939 -30.655  1.00  0.40           O  
ATOM   3393  CG  TYR A 446     -18.237 -19.658 -32.491  1.00  0.40           C  
ATOM   3394  CD1 TYR A 446     -18.458 -19.436 -33.849  1.00  0.39           C  
ATOM   3395  CD2 TYR A 446     -18.439 -18.601 -31.610  1.00  0.42           C  
ATOM   3396  CE1 TYR A 446     -18.868 -18.192 -34.316  1.00  0.38           C  
ATOM   3397  CE2 TYR A 446     -18.849 -17.352 -32.067  1.00  0.42           C  
ATOM   3398  OH  TYR A 446     -19.467 -15.924 -33.877  1.00  0.27           O  
ATOM   3399  CZ  TYR A 446     -19.061 -17.158 -33.419  1.00  0.39           C  
TER    3400      TYR A 446
END
