# Supplementary material for: DepoScope: Accurate phage depolymerase annotation and domain delineation using large language models
Source: PLoS Comput Biol. 2024 Aug 5;20(8):e1011831. doi: 10.1371/journal.pcbi.1011831 (PMC11326577; doi:10.1371/journal.pcbi.1011831)
Supplement: S1 Data — (ZIP) [file pcbi.1011831.s003.zip › FN_FP_deposcope_032024/False_positives/KC821610.1__AGO47761.pdb]

PARENT N/A
ATOM      1  N   MET A   1      11.437  30.568   5.543  1.00  0.31           N  
ATOM      2  CA  MET A   1      11.932  29.543   6.457  1.00  0.35           C  
ATOM      3  C   MET A   1      13.438  29.677   6.662  1.00  0.32           C  
ATOM      4  CB  MET A   1      11.599  28.146   5.931  1.00  0.30           C  
ATOM      5  O   MET A   1      14.193  29.785   5.694  1.00  0.32           O  
ATOM      6  CG  MET A   1      11.018  27.216   6.984  1.00  0.30           C  
ATOM      7  SD  MET A   1      10.485  25.606   6.284  1.00  0.23           S  
ATOM      8  CE  MET A   1      10.016  24.735   7.805  1.00  0.30           C  
ATOM      9  N   ARG A   2      13.969  30.286   7.838  1.00  0.40           N  
ATOM     10  CA  ARG A   2      15.416  30.466   7.783  1.00  0.41           C  
ATOM     11  C   ARG A   2      16.132  29.123   7.693  1.00  0.40           C  
ATOM     12  CB  ARG A   2      15.909  31.241   9.007  1.00  0.38           C  
ATOM     13  O   ARG A   2      15.758  28.167   8.375  1.00  0.39           O  
ATOM     14  CG  ARG A   2      15.797  32.751   8.867  1.00  0.37           C  
ATOM     15  CD  ARG A   2      16.351  33.474  10.087  1.00  0.40           C  
ATOM     16  NE  ARG A   2      16.184  34.921   9.978  1.00  0.37           N  
ATOM     17  NH1 ARG A   2      17.192  35.397  12.001  1.00  0.29           N  
ATOM     18  NH2 ARG A   2      16.385  37.095  10.690  1.00  0.24           N  
ATOM     19  CZ  ARG A   2      16.587  35.801  10.890  1.00  0.34           C  
ATOM     20  N   THR A   3      16.488  28.635   6.505  1.00  0.40           N  
ATOM     21  CA  THR A   3      17.442  27.546   6.329  1.00  0.40           C  
ATOM     22  C   THR A   3      18.266  27.339   7.596  1.00  0.40           C  
ATOM     23  CB  THR A   3      18.382  27.814   5.139  1.00  0.38           C  
ATOM     24  O   THR A   3      18.769  28.302   8.180  1.00  0.38           O  
ATOM     25  CG2 THR A   3      18.637  26.539   4.342  1.00  0.34           C  
ATOM     26  OG1 THR A   3      17.787  28.792   4.278  1.00  0.33           O  
ATOM     27  N   ILE A   4      17.879  26.445   8.584  1.00  0.40           N  
ATOM     28  CA  ILE A   4      18.962  26.058   9.482  1.00  0.42           C  
ATOM     29  C   ILE A   4      20.299  26.156   8.751  1.00  0.41           C  
ATOM     30  CB  ILE A   4      18.755  24.630  10.034  1.00  0.39           C  
ATOM     31  O   ILE A   4      20.503  25.499   7.727  1.00  0.40           O  
ATOM     32  CG1 ILE A   4      17.430  24.539  10.799  1.00  0.36           C  
ATOM     33  CG2 ILE A   4      19.931  24.220  10.925  1.00  0.36           C  
ATOM     34  CD1 ILE A   4      17.069  23.130  11.248  1.00  0.36           C  
ATOM     35  N   LYS A   5      20.746  27.371   8.459  1.00  0.38           N  
ATOM     36  CA  LYS A   5      22.163  27.342   8.106  1.00  0.39           C  
ATOM     37  C   LYS A   5      22.868  26.156   8.759  1.00  0.38           C  
ATOM     38  CB  LYS A   5      22.846  28.647   8.517  1.00  0.36           C  
ATOM     39  O   LYS A   5      22.755  25.949   9.969  1.00  0.36           O  
ATOM     40  CG  LYS A   5      22.930  29.679   7.401  1.00  0.35           C  
ATOM     41  CD  LYS A   5      23.689  30.922   7.846  1.00  0.38           C  
ATOM     42  CE  LYS A   5      23.789  31.948   6.725  1.00  0.34           C  
ATOM     43  NZ  LYS A   5      24.547  33.162   7.151  1.00  0.35           N  
ATOM     44  N   ASN A   6      22.625  24.879   8.248  1.00  0.40           N  
ATOM     45  CA  ASN A   6      23.794  24.099   8.638  1.00  0.41           C  
ATOM     46  C   ASN A   6      24.824  24.959   9.365  1.00  0.40           C  
ATOM     47  CB  ASN A   6      24.427  23.432   7.415  1.00  0.38           C  
ATOM     48  O   ASN A   6      25.259  25.988   8.844  1.00  0.38           O  
ATOM     49  CG  ASN A   6      24.090  21.957   7.314  1.00  0.36           C  
ATOM     50  ND2 ASN A   6      24.333  21.372   6.148  1.00  0.31           N  
ATOM     51  OD1 ASN A   6      23.614  21.350   8.276  1.00  0.36           O  
ATOM     52  N   LEU A   7      24.514  25.533  10.572  1.00  0.41           N  
ATOM     53  CA  LEU A   7      25.702  25.995  11.282  1.00  0.41           C  
ATOM     54  C   LEU A   7      26.967  25.664  10.498  1.00  0.41           C  
ATOM     55  CB  LEU A   7      25.771  25.365  12.676  1.00  0.39           C  
ATOM     56  O   LEU A   7      27.274  24.491  10.273  1.00  0.39           O  
ATOM     57  CG  LEU A   7      24.747  25.863  13.697  1.00  0.37           C  
ATOM     58  CD1 LEU A   7      24.705  24.931  14.903  1.00  0.36           C  
ATOM     59  CD2 LEU A   7      25.071  27.289  14.128  1.00  0.38           C  
ATOM     60  N   ALA A   8      27.025  25.934   9.093  1.00  0.35           N  
ATOM     61  CA  ALA A   8      28.414  25.976   8.645  1.00  0.35           C  
ATOM     62  C   ALA A   8      29.375  25.834   9.823  1.00  0.35           C  
ATOM     63  CB  ALA A   8      28.691  27.274   7.891  1.00  0.33           C  
ATOM     64  O   ALA A   8      29.189  26.469  10.864  1.00  0.33           O  
ATOM     65  N   LEU A   9      29.615  24.541  10.283  1.00  0.40           N  
ATOM     66  CA  LEU A   9      30.862  24.390  11.024  1.00  0.40           C  
ATOM     67  C   LEU A   9      31.565  25.734  11.183  1.00  0.40           C  
ATOM     68  CB  LEU A   9      31.789  23.397  10.317  1.00  0.38           C  
ATOM     69  O   LEU A   9      31.670  26.502  10.224  1.00  0.38           O  
ATOM     70  CG  LEU A   9      31.341  21.935  10.316  1.00  0.36           C  
ATOM     71  CD1 LEU A   9      32.195  21.120   9.350  1.00  0.34           C  
ATOM     72  CD2 LEU A   9      31.413  21.353  11.724  1.00  0.36           C  
ATOM     73  N   PRO A  10      31.238  26.558  12.121  1.00  0.38           N  
ATOM     74  CA  PRO A  10      32.098  27.736  12.259  1.00  0.40           C  
ATOM     75  C   PRO A  10      33.471  27.542  11.620  1.00  0.39           C  
ATOM     76  CB  PRO A  10      32.220  27.908  13.775  1.00  0.37           C  
ATOM     77  O   PRO A  10      34.094  26.491  11.795  1.00  0.37           O  
ATOM     78  CG  PRO A  10      31.465  26.755  14.352  1.00  0.36           C  
ATOM     79  CD  PRO A  10      30.932  25.920  13.223  1.00  0.39           C  
ATOM     80  N   GLN A  11      33.685  27.937  10.355  1.00  0.36           N  
ATOM     81  CA  GLN A  11      34.912  28.191   9.606  1.00  0.38           C  
ATOM     82  C   GLN A  11      35.873  29.067  10.406  1.00  0.36           C  
ATOM     83  CB  GLN A  11      34.594  28.851   8.263  1.00  0.33           C  
ATOM     84  O   GLN A  11      36.933  29.449   9.907  1.00  0.34           O  
ATOM     85  CG  GLN A  11      34.056  27.885   7.216  1.00  0.32           C  
ATOM     86  CD  GLN A  11      34.289  28.369   5.797  1.00  0.36           C  
ATOM     87  NE2 GLN A  11      34.181  27.460   4.835  1.00  0.32           N  
ATOM     88  OE1 GLN A  11      34.562  29.552   5.567  1.00  0.40           O  
ATOM     89  N   ASP A  12      35.704  29.087  11.711  1.00  0.38           N  
ATOM     90  CA  ASP A  12      36.758  29.879  12.336  1.00  0.40           C  
ATOM     91  C   ASP A  12      37.727  28.989  13.112  1.00  0.38           C  
ATOM     92  CB  ASP A  12      36.157  30.936  13.265  1.00  0.35           C  
ATOM     93  O   ASP A  12      37.308  28.048  13.788  1.00  0.37           O  
ATOM     94  CG  ASP A  12      36.399  32.356  12.783  1.00  0.35           C  
ATOM     95  OD1 ASP A  12      37.338  32.578  11.988  1.00  0.37           O  
ATOM     96  OD2 ASP A  12      35.647  33.261  13.204  1.00  0.40           O  
ATOM     97  N   SER A  13      38.921  28.647  12.485  1.00  0.42           N  
ATOM     98  CA  SER A  13      40.238  28.111  12.813  1.00  0.42           C  
ATOM     99  C   SER A  13      40.433  28.009  14.322  1.00  0.42           C  
ATOM    100  CB  SER A  13      41.338  28.984  12.207  1.00  0.38           C  
ATOM    101  O   SER A  13      41.184  27.155  14.800  1.00  0.39           O  
ATOM    102  OG  SER A  13      41.234  30.319  12.672  1.00  0.38           O  
ATOM    103  N   ASP A  14      39.727  28.714  15.124  1.00  0.43           N  
ATOM    104  CA  ASP A  14      40.008  28.698  16.556  1.00  0.43           C  
ATOM    105  C   ASP A  14      39.006  27.819  17.302  1.00  0.42           C  
ATOM    106  CB  ASP A  14      39.985  30.119  17.123  1.00  0.39           C  
ATOM    107  O   ASP A  14      39.212  27.491  18.472  1.00  0.40           O  
ATOM    108  CG  ASP A  14      41.241  30.909  16.795  1.00  0.37           C  
ATOM    109  OD1 ASP A  14      42.277  30.295  16.459  1.00  0.39           O  
ATOM    110  OD2 ASP A  14      41.194  32.155  16.876  1.00  0.42           O  
ATOM    111  N   TYR A  15      38.113  27.002  16.578  1.00  0.39           N  
ATOM    112  CA  TYR A  15      37.120  26.128  17.192  1.00  0.41           C  
ATOM    113  C   TYR A  15      37.429  24.663  16.903  1.00  0.39           C  
ATOM    114  CB  TYR A  15      35.715  26.474  16.690  1.00  0.37           C  
ATOM    115  O   TYR A  15      36.541  23.811  16.968  1.00  0.37           O  
ATOM    116  CG  TYR A  15      35.033  27.554  17.492  1.00  0.36           C  
ATOM    117  CD1 TYR A  15      34.338  27.248  18.661  1.00  0.35           C  
ATOM    118  CD2 TYR A  15      35.080  28.883  17.084  1.00  0.37           C  
ATOM    119  CE1 TYR A  15      33.706  28.240  19.403  1.00  0.38           C  
ATOM    120  CE2 TYR A  15      34.451  29.883  17.818  1.00  0.38           C  
ATOM    121  OH  TYR A  15      33.144  30.539  19.705  1.00  0.31           O  
ATOM    122  CZ  TYR A  15      33.768  29.553  18.974  1.00  0.36           C  
ATOM    123  N   VAL A  16      38.641  24.277  16.573  1.00  0.42           N  
ATOM    124  CA  VAL A  16      39.219  22.945  16.432  1.00  0.43           C  
ATOM    125  C   VAL A  16      38.919  22.117  17.680  1.00  0.42           C  
ATOM    126  CB  VAL A  16      40.743  23.011  16.190  1.00  0.39           C  
ATOM    127  O   VAL A  16      38.827  20.889  17.610  1.00  0.40           O  
ATOM    128  CG1 VAL A  16      41.270  21.665  15.693  1.00  0.35           C  
ATOM    129  CG2 VAL A  16      41.078  24.120  15.194  1.00  0.36           C  
ATOM    130  N   ASN A  17      38.340  22.734  18.738  1.00  0.42           N  
ATOM    131  CA  ASN A  17      38.462  21.914  19.939  1.00  0.42           C  
ATOM    132  C   ASN A  17      37.100  21.629  20.564  1.00  0.42           C  
ATOM    133  CB  ASN A  17      39.384  22.587  20.957  1.00  0.38           C  
ATOM    134  O   ASN A  17      37.006  20.898  21.552  1.00  0.40           O  
ATOM    135  CG  ASN A  17      40.851  22.435  20.608  1.00  0.36           C  
ATOM    136  ND2 ASN A  17      41.662  23.404  21.016  1.00  0.33           N  
ATOM    137  OD1 ASN A  17      41.253  21.454  19.976  1.00  0.38           O  
ATOM    138  N   PHE A  18      35.907  21.876  19.790  1.00  0.42           N  
ATOM    139  CA  PHE A  18      34.632  21.395  20.308  1.00  0.43           C  
ATOM    140  C   PHE A  18      33.654  21.123  19.172  1.00  0.42           C  
ATOM    141  CB  PHE A  18      34.032  22.409  21.287  1.00  0.40           C  
ATOM    142  O   PHE A  18      33.018  22.046  18.659  1.00  0.42           O  
ATOM    143  CG  PHE A  18      34.800  22.540  22.574  1.00  0.39           C  
ATOM    144  CD1 PHE A  18      34.558  21.677  23.635  1.00  0.37           C  
ATOM    145  CD2 PHE A  18      35.766  23.527  22.722  1.00  0.39           C  
ATOM    146  CE1 PHE A  18      35.268  21.796  24.828  1.00  0.38           C  
ATOM    147  CE2 PHE A  18      36.480  23.652  23.911  1.00  0.40           C  
ATOM    148  CZ  PHE A  18      36.229  22.786  24.962  1.00  0.37           C  
ATOM    149  N   PRO A  19      33.717  19.933  18.508  1.00  0.42           N  
ATOM    150  CA  PRO A  19      32.790  19.269  17.588  1.00  0.42           C  
ATOM    151  C   PRO A  19      31.406  19.056  18.198  1.00  0.42           C  
ATOM    152  CB  PRO A  19      33.474  17.930  17.304  1.00  0.39           C  
ATOM    153  O   PRO A  19      31.286  18.844  19.407  1.00  0.41           O  
ATOM    154  CG  PRO A  19      34.476  17.772  18.401  1.00  0.37           C  
ATOM    155  CD  PRO A  19      34.724  19.119  19.018  1.00  0.41           C  
ATOM    156  N   ASP A  20      30.367  19.868  17.826  1.00  0.44           N  
ATOM    157  CA  ASP A  20      28.938  19.572  17.813  1.00  0.46           C  
ATOM    158  C   ASP A  20      28.257  20.094  19.076  1.00  0.44           C  
ATOM    159  CB  ASP A  20      28.703  18.066  17.673  1.00  0.41           C  
ATOM    160  O   ASP A  20      28.599  19.685  20.187  1.00  0.43           O  
ATOM    161  CG  ASP A  20      29.176  17.513  16.340  1.00  0.40           C  
ATOM    162  OD1 ASP A  20      29.272  18.284  15.360  1.00  0.40           O  
ATOM    163  OD2 ASP A  20      29.451  16.296  16.268  1.00  0.39           O  
ATOM    164  N   GLY A  21      27.769  21.450  19.256  1.00  0.46           N  
ATOM    165  CA  GLY A  21      26.701  21.937  20.115  1.00  0.45           C  
ATOM    166  C   GLY A  21      27.142  22.158  21.549  1.00  0.46           C  
ATOM    167  O   GLY A  21      26.317  22.156  22.465  1.00  0.44           O  
ATOM    168  N   ARG A  22      28.351  22.243  21.814  1.00  0.46           N  
ATOM    169  CA  ARG A  22      28.738  22.440  23.208  1.00  0.46           C  
ATOM    170  C   ARG A  22      29.045  23.907  23.489  1.00  0.46           C  
ATOM    171  CB  ARG A  22      29.952  21.574  23.556  1.00  0.43           C  
ATOM    172  O   ARG A  22      29.694  24.576  22.683  1.00  0.44           O  
ATOM    173  CG  ARG A  22      29.656  20.083  23.585  1.00  0.40           C  
ATOM    174  CD  ARG A  22      30.814  19.290  24.176  1.00  0.42           C  
ATOM    175  NE  ARG A  22      30.558  17.854  24.140  1.00  0.37           N  
ATOM    176  NH1 ARG A  22      32.480  17.272  25.281  1.00  0.30           N  
ATOM    177  NH2 ARG A  22      31.025  15.648  24.576  1.00  0.26           N  
ATOM    178  CZ  ARG A  22      31.355  16.928  24.666  1.00  0.36           C  
ATOM    179  N   VAL A  23      28.174  24.578  24.375  1.00  0.53           N  
ATOM    180  CA  VAL A  23      28.334  25.797  25.161  1.00  0.53           C  
ATOM    181  C   VAL A  23      29.586  25.692  26.029  1.00  0.54           C  
ATOM    182  CB  VAL A  23      27.095  26.070  26.044  1.00  0.51           C  
ATOM    183  O   VAL A  23      29.806  24.676  26.692  1.00  0.53           O  
ATOM    184  CG1 VAL A  23      27.021  27.547  26.427  1.00  0.46           C  
ATOM    185  CG2 VAL A  23      25.821  25.637  25.322  1.00  0.48           C  
ATOM    186  N   ARG A  24      30.660  26.365  25.722  1.00  0.52           N  
ATOM    187  CA  ARG A  24      31.752  26.582  26.667  1.00  0.52           C  
ATOM    188  C   ARG A  24      31.259  27.306  27.916  1.00  0.52           C  
ATOM    189  CB  ARG A  24      32.880  27.380  26.010  1.00  0.49           C  
ATOM    190  O   ARG A  24      30.598  28.342  27.819  1.00  0.51           O  
ATOM    191  CG  ARG A  24      34.258  27.083  26.582  1.00  0.49           C  
ATOM    192  CD  ARG A  24      35.342  27.900  25.893  1.00  0.51           C  
ATOM    193  NE  ARG A  24      36.639  27.729  26.542  1.00  0.45           N  
ATOM    194  NH1 ARG A  24      37.737  29.269  25.215  1.00  0.35           N  
ATOM    195  NH2 ARG A  24      38.874  28.152  26.862  1.00  0.31           N  
ATOM    196  CZ  ARG A  24      37.747  28.384  26.205  1.00  0.45           C  
ATOM    197  N   ASN A  25      31.355  26.701  29.136  1.00  0.58           N  
ATOM    198  CA  ASN A  25      31.420  27.450  30.387  1.00  0.58           C  
ATOM    199  C   ASN A  25      32.507  28.519  30.344  1.00  0.59           C  
ATOM    200  CB  ASN A  25      31.651  26.504  31.567  1.00  0.55           C  
ATOM    201  O   ASN A  25      33.560  28.317  29.736  1.00  0.57           O  
ATOM    202  CG  ASN A  25      30.361  26.104  32.256  1.00  0.53           C  
ATOM    203  ND2 ASN A  25      30.417  25.037  33.046  1.00  0.49           N  
ATOM    204  OD1 ASN A  25      29.323  26.747  32.080  1.00  0.53           O  
ATOM    205  N   GLU A  26      32.054  29.815  30.711  1.00  0.59           N  
ATOM    206  CA  GLU A  26      33.019  30.815  31.159  1.00  0.58           C  
ATOM    207  C   GLU A  26      34.064  30.198  32.084  1.00  0.61           C  
ATOM    208  CB  GLU A  26      32.306  31.970  31.867  1.00  0.55           C  
ATOM    209  O   GLU A  26      33.721  29.474  33.021  1.00  0.60           O  
ATOM    210  CG  GLU A  26      33.089  33.275  31.855  1.00  0.53           C  
ATOM    211  CD  GLU A  26      32.292  34.457  32.384  1.00  0.55           C  
ATOM    212  OE1 GLU A  26      31.148  34.258  32.851  1.00  0.60           O  
ATOM    213  OE2 GLU A  26      32.816  35.592  32.330  1.00  0.50           O  
ATOM    214  N   THR A  27      35.271  30.102  31.663  1.00  0.60           N  
ATOM    215  CA  THR A  27      36.379  29.885  32.586  1.00  0.60           C  
ATOM    216  C   THR A  27      37.029  31.211  32.972  1.00  0.61           C  
ATOM    217  CB  THR A  27      37.439  28.949  31.976  1.00  0.56           C  
ATOM    218  O   THR A  27      36.756  32.244  32.357  1.00  0.60           O  
ATOM    219  CG2 THR A  27      36.824  27.617  31.563  1.00  0.50           C  
ATOM    220  OG1 THR A  27      38.015  29.576  30.823  1.00  0.55           O  
ATOM    221  N   VAL A  28      37.751  31.340  34.174  1.00  0.57           N  
ATOM    222  CA  VAL A  28      38.503  32.494  34.654  1.00  0.58           C  
ATOM    223  C   VAL A  28      39.295  33.110  33.503  1.00  0.57           C  
ATOM    224  CB  VAL A  28      39.454  32.111  35.810  1.00  0.51           C  
ATOM    225  O   VAL A  28      39.617  34.300  33.530  1.00  0.56           O  
ATOM    226  CG1 VAL A  28      39.767  33.328  36.678  1.00  0.44           C  
ATOM    227  CG2 VAL A  28      38.844  30.992  36.653  1.00  0.44           C  
ATOM    228  N   THR A  29      39.573  32.384  32.415  1.00  0.59           N  
ATOM    229  CA  THR A  29      40.442  32.811  31.324  1.00  0.59           C  
ATOM    230  C   THR A  29      39.675  32.849  30.005  1.00  0.59           C  
ATOM    231  CB  THR A  29      41.662  31.881  31.185  1.00  0.54           C  
ATOM    232  O   THR A  29      40.223  33.243  28.973  1.00  0.58           O  
ATOM    233  CG2 THR A  29      42.602  32.024  32.377  1.00  0.49           C  
ATOM    234  OG1 THR A  29      41.213  30.522  31.106  1.00  0.56           O  
ATOM    235  N   ALA A  30      38.418  32.464  29.949  1.00  0.62           N  
ATOM    236  CA  ALA A  30      37.786  32.424  28.633  1.00  0.62           C  
ATOM    237  C   ALA A  30      36.271  32.558  28.748  1.00  0.61           C  
ATOM    238  CB  ALA A  30      38.149  31.131  27.907  1.00  0.57           C  
ATOM    239  O   ALA A  30      35.642  31.886  29.569  1.00  0.59           O  
ATOM    240  N   ALA A  31      35.718  33.698  28.035  1.00  0.60           N  
ATOM    241  CA  ALA A  31      34.284  33.956  27.929  1.00  0.58           C  
ATOM    242  C   ALA A  31      33.539  32.720  27.432  1.00  0.60           C  
ATOM    243  CB  ALA A  31      34.024  35.139  26.999  1.00  0.56           C  
ATOM    244  O   ALA A  31      34.041  31.987  26.577  1.00  0.58           O  
ATOM    245  N   GLY A  32      32.546  32.211  28.154  1.00  0.57           N  
ATOM    246  CA  GLY A  32      31.565  31.228  27.723  1.00  0.55           C  
ATOM    247  C   GLY A  32      30.967  31.538  26.363  1.00  0.57           C  
ATOM    248  O   GLY A  32      31.089  32.660  25.867  1.00  0.55           O  
ATOM    249  N   THR A  33      30.572  30.569  25.530  1.00  0.57           N  
ATOM    250  CA  THR A  33      29.758  30.811  24.344  1.00  0.58           C  
ATOM    251  C   THR A  33      28.400  31.391  24.729  1.00  0.58           C  
ATOM    252  CB  THR A  33      29.556  29.518  23.532  1.00  0.55           C  
ATOM    253  O   THR A  33      27.655  30.781  25.499  1.00  0.57           O  
ATOM    254  CG2 THR A  33      29.096  29.827  22.112  1.00  0.53           C  
ATOM    255  OG1 THR A  33      30.794  28.798  23.476  1.00  0.50           O  
ATOM    256  N   PRO A  34      28.107  32.714  24.408  1.00  0.57           N  
ATOM    257  CA  PRO A  34      26.711  33.113  24.606  1.00  0.56           C  
ATOM    258  C   PRO A  34      25.733  32.247  23.815  1.00  0.57           C  
ATOM    259  CB  PRO A  34      26.685  34.560  24.108  1.00  0.55           C  
ATOM    260  O   PRO A  34      26.031  31.845  22.688  1.00  0.56           O  
ATOM    261  CG  PRO A  34      27.879  34.681  23.218  1.00  0.53           C  
ATOM    262  CD  PRO A  34      28.861  33.607  23.590  1.00  0.52           C  
ATOM    263  N   VAL A  35      24.710  31.777  24.482  1.00  0.61           N  
ATOM    264  CA  VAL A  35      23.573  31.269  23.720  1.00  0.60           C  
ATOM    265  C   VAL A  35      23.066  32.349  22.767  1.00  0.61           C  
ATOM    266  CB  VAL A  35      22.432  30.800  24.649  1.00  0.58           C  
ATOM    267  O   VAL A  35      22.764  33.467  23.190  1.00  0.60           O  
ATOM    268  CG1 VAL A  35      21.266  30.242  23.834  1.00  0.54           C  
ATOM    269  CG2 VAL A  35      22.945  29.755  25.638  1.00  0.56           C  
ATOM    270  N   VAL A  36      23.200  32.177  21.403  1.00  0.61           N  
ATOM    271  CA  VAL A  36      22.659  33.135  20.444  1.00  0.62           C  
ATOM    272  C   VAL A  36      21.133  33.075  20.457  1.00  0.62           C  
ATOM    273  CB  VAL A  36      23.191  32.872  19.017  1.00  0.59           C  
ATOM    274  O   VAL A  36      20.550  32.024  20.736  1.00  0.61           O  
ATOM    275  CG1 VAL A  36      24.580  33.482  18.838  1.00  0.56           C  
ATOM    276  CG2 VAL A  36      23.221  31.373  18.728  1.00  0.57           C  
ATOM    277  N   GLU A  37      20.418  34.318  20.382  1.00  0.64           N  
ATOM    278  CA  GLU A  37      18.969  34.494  20.329  1.00  0.64           C  
ATOM    279  C   GLU A  37      18.331  33.519  19.344  1.00  0.65           C  
ATOM    280  CB  GLU A  37      18.616  35.934  19.948  1.00  0.62           C  
ATOM    281  O   GLU A  37      17.260  32.970  19.612  1.00  0.65           O  
ATOM    282  CG  GLU A  37      17.122  36.222  19.953  1.00  0.59           C  
ATOM    283  CD  GLU A  37      16.786  37.656  19.573  1.00  0.59           C  
ATOM    284  OE1 GLU A  37      17.720  38.469  19.388  1.00  0.60           O  
ATOM    285  OE2 GLU A  37      15.580  37.969  19.462  1.00  0.56           O  
ATOM    286  N   GLU A  38      18.974  33.188  18.281  1.00  0.64           N  
ATOM    287  CA  GLU A  38      18.508  32.292  17.228  1.00  0.63           C  
ATOM    288  C   GLU A  38      18.280  30.881  17.764  1.00  0.63           C  
ATOM    289  CB  GLU A  38      19.507  32.259  16.068  1.00  0.61           C  
ATOM    290  O   GLU A  38      17.345  30.196  17.344  1.00  0.62           O  
ATOM    291  CG  GLU A  38      19.639  33.584  15.332  1.00  0.60           C  
ATOM    292  CD  GLU A  38      20.738  34.474  15.890  1.00  0.59           C  
ATOM    293  OE1 GLU A  38      21.181  34.243  17.038  1.00  0.59           O  
ATOM    294  OE2 GLU A  38      21.157  35.411  15.175  1.00  0.57           O  
ATOM    295  N   VAL A  39      19.171  30.367  18.711  1.00  0.65           N  
ATOM    296  CA  VAL A  39      19.020  29.040  19.299  1.00  0.65           C  
ATOM    297  C   VAL A  39      17.722  28.975  20.101  1.00  0.66           C  
ATOM    298  CB  VAL A  39      20.222  28.677  20.199  1.00  0.63           C  
ATOM    299  O   VAL A  39      16.969  28.004  19.998  1.00  0.65           O  
ATOM    300  CG1 VAL A  39      19.979  27.350  20.916  1.00  0.59           C  
ATOM    301  CG2 VAL A  39      21.506  28.615  19.374  1.00  0.61           C  
ATOM    302  N   TYR A  40      17.374  30.024  20.860  1.00  0.71           N  
ATOM    303  CA  TYR A  40      16.141  30.065  21.637  1.00  0.71           C  
ATOM    304  C   TYR A  40      14.929  30.230  20.728  1.00  0.71           C  
ATOM    305  CB  TYR A  40      16.186  31.206  22.658  1.00  0.69           C  
ATOM    306  O   TYR A  40      13.896  29.590  20.938  1.00  0.71           O  
ATOM    307  CG  TYR A  40      17.059  30.915  23.855  1.00  0.66           C  
ATOM    308  CD1 TYR A  40      16.653  30.011  24.834  1.00  0.63           C  
ATOM    309  CD2 TYR A  40      18.289  31.544  24.010  1.00  0.64           C  
ATOM    310  CE1 TYR A  40      17.453  29.741  25.939  1.00  0.60           C  
ATOM    311  CE2 TYR A  40      19.098  31.282  25.111  1.00  0.59           C  
ATOM    312  OH  TYR A  40      19.468  30.117  27.161  1.00  0.57           O  
ATOM    313  CZ  TYR A  40      18.672  30.380  26.069  1.00  0.60           C  
ATOM    314  N   GLY A  41      15.061  31.124  19.757  1.00  0.71           N  
ATOM    315  CA  GLY A  41      13.992  31.337  18.794  1.00  0.71           C  
ATOM    316  C   GLY A  41      13.585  30.070  18.065  1.00  0.72           C  
ATOM    317  O   GLY A  41      12.396  29.769  17.950  1.00  0.71           O  
ATOM    318  N   ASP A  42      14.585  29.301  17.705  1.00  0.73           N  
ATOM    319  CA  ASP A  42      14.326  28.041  17.015  1.00  0.73           C  
ATOM    320  C   ASP A  42      13.646  27.037  17.943  1.00  0.73           C  
ATOM    321  CB  ASP A  42      15.627  27.453  16.465  1.00  0.70           C  
ATOM    322  O   ASP A  42      12.665  26.396  17.561  1.00  0.72           O  
ATOM    323  CG  ASP A  42      15.395  26.331  15.469  1.00  0.66           C  
ATOM    324  OD1 ASP A  42      14.527  26.472  14.581  1.00  0.62           O  
ATOM    325  OD2 ASP A  42      16.086  25.294  15.574  1.00  0.65           O  
ATOM    326  N   LEU A  43      14.294  26.895  19.116  1.00  0.76           N  
ATOM    327  CA  LEU A  43      13.688  26.017  20.112  1.00  0.77           C  
ATOM    328  C   LEU A  43      12.236  26.406  20.368  1.00  0.77           C  
ATOM    329  CB  LEU A  43      14.480  26.065  21.421  1.00  0.75           C  
ATOM    330  O   LEU A  43      11.344  25.555  20.324  1.00  0.76           O  
ATOM    331  CG  LEU A  43      14.038  25.094  22.517  1.00  0.70           C  
ATOM    332  CD1 LEU A  43      14.399  23.662  22.134  1.00  0.67           C  
ATOM    333  CD2 LEU A  43      14.670  25.471  23.853  1.00  0.67           C  
ATOM    334  N   LEU A  44      11.941  27.686  20.451  1.00  0.77           N  
ATOM    335  CA  LEU A  44      10.597  28.190  20.711  1.00  0.78           C  
ATOM    336  C   LEU A  44       9.686  27.952  19.512  1.00  0.78           C  
ATOM    337  CB  LEU A  44      10.640  29.683  21.046  1.00  0.75           C  
ATOM    338  O   LEU A  44       8.555  27.486  19.669  1.00  0.77           O  
ATOM    339  CG  LEU A  44      11.090  30.048  22.462  1.00  0.70           C  
ATOM    340  CD1 LEU A  44      11.381  31.542  22.558  1.00  0.66           C  
ATOM    341  CD2 LEU A  44      10.032  29.638  23.481  1.00  0.67           C  
ATOM    342  N   GLN A  45      10.225  28.155  18.297  1.00  0.78           N  
ATOM    343  CA  GLN A  45       9.459  27.929  17.076  1.00  0.79           C  
ATOM    344  C   GLN A  45       9.089  26.457  16.923  1.00  0.79           C  
ATOM    345  CB  GLN A  45      10.244  28.404  15.853  1.00  0.76           C  
ATOM    346  O   GLN A  45       7.979  26.131  16.497  1.00  0.78           O  
ATOM    347  CG  GLN A  45      10.364  29.918  15.748  1.00  0.70           C  
ATOM    348  CD  GLN A  45       9.019  30.603  15.591  1.00  0.68           C  
ATOM    349  NE2 GLN A  45       8.938  31.856  16.026  1.00  0.62           N  
ATOM    350  OE1 GLN A  45       8.062  30.012  15.082  1.00  0.68           O  
ATOM    351  N   ASN A  46      10.046  25.521  17.306  1.00  0.81           N  
ATOM    352  CA  ASN A  46       9.736  24.095  17.319  1.00  0.81           C  
ATOM    353  C   ASN A  46       8.637  23.770  18.327  1.00  0.82           C  
ATOM    354  CB  ASN A  46      10.992  23.276  17.621  1.00  0.79           C  
ATOM    355  O   ASN A  46       7.699  23.034  18.013  1.00  0.81           O  
ATOM    356  CG  ASN A  46      11.912  23.153  16.422  1.00  0.76           C  
ATOM    357  ND2 ASN A  46      13.191  23.443  16.624  1.00  0.76           N  
ATOM    358  OD1 ASN A  46      11.475  22.802  15.323  1.00  0.76           O  
ATOM    359  N   PHE A  47       8.606  24.426  19.483  1.00  0.84           N  
ATOM    360  CA  PHE A  47       7.570  24.227  20.489  1.00  0.85           C  
ATOM    361  C   PHE A  47       6.235  24.785  20.010  1.00  0.84           C  
ATOM    362  CB  PHE A  47       7.970  24.887  21.812  1.00  0.83           C  
ATOM    363  O   PHE A  47       5.211  24.101  20.074  1.00  0.83           O  
ATOM    364  CG  PHE A  47       9.172  24.259  22.465  1.00  0.80           C  
ATOM    365  CD1 PHE A  47       9.534  22.950  22.173  1.00  0.78           C  
ATOM    366  CD2 PHE A  47       9.940  24.980  23.370  1.00  0.79           C  
ATOM    367  CE1 PHE A  47      10.646  22.366  22.775  1.00  0.79           C  
ATOM    368  CE2 PHE A  47      11.053  24.403  23.976  1.00  0.78           C  
ATOM    369  CZ  PHE A  47      11.404  23.096  23.678  1.00  0.77           C  
ATOM    370  N   TYR A  48       6.245  25.891  19.319  1.00  0.82           N  
ATOM    371  CA  TYR A  48       5.041  26.482  18.746  1.00  0.83           C  
ATOM    372  C   TYR A  48       4.469  25.597  17.645  1.00  0.83           C  
ATOM    373  CB  TYR A  48       5.339  27.879  18.191  1.00  0.81           C  
ATOM    374  O   TYR A  48       3.250  25.459  17.521  1.00  0.82           O  
ATOM    375  CG  TYR A  48       5.664  28.898  19.256  1.00  0.76           C  
ATOM    376  CD1 TYR A  48       5.404  28.638  20.599  1.00  0.71           C  
ATOM    377  CD2 TYR A  48       6.232  30.123  18.920  1.00  0.72           C  
ATOM    378  CE1 TYR A  48       5.701  29.576  21.584  1.00  0.72           C  
ATOM    379  CE2 TYR A  48       6.532  31.067  19.896  1.00  0.71           C  
ATOM    380  OH  TYR A  48       6.559  31.717  22.193  1.00  0.65           O  
ATOM    381  CZ  TYR A  48       6.264  30.785  21.223  1.00  0.71           C  
ATOM    382  N   LYS A  49       5.385  25.002  16.840  1.00  0.84           N  
ATOM    383  CA  LYS A  49       4.940  24.077  15.802  1.00  0.85           C  
ATOM    384  C   LYS A  49       4.254  22.857  16.411  1.00  0.84           C  
ATOM    385  CB  LYS A  49       6.119  23.635  14.934  1.00  0.82           C  
ATOM    386  O   LYS A  49       3.211  22.416  15.922  1.00  0.83           O  
ATOM    387  CG  LYS A  49       5.713  22.904  13.663  1.00  0.75           C  
ATOM    388  CD  LYS A  49       6.916  22.618  12.774  1.00  0.73           C  
ATOM    389  CE  LYS A  49       6.523  21.816  11.541  1.00  0.70           C  
ATOM    390  NZ  LYS A  49       7.706  21.498  10.686  1.00  0.65           N  
ATOM    391  N   ILE A  50       4.814  22.284  17.472  1.00  0.87           N  
ATOM    392  CA  ILE A  50       4.202  21.157  18.168  1.00  0.87           C  
ATOM    393  C   ILE A  50       2.846  21.575  18.733  1.00  0.87           C  
ATOM    394  CB  ILE A  50       5.113  20.627  19.297  1.00  0.86           C  
ATOM    395  O   ILE A  50       1.835  20.912  18.490  1.00  0.86           O  
ATOM    396  CG1 ILE A  50       6.346  19.933  18.708  1.00  0.85           C  
ATOM    397  CG2 ILE A  50       4.338  19.679  20.217  1.00  0.84           C  
ATOM    398  CD1 ILE A  50       7.456  19.677  19.719  1.00  0.81           C  
ATOM    399  N   ILE A  51       2.639  22.729  19.401  1.00  0.84           N  
ATOM    400  CA  ILE A  51       1.404  23.216  20.007  1.00  0.85           C  
ATOM    401  C   ILE A  51       0.347  23.427  18.925  1.00  0.85           C  
ATOM    402  CB  ILE A  51       1.637  24.526  20.792  1.00  0.84           C  
ATOM    403  O   ILE A  51      -0.756  22.883  19.011  1.00  0.84           O  
ATOM    404  CG1 ILE A  51       2.531  24.266  22.010  1.00  0.84           C  
ATOM    405  CG2 ILE A  51       0.303  25.147  21.214  1.00  0.83           C  
ATOM    406  CD1 ILE A  51       3.116  25.528  22.629  1.00  0.82           C  
ATOM    407  N   ARG A  52       0.708  24.058  17.726  1.00  0.85           N  
ATOM    408  CA  ARG A  52      -0.220  24.300  16.626  1.00  0.86           C  
ATOM    409  C   ARG A  52      -0.635  22.991  15.962  1.00  0.84           C  
ATOM    410  CB  ARG A  52       0.406  25.238  15.591  1.00  0.84           C  
ATOM    411  O   ARG A  52      -1.790  22.830  15.564  1.00  0.83           O  
ATOM    412  CG  ARG A  52       0.477  26.689  16.039  1.00  0.81           C  
ATOM    413  CD  ARG A  52       1.168  27.565  15.004  1.00  0.79           C  
ATOM    414  NE  ARG A  52       1.331  28.936  15.480  1.00  0.77           N  
ATOM    415  NH1 ARG A  52       3.402  29.248  14.505  1.00  0.70           N  
ATOM    416  NH2 ARG A  52       2.434  30.937  15.715  1.00  0.67           N  
ATOM    417  CZ  ARG A  52       2.389  29.704  15.232  1.00  0.78           C  
ATOM    418  N   SER A  53       0.345  22.126  15.793  1.00  0.87           N  
ATOM    419  CA  SER A  53       0.054  20.844  15.159  1.00  0.88           C  
ATOM    420  C   SER A  53      -0.918  20.021  15.998  1.00  0.85           C  
ATOM    421  CB  SER A  53       1.343  20.052  14.934  1.00  0.85           C  
ATOM    422  O   SER A  53      -1.637  19.171  15.469  1.00  0.80           O  
ATOM    423  OG  SER A  53       2.229  20.763  14.086  1.00  0.75           O  
ATOM    424  N   SER A  54      -1.078  20.197  17.226  1.00  0.85           N  
ATOM    425  CA  SER A  54      -1.999  19.510  18.125  1.00  0.86           C  
ATOM    426  C   SER A  54      -3.388  20.138  18.078  1.00  0.85           C  
ATOM    427  CB  SER A  54      -1.467  19.535  19.559  1.00  0.84           C  
ATOM    428  O   SER A  54      -4.312  19.664  18.743  1.00  0.82           O  
ATOM    429  OG  SER A  54      -1.522  20.846  20.093  1.00  0.77           O  
ATOM    430  N   GLY A  55      -3.634  21.307  17.330  1.00  0.81           N  
ATOM    431  CA  GLY A  55      -4.862  22.083  17.275  1.00  0.83           C  
ATOM    432  C   GLY A  55      -4.975  23.102  18.393  1.00  0.82           C  
ATOM    433  O   GLY A  55      -5.996  23.782  18.519  1.00  0.81           O  
ATOM    434  N   LEU A  56      -4.073  23.305  19.288  1.00  0.85           N  
ATOM    435  CA  LEU A  56      -4.105  24.300  20.354  1.00  0.85           C  
ATOM    436  C   LEU A  56      -3.602  25.650  19.854  1.00  0.84           C  
ATOM    437  CB  LEU A  56      -3.261  23.837  21.545  1.00  0.84           C  
ATOM    438  O   LEU A  56      -2.719  25.708  18.995  1.00  0.83           O  
ATOM    439  CG  LEU A  56      -3.722  22.559  22.246  1.00  0.82           C  
ATOM    440  CD1 LEU A  56      -2.728  22.161  23.332  1.00  0.80           C  
ATOM    441  CD2 LEU A  56      -5.117  22.744  22.834  1.00  0.81           C  
ATOM    442  N   GLU A  57      -4.232  26.777  20.320  1.00  0.82           N  
ATOM    443  CA  GLU A  57      -3.807  28.153  20.084  1.00  0.81           C  
ATOM    444  C   GLU A  57      -2.726  28.574  21.076  1.00  0.80           C  
ATOM    445  CB  GLU A  57      -5.000  29.107  20.170  1.00  0.77           C  
ATOM    446  O   GLU A  57      -2.843  28.317  22.276  1.00  0.76           O  
ATOM    447  CG  GLU A  57      -5.997  28.950  19.031  1.00  0.71           C  
ATOM    448  CD  GLU A  57      -6.906  30.156  18.857  1.00  0.69           C  
ATOM    449  OE1 GLU A  57      -7.035  30.960  19.808  1.00  0.68           O  
ATOM    450  OE2 GLU A  57      -7.494  30.298  17.762  1.00  0.65           O  
ATOM    451  N   ILE A  58      -1.610  29.109  20.596  1.00  0.82           N  
ATOM    452  CA  ILE A  58      -0.552  29.652  21.441  1.00  0.82           C  
ATOM    453  C   ILE A  58      -1.064  30.885  22.181  1.00  0.81           C  
ATOM    454  CB  ILE A  58       0.706  30.005  20.616  1.00  0.80           C  
ATOM    455  O   ILE A  58      -1.532  31.841  21.558  1.00  0.78           O  
ATOM    456  CG1 ILE A  58       1.272  28.751  19.941  1.00  0.75           C  
ATOM    457  CG2 ILE A  58       1.762  30.675  21.500  1.00  0.74           C  
ATOM    458  CD1 ILE A  58       2.317  29.041  18.873  1.00  0.73           C  
ATOM    459  N   THR A  59      -1.091  30.809  23.484  1.00  0.77           N  
ATOM    460  CA  THR A  59      -1.418  31.966  24.309  1.00  0.76           C  
ATOM    461  C   THR A  59      -0.148  32.660  24.794  1.00  0.75           C  
ATOM    462  CB  THR A  59      -2.280  31.563  25.520  1.00  0.74           C  
ATOM    463  O   THR A  59       0.895  32.022  24.946  1.00  0.72           O  
ATOM    464  CG2 THR A  59      -3.443  30.673  25.095  1.00  0.67           C  
ATOM    465  OG1 THR A  59      -1.468  30.852  26.462  1.00  0.69           O  
ATOM    466  N   GLU A  60      -0.153  34.042  24.900  1.00  0.68           N  
ATOM    467  CA  GLU A  60       0.899  34.897  25.444  1.00  0.67           C  
ATOM    468  C   GLU A  60       0.802  34.991  26.964  1.00  0.67           C  
ATOM    469  CB  GLU A  60       0.829  36.295  24.824  1.00  0.63           C  
ATOM    470  O   GLU A  60       1.528  35.765  27.590  1.00  0.64           O  
ATOM    471  CG  GLU A  60       1.087  36.317  23.324  1.00  0.61           C  
ATOM    472  CD  GLU A  60       1.195  37.722  22.755  1.00  0.61           C  
ATOM    473  OE1 GLU A  60       0.875  38.695  23.474  1.00  0.63           O  
ATOM    474  OE2 GLU A  60       1.602  37.851  21.578  1.00  0.58           O  
ATOM    475  N   THR A  61      -0.131  34.242  27.543  1.00  0.65           N  
ATOM    476  CA  THR A  61      -0.249  34.260  28.997  1.00  0.65           C  
ATOM    477  C   THR A  61       0.866  33.440  29.640  1.00  0.65           C  
ATOM    478  CB  THR A  61      -1.616  33.719  29.453  1.00  0.62           C  
ATOM    479  O   THR A  61       1.121  32.304  29.234  1.00  0.63           O  
ATOM    480  CG2 THR A  61      -2.056  34.369  30.761  1.00  0.58           C  
ATOM    481  OG1 THR A  61      -2.594  33.994  28.443  1.00  0.61           O  
ATOM    482  N   ALA A  62       1.728  34.037  30.482  1.00  0.61           N  
ATOM    483  CA  ALA A  62       2.740  33.360  31.289  1.00  0.60           C  
ATOM    484  C   ALA A  62       2.164  32.116  31.960  1.00  0.60           C  
ATOM    485  CB  ALA A  62       3.308  34.312  32.339  1.00  0.57           C  
ATOM    486  O   ALA A  62       1.025  32.128  32.431  1.00  0.58           O  
ATOM    487  N   ASP A  63       2.978  31.067  31.832  1.00  0.57           N  
ATOM    488  CA  ASP A  63       2.735  29.943  32.731  1.00  0.57           C  
ATOM    489  C   ASP A  63       2.676  30.405  34.185  1.00  0.57           C  
ATOM    490  CB  ASP A  63       3.820  28.877  32.562  1.00  0.54           C  
ATOM    491  O   ASP A  63       3.590  31.077  34.666  1.00  0.56           O  
ATOM    492  CG  ASP A  63       3.562  27.949  31.388  1.00  0.53           C  
ATOM    493  OD1 ASP A  63       2.412  27.888  30.900  1.00  0.53           O  
ATOM    494  OD2 ASP A  63       4.515  27.271  30.948  1.00  0.55           O  
ATOM    495  N   SER A  64       1.568  30.774  34.679  1.00  0.55           N  
ATOM    496  CA  SER A  64       1.385  30.949  36.116  1.00  0.54           C  
ATOM    497  C   SER A  64       1.255  29.604  36.824  1.00  0.54           C  
ATOM    498  CB  SER A  64       0.150  31.805  36.399  1.00  0.50           C  
ATOM    499  O   SER A  64       0.687  28.659  36.274  1.00  0.52           O  
ATOM    500  OG  SER A  64      -1.031  31.135  35.994  1.00  0.51           O  
ATOM    501  N   GLU A  65       2.341  29.158  37.587  1.00  0.49           N  
ATOM    502  CA  GLU A  65       2.478  28.103  38.586  1.00  0.50           C  
ATOM    503  C   GLU A  65       1.193  27.289  38.709  1.00  0.49           C  
ATOM    504  CB  GLU A  65       2.858  28.695  39.946  1.00  0.44           C  
ATOM    505  O   GLU A  65       0.211  27.754  39.291  1.00  0.46           O  
ATOM    506  CG  GLU A  65       4.313  29.132  40.041  1.00  0.42           C  
ATOM    507  CD  GLU A  65       4.719  29.564  41.441  1.00  0.45           C  
ATOM    508  OE1 GLU A  65       3.838  29.661  42.326  1.00  0.48           O  
ATOM    509  OE2 GLU A  65       5.927  29.810  41.654  1.00  0.41           O  
ATOM    510  N   GLY A  66       0.924  26.427  37.613  1.00  0.49           N  
ATOM    511  CA  GLY A  66       0.066  25.265  37.780  1.00  0.48           C  
ATOM    512  C   GLY A  66      -1.065  25.207  36.770  1.00  0.49           C  
ATOM    513  O   GLY A  66      -1.905  24.306  36.821  1.00  0.46           O  
ATOM    514  N   THR A  67      -1.168  26.072  35.728  1.00  0.49           N  
ATOM    515  CA  THR A  67      -2.438  25.902  35.032  1.00  0.50           C  
ATOM    516  C   THR A  67      -2.227  25.865  33.521  1.00  0.49           C  
ATOM    517  CB  THR A  67      -3.425  27.030  35.387  1.00  0.44           C  
ATOM    518  O   THR A  67      -3.055  25.324  32.786  1.00  0.47           O  
ATOM    519  CG2 THR A  67      -4.006  26.833  36.783  1.00  0.38           C  
ATOM    520  OG1 THR A  67      -2.742  28.288  35.339  1.00  0.38           O  
ATOM    521  N   GLN A  68      -0.945  26.267  32.957  1.00  0.56           N  
ATOM    522  CA  GLN A  68      -0.970  26.293  31.498  1.00  0.57           C  
ATOM    523  C   GLN A  68       0.345  25.783  30.916  1.00  0.56           C  
ATOM    524  CB  GLN A  68      -1.254  27.708  30.992  1.00  0.50           C  
ATOM    525  O   GLN A  68       1.321  26.530  30.824  1.00  0.52           O  
ATOM    526  CG  GLN A  68      -2.716  28.119  31.103  1.00  0.47           C  
ATOM    527  CD  GLN A  68      -3.011  29.434  30.407  1.00  0.50           C  
ATOM    528  NE2 GLN A  68      -4.292  29.763  30.278  1.00  0.39           N  
ATOM    529  OE1 GLN A  68      -2.095  30.150  29.990  1.00  0.52           O  
ATOM    530  N   PHE A  69       0.513  24.547  30.736  1.00  0.72           N  
ATOM    531  CA  PHE A  69       1.544  23.702  30.146  1.00  0.73           C  
ATOM    532  C   PHE A  69       1.275  23.475  28.663  1.00  0.74           C  
ATOM    533  CB  PHE A  69       1.624  22.358  30.877  1.00  0.66           C  
ATOM    534  O   PHE A  69       1.063  22.339  28.232  1.00  0.71           O  
ATOM    535  CG  PHE A  69       1.957  22.482  32.339  1.00  0.62           C  
ATOM    536  CD1 PHE A  69       3.249  22.790  32.749  1.00  0.57           C  
ATOM    537  CD2 PHE A  69       0.978  22.290  33.305  1.00  0.59           C  
ATOM    538  CE1 PHE A  69       3.560  22.904  34.102  1.00  0.54           C  
ATOM    539  CE2 PHE A  69       1.281  22.404  34.659  1.00  0.55           C  
ATOM    540  CZ  PHE A  69       2.573  22.710  35.055  1.00  0.53           C  
ATOM    541  N   GLN A  70       1.068  24.562  27.781  1.00  0.81           N  
ATOM    542  CA  GLN A  70       0.622  24.416  26.399  1.00  0.82           C  
ATOM    543  C   GLN A  70       1.422  23.338  25.674  1.00  0.82           C  
ATOM    544  CB  GLN A  70       0.736  25.746  25.654  1.00  0.79           C  
ATOM    545  O   GLN A  70       0.856  22.524  24.941  1.00  0.80           O  
ATOM    546  CG  GLN A  70      -0.262  26.799  26.118  1.00  0.76           C  
ATOM    547  CD  GLN A  70      -0.151  28.096  25.339  1.00  0.73           C  
ATOM    548  NE2 GLN A  70      -1.221  28.884  25.343  1.00  0.69           N  
ATOM    549  OE1 GLN A  70       0.889  28.389  24.739  1.00  0.74           O  
ATOM    550  N   LEU A  71       2.777  23.330  25.958  1.00  0.83           N  
ATOM    551  CA  LEU A  71       3.588  22.273  25.363  1.00  0.84           C  
ATOM    552  C   LEU A  71       3.204  20.910  25.928  1.00  0.84           C  
ATOM    553  CB  LEU A  71       5.076  22.539  25.606  1.00  0.82           C  
ATOM    554  O   LEU A  71       3.084  19.936  25.182  1.00  0.82           O  
ATOM    555  CG  LEU A  71       6.051  21.511  25.030  1.00  0.81           C  
ATOM    556  CD1 LEU A  71       5.912  21.440  23.513  1.00  0.78           C  
ATOM    557  CD2 LEU A  71       7.484  21.853  25.425  1.00  0.80           C  
ATOM    558  N   LEU A  72       2.948  20.852  27.283  1.00  0.83           N  
ATOM    559  CA  LEU A  72       2.546  19.599  27.914  1.00  0.84           C  
ATOM    560  C   LEU A  72       1.171  19.160  27.422  1.00  0.83           C  
ATOM    561  CB  LEU A  72       2.533  19.746  29.437  1.00  0.82           C  
ATOM    562  O   LEU A  72       0.954  17.977  27.149  1.00  0.82           O  
ATOM    563  CG  LEU A  72       2.105  18.512  30.234  1.00  0.78           C  
ATOM    564  CD1 LEU A  72       3.092  17.371  30.013  1.00  0.75           C  
ATOM    565  CD2 LEU A  72       1.990  18.847  31.717  1.00  0.76           C  
ATOM    566  N   ASP A  73       0.226  20.105  27.227  1.00  0.83           N  
ATOM    567  CA  ASP A  73      -1.118  19.788  26.755  1.00  0.83           C  
ATOM    568  C   ASP A  73      -1.100  19.374  25.285  1.00  0.83           C  
ATOM    569  CB  ASP A  73      -2.053  20.982  26.954  1.00  0.82           C  
ATOM    570  O   ASP A  73      -1.724  18.381  24.906  1.00  0.82           O  
ATOM    571  CG  ASP A  73      -2.358  21.259  28.416  1.00  0.78           C  
ATOM    572  OD1 ASP A  73      -2.215  20.342  29.253  1.00  0.79           O  
ATOM    573  OD2 ASP A  73      -2.747  22.404  28.733  1.00  0.81           O  
ATOM    574  N   ALA A  74      -0.201  19.989  24.480  1.00  0.85           N  
ATOM    575  CA  ALA A  74       0.006  19.575  23.095  1.00  0.86           C  
ATOM    576  C   ALA A  74       0.565  18.157  23.024  1.00  0.85           C  
ATOM    577  CB  ALA A  74       0.942  20.549  22.383  1.00  0.84           C  
ATOM    578  O   ALA A  74       0.069  17.324  22.262  1.00  0.82           O  
ATOM    579  N   LEU A  75       1.592  17.749  23.930  1.00  0.84           N  
ATOM    580  CA  LEU A  75       2.183  16.417  24.006  1.00  0.84           C  
ATOM    581  C   LEU A  75       1.166  15.399  24.511  1.00  0.82           C  
ATOM    582  CB  LEU A  75       3.410  16.427  24.921  1.00  0.83           C  
ATOM    583  O   LEU A  75       1.155  14.251  24.062  1.00  0.80           O  
ATOM    584  CG  LEU A  75       4.656  17.127  24.376  1.00  0.82           C  
ATOM    585  CD1 LEU A  75       5.725  17.227  25.460  1.00  0.80           C  
ATOM    586  CD2 LEU A  75       5.194  16.390  23.154  1.00  0.81           C  
ATOM    587  N   LYS A  76       0.223  15.876  25.366  1.00  0.82           N  
ATOM    588  CA  LYS A  76      -0.851  15.003  25.834  1.00  0.83           C  
ATOM    589  C   LYS A  76      -1.823  14.674  24.704  1.00  0.82           C  
ATOM    590  CB  LYS A  76      -1.601  15.652  26.998  1.00  0.81           C  
ATOM    591  O   LYS A  76      -2.255  13.528  24.565  1.00  0.80           O  
ATOM    592  CG  LYS A  76      -0.836  15.634  28.314  1.00  0.78           C  
ATOM    593  CD  LYS A  76      -1.539  16.465  29.380  1.00  0.77           C  
ATOM    594  CE  LYS A  76      -0.731  16.519  30.670  1.00  0.77           C  
ATOM    595  NZ  LYS A  76      -1.256  17.555  31.609  1.00  0.72           N  
ATOM    596  N   ILE A  77      -2.209  15.585  23.862  1.00  0.81           N  
ATOM    597  CA  ILE A  77      -3.079  15.354  22.714  1.00  0.81           C  
ATOM    598  C   ILE A  77      -2.420  14.362  21.758  1.00  0.78           C  
ATOM    599  CB  ILE A  77      -3.404  16.673  21.977  1.00  0.79           C  
ATOM    600  O   ILE A  77      -3.000  13.323  21.434  1.00  0.75           O  
ATOM    601  CG1 ILE A  77      -4.338  17.542  22.826  1.00  0.82           C  
ATOM    602  CG2 ILE A  77      -4.019  16.386  20.604  1.00  0.81           C  
ATOM    603  CD1 ILE A  77      -4.445  18.984  22.349  1.00  0.79           C  
ATOM    604  N   PHE A  78      -1.087  14.522  21.420  1.00  0.80           N  
ATOM    605  CA  PHE A  78      -0.381  13.558  20.584  1.00  0.81           C  
ATOM    606  C   PHE A  78      -0.305  12.199  21.270  1.00  0.77           C  
ATOM    607  CB  PHE A  78       1.029  14.061  20.257  1.00  0.79           C  
ATOM    608  O   PHE A  78      -0.480  11.163  20.626  1.00  0.73           O  
ATOM    609  CG  PHE A  78       1.053  15.218  19.296  1.00  0.79           C  
ATOM    610  CD1 PHE A  78       0.495  15.099  18.028  1.00  0.77           C  
ATOM    611  CD2 PHE A  78       1.633  16.426  19.660  1.00  0.79           C  
ATOM    612  CE1 PHE A  78       0.516  16.169  17.137  1.00  0.82           C  
ATOM    613  CE2 PHE A  78       1.658  17.500  18.774  1.00  0.81           C  
ATOM    614  CZ  PHE A  78       1.100  17.369  17.513  1.00  0.80           C  
ATOM    615  N   ALA A  79      -0.009  12.227  22.590  1.00  0.74           N  
ATOM    616  CA  ALA A  79       0.064  10.972  23.334  1.00  0.73           C  
ATOM    617  C   ALA A  79      -1.290  10.268  23.355  1.00  0.71           C  
ATOM    618  CB  ALA A  79       0.551  11.225  24.758  1.00  0.71           C  
ATOM    619  O   ALA A  79      -1.358   9.038  23.286  1.00  0.69           O  
ATOM    620  N   ASN A  80      -2.338  11.084  23.482  1.00  0.68           N  
ATOM    621  CA  ASN A  80      -3.678  10.508  23.450  1.00  0.67           C  
ATOM    622  C   ASN A  80      -4.045  10.021  22.051  1.00  0.66           C  
ATOM    623  CB  ASN A  80      -4.710  11.521  23.948  1.00  0.64           C  
ATOM    624  O   ASN A  80      -4.527   8.899  21.887  1.00  0.64           O  
ATOM    625  CG  ASN A  80      -4.620  11.761  25.442  1.00  0.61           C  
ATOM    626  ND2 ASN A  80      -5.126  12.904  25.891  1.00  0.63           N  
ATOM    627  OD1 ASN A  80      -4.099  10.927  26.187  1.00  0.63           O  
ATOM    628  N   GLU A  81      -3.731  10.818  21.027  1.00  0.65           N  
ATOM    629  CA  GLU A  81      -3.892  10.357  19.652  1.00  0.64           C  
ATOM    630  C   GLU A  81      -3.130   9.056  19.412  1.00  0.62           C  
ATOM    631  CB  GLU A  81      -3.422  11.430  18.666  1.00  0.60           C  
ATOM    632  O   GLU A  81      -3.668   8.115  18.826  1.00  0.60           O  
ATOM    633  CG  GLU A  81      -4.367  12.618  18.554  1.00  0.57           C  
ATOM    634  CD  GLU A  81      -3.889  13.674  17.571  1.00  0.56           C  
ATOM    635  OE1 GLU A  81      -2.769  13.536  17.028  1.00  0.66           O  
ATOM    636  OE2 GLU A  81      -4.640  14.648  17.342  1.00  0.66           O  
ATOM    637  N   VAL A  82      -1.873   8.979  19.877  1.00  0.58           N  
ATOM    638  CA  VAL A  82      -1.093   7.746  19.880  1.00  0.57           C  
ATOM    639  C   VAL A  82      -1.755   6.718  20.795  1.00  0.56           C  
ATOM    640  CB  VAL A  82       0.365   7.997  20.327  1.00  0.53           C  
ATOM    641  O   VAL A  82      -1.756   5.522  20.497  1.00  0.55           O  
ATOM    642  CG1 VAL A  82       1.120   6.677  20.472  1.00  0.46           C  
ATOM    643  CG2 VAL A  82       1.075   8.917  19.336  1.00  0.47           C  
ATOM    644  N   ASN A  83      -2.186   7.157  21.988  1.00  0.49           N  
ATOM    645  CA  ASN A  83      -2.911   6.278  22.899  1.00  0.49           C  
ATOM    646  C   ASN A  83      -4.297   5.933  22.362  1.00  0.48           C  
ATOM    647  CB  ASN A  83      -3.023   6.916  24.285  1.00  0.46           C  
ATOM    648  O   ASN A  83      -4.717   4.776  22.415  1.00  0.47           O  
ATOM    649  CG  ASN A  83      -1.810   6.643  25.154  1.00  0.44           C  
ATOM    650  ND2 ASN A  83      -1.604   7.480  26.164  1.00  0.45           N  
ATOM    651  OD1 ASN A  83      -1.065   5.689  24.918  1.00  0.47           O  
ATOM    652  N   ASP A  84      -5.048   6.931  21.927  1.00  0.43           N  
ATOM    653  CA  ASP A  84      -6.276   6.661  21.185  1.00  0.43           C  
ATOM    654  C   ASP A  84      -6.001   5.773  19.974  1.00  0.43           C  
ATOM    655  CB  ASP A  84      -6.932   7.970  20.739  1.00  0.41           C  
ATOM    656  O   ASP A  84      -6.718   4.799  19.736  1.00  0.41           O  
ATOM    657  CG  ASP A  84      -7.763   8.619  21.831  1.00  0.38           C  
ATOM    658  OD1 ASP A  84      -8.010   7.975  22.874  1.00  0.41           O  
ATOM    659  OD2 ASP A  84      -8.178   9.783  21.647  1.00  0.46           O  
ATOM    660  N   LEU A  85      -4.923   5.997  19.231  1.00  0.39           N  
ATOM    661  CA  LEU A  85      -4.376   5.000  18.317  1.00  0.39           C  
ATOM    662  C   LEU A  85      -4.033   3.713  19.059  1.00  0.38           C  
ATOM    663  CB  LEU A  85      -3.131   5.544  17.611  1.00  0.37           C  
ATOM    664  O   LEU A  85      -4.284   2.615  18.556  1.00  0.37           O  
ATOM    665  CG  LEU A  85      -3.377   6.411  16.375  1.00  0.35           C  
ATOM    666  CD1 LEU A  85      -2.186   7.330  16.127  1.00  0.32           C  
ATOM    667  CD2 LEU A  85      -3.648   5.537  15.155  1.00  0.35           C  
ATOM    668  N   LYS A  86      -3.494   3.806  20.300  1.00  0.35           N  
ATOM    669  CA  LYS A  86      -3.327   2.691  21.227  1.00  0.34           C  
ATOM    670  C   LYS A  86      -4.648   2.335  21.903  1.00  0.35           C  
ATOM    671  CB  LYS A  86      -2.270   3.023  22.282  1.00  0.33           C  
ATOM    672  O   LYS A  86      -4.954   1.157  22.098  1.00  0.33           O  
ATOM    673  CG  LYS A  86      -0.839   2.814  21.811  1.00  0.31           C  
ATOM    674  CD  LYS A  86       0.164   3.141  22.910  1.00  0.35           C  
ATOM    675  CE  LYS A  86       1.598   2.935  22.439  1.00  0.30           C  
ATOM    676  NZ  LYS A  86       2.587   3.316  23.492  1.00  0.33           N  
ATOM    677  N   GLN A  87      -5.431   3.194  22.434  1.00  0.31           N  
ATOM    678  CA  GLN A  87      -6.756   2.957  22.996  1.00  0.30           C  
ATOM    679  C   GLN A  87      -7.766   2.624  21.902  1.00  0.31           C  
ATOM    680  CB  GLN A  87      -7.227   4.175  23.792  1.00  0.28           C  
ATOM    681  O   GLN A  87      -8.638   1.773  22.093  1.00  0.29           O  
ATOM    682  CG  GLN A  87      -6.587   4.296  25.168  1.00  0.27           C  
ATOM    683  CD  GLN A  87      -7.164   5.436  25.986  1.00  0.31           C  
ATOM    684  NE2 GLN A  87      -6.668   5.599  27.208  1.00  0.26           N  
ATOM    685  OE1 GLN A  87      -8.047   6.165  25.523  1.00  0.33           O  
ATOM    686  N   THR A  88      -7.924   3.177  20.792  1.00  0.30           N  
ATOM    687  CA  THR A  88      -8.588   2.569  19.644  1.00  0.30           C  
ATOM    688  C   THR A  88      -7.962   1.218  19.310  1.00  0.30           C  
ATOM    689  CB  THR A  88      -8.521   3.488  18.410  1.00  0.28           C  
ATOM    690  O   THR A  88      -8.649   0.310  18.837  1.00  0.29           O  
ATOM    691  CG2 THR A  88      -9.780   3.358  17.559  1.00  0.27           C  
ATOM    692  OG1 THR A  88      -8.386   4.848  18.840  1.00  0.27           O  
ATOM    693  N   LEU A  89      -6.848   0.861  19.866  1.00  0.30           N  
ATOM    694  CA  LEU A  89      -6.250  -0.437  20.163  1.00  0.30           C  
ATOM    695  C   LEU A  89      -6.482  -0.821  21.620  1.00  0.30           C  
ATOM    696  CB  LEU A  89      -4.749  -0.418  19.861  1.00  0.28           C  
ATOM    697  O   LEU A  89      -5.778  -1.678  22.160  1.00  0.29           O  
ATOM    698  CG  LEU A  89      -4.326  -0.965  18.497  1.00  0.27           C  
ATOM    699  CD1 LEU A  89      -3.203  -0.117  17.910  1.00  0.25           C  
ATOM    700  CD2 LEU A  89      -3.894  -2.423  18.617  1.00  0.28           C  
ATOM    701  N   THR A  90      -7.152  -0.140  22.441  1.00  0.27           N  
ATOM    702  CA  THR A  90      -7.534  -0.666  23.747  1.00  0.28           C  
ATOM    703  C   THR A  90      -8.627  -1.722  23.606  1.00  0.27           C  
ATOM    704  CB  THR A  90      -8.021   0.458  24.680  1.00  0.25           C  
ATOM    705  O   THR A  90      -9.678  -1.461  23.017  1.00  0.26           O  
ATOM    706  CG2 THR A  90      -7.798   0.092  26.144  1.00  0.24           C  
ATOM    707  OG1 THR A  90      -7.300   1.661  24.386  1.00  0.17           O  
ATOM    708  N   VAL A  91      -8.327  -2.992  23.242  1.00  0.32           N  
ATOM    709  CA  VAL A  91      -8.845  -4.270  23.719  1.00  0.32           C  
ATOM    710  C   VAL A  91      -9.586  -4.067  25.038  1.00  0.32           C  
ATOM    711  CB  VAL A  91      -7.716  -5.309  23.895  1.00  0.30           C  
ATOM    712  O   VAL A  91      -9.030  -3.518  25.992  1.00  0.31           O  
ATOM    713  CG1 VAL A  91      -8.293  -6.677  24.256  1.00  0.29           C  
ATOM    714  CG2 VAL A  91      -6.871  -5.400  22.626  1.00  0.29           C  
ATOM    715  N   ASN A  92     -10.637  -3.361  25.029  1.00  0.30           N  
ATOM    716  CA  ASN A  92     -11.480  -3.488  26.213  1.00  0.32           C  
ATOM    717  C   ASN A  92     -10.961  -4.569  27.157  1.00  0.30           C  
ATOM    718  CB  ASN A  92     -12.927  -3.783  25.813  1.00  0.28           C  
ATOM    719  O   ASN A  92     -10.815  -5.727  26.761  1.00  0.29           O  
ATOM    720  CG  ASN A  92     -13.812  -2.553  25.872  1.00  0.28           C  
ATOM    721  ND2 ASN A  92     -14.908  -2.575  25.123  1.00  0.20           N  
ATOM    722  OD1 ASN A  92     -13.511  -1.591  26.583  1.00  0.28           O  
ATOM    723  N   GLN A  93      -9.858  -4.401  27.854  1.00  0.31           N  
ATOM    724  CA  GLN A  93      -9.478  -5.021  29.119  1.00  0.31           C  
ATOM    725  C   GLN A  93     -10.708  -5.375  29.949  1.00  0.31           C  
ATOM    726  CB  GLN A  93      -8.555  -4.097  29.915  1.00  0.29           C  
ATOM    727  O   GLN A  93     -10.796  -5.012  31.124  1.00  0.29           O  
ATOM    728  CG  GLN A  93      -7.114  -4.095  29.423  1.00  0.28           C  
ATOM    729  CD  GLN A  93      -6.162  -3.427  30.398  1.00  0.33           C  
ATOM    730  NE2 GLN A  93      -4.865  -3.640  30.202  1.00  0.24           N  
ATOM    731  OE1 GLN A  93      -6.589  -2.724  31.319  1.00  0.35           O  
ATOM    732  N   GLY A  94     -11.756  -5.621  29.328  1.00  0.33           N  
ATOM    733  CA  GLY A  94     -12.733  -6.376  30.097  1.00  0.32           C  
ATOM    734  C   GLY A  94     -12.692  -7.866  29.815  1.00  0.33           C  
ATOM    735  O   GLY A  94     -12.282  -8.287  28.731  1.00  0.31           O  
ATOM    736  N   GLU A  95     -12.112  -8.689  30.756  1.00  0.31           N  
ATOM    737  CA  GLU A  95     -12.187 -10.145  30.673  1.00  0.31           C  
ATOM    738  C   GLU A  95     -12.631 -10.596  29.285  1.00  0.31           C  
ATOM    739  CB  GLU A  95     -13.142 -10.696  31.735  1.00  0.28           C  
ATOM    740  O   GLU A  95     -13.613 -10.083  28.744  1.00  0.29           O  
ATOM    741  CG  GLU A  95     -12.539 -10.758  33.131  1.00  0.27           C  
ATOM    742  CD  GLU A  95     -13.434 -11.460  34.140  1.00  0.29           C  
ATOM    743  OE1 GLU A  95     -14.634 -11.663  33.849  1.00  0.32           O  
ATOM    744  OE2 GLU A  95     -12.930 -11.810  35.231  1.00  0.23           O  
ATOM    745  N   ILE A  96     -11.794 -10.545  28.247  1.00  0.35           N  
ATOM    746  CA  ILE A  96     -12.192 -11.169  26.990  1.00  0.36           C  
ATOM    747  C   ILE A  96     -13.569 -11.812  27.147  1.00  0.35           C  
ATOM    748  CB  ILE A  96     -11.159 -12.222  26.530  1.00  0.34           C  
ATOM    749  O   ILE A  96     -14.311 -11.948  26.172  1.00  0.33           O  
ATOM    750  CG1 ILE A  96      -9.817 -11.550  26.216  1.00  0.31           C  
ATOM    751  CG2 ILE A  96     -11.681 -12.996  25.316  1.00  0.31           C  
ATOM    752  CD1 ILE A  96      -8.709 -12.526  25.844  1.00  0.30           C  
ATOM    753  N   SER A  97     -14.138 -11.938  28.271  1.00  0.30           N  
ATOM    754  CA  SER A  97     -15.424 -12.573  28.537  1.00  0.32           C  
ATOM    755  C   SER A  97     -16.582 -11.663  28.142  1.00  0.30           C  
ATOM    756  CB  SER A  97     -15.542 -12.949  30.014  1.00  0.27           C  
ATOM    757  O   SER A  97     -17.685 -12.138  27.862  1.00  0.28           O  
ATOM    758  OG  SER A  97     -15.440 -11.799  30.836  1.00  0.17           O  
ATOM    759  N   THR A  98     -16.371 -10.355  27.995  1.00  0.32           N  
ATOM    760  CA  THR A  98     -17.571  -9.611  27.630  1.00  0.32           C  
ATOM    761  C   THR A  98     -17.650  -9.420  26.118  1.00  0.32           C  
ATOM    762  CB  THR A  98     -17.612  -8.238  28.326  1.00  0.29           C  
ATOM    763  O   THR A  98     -16.763  -8.809  25.517  1.00  0.30           O  
ATOM    764  CG2 THR A  98     -18.966  -7.995  28.984  1.00  0.27           C  
ATOM    765  OG1 THR A  98     -16.589  -8.187  29.329  1.00  0.19           O  
ATOM    766  N   LEU A  99     -17.604 -10.566  25.361  1.00  0.30           N  
ATOM    767  CA  LEU A  99     -18.144 -11.199  24.163  1.00  0.31           C  
ATOM    768  C   LEU A  99     -18.654 -10.153  23.178  1.00  0.30           C  
ATOM    769  CB  LEU A  99     -19.273 -12.165  24.529  1.00  0.27           C  
ATOM    770  O   LEU A  99     -19.441  -9.278  23.547  1.00  0.28           O  
ATOM    771  CG  LEU A  99     -18.849 -13.561  24.990  1.00  0.26           C  
ATOM    772  CD1 LEU A  99     -19.885 -14.140  25.948  1.00  0.23           C  
ATOM    773  CD2 LEU A  99     -18.647 -14.482  23.792  1.00  0.24           C  
ATOM    774  N   LEU A 100     -17.887  -9.526  22.223  1.00  0.35           N  
ATOM    775  CA  LEU A 100     -18.355  -8.825  21.032  1.00  0.36           C  
ATOM    776  C   LEU A 100     -19.526  -9.564  20.392  1.00  0.35           C  
ATOM    777  CB  LEU A 100     -17.219  -8.670  20.019  1.00  0.34           C  
ATOM    778  O   LEU A 100     -19.421 -10.753  20.084  1.00  0.34           O  
ATOM    779  CG  LEU A 100     -16.186  -7.582  20.319  1.00  0.32           C  
ATOM    780  CD1 LEU A 100     -14.880  -7.875  19.589  1.00  0.29           C  
ATOM    781  CD2 LEU A 100     -16.726  -6.210  19.929  1.00  0.32           C  
ATOM    782  N   ASN A 101     -20.686  -9.502  20.881  1.00  0.35           N  
ATOM    783  CA  ASN A 101     -21.874  -9.808  20.091  1.00  0.35           C  
ATOM    784  C   ASN A 101     -21.664  -9.481  18.615  1.00  0.35           C  
ATOM    785  CB  ASN A 101     -23.090  -9.056  20.634  1.00  0.33           C  
ATOM    786  O   ASN A 101     -21.656  -8.310  18.230  1.00  0.33           O  
ATOM    787  CG  ASN A 101     -24.389  -9.803  20.405  1.00  0.32           C  
ATOM    788  ND2 ASN A 101     -25.456  -9.348  21.051  1.00  0.30           N  
ATOM    789  OD1 ASN A 101     -24.433 -10.781  19.654  1.00  0.33           O  
ATOM    790  N   LEU A 102     -21.032 -10.384  17.771  1.00  0.36           N  
ATOM    791  CA  LEU A 102     -20.728 -10.276  16.348  1.00  0.37           C  
ATOM    792  C   LEU A 102     -21.999 -10.052  15.537  1.00  0.36           C  
ATOM    793  CB  LEU A 102     -20.010 -11.536  15.856  1.00  0.34           C  
ATOM    794  O   LEU A 102     -21.943  -9.547  14.413  1.00  0.34           O  
ATOM    795  CG  LEU A 102     -18.598 -11.767  16.397  1.00  0.32           C  
ATOM    796  CD1 LEU A 102     -18.084 -13.137  15.969  1.00  0.30           C  
ATOM    797  CD2 LEU A 102     -17.657 -10.664  15.923  1.00  0.33           C  
ATOM    798  N   ASP A 103     -23.119 -10.341  16.116  1.00  0.36           N  
ATOM    799  CA  ASP A 103     -24.343 -10.109  15.356  1.00  0.37           C  
ATOM    800  C   ASP A 103     -24.471  -8.640  14.956  1.00  0.36           C  
ATOM    801  CB  ASP A 103     -25.568 -10.542  16.164  1.00  0.33           C  
ATOM    802  O   ASP A 103     -25.226  -8.304  14.041  1.00  0.33           O  
ATOM    803  CG  ASP A 103     -25.615 -12.040  16.411  1.00  0.32           C  
ATOM    804  OD1 ASP A 103     -25.062 -12.810  15.598  1.00  0.32           O  
ATOM    805  OD2 ASP A 103     -26.213 -12.453  17.428  1.00  0.34           O  
ATOM    806  N   THR A 104     -23.741  -7.771  15.702  1.00  0.35           N  
ATOM    807  CA  THR A 104     -23.860  -6.350  15.396  1.00  0.36           C  
ATOM    808  C   THR A 104     -22.658  -5.868  14.587  1.00  0.35           C  
ATOM    809  CB  THR A 104     -23.987  -5.510  16.680  1.00  0.32           C  
ATOM    810  O   THR A 104     -22.529  -4.675  14.308  1.00  0.33           O  
ATOM    811  CG2 THR A 104     -25.310  -5.783  17.387  1.00  0.30           C  
ATOM    812  OG1 THR A 104     -22.909  -5.836  17.566  1.00  0.29           O  
ATOM    813  N   LEU A 105     -21.784  -6.875  14.277  1.00  0.35           N  
ATOM    814  CA  LEU A 105     -20.628  -6.408  13.520  1.00  0.37           C  
ATOM    815  C   LEU A 105     -20.850  -6.587  12.022  1.00  0.35           C  
ATOM    816  CB  LEU A 105     -19.365  -7.157  13.953  1.00  0.34           C  
ATOM    817  O   LEU A 105     -21.462  -7.568  11.594  1.00  0.35           O  
ATOM    818  CG  LEU A 105     -18.825  -6.827  15.346  1.00  0.33           C  
ATOM    819  CD1 LEU A 105     -17.703  -7.788  15.720  1.00  0.32           C  
ATOM    820  CD2 LEU A 105     -18.341  -5.382  15.403  1.00  0.35           C  
ATOM    821  N   PRO A 106     -20.681  -5.584  11.215  1.00  0.37           N  
ATOM    822  CA  PRO A 106     -20.737  -5.764   9.763  1.00  0.37           C  
ATOM    823  C   PRO A 106     -19.805  -6.868   9.269  1.00  0.37           C  
ATOM    824  CB  PRO A 106     -20.302  -4.400   9.221  1.00  0.34           C  
ATOM    825  O   PRO A 106     -18.780  -7.143   9.898  1.00  0.36           O  
ATOM    826  CG  PRO A 106     -20.030  -3.575  10.438  1.00  0.33           C  
ATOM    827  CD  PRO A 106     -20.170  -4.451  11.649  1.00  0.38           C  
ATOM    828  N   ASP A 107     -20.268  -7.822   8.431  1.00  0.38           N  
ATOM    829  CA  ASP A 107     -19.636  -8.971   7.791  1.00  0.38           C  
ATOM    830  C   ASP A 107     -18.179  -8.673   7.443  1.00  0.37           C  
ATOM    831  CB  ASP A 107     -20.406  -9.375   6.532  1.00  0.35           C  
ATOM    832  O   ASP A 107     -17.372  -9.592   7.290  1.00  0.36           O  
ATOM    833  CG  ASP A 107     -21.784  -9.936   6.834  1.00  0.33           C  
ATOM    834  OD1 ASP A 107     -22.003 -10.446   7.954  1.00  0.34           O  
ATOM    835  OD2 ASP A 107     -22.659  -9.869   5.943  1.00  0.35           O  
ATOM    836  N   ASP A 108     -17.741  -7.483   7.558  1.00  0.30           N  
ATOM    837  CA  ASP A 108     -16.463  -6.998   7.046  1.00  0.33           C  
ATOM    838  C   ASP A 108     -15.585  -6.464   8.177  1.00  0.30           C  
ATOM    839  CB  ASP A 108     -16.685  -5.909   5.994  1.00  0.28           C  
ATOM    840  O   ASP A 108     -14.754  -5.579   7.960  1.00  0.29           O  
ATOM    841  CG  ASP A 108     -17.662  -6.325   4.908  1.00  0.27           C  
ATOM    842  OD1 ASP A 108     -17.758  -7.533   4.605  1.00  0.29           O  
ATOM    843  OD2 ASP A 108     -18.339  -5.435   4.350  1.00  0.28           O  
ATOM    844  N   TYR A 109     -15.759  -6.994   9.381  1.00  0.34           N  
ATOM    845  CA  TYR A 109     -15.082  -6.609  10.614  1.00  0.37           C  
ATOM    846  C   TYR A 109     -13.731  -7.304  10.734  1.00  0.34           C  
ATOM    847  CB  TYR A 109     -15.950  -6.940  11.831  1.00  0.33           C  
ATOM    848  O   TYR A 109     -13.629  -8.516  10.531  1.00  0.33           O  
ATOM    849  CG  TYR A 109     -16.224  -5.754  12.723  1.00  0.31           C  
ATOM    850  CD1 TYR A 109     -15.412  -5.481  13.821  1.00  0.30           C  
ATOM    851  CD2 TYR A 109     -17.296  -4.904  12.470  1.00  0.32           C  
ATOM    852  CE1 TYR A 109     -15.662  -4.390  14.647  1.00  0.31           C  
ATOM    853  CE2 TYR A 109     -17.555  -3.810  13.288  1.00  0.33           C  
ATOM    854  OH  TYR A 109     -16.986  -2.480  15.187  1.00  0.23           O  
ATOM    855  CZ  TYR A 109     -16.734  -3.561  14.373  1.00  0.30           C  
ATOM    856  N   VAL A 110     -12.609  -6.479  10.809  1.00  0.38           N  
ATOM    857  CA  VAL A 110     -11.261  -6.850  11.227  1.00  0.39           C  
ATOM    858  C   VAL A 110     -11.019  -6.387  12.662  1.00  0.38           C  
ATOM    859  CB  VAL A 110     -10.190  -6.253  10.287  1.00  0.36           C  
ATOM    860  O   VAL A 110     -11.207  -5.211  12.982  1.00  0.37           O  
ATOM    861  CG1 VAL A 110      -8.791  -6.698  10.710  1.00  0.33           C  
ATOM    862  CG2 VAL A 110     -10.467  -6.655   8.840  1.00  0.33           C  
ATOM    863  N   PHE A 111     -10.919  -7.428  13.502  1.00  0.40           N  
ATOM    864  CA  PHE A 111     -10.442  -7.245  14.867  1.00  0.41           C  
ATOM    865  C   PHE A 111      -8.927  -7.402  14.937  1.00  0.40           C  
ATOM    866  CB  PHE A 111     -11.117  -8.244  15.812  1.00  0.39           C  
ATOM    867  O   PHE A 111      -8.373  -8.365  14.403  1.00  0.39           O  
ATOM    868  CG  PHE A 111     -10.851  -7.976  17.269  1.00  0.37           C  
ATOM    869  CD1 PHE A 111      -9.841  -8.654  17.942  1.00  0.36           C  
ATOM    870  CD2 PHE A 111     -11.612  -7.047  17.966  1.00  0.37           C  
ATOM    871  CE1 PHE A 111      -9.593  -8.408  19.290  1.00  0.37           C  
ATOM    872  CE2 PHE A 111     -11.369  -6.796  19.314  1.00  0.37           C  
ATOM    873  CZ  PHE A 111     -10.360  -7.478  19.974  1.00  0.38           C  
ATOM    874  N   ILE A 112      -8.270  -6.307  15.544  1.00  0.39           N  
ATOM    875  CA  ILE A 112      -6.906  -6.302  16.062  1.00  0.39           C  
ATOM    876  C   ILE A 112      -6.931  -6.136  17.580  1.00  0.39           C  
ATOM    877  CB  ILE A 112      -6.060  -5.184  15.414  1.00  0.37           C  
ATOM    878  O   ILE A 112      -7.376  -5.105  18.090  1.00  0.38           O  
ATOM    879  CG1 ILE A 112      -6.094  -5.305  13.886  1.00  0.34           C  
ATOM    880  CG2 ILE A 112      -4.620  -5.226  15.935  1.00  0.34           C  
ATOM    881  CD1 ILE A 112      -5.345  -4.196  13.160  1.00  0.34           C  
ATOM    882  N   GLY A 113      -6.716  -7.316  18.308  1.00  0.39           N  
ATOM    883  CA  GLY A 113      -6.582  -7.250  19.755  1.00  0.39           C  
ATOM    884  C   GLY A 113      -5.194  -7.618  20.243  1.00  0.39           C  
ATOM    885  O   GLY A 113      -4.479  -8.376  19.583  1.00  0.38           O  
ATOM    886  N   LYS A 114      -4.642  -6.810  21.156  1.00  0.35           N  
ATOM    887  CA  LYS A 114      -3.562  -7.237  22.041  1.00  0.35           C  
ATOM    888  C   LYS A 114      -4.084  -8.156  23.141  1.00  0.35           C  
ATOM    889  CB  LYS A 114      -2.864  -6.024  22.659  1.00  0.33           C  
ATOM    890  O   LYS A 114      -5.040  -7.815  23.841  1.00  0.33           O  
ATOM    891  CG  LYS A 114      -1.535  -6.348  23.326  1.00  0.31           C  
ATOM    892  CD  LYS A 114      -0.832  -5.088  23.813  1.00  0.35           C  
ATOM    893  CE  LYS A 114       0.482  -5.414  24.510  1.00  0.30           C  
ATOM    894  NZ  LYS A 114       1.216  -4.177  24.914  1.00  0.31           N  
ATOM    895  N   ILE A 115      -3.470  -9.377  23.286  1.00  0.36           N  
ATOM    896  CA  ILE A 115      -3.536 -10.263  24.443  1.00  0.37           C  
ATOM    897  C   ILE A 115      -2.584  -9.767  25.529  1.00  0.36           C  
ATOM    898  CB  ILE A 115      -3.198 -11.721  24.059  1.00  0.35           C  
ATOM    899  O   ILE A 115      -1.405  -9.524  25.265  1.00  0.35           O  
ATOM    900  CG1 ILE A 115      -4.126 -12.208  22.940  1.00  0.32           C  
ATOM    901  CG2 ILE A 115      -3.287 -12.637  25.283  1.00  0.32           C  
ATOM    902  CD1 ILE A 115      -3.884 -13.650  22.518  1.00  0.32           C  
ATOM    903  N   THR A 116      -3.102  -9.275  26.637  1.00  0.33           N  
ATOM    904  CA  THR A 116      -2.364  -8.683  27.747  1.00  0.35           C  
ATOM    905  C   THR A 116      -1.827  -9.765  28.679  1.00  0.34           C  
ATOM    906  CB  THR A 116      -3.246  -7.705  28.546  1.00  0.32           C  
ATOM    907  O   THR A 116      -0.837  -9.552  29.382  1.00  0.32           O  
ATOM    908  CG2 THR A 116      -3.447  -6.399  27.786  1.00  0.29           C  
ATOM    909  OG1 THR A 116      -4.524  -8.309  28.783  1.00  0.31           O  
ATOM    910  N   GLU A 117      -2.395 -11.008  28.652  1.00  0.35           N  
ATOM    911  CA  GLU A 117      -1.989 -12.021  29.622  1.00  0.36           C  
ATOM    912  C   GLU A 117      -1.733 -13.363  28.943  1.00  0.35           C  
ATOM    913  CB  GLU A 117      -3.051 -12.178  30.713  1.00  0.33           C  
ATOM    914  O   GLU A 117      -2.241 -13.619  27.849  1.00  0.34           O  
ATOM    915  CG  GLU A 117      -3.209 -10.950  31.598  1.00  0.31           C  
ATOM    916  CD  GLU A 117      -4.204 -11.150  32.730  1.00  0.34           C  
ATOM    917  OE1 GLU A 117      -4.815 -12.240  32.815  1.00  0.41           O  
ATOM    918  OE2 GLU A 117      -4.374 -10.210  33.538  1.00  0.39           O  
ATOM    919  N   ASP A 118      -0.667 -14.072  29.309  1.00  0.35           N  
ATOM    920  CA  ASP A 118      -0.466 -15.480  28.980  1.00  0.36           C  
ATOM    921  C   ASP A 118      -1.790 -16.240  28.991  1.00  0.35           C  
ATOM    922  CB  ASP A 118       0.519 -16.125  29.957  1.00  0.33           C  
ATOM    923  O   ASP A 118      -2.488 -16.268  30.007  1.00  0.34           O  
ATOM    924  CG  ASP A 118       1.969 -15.943  29.543  1.00  0.32           C  
ATOM    925  OD1 ASP A 118       2.239 -15.739  28.340  1.00  0.32           O  
ATOM    926  OD2 ASP A 118       2.849 -16.006  30.429  1.00  0.31           O  
ATOM    927  N   ILE A 119      -2.560 -16.280  27.954  1.00  0.34           N  
ATOM    928  CA  ILE A 119      -3.660 -17.234  27.871  1.00  0.34           C  
ATOM    929  C   ILE A 119      -3.153 -18.636  28.205  1.00  0.34           C  
ATOM    930  CB  ILE A 119      -4.315 -17.221  26.472  1.00  0.33           C  
ATOM    931  O   ILE A 119      -2.352 -19.207  27.461  1.00  0.34           O  
ATOM    932  CG1 ILE A 119      -4.682 -15.789  26.068  1.00  0.31           C  
ATOM    933  CG2 ILE A 119      -5.547 -18.130  26.444  1.00  0.31           C  
ATOM    934  CD1 ILE A 119      -5.268 -15.671  24.667  1.00  0.30           C  
ATOM    935  N   SER A 120      -2.923 -18.929  29.456  1.00  0.32           N  
ATOM    936  CA  SER A 120      -2.789 -20.250  30.063  1.00  0.32           C  
ATOM    937  C   SER A 120      -4.053 -21.079  29.865  1.00  0.32           C  
ATOM    938  CB  SER A 120      -2.480 -20.125  31.556  1.00  0.29           C  
ATOM    939  O   SER A 120      -5.156 -20.626  30.179  1.00  0.31           O  
ATOM    940  OG  SER A 120      -3.578 -19.559  32.251  1.00  0.29           O  
ATOM    941  N   ALA A 121      -4.192 -21.681  28.598  1.00  0.29           N  
ATOM    942  CA  ALA A 121      -4.784 -22.997  28.378  1.00  0.31           C  
ATOM    943  C   ALA A 121      -6.224 -22.875  27.887  1.00  0.29           C  
ATOM    944  CB  ALA A 121      -4.731 -23.827  29.658  1.00  0.26           C  
ATOM    945  O   ALA A 121      -6.881 -23.883  27.615  1.00  0.27           O  
ATOM    946  N   ASN A 122      -6.654 -21.796  27.257  1.00  0.33           N  
ATOM    947  CA  ASN A 122      -7.999 -21.858  26.693  1.00  0.34           C  
ATOM    948  C   ASN A 122      -8.123 -20.990  25.444  1.00  0.33           C  
ATOM    949  CB  ASN A 122      -9.038 -21.439  27.735  1.00  0.30           C  
ATOM    950  O   ASN A 122      -7.637 -19.858  25.418  1.00  0.31           O  
ATOM    951  CG  ASN A 122      -9.096 -22.389  28.916  1.00  0.29           C  
ATOM    952  ND2 ASN A 122      -9.395 -21.854  30.093  1.00  0.18           N  
ATOM    953  OD1 ASN A 122      -8.873 -23.594  28.770  1.00  0.27           O  
ATOM    954  N   ASN A 123      -7.892 -21.582  24.202  1.00  0.33           N  
ATOM    955  CA  ASN A 123      -8.341 -21.366  22.830  1.00  0.33           C  
ATOM    956  C   ASN A 123      -8.992 -19.996  22.662  1.00  0.33           C  
ATOM    957  CB  ASN A 123      -9.308 -22.471  22.402  1.00  0.31           C  
ATOM    958  O   ASN A 123      -9.759 -19.559  23.522  1.00  0.32           O  
ATOM    959  CG  ASN A 123      -8.653 -23.837  22.359  1.00  0.29           C  
ATOM    960  ND2 ASN A 123      -9.424 -24.875  22.662  1.00  0.26           N  
ATOM    961  OD1 ASN A 123      -7.463 -23.959  22.057  1.00  0.29           O  
ATOM    962  N   ILE A 124      -8.263 -19.021  22.180  1.00  0.38           N  
ATOM    963  CA  ILE A 124      -8.973 -17.867  21.638  1.00  0.38           C  
ATOM    964  C   ILE A 124     -10.113 -18.339  20.738  1.00  0.38           C  
ATOM    965  CB  ILE A 124      -8.021 -16.936  20.853  1.00  0.36           C  
ATOM    966  O   ILE A 124      -9.887 -19.075  19.774  1.00  0.37           O  
ATOM    967  CG1 ILE A 124      -6.850 -16.500  21.741  1.00  0.33           C  
ATOM    968  CG2 ILE A 124      -8.780 -15.720  20.313  1.00  0.33           C  
ATOM    969  CD1 ILE A 124      -5.824 -15.629  21.028  1.00  0.32           C  
ATOM    970  N   TYR A 125     -11.284 -18.409  21.222  1.00  0.36           N  
ATOM    971  CA  TYR A 125     -12.543 -18.690  20.541  1.00  0.36           C  
ATOM    972  C   TYR A 125     -13.094 -17.435  19.875  1.00  0.36           C  
ATOM    973  CB  TYR A 125     -13.572 -19.254  21.525  1.00  0.34           C  
ATOM    974  O   TYR A 125     -13.109 -16.360  20.479  1.00  0.35           O  
ATOM    975  CG  TYR A 125     -13.121 -20.518  22.217  1.00  0.32           C  
ATOM    976  CD1 TYR A 125     -13.344 -21.767  21.642  1.00  0.29           C  
ATOM    977  CD2 TYR A 125     -12.474 -20.466  23.446  1.00  0.30           C  
ATOM    978  CE1 TYR A 125     -12.932 -22.935  22.276  1.00  0.31           C  
ATOM    979  CE2 TYR A 125     -12.057 -21.626  24.090  1.00  0.33           C  
ATOM    980  OH  TYR A 125     -11.881 -24.006  24.131  1.00  0.26           O  
ATOM    981  CZ  TYR A 125     -12.290 -22.854  23.498  1.00  0.29           C  
ATOM    982  N   LEU A 126     -13.253 -17.425  18.572  1.00  0.39           N  
ATOM    983  CA  LEU A 126     -14.221 -16.623  17.831  1.00  0.39           C  
ATOM    984  C   LEU A 126     -15.625 -17.203  17.968  1.00  0.39           C  
ATOM    985  CB  LEU A 126     -13.831 -16.543  16.353  1.00  0.37           C  
ATOM    986  O   LEU A 126     -15.854 -18.369  17.638  1.00  0.38           O  
ATOM    987  CG  LEU A 126     -12.637 -15.648  16.014  1.00  0.36           C  
ATOM    988  CD1 LEU A 126     -11.947 -16.143  14.748  1.00  0.33           C  
ATOM    989  CD2 LEU A 126     -13.083 -14.199  15.856  1.00  0.36           C  
ATOM    990  N   LEU A 127     -16.393 -16.681  18.812  1.00  0.35           N  
ATOM    991  CA  LEU A 127     -17.795 -17.050  18.976  1.00  0.35           C  
ATOM    992  C   LEU A 127     -18.688 -16.208  18.071  1.00  0.35           C  
ATOM    993  CB  LEU A 127     -18.225 -16.884  20.435  1.00  0.33           C  
ATOM    994  O   LEU A 127     -18.443 -15.013  17.888  1.00  0.34           O  
ATOM    995  CG  LEU A 127     -17.577 -17.832  21.446  1.00  0.31           C  
ATOM    996  CD1 LEU A 127     -17.676 -17.254  22.854  1.00  0.28           C  
ATOM    997  CD2 LEU A 127     -18.229 -19.209  21.381  1.00  0.31           C  
ATOM    998  N   ASN A 128     -19.636 -16.820  17.347  1.00  0.31           N  
ATOM    999  CA  ASN A 128     -20.894 -16.169  16.995  1.00  0.32           C  
ATOM   1000  C   ASN A 128     -21.729 -15.858  18.233  1.00  0.31           C  
ATOM   1001  CB  ASN A 128     -21.692 -17.036  16.019  1.00  0.30           C  
ATOM   1002  O   ASN A 128     -21.370 -16.250  19.345  1.00  0.30           O  
ATOM   1003  CG  ASN A 128     -22.347 -18.225  16.696  1.00  0.29           C  
ATOM   1004  ND2 ASN A 128     -22.912 -19.124  15.899  1.00  0.30           N  
ATOM   1005  OD1 ASN A 128     -22.344 -18.334  17.925  1.00  0.31           O  
ATOM   1006  N   GLY A 129     -22.541 -14.774  18.232  1.00  0.32           N  
ATOM   1007  CA  GLY A 129     -23.544 -14.319  19.182  1.00  0.33           C  
ATOM   1008  C   GLY A 129     -24.418 -15.440  19.710  1.00  0.32           C  
ATOM   1009  O   GLY A 129     -25.158 -15.254  20.678  1.00  0.30           O  
ATOM   1010  N   THR A 130     -24.419 -16.657  19.038  1.00  0.27           N  
ATOM   1011  CA  THR A 130     -25.141 -17.735  19.705  1.00  0.28           C  
ATOM   1012  C   THR A 130     -24.227 -18.481  20.672  1.00  0.27           C  
ATOM   1013  CB  THR A 130     -25.732 -18.726  18.685  1.00  0.24           C  
ATOM   1014  O   THR A 130     -24.682 -19.350  21.419  1.00  0.25           O  
ATOM   1015  CG2 THR A 130     -26.833 -18.072  17.857  1.00  0.23           C  
ATOM   1016  OG1 THR A 130     -24.692 -19.174  17.806  1.00  0.24           O  
ATOM   1017  N   GLY A 131     -22.990 -17.962  20.846  1.00  0.32           N  
ATOM   1018  CA  GLY A 131     -22.034 -18.698  21.658  1.00  0.31           C  
ATOM   1019  C   GLY A 131     -21.328 -19.802  20.893  1.00  0.32           C  
ATOM   1020  O   GLY A 131     -20.532 -20.550  21.465  1.00  0.30           O  
ATOM   1021  N   GLU A 132     -21.692 -20.037  19.586  1.00  0.32           N  
ATOM   1022  CA  GLU A 132     -20.950 -21.052  18.844  1.00  0.33           C  
ATOM   1023  C   GLU A 132     -19.548 -20.562  18.492  1.00  0.32           C  
ATOM   1024  CB  GLU A 132     -21.703 -21.447  17.571  1.00  0.29           C  
ATOM   1025  O   GLU A 132     -19.375 -19.428  18.041  1.00  0.30           O  
ATOM   1026  CG  GLU A 132     -22.421 -22.785  17.672  1.00  0.27           C  
ATOM   1027  CD  GLU A 132     -23.182 -23.154  16.409  1.00  0.31           C  
ATOM   1028  OE1 GLU A 132     -23.417 -22.264  15.560  1.00  0.38           O  
ATOM   1029  OE2 GLU A 132     -23.548 -24.342  16.267  1.00  0.31           O  
ATOM   1030  N   VAL A 133     -18.406 -21.266  18.967  1.00  0.35           N  
ATOM   1031  CA  VAL A 133     -16.986 -21.159  18.652  1.00  0.34           C  
ATOM   1032  C   VAL A 133     -16.790 -21.164  17.138  1.00  0.35           C  
ATOM   1033  CB  VAL A 133     -16.173 -22.303  19.299  1.00  0.32           C  
ATOM   1034  O   VAL A 133     -17.083 -22.159  16.471  1.00  0.34           O  
ATOM   1035  CG1 VAL A 133     -14.686 -22.156  18.980  1.00  0.30           C  
ATOM   1036  CG2 VAL A 133     -16.399 -22.330  20.809  1.00  0.30           C  
ATOM   1037  N   LEU A 134     -16.694 -20.009  16.599  1.00  0.33           N  
ATOM   1038  CA  LEU A 134     -16.558 -19.940  15.148  1.00  0.33           C  
ATOM   1039  C   LEU A 134     -15.199 -20.469  14.704  1.00  0.33           C  
ATOM   1040  CB  LEU A 134     -16.744 -18.501  14.660  1.00  0.31           C  
ATOM   1041  O   LEU A 134     -15.105 -21.195  13.711  1.00  0.31           O  
ATOM   1042  CG  LEU A 134     -18.186 -18.028  14.475  1.00  0.29           C  
ATOM   1043  CD1 LEU A 134     -18.258 -16.506  14.540  1.00  0.26           C  
ATOM   1044  CD2 LEU A 134     -18.752 -18.540  13.154  1.00  0.29           C  
ATOM   1045  N   VAL A 135     -14.028 -20.376  15.561  1.00  0.35           N  
ATOM   1046  CA  VAL A 135     -12.694 -20.811  15.163  1.00  0.37           C  
ATOM   1047  C   VAL A 135     -11.803 -20.940  16.396  1.00  0.35           C  
ATOM   1048  CB  VAL A 135     -12.059 -19.835  14.146  1.00  0.33           C  
ATOM   1049  O   VAL A 135     -11.808 -20.067  17.268  1.00  0.34           O  
ATOM   1050  CG1 VAL A 135     -10.772 -20.421  13.568  1.00  0.30           C  
ATOM   1051  CG2 VAL A 135     -13.050 -19.509  13.030  1.00  0.29           C  
ATOM   1052  N   ASN A 136     -11.114 -22.115  16.660  1.00  0.34           N  
ATOM   1053  CA  ASN A 136      -9.911 -22.426  17.425  1.00  0.34           C  
ATOM   1054  C   ASN A 136      -8.728 -21.570  16.983  1.00  0.34           C  
ATOM   1055  CB  ASN A 136      -9.567 -23.912  17.304  1.00  0.32           C  
ATOM   1056  O   ASN A 136      -8.134 -21.820  15.933  1.00  0.33           O  
ATOM   1057  CG  ASN A 136     -10.302 -24.767  18.317  1.00  0.30           C  
ATOM   1058  ND2 ASN A 136     -10.486 -26.041  17.995  1.00  0.29           N  
ATOM   1059  OD1 ASN A 136     -10.703 -24.285  19.380  1.00  0.31           O  
ATOM   1060  N   ALA A 137      -8.835 -20.245  16.948  1.00  0.36           N  
ATOM   1061  CA  ALA A 137      -8.044 -19.200  16.303  1.00  0.35           C  
ATOM   1062  C   ALA A 137      -6.566 -19.336  16.654  1.00  0.36           C  
ATOM   1063  CB  ALA A 137      -8.559 -17.820  16.705  1.00  0.33           C  
ATOM   1064  O   ALA A 137      -5.702 -19.238  15.779  1.00  0.34           O  
ATOM   1065  N   VAL A 138      -6.119 -20.152  17.710  1.00  0.36           N  
ATOM   1066  CA  VAL A 138      -4.725 -20.247  18.131  1.00  0.37           C  
ATOM   1067  C   VAL A 138      -4.606 -21.209  19.311  1.00  0.36           C  
ATOM   1068  CB  VAL A 138      -4.151 -18.864  18.511  1.00  0.35           C  
ATOM   1069  O   VAL A 138      -5.423 -21.174  20.234  1.00  0.36           O  
ATOM   1070  CG1 VAL A 138      -2.629 -18.926  18.634  1.00  0.32           C  
ATOM   1071  CG2 VAL A 138      -4.565 -17.814  17.482  1.00  0.32           C  
ATOM   1072  N   SER A 139      -3.874 -22.393  19.076  1.00  0.35           N  
ATOM   1073  CA  SER A 139      -3.330 -23.146  20.201  1.00  0.35           C  
ATOM   1074  C   SER A 139      -2.540 -22.242  21.141  1.00  0.35           C  
ATOM   1075  CB  SER A 139      -2.435 -24.282  19.703  1.00  0.33           C  
ATOM   1076  O   SER A 139      -1.741 -21.417  20.692  1.00  0.34           O  
ATOM   1077  OG  SER A 139      -1.184 -24.265  20.367  1.00  0.30           O  
ATOM   1078  N   THR A 140      -3.139 -21.785  22.272  1.00  0.32           N  
ATOM   1079  CA  THR A 140      -2.589 -21.039  23.398  1.00  0.33           C  
ATOM   1080  C   THR A 140      -1.092 -21.297  23.538  1.00  0.32           C  
ATOM   1081  CB  THR A 140      -3.301 -21.407  24.713  1.00  0.30           C  
ATOM   1082  O   THR A 140      -0.364 -20.472  24.094  1.00  0.30           O  
ATOM   1083  CG2 THR A 140      -4.744 -20.914  24.714  1.00  0.27           C  
ATOM   1084  OG1 THR A 140      -3.294 -22.831  24.871  1.00  0.29           O  
ATOM   1085  N   SER A 141      -0.643 -22.607  23.164  1.00  0.34           N  
ATOM   1086  CA  SER A 141       0.792 -22.802  23.341  1.00  0.35           C  
ATOM   1087  C   SER A 141       1.592 -21.794  22.523  1.00  0.35           C  
ATOM   1088  CB  SER A 141       1.192 -24.224  22.945  1.00  0.32           C  
ATOM   1089  O   SER A 141       2.732 -21.473  22.866  1.00  0.33           O  
ATOM   1090  OG  SER A 141       0.740 -24.529  21.637  1.00  0.30           O  
ATOM   1091  N   ASP A 142       0.960 -21.155  21.490  1.00  0.33           N  
ATOM   1092  CA  ASP A 142       1.696 -20.319  20.545  1.00  0.34           C  
ATOM   1093  C   ASP A 142       1.394 -18.839  20.770  1.00  0.33           C  
ATOM   1094  CB  ASP A 142       1.358 -20.712  19.106  1.00  0.31           C  
ATOM   1095  O   ASP A 142       2.049 -17.971  20.190  1.00  0.32           O  
ATOM   1096  CG  ASP A 142       1.784 -22.128  18.762  1.00  0.30           C  
ATOM   1097  OD1 ASP A 142       2.815 -22.600  19.289  1.00  0.32           O  
ATOM   1098  OD2 ASP A 142       1.085 -22.777  17.954  1.00  0.33           O  
ATOM   1099  N   VAL A 143       0.526 -18.510  21.749  1.00  0.34           N  
ATOM   1100  CA  VAL A 143       0.147 -17.124  22.000  1.00  0.34           C  
ATOM   1101  C   VAL A 143       0.653 -16.691  23.374  1.00  0.34           C  
ATOM   1102  CB  VAL A 143      -1.382 -16.927  21.908  1.00  0.32           C  
ATOM   1103  O   VAL A 143       0.235 -17.239  24.397  1.00  0.33           O  
ATOM   1104  CG1 VAL A 143      -1.741 -15.444  21.976  1.00  0.31           C  
ATOM   1105  CG2 VAL A 143      -1.924 -17.553  20.624  1.00  0.31           C  
ATOM   1106  N   LYS A 144       1.795 -15.955  23.422  1.00  0.35           N  
ATOM   1107  CA  LYS A 144       2.420 -15.365  24.602  1.00  0.35           C  
ATOM   1108  C   LYS A 144       1.855 -13.976  24.887  1.00  0.35           C  
ATOM   1109  CB  LYS A 144       3.937 -15.287  24.424  1.00  0.32           C  
ATOM   1110  O   LYS A 144       1.357 -13.305  23.980  1.00  0.33           O  
ATOM   1111  CG  LYS A 144       4.629 -16.642  24.413  1.00  0.31           C  
ATOM   1112  CD  LYS A 144       6.145 -16.495  24.368  1.00  0.34           C  
ATOM   1113  CE  LYS A 144       6.837 -17.849  24.308  1.00  0.32           C  
ATOM   1114  NZ  LYS A 144       8.322 -17.710  24.234  1.00  0.33           N  
ATOM   1115  N   ALA A 145       1.557 -13.600  26.066  1.00  0.35           N  
ATOM   1116  CA  ALA A 145       1.316 -12.240  26.542  1.00  0.35           C  
ATOM   1117  C   ALA A 145       1.997 -11.214  25.641  1.00  0.35           C  
ATOM   1118  CB  ALA A 145       1.803 -12.087  27.981  1.00  0.32           C  
ATOM   1119  O   ALA A 145       3.116 -11.436  25.173  1.00  0.34           O  
ATOM   1120  N   SER A 146       1.216 -10.231  25.169  1.00  0.29           N  
ATOM   1121  CA  SER A 146       1.554  -9.114  24.294  1.00  0.32           C  
ATOM   1122  C   SER A 146       1.469  -9.516  22.825  1.00  0.30           C  
ATOM   1123  CB  SER A 146       2.957  -8.593  24.608  1.00  0.28           C  
ATOM   1124  O   SER A 146       1.951  -8.795  21.949  1.00  0.28           O  
ATOM   1125  OG  SER A 146       3.286  -8.820  25.967  1.00  0.27           O  
ATOM   1126  N   SER A 147       0.873 -10.691  22.553  1.00  0.33           N  
ATOM   1127  CA  SER A 147       0.536 -11.036  21.176  1.00  0.33           C  
ATOM   1128  C   SER A 147      -0.755 -10.354  20.735  1.00  0.33           C  
ATOM   1129  CB  SER A 147       0.401 -12.551  21.020  1.00  0.31           C  
ATOM   1130  O   SER A 147      -1.692 -10.218  21.524  1.00  0.32           O  
ATOM   1131  OG  SER A 147       1.530 -13.215  21.561  1.00  0.29           O  
ATOM   1132  N   LEU A 148      -0.719  -9.517  19.680  1.00  0.32           N  
ATOM   1133  CA  LEU A 148      -1.894  -9.070  18.939  1.00  0.34           C  
ATOM   1134  C   LEU A 148      -2.431 -10.185  18.048  1.00  0.32           C  
ATOM   1135  CB  LEU A 148      -1.557  -7.841  18.090  1.00  0.31           C  
ATOM   1136  O   LEU A 148      -1.668 -10.832  17.327  1.00  0.31           O  
ATOM   1137  CG  LEU A 148      -2.333  -6.563  18.411  1.00  0.30           C  
ATOM   1138  CD1 LEU A 148      -1.372  -5.440  18.787  1.00  0.28           C  
ATOM   1139  CD2 LEU A 148      -3.203  -6.154  17.227  1.00  0.30           C  
ATOM   1140  N   VAL A 149      -3.770 -10.555  18.285  1.00  0.37           N  
ATOM   1141  CA  VAL A 149      -4.616 -11.383  17.431  1.00  0.38           C  
ATOM   1142  C   VAL A 149      -5.413 -10.496  16.478  1.00  0.37           C  
ATOM   1143  CB  VAL A 149      -5.572 -12.265  18.264  1.00  0.36           C  
ATOM   1144  O   VAL A 149      -6.049  -9.529  16.905  1.00  0.36           O  
ATOM   1145  CG1 VAL A 149      -6.337 -13.233  17.363  1.00  0.33           C  
ATOM   1146  CG2 VAL A 149      -4.796 -13.028  19.336  1.00  0.33           C  
ATOM   1147  N   LEU A 150      -5.070 -10.592  15.112  1.00  0.38           N  
ATOM   1148  CA  LEU A 150      -5.942 -10.095  14.053  1.00  0.39           C  
ATOM   1149  C   LEU A 150      -6.939 -11.165  13.622  1.00  0.38           C  
ATOM   1150  CB  LEU A 150      -5.115  -9.637  12.849  1.00  0.37           C  
ATOM   1151  O   LEU A 150      -6.544 -12.248  13.183  1.00  0.37           O  
ATOM   1152  CG  LEU A 150      -5.815  -8.701  11.862  1.00  0.35           C  
ATOM   1153  CD1 LEU A 150      -5.562  -7.245  12.242  1.00  0.33           C  
ATOM   1154  CD2 LEU A 150      -5.346  -8.976  10.438  1.00  0.35           C  
ATOM   1155  N   VAL A 151      -8.161 -10.858  13.880  1.00  0.37           N  
ATOM   1156  CA  VAL A 151      -9.306 -11.576  13.331  1.00  0.38           C  
ATOM   1157  C   VAL A 151      -9.895 -10.793  12.160  1.00  0.37           C  
ATOM   1158  CB  VAL A 151     -10.389 -11.825  14.404  1.00  0.36           C  
ATOM   1159  O   VAL A 151     -10.291  -9.635  12.316  1.00  0.36           O  
ATOM   1160  CG1 VAL A 151     -11.540 -12.649  13.830  1.00  0.33           C  
ATOM   1161  CG2 VAL A 151      -9.783 -12.522  15.621  1.00  0.33           C  
ATOM   1162  N   VAL A 152      -9.644 -11.202  10.890  1.00  0.36           N  
ATOM   1163  CA  VAL A 152     -10.342 -10.693   9.715  1.00  0.37           C  
ATOM   1164  C   VAL A 152     -11.506 -11.617   9.364  1.00  0.36           C  
ATOM   1165  CB  VAL A 152      -9.390 -10.552   8.506  1.00  0.35           C  
ATOM   1166  O   VAL A 152     -11.315 -12.819   9.168  1.00  0.35           O  
ATOM   1167  CG1 VAL A 152     -10.113  -9.915   7.320  1.00  0.32           C  
ATOM   1168  CG2 VAL A 152      -8.159  -9.733   8.889  1.00  0.32           C  
ATOM   1169  N   LEU A 153     -12.700 -11.150   9.502  1.00  0.30           N  
ATOM   1170  CA  LEU A 153     -13.945 -11.698   8.974  1.00  0.31           C  
ATOM   1171  C   LEU A 153     -14.088 -11.385   7.488  1.00  0.30           C  
ATOM   1172  CB  LEU A 153     -15.145 -11.140   9.743  1.00  0.29           C  
ATOM   1173  O   LEU A 153     -14.120 -10.217   7.095  1.00  0.29           O  
ATOM   1174  CG  LEU A 153     -15.283 -11.586  11.199  1.00  0.27           C  
ATOM   1175  CD1 LEU A 153     -16.306 -10.718  11.925  1.00  0.26           C  
ATOM   1176  CD2 LEU A 153     -15.675 -13.058  11.274  1.00  0.27           C  
ATOM   1177  N   SER A 154     -13.541 -12.205   6.514  1.00  0.29           N  
ATOM   1178  CA  SER A 154     -13.898 -12.161   5.100  1.00  0.29           C  
ATOM   1179  C   SER A 154     -15.032 -13.132   4.786  1.00  0.29           C  
ATOM   1180  CB  SER A 154     -12.683 -12.485   4.230  1.00  0.28           C  
ATOM   1181  O   SER A 154     -15.168 -14.168   5.440  1.00  0.28           O  
ATOM   1182  OG  SER A 154     -12.396 -13.873   4.263  1.00  0.28           O  
ATOM   1183  N   GLN A 155     -15.992 -12.745   4.008  1.00  0.25           N  
ATOM   1184  CA  GLN A 155     -17.124 -13.480   3.455  1.00  0.24           C  
ATOM   1185  C   GLN A 155     -16.675 -14.806   2.848  1.00  0.25           C  
ATOM   1186  CB  GLN A 155     -17.849 -12.640   2.403  1.00  0.23           C  
ATOM   1187  O   GLN A 155     -17.463 -15.749   2.750  1.00  0.23           O  
ATOM   1188  CG  GLN A 155     -18.806 -11.612   2.990  1.00  0.23           C  
ATOM   1189  CD  GLN A 155     -19.678 -10.953   1.937  1.00  0.26           C  
ATOM   1190  NE2 GLN A 155     -20.657 -10.172   2.381  1.00  0.21           N  
ATOM   1191  OE1 GLN A 155     -19.472 -11.143   0.734  1.00  0.34           O  
ATOM   1192  N   VAL A 156     -15.311 -15.002   2.477  1.00  0.24           N  
ATOM   1193  CA  VAL A 156     -14.995 -16.227   1.749  1.00  0.26           C  
ATOM   1194  C   VAL A 156     -14.061 -17.099   2.586  1.00  0.24           C  
ATOM   1195  CB  VAL A 156     -14.353 -15.923   0.377  1.00  0.22           C  
ATOM   1196  O   VAL A 156     -12.875 -16.792   2.727  1.00  0.23           O  
ATOM   1197  CG1 VAL A 156     -14.571 -17.085  -0.590  1.00  0.12           C  
ATOM   1198  CG2 VAL A 156     -14.920 -14.628  -0.201  1.00  0.16           C  
ATOM   1199  N   GLY A 157     -14.166 -17.213   3.917  1.00  0.29           N  
ATOM   1200  CA  GLY A 157     -13.466 -18.244   4.666  1.00  0.28           C  
ATOM   1201  C   GLY A 157     -12.304 -17.706   5.479  1.00  0.29           C  
ATOM   1202  O   GLY A 157     -11.563 -16.838   5.013  1.00  0.27           O  
ATOM   1203  N   TYR A 158     -12.527 -17.473   6.811  1.00  0.27           N  
ATOM   1204  CA  TYR A 158     -11.745 -17.280   8.028  1.00  0.30           C  
ATOM   1205  C   TYR A 158     -10.391 -17.971   7.921  1.00  0.27           C  
ATOM   1206  CB  TYR A 158     -12.507 -17.809   9.246  1.00  0.26           C  
ATOM   1207  O   TYR A 158     -10.318 -19.160   7.600  1.00  0.27           O  
ATOM   1208  CG  TYR A 158     -13.821 -17.108   9.492  1.00  0.25           C  
ATOM   1209  CD1 TYR A 158     -13.875 -15.926  10.228  1.00  0.24           C  
ATOM   1210  CD2 TYR A 158     -15.010 -17.626   8.991  1.00  0.26           C  
ATOM   1211  CE1 TYR A 158     -15.084 -15.277  10.459  1.00  0.23           C  
ATOM   1212  CE2 TYR A 158     -16.225 -16.986   9.215  1.00  0.26           C  
ATOM   1213  OH  TYR A 158     -17.451 -15.176  10.174  1.00  0.13           O  
ATOM   1214  CZ  TYR A 158     -16.251 -15.814   9.949  1.00  0.24           C  
ATOM   1215  N   SER A 159      -9.303 -17.357   7.404  1.00  0.31           N  
ATOM   1216  CA  SER A 159      -7.982 -17.928   7.645  1.00  0.31           C  
ATOM   1217  C   SER A 159      -7.453 -17.536   9.020  1.00  0.31           C  
ATOM   1218  CB  SER A 159      -6.998 -17.480   6.563  1.00  0.29           C  
ATOM   1219  O   SER A 159      -7.444 -16.355   9.374  1.00  0.30           O  
ATOM   1220  OG  SER A 159      -7.142 -16.096   6.295  1.00  0.27           O  
ATOM   1221  N   SER A 160      -7.691 -18.332  10.123  1.00  0.30           N  
ATOM   1222  CA  SER A 160      -6.915 -18.368  11.358  1.00  0.31           C  
ATOM   1223  C   SER A 160      -5.421 -18.241  11.077  1.00  0.30           C  
ATOM   1224  CB  SER A 160      -7.189 -19.662  12.126  1.00  0.28           C  
ATOM   1225  O   SER A 160      -4.894 -18.907  10.183  1.00  0.29           O  
ATOM   1226  OG  SER A 160      -6.798 -20.791  11.364  1.00  0.27           O  
ATOM   1227  N   ILE A 161      -4.825 -17.003  11.276  1.00  0.31           N  
ATOM   1228  CA  ILE A 161      -3.389 -16.819  11.456  1.00  0.32           C  
ATOM   1229  C   ILE A 161      -2.949 -17.457  12.772  1.00  0.31           C  
ATOM   1230  CB  ILE A 161      -3.004 -15.323  11.430  1.00  0.30           C  
ATOM   1231  O   ILE A 161      -3.437 -17.087  13.842  1.00  0.30           O  
ATOM   1232  CG1 ILE A 161      -3.517 -14.662  10.146  1.00  0.29           C  
ATOM   1233  CG2 ILE A 161      -1.488 -15.154  11.566  1.00  0.29           C  
ATOM   1234  CD1 ILE A 161      -3.268 -13.161  10.081  1.00  0.28           C  
ATOM   1235  N   THR A 162      -2.662 -18.747  12.821  1.00  0.32           N  
ATOM   1236  CA  THR A 162      -2.353 -19.651  13.924  1.00  0.33           C  
ATOM   1237  C   THR A 162      -1.183 -19.120  14.747  1.00  0.32           C  
ATOM   1238  CB  THR A 162      -2.024 -21.065  13.412  1.00  0.30           C  
ATOM   1239  O   THR A 162      -1.109 -19.357  15.955  1.00  0.30           O  
ATOM   1240  CG2 THR A 162      -3.252 -21.969  13.467  1.00  0.28           C  
ATOM   1241  OG1 THR A 162      -1.566 -20.982  12.057  1.00  0.30           O  
ATOM   1242  N   ASP A 163      -0.306 -18.131  14.276  1.00  0.30           N  
ATOM   1243  CA  ASP A 163       0.940 -17.883  14.994  1.00  0.32           C  
ATOM   1244  C   ASP A 163       1.375 -16.426  14.853  1.00  0.30           C  
ATOM   1245  CB  ASP A 163       2.045 -18.813  14.487  1.00  0.28           C  
ATOM   1246  O   ASP A 163       1.938 -16.037  13.827  1.00  0.29           O  
ATOM   1247  CG  ASP A 163       2.405 -19.903  15.482  1.00  0.27           C  
ATOM   1248  OD1 ASP A 163       2.092 -19.759  16.684  1.00  0.28           O  
ATOM   1249  OD2 ASP A 163       3.010 -20.912  15.061  1.00  0.25           O  
ATOM   1250  N   LEU A 164       0.544 -15.434  15.294  1.00  0.32           N  
ATOM   1251  CA  LEU A 164       1.010 -14.053  15.233  1.00  0.32           C  
ATOM   1252  C   LEU A 164       1.541 -13.597  16.588  1.00  0.32           C  
ATOM   1253  CB  LEU A 164      -0.120 -13.126  14.776  1.00  0.30           C  
ATOM   1254  O   LEU A 164       0.764 -13.238  17.475  1.00  0.31           O  
ATOM   1255  CG  LEU A 164      -0.355 -13.035  13.268  1.00  0.29           C  
ATOM   1256  CD1 LEU A 164      -1.813 -12.697  12.978  1.00  0.27           C  
ATOM   1257  CD2 LEU A 164       0.574 -11.999  12.644  1.00  0.30           C  
ATOM   1258  N   THR A 165       2.484 -14.291  17.165  1.00  0.30           N  
ATOM   1259  CA  THR A 165       3.322 -13.717  18.212  1.00  0.31           C  
ATOM   1260  C   THR A 165       3.940 -12.401  17.749  1.00  0.30           C  
ATOM   1261  CB  THR A 165       4.438 -14.691  18.632  1.00  0.28           C  
ATOM   1262  O   THR A 165       4.858 -12.395  16.926  1.00  0.29           O  
ATOM   1263  CG2 THR A 165       4.331 -15.044  20.112  1.00  0.27           C  
ATOM   1264  OG1 THR A 165       4.332 -15.892  17.858  1.00  0.27           O  
ATOM   1265  N   VAL A 166       3.172 -11.390  17.177  1.00  0.30           N  
ATOM   1266  CA  VAL A 166       3.786 -10.120  16.804  1.00  0.31           C  
ATOM   1267  C   VAL A 166       3.313  -9.019  17.750  1.00  0.30           C  
ATOM   1268  CB  VAL A 166       3.463  -9.741  15.341  1.00  0.29           C  
ATOM   1269  O   VAL A 166       2.118  -8.908  18.035  1.00  0.29           O  
ATOM   1270  CG1 VAL A 166       4.366  -8.605  14.865  1.00  0.28           C  
ATOM   1271  CG2 VAL A 166       3.606 -10.960  14.431  1.00  0.28           C  
ATOM   1272  N   ALA A 167       4.115  -8.540  18.749  1.00  0.32           N  
ATOM   1273  CA  ALA A 167       4.050  -7.340  19.579  1.00  0.31           C  
ATOM   1274  C   ALA A 167       3.427  -6.176  18.813  1.00  0.32           C  
ATOM   1275  CB  ALA A 167       5.442  -6.962  20.077  1.00  0.30           C  
ATOM   1276  O   ALA A 167       3.526  -6.110  17.586  1.00  0.31           O  
ATOM   1277  N   ALA A 168       2.197  -5.586  19.215  1.00  0.30           N  
ATOM   1278  CA  ALA A 168       1.423  -4.422  18.792  1.00  0.30           C  
ATOM   1279  C   ALA A 168       2.281  -3.463  17.971  1.00  0.30           C  
ATOM   1280  CB  ALA A 168       0.837  -3.703  20.004  1.00  0.28           C  
ATOM   1281  O   ALA A 168       1.823  -2.917  16.965  1.00  0.29           O  
ATOM   1282  N   GLU A 169       3.661  -3.104  18.292  1.00  0.31           N  
ATOM   1283  CA  GLU A 169       4.671  -2.340  17.566  1.00  0.31           C  
ATOM   1284  C   GLU A 169       4.987  -2.982  16.218  1.00  0.31           C  
ATOM   1285  CB  GLU A 169       5.949  -2.212  18.399  1.00  0.28           C  
ATOM   1286  O   GLU A 169       5.347  -2.290  15.264  1.00  0.29           O  
ATOM   1287  CG  GLU A 169       5.801  -1.313  19.618  1.00  0.27           C  
ATOM   1288  CD  GLU A 169       7.093  -1.146  20.401  1.00  0.31           C  
ATOM   1289  OE1 GLU A 169       8.126  -1.729  20.000  1.00  0.36           O  
ATOM   1290  OE2 GLU A 169       7.073  -0.427  21.425  1.00  0.32           O  
ATOM   1291  N   ASP A 170       4.440  -4.210  15.855  1.00  0.30           N  
ATOM   1292  CA  ASP A 170       4.711  -5.097  14.728  1.00  0.31           C  
ATOM   1293  C   ASP A 170       3.507  -5.183  13.794  1.00  0.30           C  
ATOM   1294  CB  ASP A 170       5.093  -6.494  15.224  1.00  0.28           C  
ATOM   1295  O   ASP A 170       3.401  -6.113  12.992  1.00  0.29           O  
ATOM   1296  CG  ASP A 170       6.492  -6.553  15.811  1.00  0.26           C  
ATOM   1297  OD1 ASP A 170       7.346  -5.720  15.437  1.00  0.29           O  
ATOM   1298  OD2 ASP A 170       6.744  -7.442  16.653  1.00  0.29           O  
ATOM   1299  N   LEU A 171       2.534  -4.259  13.926  1.00  0.31           N  
ATOM   1300  CA  LEU A 171       1.254  -4.260  13.228  1.00  0.32           C  
ATOM   1301  C   LEU A 171       1.454  -4.098  11.725  1.00  0.31           C  
ATOM   1302  CB  LEU A 171       0.353  -3.142  13.758  1.00  0.29           C  
ATOM   1303  O   LEU A 171       0.613  -4.527  10.932  1.00  0.29           O  
ATOM   1304  CG  LEU A 171      -0.346  -3.409  15.092  1.00  0.28           C  
ATOM   1305  CD1 LEU A 171      -0.927  -2.117  15.655  1.00  0.25           C  
ATOM   1306  CD2 LEU A 171      -1.435  -4.463  14.924  1.00  0.28           C  
ATOM   1307  N   LYS A 172       2.664  -3.663  11.197  1.00  0.29           N  
ATOM   1308  CA  LYS A 172       3.010  -3.387   9.806  1.00  0.30           C  
ATOM   1309  C   LYS A 172       3.365  -4.671   9.063  1.00  0.30           C  
ATOM   1310  CB  LYS A 172       4.174  -2.398   9.728  1.00  0.27           C  
ATOM   1311  O   LYS A 172       3.770  -4.630   7.899  1.00  0.28           O  
ATOM   1312  CG  LYS A 172       3.784  -0.958  10.029  1.00  0.25           C  
ATOM   1313  CD  LYS A 172       4.967  -0.012   9.864  1.00  0.29           C  
ATOM   1314  CE  LYS A 172       4.604   1.413  10.260  1.00  0.22           C  
ATOM   1315  NZ  LYS A 172       5.782   2.327  10.179  1.00  0.23           N  
ATOM   1316  N   SER A 173       3.220  -5.947   9.596  1.00  0.31           N  
ATOM   1317  CA  SER A 173       3.611  -7.243   9.052  1.00  0.31           C  
ATOM   1318  C   SER A 173       2.390  -8.096   8.724  1.00  0.31           C  
ATOM   1319  CB  SER A 173       4.513  -7.988  10.038  1.00  0.28           C  
ATOM   1320  O   SER A 173       2.503  -9.312   8.557  1.00  0.29           O  
ATOM   1321  OG  SER A 173       3.827  -8.249  11.250  1.00  0.27           O  
ATOM   1322  N   LEU A 174       1.300  -7.412   8.317  1.00  0.30           N  
ATOM   1323  CA  LEU A 174       0.069  -8.176   8.145  1.00  0.32           C  
ATOM   1324  C   LEU A 174      -0.212  -8.431   6.668  1.00  0.30           C  
ATOM   1325  CB  LEU A 174      -1.113  -7.439   8.781  1.00  0.29           C  
ATOM   1326  O   LEU A 174      -0.688  -7.541   5.960  1.00  0.30           O  
ATOM   1327  CG  LEU A 174      -1.559  -7.934  10.158  1.00  0.27           C  
ATOM   1328  CD1 LEU A 174      -1.853  -6.752  11.076  1.00  0.25           C  
ATOM   1329  CD2 LEU A 174      -2.781  -8.837  10.032  1.00  0.28           C  
ATOM   1330  N   SER A 175       0.815  -9.105   5.941  1.00  0.30           N  
ATOM   1331  CA  SER A 175       0.556  -9.737   4.652  1.00  0.30           C  
ATOM   1332  C   SER A 175       0.308 -11.233   4.809  1.00  0.30           C  
ATOM   1333  CB  SER A 175       1.726  -9.503   3.695  1.00  0.28           C  
ATOM   1334  O   SER A 175       0.201 -11.958   3.817  1.00  0.29           O  
ATOM   1335  OG  SER A 175       2.903 -10.125   4.180  1.00  0.27           O  
ATOM   1336  N   VAL A 176      -0.257 -11.781   5.848  1.00  0.28           N  
ATOM   1337  CA  VAL A 176      -0.428 -13.218   6.038  1.00  0.30           C  
ATOM   1338  C   VAL A 176      -1.912 -13.573   5.983  1.00  0.28           C  
ATOM   1339  CB  VAL A 176       0.183 -13.691   7.375  1.00  0.27           C  
ATOM   1340  O   VAL A 176      -2.745 -12.881   6.574  1.00  0.28           O  
ATOM   1341  CG1 VAL A 176       0.263 -15.216   7.423  1.00  0.25           C  
ATOM   1342  CG2 VAL A 176       1.566 -13.074   7.577  1.00  0.26           C  
ATOM   1343  N   SER A 177      -2.290 -14.504   5.013  1.00  0.26           N  
ATOM   1344  CA  SER A 177      -3.071 -15.642   4.540  1.00  0.28           C  
ATOM   1345  C   SER A 177      -4.379 -15.188   3.900  1.00  0.27           C  
ATOM   1346  CB  SER A 177      -3.365 -16.606   5.691  1.00  0.24           C  
ATOM   1347  O   SER A 177      -5.310 -15.982   3.747  1.00  0.26           O  
ATOM   1348  OG  SER A 177      -4.712 -17.044   5.649  1.00  0.19           O  
ATOM   1349  N   LEU A 178      -4.470 -13.907   3.569  1.00  0.25           N  
ATOM   1350  CA  LEU A 178      -5.696 -13.531   2.873  1.00  0.26           C  
ATOM   1351  C   LEU A 178      -5.586 -13.824   1.381  1.00  0.25           C  
ATOM   1352  CB  LEU A 178      -6.004 -12.048   3.092  1.00  0.24           C  
ATOM   1353  O   LEU A 178      -4.610 -13.430   0.737  1.00  0.24           O  
ATOM   1354  CG  LEU A 178      -6.343 -11.630   4.524  1.00  0.23           C  
ATOM   1355  CD1 LEU A 178      -6.367 -10.110   4.641  1.00  0.21           C  
ATOM   1356  CD2 LEU A 178      -7.680 -12.226   4.952  1.00  0.22           C  
ATOM   1357  N   GLY A 179      -5.289 -15.130   0.936  1.00  0.29           N  
ATOM   1358  CA  GLY A 179      -5.351 -15.436  -0.484  1.00  0.28           C  
ATOM   1359  C   GLY A 179      -5.263 -14.204  -1.365  1.00  0.29           C  
ATOM   1360  O   GLY A 179      -5.077 -14.314  -2.579  1.00  0.27           O  
ATOM   1361  N   THR A 180      -5.285 -12.958  -0.811  1.00  0.29           N  
ATOM   1362  CA  THR A 180      -5.303 -11.685  -1.523  1.00  0.31           C  
ATOM   1363  C   THR A 180      -4.175 -10.778  -1.037  1.00  0.30           C  
ATOM   1364  CB  THR A 180      -6.654 -10.966  -1.350  1.00  0.28           C  
ATOM   1365  O   THR A 180      -3.979 -10.615   0.169  1.00  0.29           O  
ATOM   1366  CG2 THR A 180      -7.381 -10.834  -2.683  1.00  0.26           C  
ATOM   1367  OG1 THR A 180      -7.473 -11.714  -0.443  1.00  0.26           O  
ATOM   1368  N   PRO A 181      -3.040 -10.631  -1.844  1.00  0.34           N  
ATOM   1369  CA  PRO A 181      -1.954  -9.709  -1.505  1.00  0.35           C  
ATOM   1370  C   PRO A 181      -2.453  -8.427  -0.843  1.00  0.34           C  
ATOM   1371  CB  PRO A 181      -1.312  -9.408  -2.862  1.00  0.32           C  
ATOM   1372  O   PRO A 181      -3.460  -7.857  -1.272  1.00  0.33           O  
ATOM   1373  CG  PRO A 181      -2.259  -9.978  -3.868  1.00  0.31           C  
ATOM   1374  CD  PRO A 181      -3.307 -10.771  -3.141  1.00  0.34           C  
ATOM   1375  N   LEU A 182      -2.189  -8.213   0.433  1.00  0.35           N  
ATOM   1376  CA  LEU A 182      -2.252  -6.956   1.170  1.00  0.36           C  
ATOM   1377  C   LEU A 182      -1.098  -6.039   0.779  1.00  0.35           C  
ATOM   1378  CB  LEU A 182      -2.225  -7.216   2.678  1.00  0.34           C  
ATOM   1379  O   LEU A 182       0.056  -6.471   0.735  1.00  0.34           O  
ATOM   1380  CG  LEU A 182      -3.517  -7.754   3.296  1.00  0.32           C  
ATOM   1381  CD1 LEU A 182      -3.216  -8.479   4.604  1.00  0.30           C  
ATOM   1382  CD2 LEU A 182      -4.513  -6.622   3.524  1.00  0.32           C  
ATOM   1383  N   SER A 183      -1.337  -4.914   0.094  1.00  0.38           N  
ATOM   1384  CA  SER A 183      -0.350  -3.844  -0.006  1.00  0.39           C  
ATOM   1385  C   SER A 183      -0.523  -2.825   1.115  1.00  0.38           C  
ATOM   1386  CB  SER A 183      -0.454  -3.145  -1.363  1.00  0.36           C  
ATOM   1387  O   SER A 183      -1.648  -2.520   1.515  1.00  0.37           O  
ATOM   1388  OG  SER A 183      -1.532  -2.225  -1.373  1.00  0.32           O  
ATOM   1389  N   PHE A 184       0.606  -2.516   1.945  1.00  0.36           N  
ATOM   1390  CA  PHE A 184       0.731  -1.493   2.976  1.00  0.39           C  
ATOM   1391  C   PHE A 184       1.441  -0.259   2.431  1.00  0.36           C  
ATOM   1392  CB  PHE A 184       1.489  -2.041   4.189  1.00  0.35           C  
ATOM   1393  O   PHE A 184       2.473  -0.373   1.766  1.00  0.36           O  
ATOM   1394  CG  PHE A 184       0.597  -2.428   5.338  1.00  0.34           C  
ATOM   1395  CD1 PHE A 184       0.318  -1.523   6.355  1.00  0.32           C  
ATOM   1396  CD2 PHE A 184       0.038  -3.698   5.400  1.00  0.34           C  
ATOM   1397  CE1 PHE A 184      -0.508  -1.879   7.419  1.00  0.31           C  
ATOM   1398  CE2 PHE A 184      -0.788  -4.060   6.461  1.00  0.35           C  
ATOM   1399  CZ  PHE A 184      -1.059  -3.150   7.470  1.00  0.32           C  
ATOM   1400  N   ASN A 185       0.838   0.936   2.633  1.00  0.36           N  
ATOM   1401  CA  ASN A 185       1.532   2.218   2.690  1.00  0.35           C  
ATOM   1402  C   ASN A 185       1.855   2.617   4.127  1.00  0.36           C  
ATOM   1403  CB  ASN A 185       0.703   3.308   2.009  1.00  0.34           C  
ATOM   1404  O   ASN A 185       0.963   3.010   4.882  1.00  0.36           O  
ATOM   1405  CG  ASN A 185       1.435   4.633   1.926  1.00  0.32           C  
ATOM   1406  ND2 ASN A 185       1.179   5.387   0.864  1.00  0.34           N  
ATOM   1407  OD1 ASN A 185       2.226   4.976   2.809  1.00  0.36           O  
ATOM   1408  N   SER A 186       3.091   2.290   4.578  1.00  0.34           N  
ATOM   1409  CA  SER A 186       3.605   2.651   5.895  1.00  0.35           C  
ATOM   1410  C   SER A 186       3.561   4.160   6.111  1.00  0.35           C  
ATOM   1411  CB  SER A 186       5.037   2.144   6.070  1.00  0.33           C  
ATOM   1412  O   SER A 186       3.558   4.629   7.251  1.00  0.34           O  
ATOM   1413  OG  SER A 186       5.894   2.711   5.094  1.00  0.30           O  
ATOM   1414  N   THR A 187       3.642   4.984   5.088  1.00  0.34           N  
ATOM   1415  CA  THR A 187       3.677   6.429   5.283  1.00  0.37           C  
ATOM   1416  C   THR A 187       2.311   6.950   5.719  1.00  0.34           C  
ATOM   1417  CB  THR A 187       4.120   7.155   3.999  1.00  0.32           C  
ATOM   1418  O   THR A 187       2.223   7.912   6.484  1.00  0.33           O  
ATOM   1419  CG2 THR A 187       5.381   7.978   4.240  1.00  0.30           C  
ATOM   1420  OG1 THR A 187       4.384   6.186   2.976  1.00  0.30           O  
ATOM   1421  N   LYS A 188       1.185   6.255   5.485  1.00  0.33           N  
ATOM   1422  CA  LYS A 188      -0.133   6.815   5.770  1.00  0.35           C  
ATOM   1423  C   LYS A 188      -0.992   5.827   6.553  1.00  0.34           C  
ATOM   1424  CB  LYS A 188      -0.840   7.211   4.473  1.00  0.30           C  
ATOM   1425  O   LYS A 188      -2.161   6.100   6.834  1.00  0.32           O  
ATOM   1426  CG  LYS A 188      -0.201   8.391   3.755  1.00  0.29           C  
ATOM   1427  CD  LYS A 188      -1.129   8.969   2.695  1.00  0.34           C  
ATOM   1428  CE  LYS A 188      -0.507  10.175   2.003  1.00  0.27           C  
ATOM   1429  NZ  LYS A 188      -1.437  10.781   1.004  1.00  0.28           N  
ATOM   1430  N   ASN A 189      -0.462   4.657   7.026  1.00  0.31           N  
ATOM   1431  CA  ASN A 189      -1.255   3.656   7.732  1.00  0.34           C  
ATOM   1432  C   ASN A 189      -2.403   3.139   6.869  1.00  0.31           C  
ATOM   1433  CB  ASN A 189      -1.793   4.226   9.046  1.00  0.29           C  
ATOM   1434  O   ASN A 189      -3.541   3.047   7.333  1.00  0.30           O  
ATOM   1435  CG  ASN A 189      -0.700   4.471  10.068  1.00  0.28           C  
ATOM   1436  ND2 ASN A 189      -0.914   5.446  10.943  1.00  0.25           N  
ATOM   1437  OD1 ASN A 189       0.329   3.790  10.069  1.00  0.29           O  
ATOM   1438  N   LEU A 190      -2.213   3.007   5.579  1.00  0.39           N  
ATOM   1439  CA  LEU A 190      -3.235   2.469   4.688  1.00  0.39           C  
ATOM   1440  C   LEU A 190      -2.968   1.000   4.380  1.00  0.40           C  
ATOM   1441  CB  LEU A 190      -3.290   3.274   3.387  1.00  0.37           C  
ATOM   1442  O   LEU A 190      -1.846   0.629   4.025  1.00  0.38           O  
ATOM   1443  CG  LEU A 190      -3.715   4.737   3.512  1.00  0.35           C  
ATOM   1444  CD1 LEU A 190      -3.478   5.473   2.197  1.00  0.31           C  
ATOM   1445  CD2 LEU A 190      -5.179   4.835   3.928  1.00  0.34           C  
ATOM   1446  N   MET A 191      -3.972   0.142   4.663  1.00  0.42           N  
ATOM   1447  CA  MET A 191      -3.998  -1.268   4.287  1.00  0.44           C  
ATOM   1448  C   MET A 191      -4.968  -1.506   3.135  1.00  0.42           C  
ATOM   1449  CB  MET A 191      -4.385  -2.137   5.485  1.00  0.40           C  
ATOM   1450  O   MET A 191      -6.099  -1.017   3.158  1.00  0.41           O  
ATOM   1451  CG  MET A 191      -3.213  -2.872   6.113  1.00  0.39           C  
ATOM   1452  SD  MET A 191      -3.722  -3.933   7.522  1.00  0.45           S  
ATOM   1453  CE  MET A 191      -5.471  -4.190   7.114  1.00  0.35           C  
ATOM   1454  N   TYR A 192      -4.484  -2.270   2.040  1.00  0.47           N  
ATOM   1455  CA  TYR A 192      -5.240  -2.579   0.832  1.00  0.48           C  
ATOM   1456  C   TYR A 192      -5.540  -4.071   0.742  1.00  0.48           C  
ATOM   1457  CB  TYR A 192      -4.473  -2.126  -0.414  1.00  0.43           C  
ATOM   1458  O   TYR A 192      -4.674  -4.903   1.023  1.00  0.46           O  
ATOM   1459  CG  TYR A 192      -3.985  -0.699  -0.340  1.00  0.40           C  
ATOM   1460  CD1 TYR A 192      -4.760   0.348  -0.834  1.00  0.36           C  
ATOM   1461  CD2 TYR A 192      -2.750  -0.396   0.221  1.00  0.39           C  
ATOM   1462  CE1 TYR A 192      -4.314   1.664  -0.770  1.00  0.36           C  
ATOM   1463  CE2 TYR A 192      -2.294   0.917   0.290  1.00  0.40           C  
ATOM   1464  OH  TYR A 192      -2.636   3.239  -0.142  1.00  0.29           O  
ATOM   1465  CZ  TYR A 192      -3.082   1.938  -0.207  1.00  0.35           C  
ATOM   1466  N   PHE A 193      -6.803  -4.371   0.294  1.00  0.42           N  
ATOM   1467  CA  PHE A 193      -7.254  -5.711  -0.064  1.00  0.43           C  
ATOM   1468  C   PHE A 193      -7.379  -5.855  -1.576  1.00  0.42           C  
ATOM   1469  CB  PHE A 193      -8.596  -6.024   0.606  1.00  0.39           C  
ATOM   1470  O   PHE A 193      -7.737  -4.899  -2.268  1.00  0.41           O  
ATOM   1471  CG  PHE A 193      -8.532  -6.051   2.109  1.00  0.38           C  
ATOM   1472  CD1 PHE A 193      -8.205  -7.221   2.784  1.00  0.34           C  
ATOM   1473  CD2 PHE A 193      -8.799  -4.906   2.848  1.00  0.37           C  
ATOM   1474  CE1 PHE A 193      -8.145  -7.249   4.175  1.00  0.35           C  
ATOM   1475  CE2 PHE A 193      -8.742  -4.926   4.239  1.00  0.39           C  
ATOM   1476  CZ  PHE A 193      -8.415  -6.099   4.900  1.00  0.34           C  
ATOM   1477  N   SER A 194      -7.000  -6.991  -2.222  1.00  0.38           N  
ATOM   1478  CA  SER A 194      -7.159  -7.308  -3.637  1.00  0.40           C  
ATOM   1479  C   SER A 194      -8.623  -7.235  -4.059  1.00  0.38           C  
ATOM   1480  CB  SER A 194      -6.602  -8.699  -3.941  1.00  0.35           C  
ATOM   1481  O   SER A 194      -8.935  -7.297  -5.250  1.00  0.37           O  
ATOM   1482  OG  SER A 194      -7.298  -9.692  -3.207  1.00  0.31           O  
ATOM   1483  N   ASP A 195      -9.616  -7.279  -3.062  1.00  0.36           N  
ATOM   1484  CA  ASP A 195     -11.000  -7.087  -3.484  1.00  0.38           C  
ATOM   1485  C   ASP A 195     -11.345  -5.602  -3.574  1.00  0.37           C  
ATOM   1486  CB  ASP A 195     -11.957  -7.792  -2.522  1.00  0.35           C  
ATOM   1487  O   ASP A 195     -12.516  -5.238  -3.701  1.00  0.37           O  
ATOM   1488  CG  ASP A 195     -11.912  -7.222  -1.116  1.00  0.34           C  
ATOM   1489  OD1 ASP A 195     -11.022  -6.396  -0.821  1.00  0.36           O  
ATOM   1490  OD2 ASP A 195     -12.773  -7.605  -0.294  1.00  0.38           O  
ATOM   1491  N   GLY A 196     -10.320  -4.739  -3.549  1.00  0.43           N  
ATOM   1492  CA  GLY A 196     -10.507  -3.304  -3.688  1.00  0.45           C  
ATOM   1493  C   GLY A 196     -10.846  -2.617  -2.379  1.00  0.45           C  
ATOM   1494  O   GLY A 196     -11.116  -1.414  -2.355  1.00  0.44           O  
ATOM   1495  N   LYS A 197     -10.944  -3.283  -1.325  1.00  0.47           N  
ATOM   1496  CA  LYS A 197     -11.254  -2.593  -0.077  1.00  0.48           C  
ATOM   1497  C   LYS A 197      -9.991  -2.033   0.572  1.00  0.46           C  
ATOM   1498  CB  LYS A 197     -11.969  -3.534   0.894  1.00  0.43           C  
ATOM   1499  O   LYS A 197      -8.964  -2.713   0.630  1.00  0.45           O  
ATOM   1500  CG  LYS A 197     -13.338  -3.994   0.415  1.00  0.40           C  
ATOM   1501  CD  LYS A 197     -14.008  -4.908   1.433  1.00  0.44           C  
ATOM   1502  CE  LYS A 197     -15.294  -5.511   0.884  1.00  0.36           C  
ATOM   1503  NZ  LYS A 197     -15.701  -6.732   1.642  1.00  0.34           N  
ATOM   1504  N   ILE A 198     -10.047  -0.771   0.982  1.00  0.46           N  
ATOM   1505  CA  ILE A 198      -8.929  -0.021   1.544  1.00  0.47           C  
ATOM   1506  C   ILE A 198      -9.300   0.494   2.933  1.00  0.47           C  
ATOM   1507  CB  ILE A 198      -8.519   1.154   0.629  1.00  0.42           C  
ATOM   1508  O   ILE A 198     -10.367   1.084   3.119  1.00  0.44           O  
ATOM   1509  CG1 ILE A 198      -8.212   0.647  -0.785  1.00  0.35           C  
ATOM   1510  CG2 ILE A 198      -7.319   1.903   1.215  1.00  0.34           C  
ATOM   1511  CD1 ILE A 198      -7.853   1.749  -1.773  1.00  0.33           C  
ATOM   1512  N   ILE A 199      -8.455   0.259   3.961  1.00  0.46           N  
ATOM   1513  CA  ILE A 199      -8.513   0.825   5.304  1.00  0.46           C  
ATOM   1514  C   ILE A 199      -7.606   2.050   5.387  1.00  0.46           C  
ATOM   1515  CB  ILE A 199      -8.108  -0.215   6.373  1.00  0.43           C  
ATOM   1516  O   ILE A 199      -6.400   1.955   5.149  1.00  0.45           O  
ATOM   1517  CG1 ILE A 199      -8.955  -1.485   6.230  1.00  0.36           C  
ATOM   1518  CG2 ILE A 199      -8.242   0.377   7.779  1.00  0.37           C  
ATOM   1519  CD1 ILE A 199      -8.561  -2.602   7.187  1.00  0.36           C  
ATOM   1520  N   THR A 200      -8.243   3.273   5.437  1.00  0.42           N  
ATOM   1521  CA  THR A 200      -7.601   4.534   5.790  1.00  0.41           C  
ATOM   1522  C   THR A 200      -8.000   4.969   7.197  1.00  0.42           C  
ATOM   1523  CB  THR A 200      -7.960   5.644   4.785  1.00  0.39           C  
ATOM   1524  O   THR A 200      -9.139   4.757   7.618  1.00  0.40           O  
ATOM   1525  CG2 THR A 200      -7.517   5.273   3.374  1.00  0.35           C  
ATOM   1526  OG1 THR A 200      -9.379   5.846   4.791  1.00  0.37           O  
ATOM   1527  N   ASP A 201      -6.993   5.218   8.154  1.00  0.37           N  
ATOM   1528  CA  ASP A 201      -7.216   5.787   9.480  1.00  0.38           C  
ATOM   1529  C   ASP A 201      -8.399   5.116  10.173  1.00  0.38           C  
ATOM   1530  CB  ASP A 201      -7.449   7.296   9.384  1.00  0.36           C  
ATOM   1531  O   ASP A 201      -9.556   5.408   9.861  1.00  0.37           O  
ATOM   1532  CG  ASP A 201      -6.186   8.072   9.054  1.00  0.34           C  
ATOM   1533  OD1 ASP A 201      -5.073   7.547   9.276  1.00  0.35           O  
ATOM   1534  OD2 ASP A 201      -6.304   9.218   8.570  1.00  0.34           O  
ATOM   1535  N   TYR A 202      -8.497   3.789  10.401  1.00  0.32           N  
ATOM   1536  CA  TYR A 202      -9.557   3.128  11.154  1.00  0.36           C  
ATOM   1537  C   TYR A 202     -10.414   4.146  11.896  1.00  0.32           C  
ATOM   1538  CB  TYR A 202      -8.965   2.121  12.145  1.00  0.31           C  
ATOM   1539  O   TYR A 202      -9.889   5.055  12.543  1.00  0.32           O  
ATOM   1540  CG  TYR A 202      -9.761   0.844  12.260  1.00  0.30           C  
ATOM   1541  CD1 TYR A 202     -10.746   0.699  13.234  1.00  0.29           C  
ATOM   1542  CD2 TYR A 202      -9.529  -0.221  11.397  1.00  0.32           C  
ATOM   1543  CE1 TYR A 202     -11.481  -0.477  13.346  1.00  0.30           C  
ATOM   1544  CE2 TYR A 202     -10.257  -1.402  11.499  1.00  0.33           C  
ATOM   1545  OH  TYR A 202     -11.953  -2.687  12.580  1.00  0.18           O  
ATOM   1546  CZ  TYR A 202     -11.229  -1.520  12.474  1.00  0.30           C  
ATOM   1547  N   PRO A 203     -11.825   3.692  11.642  1.00  0.35           N  
ATOM   1548  CA  PRO A 203     -12.629   2.590  11.110  1.00  0.35           C  
ATOM   1549  C   PRO A 203     -12.939   2.750   9.623  1.00  0.35           C  
ATOM   1550  CB  PRO A 203     -13.910   2.653  11.944  1.00  0.32           C  
ATOM   1551  O   PRO A 203     -13.848   2.098   9.104  1.00  0.34           O  
ATOM   1552  CG  PRO A 203     -14.081   4.101  12.273  1.00  0.30           C  
ATOM   1553  CD  PRO A 203     -12.721   4.726  12.394  1.00  0.35           C  
ATOM   1554  N   LYS A 204     -12.352   3.599   8.995  1.00  0.49           N  
ATOM   1555  CA  LYS A 204     -12.848   3.864   7.647  1.00  0.49           C  
ATOM   1556  C   LYS A 204     -12.309   2.840   6.652  1.00  0.50           C  
ATOM   1557  CB  LYS A 204     -12.468   5.277   7.203  1.00  0.46           C  
ATOM   1558  O   LYS A 204     -11.097   2.639   6.556  1.00  0.48           O  
ATOM   1559  CG  LYS A 204     -13.210   6.379   7.944  1.00  0.44           C  
ATOM   1560  CD  LYS A 204     -12.823   7.759   7.426  1.00  0.47           C  
ATOM   1561  CE  LYS A 204     -13.475   8.866   8.243  1.00  0.40           C  
ATOM   1562  NZ  LYS A 204     -13.069  10.221   7.762  1.00  0.38           N  
ATOM   1563  N   VAL A 205     -13.282   2.101   6.056  1.00  0.56           N  
ATOM   1564  CA  VAL A 205     -13.063   1.212   4.919  1.00  0.56           C  
ATOM   1565  C   VAL A 205     -13.610   1.856   3.647  1.00  0.57           C  
ATOM   1566  CB  VAL A 205     -13.720  -0.168   5.143  1.00  0.53           C  
ATOM   1567  O   VAL A 205     -14.748   2.332   3.625  1.00  0.56           O  
ATOM   1568  CG1 VAL A 205     -13.393  -1.116   3.991  1.00  0.46           C  
ATOM   1569  CG2 VAL A 205     -13.267  -0.764   6.475  1.00  0.48           C  
ATOM   1570  N   TYR A 206     -12.795   1.955   2.735  1.00  0.68           N  
ATOM   1571  CA  TYR A 206     -13.195   2.391   1.402  1.00  0.69           C  
ATOM   1572  C   TYR A 206     -13.236   1.216   0.433  1.00  0.70           C  
ATOM   1573  CB  TYR A 206     -12.239   3.467   0.879  1.00  0.66           C  
ATOM   1574  O   TYR A 206     -12.307   0.406   0.390  1.00  0.68           O  
ATOM   1575  CG  TYR A 206     -12.159   4.689   1.760  1.00  0.64           C  
ATOM   1576  CD1 TYR A 206     -13.085   5.723   1.636  1.00  0.63           C  
ATOM   1577  CD2 TYR A 206     -11.158   4.815   2.717  1.00  0.65           C  
ATOM   1578  CE1 TYR A 206     -13.015   6.853   2.444  1.00  0.64           C  
ATOM   1579  CE2 TYR A 206     -11.078   5.940   3.531  1.00  0.63           C  
ATOM   1580  OH  TYR A 206     -11.935   8.068   4.191  1.00  0.58           O  
ATOM   1581  CZ  TYR A 206     -12.010   6.952   3.388  1.00  0.61           C  
ATOM   1582  N   ASP A 207     -14.243   1.096  -0.281  1.00  0.73           N  
ATOM   1583  CA  ASP A 207     -14.406   0.136  -1.369  1.00  0.75           C  
ATOM   1584  C   ASP A 207     -14.119   0.785  -2.721  1.00  0.76           C  
ATOM   1585  CB  ASP A 207     -15.817  -0.454  -1.358  1.00  0.72           C  
ATOM   1586  O   ASP A 207     -14.982   1.458  -3.288  1.00  0.75           O  
ATOM   1587  CG  ASP A 207     -15.958  -1.673  -2.252  1.00  0.71           C  
ATOM   1588  OD1 ASP A 207     -15.264  -1.752  -3.289  1.00  0.73           O  
ATOM   1589  OD2 ASP A 207     -16.771  -2.562  -1.919  1.00  0.75           O  
ATOM   1590  N   VAL A 208     -12.899   0.720  -3.216  1.00  0.79           N  
ATOM   1591  CA  VAL A 208     -12.445   1.349  -4.452  1.00  0.81           C  
ATOM   1592  C   VAL A 208     -13.156   0.714  -5.645  1.00  0.81           C  
ATOM   1593  CB  VAL A 208     -10.914   1.231  -4.620  1.00  0.77           C  
ATOM   1594  O   VAL A 208     -13.430   1.386  -6.642  1.00  0.81           O  
ATOM   1595  CG1 VAL A 208     -10.191   2.157  -3.643  1.00  0.69           C  
ATOM   1596  CG2 VAL A 208     -10.465  -0.215  -4.421  1.00  0.68           C  
ATOM   1597  N   GLN A 209     -13.444  -0.612  -5.516  1.00  0.78           N  
ATOM   1598  CA  GLN A 209     -14.217  -1.264  -6.567  1.00  0.81           C  
ATOM   1599  C   GLN A 209     -15.602  -0.637  -6.701  1.00  0.81           C  
ATOM   1600  CB  GLN A 209     -14.343  -2.763  -6.291  1.00  0.78           C  
ATOM   1601  O   GLN A 209     -16.040  -0.317  -7.807  1.00  0.80           O  
ATOM   1602  CG  GLN A 209     -15.123  -3.521  -7.357  1.00  0.75           C  
ATOM   1603  CD  GLN A 209     -15.041  -5.026  -7.184  1.00  0.75           C  
ATOM   1604  NE2 GLN A 209     -16.186  -5.660  -6.953  1.00  0.75           N  
ATOM   1605  OE1 GLN A 209     -13.958  -5.615  -7.258  1.00  0.78           O  
ATOM   1606  N   GLN A 210     -16.298  -0.462  -5.564  1.00  0.79           N  
ATOM   1607  CA  GLN A 210     -17.591   0.213  -5.571  1.00  0.81           C  
ATOM   1608  C   GLN A 210     -17.459   1.651  -6.066  1.00  0.82           C  
ATOM   1609  CB  GLN A 210     -18.215   0.195  -4.174  1.00  0.78           C  
ATOM   1610  O   GLN A 210     -18.216   2.085  -6.937  1.00  0.82           O  
ATOM   1611  CG  GLN A 210     -19.636   0.738  -4.128  1.00  0.73           C  
ATOM   1612  CD  GLN A 210     -20.609  -0.093  -4.944  1.00  0.71           C  
ATOM   1613  NE2 GLN A 210     -21.515   0.576  -5.649  1.00  0.67           N  
ATOM   1614  OE1 GLN A 210     -20.546  -1.327  -4.942  1.00  0.73           O  
ATOM   1615  N   ALA A 211     -16.416   2.365  -5.661  1.00  0.83           N  
ATOM   1616  CA  ALA A 211     -16.186   3.751  -6.061  1.00  0.85           C  
ATOM   1617  C   ALA A 211     -15.948   3.856  -7.565  1.00  0.85           C  
ATOM   1618  CB  ALA A 211     -15.000   4.336  -5.297  1.00  0.82           C  
ATOM   1619  O   ALA A 211     -16.459   4.769  -8.218  1.00  0.85           O  
ATOM   1620  N   ILE A 212     -15.272   2.921  -8.162  1.00  0.85           N  
ATOM   1621  CA  ILE A 212     -15.072   2.828  -9.604  1.00  0.87           C  
ATOM   1622  C   ILE A 212     -16.404   2.534 -10.291  1.00  0.87           C  
ATOM   1623  CB  ILE A 212     -14.033   1.742  -9.961  1.00  0.86           C  
ATOM   1624  O   ILE A 212     -16.816   3.263 -11.197  1.00  0.86           O  
ATOM   1625  CG1 ILE A 212     -12.640   2.152  -9.469  1.00  0.87           C  
ATOM   1626  CG2 ILE A 212     -14.025   1.477 -11.470  1.00  0.86           C  
ATOM   1627  CD1 ILE A 212     -11.649   1.000  -9.386  1.00  0.85           C  
ATOM   1628  N   ASN A 213     -17.169   1.531  -9.860  1.00  0.85           N  
ATOM   1629  CA  ASN A 213     -18.420   1.100 -10.476  1.00  0.87           C  
ATOM   1630  C   ASN A 213     -19.507   2.162 -10.338  1.00  0.86           C  
ATOM   1631  CB  ASN A 213     -18.890  -0.223  -9.868  1.00  0.85           C  
ATOM   1632  O   ASN A 213     -20.216   2.459 -11.301  1.00  0.85           O  
ATOM   1633  CG  ASN A 213     -18.107  -1.414 -10.385  1.00  0.84           C  
ATOM   1634  ND2 ASN A 213     -17.833  -2.371  -9.506  1.00  0.88           N  
ATOM   1635  OD1 ASN A 213     -17.750  -1.473 -11.565  1.00  0.86           O  
ATOM   1636  N   ASP A 214     -19.543   2.854  -9.182  1.00  0.85           N  
ATOM   1637  CA  ASP A 214     -20.495   3.939  -8.962  1.00  0.87           C  
ATOM   1638  C   ASP A 214     -20.178   5.136  -9.856  1.00  0.86           C  
ATOM   1639  CB  ASP A 214     -20.494   4.365  -7.493  1.00  0.85           C  
ATOM   1640  O   ASP A 214     -21.074   5.699 -10.489  1.00  0.85           O  
ATOM   1641  CG  ASP A 214     -21.142   3.341  -6.578  1.00  0.82           C  
ATOM   1642  OD1 ASP A 214     -21.796   2.402  -7.081  1.00  0.84           O  
ATOM   1643  OD2 ASP A 214     -20.999   3.475  -5.344  1.00  0.86           O  
ATOM   1644  N   SER A 215     -18.960   5.505 -10.021  1.00  0.88           N  
ATOM   1645  CA  SER A 215     -18.526   6.664 -10.795  1.00  0.89           C  
ATOM   1646  C   SER A 215     -18.720   6.434 -12.290  1.00  0.87           C  
ATOM   1647  CB  SER A 215     -17.058   6.982 -10.506  1.00  0.87           C  
ATOM   1648  O   SER A 215     -19.088   7.355 -13.022  1.00  0.86           O  
ATOM   1649  OG  SER A 215     -16.666   8.178 -11.157  1.00  0.76           O  
ATOM   1650  N   LEU A 216     -18.592   5.199 -12.687  1.00  0.88           N  
ATOM   1651  CA  LEU A 216     -18.663   4.875 -14.107  1.00  0.90           C  
ATOM   1652  C   LEU A 216     -20.026   4.292 -14.465  1.00  0.87           C  
ATOM   1653  CB  LEU A 216     -17.557   3.887 -14.488  1.00  0.87           C  
ATOM   1654  O   LEU A 216     -20.258   3.902 -15.611  1.00  0.84           O  
ATOM   1655  CG  LEU A 216     -16.120   4.394 -14.355  1.00  0.85           C  
ATOM   1656  CD1 LEU A 216     -15.134   3.303 -14.758  1.00  0.81           C  
ATOM   1657  CD2 LEU A 216     -15.914   5.646 -15.201  1.00  0.82           C  
ATOM   1658  N   MET A 217     -20.963   4.274 -13.505  1.00  0.83           N  
ATOM   1659  CA  MET A 217     -22.321   3.752 -13.628  1.00  0.89           C  
ATOM   1660  C   MET A 217     -22.313   2.352 -14.232  1.00  0.81           C  
ATOM   1661  CB  MET A 217     -23.180   4.686 -14.482  1.00  0.79           C  
ATOM   1662  O   MET A 217     -23.119   2.047 -15.113  1.00  0.72           O  
ATOM   1663  CG  MET A 217     -23.269   6.104 -13.941  1.00  0.72           C  
ATOM   1664  SD  MET A 217     -24.442   7.147 -14.892  1.00  0.90           S  
ATOM   1665  CE  MET A 217     -26.018   6.421 -14.362  1.00  0.73           C  
ATOM   1666  N   THR A 218     -21.462   1.505 -13.818  1.00  0.88           N  
ATOM   1667  CA  THR A 218     -21.328   0.132 -14.294  1.00  0.89           C  
ATOM   1668  C   THR A 218     -21.134  -0.829 -13.126  1.00  0.85           C  
ATOM   1669  CB  THR A 218     -20.152  -0.006 -15.278  1.00  0.85           C  
ATOM   1670  O   THR A 218     -20.956  -0.399 -11.984  1.00  0.79           O  
ATOM   1671  CG2 THR A 218     -18.829   0.348 -14.606  1.00  0.77           C  
ATOM   1672  OG1 THR A 218     -20.088  -1.357 -15.751  1.00  0.74           O  
ATOM   1673  N   SER A 219     -21.136  -2.275 -13.277  1.00  0.83           N  
ATOM   1674  CA  SER A 219     -20.734  -3.329 -12.351  1.00  0.85           C  
ATOM   1675  C   SER A 219     -19.625  -4.192 -12.944  1.00  0.82           C  
ATOM   1676  CB  SER A 219     -21.932  -4.205 -11.983  1.00  0.79           C  
ATOM   1677  O   SER A 219     -19.433  -5.336 -12.527  1.00  0.77           O  
ATOM   1678  OG  SER A 219     -22.513  -4.776 -13.143  1.00  0.70           O  
ATOM   1679  N   ASP A 220     -18.947  -3.694 -13.871  1.00  0.89           N  
ATOM   1680  CA  ASP A 220     -18.135  -4.569 -14.711  1.00  0.89           C  
ATOM   1681  C   ASP A 220     -16.680  -4.578 -14.250  1.00  0.88           C  
ATOM   1682  CB  ASP A 220     -18.220  -4.137 -16.177  1.00  0.87           C  
ATOM   1683  O   ASP A 220     -15.914  -5.474 -14.611  1.00  0.85           O  
ATOM   1684  CG  ASP A 220     -19.569  -4.436 -16.806  1.00  0.83           C  
ATOM   1685  OD1 ASP A 220     -20.220  -5.427 -16.411  1.00  0.81           O  
ATOM   1686  OD2 ASP A 220     -19.984  -3.676 -17.707  1.00  0.83           O  
ATOM   1687  N   PHE A 221     -16.323  -3.642 -13.374  1.00  0.85           N  
ATOM   1688  CA  PHE A 221     -14.943  -3.579 -12.909  1.00  0.86           C  
ATOM   1689  C   PHE A 221     -14.761  -4.402 -11.640  1.00  0.84           C  
ATOM   1690  CB  PHE A 221     -14.525  -2.126 -12.658  1.00  0.86           C  
ATOM   1691  O   PHE A 221     -15.528  -4.258 -10.685  1.00  0.81           O  
ATOM   1692  CG  PHE A 221     -14.286  -1.337 -13.917  1.00  0.88           C  
ATOM   1693  CD1 PHE A 221     -13.068  -1.414 -14.581  1.00  0.87           C  
ATOM   1694  CD2 PHE A 221     -15.280  -0.518 -14.436  1.00  0.87           C  
ATOM   1695  CE1 PHE A 221     -12.844  -0.684 -15.747  1.00  0.88           C  
ATOM   1696  CE2 PHE A 221     -15.063   0.214 -15.600  1.00  0.88           C  
ATOM   1697  CZ  PHE A 221     -13.845   0.130 -16.253  1.00  0.87           C  
ATOM   1698  N   VAL A 222     -13.720  -5.199 -11.591  1.00  0.82           N  
ATOM   1699  CA  VAL A 222     -13.221  -5.931 -10.431  1.00  0.82           C  
ATOM   1700  C   VAL A 222     -11.821  -5.439 -10.073  1.00  0.82           C  
ATOM   1701  CB  VAL A 222     -13.202  -7.454 -10.687  1.00  0.81           C  
ATOM   1702  O   VAL A 222     -10.885  -5.582 -10.863  1.00  0.80           O  
ATOM   1703  CG1 VAL A 222     -12.708  -8.203  -9.451  1.00  0.77           C  
ATOM   1704  CG2 VAL A 222     -14.591  -7.944 -11.092  1.00  0.76           C  
ATOM   1705  N   ALA A 223     -11.714  -4.811  -8.954  1.00  0.81           N  
ATOM   1706  CA  ALA A 223     -10.394  -4.421  -8.465  1.00  0.80           C  
ATOM   1707  C   ALA A 223      -9.502  -5.642  -8.261  1.00  0.79           C  
ATOM   1708  CB  ALA A 223     -10.519  -3.634  -7.163  1.00  0.78           C  
ATOM   1709  O   ALA A 223      -9.933  -6.645  -7.687  1.00  0.76           O  
ATOM   1710  N   ILE A 224      -8.243  -5.520  -8.706  1.00  0.77           N  
ATOM   1711  CA  ILE A 224      -7.260  -6.597  -8.658  1.00  0.76           C  
ATOM   1712  C   ILE A 224      -6.209  -6.289  -7.595  1.00  0.75           C  
ATOM   1713  CB  ILE A 224      -6.587  -6.809 -10.033  1.00  0.74           C  
ATOM   1714  O   ILE A 224      -5.879  -7.146  -6.772  1.00  0.72           O  
ATOM   1715  CG1 ILE A 224      -7.625  -7.237 -11.076  1.00  0.73           C  
ATOM   1716  CG2 ILE A 224      -5.459  -7.839  -9.928  1.00  0.72           C  
ATOM   1717  CD1 ILE A 224      -7.052  -7.443 -12.471  1.00  0.70           C  
ATOM   1718  N   ASP A 225      -5.655  -5.053  -7.727  1.00  0.75           N  
ATOM   1719  CA  ASP A 225      -4.592  -4.603  -6.833  1.00  0.74           C  
ATOM   1720  C   ASP A 225      -4.632  -3.087  -6.652  1.00  0.75           C  
ATOM   1721  CB  ASP A 225      -3.224  -5.033  -7.366  1.00  0.73           C  
ATOM   1722  O   ASP A 225      -5.171  -2.370  -7.497  1.00  0.75           O  
ATOM   1723  CG  ASP A 225      -2.163  -5.110  -6.283  1.00  0.70           C  
ATOM   1724  OD1 ASP A 225      -2.486  -4.887  -5.096  1.00  0.69           O  
ATOM   1725  OD2 ASP A 225      -0.993  -5.394  -6.619  1.00  0.68           O  
ATOM   1726  N   CYS A 226      -4.161  -2.618  -5.488  1.00  0.76           N  
ATOM   1727  CA  CYS A 226      -4.025  -1.191  -5.219  1.00  0.76           C  
ATOM   1728  C   CYS A 226      -2.651  -0.873  -4.641  1.00  0.75           C  
ATOM   1729  CB  CYS A 226      -5.115  -0.721  -4.257  1.00  0.73           C  
ATOM   1730  O   CYS A 226      -2.133  -1.624  -3.812  1.00  0.72           O  
ATOM   1731  SG  CYS A 226      -6.788  -0.885  -4.916  1.00  0.76           S  
ATOM   1732  N   PHE A 227      -2.067   0.220  -5.039  1.00  0.77           N  
ATOM   1733  CA  PHE A 227      -0.741   0.638  -4.600  1.00  0.77           C  
ATOM   1734  C   PHE A 227      -0.619   2.158  -4.619  1.00  0.78           C  
ATOM   1735  CB  PHE A 227       0.341   0.014  -5.487  1.00  0.76           C  
ATOM   1736  O   PHE A 227      -1.366   2.837  -5.326  1.00  0.76           O  
ATOM   1737  CG  PHE A 227       0.061   0.131  -6.961  1.00  0.74           C  
ATOM   1738  CD1 PHE A 227      -0.587  -0.892  -7.642  1.00  0.72           C  
ATOM   1739  CD2 PHE A 227       0.445   1.264  -7.665  1.00  0.72           C  
ATOM   1740  CE1 PHE A 227      -0.849  -0.787  -9.006  1.00  0.68           C  
ATOM   1741  CE2 PHE A 227       0.188   1.376  -9.029  1.00  0.68           C  
ATOM   1742  CZ  PHE A 227      -0.458   0.349  -9.697  1.00  0.66           C  
ATOM   1743  N   THR A 228       0.293   2.763  -3.803  1.00  0.75           N  
ATOM   1744  CA  THR A 228       0.541   4.200  -3.782  1.00  0.75           C  
ATOM   1745  C   THR A 228       1.722   4.558  -4.679  1.00  0.76           C  
ATOM   1746  CB  THR A 228       0.810   4.700  -2.351  1.00  0.73           C  
ATOM   1747  O   THR A 228       2.737   3.859  -4.687  1.00  0.74           O  
ATOM   1748  CG2 THR A 228      -0.447   4.611  -1.492  1.00  0.68           C  
ATOM   1749  OG1 THR A 228       1.839   3.898  -1.756  1.00  0.69           O  
ATOM   1750  N   VAL A 229       1.594   5.577  -5.343  1.00  0.81           N  
ATOM   1751  CA  VAL A 229       2.632   6.273  -6.097  1.00  0.82           C  
ATOM   1752  C   VAL A 229       2.519   7.778  -5.864  1.00  0.82           C  
ATOM   1753  CB  VAL A 229       2.542   5.960  -7.607  1.00  0.80           C  
ATOM   1754  O   VAL A 229       1.479   8.379  -6.143  1.00  0.81           O  
ATOM   1755  CG1 VAL A 229       3.706   6.600  -8.361  1.00  0.77           C  
ATOM   1756  CG2 VAL A 229       2.519   4.450  -7.837  1.00  0.77           C  
ATOM   1757  N   LYS A 230       3.593   8.341  -5.270  1.00  0.80           N  
ATOM   1758  CA  LYS A 230       3.576   9.729  -4.816  1.00  0.80           C  
ATOM   1759  C   LYS A 230       2.418   9.979  -3.855  1.00  0.79           C  
ATOM   1760  CB  LYS A 230       3.482  10.682  -6.009  1.00  0.79           C  
ATOM   1761  O   LYS A 230       2.312   9.321  -2.817  1.00  0.76           O  
ATOM   1762  CG  LYS A 230       4.611  10.525  -7.017  1.00  0.81           C  
ATOM   1763  CD  LYS A 230       4.451  11.484  -8.189  1.00  0.78           C  
ATOM   1764  CE  LYS A 230       5.581  11.329  -9.198  1.00  0.76           C  
ATOM   1765  NZ  LYS A 230       5.360  12.173 -10.410  1.00  0.77           N  
ATOM   1766  N   GLU A 231       1.483  10.931  -4.148  1.00  0.78           N  
ATOM   1767  CA  GLU A 231       0.361  11.257  -3.273  1.00  0.78           C  
ATOM   1768  C   GLU A 231      -0.923  10.584  -3.747  1.00  0.79           C  
ATOM   1769  CB  GLU A 231       0.163  12.773  -3.195  1.00  0.76           C  
ATOM   1770  O   GLU A 231      -2.011  10.897  -3.259  1.00  0.78           O  
ATOM   1771  CG  GLU A 231       1.340  13.517  -2.582  1.00  0.73           C  
ATOM   1772  CD  GLU A 231       1.633  13.101  -1.150  1.00  0.71           C  
ATOM   1773  OE1 GLU A 231       0.677  12.839  -0.386  1.00  0.70           O  
ATOM   1774  OE2 GLU A 231       2.830  13.038  -0.788  1.00  0.69           O  
ATOM   1775  N   LYS A 232      -0.795   9.652  -4.665  1.00  0.84           N  
ATOM   1776  CA  LYS A 232      -1.951   8.997  -5.268  1.00  0.84           C  
ATOM   1777  C   LYS A 232      -2.068   7.549  -4.801  1.00  0.83           C  
ATOM   1778  CB  LYS A 232      -1.864   9.049  -6.794  1.00  0.84           C  
ATOM   1779  O   LYS A 232      -1.058   6.894  -4.532  1.00  0.82           O  
ATOM   1780  CG  LYS A 232      -1.742  10.457  -7.359  1.00  0.85           C  
ATOM   1781  CD  LYS A 232      -3.029  11.250  -7.167  1.00  0.85           C  
ATOM   1782  CE  LYS A 232      -2.948  12.617  -7.832  1.00  0.86           C  
ATOM   1783  NZ  LYS A 232      -4.290  13.266  -7.930  1.00  0.86           N  
ATOM   1784  N   LEU A 233      -3.283   7.113  -4.669  1.00  0.82           N  
ATOM   1785  CA  LEU A 233      -3.656   5.702  -4.688  1.00  0.82           C  
ATOM   1786  C   LEU A 233      -4.070   5.268  -6.090  1.00  0.83           C  
ATOM   1787  CB  LEU A 233      -4.795   5.435  -3.701  1.00  0.81           C  
ATOM   1788  O   LEU A 233      -5.029   5.804  -6.652  1.00  0.82           O  
ATOM   1789  CG  LEU A 233      -5.333   4.004  -3.658  1.00  0.78           C  
ATOM   1790  CD1 LEU A 233      -4.308   3.071  -3.021  1.00  0.76           C  
ATOM   1791  CD2 LEU A 233      -6.655   3.952  -2.900  1.00  0.76           C  
ATOM   1792  N   LEU A 234      -3.333   4.359  -6.645  1.00  0.84           N  
ATOM   1793  CA  LEU A 234      -3.686   3.756  -7.926  1.00  0.85           C  
ATOM   1794  C   LEU A 234      -4.337   2.392  -7.724  1.00  0.84           C  
ATOM   1795  CB  LEU A 234      -2.446   3.617  -8.813  1.00  0.84           C  
ATOM   1796  O   LEU A 234      -3.812   1.552  -6.989  1.00  0.83           O  
ATOM   1797  CG  LEU A 234      -1.686   4.907  -9.124  1.00  0.84           C  
ATOM   1798  CD1 LEU A 234      -0.576   4.638 -10.134  1.00  0.82           C  
ATOM   1799  CD2 LEU A 234      -2.641   5.977  -9.644  1.00  0.82           C  
ATOM   1800  N   CYS A 235      -5.397   2.169  -8.335  1.00  0.84           N  
ATOM   1801  CA  CYS A 235      -6.131   0.909  -8.327  1.00  0.84           C  
ATOM   1802  C   CYS A 235      -6.135   0.270  -9.710  1.00  0.84           C  
ATOM   1803  CB  CYS A 235      -7.567   1.127  -7.852  1.00  0.82           C  
ATOM   1804  O   CYS A 235      -6.651   0.853 -10.666  1.00  0.82           O  
ATOM   1805  SG  CYS A 235      -8.531  -0.395  -7.723  1.00  0.82           S  
ATOM   1806  N   TYR A 236      -5.613  -0.895  -9.746  1.00  0.82           N  
ATOM   1807  CA  TYR A 236      -5.601  -1.759 -10.921  1.00  0.82           C  
ATOM   1808  C   TYR A 236      -6.827  -2.664 -10.945  1.00  0.82           C  
ATOM   1809  CB  TYR A 236      -4.325  -2.606 -10.953  1.00  0.80           C  
ATOM   1810  O   TYR A 236      -7.027  -3.472 -10.034  1.00  0.81           O  
ATOM   1811  CG  TYR A 236      -4.189  -3.452 -12.195  1.00  0.77           C  
ATOM   1812  CD1 TYR A 236      -4.325  -2.890 -13.463  1.00  0.73           C  
ATOM   1813  CD2 TYR A 236      -3.926  -4.815 -12.104  1.00  0.74           C  
ATOM   1814  CE1 TYR A 236      -4.202  -3.666 -14.610  1.00  0.73           C  
ATOM   1815  CE2 TYR A 236      -3.802  -5.600 -13.245  1.00  0.73           C  
ATOM   1816  OH  TYR A 236      -3.818  -5.791 -15.625  1.00  0.63           O  
ATOM   1817  CZ  TYR A 236      -3.941  -5.018 -14.492  1.00  0.70           C  
ATOM   1818  N   ALA A 237      -7.681  -2.488 -12.022  1.00  0.84           N  
ATOM   1819  CA  ALA A 237      -8.959  -3.192 -12.090  1.00  0.84           C  
ATOM   1820  C   ALA A 237      -9.143  -3.863 -13.448  1.00  0.84           C  
ATOM   1821  CB  ALA A 237     -10.112  -2.230 -11.814  1.00  0.83           C  
ATOM   1822  O   ALA A 237      -8.595  -3.405 -14.454  1.00  0.83           O  
ATOM   1823  N   PHE A 238      -9.917  -4.935 -13.504  1.00  0.81           N  
ATOM   1824  CA  PHE A 238     -10.301  -5.689 -14.692  1.00  0.82           C  
ATOM   1825  C   PHE A 238     -11.749  -5.402 -15.070  1.00  0.82           C  
ATOM   1826  CB  PHE A 238     -10.106  -7.191 -14.462  1.00  0.80           C  
ATOM   1827  O   PHE A 238     -12.658  -5.596 -14.260  1.00  0.81           O  
ATOM   1828  CG  PHE A 238     -10.501  -8.041 -15.640  1.00  0.77           C  
ATOM   1829  CD1 PHE A 238      -9.726  -8.058 -16.793  1.00  0.75           C  
ATOM   1830  CD2 PHE A 238     -11.647  -8.824 -15.593  1.00  0.76           C  
ATOM   1831  CE1 PHE A 238     -10.089  -8.844 -17.885  1.00  0.75           C  
ATOM   1832  CE2 PHE A 238     -12.016  -9.612 -16.679  1.00  0.76           C  
ATOM   1833  CZ  PHE A 238     -11.236  -9.620 -17.825  1.00  0.71           C  
ATOM   1834  N   ASN A 239     -11.943  -4.931 -16.307  1.00  0.84           N  
ATOM   1835  CA  ASN A 239     -13.274  -4.820 -16.894  1.00  0.85           C  
ATOM   1836  C   ASN A 239     -13.738  -6.149 -17.485  1.00  0.85           C  
ATOM   1837  CB  ASN A 239     -13.301  -3.726 -17.962  1.00  0.84           C  
ATOM   1838  O   ASN A 239     -13.213  -6.595 -18.507  1.00  0.84           O  
ATOM   1839  CG  ASN A 239     -14.697  -3.456 -18.487  1.00  0.83           C  
ATOM   1840  ND2 ASN A 239     -15.063  -2.182 -18.571  1.00  0.85           N  
ATOM   1841  OD1 ASN A 239     -15.441  -4.385 -18.814  1.00  0.84           O  
ATOM   1842  N   LYS A 240     -14.809  -6.811 -16.974  1.00  0.85           N  
ATOM   1843  CA  LYS A 240     -15.312  -8.131 -17.345  1.00  0.85           C  
ATOM   1844  C   LYS A 240     -15.957  -8.104 -18.728  1.00  0.85           C  
ATOM   1845  CB  LYS A 240     -16.317  -8.634 -16.308  1.00  0.84           C  
ATOM   1846  O   LYS A 240     -15.835  -9.061 -19.495  1.00  0.84           O  
ATOM   1847  CG  LYS A 240     -15.698  -8.971 -14.960  1.00  0.81           C  
ATOM   1848  CD  LYS A 240     -16.762  -9.335 -13.932  1.00  0.79           C  
ATOM   1849  CE  LYS A 240     -16.164  -9.497 -12.541  1.00  0.74           C  
ATOM   1850  NZ  LYS A 240     -17.223  -9.610 -11.493  1.00  0.73           N  
ATOM   1851  N   THR A 241     -16.609  -7.046 -19.054  1.00  0.86           N  
ATOM   1852  CA  THR A 241     -17.358  -6.935 -20.301  1.00  0.87           C  
ATOM   1853  C   THR A 241     -16.411  -6.847 -21.494  1.00  0.85           C  
ATOM   1854  CB  THR A 241     -18.287  -5.707 -20.288  1.00  0.86           C  
ATOM   1855  O   THR A 241     -16.583  -7.561 -22.484  1.00  0.84           O  
ATOM   1856  CG2 THR A 241     -19.010  -5.550 -21.621  1.00  0.84           C  
ATOM   1857  OG1 THR A 241     -19.258  -5.862 -19.245  1.00  0.88           O  
ATOM   1858  N   ASN A 242     -15.337  -6.098 -21.327  1.00  0.84           N  
ATOM   1859  CA  ASN A 242     -14.440  -5.808 -22.440  1.00  0.84           C  
ATOM   1860  C   ASN A 242     -13.171  -6.653 -22.372  1.00  0.83           C  
ATOM   1861  CB  ASN A 242     -14.085  -4.320 -22.471  1.00  0.83           C  
ATOM   1862  O   ASN A 242     -12.356  -6.634 -23.296  1.00  0.81           O  
ATOM   1863  CG  ASN A 242     -15.289  -3.438 -22.738  1.00  0.80           C  
ATOM   1864  ND2 ASN A 242     -15.242  -2.205 -22.248  1.00  0.79           N  
ATOM   1865  OD1 ASN A 242     -16.254  -3.862 -23.379  1.00  0.78           O  
ATOM   1866  N   SER A 243     -12.953  -7.392 -21.263  1.00  0.80           N  
ATOM   1867  CA  SER A 243     -11.772  -8.195 -20.960  1.00  0.79           C  
ATOM   1868  C   SER A 243     -10.498  -7.361 -21.054  1.00  0.79           C  
ATOM   1869  CB  SER A 243     -11.679  -9.391 -21.908  1.00  0.78           C  
ATOM   1870  O   SER A 243      -9.501  -7.804 -21.628  1.00  0.76           O  
ATOM   1871  OG  SER A 243     -12.798 -10.246 -21.750  1.00  0.76           O  
ATOM   1872  N   THR A 244     -10.600  -6.146 -20.479  1.00  0.81           N  
ATOM   1873  CA  THR A 244      -9.490  -5.200 -20.494  1.00  0.81           C  
ATOM   1874  C   THR A 244      -9.076  -4.829 -19.073  1.00  0.81           C  
ATOM   1875  CB  THR A 244      -9.853  -3.924 -21.276  1.00  0.80           C  
ATOM   1876  O   THR A 244      -9.896  -4.865 -18.153  1.00  0.80           O  
ATOM   1877  CG2 THR A 244     -10.084  -4.230 -22.752  1.00  0.79           C  
ATOM   1878  OG1 THR A 244     -11.047  -3.357 -20.724  1.00  0.80           O  
ATOM   1879  N   TYR A 245      -7.855  -4.442 -18.834  1.00  0.81           N  
ATOM   1880  CA  TYR A 245      -7.315  -3.920 -17.584  1.00  0.81           C  
ATOM   1881  C   TYR A 245      -7.237  -2.399 -17.617  1.00  0.81           C  
ATOM   1882  CB  TYR A 245      -5.928  -4.509 -17.309  1.00  0.80           C  
ATOM   1883  O   TYR A 245      -6.870  -1.812 -18.638  1.00  0.80           O  
ATOM   1884  CG  TYR A 245      -5.942  -5.993 -17.036  1.00  0.78           C  
ATOM   1885  CD1 TYR A 245      -6.328  -6.489 -15.792  1.00  0.76           C  
ATOM   1886  CD2 TYR A 245      -5.569  -6.903 -18.019  1.00  0.77           C  
ATOM   1887  CE1 TYR A 245      -6.341  -7.856 -15.535  1.00  0.75           C  
ATOM   1888  CE2 TYR A 245      -5.577  -8.272 -17.773  1.00  0.75           C  
ATOM   1889  OH  TYR A 245      -5.975 -10.092 -16.280  1.00  0.68           O  
ATOM   1890  CZ  TYR A 245      -5.965  -8.738 -16.530  1.00  0.71           C  
ATOM   1891  N   HIS A 246      -7.615  -1.853 -16.524  1.00  0.84           N  
ATOM   1892  CA  HIS A 246      -7.682  -0.410 -16.322  1.00  0.85           C  
ATOM   1893  C   HIS A 246      -6.949   0.002 -15.049  1.00  0.85           C  
ATOM   1894  CB  HIS A 246      -9.137   0.056 -16.264  1.00  0.84           C  
ATOM   1895  O   HIS A 246      -6.887  -0.766 -14.087  1.00  0.84           O  
ATOM   1896  CG  HIS A 246      -9.871  -0.106 -17.557  1.00  0.85           C  
ATOM   1897  CD2 HIS A 246     -10.270  -1.217 -18.220  1.00  0.85           C  
ATOM   1898  ND1 HIS A 246     -10.274   0.967 -18.323  1.00  0.85           N  
ATOM   1899  CE1 HIS A 246     -10.893   0.520 -19.404  1.00  0.84           C  
ATOM   1900  NE2 HIS A 246     -10.904  -0.801 -19.365  1.00  0.86           N  
ATOM   1901  N   LEU A 247      -6.361   1.135 -15.061  1.00  0.86           N  
ATOM   1902  CA  LEU A 247      -5.769   1.766 -13.886  1.00  0.87           C  
ATOM   1903  C   LEU A 247      -6.535   3.027 -13.502  1.00  0.88           C  
ATOM   1904  CB  LEU A 247      -4.299   2.106 -14.143  1.00  0.86           C  
ATOM   1905  O   LEU A 247      -6.754   3.905 -14.340  1.00  0.87           O  
ATOM   1906  CG  LEU A 247      -3.473   2.512 -12.921  1.00  0.82           C  
ATOM   1907  CD1 LEU A 247      -3.327   1.334 -11.964  1.00  0.79           C  
ATOM   1908  CD2 LEU A 247      -2.105   3.033 -13.349  1.00  0.79           C  
ATOM   1909  N   PHE A 248      -6.910   3.103 -12.280  1.00  0.89           N  
ATOM   1910  CA  PHE A 248      -7.671   4.226 -11.746  1.00  0.90           C  
ATOM   1911  C   PHE A 248      -6.882   4.947 -10.660  1.00  0.89           C  
ATOM   1912  CB  PHE A 248      -9.016   3.749 -11.190  1.00  0.89           C  
ATOM   1913  O   PHE A 248      -6.166   4.313  -9.882  1.00  0.88           O  
ATOM   1914  CG  PHE A 248      -9.929   3.158 -12.231  1.00  0.90           C  
ATOM   1915  CD1 PHE A 248     -10.668   3.979 -13.074  1.00  0.89           C  
ATOM   1916  CD2 PHE A 248     -10.048   1.781 -12.366  1.00  0.89           C  
ATOM   1917  CE1 PHE A 248     -11.513   3.435 -14.038  1.00  0.90           C  
ATOM   1918  CE2 PHE A 248     -10.890   1.230 -13.327  1.00  0.90           C  
ATOM   1919  CZ  PHE A 248     -11.623   2.059 -14.162  1.00  0.90           C  
ATOM   1920  N   SER A 249      -7.050   6.217 -10.595  1.00  0.89           N  
ATOM   1921  CA  SER A 249      -6.421   7.072  -9.594  1.00  0.89           C  
ATOM   1922  C   SER A 249      -7.441   7.571  -8.575  1.00  0.89           C  
ATOM   1923  CB  SER A 249      -5.731   8.263 -10.261  1.00  0.88           C  
ATOM   1924  O   SER A 249      -8.546   7.975  -8.941  1.00  0.88           O  
ATOM   1925  OG  SER A 249      -5.023   9.034  -9.306  1.00  0.87           O  
ATOM   1926  N   PHE A 250      -6.989   7.575  -7.379  1.00  0.86           N  
ATOM   1927  CA  PHE A 250      -7.654   8.165  -6.223  1.00  0.86           C  
ATOM   1928  C   PHE A 250      -6.707   9.089  -5.467  1.00  0.84           C  
ATOM   1929  CB  PHE A 250      -8.180   7.072  -5.287  1.00  0.84           C  
ATOM   1930  O   PHE A 250      -5.487   8.923  -5.531  1.00  0.81           O  
ATOM   1931  CG  PHE A 250      -9.113   6.099  -5.955  1.00  0.83           C  
ATOM   1932  CD1 PHE A 250     -10.488   6.208  -5.791  1.00  0.80           C  
ATOM   1933  CD2 PHE A 250      -8.614   5.073  -6.748  1.00  0.81           C  
ATOM   1934  CE1 PHE A 250     -11.354   5.308  -6.408  1.00  0.83           C  
ATOM   1935  CE2 PHE A 250      -9.473   4.170  -7.368  1.00  0.83           C  
ATOM   1936  CZ  PHE A 250     -10.842   4.288  -7.196  1.00  0.83           C  
ATOM   1937  N   LEU A 251      -7.210  10.075  -4.688  1.00  0.82           N  
ATOM   1938  CA  LEU A 251      -6.400  10.742  -3.674  1.00  0.82           C  
ATOM   1939  C   LEU A 251      -6.075   9.792  -2.526  1.00  0.80           C  
ATOM   1940  CB  LEU A 251      -7.126  11.979  -3.138  1.00  0.79           C  
ATOM   1941  O   LEU A 251      -6.980   9.247  -1.890  1.00  0.77           O  
ATOM   1942  CG  LEU A 251      -7.315  13.134  -4.122  1.00  0.75           C  
ATOM   1943  CD1 LEU A 251      -8.223  14.201  -3.520  1.00  0.70           C  
ATOM   1944  CD2 LEU A 251      -5.968  13.730  -4.513  1.00  0.71           C  
ATOM   1945  N   ALA A 252      -4.858   9.730  -2.213  1.00  0.74           N  
ATOM   1946  CA  ALA A 252      -4.459   8.873  -1.100  1.00  0.73           C  
ATOM   1947  C   ALA A 252      -5.104   9.334   0.205  1.00  0.72           C  
ATOM   1948  CB  ALA A 252      -2.939   8.854  -0.961  1.00  0.71           C  
ATOM   1949  O   ALA A 252      -5.378   8.520   1.090  1.00  0.70           O  
ATOM   1950  N   SER A 253      -5.422  10.628   0.275  1.00  0.72           N  
ATOM   1951  CA  SER A 253      -6.076  11.233   1.430  1.00  0.71           C  
ATOM   1952  C   SER A 253      -7.580  10.984   1.408  1.00  0.71           C  
ATOM   1953  CB  SER A 253      -5.801  12.737   1.475  1.00  0.70           C  
ATOM   1954  O   SER A 253      -8.262  11.178   2.416  1.00  0.70           O  
ATOM   1955  OG  SER A 253      -6.172  13.353   0.253  1.00  0.68           O  
ATOM   1956  N   ASN A 254      -8.169  10.604   0.299  1.00  0.76           N  
ATOM   1957  CA  ASN A 254      -9.586  10.320   0.101  1.00  0.76           C  
ATOM   1958  C   ASN A 254      -9.797   9.196  -0.909  1.00  0.77           C  
ATOM   1959  CB  ASN A 254     -10.330  11.581  -0.344  1.00  0.74           C  
ATOM   1960  O   ASN A 254     -10.253   9.439  -2.028  1.00  0.75           O  
ATOM   1961  CG  ASN A 254     -11.833  11.388  -0.389  1.00  0.73           C  
ATOM   1962  ND2 ASN A 254     -12.528  12.295  -1.065  1.00  0.74           N  
ATOM   1963  OD1 ASN A 254     -12.365  10.431   0.180  1.00  0.73           O  
ATOM   1964  N   PRO A 255      -9.582   7.934  -0.520  1.00  0.72           N  
ATOM   1965  CA  PRO A 255      -9.628   6.798  -1.444  1.00  0.73           C  
ATOM   1966  C   PRO A 255     -11.047   6.466  -1.901  1.00  0.73           C  
ATOM   1967  CB  PRO A 255      -9.036   5.650  -0.622  1.00  0.70           C  
ATOM   1968  O   PRO A 255     -11.241   5.560  -2.716  1.00  0.71           O  
ATOM   1969  CG  PRO A 255      -8.234   6.320   0.447  1.00  0.69           C  
ATOM   1970  CD  PRO A 255      -8.799   7.692   0.678  1.00  0.68           C  
ATOM   1971  N   GLY A 256     -12.065   7.126  -1.459  1.00  0.74           N  
ATOM   1972  CA  GLY A 256     -13.446   6.980  -1.891  1.00  0.75           C  
ATOM   1973  C   GLY A 256     -13.780   7.812  -3.114  1.00  0.75           C  
ATOM   1974  O   GLY A 256     -14.882   7.713  -3.657  1.00  0.74           O  
ATOM   1975  N   ALA A 257     -13.001   8.709  -3.440  1.00  0.82           N  
ATOM   1976  CA  ALA A 257     -13.308   9.603  -4.553  1.00  0.84           C  
ATOM   1977  C   ALA A 257     -12.400   9.324  -5.747  1.00  0.85           C  
ATOM   1978  CB  ALA A 257     -13.175  11.060  -4.116  1.00  0.81           C  
ATOM   1979  O   ALA A 257     -11.207   9.635  -5.714  1.00  0.84           O  
ATOM   1980  N   LEU A 258     -12.924   8.677  -6.743  1.00  0.87           N  
ATOM   1981  CA  LEU A 258     -12.240   8.473  -8.016  1.00  0.89           C  
ATOM   1982  C   LEU A 258     -11.856   9.808  -8.646  1.00  0.89           C  
ATOM   1983  CB  LEU A 258     -13.124   7.677  -8.979  1.00  0.88           C  
ATOM   1984  O   LEU A 258     -12.716  10.659  -8.880  1.00  0.88           O  
ATOM   1985  CG  LEU A 258     -12.518   7.352 -10.345  1.00  0.86           C  
ATOM   1986  CD1 LEU A 258     -11.363   6.368 -10.191  1.00  0.83           C  
ATOM   1987  CD2 LEU A 258     -13.582   6.792 -11.283  1.00  0.84           C  
ATOM   1988  N   GLU A 259     -10.643  10.022  -9.011  1.00  0.91           N  
ATOM   1989  CA  GLU A 259     -10.160  11.194  -9.735  1.00  0.91           C  
ATOM   1990  C   GLU A 259     -10.299  11.007 -11.243  1.00  0.90           C  
ATOM   1991  CB  GLU A 259      -8.701  11.487  -9.374  1.00  0.89           C  
ATOM   1992  O   GLU A 259     -10.650  11.946 -11.961  1.00  0.89           O  
ATOM   1993  CG  GLU A 259      -8.506  11.961  -7.941  1.00  0.83           C  
ATOM   1994  CD  GLU A 259      -7.121  12.533  -7.682  1.00  0.79           C  
ATOM   1995  OE1 GLU A 259      -6.118  11.820  -7.911  1.00  0.82           O  
ATOM   1996  OE2 GLU A 259      -7.039  13.703  -7.246  1.00  0.81           O  
ATOM   1997  N   GLY A 260      -9.985   9.800 -11.644  1.00  0.89           N  
ATOM   1998  CA  GLY A 260     -10.113   9.475 -13.056  1.00  0.91           C  
ATOM   1999  C   GLY A 260      -9.412   8.185 -13.437  1.00  0.91           C  
ATOM   2000  O   GLY A 260      -8.837   7.508 -12.582  1.00  0.90           O  
ATOM   2001  N   GLU A 261      -9.518   7.793 -14.643  1.00  0.89           N  
ATOM   2002  CA  GLU A 261      -8.756   6.708 -15.254  1.00  0.90           C  
ATOM   2003  C   GLU A 261      -7.370   7.180 -15.683  1.00  0.89           C  
ATOM   2004  CB  GLU A 261      -9.511   6.132 -16.456  1.00  0.88           C  
ATOM   2005  O   GLU A 261      -7.225   8.266 -16.248  1.00  0.87           O  
ATOM   2006  CG  GLU A 261      -8.896   4.856 -17.013  1.00  0.85           C  
ATOM   2007  CD  GLU A 261      -9.745   4.203 -18.093  1.00  0.82           C  
ATOM   2008  OE1 GLU A 261     -10.882   4.669 -18.335  1.00  0.83           O  
ATOM   2009  OE2 GLU A 261      -9.270   3.218 -18.700  1.00  0.84           O  
ATOM   2010  N   VAL A 262      -6.418   6.494 -15.297  1.00  0.87           N  
ATOM   2011  CA  VAL A 262      -5.036   6.731 -15.698  1.00  0.87           C  
ATOM   2012  C   VAL A 262      -4.808   6.195 -17.110  1.00  0.84           C  
ATOM   2013  CB  VAL A 262      -4.039   6.078 -14.714  1.00  0.86           C  
ATOM   2014  O   VAL A 262      -5.091   5.028 -17.392  1.00  0.80           O  
ATOM   2015  CG1 VAL A 262      -2.599   6.365 -15.134  1.00  0.83           C  
ATOM   2016  CG2 VAL A 262      -4.293   6.573 -13.292  1.00  0.81           C  
ATOM   2017  N   THR A 263      -4.480   7.123 -17.965  1.00  0.81           N  
ATOM   2018  CA  THR A 263      -4.129   6.683 -19.311  1.00  0.80           C  
ATOM   2019  C   THR A 263      -2.932   5.737 -19.275  1.00  0.78           C  
ATOM   2020  CB  THR A 263      -3.813   7.881 -20.225  1.00  0.76           C  
ATOM   2021  O   THR A 263      -1.817   6.150 -18.949  1.00  0.72           O  
ATOM   2022  CG2 THR A 263      -3.525   7.423 -21.651  1.00  0.69           C  
ATOM   2023  OG1 THR A 263      -4.935   8.773 -20.239  1.00  0.72           O  
ATOM   2024  N   PHE A 264      -3.208   4.469 -19.456  1.00  0.73           N  
ATOM   2025  CA  PHE A 264      -2.237   3.383 -19.384  1.00  0.72           C  
ATOM   2026  C   PHE A 264      -2.301   2.515 -20.635  1.00  0.70           C  
ATOM   2027  CB  PHE A 264      -2.479   2.526 -18.137  1.00  0.68           C  
ATOM   2028  O   PHE A 264      -3.354   2.405 -21.267  1.00  0.64           O  
ATOM   2029  CG  PHE A 264      -1.492   1.402 -17.972  1.00  0.63           C  
ATOM   2030  CD1 PHE A 264      -1.851   0.093 -18.271  1.00  0.60           C  
ATOM   2031  CD2 PHE A 264      -0.205   1.654 -17.517  1.00  0.60           C  
ATOM   2032  CE1 PHE A 264      -0.940  -0.949 -18.119  1.00  0.56           C  
ATOM   2033  CE2 PHE A 264       0.712   0.618 -17.363  1.00  0.55           C  
ATOM   2034  CZ  PHE A 264       0.342  -0.683 -17.663  1.00  0.59           C  
ATOM   2035  N   ILE A 265      -1.132   2.035 -21.163  1.00  0.58           N  
ATOM   2036  CA  ILE A 265      -1.061   1.064 -22.248  1.00  0.57           C  
ATOM   2037  C   ILE A 265      -2.178   0.034 -22.094  1.00  0.57           C  
ATOM   2038  CB  ILE A 265       0.315   0.360 -22.288  1.00  0.53           C  
ATOM   2039  O   ILE A 265      -2.137  -0.804 -21.190  1.00  0.54           O  
ATOM   2040  CG1 ILE A 265       1.440   1.395 -22.399  1.00  0.46           C  
ATOM   2041  CG2 ILE A 265       0.376  -0.642 -23.444  1.00  0.47           C  
ATOM   2042  CD1 ILE A 265       2.838   0.807 -22.262  1.00  0.47           C  
ATOM   2043  N   LYS A 266      -3.402   0.327 -22.630  1.00  0.53           N  
ATOM   2044  CA  LYS A 266      -4.558  -0.556 -22.746  1.00  0.52           C  
ATOM   2045  C   LYS A 266      -4.154  -1.922 -23.293  1.00  0.53           C  
ATOM   2046  CB  LYS A 266      -5.626   0.072 -23.642  1.00  0.48           C  
ATOM   2047  O   LYS A 266      -3.663  -2.025 -24.420  1.00  0.51           O  
ATOM   2048  CG  LYS A 266      -6.361   1.241 -23.004  1.00  0.45           C  
ATOM   2049  CD  LYS A 266      -7.500   1.735 -23.886  1.00  0.45           C  
ATOM   2050  CE  LYS A 266      -8.223   2.919 -23.258  1.00  0.38           C  
ATOM   2051  NZ  LYS A 266      -9.346   3.402 -24.116  1.00  0.35           N  
ATOM   2052  N   SER A 267      -3.800  -2.824 -22.349  1.00  0.50           N  
ATOM   2053  CA  SER A 267      -3.477  -4.195 -22.731  1.00  0.50           C  
ATOM   2054  C   SER A 267      -4.574  -4.800 -23.601  1.00  0.51           C  
ATOM   2055  CB  SER A 267      -3.263  -5.061 -21.490  1.00  0.45           C  
ATOM   2056  O   SER A 267      -5.762  -4.610 -23.332  1.00  0.49           O  
ATOM   2057  OG  SER A 267      -4.470  -5.700 -21.109  1.00  0.38           O  
ATOM   2058  N   VAL A 268      -4.171  -5.314 -24.781  1.00  0.46           N  
ATOM   2059  CA  VAL A 268      -4.649  -6.328 -25.715  1.00  0.47           C  
ATOM   2060  C   VAL A 268      -4.788  -7.668 -24.996  1.00  0.46           C  
ATOM   2061  CB  VAL A 268      -3.706  -6.470 -26.930  1.00  0.41           C  
ATOM   2062  O   VAL A 268      -3.888  -8.082 -24.262  1.00  0.44           O  
ATOM   2063  CG1 VAL A 268      -4.463  -7.014 -28.140  1.00  0.35           C  
ATOM   2064  CG2 VAL A 268      -3.057  -5.127 -27.261  1.00  0.36           C  
ATOM   2065  N   ASN A 269      -6.150  -8.202 -24.899  1.00  0.50           N  
ATOM   2066  CA  ASN A 269      -6.809  -9.483 -24.661  1.00  0.50           C  
ATOM   2067  C   ASN A 269      -6.227 -10.195 -23.443  1.00  0.50           C  
ATOM   2068  CB  ASN A 269      -6.705 -10.377 -25.899  1.00  0.47           C  
ATOM   2069  O   ASN A 269      -5.153 -10.793 -23.523  1.00  0.48           O  
ATOM   2070  CG  ASN A 269      -8.062 -10.778 -26.444  1.00  0.45           C  
ATOM   2071  ND2 ASN A 269      -8.087 -11.242 -27.688  1.00  0.39           N  
ATOM   2072  OD1 ASN A 269      -9.079 -10.671 -25.754  1.00  0.45           O  
ATOM   2073  N   ALA A 270      -6.710  -9.882 -22.205  1.00  0.54           N  
ATOM   2074  CA  ALA A 270      -6.340  -9.841 -20.792  1.00  0.53           C  
ATOM   2075  C   ALA A 270      -6.513 -11.209 -20.140  1.00  0.55           C  
ATOM   2076  CB  ALA A 270      -7.170  -8.793 -20.055  1.00  0.48           C  
ATOM   2077  O   ALA A 270      -5.967 -11.465 -19.064  1.00  0.53           O  
ATOM   2078  N   ALA A 271      -7.369 -12.091 -20.763  1.00  0.51           N  
ATOM   2079  CA  ALA A 271      -7.820 -13.251 -19.998  1.00  0.50           C  
ATOM   2080  C   ALA A 271      -6.637 -14.099 -19.539  1.00  0.50           C  
ATOM   2081  CB  ALA A 271      -8.783 -14.094 -20.830  1.00  0.47           C  
ATOM   2082  O   ALA A 271      -6.689 -14.725 -18.477  1.00  0.49           O  
ATOM   2083  N   GLU A 272      -5.498 -13.974 -20.167  1.00  0.52           N  
ATOM   2084  CA  GLU A 272      -4.419 -14.910 -19.868  1.00  0.52           C  
ATOM   2085  C   GLU A 272      -3.193 -14.184 -19.320  1.00  0.52           C  
ATOM   2086  CB  GLU A 272      -4.041 -15.712 -21.116  1.00  0.49           C  
ATOM   2087  O   GLU A 272      -2.360 -14.787 -18.641  1.00  0.50           O  
ATOM   2088  CG  GLU A 272      -5.137 -16.650 -21.600  1.00  0.47           C  
ATOM   2089  CD  GLU A 272      -4.704 -17.531 -22.761  1.00  0.47           C  
ATOM   2090  OE1 GLU A 272      -3.573 -17.354 -23.268  1.00  0.47           O  
ATOM   2091  OE2 GLU A 272      -5.502 -18.404 -23.167  1.00  0.44           O  
ATOM   2092  N   ASN A 273      -3.194 -12.873 -19.419  1.00  0.58           N  
ATOM   2093  CA  ASN A 273      -1.931 -12.182 -19.181  1.00  0.57           C  
ATOM   2094  C   ASN A 273      -2.123 -10.948 -18.304  1.00  0.58           C  
ATOM   2095  CB  ASN A 273      -1.275 -11.793 -20.508  1.00  0.54           C  
ATOM   2096  O   ASN A 273      -2.090  -9.819 -18.797  1.00  0.55           O  
ATOM   2097  CG  ASN A 273      -0.874 -12.997 -21.336  1.00  0.52           C  
ATOM   2098  ND2 ASN A 273      -1.176 -12.955 -22.629  1.00  0.45           N  
ATOM   2099  OD1 ASN A 273      -0.299 -13.958 -20.819  1.00  0.51           O  
ATOM   2100  N   LYS A 274      -2.406 -11.155 -16.990  1.00  0.65           N  
ATOM   2101  CA  LYS A 274      -2.488 -10.101 -15.982  1.00  0.65           C  
ATOM   2102  C   LYS A 274      -1.148  -9.388 -15.823  1.00  0.66           C  
ATOM   2103  CB  LYS A 274      -2.938 -10.677 -14.639  1.00  0.63           C  
ATOM   2104  O   LYS A 274      -0.172  -9.985 -15.365  1.00  0.64           O  
ATOM   2105  CG  LYS A 274      -3.045  -9.643 -13.527  1.00  0.60           C  
ATOM   2106  CD  LYS A 274      -3.458 -10.282 -12.208  1.00  0.59           C  
ATOM   2107  CE  LYS A 274      -3.380  -9.289 -11.056  1.00  0.52           C  
ATOM   2108  NZ  LYS A 274      -3.725  -9.927  -9.750  1.00  0.46           N  
ATOM   2109  N   PRO A 275      -1.100  -8.107 -16.394  1.00  0.70           N  
ATOM   2110  CA  PRO A 275       0.139  -7.422 -16.020  1.00  0.69           C  
ATOM   2111  C   PRO A 275       0.353  -7.375 -14.509  1.00  0.70           C  
ATOM   2112  CB  PRO A 275      -0.051  -6.013 -16.588  1.00  0.67           C  
ATOM   2113  O   PRO A 275      -0.600  -7.174 -13.752  1.00  0.68           O  
ATOM   2114  CG  PRO A 275      -1.532  -5.837 -16.686  1.00  0.64           C  
ATOM   2115  CD  PRO A 275      -2.167  -7.194 -16.801  1.00  0.63           C  
ATOM   2116  N   LEU A 276       1.554  -7.576 -14.109  1.00  0.71           N  
ATOM   2117  CA  LEU A 276       1.963  -7.306 -12.735  1.00  0.71           C  
ATOM   2118  C   LEU A 276       2.506  -5.887 -12.598  1.00  0.72           C  
ATOM   2119  CB  LEU A 276       3.022  -8.315 -12.283  1.00  0.69           C  
ATOM   2120  O   LEU A 276       3.336  -5.455 -13.401  1.00  0.70           O  
ATOM   2121  CG  LEU A 276       2.638  -9.792 -12.385  1.00  0.66           C  
ATOM   2122  CD1 LEU A 276       3.828 -10.675 -12.022  1.00  0.63           C  
ATOM   2123  CD2 LEU A 276       1.445 -10.098 -11.486  1.00  0.63           C  
ATOM   2124  N   ILE A 277       1.933  -5.091 -11.689  1.00  0.76           N  
ATOM   2125  CA  ILE A 277       2.374  -3.729 -11.410  1.00  0.76           C  
ATOM   2126  C   ILE A 277       3.035  -3.672 -10.035  1.00  0.76           C  
ATOM   2127  CB  ILE A 277       1.199  -2.728 -11.481  1.00  0.75           C  
ATOM   2128  O   ILE A 277       2.446  -4.094  -9.037  1.00  0.75           O  
ATOM   2129  CG1 ILE A 277       0.475  -2.851 -12.827  1.00  0.77           C  
ATOM   2130  CG2 ILE A 277       1.693  -1.297 -11.253  1.00  0.77           C  
ATOM   2131  CD1 ILE A 277      -0.693  -1.887 -12.991  1.00  0.75           C  
ATOM   2132  N   TYR A 278       4.249  -3.099 -10.070  1.00  0.75           N  
ATOM   2133  CA  TYR A 278       5.009  -2.826  -8.856  1.00  0.75           C  
ATOM   2134  C   TYR A 278       5.340  -1.342  -8.742  1.00  0.75           C  
ATOM   2135  CB  TYR A 278       6.299  -3.651  -8.833  1.00  0.73           C  
ATOM   2136  O   TYR A 278       5.354  -0.624  -9.745  1.00  0.73           O  
ATOM   2137  CG  TYR A 278       6.095  -5.107  -9.176  1.00  0.69           C  
ATOM   2138  CD1 TYR A 278       5.612  -6.005  -8.228  1.00  0.65           C  
ATOM   2139  CD2 TYR A 278       6.386  -5.586 -10.449  1.00  0.66           C  
ATOM   2140  CE1 TYR A 278       5.424  -7.348  -8.540  1.00  0.62           C  
ATOM   2141  CE2 TYR A 278       6.202  -6.927 -10.772  1.00  0.62           C  
ATOM   2142  OH  TYR A 278       5.537  -9.126 -10.126  1.00  0.55           O  
ATOM   2143  CZ  TYR A 278       5.721  -7.798  -9.812  1.00  0.62           C  
ATOM   2144  N   THR A 279       5.588  -0.929  -7.457  1.00  0.76           N  
ATOM   2145  CA  THR A 279       5.994   0.460  -7.277  1.00  0.76           C  
ATOM   2146  C   THR A 279       7.010   0.584  -6.145  1.00  0.76           C  
ATOM   2147  CB  THR A 279       4.782   1.364  -6.984  1.00  0.75           C  
ATOM   2148  O   THR A 279       6.966  -0.180  -5.178  1.00  0.74           O  
ATOM   2149  CG2 THR A 279       4.025   0.885  -5.750  1.00  0.75           C  
ATOM   2150  OG1 THR A 279       5.236   2.705  -6.762  1.00  0.77           O  
ATOM   2151  N   ASN A 280       7.964   1.574  -6.227  1.00  0.73           N  
ATOM   2152  CA  ASN A 280       8.801   2.044  -5.129  1.00  0.72           C  
ATOM   2153  C   ASN A 280       8.268   3.344  -4.534  1.00  0.73           C  
ATOM   2154  CB  ASN A 280      10.246   2.228  -5.597  1.00  0.70           C  
ATOM   2155  O   ASN A 280       8.990   4.052  -3.829  1.00  0.71           O  
ATOM   2156  CG  ASN A 280      10.407   3.393  -6.554  1.00  0.69           C  
ATOM   2157  ND2 ASN A 280      11.650   3.724  -6.882  1.00  0.70           N  
ATOM   2158  OD1 ASN A 280       9.421   3.991  -6.994  1.00  0.70           O  
ATOM   2159  N   GLY A 281       7.120   3.794  -4.861  1.00  0.75           N  
ATOM   2160  CA  GLY A 281       6.501   5.041  -4.442  1.00  0.75           C  
ATOM   2161  C   GLY A 281       6.751   6.185  -5.406  1.00  0.76           C  
ATOM   2162  O   GLY A 281       6.079   7.216  -5.342  1.00  0.75           O  
ATOM   2163  N   GLN A 282       7.677   6.005  -6.395  1.00  0.78           N  
ATOM   2164  CA  GLN A 282       8.005   7.039  -7.371  1.00  0.78           C  
ATOM   2165  C   GLN A 282       7.772   6.545  -8.796  1.00  0.79           C  
ATOM   2166  CB  GLN A 282       9.455   7.495  -7.204  1.00  0.76           C  
ATOM   2167  O   GLN A 282       7.295   7.296  -9.649  1.00  0.77           O  
ATOM   2168  CG  GLN A 282       9.708   8.287  -5.928  1.00  0.71           C  
ATOM   2169  CD  GLN A 282      10.883   9.238  -6.050  1.00  0.68           C  
ATOM   2170  NE2 GLN A 282      10.934  10.234  -5.171  1.00  0.59           N  
ATOM   2171  OE1 GLN A 282      11.739   9.079  -6.926  1.00  0.66           O  
ATOM   2172  N   PHE A 283       8.095   5.334  -9.062  1.00  0.80           N  
ATOM   2173  CA  PHE A 283       8.011   4.691 -10.368  1.00  0.81           C  
ATOM   2174  C   PHE A 283       7.078   3.487 -10.320  1.00  0.81           C  
ATOM   2175  CB  PHE A 283       9.401   4.258 -10.845  1.00  0.79           C  
ATOM   2176  O   PHE A 283       6.933   2.849  -9.275  1.00  0.80           O  
ATOM   2177  CG  PHE A 283      10.399   5.383 -10.905  1.00  0.76           C  
ATOM   2178  CD1 PHE A 283      10.391   6.283 -11.964  1.00  0.74           C  
ATOM   2179  CD2 PHE A 283      11.347   5.540  -9.902  1.00  0.75           C  
ATOM   2180  CE1 PHE A 283      11.313   7.325 -12.022  1.00  0.72           C  
ATOM   2181  CE2 PHE A 283      12.272   6.579  -9.953  1.00  0.73           C  
ATOM   2182  CZ  PHE A 283      12.254   7.470 -11.014  1.00  0.67           C  
ATOM   2183  N   LEU A 284       6.512   3.260 -11.446  1.00  0.82           N  
ATOM   2184  CA  LEU A 284       5.824   2.000 -11.702  1.00  0.82           C  
ATOM   2185  C   LEU A 284       6.702   1.058 -12.520  1.00  0.81           C  
ATOM   2186  CB  LEU A 284       4.502   2.249 -12.433  1.00  0.81           C  
ATOM   2187  O   LEU A 284       7.372   1.489 -13.461  1.00  0.80           O  
ATOM   2188  CG  LEU A 284       3.481   3.127 -11.709  1.00  0.80           C  
ATOM   2189  CD1 LEU A 284       2.328   3.480 -12.642  1.00  0.79           C  
ATOM   2190  CD2 LEU A 284       2.967   2.427 -10.455  1.00  0.79           C  
ATOM   2191  N   PHE A 285       6.654  -0.120 -12.120  1.00  0.78           N  
ATOM   2192  CA  PHE A 285       7.265  -1.199 -12.887  1.00  0.78           C  
ATOM   2193  C   PHE A 285       6.212  -2.203 -13.341  1.00  0.78           C  
ATOM   2194  CB  PHE A 285       8.342  -1.906 -12.059  1.00  0.77           C  
ATOM   2195  O   PHE A 285       5.543  -2.826 -12.514  1.00  0.76           O  
ATOM   2196  CG  PHE A 285       9.409  -0.983 -11.537  1.00  0.76           C  
ATOM   2197  CD1 PHE A 285      10.569  -0.754 -12.267  1.00  0.75           C  
ATOM   2198  CD2 PHE A 285       9.253  -0.343 -10.314  1.00  0.75           C  
ATOM   2199  CE1 PHE A 285      11.558   0.100 -11.786  1.00  0.72           C  
ATOM   2200  CE2 PHE A 285      10.237   0.511  -9.826  1.00  0.73           C  
ATOM   2201  CZ  PHE A 285      11.390   0.731 -10.564  1.00  0.68           C  
ATOM   2202  N   ILE A 286       5.944  -2.355 -14.582  1.00  0.77           N  
ATOM   2203  CA  ILE A 286       4.851  -3.131 -15.157  1.00  0.77           C  
ATOM   2204  C   ILE A 286       5.415  -4.261 -16.015  1.00  0.77           C  
ATOM   2205  CB  ILE A 286       3.906  -2.241 -15.996  1.00  0.76           C  
ATOM   2206  O   ILE A 286       6.270  -4.029 -16.874  1.00  0.75           O  
ATOM   2207  CG1 ILE A 286       3.464  -1.018 -15.184  1.00  0.77           C  
ATOM   2208  CG2 ILE A 286       2.695  -3.045 -16.479  1.00  0.77           C  
ATOM   2209  CD1 ILE A 286       2.547  -0.069 -15.944  1.00  0.75           C  
ATOM   2210  N   THR A 287       4.985  -5.499 -15.494  1.00  0.69           N  
ATOM   2211  CA  THR A 287       5.285  -6.666 -16.315  1.00  0.68           C  
ATOM   2212  C   THR A 287       4.337  -6.745 -17.509  1.00  0.69           C  
ATOM   2213  CB  THR A 287       5.190  -7.966 -15.495  1.00  0.66           C  
ATOM   2214  O   THR A 287       3.193  -6.291 -17.431  1.00  0.65           O  
ATOM   2215  CG2 THR A 287       6.139  -7.933 -14.301  1.00  0.62           C  
ATOM   2216  OG1 THR A 287       3.848  -8.128 -15.021  1.00  0.64           O  
ATOM   2217  N   ASN A 288       4.754  -6.808 -18.631  1.00  0.55           N  
ATOM   2218  CA  ASN A 288       4.270  -7.015 -19.991  1.00  0.55           C  
ATOM   2219  C   ASN A 288       3.543  -5.782 -20.521  1.00  0.56           C  
ATOM   2220  CB  ASN A 288       3.354  -8.239 -20.054  1.00  0.49           C  
ATOM   2221  O   ASN A 288       2.442  -5.463 -20.069  1.00  0.52           O  
ATOM   2222  CG  ASN A 288       3.772  -9.227 -21.125  1.00  0.46           C  
ATOM   2223  ND2 ASN A 288       3.226 -10.436 -21.063  1.00  0.38           N  
ATOM   2224  OD1 ASN A 288       4.579  -8.907 -22.001  1.00  0.48           O  
ATOM   2225  N   THR A 289       4.082  -4.863 -21.224  1.00  0.46           N  
ATOM   2226  CA  THR A 289       3.258  -3.930 -21.985  1.00  0.45           C  
ATOM   2227  C   THR A 289       3.529  -4.064 -23.481  1.00  0.47           C  
ATOM   2228  CB  THR A 289       3.507  -2.476 -21.544  1.00  0.41           C  
ATOM   2229  O   THR A 289       2.664  -3.757 -24.304  1.00  0.44           O  
ATOM   2230  CG2 THR A 289       2.967  -2.227 -20.140  1.00  0.37           C  
ATOM   2231  OG1 THR A 289       4.916  -2.215 -21.555  1.00  0.35           O  
ATOM   2232  N   GLU A 290       4.571  -4.770 -23.950  1.00  0.43           N  
ATOM   2233  CA  GLU A 290       4.889  -4.440 -25.336  1.00  0.42           C  
ATOM   2234  C   GLU A 290       5.250  -5.691 -26.132  1.00  0.43           C  
ATOM   2235  CB  GLU A 290       6.035  -3.428 -25.398  1.00  0.39           C  
ATOM   2236  O   GLU A 290       6.351  -6.228 -25.989  1.00  0.41           O  
ATOM   2237  CG  GLU A 290       5.611  -1.999 -25.090  1.00  0.36           C  
ATOM   2238  CD  GLU A 290       6.734  -0.989 -25.264  1.00  0.40           C  
ATOM   2239  OE1 GLU A 290       7.873  -1.397 -25.586  1.00  0.37           O  
ATOM   2240  OE2 GLU A 290       6.473   0.220 -25.077  1.00  0.34           O  
ATOM   2241  N   ASN A 291       4.315  -6.745 -26.205  1.00  0.37           N  
ATOM   2242  CA  ASN A 291       4.202  -7.389 -27.509  1.00  0.38           C  
ATOM   2243  C   ASN A 291       2.799  -7.236 -28.089  1.00  0.37           C  
ATOM   2244  CB  ASN A 291       4.579  -8.868 -27.413  1.00  0.34           C  
ATOM   2245  O   ASN A 291       1.825  -7.710 -27.502  1.00  0.35           O  
ATOM   2246  CG  ASN A 291       6.073  -9.082 -27.272  1.00  0.32           C  
ATOM   2247  ND2 ASN A 291       6.458 -10.224 -26.714  1.00  0.29           N  
ATOM   2248  OD1 ASN A 291       6.874  -8.228 -27.660  1.00  0.33           O  
ATOM   2249  N   GLU A 292       2.407  -6.124 -28.652  1.00  0.35           N  
ATOM   2250  CA  GLU A 292       1.600  -6.054 -29.866  1.00  0.34           C  
ATOM   2251  C   GLU A 292       1.364  -7.443 -30.453  1.00  0.35           C  
ATOM   2252  CB  GLU A 292       2.268  -5.150 -30.905  1.00  0.31           C  
ATOM   2253  O   GLU A 292       0.372  -7.668 -31.149  1.00  0.32           O  
ATOM   2254  CG  GLU A 292       2.145  -3.664 -30.598  1.00  0.29           C  
ATOM   2255  CD  GLU A 292       2.680  -2.776 -31.709  1.00  0.34           C  
ATOM   2256  OE1 GLU A 292       3.314  -3.300 -32.654  1.00  0.34           O  
ATOM   2257  OE2 GLU A 292       2.465  -1.545 -31.635  1.00  0.30           O  
ATOM   2258  N   PHE A 293       1.730  -8.552 -29.821  1.00  0.23           N  
ATOM   2259  CA  PHE A 293       1.637  -9.732 -30.673  1.00  0.27           C  
ATOM   2260  C   PHE A 293       1.607 -11.004 -29.835  1.00  0.24           C  
ATOM   2261  CB  PHE A 293       2.810  -9.779 -31.657  1.00  0.22           C  
ATOM   2262  O   PHE A 293       2.518 -11.254 -29.043  1.00  0.24           O  
ATOM   2263  CG  PHE A 293       2.761  -8.708 -32.712  1.00  0.20           C  
ATOM   2264  CD1 PHE A 293       1.938  -8.845 -33.823  1.00  0.09           C  
ATOM   2265  CD2 PHE A 293       3.538  -7.563 -32.593  1.00  0.09           C  
ATOM   2266  CE1 PHE A 293       1.890  -7.854 -34.802  1.00  0.08           C  
ATOM   2267  CE2 PHE A 293       3.496  -6.569 -33.567  1.00  0.09           C  
ATOM   2268  CZ  PHE A 293       2.672  -6.717 -34.671  1.00  0.08           C  
ATOM   2269  N   GLY A 294       0.335 -11.496 -29.243  1.00  0.31           N  
ATOM   2270  CA  GLY A 294      -0.214 -12.840 -29.317  1.00  0.30           C  
ATOM   2271  C   GLY A 294       0.737 -13.902 -28.798  1.00  0.31           C  
ATOM   2272  O   GLY A 294       0.347 -15.057 -28.615  1.00  0.29           O  
ATOM   2273  N   ASP A 295       2.072 -13.563 -28.339  1.00  0.34           N  
ATOM   2274  CA  ASP A 295       2.920 -14.665 -27.894  1.00  0.34           C  
ATOM   2275  C   ASP A 295       3.161 -14.600 -26.388  1.00  0.34           C  
ATOM   2276  CB  ASP A 295       4.255 -14.651 -28.642  1.00  0.31           C  
ATOM   2277  O   ASP A 295       3.750 -13.639 -25.890  1.00  0.32           O  
ATOM   2278  CG  ASP A 295       4.566 -15.971 -29.326  1.00  0.29           C  
ATOM   2279  OD1 ASP A 295       3.921 -16.992 -29.004  1.00  0.29           O  
ATOM   2280  OD2 ASP A 295       5.466 -15.990 -30.193  1.00  0.24           O  
ATOM   2281  N   ILE A 296       2.133 -15.005 -25.556  1.00  0.35           N  
ATOM   2282  CA  ILE A 296       2.144 -15.422 -24.158  1.00  0.36           C  
ATOM   2283  C   ILE A 296       3.575 -15.735 -23.725  1.00  0.35           C  
ATOM   2284  CB  ILE A 296       1.233 -16.648 -23.927  1.00  0.32           C  
ATOM   2285  O   ILE A 296       3.924 -15.577 -22.553  1.00  0.33           O  
ATOM   2286  CG1 ILE A 296      -0.215 -16.316 -24.304  1.00  0.29           C  
ATOM   2287  CG2 ILE A 296       1.325 -17.122 -22.473  1.00  0.29           C  
ATOM   2288  CD1 ILE A 296      -1.154 -17.514 -24.269  1.00  0.28           C  
ATOM   2289  N   ALA A 297       4.445 -16.115 -24.616  1.00  0.37           N  
ATOM   2290  CA  ALA A 297       5.760 -16.693 -24.353  1.00  0.37           C  
ATOM   2291  C   ALA A 297       6.762 -15.615 -23.948  1.00  0.37           C  
ATOM   2292  CB  ALA A 297       6.264 -17.449 -25.580  1.00  0.34           C  
ATOM   2293  O   ALA A 297       7.793 -15.914 -23.341  1.00  0.35           O  
ATOM   2294  N   SER A 298       6.360 -14.316 -23.892  1.00  0.43           N  
ATOM   2295  CA  SER A 298       7.451 -13.412 -23.544  1.00  0.42           C  
ATOM   2296  C   SER A 298       7.103 -12.572 -22.319  1.00  0.43           C  
ATOM   2297  CB  SER A 298       7.786 -12.496 -24.722  1.00  0.40           C  
ATOM   2298  O   SER A 298       7.015 -11.345 -22.406  1.00  0.41           O  
ATOM   2299  OG  SER A 298       6.702 -11.628 -25.008  1.00  0.35           O  
ATOM   2300  N   HIS A 299       6.367 -12.997 -21.271  1.00  0.49           N  
ATOM   2301  CA  HIS A 299       6.403 -12.401 -19.940  1.00  0.49           C  
ATOM   2302  C   HIS A 299       7.825 -12.011 -19.550  1.00  0.50           C  
ATOM   2303  CB  HIS A 299       5.821 -13.366 -18.905  1.00  0.46           C  
ATOM   2304  O   HIS A 299       8.151 -11.944 -18.363  1.00  0.48           O  
ATOM   2305  CG  HIS A 299       4.366 -13.648 -19.099  1.00  0.44           C  
ATOM   2306  CD2 HIS A 299       3.273 -13.153 -18.472  1.00  0.42           C  
ATOM   2307  ND1 HIS A 299       3.900 -14.544 -20.038  1.00  0.45           N  
ATOM   2308  CE1 HIS A 299       2.579 -14.586 -19.979  1.00  0.41           C  
ATOM   2309  NE2 HIS A 299       2.174 -13.752 -19.037  1.00  0.36           N  
ATOM   2310  N   ASN A 300       8.691 -11.709 -20.553  1.00  0.56           N  
ATOM   2311  CA  ASN A 300      10.111 -11.509 -20.284  1.00  0.55           C  
ATOM   2312  C   ASN A 300      10.471 -10.026 -20.241  1.00  0.57           C  
ATOM   2313  CB  ASN A 300      10.963 -12.231 -21.330  1.00  0.52           C  
ATOM   2314  O   ASN A 300      11.647  -9.671 -20.149  1.00  0.54           O  
ATOM   2315  CG  ASN A 300      10.784 -13.736 -21.291  1.00  0.50           C  
ATOM   2316  ND2 ASN A 300      11.102 -14.400 -22.395  1.00  0.42           N  
ATOM   2317  OD1 ASN A 300      10.362 -14.297 -20.276  1.00  0.50           O  
ATOM   2318  N   LYS A 301       9.485  -9.132 -20.289  1.00  0.66           N  
ATOM   2319  CA  LYS A 301       9.928  -7.742 -20.231  1.00  0.65           C  
ATOM   2320  C   LYS A 301       9.241  -6.993 -19.093  1.00  0.66           C  
ATOM   2321  CB  LYS A 301       9.658  -7.037 -21.561  1.00  0.63           C  
ATOM   2322  O   LYS A 301       8.038  -7.154 -18.874  1.00  0.64           O  
ATOM   2323  CG  LYS A 301      10.482  -7.570 -22.723  1.00  0.61           C  
ATOM   2324  CD  LYS A 301      10.260  -6.752 -23.989  1.00  0.60           C  
ATOM   2325  CE  LYS A 301      11.089  -7.281 -25.151  1.00  0.55           C  
ATOM   2326  NZ  LYS A 301      10.931  -6.438 -26.374  1.00  0.52           N  
ATOM   2327  N   ILE A 302       9.961  -6.198 -18.335  1.00  0.71           N  
ATOM   2328  CA  ILE A 302       9.493  -5.196 -17.384  1.00  0.70           C  
ATOM   2329  C   ILE A 302       9.902  -3.803 -17.859  1.00  0.71           C  
ATOM   2330  CB  ILE A 302      10.045  -5.461 -15.965  1.00  0.69           C  
ATOM   2331  O   ILE A 302      11.070  -3.568 -18.179  1.00  0.69           O  
ATOM   2332  CG1 ILE A 302       9.606  -6.845 -15.472  1.00  0.65           C  
ATOM   2333  CG2 ILE A 302       9.592  -4.366 -14.996  1.00  0.65           C  
ATOM   2334  CD1 ILE A 302      10.137  -7.207 -14.092  1.00  0.63           C  
ATOM   2335  N   GLY A 303       8.948  -2.947 -18.022  1.00  0.72           N  
ATOM   2336  CA  GLY A 303       9.164  -1.526 -18.243  1.00  0.72           C  
ATOM   2337  C   GLY A 303       9.142  -0.713 -16.963  1.00  0.73           C  
ATOM   2338  O   GLY A 303       8.389  -1.023 -16.037  1.00  0.72           O  
ATOM   2339  N   LYS A 304      10.052   0.289 -16.848  1.00  0.77           N  
ATOM   2340  CA  LYS A 304       9.956   1.373 -15.874  1.00  0.77           C  
ATOM   2341  C   LYS A 304       9.112   2.524 -16.414  1.00  0.78           C  
ATOM   2342  CB  LYS A 304      11.348   1.878 -15.494  1.00  0.76           C  
ATOM   2343  O   LYS A 304       9.365   3.024 -17.512  1.00  0.77           O  
ATOM   2344  CG  LYS A 304      11.349   2.909 -14.374  1.00  0.75           C  
ATOM   2345  CD  LYS A 304      12.760   3.386 -14.055  1.00  0.75           C  
ATOM   2346  CE  LYS A 304      12.751   4.507 -13.024  1.00  0.70           C  
ATOM   2347  NZ  LYS A 304      14.109   5.102 -12.842  1.00  0.71           N  
ATOM   2348  N   TYR A 305       8.175   2.894 -15.638  1.00  0.80           N  
ATOM   2349  CA  TYR A 305       7.244   3.931 -16.068  1.00  0.81           C  
ATOM   2350  C   TYR A 305       7.208   5.081 -15.069  1.00  0.81           C  
ATOM   2351  CB  TYR A 305       5.838   3.350 -16.247  1.00  0.80           C  
ATOM   2352  O   TYR A 305       7.248   4.859 -13.856  1.00  0.80           O  
ATOM   2353  CG  TYR A 305       5.742   2.318 -17.344  1.00  0.79           C  
ATOM   2354  CD1 TYR A 305       5.286   2.664 -18.614  1.00  0.78           C  
ATOM   2355  CD2 TYR A 305       6.106   0.996 -17.113  1.00  0.78           C  
ATOM   2356  CE1 TYR A 305       5.194   1.716 -19.628  1.00  0.77           C  
ATOM   2357  CE2 TYR A 305       6.019   0.040 -18.119  1.00  0.77           C  
ATOM   2358  OH  TYR A 305       5.474  -0.534 -20.372  1.00  0.74           O  
ATOM   2359  CZ  TYR A 305       5.563   0.409 -19.372  1.00  0.73           C  
ATOM   2360  N   LEU A 306       7.114   6.271 -15.620  1.00  0.84           N  
ATOM   2361  CA  LEU A 306       6.819   7.500 -14.891  1.00  0.84           C  
ATOM   2362  C   LEU A 306       5.316   7.750 -14.832  1.00  0.85           C  
ATOM   2363  CB  LEU A 306       7.521   8.693 -15.544  1.00  0.82           C  
ATOM   2364  O   LEU A 306       4.632   7.689 -15.856  1.00  0.85           O  
ATOM   2365  CG  LEU A 306       9.051   8.659 -15.551  1.00  0.77           C  
ATOM   2366  CD1 LEU A 306       9.599   9.662 -16.561  1.00  0.74           C  
ATOM   2367  CD2 LEU A 306       9.598   8.944 -14.156  1.00  0.74           C  
ATOM   2368  N   PHE A 307       4.877   8.038 -13.639  1.00  0.86           N  
ATOM   2369  CA  PHE A 307       3.494   8.447 -13.426  1.00  0.88           C  
ATOM   2370  C   PHE A 307       3.399   9.957 -13.242  1.00  0.88           C  
ATOM   2371  CB  PHE A 307       2.903   7.732 -12.207  1.00  0.87           C  
ATOM   2372  O   PHE A 307       3.993  10.514 -12.316  1.00  0.87           O  
ATOM   2373  CG  PHE A 307       1.489   8.140 -11.890  1.00  0.87           C  
ATOM   2374  CD1 PHE A 307       0.477   7.975 -12.827  1.00  0.86           C  
ATOM   2375  CD2 PHE A 307       1.174   8.690 -10.655  1.00  0.87           C  
ATOM   2376  CE1 PHE A 307      -0.833   8.352 -12.536  1.00  0.87           C  
ATOM   2377  CE2 PHE A 307      -0.132   9.069 -10.357  1.00  0.87           C  
ATOM   2378  CZ  PHE A 307      -1.134   8.900 -11.300  1.00  0.87           C  
ATOM   2379  N   ASP A 308       2.710  10.679 -14.121  1.00  0.89           N  
ATOM   2380  CA  ASP A 308       2.311  12.074 -13.965  1.00  0.90           C  
ATOM   2381  C   ASP A 308       0.991  12.186 -13.206  1.00  0.91           C  
ATOM   2382  CB  ASP A 308       2.192  12.754 -15.330  1.00  0.90           C  
ATOM   2383  O   ASP A 308      -0.071  11.871 -13.747  1.00  0.90           O  
ATOM   2384  CG  ASP A 308       2.026  14.260 -15.230  1.00  0.89           C  
ATOM   2385  OD1 ASP A 308       1.348  14.738 -14.295  1.00  0.90           O  
ATOM   2386  OD2 ASP A 308       2.576  14.975 -16.095  1.00  0.90           O  
ATOM   2387  N   GLU A 309       1.028  12.676 -12.032  1.00  0.89           N  
ATOM   2388  CA  GLU A 309      -0.098  12.716 -11.105  1.00  0.90           C  
ATOM   2389  C   GLU A 309      -1.115  13.777 -11.517  1.00  0.89           C  
ATOM   2390  CB  GLU A 309       0.389  12.981  -9.678  1.00  0.86           C  
ATOM   2391  O   GLU A 309      -2.254  13.769 -11.047  1.00  0.88           O  
ATOM   2392  CG  GLU A 309       1.033  14.347  -9.492  1.00  0.77           C  
ATOM   2393  CD  GLU A 309       1.598  14.559  -8.096  1.00  0.74           C  
ATOM   2394  OE1 GLU A 309       1.764  13.566  -7.351  1.00  0.74           O  
ATOM   2395  OE2 GLU A 309       1.874  15.727  -7.744  1.00  0.71           O  
ATOM   2396  N   VAL A 310      -0.707  14.793 -12.353  1.00  0.90           N  
ATOM   2397  CA  VAL A 310      -1.591  15.874 -12.774  1.00  0.91           C  
ATOM   2398  C   VAL A 310      -2.327  15.473 -14.050  1.00  0.90           C  
ATOM   2399  CB  VAL A 310      -0.812  17.190 -12.999  1.00  0.90           C  
ATOM   2400  O   VAL A 310      -3.549  15.612 -14.139  1.00  0.90           O  
ATOM   2401  CG1 VAL A 310      -1.756  18.308 -13.436  1.00  0.90           C  
ATOM   2402  CG2 VAL A 310      -0.059  17.587 -11.731  1.00  0.88           C  
ATOM   2403  N   ALA A 311      -1.638  14.887 -15.004  1.00  0.91           N  
ATOM   2404  CA  ALA A 311      -2.204  14.482 -16.288  1.00  0.91           C  
ATOM   2405  C   ALA A 311      -2.913  13.135 -16.174  1.00  0.90           C  
ATOM   2406  CB  ALA A 311      -1.113  14.416 -17.354  1.00  0.90           C  
ATOM   2407  O   ALA A 311      -3.667  12.746 -17.070  1.00  0.89           O  
ATOM   2408  N   LEU A 312      -2.634  12.316 -15.032  1.00  0.90           N  
ATOM   2409  CA  LEU A 312      -3.037  10.928 -14.835  1.00  0.90           C  
ATOM   2410  C   LEU A 312      -2.586  10.060 -16.006  1.00  0.88           C  
ATOM   2411  CB  LEU A 312      -4.555  10.829 -14.666  1.00  0.88           C  
ATOM   2412  O   LEU A 312      -3.382   9.302 -16.564  1.00  0.83           O  
ATOM   2413  CG  LEU A 312      -5.151  11.555 -13.459  1.00  0.87           C  
ATOM   2414  CD1 LEU A 312      -6.655  11.314 -13.386  1.00  0.83           C  
ATOM   2415  CD2 LEU A 312      -4.469  11.105 -12.172  1.00  0.84           C  
ATOM   2416  N   GLU A 313      -1.320  10.192 -16.315  1.00  0.88           N  
ATOM   2417  CA  GLU A 313      -0.723   9.481 -17.441  1.00  0.88           C  
ATOM   2418  C   GLU A 313       0.509   8.692 -17.006  1.00  0.87           C  
ATOM   2419  CB  GLU A 313      -0.352  10.460 -18.559  1.00  0.86           C  
ATOM   2420  O   GLU A 313       1.266   9.139 -16.142  1.00  0.85           O  
ATOM   2421  CG  GLU A 313       0.080   9.782 -19.851  1.00  0.80           C  
ATOM   2422  CD  GLU A 313       0.310  10.760 -20.993  1.00  0.77           C  
ATOM   2423  OE1 GLU A 313       0.177  11.986 -20.778  1.00  0.77           O  
ATOM   2424  OE2 GLU A 313       0.624  10.295 -22.112  1.00  0.76           O  
ATOM   2425  N   ILE A 314       0.730   7.574 -17.575  1.00  0.85           N  
ATOM   2426  CA  ILE A 314       1.952   6.802 -17.381  1.00  0.84           C  
ATOM   2427  C   ILE A 314       2.776   6.810 -18.667  1.00  0.83           C  
ATOM   2428  CB  ILE A 314       1.643   5.351 -16.952  1.00  0.82           C  
ATOM   2429  O   ILE A 314       2.282   6.429 -19.731  1.00  0.80           O  
ATOM   2430  CG1 ILE A 314       0.914   5.337 -15.604  1.00  0.72           C  
ATOM   2431  CG2 ILE A 314       2.928   4.521 -16.888  1.00  0.72           C  
ATOM   2432  CD1 ILE A 314       0.437   3.957 -15.172  1.00  0.70           C  
ATOM   2433  N   THR A 315       3.995   7.214 -18.599  1.00  0.82           N  
ATOM   2434  CA  THR A 315       4.914   7.261 -19.732  1.00  0.82           C  
ATOM   2435  C   THR A 315       6.081   6.301 -19.522  1.00  0.81           C  
ATOM   2436  CB  THR A 315       5.453   8.687 -19.955  1.00  0.80           C  
ATOM   2437  O   THR A 315       6.615   6.196 -18.416  1.00  0.79           O  
ATOM   2438  CG2 THR A 315       4.342   9.630 -20.406  1.00  0.76           C  
ATOM   2439  OG1 THR A 315       6.012   9.177 -18.730  1.00  0.78           O  
ATOM   2440  N   LEU A 316       6.410   5.467 -20.525  1.00  0.78           N  
ATOM   2441  CA  LEU A 316       7.556   4.566 -20.476  1.00  0.77           C  
ATOM   2442  C   LEU A 316       8.856   5.348 -20.318  1.00  0.78           C  
ATOM   2443  CB  LEU A 316       7.616   3.705 -21.741  1.00  0.76           C  
ATOM   2444  O   LEU A 316       9.162   6.223 -21.131  1.00  0.76           O  
ATOM   2445  CG  LEU A 316       8.734   2.662 -21.798  1.00  0.72           C  
ATOM   2446  CD1 LEU A 316       8.519   1.595 -20.730  1.00  0.70           C  
ATOM   2447  CD2 LEU A 316       8.805   2.031 -23.184  1.00  0.70           C  
ATOM   2448  N   ASP A 317       9.546   5.046 -19.287  1.00  0.76           N  
ATOM   2449  CA  ASP A 317      10.938   5.459 -19.142  1.00  0.75           C  
ATOM   2450  C   ASP A 317      11.862   4.584 -19.985  1.00  0.75           C  
ATOM   2451  CB  ASP A 317      11.362   5.409 -17.672  1.00  0.73           C  
ATOM   2452  O   ASP A 317      12.188   3.460 -19.594  1.00  0.72           O  
ATOM   2453  CG  ASP A 317      12.762   5.949 -17.440  1.00  0.72           C  
ATOM   2454  OD1 ASP A 317      13.470   6.252 -18.425  1.00  0.72           O  
ATOM   2455  OD2 ASP A 317      13.163   6.070 -16.262  1.00  0.72           O  
ATOM   2456  N   THR A 318      12.094   4.914 -21.232  1.00  0.65           N  
ATOM   2457  CA  THR A 318      12.843   4.190 -22.253  1.00  0.64           C  
ATOM   2458  C   THR A 318      14.245   3.850 -21.756  1.00  0.65           C  
ATOM   2459  CB  THR A 318      12.941   5.005 -23.556  1.00  0.58           C  
ATOM   2460  O   THR A 318      14.976   3.103 -22.409  1.00  0.62           O  
ATOM   2461  CG2 THR A 318      11.576   5.144 -24.223  1.00  0.49           C  
ATOM   2462  OG1 THR A 318      13.450   6.311 -23.259  1.00  0.57           O  
ATOM   2463  N   SER A 319      14.661   4.389 -20.710  1.00  0.64           N  
ATOM   2464  CA  SER A 319      15.984   4.076 -20.179  1.00  0.63           C  
ATOM   2465  C   SER A 319      16.028   2.666 -19.599  1.00  0.63           C  
ATOM   2466  CB  SER A 319      16.385   5.090 -19.107  1.00  0.58           C  
ATOM   2467  O   SER A 319      17.105   2.084 -19.451  1.00  0.59           O  
ATOM   2468  OG  SER A 319      15.563   4.961 -17.960  1.00  0.55           O  
ATOM   2469  N   LEU A 320      14.891   2.048 -19.401  1.00  0.61           N  
ATOM   2470  CA  LEU A 320      14.841   0.763 -18.712  1.00  0.59           C  
ATOM   2471  C   LEU A 320      13.814  -0.161 -19.358  1.00  0.60           C  
ATOM   2472  CB  LEU A 320      14.507   0.961 -17.232  1.00  0.55           C  
ATOM   2473  O   LEU A 320      12.610  -0.001 -19.147  1.00  0.57           O  
ATOM   2474  CG  LEU A 320      15.006  -0.121 -16.273  1.00  0.52           C  
ATOM   2475  CD1 LEU A 320      16.209   0.383 -15.483  1.00  0.47           C  
ATOM   2476  CD2 LEU A 320      13.888  -0.559 -15.333  1.00  0.49           C  
ATOM   2477  N   THR A 321      14.201  -1.012 -20.361  1.00  0.59           N  
ATOM   2478  CA  THR A 321      13.522  -2.232 -20.784  1.00  0.58           C  
ATOM   2479  C   THR A 321      14.355  -3.463 -20.438  1.00  0.59           C  
ATOM   2480  CB  THR A 321      13.232  -2.214 -22.296  1.00  0.55           C  
ATOM   2481  O   THR A 321      15.522  -3.558 -20.824  1.00  0.56           O  
ATOM   2482  CG2 THR A 321      12.242  -3.309 -22.679  1.00  0.51           C  
ATOM   2483  OG1 THR A 321      12.683  -0.941 -22.656  1.00  0.53           O  
ATOM   2484  N   ILE A 322      13.723  -4.256 -19.563  1.00  0.64           N  
ATOM   2485  CA  ILE A 322      14.335  -5.483 -19.063  1.00  0.64           C  
ATOM   2486  C   ILE A 322      13.761  -6.686 -19.809  1.00  0.64           C  
ATOM   2487  CB  ILE A 322      14.120  -5.643 -17.542  1.00  0.60           C  
ATOM   2488  O   ILE A 322      12.546  -6.897 -19.817  1.00  0.61           O  
ATOM   2489  CG1 ILE A 322      14.594  -4.387 -16.801  1.00  0.54           C  
ATOM   2490  CG2 ILE A 322      14.842  -6.890 -17.023  1.00  0.55           C  
ATOM   2491  CD1 ILE A 322      14.176  -4.337 -15.338  1.00  0.55           C  
ATOM   2492  N   GLU A 323      14.583  -7.475 -20.572  1.00  0.59           N  
ATOM   2493  CA  GLU A 323      14.249  -8.779 -21.137  1.00  0.57           C  
ATOM   2494  C   GLU A 323      14.706  -9.911 -20.221  1.00  0.58           C  
ATOM   2495  CB  GLU A 323      14.875  -8.940 -22.524  1.00  0.55           C  
ATOM   2496  O   GLU A 323      15.905 -10.089 -19.996  1.00  0.56           O  
ATOM   2497  CG  GLU A 323      14.279  -8.020 -23.579  1.00  0.52           C  
ATOM   2498  CD  GLU A 323      14.718  -8.364 -24.993  1.00  0.53           C  
ATOM   2499  OE1 GLU A 323      15.638  -9.197 -25.158  1.00  0.54           O  
ATOM   2500  OE2 GLU A 323      14.137  -7.795 -25.945  1.00  0.48           O  
ATOM   2501  N   SER A 324      13.813 -10.372 -19.359  1.00  0.57           N  
ATOM   2502  CA  SER A 324      14.151 -11.530 -18.537  1.00  0.56           C  
ATOM   2503  C   SER A 324      12.996 -12.523 -18.480  1.00  0.57           C  
ATOM   2504  CB  SER A 324      14.528 -11.091 -17.122  1.00  0.53           C  
ATOM   2505  O   SER A 324      11.860 -12.147 -18.181  1.00  0.54           O  
ATOM   2506  OG  SER A 324      14.124 -12.060 -16.170  1.00  0.51           O  
ATOM   2507  N   SER A 325      13.221 -13.766 -18.941  1.00  0.56           N  
ATOM   2508  CA  SER A 325      12.300 -14.893 -18.835  1.00  0.54           C  
ATOM   2509  C   SER A 325      11.869 -15.120 -17.390  1.00  0.56           C  
ATOM   2510  CB  SER A 325      12.942 -16.165 -19.390  1.00  0.52           C  
ATOM   2511  O   SER A 325      10.990 -15.942 -17.121  1.00  0.54           O  
ATOM   2512  OG  SER A 325      14.184 -16.419 -18.756  1.00  0.51           O  
ATOM   2513  N   PHE A 326      12.365 -14.380 -16.474  1.00  0.56           N  
ATOM   2514  CA  PHE A 326      12.301 -14.698 -15.052  1.00  0.55           C  
ATOM   2515  C   PHE A 326      11.070 -14.067 -14.412  1.00  0.56           C  
ATOM   2516  CB  PHE A 326      13.568 -14.222 -14.336  1.00  0.51           C  
ATOM   2517  O   PHE A 326      10.636 -14.492 -13.339  1.00  0.53           O  
ATOM   2518  CG  PHE A 326      14.727 -15.174 -14.454  1.00  0.49           C  
ATOM   2519  CD1 PHE A 326      14.825 -16.280 -13.618  1.00  0.45           C  
ATOM   2520  CD2 PHE A 326      15.720 -14.964 -15.403  1.00  0.46           C  
ATOM   2521  CE1 PHE A 326      15.896 -17.163 -13.726  1.00  0.45           C  
ATOM   2522  CE2 PHE A 326      16.794 -15.842 -15.516  1.00  0.47           C  
ATOM   2523  CZ  PHE A 326      16.881 -16.940 -14.676  1.00  0.43           C  
ATOM   2524  N   PHE A 327      10.388 -13.124 -14.944  1.00  0.56           N  
ATOM   2525  CA  PHE A 327       9.266 -12.447 -14.305  1.00  0.54           C  
ATOM   2526  C   PHE A 327       7.973 -13.227 -14.513  1.00  0.56           C  
ATOM   2527  CB  PHE A 327       9.114 -11.024 -14.851  1.00  0.51           C  
ATOM   2528  O   PHE A 327       6.959 -12.660 -14.926  1.00  0.53           O  
ATOM   2529  CG  PHE A 327      10.218 -10.091 -14.432  1.00  0.48           C  
ATOM   2530  CD1 PHE A 327      10.279  -9.603 -13.133  1.00  0.44           C  
ATOM   2531  CD2 PHE A 327      11.196  -9.703 -15.339  1.00  0.45           C  
ATOM   2532  CE1 PHE A 327      11.300  -8.740 -12.742  1.00  0.46           C  
ATOM   2533  CE2 PHE A 327      12.220  -8.841 -14.956  1.00  0.48           C  
ATOM   2534  CZ  PHE A 327      12.269  -8.360 -13.657  1.00  0.45           C  
ATOM   2535  N   LYS A 328       8.049 -14.581 -14.538  1.00  0.52           N  
ATOM   2536  CA  LYS A 328       6.828 -15.378 -14.612  1.00  0.51           C  
ATOM   2537  C   LYS A 328       6.148 -15.471 -13.249  1.00  0.52           C  
ATOM   2538  CB  LYS A 328       7.133 -16.780 -15.142  1.00  0.49           C  
ATOM   2539  O   LYS A 328       5.127 -16.145 -13.104  1.00  0.50           O  
ATOM   2540  CG  LYS A 328       7.446 -16.825 -16.630  1.00  0.46           C  
ATOM   2541  CD  LYS A 328       7.566 -18.258 -17.133  1.00  0.47           C  
ATOM   2542  CE  LYS A 328       7.836 -18.305 -18.631  1.00  0.40           C  
ATOM   2543  NZ  LYS A 328       7.924 -19.708 -19.135  1.00  0.37           N  
ATOM   2544  N   SER A 329       6.750 -14.785 -12.323  1.00  0.52           N  
ATOM   2545  CA  SER A 329       6.185 -14.978 -10.991  1.00  0.51           C  
ATOM   2546  C   SER A 329       5.327 -13.788 -10.577  1.00  0.52           C  
ATOM   2547  CB  SER A 329       7.297 -15.197  -9.964  1.00  0.47           C  
ATOM   2548  O   SER A 329       5.684 -12.637 -10.838  1.00  0.50           O  
ATOM   2549  OG  SER A 329       7.415 -14.077  -9.104  1.00  0.41           O  
ATOM   2550  N   THR A 330       4.103 -14.049 -10.015  1.00  0.55           N  
ATOM   2551  CA  THR A 330       3.205 -13.145  -9.306  1.00  0.54           C  
ATOM   2552  C   THR A 330       3.881 -12.576  -8.061  1.00  0.55           C  
ATOM   2553  CB  THR A 330       1.899 -13.855  -8.905  1.00  0.51           C  
ATOM   2554  O   THR A 330       3.338 -11.683  -7.407  1.00  0.53           O  
ATOM   2555  CG2 THR A 330       1.040 -14.160 -10.128  1.00  0.46           C  
ATOM   2556  OG1 THR A 330       2.216 -15.084  -8.240  1.00  0.45           O  
ATOM   2557  N   ASN A 331       5.055 -12.980  -7.765  1.00  0.60           N  
ATOM   2558  CA  ASN A 331       5.700 -12.592  -6.515  1.00  0.59           C  
ATOM   2559  C   ASN A 331       7.029 -11.885  -6.766  1.00  0.60           C  
ATOM   2560  CB  ASN A 331       5.909 -13.813  -5.617  1.00  0.56           C  
ATOM   2561  O   ASN A 331       8.086 -12.518  -6.749  1.00  0.58           O  
ATOM   2562  CG  ASN A 331       4.604 -14.399  -5.115  1.00  0.53           C  
ATOM   2563  ND2 ASN A 331       4.585 -15.709  -4.903  1.00  0.48           N  
ATOM   2564  OD1 ASN A 331       3.620 -13.679  -4.921  1.00  0.54           O  
ATOM   2565  N   CYS A 332       6.936 -10.620  -7.234  1.00  0.64           N  
ATOM   2566  CA  CYS A 332       8.083  -9.724  -7.340  1.00  0.65           C  
ATOM   2567  C   CYS A 332       7.951  -8.553  -6.374  1.00  0.65           C  
ATOM   2568  CB  CYS A 332       8.226  -9.203  -8.770  1.00  0.62           C  
ATOM   2569  O   CYS A 332       6.842  -8.197  -5.971  1.00  0.62           O  
ATOM   2570  SG  CYS A 332       8.545 -10.499  -9.987  1.00  0.62           S  
ATOM   2571  N   PHE A 333       9.071  -7.998  -5.922  1.00  0.66           N  
ATOM   2572  CA  PHE A 333       9.142  -6.709  -5.246  1.00  0.66           C  
ATOM   2573  C   PHE A 333      10.328  -5.896  -5.751  1.00  0.67           C  
ATOM   2574  CB  PHE A 333       9.244  -6.900  -3.729  1.00  0.63           C  
ATOM   2575  O   PHE A 333      11.285  -6.455  -6.291  1.00  0.65           O  
ATOM   2576  CG  PHE A 333      10.550  -7.499  -3.280  1.00  0.60           C  
ATOM   2577  CD1 PHE A 333      10.734  -8.876  -3.275  1.00  0.55           C  
ATOM   2578  CD2 PHE A 333      11.594  -6.684  -2.862  1.00  0.56           C  
ATOM   2579  CE1 PHE A 333      11.942  -9.433  -2.860  1.00  0.50           C  
ATOM   2580  CE2 PHE A 333      12.803  -7.233  -2.446  1.00  0.52           C  
ATOM   2581  CZ  PHE A 333      12.975  -8.608  -2.445  1.00  0.51           C  
ATOM   2582  N   ILE A 334      10.230  -4.595  -5.521  1.00  0.70           N  
ATOM   2583  CA  ILE A 334      11.302  -3.653  -5.824  1.00  0.70           C  
ATOM   2584  C   ILE A 334      11.895  -3.111  -4.525  1.00  0.71           C  
ATOM   2585  CB  ILE A 334      10.800  -2.491  -6.710  1.00  0.67           C  
ATOM   2586  O   ILE A 334      11.165  -2.828  -3.573  1.00  0.68           O  
ATOM   2587  CG1 ILE A 334      10.323  -3.022  -8.067  1.00  0.60           C  
ATOM   2588  CG2 ILE A 334      11.896  -1.436  -6.889  1.00  0.60           C  
ATOM   2589  CD1 ILE A 334       9.675  -1.966  -8.952  1.00  0.58           C  
ATOM   2590  N   ASN A 335      13.322  -3.026  -4.462  1.00  0.69           N  
ATOM   2591  CA  ASN A 335      13.947  -2.378  -3.315  1.00  0.68           C  
ATOM   2592  C   ASN A 335      13.620  -0.888  -3.266  1.00  0.69           C  
ATOM   2593  CB  ASN A 335      15.463  -2.588  -3.339  1.00  0.65           C  
ATOM   2594  O   ASN A 335      13.133  -0.322  -4.246  1.00  0.67           O  
ATOM   2595  CG  ASN A 335      16.151  -1.750  -4.399  1.00  0.62           C  
ATOM   2596  ND2 ASN A 335      17.479  -1.777  -4.406  1.00  0.63           N  
ATOM   2597  OD1 ASN A 335      15.496  -1.083  -5.204  1.00  0.66           O  
ATOM   2598  N   GLU A 336      13.956  -0.115  -2.173  1.00  0.61           N  
ATOM   2599  CA  GLU A 336      13.632   1.288  -1.932  1.00  0.61           C  
ATOM   2600  C   GLU A 336      14.288   2.192  -2.972  1.00  0.62           C  
ATOM   2601  CB  GLU A 336      14.066   1.706  -0.524  1.00  0.57           C  
ATOM   2602  O   GLU A 336      13.703   3.194  -3.388  1.00  0.60           O  
ATOM   2603  CG  GLU A 336      13.523   3.059  -0.090  1.00  0.54           C  
ATOM   2604  CD  GLU A 336      13.780   3.366   1.377  1.00  0.55           C  
ATOM   2605  OE1 GLU A 336      14.405   2.532   2.071  1.00  0.54           O  
ATOM   2606  OE2 GLU A 336      13.351   4.448   1.836  1.00  0.49           O  
ATOM   2607  N   ALA A 337      15.438   1.767  -3.241  1.00  0.66           N  
ATOM   2608  CA  ALA A 337      16.189   2.587  -4.187  1.00  0.65           C  
ATOM   2609  C   ALA A 337      15.597   2.487  -5.590  1.00  0.66           C  
ATOM   2610  CB  ALA A 337      17.658   2.171  -4.202  1.00  0.62           C  
ATOM   2611  O   ALA A 337      15.911   3.301  -6.462  1.00  0.65           O  
ATOM   2612  N   GLY A 338      14.679   1.577  -5.742  1.00  0.67           N  
ATOM   2613  CA  GLY A 338      14.201   1.312  -7.090  1.00  0.67           C  
ATOM   2614  C   GLY A 338      15.282   0.777  -8.011  1.00  0.68           C  
ATOM   2615  O   GLY A 338      15.166   0.874  -9.234  1.00  0.66           O  
ATOM   2616  N   SER A 339      16.329   0.232  -7.470  1.00  0.76           N  
ATOM   2617  CA  SER A 339      17.490  -0.207  -8.238  1.00  0.76           C  
ATOM   2618  C   SER A 339      17.409  -1.695  -8.561  1.00  0.76           C  
ATOM   2619  CB  SER A 339      18.781   0.088  -7.474  1.00  0.74           C  
ATOM   2620  O   SER A 339      17.941  -2.144  -9.578  1.00  0.75           O  
ATOM   2621  OG  SER A 339      18.757  -0.516  -6.192  1.00  0.73           O  
ATOM   2622  N   ASP A 340      16.753  -2.431  -7.715  1.00  0.79           N  
ATOM   2623  CA  ASP A 340      16.694  -3.883  -7.847  1.00  0.79           C  
ATOM   2624  C   ASP A 340      15.252  -4.382  -7.787  1.00  0.79           C  
ATOM   2625  CB  ASP A 340      17.530  -4.556  -6.756  1.00  0.77           C  
ATOM   2626  O   ASP A 340      14.461  -3.912  -6.966  1.00  0.77           O  
ATOM   2627  CG  ASP A 340      18.978  -4.100  -6.753  1.00  0.76           C  
ATOM   2628  OD1 ASP A 340      19.661  -4.230  -7.791  1.00  0.76           O  
ATOM   2629  OD2 ASP A 340      19.442  -3.609  -5.700  1.00  0.74           O  
ATOM   2630  N   ILE A 341      14.898  -5.358  -8.616  1.00  0.77           N  
ATOM   2631  CA  ILE A 341      13.678  -6.154  -8.550  1.00  0.76           C  
ATOM   2632  C   ILE A 341      14.009  -7.570  -8.082  1.00  0.77           C  
ATOM   2633  CB  ILE A 341      12.955  -6.196  -9.915  1.00  0.75           C  
ATOM   2634  O   ILE A 341      14.885  -8.228  -8.649  1.00  0.75           O  
ATOM   2635  CG1 ILE A 341      12.634  -4.776 -10.393  1.00  0.73           C  
ATOM   2636  CG2 ILE A 341      11.684  -7.046  -9.828  1.00  0.74           C  
ATOM   2637  CD1 ILE A 341      12.032  -4.714 -11.791  1.00  0.72           C  
ATOM   2638  N   TYR A 342      13.328  -7.961  -7.135  1.00  0.77           N  
ATOM   2639  CA  TYR A 342      13.428  -9.332  -6.646  1.00  0.76           C  
ATOM   2640  C   TYR A 342      12.224 -10.157  -7.082  1.00  0.76           C  
ATOM   2641  CB  TYR A 342      13.548  -9.351  -5.119  1.00  0.75           C  
ATOM   2642  O   TYR A 342      11.081  -9.706  -6.970  1.00  0.75           O  
ATOM   2643  CG  TYR A 342      14.740  -8.587  -4.594  1.00  0.74           C  
ATOM   2644  CD1 TYR A 342      15.945  -9.233  -4.328  1.00  0.74           C  
ATOM   2645  CD2 TYR A 342      14.662  -7.218  -4.362  1.00  0.74           C  
ATOM   2646  CE1 TYR A 342      17.044  -8.534  -3.843  1.00  0.72           C  
ATOM   2647  CE2 TYR A 342      15.756  -6.508  -3.876  1.00  0.72           C  
ATOM   2648  OH  TYR A 342      18.026  -6.476  -3.140  1.00  0.70           O  
ATOM   2649  CZ  TYR A 342      16.941  -7.174  -3.621  1.00  0.69           C  
ATOM   2650  N   SER A 343      12.433 -11.346  -7.579  1.00  0.73           N  
ATOM   2651  CA  SER A 343      11.376 -12.245  -8.030  1.00  0.73           C  
ATOM   2652  C   SER A 343      11.607 -13.666  -7.528  1.00  0.73           C  
ATOM   2653  CB  SER A 343      11.285 -12.243  -9.556  1.00  0.71           C  
ATOM   2654  O   SER A 343      12.748 -14.130  -7.466  1.00  0.71           O  
ATOM   2655  OG  SER A 343      10.405 -13.257 -10.009  1.00  0.67           O  
ATOM   2656  N   MET A 344      10.565 -14.293  -7.209  1.00  0.70           N  
ATOM   2657  CA  MET A 344      10.584 -15.719  -6.896  1.00  0.69           C  
ATOM   2658  C   MET A 344       9.851 -16.521  -7.967  1.00  0.69           C  
ATOM   2659  CB  MET A 344       9.953 -15.978  -5.526  1.00  0.67           C  
ATOM   2660  O   MET A 344       8.660 -16.311  -8.199  1.00  0.67           O  
ATOM   2661  CG  MET A 344      10.154 -17.395  -5.016  1.00  0.64           C  
ATOM   2662  SD  MET A 344       9.563 -17.614  -3.293  1.00  0.58           S  
ATOM   2663  CE  MET A 344      10.351 -16.184  -2.501  1.00  0.55           C  
ATOM   2664  N   LEU A 345      10.526 -17.437  -8.539  1.00  0.68           N  
ATOM   2665  CA  LEU A 345       9.993 -18.399  -9.498  1.00  0.67           C  
ATOM   2666  C   LEU A 345      10.410 -19.819  -9.131  1.00  0.68           C  
ATOM   2667  CB  LEU A 345      10.468 -18.064 -10.914  1.00  0.65           C  
ATOM   2668  O   LEU A 345      11.603 -20.122  -9.061  1.00  0.66           O  
ATOM   2669  CG  LEU A 345       9.949 -18.968 -12.034  1.00  0.63           C  
ATOM   2670  CD1 LEU A 345       8.437 -18.825 -12.173  1.00  0.60           C  
ATOM   2671  CD2 LEU A 345      10.645 -18.640 -13.351  1.00  0.61           C  
ATOM   2672  N   LEU A 346       9.381 -20.656  -8.860  1.00  0.66           N  
ATOM   2673  CA  LEU A 346       9.503 -22.081  -8.575  1.00  0.66           C  
ATOM   2674  C   LEU A 346      10.485 -22.325  -7.433  1.00  0.67           C  
ATOM   2675  CB  LEU A 346       9.957 -22.841  -9.824  1.00  0.64           C  
ATOM   2676  O   LEU A 346      11.281 -23.266  -7.484  1.00  0.65           O  
ATOM   2677  CG  LEU A 346       9.023 -22.774 -11.034  1.00  0.61           C  
ATOM   2678  CD1 LEU A 346       9.640 -23.509 -12.220  1.00  0.60           C  
ATOM   2679  CD2 LEU A 346       7.657 -23.357 -10.689  1.00  0.60           C  
ATOM   2680  N   GLY A 347      10.360 -21.405  -6.372  1.00  0.70           N  
ATOM   2681  CA  GLY A 347      11.191 -21.460  -5.181  1.00  0.70           C  
ATOM   2682  C   GLY A 347      12.550 -20.812  -5.370  1.00  0.70           C  
ATOM   2683  O   GLY A 347      13.300 -20.637  -4.407  1.00  0.69           O  
ATOM   2684  N   GLN A 348      12.872 -20.473  -6.588  1.00  0.75           N  
ATOM   2685  CA  GLN A 348      14.108 -19.744  -6.856  1.00  0.75           C  
ATOM   2686  C   GLN A 348      13.905 -18.240  -6.696  1.00  0.76           C  
ATOM   2687  CB  GLN A 348      14.622 -20.058  -8.262  1.00  0.73           C  
ATOM   2688  O   GLN A 348      13.016 -17.659  -7.321  1.00  0.74           O  
ATOM   2689  CG  GLN A 348      16.013 -19.506  -8.545  1.00  0.70           C  
ATOM   2690  CD  GLN A 348      16.668 -20.154  -9.751  1.00  0.68           C  
ATOM   2691  NE2 GLN A 348      17.963 -19.913  -9.923  1.00  0.62           N  
ATOM   2692  OE1 GLN A 348      16.015 -20.865 -10.521  1.00  0.66           O  
ATOM   2693  N   LEU A 349      14.759 -17.645  -5.813  1.00  0.76           N  
ATOM   2694  CA  LEU A 349      14.817 -16.197  -5.647  1.00  0.76           C  
ATOM   2695  C   LEU A 349      15.882 -15.588  -6.553  1.00  0.77           C  
ATOM   2696  CB  LEU A 349      15.104 -15.836  -4.187  1.00  0.75           C  
ATOM   2697  O   LEU A 349      17.052 -15.972  -6.487  1.00  0.76           O  
ATOM   2698  CG  LEU A 349      15.140 -14.344  -3.853  1.00  0.73           C  
ATOM   2699  CD1 LEU A 349      13.760 -13.724  -4.045  1.00  0.72           C  
ATOM   2700  CD2 LEU A 349      15.636 -14.127  -2.427  1.00  0.72           C  
ATOM   2701  N   ASN A 350      15.488 -14.649  -7.228  1.00  0.77           N  
ATOM   2702  CA  ASN A 350      16.374 -13.901  -8.114  1.00  0.77           C  
ATOM   2703  C   ASN A 350      16.333 -12.405  -7.815  1.00  0.77           C  
ATOM   2704  CB  ASN A 350      16.015 -14.161  -9.578  1.00  0.76           C  
ATOM   2705  O   ASN A 350      15.276 -11.862  -7.490  1.00  0.77           O  
ATOM   2706  CG  ASN A 350      16.077 -15.631  -9.943  1.00  0.74           C  
ATOM   2707  ND2 ASN A 350      14.919 -16.279  -9.994  1.00  0.73           N  
ATOM   2708  OD1 ASN A 350      17.157 -16.181 -10.175  1.00  0.74           O  
ATOM   2709  N   LYS A 351      17.461 -11.767  -7.876  1.00  0.79           N  
ATOM   2710  CA  LYS A 351      17.634 -10.317  -7.877  1.00  0.79           C  
ATOM   2711  C   LYS A 351      17.993  -9.808  -9.270  1.00  0.80           C  
ATOM   2712  CB  LYS A 351      18.712  -9.904  -6.874  1.00  0.78           C  
ATOM   2713  O   LYS A 351      18.956 -10.278  -9.880  1.00  0.79           O  
ATOM   2714  CG  LYS A 351      18.991  -8.409  -6.847  1.00  0.78           C  
ATOM   2715  CD  LYS A 351      20.110  -8.067  -5.872  1.00  0.78           C  
ATOM   2716  CE  LYS A 351      20.563  -6.621  -6.023  1.00  0.75           C  
ATOM   2717  NZ  LYS A 351      21.866  -6.373  -5.336  1.00  0.76           N  
ATOM   2718  N   TYR A 352      17.217  -8.888  -9.587  1.00  0.77           N  
ATOM   2719  CA  TYR A 352      17.526  -8.172 -10.820  1.00  0.77           C  
ATOM   2720  C   TYR A 352      17.976  -6.747 -10.524  1.00  0.78           C  
ATOM   2721  CB  TYR A 352      16.309  -8.153 -11.750  1.00  0.75           C  
ATOM   2722  O   TYR A 352      17.206  -5.943  -9.993  1.00  0.76           O  
ATOM   2723  CG  TYR A 352      16.579  -7.510 -13.089  1.00  0.70           C  
ATOM   2724  CD1 TYR A 352      16.257  -6.175 -13.320  1.00  0.65           C  
ATOM   2725  CD2 TYR A 352      17.155  -8.237 -14.125  1.00  0.65           C  
ATOM   2726  CE1 TYR A 352      16.503  -5.579 -14.553  1.00  0.62           C  
ATOM   2727  CE2 TYR A 352      17.405  -7.651 -15.362  1.00  0.62           C  
ATOM   2728  OH  TYR A 352      17.321  -5.739 -16.788  1.00  0.47           O  
ATOM   2729  CZ  TYR A 352      17.076  -6.324 -15.566  1.00  0.61           C  
ATOM   2730  N   SER A 353      19.146  -6.419 -10.973  1.00  0.79           N  
ATOM   2731  CA  SER A 353      19.660  -5.055 -10.904  1.00  0.79           C  
ATOM   2732  C   SER A 353      19.202  -4.230 -12.102  1.00  0.79           C  
ATOM   2733  CB  SER A 353      21.188  -5.060 -10.833  1.00  0.78           C  
ATOM   2734  O   SER A 353      19.579  -4.516 -13.240  1.00  0.78           O  
ATOM   2735  OG  SER A 353      21.695  -3.737 -10.805  1.00  0.77           O  
ATOM   2736  N   LEU A 354      18.440  -3.166 -11.816  1.00  0.74           N  
ATOM   2737  CA  LEU A 354      17.925  -2.268 -12.843  1.00  0.74           C  
ATOM   2738  C   LEU A 354      19.046  -1.421 -13.436  1.00  0.74           C  
ATOM   2739  CB  LEU A 354      16.836  -1.360 -12.264  1.00  0.72           C  
ATOM   2740  O   LEU A 354      18.988  -1.039 -14.607  1.00  0.72           O  
ATOM   2741  CG  LEU A 354      15.548  -2.051 -11.812  1.00  0.70           C  
ATOM   2742  CD1 LEU A 354      14.605  -1.042 -11.165  1.00  0.67           C  
ATOM   2743  CD2 LEU A 354      14.871  -2.745 -12.989  1.00  0.67           C  
ATOM   2744  N   GLU A 355      20.118  -1.135 -12.714  1.00  0.76           N  
ATOM   2745  CA  GLU A 355      21.265  -0.341 -13.145  1.00  0.76           C  
ATOM   2746  C   GLU A 355      22.161  -1.133 -14.093  1.00  0.76           C  
ATOM   2747  CB  GLU A 355      22.073   0.138 -11.936  1.00  0.74           C  
ATOM   2748  O   GLU A 355      22.544  -0.636 -15.154  1.00  0.76           O  
ATOM   2749  CG  GLU A 355      23.220   1.072 -12.293  1.00  0.71           C  
ATOM   2750  CD  GLU A 355      23.931   1.641 -11.076  1.00  0.70           C  
ATOM   2751  OE1 GLU A 355      23.616   1.225  -9.938  1.00  0.69           O  
ATOM   2752  OE2 GLU A 355      24.811   2.511 -11.262  1.00  0.66           O  
ATOM   2753  N   ASN A 356      22.437  -2.404 -13.808  1.00  0.78           N  
ATOM   2754  CA  ASN A 356      23.428  -3.216 -14.506  1.00  0.78           C  
ATOM   2755  C   ASN A 356      22.777  -4.129 -15.541  1.00  0.77           C  
ATOM   2756  CB  ASN A 356      24.244  -4.041 -13.508  1.00  0.76           C  
ATOM   2757  O   ASN A 356      23.471  -4.807 -16.301  1.00  0.76           O  
ATOM   2758  CG  ASN A 356      25.104  -3.180 -12.604  1.00  0.74           C  
ATOM   2759  ND2 ASN A 356      25.084  -3.476 -11.310  1.00  0.76           N  
ATOM   2760  OD1 ASN A 356      25.780  -2.257 -13.065  1.00  0.76           O  
ATOM   2761  N   ASN A 357      21.489  -4.136 -15.589  1.00  0.72           N  
ATOM   2762  CA  ASN A 357      20.739  -5.118 -16.365  1.00  0.71           C  
ATOM   2763  C   ASN A 357      21.268  -6.532 -16.141  1.00  0.72           C  
ATOM   2764  CB  ASN A 357      20.775  -4.767 -17.854  1.00  0.69           C  
ATOM   2765  O   ASN A 357      21.512  -7.267 -17.100  1.00  0.70           O  
ATOM   2766  CG  ASN A 357      19.738  -5.526 -18.658  1.00  0.67           C  
ATOM   2767  ND2 ASN A 357      20.076  -5.859 -19.898  1.00  0.63           N  
ATOM   2768  OD1 ASN A 357      18.641  -5.808 -18.170  1.00  0.63           O  
ATOM   2769  N   THR A 358      21.476  -6.929 -14.877  1.00  0.78           N  
ATOM   2770  CA  THR A 358      21.996  -8.246 -14.529  1.00  0.78           C  
ATOM   2771  C   THR A 358      21.021  -8.990 -13.620  1.00  0.78           C  
ATOM   2772  CB  THR A 358      23.368  -8.141 -13.839  1.00  0.76           C  
ATOM   2773  O   THR A 358      20.299  -8.370 -12.837  1.00  0.76           O  
ATOM   2774  CG2 THR A 358      24.403  -7.510 -14.764  1.00  0.77           C  
ATOM   2775  OG1 THR A 358      23.242  -7.335 -12.660  1.00  0.78           O  
ATOM   2776  N   VAL A 359      21.001 -10.281 -13.752  1.00  0.77           N  
ATOM   2777  CA  VAL A 359      20.281 -11.175 -12.852  1.00  0.77           C  
ATOM   2778  C   VAL A 359      21.272 -11.914 -11.956  1.00  0.77           C  
ATOM   2779  CB  VAL A 359      19.412 -12.187 -13.633  1.00  0.75           C  
ATOM   2780  O   VAL A 359      22.240 -12.504 -12.443  1.00  0.75           O  
ATOM   2781  CG1 VAL A 359      18.630 -13.081 -12.672  1.00  0.70           C  
ATOM   2782  CG2 VAL A 359      18.464 -11.455 -14.580  1.00  0.70           C  
ATOM   2783  N   GLU A 360      20.991 -11.806 -10.743  1.00  0.81           N  
ATOM   2784  CA  GLU A 360      21.690 -12.550  -9.701  1.00  0.81           C  
ATOM   2785  C   GLU A 360      20.785 -13.609  -9.077  1.00  0.81           C  
ATOM   2786  CB  GLU A 360      22.212 -11.601  -8.619  1.00  0.80           C  
ATOM   2787  O   GLU A 360      19.678 -13.301  -8.630  1.00  0.80           O  
ATOM   2788  CG  GLU A 360      23.055 -12.286  -7.554  1.00  0.78           C  
ATOM   2789  CD  GLU A 360      23.506 -11.345  -6.448  1.00  0.76           C  
ATOM   2790  OE1 GLU A 360      23.169 -10.140  -6.501  1.00  0.76           O  
ATOM   2791  OE2 GLU A 360      24.203 -11.816  -5.522  1.00  0.72           O  
ATOM   2792  N   ASP A 361      21.178 -14.925  -9.081  1.00  0.81           N  
ATOM   2793  CA  ASP A 361      20.534 -16.002  -8.335  1.00  0.81           C  
ATOM   2794  C   ASP A 361      20.887 -15.929  -6.851  1.00  0.81           C  
ATOM   2795  CB  ASP A 361      20.936 -17.364  -8.904  1.00  0.79           C  
ATOM   2796  O   ASP A 361      22.050 -16.090  -6.475  1.00  0.79           O  
ATOM   2797  CG  ASP A 361      20.216 -18.522  -8.236  1.00  0.76           C  
ATOM   2798  OD1 ASP A 361      19.550 -18.310  -7.200  1.00  0.75           O  
ATOM   2799  OD2 ASP A 361      20.317 -19.658  -8.749  1.00  0.75           O  
ATOM   2800  N   LEU A 362      19.842 -15.722  -6.126  1.00  0.79           N  
ATOM   2801  CA  LEU A 362      20.049 -15.550  -4.692  1.00  0.79           C  
ATOM   2802  C   LEU A 362      19.824 -16.863  -3.949  1.00  0.78           C  
ATOM   2803  CB  LEU A 362      19.114 -14.471  -4.140  1.00  0.77           C  
ATOM   2804  O   LEU A 362      19.987 -16.926  -2.728  1.00  0.75           O  
ATOM   2805  CG  LEU A 362      19.298 -13.061  -4.704  1.00  0.76           C  
ATOM   2806  CD1 LEU A 362      18.354 -12.085  -4.010  1.00  0.75           C  
ATOM   2807  CD2 LEU A 362      20.747 -12.610  -4.554  1.00  0.75           C  
ATOM   2808  N   GLY A 363      19.378 -17.901  -4.671  1.00  0.78           N  
ATOM   2809  CA  GLY A 363      19.272 -19.253  -4.148  1.00  0.77           C  
ATOM   2810  C   GLY A 363      17.850 -19.782  -4.142  1.00  0.77           C  
ATOM   2811  O   GLY A 363      16.915 -19.066  -4.506  1.00  0.75           O  
ATOM   2812  N   ASN A 364      17.560 -21.117  -3.735  1.00  0.76           N  
ATOM   2813  CA  ASN A 364      16.306 -21.863  -3.740  1.00  0.75           C  
ATOM   2814  C   ASN A 364      15.658 -21.879  -2.358  1.00  0.74           C  
ATOM   2815  CB  ASN A 364      16.533 -23.292  -4.237  1.00  0.72           C  
ATOM   2816  O   ASN A 364      16.256 -22.360  -1.393  1.00  0.71           O  
ATOM   2817  CG  ASN A 364      15.241 -23.993  -4.607  1.00  0.68           C  
ATOM   2818  ND2 ASN A 364      15.287 -24.806  -5.657  1.00  0.65           N  
ATOM   2819  OD1 ASN A 364      14.210 -23.806  -3.956  1.00  0.66           O  
ATOM   2820  N   PHE A 365      14.394 -21.394  -2.247  1.00  0.69           N  
ATOM   2821  CA  PHE A 365      13.663 -21.328  -0.987  1.00  0.69           C  
ATOM   2822  C   PHE A 365      12.584 -22.403  -0.931  1.00  0.68           C  
ATOM   2823  CB  PHE A 365      13.035 -19.943  -0.801  1.00  0.64           C  
ATOM   2824  O   PHE A 365      11.740 -22.397  -0.032  1.00  0.63           O  
ATOM   2825  CG  PHE A 365      14.013 -18.887  -0.362  1.00  0.62           C  
ATOM   2826  CD1 PHE A 365      14.241 -18.649   0.988  1.00  0.60           C  
ATOM   2827  CD2 PHE A 365      14.704 -18.132  -1.301  1.00  0.61           C  
ATOM   2828  CE1 PHE A 365      15.146 -17.672   1.396  1.00  0.58           C  
ATOM   2829  CE2 PHE A 365      15.610 -17.154  -0.900  1.00  0.58           C  
ATOM   2830  CZ  PHE A 365      15.829 -16.925   0.449  1.00  0.58           C  
ATOM   2831  N   GLN A 366      12.735 -23.485  -1.456  1.00  0.64           N  
ATOM   2832  CA  GLN A 366      11.996 -24.742  -1.511  1.00  0.62           C  
ATOM   2833  C   GLN A 366      10.501 -24.510  -1.314  1.00  0.63           C  
ATOM   2834  CB  GLN A 366      12.519 -25.720  -0.457  1.00  0.57           C  
ATOM   2835  O   GLN A 366       9.814 -25.333  -0.704  1.00  0.58           O  
ATOM   2836  CG  GLN A 366      13.941 -26.199  -0.715  1.00  0.53           C  
ATOM   2837  CD  GLN A 366      14.252 -27.514  -0.025  1.00  0.53           C  
ATOM   2838  NE2 GLN A 366      15.321 -28.173  -0.458  1.00  0.43           N  
ATOM   2839  OE1 GLN A 366      13.537 -27.934   0.890  1.00  0.56           O  
ATOM   2840  N   SER A 367       9.890 -23.410  -1.655  1.00  0.60           N  
ATOM   2841  CA  SER A 367       8.443 -23.216  -1.662  1.00  0.59           C  
ATOM   2842  C   SER A 367       7.978 -22.571  -2.963  1.00  0.60           C  
ATOM   2843  CB  SER A 367       8.012 -22.355  -0.474  1.00  0.55           C  
ATOM   2844  O   SER A 367       8.443 -21.488  -3.326  1.00  0.57           O  
ATOM   2845  OG  SER A 367       7.087 -21.362  -0.882  1.00  0.53           O  
ATOM   2846  N   ASN A 368       7.091 -23.221  -3.717  1.00  0.55           N  
ATOM   2847  CA  ASN A 368       6.447 -22.774  -4.948  1.00  0.54           C  
ATOM   2848  C   ASN A 368       5.485 -21.618  -4.690  1.00  0.55           C  
ATOM   2849  CB  ASN A 368       5.713 -23.936  -5.622  1.00  0.52           C  
ATOM   2850  O   ASN A 368       5.111 -20.898  -5.618  1.00  0.53           O  
ATOM   2851  CG  ASN A 368       6.659 -24.994  -6.154  1.00  0.49           C  
ATOM   2852  ND2 ASN A 368       6.139 -26.196  -6.376  1.00  0.46           N  
ATOM   2853  OD1 ASN A 368       7.847 -24.735  -6.362  1.00  0.50           O  
ATOM   2854  N   ASN A 369       5.075 -21.462  -3.452  1.00  0.56           N  
ATOM   2855  CA  ASN A 369       4.067 -20.479  -3.067  1.00  0.54           C  
ATOM   2856  C   ASN A 369       4.650 -19.408  -2.149  1.00  0.56           C  
ATOM   2857  CB  ASN A 369       2.878 -21.166  -2.393  1.00  0.52           C  
ATOM   2858  O   ASN A 369       3.971 -18.926  -1.242  1.00  0.53           O  
ATOM   2859  CG  ASN A 369       2.146 -22.112  -3.324  1.00  0.49           C  
ATOM   2860  ND2 ASN A 369       1.519 -23.136  -2.756  1.00  0.45           N  
ATOM   2861  OD1 ASN A 369       2.144 -21.926  -4.544  1.00  0.50           O  
ATOM   2862  N   GLY A 370       5.906 -19.179  -2.224  1.00  0.60           N  
ATOM   2863  CA  GLY A 370       6.485 -18.134  -1.395  1.00  0.59           C  
ATOM   2864  C   GLY A 370       6.016 -16.742  -1.775  1.00  0.60           C  
ATOM   2865  O   GLY A 370       5.752 -16.470  -2.948  1.00  0.58           O  
ATOM   2866  N   GLN A 371       5.721 -15.973  -0.700  1.00  0.61           N  
ATOM   2867  CA  GLN A 371       5.444 -14.546  -0.825  1.00  0.61           C  
ATOM   2868  C   GLN A 371       6.609 -13.711  -0.302  1.00  0.61           C  
ATOM   2869  CB  GLN A 371       4.160 -14.181  -0.077  1.00  0.59           C  
ATOM   2870  O   GLN A 371       7.213 -14.049   0.718  1.00  0.60           O  
ATOM   2871  CG  GLN A 371       2.906 -14.818  -0.661  1.00  0.58           C  
ATOM   2872  CD  GLN A 371       1.640 -14.387   0.055  1.00  0.57           C  
ATOM   2873  NE2 GLN A 371       0.491 -14.688  -0.539  1.00  0.48           N  
ATOM   2874  OE1 GLN A 371       1.695 -13.789   1.134  1.00  0.56           O  
ATOM   2875  N   VAL A 372       7.032 -12.722  -1.090  1.00  0.64           N  
ATOM   2876  CA  VAL A 372       7.946 -11.691  -0.610  1.00  0.64           C  
ATOM   2877  C   VAL A 372       7.153 -10.459  -0.179  1.00  0.64           C  
ATOM   2878  CB  VAL A 372       8.985 -11.306  -1.687  1.00  0.62           C  
ATOM   2879  O   VAL A 372       6.251 -10.012  -0.892  1.00  0.62           O  
ATOM   2880  CG1 VAL A 372      10.004 -10.317  -1.126  1.00  0.58           C  
ATOM   2881  CG2 VAL A 372       9.685 -12.554  -2.221  1.00  0.59           C  
ATOM   2882  N   PHE A 373       7.423  -9.941   1.085  1.00  0.59           N  
ATOM   2883  CA  PHE A 373       6.831  -8.695   1.556  1.00  0.59           C  
ATOM   2884  C   PHE A 373       7.868  -7.841   2.276  1.00  0.59           C  
ATOM   2885  CB  PHE A 373       5.647  -8.978   2.485  1.00  0.57           C  
ATOM   2886  O   PHE A 373       8.929  -8.336   2.660  1.00  0.58           O  
ATOM   2887  CG  PHE A 373       6.021  -9.733   3.732  1.00  0.55           C  
ATOM   2888  CD1 PHE A 373       6.088 -11.121   3.728  1.00  0.53           C  
ATOM   2889  CD2 PHE A 373       6.305  -9.054   4.910  1.00  0.53           C  
ATOM   2890  CE1 PHE A 373       6.434 -11.822   4.881  1.00  0.51           C  
ATOM   2891  CE2 PHE A 373       6.651  -9.747   6.066  1.00  0.49           C  
ATOM   2892  CZ  PHE A 373       6.714 -11.131   6.049  1.00  0.55           C  
ATOM   2893  N   ARG A 374       7.557  -6.529   2.347  1.00  0.58           N  
ATOM   2894  CA  ARG A 374       8.392  -5.598   3.099  1.00  0.58           C  
ATOM   2895  C   ARG A 374       7.713  -5.180   4.399  1.00  0.58           C  
ATOM   2896  CB  ARG A 374       8.714  -4.362   2.255  1.00  0.56           C  
ATOM   2897  O   ARG A 374       6.505  -4.937   4.424  1.00  0.56           O  
ATOM   2898  CG  ARG A 374       9.859  -4.566   1.276  1.00  0.55           C  
ATOM   2899  CD  ARG A 374      10.293  -3.255   0.635  1.00  0.55           C  
ATOM   2900  NE  ARG A 374      11.666  -3.324   0.142  1.00  0.51           N  
ATOM   2901  NH1 ARG A 374      11.819  -1.074  -0.356  1.00  0.43           N  
ATOM   2902  NH2 ARG A 374      13.602  -2.462  -0.741  1.00  0.39           N  
ATOM   2903  CZ  ARG A 374      12.359  -2.286  -0.317  1.00  0.54           C  
ATOM   2904  N   PHE A 375       8.702  -4.992   5.440  1.00  0.50           N  
ATOM   2905  CA  PHE A 375       8.352  -4.573   6.793  1.00  0.51           C  
ATOM   2906  C   PHE A 375       9.478  -3.757   7.415  1.00  0.50           C  
ATOM   2907  CB  PHE A 375       8.038  -5.789   7.669  1.00  0.49           C  
ATOM   2908  O   PHE A 375      10.635  -4.184   7.416  1.00  0.50           O  
ATOM   2909  CG  PHE A 375       7.644  -5.437   9.078  1.00  0.48           C  
ATOM   2910  CD1 PHE A 375       6.378  -4.935   9.356  1.00  0.47           C  
ATOM   2911  CD2 PHE A 375       8.540  -5.607  10.125  1.00  0.48           C  
ATOM   2912  CE1 PHE A 375       6.011  -4.608  10.659  1.00  0.44           C  
ATOM   2913  CE2 PHE A 375       8.180  -5.283  11.430  1.00  0.43           C  
ATOM   2914  CZ  PHE A 375       6.915  -4.782  11.695  1.00  0.49           C  
ATOM   2915  N   ASN A 376       9.125  -2.414   7.876  1.00  0.46           N  
ATOM   2916  CA  ASN A 376      10.103  -1.556   8.537  1.00  0.47           C  
ATOM   2917  C   ASN A 376      11.413  -1.494   7.758  1.00  0.47           C  
ATOM   2918  CB  ASN A 376      10.357  -2.035   9.968  1.00  0.45           C  
ATOM   2919  O   ASN A 376      12.487  -1.702   8.324  1.00  0.45           O  
ATOM   2920  CG  ASN A 376       9.207  -1.719  10.903  1.00  0.44           C  
ATOM   2921  ND2 ASN A 376       9.152  -2.416  12.032  1.00  0.38           N  
ATOM   2922  OD1 ASN A 376       8.374  -0.856  10.613  1.00  0.43           O  
ATOM   2923  N   LYS A 377      11.244  -1.282   6.453  1.00  0.53           N  
ATOM   2924  CA  LYS A 377      12.342  -1.158   5.499  1.00  0.53           C  
ATOM   2925  C   LYS A 377      13.095  -2.477   5.352  1.00  0.54           C  
ATOM   2926  CB  LYS A 377      13.305  -0.050   5.929  1.00  0.51           C  
ATOM   2927  O   LYS A 377      14.186  -2.515   4.781  1.00  0.52           O  
ATOM   2928  CG  LYS A 377      12.655   1.319   6.058  1.00  0.50           C  
ATOM   2929  CD  LYS A 377      13.681   2.397   6.384  1.00  0.52           C  
ATOM   2930  CE  LYS A 377      13.041   3.776   6.457  1.00  0.46           C  
ATOM   2931  NZ  LYS A 377      14.063   4.855   6.602  1.00  0.43           N  
ATOM   2932  N   GLN A 378      12.525  -3.600   5.964  1.00  0.60           N  
ATOM   2933  CA  GLN A 378      13.121  -4.923   5.816  1.00  0.60           C  
ATOM   2934  C   GLN A 378      12.297  -5.795   4.873  1.00  0.60           C  
ATOM   2935  CB  GLN A 378      13.259  -5.606   7.177  1.00  0.58           C  
ATOM   2936  O   GLN A 378      11.074  -5.663   4.806  1.00  0.58           O  
ATOM   2937  CG  GLN A 378      14.153  -4.855   8.154  1.00  0.56           C  
ATOM   2938  CD  GLN A 378      15.610  -4.851   7.733  1.00  0.56           C  
ATOM   2939  NE2 GLN A 378      16.351  -3.837   8.167  1.00  0.46           N  
ATOM   2940  OE1 GLN A 378      16.067  -5.752   7.023  1.00  0.56           O  
ATOM   2941  N   THR A 379      12.922  -6.644   4.037  1.00  0.66           N  
ATOM   2942  CA  THR A 379      12.281  -7.626   3.169  1.00  0.65           C  
ATOM   2943  C   THR A 379      12.145  -8.969   3.880  1.00  0.66           C  
ATOM   2944  CB  THR A 379      13.070  -7.813   1.859  1.00  0.63           C  
ATOM   2945  O   THR A 379      13.099  -9.451   4.496  1.00  0.64           O  
ATOM   2946  CG2 THR A 379      12.339  -8.754   0.907  1.00  0.61           C  
ATOM   2947  OG1 THR A 379      13.235  -6.540   1.222  1.00  0.63           O  
ATOM   2948  N   TYR A 380      10.938  -9.524   3.881  1.00  0.66           N  
ATOM   2949  CA  TYR A 380      10.636 -10.852   4.403  1.00  0.65           C  
ATOM   2950  C   TYR A 380      10.137 -11.772   3.295  1.00  0.66           C  
ATOM   2951  CB  TYR A 380       9.593 -10.767   5.521  1.00  0.62           C  
ATOM   2952  O   TYR A 380       9.468 -11.324   2.362  1.00  0.64           O  
ATOM   2953  CG  TYR A 380      10.079 -10.039   6.750  1.00  0.60           C  
ATOM   2954  CD1 TYR A 380      10.595 -10.738   7.839  1.00  0.60           C  
ATOM   2955  CD2 TYR A 380      10.022  -8.651   6.826  1.00  0.61           C  
ATOM   2956  CE1 TYR A 380      11.042 -10.071   8.975  1.00  0.60           C  
ATOM   2957  CE2 TYR A 380      10.466  -7.974   7.957  1.00  0.57           C  
ATOM   2958  OH  TYR A 380      11.415  -8.027  10.147  1.00  0.61           O  
ATOM   2959  CZ  TYR A 380      10.974  -8.692   9.025  1.00  0.61           C  
ATOM   2960  N   PHE A 381      10.448 -13.053   3.503  1.00  0.65           N  
ATOM   2961  CA  PHE A 381       9.921 -14.142   2.690  1.00  0.66           C  
ATOM   2962  C   PHE A 381       8.995 -15.031   3.512  1.00  0.65           C  
ATOM   2963  CB  PHE A 381      11.063 -14.977   2.101  1.00  0.63           C  
ATOM   2964  O   PHE A 381       9.341 -15.439   4.622  1.00  0.63           O  
ATOM   2965  CG  PHE A 381      11.846 -14.264   1.032  1.00  0.61           C  
ATOM   2966  CD1 PHE A 381      11.472 -14.357  -0.303  1.00  0.56           C  
ATOM   2967  CD2 PHE A 381      12.958 -13.500   1.363  1.00  0.57           C  
ATOM   2968  CE1 PHE A 381      12.196 -13.698  -1.294  1.00  0.52           C  
ATOM   2969  CE2 PHE A 381      13.686 -12.838   0.377  1.00  0.52           C  
ATOM   2970  CZ  PHE A 381      13.304 -12.940  -0.950  1.00  0.55           C  
ATOM   2971  N   TYR A 382       7.989 -15.378   2.869  1.00  0.64           N  
ATOM   2972  CA  TYR A 382       7.052 -16.324   3.467  1.00  0.64           C  
ATOM   2973  C   TYR A 382       6.800 -17.503   2.535  1.00  0.64           C  
ATOM   2974  CB  TYR A 382       5.728 -15.631   3.802  1.00  0.60           C  
ATOM   2975  O   TYR A 382       6.492 -17.316   1.356  1.00  0.62           O  
ATOM   2976  CG  TYR A 382       4.691 -16.555   4.392  1.00  0.58           C  
ATOM   2977  CD1 TYR A 382       3.577 -16.946   3.652  1.00  0.56           C  
ATOM   2978  CD2 TYR A 382       4.823 -17.040   5.689  1.00  0.56           C  
ATOM   2979  CE1 TYR A 382       2.618 -17.796   4.192  1.00  0.53           C  
ATOM   2980  CE2 TYR A 382       3.870 -17.890   6.239  1.00  0.53           C  
ATOM   2981  OH  TYR A 382       1.826 -19.105   6.023  1.00  0.49           O  
ATOM   2982  CZ  TYR A 382       2.773 -18.263   5.484  1.00  0.56           C  
ATOM   2983  N   ASN A 383       6.897 -18.641   2.994  1.00  0.57           N  
ATOM   2984  CA  ASN A 383       6.743 -19.845   2.184  1.00  0.56           C  
ATOM   2985  C   ASN A 383       5.431 -20.562   2.489  1.00  0.57           C  
ATOM   2986  CB  ASN A 383       7.927 -20.791   2.397  1.00  0.53           C  
ATOM   2987  O   ASN A 383       5.287 -21.751   2.202  1.00  0.54           O  
ATOM   2988  CG  ASN A 383       7.923 -21.430   3.772  1.00  0.50           C  
ATOM   2989  ND2 ASN A 383       8.942 -22.233   4.055  1.00  0.48           N  
ATOM   2990  OD1 ASN A 383       7.011 -21.206   4.572  1.00  0.51           O  
ATOM   2991  N   GLY A 384       4.389 -19.983   3.207  1.00  0.56           N  
ATOM   2992  CA  GLY A 384       3.152 -20.613   3.641  1.00  0.55           C  
ATOM   2993  C   GLY A 384       3.213 -21.129   5.066  1.00  0.56           C  
ATOM   2994  O   GLY A 384       2.180 -21.280   5.722  1.00  0.55           O  
ATOM   2995  N   SER A 385       4.320 -21.443   5.636  1.00  0.54           N  
ATOM   2996  CA  SER A 385       4.512 -21.973   6.982  1.00  0.54           C  
ATOM   2997  C   SER A 385       5.494 -21.120   7.777  1.00  0.54           C  
ATOM   2998  CB  SER A 385       5.009 -23.418   6.924  1.00  0.52           C  
ATOM   2999  O   SER A 385       5.325 -20.931   8.984  1.00  0.53           O  
ATOM   3000  OG  SER A 385       4.132 -24.220   6.152  1.00  0.50           O  
ATOM   3001  N   ASN A 386       6.537 -20.617   7.196  1.00  0.57           N  
ATOM   3002  CA  ASN A 386       7.672 -19.902   7.771  1.00  0.57           C  
ATOM   3003  C   ASN A 386       7.896 -18.559   7.083  1.00  0.57           C  
ATOM   3004  CB  ASN A 386       8.939 -20.756   7.694  1.00  0.54           C  
ATOM   3005  O   ASN A 386       7.724 -18.443   5.868  1.00  0.56           O  
ATOM   3006  CG  ASN A 386       8.797 -22.079   8.422  1.00  0.51           C  
ATOM   3007  ND2 ASN A 386       8.895 -23.177   7.681  1.00  0.49           N  
ATOM   3008  OD1 ASN A 386       8.599 -22.114   9.639  1.00  0.52           O  
ATOM   3009  N   ALA A 387       8.142 -17.510   7.870  1.00  0.56           N  
ATOM   3010  CA  ALA A 387       8.703 -16.262   7.359  1.00  0.56           C  
ATOM   3011  C   ALA A 387      10.179 -16.135   7.723  1.00  0.57           C  
ATOM   3012  CB  ALA A 387       7.920 -15.067   7.898  1.00  0.53           C  
ATOM   3013  O   ALA A 387      10.576 -16.441   8.850  1.00  0.55           O  
ATOM   3014  N   ALA A 388      10.956 -15.860   6.738  1.00  0.61           N  
ATOM   3015  CA  ALA A 388      12.360 -15.523   6.955  1.00  0.61           C  
ATOM   3016  C   ALA A 388      12.627 -14.054   6.638  1.00  0.63           C  
ATOM   3017  CB  ALA A 388      13.260 -16.419   6.108  1.00  0.59           C  
ATOM   3018  O   ALA A 388      12.162 -13.539   5.618  1.00  0.62           O  
ATOM   3019  N   LYS A 389      13.174 -13.335   7.654  1.00  0.65           N  
ATOM   3020  CA  LYS A 389      13.796 -12.054   7.331  1.00  0.65           C  
ATOM   3021  C   LYS A 389      14.915 -12.228   6.308  1.00  0.65           C  
ATOM   3022  CB  LYS A 389      14.340 -11.387   8.595  1.00  0.62           C  
ATOM   3023  O   LYS A 389      15.802 -13.065   6.488  1.00  0.64           O  
ATOM   3024  CG  LYS A 389      14.913  -9.996   8.363  1.00  0.58           C  
ATOM   3025  CD  LYS A 389      15.375  -9.358   9.666  1.00  0.59           C  
ATOM   3026  CE  LYS A 389      16.013  -7.996   9.428  1.00  0.52           C  
ATOM   3027  NZ  LYS A 389      16.411  -7.338  10.708  1.00  0.47           N  
ATOM   3028  N   TRP A 390      14.868 -11.377   5.404  1.00  0.49           N  
ATOM   3029  CA  TRP A 390      16.014 -11.212   4.515  1.00  0.58           C  
ATOM   3030  C   TRP A 390      17.016 -10.220   5.097  1.00  0.50           C  
ATOM   3031  CB  TRP A 390      15.558 -10.745   3.130  1.00  0.49           C  
ATOM   3032  O   TRP A 390      16.684  -9.053   5.321  1.00  0.49           O  
ATOM   3033  CG  TRP A 390      16.619 -10.844   2.075  1.00  0.48           C  
ATOM   3034  CD1 TRP A 390      17.932 -11.176   2.255  1.00  0.42           C  
ATOM   3035  CD2 TRP A 390      16.454 -10.603   0.674  1.00  0.44           C  
ATOM   3036  CE2 TRP A 390      17.711 -10.808   0.064  1.00  0.42           C  
ATOM   3037  CE3 TRP A 390      15.364 -10.234  -0.126  1.00  0.46           C  
ATOM   3038  NE1 TRP A 390      18.595 -11.156   1.050  1.00  0.42           N  
ATOM   3039  CH2 TRP A 390      16.825 -10.295  -2.070  1.00  0.34           C  
ATOM   3040  CZ2 TRP A 390      17.908 -10.656  -1.311  1.00  0.37           C  
ATOM   3041  CZ3 TRP A 390      15.562 -10.083  -1.493  1.00  0.35           C  
ATOM   3042  N   ASN A 391      18.214 -10.619   5.403  1.00  0.60           N  
ATOM   3043  CA  ASN A 391      19.393  -9.805   5.677  1.00  0.59           C  
ATOM   3044  C   ASN A 391      20.192  -9.531   4.406  1.00  0.59           C  
ATOM   3045  CB  ASN A 391      20.280 -10.480   6.725  1.00  0.55           C  
ATOM   3046  O   ASN A 391      20.723 -10.456   3.789  1.00  0.56           O  
ATOM   3047  CG  ASN A 391      19.609 -10.578   8.082  1.00  0.51           C  
ATOM   3048  ND2 ASN A 391      19.790 -11.709   8.753  1.00  0.53           N  
ATOM   3049  OD1 ASN A 391      18.932  -9.644   8.521  1.00  0.54           O  
ATOM   3050  N   TYR A 392      20.229  -8.297   3.957  1.00  0.55           N  
ATOM   3051  CA  TYR A 392      21.201  -7.869   2.957  1.00  0.59           C  
ATOM   3052  C   TYR A 392      22.599  -7.784   3.557  1.00  0.54           C  
ATOM   3053  CB  TYR A 392      20.803  -6.513   2.366  1.00  0.54           C  
ATOM   3054  O   TYR A 392      22.759  -7.438   4.729  1.00  0.53           O  
ATOM   3055  CG  TYR A 392      19.511  -6.546   1.586  1.00  0.52           C  
ATOM   3056  CD1 TYR A 392      19.497  -6.904   0.240  1.00  0.50           C  
ATOM   3057  CD2 TYR A 392      18.303  -6.219   2.193  1.00  0.50           C  
ATOM   3058  CE1 TYR A 392      18.309  -6.934  -0.484  1.00  0.44           C  
ATOM   3059  CE2 TYR A 392      17.110  -6.246   1.479  1.00  0.46           C  
ATOM   3060  OH  TYR A 392      15.944  -6.633  -0.568  1.00  0.31           O  
ATOM   3061  CZ  TYR A 392      17.123  -6.605   0.143  1.00  0.47           C  
TER    3062      TYR A 392
END
