# Supplementary material for: DepoScope: Accurate phage depolymerase annotation and domain delineation using large language models
Source: PLoS Comput Biol. 2024 Aug 5;20(8):e1011831. doi: 10.1371/journal.pcbi.1011831 (PMC11326577; doi:10.1371/journal.pcbi.1011831)
Supplement: S1 Data — (ZIP) [file pcbi.1011831.s003.zip › FN_FP_deposcope_032024/False_positives/NC_002730.1__NP_112082.pdb]

PARENT N/A
ATOM      1  N   MET A   1       1.131  34.986  30.918  1.00  0.76           N  
ATOM      2  CA  MET A   1       1.971  34.035  30.196  1.00  0.83           C  
ATOM      3  C   MET A   1       1.356  33.679  28.847  1.00  0.81           C  
ATOM      4  CB  MET A   1       2.184  32.767  31.025  1.00  0.75           C  
ATOM      5  O   MET A   1       0.223  33.199  28.784  1.00  0.77           O  
ATOM      6  CG  MET A   1       3.034  32.982  32.267  1.00  0.67           C  
ATOM      7  SD  MET A   1       3.294  31.434  33.217  1.00  0.73           S  
ATOM      8  CE  MET A   1       3.952  32.115  34.765  1.00  0.65           C  
ATOM      9  N   PRO A   2       2.001  33.944  27.764  1.00  0.82           N  
ATOM     10  CA  PRO A   2       1.397  33.560  26.486  1.00  0.83           C  
ATOM     11  C   PRO A   2       1.281  32.046  26.320  1.00  0.84           C  
ATOM     12  CB  PRO A   2       2.356  34.151  25.451  1.00  0.80           C  
ATOM     13  O   PRO A   2       2.202  31.309  26.682  1.00  0.82           O  
ATOM     14  CG  PRO A   2       3.682  34.197  26.140  1.00  0.77           C  
ATOM     15  CD  PRO A   2       3.450  34.444  27.603  1.00  0.76           C  
ATOM     16  N   ILE A   3       0.095  31.589  25.965  1.00  0.81           N  
ATOM     17  CA  ILE A   3      -0.155  30.227  25.506  1.00  0.83           C  
ATOM     18  C   ILE A   3       0.081  30.138  24.000  1.00  0.81           C  
ATOM     19  CB  ILE A   3      -1.589  29.768  25.852  1.00  0.80           C  
ATOM     20  O   ILE A   3      -0.510  30.895  23.227  1.00  0.78           O  
ATOM     21  CG1 ILE A   3      -1.820  29.833  27.366  1.00  0.76           C  
ATOM     22  CG2 ILE A   3      -1.847  28.356  25.319  1.00  0.73           C  
ATOM     23  CD1 ILE A   3      -3.253  29.537  27.787  1.00  0.74           C  
ATOM     24  N   GLN A   4       0.896  29.233  23.651  1.00  0.82           N  
ATOM     25  CA  GLN A   4       1.134  28.942  22.241  1.00  0.84           C  
ATOM     26  C   GLN A   4       0.611  27.558  21.869  1.00  0.84           C  
ATOM     27  CB  GLN A   4       2.625  29.045  21.916  1.00  0.81           C  
ATOM     28  O   GLN A   4       1.006  26.557  22.470  1.00  0.83           O  
ATOM     29  CG  GLN A   4       2.949  28.841  20.442  1.00  0.73           C  
ATOM     30  CD  GLN A   4       4.401  29.133  20.113  1.00  0.70           C  
ATOM     31  NE2 GLN A   4       4.805  28.824  18.886  1.00  0.63           N  
ATOM     32  OE1 GLN A   4       5.153  29.634  20.956  1.00  0.71           O  
ATOM     33  N   GLN A   5      -0.231  27.473  20.840  1.00  0.81           N  
ATOM     34  CA  GLN A   5      -0.679  26.213  20.256  1.00  0.82           C  
ATOM     35  C   GLN A   5       0.410  25.592  19.386  1.00  0.82           C  
ATOM     36  CB  GLN A   5      -1.951  26.424  19.434  1.00  0.79           C  
ATOM     37  O   GLN A   5       1.025  26.279  18.568  1.00  0.80           O  
ATOM     38  CG  GLN A   5      -3.147  26.884  20.258  1.00  0.73           C  
ATOM     39  CD  GLN A   5      -3.638  25.821  21.222  1.00  0.70           C  
ATOM     40  NE2 GLN A   5      -4.295  26.251  22.295  1.00  0.61           N  
ATOM     41  OE1 GLN A   5      -3.431  24.623  21.005  1.00  0.69           O  
ATOM     42  N   LEU A   6       0.642  24.283  19.590  1.00  0.80           N  
ATOM     43  CA  LEU A   6       1.606  23.526  18.799  1.00  0.80           C  
ATOM     44  C   LEU A   6       0.896  22.597  17.820  1.00  0.79           C  
ATOM     45  CB  LEU A   6       2.530  22.715  19.711  1.00  0.78           C  
ATOM     46  O   LEU A   6       0.064  21.781  18.224  1.00  0.76           O  
ATOM     47  CG  LEU A   6       3.381  23.515  20.699  1.00  0.75           C  
ATOM     48  CD1 LEU A   6       4.291  22.583  21.491  1.00  0.72           C  
ATOM     49  CD2 LEU A   6       4.198  24.573  19.966  1.00  0.73           C  
ATOM     50  N   PRO A   7       1.183  22.740  16.545  1.00  0.76           N  
ATOM     51  CA  PRO A   7       0.670  21.737  15.609  1.00  0.76           C  
ATOM     52  C   PRO A   7       1.324  20.369  15.793  1.00  0.77           C  
ATOM     53  CB  PRO A   7       1.012  22.326  14.238  1.00  0.74           C  
ATOM     54  O   PRO A   7       2.553  20.270  15.841  1.00  0.75           O  
ATOM     55  CG  PRO A   7       2.253  23.126  14.465  1.00  0.71           C  
ATOM     56  CD  PRO A   7       2.218  23.675  15.862  1.00  0.70           C  
ATOM     57  N   LEU A   8       0.631  19.235  15.959  1.00  0.71           N  
ATOM     58  CA  LEU A   8       1.115  17.877  16.180  1.00  0.69           C  
ATOM     59  C   LEU A   8       1.495  17.214  14.860  1.00  0.68           C  
ATOM     60  CB  LEU A   8       0.053  17.039  16.897  1.00  0.66           C  
ATOM     61  O   LEU A   8       2.335  16.312  14.832  1.00  0.63           O  
ATOM     62  CG  LEU A   8      -0.201  17.381  18.366  1.00  0.66           C  
ATOM     63  CD1 LEU A   8      -1.327  16.517  18.924  1.00  0.65           C  
ATOM     64  CD2 LEU A   8       1.073  17.201  19.185  1.00  0.68           C  
ATOM     65  N   MET A   9       1.131  17.525  13.579  1.00  0.63           N  
ATOM     66  CA  MET A   9       1.425  16.825  12.332  1.00  0.62           C  
ATOM     67  C   MET A   9       2.311  17.674  11.427  1.00  0.62           C  
ATOM     68  CB  MET A   9       0.131  16.458  11.603  1.00  0.55           C  
ATOM     69  O   MET A   9       2.667  17.251  10.325  1.00  0.56           O  
ATOM     70  CG  MET A   9      -0.656  15.344  12.274  1.00  0.49           C  
ATOM     71  SD  MET A   9      -1.102  13.999  11.109  1.00  0.50           S  
ATOM     72  CE  MET A   9      -1.967  14.954   9.832  1.00  0.38           C  
ATOM     73  N   LYS A  10       2.689  18.843  11.780  1.00  0.52           N  
ATOM     74  CA  LYS A  10       3.558  19.582  10.869  1.00  0.51           C  
ATOM     75  C   LYS A  10       5.013  19.148  11.022  1.00  0.52           C  
ATOM     76  CB  LYS A  10       3.433  21.087  11.110  1.00  0.46           C  
ATOM     77  O   LYS A  10       5.640  19.413  12.050  1.00  0.48           O  
ATOM     78  CG  LYS A  10       2.334  21.755  10.296  1.00  0.41           C  
ATOM     79  CD  LYS A  10       2.406  23.273  10.400  1.00  0.43           C  
ATOM     80  CE  LYS A  10       1.313  23.943   9.577  1.00  0.33           C  
ATOM     81  NZ  LYS A  10       1.414  25.432   9.630  1.00  0.32           N  
ATOM     82  N   GLY A  11       5.335  17.944  10.269  1.00  0.49           N  
ATOM     83  CA  GLY A  11       6.774  17.759  10.161  1.00  0.48           C  
ATOM     84  C   GLY A  11       7.555  19.050  10.324  1.00  0.49           C  
ATOM     85  O   GLY A  11       6.968  20.131  10.403  1.00  0.46           O  
ATOM     86  N   VAL A  12       8.848  19.032  10.766  1.00  0.44           N  
ATOM     87  CA  VAL A  12       9.751  20.169  10.921  1.00  0.45           C  
ATOM     88  C   VAL A  12       9.650  21.079   9.699  1.00  0.44           C  
ATOM     89  CB  VAL A  12      11.212  19.709  11.124  1.00  0.40           C  
ATOM     90  O   VAL A  12       9.791  20.621   8.563  1.00  0.42           O  
ATOM     91  CG1 VAL A  12      12.091  20.881  11.556  1.00  0.33           C  
ATOM     92  CG2 VAL A  12      11.278  18.580  12.150  1.00  0.34           C  
ATOM     93  N   GLY A  13       8.808  22.169   9.734  1.00  0.46           N  
ATOM     94  CA  GLY A  13       8.653  23.355   8.906  1.00  0.46           C  
ATOM     95  C   GLY A  13       9.936  23.768   8.210  1.00  0.46           C  
ATOM     96  O   GLY A  13      11.031  23.550   8.733  1.00  0.44           O  
ATOM     97  N   LYS A  14       9.855  23.955   6.869  1.00  0.46           N  
ATOM     98  CA  LYS A  14      10.800  24.503   5.900  1.00  0.46           C  
ATOM     99  C   LYS A  14      11.774  25.469   6.569  1.00  0.46           C  
ATOM    100  CB  LYS A  14      10.057  25.210   4.766  1.00  0.42           C  
ATOM    101  O   LYS A  14      12.796  25.833   5.983  1.00  0.44           O  
ATOM    102  CG  LYS A  14       9.423  24.264   3.757  1.00  0.40           C  
ATOM    103  CD  LYS A  14       8.834  25.022   2.574  1.00  0.43           C  
ATOM    104  CE  LYS A  14       8.207  24.076   1.559  1.00  0.35           C  
ATOM    105  NZ  LYS A  14       7.631  24.814   0.395  1.00  0.35           N  
ATOM    106  N   ASP A  15      11.394  26.015   7.672  1.00  0.45           N  
ATOM    107  CA  ASP A  15      12.063  27.225   8.142  1.00  0.47           C  
ATOM    108  C   ASP A  15      13.398  26.893   8.804  1.00  0.45           C  
ATOM    109  CB  ASP A  15      11.166  27.989   9.118  1.00  0.41           C  
ATOM    110  O   ASP A  15      14.180  27.791   9.120  1.00  0.43           O  
ATOM    111  CG  ASP A  15      10.053  28.756   8.426  1.00  0.39           C  
ATOM    112  OD1 ASP A  15      10.201  29.102   7.234  1.00  0.40           O  
ATOM    113  OD2 ASP A  15       9.021  29.020   9.080  1.00  0.41           O  
ATOM    114  N   PHE A  16      13.821  25.645   8.855  1.00  0.49           N  
ATOM    115  CA  PHE A  16      15.109  25.354   9.473  1.00  0.50           C  
ATOM    116  C   PHE A  16      16.113  24.874   8.432  1.00  0.50           C  
ATOM    117  CB  PHE A  16      14.952  24.303  10.576  1.00  0.46           C  
ATOM    118  O   PHE A  16      16.127  23.694   8.074  1.00  0.48           O  
ATOM    119  CG  PHE A  16      14.186  24.791  11.776  1.00  0.44           C  
ATOM    120  CD1 PHE A  16      14.822  25.512  12.778  1.00  0.41           C  
ATOM    121  CD2 PHE A  16      12.828  24.528  11.901  1.00  0.43           C  
ATOM    122  CE1 PHE A  16      14.115  25.966  13.890  1.00  0.41           C  
ATOM    123  CE2 PHE A  16      12.114  24.978  13.008  1.00  0.44           C  
ATOM    124  CZ  PHE A  16      12.760  25.695  14.002  1.00  0.40           C  
ATOM    125  N   ARG A  17      16.621  25.786   7.633  1.00  0.49           N  
ATOM    126  CA  ARG A  17      17.596  25.610   6.561  1.00  0.49           C  
ATOM    127  C   ARG A  17      18.688  24.628   6.969  1.00  0.49           C  
ATOM    128  CB  ARG A  17      18.217  26.954   6.174  1.00  0.44           C  
ATOM    129  O   ARG A  17      19.335  24.020   6.114  1.00  0.46           O  
ATOM    130  CG  ARG A  17      17.281  27.864   5.395  1.00  0.41           C  
ATOM    131  CD  ARG A  17      17.995  29.112   4.893  1.00  0.41           C  
ATOM    132  NE  ARG A  17      17.053  30.102   4.378  1.00  0.36           N  
ATOM    133  NH1 ARG A  17      18.671  31.456   3.438  1.00  0.28           N  
ATOM    134  NH2 ARG A  17      16.457  32.026   3.276  1.00  0.24           N  
ATOM    135  CZ  ARG A  17      17.396  31.192   3.699  1.00  0.36           C  
ATOM    136  N   ASN A  18      18.843  24.404   8.284  1.00  0.47           N  
ATOM    137  CA  ASN A  18      19.982  23.600   8.715  1.00  0.49           C  
ATOM    138  C   ASN A  18      19.532  22.342   9.453  1.00  0.47           C  
ATOM    139  CB  ASN A  18      20.919  24.427   9.598  1.00  0.42           C  
ATOM    140  O   ASN A  18      20.362  21.570   9.935  1.00  0.43           O  
ATOM    141  CG  ASN A  18      21.559  25.580   8.850  1.00  0.39           C  
ATOM    142  ND2 ASN A  18      22.018  26.583   9.589  1.00  0.31           N  
ATOM    143  OD1 ASN A  18      21.640  25.569   7.619  1.00  0.39           O  
ATOM    144  N   ALA A  19      18.210  22.153   9.682  1.00  0.49           N  
ATOM    145  CA  ALA A  19      17.768  20.844  10.156  1.00  0.48           C  
ATOM    146  C   ALA A  19      17.641  19.856   9.000  1.00  0.49           C  
ATOM    147  CB  ALA A  19      16.437  20.967  10.895  1.00  0.45           C  
ATOM    148  O   ALA A  19      17.051  20.175   7.964  1.00  0.47           O  
ATOM    149  N   ASP A  20      18.725  19.034   8.763  1.00  0.51           N  
ATOM    150  CA  ASP A  20      18.416  17.873   7.933  1.00  0.50           C  
ATOM    151  C   ASP A  20      16.916  17.590   7.922  1.00  0.51           C  
ATOM    152  CB  ASP A  20      19.180  16.642   8.426  1.00  0.46           C  
ATOM    153  O   ASP A  20      16.262  17.638   8.966  1.00  0.48           O  
ATOM    154  CG  ASP A  20      20.643  16.650   8.019  1.00  0.43           C  
ATOM    155  OD1 ASP A  20      20.986  17.265   6.986  1.00  0.43           O  
ATOM    156  OD2 ASP A  20      21.460  16.033   8.736  1.00  0.43           O  
ATOM    157  N   TYR A  21      16.181  18.140   6.998  1.00  0.50           N  
ATOM    158  CA  TYR A  21      14.781  17.828   6.732  1.00  0.51           C  
ATOM    159  C   TYR A  21      14.385  16.506   7.377  1.00  0.51           C  
ATOM    160  CB  TYR A  21      14.520  17.773   5.224  1.00  0.45           C  
ATOM    161  O   TYR A  21      14.625  15.436   6.813  1.00  0.48           O  
ATOM    162  CG  TYR A  21      14.259  19.124   4.603  1.00  0.42           C  
ATOM    163  CD1 TYR A  21      12.977  19.670   4.591  1.00  0.37           C  
ATOM    164  CD2 TYR A  21      15.292  19.855   4.028  1.00  0.38           C  
ATOM    165  CE1 TYR A  21      12.732  20.914   4.018  1.00  0.34           C  
ATOM    166  CE2 TYR A  21      15.057  21.100   3.452  1.00  0.40           C  
ATOM    167  OH  TYR A  21      13.539  22.852   2.884  1.00  0.25           O  
ATOM    168  CZ  TYR A  21      13.776  21.620   3.452  1.00  0.34           C  
ATOM    169  N   ILE A  22      14.367  16.449   8.659  1.00  0.54           N  
ATOM    170  CA  ILE A  22      13.776  15.249   9.241  1.00  0.53           C  
ATOM    171  C   ILE A  22      12.262  15.421   9.350  1.00  0.54           C  
ATOM    172  CB  ILE A  22      14.381  14.937  10.628  1.00  0.48           C  
ATOM    173  O   ILE A  22      11.769  16.059  10.283  1.00  0.52           O  
ATOM    174  CG1 ILE A  22      15.908  14.839  10.535  1.00  0.40           C  
ATOM    175  CG2 ILE A  22      13.783  13.649  11.200  1.00  0.42           C  
ATOM    176  CD1 ILE A  22      16.596  14.606  11.873  1.00  0.40           C  
ATOM    177  N   ASP A  23      11.632  15.620   8.188  1.00  0.61           N  
ATOM    178  CA  ASP A  23      10.209  15.365   8.388  1.00  0.60           C  
ATOM    179  C   ASP A  23       9.990  14.162   9.304  1.00  0.61           C  
ATOM    180  CB  ASP A  23       9.509  15.138   7.046  1.00  0.54           C  
ATOM    181  O   ASP A  23      10.240  13.021   8.910  1.00  0.57           O  
ATOM    182  CG  ASP A  23       9.147  16.433   6.340  1.00  0.50           C  
ATOM    183  OD1 ASP A  23       9.097  17.493   7.000  1.00  0.50           O  
ATOM    184  OD2 ASP A  23       8.906  16.391   5.114  1.00  0.51           O  
ATOM    185  N   TYR A  24       9.829  14.540  10.592  1.00  0.77           N  
ATOM    186  CA  TYR A  24       9.384  13.501  11.513  1.00  0.77           C  
ATOM    187  C   TYR A  24       7.986  13.013  11.150  1.00  0.78           C  
ATOM    188  CB  TYR A  24       9.398  14.018  12.955  1.00  0.73           C  
ATOM    189  O   TYR A  24       7.005  13.743  11.313  1.00  0.74           O  
ATOM    190  CG  TYR A  24      10.781  14.322  13.477  1.00  0.69           C  
ATOM    191  CD1 TYR A  24      11.633  13.299  13.887  1.00  0.65           C  
ATOM    192  CD2 TYR A  24      11.239  15.632  13.562  1.00  0.66           C  
ATOM    193  CE1 TYR A  24      12.908  13.574  14.370  1.00  0.61           C  
ATOM    194  CE2 TYR A  24      12.512  15.920  14.044  1.00  0.61           C  
ATOM    195  OH  TYR A  24      14.599  15.164  14.922  1.00  0.52           O  
ATOM    196  CZ  TYR A  24      13.338  14.885  14.445  1.00  0.59           C  
ATOM    197  N   LEU A  25       8.002  11.966  10.431  1.00  0.84           N  
ATOM    198  CA  LEU A  25       6.752  11.297  10.088  1.00  0.85           C  
ATOM    199  C   LEU A  25       6.108  10.680  11.325  1.00  0.85           C  
ATOM    200  CB  LEU A  25       6.996  10.215   9.032  1.00  0.84           C  
ATOM    201  O   LEU A  25       6.782  10.012  12.113  1.00  0.85           O  
ATOM    202  CG  LEU A  25       7.591  10.686   7.704  1.00  0.84           C  
ATOM    203  CD1 LEU A  25       7.905   9.491   6.811  1.00  0.82           C  
ATOM    204  CD2 LEU A  25       6.640  11.649   7.002  1.00  0.83           C  
ATOM    205  N   PRO A  26       4.884  11.040  11.686  1.00  0.87           N  
ATOM    206  CA  PRO A  26       4.196  10.266  12.722  1.00  0.88           C  
ATOM    207  C   PRO A  26       4.285   8.759  12.490  1.00  0.89           C  
ATOM    208  CB  PRO A  26       2.747  10.749  12.620  1.00  0.87           C  
ATOM    209  O   PRO A  26       4.334   8.310  11.342  1.00  0.89           O  
ATOM    210  CG  PRO A  26       2.586  11.175  11.197  1.00  0.84           C  
ATOM    211  CD  PRO A  26       3.920  11.635  10.682  1.00  0.83           C  
ATOM    212  N   VAL A  27       4.348   7.984  13.589  1.00  0.90           N  
ATOM    213  CA  VAL A  27       4.345   6.525  13.543  1.00  0.90           C  
ATOM    214  C   VAL A  27       3.019   5.994  14.082  1.00  0.91           C  
ATOM    215  CB  VAL A  27       5.523   5.928  14.344  1.00  0.90           C  
ATOM    216  O   VAL A  27       2.601   6.354  15.185  1.00  0.90           O  
ATOM    217  CG1 VAL A  27       5.526   4.404  14.246  1.00  0.89           C  
ATOM    218  CG2 VAL A  27       6.850   6.502  13.848  1.00  0.89           C  
ATOM    219  N   ASN A  28       2.287   5.226  13.280  1.00  0.92           N  
ATOM    220  CA  ASN A  28       1.027   4.545  13.560  1.00  0.92           C  
ATOM    221  C   ASN A  28      -0.079   5.536  13.911  1.00  0.92           C  
ATOM    222  CB  ASN A  28       1.205   3.527  14.688  1.00  0.92           C  
ATOM    223  O   ASN A  28      -0.967   5.226  14.707  1.00  0.91           O  
ATOM    224  CG  ASN A  28       2.134   2.391  14.307  1.00  0.92           C  
ATOM    225  ND2 ASN A  28       2.718   1.742  15.307  1.00  0.91           N  
ATOM    226  OD1 ASN A  28       2.326   2.099  13.124  1.00  0.90           O  
ATOM    227  N   MET A  29      -0.039   6.772  13.349  1.00  0.91           N  
ATOM    228  CA  MET A  29      -1.012   7.841  13.555  1.00  0.91           C  
ATOM    229  C   MET A  29      -1.498   8.399  12.221  1.00  0.91           C  
ATOM    230  CB  MET A  29      -0.408   8.963  14.402  1.00  0.91           C  
ATOM    231  O   MET A  29      -0.694   8.674  11.329  1.00  0.90           O  
ATOM    232  CG  MET A  29       0.072   8.507  15.770  1.00  0.89           C  
ATOM    233  SD  MET A  29      -1.312   8.048  16.884  1.00  0.88           S  
ATOM    234  CE  MET A  29      -2.090   9.671  17.113  1.00  0.82           C  
ATOM    235  N   LEU A  30      -2.796   8.621  12.121  1.00  0.90           N  
ATOM    236  CA  LEU A  30      -3.454   9.283  10.999  1.00  0.90           C  
ATOM    237  C   LEU A  30      -4.054  10.616  11.431  1.00  0.89           C  
ATOM    238  CB  LEU A  30      -4.546   8.384  10.412  1.00  0.90           C  
ATOM    239  O   LEU A  30      -4.541  10.747  12.556  1.00  0.88           O  
ATOM    240  CG  LEU A  30      -4.083   7.051   9.823  1.00  0.90           C  
ATOM    241  CD1 LEU A  30      -5.284   6.215   9.395  1.00  0.88           C  
ATOM    242  CD2 LEU A  30      -3.141   7.284   8.647  1.00  0.88           C  
ATOM    243  N   ALA A  31      -4.011  11.588  10.479  1.00  0.85           N  
ATOM    244  CA  ALA A  31      -4.762  12.825  10.674  1.00  0.85           C  
ATOM    245  C   ALA A  31      -6.257  12.599  10.465  1.00  0.84           C  
ATOM    246  CB  ALA A  31      -4.254  13.910   9.728  1.00  0.83           C  
ATOM    247  O   ALA A  31      -6.670  12.038   9.447  1.00  0.82           O  
ATOM    248  N   THR A  32      -7.079  13.021  11.393  1.00  0.81           N  
ATOM    249  CA  THR A  32      -8.524  12.919  11.222  1.00  0.81           C  
ATOM    250  C   THR A  32      -9.002  13.840  10.104  1.00  0.81           C  
ATOM    251  CB  THR A  32      -9.266  13.262  12.527  1.00  0.79           C  
ATOM    252  O   THR A  32      -8.684  15.031  10.094  1.00  0.78           O  
ATOM    253  CG2 THR A  32     -10.765  13.021  12.386  1.00  0.71           C  
ATOM    254  OG1 THR A  32      -8.759  12.443  13.587  1.00  0.73           O  
ATOM    255  N   PRO A  33      -9.766  13.346   9.231  1.00  0.78           N  
ATOM    256  CA  PRO A  33     -10.314  14.172   8.154  1.00  0.77           C  
ATOM    257  C   PRO A  33     -11.187  15.314   8.671  1.00  0.77           C  
ATOM    258  CB  PRO A  33     -11.144  13.179   7.335  1.00  0.76           C  
ATOM    259  O   PRO A  33     -11.889  15.154   9.673  1.00  0.74           O  
ATOM    260  CG  PRO A  33     -10.545  11.843   7.636  1.00  0.76           C  
ATOM    261  CD  PRO A  33     -10.062  11.845   9.058  1.00  0.76           C  
ATOM    262  N   LYS A  34     -11.158  16.462   8.092  1.00  0.73           N  
ATOM    263  CA  LYS A  34     -11.852  17.685   8.483  1.00  0.73           C  
ATOM    264  C   LYS A  34     -13.359  17.459   8.571  1.00  0.73           C  
ATOM    265  CB  LYS A  34     -11.548  18.814   7.497  1.00  0.70           C  
ATOM    266  O   LYS A  34     -14.042  18.097   9.375  1.00  0.70           O  
ATOM    267  CG  LYS A  34     -12.023  20.184   7.959  1.00  0.66           C  
ATOM    268  CD  LYS A  34     -11.695  21.263   6.935  1.00  0.64           C  
ATOM    269  CE  LYS A  34     -12.273  22.613   7.339  1.00  0.56           C  
ATOM    270  NZ  LYS A  34     -11.984  23.667   6.322  1.00  0.51           N  
ATOM    271  N   GLU A  35     -13.871  16.734   7.734  1.00  0.67           N  
ATOM    272  CA  GLU A  35     -15.302  16.483   7.593  1.00  0.67           C  
ATOM    273  C   GLU A  35     -15.899  15.949   8.892  1.00  0.67           C  
ATOM    274  CB  GLU A  35     -15.567  15.500   6.450  1.00  0.61           C  
ATOM    275  O   GLU A  35     -17.077  16.172   9.178  1.00  0.63           O  
ATOM    276  CG  GLU A  35     -15.165  16.028   5.080  1.00  0.55           C  
ATOM    277  CD  GLU A  35     -15.129  14.950   4.009  1.00  0.56           C  
ATOM    278  OE1 GLU A  35     -15.504  13.792   4.300  1.00  0.58           O  
ATOM    279  OE2 GLU A  35     -14.720  15.265   2.869  1.00  0.50           O  
ATOM    280  N   ILE A  36     -15.110  15.276   9.659  1.00  0.63           N  
ATOM    281  CA  ILE A  36     -15.619  14.575  10.833  1.00  0.62           C  
ATOM    282  C   ILE A  36     -15.693  15.538  12.016  1.00  0.62           C  
ATOM    283  CB  ILE A  36     -14.739  13.356  11.188  1.00  0.58           C  
ATOM    284  O   ILE A  36     -16.628  15.474  12.818  1.00  0.60           O  
ATOM    285  CG1 ILE A  36     -14.713  12.359  10.024  1.00  0.54           C  
ATOM    286  CG2 ILE A  36     -15.238  12.686  12.472  1.00  0.55           C  
ATOM    287  CD1 ILE A  36     -13.830  11.143  10.271  1.00  0.55           C  
ATOM    288  N   LEU A  37     -14.828  16.464  12.015  1.00  0.53           N  
ATOM    289  CA  LEU A  37     -14.779  17.282  13.222  1.00  0.53           C  
ATOM    290  C   LEU A  37     -14.491  18.740  12.879  1.00  0.54           C  
ATOM    291  CB  LEU A  37     -13.715  16.752  14.186  1.00  0.48           C  
ATOM    292  O   LEU A  37     -13.536  19.035  12.157  1.00  0.51           O  
ATOM    293  CG  LEU A  37     -13.950  15.352  14.753  1.00  0.45           C  
ATOM    294  CD1 LEU A  37     -12.746  14.902  15.573  1.00  0.42           C  
ATOM    295  CD2 LEU A  37     -15.220  15.323  15.598  1.00  0.45           C  
ATOM    296  N   ASN A  38     -15.582  19.556  12.897  1.00  0.58           N  
ATOM    297  CA  ASN A  38     -15.351  20.995  12.819  1.00  0.57           C  
ATOM    298  C   ASN A  38     -14.087  21.402  13.571  1.00  0.57           C  
ATOM    299  CB  ASN A  38     -16.560  21.762  13.358  1.00  0.52           C  
ATOM    300  O   ASN A  38     -13.843  22.590  13.786  1.00  0.54           O  
ATOM    301  CG  ASN A  38     -17.732  21.757  12.396  1.00  0.48           C  
ATOM    302  ND2 ASN A  38     -18.942  21.845  12.935  1.00  0.48           N  
ATOM    303  OD1 ASN A  38     -17.551  21.674  11.179  1.00  0.50           O  
ATOM    304  N   SER A  39     -13.300  20.367  13.932  1.00  0.56           N  
ATOM    305  CA  SER A  39     -12.120  20.532  14.775  1.00  0.55           C  
ATOM    306  C   SER A  39     -10.845  20.176  14.018  1.00  0.55           C  
ATOM    307  CB  SER A  39     -12.234  19.670  16.032  1.00  0.50           C  
ATOM    308  O   SER A  39     -10.727  19.076  13.473  1.00  0.52           O  
ATOM    309  OG  SER A  39     -12.287  18.294  15.695  1.00  0.47           O  
ATOM    310  N   SER A  40     -10.057  21.166  13.647  1.00  0.55           N  
ATOM    311  CA  SER A  40      -8.716  21.189  13.072  1.00  0.54           C  
ATOM    312  C   SER A  40      -7.710  20.500  13.989  1.00  0.55           C  
ATOM    313  CB  SER A  40      -8.272  22.627  12.804  1.00  0.49           C  
ATOM    314  O   SER A  40      -7.442  20.977  15.094  1.00  0.52           O  
ATOM    315  OG  SER A  40      -8.296  23.392  13.996  1.00  0.46           O  
ATOM    316  N   GLY A  41      -7.464  19.159  13.663  1.00  0.65           N  
ATOM    317  CA  GLY A  41      -6.148  18.546  13.740  1.00  0.64           C  
ATOM    318  C   GLY A  41      -6.083  17.392  14.724  1.00  0.66           C  
ATOM    319  O   GLY A  41      -5.127  17.278  15.493  1.00  0.62           O  
ATOM    320  N   TYR A  42      -7.155  16.553  14.939  1.00  0.79           N  
ATOM    321  CA  TYR A  42      -6.966  15.349  15.739  1.00  0.80           C  
ATOM    322  C   TYR A  42      -6.104  14.333  15.000  1.00  0.81           C  
ATOM    323  CB  TYR A  42      -8.317  14.724  16.098  1.00  0.77           C  
ATOM    324  O   TYR A  42      -6.216  14.184  13.781  1.00  0.79           O  
ATOM    325  CG  TYR A  42      -9.262  15.677  16.789  1.00  0.72           C  
ATOM    326  CD1 TYR A  42      -9.302  15.764  18.179  1.00  0.67           C  
ATOM    327  CD2 TYR A  42     -10.118  16.490  16.054  1.00  0.67           C  
ATOM    328  CE1 TYR A  42     -10.173  16.639  18.820  1.00  0.63           C  
ATOM    329  CE2 TYR A  42     -10.993  17.369  16.685  1.00  0.64           C  
ATOM    330  OH  TYR A  42     -11.876  18.305  18.696  1.00  0.47           O  
ATOM    331  CZ  TYR A  42     -11.012  17.437  18.066  1.00  0.61           C  
ATOM    332  N   LEU A  43      -5.319  13.739  15.777  1.00  0.85           N  
ATOM    333  CA  LEU A  43      -4.639  12.526  15.336  1.00  0.86           C  
ATOM    334  C   LEU A  43      -5.246  11.292  15.997  1.00  0.86           C  
ATOM    335  CB  LEU A  43      -3.143  12.605  15.652  1.00  0.84           C  
ATOM    336  O   LEU A  43      -5.495  11.289  17.204  1.00  0.86           O  
ATOM    337  CG  LEU A  43      -2.375  13.760  15.009  1.00  0.80           C  
ATOM    338  CD1 LEU A  43      -0.939  13.792  15.521  1.00  0.75           C  
ATOM    339  CD2 LEU A  43      -2.403  13.641  13.489  1.00  0.76           C  
ATOM    340  N   ARG A  44      -5.379  10.369  15.238  1.00  0.88           N  
ATOM    341  CA  ARG A  44      -5.875   9.080  15.708  1.00  0.88           C  
ATOM    342  C   ARG A  44      -4.905   7.958  15.354  1.00  0.89           C  
ATOM    343  CB  ARG A  44      -7.255   8.786  15.115  1.00  0.87           C  
ATOM    344  O   ARG A  44      -4.242   8.007  14.316  1.00  0.89           O  
ATOM    345  CG  ARG A  44      -7.898   7.516  15.651  1.00  0.79           C  
ATOM    346  CD  ARG A  44      -9.300   7.316  15.094  1.00  0.76           C  
ATOM    347  NE  ARG A  44      -9.906   6.084  15.590  1.00  0.70           N  
ATOM    348  NH1 ARG A  44     -11.803   6.245  14.281  1.00  0.52           N  
ATOM    349  NH2 ARG A  44     -11.538   4.472  15.709  1.00  0.48           N  
ATOM    350  CZ  ARG A  44     -11.081   5.603  15.192  1.00  0.68           C  
ATOM    351  N   SER A  45      -4.858   6.956  16.219  1.00  0.90           N  
ATOM    352  CA  SER A  45      -4.081   5.759  15.914  1.00  0.91           C  
ATOM    353  C   SER A  45      -4.601   5.068  14.658  1.00  0.91           C  
ATOM    354  CB  SER A  45      -4.113   4.785  17.092  1.00  0.90           C  
ATOM    355  O   SER A  45      -5.811   5.004  14.434  1.00  0.91           O  
ATOM    356  OG  SER A  45      -5.448   4.511  17.482  1.00  0.86           O  
ATOM    357  N   PHE A  46      -3.710   4.571  13.866  1.00  0.93           N  
ATOM    358  CA  PHE A  46      -4.077   3.624  12.819  1.00  0.93           C  
ATOM    359  C   PHE A  46      -4.785   2.411  13.409  1.00  0.93           C  
ATOM    360  CB  PHE A  46      -2.837   3.179  12.037  1.00  0.93           C  
ATOM    361  O   PHE A  46      -4.393   1.909  14.465  1.00  0.93           O  
ATOM    362  CG  PHE A  46      -3.154   2.459  10.754  1.00  0.93           C  
ATOM    363  CD1 PHE A  46      -3.287   3.160   9.562  1.00  0.91           C  
ATOM    364  CD2 PHE A  46      -3.320   1.080  10.741  1.00  0.91           C  
ATOM    365  CE1 PHE A  46      -3.580   2.496   8.373  1.00  0.91           C  
ATOM    366  CE2 PHE A  46      -3.614   0.410   9.557  1.00  0.91           C  
ATOM    367  CZ  PHE A  46      -3.744   1.119   8.374  1.00  0.90           C  
ATOM    368  N   PRO A  47      -5.906   1.923  12.792  1.00  0.93           N  
ATOM    369  CA  PRO A  47      -6.624   0.763  13.325  1.00  0.94           C  
ATOM    370  C   PRO A  47      -5.724  -0.458  13.499  1.00  0.94           C  
ATOM    371  CB  PRO A  47      -7.702   0.500  12.270  1.00  0.93           C  
ATOM    372  O   PRO A  47      -4.777  -0.647  12.731  1.00  0.93           O  
ATOM    373  CG  PRO A  47      -7.944   1.830  11.632  1.00  0.92           C  
ATOM    374  CD  PRO A  47      -6.637   2.565  11.549  1.00  0.92           C  
ATOM    375  N   GLY A  48      -5.993  -1.250  14.481  1.00  0.94           N  
ATOM    376  CA  GLY A  48      -5.257  -2.476  14.744  1.00  0.94           C  
ATOM    377  C   GLY A  48      -5.669  -3.625  13.844  1.00  0.94           C  
ATOM    378  O   GLY A  48      -6.605  -3.496  13.052  1.00  0.94           O  
ATOM    379  N   ILE A  49      -4.942  -4.760  13.949  1.00  0.95           N  
ATOM    380  CA  ILE A  49      -5.221  -5.987  13.210  1.00  0.95           C  
ATOM    381  C   ILE A  49      -5.470  -7.133  14.188  1.00  0.94           C  
ATOM    382  CB  ILE A  49      -4.064  -6.343  12.250  1.00  0.94           C  
ATOM    383  O   ILE A  49      -4.564  -7.545  14.916  1.00  0.93           O  
ATOM    384  CG1 ILE A  49      -3.718  -5.143  11.361  1.00  0.92           C  
ATOM    385  CG2 ILE A  49      -4.424  -7.567  11.402  1.00  0.92           C  
ATOM    386  CD1 ILE A  49      -4.852  -4.704  10.446  1.00  0.89           C  
ATOM    387  N   ALA A  50      -6.664  -7.720  14.148  1.00  0.94           N  
ATOM    388  CA  ALA A  50      -6.960  -8.975  14.834  1.00  0.95           C  
ATOM    389  C   ALA A  50      -6.726 -10.170  13.915  1.00  0.95           C  
ATOM    390  CB  ALA A  50      -8.398  -8.975  15.346  1.00  0.94           C  
ATOM    391  O   ALA A  50      -7.041 -10.117  12.724  1.00  0.94           O  
ATOM    392  N   LYS A  51      -6.206 -11.237  14.503  1.00  0.95           N  
ATOM    393  CA  LYS A  51      -6.127 -12.498  13.771  1.00  0.95           C  
ATOM    394  C   LYS A  51      -7.514 -12.985  13.363  1.00  0.95           C  
ATOM    395  CB  LYS A  51      -5.425 -13.564  14.614  1.00  0.94           C  
ATOM    396  O   LYS A  51      -8.429 -13.034  14.188  1.00  0.95           O  
ATOM    397  CG  LYS A  51      -5.223 -14.889  13.893  1.00  0.93           C  
ATOM    398  CD  LYS A  51      -4.418 -15.868  14.738  1.00  0.92           C  
ATOM    399  CE  LYS A  51      -4.252 -17.209  14.036  1.00  0.90           C  
ATOM    400  NZ  LYS A  51      -3.388 -18.142  14.820  1.00  0.88           N  
ATOM    401  N   ARG A  52      -7.656 -13.388  12.117  1.00  0.96           N  
ATOM    402  CA  ARG A  52      -8.910 -13.898  11.573  1.00  0.96           C  
ATOM    403  C   ARG A  52      -8.853 -15.411  11.390  1.00  0.95           C  
ATOM    404  CB  ARG A  52      -9.233 -13.221  10.239  1.00  0.95           C  
ATOM    405  O   ARG A  52      -9.697 -16.138  11.918  1.00  0.93           O  
ATOM    406  CG  ARG A  52     -10.521 -13.709   9.596  1.00  0.94           C  
ATOM    407  CD  ARG A  52     -10.799 -12.997   8.279  1.00  0.91           C  
ATOM    408  NE  ARG A  52     -11.981 -13.537   7.614  1.00  0.91           N  
ATOM    409  NH1 ARG A  52     -11.760 -12.238   5.716  1.00  0.85           N  
ATOM    410  NH2 ARG A  52     -13.499 -13.721   5.900  1.00  0.83           N  
ATOM    411  CZ  ARG A  52     -12.411 -13.164   6.411  1.00  0.90           C  
ATOM    412  N   SER A  53      -7.866 -15.928  10.657  1.00  0.95           N  
ATOM    413  CA  SER A  53      -7.724 -17.358  10.405  1.00  0.96           C  
ATOM    414  C   SER A  53      -6.259 -17.749  10.245  1.00  0.96           C  
ATOM    415  CB  SER A  53      -8.508 -17.763   9.156  1.00  0.95           C  
ATOM    416  O   SER A  53      -5.398 -16.887  10.058  1.00  0.96           O  
ATOM    417  OG  SER A  53      -8.012 -17.090   8.011  1.00  0.87           O  
ATOM    418  N   ASP A  54      -5.933 -19.092  10.373  1.00  0.94           N  
ATOM    419  CA  ASP A  54      -4.670 -19.678   9.937  1.00  0.95           C  
ATOM    420  C   ASP A  54      -4.720 -20.051   8.457  1.00  0.94           C  
ATOM    421  CB  ASP A  54      -4.330 -20.910  10.778  1.00  0.94           C  
ATOM    422  O   ASP A  54      -5.763 -20.468   7.951  1.00  0.94           O  
ATOM    423  CG  ASP A  54      -4.127 -20.587  12.248  1.00  0.93           C  
ATOM    424  OD1 ASP A  54      -3.210 -19.804  12.579  1.00  0.91           O  
ATOM    425  OD2 ASP A  54      -4.888 -21.122  13.082  1.00  0.92           O  
ATOM    426  N   VAL A  55      -3.635 -19.921   7.728  1.00  0.96           N  
ATOM    427  CA  VAL A  55      -3.440 -20.295   6.331  1.00  0.96           C  
ATOM    428  C   VAL A  55      -2.086 -20.981   6.163  1.00  0.94           C  
ATOM    429  CB  VAL A  55      -3.535 -19.068   5.397  1.00  0.95           C  
ATOM    430  O   VAL A  55      -1.280 -21.014   7.096  1.00  0.92           O  
ATOM    431  CG1 VAL A  55      -4.960 -18.517   5.374  1.00  0.93           C  
ATOM    432  CG2 VAL A  55      -2.548 -17.987   5.834  1.00  0.93           C  
ATOM    433  N   ASN A  56      -1.865 -21.529   5.052  1.00  0.95           N  
ATOM    434  CA  ASN A  56      -0.610 -22.232   4.807  1.00  0.95           C  
ATOM    435  C   ASN A  56       0.395 -21.346   4.077  1.00  0.94           C  
ATOM    436  CB  ASN A  56      -0.860 -23.516   4.014  1.00  0.93           C  
ATOM    437  O   ASN A  56       0.632 -21.524   2.881  1.00  0.91           O  
ATOM    438  CG  ASN A  56       0.366 -24.404   3.939  1.00  0.85           C  
ATOM    439  ND2 ASN A  56       0.271 -25.483   3.171  1.00  0.81           N  
ATOM    440  OD1 ASN A  56       1.390 -24.123   4.567  1.00  0.78           O  
ATOM    441  N   GLY A  57       1.214 -20.470   4.811  1.00  0.95           N  
ATOM    442  CA  GLY A  57       2.265 -19.608   4.294  1.00  0.96           C  
ATOM    443  C   GLY A  57       1.879 -18.141   4.280  1.00  0.96           C  
ATOM    444  O   GLY A  57       0.723 -17.795   4.530  1.00  0.96           O  
ATOM    445  N   VAL A  58       2.793 -17.289   3.991  1.00  0.95           N  
ATOM    446  CA  VAL A  58       2.651 -15.837   3.998  1.00  0.96           C  
ATOM    447  C   VAL A  58       1.791 -15.396   2.816  1.00  0.96           C  
ATOM    448  CB  VAL A  58       4.025 -15.132   3.951  1.00  0.95           C  
ATOM    449  O   VAL A  58       1.699 -16.102   1.809  1.00  0.96           O  
ATOM    450  CG1 VAL A  58       4.876 -15.526   5.156  1.00  0.89           C  
ATOM    451  CG2 VAL A  58       4.750 -15.466   2.648  1.00  0.89           C  
ATOM    452  N   SER A  59       1.178 -14.244   2.904  1.00  0.96           N  
ATOM    453  CA  SER A  59       0.365 -13.681   1.831  1.00  0.96           C  
ATOM    454  C   SER A  59       1.224 -13.293   0.632  1.00  0.96           C  
ATOM    455  CB  SER A  59      -0.410 -12.460   2.329  1.00  0.96           C  
ATOM    456  O   SER A  59       2.272 -12.664   0.790  1.00  0.96           O  
ATOM    457  OG  SER A  59      -1.422 -12.096   1.406  1.00  0.92           O  
ATOM    458  N   ARG A  60       0.771 -13.648  -0.592  1.00  0.96           N  
ATOM    459  CA  ARG A  60       1.494 -13.392  -1.833  1.00  0.96           C  
ATOM    460  C   ARG A  60       0.662 -12.542  -2.786  1.00  0.96           C  
ATOM    461  CB  ARG A  60       1.884 -14.708  -2.510  1.00  0.96           C  
ATOM    462  O   ARG A  60       1.184 -12.009  -3.768  1.00  0.95           O  
ATOM    463  CG  ARG A  60       2.905 -15.522  -1.731  1.00  0.95           C  
ATOM    464  CD  ARG A  60       3.117 -16.898  -2.347  1.00  0.94           C  
ATOM    465  NE  ARG A  60       3.574 -16.805  -3.731  1.00  0.93           N  
ATOM    466  NH1 ARG A  60       2.787 -18.887  -4.349  1.00  0.89           N  
ATOM    467  NH2 ARG A  60       3.862 -17.562  -5.880  1.00  0.88           N  
ATOM    468  CZ  ARG A  60       3.407 -17.752  -4.650  1.00  0.92           C  
ATOM    469  N   GLY A  61      -0.642 -12.375  -2.586  1.00  0.96           N  
ATOM    470  CA  GLY A  61      -1.575 -11.587  -3.375  1.00  0.96           C  
ATOM    471  C   GLY A  61      -3.027 -11.871  -3.041  1.00  0.96           C  
ATOM    472  O   GLY A  61      -3.355 -12.946  -2.535  1.00  0.96           O  
ATOM    473  N   VAL A  62      -3.869 -10.866  -3.321  1.00  0.96           N  
ATOM    474  CA  VAL A  62      -5.294 -10.922  -3.016  1.00  0.96           C  
ATOM    475  C   VAL A  62      -6.084 -10.193  -4.101  1.00  0.96           C  
ATOM    476  CB  VAL A  62      -5.603 -10.312  -1.630  1.00  0.96           C  
ATOM    477  O   VAL A  62      -5.615  -9.196  -4.654  1.00  0.95           O  
ATOM    478  CG1 VAL A  62      -5.308  -8.813  -1.623  1.00  0.92           C  
ATOM    479  CG2 VAL A  62      -7.057 -10.575  -1.244  1.00  0.91           C  
ATOM    480  N   GLU A  63      -7.276 -10.662  -4.398  1.00  0.95           N  
ATOM    481  CA  GLU A  63      -8.220 -10.037  -5.320  1.00  0.95           C  
ATOM    482  C   GLU A  63      -9.662 -10.316  -4.906  1.00  0.95           C  
ATOM    483  CB  GLU A  63      -7.979 -10.527  -6.750  1.00  0.94           C  
ATOM    484  O   GLU A  63      -9.989 -11.428  -4.487  1.00  0.94           O  
ATOM    485  CG  GLU A  63      -8.874  -9.863  -7.786  1.00  0.86           C  
ATOM    486  CD  GLU A  63      -8.449  -8.443  -8.126  1.00  0.80           C  
ATOM    487  OE1 GLU A  63      -7.379  -8.000  -7.651  1.00  0.81           O  
ATOM    488  OE2 GLU A  63      -9.192  -7.769  -8.874  1.00  0.78           O  
ATOM    489  N   TYR A  64     -10.528  -9.336  -4.971  1.00  0.94           N  
ATOM    490  CA  TYR A  64     -11.964  -9.514  -4.793  1.00  0.94           C  
ATOM    491  C   TYR A  64     -12.646  -9.809  -6.124  1.00  0.93           C  
ATOM    492  CB  TYR A  64     -12.585  -8.270  -4.152  1.00  0.93           C  
ATOM    493  O   TYR A  64     -12.681  -8.956  -7.013  1.00  0.91           O  
ATOM    494  CG  TYR A  64     -14.055  -8.416  -3.843  1.00  0.92           C  
ATOM    495  CD1 TYR A  64     -14.486  -9.168  -2.752  1.00  0.91           C  
ATOM    496  CD2 TYR A  64     -15.016  -7.804  -4.640  1.00  0.91           C  
ATOM    497  CE1 TYR A  64     -15.840  -9.307  -2.464  1.00  0.90           C  
ATOM    498  CE2 TYR A  64     -16.373  -7.936  -4.361  1.00  0.91           C  
ATOM    499  OH  TYR A  64     -18.116  -8.823  -2.992  1.00  0.88           O  
ATOM    500  CZ  TYR A  64     -16.774  -8.688  -3.273  1.00  0.90           C  
ATOM    501  N   ASN A  65     -13.129 -10.938  -6.222  1.00  0.92           N  
ATOM    502  CA  ASN A  65     -13.915 -11.359  -7.377  1.00  0.92           C  
ATOM    503  C   ASN A  65     -15.387 -10.991  -7.217  1.00  0.92           C  
ATOM    504  CB  ASN A  65     -13.765 -12.864  -7.608  1.00  0.91           C  
ATOM    505  O   ASN A  65     -16.141 -11.706  -6.554  1.00  0.91           O  
ATOM    506  CG  ASN A  65     -14.439 -13.328  -8.884  1.00  0.90           C  
ATOM    507  ND2 ASN A  65     -13.867 -14.343  -9.522  1.00  0.89           N  
ATOM    508  OD1 ASN A  65     -15.465 -12.779  -9.294  1.00  0.89           O  
ATOM    509  N   MET A  66     -15.873 -10.011  -7.915  1.00  0.89           N  
ATOM    510  CA  MET A  66     -17.224  -9.465  -7.816  1.00  0.89           C  
ATOM    511  C   MET A  66     -18.252 -10.457  -8.351  1.00  0.88           C  
ATOM    512  CB  MET A  66     -17.327  -8.143  -8.579  1.00  0.86           C  
ATOM    513  O   MET A  66     -19.359 -10.558  -7.819  1.00  0.87           O  
ATOM    514  CG  MET A  66     -16.563  -7.000  -7.930  1.00  0.78           C  
ATOM    515  SD  MET A  66     -16.933  -5.378  -8.704  1.00  0.76           S  
ATOM    516  CE  MET A  66     -16.144  -5.608 -10.321  1.00  0.67           C  
ATOM    517  N   ALA A  67     -17.886 -11.241  -9.377  1.00  0.87           N  
ATOM    518  CA  ALA A  67     -18.804 -12.192  -9.997  1.00  0.87           C  
ATOM    519  C   ALA A  67     -19.137 -13.336  -9.042  1.00  0.87           C  
ATOM    520  CB  ALA A  67     -18.208 -12.741 -11.292  1.00  0.85           C  
ATOM    521  O   ALA A  67     -20.235 -13.894  -9.092  1.00  0.86           O  
ATOM    522  N   GLN A  68     -18.235 -13.584  -8.081  1.00  0.90           N  
ATOM    523  CA  GLN A  68     -18.413 -14.669  -7.122  1.00  0.90           C  
ATOM    524  C   GLN A  68     -18.738 -14.127  -5.733  1.00  0.90           C  
ATOM    525  CB  GLN A  68     -17.160 -15.546  -7.064  1.00  0.89           C  
ATOM    526  O   GLN A  68     -18.993 -14.898  -4.805  1.00  0.89           O  
ATOM    527  CG  GLN A  68     -16.885 -16.311  -8.351  1.00  0.85           C  
ATOM    528  CD  GLN A  68     -17.933 -17.370  -8.640  1.00  0.81           C  
ATOM    529  NE2 GLN A  68     -18.599 -17.248  -9.783  1.00  0.80           N  
ATOM    530  OE1 GLN A  68     -18.141 -18.290  -7.843  1.00  0.81           O  
ATOM    531  N   ASN A  69     -18.655 -12.854  -5.616  1.00  0.91           N  
ATOM    532  CA  ASN A  69     -18.751 -12.172  -4.330  1.00  0.92           C  
ATOM    533  C   ASN A  69     -17.853 -12.823  -3.282  1.00  0.91           C  
ATOM    534  CB  ASN A  69     -20.202 -12.146  -3.843  1.00  0.90           C  
ATOM    535  O   ASN A  69     -18.308 -13.150  -2.185  1.00  0.90           O  
ATOM    536  CG  ASN A  69     -20.386 -11.292  -2.604  1.00  0.88           C  
ATOM    537  ND2 ASN A  69     -21.237 -11.747  -1.692  1.00  0.89           N  
ATOM    538  OD1 ASN A  69     -19.770 -10.232  -2.469  1.00  0.88           O  
ATOM    539  N   ALA A  70     -16.618 -13.005  -3.669  1.00  0.92           N  
ATOM    540  CA  ALA A  70     -15.667 -13.733  -2.833  1.00  0.93           C  
ATOM    541  C   ALA A  70     -14.267 -13.136  -2.947  1.00  0.93           C  
ATOM    542  CB  ALA A  70     -15.644 -15.211  -3.216  1.00  0.92           C  
ATOM    543  O   ALA A  70     -13.861 -12.690  -4.023  1.00  0.93           O  
ATOM    544  N   VAL A  71     -13.521 -13.209  -1.898  1.00  0.95           N  
ATOM    545  CA  VAL A  71     -12.098 -12.886  -1.885  1.00  0.95           C  
ATOM    546  C   VAL A  71     -11.285 -14.121  -2.269  1.00  0.95           C  
ATOM    547  CB  VAL A  71     -11.648 -12.360  -0.504  1.00  0.94           C  
ATOM    548  O   VAL A  71     -11.431 -15.182  -1.658  1.00  0.95           O  
ATOM    549  CG1 VAL A  71     -10.143 -12.097  -0.490  1.00  0.93           C  
ATOM    550  CG2 VAL A  71     -12.418 -11.092  -0.140  1.00  0.93           C  
ATOM    551  N   TYR A  72     -10.438 -13.980  -3.240  1.00  0.95           N  
ATOM    552  CA  TYR A  72      -9.389 -14.934  -3.583  1.00  0.95           C  
ATOM    553  C   TYR A  72      -8.032 -14.459  -3.075  1.00  0.95           C  
ATOM    554  CB  TYR A  72      -9.332 -15.150  -5.098  1.00  0.95           C  
ATOM    555  O   TYR A  72      -7.692 -13.281  -3.205  1.00  0.94           O  
ATOM    556  CG  TYR A  72     -10.453 -16.010  -5.631  1.00  0.94           C  
ATOM    557  CD1 TYR A  72     -10.245 -17.356  -5.923  1.00  0.92           C  
ATOM    558  CD2 TYR A  72     -11.720 -15.479  -5.844  1.00  0.91           C  
ATOM    559  CE1 TYR A  72     -11.273 -18.152  -6.416  1.00  0.91           C  
ATOM    560  CE2 TYR A  72     -12.756 -16.265  -6.337  1.00  0.91           C  
ATOM    561  OH  TYR A  72     -13.546 -18.382  -7.107  1.00  0.88           O  
ATOM    562  CZ  TYR A  72     -12.524 -17.599  -6.619  1.00  0.91           C  
ATOM    563  N   ARG A  73      -7.243 -15.348  -2.488  1.00  0.96           N  
ATOM    564  CA  ARG A  73      -5.911 -15.021  -1.990  1.00  0.96           C  
ATOM    565  C   ARG A  73      -4.935 -16.163  -2.246  1.00  0.96           C  
ATOM    566  CB  ARG A  73      -5.960 -14.699  -0.495  1.00  0.94           C  
ATOM    567  O   ARG A  73      -5.310 -17.335  -2.175  1.00  0.95           O  
ATOM    568  CG  ARG A  73      -4.616 -14.819   0.206  1.00  0.83           C  
ATOM    569  CD  ARG A  73      -4.718 -14.471   1.684  1.00  0.79           C  
ATOM    570  NE  ARG A  73      -5.307 -13.151   1.888  1.00  0.77           N  
ATOM    571  NH1 ARG A  73      -3.306 -12.104   2.375  1.00  0.68           N  
ATOM    572  NH2 ARG A  73      -5.261 -10.906   2.373  1.00  0.63           N  
ATOM    573  CZ  ARG A  73      -4.623 -12.057   2.212  1.00  0.73           C  
ATOM    574  N   VAL A  74      -3.723 -15.848  -2.423  1.00  0.95           N  
ATOM    575  CA  VAL A  74      -2.627 -16.811  -2.440  1.00  0.95           C  
ATOM    576  C   VAL A  74      -1.787 -16.661  -1.174  1.00  0.95           C  
ATOM    577  CB  VAL A  74      -1.739 -16.638  -3.692  1.00  0.95           C  
ATOM    578  O   VAL A  74      -1.234 -15.591  -0.911  1.00  0.95           O  
ATOM    579  CG1 VAL A  74      -0.610 -17.668  -3.700  1.00  0.93           C  
ATOM    580  CG2 VAL A  74      -2.580 -16.753  -4.963  1.00  0.93           C  
ATOM    581  N   CYS A  75      -1.705 -17.678  -0.412  1.00  0.96           N  
ATOM    582  CA  CYS A  75      -0.837 -17.787   0.755  1.00  0.96           C  
ATOM    583  C   CYS A  75       0.108 -18.975   0.623  1.00  0.95           C  
ATOM    584  CB  CYS A  75      -1.669 -17.925   2.030  1.00  0.95           C  
ATOM    585  O   CYS A  75      -0.331 -20.099   0.374  1.00  0.94           O  
ATOM    586  SG  CYS A  75      -2.745 -16.511   2.355  1.00  0.94           S  
ATOM    587  N   GLY A  76       1.408 -18.649   0.799  1.00  0.96           N  
ATOM    588  CA  GLY A  76       2.398 -19.660   0.463  1.00  0.95           C  
ATOM    589  C   GLY A  76       2.199 -20.254  -0.918  1.00  0.95           C  
ATOM    590  O   GLY A  76       2.216 -19.533  -1.918  1.00  0.93           O  
ATOM    591  N   GLY A  77       1.959 -21.497  -1.030  1.00  0.93           N  
ATOM    592  CA  GLY A  77       1.745 -22.243  -2.260  1.00  0.93           C  
ATOM    593  C   GLY A  77       0.287 -22.586  -2.504  1.00  0.93           C  
ATOM    594  O   GLY A  77      -0.023 -23.455  -3.321  1.00  0.92           O  
ATOM    595  N   LYS A  78      -0.625 -21.957  -1.778  1.00  0.93           N  
ATOM    596  CA  LYS A  78      -2.034 -22.342  -1.803  1.00  0.93           C  
ATOM    597  C   LYS A  78      -2.914 -21.178  -2.248  1.00  0.94           C  
ATOM    598  CB  LYS A  78      -2.479 -22.840  -0.427  1.00  0.93           C  
ATOM    599  O   LYS A  78      -2.677 -20.031  -1.862  1.00  0.94           O  
ATOM    600  CG  LYS A  78      -1.720 -24.065   0.063  1.00  0.92           C  
ATOM    601  CD  LYS A  78      -1.947 -25.265  -0.848  1.00  0.91           C  
ATOM    602  CE  LYS A  78      -1.325 -26.530  -0.272  1.00  0.90           C  
ATOM    603  NZ  LYS A  78      -1.818 -27.756  -0.968  1.00  0.89           N  
ATOM    604  N   LEU A  79      -3.923 -21.462  -3.080  1.00  0.93           N  
ATOM    605  CA  LEU A  79      -5.012 -20.551  -3.415  1.00  0.93           C  
ATOM    606  C   LEU A  79      -6.211 -20.778  -2.500  1.00  0.94           C  
ATOM    607  CB  LEU A  79      -5.429 -20.729  -4.877  1.00  0.93           C  
ATOM    608  O   LEU A  79      -6.684 -21.908  -2.359  1.00  0.93           O  
ATOM    609  CG  LEU A  79      -6.548 -19.814  -5.378  1.00  0.92           C  
ATOM    610  CD1 LEU A  79      -6.093 -18.359  -5.356  1.00  0.90           C  
ATOM    611  CD2 LEU A  79      -6.984 -20.222  -6.782  1.00  0.90           C  
ATOM    612  N   TYR A  80      -6.748 -19.727  -1.988  1.00  0.94           N  
ATOM    613  CA  TYR A  80      -7.922 -19.716  -1.124  1.00  0.95           C  
ATOM    614  C   TYR A  80      -9.064 -18.936  -1.764  1.00  0.94           C  
ATOM    615  CB  TYR A  80      -7.580 -19.113   0.242  1.00  0.95           C  
ATOM    616  O   TYR A  80      -8.840 -17.892  -2.383  1.00  0.93           O  
ATOM    617  CG  TYR A  80      -6.586 -19.928   1.033  1.00  0.96           C  
ATOM    618  CD1 TYR A  80      -7.008 -20.782   2.050  1.00  0.95           C  
ATOM    619  CD2 TYR A  80      -5.224 -19.845   0.768  1.00  0.95           C  
ATOM    620  CE1 TYR A  80      -6.096 -21.534   2.783  1.00  0.95           C  
ATOM    621  CE2 TYR A  80      -4.302 -20.592   1.494  1.00  0.95           C  
ATOM    622  OH  TYR A  80      -3.840 -22.175   3.221  1.00  0.92           O  
ATOM    623  CZ  TYR A  80      -4.747 -21.433   2.498  1.00  0.95           C  
ATOM    624  N   LYS A  81     -10.249 -19.382  -1.661  1.00  0.93           N  
ATOM    625  CA  LYS A  81     -11.521 -18.682  -1.815  1.00  0.93           C  
ATOM    626  C   LYS A  81     -12.186 -18.446  -0.461  1.00  0.92           C  
ATOM    627  CB  LYS A  81     -12.461 -19.469  -2.729  1.00  0.93           C  
ATOM    628  O   LYS A  81     -12.722 -19.376   0.144  1.00  0.91           O  
ATOM    629  CG  LYS A  81     -13.804 -18.795  -2.965  1.00  0.92           C  
ATOM    630  CD  LYS A  81     -14.689 -19.620  -3.890  1.00  0.91           C  
ATOM    631  CE  LYS A  81     -16.029 -18.940  -4.137  1.00  0.90           C  
ATOM    632  NZ  LYS A  81     -16.873 -19.711  -5.099  1.00  0.89           N  
ATOM    633  N   GLY A  82     -12.210 -17.117  -0.018  1.00  0.94           N  
ATOM    634  CA  GLY A  82     -12.394 -16.881   1.405  1.00  0.94           C  
ATOM    635  C   GLY A  82     -11.395 -17.629   2.268  1.00  0.94           C  
ATOM    636  O   GLY A  82     -10.183 -17.488   2.089  1.00  0.92           O  
ATOM    637  N   GLU A  83     -11.903 -18.605   3.125  1.00  0.93           N  
ATOM    638  CA  GLU A  83     -11.050 -19.388   4.014  1.00  0.94           C  
ATOM    639  C   GLU A  83     -10.845 -20.802   3.477  1.00  0.94           C  
ATOM    640  CB  GLU A  83     -11.646 -19.442   5.423  1.00  0.92           C  
ATOM    641  O   GLU A  83     -10.105 -21.594   4.065  1.00  0.93           O  
ATOM    642  CG  GLU A  83     -11.819 -18.076   6.070  1.00  0.86           C  
ATOM    643  CD  GLU A  83     -10.524 -17.283   6.152  1.00  0.83           C  
ATOM    644  OE1 GLU A  83      -9.454 -17.890   6.385  1.00  0.83           O  
ATOM    645  OE2 GLU A  83     -10.579 -16.044   5.982  1.00  0.82           O  
ATOM    646  N   SER A  84     -11.450 -21.153   2.396  1.00  0.93           N  
ATOM    647  CA  SER A  84     -11.378 -22.491   1.818  1.00  0.93           C  
ATOM    648  C   SER A  84     -10.230 -22.600   0.821  1.00  0.94           C  
ATOM    649  CB  SER A  84     -12.696 -22.851   1.133  1.00  0.93           C  
ATOM    650  O   SER A  84     -10.165 -21.837  -0.146  1.00  0.94           O  
ATOM    651  OG  SER A  84     -13.769 -22.825   2.059  1.00  0.89           O  
ATOM    652  N   GLU A  85      -9.364 -23.534   1.061  1.00  0.93           N  
ATOM    653  CA  GLU A  85      -8.355 -23.904   0.073  1.00  0.93           C  
ATOM    654  C   GLU A  85      -8.999 -24.496  -1.178  1.00  0.93           C  
ATOM    655  CB  GLU A  85      -7.355 -24.897   0.670  1.00  0.92           C  
ATOM    656  O   GLU A  85      -9.793 -25.436  -1.088  1.00  0.91           O  
ATOM    657  CG  GLU A  85      -6.171 -25.198  -0.237  1.00  0.87           C  
ATOM    658  CD  GLU A  85      -5.132 -26.098   0.412  1.00  0.84           C  
ATOM    659  OE1 GLU A  85      -4.844 -25.922   1.618  1.00  0.86           O  
ATOM    660  OE2 GLU A  85      -4.600 -26.986  -0.291  1.00  0.85           O  
ATOM    661  N   VAL A  86      -8.541 -23.914  -2.398  1.00  0.92           N  
ATOM    662  CA  VAL A  86      -9.225 -24.309  -3.625  1.00  0.91           C  
ATOM    663  C   VAL A  86      -8.205 -24.793  -4.653  1.00  0.89           C  
ATOM    664  CB  VAL A  86     -10.061 -23.148  -4.208  1.00  0.90           C  
ATOM    665  O   VAL A  86      -8.576 -25.325  -5.702  1.00  0.85           O  
ATOM    666  CG1 VAL A  86     -11.261 -22.844  -3.314  1.00  0.88           C  
ATOM    667  CG2 VAL A  86      -9.193 -21.903  -4.384  1.00  0.87           C  
ATOM    668  N   GLY A  87      -6.944 -24.705  -4.395  1.00  0.90           N  
ATOM    669  CA  GLY A  87      -5.954 -25.220  -5.328  1.00  0.90           C  
ATOM    670  C   GLY A  87      -4.531 -24.861  -4.946  1.00  0.91           C  
ATOM    671  O   GLY A  87      -4.305 -24.168  -3.952  1.00  0.90           O  
ATOM    672  N   ASP A  88      -3.553 -25.301  -5.700  1.00  0.90           N  
ATOM    673  CA  ASP A  88      -2.126 -25.045  -5.526  1.00  0.90           C  
ATOM    674  C   ASP A  88      -1.645 -23.947  -6.472  1.00  0.89           C  
ATOM    675  CB  ASP A  88      -1.320 -26.326  -5.752  1.00  0.89           C  
ATOM    676  O   ASP A  88      -2.058 -23.897  -7.633  1.00  0.88           O  
ATOM    677  CG  ASP A  88      -1.533 -27.361  -4.662  1.00  0.87           C  
ATOM    678  OD1 ASP A  88      -1.404 -27.023  -3.466  1.00  0.87           O  
ATOM    679  OD2 ASP A  88      -1.830 -28.527  -5.003  1.00  0.87           O  
ATOM    680  N   VAL A  89      -0.778 -23.105  -5.992  1.00  0.91           N  
ATOM    681  CA  VAL A  89      -0.075 -22.088  -6.769  1.00  0.91           C  
ATOM    682  C   VAL A  89       1.433 -22.265  -6.607  1.00  0.89           C  
ATOM    683  CB  VAL A  89      -0.493 -20.662  -6.346  1.00  0.90           C  
ATOM    684  O   VAL A  89       2.016 -21.805  -5.622  1.00  0.87           O  
ATOM    685  CG1 VAL A  89       0.179 -19.617  -7.234  1.00  0.87           C  
ATOM    686  CG2 VAL A  89      -2.013 -20.514  -6.399  1.00  0.86           C  
ATOM    687  N   ALA A  90       1.967 -22.917  -7.586  1.00  0.88           N  
ATOM    688  CA  ALA A  90       3.392 -23.236  -7.552  1.00  0.88           C  
ATOM    689  C   ALA A  90       4.239 -21.966  -7.576  1.00  0.87           C  
ATOM    690  CB  ALA A  90       3.763 -24.142  -8.723  1.00  0.86           C  
ATOM    691  O   ALA A  90       3.833 -20.953  -8.150  1.00  0.86           O  
ATOM    692  N   GLY A  91       5.481 -22.050  -6.975  1.00  0.87           N  
ATOM    693  CA  GLY A  91       6.481 -20.994  -6.991  1.00  0.87           C  
ATOM    694  C   GLY A  91       6.563 -20.231  -5.683  1.00  0.88           C  
ATOM    695  O   GLY A  91       5.976 -20.642  -4.680  1.00  0.87           O  
ATOM    696  N   SER A  92       7.404 -19.151  -5.764  1.00  0.87           N  
ATOM    697  CA  SER A  92       7.639 -18.239  -4.650  1.00  0.87           C  
ATOM    698  C   SER A  92       7.466 -16.785  -5.079  1.00  0.85           C  
ATOM    699  CB  SER A  92       9.040 -18.445  -4.073  1.00  0.85           C  
ATOM    700  O   SER A  92       7.257 -16.503  -6.261  1.00  0.82           O  
ATOM    701  OG  SER A  92      10.029 -18.229  -5.064  1.00  0.87           O  
ATOM    702  N   GLY A  93       7.346 -15.817  -4.158  1.00  0.91           N  
ATOM    703  CA  GLY A  93       7.209 -14.389  -4.393  1.00  0.92           C  
ATOM    704  C   GLY A  93       5.765 -13.940  -4.517  1.00  0.93           C  
ATOM    705  O   GLY A  93       4.843 -14.726  -4.289  1.00  0.93           O  
ATOM    706  N   ARG A  94       5.582 -12.773  -4.907  1.00  0.95           N  
ATOM    707  CA  ARG A  94       4.268 -12.163  -5.080  1.00  0.95           C  
ATOM    708  C   ARG A  94       3.612 -12.635  -6.374  1.00  0.95           C  
ATOM    709  CB  ARG A  94       4.378 -10.637  -5.075  1.00  0.93           C  
ATOM    710  O   ARG A  94       4.301 -13.040  -7.313  1.00  0.94           O  
ATOM    711  CG  ARG A  94       4.750 -10.051  -3.723  1.00  0.84           C  
ATOM    712  CD  ARG A  94       4.470  -8.556  -3.660  1.00  0.80           C  
ATOM    713  NE  ARG A  94       3.039  -8.278  -3.596  1.00  0.78           N  
ATOM    714  NH1 ARG A  94       2.878  -8.546  -1.307  1.00  0.70           N  
ATOM    715  NH2 ARG A  94       1.018  -8.012  -2.537  1.00  0.65           N  
ATOM    716  CZ  ARG A  94       2.315  -8.279  -2.480  1.00  0.75           C  
ATOM    717  N   VAL A  95       2.292 -12.547  -6.368  1.00  0.94           N  
ATOM    718  CA  VAL A  95       1.478 -12.932  -7.517  1.00  0.94           C  
ATOM    719  C   VAL A  95       0.561 -11.776  -7.911  1.00  0.94           C  
ATOM    720  CB  VAL A  95       0.642 -14.198  -7.221  1.00  0.93           C  
ATOM    721  O   VAL A  95       0.055 -11.055  -7.049  1.00  0.94           O  
ATOM    722  CG1 VAL A  95       1.547 -15.360  -6.816  1.00  0.88           C  
ATOM    723  CG2 VAL A  95      -0.388 -13.914  -6.130  1.00  0.88           C  
ATOM    724  N   SER A  96       0.337 -11.627  -9.176  1.00  0.94           N  
ATOM    725  CA  SER A  96      -0.735 -10.780  -9.690  1.00  0.94           C  
ATOM    726  C   SER A  96      -1.995 -11.593  -9.969  1.00  0.94           C  
ATOM    727  CB  SER A  96      -0.288 -10.063 -10.965  1.00  0.92           C  
ATOM    728  O   SER A  96      -1.914 -12.747 -10.394  1.00  0.93           O  
ATOM    729  OG  SER A  96       0.175 -10.993 -11.929  1.00  0.77           O  
ATOM    730  N   MET A  97      -3.094 -11.020  -9.700  1.00  0.94           N  
ATOM    731  CA  MET A  97      -4.376 -11.700  -9.860  1.00  0.94           C  
ATOM    732  C   MET A  97      -5.363 -10.828 -10.629  1.00  0.93           C  
ATOM    733  CB  MET A  97      -4.961 -12.074  -8.496  1.00  0.94           C  
ATOM    734  O   MET A  97      -5.339  -9.602 -10.508  1.00  0.92           O  
ATOM    735  CG  MET A  97      -4.073 -13.000  -7.681  1.00  0.92           C  
ATOM    736  SD  MET A  97      -4.818 -13.445  -6.065  1.00  0.93           S  
ATOM    737  CE  MET A  97      -6.271 -14.374  -6.627  1.00  0.89           C  
ATOM    738  N   ALA A  98      -6.235 -11.458 -11.372  1.00  0.93           N  
ATOM    739  CA  ALA A  98      -7.366 -10.828 -12.050  1.00  0.93           C  
ATOM    740  C   ALA A  98      -8.563 -11.772 -12.111  1.00  0.92           C  
ATOM    741  CB  ALA A  98      -6.966 -10.388 -13.456  1.00  0.92           C  
ATOM    742  O   ALA A  98      -8.403 -12.974 -12.336  1.00  0.91           O  
ATOM    743  N   HIS A  99      -9.769 -11.220 -11.920  1.00  0.91           N  
ATOM    744  CA  HIS A  99     -10.975 -12.040 -11.946  1.00  0.91           C  
ATOM    745  C   HIS A  99     -11.700 -11.909 -13.281  1.00  0.89           C  
ATOM    746  CB  HIS A  99     -11.911 -11.653 -10.800  1.00  0.89           C  
ATOM    747  O   HIS A  99     -11.948 -10.797 -13.752  1.00  0.87           O  
ATOM    748  CG  HIS A  99     -12.501 -10.285 -10.942  1.00  0.87           C  
ATOM    749  CD2 HIS A  99     -13.646  -9.868 -11.530  1.00  0.83           C  
ATOM    750  ND1 HIS A  99     -11.888  -9.156 -10.444  1.00  0.82           N  
ATOM    751  CE1 HIS A  99     -12.635  -8.100 -10.719  1.00  0.82           C  
ATOM    752  NE2 HIS A  99     -13.707  -8.504 -11.378  1.00  0.83           N  
ATOM    753  N   GLY A 100     -12.059 -13.027 -13.822  1.00  0.86           N  
ATOM    754  CA  GLY A 100     -12.925 -13.119 -14.987  1.00  0.86           C  
ATOM    755  C   GLY A 100     -14.360 -13.466 -14.636  1.00  0.86           C  
ATOM    756  O   GLY A 100     -14.727 -13.497 -13.460  1.00  0.84           O  
ATOM    757  N   ARG A 101     -15.212 -13.707 -15.556  1.00  0.83           N  
ATOM    758  CA  ARG A 101     -16.583 -14.163 -15.354  1.00  0.82           C  
ATOM    759  C   ARG A 101     -16.616 -15.633 -14.948  1.00  0.82           C  
ATOM    760  CB  ARG A 101     -17.414 -13.951 -16.621  1.00  0.81           C  
ATOM    761  O   ARG A 101     -17.472 -16.046 -14.162  1.00  0.81           O  
ATOM    762  CG  ARG A 101     -18.882 -14.311 -16.463  1.00  0.77           C  
ATOM    763  CD  ARG A 101     -19.673 -14.026 -17.733  1.00  0.76           C  
ATOM    764  NE  ARG A 101     -21.029 -14.561 -17.655  1.00  0.71           N  
ATOM    765  NH1 ARG A 101     -21.659 -13.833 -19.755  1.00  0.68           N  
ATOM    766  NH2 ARG A 101     -23.146 -14.981 -18.441  1.00  0.65           N  
ATOM    767  CZ  ARG A 101     -21.941 -14.457 -18.617  1.00  0.70           C  
ATOM    768  N   THR A 102     -15.672 -16.403 -15.544  1.00  0.83           N  
ATOM    769  CA  THR A 102     -15.767 -17.853 -15.407  1.00  0.83           C  
ATOM    770  C   THR A 102     -14.559 -18.405 -14.655  1.00  0.84           C  
ATOM    771  CB  THR A 102     -15.877 -18.538 -16.781  1.00  0.82           C  
ATOM    772  O   THR A 102     -14.556 -19.566 -14.242  1.00  0.83           O  
ATOM    773  CG2 THR A 102     -17.192 -18.186 -17.468  1.00  0.78           C  
ATOM    774  OG1 THR A 102     -14.788 -18.110 -17.610  1.00  0.81           O  
ATOM    775  N   SER A 103     -13.513 -17.514 -14.388  1.00  0.83           N  
ATOM    776  CA  SER A 103     -12.268 -17.987 -13.792  1.00  0.85           C  
ATOM    777  C   SER A 103     -11.584 -16.884 -12.991  1.00  0.87           C  
ATOM    778  CB  SER A 103     -11.319 -18.506 -14.873  1.00  0.83           C  
ATOM    779  O   SER A 103     -11.885 -15.702 -13.170  1.00  0.86           O  
ATOM    780  OG  SER A 103     -11.014 -17.485 -15.807  1.00  0.78           O  
ATOM    781  N   GLN A 104     -10.763 -17.249 -12.103  1.00  0.88           N  
ATOM    782  CA  GLN A 104      -9.728 -16.455 -11.449  1.00  0.89           C  
ATOM    783  C   GLN A 104      -8.360 -16.712 -12.075  1.00  0.89           C  
ATOM    784  CB  GLN A 104      -9.685 -16.759  -9.950  1.00  0.88           C  
ATOM    785  O   GLN A 104      -7.844 -17.830 -12.014  1.00  0.88           O  
ATOM    786  CG  GLN A 104      -8.687 -15.905  -9.179  1.00  0.86           C  
ATOM    787  CD  GLN A 104      -9.064 -14.436  -9.159  1.00  0.83           C  
ATOM    788  NE2 GLN A 104      -8.139 -13.581  -9.582  1.00  0.85           N  
ATOM    789  OE1 GLN A 104     -10.177 -14.072  -8.768  1.00  0.85           O  
ATOM    790  N   ALA A 105      -7.739 -15.694 -12.670  1.00  0.87           N  
ATOM    791  CA  ALA A 105      -6.386 -15.791 -13.212  1.00  0.89           C  
ATOM    792  C   ALA A 105      -5.345 -15.417 -12.161  1.00  0.90           C  
ATOM    793  CB  ALA A 105      -6.240 -14.897 -14.442  1.00  0.86           C  
ATOM    794  O   ALA A 105      -5.531 -14.457 -11.408  1.00  0.89           O  
ATOM    795  N   VAL A 106      -4.286 -16.131 -12.126  1.00  0.86           N  
ATOM    796  CA  VAL A 106      -3.136 -15.890 -11.262  1.00  0.88           C  
ATOM    797  C   VAL A 106      -1.852 -15.933 -12.087  1.00  0.86           C  
ATOM    798  CB  VAL A 106      -3.064 -16.919 -10.112  1.00  0.86           C  
ATOM    799  O   VAL A 106      -1.507 -16.971 -12.657  1.00  0.84           O  
ATOM    800  CG1 VAL A 106      -1.934 -16.570  -9.145  1.00  0.87           C  
ATOM    801  CG2 VAL A 106      -4.400 -16.987  -9.374  1.00  0.85           C  
ATOM    802  N   GLY A 107      -1.203 -14.843 -12.185  1.00  0.86           N  
ATOM    803  CA  GLY A 107       0.153 -14.752 -12.703  1.00  0.87           C  
ATOM    804  C   GLY A 107       1.212 -15.081 -11.668  1.00  0.86           C  
ATOM    805  O   GLY A 107       1.321 -14.399 -10.646  1.00  0.83           O  
ATOM    806  N   VAL A 108       2.019 -16.107 -11.880  1.00  0.83           N  
ATOM    807  CA  VAL A 108       3.015 -16.558 -10.914  1.00  0.84           C  
ATOM    808  C   VAL A 108       4.202 -17.180 -11.648  1.00  0.82           C  
ATOM    809  CB  VAL A 108       2.418 -17.571  -9.912  1.00  0.79           C  
ATOM    810  O   VAL A 108       4.025 -18.064 -12.489  1.00  0.77           O  
ATOM    811  CG1 VAL A 108       1.855 -18.787 -10.645  1.00  0.66           C  
ATOM    812  CG2 VAL A 108       3.472 -17.997  -8.893  1.00  0.63           C  
ATOM    813  N   ASN A 109       5.484 -16.722 -11.312  1.00  0.76           N  
ATOM    814  CA  ASN A 109       6.740 -17.248 -11.838  1.00  0.75           C  
ATOM    815  C   ASN A 109       6.707 -17.361 -13.359  1.00  0.74           C  
ATOM    816  CB  ASN A 109       7.057 -18.607 -11.210  1.00  0.69           C  
ATOM    817  O   ASN A 109       7.083 -18.394 -13.917  1.00  0.68           O  
ATOM    818  CG  ASN A 109       7.366 -18.508  -9.729  1.00  0.63           C  
ATOM    819  ND2 ASN A 109       7.309 -19.639  -9.036  1.00  0.57           N  
ATOM    820  OD1 ASN A 109       7.652 -17.425  -9.213  1.00  0.59           O  
ATOM    821  N   GLY A 110       6.095 -16.407 -13.982  1.00  0.80           N  
ATOM    822  CA  GLY A 110       6.057 -16.342 -15.434  1.00  0.81           C  
ATOM    823  C   GLY A 110       4.950 -17.184 -16.040  1.00  0.80           C  
ATOM    824  O   GLY A 110       4.806 -17.243 -17.263  1.00  0.77           O  
ATOM    825  N   GLN A 111       4.148 -17.897 -15.218  1.00  0.80           N  
ATOM    826  CA  GLN A 111       3.027 -18.705 -15.685  1.00  0.81           C  
ATOM    827  C   GLN A 111       1.695 -18.026 -15.380  1.00  0.81           C  
ATOM    828  CB  GLN A 111       3.065 -20.095 -15.048  1.00  0.79           C  
ATOM    829  O   GLN A 111       1.541 -17.389 -14.336  1.00  0.81           O  
ATOM    830  CG  GLN A 111       4.313 -20.896 -15.394  1.00  0.74           C  
ATOM    831  CD  GLN A 111       4.292 -22.297 -14.812  1.00  0.72           C  
ATOM    832  NE2 GLN A 111       4.925 -23.237 -15.505  1.00  0.69           N  
ATOM    833  OE1 GLN A 111       3.711 -22.532 -13.747  1.00  0.72           O  
ATOM    834  N   LEU A 112       0.762 -18.185 -16.296  1.00  0.82           N  
ATOM    835  CA  LEU A 112      -0.641 -17.863 -16.058  1.00  0.83           C  
ATOM    836  C   LEU A 112      -1.427 -19.112 -15.673  1.00  0.83           C  
ATOM    837  CB  LEU A 112      -1.262 -17.219 -17.301  1.00  0.81           C  
ATOM    838  O   LEU A 112      -1.505 -20.067 -16.450  1.00  0.81           O  
ATOM    839  CG  LEU A 112      -2.707 -16.736 -17.164  1.00  0.79           C  
ATOM    840  CD1 LEU A 112      -2.794 -15.608 -16.142  1.00  0.75           C  
ATOM    841  CD2 LEU A 112      -3.250 -16.284 -18.515  1.00  0.76           C  
ATOM    842  N   VAL A 113      -1.998 -19.111 -14.513  1.00  0.83           N  
ATOM    843  CA  VAL A 113      -2.845 -20.187 -14.009  1.00  0.84           C  
ATOM    844  C   VAL A 113      -4.280 -19.688 -13.858  1.00  0.84           C  
ATOM    845  CB  VAL A 113      -2.325 -20.734 -12.660  1.00  0.82           C  
ATOM    846  O   VAL A 113      -4.532 -18.710 -13.150  1.00  0.83           O  
ATOM    847  CG1 VAL A 113      -3.158 -21.932 -12.206  1.00  0.81           C  
ATOM    848  CG2 VAL A 113      -0.850 -21.115 -12.771  1.00  0.81           C  
ATOM    849  N   GLU A 114      -5.160 -20.379 -14.485  1.00  0.85           N  
ATOM    850  CA  GLU A 114      -6.595 -20.124 -14.406  1.00  0.85           C  
ATOM    851  C   GLU A 114      -7.284 -21.128 -13.486  1.00  0.86           C  
ATOM    852  CB  GLU A 114      -7.227 -20.168 -15.799  1.00  0.83           C  
ATOM    853  O   GLU A 114      -7.270 -22.332 -13.751  1.00  0.84           O  
ATOM    854  CG  GLU A 114      -8.672 -19.690 -15.835  1.00  0.76           C  
ATOM    855  CD  GLU A 114      -9.333 -19.877 -17.191  1.00  0.73           C  
ATOM    856  OE1 GLU A 114      -8.750 -20.563 -18.061  1.00  0.71           O  
ATOM    857  OE2 GLU A 114     -10.442 -19.332 -17.386  1.00  0.68           O  
ATOM    858  N   TYR A 115      -7.919 -20.595 -12.562  1.00  0.86           N  
ATOM    859  CA  TYR A 115      -8.832 -21.355 -11.715  1.00  0.87           C  
ATOM    860  C   TYR A 115     -10.281 -21.108 -12.118  1.00  0.86           C  
ATOM    861  CB  TYR A 115      -8.630 -20.988 -10.242  1.00  0.83           C  
ATOM    862  O   TYR A 115     -10.847 -20.056 -11.812  1.00  0.83           O  
ATOM    863  CG  TYR A 115      -7.288 -21.407  -9.691  1.00  0.74           C  
ATOM    864  CD1 TYR A 115      -7.130 -22.631  -9.046  1.00  0.67           C  
ATOM    865  CD2 TYR A 115      -6.178 -20.579  -9.813  1.00  0.68           C  
ATOM    866  CE1 TYR A 115      -5.896 -23.020  -8.535  1.00  0.64           C  
ATOM    867  CE2 TYR A 115      -4.939 -20.958  -9.306  1.00  0.65           C  
ATOM    868  OH  TYR A 115      -3.584 -22.559  -8.166  1.00  0.42           O  
ATOM    869  CZ  TYR A 115      -4.808 -22.178  -8.670  1.00  0.66           C  
ATOM    870  N   ARG A 116     -10.865 -22.080 -12.644  1.00  0.86           N  
ATOM    871  CA  ARG A 116     -12.257 -21.986 -13.075  1.00  0.86           C  
ATOM    872  C   ARG A 116     -13.208 -22.252 -11.914  1.00  0.86           C  
ATOM    873  CB  ARG A 116     -12.534 -22.968 -14.216  1.00  0.84           C  
ATOM    874  O   ARG A 116     -12.884 -23.014 -11.000  1.00  0.86           O  
ATOM    875  CG  ARG A 116     -11.746 -22.679 -15.483  1.00  0.80           C  
ATOM    876  CD  ARG A 116     -12.213 -23.541 -16.647  1.00  0.79           C  
ATOM    877  NE  ARG A 116     -11.552 -23.167 -17.894  1.00  0.74           N  
ATOM    878  NH1 ARG A 116     -12.626 -24.757 -19.181  1.00  0.67           N  
ATOM    879  NH2 ARG A 116     -11.108 -23.332 -20.141  1.00  0.63           N  
ATOM    880  CZ  ARG A 116     -11.764 -23.753 -19.069  1.00  0.72           C  
ATOM    881  N   TYR A 117     -14.401 -21.720 -12.008  1.00  0.87           N  
ATOM    882  CA  TYR A 117     -15.334 -21.729 -10.887  1.00  0.87           C  
ATOM    883  C   TYR A 117     -16.052 -23.069 -10.785  1.00  0.85           C  
ATOM    884  CB  TYR A 117     -16.358 -20.598 -11.030  1.00  0.86           C  
ATOM    885  O   TYR A 117     -16.757 -23.331  -9.808  1.00  0.81           O  
ATOM    886  CG  TYR A 117     -15.745 -19.219 -11.011  1.00  0.86           C  
ATOM    887  CD1 TYR A 117     -14.617 -18.948 -10.240  1.00  0.84           C  
ATOM    888  CD2 TYR A 117     -16.293 -18.185 -11.761  1.00  0.85           C  
ATOM    889  CE1 TYR A 117     -14.050 -17.677 -10.218  1.00  0.85           C  
ATOM    890  CE2 TYR A 117     -15.735 -16.911 -11.746  1.00  0.85           C  
ATOM    891  OH  TYR A 117     -14.058 -15.408 -10.954  1.00  0.77           O  
ATOM    892  CZ  TYR A 117     -14.615 -16.667 -10.973  1.00  0.83           C  
ATOM    893  N   ASP A 118     -15.761 -23.997 -11.667  1.00  0.84           N  
ATOM    894  CA  ASP A 118     -16.208 -25.386 -11.618  1.00  0.84           C  
ATOM    895  C   ASP A 118     -15.198 -26.261 -10.878  1.00  0.84           C  
ATOM    896  CB  ASP A 118     -16.437 -25.927 -13.030  1.00  0.83           C  
ATOM    897  O   ASP A 118     -15.415 -27.463 -10.712  1.00  0.82           O  
ATOM    898  CG  ASP A 118     -15.167 -25.975 -13.861  1.00  0.81           C  
ATOM    899  OD1 ASP A 118     -14.085 -25.628 -13.340  1.00  0.82           O  
ATOM    900  OD2 ASP A 118     -15.249 -26.360 -15.047  1.00  0.83           O  
ATOM    901  N   GLY A 119     -14.090 -25.633 -10.460  1.00  0.82           N  
ATOM    902  CA  GLY A 119     -13.051 -26.319  -9.708  1.00  0.83           C  
ATOM    903  C   GLY A 119     -11.915 -26.819 -10.580  1.00  0.82           C  
ATOM    904  O   GLY A 119     -10.934 -27.370 -10.075  1.00  0.80           O  
ATOM    905  N   THR A 120     -11.909 -26.637 -11.834  1.00  0.84           N  
ATOM    906  CA  THR A 120     -10.812 -27.046 -12.705  1.00  0.84           C  
ATOM    907  C   THR A 120      -9.702 -25.999 -12.705  1.00  0.84           C  
ATOM    908  CB  THR A 120     -11.301 -27.279 -14.147  1.00  0.81           C  
ATOM    909  O   THR A 120      -9.975 -24.797 -12.738  1.00  0.83           O  
ATOM    910  CG2 THR A 120     -12.354 -28.381 -14.200  1.00  0.71           C  
ATOM    911  OG1 THR A 120     -11.871 -26.065 -14.654  1.00  0.73           O  
ATOM    912  N   VAL A 121      -8.496 -26.444 -12.608  1.00  0.82           N  
ATOM    913  CA  VAL A 121      -7.294 -25.623 -12.709  1.00  0.82           C  
ATOM    914  C   VAL A 121      -6.630 -25.845 -14.067  1.00  0.79           C  
ATOM    915  CB  VAL A 121      -6.296 -25.935 -11.571  1.00  0.79           C  
ATOM    916  O   VAL A 121      -6.399 -26.986 -14.473  1.00  0.75           O  
ATOM    917  CG1 VAL A 121      -5.091 -24.999 -11.638  1.00  0.76           C  
ATOM    918  CG2 VAL A 121      -6.987 -25.828 -10.213  1.00  0.73           C  
ATOM    919  N   LYS A 122      -6.369 -24.842 -14.699  1.00  0.79           N  
ATOM    920  CA  LYS A 122      -5.712 -24.860 -16.002  1.00  0.79           C  
ATOM    921  C   LYS A 122      -4.514 -23.914 -16.027  1.00  0.80           C  
ATOM    922  CB  LYS A 122      -6.700 -24.482 -17.107  1.00  0.77           C  
ATOM    923  O   LYS A 122      -4.665 -22.707 -15.827  1.00  0.78           O  
ATOM    924  CG  LYS A 122      -6.129 -24.593 -18.513  1.00  0.73           C  
ATOM    925  CD  LYS A 122      -7.127 -24.118 -19.561  1.00  0.72           C  
ATOM    926  CE  LYS A 122      -6.510 -24.097 -20.953  1.00  0.66           C  
ATOM    927  NZ  LYS A 122      -7.375 -23.372 -21.931  1.00  0.63           N  
ATOM    928  N   THR A 123      -3.338 -24.457 -16.230  1.00  0.78           N  
ATOM    929  CA  THR A 123      -2.203 -23.638 -16.642  1.00  0.77           C  
ATOM    930  C   THR A 123      -2.316 -23.259 -18.116  1.00  0.77           C  
ATOM    931  CB  THR A 123      -0.869 -24.367 -16.397  1.00  0.75           C  
ATOM    932  O   THR A 123      -2.446 -24.131 -18.978  1.00  0.74           O  
ATOM    933  CG2 THR A 123       0.318 -23.463 -16.713  1.00  0.70           C  
ATOM    934  OG1 THR A 123      -0.797 -24.770 -15.024  1.00  0.73           O  
ATOM    935  N   VAL A 124      -2.272 -21.961 -18.339  1.00  0.75           N  
ATOM    936  CA  VAL A 124      -2.261 -21.410 -19.690  1.00  0.74           C  
ATOM    937  C   VAL A 124      -0.821 -21.268 -20.178  1.00  0.74           C  
ATOM    938  CB  VAL A 124      -2.982 -20.045 -19.752  1.00  0.73           C  
ATOM    939  O   VAL A 124      -0.134 -20.304 -19.831  1.00  0.70           O  
ATOM    940  CG1 VAL A 124      -3.107 -19.566 -21.198  1.00  0.73           C  
ATOM    941  CG2 VAL A 124      -4.359 -20.140 -19.097  1.00  0.73           C  
ATOM    942  N   SER A 125      -0.158 -22.391 -20.650  1.00  0.68           N  
ATOM    943  CA  SER A 125       1.225 -22.405 -21.115  1.00  0.67           C  
ATOM    944  C   SER A 125       1.320 -21.985 -22.578  1.00  0.67           C  
ATOM    945  CB  SER A 125       1.839 -23.794 -20.934  1.00  0.65           C  
ATOM    946  O   SER A 125       2.323 -21.404 -22.999  1.00  0.64           O  
ATOM    947  OG  SER A 125       1.017 -24.787 -21.524  1.00  0.63           O  
ATOM    948  N   ASN A 126       0.371 -22.393 -23.334  1.00  0.65           N  
ATOM    949  CA  ASN A 126       0.232 -22.115 -24.759  1.00  0.64           C  
ATOM    950  C   ASN A 126      -1.212 -21.786 -25.128  1.00  0.65           C  
ATOM    951  CB  ASN A 126       0.736 -23.297 -25.589  1.00  0.60           C  
ATOM    952  O   ASN A 126      -2.145 -22.408 -24.616  1.00  0.61           O  
ATOM    953  CG  ASN A 126       2.211 -23.573 -25.376  1.00  0.55           C  
ATOM    954  ND2 ASN A 126       2.570 -24.849 -25.293  1.00  0.52           N  
ATOM    955  OD1 ASN A 126       3.022 -22.647 -25.287  1.00  0.56           O  
ATOM    956  N   TRP A 127      -1.321 -20.814 -25.916  1.00  0.55           N  
ATOM    957  CA  TRP A 127      -2.615 -20.629 -26.563  1.00  0.62           C  
ATOM    958  C   TRP A 127      -2.824 -21.659 -27.667  1.00  0.56           C  
ATOM    959  CB  TRP A 127      -2.732 -19.215 -27.139  1.00  0.52           C  
ATOM    960  O   TRP A 127      -1.869 -22.069 -28.331  1.00  0.54           O  
ATOM    961  CG  TRP A 127      -3.008 -18.159 -26.111  1.00  0.49           C  
ATOM    962  CD1 TRP A 127      -3.457 -18.351 -24.833  1.00  0.44           C  
ATOM    963  CD2 TRP A 127      -2.859 -16.746 -26.276  1.00  0.47           C  
ATOM    964  CE2 TRP A 127      -3.234 -16.141 -25.056  1.00  0.43           C  
ATOM    965  CE3 TRP A 127      -2.442 -15.932 -27.337  1.00  0.48           C  
ATOM    966  NE1 TRP A 127      -3.595 -17.141 -24.194  1.00  0.46           N  
ATOM    967  CH2 TRP A 127      -2.795 -13.983 -25.924  1.00  0.40           C  
ATOM    968  CZ2 TRP A 127      -3.206 -14.756 -24.869  1.00  0.47           C  
ATOM    969  CZ3 TRP A 127      -2.415 -14.554 -27.150  1.00  0.37           C  
ATOM    970  N   PRO A 128      -4.012 -22.262 -27.635  1.00  0.58           N  
ATOM    971  CA  PRO A 128      -4.285 -23.203 -28.724  1.00  0.57           C  
ATOM    972  C   PRO A 128      -3.882 -22.657 -30.092  1.00  0.59           C  
ATOM    973  CB  PRO A 128      -5.799 -23.408 -28.642  1.00  0.53           C  
ATOM    974  O   PRO A 128      -4.042 -21.462 -30.354  1.00  0.56           O  
ATOM    975  CG  PRO A 128      -6.294 -22.270 -27.809  1.00  0.51           C  
ATOM    976  CD  PRO A 128      -5.126 -21.668 -27.083  1.00  0.52           C  
ATOM    977  N   THR A 129      -3.213 -23.537 -30.865  1.00  0.55           N  
ATOM    978  CA  THR A 129      -2.987 -23.337 -32.292  1.00  0.55           C  
ATOM    979  C   THR A 129      -4.293 -23.467 -33.070  1.00  0.55           C  
ATOM    980  CB  THR A 129      -1.957 -24.342 -32.841  1.00  0.51           C  
ATOM    981  O   THR A 129      -4.437 -24.360 -33.908  1.00  0.53           O  
ATOM    982  CG2 THR A 129      -0.538 -23.948 -32.443  1.00  0.45           C  
ATOM    983  OG1 THR A 129      -2.244 -25.645 -32.317  1.00  0.43           O  
ATOM    984  N   ASP A 130      -5.372 -23.207 -32.434  1.00  0.55           N  
ATOM    985  CA  ASP A 130      -6.516 -23.353 -33.328  1.00  0.56           C  
ATOM    986  C   ASP A 130      -6.310 -22.563 -34.618  1.00  0.55           C  
ATOM    987  CB  ASP A 130      -7.802 -22.900 -32.634  1.00  0.51           C  
ATOM    988  O   ASP A 130      -5.587 -21.565 -34.632  1.00  0.53           O  
ATOM    989  CG  ASP A 130      -8.219 -23.819 -31.499  1.00  0.50           C  
ATOM    990  OD1 ASP A 130      -7.812 -25.001 -31.491  1.00  0.49           O  
ATOM    991  OD2 ASP A 130      -8.964 -23.359 -30.607  1.00  0.51           O  
ATOM    992  N   SER A 131      -6.575 -23.146 -35.798  1.00  0.47           N  
ATOM    993  CA  SER A 131      -6.458 -22.689 -37.179  1.00  0.48           C  
ATOM    994  C   SER A 131      -6.833 -21.217 -37.308  1.00  0.48           C  
ATOM    995  CB  SER A 131      -7.343 -23.532 -38.099  1.00  0.40           C  
ATOM    996  O   SER A 131      -8.009 -20.860 -37.218  1.00  0.44           O  
ATOM    997  OG  SER A 131      -8.697 -23.474 -37.685  1.00  0.36           O  
ATOM    998  N   GLY A 132      -5.791 -20.347 -37.278  1.00  0.57           N  
ATOM    999  CA  GLY A 132      -5.805 -18.942 -37.655  1.00  0.56           C  
ATOM   1000  C   GLY A 132      -5.006 -18.063 -36.712  1.00  0.57           C  
ATOM   1001  O   GLY A 132      -4.804 -16.877 -36.982  1.00  0.55           O  
ATOM   1002  N   PHE A 133      -4.454 -18.726 -35.651  1.00  0.57           N  
ATOM   1003  CA  PHE A 133      -3.666 -17.860 -34.782  1.00  0.58           C  
ATOM   1004  C   PHE A 133      -2.185 -18.205 -34.873  1.00  0.58           C  
ATOM   1005  CB  PHE A 133      -4.144 -17.974 -33.331  1.00  0.54           C  
ATOM   1006  O   PHE A 133      -1.819 -19.381 -34.940  1.00  0.56           O  
ATOM   1007  CG  PHE A 133      -5.545 -17.471 -33.112  1.00  0.52           C  
ATOM   1008  CD1 PHE A 133      -5.796 -16.112 -32.969  1.00  0.50           C  
ATOM   1009  CD2 PHE A 133      -6.612 -18.358 -33.048  1.00  0.51           C  
ATOM   1010  CE1 PHE A 133      -7.093 -15.644 -32.766  1.00  0.47           C  
ATOM   1011  CE2 PHE A 133      -7.910 -17.898 -32.846  1.00  0.48           C  
ATOM   1012  CZ  PHE A 133      -8.148 -16.540 -32.704  1.00  0.51           C  
ATOM   1013  N   THR A 134      -1.301 -17.285 -35.145  1.00  0.60           N  
ATOM   1014  CA  THR A 134       0.127 -17.442 -34.895  1.00  0.60           C  
ATOM   1015  C   THR A 134       0.379 -17.878 -33.454  1.00  0.60           C  
ATOM   1016  CB  THR A 134       0.891 -16.135 -35.179  1.00  0.57           C  
ATOM   1017  O   THR A 134      -0.167 -17.291 -32.518  1.00  0.58           O  
ATOM   1018  CG2 THR A 134       2.398 -16.369 -35.185  1.00  0.53           C  
ATOM   1019  OG1 THR A 134       0.492 -15.624 -36.457  1.00  0.54           O  
ATOM   1020  N   GLN A 135       1.005 -19.022 -33.292  1.00  0.62           N  
ATOM   1021  CA  GLN A 135       1.487 -19.393 -31.965  1.00  0.61           C  
ATOM   1022  C   GLN A 135       2.269 -18.249 -31.325  1.00  0.62           C  
ATOM   1023  CB  GLN A 135       2.360 -20.647 -32.042  1.00  0.57           C  
ATOM   1024  O   GLN A 135       3.318 -17.847 -31.831  1.00  0.59           O  
ATOM   1025  CG  GLN A 135       2.632 -21.290 -30.689  1.00  0.52           C  
ATOM   1026  CD  GLN A 135       3.359 -22.617 -30.806  1.00  0.53           C  
ATOM   1027  NE2 GLN A 135       3.584 -23.271 -29.672  1.00  0.42           N  
ATOM   1028  OE1 GLN A 135       3.716 -23.050 -31.906  1.00  0.55           O  
ATOM   1029  N   TYR A 136       1.650 -17.750 -30.314  1.00  0.66           N  
ATOM   1030  CA  TYR A 136       2.435 -16.867 -29.460  1.00  0.66           C  
ATOM   1031  C   TYR A 136       2.969 -17.616 -28.244  1.00  0.67           C  
ATOM   1032  CB  TYR A 136       1.594 -15.669 -29.007  1.00  0.63           C  
ATOM   1033  O   TYR A 136       2.201 -18.229 -27.499  1.00  0.64           O  
ATOM   1034  CG  TYR A 136       1.175 -14.760 -30.136  1.00  0.61           C  
ATOM   1035  CD1 TYR A 136       2.060 -13.825 -30.669  1.00  0.59           C  
ATOM   1036  CD2 TYR A 136      -0.106 -14.833 -30.673  1.00  0.60           C  
ATOM   1037  CE1 TYR A 136       1.678 -12.984 -31.709  1.00  0.57           C  
ATOM   1038  CE2 TYR A 136      -0.499 -13.997 -31.712  1.00  0.55           C  
ATOM   1039  OH  TYR A 136       0.014 -12.247 -33.252  1.00  0.54           O  
ATOM   1040  CZ  TYR A 136       0.398 -13.077 -32.223  1.00  0.58           C  
ATOM   1041  N   GLU A 137       4.221 -17.673 -28.112  1.00  0.69           N  
ATOM   1042  CA  GLU A 137       4.772 -18.046 -26.812  1.00  0.69           C  
ATOM   1043  C   GLU A 137       4.395 -17.027 -25.740  1.00  0.70           C  
ATOM   1044  CB  GLU A 137       6.294 -18.185 -26.893  1.00  0.66           C  
ATOM   1045  O   GLU A 137       4.846 -15.880 -25.780  1.00  0.68           O  
ATOM   1046  CG  GLU A 137       6.760 -19.369 -27.728  1.00  0.63           C  
ATOM   1047  CD  GLU A 137       8.268 -19.561 -27.708  1.00  0.62           C  
ATOM   1048  OE1 GLU A 137       8.985 -18.683 -27.177  1.00  0.62           O  
ATOM   1049  OE2 GLU A 137       8.736 -20.598 -28.228  1.00  0.58           O  
ATOM   1050  N   LEU A 138       3.361 -17.421 -24.929  1.00  0.71           N  
ATOM   1051  CA  LEU A 138       2.922 -16.526 -23.864  1.00  0.71           C  
ATOM   1052  C   LEU A 138       4.108 -16.048 -23.032  1.00  0.72           C  
ATOM   1053  CB  LEU A 138       1.901 -17.225 -22.962  1.00  0.69           C  
ATOM   1054  O   LEU A 138       4.101 -14.926 -22.520  1.00  0.69           O  
ATOM   1055  CG  LEU A 138       0.526 -17.492 -23.576  1.00  0.66           C  
ATOM   1056  CD1 LEU A 138      -0.353 -18.260 -22.594  1.00  0.63           C  
ATOM   1057  CD2 LEU A 138      -0.140 -16.183 -23.986  1.00  0.64           C  
ATOM   1058  N   GLY A 139       5.310 -16.690 -23.169  1.00  0.71           N  
ATOM   1059  CA  GLY A 139       6.451 -16.405 -22.314  1.00  0.72           C  
ATOM   1060  C   GLY A 139       6.081 -16.272 -20.849  1.00  0.72           C  
ATOM   1061  O   GLY A 139       4.982 -16.658 -20.443  1.00  0.69           O  
ATOM   1062  N   SER A 140       6.955 -15.675 -20.074  1.00  0.82           N  
ATOM   1063  CA  SER A 140       6.814 -15.517 -18.630  1.00  0.83           C  
ATOM   1064  C   SER A 140       5.914 -14.334 -18.288  1.00  0.84           C  
ATOM   1065  CB  SER A 140       8.183 -15.334 -17.974  1.00  0.80           C  
ATOM   1066  O   SER A 140       6.232 -13.190 -18.620  1.00  0.82           O  
ATOM   1067  OG  SER A 140       9.050 -16.402 -18.312  1.00  0.72           O  
ATOM   1068  N   VAL A 141       4.700 -14.608 -17.700  1.00  0.86           N  
ATOM   1069  CA  VAL A 141       3.772 -13.595 -17.206  1.00  0.87           C  
ATOM   1070  C   VAL A 141       4.414 -12.824 -16.055  1.00  0.88           C  
ATOM   1071  CB  VAL A 141       2.437 -14.224 -16.747  1.00  0.86           C  
ATOM   1072  O   VAL A 141       4.789 -13.413 -15.038  1.00  0.87           O  
ATOM   1073  CG1 VAL A 141       1.479 -13.147 -16.242  1.00  0.83           C  
ATOM   1074  CG2 VAL A 141       1.802 -15.016 -17.888  1.00  0.82           C  
ATOM   1075  N   ARG A 142       4.470 -11.557 -16.245  1.00  0.89           N  
ATOM   1076  CA  ARG A 142       5.028 -10.680 -15.221  1.00  0.91           C  
ATOM   1077  C   ARG A 142       3.927 -10.095 -14.342  1.00  0.91           C  
ATOM   1078  CB  ARG A 142       5.841  -9.554 -15.862  1.00  0.89           C  
ATOM   1079  O   ARG A 142       4.030 -10.116 -13.114  1.00  0.90           O  
ATOM   1080  CG  ARG A 142       6.547  -8.656 -14.858  1.00  0.86           C  
ATOM   1081  CD  ARG A 142       7.525  -7.709 -15.540  1.00  0.82           C  
ATOM   1082  NE  ARG A 142       8.311  -6.954 -14.567  1.00  0.80           N  
ATOM   1083  NH1 ARG A 142      10.145  -6.689 -15.946  1.00  0.72           N  
ATOM   1084  NH2 ARG A 142      10.162  -5.814 -13.828  1.00  0.67           N  
ATOM   1085  CZ  ARG A 142       9.538  -6.487 -14.783  1.00  0.81           C  
ATOM   1086  N   ASP A 143       2.919  -9.516 -14.962  1.00  0.93           N  
ATOM   1087  CA  ASP A 143       1.778  -8.864 -14.326  1.00  0.94           C  
ATOM   1088  C   ASP A 143       0.497  -9.098 -15.123  1.00  0.93           C  
ATOM   1089  CB  ASP A 143       2.036  -7.363 -14.173  1.00  0.93           C  
ATOM   1090  O   ASP A 143       0.543  -9.289 -16.340  1.00  0.93           O  
ATOM   1091  CG  ASP A 143       1.109  -6.703 -13.167  1.00  0.93           C  
ATOM   1092  OD1 ASP A 143       0.446  -7.419 -12.386  1.00  0.91           O  
ATOM   1093  OD2 ASP A 143       1.039  -5.455 -13.157  1.00  0.92           O  
ATOM   1094  N   ILE A 144      -0.665  -9.132 -14.393  1.00  0.93           N  
ATOM   1095  CA  ILE A 144      -1.962  -9.373 -15.016  1.00  0.93           C  
ATOM   1096  C   ILE A 144      -2.972  -8.341 -14.521  1.00  0.93           C  
ATOM   1097  CB  ILE A 144      -2.472 -10.803 -14.726  1.00  0.91           C  
ATOM   1098  O   ILE A 144      -2.981  -7.988 -13.339  1.00  0.92           O  
ATOM   1099  CG1 ILE A 144      -3.752 -11.085 -15.521  1.00  0.77           C  
ATOM   1100  CG2 ILE A 144      -2.704 -11.000 -13.226  1.00  0.76           C  
ATOM   1101  CD1 ILE A 144      -4.155 -12.553 -15.544  1.00  0.73           C  
ATOM   1102  N   THR A 145      -3.867  -7.907 -15.459  1.00  0.93           N  
ATOM   1103  CA  THR A 145      -5.004  -7.048 -15.150  1.00  0.93           C  
ATOM   1104  C   THR A 145      -6.223  -7.443 -15.979  1.00  0.93           C  
ATOM   1105  CB  THR A 145      -4.669  -5.566 -15.400  1.00  0.93           C  
ATOM   1106  O   THR A 145      -6.163  -8.389 -16.768  1.00  0.92           O  
ATOM   1107  CG2 THR A 145      -4.582  -5.266 -16.893  1.00  0.90           C  
ATOM   1108  OG1 THR A 145      -5.690  -4.746 -14.818  1.00  0.91           O  
ATOM   1109  N   ARG A 146      -7.323  -6.742 -15.810  1.00  0.92           N  
ATOM   1110  CA  ARG A 146      -8.569  -7.012 -16.519  1.00  0.92           C  
ATOM   1111  C   ARG A 146      -9.194  -5.722 -17.039  1.00  0.91           C  
ATOM   1112  CB  ARG A 146      -9.558  -7.744 -15.610  1.00  0.90           C  
ATOM   1113  O   ARG A 146      -9.349  -4.755 -16.290  1.00  0.89           O  
ATOM   1114  CG  ARG A 146     -10.840  -8.169 -16.309  1.00  0.86           C  
ATOM   1115  CD  ARG A 146     -11.769  -8.927 -15.372  1.00  0.83           C  
ATOM   1116  NE  ARG A 146     -12.983  -9.366 -16.055  1.00  0.80           N  
ATOM   1117  NH1 ARG A 146     -14.405  -8.009 -14.841  1.00  0.69           N  
ATOM   1118  NH2 ARG A 146     -15.241  -9.388 -16.470  1.00  0.66           N  
ATOM   1119  CZ  ARG A 146     -14.207  -8.920 -15.787  1.00  0.79           C  
ATOM   1120  N   LEU A 147      -9.655  -5.824 -18.237  1.00  0.90           N  
ATOM   1121  CA  LEU A 147     -10.436  -4.743 -18.829  1.00  0.90           C  
ATOM   1122  C   LEU A 147     -11.601  -5.296 -19.642  1.00  0.89           C  
ATOM   1123  CB  LEU A 147      -9.550  -3.865 -19.716  1.00  0.89           C  
ATOM   1124  O   LEU A 147     -11.400  -6.096 -20.559  1.00  0.87           O  
ATOM   1125  CG  LEU A 147     -10.225  -2.654 -20.362  1.00  0.88           C  
ATOM   1126  CD1 LEU A 147     -10.686  -1.671 -19.291  1.00  0.85           C  
ATOM   1127  CD2 LEU A 147      -9.279  -1.975 -21.346  1.00  0.86           C  
ATOM   1128  N   ARG A 148     -12.843  -4.971 -19.324  1.00  0.87           N  
ATOM   1129  CA  ARG A 148     -14.090  -5.238 -20.033  1.00  0.86           C  
ATOM   1130  C   ARG A 148     -14.222  -6.719 -20.371  1.00  0.85           C  
ATOM   1131  CB  ARG A 148     -14.173  -4.399 -21.310  1.00  0.85           C  
ATOM   1132  O   ARG A 148     -14.506  -7.076 -21.516  1.00  0.82           O  
ATOM   1133  CG  ARG A 148     -14.283  -2.903 -21.059  1.00  0.83           C  
ATOM   1134  CD  ARG A 148     -14.495  -2.128 -22.351  1.00  0.81           C  
ATOM   1135  NE  ARG A 148     -14.746  -0.713 -22.096  1.00  0.76           N  
ATOM   1136  NH1 ARG A 148     -15.445  -0.236 -24.246  1.00  0.72           N  
ATOM   1137  NH2 ARG A 148     -15.386   1.419 -22.662  1.00  0.70           N  
ATOM   1138  CZ  ARG A 148     -15.192   0.154 -23.002  1.00  0.76           C  
ATOM   1139  N   GLY A 149     -13.949  -7.528 -19.489  1.00  0.85           N  
ATOM   1140  CA  GLY A 149     -14.188  -8.955 -19.636  1.00  0.85           C  
ATOM   1141  C   GLY A 149     -13.047  -9.684 -20.321  1.00  0.85           C  
ATOM   1142  O   GLY A 149     -13.204 -10.828 -20.751  1.00  0.83           O  
ATOM   1143  N   ARG A 150     -11.866  -9.060 -20.395  1.00  0.86           N  
ATOM   1144  CA  ARG A 150     -10.636  -9.620 -20.945  1.00  0.87           C  
ATOM   1145  C   ARG A 150      -9.501  -9.553 -19.929  1.00  0.87           C  
ATOM   1146  CB  ARG A 150     -10.237  -8.886 -22.227  1.00  0.86           C  
ATOM   1147  O   ARG A 150      -9.347  -8.551 -19.229  1.00  0.87           O  
ATOM   1148  CG  ARG A 150     -11.259  -8.999 -23.346  1.00  0.84           C  
ATOM   1149  CD  ARG A 150     -10.895  -8.120 -24.534  1.00  0.83           C  
ATOM   1150  NE  ARG A 150     -11.905  -8.191 -25.587  1.00  0.80           N  
ATOM   1151  NH1 ARG A 150     -10.942  -9.987 -26.675  1.00  0.77           N  
ATOM   1152  NH2 ARG A 150     -12.872  -9.051 -27.484  1.00  0.75           N  
ATOM   1153  CZ  ARG A 150     -11.904  -9.076 -26.580  1.00  0.79           C  
ATOM   1154  N   TYR A 151      -8.716 -10.549 -19.927  1.00  0.88           N  
ATOM   1155  CA  TYR A 151      -7.419 -10.431 -19.270  1.00  0.88           C  
ATOM   1156  C   TYR A 151      -6.408  -9.741 -20.178  1.00  0.89           C  
ATOM   1157  CB  TYR A 151      -6.896 -11.812 -18.860  1.00  0.87           C  
ATOM   1158  O   TYR A 151      -6.382  -9.985 -21.386  1.00  0.88           O  
ATOM   1159  CG  TYR A 151      -7.792 -12.535 -17.884  1.00  0.86           C  
ATOM   1160  CD1 TYR A 151      -8.401 -11.855 -16.832  1.00  0.83           C  
ATOM   1161  CD2 TYR A 151      -8.030 -13.899 -18.011  1.00  0.84           C  
ATOM   1162  CE1 TYR A 151      -9.226 -12.517 -15.929  1.00  0.84           C  
ATOM   1163  CE2 TYR A 151      -8.853 -14.572 -17.114  1.00  0.84           C  
ATOM   1164  OH  TYR A 151     -10.261 -14.535 -15.187  1.00  0.79           O  
ATOM   1165  CZ  TYR A 151      -9.446 -13.874 -16.078  1.00  0.82           C  
ATOM   1166  N   ALA A 152      -5.607  -8.930 -19.585  1.00  0.90           N  
ATOM   1167  CA  ALA A 152      -4.373  -8.406 -20.164  1.00  0.91           C  
ATOM   1168  C   ALA A 152      -3.176  -8.701 -19.264  1.00  0.91           C  
ATOM   1169  CB  ALA A 152      -4.495  -6.904 -20.407  1.00  0.90           C  
ATOM   1170  O   ALA A 152      -3.270  -8.589 -18.040  1.00  0.91           O  
ATOM   1171  N   TRP A 153      -2.007  -9.068 -19.834  1.00  0.89           N  
ATOM   1172  CA  TRP A 153      -0.815  -9.309 -19.029  1.00  0.90           C  
ATOM   1173  C   TRP A 153       0.441  -8.857 -19.767  1.00  0.90           C  
ATOM   1174  CB  TRP A 153      -0.702 -10.792 -18.665  1.00  0.88           C  
ATOM   1175  O   TRP A 153       0.491  -8.891 -20.999  1.00  0.88           O  
ATOM   1176  CG  TRP A 153      -0.477 -11.693 -19.843  1.00  0.80           C  
ATOM   1177  CD1 TRP A 153       0.721 -12.159 -20.307  1.00  0.73           C  
ATOM   1178  CD2 TRP A 153      -1.480 -12.232 -20.709  1.00  0.75           C  
ATOM   1179  CE2 TRP A 153      -0.817 -13.018 -21.677  1.00  0.75           C  
ATOM   1180  CE3 TRP A 153      -2.877 -12.127 -20.760  1.00  0.79           C  
ATOM   1181  NE1 TRP A 153       0.524 -12.957 -21.410  1.00  0.83           N  
ATOM   1182  CH2 TRP A 153      -2.870 -13.578 -22.713  1.00  0.78           C  
ATOM   1183  CZ2 TRP A 153      -1.505 -13.697 -22.686  1.00  0.81           C  
ATOM   1184  CZ3 TRP A 153      -3.559 -12.804 -21.765  1.00  0.79           C  
ATOM   1185  N   SER A 154       1.474  -8.465 -19.087  1.00  0.91           N  
ATOM   1186  CA  SER A 154       2.793  -8.135 -19.617  1.00  0.91           C  
ATOM   1187  C   SER A 154       3.703  -9.358 -19.636  1.00  0.90           C  
ATOM   1188  CB  SER A 154       3.439  -7.021 -18.791  1.00  0.91           C  
ATOM   1189  O   SER A 154       3.657 -10.187 -18.725  1.00  0.89           O  
ATOM   1190  OG  SER A 154       3.550  -7.403 -17.431  1.00  0.91           O  
ATOM   1191  N   LYS A 155       4.524  -9.448 -20.629  1.00  0.87           N  
ATOM   1192  CA  LYS A 155       5.565 -10.464 -20.760  1.00  0.87           C  
ATOM   1193  C   LYS A 155       6.874  -9.994 -20.133  1.00  0.87           C  
ATOM   1194  CB  LYS A 155       5.786 -10.820 -22.231  1.00  0.86           C  
ATOM   1195  O   LYS A 155       7.369  -8.912 -20.456  1.00  0.86           O  
ATOM   1196  CG  LYS A 155       6.802 -11.930 -22.453  1.00  0.83           C  
ATOM   1197  CD  LYS A 155       6.845 -12.366 -23.912  1.00  0.82           C  
ATOM   1198  CE  LYS A 155       7.875 -13.464 -24.139  1.00  0.78           C  
ATOM   1199  NZ  LYS A 155       7.828 -13.987 -25.537  1.00  0.76           N  
ATOM   1200  N   ASP A 156       7.421 -10.792 -19.325  1.00  0.86           N  
ATOM   1201  CA  ASP A 156       8.658 -10.465 -18.623  1.00  0.87           C  
ATOM   1202  C   ASP A 156       9.798 -10.213 -19.607  1.00  0.86           C  
ATOM   1203  CB  ASP A 156       9.038 -11.587 -17.654  1.00  0.84           C  
ATOM   1204  O   ASP A 156       9.930 -10.920 -20.608  1.00  0.84           O  
ATOM   1205  CG  ASP A 156      10.094 -11.168 -16.647  1.00  0.78           C  
ATOM   1206  OD1 ASP A 156      10.243  -9.954 -16.387  1.00  0.77           O  
ATOM   1207  OD2 ASP A 156      10.786 -12.060 -16.109  1.00  0.79           O  
ATOM   1208  N   GLY A 157      10.556  -9.140 -19.372  1.00  0.87           N  
ATOM   1209  CA  GLY A 157      11.773  -8.788 -20.087  1.00  0.87           C  
ATOM   1210  C   GLY A 157      11.515  -8.299 -21.500  1.00  0.86           C  
ATOM   1211  O   GLY A 157      12.426  -8.274 -22.330  1.00  0.84           O  
ATOM   1212  N   THR A 158      10.231  -7.949 -21.754  1.00  0.88           N  
ATOM   1213  CA  THR A 158       9.916  -7.486 -23.101  1.00  0.89           C  
ATOM   1214  C   THR A 158       9.089  -6.204 -23.052  1.00  0.89           C  
ATOM   1215  CB  THR A 158       9.154  -8.560 -23.898  1.00  0.88           C  
ATOM   1216  O   THR A 158       8.538  -5.854 -22.007  1.00  0.89           O  
ATOM   1217  CG2 THR A 158       9.843  -9.917 -23.791  1.00  0.83           C  
ATOM   1218  OG1 THR A 158       7.821  -8.673 -23.384  1.00  0.84           O  
ATOM   1219  N   ASP A 159       8.828  -5.585 -24.214  1.00  0.91           N  
ATOM   1220  CA  ASP A 159       7.959  -4.435 -24.446  1.00  0.92           C  
ATOM   1221  C   ASP A 159       6.553  -4.880 -24.840  1.00  0.91           C  
ATOM   1222  CB  ASP A 159       8.547  -3.529 -25.530  1.00  0.90           C  
ATOM   1223  O   ASP A 159       5.726  -4.058 -25.243  1.00  0.90           O  
ATOM   1224  CG  ASP A 159       8.701  -4.228 -26.869  1.00  0.87           C  
ATOM   1225  OD1 ASP A 159       8.649  -5.476 -26.915  1.00  0.85           O  
ATOM   1226  OD2 ASP A 159       8.877  -3.525 -27.887  1.00  0.86           O  
ATOM   1227  N   SER A 160       6.311  -6.136 -24.783  1.00  0.89           N  
ATOM   1228  CA  SER A 160       5.079  -6.735 -25.286  1.00  0.89           C  
ATOM   1229  C   SER A 160       4.112  -7.049 -24.149  1.00  0.90           C  
ATOM   1230  CB  SER A 160       5.385  -8.010 -26.073  1.00  0.88           C  
ATOM   1231  O   SER A 160       4.523  -7.538 -23.095  1.00  0.89           O  
ATOM   1232  OG  SER A 160       6.235  -7.731 -27.172  1.00  0.84           O  
ATOM   1233  N   TRP A 161       2.841  -6.817 -24.394  1.00  0.90           N  
ATOM   1234  CA  TRP A 161       1.731  -7.271 -23.562  1.00  0.91           C  
ATOM   1235  C   TRP A 161       0.662  -7.955 -24.407  1.00  0.90           C  
ATOM   1236  CB  TRP A 161       1.119  -6.097 -22.793  1.00  0.90           C  
ATOM   1237  O   TRP A 161       0.624  -7.786 -25.628  1.00  0.87           O  
ATOM   1238  CG  TRP A 161       0.501  -5.051 -23.670  1.00  0.90           C  
ATOM   1239  CD1 TRP A 161       1.131  -3.986 -24.252  1.00  0.88           C  
ATOM   1240  CD2 TRP A 161      -0.873  -4.967 -24.061  1.00  0.89           C  
ATOM   1241  CE2 TRP A 161      -1.005  -3.825 -24.882  1.00  0.90           C  
ATOM   1242  CE3 TRP A 161      -2.006  -5.748 -23.798  1.00  0.90           C  
ATOM   1243  NE1 TRP A 161       0.231  -3.245 -24.982  1.00  0.89           N  
ATOM   1244  CH2 TRP A 161      -3.320  -4.226 -25.168  1.00  0.88           C  
ATOM   1245  CZ2 TRP A 161      -2.227  -3.445 -25.442  1.00  0.88           C  
ATOM   1246  CZ3 TRP A 161      -3.222  -5.368 -24.356  1.00  0.89           C  
ATOM   1247  N   PHE A 162      -0.174  -8.794 -23.812  1.00  0.87           N  
ATOM   1248  CA  PHE A 162      -1.144  -9.666 -24.464  1.00  0.87           C  
ATOM   1249  C   PHE A 162      -2.540  -9.445 -23.893  1.00  0.87           C  
ATOM   1250  CB  PHE A 162      -0.739 -11.135 -24.306  1.00  0.86           C  
ATOM   1251  O   PHE A 162      -2.687  -9.012 -22.749  1.00  0.86           O  
ATOM   1252  CG  PHE A 162       0.579 -11.473 -24.949  1.00  0.83           C  
ATOM   1253  CD1 PHE A 162       0.626 -12.003 -26.233  1.00  0.80           C  
ATOM   1254  CD2 PHE A 162       1.771 -11.262 -24.269  1.00  0.80           C  
ATOM   1255  CE1 PHE A 162       1.845 -12.318 -26.830  1.00  0.80           C  
ATOM   1256  CE2 PHE A 162       2.993 -11.573 -24.859  1.00  0.81           C  
ATOM   1257  CZ  PHE A 162       3.027 -12.102 -26.140  1.00  0.76           C  
ATOM   1258  N   ILE A 163      -3.553  -9.904 -24.668  1.00  0.87           N  
ATOM   1259  CA  ILE A 163      -4.935  -9.781 -24.218  1.00  0.87           C  
ATOM   1260  C   ILE A 163      -5.744 -10.982 -24.704  1.00  0.86           C  
ATOM   1261  CB  ILE A 163      -5.577  -8.467 -24.716  1.00  0.86           C  
ATOM   1262  O   ILE A 163      -5.505 -11.498 -25.798  1.00  0.84           O  
ATOM   1263  CG1 ILE A 163      -6.896  -8.204 -23.981  1.00  0.83           C  
ATOM   1264  CG2 ILE A 163      -5.794  -8.512 -26.231  1.00  0.82           C  
ATOM   1265  CD1 ILE A 163      -7.407  -6.777 -24.116  1.00  0.81           C  
ATOM   1266  N   THR A 164      -6.714 -11.461 -23.940  1.00  0.84           N  
ATOM   1267  CA  THR A 164      -7.586 -12.580 -24.277  1.00  0.84           C  
ATOM   1268  C   THR A 164      -8.785 -12.105 -25.093  1.00  0.84           C  
ATOM   1269  CB  THR A 164      -8.079 -13.305 -23.011  1.00  0.83           C  
ATOM   1270  O   THR A 164      -9.035 -10.903 -25.196  1.00  0.82           O  
ATOM   1271  CG2 THR A 164      -6.908 -13.826 -22.184  1.00  0.82           C  
ATOM   1272  OG1 THR A 164      -8.845 -12.394 -22.213  1.00  0.83           O  
ATOM   1273  N   ASP A 165      -9.542 -13.089 -25.540  1.00  0.81           N  
ATOM   1274  CA  ASP A 165     -10.840 -12.814 -26.148  1.00  0.80           C  
ATOM   1275  C   ASP A 165     -11.857 -12.375 -25.097  1.00  0.81           C  
ATOM   1276  CB  ASP A 165     -11.354 -14.045 -26.897  1.00  0.79           C  
ATOM   1277  O   ASP A 165     -11.606 -12.494 -23.896  1.00  0.80           O  
ATOM   1278  CG  ASP A 165     -12.280 -13.695 -28.048  1.00  0.75           C  
ATOM   1279  OD1 ASP A 165     -12.829 -12.572 -28.070  1.00  0.73           O  
ATOM   1280  OD2 ASP A 165     -12.466 -14.551 -28.940  1.00  0.73           O  
ATOM   1281  N   LEU A 166     -12.971 -11.792 -25.611  1.00  0.80           N  
ATOM   1282  CA  LEU A 166     -14.051 -11.336 -24.744  1.00  0.80           C  
ATOM   1283  C   LEU A 166     -14.736 -12.516 -24.062  1.00  0.79           C  
ATOM   1284  CB  LEU A 166     -15.076 -10.528 -25.544  1.00  0.78           C  
ATOM   1285  O   LEU A 166     -15.314 -13.375 -24.732  1.00  0.77           O  
ATOM   1286  CG  LEU A 166     -16.253  -9.954 -24.753  1.00  0.76           C  
ATOM   1287  CD1 LEU A 166     -15.760  -8.927 -23.740  1.00  0.73           C  
ATOM   1288  CD2 LEU A 166     -17.278  -9.333 -25.696  1.00  0.74           C  
ATOM   1289  N   GLU A 167     -14.630 -12.616 -22.806  1.00  0.78           N  
ATOM   1290  CA  GLU A 167     -15.288 -13.575 -21.923  1.00  0.77           C  
ATOM   1291  C   GLU A 167     -14.791 -14.995 -22.183  1.00  0.76           C  
ATOM   1292  CB  GLU A 167     -16.808 -13.511 -22.095  1.00  0.74           C  
ATOM   1293  O   GLU A 167     -15.389 -15.964 -21.710  1.00  0.73           O  
ATOM   1294  CG  GLU A 167     -17.404 -12.145 -21.788  1.00  0.70           C  
ATOM   1295  CD  GLU A 167     -18.917 -12.169 -21.645  1.00  0.68           C  
ATOM   1296  OE1 GLU A 167     -19.561 -13.111 -22.162  1.00  0.67           O  
ATOM   1297  OE2 GLU A 167     -19.464 -11.239 -21.012  1.00  0.64           O  
ATOM   1298  N   ASP A 168     -13.842 -15.148 -23.025  1.00  0.76           N  
ATOM   1299  CA  ASP A 168     -13.108 -16.396 -23.210  1.00  0.75           C  
ATOM   1300  C   ASP A 168     -11.639 -16.231 -22.828  1.00  0.75           C  
ATOM   1301  CB  ASP A 168     -13.225 -16.878 -24.658  1.00  0.73           C  
ATOM   1302  O   ASP A 168     -10.776 -16.104 -23.699  1.00  0.72           O  
ATOM   1303  CG  ASP A 168     -12.751 -18.308 -24.847  1.00  0.72           C  
ATOM   1304  OD1 ASP A 168     -12.156 -18.883 -23.910  1.00  0.71           O  
ATOM   1305  OD2 ASP A 168     -12.972 -18.865 -25.944  1.00  0.71           O  
ATOM   1306  N   GLU A 169     -11.340 -16.378 -21.567  1.00  0.76           N  
ATOM   1307  CA  GLU A 169     -10.053 -16.104 -20.934  1.00  0.75           C  
ATOM   1308  C   GLU A 169      -9.039 -17.200 -21.249  1.00  0.75           C  
ATOM   1309  CB  GLU A 169     -10.218 -15.960 -19.419  1.00  0.73           C  
ATOM   1310  O   GLU A 169      -7.847 -17.050 -20.971  1.00  0.71           O  
ATOM   1311  CG  GLU A 169     -11.122 -14.808 -19.006  1.00  0.69           C  
ATOM   1312  CD  GLU A 169     -12.566 -15.228 -18.781  1.00  0.66           C  
ATOM   1313  OE1 GLU A 169     -12.924 -16.377 -19.127  1.00  0.65           O  
ATOM   1314  OE2 GLU A 169     -13.345 -14.401 -18.256  1.00  0.61           O  
ATOM   1315  N   SER A 170      -9.552 -18.208 -21.907  1.00  0.71           N  
ATOM   1316  CA  SER A 170      -8.737 -19.362 -22.275  1.00  0.70           C  
ATOM   1317  C   SER A 170      -8.174 -19.214 -23.684  1.00  0.71           C  
ATOM   1318  CB  SER A 170      -9.556 -20.649 -22.177  1.00  0.68           C  
ATOM   1319  O   SER A 170      -7.327 -20.003 -24.106  1.00  0.69           O  
ATOM   1320  OG  SER A 170     -10.591 -20.662 -23.145  1.00  0.64           O  
ATOM   1321  N   HIS A 171      -8.620 -18.222 -24.404  1.00  0.70           N  
ATOM   1322  CA  HIS A 171      -8.161 -18.015 -25.773  1.00  0.70           C  
ATOM   1323  C   HIS A 171      -7.581 -16.616 -25.954  1.00  0.71           C  
ATOM   1324  CB  HIS A 171      -9.306 -18.240 -26.762  1.00  0.66           C  
ATOM   1325  O   HIS A 171      -8.019 -15.668 -25.298  1.00  0.69           O  
ATOM   1326  CG  HIS A 171      -9.755 -19.665 -26.846  1.00  0.62           C  
ATOM   1327  CD2 HIS A 171      -9.339 -20.682 -27.636  1.00  0.61           C  
ATOM   1328  ND1 HIS A 171     -10.755 -20.178 -26.049  1.00  0.62           N  
ATOM   1329  CE1 HIS A 171     -10.935 -21.454 -26.346  1.00  0.57           C  
ATOM   1330  NE2 HIS A 171     -10.089 -21.785 -27.306  1.00  0.52           N  
ATOM   1331  N   PRO A 172      -6.493 -16.543 -26.824  1.00  0.68           N  
ATOM   1332  CA  PRO A 172      -6.097 -15.190 -27.221  1.00  0.68           C  
ATOM   1333  C   PRO A 172      -7.217 -14.432 -27.931  1.00  0.70           C  
ATOM   1334  CB  PRO A 172      -4.917 -15.431 -28.166  1.00  0.65           C  
ATOM   1335  O   PRO A 172      -8.092 -15.048 -28.545  1.00  0.68           O  
ATOM   1336  CG  PRO A 172      -5.187 -16.766 -28.782  1.00  0.63           C  
ATOM   1337  CD  PRO A 172      -5.903 -17.620 -27.775  1.00  0.64           C  
ATOM   1338  N   ASP A 173      -7.097 -13.159 -27.778  1.00  0.65           N  
ATOM   1339  CA  ASP A 173      -7.996 -12.320 -28.565  1.00  0.64           C  
ATOM   1340  C   ASP A 173      -7.897 -12.652 -30.052  1.00  0.65           C  
ATOM   1341  CB  ASP A 173      -7.687 -10.839 -28.335  1.00  0.60           C  
ATOM   1342  O   ASP A 173      -6.798 -12.725 -30.605  1.00  0.62           O  
ATOM   1343  CG  ASP A 173      -8.667  -9.913 -29.034  1.00  0.55           C  
ATOM   1344  OD1 ASP A 173      -9.370 -10.360 -29.966  1.00  0.60           O  
ATOM   1345  OD2 ASP A 173      -8.735  -8.725 -28.651  1.00  0.63           O  
ATOM   1346  N   ARG A 174      -8.956 -12.782 -30.781  1.00  0.62           N  
ATOM   1347  CA  ARG A 174      -9.078 -13.224 -32.166  1.00  0.61           C  
ATOM   1348  C   ARG A 174      -8.613 -12.138 -33.131  1.00  0.62           C  
ATOM   1349  CB  ARG A 174     -10.522 -13.620 -32.479  1.00  0.57           C  
ATOM   1350  O   ARG A 174      -8.374 -12.409 -34.310  1.00  0.60           O  
ATOM   1351  CG  ARG A 174     -11.517 -12.478 -32.342  1.00  0.54           C  
ATOM   1352  CD  ARG A 174     -12.949 -12.950 -32.551  1.00  0.56           C  
ATOM   1353  NE  ARG A 174     -13.908 -11.865 -32.361  1.00  0.43           N  
ATOM   1354  NH1 ARG A 174     -15.776 -13.220 -32.465  1.00  0.34           N  
ATOM   1355  NH2 ARG A 174     -16.008 -10.961 -32.147  1.00  0.31           N  
ATOM   1356  CZ  ARG A 174     -15.229 -12.018 -32.325  1.00  0.47           C  
ATOM   1357  N   TYR A 175      -8.437 -10.861 -32.719  1.00  0.63           N  
ATOM   1358  CA  TYR A 175      -8.039  -9.748 -33.573  1.00  0.62           C  
ATOM   1359  C   TYR A 175      -6.536  -9.508 -33.490  1.00  0.62           C  
ATOM   1360  CB  TYR A 175      -8.793  -8.474 -33.182  1.00  0.56           C  
ATOM   1361  O   TYR A 175      -5.829  -9.609 -34.496  1.00  0.57           O  
ATOM   1362  CG  TYR A 175     -10.290  -8.582 -33.340  1.00  0.52           C  
ATOM   1363  CD1 TYR A 175     -10.885  -8.508 -34.598  1.00  0.47           C  
ATOM   1364  CD2 TYR A 175     -11.113  -8.757 -32.233  1.00  0.54           C  
ATOM   1365  CE1 TYR A 175     -12.264  -8.605 -34.748  1.00  0.51           C  
ATOM   1366  CE2 TYR A 175     -12.494  -8.855 -32.371  1.00  0.54           C  
ATOM   1367  OH  TYR A 175     -14.425  -8.876 -33.774  1.00  0.38           O  
ATOM   1368  CZ  TYR A 175     -13.059  -8.779 -33.631  1.00  0.50           C  
ATOM   1369  N   SER A 176      -5.958  -9.173 -32.474  1.00  0.69           N  
ATOM   1370  CA  SER A 176      -4.563  -9.035 -32.068  1.00  0.69           C  
ATOM   1371  C   SER A 176      -4.374  -9.411 -30.603  1.00  0.70           C  
ATOM   1372  CB  SER A 176      -4.076  -7.604 -32.303  1.00  0.61           C  
ATOM   1373  O   SER A 176      -4.918  -8.755 -29.712  1.00  0.65           O  
ATOM   1374  OG  SER A 176      -2.697  -7.487 -31.999  1.00  0.55           O  
ATOM   1375  N   ALA A 177      -3.563 -10.478 -30.450  1.00  0.75           N  
ATOM   1376  CA  ALA A 177      -3.349 -10.935 -29.080  1.00  0.75           C  
ATOM   1377  C   ALA A 177      -2.133 -10.254 -28.459  1.00  0.77           C  
ATOM   1378  CB  ALA A 177      -3.180 -12.452 -29.045  1.00  0.71           C  
ATOM   1379  O   ALA A 177      -1.996 -10.210 -27.234  1.00  0.75           O  
ATOM   1380  N   GLN A 178      -1.279  -9.640 -29.343  1.00  0.82           N  
ATOM   1381  CA  GLN A 178      -0.030  -9.048 -28.878  1.00  0.82           C  
ATOM   1382  C   GLN A 178       0.068  -7.580 -29.283  1.00  0.83           C  
ATOM   1383  CB  GLN A 178       1.169  -9.825 -29.425  1.00  0.81           C  
ATOM   1384  O   GLN A 178      -0.073  -7.245 -30.461  1.00  0.82           O  
ATOM   1385  CG  GLN A 178       2.513  -9.323 -28.912  1.00  0.80           C  
ATOM   1386  CD  GLN A 178       3.684 -10.111 -29.467  1.00  0.79           C  
ATOM   1387  NE2 GLN A 178       4.895  -9.615 -29.236  1.00  0.77           N  
ATOM   1388  OE1 GLN A 178       3.503 -11.157 -30.098  1.00  0.78           O  
ATOM   1389  N   TYR A 179       0.415  -6.827 -28.358  1.00  0.86           N  
ATOM   1390  CA  TYR A 179       0.701  -5.401 -28.475  1.00  0.87           C  
ATOM   1391  C   TYR A 179       2.091  -5.078 -27.940  1.00  0.87           C  
ATOM   1392  CB  TYR A 179      -0.351  -4.578 -27.725  1.00  0.87           C  
ATOM   1393  O   TYR A 179       2.668  -5.861 -27.181  1.00  0.86           O  
ATOM   1394  CG  TYR A 179      -1.757  -4.778 -28.236  1.00  0.87           C  
ATOM   1395  CD1 TYR A 179      -2.306  -3.912 -29.178  1.00  0.86           C  
ATOM   1396  CD2 TYR A 179      -2.538  -5.834 -27.779  1.00  0.86           C  
ATOM   1397  CE1 TYR A 179      -3.602  -4.091 -29.651  1.00  0.86           C  
ATOM   1398  CE2 TYR A 179      -3.835  -6.023 -28.245  1.00  0.87           C  
ATOM   1399  OH  TYR A 179      -5.640  -5.331 -29.645  1.00  0.83           O  
ATOM   1400  CZ  TYR A 179      -4.357  -5.148 -29.180  1.00  0.84           C  
ATOM   1401  N   ARG A 180       2.618  -3.959 -28.350  1.00  0.89           N  
ATOM   1402  CA  ARG A 180       3.933  -3.492 -27.924  1.00  0.89           C  
ATOM   1403  C   ARG A 180       3.876  -2.040 -27.462  1.00  0.89           C  
ATOM   1404  CB  ARG A 180       4.950  -3.641 -29.058  1.00  0.87           C  
ATOM   1405  O   ARG A 180       3.125  -1.235 -28.018  1.00  0.89           O  
ATOM   1406  CG  ARG A 180       5.213  -5.083 -29.464  1.00  0.82           C  
ATOM   1407  CD  ARG A 180       6.279  -5.179 -30.546  1.00  0.81           C  
ATOM   1408  NE  ARG A 180       6.596  -6.567 -30.869  1.00  0.78           N  
ATOM   1409  NH1 ARG A 180       8.515  -6.070 -32.055  1.00  0.69           N  
ATOM   1410  NH2 ARG A 180       7.843  -8.248 -31.813  1.00  0.66           N  
ATOM   1411  CZ  ARG A 180       7.651  -6.959 -31.578  1.00  0.75           C  
ATOM   1412  N   ALA A 181       4.634  -1.732 -26.399  1.00  0.89           N  
ATOM   1413  CA  ALA A 181       4.926  -0.332 -26.102  1.00  0.89           C  
ATOM   1414  C   ALA A 181       5.593   0.354 -27.291  1.00  0.86           C  
ATOM   1415  CB  ALA A 181       5.813  -0.225 -24.864  1.00  0.86           C  
ATOM   1416  O   ALA A 181       6.580  -0.149 -27.832  1.00  0.82           O  
ATOM   1417  N   GLU A 182       5.103   1.404 -27.866  1.00  0.82           N  
ATOM   1418  CA  GLU A 182       5.446   1.955 -29.173  1.00  0.82           C  
ATOM   1419  C   GLU A 182       6.364   3.167 -29.039  1.00  0.80           C  
ATOM   1420  CB  GLU A 182       4.181   2.336 -29.946  1.00  0.78           C  
ATOM   1421  O   GLU A 182       7.127   3.479 -29.955  1.00  0.75           O  
ATOM   1422  CG  GLU A 182       3.336   1.143 -30.370  1.00  0.75           C  
ATOM   1423  CD  GLU A 182       2.213   1.513 -31.326  1.00  0.72           C  
ATOM   1424  OE1 GLU A 182       1.954   2.722 -31.520  1.00  0.73           O  
ATOM   1425  OE2 GLU A 182       1.586   0.585 -31.885  1.00  0.72           O  
ATOM   1426  N   SER A 183       6.168   3.898 -28.020  1.00  0.80           N  
ATOM   1427  CA  SER A 183       6.837   5.190 -27.904  1.00  0.79           C  
ATOM   1428  C   SER A 183       8.319   5.019 -27.591  1.00  0.77           C  
ATOM   1429  CB  SER A 183       6.173   6.042 -26.821  1.00  0.75           C  
ATOM   1430  O   SER A 183       9.165   5.700 -28.175  1.00  0.71           O  
ATOM   1431  OG  SER A 183       4.802   6.249 -27.114  1.00  0.65           O  
ATOM   1432  N   GLN A 184       8.658   4.149 -26.741  1.00  0.80           N  
ATOM   1433  CA  GLN A 184      10.018   3.725 -26.425  1.00  0.81           C  
ATOM   1434  C   GLN A 184      10.077   2.225 -26.150  1.00  0.79           C  
ATOM   1435  CB  GLN A 184      10.557   4.500 -25.223  1.00  0.74           C  
ATOM   1436  O   GLN A 184       9.222   1.683 -25.446  1.00  0.73           O  
ATOM   1437  CG  GLN A 184      10.840   5.968 -25.514  1.00  0.67           C  
ATOM   1438  CD  GLN A 184      11.793   6.592 -24.512  1.00  0.65           C  
ATOM   1439  NE2 GLN A 184      12.278   7.790 -24.822  1.00  0.58           N  
ATOM   1440  OE1 GLN A 184      12.091   6.004 -23.468  1.00  0.67           O  
ATOM   1441  N   PRO A 185      10.973   1.507 -26.807  1.00  0.77           N  
ATOM   1442  CA  PRO A 185      11.129   0.085 -26.488  1.00  0.77           C  
ATOM   1443  C   PRO A 185      11.607  -0.150 -25.057  1.00  0.77           C  
ATOM   1444  CB  PRO A 185      12.176  -0.389 -27.499  1.00  0.70           C  
ATOM   1445  O   PRO A 185      12.741  -0.589 -24.846  1.00  0.71           O  
ATOM   1446  CG  PRO A 185      13.028   0.811 -27.759  1.00  0.68           C  
ATOM   1447  CD  PRO A 185      12.163   2.036 -27.676  1.00  0.67           C  
ATOM   1448  N   ASP A 186      10.812   0.194 -24.222  1.00  0.87           N  
ATOM   1449  CA  ASP A 186      11.042   0.019 -22.791  1.00  0.87           C  
ATOM   1450  C   ASP A 186      10.375  -1.257 -22.280  1.00  0.87           C  
ATOM   1451  CB  ASP A 186      10.525   1.230 -22.012  1.00  0.84           C  
ATOM   1452  O   ASP A 186       9.301  -1.634 -22.752  1.00  0.84           O  
ATOM   1453  CG  ASP A 186      10.942   1.219 -20.552  1.00  0.79           C  
ATOM   1454  OD1 ASP A 186      11.795   0.390 -20.168  1.00  0.75           O  
ATOM   1455  OD2 ASP A 186      10.411   2.044 -19.778  1.00  0.77           O  
ATOM   1456  N   GLY A 187      11.161  -2.110 -21.542  1.00  0.91           N  
ATOM   1457  CA  GLY A 187      10.573  -3.312 -20.971  1.00  0.92           C  
ATOM   1458  C   GLY A 187       9.423  -3.022 -20.026  1.00  0.92           C  
ATOM   1459  O   GLY A 187       9.594  -2.319 -19.028  1.00  0.92           O  
ATOM   1460  N   ILE A 188       8.203  -3.568 -20.357  1.00  0.93           N  
ATOM   1461  CA  ILE A 188       7.027  -3.415 -19.507  1.00  0.94           C  
ATOM   1462  C   ILE A 188       7.242  -4.156 -18.190  1.00  0.94           C  
ATOM   1463  CB  ILE A 188       5.751  -3.930 -20.210  1.00  0.94           C  
ATOM   1464  O   ILE A 188       7.407  -5.378 -18.178  1.00  0.94           O  
ATOM   1465  CG1 ILE A 188       5.498  -3.145 -21.502  1.00  0.93           C  
ATOM   1466  CG2 ILE A 188       4.545  -3.843 -19.271  1.00  0.93           C  
ATOM   1467  CD1 ILE A 188       4.406  -3.736 -22.383  1.00  0.91           C  
ATOM   1468  N   ILE A 189       7.220  -3.424 -17.103  1.00  0.95           N  
ATOM   1469  CA  ILE A 189       7.391  -3.901 -15.735  1.00  0.95           C  
ATOM   1470  C   ILE A 189       6.029  -4.233 -15.130  1.00  0.95           C  
ATOM   1471  CB  ILE A 189       8.127  -2.860 -14.861  1.00  0.94           C  
ATOM   1472  O   ILE A 189       5.900  -5.189 -14.362  1.00  0.94           O  
ATOM   1473  CG1 ILE A 189       9.561  -2.659 -15.364  1.00  0.91           C  
ATOM   1474  CG2 ILE A 189       8.116  -3.286 -13.390  1.00  0.91           C  
ATOM   1475  CD1 ILE A 189      10.318  -1.549 -14.648  1.00  0.89           C  
ATOM   1476  N   GLY A 190       5.056  -3.538 -15.390  1.00  0.95           N  
ATOM   1477  CA  GLY A 190       3.716  -3.754 -14.869  1.00  0.95           C  
ATOM   1478  C   GLY A 190       2.625  -3.353 -15.844  1.00  0.95           C  
ATOM   1479  O   GLY A 190       2.865  -2.568 -16.764  1.00  0.95           O  
ATOM   1480  N   ILE A 191       1.420  -3.844 -15.630  1.00  0.96           N  
ATOM   1481  CA  ILE A 191       0.244  -3.507 -16.424  1.00  0.96           C  
ATOM   1482  C   ILE A 191      -0.942  -3.237 -15.501  1.00  0.95           C  
ATOM   1483  CB  ILE A 191      -0.102  -4.632 -17.426  1.00  0.95           C  
ATOM   1484  O   ILE A 191      -1.043  -3.824 -14.421  1.00  0.95           O  
ATOM   1485  CG1 ILE A 191      -1.075  -4.115 -18.493  1.00  0.88           C  
ATOM   1486  CG2 ILE A 191      -0.684  -5.845 -16.696  1.00  0.88           C  
ATOM   1487  CD1 ILE A 191      -1.219  -5.036 -19.696  1.00  0.83           C  
ATOM   1488  N   GLY A 192      -1.830  -2.320 -15.879  1.00  0.95           N  
ATOM   1489  CA  GLY A 192      -3.023  -1.947 -15.135  1.00  0.95           C  
ATOM   1490  C   GLY A 192      -4.155  -1.469 -16.025  1.00  0.95           C  
ATOM   1491  O   GLY A 192      -4.012  -1.419 -17.248  1.00  0.94           O  
ATOM   1492  N   THR A 193      -5.241  -1.135 -15.376  1.00  0.94           N  
ATOM   1493  CA  THR A 193      -6.367  -0.537 -16.085  1.00  0.94           C  
ATOM   1494  C   THR A 193      -6.781   0.779 -15.432  1.00  0.93           C  
ATOM   1495  CB  THR A 193      -7.573  -1.494 -16.126  1.00  0.92           C  
ATOM   1496  O   THR A 193      -6.830   0.880 -14.204  1.00  0.91           O  
ATOM   1497  CG2 THR A 193      -7.253  -2.747 -16.934  1.00  0.81           C  
ATOM   1498  OG1 THR A 193      -7.918  -1.876 -14.789  1.00  0.84           O  
ATOM   1499  N   TRP A 194      -7.058   1.736 -16.195  1.00  0.91           N  
ATOM   1500  CA  TRP A 194      -7.638   3.001 -15.756  1.00  0.92           C  
ATOM   1501  C   TRP A 194      -8.765   3.436 -16.687  1.00  0.90           C  
ATOM   1502  CB  TRP A 194      -6.564   4.091 -15.690  1.00  0.90           C  
ATOM   1503  O   TRP A 194      -8.526   3.755 -17.854  1.00  0.86           O  
ATOM   1504  CG  TRP A 194      -7.072   5.418 -15.211  1.00  0.82           C  
ATOM   1505  CD1 TRP A 194      -7.701   5.680 -14.026  1.00  0.76           C  
ATOM   1506  CD2 TRP A 194      -6.996   6.664 -15.910  1.00  0.78           C  
ATOM   1507  CE2 TRP A 194      -7.600   7.642 -15.088  1.00  0.83           C  
ATOM   1508  CE3 TRP A 194      -6.476   7.050 -17.152  1.00  0.82           C  
ATOM   1509  NE1 TRP A 194      -8.021   7.016 -13.945  1.00  0.85           N  
ATOM   1510  CH2 TRP A 194      -7.180   9.332 -16.690  1.00  0.81           C  
ATOM   1511  CZ2 TRP A 194      -7.697   8.982 -15.469  1.00  0.83           C  
ATOM   1512  CZ3 TRP A 194      -6.573   8.384 -17.530  1.00  0.82           C  
ATOM   1513  N   ARG A 195      -9.964   3.510 -16.186  1.00  0.90           N  
ATOM   1514  CA  ARG A 195     -11.164   3.703 -16.992  1.00  0.90           C  
ATOM   1515  C   ARG A 195     -11.187   2.747 -18.180  1.00  0.90           C  
ATOM   1516  CB  ARG A 195     -11.256   5.150 -17.483  1.00  0.89           C  
ATOM   1517  O   ARG A 195     -11.219   1.527 -18.001  1.00  0.88           O  
ATOM   1518  CG  ARG A 195     -11.266   6.180 -16.365  1.00  0.89           C  
ATOM   1519  CD  ARG A 195     -11.339   7.600 -16.908  1.00  0.87           C  
ATOM   1520  NE  ARG A 195     -11.426   8.584 -15.832  1.00  0.84           N  
ATOM   1521  NH1 ARG A 195     -11.549  10.414 -17.237  1.00  0.82           N  
ATOM   1522  NH2 ARG A 195     -11.596  10.703 -14.963  1.00  0.80           N  
ATOM   1523  CZ  ARG A 195     -11.523   9.899 -16.013  1.00  0.84           C  
ATOM   1524  N   ASP A 196     -11.072   3.291 -19.433  1.00  0.90           N  
ATOM   1525  CA  ASP A 196     -11.157   2.491 -20.650  1.00  0.91           C  
ATOM   1526  C   ASP A 196      -9.772   2.245 -21.244  1.00  0.91           C  
ATOM   1527  CB  ASP A 196     -12.057   3.176 -21.681  1.00  0.89           C  
ATOM   1528  O   ASP A 196      -9.651   1.764 -22.373  1.00  0.91           O  
ATOM   1529  CG  ASP A 196     -13.524   3.164 -21.288  1.00  0.83           C  
ATOM   1530  OD1 ASP A 196     -14.014   2.128 -20.789  1.00  0.80           O  
ATOM   1531  OD2 ASP A 196     -14.197   4.200 -21.481  1.00  0.81           O  
ATOM   1532  N   PHE A 197      -8.732   2.468 -20.515  1.00  0.92           N  
ATOM   1533  CA  PHE A 197      -7.361   2.303 -20.982  1.00  0.93           C  
ATOM   1534  C   PHE A 197      -6.703   1.100 -20.317  1.00  0.93           C  
ATOM   1535  CB  PHE A 197      -6.542   3.568 -20.706  1.00  0.93           C  
ATOM   1536  O   PHE A 197      -6.889   0.866 -19.121  1.00  0.93           O  
ATOM   1537  CG  PHE A 197      -7.057   4.791 -21.415  1.00  0.92           C  
ATOM   1538  CD1 PHE A 197      -6.627   5.101 -22.699  1.00  0.91           C  
ATOM   1539  CD2 PHE A 197      -7.973   5.633 -20.796  1.00  0.91           C  
ATOM   1540  CE1 PHE A 197      -7.102   6.232 -23.358  1.00  0.91           C  
ATOM   1541  CE2 PHE A 197      -8.452   6.766 -21.448  1.00  0.91           C  
ATOM   1542  CZ  PHE A 197      -8.015   7.064 -22.728  1.00  0.91           C  
ATOM   1543  N   ILE A 198      -5.893   0.404 -21.073  1.00  0.94           N  
ATOM   1544  CA  ILE A 198      -4.762  -0.344 -20.535  1.00  0.94           C  
ATOM   1545  C   ILE A 198      -3.579   0.597 -20.315  1.00  0.95           C  
ATOM   1546  CB  ILE A 198      -4.357  -1.505 -21.469  1.00  0.93           C  
ATOM   1547  O   ILE A 198      -3.244   1.398 -21.191  1.00  0.94           O  
ATOM   1548  CG1 ILE A 198      -5.530  -2.475 -21.655  1.00  0.90           C  
ATOM   1549  CG2 ILE A 198      -3.125  -2.233 -20.924  1.00  0.90           C  
ATOM   1550  CD1 ILE A 198      -5.946  -3.194 -20.379  1.00  0.87           C  
ATOM   1551  N   VAL A 199      -2.981   0.553 -19.178  1.00  0.95           N  
ATOM   1552  CA  VAL A 199      -1.798   1.322 -18.806  1.00  0.95           C  
ATOM   1553  C   VAL A 199      -0.595   0.391 -18.677  1.00  0.95           C  
ATOM   1554  CB  VAL A 199      -2.016   2.097 -17.487  1.00  0.95           C  
ATOM   1555  O   VAL A 199      -0.572  -0.487 -17.811  1.00  0.95           O  
ATOM   1556  CG1 VAL A 199      -0.868   3.073 -17.238  1.00  0.94           C  
ATOM   1557  CG2 VAL A 199      -3.353   2.836 -17.518  1.00  0.94           C  
ATOM   1558  N   CYS A 200       0.299   0.525 -19.552  1.00  0.95           N  
ATOM   1559  CA  CYS A 200       1.576  -0.179 -19.535  1.00  0.95           C  
ATOM   1560  C   CYS A 200       2.643   0.643 -18.822  1.00  0.95           C  
ATOM   1561  CB  CYS A 200       2.032  -0.497 -20.959  1.00  0.95           C  
ATOM   1562  O   CYS A 200       2.992   1.737 -19.269  1.00  0.95           O  
ATOM   1563  SG  CYS A 200       0.939  -1.637 -21.835  1.00  0.94           S  
ATOM   1564  N   PHE A 201       3.157   0.125 -17.754  1.00  0.95           N  
ATOM   1565  CA  PHE A 201       4.231   0.718 -16.968  1.00  0.95           C  
ATOM   1566  C   PHE A 201       5.577   0.111 -17.344  1.00  0.95           C  
ATOM   1567  CB  PHE A 201       3.971   0.530 -15.470  1.00  0.95           C  
ATOM   1568  O   PHE A 201       5.857  -1.044 -17.015  1.00  0.94           O  
ATOM   1569  CG  PHE A 201       2.682   1.146 -14.996  1.00  0.95           C  
ATOM   1570  CD1 PHE A 201       2.676   2.397 -14.390  1.00  0.94           C  
ATOM   1571  CD2 PHE A 201       1.477   0.475 -15.156  1.00  0.94           C  
ATOM   1572  CE1 PHE A 201       1.485   2.970 -13.950  1.00  0.93           C  
ATOM   1573  CE2 PHE A 201       0.283   1.041 -14.719  1.00  0.93           C  
ATOM   1574  CZ  PHE A 201       0.289   2.288 -14.116  1.00  0.93           C  
ATOM   1575  N   GLY A 202       6.400   0.821 -18.001  1.00  0.95           N  
ATOM   1576  CA  GLY A 202       7.770   0.469 -18.339  1.00  0.95           C  
ATOM   1577  C   GLY A 202       8.777   0.919 -17.298  1.00  0.95           C  
ATOM   1578  O   GLY A 202       8.401   1.476 -16.264  1.00  0.94           O  
ATOM   1579  N   SER A 203      10.088   0.708 -17.614  1.00  0.93           N  
ATOM   1580  CA  SER A 203      11.201   1.123 -16.766  1.00  0.93           C  
ATOM   1581  C   SER A 203      11.470   2.618 -16.900  1.00  0.93           C  
ATOM   1582  CB  SER A 203      12.465   0.336 -17.115  1.00  0.92           C  
ATOM   1583  O   SER A 203      11.983   3.247 -15.972  1.00  0.92           O  
ATOM   1584  OG  SER A 203      12.873   0.605 -18.445  1.00  0.83           O  
ATOM   1585  N   SER A 204      11.015   3.226 -18.003  1.00  0.93           N  
ATOM   1586  CA  SER A 204      11.326   4.624 -18.281  1.00  0.93           C  
ATOM   1587  C   SER A 204      10.076   5.399 -18.684  1.00  0.93           C  
ATOM   1588  CB  SER A 204      12.379   4.730 -19.385  1.00  0.92           C  
ATOM   1589  O   SER A 204      10.015   6.619 -18.517  1.00  0.93           O  
ATOM   1590  OG  SER A 204      13.538   3.987 -19.048  1.00  0.84           O  
ATOM   1591  N   THR A 205       9.011   4.678 -19.193  1.00  0.93           N  
ATOM   1592  CA  THR A 205       7.811   5.326 -19.713  1.00  0.94           C  
ATOM   1593  C   THR A 205       6.555   4.660 -19.161  1.00  0.94           C  
ATOM   1594  CB  THR A 205       7.780   5.292 -21.252  1.00  0.92           C  
ATOM   1595  O   THR A 205       6.597   3.507 -18.726  1.00  0.94           O  
ATOM   1596  CG2 THR A 205       8.949   6.074 -21.843  1.00  0.85           C  
ATOM   1597  OG1 THR A 205       7.856   3.932 -21.696  1.00  0.87           O  
ATOM   1598  N   ILE A 206       5.456   5.367 -19.124  1.00  0.94           N  
ATOM   1599  CA  ILE A 206       4.097   4.861 -18.964  1.00  0.95           C  
ATOM   1600  C   ILE A 206       3.274   5.192 -20.207  1.00  0.94           C  
ATOM   1601  CB  ILE A 206       3.421   5.445 -17.703  1.00  0.94           C  
ATOM   1602  O   ILE A 206       3.149   6.360 -20.584  1.00  0.94           O  
ATOM   1603  CG1 ILE A 206       4.232   5.092 -16.451  1.00  0.94           C  
ATOM   1604  CG2 ILE A 206       1.979   4.944 -17.582  1.00  0.94           C  
ATOM   1605  CD1 ILE A 206       3.765   5.805 -15.190  1.00  0.93           C  
ATOM   1606  N   GLU A 207       2.708   4.160 -20.810  1.00  0.94           N  
ATOM   1607  CA  GLU A 207       1.946   4.259 -22.052  1.00  0.94           C  
ATOM   1608  C   GLU A 207       0.501   3.813 -21.850  1.00  0.94           C  
ATOM   1609  CB  GLU A 207       2.605   3.426 -23.155  1.00  0.94           C  
ATOM   1610  O   GLU A 207       0.234   2.883 -21.085  1.00  0.94           O  
ATOM   1611  CG  GLU A 207       3.982   3.927 -23.564  1.00  0.91           C  
ATOM   1612  CD  GLU A 207       4.547   3.204 -24.776  1.00  0.89           C  
ATOM   1613  OE1 GLU A 207       3.772   2.873 -25.702  1.00  0.87           O  
ATOM   1614  OE2 GLU A 207       5.775   2.966 -24.801  1.00  0.87           O  
ATOM   1615  N   TYR A 208      -0.379   4.478 -22.557  1.00  0.94           N  
ATOM   1616  CA  TYR A 208      -1.812   4.206 -22.528  1.00  0.94           C  
ATOM   1617  C   TYR A 208      -2.278   3.600 -23.847  1.00  0.94           C  
ATOM   1618  CB  TYR A 208      -2.597   5.488 -22.236  1.00  0.93           C  
ATOM   1619  O   TYR A 208      -1.916   4.084 -24.922  1.00  0.93           O  
ATOM   1620  CG  TYR A 208      -2.362   6.042 -20.852  1.00  0.93           C  
ATOM   1621  CD1 TYR A 208      -3.292   5.846 -19.835  1.00  0.91           C  
ATOM   1622  CD2 TYR A 208      -1.209   6.764 -20.560  1.00  0.91           C  
ATOM   1623  CE1 TYR A 208      -3.080   6.357 -18.558  1.00  0.90           C  
ATOM   1624  CE2 TYR A 208      -0.987   7.279 -19.287  1.00  0.91           C  
ATOM   1625  OH  TYR A 208      -1.711   7.578 -17.033  1.00  0.88           O  
ATOM   1626  CZ  TYR A 208      -1.926   7.070 -18.294  1.00  0.90           C  
ATOM   1627  N   PHE A 209      -3.138   2.641 -23.722  1.00  0.93           N  
ATOM   1628  CA  PHE A 209      -3.777   2.009 -24.871  1.00  0.93           C  
ATOM   1629  C   PHE A 209      -5.295   2.072 -24.748  1.00  0.93           C  
ATOM   1630  CB  PHE A 209      -3.321   0.553 -25.008  1.00  0.93           C  
ATOM   1631  O   PHE A 209      -5.859   1.652 -23.736  1.00  0.92           O  
ATOM   1632  CG  PHE A 209      -1.860   0.404 -25.339  1.00  0.93           C  
ATOM   1633  CD1 PHE A 209      -1.453   0.104 -26.633  1.00  0.92           C  
ATOM   1634  CD2 PHE A 209      -0.894   0.562 -24.354  1.00  0.91           C  
ATOM   1635  CE1 PHE A 209      -0.102  -0.035 -26.942  1.00  0.91           C  
ATOM   1636  CE2 PHE A 209       0.458   0.425 -24.655  1.00  0.91           C  
ATOM   1637  CZ  PHE A 209       0.852   0.125 -25.949  1.00  0.91           C  
ATOM   1638  N   SER A 210      -5.980   2.555 -25.793  1.00  0.92           N  
ATOM   1639  CA  SER A 210      -7.436   2.656 -25.817  1.00  0.92           C  
ATOM   1640  C   SER A 210      -8.042   1.681 -26.821  1.00  0.91           C  
ATOM   1641  CB  SER A 210      -7.868   4.083 -26.155  1.00  0.91           C  
ATOM   1642  O   SER A 210      -7.406   1.334 -27.818  1.00  0.89           O  
ATOM   1643  OG  SER A 210      -7.408   4.457 -27.442  1.00  0.87           O  
ATOM   1644  N   LEU A 211      -9.240   1.245 -26.545  1.00  0.88           N  
ATOM   1645  CA  LEU A 211     -10.039   0.434 -27.458  1.00  0.88           C  
ATOM   1646  C   LEU A 211     -10.497   1.257 -28.657  1.00  0.87           C  
ATOM   1647  CB  LEU A 211     -11.253  -0.152 -26.732  1.00  0.85           C  
ATOM   1648  O   LEU A 211     -11.135   2.299 -28.493  1.00  0.85           O  
ATOM   1649  CG  LEU A 211     -12.077  -1.180 -27.509  1.00  0.78           C  
ATOM   1650  CD1 LEU A 211     -11.311  -2.494 -27.625  1.00  0.72           C  
ATOM   1651  CD2 LEU A 211     -13.428  -1.400 -26.839  1.00  0.72           C  
ATOM   1652  N   THR A 212     -10.277   0.975 -29.864  1.00  0.85           N  
ATOM   1653  CA  THR A 212     -10.608   1.666 -31.105  1.00  0.83           C  
ATOM   1654  C   THR A 212     -11.991   1.253 -31.602  1.00  0.81           C  
ATOM   1655  CB  THR A 212      -9.561   1.383 -32.198  1.00  0.81           C  
ATOM   1656  O   THR A 212     -12.563   1.907 -32.476  1.00  0.75           O  
ATOM   1657  CG2 THR A 212      -8.197   1.945 -31.811  1.00  0.76           C  
ATOM   1658  OG1 THR A 212      -9.447  -0.033 -32.387  1.00  0.77           O  
ATOM   1659  N   GLY A 213     -12.670   0.236 -31.155  1.00  0.75           N  
ATOM   1660  CA  GLY A 213     -13.889  -0.309 -31.730  1.00  0.74           C  
ATOM   1661  C   GLY A 213     -13.649  -1.087 -33.010  1.00  0.74           C  
ATOM   1662  O   GLY A 213     -14.536  -1.182 -33.860  1.00  0.71           O  
ATOM   1663  N   ALA A 214     -12.399  -1.460 -33.269  1.00  0.74           N  
ATOM   1664  CA  ALA A 214     -12.096  -2.265 -34.450  1.00  0.74           C  
ATOM   1665  C   ALA A 214     -12.985  -3.504 -34.512  1.00  0.74           C  
ATOM   1666  CB  ALA A 214     -10.624  -2.668 -34.455  1.00  0.70           C  
ATOM   1667  O   ALA A 214     -13.161  -4.200 -33.509  1.00  0.70           O  
ATOM   1668  N   THR A 215     -13.487  -3.789 -35.783  1.00  0.72           N  
ATOM   1669  CA  THR A 215     -14.435  -4.874 -36.011  1.00  0.71           C  
ATOM   1670  C   THR A 215     -13.865  -5.892 -36.994  1.00  0.70           C  
ATOM   1671  CB  THR A 215     -15.779  -4.340 -36.541  1.00  0.67           C  
ATOM   1672  O   THR A 215     -14.537  -6.862 -37.351  1.00  0.66           O  
ATOM   1673  CG2 THR A 215     -16.483  -3.485 -35.493  1.00  0.62           C  
ATOM   1674  OG1 THR A 215     -15.543  -3.546 -37.710  1.00  0.69           O  
ATOM   1675  N   THR A 216     -12.723  -5.676 -37.537  1.00  0.71           N  
ATOM   1676  CA  THR A 216     -12.094  -6.550 -38.521  1.00  0.71           C  
ATOM   1677  C   THR A 216     -11.043  -7.439 -37.861  1.00  0.70           C  
ATOM   1678  CB  THR A 216     -11.443  -5.737 -39.655  1.00  0.67           C  
ATOM   1679  O   THR A 216     -10.219  -6.960 -37.080  1.00  0.68           O  
ATOM   1680  CG2 THR A 216     -11.080  -6.632 -40.835  1.00  0.61           C  
ATOM   1681  OG1 THR A 216     -12.359  -4.728 -40.099  1.00  0.67           O  
ATOM   1682  N   VAL A 217     -11.012  -8.703 -38.237  1.00  0.67           N  
ATOM   1683  CA  VAL A 217      -9.971  -9.638 -37.822  1.00  0.67           C  
ATOM   1684  C   VAL A 217      -8.608  -9.136 -38.290  1.00  0.68           C  
ATOM   1685  CB  VAL A 217     -10.233 -11.059 -38.371  1.00  0.63           C  
ATOM   1686  O   VAL A 217      -8.439  -8.775 -39.458  1.00  0.66           O  
ATOM   1687  CG1 VAL A 217      -9.129 -12.019 -37.932  1.00  0.57           C  
ATOM   1688  CG2 VAL A 217     -11.600 -11.564 -37.912  1.00  0.57           C  
ATOM   1689  N   GLY A 218      -7.646  -9.018 -37.402  1.00  0.63           N  
ATOM   1690  CA  GLY A 218      -6.292  -8.538 -37.623  1.00  0.64           C  
ATOM   1691  C   GLY A 218      -6.127  -7.058 -37.329  1.00  0.64           C  
ATOM   1692  O   GLY A 218      -5.005  -6.551 -37.277  1.00  0.64           O  
ATOM   1693  N   ALA A 219      -7.239  -6.361 -37.184  1.00  0.71           N  
ATOM   1694  CA  ALA A 219      -7.101  -4.982 -36.722  1.00  0.71           C  
ATOM   1695  C   ALA A 219      -6.787  -4.932 -35.229  1.00  0.72           C  
ATOM   1696  CB  ALA A 219      -8.372  -4.191 -37.022  1.00  0.68           C  
ATOM   1697  O   ALA A 219      -7.373  -5.678 -34.440  1.00  0.70           O  
ATOM   1698  N   ALA A 220      -5.816  -4.075 -34.887  1.00  0.73           N  
ATOM   1699  CA  ALA A 220      -5.530  -3.871 -33.469  1.00  0.75           C  
ATOM   1700  C   ALA A 220      -6.759  -3.348 -32.731  1.00  0.77           C  
ATOM   1701  CB  ALA A 220      -4.359  -2.906 -33.296  1.00  0.71           C  
ATOM   1702  O   ALA A 220      -7.288  -2.286 -33.067  1.00  0.75           O  
ATOM   1703  N   LEU A 221      -7.215  -4.069 -31.835  1.00  0.81           N  
ATOM   1704  CA  LEU A 221      -8.329  -3.701 -30.968  1.00  0.82           C  
ATOM   1705  C   LEU A 221      -7.935  -2.565 -30.029  1.00  0.84           C  
ATOM   1706  CB  LEU A 221      -8.799  -4.910 -30.156  1.00  0.79           C  
ATOM   1707  O   LEU A 221      -8.773  -1.740 -29.660  1.00  0.83           O  
ATOM   1708  CG  LEU A 221     -10.010  -4.689 -29.248  1.00  0.73           C  
ATOM   1709  CD1 LEU A 221     -11.244  -4.358 -30.083  1.00  0.67           C  
ATOM   1710  CD2 LEU A 221     -10.260  -5.916 -28.379  1.00  0.68           C  
ATOM   1711  N   TYR A 222      -6.641  -2.472 -29.752  1.00  0.86           N  
ATOM   1712  CA  TYR A 222      -6.108  -1.400 -28.919  1.00  0.87           C  
ATOM   1713  C   TYR A 222      -5.057  -0.595 -29.674  1.00  0.87           C  
ATOM   1714  CB  TYR A 222      -5.504  -1.969 -27.631  1.00  0.86           C  
ATOM   1715  O   TYR A 222      -4.237  -1.160 -30.402  1.00  0.86           O  
ATOM   1716  CG  TYR A 222      -6.532  -2.504 -26.664  1.00  0.87           C  
ATOM   1717  CD1 TYR A 222      -7.020  -1.711 -25.627  1.00  0.85           C  
ATOM   1718  CD2 TYR A 222      -7.017  -3.802 -26.784  1.00  0.85           C  
ATOM   1719  CE1 TYR A 222      -7.966  -2.200 -24.732  1.00  0.86           C  
ATOM   1720  CE2 TYR A 222      -7.963  -4.301 -25.894  1.00  0.86           C  
ATOM   1721  OH  TYR A 222      -9.367  -3.984 -23.991  1.00  0.83           O  
ATOM   1722  CZ  TYR A 222      -8.431  -3.494 -24.874  1.00  0.84           C  
ATOM   1723  N   VAL A 223      -5.054   0.739 -29.490  1.00  0.89           N  
ATOM   1724  CA  VAL A 223      -4.080   1.653 -30.078  1.00  0.90           C  
ATOM   1725  C   VAL A 223      -3.414   2.475 -28.977  1.00  0.91           C  
ATOM   1726  CB  VAL A 223      -4.736   2.588 -31.119  1.00  0.87           C  
ATOM   1727  O   VAL A 223      -4.080   2.929 -28.043  1.00  0.91           O  
ATOM   1728  CG1 VAL A 223      -3.708   3.561 -31.694  1.00  0.78           C  
ATOM   1729  CG2 VAL A 223      -5.385   1.771 -32.234  1.00  0.77           C  
ATOM   1730  N   ALA A 224      -2.144   2.626 -29.140  1.00  0.91           N  
ATOM   1731  CA  ALA A 224      -1.383   3.504 -28.254  1.00  0.91           C  
ATOM   1732  C   ALA A 224      -1.896   4.939 -28.332  1.00  0.91           C  
ATOM   1733  CB  ALA A 224       0.102   3.454 -28.602  1.00  0.90           C  
ATOM   1734  O   ALA A 224      -2.336   5.392 -29.392  1.00  0.91           O  
ATOM   1735  N   GLN A 225      -1.829   5.677 -27.222  1.00  0.91           N  
ATOM   1736  CA  GLN A 225      -2.202   7.082 -27.095  1.00  0.91           C  
ATOM   1737  C   GLN A 225      -0.983   7.949 -26.791  1.00  0.91           C  
ATOM   1738  CB  GLN A 225      -3.259   7.261 -26.004  1.00  0.90           C  
ATOM   1739  O   GLN A 225      -0.770   8.350 -25.645  1.00  0.89           O  
ATOM   1740  CG  GLN A 225      -4.558   6.516 -26.278  1.00  0.90           C  
ATOM   1741  CD  GLN A 225      -5.227   6.958 -27.566  1.00  0.88           C  
ATOM   1742  NE2 GLN A 225      -5.555   5.997 -28.424  1.00  0.89           N  
ATOM   1743  OE1 GLN A 225      -5.449   8.152 -27.788  1.00  0.88           O  
ATOM   1744  N   PRO A 226      -0.178   8.325 -27.821  1.00  0.90           N  
ATOM   1745  CA  PRO A 226       1.100   9.008 -27.605  1.00  0.90           C  
ATOM   1746  C   PRO A 226       0.942  10.337 -26.871  1.00  0.90           C  
ATOM   1747  CB  PRO A 226       1.628   9.227 -29.025  1.00  0.89           C  
ATOM   1748  O   PRO A 226       1.860  10.774 -26.171  1.00  0.89           O  
ATOM   1749  CG  PRO A 226       1.036   8.114 -29.828  1.00  0.87           C  
ATOM   1750  CD  PRO A 226      -0.347   7.837 -29.313  1.00  0.87           C  
ATOM   1751  N   SER A 227      -0.232  10.954 -26.917  1.00  0.89           N  
ATOM   1752  CA  SER A 227      -0.514  12.231 -26.270  1.00  0.89           C  
ATOM   1753  C   SER A 227      -0.631  12.071 -24.758  1.00  0.89           C  
ATOM   1754  CB  SER A 227      -1.800  12.843 -26.827  1.00  0.88           C  
ATOM   1755  O   SER A 227      -0.593  13.057 -24.019  1.00  0.88           O  
ATOM   1756  OG  SER A 227      -2.883  11.937 -26.702  1.00  0.87           O  
ATOM   1757  N   LEU A 228      -0.777  10.829 -24.259  1.00  0.90           N  
ATOM   1758  CA  LEU A 228      -0.919  10.538 -22.837  1.00  0.91           C  
ATOM   1759  C   LEU A 228       0.349   9.894 -22.285  1.00  0.90           C  
ATOM   1760  CB  LEU A 228      -2.119   9.619 -22.594  1.00  0.90           C  
ATOM   1761  O   LEU A 228       0.400   9.521 -21.111  1.00  0.89           O  
ATOM   1762  CG  LEU A 228      -3.485  10.163 -23.015  1.00  0.89           C  
ATOM   1763  CD1 LEU A 228      -4.585   9.167 -22.661  1.00  0.86           C  
ATOM   1764  CD2 LEU A 228      -3.749  11.514 -22.357  1.00  0.87           C  
ATOM   1765  N   MET A 229       1.333   9.739 -23.080  1.00  0.90           N  
ATOM   1766  CA  MET A 229       2.587   9.125 -22.651  1.00  0.91           C  
ATOM   1767  C   MET A 229       3.255   9.957 -21.561  1.00  0.91           C  
ATOM   1768  CB  MET A 229       3.538   8.958 -23.838  1.00  0.89           C  
ATOM   1769  O   MET A 229       3.357  11.179 -21.681  1.00  0.89           O  
ATOM   1770  CG  MET A 229       4.816   8.208 -23.498  1.00  0.84           C  
ATOM   1771  SD  MET A 229       6.076   8.329 -24.827  1.00  0.86           S  
ATOM   1772  CE  MET A 229       6.688  10.012 -24.535  1.00  0.76           C  
ATOM   1773  N   VAL A 230       3.837   9.253 -20.610  1.00  0.92           N  
ATOM   1774  CA  VAL A 230       4.551   9.852 -19.487  1.00  0.92           C  
ATOM   1775  C   VAL A 230       5.998   9.364 -19.476  1.00  0.92           C  
ATOM   1776  CB  VAL A 230       3.868   9.525 -18.140  1.00  0.92           C  
ATOM   1777  O   VAL A 230       6.253   8.159 -19.413  1.00  0.91           O  
ATOM   1778  CG1 VAL A 230       4.640  10.146 -16.978  1.00  0.89           C  
ATOM   1779  CG2 VAL A 230       2.420  10.013 -18.145  1.00  0.89           C  
ATOM   1780  N   GLN A 231       6.939  10.299 -19.389  1.00  0.92           N  
ATOM   1781  CA  GLN A 231       8.362   9.980 -19.352  1.00  0.92           C  
ATOM   1782  C   GLN A 231       8.824   9.687 -17.928  1.00  0.92           C  
ATOM   1783  CB  GLN A 231       9.185  11.124 -19.946  1.00  0.89           C  
ATOM   1784  O   GLN A 231       9.743  10.334 -17.422  1.00  0.90           O  
ATOM   1785  CG  GLN A 231       8.967  11.328 -21.439  1.00  0.81           C  
ATOM   1786  CD  GLN A 231       9.888  12.380 -22.029  1.00  0.77           C  
ATOM   1787  NE2 GLN A 231      10.012  12.385 -23.352  1.00  0.72           N  
ATOM   1788  OE1 GLN A 231      10.483  13.181 -21.301  1.00  0.76           O  
ATOM   1789  N   LYS A 232       8.183   8.810 -17.284  1.00  0.94           N  
ATOM   1790  CA  LYS A 232       8.476   8.214 -15.984  1.00  0.94           C  
ATOM   1791  C   LYS A 232       8.152   6.723 -15.977  1.00  0.94           C  
ATOM   1792  CB  LYS A 232       7.693   8.926 -14.879  1.00  0.93           C  
ATOM   1793  O   LYS A 232       7.055   6.319 -16.369  1.00  0.93           O  
ATOM   1794  CG  LYS A 232       7.960  10.421 -14.796  1.00  0.89           C  
ATOM   1795  CD  LYS A 232       9.379  10.711 -14.325  1.00  0.86           C  
ATOM   1796  CE  LYS A 232       9.624  12.206 -14.173  1.00  0.83           C  
ATOM   1797  NZ  LYS A 232      11.036  12.500 -13.785  1.00  0.81           N  
ATOM   1798  N   GLY A 233       9.094   5.847 -15.513  1.00  0.94           N  
ATOM   1799  CA  GLY A 233       8.867   4.422 -15.329  1.00  0.95           C  
ATOM   1800  C   GLY A 233       8.526   4.052 -13.898  1.00  0.95           C  
ATOM   1801  O   GLY A 233       8.459   4.921 -13.026  1.00  0.94           O  
ATOM   1802  N   ILE A 234       8.328   2.775 -13.625  1.00  0.97           N  
ATOM   1803  CA  ILE A 234       8.017   2.270 -12.293  1.00  0.97           C  
ATOM   1804  C   ILE A 234       9.216   1.505 -11.738  1.00  0.97           C  
ATOM   1805  CB  ILE A 234       6.765   1.364 -12.310  1.00  0.95           C  
ATOM   1806  O   ILE A 234      10.023   0.966 -12.499  1.00  0.96           O  
ATOM   1807  CG1 ILE A 234       7.010   0.131 -13.187  1.00  0.79           C  
ATOM   1808  CG2 ILE A 234       5.540   2.145 -12.795  1.00  0.80           C  
ATOM   1809  CD1 ILE A 234       5.959  -0.960 -13.029  1.00  0.74           C  
ATOM   1810  N   ALA A 235       9.311   1.384 -10.477  1.00  0.97           N  
ATOM   1811  CA  ALA A 235      10.426   0.734  -9.793  1.00  0.97           C  
ATOM   1812  C   ALA A 235      10.282  -0.785  -9.831  1.00  0.97           C  
ATOM   1813  CB  ALA A 235      10.520   1.220  -8.349  1.00  0.97           C  
ATOM   1814  O   ALA A 235      11.275  -1.506  -9.956  1.00  0.97           O  
ATOM   1815  N   GLY A 236       9.103  -1.337  -9.735  1.00  0.97           N  
ATOM   1816  CA  GLY A 236       8.816  -2.761  -9.664  1.00  0.97           C  
ATOM   1817  C   GLY A 236       7.384  -3.100 -10.034  1.00  0.97           C  
ATOM   1818  O   GLY A 236       6.534  -2.213 -10.123  1.00  0.96           O  
ATOM   1819  N   THR A 237       7.103  -4.356 -10.266  1.00  0.95           N  
ATOM   1820  CA  THR A 237       5.840  -4.858 -10.795  1.00  0.96           C  
ATOM   1821  C   THR A 237       4.673  -4.427  -9.911  1.00  0.96           C  
ATOM   1822  CB  THR A 237       5.856  -6.394 -10.917  1.00  0.95           C  
ATOM   1823  O   THR A 237       3.643  -3.971 -10.413  1.00  0.96           O  
ATOM   1824  CG2 THR A 237       4.547  -6.913 -11.503  1.00  0.93           C  
ATOM   1825  OG1 THR A 237       6.938  -6.789 -11.769  1.00  0.93           O  
ATOM   1826  N   TYR A 238       4.821  -4.418  -8.630  1.00  0.96           N  
ATOM   1827  CA  TYR A 238       3.766  -4.166  -7.654  1.00  0.96           C  
ATOM   1828  C   TYR A 238       3.903  -2.775  -7.049  1.00  0.97           C  
ATOM   1829  CB  TYR A 238       3.795  -5.223  -6.546  1.00  0.96           C  
ATOM   1830  O   TYR A 238       3.183  -2.426  -6.110  1.00  0.96           O  
ATOM   1831  CG  TYR A 238       3.698  -6.641  -7.056  1.00  0.95           C  
ATOM   1832  CD1 TYR A 238       2.496  -7.145  -7.546  1.00  0.93           C  
ATOM   1833  CD2 TYR A 238       4.809  -7.478  -7.050  1.00  0.93           C  
ATOM   1834  CE1 TYR A 238       2.401  -8.451  -8.015  1.00  0.92           C  
ATOM   1835  CE2 TYR A 238       4.726  -8.786  -7.516  1.00  0.92           C  
ATOM   1836  OH  TYR A 238       3.432 -10.556  -8.460  1.00  0.89           O  
ATOM   1837  CZ  TYR A 238       3.520  -9.262  -7.997  1.00  0.92           C  
ATOM   1838  N   CYS A 239       4.765  -1.908  -7.578  1.00  0.98           N  
ATOM   1839  CA  CYS A 239       5.012  -0.541  -7.135  1.00  0.98           C  
ATOM   1840  C   CYS A 239       4.016   0.426  -7.764  1.00  0.98           C  
ATOM   1841  CB  CYS A 239       6.438  -0.115  -7.481  1.00  0.97           C  
ATOM   1842  O   CYS A 239       4.365   1.564  -8.082  1.00  0.97           O  
ATOM   1843  SG  CYS A 239       7.703  -0.912  -6.467  1.00  0.95           S  
ATOM   1844  N   LYS A 240       2.821  -0.066  -7.963  1.00  0.97           N  
ATOM   1845  CA  LYS A 240       1.708   0.707  -8.506  1.00  0.97           C  
ATOM   1846  C   LYS A 240       0.378   0.239  -7.923  1.00  0.97           C  
ATOM   1847  CB  LYS A 240       1.676   0.604 -10.032  1.00  0.97           C  
ATOM   1848  O   LYS A 240       0.220  -0.936  -7.586  1.00  0.97           O  
ATOM   1849  CG  LYS A 240       1.352  -0.788 -10.552  1.00  0.96           C  
ATOM   1850  CD  LYS A 240       1.318  -0.823 -12.074  1.00  0.93           C  
ATOM   1851  CE  LYS A 240       0.960  -2.208 -12.595  1.00  0.91           C  
ATOM   1852  NZ  LYS A 240       1.155  -3.259 -11.552  1.00  0.88           N  
ATOM   1853  N   THR A 241      -0.605   1.135  -7.810  1.00  0.97           N  
ATOM   1854  CA  THR A 241      -1.963   0.777  -7.417  1.00  0.97           C  
ATOM   1855  C   THR A 241      -2.959   1.835  -7.884  1.00  0.96           C  
ATOM   1856  CB  THR A 241      -2.076   0.601  -5.891  1.00  0.96           C  
ATOM   1857  O   THR A 241      -2.622   3.018  -7.965  1.00  0.96           O  
ATOM   1858  CG2 THR A 241      -1.933   1.938  -5.171  1.00  0.93           C  
ATOM   1859  OG1 THR A 241      -3.353   0.034  -5.574  1.00  0.94           O  
ATOM   1860  N   PRO A 242      -4.177   1.438  -8.276  1.00  0.95           N  
ATOM   1861  CA  PRO A 242      -5.230   2.452  -8.360  1.00  0.95           C  
ATOM   1862  C   PRO A 242      -5.406   3.229  -7.057  1.00  0.95           C  
ATOM   1863  CB  PRO A 242      -6.483   1.633  -8.680  1.00  0.95           C  
ATOM   1864  O   PRO A 242      -5.432   2.633  -5.977  1.00  0.95           O  
ATOM   1865  CG  PRO A 242      -5.967   0.356  -9.261  1.00  0.93           C  
ATOM   1866  CD  PRO A 242      -4.681   0.004  -8.570  1.00  0.92           C  
ATOM   1867  N   PHE A 243      -5.469   4.465  -7.101  1.00  0.95           N  
ATOM   1868  CA  PHE A 243      -5.601   5.348  -5.947  1.00  0.95           C  
ATOM   1869  C   PHE A 243      -6.427   6.579  -6.300  1.00  0.93           C  
ATOM   1870  CB  PHE A 243      -4.222   5.770  -5.431  1.00  0.94           C  
ATOM   1871  O   PHE A 243      -6.064   7.339  -7.200  1.00  0.90           O  
ATOM   1872  CG  PHE A 243      -4.274   6.657  -4.217  1.00  0.94           C  
ATOM   1873  CD1 PHE A 243      -4.704   6.159  -2.993  1.00  0.93           C  
ATOM   1874  CD2 PHE A 243      -3.894   7.991  -4.299  1.00  0.93           C  
ATOM   1875  CE1 PHE A 243      -4.753   6.978  -1.867  1.00  0.92           C  
ATOM   1876  CE2 PHE A 243      -3.940   8.815  -3.179  1.00  0.92           C  
ATOM   1877  CZ  PHE A 243      -4.371   8.307  -1.964  1.00  0.92           C  
ATOM   1878  N   ALA A 244      -7.561   6.647  -5.622  1.00  0.88           N  
ATOM   1879  CA  ALA A 244      -8.585   7.640  -5.936  1.00  0.87           C  
ATOM   1880  C   ALA A 244      -9.009   7.546  -7.399  1.00  0.85           C  
ATOM   1881  CB  ALA A 244      -8.079   9.045  -5.622  1.00  0.85           C  
ATOM   1882  O   ALA A 244      -9.235   6.450  -7.918  1.00  0.79           O  
ATOM   1883  N   ASP A 245      -9.123   8.637  -8.145  1.00  0.89           N  
ATOM   1884  CA  ASP A 245      -9.469   8.659  -9.563  1.00  0.89           C  
ATOM   1885  C   ASP A 245      -8.216   8.698 -10.434  1.00  0.90           C  
ATOM   1886  CB  ASP A 245     -10.367   9.857  -9.878  1.00  0.87           C  
ATOM   1887  O   ASP A 245      -8.235   9.256 -11.533  1.00  0.88           O  
ATOM   1888  CG  ASP A 245     -11.791   9.678  -9.381  1.00  0.80           C  
ATOM   1889  OD1 ASP A 245     -12.286   8.531  -9.348  1.00  0.76           O  
ATOM   1890  OD2 ASP A 245     -12.425  10.694  -9.022  1.00  0.80           O  
ATOM   1891  N   SER A 246      -7.148   7.967  -9.985  1.00  0.91           N  
ATOM   1892  CA  SER A 246      -5.832   8.008 -10.613  1.00  0.92           C  
ATOM   1893  C   SER A 246      -5.092   6.686 -10.432  1.00  0.93           C  
ATOM   1894  CB  SER A 246      -4.997   9.151 -10.035  1.00  0.91           C  
ATOM   1895  O   SER A 246      -5.664   5.711  -9.941  1.00  0.92           O  
ATOM   1896  OG  SER A 246      -5.593  10.404 -10.323  1.00  0.82           O  
ATOM   1897  N   TYR A 247      -3.781   6.627 -10.869  1.00  0.94           N  
ATOM   1898  CA  TYR A 247      -2.787   5.643 -10.456  1.00  0.94           C  
ATOM   1899  C   TYR A 247      -1.684   6.295  -9.631  1.00  0.95           C  
ATOM   1900  CB  TYR A 247      -2.181   4.945 -11.678  1.00  0.92           C  
ATOM   1901  O   TYR A 247      -1.112   7.308 -10.038  1.00  0.94           O  
ATOM   1902  CG  TYR A 247      -2.878   3.658 -12.049  1.00  0.83           C  
ATOM   1903  CD1 TYR A 247      -2.612   2.476 -11.362  1.00  0.77           C  
ATOM   1904  CD2 TYR A 247      -3.801   3.622 -13.089  1.00  0.76           C  
ATOM   1905  CE1 TYR A 247      -3.250   1.288 -11.702  1.00  0.76           C  
ATOM   1906  CE2 TYR A 247      -4.445   2.439 -13.437  1.00  0.74           C  
ATOM   1907  OH  TYR A 247      -4.798   0.106 -13.080  1.00  0.65           O  
ATOM   1908  CZ  TYR A 247      -4.164   1.279 -12.739  1.00  0.75           C  
ATOM   1909  N   ALA A 248      -1.361   5.623  -8.516  1.00  0.97           N  
ATOM   1910  CA  ALA A 248      -0.136   5.926  -7.781  1.00  0.97           C  
ATOM   1911  C   ALA A 248       0.961   4.915  -8.104  1.00  0.97           C  
ATOM   1912  CB  ALA A 248      -0.408   5.949  -6.279  1.00  0.97           C  
ATOM   1913  O   ALA A 248       0.681   3.734  -8.321  1.00  0.97           O  
ATOM   1914  N   PHE A 249       2.225   5.377  -8.169  1.00  0.98           N  
ATOM   1915  CA  PHE A 249       3.337   4.474  -8.444  1.00  0.98           C  
ATOM   1916  C   PHE A 249       4.639   5.033  -7.884  1.00  0.98           C  
ATOM   1917  CB  PHE A 249       3.474   4.232  -9.951  1.00  0.98           C  
ATOM   1918  O   PHE A 249       4.778   6.246  -7.713  1.00  0.98           O  
ATOM   1919  CG  PHE A 249       3.829   5.467 -10.734  1.00  0.97           C  
ATOM   1920  CD1 PHE A 249       2.848   6.382 -11.097  1.00  0.95           C  
ATOM   1921  CD2 PHE A 249       5.143   5.714 -11.108  1.00  0.95           C  
ATOM   1922  CE1 PHE A 249       3.173   7.526 -11.823  1.00  0.94           C  
ATOM   1923  CE2 PHE A 249       5.476   6.855 -11.832  1.00  0.94           C  
ATOM   1924  CZ  PHE A 249       4.489   7.759 -12.190  1.00  0.94           C  
ATOM   1925  N   ILE A 250       5.604   4.180  -7.578  1.00  0.98           N  
ATOM   1926  CA  ILE A 250       6.983   4.554  -7.287  1.00  0.98           C  
ATOM   1927  C   ILE A 250       7.794   4.586  -8.580  1.00  0.98           C  
ATOM   1928  CB  ILE A 250       7.630   3.583  -6.273  1.00  0.98           C  
ATOM   1929  O   ILE A 250       7.864   3.588  -9.301  1.00  0.97           O  
ATOM   1930  CG1 ILE A 250       6.777   3.491  -5.003  1.00  0.96           C  
ATOM   1931  CG2 ILE A 250       9.059   4.022  -5.942  1.00  0.96           C  
ATOM   1932  CD1 ILE A 250       7.243   2.426  -4.020  1.00  0.94           C  
ATOM   1933  N   SER A 251       8.380   5.702  -8.848  1.00  0.97           N  
ATOM   1934  CA  SER A 251       9.375   5.824  -9.909  1.00  0.97           C  
ATOM   1935  C   SER A 251      10.792   5.754  -9.348  1.00  0.97           C  
ATOM   1936  CB  SER A 251       9.185   7.134 -10.674  1.00  0.97           C  
ATOM   1937  O   SER A 251      11.089   6.366  -8.320  1.00  0.96           O  
ATOM   1938  OG  SER A 251      10.107   7.228 -11.747  1.00  0.88           O  
ATOM   1939  N   ASN A 252      11.700   5.044 -10.026  1.00  0.95           N  
ATOM   1940  CA  ASN A 252      13.144   5.034  -9.816  1.00  0.95           C  
ATOM   1941  C   ASN A 252      13.899   5.376 -11.097  1.00  0.91           C  
ATOM   1942  CB  ASN A 252      13.598   3.676  -9.278  1.00  0.93           C  
ATOM   1943  O   ASN A 252      14.420   4.486 -11.772  1.00  0.86           O  
ATOM   1944  CG  ASN A 252      15.056   3.671  -8.860  1.00  0.93           C  
ATOM   1945  ND2 ASN A 252      15.690   2.507  -8.934  1.00  0.91           N  
ATOM   1946  OD1 ASN A 252      15.607   4.705  -8.473  1.00  0.90           O  
ATOM   1947  N   PRO A 253      13.886   6.691 -11.446  1.00  0.90           N  
ATOM   1948  CA  PRO A 253      14.528   7.081 -12.703  1.00  0.91           C  
ATOM   1949  C   PRO A 253      16.044   6.902 -12.672  1.00  0.90           C  
ATOM   1950  CB  PRO A 253      14.156   8.559 -12.847  1.00  0.89           C  
ATOM   1951  O   PRO A 253      16.671   7.098 -11.627  1.00  0.89           O  
ATOM   1952  CG  PRO A 253      14.048   9.063 -11.444  1.00  0.88           C  
ATOM   1953  CD  PRO A 253      13.513   7.958 -10.580  1.00  0.87           C  
ATOM   1954  N   ALA A 254      16.621   6.662 -13.893  1.00  0.85           N  
ATOM   1955  CA  ALA A 254      18.067   6.516 -14.044  1.00  0.85           C  
ATOM   1956  C   ALA A 254      18.796   7.778 -13.593  1.00  0.84           C  
ATOM   1957  CB  ALA A 254      18.420   6.190 -15.494  1.00  0.82           C  
ATOM   1958  O   ALA A 254      19.920   7.706 -13.091  1.00  0.82           O  
ATOM   1959  N   THR A 255      18.112   8.835 -13.828  1.00  0.87           N  
ATOM   1960  CA  THR A 255      18.631  10.129 -13.398  1.00  0.88           C  
ATOM   1961  C   THR A 255      17.663  10.805 -12.431  1.00  0.85           C  
ATOM   1962  CB  THR A 255      18.888  11.055 -14.601  1.00  0.86           C  
ATOM   1963  O   THR A 255      16.549  11.169 -12.812  1.00  0.82           O  
ATOM   1964  CG2 THR A 255      19.926  10.455 -15.545  1.00  0.83           C  
ATOM   1965  OG1 THR A 255      17.663  11.249 -15.318  1.00  0.86           O  
ATOM   1966  N   GLY A 256      17.990  10.980 -11.219  1.00  0.91           N  
ATOM   1967  CA  GLY A 256      17.182  11.644 -10.208  1.00  0.91           C  
ATOM   1968  C   GLY A 256      16.980  10.805  -8.960  1.00  0.92           C  
ATOM   1969  O   GLY A 256      17.595   9.747  -8.810  1.00  0.91           O  
ATOM   1970  N   ALA A 257      16.155  11.324  -8.096  1.00  0.92           N  
ATOM   1971  CA  ALA A 257      15.772  10.608  -6.882  1.00  0.93           C  
ATOM   1972  C   ALA A 257      14.516   9.773  -7.112  1.00  0.94           C  
ATOM   1973  CB  ALA A 257      15.553  11.588  -5.732  1.00  0.91           C  
ATOM   1974  O   ALA A 257      13.614  10.185  -7.845  1.00  0.94           O  
ATOM   1975  N   PRO A 258      14.485   8.521  -6.483  1.00  0.97           N  
ATOM   1976  CA  PRO A 258      13.192   7.836  -6.417  1.00  0.97           C  
ATOM   1977  C   PRO A 258      12.115   8.672  -5.730  1.00  0.97           C  
ATOM   1978  CB  PRO A 258      13.503   6.574  -5.608  1.00  0.97           C  
ATOM   1979  O   PRO A 258      12.403   9.382  -4.763  1.00  0.97           O  
ATOM   1980  CG  PRO A 258      14.646   6.958  -4.725  1.00  0.96           C  
ATOM   1981  CD  PRO A 258      15.489   7.969  -5.448  1.00  0.96           C  
ATOM   1982  N   SER A 259      10.893   8.581  -6.229  1.00  0.97           N  
ATOM   1983  CA  SER A 259       9.766   9.373  -5.747  1.00  0.97           C  
ATOM   1984  C   SER A 259       8.445   8.641  -5.960  1.00  0.97           C  
ATOM   1985  CB  SER A 259       9.725  10.731  -6.449  1.00  0.96           C  
ATOM   1986  O   SER A 259       8.364   7.721  -6.777  1.00  0.97           O  
ATOM   1987  OG  SER A 259       8.822  11.607  -5.798  1.00  0.85           O  
ATOM   1988  N   VAL A 260       7.412   8.997  -5.185  1.00  0.97           N  
ATOM   1989  CA  VAL A 260       6.042   8.535  -5.383  1.00  0.97           C  
ATOM   1990  C   VAL A 260       5.271   9.548  -6.226  1.00  0.97           C  
ATOM   1991  CB  VAL A 260       5.321   8.304  -4.035  1.00  0.97           C  
ATOM   1992  O   VAL A 260       5.272  10.744  -5.926  1.00  0.97           O  
ATOM   1993  CG1 VAL A 260       3.953   7.664  -4.258  1.00  0.97           C  
ATOM   1994  CG2 VAL A 260       6.177   7.437  -3.115  1.00  0.97           C  
ATOM   1995  N   TYR A 261       4.591   9.075  -7.258  1.00  0.97           N  
ATOM   1996  CA  TYR A 261       3.822   9.892  -8.190  1.00  0.97           C  
ATOM   1997  C   TYR A 261       2.365   9.448  -8.232  1.00  0.97           C  
ATOM   1998  CB  TYR A 261       4.430   9.823  -9.594  1.00  0.97           C  
ATOM   1999  O   TYR A 261       2.060   8.275  -8.000  1.00  0.96           O  
ATOM   2000  CG  TYR A 261       5.785  10.479  -9.703  1.00  0.96           C  
ATOM   2001  CD1 TYR A 261       5.906  11.811 -10.091  1.00  0.95           C  
ATOM   2002  CD2 TYR A 261       6.946   9.768  -9.418  1.00  0.95           C  
ATOM   2003  CE1 TYR A 261       7.152  12.420 -10.194  1.00  0.95           C  
ATOM   2004  CE2 TYR A 261       8.198  10.366  -9.518  1.00  0.94           C  
ATOM   2005  OH  TYR A 261       9.527  12.288 -10.006  1.00  0.93           O  
ATOM   2006  CZ  TYR A 261       8.291  11.690  -9.906  1.00  0.94           C  
ATOM   2007  N   ILE A 262       1.502  10.317  -8.594  1.00  0.96           N  
ATOM   2008  CA  ILE A 262       0.140  10.053  -9.045  1.00  0.96           C  
ATOM   2009  C   ILE A 262      -0.021  10.505 -10.495  1.00  0.95           C  
ATOM   2010  CB  ILE A 262      -0.900  10.758  -8.145  1.00  0.95           C  
ATOM   2011  O   ILE A 262       0.422  11.595 -10.864  1.00  0.94           O  
ATOM   2012  CG1 ILE A 262      -0.894  10.144  -6.740  1.00  0.84           C  
ATOM   2013  CG2 ILE A 262      -2.296  10.680  -8.770  1.00  0.85           C  
ATOM   2014  CD1 ILE A 262      -1.813  10.850  -5.753  1.00  0.79           C  
ATOM   2015  N   ILE A 263      -0.643   9.686 -11.252  1.00  0.95           N  
ATOM   2016  CA  ILE A 263      -1.002   9.988 -12.633  1.00  0.94           C  
ATOM   2017  C   ILE A 263      -2.522  10.027 -12.774  1.00  0.91           C  
ATOM   2018  CB  ILE A 263      -0.399   8.957 -13.612  1.00  0.91           C  
ATOM   2019  O   ILE A 263      -3.201   9.030 -12.519  1.00  0.87           O  
ATOM   2020  CG1 ILE A 263      -0.662   9.380 -15.062  1.00  0.77           C  
ATOM   2021  CG2 ILE A 263      -0.962   7.559 -13.339  1.00  0.77           C  
ATOM   2022  CD1 ILE A 263       0.155   8.609 -16.090  1.00  0.74           C  
ATOM   2023  N   GLY A 264      -3.048  11.227 -13.098  1.00  0.90           N  
ATOM   2024  CA  GLY A 264      -4.449  11.486 -13.385  1.00  0.89           C  
ATOM   2025  C   GLY A 264      -4.654  12.431 -14.554  1.00  0.87           C  
ATOM   2026  O   GLY A 264      -3.921  13.411 -14.703  1.00  0.83           O  
ATOM   2027  N   SER A 265      -5.536  12.123 -15.438  1.00  0.83           N  
ATOM   2028  CA  SER A 265      -5.933  12.952 -16.571  1.00  0.82           C  
ATOM   2029  C   SER A 265      -4.736  13.295 -17.451  1.00  0.82           C  
ATOM   2030  CB  SER A 265      -6.605  14.237 -16.086  1.00  0.80           C  
ATOM   2031  O   SER A 265      -4.619  14.422 -17.938  1.00  0.79           O  
ATOM   2032  OG  SER A 265      -7.738  13.942 -15.287  1.00  0.75           O  
ATOM   2033  N   GLY A 266      -3.765  12.434 -17.532  1.00  0.81           N  
ATOM   2034  CA  GLY A 266      -2.557  12.567 -18.331  1.00  0.81           C  
ATOM   2035  C   GLY A 266      -1.489  13.410 -17.662  1.00  0.82           C  
ATOM   2036  O   GLY A 266      -0.414  13.623 -18.227  1.00  0.81           O  
ATOM   2037  N   GLN A 267      -1.717  13.905 -16.543  1.00  0.89           N  
ATOM   2038  CA  GLN A 267      -0.731  14.648 -15.765  1.00  0.90           C  
ATOM   2039  C   GLN A 267      -0.140  13.783 -14.656  1.00  0.91           C  
ATOM   2040  CB  GLN A 267      -1.356  15.910 -15.170  1.00  0.87           C  
ATOM   2041  O   GLN A 267      -0.864  13.044 -13.985  1.00  0.91           O  
ATOM   2042  CG  GLN A 267      -1.823  16.917 -16.213  1.00  0.81           C  
ATOM   2043  CD  GLN A 267      -2.281  18.227 -15.601  1.00  0.80           C  
ATOM   2044  NE2 GLN A 267      -2.362  19.269 -16.422  1.00  0.78           N  
ATOM   2045  OE1 GLN A 267      -2.560  18.303 -14.400  1.00  0.81           O  
ATOM   2046  N   VAL A 268       1.143  13.893 -14.503  1.00  0.93           N  
ATOM   2047  CA  VAL A 268       1.904  13.224 -13.453  1.00  0.94           C  
ATOM   2048  C   VAL A 268       2.375  14.248 -12.423  1.00  0.94           C  
ATOM   2049  CB  VAL A 268       3.113  12.454 -14.031  1.00  0.92           C  
ATOM   2050  O   VAL A 268       3.048  15.222 -12.770  1.00  0.92           O  
ATOM   2051  CG1 VAL A 268       3.881  11.742 -12.919  1.00  0.81           C  
ATOM   2052  CG2 VAL A 268       2.652  11.455 -15.090  1.00  0.81           C  
ATOM   2053  N   SER A 269       2.079  14.054 -11.187  1.00  0.94           N  
ATOM   2054  CA  SER A 269       2.476  14.910 -10.074  1.00  0.95           C  
ATOM   2055  C   SER A 269       3.184  14.109  -8.987  1.00  0.95           C  
ATOM   2056  CB  SER A 269       1.257  15.620  -9.483  1.00  0.93           C  
ATOM   2057  O   SER A 269       2.734  13.024  -8.614  1.00  0.95           O  
ATOM   2058  OG  SER A 269       0.669  16.487 -10.438  1.00  0.83           O  
ATOM   2059  N   PRO A 270       4.380  14.600  -8.525  1.00  0.95           N  
ATOM   2060  CA  PRO A 270       4.956  13.986  -7.326  1.00  0.95           C  
ATOM   2061  C   PRO A 270       4.131  14.257  -6.070  1.00  0.95           C  
ATOM   2062  CB  PRO A 270       6.336  14.640  -7.223  1.00  0.94           C  
ATOM   2063  O   PRO A 270       3.698  15.390  -5.843  1.00  0.94           O  
ATOM   2064  CG  PRO A 270       6.150  16.014  -7.779  1.00  0.93           C  
ATOM   2065  CD  PRO A 270       5.102  15.957  -8.853  1.00  0.92           C  
ATOM   2066  N   ILE A 271       4.012  13.213  -5.158  1.00  0.94           N  
ATOM   2067  CA  ILE A 271       3.300  13.383  -3.896  1.00  0.94           C  
ATOM   2068  C   ILE A 271       4.253  13.135  -2.729  1.00  0.93           C  
ATOM   2069  CB  ILE A 271       2.081  12.439  -3.803  1.00  0.93           C  
ATOM   2070  O   ILE A 271       3.901  13.371  -1.571  1.00  0.92           O  
ATOM   2071  CG1 ILE A 271       2.523  10.979  -3.957  1.00  0.92           C  
ATOM   2072  CG2 ILE A 271       1.031  12.808  -4.855  1.00  0.92           C  
ATOM   2073  CD1 ILE A 271       1.464   9.965  -3.544  1.00  0.91           C  
ATOM   2074  N   SER A 272       5.413  12.687  -2.966  1.00  0.92           N  
ATOM   2075  CA  SER A 272       6.449  12.528  -1.951  1.00  0.92           C  
ATOM   2076  C   SER A 272       6.860  13.874  -1.365  1.00  0.91           C  
ATOM   2077  CB  SER A 272       7.672  11.823  -2.539  1.00  0.91           C  
ATOM   2078  O   SER A 272       7.114  14.827  -2.105  1.00  0.89           O  
ATOM   2079  OG  SER A 272       7.341  10.511  -2.962  1.00  0.88           O  
ATOM   2080  N   SER A 273       7.073  13.888  -0.078  1.00  0.86           N  
ATOM   2081  CA  SER A 273       7.813  14.946   0.602  1.00  0.86           C  
ATOM   2082  C   SER A 273       9.316  14.693   0.545  1.00  0.86           C  
ATOM   2083  CB  SER A 273       7.363  15.064   2.059  1.00  0.85           C  
ATOM   2084  O   SER A 273       9.753  13.577   0.260  1.00  0.86           O  
ATOM   2085  OG  SER A 273       7.740  13.915   2.797  1.00  0.86           O  
ATOM   2086  N   ALA A 274      10.159  15.659   0.856  1.00  0.83           N  
ATOM   2087  CA  ALA A 274      11.613  15.518   0.866  1.00  0.83           C  
ATOM   2088  C   ALA A 274      12.052  14.423   1.834  1.00  0.84           C  
ATOM   2089  CB  ALA A 274      12.273  16.845   1.234  1.00  0.82           C  
ATOM   2090  O   ALA A 274      13.041  13.729   1.589  1.00  0.83           O  
ATOM   2091  N   SER A 275      11.328  14.091   2.884  1.00  0.84           N  
ATOM   2092  CA  SER A 275      11.582  13.023   3.845  1.00  0.84           C  
ATOM   2093  C   SER A 275      11.284  11.654   3.242  1.00  0.86           C  
ATOM   2094  CB  SER A 275      10.745  13.226   5.108  1.00  0.83           C  
ATOM   2095  O   SER A 275      12.064  10.714   3.406  1.00  0.85           O  
ATOM   2096  OG  SER A 275      11.000  14.497   5.681  1.00  0.76           O  
ATOM   2097  N   ILE A 276      10.195  11.646   2.518  1.00  0.90           N  
ATOM   2098  CA  ILE A 276       9.846  10.410   1.827  1.00  0.91           C  
ATOM   2099  C   ILE A 276      10.876  10.120   0.737  1.00  0.91           C  
ATOM   2100  CB  ILE A 276       8.428  10.483   1.218  1.00  0.90           C  
ATOM   2101  O   ILE A 276      11.401   9.007   0.651  1.00  0.91           O  
ATOM   2102  CG1 ILE A 276       7.380  10.651   2.324  1.00  0.90           C  
ATOM   2103  CG2 ILE A 276       8.138   9.240   0.372  1.00  0.90           C  
ATOM   2104  CD1 ILE A 276       7.381   9.528   3.353  1.00  0.90           C  
ATOM   2105  N   GLU A 277      11.324  11.125   0.009  1.00  0.91           N  
ATOM   2106  CA  GLU A 277      12.366  10.948  -0.998  1.00  0.91           C  
ATOM   2107  C   GLU A 277      13.686  10.529  -0.359  1.00  0.91           C  
ATOM   2108  CB  GLU A 277      12.557  12.234  -1.806  1.00  0.91           C  
ATOM   2109  O   GLU A 277      14.398   9.677  -0.894  1.00  0.90           O  
ATOM   2110  CG  GLU A 277      11.378  12.577  -2.706  1.00  0.89           C  
ATOM   2111  CD  GLU A 277      11.588  13.849  -3.511  1.00  0.88           C  
ATOM   2112  OE1 GLU A 277      12.658  14.485  -3.374  1.00  0.88           O  
ATOM   2113  OE2 GLU A 277      10.675  14.214  -4.285  1.00  0.87           O  
ATOM   2114  N   LYS A 278      14.037  11.060   0.796  1.00  0.88           N  
ATOM   2115  CA  LYS A 278      15.220  10.645   1.544  1.00  0.88           C  
ATOM   2116  C   LYS A 278      15.110   9.188   1.983  1.00  0.88           C  
ATOM   2117  CB  LYS A 278      15.427  11.546   2.763  1.00  0.87           C  
ATOM   2118  O   LYS A 278      16.072   8.426   1.870  1.00  0.88           O  
ATOM   2119  CG  LYS A 278      16.671  11.213   3.574  1.00  0.85           C  
ATOM   2120  CD  LYS A 278      16.826  12.147   4.768  1.00  0.84           C  
ATOM   2121  CE  LYS A 278      18.041  11.782   5.610  1.00  0.79           C  
ATOM   2122  NZ  LYS A 278      18.149  12.640   6.828  1.00  0.78           N  
ATOM   2123  N   ILE A 279      13.956   8.763   2.518  1.00  0.90           N  
ATOM   2124  CA  ILE A 279      13.715   7.365   2.856  1.00  0.91           C  
ATOM   2125  C   ILE A 279      13.858   6.500   1.606  1.00  0.92           C  
ATOM   2126  CB  ILE A 279      12.318   7.169   3.487  1.00  0.91           C  
ATOM   2127  O   ILE A 279      14.645   5.550   1.588  1.00  0.92           O  
ATOM   2128  CG1 ILE A 279      12.272   7.789   4.888  1.00  0.90           C  
ATOM   2129  CG2 ILE A 279      11.950   5.683   3.534  1.00  0.90           C  
ATOM   2130  CD1 ILE A 279      10.872   7.883   5.478  1.00  0.89           C  
ATOM   2131  N   LEU A 280      13.268   6.847   0.479  1.00  0.95           N  
ATOM   2132  CA  LEU A 280      13.310   6.068  -0.753  1.00  0.96           C  
ATOM   2133  C   LEU A 280      14.734   5.981  -1.293  1.00  0.95           C  
ATOM   2134  CB  LEU A 280      12.389   6.684  -1.809  1.00  0.96           C  
ATOM   2135  O   LEU A 280      15.167   4.919  -1.746  1.00  0.95           O  
ATOM   2136  CG  LEU A 280      10.889   6.639  -1.510  1.00  0.96           C  
ATOM   2137  CD1 LEU A 280      10.108   7.353  -2.608  1.00  0.96           C  
ATOM   2138  CD2 LEU A 280      10.416   5.197  -1.360  1.00  0.95           C  
ATOM   2139  N   ARG A 281      15.579   6.999  -1.120  1.00  0.95           N  
ATOM   2140  CA  ARG A 281      16.975   7.037  -1.541  1.00  0.95           C  
ATOM   2141  C   ARG A 281      17.832   6.115  -0.680  1.00  0.94           C  
ATOM   2142  CB  ARG A 281      17.518   8.467  -1.478  1.00  0.93           C  
ATOM   2143  O   ARG A 281      18.991   5.850  -1.008  1.00  0.93           O  
ATOM   2144  CG  ARG A 281      17.087   9.341  -2.645  1.00  0.89           C  
ATOM   2145  CD  ARG A 281      17.586  10.772  -2.492  1.00  0.86           C  
ATOM   2146  NE  ARG A 281      16.945  11.671  -3.447  1.00  0.85           N  
ATOM   2147  NH1 ARG A 281      18.489  13.371  -3.198  1.00  0.79           N  
ATOM   2148  NH2 ARG A 281      16.728  13.619  -4.644  1.00  0.77           N  
ATOM   2149  CZ  ARG A 281      17.389  12.885  -3.761  1.00  0.81           C  
ATOM   2150  N   SER A 282      17.342   5.708   0.466  1.00  0.94           N  
ATOM   2151  CA  SER A 282      18.104   4.829   1.347  1.00  0.94           C  
ATOM   2152  C   SER A 282      17.959   3.369   0.930  1.00  0.94           C  
ATOM   2153  CB  SER A 282      17.652   5.001   2.798  1.00  0.93           C  
ATOM   2154  O   SER A 282      18.590   2.486   1.515  1.00  0.94           O  
ATOM   2155  OG  SER A 282      16.417   4.343   3.021  1.00  0.90           O  
ATOM   2156  N   TYR A 283      17.118   3.059  -0.054  1.00  0.97           N  
ATOM   2157  CA  TYR A 283      16.927   1.728  -0.618  1.00  0.97           C  
ATOM   2158  C   TYR A 283      17.743   1.554  -1.893  1.00  0.97           C  
ATOM   2159  CB  TYR A 283      15.445   1.473  -0.907  1.00  0.97           C  
ATOM   2160  O   TYR A 283      17.934   2.509  -2.650  1.00  0.96           O  
ATOM   2161  CG  TYR A 283      14.603   1.308   0.335  1.00  0.97           C  
ATOM   2162  CD1 TYR A 283      14.381   0.048   0.886  1.00  0.96           C  
ATOM   2163  CD2 TYR A 283      14.028   2.409   0.959  1.00  0.96           C  
ATOM   2164  CE1 TYR A 283      13.605  -0.111   2.029  1.00  0.96           C  
ATOM   2165  CE2 TYR A 283      13.250   2.263   2.102  1.00  0.95           C  
ATOM   2166  OH  TYR A 283      12.275   0.851   3.762  1.00  0.94           O  
ATOM   2167  CZ  TYR A 283      13.045   1.001   2.630  1.00  0.95           C  
ATOM   2168  N   THR A 284      18.193   0.285  -2.166  1.00  0.98           N  
ATOM   2169  CA  THR A 284      18.731  -0.098  -3.467  1.00  0.98           C  
ATOM   2170  C   THR A 284      17.620  -0.184  -4.508  1.00  0.98           C  
ATOM   2171  CB  THR A 284      19.472  -1.446  -3.389  1.00  0.98           C  
ATOM   2172  O   THR A 284      16.438  -0.227  -4.160  1.00  0.98           O  
ATOM   2173  CG2 THR A 284      20.581  -1.405  -2.344  1.00  0.97           C  
ATOM   2174  OG1 THR A 284      18.539  -2.477  -3.041  1.00  0.97           O  
ATOM   2175  N   ALA A 285      17.961  -0.226  -5.787  1.00  0.97           N  
ATOM   2176  CA  ALA A 285      16.993  -0.365  -6.872  1.00  0.98           C  
ATOM   2177  C   ALA A 285      16.197  -1.660  -6.736  1.00  0.98           C  
ATOM   2178  CB  ALA A 285      17.700  -0.318  -8.225  1.00  0.97           C  
ATOM   2179  O   ALA A 285      14.977  -1.667  -6.913  1.00  0.97           O  
ATOM   2180  N   ASP A 286      16.873  -2.804  -6.293  1.00  0.97           N  
ATOM   2181  CA  ASP A 286      16.237  -4.101  -6.083  1.00  0.97           C  
ATOM   2182  C   ASP A 286      15.274  -4.055  -4.899  1.00  0.97           C  
ATOM   2183  CB  ASP A 286      17.292  -5.187  -5.861  1.00  0.97           C  
ATOM   2184  O   ASP A 286      14.123  -4.480  -5.011  1.00  0.97           O  
ATOM   2185  CG  ASP A 286      18.217  -5.367  -7.053  1.00  0.94           C  
ATOM   2186  OD1 ASP A 286      17.854  -4.952  -8.174  1.00  0.92           O  
ATOM   2187  OD2 ASP A 286      19.316  -5.932  -6.868  1.00  0.94           O  
ATOM   2188  N   GLU A 287      15.641  -3.373  -3.802  1.00  0.97           N  
ATOM   2189  CA  GLU A 287      14.778  -3.207  -2.635  1.00  0.97           C  
ATOM   2190  C   GLU A 287      13.543  -2.378  -2.976  1.00  0.97           C  
ATOM   2191  CB  GLU A 287      15.549  -2.553  -1.486  1.00  0.97           C  
ATOM   2192  O   GLU A 287      12.462  -2.613  -2.432  1.00  0.97           O  
ATOM   2193  CG  GLU A 287      16.556  -3.477  -0.816  1.00  0.97           C  
ATOM   2194  CD  GLU A 287      17.397  -2.781   0.242  1.00  0.95           C  
ATOM   2195  OE1 GLU A 287      17.900  -1.665  -0.020  1.00  0.95           O  
ATOM   2196  OE2 GLU A 287      17.556  -3.358   1.342  1.00  0.95           O  
ATOM   2197  N   LEU A 288      13.643  -1.393  -3.836  1.00  0.98           N  
ATOM   2198  CA  LEU A 288      12.509  -0.603  -4.303  1.00  0.98           C  
ATOM   2199  C   LEU A 288      11.635  -1.416  -5.252  1.00  0.98           C  
ATOM   2200  CB  LEU A 288      12.995   0.670  -5.001  1.00  0.97           C  
ATOM   2201  O   LEU A 288      10.405  -1.343  -5.185  1.00  0.97           O  
ATOM   2202  CG  LEU A 288      13.524   1.781  -4.094  1.00  0.94           C  
ATOM   2203  CD1 LEU A 288      14.099   2.919  -4.931  1.00  0.89           C  
ATOM   2204  CD2 LEU A 288      12.421   2.291  -3.173  1.00  0.88           C  
ATOM   2205  N   ALA A 289      12.240  -2.267  -6.061  1.00  0.97           N  
ATOM   2206  CA  ALA A 289      11.520  -3.099  -7.022  1.00  0.97           C  
ATOM   2207  C   ALA A 289      10.689  -4.163  -6.312  1.00  0.96           C  
ATOM   2208  CB  ALA A 289      12.497  -3.753  -7.996  1.00  0.96           C  
ATOM   2209  O   ALA A 289       9.622  -4.549  -6.793  1.00  0.96           O  
ATOM   2210  N   ASP A 290      11.086  -4.601  -5.107  1.00  0.96           N  
ATOM   2211  CA  ASP A 290      10.374  -5.558  -4.266  1.00  0.96           C  
ATOM   2212  C   ASP A 290       9.250  -4.877  -3.490  1.00  0.96           C  
ATOM   2213  CB  ASP A 290      11.340  -6.245  -3.298  1.00  0.95           C  
ATOM   2214  O   ASP A 290       8.491  -5.537  -2.777  1.00  0.96           O  
ATOM   2215  CG  ASP A 290      12.178  -7.324  -3.962  1.00  0.93           C  
ATOM   2216  OD1 ASP A 290      11.778  -7.836  -5.030  1.00  0.89           O  
ATOM   2217  OD2 ASP A 290      13.246  -7.667  -3.410  1.00  0.90           O  
ATOM   2218  N   GLY A 291       9.116  -3.525  -3.595  1.00  0.97           N  
ATOM   2219  CA  GLY A 291       8.044  -2.766  -2.970  1.00  0.97           C  
ATOM   2220  C   GLY A 291       6.665  -3.167  -3.459  1.00  0.97           C  
ATOM   2221  O   GLY A 291       6.502  -3.566  -4.614  1.00  0.97           O  
ATOM   2222  N   VAL A 292       5.652  -3.003  -2.609  1.00  0.97           N  
ATOM   2223  CA  VAL A 292       4.245  -3.254  -2.905  1.00  0.97           C  
ATOM   2224  C   VAL A 292       3.414  -2.025  -2.547  1.00  0.98           C  
ATOM   2225  CB  VAL A 292       3.718  -4.493  -2.147  1.00  0.97           C  
ATOM   2226  O   VAL A 292       3.530  -1.490  -1.441  1.00  0.97           O  
ATOM   2227  CG1 VAL A 292       2.262  -4.773  -2.516  1.00  0.96           C  
ATOM   2228  CG2 VAL A 292       4.591  -5.711  -2.443  1.00  0.96           C  
ATOM   2229  N   MET A 293       2.582  -1.635  -3.481  1.00  0.98           N  
ATOM   2230  CA  MET A 293       1.670  -0.518  -3.254  1.00  0.98           C  
ATOM   2231  C   MET A 293       0.222  -0.997  -3.217  1.00  0.97           C  
ATOM   2232  CB  MET A 293       1.841   0.547  -4.339  1.00  0.98           C  
ATOM   2233  O   MET A 293      -0.197  -1.786  -4.066  1.00  0.97           O  
ATOM   2234  CG  MET A 293       3.185   1.255  -4.296  1.00  0.97           C  
ATOM   2235  SD  MET A 293       3.315   2.593  -5.545  1.00  0.96           S  
ATOM   2236  CE  MET A 293       2.213   3.830  -4.806  1.00  0.94           C  
ATOM   2237  N   GLU A 294      -0.553  -0.465  -2.274  1.00  0.97           N  
ATOM   2238  CA  GLU A 294      -1.984  -0.723  -2.140  1.00  0.97           C  
ATOM   2239  C   GLU A 294      -2.744   0.551  -1.786  1.00  0.97           C  
ATOM   2240  CB  GLU A 294      -2.240  -1.800  -1.082  1.00  0.96           C  
ATOM   2241  O   GLU A 294      -2.160   1.505  -1.266  1.00  0.97           O  
ATOM   2242  CG  GLU A 294      -1.662  -1.467   0.286  1.00  0.90           C  
ATOM   2243  CD  GLU A 294      -1.823  -2.592   1.296  1.00  0.85           C  
ATOM   2244  OE1 GLU A 294      -2.497  -3.599   0.980  1.00  0.84           O  
ATOM   2245  OE2 GLU A 294      -1.272  -2.465   2.412  1.00  0.83           O  
ATOM   2246  N   SER A 295      -4.001   0.582  -2.108  1.00  0.97           N  
ATOM   2247  CA  SER A 295      -4.910   1.634  -1.665  1.00  0.97           C  
ATOM   2248  C   SER A 295      -5.936   1.096  -0.674  1.00  0.96           C  
ATOM   2249  CB  SER A 295      -5.625   2.263  -2.862  1.00  0.96           C  
ATOM   2250  O   SER A 295      -6.462  -0.004  -0.852  1.00  0.95           O  
ATOM   2251  OG  SER A 295      -6.439   1.308  -3.521  1.00  0.83           O  
ATOM   2252  N   LEU A 296      -6.207   1.813   0.314  1.00  0.96           N  
ATOM   2253  CA  LEU A 296      -7.160   1.462   1.361  1.00  0.96           C  
ATOM   2254  C   LEU A 296      -8.045   2.652   1.712  1.00  0.96           C  
ATOM   2255  CB  LEU A 296      -6.426   0.970   2.611  1.00  0.96           C  
ATOM   2256  O   LEU A 296      -7.543   3.743   1.992  1.00  0.95           O  
ATOM   2257  CG  LEU A 296      -7.303   0.551   3.791  1.00  0.95           C  
ATOM   2258  CD1 LEU A 296      -8.174  -0.641   3.407  1.00  0.94           C  
ATOM   2259  CD2 LEU A 296      -6.444   0.221   5.007  1.00  0.93           C  
ATOM   2260  N   ARG A 297      -9.330   2.372   1.787  1.00  0.94           N  
ATOM   2261  CA  ARG A 297     -10.294   3.385   2.205  1.00  0.94           C  
ATOM   2262  C   ARG A 297     -11.084   2.919   3.423  1.00  0.93           C  
ATOM   2263  CB  ARG A 297     -11.249   3.724   1.059  1.00  0.92           C  
ATOM   2264  O   ARG A 297     -11.658   1.828   3.417  1.00  0.92           O  
ATOM   2265  CG  ARG A 297     -12.177   4.891   1.355  1.00  0.83           C  
ATOM   2266  CD  ARG A 297     -12.983   5.296   0.129  1.00  0.80           C  
ATOM   2267  NE  ARG A 297     -13.878   6.413   0.417  1.00  0.78           N  
ATOM   2268  NH1 ARG A 297     -14.638   6.633  -1.754  1.00  0.66           N  
ATOM   2269  NH2 ARG A 297     -15.421   8.030  -0.113  1.00  0.62           N  
ATOM   2270  CZ  ARG A 297     -14.643   7.023  -0.484  1.00  0.74           C  
ATOM   2271  N   PHE A 298     -11.168   3.623   4.393  1.00  0.91           N  
ATOM   2272  CA  PHE A 298     -12.062   3.421   5.528  1.00  0.91           C  
ATOM   2273  C   PHE A 298     -12.372   4.746   6.215  1.00  0.89           C  
ATOM   2274  CB  PHE A 298     -11.446   2.440   6.531  1.00  0.91           C  
ATOM   2275  O   PHE A 298     -11.558   5.672   6.185  1.00  0.85           O  
ATOM   2276  CG  PHE A 298     -10.188   2.948   7.181  1.00  0.91           C  
ATOM   2277  CD1 PHE A 298      -8.940   2.559   6.709  1.00  0.89           C  
ATOM   2278  CD2 PHE A 298     -10.252   3.813   8.266  1.00  0.89           C  
ATOM   2279  CE1 PHE A 298      -7.773   3.027   7.309  1.00  0.89           C  
ATOM   2280  CE2 PHE A 298      -9.091   4.285   8.870  1.00  0.89           C  
ATOM   2281  CZ  PHE A 298      -7.852   3.890   8.391  1.00  0.88           C  
ATOM   2282  N   ASP A 299     -13.597   4.777   6.644  1.00  0.85           N  
ATOM   2283  CA  ASP A 299     -14.152   6.023   7.163  1.00  0.84           C  
ATOM   2284  C   ASP A 299     -14.019   7.150   6.141  1.00  0.83           C  
ATOM   2285  CB  ASP A 299     -13.462   6.415   8.471  1.00  0.83           C  
ATOM   2286  O   ASP A 299     -14.493   7.029   5.009  1.00  0.78           O  
ATOM   2287  CG  ASP A 299     -13.672   5.399   9.580  1.00  0.81           C  
ATOM   2288  OD1 ASP A 299     -14.703   4.692   9.572  1.00  0.78           O  
ATOM   2289  OD2 ASP A 299     -12.801   5.306  10.471  1.00  0.77           O  
ATOM   2290  N   ALA A 300     -13.440   8.282   6.429  1.00  0.85           N  
ATOM   2291  CA  ALA A 300     -13.210   9.391   5.507  1.00  0.85           C  
ATOM   2292  C   ALA A 300     -11.756   9.427   5.045  1.00  0.86           C  
ATOM   2293  CB  ALA A 300     -13.589  10.716   6.164  1.00  0.84           C  
ATOM   2294  O   ALA A 300     -11.333  10.376   4.380  1.00  0.85           O  
ATOM   2295  N   HIS A 301     -10.979   8.358   5.406  1.00  0.89           N  
ATOM   2296  CA  HIS A 301      -9.594   8.256   4.961  1.00  0.90           C  
ATOM   2297  C   HIS A 301      -9.506   7.621   3.577  1.00  0.90           C  
ATOM   2298  CB  HIS A 301      -8.767   7.448   5.962  1.00  0.90           C  
ATOM   2299  O   HIS A 301     -10.175   6.622   3.304  1.00  0.90           O  
ATOM   2300  CG  HIS A 301      -8.573   8.139   7.275  1.00  0.90           C  
ATOM   2301  CD2 HIS A 301      -9.172   7.954   8.474  1.00  0.89           C  
ATOM   2302  ND1 HIS A 301      -7.666   9.162   7.450  1.00  0.90           N  
ATOM   2303  CE1 HIS A 301      -7.716   9.576   8.705  1.00  0.89           C  
ATOM   2304  NE2 HIS A 301      -8.622   8.859   9.348  1.00  0.90           N  
ATOM   2305  N   GLU A 302      -8.704   8.169   2.783  1.00  0.92           N  
ATOM   2306  CA  GLU A 302      -8.216   7.610   1.526  1.00  0.92           C  
ATOM   2307  C   GLU A 302      -6.700   7.442   1.548  1.00  0.93           C  
ATOM   2308  CB  GLU A 302      -8.630   8.496   0.347  1.00  0.91           C  
ATOM   2309  O   GLU A 302      -5.960   8.412   1.374  1.00  0.93           O  
ATOM   2310  CG  GLU A 302      -8.327   7.888  -1.014  1.00  0.84           C  
ATOM   2311  CD  GLU A 302      -9.106   8.536  -2.148  1.00  0.80           C  
ATOM   2312  OE1 GLU A 302      -9.502   9.717  -2.014  1.00  0.80           O  
ATOM   2313  OE2 GLU A 302      -9.324   7.858  -3.176  1.00  0.76           O  
ATOM   2314  N   LEU A 303      -6.237   6.220   1.755  1.00  0.95           N  
ATOM   2315  CA  LEU A 303      -4.851   5.894   2.074  1.00  0.95           C  
ATOM   2316  C   LEU A 303      -4.166   5.218   0.891  1.00  0.96           C  
ATOM   2317  CB  LEU A 303      -4.783   4.986   3.305  1.00  0.95           C  
ATOM   2318  O   LEU A 303      -4.720   4.292   0.293  1.00  0.95           O  
ATOM   2319  CG  LEU A 303      -5.511   5.484   4.555  1.00  0.94           C  
ATOM   2320  CD1 LEU A 303      -5.324   4.499   5.704  1.00  0.93           C  
ATOM   2321  CD2 LEU A 303      -5.015   6.872   4.946  1.00  0.93           C  
ATOM   2322  N   LEU A 304      -2.984   5.664   0.561  1.00  0.97           N  
ATOM   2323  CA  LEU A 304      -1.988   4.942  -0.222  1.00  0.97           C  
ATOM   2324  C   LEU A 304      -0.922   4.333   0.682  1.00  0.97           C  
ATOM   2325  CB  LEU A 304      -1.335   5.872  -1.248  1.00  0.97           C  
ATOM   2326  O   LEU A 304      -0.184   5.058   1.354  1.00  0.97           O  
ATOM   2327  CG  LEU A 304      -0.257   5.250  -2.138  1.00  0.96           C  
ATOM   2328  CD1 LEU A 304      -0.875   4.221  -3.077  1.00  0.94           C  
ATOM   2329  CD2 LEU A 304       0.474   6.331  -2.927  1.00  0.94           C  
ATOM   2330  N   ILE A 305      -0.821   3.003   0.762  1.00  0.97           N  
ATOM   2331  CA  ILE A 305       0.112   2.260   1.603  1.00  0.97           C  
ATOM   2332  C   ILE A 305       1.226   1.670   0.741  1.00  0.97           C  
ATOM   2333  CB  ILE A 305      -0.605   1.141   2.392  1.00  0.97           C  
ATOM   2334  O   ILE A 305       0.958   1.032  -0.279  1.00  0.97           O  
ATOM   2335  CG1 ILE A 305      -1.822   1.707   3.133  1.00  0.97           C  
ATOM   2336  CG2 ILE A 305       0.362   0.461   3.365  1.00  0.97           C  
ATOM   2337  CD1 ILE A 305      -2.610   0.664   3.915  1.00  0.95           C  
ATOM   2338  N   ILE A 306       2.444   1.920   1.070  1.00  0.98           N  
ATOM   2339  CA  ILE A 306       3.652   1.480   0.381  1.00  0.98           C  
ATOM   2340  C   ILE A 306       4.471   0.577   1.301  1.00  0.98           C  
ATOM   2341  CB  ILE A 306       4.504   2.680  -0.090  1.00  0.98           C  
ATOM   2342  O   ILE A 306       5.110   1.055   2.241  1.00  0.97           O  
ATOM   2343  CG1 ILE A 306       3.648   3.654  -0.907  1.00  0.97           C  
ATOM   2344  CG2 ILE A 306       5.712   2.200  -0.900  1.00  0.97           C  
ATOM   2345  CD1 ILE A 306       4.379   4.925  -1.317  1.00  0.96           C  
ATOM   2346  N   HIS A 307       4.464  -0.680   1.024  1.00  0.97           N  
ATOM   2347  CA  HIS A 307       5.257  -1.691   1.713  1.00  0.97           C  
ATOM   2348  C   HIS A 307       6.645  -1.819   1.094  1.00  0.97           C  
ATOM   2349  CB  HIS A 307       4.543  -3.044   1.683  1.00  0.97           C  
ATOM   2350  O   HIS A 307       6.790  -2.341  -0.014  1.00  0.96           O  
ATOM   2351  CG  HIS A 307       3.180  -3.016   2.299  1.00  0.96           C  
ATOM   2352  CD2 HIS A 307       1.989  -2.606   1.803  1.00  0.95           C  
ATOM   2353  ND1 HIS A 307       2.936  -3.447   3.585  1.00  0.94           N  
ATOM   2354  CE1 HIS A 307       1.649  -3.303   3.854  1.00  0.94           C  
ATOM   2355  NE2 HIS A 307       1.052  -2.795   2.789  1.00  0.94           N  
ATOM   2356  N   LEU A 308       7.651  -1.427   1.820  1.00  0.97           N  
ATOM   2357  CA  LEU A 308       9.065  -1.602   1.510  1.00  0.97           C  
ATOM   2358  C   LEU A 308       9.725  -2.557   2.499  1.00  0.96           C  
ATOM   2359  CB  LEU A 308       9.789  -0.253   1.525  1.00  0.97           C  
ATOM   2360  O   LEU A 308       9.169  -2.837   3.564  1.00  0.96           O  
ATOM   2361  CG  LEU A 308       9.284   0.798   0.534  1.00  0.97           C  
ATOM   2362  CD1 LEU A 308       9.992   2.128   0.767  1.00  0.96           C  
ATOM   2363  CD2 LEU A 308       9.486   0.322  -0.900  1.00  0.96           C  
ATOM   2364  N   PRO A 309      10.918  -3.092   2.297  1.00  0.95           N  
ATOM   2365  CA  PRO A 309      11.548  -4.105   3.147  1.00  0.95           C  
ATOM   2366  C   PRO A 309      11.745  -3.629   4.584  1.00  0.94           C  
ATOM   2367  CB  PRO A 309      12.896  -4.349   2.463  1.00  0.95           C  
ATOM   2368  O   PRO A 309      11.675  -4.431   5.519  1.00  0.93           O  
ATOM   2369  CG  PRO A 309      12.627  -4.147   1.006  1.00  0.94           C  
ATOM   2370  CD  PRO A 309      11.660  -3.008   0.854  1.00  0.93           C  
ATOM   2371  N   ARG A 310      11.917  -2.300   4.835  1.00  0.93           N  
ATOM   2372  CA  ARG A 310      12.283  -1.773   6.146  1.00  0.93           C  
ATOM   2373  C   ARG A 310      11.239  -0.782   6.649  1.00  0.93           C  
ATOM   2374  CB  ARG A 310      13.658  -1.104   6.092  1.00  0.93           C  
ATOM   2375  O   ARG A 310      11.216  -0.444   7.834  1.00  0.92           O  
ATOM   2376  CG  ARG A 310      14.800  -2.065   5.805  1.00  0.92           C  
ATOM   2377  CD  ARG A 310      16.146  -1.354   5.788  1.00  0.91           C  
ATOM   2378  NE  ARG A 310      16.254  -0.431   4.662  1.00  0.90           N  
ATOM   2379  NH1 ARG A 310      18.521  -0.749   4.352  1.00  0.87           N  
ATOM   2380  NH2 ARG A 310      17.365   0.692   2.994  1.00  0.86           N  
ATOM   2381  CZ  ARG A 310      17.380  -0.165   4.005  1.00  0.89           C  
ATOM   2382  N   HIS A 311      10.438  -0.246   5.761  1.00  0.93           N  
ATOM   2383  CA  HIS A 311       9.433   0.746   6.127  1.00  0.94           C  
ATOM   2384  C   HIS A 311       8.090   0.437   5.473  1.00  0.94           C  
ATOM   2385  CB  HIS A 311       9.897   2.149   5.734  1.00  0.93           C  
ATOM   2386  O   HIS A 311       8.043  -0.022   4.329  1.00  0.94           O  
ATOM   2387  CG  HIS A 311      11.194   2.550   6.363  1.00  0.92           C  
ATOM   2388  CD2 HIS A 311      11.458   3.170   7.538  1.00  0.90           C  
ATOM   2389  ND1 HIS A 311      12.414   2.320   5.766  1.00  0.90           N  
ATOM   2390  CE1 HIS A 311      13.375   2.781   6.549  1.00  0.89           C  
ATOM   2391  NE2 HIS A 311      12.821   3.302   7.630  1.00  0.90           N  
ATOM   2392  N   VAL A 312       7.004   0.698   6.147  1.00  0.95           N  
ATOM   2393  CA  VAL A 312       5.686   0.861   5.541  1.00  0.95           C  
ATOM   2394  C   VAL A 312       5.248   2.320   5.643  1.00  0.96           C  
ATOM   2395  CB  VAL A 312       4.638  -0.059   6.207  1.00  0.95           C  
ATOM   2396  O   VAL A 312       5.086   2.850   6.745  1.00  0.95           O  
ATOM   2397  CG1 VAL A 312       3.266   0.132   5.563  1.00  0.94           C  
ATOM   2398  CG2 VAL A 312       5.076  -1.519   6.116  1.00  0.94           C  
ATOM   2399  N   LEU A 313       5.173   2.972   4.466  1.00  0.95           N  
ATOM   2400  CA  LEU A 313       4.806   4.376   4.319  1.00  0.95           C  
ATOM   2401  C   LEU A 313       3.328   4.518   3.969  1.00  0.95           C  
ATOM   2402  CB  LEU A 313       5.664   5.044   3.241  1.00  0.95           C  
ATOM   2403  O   LEU A 313       2.798   3.744   3.169  1.00  0.95           O  
ATOM   2404  CG  LEU A 313       7.176   4.849   3.361  1.00  0.95           C  
ATOM   2405  CD1 LEU A 313       7.889   5.499   2.180  1.00  0.94           C  
ATOM   2406  CD2 LEU A 313       7.686   5.420   4.680  1.00  0.93           C  
ATOM   2407  N   VAL A 314       2.667   5.489   4.536  1.00  0.95           N  
ATOM   2408  CA  VAL A 314       1.261   5.763   4.264  1.00  0.95           C  
ATOM   2409  C   VAL A 314       1.086   7.230   3.875  1.00  0.95           C  
ATOM   2410  CB  VAL A 314       0.370   5.425   5.481  1.00  0.95           C  
ATOM   2411  O   VAL A 314       1.489   8.128   4.618  1.00  0.94           O  
ATOM   2412  CG1 VAL A 314      -1.106   5.626   5.142  1.00  0.93           C  
ATOM   2413  CG2 VAL A 314       0.626   3.993   5.947  1.00  0.93           C  
ATOM   2414  N   TYR A 315       0.529   7.402   2.733  1.00  0.94           N  
ATOM   2415  CA  TYR A 315       0.017   8.694   2.287  1.00  0.94           C  
ATOM   2416  C   TYR A 315      -1.495   8.771   2.463  1.00  0.94           C  
ATOM   2417  CB  TYR A 315       0.385   8.942   0.822  1.00  0.94           C  
ATOM   2418  O   TYR A 315      -2.237   7.994   1.858  1.00  0.93           O  
ATOM   2419  CG  TYR A 315      -0.105  10.266   0.288  1.00  0.94           C  
ATOM   2420  CD1 TYR A 315       0.497  11.461   0.675  1.00  0.93           C  
ATOM   2421  CD2 TYR A 315      -1.172  10.325  -0.602  1.00  0.93           C  
ATOM   2422  CE1 TYR A 315       0.047  12.684   0.188  1.00  0.92           C  
ATOM   2423  CE2 TYR A 315      -1.630  11.542  -1.096  1.00  0.93           C  
ATOM   2424  OH  TYR A 315      -1.464  13.922  -1.181  1.00  0.90           O  
ATOM   2425  CZ  TYR A 315      -1.015  12.714  -0.696  1.00  0.93           C  
ATOM   2426  N   ASP A 316      -1.950   9.694   3.276  1.00  0.91           N  
ATOM   2427  CA  ASP A 316      -3.364   9.987   3.496  1.00  0.91           C  
ATOM   2428  C   ASP A 316      -3.802  11.210   2.693  1.00  0.91           C  
ATOM   2429  CB  ASP A 316      -3.641  10.207   4.984  1.00  0.91           C  
ATOM   2430  O   ASP A 316      -3.435  12.339   3.023  1.00  0.90           O  
ATOM   2431  CG  ASP A 316      -5.120  10.360   5.295  1.00  0.89           C  
ATOM   2432  OD1 ASP A 316      -5.937  10.436   4.352  1.00  0.88           O  
ATOM   2433  OD2 ASP A 316      -5.471  10.408   6.494  1.00  0.88           O  
ATOM   2434  N   ALA A 317      -4.573  10.943   1.607  1.00  0.91           N  
ATOM   2435  CA  ALA A 317      -5.042  11.967   0.678  1.00  0.90           C  
ATOM   2436  C   ALA A 317      -6.262  12.696   1.235  1.00  0.88           C  
ATOM   2437  CB  ALA A 317      -5.371  11.347  -0.678  1.00  0.89           C  
ATOM   2438  O   ALA A 317      -6.686  13.717   0.689  1.00  0.85           O  
ATOM   2439  N   SER A 318      -6.824  12.100   2.258  1.00  0.86           N  
ATOM   2440  CA  SER A 318      -8.015  12.673   2.876  1.00  0.84           C  
ATOM   2441  C   SER A 318      -7.762  14.102   3.343  1.00  0.82           C  
ATOM   2442  CB  SER A 318      -8.472  11.815   4.057  1.00  0.82           C  
ATOM   2443  O   SER A 318      -6.652  14.437   3.761  1.00  0.77           O  
ATOM   2444  OG  SER A 318      -7.498  11.817   5.087  1.00  0.75           O  
ATOM   2445  N   SER A 319      -8.628  15.107   2.879  1.00  0.62           N  
ATOM   2446  CA  SER A 319      -8.585  16.534   3.182  1.00  0.61           C  
ATOM   2447  C   SER A 319      -8.432  16.777   4.679  1.00  0.61           C  
ATOM   2448  CB  SER A 319      -9.847  17.229   2.670  1.00  0.50           C  
ATOM   2449  O   SER A 319      -9.407  17.096   5.364  1.00  0.54           O  
ATOM   2450  OG  SER A 319     -10.984  16.811   3.404  1.00  0.39           O  
ATOM   2451  N   SER A 320      -7.253  16.606   5.151  1.00  0.71           N  
ATOM   2452  CA  SER A 320      -6.945  17.113   6.484  1.00  0.70           C  
ATOM   2453  C   SER A 320      -6.779  18.629   6.474  1.00  0.71           C  
ATOM   2454  CB  SER A 320      -5.675  16.457   7.028  1.00  0.66           C  
ATOM   2455  O   SER A 320      -6.564  19.228   5.418  1.00  0.67           O  
ATOM   2456  OG  SER A 320      -4.529  16.933   6.342  1.00  0.64           O  
ATOM   2457  N   ALA A 321      -7.147  19.252   7.484  1.00  0.69           N  
ATOM   2458  CA  ALA A 321      -7.014  20.698   7.646  1.00  0.69           C  
ATOM   2459  C   ALA A 321      -5.668  21.187   7.119  1.00  0.69           C  
ATOM   2460  CB  ALA A 321      -7.180  21.086   9.113  1.00  0.66           C  
ATOM   2461  O   ALA A 321      -5.540  22.341   6.703  1.00  0.67           O  
ATOM   2462  N   ASN A 322      -4.696  20.351   6.912  1.00  0.71           N  
ATOM   2463  CA  ASN A 322      -3.322  20.678   6.546  1.00  0.71           C  
ATOM   2464  C   ASN A 322      -2.950  20.093   5.187  1.00  0.72           C  
ATOM   2465  CB  ASN A 322      -2.349  20.187   7.620  1.00  0.69           C  
ATOM   2466  O   ASN A 322      -1.801  20.199   4.754  1.00  0.71           O  
ATOM   2467  CG  ASN A 322      -2.525  20.909   8.942  1.00  0.66           C  
ATOM   2468  ND2 ASN A 322      -2.521  20.155  10.034  1.00  0.63           N  
ATOM   2469  OD1 ASN A 322      -2.664  22.134   8.980  1.00  0.66           O  
ATOM   2470  N   GLY A 323      -3.869  19.558   4.514  1.00  0.78           N  
ATOM   2471  CA  GLY A 323      -3.653  18.845   3.265  1.00  0.79           C  
ATOM   2472  C   GLY A 323      -3.242  17.398   3.468  1.00  0.80           C  
ATOM   2473  O   GLY A 323      -3.350  16.866   4.575  1.00  0.80           O  
ATOM   2474  N   PRO A 324      -2.853  16.751   2.382  1.00  0.84           N  
ATOM   2475  CA  PRO A 324      -2.398  15.361   2.456  1.00  0.85           C  
ATOM   2476  C   PRO A 324      -1.161  15.190   3.334  1.00  0.85           C  
ATOM   2477  CB  PRO A 324      -2.085  15.015   0.998  1.00  0.84           C  
ATOM   2478  O   PRO A 324      -0.297  16.071   3.368  1.00  0.84           O  
ATOM   2479  CG  PRO A 324      -2.930  15.949   0.193  1.00  0.84           C  
ATOM   2480  CD  PRO A 324      -3.033  17.253   0.930  1.00  0.83           C  
ATOM   2481  N   GLN A 325      -1.106  14.038   4.006  1.00  0.87           N  
ATOM   2482  CA  GLN A 325      -0.059  13.805   4.995  1.00  0.87           C  
ATOM   2483  C   GLN A 325       0.577  12.431   4.809  1.00  0.88           C  
ATOM   2484  CB  GLN A 325      -0.620  13.937   6.412  1.00  0.85           C  
ATOM   2485  O   GLN A 325      -0.088  11.485   4.382  1.00  0.88           O  
ATOM   2486  CG  GLN A 325      -1.157  15.325   6.734  1.00  0.78           C  
ATOM   2487  CD  GLN A 325      -0.064  16.375   6.805  1.00  0.74           C  
ATOM   2488  NE2 GLN A 325      -0.272  17.494   6.119  1.00  0.66           N  
ATOM   2489  OE1 GLN A 325       0.958  16.182   7.471  1.00  0.71           O  
ATOM   2490  N   TRP A 326       1.842  12.331   5.201  1.00  0.90           N  
ATOM   2491  CA  TRP A 326       2.580  11.073   5.262  1.00  0.90           C  
ATOM   2492  C   TRP A 326       2.730  10.599   6.703  1.00  0.90           C  
ATOM   2493  CB  TRP A 326       3.960  11.228   4.616  1.00  0.90           C  
ATOM   2494  O   TRP A 326       2.948  11.406   7.610  1.00  0.88           O  
ATOM   2495  CG  TRP A 326       3.923  11.345   3.122  1.00  0.91           C  
ATOM   2496  CD1 TRP A 326       3.841  12.496   2.388  1.00  0.89           C  
ATOM   2497  CD2 TRP A 326       3.962  10.270   2.179  1.00  0.90           C  
ATOM   2498  CE2 TRP A 326       3.900  10.842   0.889  1.00  0.91           C  
ATOM   2499  CE3 TRP A 326       4.044   8.876   2.300  1.00  0.90           C  
ATOM   2500  NE1 TRP A 326       3.827  12.200   1.044  1.00  0.89           N  
ATOM   2501  CH2 TRP A 326       3.999   8.707  -0.127  1.00  0.88           C  
ATOM   2502  CZ2 TRP A 326       3.918  10.067  -0.273  1.00  0.88           C  
ATOM   2503  CZ3 TRP A 326       4.061   8.107   1.142  1.00  0.89           C  
ATOM   2504  N   CYS A 327       2.708   9.288   6.905  1.00  0.91           N  
ATOM   2505  CA  CYS A 327       3.085   8.640   8.155  1.00  0.91           C  
ATOM   2506  C   CYS A 327       3.798   7.319   7.892  1.00  0.92           C  
ATOM   2507  CB  CYS A 327       1.854   8.400   9.028  1.00  0.90           C  
ATOM   2508  O   CYS A 327       3.922   6.895   6.741  1.00  0.92           O  
ATOM   2509  SG  CYS A 327       0.702   7.189   8.344  1.00  0.88           S  
ATOM   2510  N   VAL A 328       4.382   6.705   8.946  1.00  0.92           N  
ATOM   2511  CA  VAL A 328       5.009   5.388   8.925  1.00  0.92           C  
ATOM   2512  C   VAL A 328       4.203   4.419   9.787  1.00  0.92           C  
ATOM   2513  CB  VAL A 328       6.472   5.447   9.417  1.00  0.91           C  
ATOM   2514  O   VAL A 328       3.805   4.755  10.905  1.00  0.92           O  
ATOM   2515  CG1 VAL A 328       7.103   4.056   9.404  1.00  0.88           C  
ATOM   2516  CG2 VAL A 328       7.285   6.413   8.557  1.00  0.87           C  
ATOM   2517  N   LEU A 329       3.958   3.237   9.282  1.00  0.94           N  
ATOM   2518  CA  LEU A 329       3.383   2.162  10.083  1.00  0.94           C  
ATOM   2519  C   LEU A 329       4.469   1.211  10.577  1.00  0.93           C  
ATOM   2520  CB  LEU A 329       2.340   1.387   9.273  1.00  0.93           C  
ATOM   2521  O   LEU A 329       5.372   0.847   9.820  1.00  0.92           O  
ATOM   2522  CG  LEU A 329       1.134   2.188   8.780  1.00  0.93           C  
ATOM   2523  CD1 LEU A 329       0.140   1.269   8.077  1.00  0.92           C  
ATOM   2524  CD2 LEU A 329       0.466   2.918   9.941  1.00  0.92           C  
ATOM   2525  N   LYS A 330       4.358   0.741  11.812  1.00  0.92           N  
ATOM   2526  CA  LYS A 330       5.203  -0.245  12.480  1.00  0.92           C  
ATOM   2527  C   LYS A 330       4.362  -1.244  13.271  1.00  0.91           C  
ATOM   2528  CB  LYS A 330       6.205   0.445  13.407  1.00  0.91           C  
ATOM   2529  O   LYS A 330       3.258  -0.921  13.712  1.00  0.90           O  
ATOM   2530  CG  LYS A 330       7.248   1.281  12.679  1.00  0.87           C  
ATOM   2531  CD  LYS A 330       8.321   1.791  13.632  1.00  0.84           C  
ATOM   2532  CE  LYS A 330       9.421   2.537  12.889  1.00  0.79           C  
ATOM   2533  NZ  LYS A 330      10.575   2.855  13.782  1.00  0.75           N  
ATOM   2534  N   THR A 331       4.967  -2.443  13.409  1.00  0.89           N  
ATOM   2535  CA  THR A 331       4.394  -3.459  14.284  1.00  0.88           C  
ATOM   2536  C   THR A 331       5.147  -3.519  15.610  1.00  0.85           C  
ATOM   2537  CB  THR A 331       4.412  -4.846  13.616  1.00  0.86           C  
ATOM   2538  O   THR A 331       6.379  -3.560  15.628  1.00  0.78           O  
ATOM   2539  CG2 THR A 331       3.849  -5.913  14.549  1.00  0.76           C  
ATOM   2540  OG1 THR A 331       3.621  -4.806  12.422  1.00  0.81           O  
ATOM   2541  N   GLY A 332       4.531  -3.585  16.799  1.00  0.81           N  
ATOM   2542  CA  GLY A 332       5.084  -3.845  18.119  1.00  0.81           C  
ATOM   2543  C   GLY A 332       5.888  -2.682  18.668  1.00  0.81           C  
ATOM   2544  O   GLY A 332       5.726  -1.543  18.224  1.00  0.78           O  
ATOM   2545  N   LEU A 333       6.589  -3.182  19.727  1.00  0.79           N  
ATOM   2546  CA  LEU A 333       7.578  -2.342  20.394  1.00  0.77           C  
ATOM   2547  C   LEU A 333       8.954  -2.517  19.762  1.00  0.74           C  
ATOM   2548  CB  LEU A 333       7.643  -2.673  21.887  1.00  0.74           C  
ATOM   2549  O   LEU A 333       9.359  -3.638  19.446  1.00  0.67           O  
ATOM   2550  CG  LEU A 333       6.339  -2.521  22.673  1.00  0.76           C  
ATOM   2551  CD1 LEU A 333       6.550  -2.915  24.131  1.00  0.75           C  
ATOM   2552  CD2 LEU A 333       5.816  -1.092  22.570  1.00  0.76           C  
ATOM   2553  N   TYR A 334       9.420  -1.550  19.034  1.00  0.69           N  
ATOM   2554  CA  TYR A 334      10.711  -1.541  18.354  1.00  0.70           C  
ATOM   2555  C   TYR A 334      10.534  -1.681  16.846  1.00  0.67           C  
ATOM   2556  CB  TYR A 334      11.605  -2.667  18.881  1.00  0.63           C  
ATOM   2557  O   TYR A 334       9.425  -1.527  16.328  1.00  0.60           O  
ATOM   2558  CG  TYR A 334      11.731  -2.687  20.385  1.00  0.59           C  
ATOM   2559  CD1 TYR A 334      12.439  -1.693  21.058  1.00  0.58           C  
ATOM   2560  CD2 TYR A 334      11.145  -3.700  21.137  1.00  0.60           C  
ATOM   2561  CE1 TYR A 334      12.560  -1.708  22.443  1.00  0.54           C  
ATOM   2562  CE2 TYR A 334      11.260  -3.725  22.523  1.00  0.50           C  
ATOM   2563  OH  TYR A 334      12.084  -2.747  24.538  1.00  0.44           O  
ATOM   2564  CZ  TYR A 334      11.967  -2.727  23.166  1.00  0.56           C  
ATOM   2565  N   ASP A 335      11.659  -1.715  16.033  1.00  0.64           N  
ATOM   2566  CA  ASP A 335      11.873  -1.549  14.599  1.00  0.65           C  
ATOM   2567  C   ASP A 335      11.212  -2.678  13.811  1.00  0.67           C  
ATOM   2568  CB  ASP A 335      13.369  -1.493  14.282  1.00  0.54           C  
ATOM   2569  O   ASP A 335      11.709  -3.080  12.757  1.00  0.61           O  
ATOM   2570  CG  ASP A 335      14.015  -0.185  14.703  1.00  0.48           C  
ATOM   2571  OD1 ASP A 335      13.332   0.862  14.699  1.00  0.50           O  
ATOM   2572  OD2 ASP A 335      15.219  -0.201  15.040  1.00  0.58           O  
ATOM   2573  N   ASP A 336      10.017  -3.188  14.319  1.00  0.79           N  
ATOM   2574  CA  ASP A 336       9.342  -4.230  13.550  1.00  0.80           C  
ATOM   2575  C   ASP A 336       8.559  -3.631  12.384  1.00  0.82           C  
ATOM   2576  CB  ASP A 336       8.408  -5.041  14.450  1.00  0.73           C  
ATOM   2577  O   ASP A 336       7.833  -2.650  12.556  1.00  0.78           O  
ATOM   2578  CG  ASP A 336       9.153  -5.953  15.409  1.00  0.67           C  
ATOM   2579  OD1 ASP A 336      10.313  -6.321  15.125  1.00  0.65           O  
ATOM   2580  OD2 ASP A 336       8.573  -6.310  16.458  1.00  0.71           O  
ATOM   2581  N   VAL A 337       8.869  -3.972  11.252  1.00  0.86           N  
ATOM   2582  CA  VAL A 337       8.143  -3.631  10.034  1.00  0.87           C  
ATOM   2583  C   VAL A 337       6.668  -3.992  10.193  1.00  0.89           C  
ATOM   2584  CB  VAL A 337       8.737  -4.346   8.800  1.00  0.84           C  
ATOM   2585  O   VAL A 337       6.336  -5.047  10.740  1.00  0.88           O  
ATOM   2586  CG1 VAL A 337       7.957  -3.982   7.537  1.00  0.73           C  
ATOM   2587  CG2 VAL A 337      10.214  -3.994   8.639  1.00  0.73           C  
ATOM   2588  N   TYR A 338       5.825  -3.083   9.765  1.00  0.92           N  
ATOM   2589  CA  TYR A 338       4.387  -3.324   9.723  1.00  0.93           C  
ATOM   2590  C   TYR A 338       4.066  -4.566   8.899  1.00  0.92           C  
ATOM   2591  CB  TYR A 338       3.654  -2.110   9.145  1.00  0.92           C  
ATOM   2592  O   TYR A 338       4.512  -4.692   7.757  1.00  0.91           O  
ATOM   2593  CG  TYR A 338       2.152  -2.189   9.274  1.00  0.92           C  
ATOM   2594  CD1 TYR A 338       1.520  -1.883  10.477  1.00  0.89           C  
ATOM   2595  CD2 TYR A 338       1.363  -2.571   8.194  1.00  0.90           C  
ATOM   2596  CE1 TYR A 338       0.136  -1.957  10.601  1.00  0.90           C  
ATOM   2597  CE2 TYR A 338      -0.021  -2.648   8.307  1.00  0.91           C  
ATOM   2598  OH  TYR A 338      -1.995  -2.414   9.629  1.00  0.86           O  
ATOM   2599  CZ  TYR A 338      -0.625  -2.339   9.512  1.00  0.90           C  
ATOM   2600  N   ARG A 339       3.325  -5.486   9.420  1.00  0.93           N  
ATOM   2601  CA  ARG A 339       3.269  -6.856   8.923  1.00  0.93           C  
ATOM   2602  C   ARG A 339       2.075  -7.053   7.994  1.00  0.94           C  
ATOM   2603  CB  ARG A 339       3.196  -7.848  10.086  1.00  0.92           C  
ATOM   2604  O   ARG A 339       2.153  -7.814   7.027  1.00  0.93           O  
ATOM   2605  CG  ARG A 339       4.473  -7.928  10.908  1.00  0.85           C  
ATOM   2606  CD  ARG A 339       4.284  -8.765  12.165  1.00  0.81           C  
ATOM   2607  NE  ARG A 339       3.775 -10.098  11.854  1.00  0.78           N  
ATOM   2608  NH1 ARG A 339       3.886 -10.874  14.027  1.00  0.67           N  
ATOM   2609  NH2 ARG A 339       3.128 -12.244  12.353  1.00  0.61           N  
ATOM   2610  CZ  ARG A 339       3.597 -11.069  12.745  1.00  0.77           C  
ATOM   2611  N   ALA A 340       0.931  -6.453   8.310  1.00  0.95           N  
ATOM   2612  CA  ALA A 340      -0.274  -6.624   7.502  1.00  0.96           C  
ATOM   2613  C   ALA A 340      -0.066  -6.091   6.087  1.00  0.96           C  
ATOM   2614  CB  ALA A 340      -1.461  -5.925   8.161  1.00  0.95           C  
ATOM   2615  O   ALA A 340       0.475  -4.998   5.902  1.00  0.95           O  
ATOM   2616  N   ILE A 341      -0.479  -6.853   5.051  1.00  0.96           N  
ATOM   2617  CA  ILE A 341      -0.417  -6.562   3.623  1.00  0.96           C  
ATOM   2618  C   ILE A 341      -1.646  -7.142   2.925  1.00  0.96           C  
ATOM   2619  CB  ILE A 341       0.875  -7.122   2.987  1.00  0.96           C  
ATOM   2620  O   ILE A 341      -2.335  -8.002   3.480  1.00  0.96           O  
ATOM   2621  CG1 ILE A 341       1.068  -6.549   1.579  1.00  0.93           C  
ATOM   2622  CG2 ILE A 341       0.841  -8.653   2.956  1.00  0.93           C  
ATOM   2623  CD1 ILE A 341       2.464  -6.763   1.010  1.00  0.90           C  
ATOM   2624  N   ASP A 342      -1.915  -6.680   1.660  1.00  0.97           N  
ATOM   2625  CA  ASP A 342      -2.978  -7.222   0.819  1.00  0.97           C  
ATOM   2626  C   ASP A 342      -4.352  -6.953   1.429  1.00  0.97           C  
ATOM   2627  CB  ASP A 342      -2.782  -8.725   0.608  1.00  0.96           C  
ATOM   2628  O   ASP A 342      -5.141  -7.879   1.628  1.00  0.95           O  
ATOM   2629  CG  ASP A 342      -1.524  -9.054  -0.177  1.00  0.94           C  
ATOM   2630  OD1 ASP A 342      -1.055  -8.203  -0.962  1.00  0.89           O  
ATOM   2631  OD2 ASP A 342      -1.000 -10.177  -0.010  1.00  0.92           O  
ATOM   2632  N   PHE A 343      -4.624  -5.714   1.741  1.00  0.97           N  
ATOM   2633  CA  PHE A 343      -5.892  -5.248   2.290  1.00  0.97           C  
ATOM   2634  C   PHE A 343      -7.002  -5.350   1.251  1.00  0.96           C  
ATOM   2635  CB  PHE A 343      -5.766  -3.803   2.784  1.00  0.97           C  
ATOM   2636  O   PHE A 343      -6.867  -4.836   0.138  1.00  0.96           O  
ATOM   2637  CG  PHE A 343      -4.929  -3.657   4.026  1.00  0.97           C  
ATOM   2638  CD1 PHE A 343      -5.476  -3.891   5.281  1.00  0.96           C  
ATOM   2639  CD2 PHE A 343      -3.593  -3.287   3.938  1.00  0.96           C  
ATOM   2640  CE1 PHE A 343      -4.704  -3.757   6.433  1.00  0.95           C  
ATOM   2641  CE2 PHE A 343      -2.815  -3.150   5.084  1.00  0.95           C  
ATOM   2642  CZ  PHE A 343      -3.373  -3.385   6.330  1.00  0.95           C  
ATOM   2643  N   ILE A 344      -8.149  -5.912   1.630  1.00  0.96           N  
ATOM   2644  CA  ILE A 344      -9.276  -6.046   0.713  1.00  0.96           C  
ATOM   2645  C   ILE A 344     -10.586  -5.996   1.496  1.00  0.96           C  
ATOM   2646  CB  ILE A 344      -9.188  -7.356  -0.102  1.00  0.96           C  
ATOM   2647  O   ILE A 344     -10.660  -6.481   2.627  1.00  0.95           O  
ATOM   2648  CG1 ILE A 344     -10.185  -7.328  -1.266  1.00  0.87           C  
ATOM   2649  CG2 ILE A 344      -9.432  -8.570   0.799  1.00  0.87           C  
ATOM   2650  CD1 ILE A 344      -9.805  -8.235  -2.429  1.00  0.81           C  
ATOM   2651  N   TYR A 345     -11.610  -5.485   0.902  1.00  0.95           N  
ATOM   2652  CA  TYR A 345     -12.963  -5.499   1.447  1.00  0.95           C  
ATOM   2653  C   TYR A 345     -13.625  -6.854   1.229  1.00  0.94           C  
ATOM   2654  CB  TYR A 345     -13.811  -4.394   0.810  1.00  0.94           C  
ATOM   2655  O   TYR A 345     -13.691  -7.344   0.099  1.00  0.92           O  
ATOM   2656  CG  TYR A 345     -13.474  -3.008   1.304  1.00  0.91           C  
ATOM   2657  CD1 TYR A 345     -14.104  -2.476   2.427  1.00  0.87           C  
ATOM   2658  CD2 TYR A 345     -12.527  -2.228   0.649  1.00  0.87           C  
ATOM   2659  CE1 TYR A 345     -13.799  -1.199   2.885  1.00  0.87           C  
ATOM   2660  CE2 TYR A 345     -12.214  -0.950   1.099  1.00  0.86           C  
ATOM   2661  OH  TYR A 345     -12.547   0.821   2.665  1.00  0.79           O  
ATOM   2662  CZ  TYR A 345     -12.853  -0.445   2.216  1.00  0.86           C  
ATOM   2663  N   GLU A 346     -14.117  -7.349   2.218  1.00  0.94           N  
ATOM   2664  CA  GLU A 346     -14.929  -8.562   2.239  1.00  0.94           C  
ATOM   2665  C   GLU A 346     -16.244  -8.333   2.979  1.00  0.93           C  
ATOM   2666  CB  GLU A 346     -14.157  -9.716   2.883  1.00  0.93           C  
ATOM   2667  O   GLU A 346     -16.289  -8.396   4.209  1.00  0.91           O  
ATOM   2668  CG  GLU A 346     -14.851 -11.065   2.761  1.00  0.91           C  
ATOM   2669  CD  GLU A 346     -14.009 -12.222   3.274  1.00  0.87           C  
ATOM   2670  OE1 GLU A 346     -13.021 -11.977   4.003  1.00  0.88           O  
ATOM   2671  OE2 GLU A 346     -14.340 -13.383   2.944  1.00  0.89           O  
ATOM   2672  N   GLY A 347     -17.266  -8.094   2.287  1.00  0.94           N  
ATOM   2673  CA  GLY A 347     -18.511  -7.579   2.834  1.00  0.94           C  
ATOM   2674  C   GLY A 347     -18.353  -6.230   3.511  1.00  0.94           C  
ATOM   2675  O   GLY A 347     -18.023  -5.237   2.859  1.00  0.92           O  
ATOM   2676  N   ASN A 348     -18.622  -6.161   4.789  1.00  0.93           N  
ATOM   2677  CA  ASN A 348     -18.513  -4.944   5.586  1.00  0.94           C  
ATOM   2678  C   ASN A 348     -17.219  -4.918   6.395  1.00  0.93           C  
ATOM   2679  CB  ASN A 348     -19.722  -4.799   6.512  1.00  0.92           C  
ATOM   2680  O   ASN A 348     -17.102  -4.163   7.362  1.00  0.92           O  
ATOM   2681  CG  ASN A 348     -21.017  -4.586   5.754  1.00  0.85           C  
ATOM   2682  ND2 ASN A 348     -22.133  -4.961   6.368  1.00  0.83           N  
ATOM   2683  OD1 ASN A 348     -21.014  -4.089   4.624  1.00  0.80           O  
ATOM   2684  N   GLN A 349     -16.365  -5.751   6.086  1.00  0.95           N  
ATOM   2685  CA  GLN A 349     -15.093  -5.851   6.795  1.00  0.96           C  
ATOM   2686  C   GLN A 349     -13.917  -5.619   5.852  1.00  0.96           C  
ATOM   2687  CB  GLN A 349     -14.962  -7.216   7.472  1.00  0.95           C  
ATOM   2688  O   GLN A 349     -14.009  -5.902   4.655  1.00  0.95           O  
ATOM   2689  CG  GLN A 349     -16.059  -7.507   8.488  1.00  0.89           C  
ATOM   2690  CD  GLN A 349     -15.856  -8.827   9.209  1.00  0.84           C  
ATOM   2691  NE2 GLN A 349     -16.556  -9.007  10.323  1.00  0.85           N  
ATOM   2692  OE1 GLN A 349     -15.078  -9.678   8.766  1.00  0.87           O  
ATOM   2693  N   ILE A 350     -12.801  -5.161   6.404  1.00  0.96           N  
ATOM   2694  CA  ILE A 350     -11.511  -5.120   5.723  1.00  0.96           C  
ATOM   2695  C   ILE A 350     -10.616  -6.241   6.246  1.00  0.97           C  
ATOM   2696  CB  ILE A 350     -10.819  -3.751   5.907  1.00  0.96           C  
ATOM   2697  O   ILE A 350     -10.308  -6.293   7.439  1.00  0.96           O  
ATOM   2698  CG1 ILE A 350     -11.719  -2.623   5.389  1.00  0.95           C  
ATOM   2699  CG2 ILE A 350      -9.459  -3.735   5.201  1.00  0.95           C  
ATOM   2700  CD1 ILE A 350     -11.282  -1.232   5.826  1.00  0.92           C  
ATOM   2701  N   THR A 351     -10.233  -7.149   5.375  1.00  0.97           N  
ATOM   2702  CA  THR A 351      -9.325  -8.244   5.697  1.00  0.97           C  
ATOM   2703  C   THR A 351      -7.956  -8.017   5.061  1.00  0.97           C  
ATOM   2704  CB  THR A 351      -9.892  -9.597   5.229  1.00  0.96           C  
ATOM   2705  O   THR A 351      -7.827  -7.232   4.119  1.00  0.97           O  
ATOM   2706  CG2 THR A 351     -11.281  -9.842   5.810  1.00  0.94           C  
ATOM   2707  OG1 THR A 351      -9.978  -9.604   3.798  1.00  0.92           O  
ATOM   2708  N   CYS A 352      -6.953  -8.650   5.555  1.00  0.97           N  
ATOM   2709  CA  CYS A 352      -5.586  -8.553   5.056  1.00  0.97           C  
ATOM   2710  C   CYS A 352      -4.854  -9.881   5.210  1.00  0.97           C  
ATOM   2711  CB  CYS A 352      -4.823  -7.452   5.792  1.00  0.96           C  
ATOM   2712  O   CYS A 352      -5.321 -10.773   5.920  1.00  0.96           O  
ATOM   2713  SG  CYS A 352      -4.683  -7.728   7.571  1.00  0.96           S  
ATOM   2714  N   GLY A 353      -3.759 -10.082   4.534  1.00  0.96           N  
ATOM   2715  CA  GLY A 353      -2.762 -11.110   4.786  1.00  0.96           C  
ATOM   2716  C   GLY A 353      -1.673 -10.663   5.743  1.00  0.96           C  
ATOM   2717  O   GLY A 353      -1.730  -9.557   6.284  1.00  0.95           O  
ATOM   2718  N   ASP A 354      -0.704 -11.573   5.960  1.00  0.95           N  
ATOM   2719  CA  ASP A 354       0.504 -11.292   6.730  1.00  0.95           C  
ATOM   2720  C   ASP A 354       1.758 -11.599   5.914  1.00  0.95           C  
ATOM   2721  CB  ASP A 354       0.512 -12.099   8.030  1.00  0.95           C  
ATOM   2722  O   ASP A 354       1.819 -12.614   5.218  1.00  0.94           O  
ATOM   2723  CG  ASP A 354       1.557 -11.618   9.020  1.00  0.92           C  
ATOM   2724  OD1 ASP A 354       2.768 -11.717   8.726  1.00  0.90           O  
ATOM   2725  OD2 ASP A 354       1.167 -11.138  10.106  1.00  0.90           O  
ATOM   2726  N   LYS A 355       2.783 -10.825   5.970  1.00  0.94           N  
ATOM   2727  CA  LYS A 355       4.007 -10.953   5.186  1.00  0.94           C  
ATOM   2728  C   LYS A 355       5.011 -11.870   5.879  1.00  0.93           C  
ATOM   2729  CB  LYS A 355       4.634  -9.580   4.940  1.00  0.92           C  
ATOM   2730  O   LYS A 355       6.009 -12.274   5.279  1.00  0.90           O  
ATOM   2731  CG  LYS A 355       5.099  -8.876   6.206  1.00  0.82           C  
ATOM   2732  CD  LYS A 355       5.655  -7.491   5.903  1.00  0.76           C  
ATOM   2733  CE  LYS A 355       6.126  -6.787   7.169  1.00  0.70           C  
ATOM   2734  NZ  LYS A 355       6.754  -5.466   6.868  1.00  0.63           N  
ATOM   2735  N   LEU A 356       4.805 -12.227   7.249  1.00  0.93           N  
ATOM   2736  CA  LEU A 356       5.814 -12.941   8.025  1.00  0.93           C  
ATOM   2737  C   LEU A 356       5.246 -14.238   8.591  1.00  0.92           C  
ATOM   2738  CB  LEU A 356       6.339 -12.060   9.162  1.00  0.91           C  
ATOM   2739  O   LEU A 356       5.982 -15.208   8.787  1.00  0.90           O  
ATOM   2740  CG  LEU A 356       7.074 -10.784   8.747  1.00  0.88           C  
ATOM   2741  CD1 LEU A 356       7.615 -10.062   9.976  1.00  0.83           C  
ATOM   2742  CD2 LEU A 356       8.200 -11.109   7.772  1.00  0.83           C  
ATOM   2743  N   GLU A 357       3.969 -14.275   8.794  1.00  0.92           N  
ATOM   2744  CA  GLU A 357       3.327 -15.416   9.439  1.00  0.93           C  
ATOM   2745  C   GLU A 357       2.228 -16.003   8.556  1.00  0.93           C  
ATOM   2746  CB  GLU A 357       2.749 -15.012  10.798  1.00  0.92           C  
ATOM   2747  O   GLU A 357       1.726 -15.331   7.652  1.00  0.93           O  
ATOM   2748  CG  GLU A 357       3.805 -14.638  11.828  1.00  0.87           C  
ATOM   2749  CD  GLU A 357       3.219 -14.281  13.185  1.00  0.84           C  
ATOM   2750  OE1 GLU A 357       1.998 -14.469  13.387  1.00  0.84           O  
ATOM   2751  OE2 GLU A 357       3.988 -13.809  14.052  1.00  0.83           O  
ATOM   2752  N   SER A 358       1.814 -17.239   8.850  1.00  0.95           N  
ATOM   2753  CA  SER A 358       0.783 -17.996   8.148  1.00  0.95           C  
ATOM   2754  C   SER A 358      -0.601 -17.704   8.717  1.00  0.95           C  
ATOM   2755  CB  SER A 358       1.071 -19.496   8.230  1.00  0.94           C  
ATOM   2756  O   SER A 358      -1.328 -18.624   9.098  1.00  0.94           O  
ATOM   2757  OG  SER A 358       2.329 -19.799   7.652  1.00  0.90           O  
ATOM   2758  N   VAL A 359      -0.998 -16.454   8.657  1.00  0.95           N  
ATOM   2759  CA  VAL A 359      -2.285 -16.028   9.197  1.00  0.95           C  
ATOM   2760  C   VAL A 359      -2.908 -14.978   8.280  1.00  0.95           C  
ATOM   2761  CB  VAL A 359      -2.141 -15.467  10.629  1.00  0.94           C  
ATOM   2762  O   VAL A 359      -2.195 -14.253   7.582  1.00  0.95           O  
ATOM   2763  CG1 VAL A 359      -1.632 -16.546  11.583  1.00  0.89           C  
ATOM   2764  CG2 VAL A 359      -1.207 -14.258  10.638  1.00  0.89           C  
ATOM   2765  N   THR A 360      -4.214 -14.845   8.331  1.00  0.96           N  
ATOM   2766  CA  THR A 360      -4.931 -13.674   7.838  1.00  0.96           C  
ATOM   2767  C   THR A 360      -5.404 -12.802   8.997  1.00  0.96           C  
ATOM   2768  CB  THR A 360      -6.137 -14.082   6.972  1.00  0.96           C  
ATOM   2769  O   THR A 360      -5.597 -13.292  10.111  1.00  0.95           O  
ATOM   2770  CG2 THR A 360      -5.703 -14.950   5.796  1.00  0.94           C  
ATOM   2771  OG1 THR A 360      -7.068 -14.817   7.776  1.00  0.94           O  
ATOM   2772  N   GLY A 361      -5.555 -11.543   8.735  1.00  0.96           N  
ATOM   2773  CA  GLY A 361      -6.012 -10.541   9.684  1.00  0.96           C  
ATOM   2774  C   GLY A 361      -7.310  -9.874   9.268  1.00  0.96           C  
ATOM   2775  O   GLY A 361      -7.734  -9.993   8.116  1.00  0.96           O  
ATOM   2776  N   LYS A 362      -7.866  -9.222  10.152  1.00  0.97           N  
ATOM   2777  CA  LYS A 362      -8.965  -8.277   9.974  1.00  0.96           C  
ATOM   2778  C   LYS A 362      -8.658  -6.944  10.650  1.00  0.96           C  
ATOM   2779  CB  LYS A 362     -10.267  -8.858  10.527  1.00  0.95           C  
ATOM   2780  O   LYS A 362      -8.241  -6.911  11.810  1.00  0.96           O  
ATOM   2781  CG  LYS A 362     -11.451  -7.906  10.448  1.00  0.85           C  
ATOM   2782  CD  LYS A 362     -12.692  -8.503  11.101  1.00  0.80           C  
ATOM   2783  CE  LYS A 362     -13.838  -7.501  11.145  1.00  0.74           C  
ATOM   2784  NZ  LYS A 362     -15.028  -8.052  11.859  1.00  0.69           N  
ATOM   2785  N   LEU A 363      -8.889  -5.845   9.902  1.00  0.95           N  
ATOM   2786  CA  LEU A 363      -8.785  -4.502  10.462  1.00  0.95           C  
ATOM   2787  C   LEU A 363      -9.835  -4.282  11.546  1.00  0.95           C  
ATOM   2788  CB  LEU A 363      -8.941  -3.448   9.363  1.00  0.95           C  
ATOM   2789  O   LEU A 363     -11.018  -4.557  11.334  1.00  0.94           O  
ATOM   2790  CG  LEU A 363      -8.456  -2.038   9.702  1.00  0.91           C  
ATOM   2791  CD1 LEU A 363      -6.932  -1.994   9.734  1.00  0.85           C  
ATOM   2792  CD2 LEU A 363      -9.004  -1.028   8.699  1.00  0.84           C  
ATOM   2793  N   GLN A 364      -9.482  -3.824  12.702  1.00  0.94           N  
ATOM   2794  CA  GLN A 364     -10.323  -3.524  13.856  1.00  0.93           C  
ATOM   2795  C   GLN A 364     -10.085  -2.102  14.354  1.00  0.93           C  
ATOM   2796  CB  GLN A 364     -10.067  -4.525  14.983  1.00  0.91           C  
ATOM   2797  O   GLN A 364      -8.969  -1.755  14.748  1.00  0.91           O  
ATOM   2798  CG  GLN A 364     -10.524  -5.942  14.662  1.00  0.82           C  
ATOM   2799  CD  GLN A 364     -10.606  -6.825  15.894  1.00  0.77           C  
ATOM   2800  NE2 GLN A 364     -11.719  -7.536  16.040  1.00  0.70           N  
ATOM   2801  OE1 GLN A 364      -9.677  -6.868  16.707  1.00  0.74           O  
ATOM   2802  N   PHE A 365     -11.128  -1.411  14.522  1.00  0.91           N  
ATOM   2803  CA  PHE A 365     -11.071   0.019  14.800  1.00  0.91           C  
ATOM   2804  C   PHE A 365     -11.114   0.280  16.301  1.00  0.90           C  
ATOM   2805  CB  PHE A 365     -12.226   0.749  14.107  1.00  0.90           C  
ATOM   2806  O   PHE A 365     -10.849   1.397  16.750  1.00  0.87           O  
ATOM   2807  CG  PHE A 365     -12.121   0.764  12.606  1.00  0.90           C  
ATOM   2808  CD1 PHE A 365     -11.379   1.743  11.957  1.00  0.88           C  
ATOM   2809  CD2 PHE A 365     -12.764  -0.203  11.844  1.00  0.89           C  
ATOM   2810  CE1 PHE A 365     -11.280   1.759  10.567  1.00  0.88           C  
ATOM   2811  CE2 PHE A 365     -12.669  -0.194  10.455  1.00  0.89           C  
ATOM   2812  CZ  PHE A 365     -11.928   0.789   9.819  1.00  0.87           C  
ATOM   2813  N   ASP A 366     -11.423  -0.753  17.040  1.00  0.87           N  
ATOM   2814  CA  ASP A 366     -11.588  -0.669  18.488  1.00  0.87           C  
ATOM   2815  C   ASP A 366     -10.321  -1.119  19.212  1.00  0.87           C  
ATOM   2816  CB  ASP A 366     -12.781  -1.511  18.942  1.00  0.86           C  
ATOM   2817  O   ASP A 366     -10.264  -1.100  20.444  1.00  0.86           O  
ATOM   2818  CG  ASP A 366     -12.631  -2.984  18.603  1.00  0.82           C  
ATOM   2819  OD1 ASP A 366     -11.958  -3.314  17.603  1.00  0.78           O  
ATOM   2820  OD2 ASP A 366     -13.192  -3.822  19.342  1.00  0.81           O  
ATOM   2821  N   ILE A 367      -9.314  -1.522  18.481  1.00  0.88           N  
ATOM   2822  CA  ILE A 367      -8.026  -1.883  19.064  1.00  0.89           C  
ATOM   2823  C   ILE A 367      -6.902  -1.181  18.306  1.00  0.89           C  
ATOM   2824  CB  ILE A 367      -7.808  -3.413  19.052  1.00  0.88           C  
ATOM   2825  O   ILE A 367      -7.058  -0.834  17.133  1.00  0.88           O  
ATOM   2826  CG1 ILE A 367      -7.685  -3.922  17.611  1.00  0.85           C  
ATOM   2827  CG2 ILE A 367      -8.945  -4.126  19.789  1.00  0.85           C  
ATOM   2828  CD1 ILE A 367      -7.302  -5.392  17.505  1.00  0.83           C  
ATOM   2829  N   SER A 368      -5.770  -1.001  18.901  1.00  0.89           N  
ATOM   2830  CA  SER A 368      -4.533  -0.499  18.313  1.00  0.88           C  
ATOM   2831  C   SER A 368      -3.383  -1.478  18.525  1.00  0.88           C  
ATOM   2832  CB  SER A 368      -4.170   0.863  18.908  1.00  0.87           C  
ATOM   2833  O   SER A 368      -2.356  -1.121  19.106  1.00  0.85           O  
ATOM   2834  OG  SER A 368      -3.183   1.508  18.123  1.00  0.77           O  
ATOM   2835  N   SER A 369      -3.637  -2.715  18.431  1.00  0.89           N  
ATOM   2836  CA  SER A 369      -2.645  -3.785  18.429  1.00  0.89           C  
ATOM   2837  C   SER A 369      -2.636  -4.528  17.098  1.00  0.89           C  
ATOM   2838  CB  SER A 369      -2.915  -4.768  19.569  1.00  0.88           C  
ATOM   2839  O   SER A 369      -3.645  -4.557  16.390  1.00  0.89           O  
ATOM   2840  OG  SER A 369      -4.181  -5.386  19.412  1.00  0.86           O  
ATOM   2841  N   GLN A 370      -1.584  -5.094  16.785  1.00  0.90           N  
ATOM   2842  CA  GLN A 370      -1.462  -5.986  15.637  1.00  0.90           C  
ATOM   2843  C   GLN A 370      -1.158  -7.414  16.081  1.00  0.90           C  
ATOM   2844  CB  GLN A 370      -0.373  -5.490  14.684  1.00  0.88           C  
ATOM   2845  O   GLN A 370      -0.119  -7.672  16.693  1.00  0.88           O  
ATOM   2846  CG  GLN A 370      -0.392  -6.170  13.322  1.00  0.80           C  
ATOM   2847  CD  GLN A 370       0.691  -5.653  12.393  1.00  0.76           C  
ATOM   2848  NE2 GLN A 370       0.496  -5.842  11.093  1.00  0.70           N  
ATOM   2849  OE1 GLN A 370       1.694  -5.088  12.841  1.00  0.75           O  
ATOM   2850  N   TYR A 371      -2.063  -8.246  15.819  1.00  0.89           N  
ATOM   2851  CA  TYR A 371      -1.978  -9.634  16.257  1.00  0.89           C  
ATOM   2852  C   TYR A 371      -1.632  -9.718  17.739  1.00  0.88           C  
ATOM   2853  CB  TYR A 371      -0.934 -10.395  15.434  1.00  0.88           C  
ATOM   2854  O   TYR A 371      -0.683 -10.405  18.124  1.00  0.85           O  
ATOM   2855  CG  TYR A 371      -1.190 -10.360  13.947  1.00  0.90           C  
ATOM   2856  CD1 TYR A 371      -2.230 -11.096  13.382  1.00  0.88           C  
ATOM   2857  CD2 TYR A 371      -0.394  -9.592  13.104  1.00  0.88           C  
ATOM   2858  CE1 TYR A 371      -2.469 -11.069  12.012  1.00  0.89           C  
ATOM   2859  CE2 TYR A 371      -0.624  -9.558  11.732  1.00  0.89           C  
ATOM   2860  OH  TYR A 371      -1.895 -10.267   9.840  1.00  0.85           O  
ATOM   2861  CZ  TYR A 371      -1.662 -10.298  11.197  1.00  0.88           C  
ATOM   2862  N   ASP A 372      -2.220  -8.934  18.559  1.00  0.87           N  
ATOM   2863  CA  ASP A 372      -2.177  -8.851  20.016  1.00  0.87           C  
ATOM   2864  C   ASP A 372      -0.877  -8.206  20.491  1.00  0.87           C  
ATOM   2865  CB  ASP A 372      -2.332 -10.241  20.637  1.00  0.86           C  
ATOM   2866  O   ASP A 372      -0.680  -8.007  21.692  1.00  0.85           O  
ATOM   2867  CG  ASP A 372      -3.729 -10.813  20.467  1.00  0.82           C  
ATOM   2868  OD1 ASP A 372      -4.718 -10.062  20.611  1.00  0.80           O  
ATOM   2869  OD2 ASP A 372      -3.841 -12.027  20.191  1.00  0.81           O  
ATOM   2870  N   LYS A 373      -0.030  -7.763  19.548  1.00  0.87           N  
ATOM   2871  CA  LYS A 373       1.168  -6.999  19.883  1.00  0.87           C  
ATOM   2872  C   LYS A 373       0.842  -5.519  20.067  1.00  0.87           C  
ATOM   2873  CB  LYS A 373       2.235  -7.170  18.801  1.00  0.86           C  
ATOM   2874  O   LYS A 373       0.195  -4.909  19.214  1.00  0.86           O  
ATOM   2875  CG  LYS A 373       2.762  -8.591  18.671  1.00  0.82           C  
ATOM   2876  CD  LYS A 373       3.857  -8.687  17.616  1.00  0.80           C  
ATOM   2877  CE  LYS A 373       4.366 -10.114  17.466  1.00  0.75           C  
ATOM   2878  NZ  LYS A 373       5.439 -10.213  16.432  1.00  0.73           N  
ATOM   2879  N   GLN A 374       1.348  -5.041  21.178  1.00  0.85           N  
ATOM   2880  CA  GLN A 374       1.211  -3.610  21.430  1.00  0.86           C  
ATOM   2881  C   GLN A 374       1.937  -2.793  20.365  1.00  0.86           C  
ATOM   2882  CB  GLN A 374       1.746  -3.255  22.818  1.00  0.84           C  
ATOM   2883  O   GLN A 374       3.032  -3.158  19.934  1.00  0.85           O  
ATOM   2884  CG  GLN A 374       0.872  -3.757  23.960  1.00  0.78           C  
ATOM   2885  CD  GLN A 374       1.379  -3.321  25.322  1.00  0.75           C  
ATOM   2886  NE2 GLN A 374       0.461  -3.126  26.262  1.00  0.69           N  
ATOM   2887  OE1 GLN A 374       2.586  -3.162  25.528  1.00  0.72           O  
ATOM   2888  N   GLN A 375       1.303  -1.654  20.033  1.00  0.88           N  
ATOM   2889  CA  GLN A 375       1.903  -0.728  19.079  1.00  0.88           C  
ATOM   2890  C   GLN A 375       2.436   0.517  19.781  1.00  0.88           C  
ATOM   2891  CB  GLN A 375       0.890  -0.332  18.004  1.00  0.86           C  
ATOM   2892  O   GLN A 375       1.914   0.920  20.823  1.00  0.87           O  
ATOM   2893  CG  GLN A 375       0.517  -1.468  17.061  1.00  0.82           C  
ATOM   2894  CD  GLN A 375      -0.351  -1.009  15.904  1.00  0.80           C  
ATOM   2895  NE2 GLN A 375      -0.063  -1.516  14.710  1.00  0.76           N  
ATOM   2896  OE1 GLN A 375      -1.272  -0.207  16.082  1.00  0.78           O  
ATOM   2897  N   GLU A 376       3.453   1.031  19.198  1.00  0.89           N  
ATOM   2898  CA  GLU A 376       3.984   2.352  19.521  1.00  0.89           C  
ATOM   2899  C   GLU A 376       3.430   3.416  18.578  1.00  0.89           C  
ATOM   2900  CB  GLU A 376       5.514   2.345  19.466  1.00  0.88           C  
ATOM   2901  O   GLU A 376       3.484   3.259  17.356  1.00  0.89           O  
ATOM   2902  CG  GLU A 376       6.149   3.672  19.857  1.00  0.84           C  
ATOM   2903  CD  GLU A 376       7.665   3.608  19.946  1.00  0.82           C  
ATOM   2904  OE1 GLU A 376       8.321   3.314  18.921  1.00  0.79           O  
ATOM   2905  OE2 GLU A 376       8.202   3.853  21.050  1.00  0.77           O  
ATOM   2906  N   HIS A 377       2.953   4.464  19.182  1.00  0.90           N  
ATOM   2907  CA  HIS A 377       2.527   5.665  18.473  1.00  0.90           C  
ATOM   2908  C   HIS A 377       3.454   6.839  18.771  1.00  0.90           C  
ATOM   2909  CB  HIS A 377       1.088   6.025  18.848  1.00  0.90           C  
ATOM   2910  O   HIS A 377       3.684   7.175  19.935  1.00  0.89           O  
ATOM   2911  CG  HIS A 377       0.139   4.872  18.764  1.00  0.89           C  
ATOM   2912  CD2 HIS A 377      -0.348   4.050  19.723  1.00  0.87           C  
ATOM   2913  ND1 HIS A 377      -0.417   4.451  17.575  1.00  0.88           N  
ATOM   2914  CE1 HIS A 377      -1.208   3.417  17.808  1.00  0.87           C  
ATOM   2915  NE2 HIS A 377      -1.184   3.154  19.103  1.00  0.87           N  
ATOM   2916  N   LEU A 378       4.033   7.400  17.712  1.00  0.89           N  
ATOM   2917  CA  LEU A 378       4.945   8.531  17.839  1.00  0.89           C  
ATOM   2918  C   LEU A 378       4.394   9.758  17.120  1.00  0.89           C  
ATOM   2919  CB  LEU A 378       6.324   8.173  17.278  1.00  0.88           C  
ATOM   2920  O   LEU A 378       3.922   9.657  15.985  1.00  0.88           O  
ATOM   2921  CG  LEU A 378       6.994   6.930  17.867  1.00  0.86           C  
ATOM   2922  CD1 LEU A 378       8.315   6.653  17.157  1.00  0.83           C  
ATOM   2923  CD2 LEU A 378       7.212   7.100  19.366  1.00  0.83           C  
ATOM   2924  N   LEU A 379       4.621  10.831  17.796  1.00  0.88           N  
ATOM   2925  CA  LEU A 379       4.353  12.153  17.241  1.00  0.88           C  
ATOM   2926  C   LEU A 379       5.493  13.116  17.555  1.00  0.88           C  
ATOM   2927  CB  LEU A 379       3.035  12.707  17.789  1.00  0.86           C  
ATOM   2928  O   LEU A 379       6.066  13.072  18.646  1.00  0.86           O  
ATOM   2929  CG  LEU A 379       1.788  11.856  17.546  1.00  0.79           C  
ATOM   2930  CD1 LEU A 379       0.672  12.265  18.502  1.00  0.71           C  
ATOM   2931  CD2 LEU A 379       1.330  11.980  16.097  1.00  0.71           C  
ATOM   2932  N   PHE A 380       5.612  13.978  16.658  1.00  0.85           N  
ATOM   2933  CA  PHE A 380       6.641  15.006  16.763  1.00  0.85           C  
ATOM   2934  C   PHE A 380       6.053  16.389  16.509  1.00  0.84           C  
ATOM   2935  CB  PHE A 380       7.780  14.731  15.777  1.00  0.84           C  
ATOM   2936  O   PHE A 380       5.264  16.573  15.580  1.00  0.83           O  
ATOM   2937  CG  PHE A 380       8.368  13.351  15.897  1.00  0.84           C  
ATOM   2938  CD1 PHE A 380       9.479  13.120  16.700  1.00  0.83           C  
ATOM   2939  CD2 PHE A 380       7.808  12.283  15.208  1.00  0.83           C  
ATOM   2940  CE1 PHE A 380      10.024  11.844  16.813  1.00  0.82           C  
ATOM   2941  CE2 PHE A 380       8.347  11.004  15.317  1.00  0.83           C  
ATOM   2942  CZ  PHE A 380       9.456  10.787  16.119  1.00  0.79           C  
ATOM   2943  N   THR A 381       6.474  17.352  17.340  1.00  0.83           N  
ATOM   2944  CA  THR A 381       6.183  18.748  17.032  1.00  0.83           C  
ATOM   2945  C   THR A 381       7.251  19.332  16.111  1.00  0.83           C  
ATOM   2946  CB  THR A 381       6.088  19.595  18.314  1.00  0.82           C  
ATOM   2947  O   THR A 381       8.404  18.897  16.134  1.00  0.82           O  
ATOM   2948  CG2 THR A 381       5.144  18.956  19.327  1.00  0.82           C  
ATOM   2949  OG1 THR A 381       7.390  19.714  18.900  1.00  0.83           O  
ATOM   2950  N   PRO A 382       6.935  20.374  15.337  1.00  0.79           N  
ATOM   2951  CA  PRO A 382       8.007  21.173  14.739  1.00  0.79           C  
ATOM   2952  C   PRO A 382       8.956  21.761  15.780  1.00  0.79           C  
ATOM   2953  CB  PRO A 382       7.252  22.281  14.001  1.00  0.78           C  
ATOM   2954  O   PRO A 382       8.569  21.952  16.936  1.00  0.79           O  
ATOM   2955  CG  PRO A 382       5.855  21.766  13.865  1.00  0.75           C  
ATOM   2956  CD  PRO A 382       5.546  20.905  15.055  1.00  0.74           C  
ATOM   2957  N   LEU A 383      10.154  21.986  15.249  1.00  0.79           N  
ATOM   2958  CA  LEU A 383      11.024  22.846  16.043  1.00  0.79           C  
ATOM   2959  C   LEU A 383      10.510  24.281  16.052  1.00  0.79           C  
ATOM   2960  CB  LEU A 383      12.455  22.807  15.501  1.00  0.78           C  
ATOM   2961  O   LEU A 383      10.267  24.865  14.993  1.00  0.78           O  
ATOM   2962  CG  LEU A 383      13.192  21.473  15.625  1.00  0.76           C  
ATOM   2963  CD1 LEU A 383      14.563  21.561  14.964  1.00  0.74           C  
ATOM   2964  CD2 LEU A 383      13.324  21.069  17.089  1.00  0.74           C  
ATOM   2965  N   PHE A 384      10.325  24.845  17.062  1.00  0.79           N  
ATOM   2966  CA  PHE A 384      10.021  26.269  17.145  1.00  0.79           C  
ATOM   2967  C   PHE A 384      11.136  27.020  17.862  1.00  0.80           C  
ATOM   2968  CB  PHE A 384       8.688  26.494  17.866  1.00  0.77           C  
ATOM   2969  O   PHE A 384      11.815  26.458  18.724  1.00  0.77           O  
ATOM   2970  CG  PHE A 384       8.692  26.046  19.302  1.00  0.72           C  
ATOM   2971  CD1 PHE A 384       8.430  24.722  19.633  1.00  0.68           C  
ATOM   2972  CD2 PHE A 384       8.957  26.950  20.323  1.00  0.68           C  
ATOM   2973  CE1 PHE A 384       8.433  24.305  20.962  1.00  0.63           C  
ATOM   2974  CE2 PHE A 384       8.962  26.541  21.653  1.00  0.63           C  
ATOM   2975  CZ  PHE A 384       8.699  25.218  21.971  1.00  0.61           C  
ATOM   2976  N   LYS A 385      11.350  28.168  17.429  1.00  0.80           N  
ATOM   2977  CA  LYS A 385      12.331  29.086  18.001  1.00  0.79           C  
ATOM   2978  C   LYS A 385      11.788  29.756  19.260  1.00  0.80           C  
ATOM   2979  CB  LYS A 385      12.735  30.146  16.976  1.00  0.77           C  
ATOM   2980  O   LYS A 385      10.724  30.378  19.230  1.00  0.78           O  
ATOM   2981  CG  LYS A 385      13.922  30.999  17.403  1.00  0.73           C  
ATOM   2982  CD  LYS A 385      14.312  31.996  16.319  1.00  0.71           C  
ATOM   2983  CE  LYS A 385      15.461  32.889  16.767  1.00  0.62           C  
ATOM   2984  NZ  LYS A 385      15.764  33.949  15.760  1.00  0.57           N  
ATOM   2985  N   ALA A 386      12.581  29.663  20.325  1.00  0.80           N  
ATOM   2986  CA  ALA A 386      12.340  30.372  21.580  1.00  0.79           C  
ATOM   2987  C   ALA A 386      13.654  30.781  22.239  1.00  0.80           C  
ATOM   2988  CB  ALA A 386      11.518  29.505  22.531  1.00  0.78           C  
ATOM   2989  O   ALA A 386      14.315  29.962  22.882  1.00  0.77           O  
ATOM   2990  N   ASP A 387      14.074  32.019  21.966  1.00  0.80           N  
ATOM   2991  CA  ASP A 387      15.354  32.538  22.438  1.00  0.80           C  
ATOM   2992  C   ASP A 387      15.333  32.761  23.949  1.00  0.81           C  
ATOM   2993  CB  ASP A 387      15.702  33.844  21.719  1.00  0.78           C  
ATOM   2994  O   ASP A 387      14.659  33.670  24.438  1.00  0.78           O  
ATOM   2995  CG  ASP A 387      16.046  33.640  20.254  1.00  0.74           C  
ATOM   2996  OD1 ASP A 387      16.736  32.652  19.921  1.00  0.72           O  
ATOM   2997  OD2 ASP A 387      15.625  34.476  19.426  1.00  0.72           O  
ATOM   2998  N   ASN A 388      16.038  31.868  24.763  1.00  0.85           N  
ATOM   2999  CA  ASN A 388      16.234  31.832  26.208  1.00  0.85           C  
ATOM   3000  C   ASN A 388      14.904  31.737  26.952  1.00  0.85           C  
ATOM   3001  CB  ASN A 388      17.016  33.061  26.675  1.00  0.83           C  
ATOM   3002  O   ASN A 388      14.750  32.308  28.033  1.00  0.83           O  
ATOM   3003  CG  ASN A 388      18.459  33.046  26.209  1.00  0.80           C  
ATOM   3004  ND2 ASN A 388      18.883  34.123  25.558  1.00  0.78           N  
ATOM   3005  OD1 ASN A 388      19.186  32.075  26.433  1.00  0.78           O  
ATOM   3006  N   ALA A 389      14.007  31.028  26.327  1.00  0.85           N  
ATOM   3007  CA  ALA A 389      12.672  30.897  26.904  1.00  0.86           C  
ATOM   3008  C   ALA A 389      12.631  29.784  27.947  1.00  0.87           C  
ATOM   3009  CB  ALA A 389      11.642  30.634  25.808  1.00  0.84           C  
ATOM   3010  O   ALA A 389      13.446  28.859  27.908  1.00  0.86           O  
ATOM   3011  N   ARG A 390      11.736  29.850  28.882  1.00  0.88           N  
ATOM   3012  CA  ARG A 390      11.367  28.783  29.807  1.00  0.89           C  
ATOM   3013  C   ARG A 390      10.000  28.204  29.457  1.00  0.89           C  
ATOM   3014  CB  ARG A 390      11.366  29.296  31.248  1.00  0.87           C  
ATOM   3015  O   ARG A 390       8.994  28.916  29.482  1.00  0.88           O  
ATOM   3016  CG  ARG A 390      11.126  28.212  32.288  1.00  0.84           C  
ATOM   3017  CD  ARG A 390      11.219  28.760  33.705  1.00  0.82           C  
ATOM   3018  NE  ARG A 390      11.068  27.704  34.702  1.00  0.79           N  
ATOM   3019  NH1 ARG A 390      11.316  29.103  36.524  1.00  0.73           N  
ATOM   3020  NH2 ARG A 390      10.967  26.859  36.835  1.00  0.71           N  
ATOM   3021  CZ  ARG A 390      11.117  27.891  36.018  1.00  0.77           C  
ATOM   3022  N   VAL A 391       9.958  26.885  29.197  1.00  0.87           N  
ATOM   3023  CA  VAL A 391       8.702  26.156  29.054  1.00  0.87           C  
ATOM   3024  C   VAL A 391       8.233  25.663  30.421  1.00  0.88           C  
ATOM   3025  CB  VAL A 391       8.844  24.967  28.078  1.00  0.86           C  
ATOM   3026  O   VAL A 391       8.853  24.779  31.015  1.00  0.87           O  
ATOM   3027  CG1 VAL A 391       7.491  24.299  27.840  1.00  0.85           C  
ATOM   3028  CG2 VAL A 391       9.454  25.431  26.757  1.00  0.85           C  
ATOM   3029  N   PHE A 392       7.081  26.221  31.001  1.00  0.88           N  
ATOM   3030  CA  PHE A 392       6.515  25.872  32.299  1.00  0.89           C  
ATOM   3031  C   PHE A 392       5.803  24.526  32.235  1.00  0.89           C  
ATOM   3032  CB  PHE A 392       5.544  26.958  32.773  1.00  0.87           C  
ATOM   3033  O   PHE A 392       6.056  23.645  33.059  1.00  0.87           O  
ATOM   3034  CG  PHE A 392       6.224  28.164  33.364  1.00  0.81           C  
ATOM   3035  CD1 PHE A 392       6.598  28.181  34.703  1.00  0.75           C  
ATOM   3036  CD2 PHE A 392       6.489  29.280  32.582  1.00  0.77           C  
ATOM   3037  CE1 PHE A 392       7.227  29.296  35.253  1.00  0.74           C  
ATOM   3038  CE2 PHE A 392       7.117  30.397  33.125  1.00  0.74           C  
ATOM   3039  CZ  PHE A 392       7.485  30.403  34.460  1.00  0.72           C  
ATOM   3040  N   ASP A 393       4.965  24.517  31.202  1.00  0.90           N  
ATOM   3041  CA  ASP A 393       4.242  23.262  31.022  1.00  0.90           C  
ATOM   3042  C   ASP A 393       3.953  23.001  29.545  1.00  0.91           C  
ATOM   3043  CB  ASP A 393       2.936  23.276  31.819  1.00  0.87           C  
ATOM   3044  O   ASP A 393       3.927  23.933  28.739  1.00  0.90           O  
ATOM   3045  CG  ASP A 393       2.048  24.460  31.481  1.00  0.78           C  
ATOM   3046  OD1 ASP A 393       2.064  25.467  32.221  1.00  0.72           O  
ATOM   3047  OD2 ASP A 393       1.322  24.384  30.466  1.00  0.77           O  
ATOM   3048  N   LEU A 394       3.828  21.807  29.152  1.00  0.90           N  
ATOM   3049  CA  LEU A 394       3.234  21.281  27.928  1.00  0.90           C  
ATOM   3050  C   LEU A 394       1.971  20.484  28.236  1.00  0.90           C  
ATOM   3051  CB  LEU A 394       4.238  20.400  27.180  1.00  0.89           C  
ATOM   3052  O   LEU A 394       1.994  19.572  29.066  1.00  0.89           O  
ATOM   3053  CG  LEU A 394       3.793  19.874  25.815  1.00  0.87           C  
ATOM   3054  CD1 LEU A 394       4.995  19.717  24.889  1.00  0.84           C  
ATOM   3055  CD2 LEU A 394       3.053  18.549  25.968  1.00  0.85           C  
ATOM   3056  N   GLU A 395       0.968  20.866  27.542  1.00  0.88           N  
ATOM   3057  CA  GLU A 395      -0.337  20.220  27.653  1.00  0.89           C  
ATOM   3058  C   GLU A 395      -0.730  19.542  26.343  1.00  0.89           C  
ATOM   3059  CB  GLU A 395      -1.407  21.235  28.062  1.00  0.87           C  
ATOM   3060  O   GLU A 395      -0.590  20.129  25.268  1.00  0.88           O  
ATOM   3061  CG  GLU A 395      -2.781  20.621  28.291  1.00  0.82           C  
ATOM   3062  CD  GLU A 395      -3.804  21.618  28.812  1.00  0.80           C  
ATOM   3063  OE1 GLU A 395      -3.476  22.400  29.733  1.00  0.79           O  
ATOM   3064  OE2 GLU A 395      -4.943  21.617  28.295  1.00  0.76           O  
ATOM   3065  N   VAL A 396      -1.294  18.278  26.452  1.00  0.88           N  
ATOM   3066  CA  VAL A 396      -1.876  17.541  25.335  1.00  0.87           C  
ATOM   3067  C   VAL A 396      -3.225  16.956  25.749  1.00  0.87           C  
ATOM   3068  CB  VAL A 396      -0.936  16.418  24.844  1.00  0.86           C  
ATOM   3069  O   VAL A 396      -3.358  16.399  26.841  1.00  0.86           O  
ATOM   3070  CG1 VAL A 396      -1.578  15.639  23.698  1.00  0.78           C  
ATOM   3071  CG2 VAL A 396       0.409  16.999  24.411  1.00  0.77           C  
ATOM   3072  N   GLU A 397      -4.182  17.095  24.964  1.00  0.84           N  
ATOM   3073  CA  GLU A 397      -5.432  16.361  25.135  1.00  0.85           C  
ATOM   3074  C   GLU A 397      -5.349  14.974  24.505  1.00  0.85           C  
ATOM   3075  CB  GLU A 397      -6.602  17.143  24.533  1.00  0.83           C  
ATOM   3076  O   GLU A 397      -5.040  14.843  23.318  1.00  0.84           O  
ATOM   3077  CG  GLU A 397      -6.849  18.489  25.198  1.00  0.79           C  
ATOM   3078  CD  GLU A 397      -7.975  19.280  24.552  1.00  0.76           C  
ATOM   3079  OE1 GLU A 397      -8.539  18.814  23.536  1.00  0.74           O  
ATOM   3080  OE2 GLU A 397      -8.295  20.376  25.064  1.00  0.70           O  
ATOM   3081  N   SER A 398      -5.551  13.969  25.292  1.00  0.84           N  
ATOM   3082  CA  SER A 398      -5.489  12.567  24.892  1.00  0.83           C  
ATOM   3083  C   SER A 398      -6.768  11.827  25.272  1.00  0.83           C  
ATOM   3084  CB  SER A 398      -4.283  11.879  25.533  1.00  0.82           C  
ATOM   3085  O   SER A 398      -7.261  11.963  26.393  1.00  0.81           O  
ATOM   3086  OG  SER A 398      -4.178  10.536  25.092  1.00  0.81           O  
ATOM   3087  N   SER A 399      -7.304  11.104  24.364  1.00  0.82           N  
ATOM   3088  CA  SER A 399      -8.356  10.124  24.613  1.00  0.82           C  
ATOM   3089  C   SER A 399      -7.898   8.716  24.246  1.00  0.82           C  
ATOM   3090  CB  SER A 399      -9.618  10.479  23.826  1.00  0.80           C  
ATOM   3091  O   SER A 399      -7.418   8.484  23.135  1.00  0.80           O  
ATOM   3092  OG  SER A 399     -10.645   9.534  24.068  1.00  0.72           O  
ATOM   3093  N   THR A 400      -7.969   7.846  25.203  1.00  0.77           N  
ATOM   3094  CA  THR A 400      -7.708   6.427  24.986  1.00  0.76           C  
ATOM   3095  C   THR A 400      -8.989   5.612  25.143  1.00  0.75           C  
ATOM   3096  CB  THR A 400      -6.639   5.900  25.961  1.00  0.74           C  
ATOM   3097  O   THR A 400      -9.835   5.930  25.981  1.00  0.71           O  
ATOM   3098  CG2 THR A 400      -5.292   6.571  25.715  1.00  0.68           C  
ATOM   3099  OG1 THR A 400      -7.054   6.167  27.307  1.00  0.70           O  
ATOM   3100  N   GLY A 401      -9.442   4.904  24.119  1.00  0.66           N  
ATOM   3101  CA  GLY A 401     -10.705   4.202  23.950  1.00  0.65           C  
ATOM   3102  C   GLY A 401     -11.177   3.511  25.216  1.00  0.66           C  
ATOM   3103  O   GLY A 401     -12.223   3.860  25.766  1.00  0.61           O  
ATOM   3104  N   VAL A 402     -10.503   2.364  25.619  1.00  0.62           N  
ATOM   3105  CA  VAL A 402     -10.958   1.456  26.667  1.00  0.62           C  
ATOM   3106  C   VAL A 402      -9.850   1.260  27.698  1.00  0.62           C  
ATOM   3107  CB  VAL A 402     -11.394   0.092  26.086  1.00  0.57           C  
ATOM   3108  O   VAL A 402      -8.768   0.768  27.370  1.00  0.58           O  
ATOM   3109  CG1 VAL A 402     -12.495  -0.532  26.941  1.00  0.52           C  
ATOM   3110  CG2 VAL A 402     -11.862   0.253  24.641  1.00  0.52           C  
ATOM   3111  N   ALA A 403      -9.992   1.833  28.939  1.00  0.58           N  
ATOM   3112  CA  ALA A 403      -9.155   1.933  30.131  1.00  0.56           C  
ATOM   3113  C   ALA A 403      -8.625   0.563  30.545  1.00  0.58           C  
ATOM   3114  CB  ALA A 403      -9.936   2.567  31.279  1.00  0.50           C  
ATOM   3115  O   ALA A 403      -8.279   0.350  31.710  1.00  0.55           O  
ATOM   3116  N   GLN A 404      -8.740  -0.414  29.693  1.00  0.64           N  
ATOM   3117  CA  GLN A 404      -8.352  -1.747  30.142  1.00  0.63           C  
ATOM   3118  C   GLN A 404      -6.834  -1.902  30.160  1.00  0.64           C  
ATOM   3119  CB  GLN A 404      -8.979  -2.818  29.249  1.00  0.59           C  
ATOM   3120  O   GLN A 404      -6.307  -2.835  30.769  1.00  0.61           O  
ATOM   3121  CG  GLN A 404     -10.492  -2.927  29.388  1.00  0.55           C  
ATOM   3122  CD  GLN A 404     -11.071  -4.090  28.604  1.00  0.56           C  
ATOM   3123  NE2 GLN A 404     -12.377  -4.300  28.733  1.00  0.45           N  
ATOM   3124  OE1 GLN A 404     -10.352  -4.793  27.888  1.00  0.57           O  
ATOM   3125  N   TYR A 405      -6.151  -1.002  29.579  1.00  0.66           N  
ATOM   3126  CA  TYR A 405      -4.709  -1.146  29.417  1.00  0.65           C  
ATOM   3127  C   TYR A 405      -3.969   0.015  30.072  1.00  0.66           C  
ATOM   3128  CB  TYR A 405      -4.339  -1.229  27.933  1.00  0.60           C  
ATOM   3129  O   TYR A 405      -4.492   1.129  30.149  1.00  0.62           O  
ATOM   3130  CG  TYR A 405      -5.006  -2.370  27.204  1.00  0.57           C  
ATOM   3131  CD1 TYR A 405      -4.605  -3.687  27.417  1.00  0.55           C  
ATOM   3132  CD2 TYR A 405      -6.038  -2.134  26.302  1.00  0.58           C  
ATOM   3133  CE1 TYR A 405      -5.216  -4.742  26.746  1.00  0.57           C  
ATOM   3134  CE2 TYR A 405      -6.655  -3.181  25.626  1.00  0.56           C  
ATOM   3135  OH  TYR A 405      -6.846  -5.520  25.188  1.00  0.50           O  
ATOM   3136  CZ  TYR A 405      -6.238  -4.480  25.855  1.00  0.56           C  
ATOM   3137  N   ALA A 406      -2.809  -0.327  30.681  1.00  0.64           N  
ATOM   3138  CA  ALA A 406      -1.917   0.680  31.250  1.00  0.64           C  
ATOM   3139  C   ALA A 406      -1.308   1.553  30.156  1.00  0.66           C  
ATOM   3140  CB  ALA A 406      -0.815   0.012  32.069  1.00  0.55           C  
ATOM   3141  O   ALA A 406      -0.152   1.361  29.772  1.00  0.61           O  
ATOM   3142  N   ASP A 407      -2.149   2.477  29.666  1.00  0.79           N  
ATOM   3143  CA  ASP A 407      -1.710   3.408  28.630  1.00  0.80           C  
ATOM   3144  C   ASP A 407      -0.678   4.392  29.177  1.00  0.82           C  
ATOM   3145  CB  ASP A 407      -2.905   4.167  28.050  1.00  0.77           C  
ATOM   3146  O   ASP A 407      -0.901   5.021  30.213  1.00  0.79           O  
ATOM   3147  CG  ASP A 407      -3.896   3.261  27.340  1.00  0.73           C  
ATOM   3148  OD1 ASP A 407      -3.508   2.155  26.906  1.00  0.72           O  
ATOM   3149  OD2 ASP A 407      -5.074   3.658  27.210  1.00  0.73           O  
ATOM   3150  N   ARG A 408       0.464   4.419  28.574  1.00  0.82           N  
ATOM   3151  CA  ARG A 408       1.560   5.297  28.973  1.00  0.83           C  
ATOM   3152  C   ARG A 408       1.849   6.335  27.895  1.00  0.84           C  
ATOM   3153  CB  ARG A 408       2.821   4.482  29.269  1.00  0.81           C  
ATOM   3154  O   ARG A 408       2.117   5.985  26.744  1.00  0.84           O  
ATOM   3155  CG  ARG A 408       2.674   3.522  30.438  1.00  0.79           C  
ATOM   3156  CD  ARG A 408       3.938   2.702  30.657  1.00  0.78           C  
ATOM   3157  NE  ARG A 408       3.775   1.738  31.741  1.00  0.71           N  
ATOM   3158  NH1 ARG A 408       5.736   0.599  31.302  1.00  0.69           N  
ATOM   3159  NH2 ARG A 408       4.385  -0.060  33.033  1.00  0.65           N  
ATOM   3160  CZ  ARG A 408       4.632   0.761  32.023  1.00  0.72           C  
ATOM   3161  N   LEU A 409       1.843   7.545  28.306  1.00  0.88           N  
ATOM   3162  CA  LEU A 409       2.255   8.670  27.474  1.00  0.88           C  
ATOM   3163  C   LEU A 409       3.613   9.204  27.916  1.00  0.89           C  
ATOM   3164  CB  LEU A 409       1.211   9.788  27.530  1.00  0.87           C  
ATOM   3165  O   LEU A 409       3.803   9.534  29.089  1.00  0.89           O  
ATOM   3166  CG  LEU A 409       1.470  11.003  26.638  1.00  0.82           C  
ATOM   3167  CD1 LEU A 409       1.517  10.584  25.172  1.00  0.77           C  
ATOM   3168  CD2 LEU A 409       0.402  12.068  26.860  1.00  0.77           C  
ATOM   3169  N   PHE A 410       4.531   9.287  26.996  1.00  0.90           N  
ATOM   3170  CA  PHE A 410       5.893   9.760  27.210  1.00  0.90           C  
ATOM   3171  C   PHE A 410       6.134  11.069  26.467  1.00  0.91           C  
ATOM   3172  CB  PHE A 410       6.907   8.705  26.756  1.00  0.90           C  
ATOM   3173  O   PHE A 410       5.679  11.239  25.335  1.00  0.90           O  
ATOM   3174  CG  PHE A 410       6.732   7.368  27.424  1.00  0.90           C  
ATOM   3175  CD1 PHE A 410       7.494   7.024  28.534  1.00  0.89           C  
ATOM   3176  CD2 PHE A 410       5.804   6.454  26.941  1.00  0.89           C  
ATOM   3177  CE1 PHE A 410       7.334   5.787  29.154  1.00  0.88           C  
ATOM   3178  CE2 PHE A 410       5.638   5.216  27.555  1.00  0.89           C  
ATOM   3179  CZ  PHE A 410       6.405   4.884  28.661  1.00  0.88           C  
ATOM   3180  N   LEU A 411       6.911  11.905  27.076  1.00  0.92           N  
ATOM   3181  CA  LEU A 411       7.381  13.160  26.500  1.00  0.92           C  
ATOM   3182  C   LEU A 411       8.903  13.244  26.546  1.00  0.92           C  
ATOM   3183  CB  LEU A 411       6.770  14.352  27.242  1.00  0.92           C  
ATOM   3184  O   LEU A 411       9.505  13.102  27.613  1.00  0.91           O  
ATOM   3185  CG  LEU A 411       7.159  15.740  26.730  1.00  0.91           C  
ATOM   3186  CD1 LEU A 411       6.485  16.019  25.391  1.00  0.89           C  
ATOM   3187  CD2 LEU A 411       6.791  16.809  27.753  1.00  0.90           C  
ATOM   3188  N   SER A 412       9.519  13.603  25.433  1.00  0.91           N  
ATOM   3189  CA  SER A 412      10.922  14.001  25.379  1.00  0.91           C  
ATOM   3190  C   SER A 412      11.108  15.257  24.534  1.00  0.91           C  
ATOM   3191  CB  SER A 412      11.780  12.867  24.817  1.00  0.90           C  
ATOM   3192  O   SER A 412      10.308  15.532  23.637  1.00  0.90           O  
ATOM   3193  OG  SER A 412      11.311  12.465  23.542  1.00  0.85           O  
ATOM   3194  N   ALA A 413      12.098  16.004  24.838  1.00  0.89           N  
ATOM   3195  CA  ALA A 413      12.410  17.251  24.146  1.00  0.89           C  
ATOM   3196  C   ALA A 413      13.706  17.127  23.349  1.00  0.89           C  
ATOM   3197  CB  ALA A 413      12.511  18.402  25.144  1.00  0.88           C  
ATOM   3198  O   ALA A 413      14.620  16.402  23.748  1.00  0.88           O  
ATOM   3199  N   THR A 414      13.805  17.841  22.279  1.00  0.86           N  
ATOM   3200  CA  THR A 414      14.990  17.954  21.436  1.00  0.86           C  
ATOM   3201  C   THR A 414      15.274  19.414  21.096  1.00  0.86           C  
ATOM   3202  CB  THR A 414      14.831  17.143  20.137  1.00  0.85           C  
ATOM   3203  O   THR A 414      14.358  20.240  21.067  1.00  0.85           O  
ATOM   3204  CG2 THR A 414      13.684  17.683  19.289  1.00  0.85           C  
ATOM   3205  OG1 THR A 414      16.046  17.219  19.382  1.00  0.86           O  
ATOM   3206  N   THR A 415      16.577  19.698  20.795  1.00  0.83           N  
ATOM   3207  CA  THR A 415      16.986  21.043  20.404  1.00  0.83           C  
ATOM   3208  C   THR A 415      17.463  21.063  18.955  1.00  0.82           C  
ATOM   3209  CB  THR A 415      18.101  21.577  21.322  1.00  0.82           C  
ATOM   3210  O   THR A 415      17.662  22.133  18.376  1.00  0.81           O  
ATOM   3211  CG2 THR A 415      17.577  21.838  22.731  1.00  0.81           C  
ATOM   3212  OG1 THR A 415      19.159  20.612  21.390  1.00  0.82           O  
ATOM   3213  N   ASP A 416      17.650  19.837  18.426  1.00  0.81           N  
ATOM   3214  CA  ASP A 416      18.256  19.714  17.104  1.00  0.80           C  
ATOM   3215  C   ASP A 416      17.398  18.847  16.185  1.00  0.80           C  
ATOM   3216  CB  ASP A 416      19.667  19.130  17.212  1.00  0.79           C  
ATOM   3217  O   ASP A 416      17.676  18.737  14.989  1.00  0.79           O  
ATOM   3218  CG  ASP A 416      19.695  17.770  17.885  1.00  0.81           C  
ATOM   3219  OD1 ASP A 416      18.616  17.200  18.156  1.00  0.82           O  
ATOM   3220  OD2 ASP A 416      20.807  17.263  18.150  1.00  0.79           O  
ATOM   3221  N   GLY A 417      16.360  18.202  16.823  1.00  0.79           N  
ATOM   3222  CA  GLY A 417      15.492  17.275  16.114  1.00  0.79           C  
ATOM   3223  C   GLY A 417      16.081  15.882  15.991  1.00  0.79           C  
ATOM   3224  O   GLY A 417      15.414  14.961  15.515  1.00  0.77           O  
ATOM   3225  N   ILE A 418      17.325  15.618  16.317  1.00  0.79           N  
ATOM   3226  CA  ILE A 418      18.047  14.359  16.172  1.00  0.80           C  
ATOM   3227  C   ILE A 418      18.208  13.696  17.538  1.00  0.80           C  
ATOM   3228  CB  ILE A 418      19.429  14.574  15.514  1.00  0.79           C  
ATOM   3229  O   ILE A 418      17.839  12.533  17.717  1.00  0.80           O  
ATOM   3230  CG1 ILE A 418      19.269  15.216  14.132  1.00  0.79           C  
ATOM   3231  CG2 ILE A 418      20.193  13.250  15.418  1.00  0.78           C  
ATOM   3232  CD1 ILE A 418      20.585  15.609  13.475  1.00  0.76           C  
ATOM   3233  N   ASN A 419      18.715  14.445  18.516  1.00  0.84           N  
ATOM   3234  CA  ASN A 419      18.945  13.977  19.878  1.00  0.84           C  
ATOM   3235  C   ASN A 419      17.805  14.379  20.810  1.00  0.85           C  
ATOM   3236  CB  ASN A 419      20.278  14.507  20.410  1.00  0.84           C  
ATOM   3237  O   ASN A 419      17.563  15.568  21.023  1.00  0.84           O  
ATOM   3238  CG  ASN A 419      21.462  14.045  19.583  1.00  0.83           C  
ATOM   3239  ND2 ASN A 419      22.076  14.972  18.857  1.00  0.86           N  
ATOM   3240  OD1 ASN A 419      21.821  12.865  19.596  1.00  0.85           O  
ATOM   3241  N   TYR A 420      17.161  13.414  21.381  1.00  0.86           N  
ATOM   3242  CA  TYR A 420      16.079  13.610  22.341  1.00  0.87           C  
ATOM   3243  C   TYR A 420      16.560  13.353  23.764  1.00  0.87           C  
ATOM   3244  CB  TYR A 420      14.898  12.690  22.015  1.00  0.86           C  
ATOM   3245  O   TYR A 420      17.315  12.409  24.010  1.00  0.86           O  
ATOM   3246  CG  TYR A 420      14.093  13.137  20.819  1.00  0.85           C  
ATOM   3247  CD1 TYR A 420      12.943  13.907  20.977  1.00  0.83           C  
ATOM   3248  CD2 TYR A 420      14.480  12.789  19.529  1.00  0.84           C  
ATOM   3249  CE1 TYR A 420      12.197  14.319  19.878  1.00  0.83           C  
ATOM   3250  CE2 TYR A 420      13.741  13.196  18.423  1.00  0.85           C  
ATOM   3251  OH  TYR A 420      11.869  14.365  17.515  1.00  0.73           O  
ATOM   3252  CZ  TYR A 420      12.604  13.960  18.607  1.00  0.81           C  
ATOM   3253  N   GLY A 421      16.164  14.197  24.659  1.00  0.89           N  
ATOM   3254  CA  GLY A 421      16.465  14.074  26.077  1.00  0.89           C  
ATOM   3255  C   GLY A 421      15.793  12.880  26.728  1.00  0.90           C  
ATOM   3256  O   GLY A 421      15.131  12.089  26.053  1.00  0.89           O  
ATOM   3257  N   ARG A 422      15.992  12.775  27.993  1.00  0.92           N  
ATOM   3258  CA  ARG A 422      15.337  11.737  28.783  1.00  0.92           C  
ATOM   3259  C   ARG A 422      13.820  11.861  28.699  1.00  0.93           C  
ATOM   3260  CB  ARG A 422      15.789  11.808  30.244  1.00  0.91           C  
ATOM   3261  O   ARG A 422      13.270  12.951  28.870  1.00  0.92           O  
ATOM   3262  CG  ARG A 422      15.227  10.697  31.116  1.00  0.88           C  
ATOM   3263  CD  ARG A 422      15.759  10.776  32.541  1.00  0.86           C  
ATOM   3264  NE  ARG A 422      15.149   9.765  33.400  1.00  0.86           N  
ATOM   3265  NH1 ARG A 422      16.280  10.408  35.309  1.00  0.82           N  
ATOM   3266  NH2 ARG A 422      14.798   8.660  35.383  1.00  0.79           N  
ATOM   3267  CZ  ARG A 422      15.410   9.613  34.695  1.00  0.83           C  
ATOM   3268  N   GLU A 423      13.060  10.750  28.490  1.00  0.92           N  
ATOM   3269  CA  GLU A 423      11.603  10.690  28.446  1.00  0.92           C  
ATOM   3270  C   GLU A 423      10.999  10.887  29.833  1.00  0.92           C  
ATOM   3271  CB  GLU A 423      11.138   9.356  27.855  1.00  0.91           C  
ATOM   3272  O   GLU A 423      11.483  10.316  30.813  1.00  0.90           O  
ATOM   3273  CG  GLU A 423      11.481   9.183  26.382  1.00  0.87           C  
ATOM   3274  CD  GLU A 423      10.852   7.946  25.761  1.00  0.84           C  
ATOM   3275  OE1 GLU A 423      10.746   6.907  26.451  1.00  0.85           O  
ATOM   3276  OE2 GLU A 423      10.462   8.017  24.574  1.00  0.85           O  
ATOM   3277  N   GLN A 424      10.031  11.711  29.908  1.00  0.91           N  
ATOM   3278  CA  GLN A 424       9.130  11.850  31.048  1.00  0.91           C  
ATOM   3279  C   GLN A 424       7.823  11.100  30.810  1.00  0.91           C  
ATOM   3280  CB  GLN A 424       8.845  13.326  31.330  1.00  0.90           C  
ATOM   3281  O   GLN A 424       7.097  11.394  29.857  1.00  0.89           O  
ATOM   3282  CG  GLN A 424      10.088  14.138  31.667  1.00  0.86           C  
ATOM   3283  CD  GLN A 424       9.767  15.572  32.046  1.00  0.83           C  
ATOM   3284  NE2 GLN A 424      10.793  16.333  32.411  1.00  0.83           N  
ATOM   3285  OE1 GLN A 424       8.606  15.992  32.011  1.00  0.83           O  
ATOM   3286  N   MET A 425       7.509  10.170  31.671  1.00  0.89           N  
ATOM   3287  CA  MET A 425       6.328   9.321  31.550  1.00  0.89           C  
ATOM   3288  C   MET A 425       5.199   9.829  32.439  1.00  0.88           C  
ATOM   3289  CB  MET A 425       6.666   7.873  31.910  1.00  0.86           C  
ATOM   3290  O   MET A 425       5.433  10.221  33.584  1.00  0.85           O  
ATOM   3291  CG  MET A 425       5.523   6.899  31.672  1.00  0.80           C  
ATOM   3292  SD  MET A 425       5.404   5.621  32.983  1.00  0.79           S  
ATOM   3293  CE  MET A 425       5.197   6.678  34.443  1.00  0.69           C  
ATOM   3294  N   ILE A 426       4.005   9.822  31.929  1.00  0.85           N  
ATOM   3295  CA  ILE A 426       2.755   9.982  32.664  1.00  0.84           C  
ATOM   3296  C   ILE A 426       1.821   8.814  32.356  1.00  0.83           C  
ATOM   3297  CB  ILE A 426       2.067  11.323  32.322  1.00  0.83           C  
ATOM   3298  O   ILE A 426       1.630   8.454  31.191  1.00  0.80           O  
ATOM   3299  CG1 ILE A 426       2.933  12.501  32.784  1.00  0.81           C  
ATOM   3300  CG2 ILE A 426       0.672  11.390  32.951  1.00  0.80           C  
ATOM   3301  CD1 ILE A 426       2.331  13.867  32.486  1.00  0.78           C  
ATOM   3302  N   GLU A 427       1.232   8.280  33.370  1.00  0.81           N  
ATOM   3303  CA  GLU A 427       0.208   7.248  33.239  1.00  0.80           C  
ATOM   3304  C   GLU A 427      -1.164   7.861  32.977  1.00  0.79           C  
ATOM   3305  CB  GLU A 427       0.162   6.373  34.494  1.00  0.78           C  
ATOM   3306  O   GLU A 427      -1.529   8.865  33.592  1.00  0.75           O  
ATOM   3307  CG  GLU A 427       1.425   5.555  34.721  1.00  0.73           C  
ATOM   3308  CD  GLU A 427       1.336   4.635  35.928  1.00  0.70           C  
ATOM   3309  OE1 GLU A 427       0.361   4.747  36.706  1.00  0.68           O  
ATOM   3310  OE2 GLU A 427       2.248   3.796  36.098  1.00  0.65           O  
ATOM   3311  N   GLN A 428      -1.964   7.290  32.066  1.00  0.76           N  
ATOM   3312  CA  GLN A 428      -3.276   7.798  31.677  1.00  0.75           C  
ATOM   3313  C   GLN A 428      -4.393   7.007  32.351  1.00  0.74           C  
ATOM   3314  CB  GLN A 428      -3.442   7.750  30.157  1.00  0.72           C  
ATOM   3315  O   GLN A 428      -5.567   7.370  32.249  1.00  0.68           O  
ATOM   3316  CG  GLN A 428      -2.497   8.678  29.406  1.00  0.69           C  
ATOM   3317  CD  GLN A 428      -2.935   8.927  27.975  1.00  0.68           C  
ATOM   3318  NE2 GLN A 428      -2.645  10.120  27.465  1.00  0.62           N  
ATOM   3319  OE1 GLN A 428      -3.527   8.055  27.332  1.00  0.67           O  
ATOM   3320  N   ASN A 429      -4.164   5.981  33.177  1.00  0.66           N  
ATOM   3321  CA  ASN A 429      -5.019   4.874  33.594  1.00  0.64           C  
ATOM   3322  C   ASN A 429      -5.860   5.244  34.812  1.00  0.65           C  
ATOM   3323  CB  ASN A 429      -4.180   3.629  33.887  1.00  0.58           C  
ATOM   3324  O   ASN A 429      -5.866   4.522  35.810  1.00  0.60           O  
ATOM   3325  CG  ASN A 429      -3.560   3.034  32.638  1.00  0.54           C  
ATOM   3326  ND2 ASN A 429      -2.477   2.286  32.811  1.00  0.47           N  
ATOM   3327  OD1 ASN A 429      -4.051   3.246  31.526  1.00  0.53           O  
ATOM   3328  N   GLU A 430      -6.772   6.160  34.727  1.00  0.65           N  
ATOM   3329  CA  GLU A 430      -7.866   6.104  35.692  1.00  0.65           C  
ATOM   3330  C   GLU A 430      -9.072   5.365  35.117  1.00  0.65           C  
ATOM   3331  CB  GLU A 430      -8.272   7.514  36.127  1.00  0.61           C  
ATOM   3332  O   GLU A 430      -9.513   5.659  34.004  1.00  0.63           O  
ATOM   3333  CG  GLU A 430      -7.215   8.230  36.956  1.00  0.58           C  
ATOM   3334  CD  GLU A 430      -7.650   9.612  37.418  1.00  0.58           C  
ATOM   3335  OE1 GLU A 430      -8.797  10.018  37.122  1.00  0.59           O  
ATOM   3336  OE2 GLU A 430      -6.836  10.295  38.079  1.00  0.53           O  
ATOM   3337  N   PRO A 431      -9.393   4.175  35.633  1.00  0.63           N  
ATOM   3338  CA  PRO A 431     -10.655   3.574  35.195  1.00  0.62           C  
ATOM   3339  C   PRO A 431     -11.754   4.609  34.968  1.00  0.63           C  
ATOM   3340  CB  PRO A 431     -11.018   2.636  36.350  1.00  0.59           C  
ATOM   3341  O   PRO A 431     -11.989   5.464  35.826  1.00  0.61           O  
ATOM   3342  CG  PRO A 431      -9.759   2.504  37.144  1.00  0.56           C  
ATOM   3343  CD  PRO A 431      -8.906   3.713  36.892  1.00  0.57           C  
ATOM   3344  N   PHE A 432     -12.289   4.614  33.769  1.00  0.64           N  
ATOM   3345  CA  PHE A 432     -13.469   5.343  33.320  1.00  0.65           C  
ATOM   3346  C   PHE A 432     -13.109   6.774  32.938  1.00  0.65           C  
ATOM   3347  CB  PHE A 432     -14.547   5.346  34.409  1.00  0.59           C  
ATOM   3348  O   PHE A 432     -13.993   7.603  32.714  1.00  0.62           O  
ATOM   3349  CG  PHE A 432     -14.851   3.981  34.965  1.00  0.54           C  
ATOM   3350  CD1 PHE A 432     -15.491   3.025  34.187  1.00  0.48           C  
ATOM   3351  CD2 PHE A 432     -14.495   3.654  36.268  1.00  0.51           C  
ATOM   3352  CE1 PHE A 432     -15.774   1.760  34.699  1.00  0.49           C  
ATOM   3353  CE2 PHE A 432     -14.775   2.393  36.787  1.00  0.51           C  
ATOM   3354  CZ  PHE A 432     -15.415   1.448  36.001  1.00  0.42           C  
ATOM   3355  N   VAL A 433     -11.938   7.151  32.926  1.00  0.68           N  
ATOM   3356  CA  VAL A 433     -11.539   8.449  32.390  1.00  0.66           C  
ATOM   3357  C   VAL A 433     -10.941   8.272  30.997  1.00  0.68           C  
ATOM   3358  CB  VAL A 433     -10.529   9.160  33.318  1.00  0.62           C  
ATOM   3359  O   VAL A 433      -9.832   7.750  30.852  1.00  0.63           O  
ATOM   3360  CG1 VAL A 433     -10.194  10.552  32.787  1.00  0.60           C  
ATOM   3361  CG2 VAL A 433     -11.080   9.245  34.741  1.00  0.60           C  
ATOM   3362  N   TYR A 434     -11.709   8.772  29.902  1.00  0.66           N  
ATOM   3363  CA  TYR A 434     -11.352   8.590  28.500  1.00  0.65           C  
ATOM   3364  C   TYR A 434     -10.604   9.805  27.965  1.00  0.66           C  
ATOM   3365  CB  TYR A 434     -12.605   8.334  27.656  1.00  0.61           C  
ATOM   3366  O   TYR A 434      -9.638   9.664  27.211  1.00  0.63           O  
ATOM   3367  CG  TYR A 434     -13.374   7.103  28.068  1.00  0.57           C  
ATOM   3368  CD1 TYR A 434     -12.990   5.838  27.627  1.00  0.52           C  
ATOM   3369  CD2 TYR A 434     -14.486   7.201  28.897  1.00  0.54           C  
ATOM   3370  CE1 TYR A 434     -13.696   4.700  28.003  1.00  0.51           C  
ATOM   3371  CE2 TYR A 434     -15.200   6.070  29.279  1.00  0.51           C  
ATOM   3372  OH  TYR A 434     -15.502   3.703  29.203  1.00  0.45           O  
ATOM   3373  CZ  TYR A 434     -14.798   4.826  28.828  1.00  0.51           C  
ATOM   3374  N   ASP A 435     -11.038  10.929  28.318  1.00  0.66           N  
ATOM   3375  CA  ASP A 435     -10.453  12.215  27.950  1.00  0.65           C  
ATOM   3376  C   ASP A 435      -9.656  12.808  29.109  1.00  0.68           C  
ATOM   3377  CB  ASP A 435     -11.544  13.193  27.507  1.00  0.59           C  
ATOM   3378  O   ASP A 435     -10.181  12.970  30.212  1.00  0.64           O  
ATOM   3379  CG  ASP A 435     -12.247  12.759  26.233  1.00  0.54           C  
ATOM   3380  OD1 ASP A 435     -11.607  12.121  25.370  1.00  0.58           O  
ATOM   3381  OD2 ASP A 435     -13.452  13.062  26.090  1.00  0.59           O  
ATOM   3382  N   LYS A 436      -8.394  12.986  28.715  1.00  0.75           N  
ATOM   3383  CA  LYS A 436      -7.492  13.542  29.720  1.00  0.74           C  
ATOM   3384  C   LYS A 436      -6.647  14.671  29.136  1.00  0.77           C  
ATOM   3385  CB  LYS A 436      -6.585  12.450  30.290  1.00  0.70           C  
ATOM   3386  O   LYS A 436      -6.051  14.518  28.067  1.00  0.73           O  
ATOM   3387  CG  LYS A 436      -7.283  11.513  31.265  1.00  0.64           C  
ATOM   3388  CD  LYS A 436      -6.291  10.589  31.959  1.00  0.62           C  
ATOM   3389  CE  LYS A 436      -6.992   9.628  32.910  1.00  0.49           C  
ATOM   3390  NZ  LYS A 436      -6.019   8.753  33.630  1.00  0.43           N  
ATOM   3391  N   ARG A 437      -6.695  15.658  29.769  1.00  0.83           N  
ATOM   3392  CA  ARG A 437      -5.648  16.666  29.648  1.00  0.83           C  
ATOM   3393  C   ARG A 437      -4.394  16.247  30.408  1.00  0.84           C  
ATOM   3394  CB  ARG A 437      -6.143  18.021  30.159  1.00  0.81           C  
ATOM   3395  O   ARG A 437      -4.399  16.186  31.639  1.00  0.82           O  
ATOM   3396  CG  ARG A 437      -7.231  18.643  29.300  1.00  0.77           C  
ATOM   3397  CD  ARG A 437      -7.652  20.009  29.824  1.00  0.74           C  
ATOM   3398  NE  ARG A 437      -8.768  20.559  29.061  1.00  0.66           N  
ATOM   3399  NH1 ARG A 437      -8.735  22.620  30.104  1.00  0.56           N  
ATOM   3400  NH2 ARG A 437     -10.276  22.185  28.464  1.00  0.52           N  
ATOM   3401  CZ  ARG A 437      -9.257  21.787  29.211  1.00  0.67           C  
ATOM   3402  N   VAL A 438      -3.383  15.856  29.627  1.00  0.85           N  
ATOM   3403  CA  VAL A 438      -2.089  15.452  30.166  1.00  0.86           C  
ATOM   3404  C   VAL A 438      -1.156  16.659  30.229  1.00  0.86           C  
ATOM   3405  CB  VAL A 438      -1.449  14.327  29.323  1.00  0.85           C  
ATOM   3406  O   VAL A 438      -0.902  17.309  29.212  1.00  0.86           O  
ATOM   3407  CG1 VAL A 438      -0.133  13.866  29.947  1.00  0.82           C  
ATOM   3408  CG2 VAL A 438      -2.415  13.153  29.180  1.00  0.81           C  
ATOM   3409  N   LEU A 439      -0.682  16.921  31.390  1.00  0.87           N  
ATOM   3410  CA  LEU A 439       0.113  18.114  31.661  1.00  0.88           C  
ATOM   3411  C   LEU A 439       1.500  17.738  32.171  1.00  0.88           C  
ATOM   3412  CB  LEU A 439      -0.595  19.008  32.683  1.00  0.86           C  
ATOM   3413  O   LEU A 439       1.645  17.275  33.305  1.00  0.87           O  
ATOM   3414  CG  LEU A 439       0.088  20.338  33.007  1.00  0.81           C  
ATOM   3415  CD1 LEU A 439       0.050  21.262  31.795  1.00  0.76           C  
ATOM   3416  CD2 LEU A 439      -0.574  20.999  34.211  1.00  0.76           C  
ATOM   3417  N   TRP A 440       2.574  18.083  31.424  1.00  0.90           N  
ATOM   3418  CA  TRP A 440       3.947  18.036  31.916  1.00  0.91           C  
ATOM   3419  C   TRP A 440       4.375  19.393  32.466  1.00  0.90           C  
ATOM   3420  CB  TRP A 440       4.903  17.598  30.803  1.00  0.90           C  
ATOM   3421  O   TRP A 440       4.452  20.374  31.724  1.00  0.88           O  
ATOM   3422  CG  TRP A 440       4.755  16.161  30.404  1.00  0.88           C  
ATOM   3423  CD1 TRP A 440       5.459  15.094  30.889  1.00  0.85           C  
ATOM   3424  CD2 TRP A 440       3.847  15.634  29.431  1.00  0.86           C  
ATOM   3425  CE2 TRP A 440       4.055  14.238  29.379  1.00  0.87           C  
ATOM   3426  CE3 TRP A 440       2.876  16.207  28.599  1.00  0.85           C  
ATOM   3427  NE1 TRP A 440       5.043  13.934  30.276  1.00  0.85           N  
ATOM   3428  CH2 TRP A 440       2.383  13.992  27.721  1.00  0.84           C  
ATOM   3429  CZ2 TRP A 440       3.327  13.406  28.525  1.00  0.85           C  
ATOM   3430  CZ3 TRP A 440       2.152  15.378  27.750  1.00  0.84           C  
ATOM   3431  N   LYS A 441       4.710  19.376  33.660  1.00  0.90           N  
ATOM   3432  CA  LYS A 441       5.184  20.576  34.344  1.00  0.90           C  
ATOM   3433  C   LYS A 441       6.707  20.665  34.304  1.00  0.89           C  
ATOM   3434  CB  LYS A 441       4.696  20.597  35.793  1.00  0.89           C  
ATOM   3435  O   LYS A 441       7.395  19.642  34.339  1.00  0.88           O  
ATOM   3436  CG  LYS A 441       3.183  20.689  35.934  1.00  0.88           C  
ATOM   3437  CD  LYS A 441       2.761  20.739  37.397  1.00  0.87           C  
ATOM   3438  CE  LYS A 441       1.246  20.794  37.541  1.00  0.84           C  
ATOM   3439  NZ  LYS A 441       0.821  20.692  38.969  1.00  0.83           N  
ATOM   3440  N   ARG A 442       7.215  21.866  34.232  1.00  0.88           N  
ATOM   3441  CA  ARG A 442       8.633  22.192  34.338  1.00  0.88           C  
ATOM   3442  C   ARG A 442       9.434  21.516  33.230  1.00  0.88           C  
ATOM   3443  CB  ARG A 442       9.180  21.779  35.706  1.00  0.87           C  
ATOM   3444  O   ARG A 442      10.465  20.894  33.493  1.00  0.85           O  
ATOM   3445  CG  ARG A 442       8.485  22.456  36.877  1.00  0.86           C  
ATOM   3446  CD  ARG A 442       9.083  22.030  38.210  1.00  0.85           C  
ATOM   3447  NE  ARG A 442       8.407  22.672  39.334  1.00  0.82           N  
ATOM   3448  NH1 ARG A 442       9.613  21.561  40.962  1.00  0.77           N  
ATOM   3449  NH2 ARG A 442       7.998  23.075  41.558  1.00  0.75           N  
ATOM   3450  CZ  ARG A 442       8.674  22.434  40.615  1.00  0.82           C  
ATOM   3451  N   VAL A 443       9.055  21.635  31.961  1.00  0.90           N  
ATOM   3452  CA  VAL A 443       9.652  21.007  30.787  1.00  0.90           C  
ATOM   3453  C   VAL A 443      11.098  21.472  30.632  1.00  0.88           C  
ATOM   3454  CB  VAL A 443       8.850  21.321  29.505  1.00  0.89           C  
ATOM   3455  O   VAL A 443      11.980  20.679  30.293  1.00  0.85           O  
ATOM   3456  CG1 VAL A 443       9.529  20.711  28.280  1.00  0.88           C  
ATOM   3457  CG2 VAL A 443       7.416  20.811  29.634  1.00  0.87           C  
ATOM   3458  N   GLY A 444      11.389  22.743  31.055  1.00  0.87           N  
ATOM   3459  CA  GLY A 444      12.781  23.154  31.137  1.00  0.87           C  
ATOM   3460  C   GLY A 444      13.050  24.487  30.464  1.00  0.88           C  
ATOM   3461  O   GLY A 444      12.118  25.231  30.155  1.00  0.86           O  
ATOM   3462  N   ARG A 445      14.348  24.843  30.437  1.00  0.89           N  
ATOM   3463  CA  ARG A 445      14.802  26.039  29.735  1.00  0.89           C  
ATOM   3464  C   ARG A 445      15.253  25.704  28.317  1.00  0.88           C  
ATOM   3465  CB  ARG A 445      15.941  26.714  30.502  1.00  0.87           C  
ATOM   3466  O   ARG A 445      16.035  24.773  28.113  1.00  0.86           O  
ATOM   3467  CG  ARG A 445      15.507  27.364  31.806  1.00  0.82           C  
ATOM   3468  CD  ARG A 445      16.654  28.107  32.475  1.00  0.81           C  
ATOM   3469  NE  ARG A 445      16.227  28.757  33.711  1.00  0.76           N  
ATOM   3470  NH1 ARG A 445      18.278  29.722  34.156  1.00  0.69           N  
ATOM   3471  NH2 ARG A 445      16.516  30.053  35.585  1.00  0.65           N  
ATOM   3472  CZ  ARG A 445      17.008  29.509  34.481  1.00  0.74           C  
ATOM   3473  N   ILE A 446      14.891  26.561  27.364  1.00  0.87           N  
ATOM   3474  CA  ILE A 446      15.196  26.471  25.940  1.00  0.86           C  
ATOM   3475  C   ILE A 446      16.151  27.595  25.546  1.00  0.87           C  
ATOM   3476  CB  ILE A 446      13.913  26.533  25.082  1.00  0.85           C  
ATOM   3477  O   ILE A 446      15.883  28.769  25.813  1.00  0.85           O  
ATOM   3478  CG1 ILE A 446      12.954  25.402  25.473  1.00  0.79           C  
ATOM   3479  CG2 ILE A 446      14.256  26.469  23.591  1.00  0.78           C  
ATOM   3480  CD1 ILE A 446      11.536  25.584  24.951  1.00  0.75           C  
ATOM   3481  N   ARG A 447      17.241  27.238  24.898  1.00  0.85           N  
ATOM   3482  CA  ARG A 447      18.232  28.237  24.514  1.00  0.84           C  
ATOM   3483  C   ARG A 447      17.894  28.853  23.160  1.00  0.84           C  
ATOM   3484  CB  ARG A 447      19.632  27.620  24.474  1.00  0.82           C  
ATOM   3485  O   ARG A 447      17.957  30.073  22.994  1.00  0.82           O  
ATOM   3486  CG  ARG A 447      20.204  27.302  25.847  1.00  0.79           C  
ATOM   3487  CD  ARG A 447      21.647  26.825  25.759  1.00  0.77           C  
ATOM   3488  NE  ARG A 447      22.224  26.607  27.083  1.00  0.69           N  
ATOM   3489  NH1 ARG A 447      24.269  25.872  26.298  1.00  0.65           N  
ATOM   3490  NH2 ARG A 447      23.879  25.997  28.553  1.00  0.61           N  
ATOM   3491  CZ  ARG A 447      23.456  26.159  27.308  1.00  0.71           C  
ATOM   3492  N   LYS A 448      17.542  28.047  22.184  1.00  0.82           N  
ATOM   3493  CA  LYS A 448      17.303  28.578  20.845  1.00  0.82           C  
ATOM   3494  C   LYS A 448      16.079  27.928  20.206  1.00  0.82           C  
ATOM   3495  CB  LYS A 448      18.531  28.369  19.957  1.00  0.80           C  
ATOM   3496  O   LYS A 448      15.099  28.609  19.896  1.00  0.79           O  
ATOM   3497  CG  LYS A 448      19.713  29.256  20.317  1.00  0.75           C  
ATOM   3498  CD  LYS A 448      20.843  29.119  19.305  1.00  0.72           C  
ATOM   3499  CE  LYS A 448      22.015  30.029  19.647  1.00  0.63           C  
ATOM   3500  NZ  LYS A 448      23.085  29.971  18.606  1.00  0.59           N  
ATOM   3501  N   ASN A 449      16.055  26.629  20.053  1.00  0.82           N  
ATOM   3502  CA  ASN A 449      14.978  25.829  19.478  1.00  0.83           C  
ATOM   3503  C   ASN A 449      14.572  24.687  20.405  1.00  0.84           C  
ATOM   3504  CB  ASN A 449      15.388  25.282  18.109  1.00  0.81           C  
ATOM   3505  O   ASN A 449      15.397  24.171  21.160  1.00  0.83           O  
ATOM   3506  CG  ASN A 449      15.862  26.368  17.164  1.00  0.77           C  
ATOM   3507  ND2 ASN A 449      16.973  26.117  16.482  1.00  0.75           N  
ATOM   3508  OD1 ASN A 449      15.236  27.425  17.049  1.00  0.76           O  
ATOM   3509  N   VAL A 450      13.290  24.375  20.269  1.00  0.85           N  
ATOM   3510  CA  VAL A 450      12.834  23.159  20.935  1.00  0.85           C  
ATOM   3511  C   VAL A 450      11.763  22.477  20.087  1.00  0.85           C  
ATOM   3512  CB  VAL A 450      12.286  23.457  22.348  1.00  0.84           C  
ATOM   3513  O   VAL A 450      10.906  23.144  19.503  1.00  0.85           O  
ATOM   3514  CG1 VAL A 450      11.050  24.352  22.271  1.00  0.82           C  
ATOM   3515  CG2 VAL A 450      11.962  22.156  23.080  1.00  0.82           C  
ATOM   3516  N   GLY A 451      11.804  21.186  20.005  1.00  0.85           N  
ATOM   3517  CA  GLY A 451      10.768  20.263  19.569  1.00  0.86           C  
ATOM   3518  C   GLY A 451      10.476  19.172  20.582  1.00  0.86           C  
ATOM   3519  O   GLY A 451      11.287  18.912  21.473  1.00  0.86           O  
ATOM   3520  N   PHE A 452       9.333  18.595  20.425  1.00  0.88           N  
ATOM   3521  CA  PHE A 452       8.895  17.542  21.333  1.00  0.88           C  
ATOM   3522  C   PHE A 452       8.544  16.275  20.562  1.00  0.88           C  
ATOM   3523  CB  PHE A 452       7.690  18.007  22.156  1.00  0.88           C  
ATOM   3524  O   PHE A 452       7.993  16.344  19.462  1.00  0.88           O  
ATOM   3525  CG  PHE A 452       7.959  19.231  22.989  1.00  0.88           C  
ATOM   3526  CD1 PHE A 452       8.625  19.129  24.205  1.00  0.87           C  
ATOM   3527  CD2 PHE A 452       7.547  20.484  22.556  1.00  0.88           C  
ATOM   3528  CE1 PHE A 452       8.876  20.260  24.978  1.00  0.87           C  
ATOM   3529  CE2 PHE A 452       7.794  21.619  23.323  1.00  0.87           C  
ATOM   3530  CZ  PHE A 452       8.458  21.505  24.534  1.00  0.86           C  
ATOM   3531  N   LYS A 453       8.912  15.168  21.158  1.00  0.88           N  
ATOM   3532  CA  LYS A 453       8.428  13.836  20.810  1.00  0.89           C  
ATOM   3533  C   LYS A 453       7.425  13.328  21.842  1.00  0.89           C  
ATOM   3534  CB  LYS A 453       9.595  12.855  20.686  1.00  0.88           C  
ATOM   3535  O   LYS A 453       7.747  13.223  23.028  1.00  0.89           O  
ATOM   3536  CG  LYS A 453       9.181  11.449  20.278  1.00  0.87           C  
ATOM   3537  CD  LYS A 453      10.389  10.537  20.112  1.00  0.86           C  
ATOM   3538  CE  LYS A 453      10.991  10.155  21.458  1.00  0.83           C  
ATOM   3539  NZ  LYS A 453      12.091   9.155  21.309  1.00  0.82           N  
ATOM   3540  N   LEU A 454       6.252  13.060  21.397  1.00  0.90           N  
ATOM   3541  CA  LEU A 454       5.235  12.329  22.146  1.00  0.90           C  
ATOM   3542  C   LEU A 454       5.188  10.867  21.715  1.00  0.90           C  
ATOM   3543  CB  LEU A 454       3.861  12.975  21.953  1.00  0.89           C  
ATOM   3544  O   LEU A 454       5.102  10.570  20.521  1.00  0.90           O  
ATOM   3545  CG  LEU A 454       3.708  14.410  22.460  1.00  0.84           C  
ATOM   3546  CD1 LEU A 454       2.493  15.072  21.819  1.00  0.79           C  
ATOM   3547  CD2 LEU A 454       3.596  14.431  23.980  1.00  0.79           C  
ATOM   3548  N   ARG A 455       5.286  10.023  22.643  1.00  0.90           N  
ATOM   3549  CA  ARG A 455       5.233   8.576  22.458  1.00  0.90           C  
ATOM   3550  C   ARG A 455       4.138   7.954  23.317  1.00  0.90           C  
ATOM   3551  CB  ARG A 455       6.585   7.941  22.791  1.00  0.89           C  
ATOM   3552  O   ARG A 455       4.104   8.158  24.533  1.00  0.89           O  
ATOM   3553  CG  ARG A 455       6.632   6.439  22.566  1.00  0.88           C  
ATOM   3554  CD  ARG A 455       8.050   5.895  22.680  1.00  0.88           C  
ATOM   3555  NE  ARG A 455       8.516   5.894  24.064  1.00  0.86           N  
ATOM   3556  NH1 ARG A 455       9.710   3.925  23.876  1.00  0.82           N  
ATOM   3557  NH2 ARG A 455       9.660   5.054  25.870  1.00  0.82           N  
ATOM   3558  CZ  ARG A 455       9.294   4.958  24.600  1.00  0.85           C  
ATOM   3559  N   VAL A 456       3.193   7.214  22.710  1.00  0.89           N  
ATOM   3560  CA  VAL A 456       2.143   6.457  23.383  1.00  0.89           C  
ATOM   3561  C   VAL A 456       2.337   4.964  23.126  1.00  0.89           C  
ATOM   3562  CB  VAL A 456       0.737   6.899  22.920  1.00  0.88           C  
ATOM   3563  O   VAL A 456       2.547   4.547  21.985  1.00  0.88           O  
ATOM   3564  CG1 VAL A 456      -0.345   6.245  23.777  1.00  0.85           C  
ATOM   3565  CG2 VAL A 456       0.614   8.421  22.969  1.00  0.84           C  
ATOM   3566  N   ILE A 457       2.254   4.152  24.175  1.00  0.87           N  
ATOM   3567  CA  ILE A 457       2.258   2.695  24.092  1.00  0.87           C  
ATOM   3568  C   ILE A 457       0.955   2.142  24.665  1.00  0.86           C  
ATOM   3569  CB  ILE A 457       3.470   2.091  24.835  1.00  0.86           C  
ATOM   3570  O   ILE A 457       0.709   2.240  25.870  1.00  0.85           O  
ATOM   3571  CG1 ILE A 457       4.779   2.643  24.259  1.00  0.85           C  
ATOM   3572  CG2 ILE A 457       3.441   0.561  24.761  1.00  0.84           C  
ATOM   3573  CD1 ILE A 457       6.027   2.162  24.986  1.00  0.83           C  
ATOM   3574  N   THR A 458       0.162   1.521  23.745  1.00  0.85           N  
ATOM   3575  CA  THR A 458      -1.149   1.028  24.151  1.00  0.85           C  
ATOM   3576  C   THR A 458      -1.666  -0.013  23.161  1.00  0.85           C  
ATOM   3577  CB  THR A 458      -2.166   2.178  24.269  1.00  0.84           C  
ATOM   3578  O   THR A 458      -1.155  -0.122  22.044  1.00  0.85           O  
ATOM   3579  CG2 THR A 458      -2.337   2.900  22.937  1.00  0.81           C  
ATOM   3580  OG1 THR A 458      -3.433   1.647  24.678  1.00  0.81           O  
ATOM   3581  N   LYS A 459      -2.738  -0.760  23.583  1.00  0.85           N  
ATOM   3582  CA  LYS A 459      -3.525  -1.642  22.727  1.00  0.85           C  
ATOM   3583  C   LYS A 459      -4.846  -0.989  22.331  1.00  0.85           C  
ATOM   3584  CB  LYS A 459      -3.789  -2.976  23.427  1.00  0.84           C  
ATOM   3585  O   LYS A 459      -5.568  -1.504  21.474  1.00  0.84           O  
ATOM   3586  CG  LYS A 459      -2.542  -3.821  23.639  1.00  0.83           C  
ATOM   3587  CD  LYS A 459      -2.888  -5.203  24.179  1.00  0.82           C  
ATOM   3588  CE  LYS A 459      -1.648  -6.074  24.325  1.00  0.77           C  
ATOM   3589  NZ  LYS A 459      -1.999  -7.484  24.673  1.00  0.76           N  
ATOM   3590  N   SER A 460      -5.105   0.064  23.011  1.00  0.85           N  
ATOM   3591  CA  SER A 460      -6.344   0.801  22.786  1.00  0.85           C  
ATOM   3592  C   SER A 460      -6.173   1.849  21.691  1.00  0.85           C  
ATOM   3593  CB  SER A 460      -6.812   1.472  24.078  1.00  0.83           C  
ATOM   3594  O   SER A 460      -5.085   2.402  21.518  1.00  0.85           O  
ATOM   3595  OG  SER A 460      -7.059   0.507  25.085  1.00  0.78           O  
ATOM   3596  N   PRO A 461      -7.248   2.143  20.961  1.00  0.87           N  
ATOM   3597  CA  PRO A 461      -7.178   3.312  20.081  1.00  0.87           C  
ATOM   3598  C   PRO A 461      -6.840   4.597  20.833  1.00  0.87           C  
ATOM   3599  CB  PRO A 461      -8.584   3.385  19.479  1.00  0.86           C  
ATOM   3600  O   PRO A 461      -7.352   4.827  21.932  1.00  0.86           O  
ATOM   3601  CG  PRO A 461      -9.121   1.995  19.594  1.00  0.85           C  
ATOM   3602  CD  PRO A 461      -8.605   1.388  20.867  1.00  0.85           C  
ATOM   3603  N   VAL A 462      -6.016   5.401  20.238  1.00  0.87           N  
ATOM   3604  CA  VAL A 462      -5.570   6.665  20.815  1.00  0.87           C  
ATOM   3605  C   VAL A 462      -5.969   7.820  19.900  1.00  0.87           C  
ATOM   3606  CB  VAL A 462      -4.042   6.674  21.050  1.00  0.86           C  
ATOM   3607  O   VAL A 462      -5.763   7.758  18.685  1.00  0.86           O  
ATOM   3608  CG1 VAL A 462      -3.598   8.001  21.662  1.00  0.78           C  
ATOM   3609  CG2 VAL A 462      -3.634   5.506  21.946  1.00  0.78           C  
ATOM   3610  N   THR A 463      -6.492   8.820  20.520  1.00  0.86           N  
ATOM   3611  CA  THR A 463      -6.655  10.124  19.885  1.00  0.86           C  
ATOM   3612  C   THR A 463      -5.863  11.192  20.634  1.00  0.86           C  
ATOM   3613  CB  THR A 463      -8.138  10.532  19.820  1.00  0.85           C  
ATOM   3614  O   THR A 463      -5.938  11.282  21.861  1.00  0.85           O  
ATOM   3615  CG2 THR A 463      -8.314  11.848  19.070  1.00  0.77           C  
ATOM   3616  OG1 THR A 463      -8.880   9.508  19.145  1.00  0.80           O  
ATOM   3617  N   LEU A 464      -5.135  11.947  19.942  1.00  0.85           N  
ATOM   3618  CA  LEU A 464      -4.411  13.101  20.464  1.00  0.85           C  
ATOM   3619  C   LEU A 464      -4.880  14.387  19.791  1.00  0.85           C  
ATOM   3620  CB  LEU A 464      -2.904  12.926  20.261  1.00  0.84           C  
ATOM   3621  O   LEU A 464      -4.969  14.453  18.563  1.00  0.83           O  
ATOM   3622  CG  LEU A 464      -2.268  11.701  20.922  1.00  0.83           C  
ATOM   3623  CD1 LEU A 464      -0.779  11.639  20.601  1.00  0.81           C  
ATOM   3624  CD2 LEU A 464      -2.496  11.729  22.429  1.00  0.81           C  
ATOM   3625  N   SER A 465      -5.210  15.323  20.611  1.00  0.81           N  
ATOM   3626  CA  SER A 465      -5.620  16.642  20.141  1.00  0.80           C  
ATOM   3627  C   SER A 465      -5.081  17.744  21.046  1.00  0.80           C  
ATOM   3628  CB  SER A 465      -7.144  16.734  20.063  1.00  0.79           C  
ATOM   3629  O   SER A 465      -4.534  17.465  22.115  1.00  0.77           O  
ATOM   3630  OG  SER A 465      -7.726  16.539  21.341  1.00  0.73           O  
ATOM   3631  N   GLY A 466      -5.148  18.997  20.622  1.00  0.78           N  
ATOM   3632  CA  GLY A 466      -4.998  20.183  21.450  1.00  0.78           C  
ATOM   3633  C   GLY A 466      -3.638  20.278  22.116  1.00  0.79           C  
ATOM   3634  O   GLY A 466      -3.528  20.750  23.249  1.00  0.74           O  
ATOM   3635  N   CYS A 467      -2.441  20.368  21.485  1.00  0.83           N  
ATOM   3636  CA  CYS A 467      -1.117  20.515  22.079  1.00  0.84           C  
ATOM   3637  C   CYS A 467      -0.763  21.985  22.267  1.00  0.83           C  
ATOM   3638  CB  CYS A 467      -0.060  19.834  21.209  1.00  0.81           C  
ATOM   3639  O   CYS A 467      -0.776  22.759  21.307  1.00  0.81           O  
ATOM   3640  SG  CYS A 467       1.595  19.843  21.933  1.00  0.84           S  
ATOM   3641  N   GLN A 468      -0.536  22.385  23.492  1.00  0.86           N  
ATOM   3642  CA  GLN A 468      -0.179  23.770  23.782  1.00  0.87           C  
ATOM   3643  C   GLN A 468       0.966  23.844  24.788  1.00  0.88           C  
ATOM   3644  CB  GLN A 468      -1.392  24.538  24.310  1.00  0.85           C  
ATOM   3645  O   GLN A 468       1.123  22.951  25.625  1.00  0.88           O  
ATOM   3646  CG  GLN A 468      -1.975  23.960  25.593  1.00  0.81           C  
ATOM   3647  CD  GLN A 468      -3.246  24.665  26.029  1.00  0.79           C  
ATOM   3648  NE2 GLN A 468      -3.761  24.291  27.195  1.00  0.76           N  
ATOM   3649  OE1 GLN A 468      -3.760  25.539  25.324  1.00  0.79           O  
ATOM   3650  N   ILE A 469       1.744  24.868  24.754  1.00  0.88           N  
ATOM   3651  CA  ILE A 469       2.850  25.127  25.670  1.00  0.89           C  
ATOM   3652  C   ILE A 469       2.683  26.506  26.303  1.00  0.88           C  
ATOM   3653  CB  ILE A 469       4.214  25.028  24.951  1.00  0.86           C  
ATOM   3654  O   ILE A 469       2.256  27.453  25.640  1.00  0.86           O  
ATOM   3655  CG1 ILE A 469       4.279  26.026  23.790  1.00  0.72           C  
ATOM   3656  CG2 ILE A 469       4.463  23.598  24.461  1.00  0.71           C  
ATOM   3657  CD1 ILE A 469       5.655  26.138  23.147  1.00  0.69           C  
ATOM   3658  N   ARG A 470       3.005  26.678  27.466  1.00  0.89           N  
ATOM   3659  CA  ARG A 470       3.143  27.957  28.156  1.00  0.89           C  
ATOM   3660  C   ARG A 470       4.611  28.339  28.313  1.00  0.88           C  
ATOM   3661  CB  ARG A 470       2.465  27.905  29.527  1.00  0.87           C  
ATOM   3662  O   ARG A 470       5.385  27.608  28.936  1.00  0.87           O  
ATOM   3663  CG  ARG A 470       0.952  27.768  29.461  1.00  0.81           C  
ATOM   3664  CD  ARG A 470       0.314  27.891  30.837  1.00  0.79           C  
ATOM   3665  NE  ARG A 470       0.607  26.730  31.673  1.00  0.74           N  
ATOM   3666  NH1 ARG A 470      -0.611  27.472  33.490  1.00  0.64           N  
ATOM   3667  NH2 ARG A 470       0.488  25.462  33.584  1.00  0.59           N  
ATOM   3668  CZ  ARG A 470       0.161  26.557  32.914  1.00  0.72           C  
ATOM   3669  N   ILE A 471       4.952  29.524  27.802  1.00  0.88           N  
ATOM   3670  CA  ILE A 471       6.328  30.001  27.716  1.00  0.87           C  
ATOM   3671  C   ILE A 471       6.462  31.326  28.463  1.00  0.85           C  
ATOM   3672  CB  ILE A 471       6.779  30.165  26.248  1.00  0.85           C  
ATOM   3673  O   ILE A 471       5.556  32.161  28.426  1.00  0.82           O  
ATOM   3674  CG1 ILE A 471       6.581  28.854  25.478  1.00  0.77           C  
ATOM   3675  CG2 ILE A 471       8.239  30.625  26.179  1.00  0.76           C  
ATOM   3676  CD1 ILE A 471       6.888  28.957  23.991  1.00  0.74           C  
ATOM   3677  N   GLU A 472       7.623  31.549  28.930  1.00  0.85           N  
ATOM   3678  CA  GLU A 472       8.146  32.822  29.417  1.00  0.84           C  
ATOM   3679  C   GLU A 472       9.454  33.185  28.719  1.00  0.82           C  
ATOM   3680  CB  GLU A 472       8.356  32.772  30.933  1.00  0.81           C  
ATOM   3681  O   GLU A 472      10.317  32.327  28.520  1.00  0.78           O  
ATOM   3682  CG  GLU A 472       8.713  34.118  31.549  1.00  0.76           C  
ATOM   3683  CD  GLU A 472       8.852  34.067  33.062  1.00  0.74           C  
ATOM   3684  OE1 GLU A 472       8.935  32.953  33.627  1.00  0.73           O  
ATOM   3685  OE2 GLU A 472       8.877  35.150  33.687  1.00  0.69           O  
TER    3686      GLU A 472
END
