# Supplementary material for: DepoScope: Accurate phage depolymerase annotation and domain delineation using large language models
Source: PLoS Comput Biol. 2024 Aug 5;20(8):e1011831. doi: 10.1371/journal.pcbi.1011831 (PMC11326577; doi:10.1371/journal.pcbi.1011831)
Supplement: S1 Data — (ZIP) [file pcbi.1011831.s003.zip › FN_FP_deposcope_032024/False_positives/NC_006883.2__YP_214253.pdb]

PARENT N/A
ATOM      1  N   MET A   1     -44.294 -34.352 -57.067  1.00  0.20           N  
ATOM      2  CA  MET A   1     -43.401 -35.414 -56.612  1.00  0.26           C  
ATOM      3  C   MET A   1     -42.009 -34.865 -56.317  1.00  0.20           C  
ATOM      4  CB  MET A   1     -43.313 -36.528 -57.656  1.00  0.21           C  
ATOM      5  O   MET A   1     -41.282 -34.481 -57.235  1.00  0.22           O  
ATOM      6  CG  MET A   1     -44.309 -37.656 -57.434  1.00  0.20           C  
ATOM      7  SD  MET A   1     -44.222 -38.938 -58.745  1.00  0.17           S  
ATOM      8  CE  MET A   1     -45.923 -39.567 -58.689  1.00  0.15           C  
ATOM      9  N   THR A   2     -41.740 -33.974 -55.216  1.00  0.34           N  
ATOM     10  CA  THR A   2     -40.346 -33.549 -55.175  1.00  0.37           C  
ATOM     11  C   THR A   2     -39.424 -34.738 -54.918  1.00  0.35           C  
ATOM     12  CB  THR A   2     -40.120 -32.478 -54.091  1.00  0.33           C  
ATOM     13  O   THR A   2     -39.636 -35.501 -53.974  1.00  0.34           O  
ATOM     14  CG2 THR A   2     -39.984 -31.090 -54.709  1.00  0.32           C  
ATOM     15  OG1 THR A   2     -41.233 -32.480 -53.188  1.00  0.32           O  
ATOM     16  N   GLN A   3     -39.037 -35.476 -56.095  1.00  0.34           N  
ATOM     17  CA  GLN A   3     -38.069 -36.566 -56.050  1.00  0.35           C  
ATOM     18  C   GLN A   3     -37.149 -36.435 -54.839  1.00  0.34           C  
ATOM     19  CB  GLN A   3     -37.242 -36.604 -57.336  1.00  0.31           C  
ATOM     20  O   GLN A   3     -36.484 -35.411 -54.667  1.00  0.32           O  
ATOM     21  CG  GLN A   3     -37.683 -37.680 -58.319  1.00  0.31           C  
ATOM     22  CD  GLN A   3     -36.853 -37.690 -59.589  1.00  0.35           C  
ATOM     23  NE2 GLN A   3     -36.878 -38.809 -60.305  1.00  0.31           N  
ATOM     24  OE1 GLN A   3     -36.196 -36.700 -59.925  1.00  0.46           O  
ATOM     25  N   GLU A   4     -37.623 -37.053 -53.576  1.00  0.42           N  
ATOM     26  CA  GLU A   4     -36.906 -37.663 -52.460  1.00  0.43           C  
ATOM     27  C   GLU A   4     -35.466 -37.991 -52.844  1.00  0.42           C  
ATOM     28  CB  GLU A   4     -37.625 -38.929 -51.986  1.00  0.39           C  
ATOM     29  O   GLU A   4     -35.213 -38.968 -53.552  1.00  0.41           O  
ATOM     30  CG  GLU A   4     -38.906 -38.654 -51.211  1.00  0.37           C  
ATOM     31  CD  GLU A   4     -39.646 -39.920 -50.808  1.00  0.42           C  
ATOM     32  OE1 GLU A   4     -39.327 -41.006 -51.343  1.00  0.50           O  
ATOM     33  OE2 GLU A   4     -40.553 -39.824 -49.952  1.00  0.43           O  
ATOM     34  N   GLN A   5     -34.643 -37.032 -53.271  1.00  0.42           N  
ATOM     35  CA  GLN A   5     -33.265 -37.430 -53.540  1.00  0.43           C  
ATOM     36  C   GLN A   5     -32.489 -37.636 -52.242  1.00  0.42           C  
ATOM     37  CB  GLN A   5     -32.565 -36.387 -54.411  1.00  0.38           C  
ATOM     38  O   GLN A   5     -32.262 -36.685 -51.491  1.00  0.40           O  
ATOM     39  CG  GLN A   5     -32.954 -36.452 -55.882  1.00  0.37           C  
ATOM     40  CD  GLN A   5     -32.102 -35.551 -56.755  1.00  0.40           C  
ATOM     41  NE2 GLN A   5     -32.085 -35.827 -58.055  1.00  0.34           N  
ATOM     42  OE1 GLN A   5     -31.465 -34.612 -56.266  1.00  0.48           O  
ATOM     43  N   ASN A   6     -32.577 -38.863 -51.580  1.00  0.50           N  
ATOM     44  CA  ASN A   6     -31.592 -39.444 -50.674  1.00  0.52           C  
ATOM     45  C   ASN A   6     -30.167 -39.181 -51.153  1.00  0.50           C  
ATOM     46  CB  ASN A   6     -31.829 -40.947 -50.516  1.00  0.47           C  
ATOM     47  O   ASN A   6     -29.849 -39.403 -52.322  1.00  0.48           O  
ATOM     48  CG  ASN A   6     -33.011 -41.260 -49.619  1.00  0.45           C  
ATOM     49  ND2 ASN A   6     -33.594 -42.440 -49.797  1.00  0.45           N  
ATOM     50  OD1 ASN A   6     -33.398 -40.448 -48.775  1.00  0.46           O  
ATOM     51  N   PHE A   7     -29.484 -38.167 -50.598  1.00  0.48           N  
ATOM     52  CA  PHE A   7     -28.031 -38.083 -50.696  1.00  0.50           C  
ATOM     53  C   PHE A   7     -27.373 -39.276 -50.014  1.00  0.49           C  
ATOM     54  CB  PHE A   7     -27.524 -36.778 -50.074  1.00  0.46           C  
ATOM     55  O   PHE A   7     -27.320 -39.344 -48.785  1.00  0.48           O  
ATOM     56  CG  PHE A   7     -27.670 -35.580 -50.974  1.00  0.44           C  
ATOM     57  CD1 PHE A   7     -26.671 -35.250 -51.882  1.00  0.41           C  
ATOM     58  CD2 PHE A   7     -28.806 -34.785 -50.912  1.00  0.43           C  
ATOM     59  CE1 PHE A   7     -26.803 -34.142 -52.716  1.00  0.40           C  
ATOM     60  CE2 PHE A   7     -28.945 -33.676 -51.743  1.00  0.44           C  
ATOM     61  CZ  PHE A   7     -27.942 -33.356 -52.643  1.00  0.39           C  
ATOM     62  N   ASP A   8     -27.157 -40.431 -50.631  1.00  0.50           N  
ATOM     63  CA  ASP A   8     -26.246 -41.509 -50.257  1.00  0.51           C  
ATOM     64  C   ASP A   8     -24.808 -41.172 -50.645  1.00  0.50           C  
ATOM     65  CB  ASP A   8     -26.674 -42.824 -50.912  1.00  0.46           C  
ATOM     66  O   ASP A   8     -24.487 -41.070 -51.831  1.00  0.48           O  
ATOM     67  CG  ASP A   8     -27.453 -43.728 -49.973  1.00  0.45           C  
ATOM     68  OD1 ASP A   8     -27.306 -43.597 -48.738  1.00  0.47           O  
ATOM     69  OD2 ASP A   8     -28.219 -44.580 -50.472  1.00  0.56           O  
ATOM     70  N   ILE A   9     -24.035 -40.503 -49.763  1.00  0.48           N  
ATOM     71  CA  ILE A   9     -22.585 -40.379 -49.856  1.00  0.49           C  
ATOM     72  C   ILE A   9     -21.929 -41.708 -49.486  1.00  0.48           C  
ATOM     73  CB  ILE A   9     -22.054 -39.248 -48.947  1.00  0.46           C  
ATOM     74  O   ILE A   9     -21.925 -42.101 -48.317  1.00  0.47           O  
ATOM     75  CG1 ILE A   9     -22.727 -37.917 -49.303  1.00  0.41           C  
ATOM     76  CG2 ILE A   9     -20.530 -39.138 -49.056  1.00  0.41           C  
ATOM     77  CD1 ILE A   9     -22.349 -36.767 -48.381  1.00  0.40           C  
ATOM     78  N   ASN A  10     -21.645 -42.563 -50.427  1.00  0.47           N  
ATOM     79  CA  ASN A  10     -21.011 -43.875 -50.511  1.00  0.49           C  
ATOM     80  C   ASN A  10     -19.588 -43.845 -49.962  1.00  0.46           C  
ATOM     81  CB  ASN A  10     -21.013 -44.381 -51.955  1.00  0.43           C  
ATOM     82  O   ASN A  10     -18.865 -42.866 -50.153  1.00  0.44           O  
ATOM     83  CG  ASN A  10     -22.288 -45.118 -52.314  1.00  0.41           C  
ATOM     84  ND2 ASN A  10     -22.634 -45.117 -53.596  1.00  0.43           N  
ATOM     85  OD1 ASN A  10     -22.958 -45.684 -51.446  1.00  0.44           O  
ATOM     86  N   ASP A  11     -19.223 -44.812 -49.042  1.00  0.42           N  
ATOM     87  CA  ASP A  11     -18.166 -45.457 -48.269  1.00  0.43           C  
ATOM     88  C   ASP A  11     -16.795 -44.895 -48.635  1.00  0.42           C  
ATOM     89  CB  ASP A  11     -18.190 -46.972 -48.489  1.00  0.38           C  
ATOM     90  O   ASP A  11     -16.383 -44.955 -49.795  1.00  0.40           O  
ATOM     91  CG  ASP A  11     -18.329 -47.757 -47.196  1.00  0.37           C  
ATOM     92  OD1 ASP A  11     -18.230 -47.156 -46.104  1.00  0.41           O  
ATOM     93  OD2 ASP A  11     -18.538 -48.987 -47.270  1.00  0.47           O  
ATOM     94  N   GLY A  12     -16.188 -44.006 -47.802  1.00  0.43           N  
ATOM     95  CA  GLY A  12     -14.785 -43.643 -47.677  1.00  0.43           C  
ATOM     96  C   GLY A  12     -14.509 -42.195 -48.034  1.00  0.43           C  
ATOM     97  O   GLY A  12     -13.361 -41.747 -47.991  1.00  0.41           O  
ATOM     98  N   GLN A  13     -15.630 -41.387 -48.193  1.00  0.42           N  
ATOM     99  CA  GLN A  13     -15.426 -39.965 -48.445  1.00  0.42           C  
ATOM    100  C   GLN A  13     -16.021 -39.117 -47.325  1.00  0.42           C  
ATOM    101  CB  GLN A  13     -16.037 -39.564 -49.789  1.00  0.38           C  
ATOM    102  O   GLN A  13     -17.173 -39.315 -46.934  1.00  0.40           O  
ATOM    103  CG  GLN A  13     -15.338 -40.183 -50.991  1.00  0.36           C  
ATOM    104  CD  GLN A  13     -15.603 -39.425 -52.279  1.00  0.40           C  
ATOM    105  NE2 GLN A  13     -14.763 -39.650 -53.283  1.00  0.35           N  
ATOM    106  OE1 GLN A  13     -16.556 -38.644 -52.370  1.00  0.50           O  
ATOM    107  N   ASN A  14     -15.231 -38.511 -46.452  1.00  0.54           N  
ATOM    108  CA  ASN A  14     -15.547 -37.371 -45.599  1.00  0.56           C  
ATOM    109  C   ASN A  14     -16.419 -36.352 -46.327  1.00  0.53           C  
ATOM    110  CB  ASN A  14     -14.265 -36.707 -45.092  1.00  0.48           C  
ATOM    111  O   ASN A  14     -16.078 -35.908 -47.425  1.00  0.51           O  
ATOM    112  CG  ASN A  14     -13.437 -37.628 -44.219  1.00  0.45           C  
ATOM    113  ND2 ASN A  14     -12.118 -37.514 -44.320  1.00  0.48           N  
ATOM    114  OD1 ASN A  14     -13.978 -38.436 -43.460  1.00  0.48           O  
ATOM    115  N   PHE A  15     -17.701 -36.238 -45.997  1.00  0.49           N  
ATOM    116  CA  PHE A  15     -18.557 -35.111 -46.347  1.00  0.50           C  
ATOM    117  C   PHE A  15     -18.236 -33.898 -45.481  1.00  0.49           C  
ATOM    118  CB  PHE A  15     -20.034 -35.489 -46.195  1.00  0.47           C  
ATOM    119  O   PHE A  15     -18.479 -33.910 -44.273  1.00  0.48           O  
ATOM    120  CG  PHE A  15     -20.968 -34.621 -46.994  1.00  0.46           C  
ATOM    121  CD1 PHE A  15     -21.656 -33.575 -46.390  1.00  0.42           C  
ATOM    122  CD2 PHE A  15     -21.158 -34.850 -48.350  1.00  0.47           C  
ATOM    123  CE1 PHE A  15     -22.521 -32.770 -47.127  1.00  0.48           C  
ATOM    124  CE2 PHE A  15     -22.021 -34.050 -49.094  1.00  0.49           C  
ATOM    125  CZ  PHE A  15     -22.702 -33.011 -48.480  1.00  0.45           C  
ATOM    126  N   GLY A  16     -17.482 -32.996 -46.085  1.00  0.53           N  
ATOM    127  CA  GLY A  16     -17.206 -31.644 -45.625  1.00  0.53           C  
ATOM    128  C   GLY A  16     -18.138 -30.608 -46.225  1.00  0.53           C  
ATOM    129  O   GLY A  16     -18.201 -30.456 -47.447  1.00  0.52           O  
ATOM    130  N   VAL A  17     -19.153 -30.075 -45.455  1.00  0.50           N  
ATOM    131  CA  VAL A  17     -19.873 -28.833 -45.718  1.00  0.51           C  
ATOM    132  C   VAL A  17     -19.125 -27.659 -45.091  1.00  0.50           C  
ATOM    133  CB  VAL A  17     -21.320 -28.891 -45.179  1.00  0.49           C  
ATOM    134  O   VAL A  17     -18.942 -27.610 -43.872  1.00  0.50           O  
ATOM    135  CG1 VAL A  17     -22.100 -27.643 -45.590  1.00  0.44           C  
ATOM    136  CG2 VAL A  17     -22.024 -30.152 -45.677  1.00  0.43           C  
ATOM    137  N   SER A  18     -18.405 -26.992 -45.971  1.00  0.45           N  
ATOM    138  CA  SER A  18     -17.909 -25.652 -45.676  1.00  0.45           C  
ATOM    139  C   SER A  18     -19.056 -24.687 -45.394  1.00  0.44           C  
ATOM    140  CB  SER A  18     -17.062 -25.126 -46.835  1.00  0.42           C  
ATOM    141  O   SER A  18     -19.894 -24.441 -46.264  1.00  0.42           O  
ATOM    142  OG  SER A  18     -17.789 -25.172 -48.051  1.00  0.45           O  
ATOM    143  N   ASN A  19     -19.708 -24.554 -44.122  1.00  0.48           N  
ATOM    144  CA  ASN A  19     -20.616 -23.668 -43.403  1.00  0.51           C  
ATOM    145  C   ASN A  19     -21.800 -24.433 -42.818  1.00  0.46           C  
ATOM    146  CB  ASN A  19     -21.109 -22.545 -44.319  1.00  0.42           C  
ATOM    147  O   ASN A  19     -21.695 -25.017 -41.738  1.00  0.42           O  
ATOM    148  CG  ASN A  19     -20.404 -21.228 -44.060  1.00  0.37           C  
ATOM    149  ND2 ASN A  19     -20.514 -20.302 -45.005  1.00  0.39           N  
ATOM    150  OD1 ASN A  19     -19.765 -21.046 -43.021  1.00  0.40           O  
ATOM    151  N   VAL A  20     -22.765 -24.362 -43.478  1.00  0.47           N  
ATOM    152  CA  VAL A  20     -24.086 -24.842 -43.085  1.00  0.47           C  
ATOM    153  C   VAL A  20     -24.486 -26.028 -43.961  1.00  0.48           C  
ATOM    154  CB  VAL A  20     -25.148 -23.725 -43.183  1.00  0.43           C  
ATOM    155  O   VAL A  20     -24.556 -25.907 -45.186  1.00  0.46           O  
ATOM    156  CG1 VAL A  20     -26.500 -24.219 -42.671  1.00  0.40           C  
ATOM    157  CG2 VAL A  20     -24.696 -22.490 -42.405  1.00  0.39           C  
ATOM    158  N   ALA A  21     -24.425 -27.204 -43.329  1.00  0.52           N  
ATOM    159  CA  ALA A  21     -25.186 -28.320 -43.885  1.00  0.52           C  
ATOM    160  C   ALA A  21     -26.632 -28.293 -43.400  1.00  0.53           C  
ATOM    161  CB  ALA A  21     -24.529 -29.648 -43.516  1.00  0.51           C  
ATOM    162  O   ALA A  21     -26.899 -28.481 -42.210  1.00  0.52           O  
ATOM    163  N   GLU A  22     -27.576 -27.759 -44.337  1.00  0.51           N  
ATOM    164  CA  GLU A  22     -29.025 -27.850 -44.190  1.00  0.51           C  
ATOM    165  C   GLU A  22     -29.581 -29.060 -44.936  1.00  0.51           C  
ATOM    166  CB  GLU A  22     -29.697 -26.569 -44.692  1.00  0.49           C  
ATOM    167  O   GLU A  22     -29.440 -29.162 -46.157  1.00  0.49           O  
ATOM    168  CG  GLU A  22     -29.600 -25.402 -43.719  1.00  0.47           C  
ATOM    169  CD  GLU A  22     -30.329 -24.158 -44.200  1.00  0.50           C  
ATOM    170  OE1 GLU A  22     -30.862 -24.166 -45.333  1.00  0.61           O  
ATOM    171  OE2 GLU A  22     -30.366 -23.166 -43.439  1.00  0.54           O  
ATOM    172  N   PHE A  23     -30.007 -30.091 -44.290  1.00  0.54           N  
ATOM    173  CA  PHE A  23     -30.639 -31.308 -44.785  1.00  0.55           C  
ATOM    174  C   PHE A  23     -32.146 -31.264 -44.565  1.00  0.55           C  
ATOM    175  CB  PHE A  23     -30.045 -32.542 -44.100  1.00  0.52           C  
ATOM    176  O   PHE A  23     -32.609 -31.089 -43.436  1.00  0.53           O  
ATOM    177  CG  PHE A  23     -28.556 -32.677 -44.276  1.00  0.51           C  
ATOM    178  CD1 PHE A  23     -28.022 -33.117 -45.481  1.00  0.48           C  
ATOM    179  CD2 PHE A  23     -27.691 -32.363 -43.236  1.00  0.51           C  
ATOM    180  CE1 PHE A  23     -26.645 -33.242 -45.647  1.00  0.52           C  
ATOM    181  CE2 PHE A  23     -26.313 -32.486 -43.394  1.00  0.52           C  
ATOM    182  CZ  PHE A  23     -25.792 -32.927 -44.600  1.00  0.52           C  
ATOM    183  N   TYR A  24     -33.038 -31.429 -45.670  1.00  0.52           N  
ATOM    184  CA  TYR A  24     -34.489 -31.283 -45.698  1.00  0.52           C  
ATOM    185  C   TYR A  24     -35.174 -32.644 -45.674  1.00  0.51           C  
ATOM    186  CB  TYR A  24     -34.928 -30.499 -46.938  1.00  0.48           C  
ATOM    187  O   TYR A  24     -36.389 -32.731 -45.478  1.00  0.49           O  
ATOM    188  CG  TYR A  24     -34.507 -29.050 -46.921  1.00  0.46           C  
ATOM    189  CD1 TYR A  24     -35.237 -28.100 -46.209  1.00  0.45           C  
ATOM    190  CD2 TYR A  24     -33.379 -28.627 -47.616  1.00  0.48           C  
ATOM    191  CE1 TYR A  24     -34.854 -26.763 -46.192  1.00  0.48           C  
ATOM    192  CE2 TYR A  24     -32.986 -27.292 -47.605  1.00  0.48           C  
ATOM    193  OH  TYR A  24     -33.345 -25.047 -46.878  1.00  0.46           O  
ATOM    194  CZ  TYR A  24     -33.729 -26.370 -46.891  1.00  0.47           C  
ATOM    195  N   ASN A  25     -34.462 -33.781 -45.779  1.00  0.45           N  
ATOM    196  CA  ASN A  25     -34.851 -35.187 -45.765  1.00  0.47           C  
ATOM    197  C   ASN A  25     -33.766 -36.063 -45.146  1.00  0.44           C  
ATOM    198  CB  ASN A  25     -35.178 -35.668 -47.181  1.00  0.43           C  
ATOM    199  O   ASN A  25     -32.820 -35.553 -44.543  1.00  0.43           O  
ATOM    200  CG  ASN A  25     -36.539 -35.199 -47.657  1.00  0.42           C  
ATOM    201  ND2 ASN A  25     -36.645 -34.901 -48.947  1.00  0.41           N  
ATOM    202  OD1 ASN A  25     -37.486 -35.105 -46.872  1.00  0.44           O  
ATOM    203  N   ASP A  26     -33.982 -37.278 -45.088  1.00  0.58           N  
ATOM    204  CA  ASP A  26     -33.052 -38.241 -44.504  1.00  0.57           C  
ATOM    205  C   ASP A  26     -31.673 -38.133 -45.150  1.00  0.58           C  
ATOM    206  CB  ASP A  26     -33.592 -39.665 -44.652  1.00  0.54           C  
ATOM    207  O   ASP A  26     -31.551 -38.165 -46.376  1.00  0.55           O  
ATOM    208  CG  ASP A  26     -34.892 -39.888 -43.900  1.00  0.52           C  
ATOM    209  OD1 ASP A  26     -35.136 -39.198 -42.886  1.00  0.58           O  
ATOM    210  OD2 ASP A  26     -35.678 -40.763 -44.322  1.00  0.64           O  
ATOM    211  N   VAL A  27     -30.753 -37.772 -44.498  1.00  0.60           N  
ATOM    212  CA  VAL A  27     -29.346 -37.760 -44.883  1.00  0.59           C  
ATOM    213  C   VAL A  27     -28.618 -38.927 -44.220  1.00  0.60           C  
ATOM    214  CB  VAL A  27     -28.666 -36.424 -44.506  1.00  0.58           C  
ATOM    215  O   VAL A  27     -28.595 -39.035 -42.991  1.00  0.59           O  
ATOM    216  CG1 VAL A  27     -27.192 -36.436 -44.910  1.00  0.55           C  
ATOM    217  CG2 VAL A  27     -29.393 -35.252 -45.162  1.00  0.56           C  
ATOM    218  N   HIS A  28     -28.119 -39.832 -45.132  1.00  0.54           N  
ATOM    219  CA  HIS A  28     -27.225 -40.932 -44.791  1.00  0.55           C  
ATOM    220  C   HIS A  28     -25.798 -40.644 -45.245  1.00  0.54           C  
ATOM    221  CB  HIS A  28     -27.721 -42.238 -45.415  1.00  0.52           C  
ATOM    222  O   HIS A  28     -25.527 -40.572 -46.446  1.00  0.53           O  
ATOM    223  CG  HIS A  28     -28.952 -42.785 -44.764  1.00  0.50           C  
ATOM    224  CD2 HIS A  28     -30.263 -42.588 -45.037  1.00  0.50           C  
ATOM    225  ND1 HIS A  28     -28.905 -43.646 -43.689  1.00  0.57           N  
ATOM    226  CE1 HIS A  28     -30.139 -43.957 -43.329  1.00  0.50           C  
ATOM    227  NE2 HIS A  28     -30.982 -43.328 -44.131  1.00  0.47           N  
ATOM    228  N   VAL A  29     -24.920 -40.207 -44.335  1.00  0.60           N  
ATOM    229  CA  VAL A  29     -23.493 -40.065 -44.602  1.00  0.60           C  
ATOM    230  C   VAL A  29     -22.750 -41.309 -44.119  1.00  0.60           C  
ATOM    231  CB  VAL A  29     -22.912 -38.802 -43.928  1.00  0.58           C  
ATOM    232  O   VAL A  29     -22.610 -41.527 -42.914  1.00  0.60           O  
ATOM    233  CG1 VAL A  29     -21.443 -38.617 -44.302  1.00  0.55           C  
ATOM    234  CG2 VAL A  29     -23.726 -37.569 -44.316  1.00  0.55           C  
ATOM    235  N   TYR A  30     -22.287 -42.236 -45.033  1.00  0.56           N  
ATOM    236  CA  TYR A  30     -21.384 -43.356 -44.792  1.00  0.56           C  
ATOM    237  C   TYR A  30     -19.945 -42.875 -44.646  1.00  0.54           C  
ATOM    238  CB  TYR A  30     -21.481 -44.379 -45.927  1.00  0.52           C  
ATOM    239  O   TYR A  30     -19.270 -42.606 -45.643  1.00  0.51           O  
ATOM    240  CG  TYR A  30     -22.845 -45.010 -46.062  1.00  0.50           C  
ATOM    241  CD1 TYR A  30     -23.212 -46.099 -45.275  1.00  0.48           C  
ATOM    242  CD2 TYR A  30     -23.771 -44.518 -46.976  1.00  0.51           C  
ATOM    243  CE1 TYR A  30     -24.468 -46.685 -45.396  1.00  0.53           C  
ATOM    244  CE2 TYR A  30     -25.029 -45.096 -47.107  1.00  0.53           C  
ATOM    245  OH  TYR A  30     -26.613 -46.752 -46.438  1.00  0.53           O  
ATOM    246  CZ  TYR A  30     -25.368 -46.177 -46.313  1.00  0.51           C  
ATOM    247  N   GLY A  31     -19.556 -42.276 -43.501  1.00  0.54           N  
ATOM    248  CA  GLY A  31     -18.312 -41.671 -43.054  1.00  0.54           C  
ATOM    249  C   GLY A  31     -18.519 -40.547 -42.057  1.00  0.53           C  
ATOM    250  O   GLY A  31     -19.401 -40.625 -41.200  1.00  0.51           O  
ATOM    251  N   LYS A  32     -17.612 -39.584 -42.069  1.00  0.61           N  
ATOM    252  CA  LYS A  32     -17.625 -38.404 -41.209  1.00  0.61           C  
ATOM    253  C   LYS A  32     -18.342 -37.239 -41.886  1.00  0.61           C  
ATOM    254  CB  LYS A  32     -16.199 -37.996 -40.836  1.00  0.58           C  
ATOM    255  O   LYS A  32     -18.012 -36.871 -43.015  1.00  0.60           O  
ATOM    256  CG  LYS A  32     -15.434 -39.058 -40.060  1.00  0.56           C  
ATOM    257  CD  LYS A  32     -14.058 -38.559 -39.638  1.00  0.57           C  
ATOM    258  CE  LYS A  32     -13.273 -39.636 -38.902  1.00  0.60           C  
ATOM    259  NZ  LYS A  32     -11.937 -39.141 -38.455  1.00  0.51           N  
ATOM    260  N   LEU A  33     -19.477 -36.754 -41.281  1.00  0.59           N  
ATOM    261  CA  LEU A  33     -20.028 -35.428 -41.538  1.00  0.58           C  
ATOM    262  C   LEU A  33     -19.280 -34.365 -40.741  1.00  0.59           C  
ATOM    263  CB  LEU A  33     -21.518 -35.390 -41.190  1.00  0.57           C  
ATOM    264  O   LEU A  33     -19.260 -34.407 -39.508  1.00  0.58           O  
ATOM    265  CG  LEU A  33     -22.240 -34.065 -41.442  1.00  0.57           C  
ATOM    266  CD1 LEU A  33     -22.329 -33.788 -42.939  1.00  0.56           C  
ATOM    267  CD2 LEU A  33     -23.628 -34.084 -40.813  1.00  0.59           C  
ATOM    268  N   TYR A  34     -18.555 -33.538 -41.541  1.00  0.57           N  
ATOM    269  CA  TYR A  34     -18.001 -32.253 -41.128  1.00  0.60           C  
ATOM    270  C   TYR A  34     -18.888 -31.103 -41.587  1.00  0.55           C  
ATOM    271  CB  TYR A  34     -16.585 -32.075 -41.683  1.00  0.54           C  
ATOM    272  O   TYR A  34     -19.136 -30.942 -42.784  1.00  0.54           O  
ATOM    273  CG  TYR A  34     -15.591 -33.076 -41.147  1.00  0.51           C  
ATOM    274  CD1 TYR A  34     -14.845 -32.802 -40.003  1.00  0.49           C  
ATOM    275  CD2 TYR A  34     -15.397 -34.298 -41.782  1.00  0.52           C  
ATOM    276  CE1 TYR A  34     -13.926 -33.721 -39.506  1.00  0.51           C  
ATOM    277  CE2 TYR A  34     -14.481 -35.225 -41.294  1.00  0.50           C  
ATOM    278  OH  TYR A  34     -12.845 -35.841 -39.669  1.00  0.45           O  
ATOM    279  CZ  TYR A  34     -13.752 -34.928 -40.157  1.00  0.51           C  
ATOM    280  N   ALA A  35     -19.617 -30.506 -40.693  1.00  0.59           N  
ATOM    281  CA  ALA A  35     -20.301 -29.247 -40.977  1.00  0.60           C  
ATOM    282  C   ALA A  35     -19.978 -28.197 -39.918  1.00  0.59           C  
ATOM    283  CB  ALA A  35     -21.809 -29.468 -41.061  1.00  0.58           C  
ATOM    284  O   ALA A  35     -19.755 -28.531 -38.752  1.00  0.59           O  
ATOM    285  N   ASP A  36     -19.642 -26.990 -40.254  1.00  0.52           N  
ATOM    286  CA  ASP A  36     -19.598 -25.873 -39.315  1.00  0.52           C  
ATOM    287  C   ASP A  36     -20.934 -25.710 -38.592  1.00  0.50           C  
ATOM    288  CB  ASP A  36     -19.231 -24.576 -40.039  1.00  0.48           C  
ATOM    289  O   ASP A  36     -20.967 -25.399 -37.400  1.00  0.49           O  
ATOM    290  CG  ASP A  36     -17.771 -24.522 -40.454  1.00  0.45           C  
ATOM    291  OD1 ASP A  36     -16.933 -25.205 -39.828  1.00  0.52           O  
ATOM    292  OD2 ASP A  36     -17.456 -23.786 -41.415  1.00  0.64           O  
ATOM    293  N   LEU A  37     -21.945 -25.844 -39.137  1.00  0.46           N  
ATOM    294  CA  LEU A  37     -23.346 -25.829 -38.733  1.00  0.49           C  
ATOM    295  C   LEU A  37     -24.132 -26.919 -39.455  1.00  0.46           C  
ATOM    296  CB  LEU A  37     -23.971 -24.461 -39.016  1.00  0.43           C  
ATOM    297  O   LEU A  37     -24.086 -27.014 -40.683  1.00  0.45           O  
ATOM    298  CG  LEU A  37     -24.734 -23.812 -37.860  1.00  0.39           C  
ATOM    299  CD1 LEU A  37     -24.050 -22.518 -37.433  1.00  0.35           C  
ATOM    300  CD2 LEU A  37     -26.184 -23.551 -38.256  1.00  0.39           C  
ATOM    301  N   VAL A  38     -24.656 -27.914 -38.750  1.00  0.52           N  
ATOM    302  CA  VAL A  38     -25.788 -28.723 -39.189  1.00  0.52           C  
ATOM    303  C   VAL A  38     -27.087 -28.130 -38.648  1.00  0.51           C  
ATOM    304  CB  VAL A  38     -25.645 -30.194 -38.736  1.00  0.49           C  
ATOM    305  O   VAL A  38     -27.291 -28.069 -37.433  1.00  0.49           O  
ATOM    306  CG1 VAL A  38     -26.790 -31.042 -39.286  1.00  0.46           C  
ATOM    307  CG2 VAL A  38     -24.297 -30.759 -39.180  1.00  0.44           C  
ATOM    308  N   GLY A  39     -27.882 -27.346 -39.586  1.00  0.46           N  
ATOM    309  CA  GLY A  39     -29.252 -26.869 -39.484  1.00  0.45           C  
ATOM    310  C   GLY A  39     -30.184 -27.509 -40.496  1.00  0.45           C  
ATOM    311  O   GLY A  39     -29.738 -27.997 -41.536  1.00  0.44           O  
ATOM    312  N   GLY A  40     -31.282 -27.668 -40.119  1.00  0.42           N  
ATOM    313  CA  GLY A  40     -32.391 -27.651 -41.059  1.00  0.41           C  
ATOM    314  C   GLY A  40     -33.084 -28.994 -41.190  1.00  0.42           C  
ATOM    315  O   GLY A  40     -33.381 -29.439 -42.301  1.00  0.39           O  
ATOM    316  N   LEU A  41     -33.189 -29.787 -40.155  1.00  0.41           N  
ATOM    317  CA  LEU A  41     -34.299 -30.730 -40.236  1.00  0.41           C  
ATOM    318  C   LEU A  41     -35.629 -30.027 -39.988  1.00  0.42           C  
ATOM    319  CB  LEU A  41     -34.112 -31.866 -39.226  1.00  0.39           C  
ATOM    320  O   LEU A  41     -36.067 -29.904 -38.841  1.00  0.41           O  
ATOM    321  CG  LEU A  41     -32.985 -32.857 -39.522  1.00  0.37           C  
ATOM    322  CD1 LEU A  41     -32.654 -33.670 -38.274  1.00  0.33           C  
ATOM    323  CD2 LEU A  41     -33.369 -33.775 -40.678  1.00  0.38           C  
ATOM    324  N   SER A  42     -35.904 -28.913 -40.732  1.00  0.39           N  
ATOM    325  CA  SER A  42     -37.258 -28.376 -40.823  1.00  0.38           C  
ATOM    326  C   SER A  42     -38.103 -29.173 -41.811  1.00  0.39           C  
ATOM    327  CB  SER A  42     -37.225 -26.905 -41.240  1.00  0.36           C  
ATOM    328  O   SER A  42     -37.830 -29.172 -43.013  1.00  0.37           O  
ATOM    329  OG  SER A  42     -36.682 -26.762 -42.541  1.00  0.40           O  
ATOM    330  N   GLY A  43     -38.673 -30.356 -41.280  1.00  0.35           N  
ATOM    331  CA  GLY A  43     -39.817 -31.075 -41.816  1.00  0.35           C  
ATOM    332  C   GLY A  43     -40.029 -32.429 -41.166  1.00  0.35           C  
ATOM    333  O   GLY A  43     -39.069 -33.076 -40.740  1.00  0.33           O  
ATOM    334  N   ASP A  44     -41.188 -32.688 -40.569  1.00  0.39           N  
ATOM    335  CA  ASP A  44     -41.817 -33.960 -40.227  1.00  0.39           C  
ATOM    336  C   ASP A  44     -41.028 -35.135 -40.800  1.00  0.39           C  
ATOM    337  CB  ASP A  44     -43.260 -33.999 -40.733  1.00  0.36           C  
ATOM    338  O   ASP A  44     -41.142 -35.445 -41.988  1.00  0.37           O  
ATOM    339  CG  ASP A  44     -44.214 -33.194 -39.868  1.00  0.35           C  
ATOM    340  OD1 ASP A  44     -43.901 -32.945 -38.684  1.00  0.39           O  
ATOM    341  OD2 ASP A  44     -45.290 -32.807 -40.374  1.00  0.41           O  
ATOM    342  N   GLY A  45     -39.851 -35.370 -40.211  1.00  0.42           N  
ATOM    343  CA  GLY A  45     -39.401 -36.744 -40.362  1.00  0.41           C  
ATOM    344  C   GLY A  45     -37.984 -36.853 -40.892  1.00  0.42           C  
ATOM    345  O   GLY A  45     -37.572 -37.916 -41.363  1.00  0.40           O  
ATOM    346  N   GLY A  46     -37.132 -35.744 -40.854  1.00  0.50           N  
ATOM    347  CA  GLY A  46     -35.775 -36.050 -41.280  1.00  0.49           C  
ATOM    348  C   GLY A  46     -34.893 -36.547 -40.151  1.00  0.51           C  
ATOM    349  O   GLY A  46     -34.892 -35.976 -39.059  1.00  0.50           O  
ATOM    350  N   SER A  47     -34.476 -37.827 -40.337  1.00  0.60           N  
ATOM    351  CA  SER A  47     -33.439 -38.454 -39.525  1.00  0.61           C  
ATOM    352  C   SER A  47     -32.058 -38.251 -40.140  1.00  0.61           C  
ATOM    353  CB  SER A  47     -33.718 -39.949 -39.360  1.00  0.58           C  
ATOM    354  O   SER A  47     -31.904 -38.291 -41.362  1.00  0.60           O  
ATOM    355  OG  SER A  47     -33.628 -40.618 -40.606  1.00  0.59           O  
ATOM    356  N   LEU A  48     -31.112 -37.696 -39.310  1.00  0.65           N  
ATOM    357  CA  LEU A  48     -29.682 -37.780 -39.585  1.00  0.64           C  
ATOM    358  C   LEU A  48     -29.090 -39.058 -39.001  1.00  0.65           C  
ATOM    359  CB  LEU A  48     -28.954 -36.559 -39.016  1.00  0.62           C  
ATOM    360  O   LEU A  48     -29.140 -39.272 -37.787  1.00  0.64           O  
ATOM    361  CG  LEU A  48     -27.436 -36.529 -39.199  1.00  0.61           C  
ATOM    362  CD1 LEU A  48     -27.083 -36.396 -40.677  1.00  0.61           C  
ATOM    363  CD2 LEU A  48     -26.822 -35.389 -38.393  1.00  0.64           C  
ATOM    364  N   THR A  49     -28.608 -39.956 -39.948  1.00  0.60           N  
ATOM    365  CA  THR A  49     -27.772 -41.094 -39.582  1.00  0.61           C  
ATOM    366  C   THR A  49     -26.350 -40.911 -40.106  1.00  0.61           C  
ATOM    367  CB  THR A  49     -28.355 -42.413 -40.121  1.00  0.59           C  
ATOM    368  O   THR A  49     -26.142 -40.764 -41.312  1.00  0.60           O  
ATOM    369  CG2 THR A  49     -27.560 -43.613 -39.617  1.00  0.55           C  
ATOM    370  OG1 THR A  49     -29.715 -42.539 -39.687  1.00  0.59           O  
ATOM    371  N   VAL A  50     -25.282 -40.762 -39.102  1.00  0.60           N  
ATOM    372  CA  VAL A  50     -23.867 -40.611 -39.427  1.00  0.63           C  
ATOM    373  C   VAL A  50     -23.039 -41.590 -38.598  1.00  0.61           C  
ATOM    374  CB  VAL A  50     -23.381 -39.164 -39.184  1.00  0.60           C  
ATOM    375  O   VAL A  50     -23.369 -41.869 -37.443  1.00  0.62           O  
ATOM    376  CG1 VAL A  50     -23.737 -38.269 -40.370  1.00  0.53           C  
ATOM    377  CG2 VAL A  50     -23.981 -38.610 -37.894  1.00  0.54           C  
ATOM    378  N   ASP A  51     -21.874 -42.087 -39.164  1.00  0.61           N  
ATOM    379  CA  ASP A  51     -20.900 -42.864 -38.403  1.00  0.63           C  
ATOM    380  C   ASP A  51     -20.233 -42.008 -37.329  1.00  0.60           C  
ATOM    381  CB  ASP A  51     -19.842 -43.459 -39.334  1.00  0.60           C  
ATOM    382  O   ASP A  51     -20.064 -42.450 -36.191  1.00  0.60           O  
ATOM    383  CG  ASP A  51     -20.374 -44.600 -40.184  1.00  0.57           C  
ATOM    384  OD1 ASP A  51     -21.512 -45.059 -39.946  1.00  0.60           O  
ATOM    385  OD2 ASP A  51     -19.647 -45.047 -41.097  1.00  0.67           O  
ATOM    386  N   ALA A  52     -19.786 -40.722 -37.765  1.00  0.61           N  
ATOM    387  CA  ALA A  52     -19.244 -39.669 -36.911  1.00  0.62           C  
ATOM    388  C   ALA A  52     -19.762 -38.298 -37.335  1.00  0.61           C  
ATOM    389  CB  ALA A  52     -17.718 -39.691 -36.942  1.00  0.59           C  
ATOM    390  O   ALA A  52     -19.757 -37.965 -38.523  1.00  0.61           O  
ATOM    391  N   LEU A  53     -20.456 -37.528 -36.371  1.00  0.61           N  
ATOM    392  CA  LEU A  53     -20.845 -36.124 -36.459  1.00  0.59           C  
ATOM    393  C   LEU A  53     -19.840 -35.235 -35.734  1.00  0.60           C  
ATOM    394  CB  LEU A  53     -22.244 -35.918 -35.871  1.00  0.58           C  
ATOM    395  O   LEU A  53     -19.681 -35.336 -34.515  1.00  0.59           O  
ATOM    396  CG  LEU A  53     -22.791 -34.490 -35.909  1.00  0.57           C  
ATOM    397  CD1 LEU A  53     -22.957 -34.024 -37.351  1.00  0.56           C  
ATOM    398  CD2 LEU A  53     -24.115 -34.405 -35.158  1.00  0.59           C  
ATOM    399  N   ILE A  54     -19.120 -34.547 -36.505  1.00  0.61           N  
ATOM    400  CA  ILE A  54     -18.270 -33.445 -36.065  1.00  0.62           C  
ATOM    401  C   ILE A  54     -18.841 -32.122 -36.568  1.00  0.59           C  
ATOM    402  CB  ILE A  54     -16.816 -33.623 -36.555  1.00  0.59           C  
ATOM    403  O   ILE A  54     -18.842 -31.856 -37.773  1.00  0.58           O  
ATOM    404  CG1 ILE A  54     -16.247 -34.960 -36.067  1.00  0.57           C  
ATOM    405  CG2 ILE A  54     -15.943 -32.454 -36.090  1.00  0.56           C  
ATOM    406  CD1 ILE A  54     -14.859 -35.276 -36.606  1.00  0.57           C  
ATOM    407  N   VAL A  55     -19.541 -31.299 -35.680  1.00  0.63           N  
ATOM    408  CA  VAL A  55     -20.065 -29.954 -35.897  1.00  0.64           C  
ATOM    409  C   VAL A  55     -19.262 -28.948 -35.076  1.00  0.63           C  
ATOM    410  CB  VAL A  55     -21.564 -29.863 -35.533  1.00  0.62           C  
ATOM    411  O   VAL A  55     -19.258 -29.004 -33.844  1.00  0.62           O  
ATOM    412  CG1 VAL A  55     -22.156 -28.538 -36.009  1.00  0.58           C  
ATOM    413  CG2 VAL A  55     -22.331 -31.040 -36.134  1.00  0.58           C  
ATOM    414  N   ASN A  56     -18.427 -28.191 -35.711  1.00  0.63           N  
ATOM    415  CA  ASN A  56     -17.525 -27.228 -35.090  1.00  0.63           C  
ATOM    416  C   ASN A  56     -18.289 -26.053 -34.486  1.00  0.60           C  
ATOM    417  CB  ASN A  56     -16.494 -26.727 -36.104  1.00  0.59           C  
ATOM    418  O   ASN A  56     -17.689 -25.163 -33.880  1.00  0.57           O  
ATOM    419  CG  ASN A  56     -15.500 -27.799 -36.505  1.00  0.56           C  
ATOM    420  ND2 ASN A  56     -15.088 -27.783 -37.767  1.00  0.58           N  
ATOM    421  OD1 ASN A  56     -15.108 -28.636 -35.688  1.00  0.58           O  
ATOM    422  N   ASN A  57     -19.619 -25.978 -34.615  1.00  0.56           N  
ATOM    423  CA  ASN A  57     -20.528 -24.939 -34.141  1.00  0.58           C  
ATOM    424  C   ASN A  57     -21.865 -25.525 -33.698  1.00  0.54           C  
ATOM    425  CB  ASN A  57     -20.744 -23.880 -35.224  1.00  0.52           C  
ATOM    426  O   ASN A  57     -22.012 -26.744 -33.601  1.00  0.51           O  
ATOM    427  CG  ASN A  57     -19.576 -22.921 -35.345  1.00  0.49           C  
ATOM    428  ND2 ASN A  57     -19.145 -22.663 -36.574  1.00  0.50           N  
ATOM    429  OD1 ASN A  57     -19.065 -22.417 -34.342  1.00  0.50           O  
ATOM    430  N   ASN A  58     -22.722 -24.696 -33.139  1.00  0.60           N  
ATOM    431  CA  ASN A  58     -24.061 -25.062 -32.691  1.00  0.62           C  
ATOM    432  C   ASN A  58     -24.810 -25.861 -33.754  1.00  0.60           C  
ATOM    433  CB  ASN A  58     -24.858 -23.815 -32.305  1.00  0.56           C  
ATOM    434  O   ASN A  58     -24.919 -25.425 -34.901  1.00  0.57           O  
ATOM    435  CG  ASN A  58     -24.276 -23.099 -31.102  1.00  0.53           C  
ATOM    436  ND2 ASN A  58     -24.718 -21.867 -30.874  1.00  0.54           N  
ATOM    437  OD1 ASN A  58     -23.435 -23.647 -30.384  1.00  0.54           O  
ATOM    438  N   SER A  59     -25.189 -27.042 -33.496  1.00  0.55           N  
ATOM    439  CA  SER A  59     -26.115 -27.878 -34.253  1.00  0.55           C  
ATOM    440  C   SER A  59     -27.468 -27.975 -33.557  1.00  0.55           C  
ATOM    441  CB  SER A  59     -25.534 -29.278 -34.453  1.00  0.54           C  
ATOM    442  O   SER A  59     -27.534 -28.117 -32.334  1.00  0.54           O  
ATOM    443  OG  SER A  59     -24.117 -29.237 -34.469  1.00  0.54           O  
ATOM    444  N   SER A  60     -28.464 -27.513 -34.300  1.00  0.56           N  
ATOM    445  CA  SER A  60     -29.870 -27.704 -33.958  1.00  0.57           C  
ATOM    446  C   SER A  60     -30.537 -28.703 -34.899  1.00  0.56           C  
ATOM    447  CB  SER A  60     -30.619 -26.372 -34.002  1.00  0.55           C  
ATOM    448  O   SER A  60     -30.554 -28.502 -36.115  1.00  0.55           O  
ATOM    449  OG  SER A  60     -32.020 -26.582 -34.016  1.00  0.56           O  
ATOM    450  N   PHE A  61     -30.932 -29.888 -34.308  1.00  0.57           N  
ATOM    451  CA  PHE A  61     -31.701 -30.927 -34.983  1.00  0.58           C  
ATOM    452  C   PHE A  61     -33.138 -30.952 -34.476  1.00  0.58           C  
ATOM    453  CB  PHE A  61     -31.048 -32.298 -34.780  1.00  0.55           C  
ATOM    454  O   PHE A  61     -33.375 -31.032 -33.269  1.00  0.56           O  
ATOM    455  CG  PHE A  61     -29.653 -32.394 -35.334  1.00  0.53           C  
ATOM    456  CD1 PHE A  61     -29.439 -32.767 -36.656  1.00  0.51           C  
ATOM    457  CD2 PHE A  61     -28.554 -32.112 -34.534  1.00  0.53           C  
ATOM    458  CE1 PHE A  61     -28.148 -32.857 -37.172  1.00  0.53           C  
ATOM    459  CE2 PHE A  61     -27.261 -32.199 -35.042  1.00  0.52           C  
ATOM    460  CZ  PHE A  61     -27.061 -32.573 -36.361  1.00  0.54           C  
ATOM    461  N   PHE A  62     -34.247 -30.904 -35.381  1.00  0.52           N  
ATOM    462  CA  PHE A  62     -35.680 -30.925 -35.115  1.00  0.52           C  
ATOM    463  C   PHE A  62     -36.244 -32.329 -35.294  1.00  0.51           C  
ATOM    464  CB  PHE A  62     -36.413 -29.944 -36.036  1.00  0.48           C  
ATOM    465  O   PHE A  62     -37.423 -32.569 -35.029  1.00  0.49           O  
ATOM    466  CG  PHE A  62     -36.153 -28.497 -35.712  1.00  0.46           C  
ATOM    467  CD1 PHE A  62     -36.870 -27.855 -34.710  1.00  0.43           C  
ATOM    468  CD2 PHE A  62     -35.191 -27.779 -36.411  1.00  0.47           C  
ATOM    469  CE1 PHE A  62     -36.631 -26.516 -34.408  1.00  0.47           C  
ATOM    470  CE2 PHE A  62     -34.947 -26.441 -36.115  1.00  0.50           C  
ATOM    471  CZ  PHE A  62     -35.669 -25.812 -35.114  1.00  0.44           C  
ATOM    472  N   GLY A  63     -35.385 -33.388 -35.609  1.00  0.54           N  
ATOM    473  CA  GLY A  63     -35.693 -34.798 -35.786  1.00  0.53           C  
ATOM    474  C   GLY A  63     -34.740 -35.715 -35.044  1.00  0.54           C  
ATOM    475  O   GLY A  63     -34.019 -35.275 -34.146  1.00  0.52           O  
ATOM    476  N   ASP A  64     -34.905 -37.028 -35.191  1.00  0.63           N  
ATOM    477  CA  ASP A  64     -34.042 -38.030 -34.572  1.00  0.63           C  
ATOM    478  C   ASP A  64     -32.630 -37.971 -35.150  1.00  0.63           C  
ATOM    479  CB  ASP A  64     -34.628 -39.431 -34.757  1.00  0.61           C  
ATOM    480  O   ASP A  64     -32.454 -37.926 -36.370  1.00  0.62           O  
ATOM    481  CG  ASP A  64     -35.966 -39.611 -34.061  1.00  0.59           C  
ATOM    482  OD1 ASP A  64     -36.290 -38.820 -33.149  1.00  0.64           O  
ATOM    483  OD2 ASP A  64     -36.701 -40.554 -34.426  1.00  0.69           O  
ATOM    484  N   VAL A  65     -31.720 -37.798 -34.287  1.00  0.61           N  
ATOM    485  CA  VAL A  65     -30.295 -37.954 -34.556  1.00  0.61           C  
ATOM    486  C   VAL A  65     -29.818 -39.312 -34.048  1.00  0.62           C  
ATOM    487  CB  VAL A  65     -29.468 -36.821 -33.907  1.00  0.59           C  
ATOM    488  O   VAL A  65     -29.905 -39.600 -32.852  1.00  0.60           O  
ATOM    489  CG1 VAL A  65     -27.985 -36.978 -34.236  1.00  0.55           C  
ATOM    490  CG2 VAL A  65     -29.979 -35.457 -34.367  1.00  0.57           C  
ATOM    491  N   SER A  66     -29.438 -40.181 -35.069  1.00  0.61           N  
ATOM    492  CA  SER A  66     -28.748 -41.439 -34.803  1.00  0.62           C  
ATOM    493  C   SER A  66     -27.285 -41.368 -35.229  1.00  0.61           C  
ATOM    494  CB  SER A  66     -29.442 -42.595 -35.524  1.00  0.59           C  
ATOM    495  O   SER A  66     -26.986 -41.150 -36.404  1.00  0.59           O  
ATOM    496  OG  SER A  66     -28.868 -43.836 -35.153  1.00  0.61           O  
ATOM    497  N   ILE A  67     -26.352 -41.348 -34.247  1.00  0.61           N  
ATOM    498  CA  ILE A  67     -24.900 -41.399 -34.385  1.00  0.62           C  
ATOM    499  C   ILE A  67     -24.387 -42.764 -33.932  1.00  0.62           C  
ATOM    500  CB  ILE A  67     -24.216 -40.274 -33.576  1.00  0.59           C  
ATOM    501  O   ILE A  67     -24.526 -43.130 -32.762  1.00  0.61           O  
ATOM    502  CG1 ILE A  67     -24.774 -38.906 -33.986  1.00  0.55           C  
ATOM    503  CG2 ILE A  67     -22.696 -40.324 -33.762  1.00  0.55           C  
ATOM    504  CD1 ILE A  67     -24.309 -37.758 -33.102  1.00  0.55           C  
ATOM    505  N   GLU A  68     -23.795 -43.462 -34.851  1.00  0.59           N  
ATOM    506  CA  GLU A  68     -23.326 -44.815 -34.569  1.00  0.59           C  
ATOM    507  C   GLU A  68     -21.952 -44.796 -33.906  1.00  0.57           C  
ATOM    508  CB  GLU A  68     -23.278 -45.646 -35.854  1.00  0.57           C  
ATOM    509  O   GLU A  68     -21.598 -45.721 -33.171  1.00  0.56           O  
ATOM    510  CG  GLU A  68     -24.650 -45.986 -36.418  1.00  0.56           C  
ATOM    511  CD  GLU A  68     -24.613 -47.090 -37.462  1.00  0.58           C  
ATOM    512  OE1 GLU A  68     -23.507 -47.445 -37.932  1.00  0.66           O  
ATOM    513  OE2 GLU A  68     -25.698 -47.604 -37.815  1.00  0.63           O  
ATOM    514  N   GLY A  69     -21.120 -43.734 -34.176  1.00  0.58           N  
ATOM    515  CA  GLY A  69     -19.782 -43.615 -33.618  1.00  0.58           C  
ATOM    516  C   GLY A  69     -19.586 -42.351 -32.802  1.00  0.57           C  
ATOM    517  O   GLY A  69     -20.213 -42.179 -31.755  1.00  0.53           O  
ATOM    518  N   LEU A  70     -18.803 -41.260 -33.097  1.00  0.59           N  
ATOM    519  CA  LEU A  70     -18.370 -40.029 -32.444  1.00  0.61           C  
ATOM    520  C   LEU A  70     -19.318 -38.880 -32.767  1.00  0.60           C  
ATOM    521  CB  LEU A  70     -16.945 -39.668 -32.873  1.00  0.55           C  
ATOM    522  O   LEU A  70     -19.545 -38.567 -33.938  1.00  0.58           O  
ATOM    523  CG  LEU A  70     -16.264 -38.547 -32.086  1.00  0.52           C  
ATOM    524  CD1 LEU A  70     -15.588 -39.109 -30.840  1.00  0.48           C  
ATOM    525  CD2 LEU A  70     -15.256 -37.813 -32.964  1.00  0.51           C  
ATOM    526  N   LEU A  71     -19.941 -38.196 -31.687  1.00  0.58           N  
ATOM    527  CA  LEU A  71     -20.490 -36.847 -31.610  1.00  0.57           C  
ATOM    528  C   LEU A  71     -19.485 -35.884 -30.988  1.00  0.58           C  
ATOM    529  CB  LEU A  71     -21.788 -36.842 -30.798  1.00  0.55           C  
ATOM    530  O   LEU A  71     -19.135 -36.019 -29.813  1.00  0.57           O  
ATOM    531  CG  LEU A  71     -22.467 -35.484 -30.613  1.00  0.53           C  
ATOM    532  CD1 LEU A  71     -22.969 -34.954 -31.952  1.00  0.51           C  
ATOM    533  CD2 LEU A  71     -23.612 -35.590 -29.611  1.00  0.53           C  
ATOM    534  N   ASP A  72     -18.996 -35.047 -31.752  1.00  0.58           N  
ATOM    535  CA  ASP A  72     -18.235 -33.846 -31.425  1.00  0.60           C  
ATOM    536  C   ASP A  72     -18.951 -32.591 -31.920  1.00  0.57           C  
ATOM    537  CB  ASP A  72     -16.829 -33.920 -32.025  1.00  0.57           C  
ATOM    538  O   ASP A  72     -19.053 -32.363 -33.127  1.00  0.56           O  
ATOM    539  CG  ASP A  72     -15.914 -32.813 -31.532  1.00  0.56           C  
ATOM    540  OD1 ASP A  72     -16.351 -31.985 -30.704  1.00  0.62           O  
ATOM    541  OD2 ASP A  72     -14.747 -32.767 -31.977  1.00  0.72           O  
ATOM    542  N   THR A  73     -19.830 -31.844 -30.917  1.00  0.55           N  
ATOM    543  CA  THR A  73     -20.552 -30.591 -31.115  1.00  0.55           C  
ATOM    544  C   THR A  73     -20.371 -29.668 -29.914  1.00  0.55           C  
ATOM    545  CB  THR A  73     -22.052 -30.843 -31.352  1.00  0.53           C  
ATOM    546  O   THR A  73     -20.380 -30.122 -28.768  1.00  0.54           O  
ATOM    547  CG2 THR A  73     -22.467 -32.218 -30.840  1.00  0.50           C  
ATOM    548  OG1 THR A  73     -22.813 -29.840 -30.667  1.00  0.54           O  
ATOM    549  N   ASP A  74     -19.909 -28.533 -30.210  1.00  0.51           N  
ATOM    550  CA  ASP A  74     -19.913 -27.529 -29.150  1.00  0.52           C  
ATOM    551  C   ASP A  74     -21.287 -27.432 -28.491  1.00  0.50           C  
ATOM    552  CB  ASP A  74     -19.496 -26.164 -29.701  1.00  0.49           C  
ATOM    553  O   ASP A  74     -21.394 -27.433 -27.262  1.00  0.49           O  
ATOM    554  CG  ASP A  74     -17.993 -26.029 -29.875  1.00  0.47           C  
ATOM    555  OD1 ASP A  74     -17.235 -26.811 -29.262  1.00  0.50           O  
ATOM    556  OD2 ASP A  74     -17.564 -25.130 -30.630  1.00  0.56           O  
ATOM    557  N   TYR A  75     -22.411 -27.305 -29.195  1.00  0.52           N  
ATOM    558  CA  TYR A  75     -23.822 -27.286 -28.825  1.00  0.54           C  
ATOM    559  C   TYR A  75     -24.647 -28.145 -29.776  1.00  0.52           C  
ATOM    560  CB  TYR A  75     -24.358 -25.851 -28.820  1.00  0.49           C  
ATOM    561  O   TYR A  75     -24.608 -27.948 -30.992  1.00  0.51           O  
ATOM    562  CG  TYR A  75     -23.754 -24.981 -27.744  1.00  0.48           C  
ATOM    563  CD1 TYR A  75     -24.282 -24.967 -26.455  1.00  0.45           C  
ATOM    564  CD2 TYR A  75     -22.657 -24.171 -28.014  1.00  0.47           C  
ATOM    565  CE1 TYR A  75     -23.730 -24.166 -25.461  1.00  0.45           C  
ATOM    566  CE2 TYR A  75     -22.097 -23.366 -27.028  1.00  0.45           C  
ATOM    567  OH  TYR A  75     -22.090 -22.575 -24.775  1.00  0.39           O  
ATOM    568  CZ  TYR A  75     -22.639 -23.370 -25.756  1.00  0.45           C  
ATOM    569  N   LEU A  76     -25.182 -29.270 -29.099  1.00  0.57           N  
ATOM    570  CA  LEU A  76     -26.240 -30.075 -29.700  1.00  0.56           C  
ATOM    571  C   LEU A  76     -27.579 -29.808 -29.021  1.00  0.57           C  
ATOM    572  CB  LEU A  76     -25.897 -31.564 -29.610  1.00  0.53           C  
ATOM    573  O   LEU A  76     -27.742 -30.083 -27.831  1.00  0.55           O  
ATOM    574  CG  LEU A  76     -26.890 -32.529 -30.259  1.00  0.51           C  
ATOM    575  CD1 LEU A  76     -26.805 -32.435 -31.778  1.00  0.49           C  
ATOM    576  CD2 LEU A  76     -26.632 -33.958 -29.791  1.00  0.52           C  
ATOM    577  N   THR A  77     -28.449 -29.103 -29.652  1.00  0.50           N  
ATOM    578  CA  THR A  77     -29.876 -29.081 -29.349  1.00  0.53           C  
ATOM    579  C   THR A  77     -30.631 -30.071 -30.232  1.00  0.51           C  
ATOM    580  CB  THR A  77     -30.464 -27.671 -29.535  1.00  0.50           C  
ATOM    581  O   THR A  77     -30.710 -29.890 -31.449  1.00  0.51           O  
ATOM    582  CG2 THR A  77     -31.900 -27.602 -29.025  1.00  0.45           C  
ATOM    583  OG1 THR A  77     -29.666 -26.727 -28.810  1.00  0.46           O  
ATOM    584  N   VAL A  78     -30.948 -31.242 -29.606  1.00  0.53           N  
ATOM    585  CA  VAL A  78     -31.870 -32.218 -30.176  1.00  0.54           C  
ATOM    586  C   VAL A  78     -33.248 -32.062 -29.536  1.00  0.55           C  
ATOM    587  CB  VAL A  78     -31.355 -33.663 -29.987  1.00  0.51           C  
ATOM    588  O   VAL A  78     -33.386 -32.158 -28.314  1.00  0.53           O  
ATOM    589  CG1 VAL A  78     -32.267 -34.658 -30.702  1.00  0.47           C  
ATOM    590  CG2 VAL A  78     -29.920 -33.788 -30.495  1.00  0.48           C  
ATOM    591  N   PHE A  79     -34.282 -31.705 -30.221  1.00  0.46           N  
ATOM    592  CA  PHE A  79     -35.621 -31.379 -29.744  1.00  0.48           C  
ATOM    593  C   PHE A  79     -36.459 -32.641 -29.578  1.00  0.46           C  
ATOM    594  CB  PHE A  79     -36.314 -30.410 -30.707  1.00  0.44           C  
ATOM    595  O   PHE A  79     -37.465 -32.635 -28.866  1.00  0.45           O  
ATOM    596  CG  PHE A  79     -35.836 -28.988 -30.586  1.00  0.43           C  
ATOM    597  CD1 PHE A  79     -36.405 -28.125 -29.658  1.00  0.39           C  
ATOM    598  CD2 PHE A  79     -34.817 -28.515 -31.403  1.00  0.44           C  
ATOM    599  CE1 PHE A  79     -35.964 -26.808 -29.544  1.00  0.45           C  
ATOM    600  CE2 PHE A  79     -34.372 -27.200 -31.295  1.00  0.47           C  
ATOM    601  CZ  PHE A  79     -34.947 -26.349 -30.366  1.00  0.42           C  
ATOM    602  N   GLN A  80     -36.068 -33.752 -30.254  1.00  0.45           N  
ATOM    603  CA  GLN A  80     -36.853 -34.972 -30.094  1.00  0.46           C  
ATOM    604  C   GLN A  80     -36.006 -36.100 -29.513  1.00  0.44           C  
ATOM    605  CB  GLN A  80     -37.455 -35.402 -31.433  1.00  0.43           C  
ATOM    606  O   GLN A  80     -36.184 -36.484 -28.356  1.00  0.43           O  
ATOM    607  CG  GLN A  80     -38.721 -34.645 -31.810  1.00  0.41           C  
ATOM    608  CD  GLN A  80     -39.451 -35.270 -32.984  1.00  0.46           C  
ATOM    609  NE2 GLN A  80     -40.644 -34.764 -33.278  1.00  0.39           N  
ATOM    610  OE1 GLN A  80     -38.947 -36.200 -33.622  1.00  0.53           O  
ATOM    611  N   ARG A  81     -35.046 -36.676 -30.025  1.00  0.53           N  
ATOM    612  CA  ARG A  81     -34.297 -37.856 -29.604  1.00  0.53           C  
ATOM    613  C   ARG A  81     -32.896 -37.859 -30.205  1.00  0.53           C  
ATOM    614  CB  ARG A  81     -35.040 -39.134 -29.999  1.00  0.50           C  
ATOM    615  O   ARG A  81     -32.736 -37.724 -31.420  1.00  0.52           O  
ATOM    616  CG  ARG A  81     -34.416 -40.405 -29.445  1.00  0.47           C  
ATOM    617  CD  ARG A  81     -35.248 -41.635 -29.782  1.00  0.50           C  
ATOM    618  NE  ARG A  81     -34.450 -42.856 -29.729  1.00  0.40           N  
ATOM    619  NH1 ARG A  81     -36.243 -44.285 -30.014  1.00  0.30           N  
ATOM    620  NH2 ARG A  81     -34.125 -45.129 -29.777  1.00  0.26           N  
ATOM    621  CZ  ARG A  81     -34.941 -44.088 -29.840  1.00  0.46           C  
ATOM    622  N   LEU A  82     -31.883 -37.843 -29.236  1.00  0.57           N  
ATOM    623  CA  LEU A  82     -30.497 -38.231 -29.475  1.00  0.56           C  
ATOM    624  C   LEU A  82     -30.268 -39.691 -29.099  1.00  0.57           C  
ATOM    625  CB  LEU A  82     -29.544 -37.333 -28.682  1.00  0.54           C  
ATOM    626  O   LEU A  82     -30.379 -40.060 -27.928  1.00  0.56           O  
ATOM    627  CG  LEU A  82     -28.050 -37.616 -28.846  1.00  0.52           C  
ATOM    628  CD1 LEU A  82     -27.601 -37.288 -30.266  1.00  0.50           C  
ATOM    629  CD2 LEU A  82     -27.240 -36.823 -27.827  1.00  0.53           C  
ATOM    630  N   ASP A  83     -30.046 -40.511 -30.130  1.00  0.47           N  
ATOM    631  CA  ASP A  83     -29.563 -41.885 -30.034  1.00  0.49           C  
ATOM    632  C   ASP A  83     -28.098 -41.983 -30.455  1.00  0.47           C  
ATOM    633  CB  ASP A  83     -30.420 -42.816 -30.894  1.00  0.47           C  
ATOM    634  O   ASP A  83     -27.776 -41.843 -31.637  1.00  0.47           O  
ATOM    635  CG  ASP A  83     -31.131 -43.885 -30.082  1.00  0.46           C  
ATOM    636  OD1 ASP A  83     -30.593 -44.318 -29.040  1.00  0.48           O  
ATOM    637  OD2 ASP A  83     -32.236 -44.301 -30.491  1.00  0.59           O  
ATOM    638  N   VAL A  84     -27.192 -41.984 -29.529  1.00  0.51           N  
ATOM    639  CA  VAL A  84     -25.803 -42.399 -29.692  1.00  0.52           C  
ATOM    640  C   VAL A  84     -25.670 -43.890 -29.391  1.00  0.51           C  
ATOM    641  CB  VAL A  84     -24.857 -41.584 -28.782  1.00  0.49           C  
ATOM    642  O   VAL A  84     -25.843 -44.316 -28.247  1.00  0.50           O  
ATOM    643  CG1 VAL A  84     -23.397 -41.930 -29.074  1.00  0.46           C  
ATOM    644  CG2 VAL A  84     -25.101 -40.087 -28.962  1.00  0.46           C  
ATOM    645  N   GLY A  85     -25.733 -44.705 -30.367  1.00  0.42           N  
ATOM    646  CA  GLY A  85     -25.643 -46.152 -30.483  1.00  0.41           C  
ATOM    647  C   GLY A  85     -24.510 -46.747 -29.669  1.00  0.42           C  
ATOM    648  O   GLY A  85     -23.558 -46.047 -29.316  1.00  0.41           O  
ATOM    649  N   ALA A  86     -24.555 -47.953 -29.069  1.00  0.36           N  
ATOM    650  CA  ALA A  86     -23.761 -48.888 -28.275  1.00  0.35           C  
ATOM    651  C   ALA A  86     -22.347 -49.018 -28.834  1.00  0.36           C  
ATOM    652  CB  ALA A  86     -24.438 -50.255 -28.228  1.00  0.33           C  
ATOM    653  O   ALA A  86     -22.137 -49.657 -29.867  1.00  0.35           O  
ATOM    654  N   GLY A  87     -21.673 -47.821 -28.844  1.00  0.35           N  
ATOM    655  CA  GLY A  87     -20.260 -47.587 -29.091  1.00  0.33           C  
ATOM    656  C   GLY A  87     -19.922 -46.119 -29.277  1.00  0.34           C  
ATOM    657  O   GLY A  87     -18.755 -45.762 -29.449  1.00  0.33           O  
ATOM    658  N   GLY A  88     -20.949 -45.099 -29.032  1.00  0.35           N  
ATOM    659  CA  GLY A  88     -20.842 -43.655 -29.164  1.00  0.34           C  
ATOM    660  C   GLY A  88     -20.547 -42.956 -27.850  1.00  0.35           C  
ATOM    661  O   GLY A  88     -21.078 -43.337 -26.805  1.00  0.34           O  
ATOM    662  N   THR A  89     -19.454 -42.521 -27.434  1.00  0.37           N  
ATOM    663  CA  THR A  89     -18.989 -41.557 -26.443  1.00  0.39           C  
ATOM    664  C   THR A  89     -19.774 -40.252 -26.548  1.00  0.37           C  
ATOM    665  CB  THR A  89     -17.485 -41.269 -26.606  1.00  0.35           C  
ATOM    666  O   THR A  89     -19.681 -39.545 -27.553  1.00  0.36           O  
ATOM    667  CG2 THR A  89     -16.872 -40.787 -25.295  1.00  0.33           C  
ATOM    668  OG1 THR A  89     -16.818 -42.467 -27.021  1.00  0.35           O  
ATOM    669  N   VAL A  90     -21.096 -40.140 -25.915  1.00  0.38           N  
ATOM    670  CA  VAL A  90     -21.888 -38.972 -25.547  1.00  0.39           C  
ATOM    671  C   VAL A  90     -21.074 -38.063 -24.628  1.00  0.38           C  
ATOM    672  CB  VAL A  90     -23.212 -39.377 -24.859  1.00  0.35           C  
ATOM    673  O   VAL A  90     -20.716 -38.456 -23.516  1.00  0.37           O  
ATOM    674  CG1 VAL A  90     -24.072 -38.146 -24.577  1.00  0.35           C  
ATOM    675  CG2 VAL A  90     -23.975 -40.380 -25.722  1.00  0.34           C  
ATOM    676  N   PHE A  91     -20.425 -37.112 -24.907  1.00  0.39           N  
ATOM    677  CA  PHE A  91     -19.830 -35.958 -24.242  1.00  0.41           C  
ATOM    678  C   PHE A  91     -20.909 -35.063 -23.644  1.00  0.38           C  
ATOM    679  CB  PHE A  91     -18.967 -35.157 -25.222  1.00  0.35           C  
ATOM    680  O   PHE A  91     -21.604 -34.349 -24.370  1.00  0.37           O  
ATOM    681  CG  PHE A  91     -17.670 -35.831 -25.579  1.00  0.34           C  
ATOM    682  CD1 PHE A  91     -16.550 -35.686 -24.769  1.00  0.33           C  
ATOM    683  CD2 PHE A  91     -17.570 -36.609 -26.725  1.00  0.36           C  
ATOM    684  CE1 PHE A  91     -15.347 -36.309 -25.097  1.00  0.34           C  
ATOM    685  CE2 PHE A  91     -16.372 -37.234 -27.059  1.00  0.38           C  
ATOM    686  CZ  PHE A  91     -15.261 -37.082 -26.244  1.00  0.33           C  
ATOM    687  N   THR A  92     -22.025 -35.485 -22.639  1.00  0.31           N  
ATOM    688  CA  THR A  92     -23.146 -34.860 -21.944  1.00  0.34           C  
ATOM    689  C   THR A  92     -23.572 -35.698 -20.743  1.00  0.32           C  
ATOM    690  CB  THR A  92     -24.347 -34.662 -22.887  1.00  0.29           C  
ATOM    691  O   THR A  92     -24.016 -36.838 -20.900  1.00  0.31           O  
ATOM    692  CG2 THR A  92     -24.817 -33.211 -22.881  1.00  0.29           C  
ATOM    693  OG1 THR A  92     -23.965 -35.023 -24.221  1.00  0.31           O  
ATOM    694  N   ALA A  93     -23.096 -35.545 -19.309  1.00  0.34           N  
ATOM    695  CA  ALA A  93     -23.600 -36.097 -18.054  1.00  0.37           C  
ATOM    696  C   ALA A  93     -24.828 -35.330 -17.571  1.00  0.34           C  
ATOM    697  CB  ALA A  93     -22.509 -36.075 -16.987  1.00  0.31           C  
ATOM    698  O   ALA A  93     -24.709 -34.214 -17.060  1.00  0.33           O  
ATOM    699  N   ILE A  94     -25.971 -35.174 -18.028  1.00  0.36           N  
ATOM    700  CA  ILE A  94     -27.312 -35.011 -17.478  1.00  0.40           C  
ATOM    701  C   ILE A  94     -28.029 -36.359 -17.458  1.00  0.36           C  
ATOM    702  CB  ILE A  94     -28.132 -33.980 -18.285  1.00  0.34           C  
ATOM    703  O   ILE A  94     -28.281 -36.951 -18.510  1.00  0.35           O  
ATOM    704  CG1 ILE A  94     -27.419 -32.623 -18.297  1.00  0.33           C  
ATOM    705  CG2 ILE A  94     -29.547 -33.850 -17.714  1.00  0.32           C  
ATOM    706  CD1 ILE A  94     -28.101 -31.573 -19.165  1.00  0.34           C  
ATOM    707  N   SER A  95     -27.917 -37.176 -16.373  1.00  0.32           N  
ATOM    708  CA  SER A  95     -28.888 -38.222 -16.069  1.00  0.35           C  
ATOM    709  C   SER A  95     -30.161 -37.637 -15.467  1.00  0.33           C  
ATOM    710  CB  SER A  95     -28.286 -39.250 -15.109  1.00  0.30           C  
ATOM    711  O   SER A  95     -30.116 -36.983 -14.423  1.00  0.31           O  
ATOM    712  OG  SER A  95     -29.306 -39.946 -14.414  1.00  0.30           O  
ATOM    713  N   THR A  96     -31.183 -37.181 -16.060  1.00  0.36           N  
ATOM    714  CA  THR A  96     -32.594 -37.327 -15.721  1.00  0.38           C  
ATOM    715  C   THR A  96     -32.958 -38.798 -15.543  1.00  0.37           C  
ATOM    716  CB  THR A  96     -33.496 -36.700 -16.801  1.00  0.35           C  
ATOM    717  O   THR A  96     -32.849 -39.588 -16.483  1.00  0.36           O  
ATOM    718  CG2 THR A  96     -33.328 -35.184 -16.845  1.00  0.34           C  
ATOM    719  OG1 THR A  96     -33.149 -37.245 -18.080  1.00  0.32           O  
ATOM    720  N   THR A  97     -32.590 -39.465 -14.496  1.00  0.34           N  
ATOM    721  CA  THR A  97     -33.341 -40.660 -14.131  1.00  0.36           C  
ATOM    722  C   THR A  97     -34.831 -40.350 -14.022  1.00  0.35           C  
ATOM    723  CB  THR A  97     -32.839 -41.252 -12.801  1.00  0.32           C  
ATOM    724  O   THR A  97     -35.234 -39.479 -13.248  1.00  0.33           O  
ATOM    725  CG2 THR A  97     -31.852 -42.389 -13.044  1.00  0.31           C  
ATOM    726  OG1 THR A  97     -32.189 -40.224 -12.043  1.00  0.31           O  
ATOM    727  N   ASN A  98     -35.625 -40.656 -14.992  1.00  0.37           N  
ATOM    728  CA  ASN A  98     -36.920 -41.325 -14.918  1.00  0.38           C  
ATOM    729  C   ASN A  98     -37.069 -42.115 -13.621  1.00  0.37           C  
ATOM    730  CB  ASN A  98     -37.119 -42.243 -16.125  1.00  0.34           C  
ATOM    731  O   ASN A  98     -36.460 -43.174 -13.461  1.00  0.35           O  
ATOM    732  CG  ASN A  98     -37.566 -41.492 -17.363  1.00  0.33           C  
ATOM    733  ND2 ASN A  98     -37.326 -42.076 -18.531  1.00  0.32           N  
ATOM    734  OD1 ASN A  98     -38.122 -40.394 -17.271  1.00  0.36           O  
ATOM    735  N   GLY A  99     -37.251 -41.455 -12.427  1.00  0.38           N  
ATOM    736  CA  GLY A  99     -38.033 -42.184 -11.442  1.00  0.38           C  
ATOM    737  C   GLY A  99     -39.490 -42.340 -11.834  1.00  0.38           C  
ATOM    738  O   GLY A  99     -40.186 -41.349 -12.067  1.00  0.36           O  
ATOM    739  N   ARG A 100     -39.719 -43.285 -12.607  1.00  0.41           N  
ATOM    740  CA  ARG A 100     -40.801 -44.260 -12.523  1.00  0.42           C  
ATOM    741  C   ARG A 100     -41.362 -44.336 -11.107  1.00  0.41           C  
ATOM    742  CB  ARG A 100     -40.316 -45.641 -12.969  1.00  0.37           C  
ATOM    743  O   ARG A 100     -40.664 -44.747 -10.178  1.00  0.39           O  
ATOM    744  CG  ARG A 100     -40.856 -46.077 -14.322  1.00  0.37           C  
ATOM    745  CD  ARG A 100     -40.395 -47.481 -14.687  1.00  0.42           C  
ATOM    746  NE  ARG A 100     -40.928 -47.904 -15.979  1.00  0.36           N  
ATOM    747  NH1 ARG A 100     -40.055 -50.040 -15.873  1.00  0.28           N  
ATOM    748  NH2 ARG A 100     -41.283 -49.388 -17.695  1.00  0.23           N  
ATOM    749  CZ  ARG A 100     -40.754 -49.110 -16.513  1.00  0.33           C  
ATOM    750  N   ASP A 101     -42.334 -43.597 -10.818  1.00  0.38           N  
ATOM    751  CA  ASP A 101     -43.549 -44.012 -10.124  1.00  0.40           C  
ATOM    752  C   ASP A 101     -44.191 -42.837  -9.390  1.00  0.38           C  
ATOM    753  CB  ASP A 101     -43.245 -45.144  -9.140  1.00  0.33           C  
ATOM    754  O   ASP A 101     -43.540 -42.175  -8.579  1.00  0.35           O  
ATOM    755  CG  ASP A 101     -42.743 -46.404  -9.822  1.00  0.34           C  
ATOM    756  OD1 ASP A 101     -43.040 -46.609 -11.019  1.00  0.38           O  
ATOM    757  OD2 ASP A 101     -42.048 -47.201  -9.156  1.00  0.43           O  
ATOM    758  N   GLY A 102     -45.144 -42.136 -10.040  1.00  0.33           N  
ATOM    759  CA  GLY A 102     -46.473 -42.024  -9.458  1.00  0.34           C  
ATOM    760  C   GLY A 102     -46.624 -40.825  -8.542  1.00  0.33           C  
ATOM    761  O   GLY A 102     -45.962 -40.741  -7.506  1.00  0.32           O  
ATOM    762  N   GLU A 103     -46.924 -39.647  -9.112  1.00  0.34           N  
ATOM    763  CA  GLU A 103     -47.806 -38.642  -8.527  1.00  0.36           C  
ATOM    764  C   GLU A 103     -47.154 -37.262  -8.537  1.00  0.34           C  
ATOM    765  CB  GLU A 103     -48.190 -39.030  -7.097  1.00  0.30           C  
ATOM    766  O   GLU A 103     -46.081 -37.072  -7.961  1.00  0.32           O  
ATOM    767  CG  GLU A 103     -49.422 -39.921  -7.012  1.00  0.31           C  
ATOM    768  CD  GLU A 103     -49.847 -40.221  -5.583  1.00  0.36           C  
ATOM    769  OE1 GLU A 103     -49.002 -40.124  -4.665  1.00  0.46           O  
ATOM    770  OE2 GLU A 103     -51.035 -40.558  -5.381  1.00  0.39           O  
ATOM    771  N   GLY A 104     -47.219 -36.383  -9.635  1.00  0.31           N  
ATOM    772  CA  GLY A 104     -47.662 -35.006  -9.788  1.00  0.33           C  
ATOM    773  C   GLY A 104     -46.799 -34.014  -9.033  1.00  0.31           C  
ATOM    774  O   GLY A 104     -46.999 -33.793  -7.836  1.00  0.30           O  
ATOM    775  N   GLN A 105     -45.452 -33.774  -9.302  1.00  0.36           N  
ATOM    776  CA  GLN A 105     -44.581 -32.628  -9.062  1.00  0.38           C  
ATOM    777  C   GLN A 105     -43.306 -32.722  -9.894  1.00  0.36           C  
ATOM    778  CB  GLN A 105     -44.232 -32.520  -7.577  1.00  0.34           C  
ATOM    779  O   GLN A 105     -42.550 -33.688  -9.775  1.00  0.35           O  
ATOM    780  CG  GLN A 105     -45.353 -31.944  -6.722  1.00  0.33           C  
ATOM    781  CD  GLN A 105     -44.863 -31.430  -5.381  1.00  0.37           C  
ATOM    782  NE2 GLN A 105     -45.708 -30.670  -4.693  1.00  0.34           N  
ATOM    783  OE1 GLN A 105     -43.735 -31.714  -4.967  1.00  0.46           O  
ATOM    784  N   ILE A 106     -43.212 -32.225 -11.162  1.00  0.38           N  
ATOM    785  CA  ILE A 106     -42.058 -31.683 -11.871  1.00  0.40           C  
ATOM    786  C   ILE A 106     -40.919 -31.431 -10.887  1.00  0.38           C  
ATOM    787  CB  ILE A 106     -42.418 -30.380 -12.621  1.00  0.35           C  
ATOM    788  O   ILE A 106     -40.890 -30.399 -10.211  1.00  0.37           O  
ATOM    789  CG1 ILE A 106     -43.566 -30.630 -13.605  1.00  0.34           C  
ATOM    790  CG2 ILE A 106     -41.190 -29.817 -13.343  1.00  0.35           C  
ATOM    791  CD1 ILE A 106     -44.056 -29.376 -14.316  1.00  0.33           C  
ATOM    792  N   GLY A 107     -40.327 -32.205 -10.061  1.00  0.40           N  
ATOM    793  CA  GLY A 107     -39.101 -31.963  -9.316  1.00  0.40           C  
ATOM    794  C   GLY A 107     -38.044 -33.026  -9.546  1.00  0.41           C  
ATOM    795  O   GLY A 107     -37.876 -33.931  -8.726  1.00  0.40           O  
ATOM    796  N   GLY A 108     -37.820 -33.358 -10.696  1.00  0.47           N  
ATOM    797  CA  GLY A 108     -36.619 -34.157 -10.887  1.00  0.47           C  
ATOM    798  C   GLY A 108     -35.401 -33.578 -10.192  1.00  0.48           C  
ATOM    799  O   GLY A 108     -35.141 -32.376 -10.283  1.00  0.46           O  
ATOM    800  N   ARG A 109     -35.096 -34.131  -9.045  1.00  0.58           N  
ATOM    801  CA  ARG A 109     -33.771 -33.978  -8.453  1.00  0.58           C  
ATOM    802  C   ARG A 109     -32.678 -34.221  -9.487  1.00  0.58           C  
ATOM    803  CB  ARG A 109     -33.597 -34.934  -7.271  1.00  0.56           C  
ATOM    804  O   ARG A 109     -32.731 -35.198 -10.237  1.00  0.57           O  
ATOM    805  CG  ARG A 109     -34.543 -34.661  -6.113  1.00  0.55           C  
ATOM    806  CD  ARG A 109     -34.362 -35.670  -4.987  1.00  0.57           C  
ATOM    807  NE  ARG A 109     -35.276 -35.411  -3.879  1.00  0.49           N  
ATOM    808  NH1 ARG A 109     -34.527 -37.167  -2.578  1.00  0.40           N  
ATOM    809  NH2 ARG A 109     -36.204 -35.804  -1.815  1.00  0.35           N  
ATOM    810  CZ  ARG A 109     -35.334 -36.128  -2.760  1.00  0.55           C  
ATOM    811  N   VAL A 110     -32.012 -33.103  -9.840  1.00  0.58           N  
ATOM    812  CA  VAL A 110     -30.847 -33.113 -10.719  1.00  0.57           C  
ATOM    813  C   VAL A 110     -29.614 -33.564  -9.939  1.00  0.58           C  
ATOM    814  CB  VAL A 110     -30.600 -31.725 -11.350  1.00  0.55           C  
ATOM    815  O   VAL A 110     -29.231 -32.932  -8.952  1.00  0.57           O  
ATOM    816  CG1 VAL A 110     -29.406 -31.770 -12.303  1.00  0.50           C  
ATOM    817  CG2 VAL A 110     -31.852 -31.241 -12.080  1.00  0.52           C  
ATOM    818  N   GLY A 111     -29.160 -34.806 -10.224  1.00  0.58           N  
ATOM    819  CA  GLY A 111     -27.834 -35.306  -9.900  1.00  0.58           C  
ATOM    820  C   GLY A 111     -26.828 -35.097 -11.016  1.00  0.58           C  
ATOM    821  O   GLY A 111     -27.001 -35.619 -12.120  1.00  0.58           O  
ATOM    822  N   ILE A 112     -25.877 -34.286 -10.847  1.00  0.57           N  
ATOM    823  CA  ILE A 112     -24.645 -34.237 -11.626  1.00  0.58           C  
ATOM    824  C   ILE A 112     -23.529 -34.958 -10.873  1.00  0.56           C  
ATOM    825  CB  ILE A 112     -24.229 -32.781 -11.935  1.00  0.56           C  
ATOM    826  O   ILE A 112     -23.123 -34.528  -9.791  1.00  0.55           O  
ATOM    827  CG1 ILE A 112     -25.373 -32.034 -12.629  1.00  0.53           C  
ATOM    828  CG2 ILE A 112     -22.958 -32.752 -12.789  1.00  0.54           C  
ATOM    829  CD1 ILE A 112     -25.070 -30.571 -12.923  1.00  0.53           C  
ATOM    830  N   GLY A 113     -23.217 -36.237 -11.295  1.00  0.56           N  
ATOM    831  CA  GLY A 113     -22.264 -37.142 -10.674  1.00  0.56           C  
ATOM    832  C   GLY A 113     -22.804 -37.813  -9.425  1.00  0.55           C  
ATOM    833  O   GLY A 113     -22.037 -38.333  -8.612  1.00  0.55           O  
ATOM    834  N   SER A 114     -24.083 -37.793  -9.204  1.00  0.58           N  
ATOM    835  CA  SER A 114     -24.848 -38.596  -8.255  1.00  0.59           C  
ATOM    836  C   SER A 114     -25.974 -39.352  -8.952  1.00  0.58           C  
ATOM    837  CB  SER A 114     -25.425 -37.712  -7.149  1.00  0.57           C  
ATOM    838  O   SER A 114     -26.796 -38.750  -9.647  1.00  0.57           O  
ATOM    839  OG  SER A 114     -26.147 -38.490  -6.209  1.00  0.60           O  
ATOM    840  N   THR A 115     -25.986 -40.775  -8.777  1.00  0.53           N  
ATOM    841  CA  THR A 115     -27.038 -41.615  -9.339  1.00  0.54           C  
ATOM    842  C   THR A 115     -28.308 -41.528  -8.497  1.00  0.52           C  
ATOM    843  CB  THR A 115     -26.586 -43.083  -9.441  1.00  0.52           C  
ATOM    844  O   THR A 115     -29.379 -41.951  -8.934  1.00  0.53           O  
ATOM    845  CG2 THR A 115     -25.468 -43.245 -10.465  1.00  0.50           C  
ATOM    846  OG1 THR A 115     -26.114 -43.522  -8.161  1.00  0.48           O  
ATOM    847  N   ARG A 116     -28.309 -40.898  -7.223  1.00  0.57           N  
ATOM    848  CA  ARG A 116     -29.357 -40.704  -6.226  1.00  0.56           C  
ATOM    849  C   ARG A 116     -29.257 -39.322  -5.588  1.00  0.58           C  
ATOM    850  CB  ARG A 116     -29.280 -41.786  -5.147  1.00  0.55           C  
ATOM    851  O   ARG A 116     -28.834 -39.193  -4.438  1.00  0.58           O  
ATOM    852  CG  ARG A 116     -29.642 -43.177  -5.642  1.00  0.54           C  
ATOM    853  CD  ARG A 116     -29.639 -44.197  -4.512  1.00  0.56           C  
ATOM    854  NE  ARG A 116     -29.937 -45.541  -4.998  1.00  0.48           N  
ATOM    855  NH1 ARG A 116     -29.704 -46.561  -2.938  1.00  0.38           N  
ATOM    856  NH2 ARG A 116     -30.244 -47.807  -4.785  1.00  0.35           N  
ATOM    857  CZ  ARG A 116     -29.961 -46.633  -4.240  1.00  0.51           C  
ATOM    858  N   PRO A 117     -29.460 -38.176  -6.314  1.00  0.64           N  
ATOM    859  CA  PRO A 117     -29.500 -36.898  -5.599  1.00  0.65           C  
ATOM    860  C   PRO A 117     -30.589 -36.854  -4.530  1.00  0.66           C  
ATOM    861  CB  PRO A 117     -29.782 -35.882  -6.709  1.00  0.63           C  
ATOM    862  O   PRO A 117     -31.755 -37.136  -4.819  1.00  0.64           O  
ATOM    863  CG  PRO A 117     -30.506 -36.658  -7.762  1.00  0.61           C  
ATOM    864  CD  PRO A 117     -30.054 -38.089  -7.696  1.00  0.62           C  
ATOM    865  N   ASP A 118     -30.210 -36.562  -3.132  1.00  0.70           N  
ATOM    866  CA  ASP A 118     -31.067 -36.376  -1.965  1.00  0.70           C  
ATOM    867  C   ASP A 118     -31.585 -34.942  -1.887  1.00  0.70           C  
ATOM    868  CB  ASP A 118     -30.312 -36.733  -0.683  1.00  0.68           C  
ATOM    869  O   ASP A 118     -32.508 -34.651  -1.124  1.00  0.69           O  
ATOM    870  CG  ASP A 118     -30.060 -38.223  -0.538  1.00  0.64           C  
ATOM    871  OD1 ASP A 118     -30.929 -39.030  -0.932  1.00  0.63           O  
ATOM    872  OD2 ASP A 118     -28.983 -38.594  -0.022  1.00  0.69           O  
ATOM    873  N   ALA A 119     -31.305 -34.017  -2.876  1.00  0.69           N  
ATOM    874  CA  ALA A 119     -31.709 -32.614  -2.910  1.00  0.71           C  
ATOM    875  C   ALA A 119     -32.164 -32.207  -4.308  1.00  0.70           C  
ATOM    876  CB  ALA A 119     -30.563 -31.719  -2.445  1.00  0.67           C  
ATOM    877  O   ALA A 119     -32.025 -32.977  -5.262  1.00  0.69           O  
ATOM    878  N   LEU A 120     -32.747 -30.929  -4.537  1.00  0.70           N  
ATOM    879  CA  LEU A 120     -33.196 -30.413  -5.826  1.00  0.71           C  
ATOM    880  C   LEU A 120     -32.071 -30.467  -6.855  1.00  0.69           C  
ATOM    881  CB  LEU A 120     -33.702 -28.975  -5.682  1.00  0.68           C  
ATOM    882  O   LEU A 120     -32.300 -30.828  -8.012  1.00  0.68           O  
ATOM    883  CG  LEU A 120     -35.121 -28.808  -5.137  1.00  0.64           C  
ATOM    884  CD1 LEU A 120     -35.285 -27.431  -4.501  1.00  0.59           C  
ATOM    885  CD2 LEU A 120     -36.148 -29.016  -6.244  1.00  0.60           C  
ATOM    886  N   LEU A 121     -30.864 -30.057  -6.550  1.00  0.64           N  
ATOM    887  CA  LEU A 121     -29.572 -30.210  -7.211  1.00  0.65           C  
ATOM    888  C   LEU A 121     -28.540 -30.803  -6.257  1.00  0.65           C  
ATOM    889  CB  LEU A 121     -29.079 -28.861  -7.741  1.00  0.62           C  
ATOM    890  O   LEU A 121     -28.306 -30.261  -5.175  1.00  0.64           O  
ATOM    891  CG  LEU A 121     -27.703 -28.858  -8.410  1.00  0.60           C  
ATOM    892  CD1 LEU A 121     -27.728 -29.706  -9.678  1.00  0.57           C  
ATOM    893  CD2 LEU A 121     -27.264 -27.432  -8.723  1.00  0.60           C  
ATOM    894  N   GLN A 122     -28.033 -31.861  -6.581  1.00  0.69           N  
ATOM    895  CA  GLN A 122     -26.845 -32.479  -6.001  1.00  0.70           C  
ATOM    896  C   GLN A 122     -25.782 -32.734  -7.065  1.00  0.68           C  
ATOM    897  CB  GLN A 122     -27.209 -33.787  -5.297  1.00  0.66           C  
ATOM    898  O   GLN A 122     -26.017 -33.479  -8.019  1.00  0.67           O  
ATOM    899  CG  GLN A 122     -26.049 -34.422  -4.541  1.00  0.64           C  
ATOM    900  CD  GLN A 122     -26.480 -35.600  -3.688  1.00  0.65           C  
ATOM    901  NE2 GLN A 122     -25.552 -36.516  -3.430  1.00  0.64           N  
ATOM    902  OE1 GLN A 122     -27.637 -35.687  -3.264  1.00  0.74           O  
ATOM    903  N   VAL A 123     -24.778 -31.919  -7.023  1.00  0.67           N  
ATOM    904  CA  VAL A 123     -23.573 -32.117  -7.822  1.00  0.68           C  
ATOM    905  C   VAL A 123     -22.519 -32.849  -6.994  1.00  0.65           C  
ATOM    906  CB  VAL A 123     -23.007 -30.775  -8.339  1.00  0.64           C  
ATOM    907  O   VAL A 123     -21.969 -32.289  -6.043  1.00  0.62           O  
ATOM    908  CG1 VAL A 123     -21.840 -31.014  -9.295  1.00  0.61           C  
ATOM    909  CG2 VAL A 123     -24.105 -29.963  -9.023  1.00  0.60           C  
ATOM    910  N   GLY A 124     -22.363 -34.246  -7.296  1.00  0.71           N  
ATOM    911  CA  GLY A 124     -21.428 -35.182  -6.693  1.00  0.73           C  
ATOM    912  C   GLY A 124     -22.058 -36.043  -5.614  1.00  0.70           C  
ATOM    913  O   GLY A 124     -23.203 -35.813  -5.219  1.00  0.69           O  
ATOM    914  N   GLU A 125     -21.565 -37.291  -5.175  1.00  0.65           N  
ATOM    915  CA  GLU A 125     -21.811 -38.147  -4.018  1.00  0.66           C  
ATOM    916  C   GLU A 125     -20.873 -37.801  -2.865  1.00  0.63           C  
ATOM    917  CB  GLU A 125     -21.657 -39.622  -4.397  1.00  0.61           C  
ATOM    918  O   GLU A 125     -19.697 -37.503  -3.083  1.00  0.59           O  
ATOM    919  CG  GLU A 125     -22.797 -40.161  -5.249  1.00  0.58           C  
ATOM    920  CD  GLU A 125     -22.743 -41.668  -5.440  1.00  0.59           C  
ATOM    921  OE1 GLU A 125     -21.718 -42.289  -5.078  1.00  0.66           O  
ATOM    922  OE2 GLU A 125     -23.733 -42.232  -5.957  1.00  0.61           O  
ATOM    923  N   GLN A 126     -21.558 -37.465  -1.690  1.00  0.59           N  
ATOM    924  CA  GLN A 126     -20.864 -37.456  -0.407  1.00  0.60           C  
ATOM    925  C   GLN A 126     -20.339 -36.062  -0.075  1.00  0.58           C  
ATOM    926  CB  GLN A 126     -19.713 -38.463  -0.411  1.00  0.53           C  
ATOM    927  O   GLN A 126     -20.818 -35.066  -0.623  1.00  0.55           O  
ATOM    928  CG  GLN A 126     -20.163 -39.910  -0.561  1.00  0.50           C  
ATOM    929  CD  GLN A 126     -19.086 -40.903  -0.165  1.00  0.53           C  
ATOM    930  NE2 GLN A 126     -19.441 -42.183  -0.137  1.00  0.44           N  
ATOM    931  OE1 GLN A 126     -17.944 -40.523   0.112  1.00  0.58           O  
ATOM    932  N   LEU A 127     -19.584 -35.751   0.943  1.00  0.56           N  
ATOM    933  CA  LEU A 127     -19.128 -34.615   1.737  1.00  0.56           C  
ATOM    934  C   LEU A 127     -18.551 -33.524   0.842  1.00  0.54           C  
ATOM    935  CB  LEU A 127     -18.079 -35.062   2.758  1.00  0.50           C  
ATOM    936  O   LEU A 127     -18.216 -32.437   1.319  1.00  0.52           O  
ATOM    937  CG  LEU A 127     -18.582 -35.932   3.911  1.00  0.47           C  
ATOM    938  CD1 LEU A 127     -17.407 -36.494   4.703  1.00  0.44           C  
ATOM    939  CD2 LEU A 127     -19.512 -35.133   4.818  1.00  0.48           C  
ATOM    940  N   ASN A 128     -18.633 -33.767  -0.455  1.00  0.61           N  
ATOM    941  CA  ASN A 128     -18.217 -32.766  -1.431  1.00  0.63           C  
ATOM    942  C   ASN A 128     -19.332 -32.454  -2.425  1.00  0.61           C  
ATOM    943  CB  ASN A 128     -16.960 -33.227  -2.171  1.00  0.54           C  
ATOM    944  O   ASN A 128     -19.068 -32.207  -3.603  1.00  0.57           O  
ATOM    945  CG  ASN A 128     -15.775 -33.420  -1.245  1.00  0.50           C  
ATOM    946  ND2 ASN A 128     -14.892 -34.346  -1.597  1.00  0.51           N  
ATOM    947  OD1 ASN A 128     -15.655 -32.742  -0.221  1.00  0.51           O  
ATOM    948  N   SER A 129     -20.564 -32.665  -1.963  1.00  0.65           N  
ATOM    949  CA  SER A 129     -21.703 -32.306  -2.802  1.00  0.68           C  
ATOM    950  C   SER A 129     -22.053 -30.829  -2.657  1.00  0.68           C  
ATOM    951  CB  SER A 129     -22.920 -33.164  -2.451  1.00  0.60           C  
ATOM    952  O   SER A 129     -21.918 -30.257  -1.573  1.00  0.66           O  
ATOM    953  OG  SER A 129     -23.219 -33.069  -1.069  1.00  0.54           O  
ATOM    954  N   LEU A 130     -22.059 -30.204  -3.828  1.00  0.71           N  
ATOM    955  CA  LEU A 130     -23.015 -29.103  -3.851  1.00  0.76           C  
ATOM    956  C   LEU A 130     -24.446 -29.623  -3.763  1.00  0.71           C  
ATOM    957  CB  LEU A 130     -22.840 -28.268  -5.122  1.00  0.69           C  
ATOM    958  O   LEU A 130     -24.877 -30.411  -4.608  1.00  0.69           O  
ATOM    959  CG  LEU A 130     -23.824 -27.113  -5.315  1.00  0.64           C  
ATOM    960  CD1 LEU A 130     -23.599 -26.041  -4.254  1.00  0.62           C  
ATOM    961  CD2 LEU A 130     -23.688 -26.523  -6.715  1.00  0.64           C  
ATOM    962  N   VAL A 131     -25.134 -29.284  -2.752  1.00  0.71           N  
ATOM    963  CA  VAL A 131     -26.554 -29.568  -2.572  1.00  0.75           C  
ATOM    964  C   VAL A 131     -27.345 -28.262  -2.560  1.00  0.73           C  
ATOM    965  CB  VAL A 131     -26.814 -30.359  -1.270  1.00  0.70           C  
ATOM    966  O   VAL A 131     -26.931 -27.284  -1.933  1.00  0.73           O  
ATOM    967  CG1 VAL A 131     -28.300 -30.681  -1.121  1.00  0.59           C  
ATOM    968  CG2 VAL A 131     -25.982 -31.640  -1.250  1.00  0.59           C  
ATOM    969  N   VAL A 132     -28.304 -28.190  -3.442  1.00  0.69           N  
ATOM    970  CA  VAL A 132     -29.425 -27.274  -3.254  1.00  0.73           C  
ATOM    971  C   VAL A 132     -30.637 -28.042  -2.732  1.00  0.70           C  
ATOM    972  CB  VAL A 132     -29.783 -26.539  -4.564  1.00  0.69           C  
ATOM    973  O   VAL A 132     -31.160 -28.926  -3.414  1.00  0.69           O  
ATOM    974  CG1 VAL A 132     -30.875 -25.499  -4.319  1.00  0.64           C  
ATOM    975  CG2 VAL A 132     -28.541 -25.882  -5.164  1.00  0.64           C  
ATOM    976  N   THR A 133     -31.113 -27.801  -1.370  1.00  0.74           N  
ATOM    977  CA  THR A 133     -32.262 -28.473  -0.772  1.00  0.76           C  
ATOM    978  C   THR A 133     -33.564 -27.967  -1.385  1.00  0.74           C  
ATOM    979  CB  THR A 133     -32.296 -28.269   0.754  1.00  0.73           C  
ATOM    980  O   THR A 133     -33.587 -26.915  -2.027  1.00  0.75           O  
ATOM    981  CG2 THR A 133     -30.982 -28.700   1.397  1.00  0.66           C  
ATOM    982  OG1 THR A 133     -32.523 -26.883   1.040  1.00  0.75           O  
ATOM    983  N   ASP A 134     -34.744 -28.617  -1.088  1.00  0.72           N  
ATOM    984  CA  ASP A 134     -36.079 -28.182  -1.486  1.00  0.74           C  
ATOM    985  C   ASP A 134     -36.394 -26.795  -0.929  1.00  0.72           C  
ATOM    986  CB  ASP A 134     -37.133 -29.188  -1.020  1.00  0.71           C  
ATOM    987  O   ASP A 134     -37.114 -26.017  -1.558  1.00  0.72           O  
ATOM    988  CG  ASP A 134     -36.990 -30.547  -1.683  1.00  0.67           C  
ATOM    989  OD1 ASP A 134     -36.526 -30.614  -2.842  1.00  0.69           O  
ATOM    990  OD2 ASP A 134     -37.349 -31.559  -1.043  1.00  0.74           O  
ATOM    991  N   GLY A 135     -35.790 -26.402   0.196  1.00  0.66           N  
ATOM    992  CA  GLY A 135     -36.010 -25.133   0.871  1.00  0.66           C  
ATOM    993  C   GLY A 135     -35.097 -24.028   0.375  1.00  0.65           C  
ATOM    994  O   GLY A 135     -35.142 -22.905   0.882  1.00  0.65           O  
ATOM    995  N   GLY A 136     -34.184 -24.310  -0.822  1.00  0.73           N  
ATOM    996  CA  GLY A 136     -33.274 -23.357  -1.439  1.00  0.74           C  
ATOM    997  C   GLY A 136     -32.058 -23.054  -0.584  1.00  0.72           C  
ATOM    998  O   GLY A 136     -31.389 -22.038  -0.785  1.00  0.71           O  
ATOM    999  N   ASN A 137     -31.703 -23.968   0.365  1.00  0.76           N  
ATOM   1000  CA  ASN A 137     -30.417 -23.917   1.052  1.00  0.81           C  
ATOM   1001  C   ASN A 137     -29.306 -24.538   0.209  1.00  0.78           C  
ATOM   1002  CB  ASN A 137     -30.506 -24.616   2.410  1.00  0.75           C  
ATOM   1003  O   ASN A 137     -29.492 -25.603  -0.383  1.00  0.77           O  
ATOM   1004  CG  ASN A 137     -31.526 -23.976   3.330  1.00  0.69           C  
ATOM   1005  ND2 ASN A 137     -32.061 -24.760   4.259  1.00  0.74           N  
ATOM   1006  OD1 ASN A 137     -31.833 -22.788   3.206  1.00  0.71           O  
ATOM   1007  N   VAL A 138     -28.280 -23.764   0.057  1.00  0.70           N  
ATOM   1008  CA  VAL A 138     -27.102 -24.224  -0.671  1.00  0.73           C  
ATOM   1009  C   VAL A 138     -26.042 -24.712   0.315  1.00  0.68           C  
ATOM   1010  CB  VAL A 138     -26.520 -23.112  -1.572  1.00  0.69           C  
ATOM   1011  O   VAL A 138     -25.652 -23.980   1.228  1.00  0.67           O  
ATOM   1012  CG1 VAL A 138     -25.335 -23.636  -2.380  1.00  0.66           C  
ATOM   1013  CG2 VAL A 138     -27.601 -22.557  -2.498  1.00  0.65           C  
ATOM   1014  N   GLY A 139     -25.681 -25.987   0.247  1.00  0.73           N  
ATOM   1015  CA  GLY A 139     -24.565 -26.618   0.934  1.00  0.76           C  
ATOM   1016  C   GLY A 139     -23.413 -26.964   0.009  1.00  0.72           C  
ATOM   1017  O   GLY A 139     -23.614 -27.586  -1.036  1.00  0.71           O  
ATOM   1018  N   LEU A 140     -22.277 -26.525   0.296  1.00  0.74           N  
ATOM   1019  CA  LEU A 140     -21.011 -27.043  -0.213  1.00  0.76           C  
ATOM   1020  C   LEU A 140     -20.266 -27.816   0.869  1.00  0.68           C  
ATOM   1021  CB  LEU A 140     -20.136 -25.901  -0.736  1.00  0.69           C  
ATOM   1022  O   LEU A 140     -19.866 -27.242   1.884  1.00  0.65           O  
ATOM   1023  CG  LEU A 140     -18.911 -26.306  -1.558  1.00  0.64           C  
ATOM   1024  CD1 LEU A 140     -19.341 -26.864  -2.910  1.00  0.60           C  
ATOM   1025  CD2 LEU A 140     -17.970 -25.120  -1.737  1.00  0.61           C  
ATOM   1026  N   GLY A 141     -20.233 -29.164   0.721  1.00  0.73           N  
ATOM   1027  CA  GLY A 141     -19.656 -30.067   1.703  1.00  0.75           C  
ATOM   1028  C   GLY A 141     -20.592 -30.369   2.858  1.00  0.69           C  
ATOM   1029  O   GLY A 141     -20.155 -30.835   3.913  1.00  0.68           O  
ATOM   1030  N   SER A 142     -21.918 -30.162   2.737  1.00  0.75           N  
ATOM   1031  CA  SER A 142     -23.026 -30.596   3.581  1.00  0.76           C  
ATOM   1032  C   SER A 142     -24.182 -31.133   2.742  1.00  0.75           C  
ATOM   1033  CB  SER A 142     -23.516 -29.444   4.459  1.00  0.73           C  
ATOM   1034  O   SER A 142     -24.669 -30.451   1.839  1.00  0.73           O  
ATOM   1035  OG  SER A 142     -24.565 -29.871   5.311  1.00  0.74           O  
ATOM   1036  N   THR A 143     -24.623 -32.314   3.045  1.00  0.72           N  
ATOM   1037  CA  THR A 143     -25.768 -32.890   2.350  1.00  0.74           C  
ATOM   1038  C   THR A 143     -27.075 -32.328   2.903  1.00  0.73           C  
ATOM   1039  CB  THR A 143     -25.778 -34.425   2.465  1.00  0.69           C  
ATOM   1040  O   THR A 143     -28.129 -32.462   2.277  1.00  0.72           O  
ATOM   1041  CG2 THR A 143     -24.621 -35.042   1.685  1.00  0.62           C  
ATOM   1042  OG1 THR A 143     -25.661 -34.796   3.844  1.00  0.66           O  
ATOM   1043  N   THR A 144     -26.979 -31.658   4.051  1.00  0.69           N  
ATOM   1044  CA  THR A 144     -28.122 -31.078   4.748  1.00  0.71           C  
ATOM   1045  C   THR A 144     -27.812 -29.655   5.204  1.00  0.71           C  
ATOM   1046  CB  THR A 144     -28.528 -31.933   5.963  1.00  0.68           C  
ATOM   1047  O   THR A 144     -27.655 -29.402   6.400  1.00  0.72           O  
ATOM   1048  CG2 THR A 144     -29.063 -33.292   5.525  1.00  0.63           C  
ATOM   1049  OG1 THR A 144     -27.384 -32.131   6.804  1.00  0.69           O  
ATOM   1050  N   PRO A 145     -27.547 -28.645   4.216  1.00  0.77           N  
ATOM   1051  CA  PRO A 145     -27.299 -27.293   4.722  1.00  0.79           C  
ATOM   1052  C   PRO A 145     -28.476 -26.738   5.521  1.00  0.77           C  
ATOM   1053  CB  PRO A 145     -27.070 -26.476   3.448  1.00  0.77           C  
ATOM   1054  O   PRO A 145     -29.604 -26.702   5.023  1.00  0.76           O  
ATOM   1055  CG  PRO A 145     -27.837 -27.198   2.388  1.00  0.75           C  
ATOM   1056  CD  PRO A 145     -27.861 -28.660   2.729  1.00  0.74           C  
ATOM   1057  N   GLY A 146     -28.248 -26.305   6.807  1.00  0.73           N  
ATOM   1058  CA  GLY A 146     -29.217 -25.715   7.717  1.00  0.74           C  
ATOM   1059  C   GLY A 146     -29.346 -24.211   7.557  1.00  0.72           C  
ATOM   1060  O   GLY A 146     -30.295 -23.608   8.061  1.00  0.70           O  
ATOM   1061  N   ALA A 147     -28.511 -23.581   6.725  1.00  0.72           N  
ATOM   1062  CA  ALA A 147     -28.511 -22.155   6.409  1.00  0.76           C  
ATOM   1063  C   ALA A 147     -28.720 -21.925   4.915  1.00  0.74           C  
ATOM   1064  CB  ALA A 147     -27.207 -21.508   6.867  1.00  0.71           C  
ATOM   1065  O   ALA A 147     -28.605 -22.856   4.114  1.00  0.74           O  
ATOM   1066  N   ARG A 148     -28.934 -20.677   4.473  1.00  0.74           N  
ATOM   1067  CA  ARG A 148     -29.162 -20.371   3.064  1.00  0.78           C  
ATOM   1068  C   ARG A 148     -27.944 -20.732   2.221  1.00  0.74           C  
ATOM   1069  CB  ARG A 148     -29.504 -18.890   2.884  1.00  0.72           C  
ATOM   1070  O   ARG A 148     -28.083 -21.222   1.098  1.00  0.73           O  
ATOM   1071  CG  ARG A 148     -30.963 -18.557   3.150  1.00  0.64           C  
ATOM   1072  CD  ARG A 148     -31.890 -19.260   2.168  1.00  0.63           C  
ATOM   1073  NE  ARG A 148     -33.284 -18.878   2.374  1.00  0.59           N  
ATOM   1074  NH1 ARG A 148     -34.114 -20.200   0.672  1.00  0.46           N  
ATOM   1075  NH2 ARG A 148     -35.537 -18.919   1.932  1.00  0.42           N  
ATOM   1076  CZ  ARG A 148     -34.309 -19.333   1.659  1.00  0.60           C  
ATOM   1077  N   PHE A 149     -26.768 -20.481   2.761  1.00  0.70           N  
ATOM   1078  CA  PHE A 149     -25.485 -20.929   2.233  1.00  0.76           C  
ATOM   1079  C   PHE A 149     -24.597 -21.466   3.349  1.00  0.70           C  
ATOM   1080  CB  PHE A 149     -24.775 -19.786   1.501  1.00  0.69           C  
ATOM   1081  O   PHE A 149     -24.361 -20.780   4.345  1.00  0.69           O  
ATOM   1082  CG  PHE A 149     -23.483 -20.194   0.847  1.00  0.68           C  
ATOM   1083  CD1 PHE A 149     -23.483 -21.040  -0.256  1.00  0.67           C  
ATOM   1084  CD2 PHE A 149     -22.267 -19.731   1.334  1.00  0.70           C  
ATOM   1085  CE1 PHE A 149     -22.288 -21.419  -0.864  1.00  0.77           C  
ATOM   1086  CE2 PHE A 149     -21.070 -20.106   0.731  1.00  0.74           C  
ATOM   1087  CZ  PHE A 149     -21.082 -20.951  -0.366  1.00  0.77           C  
ATOM   1088  N   GLN A 150     -24.223 -22.714   3.268  1.00  0.75           N  
ATOM   1089  CA  GLN A 150     -23.363 -23.434   4.201  1.00  0.78           C  
ATOM   1090  C   GLN A 150     -22.219 -24.130   3.470  1.00  0.74           C  
ATOM   1091  CB  GLN A 150     -24.174 -24.456   5.000  1.00  0.72           C  
ATOM   1092  O   GLN A 150     -22.449 -24.891   2.527  1.00  0.72           O  
ATOM   1093  CG  GLN A 150     -23.362 -25.198   6.053  1.00  0.68           C  
ATOM   1094  CD  GLN A 150     -24.221 -26.073   6.947  1.00  0.69           C  
ATOM   1095  NE2 GLN A 150     -23.615 -27.105   7.525  1.00  0.77           N  
ATOM   1096  OE1 GLN A 150     -25.418 -25.824   7.117  1.00  0.80           O  
ATOM   1097  N   VAL A 151     -20.971 -23.747   3.786  1.00  0.73           N  
ATOM   1098  CA  VAL A 151     -19.756 -24.451   3.389  1.00  0.75           C  
ATOM   1099  C   VAL A 151     -19.246 -25.297   4.553  1.00  0.68           C  
ATOM   1100  CB  VAL A 151     -18.658 -23.469   2.922  1.00  0.70           C  
ATOM   1101  O   VAL A 151     -18.915 -24.766   5.616  1.00  0.65           O  
ATOM   1102  CG1 VAL A 151     -17.434 -24.229   2.417  1.00  0.65           C  
ATOM   1103  CG2 VAL A 151     -19.200 -22.541   1.837  1.00  0.63           C  
ATOM   1104  N   GLY A 152     -19.315 -26.672   4.452  1.00  0.77           N  
ATOM   1105  CA  GLY A 152     -18.967 -27.636   5.484  1.00  0.79           C  
ATOM   1106  C   GLY A 152     -19.889 -27.581   6.688  1.00  0.75           C  
ATOM   1107  O   GLY A 152     -20.916 -26.900   6.659  1.00  0.74           O  
ATOM   1108  N   THR A 153     -19.732 -28.297   7.837  1.00  0.68           N  
ATOM   1109  CA  THR A 153     -20.576 -28.347   9.026  1.00  0.70           C  
ATOM   1110  C   THR A 153     -20.429 -27.070   9.847  1.00  0.67           C  
ATOM   1111  CB  THR A 153     -20.233 -29.566   9.902  1.00  0.65           C  
ATOM   1112  O   THR A 153     -21.402 -26.584  10.428  1.00  0.66           O  
ATOM   1113  CG2 THR A 153     -21.017 -30.798   9.462  1.00  0.56           C  
ATOM   1114  OG1 THR A 153     -18.831 -29.843   9.799  1.00  0.57           O  
ATOM   1115  N   GLU A 154     -19.265 -26.319   9.773  1.00  0.59           N  
ATOM   1116  CA  GLU A 154     -19.010 -25.178  10.649  1.00  0.61           C  
ATOM   1117  C   GLU A 154     -18.169 -24.119   9.943  1.00  0.59           C  
ATOM   1118  CB  GLU A 154     -18.315 -25.632  11.935  1.00  0.56           C  
ATOM   1119  O   GLU A 154     -17.891 -23.060  10.511  1.00  0.59           O  
ATOM   1120  CG  GLU A 154     -19.134 -26.609  12.765  1.00  0.54           C  
ATOM   1121  CD  GLU A 154     -18.461 -26.998  14.072  1.00  0.56           C  
ATOM   1122  OE1 GLU A 154     -17.253 -26.713  14.240  1.00  0.68           O  
ATOM   1123  OE2 GLU A 154     -19.145 -27.595  14.933  1.00  0.67           O  
ATOM   1124  N   CYS A 155     -17.832 -24.393   8.686  1.00  0.62           N  
ATOM   1125  CA  CYS A 155     -16.815 -23.545   8.074  1.00  0.73           C  
ATOM   1126  C   CYS A 155     -17.360 -22.147   7.807  1.00  0.61           C  
ATOM   1127  CB  CYS A 155     -16.314 -24.164   6.770  1.00  0.60           C  
ATOM   1128  O   CYS A 155     -16.768 -21.154   8.233  1.00  0.58           O  
ATOM   1129  SG  CYS A 155     -14.963 -25.342   6.996  1.00  0.70           S  
ATOM   1130  N   LEU A 156     -18.399 -22.058   7.115  1.00  0.70           N  
ATOM   1131  CA  LEU A 156     -19.142 -20.850   6.773  1.00  0.76           C  
ATOM   1132  C   LEU A 156     -20.638 -21.134   6.702  1.00  0.70           C  
ATOM   1133  CB  LEU A 156     -18.655 -20.280   5.438  1.00  0.68           C  
ATOM   1134  O   LEU A 156     -21.071 -22.027   5.970  1.00  0.68           O  
ATOM   1135  CG  LEU A 156     -19.372 -19.027   4.934  1.00  0.63           C  
ATOM   1136  CD1 LEU A 156     -19.087 -17.846   5.856  1.00  0.61           C  
ATOM   1137  CD2 LEU A 156     -18.951 -18.709   3.503  1.00  0.65           C  
ATOM   1138  N   ILE A 157     -21.440 -20.365   7.456  1.00  0.66           N  
ATOM   1139  CA  ILE A 157     -22.897 -20.306   7.414  1.00  0.72           C  
ATOM   1140  C   ILE A 157     -23.349 -18.875   7.131  1.00  0.66           C  
ATOM   1141  CB  ILE A 157     -23.521 -20.814   8.733  1.00  0.64           C  
ATOM   1142  O   ILE A 157     -22.855 -17.928   7.747  1.00  0.66           O  
ATOM   1143  CG1 ILE A 157     -23.186 -22.295   8.947  1.00  0.53           C  
ATOM   1144  CG2 ILE A 157     -25.036 -20.590   8.735  1.00  0.53           C  
ATOM   1145  CD1 ILE A 157     -23.730 -22.871  10.247  1.00  0.55           C  
ATOM   1146  N   VAL A 158     -24.154 -18.713   6.106  1.00  0.65           N  
ATOM   1147  CA  VAL A 158     -24.930 -17.500   5.870  1.00  0.71           C  
ATOM   1148  C   VAL A 158     -26.414 -17.784   6.093  1.00  0.62           C  
ATOM   1149  CB  VAL A 158     -24.701 -16.948   4.445  1.00  0.64           C  
ATOM   1150  O   VAL A 158     -27.020 -18.565   5.355  1.00  0.61           O  
ATOM   1151  CG1 VAL A 158     -25.417 -15.611   4.263  1.00  0.56           C  
ATOM   1152  CG2 VAL A 158     -23.207 -16.800   4.165  1.00  0.54           C  
ATOM   1153  N   ASN A 159     -27.053 -17.193   7.120  1.00  0.70           N  
ATOM   1154  CA  ASN A 159     -28.492 -17.170   7.362  1.00  0.74           C  
ATOM   1155  C   ASN A 159     -29.146 -15.942   6.734  1.00  0.67           C  
ATOM   1156  CB  ASN A 159     -28.785 -17.218   8.863  1.00  0.67           C  
ATOM   1157  O   ASN A 159     -28.555 -14.861   6.713  1.00  0.66           O  
ATOM   1158  CG  ASN A 159     -28.818 -18.633   9.407  1.00  0.61           C  
ATOM   1159  ND2 ASN A 159     -28.469 -18.788  10.678  1.00  0.63           N  
ATOM   1160  OD1 ASN A 159     -29.154 -19.579   8.689  1.00  0.60           O  
ATOM   1161  N   THR A 160     -30.192 -15.993   6.057  1.00  0.65           N  
ATOM   1162  CA  THR A 160     -30.876 -14.875   5.416  1.00  0.68           C  
ATOM   1163  C   THR A 160     -31.680 -14.076   6.438  1.00  0.63           C  
ATOM   1164  CB  THR A 160     -31.809 -15.362   4.292  1.00  0.60           C  
ATOM   1165  O   THR A 160     -32.010 -12.912   6.203  1.00  0.60           O  
ATOM   1166  CG2 THR A 160     -31.018 -15.720   3.038  1.00  0.49           C  
ATOM   1167  OG1 THR A 160     -32.524 -16.520   4.740  1.00  0.52           O  
ATOM   1168  N   ASP A 161     -32.137 -14.710   7.688  1.00  0.58           N  
ATOM   1169  CA  ASP A 161     -32.958 -14.040   8.692  1.00  0.59           C  
ATOM   1170  C   ASP A 161     -32.472 -14.362  10.103  1.00  0.56           C  
ATOM   1171  CB  ASP A 161     -34.427 -14.440   8.537  1.00  0.52           C  
ATOM   1172  O   ASP A 161     -32.645 -15.484  10.584  1.00  0.54           O  
ATOM   1173  CG  ASP A 161     -35.385 -13.415   9.119  1.00  0.48           C  
ATOM   1174  OD1 ASP A 161     -34.925 -12.374   9.636  1.00  0.52           O  
ATOM   1175  OD2 ASP A 161     -36.611 -13.651   9.061  1.00  0.61           O  
ATOM   1176  N   PRO A 162     -31.747 -13.389  10.635  1.00  0.61           N  
ATOM   1177  CA  PRO A 162     -31.198 -12.135  10.113  1.00  0.60           C  
ATOM   1178  C   PRO A 162     -29.892 -12.336   9.348  1.00  0.60           C  
ATOM   1179  CB  PRO A 162     -30.969 -11.299  11.375  1.00  0.56           C  
ATOM   1180  O   PRO A 162     -29.238 -13.372   9.497  1.00  0.57           O  
ATOM   1181  CG  PRO A 162     -30.665 -12.296  12.445  1.00  0.54           C  
ATOM   1182  CD  PRO A 162     -31.362 -13.584  12.109  1.00  0.54           C  
ATOM   1183  N   CYS A 163     -29.506 -11.673   8.143  1.00  0.53           N  
ATOM   1184  CA  CYS A 163     -28.281 -11.709   7.354  1.00  0.66           C  
ATOM   1185  C   CYS A 163     -27.067 -11.959   8.241  1.00  0.55           C  
ATOM   1186  CB  CYS A 163     -28.100 -10.400   6.585  1.00  0.51           C  
ATOM   1187  O   CYS A 163     -26.183 -11.108   8.346  1.00  0.53           O  
ATOM   1188  SG  CYS A 163     -29.310 -10.157   5.266  1.00  0.65           S  
ATOM   1189  N   SER A 164     -27.103 -13.150   9.055  1.00  0.72           N  
ATOM   1190  CA  SER A 164     -25.959 -13.449   9.909  1.00  0.77           C  
ATOM   1191  C   SER A 164     -24.966 -14.366   9.202  1.00  0.74           C  
ATOM   1192  CB  SER A 164     -26.419 -14.095  11.217  1.00  0.70           C  
ATOM   1193  O   SER A 164     -25.365 -15.288   8.488  1.00  0.72           O  
ATOM   1194  OG  SER A 164     -27.304 -15.172  10.962  1.00  0.64           O  
ATOM   1195  N   VAL A 165     -23.727 -13.956   9.251  1.00  0.71           N  
ATOM   1196  CA  VAL A 165     -22.589 -14.732   8.770  1.00  0.75           C  
ATOM   1197  C   VAL A 165     -21.827 -15.320   9.955  1.00  0.69           C  
ATOM   1198  CB  VAL A 165     -21.643 -13.872   7.901  1.00  0.69           C  
ATOM   1199  O   VAL A 165     -21.434 -14.594  10.871  1.00  0.68           O  
ATOM   1200  CG1 VAL A 165     -20.489 -14.717   7.362  1.00  0.65           C  
ATOM   1201  CG2 VAL A 165     -22.415 -13.223   6.754  1.00  0.64           C  
ATOM   1202  N   GLY A 166     -21.685 -16.687  10.045  1.00  0.71           N  
ATOM   1203  CA  GLY A 166     -20.899 -17.466  10.989  1.00  0.73           C  
ATOM   1204  C   GLY A 166     -19.707 -18.152  10.349  1.00  0.70           C  
ATOM   1205  O   GLY A 166     -19.854 -18.860   9.350  1.00  0.69           O  
ATOM   1206  N   ILE A 167     -18.525 -17.921  10.828  1.00  0.72           N  
ATOM   1207  CA  ILE A 167     -17.315 -18.693  10.567  1.00  0.75           C  
ATOM   1208  C   ILE A 167     -16.907 -19.453  11.827  1.00  0.67           C  
ATOM   1209  CB  ILE A 167     -16.158 -17.788  10.089  1.00  0.69           C  
ATOM   1210  O   ILE A 167     -16.684 -18.850  12.879  1.00  0.65           O  
ATOM   1211  CG1 ILE A 167     -16.569 -17.016   8.830  1.00  0.64           C  
ATOM   1212  CG2 ILE A 167     -14.894 -18.615   9.836  1.00  0.63           C  
ATOM   1213  CD1 ILE A 167     -15.497 -16.070   8.306  1.00  0.64           C  
ATOM   1214  N   GLY A 168     -16.923 -20.845  11.737  1.00  0.71           N  
ATOM   1215  CA  GLY A 168     -16.618 -21.734  12.847  1.00  0.74           C  
ATOM   1216  C   GLY A 168     -17.746 -21.837  13.856  1.00  0.67           C  
ATOM   1217  O   GLY A 168     -17.523 -22.210  15.009  1.00  0.66           O  
ATOM   1218  N   THR A 169     -19.037 -21.465  13.476  1.00  0.72           N  
ATOM   1219  CA  THR A 169     -20.270 -21.643  14.235  1.00  0.74           C  
ATOM   1220  C   THR A 169     -21.421 -22.033  13.312  1.00  0.71           C  
ATOM   1221  CB  THR A 169     -20.639 -20.365  15.009  1.00  0.71           C  
ATOM   1222  O   THR A 169     -21.465 -21.613  12.154  1.00  0.70           O  
ATOM   1223  CG2 THR A 169     -20.898 -19.201  14.057  1.00  0.66           C  
ATOM   1224  OG1 THR A 169     -21.820 -20.606  15.783  1.00  0.73           O  
ATOM   1225  N   THR A 170     -22.351 -22.842  13.910  1.00  0.71           N  
ATOM   1226  CA  THR A 170     -23.522 -23.277  13.158  1.00  0.73           C  
ATOM   1227  C   THR A 170     -24.708 -22.353  13.421  1.00  0.71           C  
ATOM   1228  CB  THR A 170     -23.908 -24.725  13.513  1.00  0.68           C  
ATOM   1229  O   THR A 170     -25.728 -22.433  12.734  1.00  0.69           O  
ATOM   1230  CG2 THR A 170     -22.852 -25.711  13.026  1.00  0.60           C  
ATOM   1231  OG1 THR A 170     -24.037 -24.844  14.935  1.00  0.64           O  
ATOM   1232  N   LEU A 171     -24.616 -21.495  14.352  1.00  0.69           N  
ATOM   1233  CA  LEU A 171     -25.669 -20.603  14.827  1.00  0.71           C  
ATOM   1234  C   LEU A 171     -25.105 -19.227  15.164  1.00  0.70           C  
ATOM   1235  CB  LEU A 171     -26.362 -21.199  16.055  1.00  0.67           C  
ATOM   1236  O   LEU A 171     -24.934 -18.893  16.339  1.00  0.70           O  
ATOM   1237  CG  LEU A 171     -27.248 -22.421  15.808  1.00  0.64           C  
ATOM   1238  CD1 LEU A 171     -27.544 -23.136  17.122  1.00  0.61           C  
ATOM   1239  CD2 LEU A 171     -28.542 -22.011  15.114  1.00  0.62           C  
ATOM   1240  N   PRO A 172     -24.650 -18.442  14.044  1.00  0.73           N  
ATOM   1241  CA  PRO A 172     -24.262 -17.080  14.420  1.00  0.75           C  
ATOM   1242  C   PRO A 172     -25.408 -16.293  15.050  1.00  0.73           C  
ATOM   1243  CB  PRO A 172     -23.836 -16.455  13.089  1.00  0.72           C  
ATOM   1244  O   PRO A 172     -26.497 -16.213  14.475  1.00  0.72           O  
ATOM   1245  CG  PRO A 172     -24.626 -17.188  12.053  1.00  0.71           C  
ATOM   1246  CD  PRO A 172     -24.873 -18.586  12.542  1.00  0.70           C  
ATOM   1247  N   GLN A 173     -25.230 -15.714  16.216  1.00  0.75           N  
ATOM   1248  CA  GLN A 173     -26.216 -14.969  16.991  1.00  0.76           C  
ATOM   1249  C   GLN A 173     -26.119 -13.472  16.712  1.00  0.73           C  
ATOM   1250  CB  GLN A 173     -26.038 -15.237  18.487  1.00  0.72           C  
ATOM   1251  O   GLN A 173     -26.986 -12.700  17.126  1.00  0.71           O  
ATOM   1252  CG  GLN A 173     -26.284 -16.686  18.886  1.00  0.67           C  
ATOM   1253  CD  GLN A 173     -27.655 -16.901  19.498  1.00  0.67           C  
ATOM   1254  NE2 GLN A 173     -28.345 -17.947  19.054  1.00  0.64           N  
ATOM   1255  OE1 GLN A 173     -28.091 -16.136  20.363  1.00  0.71           O  
ATOM   1256  N   GLN A 174     -25.182 -13.031  15.870  1.00  0.73           N  
ATOM   1257  CA  GLN A 174     -24.916 -11.655  15.462  1.00  0.76           C  
ATOM   1258  C   GLN A 174     -24.715 -11.558  13.952  1.00  0.74           C  
ATOM   1259  CB  GLN A 174     -23.690 -11.106  16.192  1.00  0.72           C  
ATOM   1260  O   GLN A 174     -24.621 -12.578  13.266  1.00  0.73           O  
ATOM   1261  CG  GLN A 174     -23.810 -11.140  17.709  1.00  0.69           C  
ATOM   1262  CD  GLN A 174     -24.913 -10.238  18.231  1.00  0.69           C  
ATOM   1263  NE2 GLN A 174     -25.454 -10.576  19.396  1.00  0.73           N  
ATOM   1264  OE1 GLN A 174     -25.276  -9.245  17.592  1.00  0.77           O  
ATOM   1265  N   LYS A 175     -24.594 -10.345  13.345  1.00  0.69           N  
ATOM   1266  CA  LYS A 175     -24.478 -10.182  11.899  1.00  0.74           C  
ATOM   1267  C   LYS A 175     -23.254 -10.917  11.360  1.00  0.68           C  
ATOM   1268  CB  LYS A 175     -24.405  -8.700  11.529  1.00  0.68           C  
ATOM   1269  O   LYS A 175     -23.300 -11.497  10.273  1.00  0.69           O  
ATOM   1270  CG  LYS A 175     -25.763  -8.021  11.425  1.00  0.62           C  
ATOM   1271  CD  LYS A 175     -25.643  -6.621  10.835  1.00  0.61           C  
ATOM   1272  CE  LYS A 175     -26.998  -5.930  10.755  1.00  0.62           C  
ATOM   1273  NZ  LYS A 175     -26.887  -4.561  10.167  1.00  0.55           N  
ATOM   1274  N   PHE A 176     -22.165 -10.835  12.069  1.00  0.71           N  
ATOM   1275  CA  PHE A 176     -20.923 -11.563  11.834  1.00  0.77           C  
ATOM   1276  C   PHE A 176     -20.391 -12.159  13.132  1.00  0.70           C  
ATOM   1277  CB  PHE A 176     -19.870 -10.642  11.209  1.00  0.70           C  
ATOM   1278  O   PHE A 176     -20.284 -11.463  14.143  1.00  0.68           O  
ATOM   1279  CG  PHE A 176     -18.581 -11.340  10.867  1.00  0.68           C  
ATOM   1280  CD1 PHE A 176     -18.508 -12.203   9.780  1.00  0.66           C  
ATOM   1281  CD2 PHE A 176     -17.441 -11.132  11.632  1.00  0.70           C  
ATOM   1282  CE1 PHE A 176     -17.317 -12.850   9.461  1.00  0.78           C  
ATOM   1283  CE2 PHE A 176     -16.246 -11.775  11.320  1.00  0.75           C  
ATOM   1284  CZ  PHE A 176     -16.187 -12.634  10.234  1.00  0.78           C  
ATOM   1285  N   GLN A 177     -20.173 -13.461  13.194  1.00  0.73           N  
ATOM   1286  CA  GLN A 177     -19.608 -14.193  14.322  1.00  0.76           C  
ATOM   1287  C   GLN A 177     -18.554 -15.193  13.857  1.00  0.71           C  
ATOM   1288  CB  GLN A 177     -20.710 -14.916  15.099  1.00  0.70           C  
ATOM   1289  O   GLN A 177     -18.830 -16.046  13.010  1.00  0.69           O  
ATOM   1290  CG  GLN A 177     -20.218 -15.608  16.363  1.00  0.66           C  
ATOM   1291  CD  GLN A 177     -21.353 -16.123  17.229  1.00  0.68           C  
ATOM   1292  NE2 GLN A 177     -21.017 -16.941  18.221  1.00  0.76           N  
ATOM   1293  OE1 GLN A 177     -22.521 -15.788  17.010  1.00  0.78           O  
ATOM   1294  N   VAL A 178     -17.341 -15.014  14.313  1.00  0.73           N  
ATOM   1295  CA  VAL A 178     -16.247 -15.972  14.193  1.00  0.76           C  
ATOM   1296  C   VAL A 178     -16.109 -16.764  15.491  1.00  0.67           C  
ATOM   1297  CB  VAL A 178     -14.913 -15.269  13.853  1.00  0.68           C  
ATOM   1298  O   VAL A 178     -15.795 -16.198  16.541  1.00  0.63           O  
ATOM   1299  CG1 VAL A 178     -13.802 -16.296  13.636  1.00  0.60           C  
ATOM   1300  CG2 VAL A 178     -15.076 -14.384  12.619  1.00  0.59           C  
ATOM   1301  N   LYS A 179     -16.384 -18.129  15.496  1.00  0.74           N  
ATOM   1302  CA  LYS A 179     -16.328 -19.152  16.537  1.00  0.76           C  
ATOM   1303  C   LYS A 179     -17.371 -18.892  17.620  1.00  0.70           C  
ATOM   1304  CB  LYS A 179     -14.932 -19.211  17.158  1.00  0.69           C  
ATOM   1305  O   LYS A 179     -17.755 -17.745  17.856  1.00  0.67           O  
ATOM   1306  CG  LYS A 179     -13.902 -19.931  16.298  1.00  0.64           C  
ATOM   1307  CD  LYS A 179     -12.601 -20.158  17.057  1.00  0.63           C  
ATOM   1308  CE  LYS A 179     -11.585 -20.915  16.213  1.00  0.67           C  
ATOM   1309  NZ  LYS A 179     -10.312 -21.151  16.957  1.00  0.59           N  
ATOM   1310  N   THR A 180     -18.038 -19.936  18.278  1.00  0.61           N  
ATOM   1311  CA  THR A 180     -18.814 -19.930  19.513  1.00  0.62           C  
ATOM   1312  C   THR A 180     -17.893 -19.922  20.730  1.00  0.59           C  
ATOM   1313  CB  THR A 180     -19.756 -21.146  19.587  1.00  0.56           C  
ATOM   1314  O   THR A 180     -16.889 -20.637  20.760  1.00  0.56           O  
ATOM   1315  CG2 THR A 180     -20.920 -20.999  18.613  1.00  0.50           C  
ATOM   1316  OG1 THR A 180     -19.021 -22.332  19.261  1.00  0.54           O  
ATOM   1317  N   GLY A 181     -18.190 -18.831  21.534  1.00  0.62           N  
ATOM   1318  CA  GLY A 181     -17.602 -18.854  22.864  1.00  0.62           C  
ATOM   1319  C   GLY A 181     -16.658 -17.694  23.119  1.00  0.60           C  
ATOM   1320  O   GLY A 181     -16.656 -16.713  22.373  1.00  0.57           O  
ATOM   1321  N   THR A 182     -15.845 -17.706  24.196  1.00  0.54           N  
ATOM   1322  CA  THR A 182     -15.049 -16.647  24.807  1.00  0.55           C  
ATOM   1323  C   THR A 182     -13.850 -16.298  23.930  1.00  0.54           C  
ATOM   1324  CB  THR A 182     -14.563 -17.051  26.210  1.00  0.50           C  
ATOM   1325  O   THR A 182     -13.058 -15.418  24.274  1.00  0.53           O  
ATOM   1326  CG2 THR A 182     -15.675 -16.899  27.243  1.00  0.46           C  
ATOM   1327  OG1 THR A 182     -14.133 -18.418  26.185  1.00  0.48           O  
ATOM   1328  N   LEU A 183     -13.724 -16.917  22.716  1.00  0.60           N  
ATOM   1329  CA  LEU A 183     -12.530 -16.705  21.904  1.00  0.63           C  
ATOM   1330  C   LEU A 183     -12.899 -16.186  20.519  1.00  0.59           C  
ATOM   1331  CB  LEU A 183     -11.729 -18.004  21.779  1.00  0.54           C  
ATOM   1332  O   LEU A 183     -12.031 -16.035  19.656  1.00  0.57           O  
ATOM   1333  CG  LEU A 183     -11.089 -18.532  23.063  1.00  0.50           C  
ATOM   1334  CD1 LEU A 183     -10.461 -19.901  22.819  1.00  0.46           C  
ATOM   1335  CD2 LEU A 183     -10.049 -17.548  23.587  1.00  0.52           C  
ATOM   1336  N   GLY A 184     -14.138 -15.740  20.320  1.00  0.65           N  
ATOM   1337  CA  GLY A 184     -14.603 -15.328  19.005  1.00  0.68           C  
ATOM   1338  C   GLY A 184     -14.688 -13.821  18.847  1.00  0.66           C  
ATOM   1339  O   GLY A 184     -14.502 -13.079  19.814  1.00  0.61           O  
ATOM   1340  N   ALA A 185     -14.789 -13.402  17.595  1.00  0.69           N  
ATOM   1341  CA  ALA A 185     -15.175 -12.047  17.211  1.00  0.75           C  
ATOM   1342  C   ALA A 185     -16.626 -12.003  16.740  1.00  0.70           C  
ATOM   1343  CB  ALA A 185     -14.248 -11.519  16.120  1.00  0.68           C  
ATOM   1344  O   ALA A 185     -17.103 -12.938  16.092  1.00  0.70           O  
ATOM   1345  N   VAL A 186     -17.376 -10.914  17.140  1.00  0.68           N  
ATOM   1346  CA  VAL A 186     -18.743 -10.651  16.702  1.00  0.74           C  
ATOM   1347  C   VAL A 186     -18.861  -9.209  16.214  1.00  0.70           C  
ATOM   1348  CB  VAL A 186     -19.763 -10.916  17.832  1.00  0.65           C  
ATOM   1349  O   VAL A 186     -18.198  -8.313  16.741  1.00  0.69           O  
ATOM   1350  CG1 VAL A 186     -19.918 -12.416  18.078  1.00  0.54           C  
ATOM   1351  CG2 VAL A 186     -19.336 -10.203  19.113  1.00  0.54           C  
ATOM   1352  N   ILE A 187     -19.571  -8.935  15.173  1.00  0.64           N  
ATOM   1353  CA  ILE A 187     -20.227  -7.670  14.860  1.00  0.70           C  
ATOM   1354  C   ILE A 187     -21.726  -7.787  15.124  1.00  0.63           C  
ATOM   1355  CB  ILE A 187     -19.972  -7.248  13.396  1.00  0.64           C  
ATOM   1356  O   ILE A 187     -22.405  -8.624  14.525  1.00  0.64           O  
ATOM   1357  CG1 ILE A 187     -18.466  -7.171  13.117  1.00  0.59           C  
ATOM   1358  CG2 ILE A 187     -20.654  -5.911  13.092  1.00  0.57           C  
ATOM   1359  CD1 ILE A 187     -18.121  -6.846  11.670  1.00  0.60           C  
ATOM   1360  N   SER A 188     -22.295  -6.884  15.999  1.00  0.71           N  
ATOM   1361  CA  SER A 188     -23.719  -6.888  16.316  1.00  0.74           C  
ATOM   1362  C   SER A 188     -24.542  -6.311  15.170  1.00  0.72           C  
ATOM   1363  CB  SER A 188     -23.985  -6.095  17.596  1.00  0.71           C  
ATOM   1364  O   SER A 188     -23.998  -5.667  14.270  1.00  0.73           O  
ATOM   1365  OG  SER A 188     -23.874  -4.702  17.357  1.00  0.71           O  
ATOM   1366  N   ASP A 189     -25.812  -6.330  15.241  1.00  0.75           N  
ATOM   1367  CA  ASP A 189     -26.734  -5.681  14.313  1.00  0.78           C  
ATOM   1368  C   ASP A 189     -26.590  -4.161  14.369  1.00  0.74           C  
ATOM   1369  CB  ASP A 189     -28.178  -6.084  14.621  1.00  0.74           C  
ATOM   1370  O   ASP A 189     -26.769  -3.478  13.359  1.00  0.73           O  
ATOM   1371  CG  ASP A 189     -28.463  -7.544  14.318  1.00  0.70           C  
ATOM   1372  OD1 ASP A 189     -27.880  -8.093  13.358  1.00  0.71           O  
ATOM   1373  OD2 ASP A 189     -29.280  -8.150  15.044  1.00  0.79           O  
ATOM   1374  N   ALA A 190     -26.163  -3.699  15.449  1.00  0.72           N  
ATOM   1375  CA  ALA A 190     -26.042  -2.263  15.692  1.00  0.75           C  
ATOM   1376  C   ALA A 190     -24.636  -1.769  15.365  1.00  0.71           C  
ATOM   1377  CB  ALA A 190     -26.394  -1.937  17.141  1.00  0.71           C  
ATOM   1378  O   ALA A 190     -24.344  -0.578  15.497  1.00  0.70           O  
ATOM   1379  N   GLY A 191     -23.648  -2.658  14.750  1.00  0.71           N  
ATOM   1380  CA  GLY A 191     -22.311  -2.327  14.285  1.00  0.75           C  
ATOM   1381  C   GLY A 191     -21.274  -2.336  15.392  1.00  0.70           C  
ATOM   1382  O   GLY A 191     -20.125  -1.944  15.178  1.00  0.69           O  
ATOM   1383  N   GLN A 192     -21.625  -2.919  16.569  1.00  0.79           N  
ATOM   1384  CA  GLN A 192     -20.652  -3.069  17.646  1.00  0.83           C  
ATOM   1385  C   GLN A 192     -19.691  -4.220  17.363  1.00  0.81           C  
ATOM   1386  CB  GLN A 192     -21.361  -3.293  18.983  1.00  0.78           C  
ATOM   1387  O   GLN A 192     -20.104  -5.275  16.876  1.00  0.79           O  
ATOM   1388  CG  GLN A 192     -22.326  -2.178  19.361  1.00  0.73           C  
ATOM   1389  CD  GLN A 192     -23.240  -2.558  20.512  1.00  0.72           C  
ATOM   1390  NE2 GLN A 192     -23.216  -1.763  21.576  1.00  0.77           N  
ATOM   1391  OE1 GLN A 192     -23.961  -3.558  20.444  1.00  0.80           O  
ATOM   1392  N   VAL A 193     -18.414  -4.045  17.589  1.00  0.71           N  
ATOM   1393  CA  VAL A 193     -17.380  -5.058  17.397  1.00  0.75           C  
ATOM   1394  C   VAL A 193     -16.932  -5.601  18.752  1.00  0.66           C  
ATOM   1395  CB  VAL A 193     -16.169  -4.492  16.623  1.00  0.69           C  
ATOM   1396  O   VAL A 193     -16.490  -4.842  19.617  1.00  0.64           O  
ATOM   1397  CG1 VAL A 193     -15.128  -5.583  16.377  1.00  0.65           C  
ATOM   1398  CG2 VAL A 193     -16.622  -3.875  15.301  1.00  0.63           C  
ATOM   1399  N   GLY A 194     -17.135  -6.908  19.004  1.00  0.74           N  
ATOM   1400  CA  GLY A 194     -16.643  -7.668  20.142  1.00  0.76           C  
ATOM   1401  C   GLY A 194     -15.550  -8.654  19.774  1.00  0.73           C  
ATOM   1402  O   GLY A 194     -15.707  -9.440  18.838  1.00  0.71           O  
ATOM   1403  N   VAL A 195     -14.438  -8.562  20.383  1.00  0.70           N  
ATOM   1404  CA  VAL A 195     -13.396  -9.584  20.396  1.00  0.73           C  
ATOM   1405  C   VAL A 195     -13.355 -10.264  21.762  1.00  0.65           C  
ATOM   1406  CB  VAL A 195     -12.012  -8.987  20.056  1.00  0.68           C  
ATOM   1407  O   VAL A 195     -13.252  -9.595  22.793  1.00  0.63           O  
ATOM   1408  CG1 VAL A 195     -10.955 -10.086  19.971  1.00  0.63           C  
ATOM   1409  CG2 VAL A 195     -12.077  -8.202  18.747  1.00  0.61           C  
ATOM   1410  N   ARG A 196     -13.610 -11.570  21.806  1.00  0.71           N  
ATOM   1411  CA  ARG A 196     -13.719 -12.460  22.957  1.00  0.73           C  
ATOM   1412  C   ARG A 196     -14.942 -12.116  23.802  1.00  0.67           C  
ATOM   1413  CB  ARG A 196     -12.454 -12.390  23.815  1.00  0.69           C  
ATOM   1414  O   ARG A 196     -14.966 -12.381  25.005  1.00  0.65           O  
ATOM   1415  CG  ARG A 196     -11.223 -12.980  23.145  1.00  0.66           C  
ATOM   1416  CD  ARG A 196     -10.034 -13.031  24.095  1.00  0.66           C  
ATOM   1417  NE  ARG A 196      -9.094 -14.086  23.726  1.00  0.64           N  
ATOM   1418  NH1 ARG A 196      -7.972 -14.078  25.745  1.00  0.49           N  
ATOM   1419  NH2 ARG A 196      -7.336 -15.520  24.081  1.00  0.45           N  
ATOM   1420  CZ  ARG A 196      -8.136 -14.559  24.518  1.00  0.67           C  
ATOM   1421  N   THR A 197     -16.033 -11.489  23.248  1.00  0.72           N  
ATOM   1422  CA  THR A 197     -17.352 -11.231  23.814  1.00  0.73           C  
ATOM   1423  C   THR A 197     -18.418 -11.223  22.722  1.00  0.72           C  
ATOM   1424  CB  THR A 197     -17.382  -9.892  24.574  1.00  0.70           C  
ATOM   1425  O   THR A 197     -18.151 -10.813  21.591  1.00  0.71           O  
ATOM   1426  CG2 THR A 197     -17.136  -8.719  23.631  1.00  0.67           C  
ATOM   1427  OG1 THR A 197     -18.663  -9.731  25.196  1.00  0.74           O  
ATOM   1428  N   SER A 198     -19.595 -11.628  23.123  1.00  0.69           N  
ATOM   1429  CA  SER A 198     -20.800 -11.484  22.313  1.00  0.71           C  
ATOM   1430  C   SER A 198     -21.810 -10.559  22.984  1.00  0.70           C  
ATOM   1431  CB  SER A 198     -21.439 -12.849  22.055  1.00  0.66           C  
ATOM   1432  O   SER A 198     -22.896 -10.326  22.450  1.00  0.68           O  
ATOM   1433  OG  SER A 198     -21.766 -13.490  23.276  1.00  0.64           O  
ATOM   1434  N   THR A 199     -21.607 -10.179  24.059  1.00  0.72           N  
ATOM   1435  CA  THR A 199     -22.544  -9.350  24.810  1.00  0.74           C  
ATOM   1436  C   THR A 199     -22.050  -7.908  24.883  1.00  0.73           C  
ATOM   1437  CB  THR A 199     -22.756  -9.897  26.234  1.00  0.70           C  
ATOM   1438  O   THR A 199     -20.911  -7.656  25.281  1.00  0.73           O  
ATOM   1439  CG2 THR A 199     -23.502 -11.226  26.208  1.00  0.65           C  
ATOM   1440  OG1 THR A 199     -21.481 -10.089  26.860  1.00  0.67           O  
ATOM   1441  N   PHE A 200     -22.841  -6.947  24.422  1.00  0.70           N  
ATOM   1442  CA  PHE A 200     -22.689  -5.500  24.523  1.00  0.74           C  
ATOM   1443  C   PHE A 200     -23.698  -4.917  25.505  1.00  0.69           C  
ATOM   1444  CB  PHE A 200     -22.854  -4.844  23.149  1.00  0.69           C  
ATOM   1445  O   PHE A 200     -24.861  -5.327  25.524  1.00  0.67           O  
ATOM   1446  CG  PHE A 200     -21.863  -5.325  22.123  1.00  0.68           C  
ATOM   1447  CD1 PHE A 200     -20.585  -4.782  22.063  1.00  0.65           C  
ATOM   1448  CD2 PHE A 200     -22.209  -6.322  21.220  1.00  0.69           C  
ATOM   1449  CE1 PHE A 200     -19.666  -5.226  21.115  1.00  0.74           C  
ATOM   1450  CE2 PHE A 200     -21.296  -6.770  20.270  1.00  0.74           C  
ATOM   1451  CZ  PHE A 200     -20.025  -6.220  20.218  1.00  0.71           C  
ATOM   1452  N   GLN A 201     -23.358  -3.850  26.321  1.00  0.71           N  
ATOM   1453  CA  GLN A 201     -24.249  -3.222  27.292  1.00  0.71           C  
ATOM   1454  C   GLN A 201     -24.881  -1.957  26.721  1.00  0.67           C  
ATOM   1455  CB  GLN A 201     -23.493  -2.896  28.582  1.00  0.66           C  
ATOM   1456  O   GLN A 201     -25.568  -1.223  27.435  1.00  0.64           O  
ATOM   1457  CG  GLN A 201     -22.994  -4.124  29.330  1.00  0.61           C  
ATOM   1458  CD  GLN A 201     -22.769  -3.861  30.807  1.00  0.61           C  
ATOM   1459  NE2 GLN A 201     -22.783  -4.921  31.608  1.00  0.55           N  
ATOM   1460  OE1 GLN A 201     -22.584  -2.713  31.225  1.00  0.65           O  
ATOM   1461  N   GLY A 202     -24.873  -1.685  25.368  1.00  0.60           N  
ATOM   1462  CA  GLY A 202     -25.635  -0.733  24.575  1.00  0.62           C  
ATOM   1463  C   GLY A 202     -24.834   0.495  24.186  1.00  0.61           C  
ATOM   1464  O   GLY A 202     -25.083   1.100  23.142  1.00  0.58           O  
ATOM   1465  N   THR A 203     -23.690   0.815  24.830  1.00  0.72           N  
ATOM   1466  CA  THR A 203     -22.951   2.034  24.522  1.00  0.74           C  
ATOM   1467  C   THR A 203     -21.546   1.705  24.027  1.00  0.72           C  
ATOM   1468  CB  THR A 203     -22.862   2.958  25.751  1.00  0.68           C  
ATOM   1469  O   THR A 203     -20.816   2.592  23.581  1.00  0.69           O  
ATOM   1470  CG2 THR A 203     -24.237   3.489  26.141  1.00  0.61           C  
ATOM   1471  OG1 THR A 203     -22.314   2.225  26.854  1.00  0.65           O  
ATOM   1472  N   GLU A 204     -21.127   0.431  23.858  1.00  0.74           N  
ATOM   1473  CA  GLU A 204     -19.815  -0.010  23.394  1.00  0.78           C  
ATOM   1474  C   GLU A 204     -19.795  -0.181  21.878  1.00  0.77           C  
ATOM   1475  CB  GLU A 204     -19.415  -1.320  24.077  1.00  0.73           C  
ATOM   1476  O   GLU A 204     -20.554  -0.983  21.328  1.00  0.77           O  
ATOM   1477  CG  GLU A 204     -19.474  -1.265  25.597  1.00  0.69           C  
ATOM   1478  CD  GLU A 204     -20.680  -1.986  26.177  1.00  0.69           C  
ATOM   1479  OE1 GLU A 204     -21.678  -2.184  25.447  1.00  0.74           O  
ATOM   1480  OE2 GLU A 204     -20.626  -2.356  27.371  1.00  0.71           O  
ATOM   1481  N   VAL A 205     -18.913   0.613  21.203  1.00  0.72           N  
ATOM   1482  CA  VAL A 205     -18.705   0.454  19.767  1.00  0.78           C  
ATOM   1483  C   VAL A 205     -17.639  -0.609  19.514  1.00  0.72           C  
ATOM   1484  CB  VAL A 205     -18.296   1.788  19.103  1.00  0.71           C  
ATOM   1485  O   VAL A 205     -17.700  -1.333  18.517  1.00  0.72           O  
ATOM   1486  CG1 VAL A 205     -19.519   2.673  18.871  1.00  0.59           C  
ATOM   1487  CG2 VAL A 205     -17.261   2.515  19.959  1.00  0.58           C  
ATOM   1488  N   PHE A 206     -16.629  -0.770  20.373  1.00  0.72           N  
ATOM   1489  CA  PHE A 206     -15.551  -1.750  20.341  1.00  0.77           C  
ATOM   1490  C   PHE A 206     -15.261  -2.282  21.739  1.00  0.69           C  
ATOM   1491  CB  PHE A 206     -14.282  -1.137  19.739  1.00  0.71           C  
ATOM   1492  O   PHE A 206     -15.063  -1.506  22.676  1.00  0.67           O  
ATOM   1493  CG  PHE A 206     -13.171  -2.129  19.524  1.00  0.68           C  
ATOM   1494  CD1 PHE A 206     -13.214  -3.021  18.460  1.00  0.67           C  
ATOM   1495  CD2 PHE A 206     -12.084  -2.169  20.387  1.00  0.70           C  
ATOM   1496  CE1 PHE A 206     -12.187  -3.941  18.259  1.00  0.78           C  
ATOM   1497  CE2 PHE A 206     -11.054  -3.085  20.193  1.00  0.76           C  
ATOM   1498  CZ  PHE A 206     -11.108  -3.971  19.128  1.00  0.79           C  
ATOM   1499  N   LYS A 207     -15.289  -3.634  21.983  1.00  0.80           N  
ATOM   1500  CA  LYS A 207     -15.043  -4.336  23.239  1.00  0.81           C  
ATOM   1501  C   LYS A 207     -14.140  -5.547  23.024  1.00  0.78           C  
ATOM   1502  CB  LYS A 207     -16.363  -4.774  23.877  1.00  0.77           C  
ATOM   1503  O   LYS A 207     -14.436  -6.409  22.195  1.00  0.75           O  
ATOM   1504  CG  LYS A 207     -16.204  -5.424  25.243  1.00  0.74           C  
ATOM   1505  CD  LYS A 207     -17.555  -5.705  25.889  1.00  0.74           C  
ATOM   1506  CE  LYS A 207     -17.397  -6.319  27.273  1.00  0.80           C  
ATOM   1507  NZ  LYS A 207     -18.699  -6.381  28.003  1.00  0.73           N  
ATOM   1508  N   VAL A 208     -13.003  -5.560  23.712  1.00  0.72           N  
ATOM   1509  CA  VAL A 208     -12.153  -6.726  23.930  1.00  0.74           C  
ATOM   1510  C   VAL A 208     -12.281  -7.196  25.378  1.00  0.66           C  
ATOM   1511  CB  VAL A 208     -10.675  -6.422  23.598  1.00  0.69           C  
ATOM   1512  O   VAL A 208     -11.973  -6.448  26.309  1.00  0.63           O  
ATOM   1513  CG1 VAL A 208      -9.823  -7.683  23.722  1.00  0.62           C  
ATOM   1514  CG2 VAL A 208     -10.556  -5.829  22.195  1.00  0.61           C  
ATOM   1515  N   ASN A 209     -12.896  -8.383  25.688  1.00  0.75           N  
ATOM   1516  CA  ASN A 209     -12.991  -9.019  26.998  1.00  0.75           C  
ATOM   1517  C   ASN A 209     -11.866 -10.026  27.216  1.00  0.71           C  
ATOM   1518  CB  ASN A 209     -14.352  -9.698  27.167  1.00  0.68           C  
ATOM   1519  O   ASN A 209     -11.822 -11.066  26.556  1.00  0.66           O  
ATOM   1520  CG  ASN A 209     -14.774  -9.805  28.619  1.00  0.62           C  
ATOM   1521  ND2 ASN A 209     -15.922 -10.429  28.859  1.00  0.62           N  
ATOM   1522  OD1 ASN A 209     -14.075  -9.331  29.519  1.00  0.62           O  
ATOM   1523  N   SER A 210     -10.892  -9.657  27.901  1.00  0.63           N  
ATOM   1524  CA  SER A 210      -9.892 -10.530  28.507  1.00  0.65           C  
ATOM   1525  C   SER A 210     -10.068 -10.605  30.020  1.00  0.60           C  
ATOM   1526  CB  SER A 210      -8.481 -10.043  28.173  1.00  0.57           C  
ATOM   1527  O   SER A 210     -10.424  -9.613  30.659  1.00  0.56           O  
ATOM   1528  OG  SER A 210      -7.964  -9.243  29.222  1.00  0.53           O  
ATOM   1529  N   THR A 211     -10.261 -11.781  30.666  1.00  0.56           N  
ATOM   1530  CA  THR A 211     -10.422 -12.086  32.083  1.00  0.57           C  
ATOM   1531  C   THR A 211      -9.755 -11.018  32.945  1.00  0.55           C  
ATOM   1532  CB  THR A 211      -9.836 -13.467  32.428  1.00  0.53           C  
ATOM   1533  O   THR A 211     -10.279 -10.646  33.998  1.00  0.54           O  
ATOM   1534  CG2 THR A 211     -10.927 -14.532  32.474  1.00  0.46           C  
ATOM   1535  OG1 THR A 211      -8.871 -13.832  31.434  1.00  0.50           O  
ATOM   1536  N   ASP A 212      -8.611 -10.414  32.448  1.00  0.50           N  
ATOM   1537  CA  ASP A 212      -7.831  -9.587  33.363  1.00  0.50           C  
ATOM   1538  C   ASP A 212      -7.671  -8.168  32.821  1.00  0.49           C  
ATOM   1539  CB  ASP A 212      -6.457 -10.213  33.614  1.00  0.45           C  
ATOM   1540  O   ASP A 212      -7.364  -7.242  33.574  1.00  0.47           O  
ATOM   1541  CG  ASP A 212      -6.540 -11.605  34.213  1.00  0.42           C  
ATOM   1542  OD1 ASP A 212      -7.484 -11.882  34.985  1.00  0.48           O  
ATOM   1543  OD2 ASP A 212      -5.652 -12.432  33.914  1.00  0.62           O  
ATOM   1544  N   ASN A 213      -8.015  -7.843  31.507  1.00  0.55           N  
ATOM   1545  CA  ASN A 213      -7.771  -6.574  30.829  1.00  0.57           C  
ATOM   1546  C   ASN A 213      -8.801  -6.316  29.733  1.00  0.55           C  
ATOM   1547  CB  ASN A 213      -6.356  -6.540  30.247  1.00  0.48           C  
ATOM   1548  O   ASN A 213      -8.614  -6.734  28.589  1.00  0.52           O  
ATOM   1549  CG  ASN A 213      -5.283  -6.592  31.316  1.00  0.43           C  
ATOM   1550  ND2 ASN A 213      -4.280  -7.437  31.108  1.00  0.49           N  
ATOM   1551  OD1 ASN A 213      -5.355  -5.881  32.321  1.00  0.48           O  
ATOM   1552  N   SER A 214     -10.040  -5.775  30.162  1.00  0.66           N  
ATOM   1553  CA  SER A 214     -11.067  -5.298  29.241  1.00  0.68           C  
ATOM   1554  C   SER A 214     -10.689  -3.948  28.643  1.00  0.67           C  
ATOM   1555  CB  SER A 214     -12.416  -5.190  29.952  1.00  0.60           C  
ATOM   1556  O   SER A 214     -10.084  -3.112  29.317  1.00  0.64           O  
ATOM   1557  OG  SER A 214     -12.306  -4.400  31.123  1.00  0.56           O  
ATOM   1558  N   PHE A 215     -10.610  -3.918  27.308  1.00  0.71           N  
ATOM   1559  CA  PHE A 215     -10.601  -2.701  26.503  1.00  0.76           C  
ATOM   1560  C   PHE A 215     -11.972  -2.450  25.888  1.00  0.73           C  
ATOM   1561  CB  PHE A 215      -9.540  -2.791  25.402  1.00  0.70           C  
ATOM   1562  O   PHE A 215     -12.513  -3.311  25.191  1.00  0.73           O  
ATOM   1563  CG  PHE A 215      -9.429  -1.546  24.564  1.00  0.68           C  
ATOM   1564  CD1 PHE A 215      -8.768  -0.423  25.047  1.00  0.67           C  
ATOM   1565  CD2 PHE A 215      -9.985  -1.499  23.293  1.00  0.70           C  
ATOM   1566  CE1 PHE A 215      -8.664   0.731  24.273  1.00  0.74           C  
ATOM   1567  CE2 PHE A 215      -9.885  -0.350  22.513  1.00  0.72           C  
ATOM   1568  CZ  PHE A 215      -9.225   0.764  23.006  1.00  0.74           C  
ATOM   1569  N   VAL A 216     -12.533  -1.260  26.216  1.00  0.71           N  
ATOM   1570  CA  VAL A 216     -13.827  -0.845  25.687  1.00  0.75           C  
ATOM   1571  C   VAL A 216     -13.725   0.571  25.122  1.00  0.72           C  
ATOM   1572  CB  VAL A 216     -14.930  -0.909  26.768  1.00  0.69           C  
ATOM   1573  O   VAL A 216     -13.081   1.438  25.717  1.00  0.72           O  
ATOM   1574  CG1 VAL A 216     -16.224  -0.277  26.258  1.00  0.60           C  
ATOM   1575  CG2 VAL A 216     -15.170  -2.355  27.198  1.00  0.60           C  
ATOM   1576  N   ILE A 217     -14.303   0.873  23.952  1.00  0.69           N  
ATOM   1577  CA  ILE A 217     -14.664   2.179  23.411  1.00  0.73           C  
ATOM   1578  C   ILE A 217     -16.184   2.300  23.326  1.00  0.68           C  
ATOM   1579  CB  ILE A 217     -14.030   2.409  22.020  1.00  0.69           C  
ATOM   1580  O   ILE A 217     -16.848   1.453  22.724  1.00  0.69           O  
ATOM   1581  CG1 ILE A 217     -12.514   2.192  22.083  1.00  0.67           C  
ATOM   1582  CG2 ILE A 217     -14.362   3.811  21.501  1.00  0.66           C  
ATOM   1583  CD1 ILE A 217     -11.816   2.310  20.735  1.00  0.66           C  
ATOM   1584  N   THR A 218     -16.812   3.471  23.849  1.00  0.76           N  
ATOM   1585  CA  THR A 218     -18.244   3.738  23.781  1.00  0.78           C  
ATOM   1586  C   THR A 218     -18.580   4.575  22.550  1.00  0.77           C  
ATOM   1587  CB  THR A 218     -18.739   4.461  25.047  1.00  0.75           C  
ATOM   1588  O   THR A 218     -17.692   5.171  21.936  1.00  0.76           O  
ATOM   1589  CG2 THR A 218     -18.337   3.701  26.307  1.00  0.67           C  
ATOM   1590  OG1 THR A 218     -18.170   5.775  25.093  1.00  0.73           O  
ATOM   1591  N   ASP A 219     -19.822   4.861  22.246  1.00  0.77           N  
ATOM   1592  CA  ASP A 219     -20.332   5.690  21.158  1.00  0.79           C  
ATOM   1593  C   ASP A 219     -20.049   7.168  21.415  1.00  0.73           C  
ATOM   1594  CB  ASP A 219     -21.834   5.466  20.972  1.00  0.75           C  
ATOM   1595  O   ASP A 219     -19.899   7.949  20.473  1.00  0.71           O  
ATOM   1596  CG  ASP A 219     -22.642   5.806  22.211  1.00  0.70           C  
ATOM   1597  OD1 ASP A 219     -22.045   6.045  23.283  1.00  0.68           O  
ATOM   1598  OD2 ASP A 219     -23.889   5.832  22.117  1.00  0.77           O  
ATOM   1599  N   THR A 220     -19.711   7.543  22.588  1.00  0.73           N  
ATOM   1600  CA  THR A 220     -19.413   8.918  22.975  1.00  0.74           C  
ATOM   1601  C   THR A 220     -17.906   9.149  23.031  1.00  0.71           C  
ATOM   1602  CB  THR A 220     -20.040   9.263  24.339  1.00  0.72           C  
ATOM   1603  O   THR A 220     -17.453  10.243  23.375  1.00  0.69           O  
ATOM   1604  CG2 THR A 220     -21.563   9.219  24.271  1.00  0.65           C  
ATOM   1605  OG1 THR A 220     -19.589   8.318  25.318  1.00  0.68           O  
ATOM   1606  N   GLY A 221     -16.971   8.158  22.529  1.00  0.70           N  
ATOM   1607  CA  GLY A 221     -15.519   8.232  22.502  1.00  0.71           C  
ATOM   1608  C   GLY A 221     -14.887   8.060  23.871  1.00  0.67           C  
ATOM   1609  O   GLY A 221     -13.725   8.418  24.073  1.00  0.67           O  
ATOM   1610  N   ASN A 222     -15.590   7.400  24.853  1.00  0.77           N  
ATOM   1611  CA  ASN A 222     -14.969   7.009  26.114  1.00  0.79           C  
ATOM   1612  C   ASN A 222     -14.230   5.680  25.986  1.00  0.79           C  
ATOM   1613  CB  ASN A 222     -16.016   6.930  27.226  1.00  0.76           C  
ATOM   1614  O   ASN A 222     -14.750   4.730  25.399  1.00  0.78           O  
ATOM   1615  CG  ASN A 222     -16.779   8.228  27.403  1.00  0.71           C  
ATOM   1616  ND2 ASN A 222     -18.046   8.124  27.785  1.00  0.72           N  
ATOM   1617  OD1 ASN A 222     -16.234   9.316  27.198  1.00  0.71           O  
ATOM   1618  N   VAL A 223     -13.044   5.665  26.443  1.00  0.67           N  
ATOM   1619  CA  VAL A 223     -12.157   4.506  26.421  1.00  0.69           C  
ATOM   1620  C   VAL A 223     -11.988   3.958  27.836  1.00  0.65           C  
ATOM   1621  CB  VAL A 223     -10.779   4.857  25.817  1.00  0.65           C  
ATOM   1622  O   VAL A 223     -11.632   4.697  28.756  1.00  0.64           O  
ATOM   1623  CG1 VAL A 223      -9.887   3.619  25.750  1.00  0.63           C  
ATOM   1624  CG2 VAL A 223     -10.946   5.475  24.430  1.00  0.62           C  
ATOM   1625  N   GLY A 224     -12.396   2.676  28.092  1.00  0.74           N  
ATOM   1626  CA  GLY A 224     -12.097   1.891  29.278  1.00  0.74           C  
ATOM   1627  C   GLY A 224     -10.973   0.894  29.067  1.00  0.74           C  
ATOM   1628  O   GLY A 224     -11.000   0.114  28.113  1.00  0.73           O  
ATOM   1629  N   ILE A 225      -9.895   0.873  29.854  1.00  0.71           N  
ATOM   1630  CA  ILE A 225      -8.844  -0.127  30.009  1.00  0.72           C  
ATOM   1631  C   ILE A 225      -8.912  -0.735  31.408  1.00  0.68           C  
ATOM   1632  CB  ILE A 225      -7.445   0.480  29.756  1.00  0.68           C  
ATOM   1633  O   ILE A 225      -8.772  -0.026  32.407  1.00  0.65           O  
ATOM   1634  CG1 ILE A 225      -7.399   1.159  28.382  1.00  0.65           C  
ATOM   1635  CG2 ILE A 225      -6.361  -0.595  29.872  1.00  0.63           C  
ATOM   1636  CD1 ILE A 225      -6.083   1.867  28.086  1.00  0.64           C  
ATOM   1637  N   GLY A 226      -9.349  -1.934  31.560  1.00  0.72           N  
ATOM   1638  CA  GLY A 226      -9.616  -2.664  32.789  1.00  0.73           C  
ATOM   1639  C   GLY A 226     -11.019  -2.442  33.321  1.00  0.69           C  
ATOM   1640  O   GLY A 226     -11.471  -3.163  34.214  1.00  0.69           O  
ATOM   1641  N   SER A 227     -11.735  -1.452  32.739  1.00  0.75           N  
ATOM   1642  CA  SER A 227     -13.114  -1.158  33.115  1.00  0.76           C  
ATOM   1643  C   SER A 227     -14.068  -1.394  31.949  1.00  0.75           C  
ATOM   1644  CB  SER A 227     -13.240   0.286  33.603  1.00  0.73           C  
ATOM   1645  O   SER A 227     -13.796  -0.972  30.822  1.00  0.74           O  
ATOM   1646  OG  SER A 227     -14.565   0.560  34.026  1.00  0.72           O  
ATOM   1647  N   LEU A 228     -15.144  -2.082  32.168  1.00  0.70           N  
ATOM   1648  CA  LEU A 228     -16.237  -2.310  31.229  1.00  0.71           C  
ATOM   1649  C   LEU A 228     -17.196  -1.124  31.214  1.00  0.70           C  
ATOM   1650  CB  LEU A 228     -16.995  -3.590  31.589  1.00  0.68           C  
ATOM   1651  O   LEU A 228     -17.994  -0.978  30.286  1.00  0.68           O  
ATOM   1652  CG  LEU A 228     -16.255  -4.907  31.349  1.00  0.66           C  
ATOM   1653  CD1 LEU A 228     -17.077  -6.080  31.872  1.00  0.62           C  
ATOM   1654  CD2 LEU A 228     -15.946  -5.084  29.866  1.00  0.63           C  
ATOM   1655  N   ASP A 229     -17.162  -0.214  32.114  1.00  0.68           N  
ATOM   1656  CA  ASP A 229     -17.923   1.027  32.228  1.00  0.68           C  
ATOM   1657  C   ASP A 229     -16.994   2.235  32.313  1.00  0.68           C  
ATOM   1658  CB  ASP A 229     -18.841   0.982  33.451  1.00  0.66           C  
ATOM   1659  O   ASP A 229     -16.580   2.631  33.405  1.00  0.67           O  
ATOM   1660  CG  ASP A 229     -19.831   2.133  33.492  1.00  0.63           C  
ATOM   1661  OD1 ASP A 229     -19.768   3.023  32.616  1.00  0.66           O  
ATOM   1662  OD2 ASP A 229     -20.679   2.152  34.410  1.00  0.71           O  
ATOM   1663  N   PRO A 230     -16.502   2.638  31.008  1.00  0.69           N  
ATOM   1664  CA  PRO A 230     -15.591   3.783  31.068  1.00  0.68           C  
ATOM   1665  C   PRO A 230     -16.224   5.007  31.725  1.00  0.67           C  
ATOM   1666  CB  PRO A 230     -15.272   4.057  29.596  1.00  0.66           C  
ATOM   1667  O   PRO A 230     -15.546   6.013  31.947  1.00  0.64           O  
ATOM   1668  CG  PRO A 230     -16.408   3.448  28.839  1.00  0.65           C  
ATOM   1669  CD  PRO A 230     -17.006   2.353  29.676  1.00  0.65           C  
ATOM   1670  N   THR A 231     -17.567   4.992  32.110  1.00  0.66           N  
ATOM   1671  CA  THR A 231     -18.255   6.112  32.743  1.00  0.65           C  
ATOM   1672  C   THR A 231     -18.382   5.888  34.247  1.00  0.63           C  
ATOM   1673  CB  THR A 231     -19.653   6.325  32.134  1.00  0.63           C  
ATOM   1674  O   THR A 231     -18.716   6.812  34.992  1.00  0.61           O  
ATOM   1675  CG2 THR A 231     -19.567   6.568  30.631  1.00  0.58           C  
ATOM   1676  OG1 THR A 231     -20.455   5.161  32.373  1.00  0.63           O  
ATOM   1677  N   ALA A 232     -18.107   4.665  34.732  1.00  0.62           N  
ATOM   1678  CA  ALA A 232     -18.245   4.348  36.151  1.00  0.61           C  
ATOM   1679  C   ALA A 232     -16.912   4.501  36.878  1.00  0.61           C  
ATOM   1680  CB  ALA A 232     -18.786   2.931  36.329  1.00  0.58           C  
ATOM   1681  O   ALA A 232     -15.984   3.718  36.659  1.00  0.59           O  
ATOM   1682  N   ILE A 233     -16.486   5.507  37.602  1.00  0.53           N  
ATOM   1683  CA  ILE A 233     -15.585   5.527  38.749  1.00  0.53           C  
ATOM   1684  C   ILE A 233     -16.334   5.076  40.001  1.00  0.54           C  
ATOM   1685  CB  ILE A 233     -14.976   6.931  38.964  1.00  0.51           C  
ATOM   1686  O   ILE A 233     -17.285   5.732  40.433  1.00  0.53           O  
ATOM   1687  CG1 ILE A 233     -14.245   7.396  37.700  1.00  0.47           C  
ATOM   1688  CG2 ILE A 233     -14.035   6.932  40.172  1.00  0.47           C  
ATOM   1689  CD1 ILE A 233     -13.715   8.821  37.780  1.00  0.47           C  
ATOM   1690  N   PRO A 234     -15.961   3.775  40.404  1.00  0.53           N  
ATOM   1691  CA  PRO A 234     -16.457   3.427  41.737  1.00  0.53           C  
ATOM   1692  C   PRO A 234     -16.192   4.521  42.769  1.00  0.54           C  
ATOM   1693  CB  PRO A 234     -15.682   2.153  42.081  1.00  0.52           C  
ATOM   1694  O   PRO A 234     -15.044   4.931  42.959  1.00  0.54           O  
ATOM   1695  CG  PRO A 234     -15.150   1.665  40.772  1.00  0.52           C  
ATOM   1696  CD  PRO A 234     -15.028   2.836  39.840  1.00  0.54           C  
ATOM   1697  N   GLY A 235     -17.375   5.138  43.352  1.00  0.44           N  
ATOM   1698  CA  GLY A 235     -17.434   6.056  44.478  1.00  0.43           C  
ATOM   1699  C   GLY A 235     -17.430   7.515  44.060  1.00  0.44           C  
ATOM   1700  O   GLY A 235     -17.562   8.407  44.900  1.00  0.44           O  
ATOM   1701  N   TYR A 236     -17.363   7.826  42.702  1.00  0.48           N  
ATOM   1702  CA  TYR A 236     -17.550   9.178  42.189  1.00  0.49           C  
ATOM   1703  C   TYR A 236     -18.728   9.238  41.224  1.00  0.48           C  
ATOM   1704  CB  TYR A 236     -16.278   9.669  41.491  1.00  0.46           C  
ATOM   1705  O   TYR A 236     -18.730   8.559  40.195  1.00  0.47           O  
ATOM   1706  CG  TYR A 236     -15.237  10.215  42.439  1.00  0.45           C  
ATOM   1707  CD1 TYR A 236     -15.201  11.570  42.760  1.00  0.41           C  
ATOM   1708  CD2 TYR A 236     -14.288   9.377  43.015  1.00  0.44           C  
ATOM   1709  CE1 TYR A 236     -14.243  12.078  43.631  1.00  0.44           C  
ATOM   1710  CE2 TYR A 236     -13.326   9.874  43.888  1.00  0.47           C  
ATOM   1711  OH  TYR A 236     -12.361  11.720  45.053  1.00  0.41           O  
ATOM   1712  CZ  TYR A 236     -13.311  11.223  44.190  1.00  0.40           C  
ATOM   1713  N   ASN A 237     -19.964   9.757  41.528  1.00  0.45           N  
ATOM   1714  CA  ASN A 237     -20.990  10.310  40.650  1.00  0.45           C  
ATOM   1715  C   ASN A 237     -20.444  11.454  39.801  1.00  0.45           C  
ATOM   1716  CB  ASN A 237     -22.196  10.781  41.464  1.00  0.42           C  
ATOM   1717  O   ASN A 237     -20.609  12.625  40.149  1.00  0.43           O  
ATOM   1718  CG  ASN A 237     -23.420   9.911  41.252  1.00  0.41           C  
ATOM   1719  ND2 ASN A 237     -24.395  10.032  42.145  1.00  0.45           N  
ATOM   1720  OD1 ASN A 237     -23.487   9.137  40.294  1.00  0.45           O  
ATOM   1721  N   VAL A 238     -19.310  11.295  38.909  1.00  0.48           N  
ATOM   1722  CA  VAL A 238     -18.979  12.321  37.926  1.00  0.49           C  
ATOM   1723  C   VAL A 238     -20.115  12.453  36.914  1.00  0.48           C  
ATOM   1724  CB  VAL A 238     -17.652  12.005  37.200  1.00  0.46           C  
ATOM   1725  O   VAL A 238     -20.453  11.490  36.222  1.00  0.47           O  
ATOM   1726  CG1 VAL A 238     -17.065  13.268  36.573  1.00  0.43           C  
ATOM   1727  CG2 VAL A 238     -16.654  11.370  38.166  1.00  0.44           C  
ATOM   1728  N   ALA A 239     -20.994  13.512  36.987  1.00  0.50           N  
ATOM   1729  CA  ALA A 239     -21.995  13.974  36.029  1.00  0.49           C  
ATOM   1730  C   ALA A 239     -21.412  14.052  34.621  1.00  0.49           C  
ATOM   1731  CB  ALA A 239     -22.545  15.335  36.449  1.00  0.46           C  
ATOM   1732  O   ALA A 239     -20.316  14.584  34.424  1.00  0.46           O  
ATOM   1733  N   ASP A 240     -21.824  13.102  33.643  1.00  0.46           N  
ATOM   1734  CA  ASP A 240     -21.993  12.734  32.241  1.00  0.48           C  
ATOM   1735  C   ASP A 240     -21.112  13.595  31.337  1.00  0.46           C  
ATOM   1736  CB  ASP A 240     -23.459  12.864  31.824  1.00  0.42           C  
ATOM   1737  O   ASP A 240     -21.295  14.812  31.260  1.00  0.45           O  
ATOM   1738  CG  ASP A 240     -24.324  11.726  32.337  1.00  0.41           C  
ATOM   1739  OD1 ASP A 240     -23.781  10.654  32.681  1.00  0.43           O  
ATOM   1740  OD2 ASP A 240     -25.560  11.902  32.396  1.00  0.47           O  
ATOM   1741  N   GLY A 241     -19.789  13.093  31.070  1.00  0.50           N  
ATOM   1742  CA  GLY A 241     -19.094  13.381  29.826  1.00  0.50           C  
ATOM   1743  C   GLY A 241     -17.678  13.883  30.037  1.00  0.50           C  
ATOM   1744  O   GLY A 241     -17.029  14.341  29.094  1.00  0.48           O  
ATOM   1745  N   ILE A 242     -17.249  13.708  31.371  1.00  0.47           N  
ATOM   1746  CA  ILE A 242     -15.953  14.330  31.623  1.00  0.47           C  
ATOM   1747  C   ILE A 242     -14.849  13.279  31.529  1.00  0.48           C  
ATOM   1748  CB  ILE A 242     -15.917  15.023  33.003  1.00  0.43           C  
ATOM   1749  O   ILE A 242     -13.716  13.591  31.154  1.00  0.46           O  
ATOM   1750  CG1 ILE A 242     -16.967  16.139  33.068  1.00  0.37           C  
ATOM   1751  CG2 ILE A 242     -14.517  15.570  33.297  1.00  0.38           C  
ATOM   1752  CD1 ILE A 242     -17.060  16.822  34.425  1.00  0.35           C  
ATOM   1753  N   ILE A 243     -15.196  11.943  31.484  1.00  0.59           N  
ATOM   1754  CA  ILE A 243     -14.100  10.982  31.432  1.00  0.59           C  
ATOM   1755  C   ILE A 243     -14.084  10.290  30.071  1.00  0.60           C  
ATOM   1756  CB  ILE A 243     -14.212   9.936  32.564  1.00  0.56           C  
ATOM   1757  O   ILE A 243     -14.997   9.528  29.745  1.00  0.59           O  
ATOM   1758  CG1 ILE A 243     -14.241  10.629  33.931  1.00  0.49           C  
ATOM   1759  CG2 ILE A 243     -13.061   8.929  32.485  1.00  0.50           C  
ATOM   1760  CD1 ILE A 243     -14.444   9.678  35.103  1.00  0.50           C  
ATOM   1761  N   LYS A 244     -13.013  10.688  29.321  1.00  0.64           N  
ATOM   1762  CA  LYS A 244     -12.780  10.078  28.015  1.00  0.66           C  
ATOM   1763  C   LYS A 244     -11.937   8.812  28.142  1.00  0.66           C  
ATOM   1764  CB  LYS A 244     -12.095  11.071  27.074  1.00  0.62           C  
ATOM   1765  O   LYS A 244     -12.075   7.886  27.340  1.00  0.66           O  
ATOM   1766  CG  LYS A 244     -12.961  12.263  26.696  1.00  0.59           C  
ATOM   1767  CD  LYS A 244     -14.236  11.826  25.985  1.00  0.60           C  
ATOM   1768  CE  LYS A 244     -15.017  13.019  25.452  1.00  0.56           C  
ATOM   1769  NZ  LYS A 244     -16.295  12.599  24.803  1.00  0.50           N  
ATOM   1770  N   LEU A 245     -11.139   8.638  29.195  1.00  0.64           N  
ATOM   1771  CA  LEU A 245     -10.290   7.492  29.499  1.00  0.65           C  
ATOM   1772  C   LEU A 245     -10.456   7.063  30.953  1.00  0.64           C  
ATOM   1773  CB  LEU A 245      -8.822   7.822  29.216  1.00  0.61           C  
ATOM   1774  O   LEU A 245     -10.151   7.830  31.870  1.00  0.62           O  
ATOM   1775  CG  LEU A 245      -7.812   6.707  29.491  1.00  0.59           C  
ATOM   1776  CD1 LEU A 245      -8.098   5.502  28.601  1.00  0.57           C  
ATOM   1777  CD2 LEU A 245      -6.388   7.210  29.276  1.00  0.61           C  
ATOM   1778  N   ASN A 246     -10.984   5.835  31.192  1.00  0.69           N  
ATOM   1779  CA  ASN A 246     -11.004   5.090  32.446  1.00  0.70           C  
ATOM   1780  C   ASN A 246     -10.083   3.874  32.391  1.00  0.69           C  
ATOM   1781  CB  ASN A 246     -12.431   4.660  32.792  1.00  0.67           C  
ATOM   1782  O   ASN A 246     -10.279   2.979  31.566  1.00  0.67           O  
ATOM   1783  CG  ASN A 246     -12.540   4.064  34.182  1.00  0.63           C  
ATOM   1784  ND2 ASN A 246     -13.750   3.677  34.567  1.00  0.66           N  
ATOM   1785  OD1 ASN A 246     -11.545   3.952  34.903  1.00  0.65           O  
ATOM   1786  N   VAL A 247      -9.001   3.967  33.116  1.00  0.66           N  
ATOM   1787  CA  VAL A 247      -8.037   2.886  33.289  1.00  0.66           C  
ATOM   1788  C   VAL A 247      -8.169   2.295  34.691  1.00  0.65           C  
ATOM   1789  CB  VAL A 247      -6.590   3.373  33.050  1.00  0.63           C  
ATOM   1790  O   VAL A 247      -7.977   2.995  35.687  1.00  0.64           O  
ATOM   1791  CG1 VAL A 247      -5.613   2.199  33.082  1.00  0.59           C  
ATOM   1792  CG2 VAL A 247      -6.491   4.118  31.720  1.00  0.59           C  
ATOM   1793  N   GLU A 248      -8.702   1.051  34.911  1.00  0.64           N  
ATOM   1794  CA  GLU A 248      -8.633   0.242  36.124  1.00  0.64           C  
ATOM   1795  C   GLU A 248      -7.350  -0.584  36.165  1.00  0.62           C  
ATOM   1796  CB  GLU A 248      -9.853  -0.676  36.229  1.00  0.62           C  
ATOM   1797  O   GLU A 248      -7.080  -1.365  35.250  1.00  0.61           O  
ATOM   1798  CG  GLU A 248     -11.053  -0.030  36.905  1.00  0.60           C  
ATOM   1799  CD  GLU A 248     -12.223  -0.983  37.091  1.00  0.61           C  
ATOM   1800  OE1 GLU A 248     -12.141  -2.142  36.625  1.00  0.64           O  
ATOM   1801  OE2 GLU A 248     -13.230  -0.567  37.706  1.00  0.59           O  
ATOM   1802  N   GLY A 249      -6.549  -0.165  37.033  1.00  0.55           N  
ATOM   1803  CA  GLY A 249      -5.215  -0.684  37.287  1.00  0.56           C  
ATOM   1804  C   GLY A 249      -4.146   0.393  37.283  1.00  0.53           C  
ATOM   1805  O   GLY A 249      -4.447   1.575  37.459  1.00  0.51           O  
ATOM   1806  N   THR A 250      -2.906   0.083  37.152  1.00  0.45           N  
ATOM   1807  CA  THR A 250      -1.792   1.023  37.119  1.00  0.46           C  
ATOM   1808  C   THR A 250      -1.570   1.549  35.704  1.00  0.45           C  
ATOM   1809  CB  THR A 250      -0.496   0.371  37.636  1.00  0.44           C  
ATOM   1810  O   THR A 250      -1.391   0.769  34.766  1.00  0.45           O  
ATOM   1811  CG2 THR A 250       0.480   1.423  38.155  1.00  0.39           C  
ATOM   1812  OG1 THR A 250      -0.815  -0.535  38.699  1.00  0.42           O  
ATOM   1813  N   VAL A 251      -2.082   2.795  35.393  1.00  0.49           N  
ATOM   1814  CA  VAL A 251      -1.611   3.494  34.202  1.00  0.47           C  
ATOM   1815  C   VAL A 251      -0.142   3.877  34.374  1.00  0.49           C  
ATOM   1816  CB  VAL A 251      -2.459   4.752  33.910  1.00  0.47           C  
ATOM   1817  O   VAL A 251       0.205   4.641  35.277  1.00  0.48           O  
ATOM   1818  CG1 VAL A 251      -1.984   5.439  32.630  1.00  0.44           C  
ATOM   1819  CG2 VAL A 251      -3.938   4.386  33.806  1.00  0.45           C  
ATOM   1820  N   LYS A 252       0.621   2.912  33.738  1.00  0.41           N  
ATOM   1821  CA  LYS A 252       1.979   3.381  33.482  1.00  0.39           C  
ATOM   1822  C   LYS A 252       2.019   4.321  32.280  1.00  0.41           C  
ATOM   1823  CB  LYS A 252       2.922   2.199  33.254  1.00  0.38           C  
ATOM   1824  O   LYS A 252       1.638   3.937  31.172  1.00  0.39           O  
ATOM   1825  CG  LYS A 252       4.388   2.589  33.138  1.00  0.36           C  
ATOM   1826  CD  LYS A 252       5.282   1.365  32.990  1.00  0.39           C  
ATOM   1827  CE  LYS A 252       6.744   1.757  32.822  1.00  0.43           C  
ATOM   1828  NZ  LYS A 252       7.607   0.570  32.545  1.00  0.38           N  
ATOM   1829  N   ILE A 253       1.965   5.598  32.482  1.00  0.46           N  
ATOM   1830  CA  ILE A 253       2.311   6.649  31.531  1.00  0.44           C  
ATOM   1831  C   ILE A 253       3.827   6.825  31.487  1.00  0.46           C  
ATOM   1832  CB  ILE A 253       1.626   7.986  31.892  1.00  0.44           C  
ATOM   1833  O   ILE A 253       4.433   7.287  32.457  1.00  0.46           O  
ATOM   1834  CG1 ILE A 253       0.109   7.794  32.008  1.00  0.41           C  
ATOM   1835  CG2 ILE A 253       1.965   9.063  30.858  1.00  0.42           C  
ATOM   1836  CD1 ILE A 253      -0.647   9.059  32.390  1.00  0.39           C  
ATOM   1837  N   ASP A 254       4.327   5.974  30.487  1.00  0.39           N  
ATOM   1838  CA  ASP A 254       5.770   5.977  30.266  1.00  0.40           C  
ATOM   1839  C   ASP A 254       6.250   7.344  29.785  1.00  0.38           C  
ATOM   1840  CB  ASP A 254       6.160   4.897  29.254  1.00  0.35           C  
ATOM   1841  O   ASP A 254       7.449   7.629  29.804  1.00  0.36           O  
ATOM   1842  CG  ASP A 254       6.756   3.661  29.906  1.00  0.33           C  
ATOM   1843  OD1 ASP A 254       7.050   3.694  31.120  1.00  0.40           O  
ATOM   1844  OD2 ASP A 254       6.936   2.647  29.197  1.00  0.60           O  
ATOM   1845  N   ARG A 255       5.273   8.354  29.586  1.00  0.45           N  
ATOM   1846  CA  ARG A 255       5.583   9.711  29.148  1.00  0.44           C  
ATOM   1847  C   ARG A 255       4.748  10.736  29.907  1.00  0.43           C  
ATOM   1848  CB  ARG A 255       5.350   9.856  27.642  1.00  0.40           C  
ATOM   1849  O   ARG A 255       3.853  10.371  30.673  1.00  0.41           O  
ATOM   1850  CG  ARG A 255       6.273   9.000  26.790  1.00  0.37           C  
ATOM   1851  CD  ARG A 255       6.244   9.422  25.328  1.00  0.42           C  
ATOM   1852  NE  ARG A 255       7.103   8.575  24.505  1.00  0.32           N  
ATOM   1853  NH1 ARG A 255       6.938   9.891  22.614  1.00  0.24           N  
ATOM   1854  NH2 ARG A 255       8.204   7.980  22.580  1.00  0.18           N  
ATOM   1855  CZ  ARG A 255       7.413   8.817  23.235  1.00  0.33           C  
ATOM   1856  N   ASN A 256       5.135  12.003  30.062  1.00  0.56           N  
ATOM   1857  CA  ASN A 256       4.477  13.109  30.749  1.00  0.57           C  
ATOM   1858  C   ASN A 256       2.980  13.141  30.457  1.00  0.55           C  
ATOM   1859  CB  ASN A 256       5.123  14.441  30.362  1.00  0.50           C  
ATOM   1860  O   ASN A 256       2.565  12.990  29.306  1.00  0.53           O  
ATOM   1861  CG  ASN A 256       6.583  14.521  30.764  1.00  0.46           C  
ATOM   1862  ND2 ASN A 256       7.376  15.236  29.975  1.00  0.52           N  
ATOM   1863  OD1 ASN A 256       6.994  13.945  31.774  1.00  0.51           O  
ATOM   1864  N   ILE A 257       2.127  13.102  31.478  1.00  0.54           N  
ATOM   1865  CA  ILE A 257       0.757  13.602  31.462  1.00  0.52           C  
ATOM   1866  C   ILE A 257       0.761  15.110  31.219  1.00  0.53           C  
ATOM   1867  CB  ILE A 257       0.020  13.274  32.780  1.00  0.50           C  
ATOM   1868  O   ILE A 257       1.365  15.866  31.983  1.00  0.52           O  
ATOM   1869  CG1 ILE A 257      -0.004  11.759  33.016  1.00  0.46           C  
ATOM   1870  CG2 ILE A 257      -1.400  13.848  32.763  1.00  0.47           C  
ATOM   1871  CD1 ILE A 257      -0.614  11.350  34.349  1.00  0.45           C  
ATOM   1872  N   ILE A 258       0.307  15.475  29.951  1.00  0.51           N  
ATOM   1873  CA  ILE A 258      -0.019  16.851  29.591  1.00  0.53           C  
ATOM   1874  C   ILE A 258      -1.443  17.176  30.035  1.00  0.51           C  
ATOM   1875  CB  ILE A 258       0.138  17.090  28.073  1.00  0.48           C  
ATOM   1876  O   ILE A 258      -2.331  16.323  29.969  1.00  0.50           O  
ATOM   1877  CG1 ILE A 258       0.121  15.756  27.318  1.00  0.41           C  
ATOM   1878  CG2 ILE A 258       1.422  17.870  27.778  1.00  0.41           C  
ATOM   1879  CD1 ILE A 258       0.037  15.902  25.805  1.00  0.41           C  
ATOM   1880  N   ASP A 259      -1.616  18.312  30.604  1.00  0.52           N  
ATOM   1881  CA  ASP A 259      -2.906  18.868  31.001  1.00  0.54           C  
ATOM   1882  C   ASP A 259      -3.662  19.417  29.794  1.00  0.53           C  
ATOM   1883  CB  ASP A 259      -2.718  19.967  32.048  1.00  0.49           C  
ATOM   1884  O   ASP A 259      -3.185  19.324  28.661  1.00  0.52           O  
ATOM   1885  CG  ASP A 259      -2.089  21.227  31.479  1.00  0.48           C  
ATOM   1886  OD1 ASP A 259      -1.981  21.349  30.240  1.00  0.53           O  
ATOM   1887  OD2 ASP A 259      -1.694  22.104  32.278  1.00  0.66           O  
ATOM   1888  N   SER A 260      -4.968  19.746  29.950  1.00  0.48           N  
ATOM   1889  CA  SER A 260      -5.852  20.311  28.937  1.00  0.49           C  
ATOM   1890  C   SER A 260      -5.246  21.562  28.309  1.00  0.48           C  
ATOM   1891  CB  SER A 260      -7.217  20.644  29.541  1.00  0.47           C  
ATOM   1892  O   SER A 260      -5.793  22.109  27.350  1.00  0.49           O  
ATOM   1893  OG  SER A 260      -7.085  21.580  30.597  1.00  0.48           O  
ATOM   1894  N   ALA A 261      -4.167  22.126  28.740  1.00  0.50           N  
ATOM   1895  CA  ALA A 261      -3.396  23.197  28.114  1.00  0.52           C  
ATOM   1896  C   ALA A 261      -2.119  22.656  27.480  1.00  0.51           C  
ATOM   1897  CB  ALA A 261      -3.061  24.280  29.137  1.00  0.51           C  
ATOM   1898  O   ALA A 261      -1.198  23.418  27.175  1.00  0.53           O  
ATOM   1899  N   ASP A 262      -1.879  21.175  27.302  1.00  0.53           N  
ATOM   1900  CA  ASP A 262      -0.700  20.498  26.771  1.00  0.56           C  
ATOM   1901  C   ASP A 262       0.518  20.737  27.660  1.00  0.53           C  
ATOM   1902  CB  ASP A 262      -0.409  20.968  25.344  1.00  0.48           C  
ATOM   1903  O   ASP A 262       1.638  20.871  27.165  1.00  0.51           O  
ATOM   1904  CG  ASP A 262      -0.768  19.931  24.294  1.00  0.45           C  
ATOM   1905  OD1 ASP A 262      -1.102  18.783  24.659  1.00  0.49           O  
ATOM   1906  OD2 ASP A 262      -0.715  20.265  23.090  1.00  0.64           O  
ATOM   1907  N   SER A 263       0.348  20.998  28.806  1.00  0.56           N  
ATOM   1908  CA  SER A 263       1.468  21.276  29.698  1.00  0.58           C  
ATOM   1909  C   SER A 263       1.835  20.047  30.524  1.00  0.56           C  
ATOM   1910  CB  SER A 263       1.137  22.445  30.627  1.00  0.53           C  
ATOM   1911  O   SER A 263       0.961  19.400  31.105  1.00  0.54           O  
ATOM   1912  OG  SER A 263       1.937  22.400  31.796  1.00  0.49           O  
ATOM   1913  N   SER A 264       2.976  19.537  30.534  1.00  0.68           N  
ATOM   1914  CA  SER A 264       3.560  18.643  31.528  1.00  0.69           C  
ATOM   1915  C   SER A 264       3.769  19.357  32.859  1.00  0.66           C  
ATOM   1916  CB  SER A 264       4.892  18.081  31.028  1.00  0.62           C  
ATOM   1917  O   SER A 264       4.214  20.506  32.890  1.00  0.61           O  
ATOM   1918  OG  SER A 264       5.782  19.129  30.683  1.00  0.59           O  
ATOM   1919  N   GLY A 265       2.995  19.056  33.744  1.00  0.62           N  
ATOM   1920  CA  GLY A 265       3.229  19.601  35.072  1.00  0.62           C  
ATOM   1921  C   GLY A 265       4.701  19.769  35.398  1.00  0.64           C  
ATOM   1922  O   GLY A 265       5.517  18.906  35.069  1.00  0.63           O  
ATOM   1923  N   ALA A 266       5.247  20.768  35.882  1.00  0.60           N  
ATOM   1924  CA  ALA A 266       6.563  21.006  36.469  1.00  0.60           C  
ATOM   1925  C   ALA A 266       6.698  20.304  37.817  1.00  0.60           C  
ATOM   1926  CB  ALA A 266       6.814  22.504  36.625  1.00  0.58           C  
ATOM   1927  O   ALA A 266       5.696  20.002  38.469  1.00  0.59           O  
ATOM   1928  N   ASN A 267       7.841  19.857  38.116  1.00  0.54           N  
ATOM   1929  CA  ASN A 267       8.176  19.413  39.465  1.00  0.57           C  
ATOM   1930  C   ASN A 267       7.524  20.298  40.524  1.00  0.55           C  
ATOM   1931  CB  ASN A 267       9.693  19.384  39.660  1.00  0.53           C  
ATOM   1932  O   ASN A 267       7.641  21.523  40.474  1.00  0.55           O  
ATOM   1933  CG  ASN A 267      10.237  17.976  39.801  1.00  0.51           C  
ATOM   1934  ND2 ASN A 267      11.550  17.860  39.957  1.00  0.56           N  
ATOM   1935  OD1 ASN A 267       9.483  17.000  39.769  1.00  0.55           O  
ATOM   1936  N   GLY A 268       6.707  19.575  41.372  1.00  0.56           N  
ATOM   1937  CA  GLY A 268       5.951  20.247  42.417  1.00  0.56           C  
ATOM   1938  C   GLY A 268       4.577  20.702  41.961  1.00  0.55           C  
ATOM   1939  O   GLY A 268       3.790  21.214  42.761  1.00  0.55           O  
ATOM   1940  N   TYR A 269       4.233  20.554  40.885  1.00  0.64           N  
ATOM   1941  CA  TYR A 269       2.853  20.647  40.421  1.00  0.65           C  
ATOM   1942  C   TYR A 269       2.147  19.302  40.537  1.00  0.63           C  
ATOM   1943  CB  TYR A 269       2.805  21.139  38.971  1.00  0.61           C  
ATOM   1944  O   TYR A 269       2.761  18.252  40.333  1.00  0.60           O  
ATOM   1945  CG  TYR A 269       3.138  22.603  38.815  1.00  0.59           C  
ATOM   1946  CD1 TYR A 269       2.310  23.451  38.084  1.00  0.56           C  
ATOM   1947  CD2 TYR A 269       4.281  23.140  39.397  1.00  0.60           C  
ATOM   1948  CE1 TYR A 269       2.613  24.801  37.936  1.00  0.61           C  
ATOM   1949  CE2 TYR A 269       4.594  24.488  39.256  1.00  0.60           C  
ATOM   1950  OH  TYR A 269       4.061  26.644  38.381  1.00  0.57           O  
ATOM   1951  CZ  TYR A 269       3.756  25.309  38.525  1.00  0.58           C  
ATOM   1952  N   TYR A 270       0.944  19.251  41.036  1.00  0.60           N  
ATOM   1953  CA  TYR A 270      -0.037  18.172  41.029  1.00  0.62           C  
ATOM   1954  C   TYR A 270      -1.177  18.477  40.065  1.00  0.60           C  
ATOM   1955  CB  TYR A 270      -0.593  17.942  42.438  1.00  0.57           C  
ATOM   1956  O   TYR A 270      -1.478  19.643  39.799  1.00  0.59           O  
ATOM   1957  CG  TYR A 270      -1.293  19.147  43.018  1.00  0.56           C  
ATOM   1958  CD1 TYR A 270      -0.576  20.146  43.673  1.00  0.53           C  
ATOM   1959  CD2 TYR A 270      -2.673  19.288  42.915  1.00  0.55           C  
ATOM   1960  CE1 TYR A 270      -1.217  21.256  44.211  1.00  0.55           C  
ATOM   1961  CE2 TYR A 270      -3.325  20.394  43.449  1.00  0.52           C  
ATOM   1962  OH  TYR A 270      -3.230  22.469  44.625  1.00  0.47           O  
ATOM   1963  CZ  TYR A 270      -2.589  21.372  44.094  1.00  0.55           C  
ATOM   1964  N   LEU A 271      -1.524  17.547  39.300  1.00  0.57           N  
ATOM   1965  CA  LEU A 271      -2.749  17.623  38.511  1.00  0.58           C  
ATOM   1966  C   LEU A 271      -3.951  17.925  39.399  1.00  0.57           C  
ATOM   1967  CB  LEU A 271      -2.978  16.314  37.750  1.00  0.55           C  
ATOM   1968  O   LEU A 271      -4.316  17.114  40.254  1.00  0.56           O  
ATOM   1969  CG  LEU A 271      -3.211  16.437  36.243  1.00  0.55           C  
ATOM   1970  CD1 LEU A 271      -2.010  15.893  35.476  1.00  0.51           C  
ATOM   1971  CD2 LEU A 271      -4.487  15.707  35.838  1.00  0.52           C  
ATOM   1972  N   ALA A 272      -4.428  19.100  39.322  1.00  0.64           N  
ATOM   1973  CA  ALA A 272      -5.669  19.531  39.962  1.00  0.64           C  
ATOM   1974  C   ALA A 272      -6.683  20.006  38.926  1.00  0.64           C  
ATOM   1975  CB  ALA A 272      -5.389  20.637  40.976  1.00  0.62           C  
ATOM   1976  O   ALA A 272      -6.309  20.558  37.889  1.00  0.64           O  
ATOM   1977  N   ARG A 273      -7.902  19.594  38.981  1.00  0.61           N  
ATOM   1978  CA  ARG A 273      -9.051  20.194  38.310  1.00  0.60           C  
ATOM   1979  C   ARG A 273      -9.324  21.598  38.842  1.00  0.61           C  
ATOM   1980  CB  ARG A 273     -10.293  19.318  38.483  1.00  0.58           C  
ATOM   1981  O   ARG A 273      -9.615  21.772  40.027  1.00  0.60           O  
ATOM   1982  CG  ARG A 273     -11.489  19.774  37.662  1.00  0.57           C  
ATOM   1983  CD  ARG A 273     -12.656  18.804  37.777  1.00  0.58           C  
ATOM   1984  NE  ARG A 273     -13.765  19.189  36.910  1.00  0.49           N  
ATOM   1985  NH1 ARG A 273     -15.166  17.486  37.597  1.00  0.40           N  
ATOM   1986  NH2 ARG A 273     -15.873  18.991  36.019  1.00  0.36           N  
ATOM   1987  CZ  ARG A 273     -14.932  18.554  36.844  1.00  0.58           C  
ATOM   1988  N   ASP A 274      -9.098  22.523  38.019  1.00  0.61           N  
ATOM   1989  CA  ASP A 274      -9.614  23.872  38.229  1.00  0.64           C  
ATOM   1990  C   ASP A 274     -10.831  24.138  37.345  1.00  0.61           C  
ATOM   1991  CB  ASP A 274      -8.526  24.912  37.952  1.00  0.60           C  
ATOM   1992  O   ASP A 274     -11.310  23.238  36.653  1.00  0.60           O  
ATOM   1993  CG  ASP A 274      -8.334  25.190  36.472  1.00  0.59           C  
ATOM   1994  OD1 ASP A 274      -9.111  24.664  35.647  1.00  0.62           O  
ATOM   1995  OD2 ASP A 274      -7.395  25.940  36.127  1.00  0.72           O  
ATOM   1996  N   GLY A 275     -11.543  25.091  37.628  1.00  0.53           N  
ATOM   1997  CA  GLY A 275     -12.768  25.496  36.957  1.00  0.53           C  
ATOM   1998  C   GLY A 275     -12.670  25.428  35.445  1.00  0.53           C  
ATOM   1999  O   GLY A 275     -13.689  25.434  34.751  1.00  0.54           O  
ATOM   2000  N   ASN A 276     -11.482  25.203  34.701  1.00  0.56           N  
ATOM   2001  CA  ASN A 276     -11.275  25.174  33.257  1.00  0.57           C  
ATOM   2002  C   ASN A 276     -10.765  23.813  32.791  1.00  0.55           C  
ATOM   2003  CB  ASN A 276     -10.307  26.279  32.830  1.00  0.52           C  
ATOM   2004  O   ASN A 276     -10.470  23.628  31.609  1.00  0.54           O  
ATOM   2005  CG  ASN A 276     -10.875  27.668  33.045  1.00  0.49           C  
ATOM   2006  ND2 ASN A 276     -10.028  28.594  33.478  1.00  0.55           N  
ATOM   2007  OD1 ASN A 276     -12.065  27.906  32.824  1.00  0.53           O  
ATOM   2008  N   GLY A 277     -10.603  22.796  33.888  1.00  0.61           N  
ATOM   2009  CA  GLY A 277     -10.183  21.457  33.509  1.00  0.62           C  
ATOM   2010  C   GLY A 277      -9.080  20.905  34.391  1.00  0.60           C  
ATOM   2011  O   GLY A 277      -8.984  21.257  35.568  1.00  0.58           O  
ATOM   2012  N   ILE A 278      -8.462  19.744  34.157  1.00  0.61           N  
ATOM   2013  CA  ILE A 278      -7.305  19.157  34.825  1.00  0.61           C  
ATOM   2014  C   ILE A 278      -6.034  19.883  34.389  1.00  0.61           C  
ATOM   2015  CB  ILE A 278      -7.188  17.645  34.527  1.00  0.58           C  
ATOM   2016  O   ILE A 278      -5.725  19.946  33.197  1.00  0.59           O  
ATOM   2017  CG1 ILE A 278      -8.456  16.912  34.978  1.00  0.53           C  
ATOM   2018  CG2 ILE A 278      -5.946  17.057  35.203  1.00  0.53           C  
ATOM   2019  CD1 ILE A 278      -8.486  15.437  34.602  1.00  0.53           C  
ATOM   2020  N   ARG A 279      -5.443  20.658  35.259  1.00  0.64           N  
ATOM   2021  CA  ARG A 279      -4.215  21.417  35.048  1.00  0.65           C  
ATOM   2022  C   ARG A 279      -3.174  21.082  36.111  1.00  0.64           C  
ATOM   2023  CB  ARG A 279      -4.503  22.920  35.052  1.00  0.62           C  
ATOM   2024  O   ARG A 279      -3.524  20.745  37.244  1.00  0.65           O  
ATOM   2025  CG  ARG A 279      -5.471  23.364  33.967  1.00  0.61           C  
ATOM   2026  CD  ARG A 279      -5.598  24.880  33.910  1.00  0.61           C  
ATOM   2027  NE  ARG A 279      -6.514  25.306  32.856  1.00  0.55           N  
ATOM   2028  NH1 ARG A 279      -6.059  27.559  33.085  1.00  0.46           N  
ATOM   2029  NH2 ARG A 279      -7.569  26.844  31.516  1.00  0.42           N  
ATOM   2030  CZ  ARG A 279      -6.712  26.569  32.488  1.00  0.58           C  
ATOM   2031  N   TRP A 280      -2.057  20.909  35.765  1.00  0.71           N  
ATOM   2032  CA  TRP A 280      -0.915  20.980  36.670  1.00  0.74           C  
ATOM   2033  C   TRP A 280      -0.921  22.290  37.452  1.00  0.71           C  
ATOM   2034  CB  TRP A 280       0.398  20.841  35.894  1.00  0.67           C  
ATOM   2035  O   TRP A 280      -0.888  23.372  36.862  1.00  0.66           O  
ATOM   2036  CG  TRP A 280       0.591  19.495  35.263  1.00  0.61           C  
ATOM   2037  CD1 TRP A 280       0.477  19.183  33.937  1.00  0.57           C  
ATOM   2038  CD2 TRP A 280       0.929  18.277  35.934  1.00  0.62           C  
ATOM   2039  CE2 TRP A 280       1.004  17.265  34.952  1.00  0.62           C  
ATOM   2040  CE3 TRP A 280       1.176  17.943  37.272  1.00  0.73           C  
ATOM   2041  NE1 TRP A 280       0.724  17.843  33.743  1.00  0.73           N  
ATOM   2042  CH2 TRP A 280       1.554  15.641  36.583  1.00  0.69           C  
ATOM   2043  CZ2 TRP A 280       1.317  15.940  35.267  1.00  0.71           C  
ATOM   2044  CZ3 TRP A 280       1.487  16.625  37.584  1.00  0.70           C  
ATOM   2045  N   GLN A 281      -1.292  22.422  38.641  1.00  0.66           N  
ATOM   2046  CA  GLN A 281      -1.238  23.514  39.608  1.00  0.66           C  
ATOM   2047  C   GLN A 281      -0.052  23.351  40.554  1.00  0.65           C  
ATOM   2048  CB  GLN A 281      -2.541  23.590  40.405  1.00  0.64           C  
ATOM   2049  O   GLN A 281       0.248  22.240  40.996  1.00  0.64           O  
ATOM   2050  CG  GLN A 281      -3.746  24.013  39.576  1.00  0.63           C  
ATOM   2051  CD  GLN A 281      -4.985  24.246  40.419  1.00  0.64           C  
ATOM   2052  NE2 GLN A 281      -6.085  24.611  39.769  1.00  0.61           N  
ATOM   2053  OE1 GLN A 281      -4.956  24.097  41.645  1.00  0.68           O  
ATOM   2054  N   GLN A 282       0.779  24.332  40.673  1.00  0.67           N  
ATOM   2055  CA  GLN A 282       1.768  24.501  41.732  1.00  0.66           C  
ATOM   2056  C   GLN A 282       1.129  24.358  43.110  1.00  0.66           C  
ATOM   2057  CB  GLN A 282       2.456  25.862  41.611  1.00  0.63           C  
ATOM   2058  O   GLN A 282       0.110  24.989  43.396  1.00  0.63           O  
ATOM   2059  CG  GLN A 282       3.717  25.991  42.455  1.00  0.61           C  
ATOM   2060  CD  GLN A 282       4.461  27.289  42.205  1.00  0.62           C  
ATOM   2061  NE2 GLN A 282       5.605  27.453  42.860  1.00  0.57           N  
ATOM   2062  OE1 GLN A 282       4.010  28.139  41.429  1.00  0.69           O  
ATOM   2063  N   ALA A 283       1.486  23.441  43.808  1.00  0.55           N  
ATOM   2064  CA  ALA A 283       1.096  23.504  45.215  1.00  0.55           C  
ATOM   2065  C   ALA A 283       1.216  24.927  45.754  1.00  0.55           C  
ATOM   2066  CB  ALA A 283       1.948  22.550  46.047  1.00  0.52           C  
ATOM   2067  O   ALA A 283       2.296  25.521  45.722  1.00  0.54           O  
ATOM   2068  N   SER A 284       0.236  25.808  45.759  1.00  0.49           N  
ATOM   2069  CA  SER A 284       0.332  26.881  46.743  1.00  0.48           C  
ATOM   2070  C   SER A 284       0.971  26.388  48.037  1.00  0.49           C  
ATOM   2071  CB  SER A 284      -1.051  27.463  47.038  1.00  0.47           C  
ATOM   2072  O   SER A 284       0.611  25.325  48.548  1.00  0.47           O  
ATOM   2073  OG  SER A 284      -1.410  28.426  46.061  1.00  0.47           O  
ATOM   2074  N   PRO A 285       2.211  26.705  48.332  1.00  0.47           N  
ATOM   2075  CA  PRO A 285       2.372  26.442  49.764  1.00  0.45           C  
ATOM   2076  C   PRO A 285       1.066  26.595  50.541  1.00  0.47           C  
ATOM   2077  CB  PRO A 285       3.395  27.492  50.203  1.00  0.44           C  
ATOM   2078  O   PRO A 285       0.432  27.652  50.487  1.00  0.45           O  
ATOM   2079  CG  PRO A 285       3.377  28.521  49.118  1.00  0.42           C  
ATOM   2080  CD  PRO A 285       2.738  27.918  47.900  1.00  0.44           C  
ATOM   2081  N   VAL A 286       0.081  25.690  50.609  1.00  0.39           N  
ATOM   2082  CA  VAL A 286      -0.826  25.795  51.747  1.00  0.40           C  
ATOM   2083  C   VAL A 286      -0.224  26.717  52.804  1.00  0.39           C  
ATOM   2084  CB  VAL A 286      -1.131  24.409  52.359  1.00  0.37           C  
ATOM   2085  O   VAL A 286       0.855  26.442  53.335  1.00  0.38           O  
ATOM   2086  CG1 VAL A 286      -2.192  24.524  53.452  1.00  0.37           C  
ATOM   2087  CG2 VAL A 286      -1.581  23.434  51.273  1.00  0.37           C  
ATOM   2088  N   SER A 287      -0.235  28.131  52.684  1.00  0.36           N  
ATOM   2089  CA  SER A 287      -0.313  28.766  53.995  1.00  0.37           C  
ATOM   2090  C   SER A 287      -1.149  27.936  54.963  1.00  0.36           C  
ATOM   2091  CB  SER A 287      -0.901  30.172  53.877  1.00  0.34           C  
ATOM   2092  O   SER A 287      -2.328  27.677  54.709  1.00  0.34           O  
ATOM   2093  OG  SER A 287      -1.137  30.729  55.159  1.00  0.36           O  
ATOM   2094  N   LEU A 288      -0.669  26.968  55.532  1.00  0.38           N  
ATOM   2095  CA  LEU A 288      -1.286  26.716  56.829  1.00  0.38           C  
ATOM   2096  C   LEU A 288      -1.694  28.024  57.500  1.00  0.38           C  
ATOM   2097  CB  LEU A 288      -0.328  25.941  57.738  1.00  0.35           C  
ATOM   2098  O   LEU A 288      -2.078  28.033  58.671  1.00  0.36           O  
ATOM   2099  CG  LEU A 288      -0.026  24.498  57.331  1.00  0.34           C  
ATOM   2100  CD1 LEU A 288       1.109  23.935  58.179  1.00  0.34           C  
ATOM   2101  CD2 LEU A 288      -1.276  23.634  57.459  1.00  0.37           C  
ATOM   2102  N   ASP A 289      -1.800  29.091  56.777  1.00  0.35           N  
ATOM   2103  CA  ASP A 289      -2.586  30.214  57.279  1.00  0.36           C  
ATOM   2104  C   ASP A 289      -3.945  30.287  56.586  1.00  0.35           C  
ATOM   2105  CB  ASP A 289      -1.827  31.528  57.088  1.00  0.32           C  
ATOM   2106  O   ASP A 289      -4.020  30.530  55.379  1.00  0.33           O  
ATOM   2107  CG  ASP A 289      -0.868  31.830  58.226  1.00  0.31           C  
ATOM   2108  OD1 ASP A 289      -0.969  31.189  59.295  1.00  0.35           O  
ATOM   2109  OD2 ASP A 289      -0.006  32.719  58.054  1.00  0.38           O  
ATOM   2110  N   GLY A 290      -4.797  29.372  56.781  1.00  0.36           N  
ATOM   2111  CA  GLY A 290      -6.241  29.346  56.610  1.00  0.34           C  
ATOM   2112  C   GLY A 290      -6.781  27.962  56.305  1.00  0.36           C  
ATOM   2113  O   GLY A 290      -7.949  27.812  55.940  1.00  0.32           O  
ATOM   2114  N   MET A 291      -6.053  26.925  56.256  1.00  0.32           N  
ATOM   2115  CA  MET A 291      -6.869  25.715  56.195  1.00  0.33           C  
ATOM   2116  C   MET A 291      -7.227  25.229  57.596  1.00  0.32           C  
ATOM   2117  CB  MET A 291      -6.139  24.611  55.429  1.00  0.28           C  
ATOM   2118  O   MET A 291      -6.416  24.579  58.258  1.00  0.29           O  
ATOM   2119  CG  MET A 291      -6.269  24.724  53.919  1.00  0.28           C  
ATOM   2120  SD  MET A 291      -5.524  23.296  53.040  1.00  0.30           S  
ATOM   2121  CE  MET A 291      -6.986  22.238  52.852  1.00  0.28           C  
ATOM   2122  N   TYR A 292      -7.501  26.198  58.621  1.00  0.37           N  
ATOM   2123  CA  TYR A 292      -8.554  25.885  59.581  1.00  0.38           C  
ATOM   2124  C   TYR A 292      -9.310  24.627  59.170  1.00  0.37           C  
ATOM   2125  CB  TYR A 292      -9.528  27.060  59.714  1.00  0.33           C  
ATOM   2126  O   TYR A 292      -9.994  24.614  58.143  1.00  0.33           O  
ATOM   2127  CG  TYR A 292      -9.020  28.172  60.599  1.00  0.32           C  
ATOM   2128  CD1 TYR A 292      -9.247  28.154  61.973  1.00  0.30           C  
ATOM   2129  CD2 TYR A 292      -8.312  29.243  60.063  1.00  0.32           C  
ATOM   2130  CE1 TYR A 292      -8.783  29.178  62.793  1.00  0.34           C  
ATOM   2131  CE2 TYR A 292      -7.843  30.272  60.873  1.00  0.35           C  
ATOM   2132  OH  TYR A 292      -7.621  31.246  63.041  1.00  0.29           O  
ATOM   2133  CZ  TYR A 292      -8.083  30.230  62.234  1.00  0.30           C  
ATOM   2134  N   VAL A 293      -8.923  23.274  59.136  1.00  0.39           N  
ATOM   2135  CA  VAL A 293      -9.932  22.410  59.739  1.00  0.40           C  
ATOM   2136  C   VAL A 293     -10.498  23.074  60.993  1.00  0.39           C  
ATOM   2137  CB  VAL A 293      -9.355  21.020  60.087  1.00  0.36           C  
ATOM   2138  O   VAL A 293      -9.775  23.291  61.968  1.00  0.37           O  
ATOM   2139  CG1 VAL A 293     -10.451  20.097  60.617  1.00  0.36           C  
ATOM   2140  CG2 VAL A 293      -8.677  20.403  58.865  1.00  0.35           C  
ATOM   2141  N   GLN A 294     -11.233  24.243  60.805  1.00  0.37           N  
ATOM   2142  CA  GLN A 294     -12.274  24.442  61.808  1.00  0.38           C  
ATOM   2143  C   GLN A 294     -12.570  23.146  62.558  1.00  0.37           C  
ATOM   2144  CB  GLN A 294     -13.551  24.975  61.157  1.00  0.35           C  
ATOM   2145  O   GLN A 294     -12.952  22.144  61.950  1.00  0.34           O  
ATOM   2146  CG  GLN A 294     -13.921  26.386  61.594  1.00  0.34           C  
ATOM   2147  CD  GLN A 294     -15.242  26.854  61.011  1.00  0.39           C  
ATOM   2148  NE2 GLN A 294     -15.731  27.992  61.491  1.00  0.34           N  
ATOM   2149  OE1 GLN A 294     -15.816  26.198  60.137  1.00  0.44           O  
ATOM   2150  N   ASP A 295     -11.903  22.731  63.718  1.00  0.41           N  
ATOM   2151  CA  ASP A 295     -12.548  22.206  64.917  1.00  0.41           C  
ATOM   2152  C   ASP A 295     -13.991  22.694  65.022  1.00  0.41           C  
ATOM   2153  CB  ASP A 295     -11.764  22.608  66.168  1.00  0.37           C  
ATOM   2154  O   ASP A 295     -14.237  23.845  65.389  1.00  0.38           O  
ATOM   2155  CG  ASP A 295     -11.629  21.476  67.172  1.00  0.36           C  
ATOM   2156  OD1 ASP A 295     -12.315  20.443  67.022  1.00  0.40           O  
ATOM   2157  OD2 ASP A 295     -10.830  21.621  68.123  1.00  0.45           O  
ATOM   2158  N   GLU A 296     -14.858  22.289  64.001  1.00  0.38           N  
ATOM   2159  CA  GLU A 296     -16.202  22.227  64.567  1.00  0.39           C  
ATOM   2160  C   GLU A 296     -16.229  21.372  65.831  1.00  0.38           C  
ATOM   2161  CB  GLU A 296     -17.194  21.677  63.539  1.00  0.35           C  
ATOM   2162  O   GLU A 296     -15.936  20.176  65.785  1.00  0.35           O  
ATOM   2163  CG  GLU A 296     -17.552  22.666  62.440  1.00  0.33           C  
ATOM   2164  CD  GLU A 296     -18.725  22.214  61.585  1.00  0.37           C  
ATOM   2165  OE1 GLU A 296     -19.143  21.039  61.699  1.00  0.44           O  
ATOM   2166  OE2 GLU A 296     -19.230  23.041  60.793  1.00  0.43           O  
ATOM   2167  N   GLY A 297     -15.803  22.060  67.005  1.00  0.36           N  
ATOM   2168  CA  GLY A 297     -16.619  22.010  68.208  1.00  0.36           C  
ATOM   2169  C   GLY A 297     -17.850  21.135  68.058  1.00  0.36           C  
ATOM   2170  O   GLY A 297     -18.846  21.553  67.464  1.00  0.34           O  
ATOM   2171  N   ALA A 298     -17.760  19.925  67.724  1.00  0.37           N  
ATOM   2172  CA  ALA A 298     -18.874  19.037  68.043  1.00  0.37           C  
ATOM   2173  C   ALA A 298     -18.633  17.634  67.492  1.00  0.37           C  
ATOM   2174  CB  ALA A 298     -20.181  19.603  67.492  1.00  0.32           C  
ATOM   2175  O   ALA A 298     -18.339  17.468  66.306  1.00  0.34           O  
ATOM   2176  N   ASN A 299     -17.967  16.797  68.495  1.00  0.39           N  
ATOM   2177  CA  ASN A 299     -18.417  15.412  68.594  1.00  0.39           C  
ATOM   2178  C   ASN A 299     -18.556  14.768  67.217  1.00  0.39           C  
ATOM   2179  CB  ASN A 299     -19.744  15.333  69.353  1.00  0.35           C  
ATOM   2180  O   ASN A 299     -19.614  14.853  66.591  1.00  0.37           O  
ATOM   2181  CG  ASN A 299     -19.564  15.437  70.854  1.00  0.34           C  
ATOM   2182  ND2 ASN A 299     -20.525  16.061  71.525  1.00  0.38           N  
ATOM   2183  OD1 ASN A 299     -18.569  14.962  71.408  1.00  0.39           O  
ATOM   2184  N   LEU A 300     -17.570  14.839  66.244  1.00  0.40           N  
ATOM   2185  CA  LEU A 300     -17.648  13.554  65.558  1.00  0.40           C  
ATOM   2186  C   LEU A 300     -17.242  12.416  66.487  1.00  0.40           C  
ATOM   2187  CB  LEU A 300     -16.756  13.556  64.314  1.00  0.37           C  
ATOM   2188  O   LEU A 300     -16.165  12.453  67.088  1.00  0.38           O  
ATOM   2189  CG  LEU A 300     -17.294  14.306  63.094  1.00  0.36           C  
ATOM   2190  CD1 LEU A 300     -16.177  14.549  62.085  1.00  0.34           C  
ATOM   2191  CD2 LEU A 300     -18.441  13.531  62.453  1.00  0.37           C  
ATOM   2192  N   PRO A 301     -18.202  11.856  67.122  1.00  0.38           N  
ATOM   2193  CA  PRO A 301     -17.928  10.463  67.485  1.00  0.37           C  
ATOM   2194  C   PRO A 301     -16.774   9.862  66.685  1.00  0.38           C  
ATOM   2195  CB  PRO A 301     -19.244   9.750  67.164  1.00  0.34           C  
ATOM   2196  O   PRO A 301     -16.807   9.860  65.452  1.00  0.36           O  
ATOM   2197  CG  PRO A 301     -19.895  10.601  66.122  1.00  0.33           C  
ATOM   2198  CD  PRO A 301     -19.382  12.005  66.263  1.00  0.37           C  
ATOM   2199  N   VAL A 302     -15.512  10.011  67.132  1.00  0.41           N  
ATOM   2200  CA  VAL A 302     -14.527   8.934  67.111  1.00  0.42           C  
ATOM   2201  C   VAL A 302     -15.237   7.583  67.098  1.00  0.41           C  
ATOM   2202  CB  VAL A 302     -13.568   9.020  68.320  1.00  0.39           C  
ATOM   2203  O   VAL A 302     -15.685   7.099  68.140  1.00  0.39           O  
ATOM   2204  CG1 VAL A 302     -12.363   8.102  68.120  1.00  0.39           C  
ATOM   2205  CG2 VAL A 302     -13.114  10.462  68.539  1.00  0.40           C  
ATOM   2206  N   SER A 303     -16.198   7.470  66.141  1.00  0.36           N  
ATOM   2207  CA  SER A 303     -16.844   6.235  65.708  1.00  0.37           C  
ATOM   2208  C   SER A 303     -17.119   6.252  64.208  1.00  0.36           C  
ATOM   2209  CB  SER A 303     -18.151   6.017  66.471  1.00  0.32           C  
ATOM   2210  O   SER A 303     -17.991   6.986  63.739  1.00  0.34           O  
ATOM   2211  OG  SER A 303     -19.180   6.842  65.952  1.00  0.38           O  
ATOM   2212  N   GLY A 304     -16.097   6.365  63.288  1.00  0.36           N  
ATOM   2213  CA  GLY A 304     -16.258   5.953  61.903  1.00  0.36           C  
ATOM   2214  C   GLY A 304     -14.997   6.130  61.077  1.00  0.36           C  
ATOM   2215  O   GLY A 304     -14.453   7.233  60.995  1.00  0.33           O  
ATOM   2216  N   THR A 305     -13.794   5.096  61.312  1.00  0.39           N  
ATOM   2217  CA  THR A 305     -12.965   4.569  60.233  1.00  0.39           C  
ATOM   2218  C   THR A 305     -13.105   5.425  58.977  1.00  0.39           C  
ATOM   2219  CB  THR A 305     -13.333   3.110  59.907  1.00  0.35           C  
ATOM   2220  O   THR A 305     -14.139   5.388  58.307  1.00  0.37           O  
ATOM   2221  CG2 THR A 305     -12.441   2.135  60.669  1.00  0.34           C  
ATOM   2222  OG1 THR A 305     -14.699   2.875  60.271  1.00  0.35           O  
ATOM   2223  N   ALA A 306     -12.932   6.763  58.892  1.00  0.37           N  
ATOM   2224  CA  ALA A 306     -12.666   7.517  57.670  1.00  0.38           C  
ATOM   2225  C   ALA A 306     -11.257   7.244  57.152  1.00  0.37           C  
ATOM   2226  CB  ALA A 306     -12.859   9.012  57.915  1.00  0.34           C  
ATOM   2227  O   ALA A 306     -10.272   7.493  57.851  1.00  0.35           O  
ATOM   2228  N   GLN A 307     -10.964   6.016  56.539  1.00  0.40           N  
ATOM   2229  CA  GLN A 307     -10.209   5.466  55.417  1.00  0.41           C  
ATOM   2230  C   GLN A 307      -9.452   6.562  54.674  1.00  0.40           C  
ATOM   2231  CB  GLN A 307     -11.140   4.726  54.455  1.00  0.36           C  
ATOM   2232  O   GLN A 307      -9.967   7.139  53.714  1.00  0.38           O  
ATOM   2233  CG  GLN A 307     -11.612   3.374  54.974  1.00  0.35           C  
ATOM   2234  CD  GLN A 307     -12.359   2.571  53.926  1.00  0.40           C  
ATOM   2235  NE2 GLN A 307     -12.582   1.292  54.207  1.00  0.36           N  
ATOM   2236  OE1 GLN A 307     -12.733   3.097  52.873  1.00  0.50           O  
ATOM   2237  N   LEU A 308      -8.806   7.395  55.328  1.00  0.41           N  
ATOM   2238  CA  LEU A 308      -7.837   8.219  54.613  1.00  0.42           C  
ATOM   2239  C   LEU A 308      -6.413   7.866  55.026  1.00  0.41           C  
ATOM   2240  CB  LEU A 308      -8.103   9.705  54.871  1.00  0.37           C  
ATOM   2241  O   LEU A 308      -5.456   8.202  54.324  1.00  0.38           O  
ATOM   2242  CG  LEU A 308      -8.244  10.593  53.634  1.00  0.37           C  
ATOM   2243  CD1 LEU A 308      -9.683  11.077  53.490  1.00  0.35           C  
ATOM   2244  CD2 LEU A 308      -7.283  11.775  53.712  1.00  0.38           C  
ATOM   2245  N   PHE A 309      -6.169   6.611  55.703  1.00  0.43           N  
ATOM   2246  CA  PHE A 309      -4.834   6.345  56.225  1.00  0.43           C  
ATOM   2247  C   PHE A 309      -4.626   4.851  56.444  1.00  0.43           C  
ATOM   2248  CB  PHE A 309      -4.606   7.105  57.535  1.00  0.38           C  
ATOM   2249  O   PHE A 309      -3.818   4.448  57.284  1.00  0.40           O  
ATOM   2250  CG  PHE A 309      -4.442   8.590  57.355  1.00  0.36           C  
ATOM   2251  CD1 PHE A 309      -3.226   9.124  56.948  1.00  0.33           C  
ATOM   2252  CD2 PHE A 309      -5.505   9.452  57.594  1.00  0.37           C  
ATOM   2253  CE1 PHE A 309      -3.071  10.499  56.780  1.00  0.39           C  
ATOM   2254  CE2 PHE A 309      -5.358  10.826  57.429  1.00  0.39           C  
ATOM   2255  CZ  PHE A 309      -4.140  11.347  57.023  1.00  0.34           C  
ATOM   2256  N   GLN A 310      -5.156   3.837  55.674  1.00  0.38           N  
ATOM   2257  CA  GLN A 310      -4.912   2.410  55.861  1.00  0.37           C  
ATOM   2258  C   GLN A 310      -4.103   1.834  54.702  1.00  0.38           C  
ATOM   2259  CB  GLN A 310      -6.234   1.654  56.006  1.00  0.33           C  
ATOM   2260  O   GLN A 310      -3.519   0.755  54.823  1.00  0.35           O  
ATOM   2261  CG  GLN A 310      -6.373   0.908  57.326  1.00  0.32           C  
ATOM   2262  CD  GLN A 310      -7.695   0.174  57.449  1.00  0.38           C  
ATOM   2263  NE2 GLN A 310      -7.872  -0.550  58.549  1.00  0.32           N  
ATOM   2264  OE1 GLN A 310      -8.551   0.257  56.562  1.00  0.42           O  
ATOM   2265  N   TYR A 311      -3.260   2.623  53.939  1.00  0.41           N  
ATOM   2266  CA  TYR A 311      -2.383   1.911  53.016  1.00  0.42           C  
ATOM   2267  C   TYR A 311      -1.021   2.589  52.925  1.00  0.41           C  
ATOM   2268  CB  TYR A 311      -3.018   1.829  51.625  1.00  0.36           C  
ATOM   2269  O   TYR A 311      -0.837   3.525  52.143  1.00  0.38           O  
ATOM   2270  CG  TYR A 311      -4.139   0.822  51.528  1.00  0.34           C  
ATOM   2271  CD1 TYR A 311      -3.871  -0.529  51.324  1.00  0.32           C  
ATOM   2272  CD2 TYR A 311      -5.467   1.221  51.639  1.00  0.36           C  
ATOM   2273  CE1 TYR A 311      -4.901  -1.460  51.232  1.00  0.38           C  
ATOM   2274  CE2 TYR A 311      -6.504   0.299  51.549  1.00  0.39           C  
ATOM   2275  OH  TYR A 311      -7.235  -1.955  51.256  1.00  0.37           O  
ATOM   2276  CZ  TYR A 311      -6.212  -1.038  51.346  1.00  0.32           C  
ATOM   2277  N   LEU A 312      -0.377   2.916  54.193  1.00  0.42           N  
ATOM   2278  CA  LEU A 312       1.077   2.938  54.308  1.00  0.42           C  
ATOM   2279  C   LEU A 312       1.550   1.980  55.396  1.00  0.42           C  
ATOM   2280  CB  LEU A 312       1.570   4.355  54.609  1.00  0.37           C  
ATOM   2281  O   LEU A 312       1.559   2.332  56.578  1.00  0.40           O  
ATOM   2282  CG  LEU A 312       1.655   5.311  53.418  1.00  0.36           C  
ATOM   2283  CD1 LEU A 312       1.627   6.759  53.897  1.00  0.33           C  
ATOM   2284  CD2 LEU A 312       2.913   5.037  52.601  1.00  0.37           C  
ATOM   2285  N   ASN A 313       1.156   0.839  55.596  1.00  0.35           N  
ATOM   2286  CA  ASN A 313       1.760  -0.301  56.278  1.00  0.38           C  
ATOM   2287  C   ASN A 313       3.083  -0.704  55.633  1.00  0.35           C  
ATOM   2288  CB  ASN A 313       0.795  -1.488  56.296  1.00  0.32           C  
ATOM   2289  O   ASN A 313       3.099  -1.247  54.527  1.00  0.33           O  
ATOM   2290  CG  ASN A 313      -0.226  -1.394  57.412  1.00  0.32           C  
ATOM   2291  ND2 ASN A 313      -1.456  -1.804  57.127  1.00  0.32           N  
ATOM   2292  OD1 ASN A 313       0.087  -0.954  58.522  1.00  0.36           O  
ATOM   2293  N   PHE A 314       4.194  -0.057  55.671  1.00  0.34           N  
ATOM   2294  CA  PHE A 314       5.506  -0.680  55.531  1.00  0.39           C  
ATOM   2295  C   PHE A 314       6.596   0.221  56.098  1.00  0.34           C  
ATOM   2296  CB  PHE A 314       5.797  -0.996  54.061  1.00  0.31           C  
ATOM   2297  O   PHE A 314       6.810   1.331  55.605  1.00  0.33           O  
ATOM   2298  CG  PHE A 314       5.508  -2.423  53.678  1.00  0.33           C  
ATOM   2299  CD1 PHE A 314       6.483  -3.404  53.812  1.00  0.33           C  
ATOM   2300  CD2 PHE A 314       4.261  -2.782  53.185  1.00  0.35           C  
ATOM   2301  CE1 PHE A 314       6.218  -4.725  53.458  1.00  0.33           C  
ATOM   2302  CE2 PHE A 314       3.989  -4.100  52.829  1.00  0.36           C  
ATOM   2303  CZ  PHE A 314       4.969  -5.070  52.966  1.00  0.30           C  
ATOM   2304  N   VAL A 315       6.885   0.248  57.496  1.00  0.38           N  
ATOM   2305  CA  VAL A 315       8.076   0.073  58.320  1.00  0.39           C  
ATOM   2306  C   VAL A 315       7.896   0.800  59.650  1.00  0.38           C  
ATOM   2307  CB  VAL A 315       9.344   0.584  57.600  1.00  0.33           C  
ATOM   2308  O   VAL A 315       7.714   2.020  59.678  1.00  0.35           O  
ATOM   2309  CG1 VAL A 315      10.586   0.344  58.458  1.00  0.32           C  
ATOM   2310  CG2 VAL A 315       9.494  -0.091  56.238  1.00  0.31           C  
ATOM   2311  N   GLU A 316       7.126   0.284  60.787  1.00  0.36           N  
ATOM   2312  CA  GLU A 316       7.543   0.099  62.174  1.00  0.36           C  
ATOM   2313  C   GLU A 316       8.741   0.982  62.512  1.00  0.36           C  
ATOM   2314  CB  GLU A 316       7.879  -1.370  62.444  1.00  0.32           C  
ATOM   2315  O   GLU A 316       9.842   0.765  62.002  1.00  0.33           O  
ATOM   2316  CG  GLU A 316       7.553  -1.825  63.859  1.00  0.31           C  
ATOM   2317  CD  GLU A 316       7.779  -3.312  64.077  1.00  0.36           C  
ATOM   2318  OE1 GLU A 316       8.261  -3.996  63.146  1.00  0.45           O  
ATOM   2319  OE2 GLU A 316       7.471  -3.798  65.189  1.00  0.41           O  
ATOM   2320  N   ILE A 317       8.654   2.263  62.688  1.00  0.38           N  
ATOM   2321  CA  ILE A 317       9.393   3.196  63.531  1.00  0.39           C  
ATOM   2322  C   ILE A 317       9.118   2.891  65.002  1.00  0.38           C  
ATOM   2323  CB  ILE A 317       9.026   4.662  63.209  1.00  0.34           C  
ATOM   2324  O   ILE A 317       8.031   3.177  65.509  1.00  0.36           O  
ATOM   2325  CG1 ILE A 317       9.302   4.970  61.733  1.00  0.33           C  
ATOM   2326  CG2 ILE A 317       9.793   5.623  64.122  1.00  0.32           C  
ATOM   2327  CD1 ILE A 317       8.886   6.370  61.305  1.00  0.30           C  
ATOM   2328  N   GLU A 318       9.722   1.893  65.631  1.00  0.38           N  
ATOM   2329  CA  GLU A 318      10.119   1.516  66.984  1.00  0.36           C  
ATOM   2330  C   GLU A 318      10.886   2.644  67.669  1.00  0.37           C  
ATOM   2331  CB  GLU A 318      10.967   0.242  66.961  1.00  0.33           C  
ATOM   2332  O   GLU A 318      11.890   3.128  67.142  1.00  0.34           O  
ATOM   2333  CG  GLU A 318      10.150  -1.042  66.980  1.00  0.32           C  
ATOM   2334  CD  GLU A 318      11.000  -2.292  67.138  1.00  0.37           C  
ATOM   2335  OE1 GLU A 318      12.244  -2.198  67.033  1.00  0.45           O  
ATOM   2336  OE2 GLU A 318      10.418  -3.375  67.368  1.00  0.42           O  
ATOM   2337  N   SER A 319      10.304   3.590  68.485  1.00  0.34           N  
ATOM   2338  CA  SER A 319      10.511   3.999  69.871  1.00  0.34           C  
ATOM   2339  C   SER A 319      11.985   4.265  70.154  1.00  0.34           C  
ATOM   2340  CB  SER A 319       9.984   2.930  70.829  1.00  0.30           C  
ATOM   2341  O   SER A 319      12.811   3.352  70.088  1.00  0.31           O  
ATOM   2342  OG  SER A 319      10.797   1.770  70.785  1.00  0.32           O  
ATOM   2343  N   GLN A 320      12.667   5.471  69.689  1.00  0.36           N  
ATOM   2344  CA  GLN A 320      13.832   5.986  70.401  1.00  0.36           C  
ATOM   2345  C   GLN A 320      14.324   7.290  69.780  1.00  0.36           C  
ATOM   2346  CB  GLN A 320      14.958   4.950  70.408  1.00  0.32           C  
ATOM   2347  O   GLN A 320      14.608   7.345  68.582  1.00  0.33           O  
ATOM   2348  CG  GLN A 320      14.638   3.700  71.215  1.00  0.31           C  
ATOM   2349  CD  GLN A 320      15.879   2.917  71.602  1.00  0.38           C  
ATOM   2350  NE2 GLN A 320      15.708   1.924  72.468  1.00  0.32           N  
ATOM   2351  OE1 GLN A 320      16.982   3.202  71.125  1.00  0.44           O  
ATOM   2352  N   GLY A 321      13.805   8.494  70.313  1.00  0.32           N  
ATOM   2353  CA  GLY A 321      14.705   9.581  70.665  1.00  0.33           C  
ATOM   2354  C   GLY A 321      15.181  10.375  69.464  1.00  0.32           C  
ATOM   2355  O   GLY A 321      15.865   9.838  68.590  1.00  0.31           O  
ATOM   2356  N   LEU A 322      14.387  11.311  69.118  1.00  0.34           N  
ATOM   2357  CA  LEU A 322      14.868  12.651  68.801  1.00  0.38           C  
ATOM   2358  C   LEU A 322      13.710  13.641  68.729  1.00  0.34           C  
ATOM   2359  CB  LEU A 322      15.634  12.647  67.475  1.00  0.30           C  
ATOM   2360  O   LEU A 322      12.781  13.460  67.937  1.00  0.33           O  
ATOM   2361  CG  LEU A 322      17.150  12.827  67.567  1.00  0.30           C  
ATOM   2362  CD1 LEU A 322      17.862  11.750  66.756  1.00  0.29           C  
ATOM   2363  CD2 LEU A 322      17.553  14.218  67.090  1.00  0.32           C  
ATOM   2364  N   GLY A 323      13.410  14.452  69.907  1.00  0.31           N  
ATOM   2365  CA  GLY A 323      13.348  15.816  70.405  1.00  0.32           C  
ATOM   2366  C   GLY A 323      13.420  16.858  69.304  1.00  0.31           C  
ATOM   2367  O   GLY A 323      14.449  16.996  68.640  1.00  0.30           O  
ATOM   2368  N   VAL A 324      12.334  17.194  68.597  1.00  0.35           N  
ATOM   2369  CA  VAL A 324      12.020  18.593  68.328  1.00  0.40           C  
ATOM   2370  C   VAL A 324      10.551  18.864  68.648  1.00  0.36           C  
ATOM   2371  CB  VAL A 324      12.323  18.971  66.861  1.00  0.33           C  
ATOM   2372  O   VAL A 324       9.657  18.329  67.989  1.00  0.35           O  
ATOM   2373  CG1 VAL A 324      12.305  20.488  66.679  1.00  0.33           C  
ATOM   2374  CG2 VAL A 324      13.671  18.394  66.430  1.00  0.32           C  
ATOM   2375  N   ASP A 325      10.121  19.301  69.984  1.00  0.34           N  
ATOM   2376  CA  ASP A 325       9.198  20.068  70.815  1.00  0.37           C  
ATOM   2377  C   ASP A 325       9.559  21.552  70.812  1.00  0.34           C  
ATOM   2378  CB  ASP A 325       9.192  19.531  72.248  1.00  0.32           C  
ATOM   2379  O   ASP A 325      10.625  21.937  71.297  1.00  0.32           O  
ATOM   2380  CG  ASP A 325       7.959  18.704  72.566  1.00  0.32           C  
ATOM   2381  OD1 ASP A 325       6.937  18.834  71.857  1.00  0.35           O  
ATOM   2382  OD2 ASP A 325       8.008  17.916  73.535  1.00  0.41           O  
ATOM   2383  N   THR A 326       8.905  22.475  69.966  1.00  0.36           N  
ATOM   2384  CA  THR A 326       8.309  23.801  70.090  1.00  0.37           C  
ATOM   2385  C   THR A 326       7.372  23.863  71.293  1.00  0.36           C  
ATOM   2386  CB  THR A 326       7.538  24.188  68.815  1.00  0.32           C  
ATOM   2387  O   THR A 326       6.430  23.074  71.393  1.00  0.33           O  
ATOM   2388  CG2 THR A 326       8.479  24.747  67.752  1.00  0.30           C  
ATOM   2389  OG1 THR A 326       6.878  23.029  68.292  1.00  0.33           O  
ATOM   2390  N   LEU A 327       7.940  24.030  72.584  1.00  0.36           N  
ATOM   2391  CA  LEU A 327       7.594  25.076  73.540  1.00  0.37           C  
ATOM   2392  C   LEU A 327       6.384  25.871  73.061  1.00  0.36           C  
ATOM   2393  CB  LEU A 327       8.783  26.015  73.760  1.00  0.33           C  
ATOM   2394  O   LEU A 327       6.479  26.633  72.097  1.00  0.34           O  
ATOM   2395  CG  LEU A 327       9.907  25.489  74.654  1.00  0.32           C  
ATOM   2396  CD1 LEU A 327      11.171  26.319  74.460  1.00  0.30           C  
ATOM   2397  CD2 LEU A 327       9.476  25.495  76.116  1.00  0.33           C  
ATOM   2398  N   LEU A 328       5.217  25.259  73.251  1.00  0.41           N  
ATOM   2399  CA  LEU A 328       4.057  25.749  73.987  1.00  0.41           C  
ATOM   2400  C   LEU A 328       3.267  24.592  74.589  1.00  0.40           C  
ATOM   2401  CB  LEU A 328       3.153  26.578  73.071  1.00  0.37           C  
ATOM   2402  O   LEU A 328       2.946  23.625  73.894  1.00  0.38           O  
ATOM   2403  CG  LEU A 328       3.672  27.961  72.677  1.00  0.35           C  
ATOM   2404  CD1 LEU A 328       2.849  28.528  71.526  1.00  0.33           C  
ATOM   2405  CD2 LEU A 328       3.646  28.904  73.875  1.00  0.35           C  
ATOM   2406  N   PRO A 329       3.547  24.165  75.838  1.00  0.38           N  
ATOM   2407  CA  PRO A 329       2.333  23.765  76.553  1.00  0.37           C  
ATOM   2408  C   PRO A 329       1.056  24.172  75.822  1.00  0.38           C  
ATOM   2409  CB  PRO A 329       2.453  24.498  77.891  1.00  0.37           C  
ATOM   2410  O   PRO A 329       0.838  25.359  75.567  1.00  0.37           O  
ATOM   2411  CG  PRO A 329       3.376  25.642  77.618  1.00  0.35           C  
ATOM   2412  CD  PRO A 329       4.206  25.308  76.412  1.00  0.38           C  
ATOM   2413  N   ILE A 330       0.548  23.629  74.892  1.00  0.41           N  
ATOM   2414  CA  ILE A 330      -0.905  23.682  75.010  1.00  0.42           C  
ATOM   2415  C   ILE A 330      -1.357  22.834  76.197  1.00  0.41           C  
ATOM   2416  CB  ILE A 330      -1.596  23.202  73.714  1.00  0.39           C  
ATOM   2417  O   ILE A 330      -1.039  21.646  76.276  1.00  0.40           O  
ATOM   2418  CG1 ILE A 330      -1.131  24.042  72.519  1.00  0.37           C  
ATOM   2419  CG2 ILE A 330      -3.119  23.256  73.862  1.00  0.37           C  
ATOM   2420  CD1 ILE A 330      -1.652  23.549  71.176  1.00  0.37           C  
ATOM   2421  N   PRO A 331      -1.379  23.352  77.396  1.00  0.38           N  
ATOM   2422  CA  PRO A 331      -2.293  22.782  78.389  1.00  0.37           C  
ATOM   2423  C   PRO A 331      -3.294  21.804  77.777  1.00  0.37           C  
ATOM   2424  CB  PRO A 331      -3.008  24.011  78.955  1.00  0.36           C  
ATOM   2425  O   PRO A 331      -4.000  22.151  76.826  1.00  0.36           O  
ATOM   2426  CG  PRO A 331      -2.446  25.166  78.192  1.00  0.35           C  
ATOM   2427  CD  PRO A 331      -1.521  24.634  77.135  1.00  0.37           C  
ATOM   2428  N   ASP A 332      -3.055  20.450  77.818  1.00  0.40           N  
ATOM   2429  CA  ASP A 332      -4.203  19.572  78.022  1.00  0.41           C  
ATOM   2430  C   ASP A 332      -5.151  20.144  79.075  1.00  0.40           C  
ATOM   2431  CB  ASP A 332      -3.743  18.172  78.434  1.00  0.38           C  
ATOM   2432  O   ASP A 332      -4.765  20.325  80.232  1.00  0.38           O  
ATOM   2433  CG  ASP A 332      -4.848  17.134  78.342  1.00  0.37           C  
ATOM   2434  OD1 ASP A 332      -6.035  17.513  78.242  1.00  0.39           O  
ATOM   2435  OD2 ASP A 332      -4.528  15.926  78.371  1.00  0.51           O  
ATOM   2436  N   PRO A 333      -6.019  21.255  78.672  1.00  0.42           N  
ATOM   2437  CA  PRO A 333      -7.101  21.708  79.548  1.00  0.41           C  
ATOM   2438  C   PRO A 333      -7.830  20.553  80.231  1.00  0.41           C  
ATOM   2439  CB  PRO A 333      -8.037  22.457  78.595  1.00  0.39           C  
ATOM   2440  O   PRO A 333      -8.629  20.776  81.144  1.00  0.40           O  
ATOM   2441  CG  PRO A 333      -7.746  21.883  77.246  1.00  0.39           C  
ATOM   2442  CD  PRO A 333      -6.337  21.365  77.241  1.00  0.42           C  
ATOM   2443  N   VAL A 334      -7.316  19.198  79.926  1.00  0.43           N  
ATOM   2444  CA  VAL A 334      -8.122  18.243  80.679  1.00  0.44           C  
ATOM   2445  C   VAL A 334      -7.239  17.489  81.670  1.00  0.42           C  
ATOM   2446  CB  VAL A 334      -8.844  17.247  79.744  1.00  0.38           C  
ATOM   2447  O   VAL A 334      -7.703  17.074  82.734  1.00  0.40           O  
ATOM   2448  CG1 VAL A 334      -9.856  16.410  80.524  1.00  0.38           C  
ATOM   2449  CG2 VAL A 334      -9.531  17.992  78.600  1.00  0.38           C  
ATOM   2450  N   ASN A 335      -5.802  18.087  81.798  1.00  0.40           N  
ATOM   2451  CA  ASN A 335      -4.818  17.761  82.825  1.00  0.39           C  
ATOM   2452  C   ASN A 335      -3.674  18.771  82.846  1.00  0.40           C  
ATOM   2453  CB  ASN A 335      -4.274  16.347  82.618  1.00  0.36           C  
ATOM   2454  O   ASN A 335      -2.697  18.624  82.111  1.00  0.37           O  
ATOM   2455  CG  ASN A 335      -3.627  15.781  83.867  1.00  0.34           C  
ATOM   2456  ND2 ASN A 335      -3.374  14.477  83.865  1.00  0.40           N  
ATOM   2457  OD1 ASN A 335      -3.358  16.509  84.825  1.00  0.40           O  
ATOM   2458  N   PRO A 336      -3.804  20.073  83.347  1.00  0.38           N  
ATOM   2459  CA  PRO A 336      -2.910  21.196  83.637  1.00  0.36           C  
ATOM   2460  C   PRO A 336      -1.665  20.775  84.415  1.00  0.38           C  
ATOM   2461  CB  PRO A 336      -3.784  22.135  84.472  1.00  0.35           C  
ATOM   2462  O   PRO A 336      -0.722  21.558  84.548  1.00  0.35           O  
ATOM   2463  CG  PRO A 336      -4.842  21.255  85.055  1.00  0.34           C  
ATOM   2464  CD  PRO A 336      -5.031  20.072  84.149  1.00  0.37           C  
ATOM   2465  N   THR A 337      -1.508  19.330  84.891  1.00  0.37           N  
ATOM   2466  CA  THR A 337      -0.587  18.696  85.827  1.00  0.37           C  
ATOM   2467  C   THR A 337      -0.018  17.408  85.238  1.00  0.37           C  
ATOM   2468  CB  THR A 337      -1.278  18.389  87.169  1.00  0.34           C  
ATOM   2469  O   THR A 337       0.714  16.681  85.912  1.00  0.34           O  
ATOM   2470  CG2 THR A 337      -1.217  19.590  88.106  1.00  0.34           C  
ATOM   2471  OG1 THR A 337      -2.650  18.054  86.927  1.00  0.35           O  
ATOM   2472  N   ALA A 338       0.289  17.278  83.877  1.00  0.37           N  
ATOM   2473  CA  ALA A 338       1.091  16.230  83.250  1.00  0.37           C  
ATOM   2474  C   ALA A 338       2.250  16.826  82.457  1.00  0.37           C  
ATOM   2475  CB  ALA A 338       0.219  15.364  82.343  1.00  0.33           C  
ATOM   2476  O   ALA A 338       2.044  17.421  81.397  1.00  0.34           O  
ATOM   2477  N   VAL A 339       3.300  17.671  83.063  1.00  0.32           N  
ATOM   2478  CA  VAL A 339       4.694  18.079  83.204  1.00  0.35           C  
ATOM   2479  C   VAL A 339       5.596  16.847  83.194  1.00  0.32           C  
ATOM   2480  CB  VAL A 339       4.919  18.894  84.497  1.00  0.30           C  
ATOM   2481  O   VAL A 339       5.609  16.071  84.152  1.00  0.31           O  
ATOM   2482  CG1 VAL A 339       6.244  19.651  84.434  1.00  0.31           C  
ATOM   2483  CG2 VAL A 339       3.758  19.860  84.726  1.00  0.31           C  
ATOM   2484  N   ALA A 340       6.052  16.155  82.146  1.00  0.33           N  
ATOM   2485  CA  ALA A 340       7.334  15.456  82.167  1.00  0.35           C  
ATOM   2486  C   ALA A 340       8.249  15.955  81.052  1.00  0.33           C  
ATOM   2487  CB  ALA A 340       7.122  13.950  82.043  1.00  0.30           C  
ATOM   2488  O   ALA A 340       7.887  15.904  79.874  1.00  0.32           O  
ATOM   2489  N   LYS A 341       8.979  17.296  81.123  1.00  0.34           N  
ATOM   2490  CA  LYS A 341      10.288  17.934  81.014  1.00  0.34           C  
ATOM   2491  C   LYS A 341      11.376  16.910  80.706  1.00  0.34           C  
ATOM   2492  CB  LYS A 341      10.627  18.689  82.300  1.00  0.32           C  
ATOM   2493  O   LYS A 341      11.638  16.014  81.512  1.00  0.33           O  
ATOM   2494  CG  LYS A 341      10.253  20.163  82.270  1.00  0.31           C  
ATOM   2495  CD  LYS A 341      10.678  20.874  83.549  1.00  0.34           C  
ATOM   2496  CE  LYS A 341      10.271  22.341  83.536  1.00  0.32           C  
ATOM   2497  NZ  LYS A 341      10.678  23.040  84.791  1.00  0.33           N  
ATOM   2498  N   ILE A 342      11.624  16.623  79.578  1.00  0.33           N  
ATOM   2499  CA  ILE A 342      12.948  16.158  79.180  1.00  0.35           C  
ATOM   2500  C   ILE A 342      13.833  17.353  78.835  1.00  0.33           C  
ATOM   2501  CB  ILE A 342      12.868  15.186  77.982  1.00  0.31           C  
ATOM   2502  O   ILE A 342      13.610  18.028  77.827  1.00  0.33           O  
ATOM   2503  CG1 ILE A 342      12.059  13.939  78.358  1.00  0.30           C  
ATOM   2504  CG2 ILE A 342      14.272  14.804  77.502  1.00  0.30           C  
ATOM   2505  CD1 ILE A 342      11.818  12.984  77.197  1.00  0.29           C  
ATOM   2506  N   GLN A 343      14.249  18.297  79.766  1.00  0.32           N  
ATOM   2507  CA  GLN A 343      15.350  19.218  80.029  1.00  0.34           C  
ATOM   2508  C   GLN A 343      16.495  18.514  80.752  1.00  0.32           C  
ATOM   2509  CB  GLN A 343      14.866  20.413  80.851  1.00  0.31           C  
ATOM   2510  O   GLN A 343      16.355  18.122  81.913  1.00  0.31           O  
ATOM   2511  CG  GLN A 343      14.504  21.631  80.011  1.00  0.31           C  
ATOM   2512  CD  GLN A 343      14.141  22.839  80.854  1.00  0.38           C  
ATOM   2513  NE2 GLN A 343      14.087  24.007  80.224  1.00  0.34           N  
ATOM   2514  OE1 GLN A 343      13.909  22.722  82.062  1.00  0.46           O  
ATOM   2515  N   THR A 344      17.396  17.720  80.174  1.00  0.34           N  
ATOM   2516  CA  THR A 344      18.742  17.644  80.732  1.00  0.34           C  
ATOM   2517  C   THR A 344      19.761  18.245  79.768  1.00  0.34           C  
ATOM   2518  CB  THR A 344      19.132  16.190  81.055  1.00  0.31           C  
ATOM   2519  O   THR A 344      19.841  17.838  78.607  1.00  0.32           O  
ATOM   2520  CG2 THR A 344      18.332  15.657  82.240  1.00  0.30           C  
ATOM   2521  OG1 THR A 344      18.875  15.367  79.911  1.00  0.31           O  
ATOM   2522  N   GLN A 345      19.873  19.607  79.466  1.00  0.34           N  
ATOM   2523  CA  GLN A 345      21.201  20.199  79.576  1.00  0.35           C  
ATOM   2524  C   GLN A 345      22.290  19.137  79.448  1.00  0.34           C  
ATOM   2525  CB  GLN A 345      21.349  20.945  80.903  1.00  0.32           C  
ATOM   2526  O   GLN A 345      22.409  18.257  80.302  1.00  0.32           O  
ATOM   2527  CG  GLN A 345      20.693  22.320  80.912  1.00  0.31           C  
ATOM   2528  CD  GLN A 345      21.018  23.117  82.161  1.00  0.35           C  
ATOM   2529  NE2 GLN A 345      20.610  24.381  82.181  1.00  0.33           N  
ATOM   2530  OE1 GLN A 345      21.631  22.600  83.101  1.00  0.43           O  
ATOM   2531  N   ALA A 346      22.532  18.380  78.380  1.00  0.35           N  
ATOM   2532  CA  ALA A 346      23.908  17.931  78.184  1.00  0.37           C  
ATOM   2533  C   ALA A 346      24.692  18.923  77.330  1.00  0.35           C  
ATOM   2534  CB  ALA A 346      23.929  16.546  77.541  1.00  0.33           C  
ATOM   2535  O   ALA A 346      24.229  19.336  76.264  1.00  0.34           O  
ATOM   2536  N   LEU A 347      25.338  19.965  78.017  1.00  0.39           N  
ATOM   2537  CA  LEU A 347      26.623  20.654  77.976  1.00  0.40           C  
ATOM   2538  C   LEU A 347      27.288  20.484  76.615  1.00  0.39           C  
ATOM   2539  CB  LEU A 347      27.547  20.131  79.079  1.00  0.36           C  
ATOM   2540  O   LEU A 347      27.430  19.362  76.124  1.00  0.37           O  
ATOM   2541  CG  LEU A 347      27.449  20.830  80.435  1.00  0.34           C  
ATOM   2542  CD1 LEU A 347      27.729  19.842  81.562  1.00  0.31           C  
ATOM   2543  CD2 LEU A 347      28.413  22.010  80.500  1.00  0.33           C  
ATOM   2544  N   TRP A 348      27.182  21.447  75.646  1.00  0.43           N  
ATOM   2545  CA  TRP A 348      28.465  21.849  75.081  1.00  0.48           C  
ATOM   2546  C   TRP A 348      29.622  21.292  75.904  1.00  0.43           C  
ATOM   2547  CB  TRP A 348      28.565  23.375  75.005  1.00  0.41           C  
ATOM   2548  O   TRP A 348      29.755  21.604  77.089  1.00  0.42           O  
ATOM   2549  CG  TRP A 348      27.540  24.010  74.114  1.00  0.42           C  
ATOM   2550  CD1 TRP A 348      26.305  24.470  74.476  1.00  0.38           C  
ATOM   2551  CD2 TRP A 348      27.661  24.248  72.708  1.00  0.39           C  
ATOM   2552  CE2 TRP A 348      26.460  24.858  72.283  1.00  0.40           C  
ATOM   2553  CE3 TRP A 348      28.669  24.006  71.766  1.00  0.52           C  
ATOM   2554  NE1 TRP A 348      25.650  24.982  73.380  1.00  0.47           N  
ATOM   2555  CH2 TRP A 348      27.243  24.981  70.053  1.00  0.37           C  
ATOM   2556  CZ2 TRP A 348      26.241  25.230  70.954  1.00  0.42           C  
ATOM   2557  CZ3 TRP A 348      28.449  24.376  70.444  1.00  0.39           C  
ATOM   2558  N   GLY A 349      29.770  19.856  76.063  1.00  0.37           N  
ATOM   2559  CA  GLY A 349      31.070  19.500  76.611  1.00  0.37           C  
ATOM   2560  C   GLY A 349      32.229  20.017  75.780  1.00  0.37           C  
ATOM   2561  O   GLY A 349      32.246  19.856  74.558  1.00  0.36           O  
ATOM   2562  N   HIS A 350      32.922  21.139  76.238  1.00  0.39           N  
ATOM   2563  CA  HIS A 350      34.352  21.425  76.269  1.00  0.40           C  
ATOM   2564  C   HIS A 350      35.143  20.222  76.772  1.00  0.39           C  
ATOM   2565  CB  HIS A 350      34.635  22.644  77.149  1.00  0.37           C  
ATOM   2566  O   HIS A 350      34.921  19.751  77.890  1.00  0.38           O  
ATOM   2567  CG  HIS A 350      35.800  23.460  76.686  1.00  0.36           C  
ATOM   2568  CD2 HIS A 350      35.853  24.669  76.078  1.00  0.35           C  
ATOM   2569  ND1 HIS A 350      37.105  23.043  76.831  1.00  0.38           N  
ATOM   2570  CE1 HIS A 350      37.913  23.963  76.332  1.00  0.35           C  
ATOM   2571  NE2 HIS A 350      37.178  24.960  75.868  1.00  0.35           N  
ATOM   2572  N   THR A 351      35.514  19.219  76.064  1.00  0.40           N  
ATOM   2573  CA  THR A 351      36.684  18.514  76.575  1.00  0.41           C  
ATOM   2574  C   THR A 351      37.831  19.488  76.835  1.00  0.40           C  
ATOM   2575  CB  THR A 351      37.149  17.420  75.597  1.00  0.38           C  
ATOM   2576  O   THR A 351      38.221  20.247  75.945  1.00  0.38           O  
ATOM   2577  CG2 THR A 351      36.317  16.151  75.756  1.00  0.37           C  
ATOM   2578  OG1 THR A 351      37.015  17.900  74.253  1.00  0.36           O  
ATOM   2579  N   ASN A 352      37.863  20.185  77.909  1.00  0.41           N  
ATOM   2580  CA  ASN A 352      39.108  20.401  78.639  1.00  0.43           C  
ATOM   2581  C   ASN A 352      40.325  20.235  77.732  1.00  0.41           C  
ATOM   2582  CB  ASN A 352      39.203  19.448  79.833  1.00  0.38           C  
ATOM   2583  O   ASN A 352      40.537  19.165  77.160  1.00  0.39           O  
ATOM   2584  CG  ASN A 352      39.040  20.160  81.161  1.00  0.38           C  
ATOM   2585  ND2 ASN A 352      38.876  19.390  82.230  1.00  0.38           N  
ATOM   2586  OD1 ASN A 352      39.059  21.392  81.226  1.00  0.42           O  
ATOM   2587  N   SER A 353      40.851  21.250  77.068  1.00  0.39           N  
ATOM   2588  CA  SER A 353      42.296  21.450  77.090  1.00  0.41           C  
ATOM   2589  C   SER A 353      42.882  21.405  75.683  1.00  0.39           C  
ATOM   2590  CB  SER A 353      42.971  20.394  77.966  1.00  0.35           C  
ATOM   2591  O   SER A 353      42.721  20.412  74.969  1.00  0.37           O  
ATOM   2592  OG  SER A 353      42.829  19.103  77.397  1.00  0.41           O  
ATOM   2593  N   ALA A 354      42.830  22.573  74.905  1.00  0.44           N  
ATOM   2594  CA  ALA A 354      43.897  23.043  74.025  1.00  0.44           C  
ATOM   2595  C   ALA A 354      43.331  23.553  72.702  1.00  0.44           C  
ATOM   2596  CB  ALA A 354      44.909  21.929  73.772  1.00  0.39           C  
ATOM   2597  O   ALA A 354      42.550  22.861  72.046  1.00  0.41           O  
ATOM   2598  N   ASN A 355      42.996  24.927  72.616  1.00  0.38           N  
ATOM   2599  CA  ASN A 355      43.131  25.892  71.530  1.00  0.39           C  
ATOM   2600  C   ASN A 355      42.777  25.271  70.181  1.00  0.38           C  
ATOM   2601  CB  ASN A 355      44.548  26.467  71.495  1.00  0.34           C  
ATOM   2602  O   ASN A 355      43.539  24.464  69.646  1.00  0.36           O  
ATOM   2603  CG  ASN A 355      44.821  27.419  72.643  1.00  0.35           C  
ATOM   2604  ND2 ASN A 355      46.096  27.641  72.938  1.00  0.37           N  
ATOM   2605  OD1 ASN A 355      43.893  27.949  73.259  1.00  0.39           O  
ATOM   2606  N   ASN A 356      41.485  24.474  69.983  1.00  0.40           N  
ATOM   2607  CA  ASN A 356      40.851  24.057  68.737  1.00  0.42           C  
ATOM   2608  C   ASN A 356      39.885  22.897  68.961  1.00  0.40           C  
ATOM   2609  CB  ASN A 356      41.908  23.674  67.699  1.00  0.37           C  
ATOM   2610  O   ASN A 356      39.988  21.862  68.301  1.00  0.39           O  
ATOM   2611  CG  ASN A 356      42.639  24.878  67.139  1.00  0.36           C  
ATOM   2612  ND2 ASN A 356      43.759  24.633  66.469  1.00  0.37           N  
ATOM   2613  OD1 ASN A 356      42.202  26.020  67.308  1.00  0.39           O  
ATOM   2614  N   SER A 357      39.006  22.817  69.998  1.00  0.33           N  
ATOM   2615  CA  SER A 357      38.075  21.715  70.215  1.00  0.35           C  
ATOM   2616  C   SER A 357      36.695  22.038  69.652  1.00  0.33           C  
ATOM   2617  CB  SER A 357      37.963  21.392  71.706  1.00  0.31           C  
ATOM   2618  O   SER A 357      36.097  23.057  70.006  1.00  0.32           O  
ATOM   2619  OG  SER A 357      39.081  20.637  72.142  1.00  0.31           O  
ATOM   2620  N   PRO A 358      36.379  21.490  68.401  1.00  0.44           N  
ATOM   2621  CA  PRO A 358      35.052  21.511  67.780  1.00  0.44           C  
ATOM   2622  C   PRO A 358      33.924  21.324  68.792  1.00  0.44           C  
ATOM   2623  CB  PRO A 358      35.103  20.339  66.797  1.00  0.42           C  
ATOM   2624  O   PRO A 358      34.071  20.565  69.753  1.00  0.43           O  
ATOM   2625  CG  PRO A 358      36.205  19.464  67.303  1.00  0.41           C  
ATOM   2626  CD  PRO A 358      37.099  20.286  68.187  1.00  0.45           C  
ATOM   2627  N   LEU A 359      33.089  22.364  69.088  1.00  0.43           N  
ATOM   2628  CA  LEU A 359      31.778  22.325  69.728  1.00  0.45           C  
ATOM   2629  C   LEU A 359      31.025  21.055  69.347  1.00  0.44           C  
ATOM   2630  CB  LEU A 359      30.956  23.556  69.339  1.00  0.42           C  
ATOM   2631  O   LEU A 359      30.750  20.821  68.168  1.00  0.43           O  
ATOM   2632  CG  LEU A 359      30.876  24.674  70.380  1.00  0.41           C  
ATOM   2633  CD1 LEU A 359      31.063  26.033  69.713  1.00  0.39           C  
ATOM   2634  CD2 LEU A 359      29.547  24.617  71.126  1.00  0.40           C  
ATOM   2635  N   TYR A 360      31.140  19.843  70.026  1.00  0.45           N  
ATOM   2636  CA  TYR A 360      30.352  18.620  69.924  1.00  0.47           C  
ATOM   2637  C   TYR A 360      29.098  18.706  70.786  1.00  0.45           C  
ATOM   2638  CB  TYR A 360      31.188  17.405  70.337  1.00  0.43           C  
ATOM   2639  O   TYR A 360      29.173  19.044  71.970  1.00  0.44           O  
ATOM   2640  CG  TYR A 360      30.907  16.168  69.519  1.00  0.42           C  
ATOM   2641  CD1 TYR A 360      29.998  15.209  69.959  1.00  0.38           C  
ATOM   2642  CD2 TYR A 360      31.552  15.956  68.305  1.00  0.39           C  
ATOM   2643  CE1 TYR A 360      29.738  14.067  69.209  1.00  0.37           C  
ATOM   2644  CE2 TYR A 360      31.299  14.817  67.547  1.00  0.41           C  
ATOM   2645  OH  TYR A 360      30.138  12.751  67.260  1.00  0.27           O  
ATOM   2646  CZ  TYR A 360      30.392  13.880  68.006  1.00  0.35           C  
ATOM   2647  N   ARG A 361      27.879  18.806  70.137  1.00  0.44           N  
ATOM   2648  CA  ARG A 361      26.537  18.518  70.635  1.00  0.44           C  
ATOM   2649  C   ARG A 361      25.990  17.233  70.022  1.00  0.45           C  
ATOM   2650  CB  ARG A 361      25.592  19.684  70.339  1.00  0.42           C  
ATOM   2651  O   ARG A 361      26.030  17.055  68.802  1.00  0.44           O  
ATOM   2652  CG  ARG A 361      24.317  19.668  71.168  1.00  0.40           C  
ATOM   2653  CD  ARG A 361      23.432  20.869  70.865  1.00  0.44           C  
ATOM   2654  NE  ARG A 361      22.180  20.819  71.613  1.00  0.40           N  
ATOM   2655  NH1 ARG A 361      21.265  22.688  70.610  1.00  0.31           N  
ATOM   2656  NH2 ARG A 361      20.084  21.545  72.208  1.00  0.27           N  
ATOM   2657  CZ  ARG A 361      21.179  21.684  71.475  1.00  0.37           C  
ATOM   2658  N   MET A 362      25.573  16.267  70.792  1.00  0.45           N  
ATOM   2659  CA  MET A 362      24.989  14.945  70.585  1.00  0.47           C  
ATOM   2660  C   MET A 362      23.495  15.050  70.295  1.00  0.45           C  
ATOM   2661  CB  MET A 362      25.223  14.055  71.806  1.00  0.43           C  
ATOM   2662  O   MET A 362      22.842  14.044  70.010  1.00  0.44           O  
ATOM   2663  CG  MET A 362      26.661  13.585  71.954  1.00  0.41           C  
ATOM   2664  SD  MET A 362      26.793  12.015  72.896  1.00  0.42           S  
ATOM   2665  CE  MET A 362      27.337  12.652  74.505  1.00  0.36           C  
ATOM   2666  N   SER A 363      23.011  16.523  69.974  1.00  0.47           N  
ATOM   2667  CA  SER A 363      21.704  16.741  69.363  1.00  0.48           C  
ATOM   2668  C   SER A 363      21.775  17.802  68.270  1.00  0.47           C  
ATOM   2669  CB  SER A 363      20.680  17.155  70.421  1.00  0.44           C  
ATOM   2670  O   SER A 363      22.724  18.588  68.220  1.00  0.46           O  
ATOM   2671  OG  SER A 363      21.152  18.261  71.172  1.00  0.41           O  
ATOM   2672  N   LYS A 364      20.836  17.672  67.345  1.00  0.61           N  
ATOM   2673  CA  LYS A 364      20.671  18.618  66.245  1.00  0.62           C  
ATOM   2674  C   LYS A 364      20.582  20.051  66.760  1.00  0.62           C  
ATOM   2675  CB  LYS A 364      19.424  18.277  65.427  1.00  0.58           C  
ATOM   2676  O   LYS A 364      19.935  20.312  67.776  1.00  0.61           O  
ATOM   2677  CG  LYS A 364      19.461  16.897  64.788  1.00  0.56           C  
ATOM   2678  CD  LYS A 364      18.185  16.607  64.009  1.00  0.58           C  
ATOM   2679  CE  LYS A 364      18.202  15.209  63.405  1.00  0.56           C  
ATOM   2680  NZ  LYS A 364      17.024  14.974  62.518  1.00  0.48           N  
ATOM   2681  N   ILE A 365      21.457  21.112  66.379  1.00  0.56           N  
ATOM   2682  CA  ILE A 365      21.421  22.562  66.533  1.00  0.55           C  
ATOM   2683  C   ILE A 365      20.450  23.165  65.520  1.00  0.56           C  
ATOM   2684  CB  ILE A 365      22.826  23.183  66.364  1.00  0.55           C  
ATOM   2685  O   ILE A 365      20.634  23.016  64.310  1.00  0.56           O  
ATOM   2686  CG1 ILE A 365      23.795  22.599  67.398  1.00  0.50           C  
ATOM   2687  CG2 ILE A 365      22.759  24.709  66.477  1.00  0.53           C  
ATOM   2688  CD1 ILE A 365      25.232  23.077  67.239  1.00  0.51           C  
ATOM   2689  N   GLY A 366      19.289  23.608  66.020  1.00  0.59           N  
ATOM   2690  CA  GLY A 366      18.452  24.583  65.339  1.00  0.59           C  
ATOM   2691  C   GLY A 366      18.835  26.018  65.649  1.00  0.60           C  
ATOM   2692  O   GLY A 366      18.830  26.430  66.811  1.00  0.60           O  
ATOM   2693  N   ILE A 367      19.260  26.810  64.904  1.00  0.58           N  
ATOM   2694  CA  ILE A 367      19.282  28.269  64.903  1.00  0.59           C  
ATOM   2695  C   ILE A 367      18.053  28.804  64.172  1.00  0.58           C  
ATOM   2696  CB  ILE A 367      20.573  28.815  64.251  1.00  0.58           C  
ATOM   2697  O   ILE A 367      17.800  28.440  63.022  1.00  0.59           O  
ATOM   2698  CG1 ILE A 367      21.809  28.267  64.974  1.00  0.55           C  
ATOM   2699  CG2 ILE A 367      20.572  30.346  64.251  1.00  0.57           C  
ATOM   2700  CD1 ILE A 367      23.130  28.707  64.359  1.00  0.56           C  
ATOM   2701  N   LEU A 368      17.152  29.465  64.804  1.00  0.56           N  
ATOM   2702  CA  LEU A 368      15.809  29.956  64.513  1.00  0.59           C  
ATOM   2703  C   LEU A 368      14.908  28.823  64.032  1.00  0.54           C  
ATOM   2704  CB  LEU A 368      15.861  31.065  63.459  1.00  0.58           C  
ATOM   2705  O   LEU A 368      13.846  29.071  63.458  1.00  0.54           O  
ATOM   2706  CG  LEU A 368      16.626  32.332  63.845  1.00  0.58           C  
ATOM   2707  CD1 LEU A 368      16.671  33.303  62.670  1.00  0.58           C  
ATOM   2708  CD2 LEU A 368      15.990  32.990  65.065  1.00  0.60           C  
ATOM   2709  N   ASN A 369      15.283  27.484  64.478  1.00  0.57           N  
ATOM   2710  CA  ASN A 369      14.488  26.276  64.285  1.00  0.59           C  
ATOM   2711  C   ASN A 369      14.441  25.427  65.553  1.00  0.57           C  
ATOM   2712  CB  ASN A 369      15.035  25.454  63.116  1.00  0.56           C  
ATOM   2713  O   ASN A 369      15.456  24.860  65.963  1.00  0.56           O  
ATOM   2714  CG  ASN A 369      14.106  24.327  62.709  1.00  0.55           C  
ATOM   2715  ND2 ASN A 369      14.397  23.699  61.576  1.00  0.65           N  
ATOM   2716  OD1 ASN A 369      13.134  24.025  63.407  1.00  0.61           O  
ATOM   2717  N   ASN A 370      13.257  25.438  66.196  1.00  0.48           N  
ATOM   2718  CA  ASN A 370      13.050  24.724  67.452  1.00  0.53           C  
ATOM   2719  C   ASN A 370      12.928  23.219  67.228  1.00  0.46           C  
ATOM   2720  CB  ASN A 370      11.809  25.255  68.173  1.00  0.48           C  
ATOM   2721  O   ASN A 370      12.893  22.446  68.187  1.00  0.47           O  
ATOM   2722  CG  ASN A 370      11.870  26.751  68.414  1.00  0.49           C  
ATOM   2723  ND2 ASN A 370      10.706  27.386  68.493  1.00  0.48           N  
ATOM   2724  OD1 ASN A 370      12.953  27.331  68.527  1.00  0.48           O  
ATOM   2725  N   SER A 371      12.873  22.740  65.811  1.00  0.57           N  
ATOM   2726  CA  SER A 371      12.771  21.360  65.349  1.00  0.58           C  
ATOM   2727  C   SER A 371      13.808  21.060  64.272  1.00  0.57           C  
ATOM   2728  CB  SER A 371      11.368  21.077  64.811  1.00  0.55           C  
ATOM   2729  O   SER A 371      13.462  20.888  63.101  1.00  0.57           O  
ATOM   2730  OG  SER A 371      10.410  21.124  65.854  1.00  0.54           O  
ATOM   2731  N   PRO A 372      15.143  21.222  64.716  1.00  0.58           N  
ATOM   2732  CA  PRO A 372      16.101  20.945  63.643  1.00  0.59           C  
ATOM   2733  C   PRO A 372      16.036  19.501  63.152  1.00  0.58           C  
ATOM   2734  CB  PRO A 372      17.454  21.240  64.295  1.00  0.56           C  
ATOM   2735  O   PRO A 372      16.018  18.570  63.961  1.00  0.57           O  
ATOM   2736  CG  PRO A 372      17.230  21.022  65.756  1.00  0.56           C  
ATOM   2737  CD  PRO A 372      15.801  21.356  66.075  1.00  0.58           C  
ATOM   2738  N   SER A 373      15.836  19.427  61.633  1.00  0.62           N  
ATOM   2739  CA  SER A 373      15.735  18.182  60.878  1.00  0.61           C  
ATOM   2740  C   SER A 373      17.112  17.586  60.607  1.00  0.61           C  
ATOM   2741  CB  SER A 373      15.001  18.413  59.557  1.00  0.60           C  
ATOM   2742  O   SER A 373      17.244  16.376  60.410  1.00  0.62           O  
ATOM   2743  OG  SER A 373      15.718  19.319  58.735  1.00  0.63           O  
ATOM   2744  N   THR A 374      18.305  18.394  60.927  1.00  0.64           N  
ATOM   2745  CA  THR A 374      19.683  18.022  60.628  1.00  0.65           C  
ATOM   2746  C   THR A 374      20.617  18.457  61.754  1.00  0.64           C  
ATOM   2747  CB  THR A 374      20.154  18.642  59.300  1.00  0.63           C  
ATOM   2748  O   THR A 374      20.203  19.167  62.672  1.00  0.63           O  
ATOM   2749  CG2 THR A 374      19.310  18.144  58.131  1.00  0.60           C  
ATOM   2750  OG1 THR A 374      20.045  20.069  59.380  1.00  0.66           O  
ATOM   2751  N   GLU A 375      21.999  18.091  61.920  1.00  0.65           N  
ATOM   2752  CA  GLU A 375      22.941  18.395  62.994  1.00  0.66           C  
ATOM   2753  C   GLU A 375      23.013  19.896  63.256  1.00  0.65           C  
ATOM   2754  CB  GLU A 375      24.332  17.851  62.659  1.00  0.64           C  
ATOM   2755  O   GLU A 375      23.055  20.329  64.410  1.00  0.65           O  
ATOM   2756  CG  GLU A 375      24.450  16.340  62.790  1.00  0.61           C  
ATOM   2757  CD  GLU A 375      23.756  15.584  61.669  1.00  0.61           C  
ATOM   2758  OE1 GLU A 375      23.394  16.211  60.647  1.00  0.62           O  
ATOM   2759  OE2 GLU A 375      23.571  14.355  61.813  1.00  0.57           O  
ATOM   2760  N   LEU A 376      22.988  20.733  62.358  1.00  0.60           N  
ATOM   2761  CA  LEU A 376      22.766  22.173  62.272  1.00  0.58           C  
ATOM   2762  C   LEU A 376      21.629  22.490  61.306  1.00  0.61           C  
ATOM   2763  CB  LEU A 376      24.045  22.887  61.826  1.00  0.58           C  
ATOM   2764  O   LEU A 376      21.713  22.174  60.117  1.00  0.60           O  
ATOM   2765  CG  LEU A 376      23.965  24.410  61.708  1.00  0.57           C  
ATOM   2766  CD1 LEU A 376      23.677  25.032  63.069  1.00  0.54           C  
ATOM   2767  CD2 LEU A 376      25.256  24.969  61.120  1.00  0.57           C  
ATOM   2768  N   ASP A 377      20.460  22.872  61.825  1.00  0.61           N  
ATOM   2769  CA  ASP A 377      19.293  23.411  61.133  1.00  0.62           C  
ATOM   2770  C   ASP A 377      19.128  24.903  61.415  1.00  0.61           C  
ATOM   2771  CB  ASP A 377      18.028  22.655  61.546  1.00  0.59           C  
ATOM   2772  O   ASP A 377      18.825  25.297  62.543  1.00  0.61           O  
ATOM   2773  CG  ASP A 377      16.857  22.903  60.612  1.00  0.56           C  
ATOM   2774  OD1 ASP A 377      16.912  23.856  59.805  1.00  0.61           O  
ATOM   2775  OD2 ASP A 377      15.869  22.141  60.686  1.00  0.68           O  
ATOM   2776  N   VAL A 378      19.701  25.642  60.632  1.00  0.61           N  
ATOM   2777  CA  VAL A 378      19.619  27.099  60.649  1.00  0.61           C  
ATOM   2778  C   VAL A 378      18.444  27.561  59.790  1.00  0.61           C  
ATOM   2779  CB  VAL A 378      20.930  27.748  60.152  1.00  0.60           C  
ATOM   2780  O   VAL A 378      18.354  27.211  58.611  1.00  0.61           O  
ATOM   2781  CG1 VAL A 378      20.880  29.265  60.321  1.00  0.56           C  
ATOM   2782  CG2 VAL A 378      22.129  27.163  60.896  1.00  0.58           C  
ATOM   2783  N   THR A 379      17.324  28.121  60.229  1.00  0.64           N  
ATOM   2784  CA  THR A 379      16.266  28.937  59.645  1.00  0.65           C  
ATOM   2785  C   THR A 379      16.602  30.421  59.758  1.00  0.63           C  
ATOM   2786  CB  THR A 379      14.910  28.662  60.322  1.00  0.62           C  
ATOM   2787  O   THR A 379      16.593  30.983  60.856  1.00  0.63           O  
ATOM   2788  CG2 THR A 379      13.783  29.414  59.621  1.00  0.59           C  
ATOM   2789  OG1 THR A 379      14.634  27.257  60.272  1.00  0.63           O  
ATOM   2790  N   GLY A 380      17.168  30.832  58.615  1.00  0.58           N  
ATOM   2791  CA  GLY A 380      17.497  32.232  58.400  1.00  0.59           C  
ATOM   2792  C   GLY A 380      18.729  32.430  57.537  1.00  0.58           C  
ATOM   2793  O   GLY A 380      19.183  31.498  56.870  1.00  0.58           O  
ATOM   2794  N   GLU A 381      19.084  33.705  57.476  1.00  0.58           N  
ATOM   2795  CA  GLU A 381      20.301  34.051  56.750  1.00  0.61           C  
ATOM   2796  C   GLU A 381      21.542  33.539  57.476  1.00  0.58           C  
ATOM   2797  CB  GLU A 381      20.396  35.566  56.550  1.00  0.57           C  
ATOM   2798  O   GLU A 381      21.690  33.744  58.682  1.00  0.59           O  
ATOM   2799  CG  GLU A 381      19.392  36.118  55.548  1.00  0.56           C  
ATOM   2800  CD  GLU A 381      19.552  37.609  55.299  1.00  0.58           C  
ATOM   2801  OE1 GLU A 381      20.353  38.261  56.006  1.00  0.62           O  
ATOM   2802  OE2 GLU A 381      18.868  38.131  54.389  1.00  0.57           O  
ATOM   2803  N   VAL A 382      22.226  32.657  56.948  1.00  0.59           N  
ATOM   2804  CA  VAL A 382      23.559  32.305  57.427  1.00  0.59           C  
ATOM   2805  C   VAL A 382      24.596  33.233  56.798  1.00  0.59           C  
ATOM   2806  CB  VAL A 382      23.903  30.831  57.115  1.00  0.58           C  
ATOM   2807  O   VAL A 382      24.688  33.330  55.572  1.00  0.58           O  
ATOM   2808  CG1 VAL A 382      25.279  30.469  57.671  1.00  0.55           C  
ATOM   2809  CG2 VAL A 382      22.832  29.902  57.684  1.00  0.57           C  
ATOM   2810  N   HIS A 383      25.160  34.227  57.418  1.00  0.57           N  
ATOM   2811  CA  HIS A 383      26.331  35.041  57.111  1.00  0.60           C  
ATOM   2812  C   HIS A 383      27.591  34.450  57.733  1.00  0.57           C  
ATOM   2813  CB  HIS A 383      26.128  36.476  57.600  1.00  0.55           C  
ATOM   2814  O   HIS A 383      27.739  34.441  58.957  1.00  0.57           O  
ATOM   2815  CG  HIS A 383      27.209  37.415  57.170  1.00  0.53           C  
ATOM   2816  CD2 HIS A 383      28.106  37.335  56.159  1.00  0.53           C  
ATOM   2817  ND1 HIS A 383      27.462  38.606  57.816  1.00  0.59           N  
ATOM   2818  CE1 HIS A 383      28.469  39.220  57.218  1.00  0.52           C  
ATOM   2819  NE2 HIS A 383      28.878  38.469  56.209  1.00  0.49           N  
ATOM   2820  N   ALA A 384      28.376  33.812  57.089  1.00  0.57           N  
ATOM   2821  CA  ALA A 384      29.676  33.310  57.525  1.00  0.58           C  
ATOM   2822  C   ALA A 384      30.812  34.138  56.931  1.00  0.57           C  
ATOM   2823  CB  ALA A 384      29.835  31.841  57.141  1.00  0.56           C  
ATOM   2824  O   ALA A 384      30.879  34.329  55.715  1.00  0.57           O  
ATOM   2825  N   THR A 385      31.476  34.916  57.666  1.00  0.56           N  
ATOM   2826  CA  THR A 385      32.741  35.595  57.407  1.00  0.56           C  
ATOM   2827  C   THR A 385      33.920  34.690  57.753  1.00  0.54           C  
ATOM   2828  CB  THR A 385      32.845  36.907  58.207  1.00  0.53           C  
ATOM   2829  O   THR A 385      34.023  34.199  58.879  1.00  0.51           O  
ATOM   2830  CG2 THR A 385      31.783  37.907  57.762  1.00  0.50           C  
ATOM   2831  OG1 THR A 385      32.665  36.625  59.601  1.00  0.57           O  
ATOM   2832  N   GLY A 386      34.477  34.001  56.718  1.00  0.50           N  
ATOM   2833  CA  GLY A 386      35.655  33.152  56.791  1.00  0.51           C  
ATOM   2834  C   GLY A 386      35.531  31.886  55.964  1.00  0.49           C  
ATOM   2835  O   GLY A 386      34.562  31.716  55.222  1.00  0.48           O  
ATOM   2836  N   ASN A 387      36.573  31.058  55.929  1.00  0.55           N  
ATOM   2837  CA  ASN A 387      36.448  29.791  55.216  1.00  0.57           C  
ATOM   2838  C   ASN A 387      35.403  28.886  55.862  1.00  0.54           C  
ATOM   2839  CB  ASN A 387      37.800  29.078  55.148  1.00  0.53           C  
ATOM   2840  O   ASN A 387      35.355  28.763  57.088  1.00  0.53           O  
ATOM   2841  CG  ASN A 387      38.838  29.867  54.376  1.00  0.51           C  
ATOM   2842  ND2 ASN A 387      40.109  29.552  54.598  1.00  0.54           N  
ATOM   2843  OD1 ASN A 387      38.502  30.754  53.587  1.00  0.54           O  
ATOM   2844  N   VAL A 388      34.329  28.682  55.338  1.00  0.54           N  
ATOM   2845  CA  VAL A 388      33.378  27.627  55.671  1.00  0.54           C  
ATOM   2846  C   VAL A 388      33.725  26.356  54.898  1.00  0.54           C  
ATOM   2847  CB  VAL A 388      31.925  28.055  55.367  1.00  0.53           C  
ATOM   2848  O   VAL A 388      33.746  26.358  53.665  1.00  0.54           O  
ATOM   2849  CG1 VAL A 388      30.938  26.987  55.833  1.00  0.48           C  
ATOM   2850  CG2 VAL A 388      31.616  29.397  56.029  1.00  0.51           C  
ATOM   2851  N   ASP A 389      34.323  25.284  55.580  1.00  0.55           N  
ATOM   2852  CA  ASP A 389      34.625  23.951  55.066  1.00  0.56           C  
ATOM   2853  C   ASP A 389      33.479  22.982  55.346  1.00  0.55           C  
ATOM   2854  CB  ASP A 389      35.923  23.422  55.678  1.00  0.53           C  
ATOM   2855  O   ASP A 389      32.986  22.904  56.474  1.00  0.54           O  
ATOM   2856  CG  ASP A 389      37.147  24.212  55.248  1.00  0.52           C  
ATOM   2857  OD1 ASP A 389      37.314  24.465  54.035  1.00  0.55           O  
ATOM   2858  OD2 ASP A 389      37.953  24.582  56.129  1.00  0.62           O  
ATOM   2859  N   PHE A 390      32.795  22.483  54.366  1.00  0.57           N  
ATOM   2860  CA  PHE A 390      31.849  21.374  54.401  1.00  0.57           C  
ATOM   2861  C   PHE A 390      32.532  20.067  54.016  1.00  0.57           C  
ATOM   2862  CB  PHE A 390      30.667  21.645  53.464  1.00  0.55           C  
ATOM   2863  O   PHE A 390      32.888  19.866  52.853  1.00  0.57           O  
ATOM   2864  CG  PHE A 390      29.848  22.847  53.852  1.00  0.54           C  
ATOM   2865  CD1 PHE A 390      28.809  22.731  54.767  1.00  0.52           C  
ATOM   2866  CD2 PHE A 390      30.119  24.093  53.302  1.00  0.54           C  
ATOM   2867  CE1 PHE A 390      28.049  23.842  55.127  1.00  0.54           C  
ATOM   2868  CE2 PHE A 390      29.365  25.207  53.657  1.00  0.52           C  
ATOM   2869  CZ  PHE A 390      28.330  25.080  54.570  1.00  0.55           C  
ATOM   2870  N   ASP A 391      32.968  19.291  54.917  1.00  0.60           N  
ATOM   2871  CA  ASP A 391      33.627  18.001  54.741  1.00  0.60           C  
ATOM   2872  C   ASP A 391      32.676  16.978  54.122  1.00  0.58           C  
ATOM   2873  CB  ASP A 391      34.160  17.483  56.078  1.00  0.57           C  
ATOM   2874  O   ASP A 391      33.092  15.876  53.760  1.00  0.57           O  
ATOM   2875  CG  ASP A 391      35.343  18.282  56.595  1.00  0.55           C  
ATOM   2876  OD1 ASP A 391      36.102  18.846  55.777  1.00  0.60           O  
ATOM   2877  OD2 ASP A 391      35.519  18.347  57.831  1.00  0.66           O  
ATOM   2878  N   SER A 392      31.324  17.436  54.042  1.00  0.56           N  
ATOM   2879  CA  SER A 392      30.333  16.581  53.397  1.00  0.57           C  
ATOM   2880  C   SER A 392      29.635  17.309  52.254  1.00  0.55           C  
ATOM   2881  CB  SER A 392      29.297  16.099  54.414  1.00  0.52           C  
ATOM   2882  O   SER A 392      30.221  18.192  51.624  1.00  0.53           O  
ATOM   2883  OG  SER A 392      28.751  14.852  54.023  1.00  0.48           O  
ATOM   2884  N   GLN A 393      28.373  17.067  52.129  1.00  0.54           N  
ATOM   2885  CA  GLN A 393      27.526  17.601  51.067  1.00  0.57           C  
ATOM   2886  C   GLN A 393      26.951  18.960  51.454  1.00  0.55           C  
ATOM   2887  CB  GLN A 393      26.395  16.625  50.740  1.00  0.53           C  
ATOM   2888  O   GLN A 393      26.460  19.137  52.571  1.00  0.55           O  
ATOM   2889  CG  GLN A 393      26.858  15.365  50.021  1.00  0.51           C  
ATOM   2890  CD  GLN A 393      25.716  14.419  49.700  1.00  0.55           C  
ATOM   2891  NE2 GLN A 393      26.013  13.364  48.949  1.00  0.46           N  
ATOM   2892  OE1 GLN A 393      24.577  14.634  50.126  1.00  0.59           O  
ATOM   2893  N   LEU A 394      27.323  20.048  50.721  1.00  0.56           N  
ATOM   2894  CA  LEU A 394      26.567  21.295  50.690  1.00  0.55           C  
ATOM   2895  C   LEU A 394      25.391  21.194  49.723  1.00  0.56           C  
ATOM   2896  CB  LEU A 394      27.473  22.462  50.289  1.00  0.54           C  
ATOM   2897  O   LEU A 394      25.586  21.015  48.519  1.00  0.56           O  
ATOM   2898  CG  LEU A 394      26.803  23.832  50.174  1.00  0.53           C  
ATOM   2899  CD1 LEU A 394      26.236  24.259  51.524  1.00  0.49           C  
ATOM   2900  CD2 LEU A 394      27.792  24.869  49.652  1.00  0.51           C  
ATOM   2901  N   ASN A 395      24.164  20.943  50.225  1.00  0.56           N  
ATOM   2902  CA  ASN A 395      22.892  21.125  49.533  1.00  0.58           C  
ATOM   2903  C   ASN A 395      22.389  22.561  49.655  1.00  0.56           C  
ATOM   2904  CB  ASN A 395      21.844  20.148  50.069  1.00  0.55           C  
ATOM   2905  O   ASN A 395      22.265  23.088  50.762  1.00  0.56           O  
ATOM   2906  CG  ASN A 395      22.229  18.699  49.845  1.00  0.53           C  
ATOM   2907  ND2 ASN A 395      22.195  17.905  50.909  1.00  0.54           N  
ATOM   2908  OD1 ASN A 395      22.554  18.296  48.725  1.00  0.55           O  
ATOM   2909  N   VAL A 396      22.462  23.240  48.668  1.00  0.59           N  
ATOM   2910  CA  VAL A 396      21.940  24.598  48.557  1.00  0.59           C  
ATOM   2911  C   VAL A 396      20.685  24.600  47.686  1.00  0.59           C  
ATOM   2912  CB  VAL A 396      22.994  25.566  47.974  1.00  0.58           C  
ATOM   2913  O   VAL A 396      20.750  24.299  46.492  1.00  0.58           O  
ATOM   2914  CG1 VAL A 396      22.499  27.010  48.044  1.00  0.52           C  
ATOM   2915  CG2 VAL A 396      24.321  25.417  48.715  1.00  0.54           C  
ATOM   2916  N   ASP A 397      19.506  24.649  48.300  1.00  0.56           N  
ATOM   2917  CA  ASP A 397      18.183  24.886  47.731  1.00  0.56           C  
ATOM   2918  C   ASP A 397      17.889  26.380  47.626  1.00  0.55           C  
ATOM   2919  CB  ASP A 397      17.106  24.196  48.571  1.00  0.54           C  
ATOM   2920  O   ASP A 397      17.946  27.101  48.624  1.00  0.54           O  
ATOM   2921  CG  ASP A 397      17.173  22.681  48.492  1.00  0.52           C  
ATOM   2922  OD1 ASP A 397      17.612  22.143  47.453  1.00  0.57           O  
ATOM   2923  OD2 ASP A 397      16.779  22.019  49.477  1.00  0.64           O  
ATOM   2924  N   GLY A 398      18.165  26.811  46.416  1.00  0.54           N  
ATOM   2925  CA  GLY A 398      17.807  28.168  46.034  1.00  0.54           C  
ATOM   2926  C   GLY A 398      18.917  28.893  45.296  1.00  0.55           C  
ATOM   2927  O   GLY A 398      19.956  28.303  44.993  1.00  0.54           O  
ATOM   2928  N   GLU A 399      18.681  30.137  44.893  1.00  0.56           N  
ATOM   2929  CA  GLU A 399      19.677  30.938  44.188  1.00  0.58           C  
ATOM   2930  C   GLU A 399      20.884  31.227  45.076  1.00  0.56           C  
ATOM   2931  CB  GLU A 399      19.061  32.250  43.694  1.00  0.54           C  
ATOM   2932  O   GLU A 399      20.730  31.681  46.212  1.00  0.56           O  
ATOM   2933  CG  GLU A 399      18.119  32.080  42.511  1.00  0.52           C  
ATOM   2934  CD  GLU A 399      17.567  33.397  41.991  1.00  0.56           C  
ATOM   2935  OE1 GLU A 399      17.837  34.454  42.605  1.00  0.60           O  
ATOM   2936  OE2 GLU A 399      16.857  33.372  40.960  1.00  0.53           O  
ATOM   2937  N   THR A 400      21.988  30.665  44.783  1.00  0.54           N  
ATOM   2938  CA  THR A 400      23.264  30.936  45.435  1.00  0.55           C  
ATOM   2939  C   THR A 400      24.069  31.964  44.645  1.00  0.54           C  
ATOM   2940  CB  THR A 400      24.092  29.648  45.600  1.00  0.53           C  
ATOM   2941  O   THR A 400      24.304  31.788  43.448  1.00  0.54           O  
ATOM   2942  CG2 THR A 400      25.380  29.917  46.372  1.00  0.49           C  
ATOM   2943  OG1 THR A 400      23.316  28.675  46.310  1.00  0.52           O  
ATOM   2944  N   PHE A 401      24.171  33.198  44.994  1.00  0.50           N  
ATOM   2945  CA  PHE A 401      25.074  34.237  44.512  1.00  0.51           C  
ATOM   2946  C   PHE A 401      26.480  34.030  45.062  1.00  0.49           C  
ATOM   2947  CB  PHE A 401      24.556  35.624  44.904  1.00  0.47           C  
ATOM   2948  O   PHE A 401      26.686  34.042  46.277  1.00  0.49           O  
ATOM   2949  CG  PHE A 401      23.242  35.984  44.266  1.00  0.46           C  
ATOM   2950  CD1 PHE A 401      23.204  36.599  43.020  1.00  0.43           C  
ATOM   2951  CD2 PHE A 401      22.044  35.708  44.912  1.00  0.46           C  
ATOM   2952  CE1 PHE A 401      21.989  36.933  42.426  1.00  0.45           C  
ATOM   2953  CE2 PHE A 401      20.826  36.039  44.325  1.00  0.46           C  
ATOM   2954  CZ  PHE A 401      20.801  36.653  43.083  1.00  0.44           C  
ATOM   2955  N   LEU A 402      27.372  33.579  44.244  1.00  0.54           N  
ATOM   2956  CA  LEU A 402      28.806  33.477  44.494  1.00  0.55           C  
ATOM   2957  C   LEU A 402      29.519  34.769  44.108  1.00  0.54           C  
ATOM   2958  CB  LEU A 402      29.403  32.300  43.718  1.00  0.53           C  
ATOM   2959  O   LEU A 402      29.660  35.074  42.922  1.00  0.54           O  
ATOM   2960  CG  LEU A 402      28.898  30.908  44.104  1.00  0.52           C  
ATOM   2961  CD1 LEU A 402      29.361  29.875  43.082  1.00  0.49           C  
ATOM   2962  CD2 LEU A 402      29.374  30.535  45.503  1.00  0.52           C  
ATOM   2963  N   ASN A 403      29.776  35.746  44.990  1.00  0.52           N  
ATOM   2964  CA  ASN A 403      30.431  37.038  44.815  1.00  0.53           C  
ATOM   2965  C   ASN A 403      31.950  36.909  44.877  1.00  0.52           C  
ATOM   2966  CB  ASN A 403      29.939  38.036  45.866  1.00  0.50           C  
ATOM   2967  O   ASN A 403      32.668  37.902  44.740  1.00  0.51           O  
ATOM   2968  CG  ASN A 403      28.538  38.540  45.582  1.00  0.48           C  
ATOM   2969  ND2 ASN A 403      27.830  38.945  46.629  1.00  0.55           N  
ATOM   2970  OD1 ASN A 403      28.096  38.565  44.430  1.00  0.55           O  
ATOM   2971  N   ALA A 404      32.421  35.630  45.029  1.00  0.44           N  
ATOM   2972  CA  ALA A 404      33.860  35.383  45.073  1.00  0.44           C  
ATOM   2973  C   ALA A 404      34.206  34.040  44.438  1.00  0.44           C  
ATOM   2974  CB  ALA A 404      34.364  35.433  46.513  1.00  0.42           C  
ATOM   2975  O   ALA A 404      33.314  33.289  44.033  1.00  0.44           O  
ATOM   2976  N   ALA A 405      35.455  33.821  44.072  1.00  0.53           N  
ATOM   2977  CA  ALA A 405      35.888  32.556  43.485  1.00  0.54           C  
ATOM   2978  C   ALA A 405      35.380  31.371  44.300  1.00  0.53           C  
ATOM   2979  CB  ALA A 405      37.410  32.511  43.378  1.00  0.50           C  
ATOM   2980  O   ALA A 405      35.413  31.398  45.533  1.00  0.52           O  
ATOM   2981  N   LEU A 406      34.576  30.594  43.738  1.00  0.57           N  
ATOM   2982  CA  LEU A 406      34.279  29.254  44.234  1.00  0.56           C  
ATOM   2983  C   LEU A 406      35.396  28.281  43.873  1.00  0.57           C  
ATOM   2984  CB  LEU A 406      32.948  28.755  43.667  1.00  0.55           C  
ATOM   2985  O   LEU A 406      35.697  28.085  42.693  1.00  0.57           O  
ATOM   2986  CG  LEU A 406      32.515  27.351  44.089  1.00  0.53           C  
ATOM   2987  CD1 LEU A 406      32.265  27.303  45.593  1.00  0.52           C  
ATOM   2988  CD2 LEU A 406      31.270  26.921  43.321  1.00  0.54           C  
ATOM   2989  N   ASP A 407      36.265  27.921  44.766  1.00  0.53           N  
ATOM   2990  CA  ASP A 407      37.184  26.788  44.722  1.00  0.54           C  
ATOM   2991  C   ASP A 407      36.539  25.535  45.309  1.00  0.52           C  
ATOM   2992  CB  ASP A 407      38.477  27.115  45.473  1.00  0.51           C  
ATOM   2993  O   ASP A 407      36.077  25.545  46.452  1.00  0.52           O  
ATOM   2994  CG  ASP A 407      39.609  26.156  45.151  1.00  0.50           C  
ATOM   2995  OD1 ASP A 407      39.390  25.186  44.393  1.00  0.54           O  
ATOM   2996  OD2 ASP A 407      40.729  26.370  45.662  1.00  0.63           O  
ATOM   2997  N   VAL A 408      36.068  24.652  44.561  1.00  0.56           N  
ATOM   2998  CA  VAL A 408      35.470  23.366  44.904  1.00  0.56           C  
ATOM   2999  C   VAL A 408      36.479  22.246  44.660  1.00  0.56           C  
ATOM   3000  CB  VAL A 408      34.180  23.107  44.094  1.00  0.54           C  
ATOM   3001  O   VAL A 408      36.831  21.957  43.514  1.00  0.56           O  
ATOM   3002  CG1 VAL A 408      33.485  21.836  44.579  1.00  0.48           C  
ATOM   3003  CG2 VAL A 408      33.239  24.306  44.193  1.00  0.50           C  
ATOM   3004  N   ASP A 409      37.129  21.875  45.718  1.00  0.58           N  
ATOM   3005  CA  ASP A 409      37.964  20.678  45.764  1.00  0.58           C  
ATOM   3006  C   ASP A 409      37.117  19.427  45.988  1.00  0.55           C  
ATOM   3007  CB  ASP A 409      39.020  20.802  46.865  1.00  0.55           C  
ATOM   3008  O   ASP A 409      36.518  19.258  47.052  1.00  0.53           O  
ATOM   3009  CG  ASP A 409      40.419  21.031  46.321  1.00  0.53           C  
ATOM   3010  OD1 ASP A 409      40.617  20.941  45.090  1.00  0.57           O  
ATOM   3011  OD2 ASP A 409      41.332  21.302  47.131  1.00  0.67           O  
ATOM   3012  N   GLY A 410      36.382  19.075  44.864  1.00  0.52           N  
ATOM   3013  CA  GLY A 410      35.643  17.822  44.847  1.00  0.53           C  
ATOM   3014  C   GLY A 410      34.615  17.751  43.733  1.00  0.52           C  
ATOM   3015  O   GLY A 410      34.490  18.683  42.936  1.00  0.52           O  
ATOM   3016  N   LEU A 411      34.018  16.696  43.632  1.00  0.59           N  
ATOM   3017  CA  LEU A 411      32.945  16.557  42.654  1.00  0.61           C  
ATOM   3018  C   LEU A 411      31.770  17.464  43.003  1.00  0.59           C  
ATOM   3019  CB  LEU A 411      32.476  15.102  42.575  1.00  0.57           C  
ATOM   3020  O   LEU A 411      31.216  17.375  44.101  1.00  0.60           O  
ATOM   3021  CG  LEU A 411      31.364  14.801  41.569  1.00  0.53           C  
ATOM   3022  CD1 LEU A 411      31.869  15.006  40.145  1.00  0.49           C  
ATOM   3023  CD2 LEU A 411      30.842  13.381  41.757  1.00  0.54           C  
ATOM   3024  N   THR A 412      31.753  18.615  42.223  1.00  0.55           N  
ATOM   3025  CA  THR A 412      30.534  19.415  42.279  1.00  0.54           C  
ATOM   3026  C   THR A 412      29.482  18.867  41.319  1.00  0.54           C  
ATOM   3027  CB  THR A 412      30.819  20.891  41.945  1.00  0.54           C  
ATOM   3028  O   THR A 412      29.771  18.629  40.144  1.00  0.54           O  
ATOM   3029  CG2 THR A 412      29.568  21.746  42.118  1.00  0.50           C  
ATOM   3030  OG1 THR A 412      31.845  21.383  42.816  1.00  0.54           O  
ATOM   3031  N   THR A 413      28.301  18.249  41.895  1.00  0.58           N  
ATOM   3032  CA  THR A 413      27.136  17.808  41.137  1.00  0.61           C  
ATOM   3033  C   THR A 413      26.040  18.870  41.163  1.00  0.57           C  
ATOM   3034  CB  THR A 413      26.582  16.481  41.688  1.00  0.57           C  
ATOM   3035  O   THR A 413      25.658  19.349  42.232  1.00  0.59           O  
ATOM   3036  CG2 THR A 413      25.574  15.864  40.724  1.00  0.50           C  
ATOM   3037  OG1 THR A 413      27.664  15.562  41.882  1.00  0.55           O  
ATOM   3038  N   PHE A 414      25.815  19.449  40.022  1.00  0.61           N  
ATOM   3039  CA  PHE A 414      24.605  20.231  39.799  1.00  0.60           C  
ATOM   3040  C   PHE A 414      23.453  19.334  39.366  1.00  0.59           C  
ATOM   3041  CB  PHE A 414      24.852  21.316  38.746  1.00  0.59           C  
ATOM   3042  O   PHE A 414      23.502  18.726  38.295  1.00  0.58           O  
ATOM   3043  CG  PHE A 414      25.943  22.284  39.115  1.00  0.58           C  
ATOM   3044  CD1 PHE A 414      25.687  23.351  39.966  1.00  0.57           C  
ATOM   3045  CD2 PHE A 414      27.227  22.126  38.609  1.00  0.60           C  
ATOM   3046  CE1 PHE A 414      26.695  24.249  40.310  1.00  0.61           C  
ATOM   3047  CE2 PHE A 414      28.240  23.019  38.948  1.00  0.59           C  
ATOM   3048  CZ  PHE A 414      27.972  24.080  39.797  1.00  0.61           C  
ATOM   3049  N   ASN A 415      22.644  18.915  40.320  1.00  0.57           N  
ATOM   3050  CA  ASN A 415      21.604  17.903  40.176  1.00  0.58           C  
ATOM   3051  C   ASN A 415      20.329  18.490  39.576  1.00  0.55           C  
ATOM   3052  CB  ASN A 415      21.303  17.246  41.525  1.00  0.55           C  
ATOM   3053  O   ASN A 415      19.264  17.873  39.645  1.00  0.54           O  
ATOM   3054  CG  ASN A 415      22.432  16.357  42.006  1.00  0.53           C  
ATOM   3055  ND2 ASN A 415      22.560  16.220  43.321  1.00  0.55           N  
ATOM   3056  OD1 ASN A 415      23.183  15.797  41.203  1.00  0.54           O  
ATOM   3057  N   ASN A 416      20.351  19.692  38.974  1.00  0.54           N  
ATOM   3058  CA  ASN A 416      19.208  20.150  38.191  1.00  0.55           C  
ATOM   3059  C   ASN A 416      19.110  19.413  36.859  1.00  0.54           C  
ATOM   3060  CB  ASN A 416      19.288  21.660  37.958  1.00  0.54           C  
ATOM   3061  O   ASN A 416      20.045  19.444  36.057  1.00  0.55           O  
ATOM   3062  CG  ASN A 416      18.025  22.223  37.338  1.00  0.53           C  
ATOM   3063  ND2 ASN A 416      17.878  23.542  37.384  1.00  0.58           N  
ATOM   3064  OD1 ASN A 416      17.187  21.479  36.822  1.00  0.57           O  
ATOM   3065  N   THR A 417      17.937  18.631  36.712  1.00  0.60           N  
ATOM   3066  CA  THR A 417      17.645  17.810  35.542  1.00  0.61           C  
ATOM   3067  C   THR A 417      16.790  18.582  34.540  1.00  0.59           C  
ATOM   3068  CB  THR A 417      16.926  16.508  35.938  1.00  0.58           C  
ATOM   3069  O   THR A 417      16.333  18.019  33.543  1.00  0.59           O  
ATOM   3070  CG2 THR A 417      17.818  15.631  36.811  1.00  0.53           C  
ATOM   3071  OG1 THR A 417      15.733  16.829  36.664  1.00  0.59           O  
ATOM   3072  N   THR A 418      16.624  19.857  34.948  1.00  0.61           N  
ATOM   3073  CA  THR A 418      15.805  20.636  34.027  1.00  0.63           C  
ATOM   3074  C   THR A 418      16.605  21.023  32.786  1.00  0.61           C  
ATOM   3075  CB  THR A 418      15.257  21.906  34.704  1.00  0.59           C  
ATOM   3076  O   THR A 418      17.678  21.620  32.895  1.00  0.61           O  
ATOM   3077  CG2 THR A 418      14.312  22.661  33.775  1.00  0.53           C  
ATOM   3078  OG1 THR A 418      14.547  21.538  35.893  1.00  0.61           O  
ATOM   3079  N   ASP A 419      16.183  20.580  31.566  1.00  0.68           N  
ATOM   3080  CA  ASP A 419      16.811  20.968  30.306  1.00  0.70           C  
ATOM   3081  C   ASP A 419      16.869  22.487  30.166  1.00  0.68           C  
ATOM   3082  CB  ASP A 419      16.058  20.359  29.121  1.00  0.65           C  
ATOM   3083  O   ASP A 419      15.860  23.172  30.348  1.00  0.67           O  
ATOM   3084  CG  ASP A 419      16.206  18.850  29.037  1.00  0.61           C  
ATOM   3085  OD1 ASP A 419      17.150  18.295  29.639  1.00  0.64           O  
ATOM   3086  OD2 ASP A 419      15.371  18.210  28.361  1.00  0.73           O  
ATOM   3087  N   ALA A 420      17.944  23.067  30.156  1.00  0.66           N  
ATOM   3088  CA  ALA A 420      18.092  24.485  29.838  1.00  0.66           C  
ATOM   3089  C   ALA A 420      17.621  24.781  28.416  1.00  0.65           C  
ATOM   3090  CB  ALA A 420      19.544  24.922  30.015  1.00  0.63           C  
ATOM   3091  O   ALA A 420      18.101  24.171  27.458  1.00  0.63           O  
ATOM   3092  N   THR A 421      16.408  25.504  28.220  1.00  0.70           N  
ATOM   3093  CA  THR A 421      15.829  25.896  26.940  1.00  0.71           C  
ATOM   3094  C   THR A 421      16.295  27.293  26.541  1.00  0.68           C  
ATOM   3095  CB  THR A 421      14.290  25.859  26.987  1.00  0.66           C  
ATOM   3096  O   THR A 421      16.064  27.731  25.412  1.00  0.66           O  
ATOM   3097  CG2 THR A 421      13.781  24.437  27.201  1.00  0.60           C  
ATOM   3098  OG1 THR A 421      13.831  26.686  28.064  1.00  0.70           O  
ATOM   3099  N   SER A 422      16.979  27.927  27.452  1.00  0.66           N  
ATOM   3100  CA  SER A 422      17.536  29.263  27.266  1.00  0.68           C  
ATOM   3101  C   SER A 422      18.789  29.463  28.112  1.00  0.67           C  
ATOM   3102  CB  SER A 422      16.498  30.330  27.617  1.00  0.65           C  
ATOM   3103  O   SER A 422      19.033  28.710  29.057  1.00  0.67           O  
ATOM   3104  OG  SER A 422      16.268  30.367  29.015  1.00  0.67           O  
ATOM   3105  N   THR A 423      19.652  30.336  27.876  1.00  0.68           N  
ATOM   3106  CA  THR A 423      20.887  30.636  28.592  1.00  0.68           C  
ATOM   3107  C   THR A 423      20.593  31.025  30.038  1.00  0.68           C  
ATOM   3108  CB  THR A 423      21.672  31.768  27.903  1.00  0.66           C  
ATOM   3109  O   THR A 423      21.469  30.936  30.901  1.00  0.67           O  
ATOM   3110  CG2 THR A 423      22.209  31.318  26.548  1.00  0.62           C  
ATOM   3111  OG1 THR A 423      20.806  32.893  27.712  1.00  0.69           O  
ATOM   3112  N   THR A 424      19.207  31.355  30.313  1.00  0.60           N  
ATOM   3113  CA  THR A 424      18.827  31.827  31.639  1.00  0.61           C  
ATOM   3114  C   THR A 424      18.135  30.721  32.430  1.00  0.58           C  
ATOM   3115  CB  THR A 424      17.900  33.054  31.551  1.00  0.58           C  
ATOM   3116  O   THR A 424      17.764  30.917  33.590  1.00  0.58           O  
ATOM   3117  CG2 THR A 424      18.610  34.234  30.894  1.00  0.52           C  
ATOM   3118  OG1 THR A 424      16.743  32.717  30.777  1.00  0.61           O  
ATOM   3119  N   SER A 425      18.037  29.507  31.734  1.00  0.67           N  
ATOM   3120  CA  SER A 425      17.318  28.431  32.408  1.00  0.68           C  
ATOM   3121  C   SER A 425      18.255  27.288  32.781  1.00  0.65           C  
ATOM   3122  CB  SER A 425      16.186  27.906  31.523  1.00  0.63           C  
ATOM   3123  O   SER A 425      17.807  26.232  33.232  1.00  0.62           O  
ATOM   3124  OG  SER A 425      16.700  27.369  30.316  1.00  0.62           O  
ATOM   3125  N   ALA A 426      19.565  27.531  32.643  1.00  0.65           N  
ATOM   3126  CA  ALA A 426      20.553  26.504  32.961  1.00  0.66           C  
ATOM   3127  C   ALA A 426      20.833  26.458  34.460  1.00  0.66           C  
ATOM   3128  CB  ALA A 426      21.847  26.753  32.189  1.00  0.63           C  
ATOM   3129  O   ALA A 426      20.680  27.463  35.158  1.00  0.66           O  
ATOM   3130  N   SER A 427      21.120  25.292  34.883  1.00  0.57           N  
ATOM   3131  CA  SER A 427      21.477  25.106  36.286  1.00  0.60           C  
ATOM   3132  C   SER A 427      22.677  25.966  36.670  1.00  0.57           C  
ATOM   3133  CB  SER A 427      21.781  23.635  36.571  1.00  0.56           C  
ATOM   3134  O   SER A 427      22.814  26.369  37.827  1.00  0.58           O  
ATOM   3135  OG  SER A 427      22.771  23.145  35.684  1.00  0.51           O  
ATOM   3136  N   VAL A 428      23.449  26.257  35.801  1.00  0.62           N  
ATOM   3137  CA  VAL A 428      24.582  27.171  35.912  1.00  0.62           C  
ATOM   3138  C   VAL A 428      24.501  28.229  34.814  1.00  0.62           C  
ATOM   3139  CB  VAL A 428      25.928  26.418  35.829  1.00  0.61           C  
ATOM   3140  O   VAL A 428      24.451  27.898  33.626  1.00  0.62           O  
ATOM   3141  CG1 VAL A 428      27.099  27.387  35.985  1.00  0.60           C  
ATOM   3142  CG2 VAL A 428      25.993  25.321  36.890  1.00  0.61           C  
ATOM   3143  N   GLN A 429      24.203  29.526  35.259  1.00  0.66           N  
ATOM   3144  CA  GLN A 429      24.299  30.731  34.442  1.00  0.68           C  
ATOM   3145  C   GLN A 429      25.577  31.505  34.752  1.00  0.66           C  
ATOM   3146  CB  GLN A 429      23.077  31.625  34.657  1.00  0.65           C  
ATOM   3147  O   GLN A 429      25.892  31.752  35.918  1.00  0.66           O  
ATOM   3148  CG  GLN A 429      21.761  30.978  34.247  1.00  0.62           C  
ATOM   3149  CD  GLN A 429      20.562  31.869  34.510  1.00  0.64           C  
ATOM   3150  NE2 GLN A 429      19.370  31.362  34.213  1.00  0.59           N  
ATOM   3151  OE1 GLN A 429      20.705  33.004  34.976  1.00  0.70           O  
ATOM   3152  N   LEU A 430      26.420  31.683  33.739  1.00  0.59           N  
ATOM   3153  CA  LEU A 430      27.662  32.446  33.796  1.00  0.60           C  
ATOM   3154  C   LEU A 430      27.620  33.626  32.831  1.00  0.59           C  
ATOM   3155  CB  LEU A 430      28.859  31.548  33.470  1.00  0.58           C  
ATOM   3156  O   LEU A 430      27.379  33.446  31.635  1.00  0.59           O  
ATOM   3157  CG  LEU A 430      29.062  30.334  34.379  1.00  0.57           C  
ATOM   3158  CD1 LEU A 430      30.045  29.356  33.744  1.00  0.53           C  
ATOM   3159  CD2 LEU A 430      29.550  30.772  35.755  1.00  0.56           C  
ATOM   3160  N   ASP A 431      27.566  34.879  33.315  1.00  0.59           N  
ATOM   3161  CA  ASP A 431      27.598  36.083  32.490  1.00  0.58           C  
ATOM   3162  C   ASP A 431      28.962  36.257  31.825  1.00  0.57           C  
ATOM   3163  CB  ASP A 431      27.260  37.317  33.329  1.00  0.56           C  
ATOM   3164  O   ASP A 431      29.074  36.916  30.790  1.00  0.57           O  
ATOM   3165  CG  ASP A 431      25.808  37.355  33.770  1.00  0.56           C  
ATOM   3166  OD1 ASP A 431      24.941  36.796  33.063  1.00  0.64           O  
ATOM   3167  OD2 ASP A 431      25.527  37.951  34.831  1.00  0.74           O  
ATOM   3168  N   GLY A 432      29.900  35.386  32.227  1.00  0.51           N  
ATOM   3169  CA  GLY A 432      31.245  35.398  31.673  1.00  0.51           C  
ATOM   3170  C   GLY A 432      31.586  34.135  30.905  1.00  0.50           C  
ATOM   3171  O   GLY A 432      30.700  33.341  30.582  1.00  0.49           O  
ATOM   3172  N   GLY A 433      32.651  33.906  30.286  1.00  0.52           N  
ATOM   3173  CA  GLY A 433      33.164  32.717  29.625  1.00  0.51           C  
ATOM   3174  C   GLY A 433      33.540  31.612  30.593  1.00  0.51           C  
ATOM   3175  O   GLY A 433      33.925  31.882  31.733  1.00  0.51           O  
ATOM   3176  N   LEU A 434      33.144  30.482  30.320  1.00  0.56           N  
ATOM   3177  CA  LEU A 434      33.573  29.257  30.984  1.00  0.56           C  
ATOM   3178  C   LEU A 434      34.838  28.703  30.337  1.00  0.56           C  
ATOM   3179  CB  LEU A 434      32.461  28.205  30.940  1.00  0.54           C  
ATOM   3180  O   LEU A 434      34.847  28.395  29.143  1.00  0.56           O  
ATOM   3181  CG  LEU A 434      32.764  26.869  31.621  1.00  0.54           C  
ATOM   3182  CD1 LEU A 434      32.964  27.071  33.119  1.00  0.52           C  
ATOM   3183  CD2 LEU A 434      31.645  25.868  31.356  1.00  0.55           C  
ATOM   3184  N   GLY A 435      36.009  28.944  30.926  1.00  0.54           N  
ATOM   3185  CA  GLY A 435      37.262  28.275  30.613  1.00  0.55           C  
ATOM   3186  C   GLY A 435      37.393  26.914  31.270  1.00  0.54           C  
ATOM   3187  O   GLY A 435      37.215  26.785  32.483  1.00  0.54           O  
ATOM   3188  N   VAL A 436      37.414  25.885  30.500  1.00  0.53           N  
ATOM   3189  CA  VAL A 436      37.671  24.514  30.928  1.00  0.56           C  
ATOM   3190  C   VAL A 436      38.995  24.029  30.342  1.00  0.54           C  
ATOM   3191  CB  VAL A 436      36.524  23.565  30.513  1.00  0.54           C  
ATOM   3192  O   VAL A 436      39.170  24.009  29.122  1.00  0.56           O  
ATOM   3193  CG1 VAL A 436      36.750  22.165  31.080  1.00  0.47           C  
ATOM   3194  CG2 VAL A 436      35.178  24.122  30.975  1.00  0.47           C  
ATOM   3195  N   VAL A 437      40.023  23.982  31.149  1.00  0.57           N  
ATOM   3196  CA  VAL A 437      41.375  23.631  30.725  1.00  0.60           C  
ATOM   3197  C   VAL A 437      41.446  22.139  30.408  1.00  0.55           C  
ATOM   3198  CB  VAL A 437      42.420  23.998  31.801  1.00  0.57           C  
ATOM   3199  O   VAL A 437      42.297  21.703  29.629  1.00  0.56           O  
ATOM   3200  CG1 VAL A 437      43.837  23.768  31.278  1.00  0.50           C  
ATOM   3201  CG2 VAL A 437      42.241  25.448  32.247  1.00  0.48           C  
ATOM   3202  N   LYS A 438      40.416  21.442  30.990  1.00  0.50           N  
ATOM   3203  CA  LYS A 438      40.377  20.000  30.761  1.00  0.49           C  
ATOM   3204  C   LYS A 438      39.205  19.618  29.862  1.00  0.46           C  
ATOM   3205  CB  LYS A 438      40.286  19.247  32.089  1.00  0.48           C  
ATOM   3206  O   LYS A 438      38.493  20.490  29.357  1.00  0.45           O  
ATOM   3207  CG  LYS A 438      41.512  19.407  32.976  1.00  0.48           C  
ATOM   3208  CD  LYS A 438      41.488  18.429  34.144  1.00  0.51           C  
ATOM   3209  CE  LYS A 438      42.685  18.626  35.064  1.00  0.50           C  
ATOM   3210  NZ  LYS A 438      42.603  17.754  36.274  1.00  0.48           N  
ATOM   3211  N   GLN A 439      39.048  18.487  29.484  1.00  0.51           N  
ATOM   3212  CA  GLN A 439      38.005  17.988  28.594  1.00  0.57           C  
ATOM   3213  C   GLN A 439      36.617  18.264  29.164  1.00  0.50           C  
ATOM   3214  CB  GLN A 439      38.182  16.489  28.346  1.00  0.50           C  
ATOM   3215  O   GLN A 439      36.401  18.147  30.372  1.00  0.52           O  
ATOM   3216  CG  GLN A 439      39.469  16.135  27.614  1.00  0.47           C  
ATOM   3217  CD  GLN A 439      39.634  14.641  27.404  1.00  0.52           C  
ATOM   3218  NE2 GLN A 439      40.529  14.264  26.498  1.00  0.45           N  
ATOM   3219  OE1 GLN A 439      38.962  13.832  28.053  1.00  0.62           O  
ATOM   3220  N   ILE A 440      35.892  19.007  28.354  1.00  0.53           N  
ATOM   3221  CA  ILE A 440      34.460  19.110  28.615  1.00  0.52           C  
ATOM   3222  C   ILE A 440      33.756  17.841  28.140  1.00  0.52           C  
ATOM   3223  CB  ILE A 440      33.849  20.351  27.926  1.00  0.52           C  
ATOM   3224  O   ILE A 440      33.929  17.419  26.994  1.00  0.53           O  
ATOM   3225  CG1 ILE A 440      34.533  21.629  28.424  1.00  0.48           C  
ATOM   3226  CG2 ILE A 440      32.337  20.411  28.164  1.00  0.48           C  
ATOM   3227  CD1 ILE A 440      34.098  22.890  27.690  1.00  0.49           C  
ATOM   3228  N   TYR A 441      33.277  17.016  29.117  1.00  0.57           N  
ATOM   3229  CA  TYR A 441      32.341  15.926  28.864  1.00  0.60           C  
ATOM   3230  C   TYR A 441      30.907  16.365  29.134  1.00  0.54           C  
ATOM   3231  CB  TYR A 441      32.686  14.710  29.728  1.00  0.55           C  
ATOM   3232  O   TYR A 441      30.592  16.842  30.227  1.00  0.54           O  
ATOM   3233  CG  TYR A 441      31.892  13.474  29.382  1.00  0.52           C  
ATOM   3234  CD1 TYR A 441      32.244  12.679  28.293  1.00  0.48           C  
ATOM   3235  CD2 TYR A 441      30.789  13.099  30.140  1.00  0.53           C  
ATOM   3236  CE1 TYR A 441      31.514  11.540  27.969  1.00  0.52           C  
ATOM   3237  CE2 TYR A 441      30.051  11.963  29.825  1.00  0.52           C  
ATOM   3238  OH  TYR A 441      29.695  10.064  28.423  1.00  0.42           O  
ATOM   3239  CZ  TYR A 441      30.421  11.190  28.740  1.00  0.50           C  
ATOM   3240  N   ILE A 442      30.137  16.525  28.140  1.00  0.59           N  
ATOM   3241  CA  ILE A 442      28.720  16.867  28.196  1.00  0.57           C  
ATOM   3242  C   ILE A 442      27.878  15.626  27.906  1.00  0.57           C  
ATOM   3243  CB  ILE A 442      28.372  17.996  27.200  1.00  0.56           C  
ATOM   3244  O   ILE A 442      27.987  15.032  26.831  1.00  0.56           O  
ATOM   3245  CG1 ILE A 442      29.256  19.222  27.453  1.00  0.52           C  
ATOM   3246  CG2 ILE A 442      26.888  18.362  27.297  1.00  0.52           C  
ATOM   3247  CD1 ILE A 442      29.022  20.366  26.476  1.00  0.52           C  
ATOM   3248  N   GLY A 443      27.310  15.071  29.006  1.00  0.53           N  
ATOM   3249  CA  GLY A 443      26.234  14.096  28.933  1.00  0.50           C  
ATOM   3250  C   GLY A 443      24.869  14.728  28.735  1.00  0.50           C  
ATOM   3251  O   GLY A 443      24.542  15.728  29.378  1.00  0.49           O  
ATOM   3252  N   GLY A 444      24.340  14.585  27.516  1.00  0.53           N  
ATOM   3253  CA  GLY A 444      23.052  15.053  27.030  1.00  0.53           C  
ATOM   3254  C   GLY A 444      23.160  15.895  25.772  1.00  0.51           C  
ATOM   3255  O   GLY A 444      24.041  15.667  24.940  1.00  0.50           O  
ATOM   3256  N   ILE A 445      22.154  16.796  25.612  1.00  0.61           N  
ATOM   3257  CA  ILE A 445      22.136  17.669  24.444  1.00  0.63           C  
ATOM   3258  C   ILE A 445      22.867  18.971  24.761  1.00  0.62           C  
ATOM   3259  CB  ILE A 445      20.691  17.964  23.981  1.00  0.58           C  
ATOM   3260  O   ILE A 445      22.523  19.665  25.721  1.00  0.62           O  
ATOM   3261  CG1 ILE A 445      19.950  16.658  23.676  1.00  0.51           C  
ATOM   3262  CG2 ILE A 445      20.694  18.890  22.761  1.00  0.50           C  
ATOM   3263  CD1 ILE A 445      18.464  16.839  23.398  1.00  0.50           C  
ATOM   3264  N   ALA A 446      24.110  19.176  24.122  1.00  0.58           N  
ATOM   3265  CA  ALA A 446      24.741  20.494  24.100  1.00  0.57           C  
ATOM   3266  C   ALA A 446      24.159  21.362  22.988  1.00  0.58           C  
ATOM   3267  CB  ALA A 446      26.252  20.358  23.930  1.00  0.55           C  
ATOM   3268  O   ALA A 446      24.035  20.916  21.844  1.00  0.56           O  
ATOM   3269  N   ARG A 447      23.500  22.491  23.419  1.00  0.66           N  
ATOM   3270  CA  ARG A 447      22.941  23.465  22.486  1.00  0.68           C  
ATOM   3271  C   ARG A 447      23.773  24.742  22.464  1.00  0.66           C  
ATOM   3272  CB  ARG A 447      21.491  23.790  22.853  1.00  0.64           C  
ATOM   3273  O   ARG A 447      24.053  25.325  23.514  1.00  0.66           O  
ATOM   3274  CG  ARG A 447      20.531  22.628  22.656  1.00  0.61           C  
ATOM   3275  CD  ARG A 447      19.089  23.037  22.921  1.00  0.63           C  
ATOM   3276  NE  ARG A 447      18.178  21.901  22.814  1.00  0.54           N  
ATOM   3277  NH1 ARG A 447      16.254  23.155  23.070  1.00  0.44           N  
ATOM   3278  NH2 ARG A 447      16.118  20.885  22.777  1.00  0.40           N  
ATOM   3279  CZ  ARG A 447      16.852  21.983  22.887  1.00  0.58           C  
ATOM   3280  N   VAL A 448      24.310  25.096  21.391  1.00  0.63           N  
ATOM   3281  CA  VAL A 448      24.883  26.392  21.042  1.00  0.62           C  
ATOM   3282  C   VAL A 448      23.890  27.183  20.193  1.00  0.60           C  
ATOM   3283  CB  VAL A 448      26.222  26.235  20.288  1.00  0.59           C  
ATOM   3284  O   VAL A 448      23.484  26.733  19.119  1.00  0.58           O  
ATOM   3285  CG1 VAL A 448      26.861  27.600  20.033  1.00  0.55           C  
ATOM   3286  CG2 VAL A 448      27.174  25.335  21.073  1.00  0.54           C  
ATOM   3287  N   GLN A 449      23.095  28.130  20.839  1.00  0.64           N  
ATOM   3288  CA  GLN A 449      21.911  28.783  20.289  1.00  0.64           C  
ATOM   3289  C   GLN A 449      22.260  30.143  19.692  1.00  0.59           C  
ATOM   3290  CB  GLN A 449      20.836  28.942  21.365  1.00  0.59           C  
ATOM   3291  O   GLN A 449      21.376  30.876  19.244  1.00  0.56           O  
ATOM   3292  CG  GLN A 449      20.054  27.666  21.647  1.00  0.56           C  
ATOM   3293  CD  GLN A 449      18.855  27.899  22.546  1.00  0.57           C  
ATOM   3294  NE2 GLN A 449      17.877  27.002  22.475  1.00  0.50           N  
ATOM   3295  OE1 GLN A 449      18.808  28.876  23.300  1.00  0.61           O  
ATOM   3296  N   ASP A 450      23.502  30.591  19.546  1.00  0.57           N  
ATOM   3297  CA  ASP A 450      23.800  31.807  18.795  1.00  0.58           C  
ATOM   3298  C   ASP A 450      23.529  31.613  17.305  1.00  0.57           C  
ATOM   3299  CB  ASP A 450      25.254  32.230  19.014  1.00  0.55           C  
ATOM   3300  O   ASP A 450      23.886  30.580  16.733  1.00  0.56           O  
ATOM   3301  CG  ASP A 450      25.522  33.667  18.601  1.00  0.54           C  
ATOM   3302  OD1 ASP A 450      25.005  34.106  17.551  1.00  0.59           O  
ATOM   3303  OD2 ASP A 450      26.260  34.365  19.330  1.00  0.71           O  
ATOM   3304  N   SER A 451      22.609  32.465  16.812  1.00  0.62           N  
ATOM   3305  CA  SER A 451      22.128  32.469  15.434  1.00  0.62           C  
ATOM   3306  C   SER A 451      22.970  33.391  14.558  1.00  0.60           C  
ATOM   3307  CB  SER A 451      20.661  32.897  15.378  1.00  0.58           C  
ATOM   3308  O   SER A 451      22.554  33.759  13.457  1.00  0.59           O  
ATOM   3309  OG  SER A 451      20.498  34.201  15.910  1.00  0.59           O  
ATOM   3310  N   THR A 452      24.104  33.818  15.110  1.00  0.60           N  
ATOM   3311  CA  THR A 452      24.898  34.723  14.287  1.00  0.61           C  
ATOM   3312  C   THR A 452      25.504  33.983  13.098  1.00  0.59           C  
ATOM   3313  CB  THR A 452      26.020  35.386  15.108  1.00  0.57           C  
ATOM   3314  O   THR A 452      26.243  33.013  13.275  1.00  0.58           O  
ATOM   3315  CG2 THR A 452      26.734  36.462  14.296  1.00  0.51           C  
ATOM   3316  OG1 THR A 452      25.456  35.984  16.282  1.00  0.54           O  
ATOM   3317  N   ASP A 453      24.977  34.297  11.867  1.00  0.61           N  
ATOM   3318  CA  ASP A 453      25.632  33.851  10.641  1.00  0.63           C  
ATOM   3319  C   ASP A 453      27.104  34.260  10.625  1.00  0.61           C  
ATOM   3320  CB  ASP A 453      24.916  34.417   9.413  1.00  0.58           C  
ATOM   3321  O   ASP A 453      27.447  35.379  11.011  1.00  0.60           O  
ATOM   3322  CG  ASP A 453      23.550  33.795   9.185  1.00  0.55           C  
ATOM   3323  OD1 ASP A 453      23.273  32.710   9.740  1.00  0.58           O  
ATOM   3324  OD2 ASP A 453      22.744  34.393   8.440  1.00  0.67           O  
ATOM   3325  N   SER A 454      27.898  33.402  10.569  1.00  0.66           N  
ATOM   3326  CA  SER A 454      29.317  33.684  10.377  1.00  0.66           C  
ATOM   3327  C   SER A 454      29.775  33.291   8.977  1.00  0.65           C  
ATOM   3328  CB  SER A 454      30.156  32.948  11.422  1.00  0.62           C  
ATOM   3329  O   SER A 454      29.419  32.220   8.479  1.00  0.62           O  
ATOM   3330  OG  SER A 454      31.532  33.249  11.266  1.00  0.65           O  
ATOM   3331  N   SER A 455      30.285  34.279   8.152  1.00  0.60           N  
ATOM   3332  CA  SER A 455      30.971  34.091   6.878  1.00  0.60           C  
ATOM   3333  C   SER A 455      32.450  33.786   7.087  1.00  0.60           C  
ATOM   3334  CB  SER A 455      30.817  35.332   5.997  1.00  0.56           C  
ATOM   3335  O   SER A 455      33.212  33.692   6.122  1.00  0.59           O  
ATOM   3336  OG  SER A 455      31.339  36.478   6.647  1.00  0.57           O  
ATOM   3337  N   SER A 456      33.007  33.596   8.264  1.00  0.65           N  
ATOM   3338  CA  SER A 456      34.412  33.399   8.606  1.00  0.65           C  
ATOM   3339  C   SER A 456      34.582  32.269   9.615  1.00  0.64           C  
ATOM   3340  CB  SER A 456      35.014  34.688   9.166  1.00  0.62           C  
ATOM   3341  O   SER A 456      33.803  32.154  10.563  1.00  0.64           O  
ATOM   3342  OG  SER A 456      36.354  34.481   9.576  1.00  0.65           O  
ATOM   3343  N   CYS A 457      35.500  31.300   9.435  1.00  0.56           N  
ATOM   3344  CA  CYS A 457      35.811  30.157  10.286  1.00  0.61           C  
ATOM   3345  C   CYS A 457      36.297  30.614  11.656  1.00  0.57           C  
ATOM   3346  CB  CYS A 457      36.869  29.272   9.629  1.00  0.56           C  
ATOM   3347  O   CYS A 457      36.455  29.799  12.567  1.00  0.58           O  
ATOM   3348  SG  CYS A 457      38.404  30.139   9.237  1.00  0.68           S  
ATOM   3349  N   THR A 458      36.452  32.056  11.829  1.00  0.57           N  
ATOM   3350  CA  THR A 458      36.941  32.555  13.110  1.00  0.59           C  
ATOM   3351  C   THR A 458      35.818  33.233  13.889  1.00  0.56           C  
ATOM   3352  CB  THR A 458      38.105  33.543  12.917  1.00  0.56           C  
ATOM   3353  O   THR A 458      36.017  33.664  15.027  1.00  0.56           O  
ATOM   3354  CG2 THR A 458      39.300  32.863  12.257  1.00  0.50           C  
ATOM   3355  OG1 THR A 458      37.670  34.629  12.089  1.00  0.61           O  
ATOM   3356  N   THR A 459      34.644  33.281  13.141  1.00  0.65           N  
ATOM   3357  CA  THR A 459      33.484  33.903  13.769  1.00  0.67           C  
ATOM   3358  C   THR A 459      32.262  32.994  13.667  1.00  0.64           C  
ATOM   3359  CB  THR A 459      33.167  35.268  13.131  1.00  0.62           C  
ATOM   3360  O   THR A 459      32.188  32.141  12.779  1.00  0.64           O  
ATOM   3361  CG2 THR A 459      34.337  36.233  13.289  1.00  0.56           C  
ATOM   3362  OG1 THR A 459      32.896  35.086  11.736  1.00  0.70           O  
ATOM   3363  N   GLY A 460      31.473  32.824  14.771  1.00  0.64           N  
ATOM   3364  CA  GLY A 460      30.240  32.058  14.860  1.00  0.64           C  
ATOM   3365  C   GLY A 460      29.954  31.546  16.259  1.00  0.64           C  
ATOM   3366  O   GLY A 460      30.782  31.693  17.160  1.00  0.63           O  
ATOM   3367  N   ALA A 461      28.838  31.003  16.369  1.00  0.63           N  
ATOM   3368  CA  ALA A 461      28.379  30.592  17.694  1.00  0.66           C  
ATOM   3369  C   ALA A 461      29.251  29.472  18.254  1.00  0.64           C  
ATOM   3370  CB  ALA A 461      26.920  30.148  17.637  1.00  0.63           C  
ATOM   3371  O   ALA A 461      29.450  29.379  19.467  1.00  0.66           O  
ATOM   3372  N   LEU A 462      29.847  28.726  17.441  1.00  0.63           N  
ATOM   3373  CA  LEU A 462      30.816  27.691  17.783  1.00  0.63           C  
ATOM   3374  C   LEU A 462      31.984  27.695  16.802  1.00  0.63           C  
ATOM   3375  CB  LEU A 462      30.148  26.313  17.793  1.00  0.61           C  
ATOM   3376  O   LEU A 462      31.784  27.573  15.591  1.00  0.62           O  
ATOM   3377  CG  LEU A 462      31.046  25.126  18.145  1.00  0.61           C  
ATOM   3378  CD1 LEU A 462      31.576  25.267  19.568  1.00  0.60           C  
ATOM   3379  CD2 LEU A 462      30.288  23.814  17.978  1.00  0.65           C  
ATOM   3380  N   THR A 463      33.102  28.114  17.284  1.00  0.60           N  
ATOM   3381  CA  THR A 463      34.380  27.987  16.593  1.00  0.63           C  
ATOM   3382  C   THR A 463      35.239  26.903  17.239  1.00  0.60           C  
ATOM   3383  CB  THR A 463      35.149  29.321  16.589  1.00  0.60           C  
ATOM   3384  O   THR A 463      35.363  26.851  18.465  1.00  0.61           O  
ATOM   3385  CG2 THR A 463      34.410  30.379  15.775  1.00  0.51           C  
ATOM   3386  OG1 THR A 463      35.293  29.786  17.937  1.00  0.60           O  
ATOM   3387  N   VAL A 464      35.623  25.866  16.546  1.00  0.55           N  
ATOM   3388  CA  VAL A 464      36.513  24.797  16.987  1.00  0.58           C  
ATOM   3389  C   VAL A 464      37.858  24.916  16.274  1.00  0.55           C  
ATOM   3390  CB  VAL A 464      35.896  23.403  16.731  1.00  0.56           C  
ATOM   3391  O   VAL A 464      37.921  24.876  15.043  1.00  0.57           O  
ATOM   3392  CG1 VAL A 464      36.783  22.305  17.314  1.00  0.48           C  
ATOM   3393  CG2 VAL A 464      34.488  23.327  17.320  1.00  0.48           C  
ATOM   3394  N   ALA A 465      38.932  25.426  16.965  1.00  0.56           N  
ATOM   3395  CA  ALA A 465      40.256  25.592  16.371  1.00  0.56           C  
ATOM   3396  C   ALA A 465      40.871  24.242  16.014  1.00  0.52           C  
ATOM   3397  CB  ALA A 465      41.174  26.357  17.321  1.00  0.55           C  
ATOM   3398  O   ALA A 465      41.708  24.152  15.113  1.00  0.52           O  
ATOM   3399  N   GLY A 466      40.190  23.145  16.526  1.00  0.55           N  
ATOM   3400  CA  GLY A 466      40.676  21.803  16.246  1.00  0.54           C  
ATOM   3401  C   GLY A 466      39.720  20.987  15.397  1.00  0.52           C  
ATOM   3402  O   GLY A 466      38.834  21.542  14.743  1.00  0.51           O  
ATOM   3403  N   GLY A 467      39.771  19.703  15.175  1.00  0.51           N  
ATOM   3404  CA  GLY A 467      38.861  18.775  14.523  1.00  0.50           C  
ATOM   3405  C   GLY A 467      37.657  18.421  15.376  1.00  0.50           C  
ATOM   3406  O   GLY A 467      37.740  18.419  16.605  1.00  0.51           O  
ATOM   3407  N   VAL A 468      36.545  18.522  14.906  1.00  0.53           N  
ATOM   3408  CA  VAL A 468      35.292  18.049  15.484  1.00  0.54           C  
ATOM   3409  C   VAL A 468      35.002  16.631  14.998  1.00  0.53           C  
ATOM   3410  CB  VAL A 468      34.114  18.985  15.130  1.00  0.52           C  
ATOM   3411  O   VAL A 468      34.969  16.376  13.791  1.00  0.53           O  
ATOM   3412  CG1 VAL A 468      32.823  18.499  15.785  1.00  0.47           C  
ATOM   3413  CG2 VAL A 468      34.427  20.418  15.556  1.00  0.48           C  
ATOM   3414  N   GLY A 469      35.249  15.619  15.909  1.00  0.54           N  
ATOM   3415  CA  GLY A 469      34.751  14.269  15.694  1.00  0.54           C  
ATOM   3416  C   GLY A 469      33.317  14.082  16.154  1.00  0.53           C  
ATOM   3417  O   GLY A 469      32.960  14.477  17.265  1.00  0.55           O  
ATOM   3418  N   ILE A 470      32.400  13.801  15.277  1.00  0.52           N  
ATOM   3419  CA  ILE A 470      31.007  13.441  15.519  1.00  0.51           C  
ATOM   3420  C   ILE A 470      30.799  11.957  15.226  1.00  0.52           C  
ATOM   3421  CB  ILE A 470      30.045  14.296  14.664  1.00  0.51           C  
ATOM   3422  O   ILE A 470      31.026  11.502  14.103  1.00  0.53           O  
ATOM   3423  CG1 ILE A 470      30.272  15.788  14.936  1.00  0.47           C  
ATOM   3424  CG2 ILE A 470      28.590  13.904  14.934  1.00  0.45           C  
ATOM   3425  CD1 ILE A 470      29.443  16.710  14.053  1.00  0.46           C  
ATOM   3426  N   SER A 471      30.760  11.246  16.334  1.00  0.58           N  
ATOM   3427  CA  SER A 471      30.703   9.789  16.261  1.00  0.60           C  
ATOM   3428  C   SER A 471      29.324   9.312  15.818  1.00  0.55           C  
ATOM   3429  CB  SER A 471      31.056   9.170  17.614  1.00  0.57           C  
ATOM   3430  O   SER A 471      29.146   8.140  15.479  1.00  0.55           O  
ATOM   3431  OG  SER A 471      30.153   9.604  18.616  1.00  0.57           O  
ATOM   3432  N   LYS A 472      28.298  10.216  15.814  1.00  0.49           N  
ATOM   3433  CA  LYS A 472      26.950   9.876  15.367  1.00  0.51           C  
ATOM   3434  C   LYS A 472      26.532  10.738  14.179  1.00  0.45           C  
ATOM   3435  CB  LYS A 472      25.948  10.038  16.510  1.00  0.47           C  
ATOM   3436  O   LYS A 472      27.379  11.206  13.415  1.00  0.43           O  
ATOM   3437  CG  LYS A 472      26.179   9.087  17.675  1.00  0.45           C  
ATOM   3438  CD  LYS A 472      25.005   9.096  18.646  1.00  0.46           C  
ATOM   3439  CE  LYS A 472      25.250   8.170  19.830  1.00  0.51           C  
ATOM   3440  NZ  LYS A 472      24.141   8.241  20.828  1.00  0.48           N  
ATOM   3441  N   ASN A 473      25.300  11.007  14.008  1.00  0.51           N  
ATOM   3442  CA  ASN A 473      24.804  11.797  12.887  1.00  0.57           C  
ATOM   3443  C   ASN A 473      25.098  13.283  13.074  1.00  0.51           C  
ATOM   3444  CB  ASN A 473      23.302  11.573  12.695  1.00  0.49           C  
ATOM   3445  O   ASN A 473      24.948  13.816  14.174  1.00  0.53           O  
ATOM   3446  CG  ASN A 473      22.958  10.122  12.423  1.00  0.45           C  
ATOM   3447  ND2 ASN A 473      21.753   9.716  12.806  1.00  0.55           N  
ATOM   3448  OD1 ASN A 473      23.769   9.372  11.873  1.00  0.52           O  
ATOM   3449  N   LEU A 474      25.703  13.864  12.054  1.00  0.55           N  
ATOM   3450  CA  LEU A 474      25.745  15.311  11.874  1.00  0.54           C  
ATOM   3451  C   LEU A 474      24.537  15.796  11.081  1.00  0.55           C  
ATOM   3452  CB  LEU A 474      27.037  15.725  11.164  1.00  0.53           C  
ATOM   3453  O   LEU A 474      24.331  15.379   9.938  1.00  0.53           O  
ATOM   3454  CG  LEU A 474      27.209  17.220  10.888  1.00  0.52           C  
ATOM   3455  CD1 LEU A 474      27.273  17.997  12.199  1.00  0.50           C  
ATOM   3456  CD2 LEU A 474      28.460  17.469  10.052  1.00  0.55           C  
ATOM   3457  N   ASN A 475      23.512  16.251  11.856  1.00  0.51           N  
ATOM   3458  CA  ASN A 475      22.392  16.980  11.269  1.00  0.54           C  
ATOM   3459  C   ASN A 475      22.654  18.483  11.244  1.00  0.49           C  
ATOM   3460  CB  ASN A 475      21.099  16.678  12.029  1.00  0.50           C  
ATOM   3461  O   ASN A 475      22.927  19.088  12.282  1.00  0.50           O  
ATOM   3462  CG  ASN A 475      20.691  15.221  11.933  1.00  0.47           C  
ATOM   3463  ND2 ASN A 475      20.523  14.576  13.081  1.00  0.56           N  
ATOM   3464  OD1 ASN A 475      20.530  14.680  10.836  1.00  0.54           O  
ATOM   3465  N   ILE A 476      22.883  19.012  10.142  1.00  0.58           N  
ATOM   3466  CA  ILE A 476      23.127  20.432   9.914  1.00  0.57           C  
ATOM   3467  C   ILE A 476      21.950  21.043   9.158  1.00  0.56           C  
ATOM   3468  CB  ILE A 476      24.442  20.662   9.136  1.00  0.56           C  
ATOM   3469  O   ILE A 476      21.521  20.513   8.131  1.00  0.55           O  
ATOM   3470  CG1 ILE A 476      25.610  19.966   9.843  1.00  0.50           C  
ATOM   3471  CG2 ILE A 476      24.716  22.160   8.970  1.00  0.51           C  
ATOM   3472  CD1 ILE A 476      26.932  20.060   9.093  1.00  0.53           C  
ATOM   3473  N   CYS A 477      21.228  21.916   9.799  1.00  0.41           N  
ATOM   3474  CA  CYS A 477      20.148  22.735   9.259  1.00  0.48           C  
ATOM   3475  C   CYS A 477      20.654  24.121   8.877  1.00  0.40           C  
ATOM   3476  CB  CYS A 477      19.011  22.859  10.273  1.00  0.43           C  
ATOM   3477  O   CYS A 477      21.497  24.692   9.570  1.00  0.41           O  
ATOM   3478  SG  CYS A 477      18.267  21.277  10.729  1.00  0.67           S  
ATOM   3479  N   GLY A 478      20.335  24.593   7.742  1.00  0.51           N  
ATOM   3480  CA  GLY A 478      20.637  25.882   7.142  1.00  0.50           C  
ATOM   3481  C   GLY A 478      21.727  25.810   6.089  1.00  0.50           C  
ATOM   3482  O   GLY A 478      22.154  24.719   5.704  1.00  0.49           O  
ATOM   3483  N   ASP A 479      22.018  27.034   5.471  1.00  0.55           N  
ATOM   3484  CA  ASP A 479      23.067  27.045   4.456  1.00  0.56           C  
ATOM   3485  C   ASP A 479      24.433  26.756   5.075  1.00  0.56           C  
ATOM   3486  CB  ASP A 479      23.094  28.390   3.727  1.00  0.53           C  
ATOM   3487  O   ASP A 479      24.796  27.347   6.094  1.00  0.56           O  
ATOM   3488  CG  ASP A 479      21.796  28.697   3.001  1.00  0.50           C  
ATOM   3489  OD1 ASP A 479      21.092  27.752   2.583  1.00  0.56           O  
ATOM   3490  OD2 ASP A 479      21.475  29.895   2.843  1.00  0.66           O  
ATOM   3491  N   GLN A 480      24.971  25.599   4.666  1.00  0.54           N  
ATOM   3492  CA  GLN A 480      26.341  25.272   5.047  1.00  0.58           C  
ATOM   3493  C   GLN A 480      27.331  25.726   3.978  1.00  0.54           C  
ATOM   3494  CB  GLN A 480      26.487  23.770   5.293  1.00  0.54           C  
ATOM   3495  O   GLN A 480      27.111  25.505   2.786  1.00  0.53           O  
ATOM   3496  CG  GLN A 480      25.512  23.219   6.325  1.00  0.52           C  
ATOM   3497  CD  GLN A 480      25.650  23.888   7.679  1.00  0.56           C  
ATOM   3498  NE2 GLN A 480      24.540  24.001   8.401  1.00  0.46           N  
ATOM   3499  OE1 GLN A 480      26.746  24.300   8.074  1.00  0.61           O  
ATOM   3500  N   LYS A 481      28.193  26.570   4.328  1.00  0.52           N  
ATOM   3501  CA  LYS A 481      29.309  27.027   3.505  1.00  0.54           C  
ATOM   3502  C   LYS A 481      30.611  26.344   3.915  1.00  0.52           C  
ATOM   3503  CB  LYS A 481      29.461  28.546   3.602  1.00  0.51           C  
ATOM   3504  O   LYS A 481      31.002  26.392   5.083  1.00  0.52           O  
ATOM   3505  CG  LYS A 481      30.208  29.169   2.432  1.00  0.49           C  
ATOM   3506  CD  LYS A 481      30.310  30.682   2.577  1.00  0.54           C  
ATOM   3507  CE  LYS A 481      31.136  31.297   1.455  1.00  0.46           C  
ATOM   3508  NZ  LYS A 481      31.536  32.702   1.768  1.00  0.42           N  
ATOM   3509  N   ILE A 482      31.131  25.357   3.217  1.00  0.59           N  
ATOM   3510  CA  ILE A 482      32.453  24.742   3.268  1.00  0.58           C  
ATOM   3511  C   ILE A 482      33.390  25.452   2.292  1.00  0.58           C  
ATOM   3512  CB  ILE A 482      32.388  23.233   2.945  1.00  0.56           C  
ATOM   3513  O   ILE A 482      33.183  25.404   1.077  1.00  0.55           O  
ATOM   3514  CG1 ILE A 482      31.406  22.527   3.888  1.00  0.51           C  
ATOM   3515  CG2 ILE A 482      33.780  22.601   3.031  1.00  0.51           C  
ATOM   3516  CD1 ILE A 482      31.217  21.046   3.590  1.00  0.51           C  
ATOM   3517  N   GLU A 483      34.105  26.404   2.848  1.00  0.58           N  
ATOM   3518  CA  GLU A 483      35.041  27.268   2.135  1.00  0.57           C  
ATOM   3519  C   GLU A 483      36.481  26.802   2.329  1.00  0.57           C  
ATOM   3520  CB  GLU A 483      34.891  28.720   2.597  1.00  0.55           C  
ATOM   3521  O   GLU A 483      36.983  26.774   3.455  1.00  0.54           O  
ATOM   3522  CG  GLU A 483      33.572  29.361   2.191  1.00  0.52           C  
ATOM   3523  CD  GLU A 483      33.483  30.835   2.556  1.00  0.55           C  
ATOM   3524  OE1 GLU A 483      34.364  31.331   3.295  1.00  0.60           O  
ATOM   3525  OE2 GLU A 483      32.525  31.498   2.100  1.00  0.54           O  
ATOM   3526  N   SER A 484      37.047  25.882   1.541  1.00  0.57           N  
ATOM   3527  CA  SER A 484      38.467  25.659   1.293  1.00  0.57           C  
ATOM   3528  C   SER A 484      38.843  26.025  -0.139  1.00  0.56           C  
ATOM   3529  CB  SER A 484      38.838  24.202   1.570  1.00  0.53           C  
ATOM   3530  O   SER A 484      38.146  25.649  -1.084  1.00  0.54           O  
ATOM   3531  OG  SER A 484      40.231  23.997   1.410  1.00  0.54           O  
ATOM   3532  N   SER A 485      39.728  26.975  -0.277  1.00  0.55           N  
ATOM   3533  CA  SER A 485      40.309  27.334  -1.566  1.00  0.54           C  
ATOM   3534  C   SER A 485      41.238  26.237  -2.077  1.00  0.54           C  
ATOM   3535  CB  SER A 485      41.075  28.653  -1.461  1.00  0.51           C  
ATOM   3536  O   SER A 485      41.884  26.398  -3.115  1.00  0.53           O  
ATOM   3537  OG  SER A 485      42.094  28.567  -0.481  1.00  0.53           O  
ATOM   3538  N   THR A 486      41.328  25.117  -1.266  1.00  0.59           N  
ATOM   3539  CA  THR A 486      42.228  24.069  -1.733  1.00  0.59           C  
ATOM   3540  C   THR A 486      41.539  23.187  -2.770  1.00  0.58           C  
ATOM   3541  CB  THR A 486      42.727  23.199  -0.565  1.00  0.56           C  
ATOM   3542  O   THR A 486      40.522  22.555  -2.478  1.00  0.56           O  
ATOM   3543  CG2 THR A 486      43.844  22.263  -1.014  1.00  0.50           C  
ATOM   3544  OG1 THR A 486      43.220  24.048   0.479  1.00  0.55           O  
ATOM   3545  N   GLU A 487      41.821  23.262  -4.146  1.00  0.56           N  
ATOM   3546  CA  GLU A 487      41.395  22.386  -5.233  1.00  0.58           C  
ATOM   3547  C   GLU A 487      41.670  20.922  -4.902  1.00  0.55           C  
ATOM   3548  CB  GLU A 487      42.094  22.770  -6.540  1.00  0.54           C  
ATOM   3549  O   GLU A 487      42.751  20.582  -4.416  1.00  0.55           O  
ATOM   3550  CG  GLU A 487      41.146  23.272  -7.619  1.00  0.52           C  
ATOM   3551  CD  GLU A 487      41.856  23.663  -8.906  1.00  0.55           C  
ATOM   3552  OE1 GLU A 487      43.108  23.649  -8.937  1.00  0.58           O  
ATOM   3553  OE2 GLU A 487      41.155  23.987  -9.890  1.00  0.53           O  
ATOM   3554  N   SER A 488      40.664  20.168  -4.839  1.00  0.62           N  
ATOM   3555  CA  SER A 488      40.859  18.723  -4.768  1.00  0.63           C  
ATOM   3556  C   SER A 488      41.459  18.182  -6.061  1.00  0.62           C  
ATOM   3557  CB  SER A 488      39.534  18.017  -4.476  1.00  0.58           C  
ATOM   3558  O   SER A 488      40.928  18.423  -7.147  1.00  0.59           O  
ATOM   3559  OG  SER A 488      39.722  16.616  -4.376  1.00  0.58           O  
ATOM   3560  N   VAL A 489      42.736  17.663  -6.106  1.00  0.62           N  
ATOM   3561  CA  VAL A 489      43.436  17.051  -7.231  1.00  0.64           C  
ATOM   3562  C   VAL A 489      43.403  15.530  -7.094  1.00  0.61           C  
ATOM   3563  CB  VAL A 489      44.896  17.546  -7.329  1.00  0.60           C  
ATOM   3564  O   VAL A 489      43.890  14.811  -7.969  1.00  0.59           O  
ATOM   3565  CG1 VAL A 489      44.940  19.029  -7.691  1.00  0.53           C  
ATOM   3566  CG2 VAL A 489      45.634  17.291  -6.016  1.00  0.53           C  
ATOM   3567  N   ASN A 490      42.834  14.959  -6.017  1.00  0.52           N  
ATOM   3568  CA  ASN A 490      42.597  13.547  -5.736  1.00  0.54           C  
ATOM   3569  C   ASN A 490      41.565  13.361  -4.627  1.00  0.53           C  
ATOM   3570  CB  ASN A 490      43.907  12.847  -5.365  1.00  0.52           C  
ATOM   3571  O   ASN A 490      41.198  14.321  -3.948  1.00  0.55           O  
ATOM   3572  CG  ASN A 490      44.516  13.387  -4.086  1.00  0.50           C  
ATOM   3573  ND2 ASN A 490      45.784  13.774  -4.150  1.00  0.57           N  
ATOM   3574  OD1 ASN A 490      43.851  13.456  -3.048  1.00  0.55           O  
ATOM   3575  N   CYS A 491      40.894  12.226  -4.470  1.00  0.53           N  
ATOM   3576  CA  CYS A 491      39.764  11.914  -3.602  1.00  0.57           C  
ATOM   3577  C   CYS A 491      40.154  12.032  -2.134  1.00  0.54           C  
ATOM   3578  CB  CYS A 491      39.241  10.507  -3.889  1.00  0.52           C  
ATOM   3579  O   CYS A 491      39.310  11.885  -1.249  1.00  0.55           O  
ATOM   3580  SG  CYS A 491      40.496   9.218  -3.729  1.00  0.67           S  
ATOM   3581  N   THR A 492      41.514  12.420  -1.831  1.00  0.52           N  
ATOM   3582  CA  THR A 492      41.950  12.630  -0.455  1.00  0.52           C  
ATOM   3583  C   THR A 492      42.244  14.106  -0.200  1.00  0.52           C  
ATOM   3584  CB  THR A 492      43.200  11.791  -0.131  1.00  0.51           C  
ATOM   3585  O   THR A 492      42.753  14.468   0.862  1.00  0.54           O  
ATOM   3586  CG2 THR A 492      42.931  10.303  -0.333  1.00  0.45           C  
ATOM   3587  OG1 THR A 492      44.274  12.193  -0.991  1.00  0.55           O  
ATOM   3588  N   THR A 493      41.942  14.947  -1.199  1.00  0.60           N  
ATOM   3589  CA  THR A 493      42.200  16.378  -1.072  1.00  0.60           C  
ATOM   3590  C   THR A 493      40.944  17.184  -1.391  1.00  0.59           C  
ATOM   3591  CB  THR A 493      43.348  16.823  -1.996  1.00  0.57           C  
ATOM   3592  O   THR A 493      40.064  16.711  -2.114  1.00  0.60           O  
ATOM   3593  CG2 THR A 493      44.648  16.109  -1.641  1.00  0.50           C  
ATOM   3594  OG1 THR A 493      43.005  16.521  -3.354  1.00  0.62           O  
ATOM   3595  N   GLY A 494      40.632  18.244  -0.678  1.00  0.64           N  
ATOM   3596  CA  GLY A 494      39.513  19.158  -0.831  1.00  0.63           C  
ATOM   3597  C   GLY A 494      38.898  19.577   0.491  1.00  0.64           C  
ATOM   3598  O   GLY A 494      39.275  19.063   1.547  1.00  0.65           O  
ATOM   3599  N   ALA A 495      38.012  20.468   0.419  1.00  0.61           N  
ATOM   3600  CA  ALA A 495      37.429  21.068   1.616  1.00  0.63           C  
ATOM   3601  C   ALA A 495      36.448  20.111   2.287  1.00  0.62           C  
ATOM   3602  CB  ALA A 495      36.734  22.381   1.268  1.00  0.61           C  
ATOM   3603  O   ALA A 495      36.298  20.123   3.511  1.00  0.63           O  
ATOM   3604  N   LEU A 496      35.858  19.168   1.500  1.00  0.60           N  
ATOM   3605  CA  LEU A 496      34.981  18.099   1.964  1.00  0.60           C  
ATOM   3606  C   LEU A 496      35.424  16.751   1.407  1.00  0.60           C  
ATOM   3607  CB  LEU A 496      33.532  18.381   1.558  1.00  0.58           C  
ATOM   3608  O   LEU A 496      35.478  16.565   0.189  1.00  0.60           O  
ATOM   3609  CG  LEU A 496      32.494  17.342   1.986  1.00  0.56           C  
ATOM   3610  CD1 LEU A 496      32.428  17.254   3.507  1.00  0.54           C  
ATOM   3611  CD2 LEU A 496      31.125  17.682   1.405  1.00  0.59           C  
ATOM   3612  N   ILE A 497      36.072  16.010   2.305  1.00  0.61           N  
ATOM   3613  CA  ILE A 497      36.399  14.616   2.027  1.00  0.61           C  
ATOM   3614  C   ILE A 497      35.445  13.700   2.791  1.00  0.60           C  
ATOM   3615  CB  ILE A 497      37.864  14.294   2.399  1.00  0.58           C  
ATOM   3616  O   ILE A 497      35.354  13.773   4.018  1.00  0.60           O  
ATOM   3617  CG1 ILE A 497      38.824  15.206   1.626  1.00  0.55           C  
ATOM   3618  CG2 ILE A 497      38.177  12.819   2.133  1.00  0.54           C  
ATOM   3619  CD1 ILE A 497      40.259  15.166   2.133  1.00  0.54           C  
ATOM   3620  N   VAL A 498      34.551  12.933   2.156  1.00  0.55           N  
ATOM   3621  CA  VAL A 498      33.610  11.954   2.690  1.00  0.57           C  
ATOM   3622  C   VAL A 498      34.093  10.542   2.365  1.00  0.55           C  
ATOM   3623  CB  VAL A 498      32.186  12.171   2.131  1.00  0.55           C  
ATOM   3624  O   VAL A 498      34.174  10.160   1.195  1.00  0.56           O  
ATOM   3625  CG1 VAL A 498      31.192  11.223   2.801  1.00  0.48           C  
ATOM   3626  CG2 VAL A 498      31.755  13.624   2.322  1.00  0.48           C  
ATOM   3627  N   THR A 499      34.804   9.903   3.393  1.00  0.54           N  
ATOM   3628  CA  THR A 499      35.373   8.574   3.199  1.00  0.54           C  
ATOM   3629  C   THR A 499      34.273   7.519   3.130  1.00  0.49           C  
ATOM   3630  CB  THR A 499      36.360   8.219   4.326  1.00  0.51           C  
ATOM   3631  O   THR A 499      34.470   6.446   2.555  1.00  0.48           O  
ATOM   3632  CG2 THR A 499      37.641   7.610   3.765  1.00  0.43           C  
ATOM   3633  OG1 THR A 499      36.689   9.407   5.057  1.00  0.53           O  
ATOM   3634  N   GLY A 500      33.000   7.988   3.089  1.00  0.46           N  
ATOM   3635  CA  GLY A 500      31.841   7.142   2.855  1.00  0.46           C  
ATOM   3636  C   GLY A 500      30.984   7.611   1.695  1.00  0.45           C  
ATOM   3637  O   GLY A 500      31.451   8.358   0.834  1.00  0.44           O  
ATOM   3638  N   GLY A 501      29.681   7.224   1.522  1.00  0.51           N  
ATOM   3639  CA  GLY A 501      28.696   7.708   0.568  1.00  0.51           C  
ATOM   3640  C   GLY A 501      28.018   8.991   1.009  1.00  0.50           C  
ATOM   3641  O   GLY A 501      27.878   9.245   2.208  1.00  0.51           O  
ATOM   3642  N   VAL A 502      27.980   9.974   0.267  1.00  0.53           N  
ATOM   3643  CA  VAL A 502      27.170  11.179   0.413  1.00  0.53           C  
ATOM   3644  C   VAL A 502      25.803  10.965  -0.234  1.00  0.53           C  
ATOM   3645  CB  VAL A 502      27.867  12.410  -0.210  1.00  0.52           C  
ATOM   3646  O   VAL A 502      25.715  10.629  -1.417  1.00  0.53           O  
ATOM   3647  CG1 VAL A 502      27.015  13.664  -0.025  1.00  0.47           C  
ATOM   3648  CG2 VAL A 502      29.252  12.606   0.405  1.00  0.48           C  
ATOM   3649  N   GLY A 503      24.765  10.788   0.657  1.00  0.49           N  
ATOM   3650  CA  GLY A 503      23.394  10.910   0.188  1.00  0.49           C  
ATOM   3651  C   GLY A 503      22.880  12.337   0.211  1.00  0.48           C  
ATOM   3652  O   GLY A 503      23.017  13.035   1.218  1.00  0.50           O  
ATOM   3653  N   ILE A 504      22.531  12.903  -0.897  1.00  0.51           N  
ATOM   3654  CA  ILE A 504      21.861  14.184  -1.095  1.00  0.51           C  
ATOM   3655  C   ILE A 504      20.431  13.949  -1.576  1.00  0.51           C  
ATOM   3656  CB  ILE A 504      22.626  15.073  -2.101  1.00  0.50           C  
ATOM   3657  O   ILE A 504      20.216  13.366  -2.642  1.00  0.51           O  
ATOM   3658  CG1 ILE A 504      24.072  15.284  -1.636  1.00  0.46           C  
ATOM   3659  CG2 ILE A 504      21.911  16.413  -2.290  1.00  0.45           C  
ATOM   3660  CD1 ILE A 504      24.927  16.079  -2.612  1.00  0.46           C  
ATOM   3661  N   SER A 505      19.565  14.134  -0.544  1.00  0.51           N  
ATOM   3662  CA  SER A 505      18.151  13.856  -0.769  1.00  0.53           C  
ATOM   3663  C   SER A 505      17.506  14.933  -1.635  1.00  0.50           C  
ATOM   3664  CB  SER A 505      17.407  13.749   0.563  1.00  0.50           C  
ATOM   3665  O   SER A 505      16.385  14.762  -2.116  1.00  0.50           O  
ATOM   3666  OG  SER A 505      17.496  14.963   1.288  1.00  0.49           O  
ATOM   3667  N   LYS A 506      18.164  16.119  -1.711  1.00  0.40           N  
ATOM   3668  CA  LYS A 506      17.676  17.190  -2.576  1.00  0.41           C  
ATOM   3669  C   LYS A 506      18.636  17.440  -3.735  1.00  0.38           C  
ATOM   3670  CB  LYS A 506      17.474  18.477  -1.775  1.00  0.39           C  
ATOM   3671  O   LYS A 506      19.397  16.551  -4.121  1.00  0.37           O  
ATOM   3672  CG  LYS A 506      16.399  18.376  -0.703  1.00  0.37           C  
ATOM   3673  CD  LYS A 506      16.093  19.737  -0.089  1.00  0.40           C  
ATOM   3674  CE  LYS A 506      15.047  19.631   1.013  1.00  0.43           C  
ATOM   3675  NZ  LYS A 506      14.806  20.948   1.676  1.00  0.39           N  
ATOM   3676  N   ASN A 507      18.585  18.546  -4.413  1.00  0.44           N  
ATOM   3677  CA  ASN A 507      19.445  18.824  -5.558  1.00  0.48           C  
ATOM   3678  C   ASN A 507      20.910  18.932  -5.146  1.00  0.45           C  
ATOM   3679  CB  ASN A 507      18.997  20.103  -6.269  1.00  0.43           C  
ATOM   3680  O   ASN A 507      21.227  19.532  -4.117  1.00  0.46           O  
ATOM   3681  CG  ASN A 507      17.571  20.020  -6.776  1.00  0.40           C  
ATOM   3682  ND2 ASN A 507      16.947  21.174  -6.981  1.00  0.46           N  
ATOM   3683  OD1 ASN A 507      17.034  18.928  -6.981  1.00  0.45           O  
ATOM   3684  N   LEU A 508      21.724  18.156  -5.874  1.00  0.55           N  
ATOM   3685  CA  LEU A 508      23.158  18.423  -5.907  1.00  0.54           C  
ATOM   3686  C   LEU A 508      23.503  19.407  -7.020  1.00  0.55           C  
ATOM   3687  CB  LEU A 508      23.941  17.122  -6.099  1.00  0.52           C  
ATOM   3688  O   LEU A 508      23.249  19.135  -8.195  1.00  0.54           O  
ATOM   3689  CG  LEU A 508      25.463  17.252  -6.177  1.00  0.51           C  
ATOM   3690  CD1 LEU A 508      26.017  17.796  -4.865  1.00  0.50           C  
ATOM   3691  CD2 LEU A 508      26.099  15.908  -6.515  1.00  0.54           C  
ATOM   3692  N   ASN A 509      23.679  20.702  -6.713  1.00  0.47           N  
ATOM   3693  CA  ASN A 509      24.277  21.701  -7.593  1.00  0.48           C  
ATOM   3694  C   ASN A 509      25.779  21.831  -7.354  1.00  0.46           C  
ATOM   3695  CB  ASN A 509      23.591  23.057  -7.410  1.00  0.46           C  
ATOM   3696  O   ASN A 509      26.213  22.096  -6.232  1.00  0.47           O  
ATOM   3697  CG  ASN A 509      22.129  23.029  -7.807  1.00  0.44           C  
ATOM   3698  ND2 ASN A 509      21.248  23.275  -6.843  1.00  0.50           N  
ATOM   3699  OD1 ASN A 509      21.792  22.789  -8.969  1.00  0.50           O  
ATOM   3700  N   VAL A 510      26.595  21.355  -8.263  1.00  0.56           N  
ATOM   3701  CA  VAL A 510      28.041  21.548  -8.265  1.00  0.56           C  
ATOM   3702  C   VAL A 510      28.411  22.675  -9.227  1.00  0.56           C  
ATOM   3703  CB  VAL A 510      28.786  20.250  -8.653  1.00  0.55           C  
ATOM   3704  O   VAL A 510      28.059  22.632 -10.408  1.00  0.55           O  
ATOM   3705  CG1 VAL A 510      30.297  20.435  -8.521  1.00  0.49           C  
ATOM   3706  CG2 VAL A 510      28.310  19.084  -7.789  1.00  0.51           C  
ATOM   3707  N   CYS A 511      28.757  23.872  -8.647  1.00  0.36           N  
ATOM   3708  CA  CYS A 511      29.365  24.963  -9.401  1.00  0.42           C  
ATOM   3709  C   CYS A 511      30.862  24.738  -9.576  1.00  0.35           C  
ATOM   3710  CB  CYS A 511      29.119  26.300  -8.701  1.00  0.39           C  
ATOM   3711  O   CYS A 511      31.566  24.441  -8.609  1.00  0.37           O  
ATOM   3712  SG  CYS A 511      27.374  26.748  -8.579  1.00  0.63           S  
ATOM   3713  N   GLY A 512      31.390  24.614 -10.699  1.00  0.51           N  
ATOM   3714  CA  GLY A 512      32.742  24.354 -11.168  1.00  0.49           C  
ATOM   3715  C   GLY A 512      32.922  22.955 -11.726  1.00  0.49           C  
ATOM   3716  O   GLY A 512      31.957  22.330 -12.171  1.00  0.47           O  
ATOM   3717  N   ASP A 513      34.194  22.533 -11.845  1.00  0.55           N  
ATOM   3718  CA  ASP A 513      34.471  21.206 -12.388  1.00  0.55           C  
ATOM   3719  C   ASP A 513      34.206  20.121 -11.347  1.00  0.55           C  
ATOM   3720  CB  ASP A 513      35.916  21.119 -12.883  1.00  0.54           C  
ATOM   3721  O   ASP A 513      34.546  20.284 -10.173  1.00  0.56           O  
ATOM   3722  CG  ASP A 513      36.233  22.133 -13.968  1.00  0.52           C  
ATOM   3723  OD1 ASP A 513      35.351  22.428 -14.804  1.00  0.57           O  
ATOM   3724  OD2 ASP A 513      37.375  22.639 -13.990  1.00  0.65           O  
ATOM   3725  N   ALA A 514      33.277  19.161 -11.702  1.00  0.57           N  
ATOM   3726  CA  ALA A 514      33.111  17.923 -10.946  1.00  0.56           C  
ATOM   3727  C   ALA A 514      33.876  16.775 -11.599  1.00  0.57           C  
ATOM   3728  CB  ALA A 514      31.631  17.569 -10.823  1.00  0.54           C  
ATOM   3729  O   ALA A 514      33.617  16.424 -12.752  1.00  0.56           O  
ATOM   3730  N   ASP A 515      35.040  16.424 -10.965  1.00  0.57           N  
ATOM   3731  CA  ASP A 515      35.845  15.275 -11.369  1.00  0.58           C  
ATOM   3732  C   ASP A 515      35.441  14.022 -10.595  1.00  0.56           C  
ATOM   3733  CB  ASP A 515      37.333  15.563 -11.164  1.00  0.56           C  
ATOM   3734  O   ASP A 515      35.400  14.034  -9.363  1.00  0.56           O  
ATOM   3735  CG  ASP A 515      37.869  16.621 -12.112  1.00  0.54           C  
ATOM   3736  OD1 ASP A 515      37.481  16.628 -13.300  1.00  0.57           O  
ATOM   3737  OD2 ASP A 515      38.689  17.453 -11.668  1.00  0.64           O  
ATOM   3738  N   ILE A 516      34.837  13.049 -11.199  1.00  0.58           N  
ATOM   3739  CA  ILE A 516      34.460  11.748 -10.656  1.00  0.58           C  
ATOM   3740  C   ILE A 516      35.479  10.695 -11.086  1.00  0.57           C  
ATOM   3741  CB  ILE A 516      33.041  11.337 -11.108  1.00  0.55           C  
ATOM   3742  O   ILE A 516      35.597  10.384 -12.273  1.00  0.56           O  
ATOM   3743  CG1 ILE A 516      32.020  12.405 -10.699  1.00  0.49           C  
ATOM   3744  CG2 ILE A 516      32.665   9.970 -10.530  1.00  0.50           C  
ATOM   3745  CD1 ILE A 516      30.607  12.133 -11.197  1.00  0.51           C  
ATOM   3746  N   TYR A 517      36.387  10.411 -10.094  1.00  0.57           N  
ATOM   3747  CA  TYR A 517      37.375   9.349 -10.245  1.00  0.57           C  
ATOM   3748  C   TYR A 517      36.832   8.022  -9.730  1.00  0.55           C  
ATOM   3749  CB  TYR A 517      38.667   9.707  -9.503  1.00  0.55           C  
ATOM   3750  O   TYR A 517      36.348   7.938  -8.599  1.00  0.53           O  
ATOM   3751  CG  TYR A 517      39.348  10.945 -10.034  1.00  0.53           C  
ATOM   3752  CD1 TYR A 517      40.243  10.869 -11.099  1.00  0.49           C  
ATOM   3753  CD2 TYR A 517      39.100  12.193  -9.472  1.00  0.51           C  
ATOM   3754  CE1 TYR A 517      40.875  12.007 -11.591  1.00  0.50           C  
ATOM   3755  CE2 TYR A 517      39.726  13.337  -9.955  1.00  0.50           C  
ATOM   3756  OH  TYR A 517      41.233  14.364 -11.495  1.00  0.46           O  
ATOM   3757  CZ  TYR A 517      40.610  13.234 -11.013  1.00  0.47           C  
ATOM   3758  N   GLY A 518      36.532   6.983 -10.602  1.00  0.57           N  
ATOM   3759  CA  GLY A 518      36.271   5.573 -10.360  1.00  0.56           C  
ATOM   3760  C   GLY A 518      36.801   4.671 -11.459  1.00  0.56           C  
ATOM   3761  O   GLY A 518      36.684   4.993 -12.644  1.00  0.54           O  
ATOM   3762  N   THR A 519      37.643   3.710 -11.012  1.00  0.54           N  
ATOM   3763  CA  THR A 519      38.201   2.743 -11.950  1.00  0.54           C  
ATOM   3764  C   THR A 519      37.216   1.604 -12.202  1.00  0.53           C  
ATOM   3765  CB  THR A 519      39.533   2.168 -11.434  1.00  0.51           C  
ATOM   3766  O   THR A 519      37.518   0.669 -12.946  1.00  0.51           O  
ATOM   3767  CG2 THR A 519      40.605   3.251 -11.355  1.00  0.45           C  
ATOM   3768  OG1 THR A 519      39.334   1.612 -10.129  1.00  0.50           O  
ATOM   3769  N   THR A 520      36.083   1.724 -11.559  1.00  0.55           N  
ATOM   3770  CA  THR A 520      35.087   0.668 -11.704  1.00  0.56           C  
ATOM   3771  C   THR A 520      34.412   0.746 -13.070  1.00  0.55           C  
ATOM   3772  CB  THR A 520      34.021   0.749 -10.596  1.00  0.53           C  
ATOM   3773  O   THR A 520      33.813   1.767 -13.415  1.00  0.55           O  
ATOM   3774  CG2 THR A 520      33.124  -0.484 -10.605  1.00  0.46           C  
ATOM   3775  OG1 THR A 520      34.671   0.844  -9.322  1.00  0.52           O  
ATOM   3776  N   GLN A 521      34.665  -0.126 -13.999  1.00  0.49           N  
ATOM   3777  CA  GLN A 521      33.921  -0.313 -15.240  1.00  0.52           C  
ATOM   3778  C   GLN A 521      32.431  -0.495 -14.966  1.00  0.49           C  
ATOM   3779  CB  GLN A 521      34.463  -1.514 -16.017  1.00  0.49           C  
ATOM   3780  O   GLN A 521      32.047  -1.263 -14.081  1.00  0.49           O  
ATOM   3781  CG  GLN A 521      35.184  -1.139 -17.304  1.00  0.48           C  
ATOM   3782  CD  GLN A 521      35.566  -2.349 -18.137  1.00  0.52           C  
ATOM   3783  NE2 GLN A 521      36.033  -2.106 -19.357  1.00  0.45           N  
ATOM   3784  OE1 GLN A 521      35.442  -3.492 -17.687  1.00  0.57           O  
ATOM   3785  N   SER A 522      31.626   0.372 -15.406  1.00  0.55           N  
ATOM   3786  CA  SER A 522      30.208   0.034 -15.463  1.00  0.55           C  
ATOM   3787  C   SER A 522      29.982  -1.274 -16.215  1.00  0.55           C  
ATOM   3788  CB  SER A 522      29.415   1.158 -16.130  1.00  0.52           C  
ATOM   3789  O   SER A 522      30.336  -1.390 -17.390  1.00  0.54           O  
ATOM   3790  OG  SER A 522      28.043   0.815 -16.231  1.00  0.52           O  
ATOM   3791  N   VAL A 523      29.720  -2.308 -15.548  1.00  0.55           N  
ATOM   3792  CA  VAL A 523      29.443  -3.615 -16.133  1.00  0.58           C  
ATOM   3793  C   VAL A 523      27.934  -3.824 -16.243  1.00  0.53           C  
ATOM   3794  CB  VAL A 523      30.079  -4.754 -15.305  1.00  0.55           C  
ATOM   3795  O   VAL A 523      27.471  -4.642 -17.041  1.00  0.53           O  
ATOM   3796  CG1 VAL A 523      31.602  -4.724 -15.426  1.00  0.48           C  
ATOM   3797  CG2 VAL A 523      29.654  -4.651 -13.842  1.00  0.49           C  
ATOM   3798  N   ASP A 524      27.240  -2.854 -15.548  1.00  0.45           N  
ATOM   3799  CA  ASP A 524      25.786  -2.722 -15.534  1.00  0.48           C  
ATOM   3800  C   ASP A 524      25.367  -1.318 -15.106  1.00  0.46           C  
ATOM   3801  CB  ASP A 524      25.161  -3.764 -14.605  1.00  0.45           C  
ATOM   3802  O   ASP A 524      26.214  -0.480 -14.791  1.00  0.47           O  
ATOM   3803  CG  ASP A 524      25.556  -3.575 -13.151  1.00  0.44           C  
ATOM   3804  OD1 ASP A 524      25.444  -2.445 -12.630  1.00  0.48           O  
ATOM   3805  OD2 ASP A 524      25.987  -4.565 -12.521  1.00  0.63           O  
ATOM   3806  N   LYS A 525      24.175  -0.952 -15.290  1.00  0.55           N  
ATOM   3807  CA  LYS A 525      23.618   0.378 -15.063  1.00  0.56           C  
ATOM   3808  C   LYS A 525      23.820   0.820 -13.617  1.00  0.56           C  
ATOM   3809  CB  LYS A 525      22.130   0.405 -15.417  1.00  0.54           C  
ATOM   3810  O   LYS A 525      23.607   1.987 -13.283  1.00  0.57           O  
ATOM   3811  CG  LYS A 525      21.267  -0.479 -14.529  1.00  0.53           C  
ATOM   3812  CD  LYS A 525      19.796  -0.391 -14.913  1.00  0.55           C  
ATOM   3813  CE  LYS A 525      18.925  -1.237 -13.994  1.00  0.52           C  
ATOM   3814  NZ  LYS A 525      17.473  -1.073 -14.301  1.00  0.48           N  
ATOM   3815  N   ASN A 526      24.183  -0.169 -12.737  1.00  0.53           N  
ATOM   3816  CA  ASN A 526      24.382   0.106 -11.318  1.00  0.57           C  
ATOM   3817  C   ASN A 526      25.865   0.157 -10.960  1.00  0.54           C  
ATOM   3818  CB  ASN A 526      23.665  -0.940 -10.463  1.00  0.53           C  
ATOM   3819  O   ASN A 526      26.221   0.231  -9.783  1.00  0.54           O  
ATOM   3820  CG  ASN A 526      22.183  -1.029 -10.769  1.00  0.51           C  
ATOM   3821  ND2 ASN A 526      21.650  -2.245 -10.775  1.00  0.55           N  
ATOM   3822  OD1 ASN A 526      21.522  -0.013 -11.000  1.00  0.54           O  
ATOM   3823  N   SER A 527      26.600  -0.050 -12.014  1.00  0.54           N  
ATOM   3824  CA  SER A 527      28.041  -0.078 -11.790  1.00  0.56           C  
ATOM   3825  C   SER A 527      28.746   1.013 -12.589  1.00  0.54           C  
ATOM   3826  CB  SER A 527      28.615  -1.446 -12.162  1.00  0.51           C  
ATOM   3827  O   SER A 527      28.266   1.421 -13.649  1.00  0.55           O  
ATOM   3828  OG  SER A 527      28.537  -1.660 -13.561  1.00  0.51           O  
ATOM   3829  N   GLY A 528      29.634   1.704 -12.024  1.00  0.57           N  
ATOM   3830  CA  GLY A 528      30.465   2.761 -12.577  1.00  0.57           C  
ATOM   3831  C   GLY A 528      30.805   3.842 -11.568  1.00  0.58           C  
ATOM   3832  O   GLY A 528      30.343   3.800 -10.426  1.00  0.58           O  
ATOM   3833  N   ALA A 529      31.641   4.645 -11.951  1.00  0.56           N  
ATOM   3834  CA  ALA A 529      32.090   5.713 -11.062  1.00  0.58           C  
ATOM   3835  C   ALA A 529      30.977   6.729 -10.819  1.00  0.57           C  
ATOM   3836  CB  ALA A 529      33.321   6.406 -11.642  1.00  0.55           C  
ATOM   3837  O   ALA A 529      30.892   7.319  -9.739  1.00  0.58           O  
ATOM   3838  N   LEU A 530      30.122   6.885 -11.782  1.00  0.57           N  
ATOM   3839  CA  LEU A 530      28.900   7.680 -11.729  1.00  0.56           C  
ATOM   3840  C   LEU A 530      27.702   6.868 -12.209  1.00  0.57           C  
ATOM   3841  CB  LEU A 530      29.046   8.945 -12.579  1.00  0.55           C  
ATOM   3842  O   LEU A 530      27.686   6.390 -13.345  1.00  0.56           O  
ATOM   3843  CG  LEU A 530      27.838   9.882 -12.614  1.00  0.52           C  
ATOM   3844  CD1 LEU A 530      27.555  10.434 -11.220  1.00  0.50           C  
ATOM   3845  CD2 LEU A 530      28.069  11.016 -13.607  1.00  0.53           C  
ATOM   3846  N   VAL A 531      26.936   6.544 -11.244  1.00  0.56           N  
ATOM   3847  CA  VAL A 531      25.602   5.994 -11.463  1.00  0.56           C  
ATOM   3848  C   VAL A 531      24.547   7.036 -11.095  1.00  0.55           C  
ATOM   3849  CB  VAL A 531      25.380   4.701 -10.647  1.00  0.54           C  
ATOM   3850  O   VAL A 531      24.564   7.581  -9.989  1.00  0.56           O  
ATOM   3851  CG1 VAL A 531      24.001   4.110 -10.936  1.00  0.49           C  
ATOM   3852  CG2 VAL A 531      26.476   3.682 -10.955  1.00  0.50           C  
ATOM   3853  N   VAL A 532      23.862   7.604 -12.007  1.00  0.53           N  
ATOM   3854  CA  VAL A 532      22.733   8.519 -11.873  1.00  0.52           C  
ATOM   3855  C   VAL A 532      21.425   7.760 -12.084  1.00  0.52           C  
ATOM   3856  CB  VAL A 532      22.834   9.695 -12.870  1.00  0.52           C  
ATOM   3857  O   VAL A 532      21.180   7.222 -13.166  1.00  0.52           O  
ATOM   3858  CG1 VAL A 532      21.706  10.699 -12.637  1.00  0.47           C  
ATOM   3859  CG2 VAL A 532      24.195  10.379 -12.753  1.00  0.48           C  
ATOM   3860  N   ASP A 533      20.945   7.435 -10.800  1.00  0.47           N  
ATOM   3861  CA  ASP A 533      19.578   6.925 -10.826  1.00  0.47           C  
ATOM   3862  C   ASP A 533      18.587   8.027 -11.196  1.00  0.45           C  
ATOM   3863  CB  ASP A 533      19.206   6.318  -9.471  1.00  0.46           C  
ATOM   3864  O   ASP A 533      18.396   8.979 -10.436  1.00  0.45           O  
ATOM   3865  CG  ASP A 533      17.950   5.467  -9.527  1.00  0.45           C  
ATOM   3866  OD1 ASP A 533      17.489   5.131 -10.640  1.00  0.48           O  
ATOM   3867  OD2 ASP A 533      17.413   5.132  -8.449  1.00  0.60           O  
ATOM   3868  N   GLY A 534      18.349   8.278 -12.322  1.00  0.43           N  
ATOM   3869  CA  GLY A 534      17.476   9.209 -13.019  1.00  0.43           C  
ATOM   3870  C   GLY A 534      18.030   9.656 -14.359  1.00  0.42           C  
ATOM   3871  O   GLY A 534      18.863   8.968 -14.953  1.00  0.42           O  
ATOM   3872  N   GLY A 535      17.502  10.674 -14.953  1.00  0.45           N  
ATOM   3873  CA  GLY A 535      17.996  11.313 -16.162  1.00  0.45           C  
ATOM   3874  C   GLY A 535      19.160  12.252 -15.909  1.00  0.45           C  
ATOM   3875  O   GLY A 535      19.244  12.874 -14.848  1.00  0.45           O  
ATOM   3876  N   VAL A 536      20.252  12.104 -16.568  1.00  0.52           N  
ATOM   3877  CA  VAL A 536      21.366  13.040 -16.673  1.00  0.51           C  
ATOM   3878  C   VAL A 536      21.100  14.037 -17.799  1.00  0.52           C  
ATOM   3879  CB  VAL A 536      22.704  12.306 -16.916  1.00  0.50           C  
ATOM   3880  O   VAL A 536      20.882  13.643 -18.946  1.00  0.51           O  
ATOM   3881  CG1 VAL A 536      23.860  13.302 -16.997  1.00  0.46           C  
ATOM   3882  CG2 VAL A 536      22.956  11.278 -15.815  1.00  0.47           C  
ATOM   3883  N   GLY A 537      20.624  15.279 -17.417  1.00  0.45           N  
ATOM   3884  CA  GLY A 537      20.685  16.385 -18.358  1.00  0.46           C  
ATOM   3885  C   GLY A 537      22.068  16.998 -18.471  1.00  0.45           C  
ATOM   3886  O   GLY A 537      22.684  17.344 -17.460  1.00  0.46           O  
ATOM   3887  N   ILE A 538      22.762  16.940 -19.679  1.00  0.50           N  
ATOM   3888  CA  ILE A 538      24.008  17.612 -20.034  1.00  0.49           C  
ATOM   3889  C   ILE A 538      23.725  18.726 -21.038  1.00  0.51           C  
ATOM   3890  CB  ILE A 538      25.041  16.618 -20.611  1.00  0.48           C  
ATOM   3891  O   ILE A 538      23.279  18.463 -22.158  1.00  0.50           O  
ATOM   3892  CG1 ILE A 538      25.289  15.472 -19.625  1.00  0.43           C  
ATOM   3893  CG2 ILE A 538      26.348  17.338 -20.955  1.00  0.44           C  
ATOM   3894  CD1 ILE A 538      26.269  14.422 -20.130  1.00  0.43           C  
ATOM   3895  N   GLU A 539      23.695  20.001 -20.323  1.00  0.45           N  
ATOM   3896  CA  GLU A 539      23.424  21.190 -21.126  1.00  0.45           C  
ATOM   3897  C   GLU A 539      24.515  21.411 -22.170  1.00  0.44           C  
ATOM   3898  CB  GLU A 539      23.294  22.425 -20.231  1.00  0.45           C  
ATOM   3899  O   GLU A 539      24.261  21.994 -23.226  1.00  0.45           O  
ATOM   3900  CG  GLU A 539      22.731  23.645 -20.945  1.00  0.44           C  
ATOM   3901  CD  GLU A 539      22.663  24.880 -20.060  1.00  0.49           C  
ATOM   3902  OE1 GLU A 539      22.912  24.765 -18.838  1.00  0.60           O  
ATOM   3903  OE2 GLU A 539      22.357  25.970 -20.593  1.00  0.56           O  
ATOM   3904  N   LYS A 540      25.805  21.058 -21.886  1.00  0.39           N  
ATOM   3905  CA  LYS A 540      26.987  21.183 -22.734  1.00  0.40           C  
ATOM   3906  C   LYS A 540      27.425  19.823 -23.271  1.00  0.38           C  
ATOM   3907  CB  LYS A 540      28.135  21.836 -21.962  1.00  0.38           C  
ATOM   3908  O   LYS A 540      26.667  18.853 -23.212  1.00  0.38           O  
ATOM   3909  CG  LYS A 540      27.851  23.263 -21.520  1.00  0.37           C  
ATOM   3910  CD  LYS A 540      29.102  23.940 -20.976  1.00  0.42           C  
ATOM   3911  CE  LYS A 540      28.808  25.351 -20.485  1.00  0.40           C  
ATOM   3912  NZ  LYS A 540      30.000  25.971 -19.834  1.00  0.38           N  
ATOM   3913  N   ASN A 541      28.446  19.643 -24.090  1.00  0.42           N  
ATOM   3914  CA  ASN A 541      28.952  18.447 -24.754  1.00  0.44           C  
ATOM   3915  C   ASN A 541      29.246  17.332 -23.755  1.00  0.42           C  
ATOM   3916  CB  ASN A 541      30.206  18.774 -25.568  1.00  0.41           C  
ATOM   3917  O   ASN A 541      29.847  17.574 -22.706  1.00  0.42           O  
ATOM   3918  CG  ASN A 541      29.958  19.836 -26.621  1.00  0.40           C  
ATOM   3919  ND2 ASN A 541      30.968  20.657 -26.884  1.00  0.41           N  
ATOM   3920  OD1 ASN A 541      28.868  19.918 -27.193  1.00  0.43           O  
ATOM   3921  N   LEU A 542      28.539  16.156 -24.026  1.00  0.53           N  
ATOM   3922  CA  LEU A 542      28.989  14.893 -23.451  1.00  0.52           C  
ATOM   3923  C   LEU A 542      30.188  14.344 -24.217  1.00  0.53           C  
ATOM   3924  CB  LEU A 542      27.852  13.867 -23.457  1.00  0.50           C  
ATOM   3925  O   LEU A 542      30.099  14.090 -25.420  1.00  0.52           O  
ATOM   3926  CG  LEU A 542      28.183  12.485 -22.891  1.00  0.48           C  
ATOM   3927  CD1 LEU A 542      28.502  12.584 -21.403  1.00  0.46           C  
ATOM   3928  CD2 LEU A 542      27.030  11.517 -23.133  1.00  0.48           C  
ATOM   3929  N   ASN A 543      31.449  14.426 -23.661  1.00  0.41           N  
ATOM   3930  CA  ASN A 543      32.667  13.762 -24.110  1.00  0.43           C  
ATOM   3931  C   ASN A 543      32.951  12.502 -23.297  1.00  0.40           C  
ATOM   3932  CB  ASN A 543      33.859  14.719 -24.039  1.00  0.41           C  
ATOM   3933  O   ASN A 543      33.184  12.576 -22.090  1.00  0.40           O  
ATOM   3934  CG  ASN A 543      33.815  15.788 -25.113  1.00  0.41           C  
ATOM   3935  ND2 ASN A 543      34.058  17.033 -24.721  1.00  0.41           N  
ATOM   3936  OD1 ASN A 543      33.563  15.497 -26.285  1.00  0.42           O  
ATOM   3937  N   VAL A 544      32.768  11.242 -23.904  1.00  0.52           N  
ATOM   3938  CA  VAL A 544      33.143   9.937 -23.371  1.00  0.54           C  
ATOM   3939  C   VAL A 544      34.415   9.443 -24.057  1.00  0.52           C  
ATOM   3940  CB  VAL A 544      32.007   8.904 -23.548  1.00  0.52           C  
ATOM   3941  O   VAL A 544      34.467   9.346 -25.285  1.00  0.53           O  
ATOM   3942  CG1 VAL A 544      32.322   7.618 -22.787  1.00  0.47           C  
ATOM   3943  CG2 VAL A 544      30.675   9.492 -23.084  1.00  0.48           C  
ATOM   3944  N   GLY A 545      35.543   9.487 -23.217  1.00  0.48           N  
ATOM   3945  CA  GLY A 545      36.877   9.173 -23.702  1.00  0.46           C  
ATOM   3946  C   GLY A 545      37.031   7.727 -24.134  1.00  0.48           C  
ATOM   3947  O   GLY A 545      37.921   7.400 -24.921  1.00  0.47           O  
ATOM   3948  N   GLN A 546      36.188   6.684 -23.685  1.00  0.39           N  
ATOM   3949  CA  GLN A 546      36.152   5.274 -24.058  1.00  0.41           C  
ATOM   3950  C   GLN A 546      34.783   4.886 -24.612  1.00  0.38           C  
ATOM   3951  CB  GLN A 546      36.502   4.391 -22.859  1.00  0.38           C  
ATOM   3952  O   GLN A 546      34.051   5.737 -25.123  1.00  0.38           O  
ATOM   3953  CG  GLN A 546      37.911   4.609 -22.326  1.00  0.39           C  
ATOM   3954  CD  GLN A 546      38.439   3.413 -21.556  1.00  0.44           C  
ATOM   3955  NE2 GLN A 546      39.703   3.479 -21.152  1.00  0.40           N  
ATOM   3956  OE1 GLN A 546      37.716   2.439 -21.325  1.00  0.54           O  
ATOM   3957  N   ASN A 547      34.451   3.642 -24.893  1.00  0.45           N  
ATOM   3958  CA  ASN A 547      33.160   3.165 -25.379  1.00  0.47           C  
ATOM   3959  C   ASN A 547      32.024   3.578 -24.448  1.00  0.45           C  
ATOM   3960  CB  ASN A 547      33.180   1.645 -25.551  1.00  0.44           C  
ATOM   3961  O   ASN A 547      32.117   3.402 -23.232  1.00  0.45           O  
ATOM   3962  CG  ASN A 547      34.203   1.186 -26.572  1.00  0.44           C  
ATOM   3963  ND2 ASN A 547      34.724  -0.021 -26.389  1.00  0.43           N  
ATOM   3964  OD1 ASN A 547      34.522   1.912 -27.518  1.00  0.44           O  
ATOM   3965  N   THR A 548      30.983   4.486 -24.890  1.00  0.45           N  
ATOM   3966  CA  THR A 548      29.681   4.715 -24.274  1.00  0.45           C  
ATOM   3967  C   THR A 548      28.755   3.525 -24.510  1.00  0.45           C  
ATOM   3968  CB  THR A 548      29.023   5.997 -24.818  1.00  0.44           C  
ATOM   3969  O   THR A 548      28.524   3.129 -25.654  1.00  0.44           O  
ATOM   3970  CG2 THR A 548      27.727   6.307 -24.077  1.00  0.41           C  
ATOM   3971  OG1 THR A 548      29.928   7.096 -24.658  1.00  0.39           O  
ATOM   3972  N   LYS A 549      28.677   2.740 -23.497  1.00  0.45           N  
ATOM   3973  CA  LYS A 549      27.572   1.789 -23.425  1.00  0.45           C  
ATOM   3974  C   LYS A 549      26.322   2.441 -22.841  1.00  0.44           C  
ATOM   3975  CB  LYS A 549      27.966   0.570 -22.589  1.00  0.44           C  
ATOM   3976  O   LYS A 549      26.327   2.887 -21.692  1.00  0.44           O  
ATOM   3977  CG  LYS A 549      27.027  -0.617 -22.745  1.00  0.43           C  
ATOM   3978  CD  LYS A 549      27.535  -1.835 -21.984  1.00  0.46           C  
ATOM   3979  CE  LYS A 549      26.603  -3.028 -22.151  1.00  0.43           C  
ATOM   3980  NZ  LYS A 549      27.117  -4.236 -21.438  1.00  0.42           N  
ATOM   3981  N   LEU A 550      25.423   2.860 -23.568  1.00  0.45           N  
ATOM   3982  CA  LEU A 550      24.053   3.228 -23.226  1.00  0.45           C  
ATOM   3983  C   LEU A 550      23.171   1.989 -23.109  1.00  0.45           C  
ATOM   3984  CB  LEU A 550      23.477   4.182 -24.276  1.00  0.44           C  
ATOM   3985  O   LEU A 550      23.023   1.234 -24.073  1.00  0.44           O  
ATOM   3986  CG  LEU A 550      24.101   5.577 -24.339  1.00  0.43           C  
ATOM   3987  CD1 LEU A 550      23.867   6.200 -25.711  1.00  0.41           C  
ATOM   3988  CD2 LEU A 550      23.534   6.467 -23.238  1.00  0.42           C  
ATOM   3989  N   THR A 551      23.063   1.595 -21.839  1.00  0.39           N  
ATOM   3990  CA  THR A 551      21.985   0.677 -21.489  1.00  0.39           C  
ATOM   3991  C   THR A 551      20.682   1.437 -21.255  1.00  0.38           C  
ATOM   3992  CB  THR A 551      22.335  -0.145 -20.236  1.00  0.38           C  
ATOM   3993  O   THR A 551      20.589   2.248 -20.331  1.00  0.38           O  
ATOM   3994  CG2 THR A 551      22.723  -1.573 -20.605  1.00  0.36           C  
ATOM   3995  OG1 THR A 551      23.433   0.476 -19.556  1.00  0.35           O  
ATOM   3996  N   GLY A 552      19.890   1.714 -22.151  1.00  0.33           N  
ATOM   3997  CA  GLY A 552      18.612   2.387 -22.314  1.00  0.34           C  
ATOM   3998  C   GLY A 552      18.422   2.981 -23.697  1.00  0.33           C  
ATOM   3999  O   GLY A 552      19.142   2.627 -24.634  1.00  0.32           O  
ATOM   4000  N   SER A 553      17.383   3.764 -23.961  1.00  0.34           N  
ATOM   4001  CA  SER A 553      17.180   4.589 -25.147  1.00  0.36           C  
ATOM   4002  C   SER A 553      17.983   5.883 -25.065  1.00  0.34           C  
ATOM   4003  CB  SER A 553      15.696   4.912 -25.329  1.00  0.33           C  
ATOM   4004  O   SER A 553      18.091   6.486 -23.995  1.00  0.33           O  
ATOM   4005  OG  SER A 553      15.142   5.422 -24.128  1.00  0.30           O  
ATOM   4006  N   LEU A 554      18.967   6.259 -25.854  1.00  0.42           N  
ATOM   4007  CA  LEU A 554      19.354   7.592 -26.304  1.00  0.40           C  
ATOM   4008  C   LEU A 554      18.183   8.301 -26.975  1.00  0.41           C  
ATOM   4009  CB  LEU A 554      20.538   7.508 -27.271  1.00  0.40           C  
ATOM   4010  O   LEU A 554      17.733   7.888 -28.046  1.00  0.40           O  
ATOM   4011  CG  LEU A 554      21.111   8.840 -27.757  1.00  0.38           C  
ATOM   4012  CD1 LEU A 554      21.824   9.558 -26.616  1.00  0.35           C  
ATOM   4013  CD2 LEU A 554      22.060   8.618 -28.931  1.00  0.37           C  
ATOM   4014  N   GLU A 555      17.575   8.992 -26.128  1.00  0.32           N  
ATOM   4015  CA  GLU A 555      16.666  10.029 -26.607  1.00  0.35           C  
ATOM   4016  C   GLU A 555      17.417  11.319 -26.921  1.00  0.32           C  
ATOM   4017  CB  GLU A 555      15.566  10.297 -25.576  1.00  0.32           C  
ATOM   4018  O   GLU A 555      18.032  11.917 -26.035  1.00  0.32           O  
ATOM   4019  CG  GLU A 555      14.251   9.595 -25.882  1.00  0.31           C  
ATOM   4020  CD  GLU A 555      13.182   9.838 -24.830  1.00  0.36           C  
ATOM   4021  OE1 GLU A 555      13.454  10.559 -23.843  1.00  0.43           O  
ATOM   4022  OE2 GLU A 555      12.062   9.303 -24.992  1.00  0.41           O  
ATOM   4023  N   LEU A 556      17.927  11.627 -28.023  1.00  0.36           N  
ATOM   4024  CA  LEU A 556      18.380  12.874 -28.631  1.00  0.36           C  
ATOM   4025  C   LEU A 556      17.214  13.836 -28.832  1.00  0.36           C  
ATOM   4026  CB  LEU A 556      19.065  12.597 -29.972  1.00  0.36           C  
ATOM   4027  O   LEU A 556      16.279  13.538 -29.578  1.00  0.35           O  
ATOM   4028  CG  LEU A 556      20.346  11.763 -29.919  1.00  0.35           C  
ATOM   4029  CD1 LEU A 556      20.790  11.384 -31.328  1.00  0.33           C  
ATOM   4030  CD2 LEU A 556      21.450  12.523 -29.192  1.00  0.35           C  
ATOM   4031  N   GLU A 557      16.874  14.723 -27.735  1.00  0.31           N  
ATOM   4032  CA  GLU A 557      16.024  15.908 -27.677  1.00  0.31           C  
ATOM   4033  C   GLU A 557      16.263  16.818 -28.879  1.00  0.31           C  
ATOM   4034  CB  GLU A 557      16.264  16.680 -26.377  1.00  0.30           C  
ATOM   4035  O   GLU A 557      17.400  17.210 -29.151  1.00  0.30           O  
ATOM   4036  CG  GLU A 557      15.096  16.624 -25.404  1.00  0.30           C  
ATOM   4037  CD  GLU A 557      15.305  17.480 -24.165  1.00  0.35           C  
ATOM   4038  OE1 GLU A 557      16.411  18.042 -23.995  1.00  0.42           O  
ATOM   4039  OE2 GLU A 557      14.356  17.589 -23.357  1.00  0.40           O  
ATOM   4040  N   SER A 558      15.533  16.732 -29.969  1.00  0.29           N  
ATOM   4041  CA  SER A 558      15.205  17.629 -31.072  1.00  0.30           C  
ATOM   4042  C   SER A 558      16.113  18.854 -31.077  1.00  0.29           C  
ATOM   4043  CB  SER A 558      13.743  18.069 -30.989  1.00  0.27           C  
ATOM   4044  O   SER A 558      16.008  19.715 -30.201  1.00  0.28           O  
ATOM   4045  OG  SER A 558      13.540  18.933 -29.884  1.00  0.30           O  
ATOM   4046  N   ARG A 559      17.408  18.626 -31.368  1.00  0.31           N  
ATOM   4047  CA  ARG A 559      18.057  19.489 -32.350  1.00  0.30           C  
ATOM   4048  C   ARG A 559      18.760  18.665 -33.424  1.00  0.31           C  
ATOM   4049  CB  ARG A 559      19.059  20.422 -31.666  1.00  0.28           C  
ATOM   4050  O   ARG A 559      19.522  17.748 -33.110  1.00  0.29           O  
ATOM   4051  CG  ARG A 559      18.417  21.612 -30.971  1.00  0.28           C  
ATOM   4052  CD  ARG A 559      19.460  22.593 -30.455  1.00  0.33           C  
ATOM   4053  NE  ARG A 559      18.843  23.728 -29.774  1.00  0.28           N  
ATOM   4054  NH1 ARG A 559      20.818  24.887 -29.472  1.00  0.23           N  
ATOM   4055  NH2 ARG A 559      18.840  25.767 -28.717  1.00  0.19           N  
ATOM   4056  CZ  ARG A 559      19.502  24.791 -29.322  1.00  0.25           C  
ATOM   4057  N   ILE A 560      17.951  18.101 -34.395  1.00  0.32           N  
ATOM   4058  CA  ILE A 560      18.618  17.933 -35.681  1.00  0.33           C  
ATOM   4059  C   ILE A 560      20.074  17.530 -35.459  1.00  0.32           C  
ATOM   4060  CB  ILE A 560      18.543  19.223 -36.529  1.00  0.28           C  
ATOM   4061  O   ILE A 560      20.854  18.289 -34.878  1.00  0.30           O  
ATOM   4062  CG1 ILE A 560      17.082  19.608 -36.787  1.00  0.28           C  
ATOM   4063  CG2 ILE A 560      19.304  19.048 -37.846  1.00  0.28           C  
ATOM   4064  CD1 ILE A 560      16.911  20.932 -37.519  1.00  0.25           C  
ATOM   4065  N   ILE A 561      20.427  16.408 -34.968  1.00  0.30           N  
ATOM   4066  CA  ILE A 561      21.654  15.945 -35.607  1.00  0.30           C  
ATOM   4067  C   ILE A 561      21.550  16.130 -37.119  1.00  0.30           C  
ATOM   4068  CB  ILE A 561      21.946  14.467 -35.266  1.00  0.28           C  
ATOM   4069  O   ILE A 561      20.843  15.380 -37.795  1.00  0.29           O  
ATOM   4070  CG1 ILE A 561      22.041  14.277 -33.748  1.00  0.29           C  
ATOM   4071  CG2 ILE A 561      23.229  13.996 -35.958  1.00  0.28           C  
ATOM   4072  CD1 ILE A 561      22.247  12.831 -33.316  1.00  0.26           C  
ATOM   4073  N   ASP A 562      21.338  17.459 -37.557  1.00  0.29           N  
ATOM   4074  CA  ASP A 562      21.706  17.992 -38.866  1.00  0.30           C  
ATOM   4075  C   ASP A 562      23.208  17.858 -39.110  1.00  0.29           C  
ATOM   4076  CB  ASP A 562      21.282  19.456 -38.988  1.00  0.27           C  
ATOM   4077  O   ASP A 562      24.007  18.574 -38.502  1.00  0.27           O  
ATOM   4078  CG  ASP A 562      20.051  19.646 -39.858  1.00  0.27           C  
ATOM   4079  OD1 ASP A 562      19.718  18.739 -40.650  1.00  0.30           O  
ATOM   4080  OD2 ASP A 562      19.410  20.714 -39.751  1.00  0.24           O  
ATOM   4081  N   LYS A 563      23.797  16.698 -38.869  1.00  0.30           N  
ATOM   4082  CA  LYS A 563      25.002  16.447 -39.654  1.00  0.31           C  
ATOM   4083  C   LYS A 563      25.662  15.134 -39.243  1.00  0.30           C  
ATOM   4084  CB  LYS A 563      25.993  17.602 -39.501  1.00  0.27           C  
ATOM   4085  O   LYS A 563      26.227  15.032 -38.153  1.00  0.28           O  
ATOM   4086  CG  LYS A 563      26.069  18.516 -40.715  1.00  0.27           C  
ATOM   4087  CD  LYS A 563      27.125  19.599 -40.533  1.00  0.32           C  
ATOM   4088  CE  LYS A 563      27.204  20.514 -41.748  1.00  0.27           C  
ATOM   4089  NZ  LYS A 563      28.226  21.588 -41.567  1.00  0.28           N  
ATOM   4090  N   PHE A 564      25.081  13.914 -39.742  1.00  0.36           N  
ATOM   4091  CA  PHE A 564      25.856  12.802 -40.278  1.00  0.36           C  
ATOM   4092  C   PHE A 564      27.146  13.300 -40.920  1.00  0.36           C  
ATOM   4093  CB  PHE A 564      25.032  12.013 -41.300  1.00  0.33           C  
ATOM   4094  O   PHE A 564      27.120  14.211 -41.750  1.00  0.34           O  
ATOM   4095  CG  PHE A 564      23.877  11.259 -40.697  1.00  0.33           C  
ATOM   4096  CD1 PHE A 564      24.066  10.001 -40.139  1.00  0.31           C  
ATOM   4097  CD2 PHE A 564      22.602  11.809 -40.688  1.00  0.34           C  
ATOM   4098  CE1 PHE A 564      23.000   9.301 -39.579  1.00  0.35           C  
ATOM   4099  CE2 PHE A 564      21.531  11.116 -40.131  1.00  0.37           C  
ATOM   4100  CZ  PHE A 564      21.732   9.862 -39.578  1.00  0.32           C  
ATOM   4101  N   ASP A 565      28.281  13.450 -40.093  1.00  0.32           N  
ATOM   4102  CA  ASP A 565      29.524  13.558 -40.851  1.00  0.32           C  
ATOM   4103  C   ASP A 565      29.556  12.550 -41.998  1.00  0.32           C  
ATOM   4104  CB  ASP A 565      30.732  13.352 -39.935  1.00  0.30           C  
ATOM   4105  O   ASP A 565      28.885  11.517 -41.943  1.00  0.31           O  
ATOM   4106  CG  ASP A 565      31.377  11.988 -40.102  1.00  0.30           C  
ATOM   4107  OD1 ASP A 565      30.895  11.182 -40.927  1.00  0.35           O  
ATOM   4108  OD2 ASP A 565      32.375  11.715 -39.400  1.00  0.41           O  
ATOM   4109  N   SER A 566      29.690  13.017 -43.259  1.00  0.31           N  
ATOM   4110  CA  SER A 566      30.120  12.662 -44.608  1.00  0.31           C  
ATOM   4111  C   SER A 566      30.760  11.278 -44.637  1.00  0.31           C  
ATOM   4112  CB  SER A 566      31.104  13.700 -45.148  1.00  0.28           C  
ATOM   4113  O   SER A 566      30.878  10.665 -45.701  1.00  0.29           O  
ATOM   4114  OG  SER A 566      32.197  13.866 -44.262  1.00  0.33           O  
ATOM   4115  N   ASN A 567      30.699  10.488 -43.486  1.00  0.30           N  
ATOM   4116  CA  ASN A 567      30.971   9.055 -43.492  1.00  0.31           C  
ATOM   4117  C   ASN A 567      29.839   8.266 -42.841  1.00  0.30           C  
ATOM   4118  CB  ASN A 567      32.298   8.758 -42.791  1.00  0.27           C  
ATOM   4119  O   ASN A 567      29.979   7.069 -42.583  1.00  0.28           O  
ATOM   4120  CG  ASN A 567      33.487   9.365 -43.508  1.00  0.27           C  
ATOM   4121  ND2 ASN A 567      34.476   9.813 -42.743  1.00  0.24           N  
ATOM   4122  OD1 ASN A 567      33.517   9.432 -44.740  1.00  0.31           O  
ATOM   4123  N   GLY A 568      28.360   8.760 -42.962  1.00  0.31           N  
ATOM   4124  CA  GLY A 568      27.186   7.919 -42.799  1.00  0.30           C  
ATOM   4125  C   GLY A 568      27.354   6.862 -41.723  1.00  0.31           C  
ATOM   4126  O   GLY A 568      26.991   5.701 -41.925  1.00  0.30           O  
ATOM   4127  N   VAL A 569      28.005   6.997 -40.588  1.00  0.29           N  
ATOM   4128  CA  VAL A 569      28.051   6.078 -39.456  1.00  0.29           C  
ATOM   4129  C   VAL A 569      27.252   6.655 -38.289  1.00  0.29           C  
ATOM   4130  CB  VAL A 569      29.504   5.791 -39.016  1.00  0.26           C  
ATOM   4131  O   VAL A 569      27.656   7.650 -37.683  1.00  0.27           O  
ATOM   4132  CG1 VAL A 569      29.538   4.717 -37.930  1.00  0.27           C  
ATOM   4133  CG2 VAL A 569      30.349   5.367 -40.216  1.00  0.26           C  
ATOM   4134  N   GLY A 570      25.789   6.722 -38.277  1.00  0.31           N  
ATOM   4135  CA  GLY A 570      24.782   6.526 -37.247  1.00  0.31           C  
ATOM   4136  C   GLY A 570      25.083   5.353 -36.334  1.00  0.31           C  
ATOM   4137  O   GLY A 570      25.171   4.211 -36.790  1.00  0.30           O  
ATOM   4138  N   ILE A 571      26.174   5.132 -35.514  1.00  0.27           N  
ATOM   4139  CA  ILE A 571      26.644   4.154 -34.540  1.00  0.30           C  
ATOM   4140  C   ILE A 571      25.453   3.536 -33.812  1.00  0.27           C  
ATOM   4141  CB  ILE A 571      27.622   4.790 -33.526  1.00  0.26           C  
ATOM   4142  O   ILE A 571      24.842   4.178 -32.953  1.00  0.27           O  
ATOM   4143  CG1 ILE A 571      28.834   5.383 -34.253  1.00  0.27           C  
ATOM   4144  CG2 ILE A 571      28.060   3.760 -32.480  1.00  0.26           C  
ATOM   4145  CD1 ILE A 571      29.819   6.094 -33.335  1.00  0.26           C  
ATOM   4146  N   CYS A 572      24.676   2.527 -34.405  1.00  0.25           N  
ATOM   4147  CA  CYS A 572      24.150   1.222 -34.020  1.00  0.30           C  
ATOM   4148  C   CYS A 572      24.590   0.145 -35.004  1.00  0.25           C  
ATOM   4149  CB  CYS A 572      22.624   1.261 -33.940  1.00  0.25           C  
ATOM   4150  O   CYS A 572      24.156   0.137 -36.157  1.00  0.25           O  
ATOM   4151  SG  CYS A 572      21.991   1.679 -32.301  1.00  0.34           S  
ATOM   4152  N   LYS A 573      25.926  -0.144 -35.189  1.00  0.27           N  
ATOM   4153  CA  LYS A 573      26.469  -1.292 -35.909  1.00  0.29           C  
ATOM   4154  C   LYS A 573      26.489  -2.536 -35.025  1.00  0.27           C  
ATOM   4155  CB  LYS A 573      27.879  -0.988 -36.418  1.00  0.26           C  
ATOM   4156  O   LYS A 573      27.171  -2.564 -33.999  1.00  0.27           O  
ATOM   4157  CG  LYS A 573      28.002  -0.982 -37.934  1.00  0.27           C  
ATOM   4158  CD  LYS A 573      29.434  -0.708 -38.378  1.00  0.33           C  
ATOM   4159  CE  LYS A 573      29.568  -0.750 -39.894  1.00  0.29           C  
ATOM   4160  NZ  LYS A 573      30.969  -0.480 -40.334  1.00  0.31           N  
ATOM   4161  N   THR A 574      25.415  -3.373 -34.898  1.00  0.28           N  
ATOM   4162  CA  THR A 574      25.708  -4.798 -35.003  1.00  0.30           C  
ATOM   4163  C   THR A 574      24.534  -5.630 -34.496  1.00  0.28           C  
ATOM   4164  CB  THR A 574      26.980  -5.166 -34.216  1.00  0.26           C  
ATOM   4165  O   THR A 574      24.041  -5.407 -33.388  1.00  0.28           O  
ATOM   4166  CG2 THR A 574      28.235  -4.886 -35.037  1.00  0.27           C  
ATOM   4167  OG1 THR A 574      27.029  -4.393 -33.010  1.00  0.27           O  
ATOM   4168  N   ASP A 575      23.549  -5.978 -35.411  1.00  0.29           N  
ATOM   4169  CA  ASP A 575      23.143  -7.322 -35.810  1.00  0.30           C  
ATOM   4170  C   ASP A 575      21.875  -7.753 -35.076  1.00  0.29           C  
ATOM   4171  CB  ASP A 575      24.269  -8.324 -35.546  1.00  0.26           C  
ATOM   4172  O   ASP A 575      21.847  -7.793 -33.844  1.00  0.27           O  
ATOM   4173  CG  ASP A 575      25.100  -8.620 -36.781  1.00  0.26           C  
ATOM   4174  OD1 ASP A 575      24.622  -8.380 -37.911  1.00  0.32           O  
ATOM   4175  OD2 ASP A 575      26.244  -9.101 -36.624  1.00  0.35           O  
ATOM   4176  N   TYR A 576      20.654  -7.337 -35.472  1.00  0.29           N  
ATOM   4177  CA  TYR A 576      19.576  -8.261 -35.805  1.00  0.31           C  
ATOM   4178  C   TYR A 576      19.495  -9.393 -34.788  1.00  0.29           C  
ATOM   4179  CB  TYR A 576      19.776  -8.836 -37.211  1.00  0.27           C  
ATOM   4180  O   TYR A 576      20.375 -10.255 -34.737  1.00  0.28           O  
ATOM   4181  CG  TYR A 576      19.060  -8.063 -38.291  1.00  0.28           C  
ATOM   4182  CD1 TYR A 576      17.727  -8.330 -38.599  1.00  0.27           C  
ATOM   4183  CD2 TYR A 576      19.713  -7.064 -39.006  1.00  0.29           C  
ATOM   4184  CE1 TYR A 576      17.063  -7.621 -39.594  1.00  0.28           C  
ATOM   4185  CE2 TYR A 576      19.058  -6.349 -40.003  1.00  0.32           C  
ATOM   4186  OH  TYR A 576      17.083  -5.929 -41.276  1.00  0.19           O  
ATOM   4187  CZ  TYR A 576      17.736  -6.634 -40.290  1.00  0.27           C  
ATOM   4188  N   ARG A 577      18.882  -9.092 -33.416  1.00  0.35           N  
ATOM   4189  CA  ARG A 577      18.138 -10.073 -32.633  1.00  0.34           C  
ATOM   4190  C   ARG A 577      17.476  -9.420 -31.424  1.00  0.35           C  
ATOM   4191  CB  ARG A 577      19.058 -11.208 -32.177  1.00  0.32           C  
ATOM   4192  O   ARG A 577      18.132  -8.708 -30.660  1.00  0.33           O  
ATOM   4193  CG  ARG A 577      19.428 -12.183 -33.284  1.00  0.31           C  
ATOM   4194  CD  ARG A 577      20.254 -13.347 -32.756  1.00  0.35           C  
ATOM   4195  NE  ARG A 577      20.656 -14.253 -33.829  1.00  0.30           N  
ATOM   4196  NH1 ARG A 577      21.433 -15.910 -32.420  1.00  0.23           N  
ATOM   4197  NH2 ARG A 577      21.534 -16.191 -34.692  1.00  0.18           N  
ATOM   4198  CZ  ARG A 577      21.207 -15.449 -33.645  1.00  0.29           C  
ATOM   4199  N   LEU A 578      16.270  -8.929 -31.511  1.00  0.34           N  
ATOM   4200  CA  LEU A 578      15.309  -8.867 -30.415  1.00  0.37           C  
ATOM   4201  C   LEU A 578      15.993  -9.132 -29.077  1.00  0.34           C  
ATOM   4202  CB  LEU A 578      14.181  -9.878 -30.633  1.00  0.31           C  
ATOM   4203  O   LEU A 578      16.327 -10.276 -28.762  1.00  0.33           O  
ATOM   4204  CG  LEU A 578      13.087  -9.470 -31.622  1.00  0.31           C  
ATOM   4205  CD1 LEU A 578      12.330 -10.700 -32.112  1.00  0.31           C  
ATOM   4206  CD2 LEU A 578      12.133  -8.468 -30.980  1.00  0.35           C  
ATOM   4207  N   SER A 579      17.070  -8.392 -28.531  1.00  0.29           N  
ATOM   4208  CA  SER A 579      17.579  -8.542 -27.172  1.00  0.31           C  
ATOM   4209  C   SER A 579      17.785  -7.186 -26.505  1.00  0.29           C  
ATOM   4210  CB  SER A 579      18.894  -9.323 -27.175  1.00  0.27           C  
ATOM   4211  O   SER A 579      18.625  -6.396 -26.940  1.00  0.28           O  
ATOM   4212  OG  SER A 579      19.873  -8.656 -27.953  1.00  0.31           O  
ATOM   4213  N   SER A 580      16.602  -6.409 -25.945  1.00  0.31           N  
ATOM   4214  CA  SER A 580      16.672  -5.674 -24.687  1.00  0.33           C  
ATOM   4215  C   SER A 580      15.738  -4.468 -24.699  1.00  0.31           C  
ATOM   4216  CB  SER A 580      18.105  -5.216 -24.412  1.00  0.28           C  
ATOM   4217  O   SER A 580      15.920  -3.543 -25.493  1.00  0.30           O  
ATOM   4218  OG  SER A 580      18.588  -4.410 -25.474  1.00  0.32           O  
ATOM   4219  N   PHE A 581      14.374  -4.614 -24.346  1.00  0.34           N  
ATOM   4220  CA  PHE A 581      13.450  -3.689 -23.700  1.00  0.38           C  
ATOM   4221  C   PHE A 581      13.906  -3.370 -22.282  1.00  0.35           C  
ATOM   4222  CB  PHE A 581      12.033  -4.271 -23.678  1.00  0.31           C  
ATOM   4223  O   PHE A 581      13.960  -4.257 -21.427  1.00  0.33           O  
ATOM   4224  CG  PHE A 581      11.153  -3.770 -24.790  1.00  0.31           C  
ATOM   4225  CD1 PHE A 581      10.401  -2.611 -24.632  1.00  0.30           C  
ATOM   4226  CD2 PHE A 581      11.076  -4.457 -25.995  1.00  0.33           C  
ATOM   4227  CE1 PHE A 581       9.585  -2.145 -25.660  1.00  0.32           C  
ATOM   4228  CE2 PHE A 581      10.263  -3.996 -27.027  1.00  0.35           C  
ATOM   4229  CZ  PHE A 581       9.518  -2.841 -26.857  1.00  0.30           C  
ATOM   4230  N   ASP A 582      14.779  -2.361 -21.932  1.00  0.30           N  
ATOM   4231  CA  ASP A 582      15.297  -1.764 -20.705  1.00  0.33           C  
ATOM   4232  C   ASP A 582      14.420  -0.600 -20.248  1.00  0.31           C  
ATOM   4233  CB  ASP A 582      16.738  -1.289 -20.906  1.00  0.29           C  
ATOM   4234  O   ASP A 582      14.381   0.447 -20.898  1.00  0.30           O  
ATOM   4235  CG  ASP A 582      17.565  -1.349 -19.634  1.00  0.29           C  
ATOM   4236  OD1 ASP A 582      16.994  -1.578 -18.545  1.00  0.33           O  
ATOM   4237  OD2 ASP A 582      18.798  -1.163 -19.720  1.00  0.37           O  
ATOM   4238  N   VAL A 583      13.256  -0.847 -19.353  1.00  0.32           N  
ATOM   4239  CA  VAL A 583      12.457  -0.033 -18.443  1.00  0.36           C  
ATOM   4240  C   VAL A 583      13.205   0.154 -17.125  1.00  0.32           C  
ATOM   4241  CB  VAL A 583      11.071  -0.667 -18.184  1.00  0.30           C  
ATOM   4242  O   VAL A 583      13.185  -0.726 -16.262  1.00  0.32           O  
ATOM   4243  CG1 VAL A 583      10.107   0.365 -17.601  1.00  0.31           C  
ATOM   4244  CG2 VAL A 583      10.508  -1.262 -19.473  1.00  0.30           C  
ATOM   4245  N   SER A 584      14.415   0.720 -16.972  1.00  0.29           N  
ATOM   4246  CA  SER A 584      15.158   1.005 -15.749  1.00  0.31           C  
ATOM   4247  C   SER A 584      15.426   2.499 -15.601  1.00  0.29           C  
ATOM   4248  CB  SER A 584      16.480   0.238 -15.733  1.00  0.28           C  
ATOM   4249  O   SER A 584      16.202   3.075 -16.366  1.00  0.29           O  
ATOM   4250  OG  SER A 584      17.257   0.550 -16.877  1.00  0.32           O  
ATOM   4251  N   GLY A 585      14.296   3.448 -15.112  1.00  0.26           N  
ATOM   4252  CA  GLY A 585      14.684   4.639 -14.373  1.00  0.25           C  
ATOM   4253  C   GLY A 585      13.702   5.784 -14.529  1.00  0.27           C  
ATOM   4254  O   GLY A 585      13.494   6.285 -15.636  1.00  0.26           O  
ATOM   4255  N   VAL A 586      12.351   5.730 -13.780  1.00  0.27           N  
ATOM   4256  CA  VAL A 586      11.418   6.774 -13.368  1.00  0.26           C  
ATOM   4257  C   VAL A 586       9.988   6.243 -13.429  1.00  0.27           C  
ATOM   4258  CB  VAL A 586      11.556   8.037 -14.247  1.00  0.24           C  
ATOM   4259  O   VAL A 586       9.548   5.745 -14.467  1.00  0.26           O  
ATOM   4260  CG1 VAL A 586      10.706   9.178 -13.689  1.00  0.26           C  
ATOM   4261  CG2 VAL A 586      13.020   8.459 -14.349  1.00  0.25           C  
ATOM   4262  N   GLY A 587       9.423   5.431 -12.444  1.00  0.28           N  
ATOM   4263  CA  GLY A 587       8.005   5.130 -12.326  1.00  0.27           C  
ATOM   4264  C   GLY A 587       7.235   5.374 -13.610  1.00  0.28           C  
ATOM   4265  O   GLY A 587       6.944   6.520 -13.957  1.00  0.26           O  
ATOM   4266  N   VAL A 588       7.576   4.931 -14.732  1.00  0.24           N  
ATOM   4267  CA  VAL A 588       6.673   4.987 -15.877  1.00  0.25           C  
ATOM   4268  C   VAL A 588       5.749   3.771 -15.866  1.00  0.25           C  
ATOM   4269  CB  VAL A 588       7.450   5.054 -17.210  1.00  0.23           C  
ATOM   4270  O   VAL A 588       6.208   2.633 -15.991  1.00  0.24           O  
ATOM   4271  CG1 VAL A 588       6.503   5.350 -18.373  1.00  0.24           C  
ATOM   4272  CG2 VAL A 588       8.552   6.109 -17.133  1.00  0.24           C  
ATOM   4273  N   GLY A 589       4.819   3.587 -14.971  1.00  0.28           N  
ATOM   4274  CA  GLY A 589       3.606   2.864 -15.319  1.00  0.27           C  
ATOM   4275  C   GLY A 589       3.618   2.325 -16.736  1.00  0.28           C  
ATOM   4276  O   GLY A 589       3.978   3.039 -17.675  1.00  0.27           O  
ATOM   4277  N   VAL A 590       4.353   1.290 -17.100  1.00  0.27           N  
ATOM   4278  CA  VAL A 590       4.068   0.715 -18.411  1.00  0.28           C  
ATOM   4279  C   VAL A 590       2.736   1.249 -18.932  1.00  0.27           C  
ATOM   4280  CB  VAL A 590       4.041  -0.829 -18.361  1.00  0.25           C  
ATOM   4281  O   VAL A 590       1.672   0.865 -18.441  1.00  0.26           O  
ATOM   4282  CG1 VAL A 590       3.977  -1.414 -19.770  1.00  0.26           C  
ATOM   4283  CG2 VAL A 590       5.262  -1.359 -17.613  1.00  0.25           C  
ATOM   4284  N   SER A 591       2.626   2.528 -19.122  1.00  0.29           N  
ATOM   4285  CA  SER A 591       1.766   3.060 -20.175  1.00  0.30           C  
ATOM   4286  C   SER A 591       2.129   2.472 -21.534  1.00  0.29           C  
ATOM   4287  CB  SER A 591       1.864   4.585 -20.227  1.00  0.27           C  
ATOM   4288  O   SER A 591       3.290   2.514 -21.945  1.00  0.28           O  
ATOM   4289  OG  SER A 591       2.627   5.002 -21.346  1.00  0.28           O  
ATOM   4290  N   TRP A 592       1.649   1.319 -21.963  1.00  0.08           N  
ATOM   4291  CA  TRP A 592       1.525   1.195 -23.411  1.00  0.33           C  
ATOM   4292  C   TRP A 592       1.417   2.567 -24.068  1.00  0.13           C  
ATOM   4293  CB  TRP A 592       0.306   0.343 -23.777  1.00  0.12           C  
ATOM   4294  O   TRP A 592       0.379   3.226 -23.976  1.00  0.14           O  
ATOM   4295  CG  TRP A 592       0.646  -1.047 -24.222  1.00  0.21           C  
ATOM   4296  CD1 TRP A 592       0.901  -2.128 -23.425  1.00  0.09           C  
ATOM   4297  CD2 TRP A 592       0.773  -1.505 -25.572  1.00  0.08           C  
ATOM   4298  CE2 TRP A 592       1.106  -2.876 -25.518  1.00  0.09           C  
ATOM   4299  CE3 TRP A 592       0.636  -0.888 -26.822  1.00  0.19           C  
ATOM   4300  NE1 TRP A 592       1.179  -3.232 -24.198  1.00  0.19           N  
ATOM   4301  CH2 TRP A 592       1.165  -3.014 -27.881  1.00  0.16           C  
ATOM   4302  CZ2 TRP A 592       1.305  -3.642 -26.670  1.00  0.16           C  
ATOM   4303  CZ3 TRP A 592       0.834  -1.651 -27.967  1.00  0.17           C  
ATOM   4304  N   ARG A 593       2.456   3.436 -23.885  1.00  0.38           N  
ATOM   4305  CA  ARG A 593       2.676   4.438 -24.923  1.00  0.37           C  
ATOM   4306  C   ARG A 593       3.338   3.819 -26.150  1.00  0.38           C  
ATOM   4307  CB  ARG A 593       3.534   5.587 -24.389  1.00  0.36           C  
ATOM   4308  O   ARG A 593       4.337   3.107 -26.030  1.00  0.37           O  
ATOM   4309  CG  ARG A 593       2.769   6.578 -23.526  1.00  0.34           C  
ATOM   4310  CD  ARG A 593       3.640   7.756 -23.113  1.00  0.38           C  
ATOM   4311  NE  ARG A 593       2.928   8.665 -22.219  1.00  0.35           N  
ATOM   4312  NH1 ARG A 593       4.634  10.219 -22.104  1.00  0.28           N  
ATOM   4313  NH2 ARG A 593       2.682  10.565 -20.952  1.00  0.24           N  
ATOM   4314  CZ  ARG A 593       3.416   9.814 -21.761  1.00  0.33           C  
ATOM   4315  N   PRO A 594       2.567   3.666 -27.321  1.00  0.36           N  
ATOM   4316  CA  PRO A 594       3.319   3.397 -28.549  1.00  0.36           C  
ATOM   4317  C   PRO A 594       4.698   4.054 -28.553  1.00  0.36           C  
ATOM   4318  CB  PRO A 594       2.429   3.989 -29.645  1.00  0.35           C  
ATOM   4319  O   PRO A 594       4.854   5.172 -28.055  1.00  0.35           O  
ATOM   4320  CG  PRO A 594       1.222   4.495 -28.924  1.00  0.33           C  
ATOM   4321  CD  PRO A 594       1.467   4.384 -27.446  1.00  0.37           C  
ATOM   4322  N   PRO A 595       5.747   3.367 -28.567  1.00  0.33           N  
ATOM   4323  CA  PRO A 595       7.078   3.906 -28.855  1.00  0.33           C  
ATOM   4324  C   PRO A 595       7.029   5.193 -29.676  1.00  0.33           C  
ATOM   4325  CB  PRO A 595       7.751   2.781 -29.645  1.00  0.30           C  
ATOM   4326  O   PRO A 595       6.443   5.216 -30.761  1.00  0.32           O  
ATOM   4327  CG  PRO A 595       6.653   1.810 -29.937  1.00  0.29           C  
ATOM   4328  CD  PRO A 595       5.443   2.204 -29.141  1.00  0.34           C  
ATOM   4329  N   GLY A 596       7.274   6.367 -29.014  1.00  0.34           N  
ATOM   4330  CA  GLY A 596       7.571   7.629 -29.672  1.00  0.35           C  
ATOM   4331  C   GLY A 596       6.921   8.822 -28.997  1.00  0.34           C  
ATOM   4332  O   GLY A 596       7.260   9.970 -29.292  1.00  0.32           O  
ATOM   4333  N   VAL A 597       6.007   8.643 -27.963  1.00  0.41           N  
ATOM   4334  CA  VAL A 597       5.556   9.821 -27.230  1.00  0.42           C  
ATOM   4335  C   VAL A 597       6.284   9.906 -25.890  1.00  0.41           C  
ATOM   4336  CB  VAL A 597       4.027   9.799 -27.005  1.00  0.39           C  
ATOM   4337  O   VAL A 597       5.986   9.147 -24.965  1.00  0.40           O  
ATOM   4338  CG1 VAL A 597       3.560  11.096 -26.347  1.00  0.37           C  
ATOM   4339  CG2 VAL A 597       3.298   9.575 -28.329  1.00  0.37           C  
ATOM   4340  N   GLN A 598       7.533  10.314 -25.816  1.00  0.42           N  
ATOM   4341  CA  GLN A 598       8.318  10.778 -24.677  1.00  0.43           C  
ATOM   4342  C   GLN A 598       7.659  11.981 -24.009  1.00  0.43           C  
ATOM   4343  CB  GLN A 598       9.740  11.133 -25.113  1.00  0.40           C  
ATOM   4344  O   GLN A 598       7.313  12.957 -24.678  1.00  0.41           O  
ATOM   4345  CG  GLN A 598      10.589   9.925 -25.486  1.00  0.37           C  
ATOM   4346  CD  GLN A 598      12.053  10.273 -25.677  1.00  0.41           C  
ATOM   4347  NE2 GLN A 598      12.886   9.254 -25.858  1.00  0.35           N  
ATOM   4348  OE1 GLN A 598      12.433  11.448 -25.661  1.00  0.45           O  
ATOM   4349  N   THR A 599       7.081  11.815 -22.641  1.00  0.49           N  
ATOM   4350  CA  THR A 599       6.760  13.022 -21.888  1.00  0.50           C  
ATOM   4351  C   THR A 599       7.920  14.013 -21.933  1.00  0.51           C  
ATOM   4352  CB  THR A 599       6.419  12.692 -20.423  1.00  0.45           C  
ATOM   4353  O   THR A 599       9.048  13.672 -21.571  1.00  0.50           O  
ATOM   4354  CG2 THR A 599       4.976  12.217 -20.287  1.00  0.40           C  
ATOM   4355  OG1 THR A 599       7.296  11.660 -19.955  1.00  0.39           O  
ATOM   4356  N   LYS A 600       7.702  15.075 -22.635  1.00  0.58           N  
ATOM   4357  CA  LYS A 600       8.613  16.216 -22.648  1.00  0.59           C  
ATOM   4358  C   LYS A 600       8.684  16.878 -21.276  1.00  0.60           C  
ATOM   4359  CB  LYS A 600       8.179  17.236 -23.701  1.00  0.52           C  
ATOM   4360  O   LYS A 600       9.774  17.139 -20.762  1.00  0.57           O  
ATOM   4361  CG  LYS A 600       8.554  16.854 -25.126  1.00  0.49           C  
ATOM   4362  CD  LYS A 600       8.275  17.990 -26.101  1.00  0.51           C  
ATOM   4363  CE  LYS A 600       8.661  17.612 -27.525  1.00  0.42           C  
ATOM   4364  NZ  LYS A 600       8.399  18.727 -28.484  1.00  0.39           N  
ATOM   4365  N   LYS A 601       7.587  16.905 -20.537  1.00  0.78           N  
ATOM   4366  CA  LYS A 601       7.407  17.509 -19.220  1.00  0.81           C  
ATOM   4367  C   LYS A 601       6.195  16.920 -18.505  1.00  0.81           C  
ATOM   4368  CB  LYS A 601       7.258  19.027 -19.342  1.00  0.77           C  
ATOM   4369  O   LYS A 601       5.205  16.558 -19.146  1.00  0.80           O  
ATOM   4370  CG  LYS A 601       8.452  19.716 -19.986  1.00  0.69           C  
ATOM   4371  CD  LYS A 601       8.193  21.203 -20.193  1.00  0.68           C  
ATOM   4372  CE  LYS A 601       9.351  21.877 -20.917  1.00  0.62           C  
ATOM   4373  NZ  LYS A 601       9.055  23.309 -21.223  1.00  0.56           N  
ATOM   4374  N   THR A 602       6.411  16.735 -17.061  1.00  0.81           N  
ATOM   4375  CA  THR A 602       5.253  16.557 -16.191  1.00  0.84           C  
ATOM   4376  C   THR A 602       4.746  17.903 -15.683  1.00  0.84           C  
ATOM   4377  CB  THR A 602       5.588  15.647 -14.995  1.00  0.80           C  
ATOM   4378  O   THR A 602       5.505  18.677 -15.096  1.00  0.83           O  
ATOM   4379  CG2 THR A 602       4.365  15.429 -14.110  1.00  0.76           C  
ATOM   4380  OG1 THR A 602       6.045  14.378 -15.480  1.00  0.82           O  
ATOM   4381  N   ILE A 603       3.529  18.209 -16.059  1.00  0.86           N  
ATOM   4382  CA  ILE A 603       2.835  19.378 -15.531  1.00  0.88           C  
ATOM   4383  C   ILE A 603       1.898  18.956 -14.401  1.00  0.88           C  
ATOM   4384  CB  ILE A 603       2.044  20.113 -16.636  1.00  0.87           C  
ATOM   4385  O   ILE A 603       1.015  18.119 -14.599  1.00  0.88           O  
ATOM   4386  CG1 ILE A 603       2.973  20.494 -17.795  1.00  0.85           C  
ATOM   4387  CG2 ILE A 603       1.342  21.350 -16.067  1.00  0.84           C  
ATOM   4388  CD1 ILE A 603       2.243  20.974 -19.041  1.00  0.83           C  
ATOM   4389  N   TRP A 604       2.112  19.475 -13.212  1.00  0.82           N  
ATOM   4390  CA  TRP A 604       1.351  19.108 -12.023  1.00  0.88           C  
ATOM   4391  C   TRP A 604       0.105  19.977 -11.884  1.00  0.84           C  
ATOM   4392  CB  TRP A 604       2.219  19.235 -10.768  1.00  0.82           C  
ATOM   4393  O   TRP A 604       0.164  21.193 -12.083  1.00  0.81           O  
ATOM   4394  CG  TRP A 604       3.311  18.212 -10.676  1.00  0.72           C  
ATOM   4395  CD1 TRP A 604       4.604  18.346 -11.099  1.00  0.68           C  
ATOM   4396  CD2 TRP A 604       3.202  16.893 -10.131  1.00  0.72           C  
ATOM   4397  CE2 TRP A 604       4.470  16.283 -10.256  1.00  0.76           C  
ATOM   4398  CE3 TRP A 604       2.154  16.168  -9.548  1.00  0.73           C  
ATOM   4399  NE1 TRP A 604       5.306  17.190 -10.849  1.00  0.74           N  
ATOM   4400  CH2 TRP A 604       3.676  14.293  -9.251  1.00  0.75           C  
ATOM   4401  CZ2 TRP A 604       4.718  14.980  -9.818  1.00  0.75           C  
ATOM   4402  CZ3 TRP A 604       2.403  14.871  -9.113  1.00  0.75           C  
ATOM   4403  N   VAL A 605      -0.936  19.313 -11.505  1.00  0.89           N  
ATOM   4404  CA  VAL A 605      -2.194  19.933 -11.101  1.00  0.91           C  
ATOM   4405  C   VAL A 605      -2.573  19.465  -9.697  1.00  0.88           C  
ATOM   4406  CB  VAL A 605      -3.331  19.610 -12.096  1.00  0.89           C  
ATOM   4407  O   VAL A 605      -2.646  18.262  -9.436  1.00  0.85           O  
ATOM   4408  CG1 VAL A 605      -4.642  20.251 -11.645  1.00  0.88           C  
ATOM   4409  CG2 VAL A 605      -2.959  20.079 -13.501  1.00  0.87           C  
ATOM   4410  N   THR A 606      -2.789  20.391  -8.745  1.00  0.89           N  
ATOM   4411  CA  THR A 606      -3.158  20.088  -7.366  1.00  0.89           C  
ATOM   4412  C   THR A 606      -4.221  21.062  -6.865  1.00  0.87           C  
ATOM   4413  CB  THR A 606      -1.932  20.140  -6.436  1.00  0.85           C  
ATOM   4414  O   THR A 606      -4.302  22.198  -7.336  1.00  0.85           O  
ATOM   4415  CG2 THR A 606      -0.742  19.412  -7.053  1.00  0.72           C  
ATOM   4416  OG1 THR A 606      -1.573  21.507  -6.203  1.00  0.78           O  
ATOM   4417  N   LYS A 607      -4.868  20.762  -5.765  1.00  0.84           N  
ATOM   4418  CA  LYS A 607      -5.897  21.625  -5.193  1.00  0.85           C  
ATOM   4419  C   LYS A 607      -5.281  22.860  -4.542  1.00  0.81           C  
ATOM   4420  CB  LYS A 607      -6.734  20.857  -4.169  1.00  0.80           C  
ATOM   4421  O   LYS A 607      -5.944  23.889  -4.398  1.00  0.78           O  
ATOM   4422  CG  LYS A 607      -7.655  19.812  -4.782  1.00  0.73           C  
ATOM   4423  CD  LYS A 607      -8.692  20.449  -5.698  1.00  0.70           C  
ATOM   4424  CE  LYS A 607      -9.596  21.410  -4.937  1.00  0.70           C  
ATOM   4425  NZ  LYS A 607     -10.687  21.947  -5.804  1.00  0.68           N  
ATOM   4426  N   ASN A 608      -4.001  22.655  -4.261  1.00  0.77           N  
ATOM   4427  CA  ASN A 608      -3.259  23.760  -3.665  1.00  0.81           C  
ATOM   4428  C   ASN A 608      -2.411  24.490  -4.702  1.00  0.75           C  
ATOM   4429  CB  ASN A 608      -2.380  23.260  -2.517  1.00  0.74           C  
ATOM   4430  O   ASN A 608      -1.584  25.334  -4.352  1.00  0.72           O  
ATOM   4431  CG  ASN A 608      -3.186  22.650  -1.387  1.00  0.68           C  
ATOM   4432  ND2 ASN A 608      -2.616  21.650  -0.725  1.00  0.76           N  
ATOM   4433  OD1 ASN A 608      -4.312  23.073  -1.112  1.00  0.70           O  
ATOM   4434  N   GLY A 609      -2.611  24.225  -6.038  1.00  0.83           N  
ATOM   4435  CA  GLY A 609      -1.871  24.881  -7.105  1.00  0.85           C  
ATOM   4436  C   GLY A 609      -2.415  26.255  -7.451  1.00  0.82           C  
ATOM   4437  O   GLY A 609      -3.433  26.681  -6.902  1.00  0.78           O  
ATOM   4438  N   CYS A 610      -1.667  26.998  -8.197  1.00  0.82           N  
ATOM   4439  CA  CYS A 610      -2.059  28.271  -8.791  1.00  0.88           C  
ATOM   4440  C   CYS A 610      -1.877  28.246 -10.304  1.00  0.81           C  
ATOM   4441  CB  CYS A 610      -1.246  29.416  -8.189  1.00  0.77           C  
ATOM   4442  O   CYS A 610      -0.843  27.797 -10.802  1.00  0.77           O  
ATOM   4443  SG  CYS A 610      -1.742  31.050  -8.779  1.00  0.75           S  
ATOM   4444  N   ASP A 611      -2.752  28.743 -11.132  1.00  0.80           N  
ATOM   4445  CA  ASP A 611      -2.756  28.666 -12.590  1.00  0.84           C  
ATOM   4446  C   ASP A 611      -1.645  29.526 -13.188  1.00  0.78           C  
ATOM   4447  CB  ASP A 611      -4.114  29.100 -13.147  1.00  0.79           C  
ATOM   4448  O   ASP A 611      -1.220  29.299 -14.323  1.00  0.73           O  
ATOM   4449  CG  ASP A 611      -5.182  28.029 -13.005  1.00  0.78           C  
ATOM   4450  OD1 ASP A 611      -4.837  26.851 -12.768  1.00  0.79           O  
ATOM   4451  OD2 ASP A 611      -6.378  28.366 -13.135  1.00  0.87           O  
ATOM   4452  N   THR A 612      -1.072  30.504 -12.198  1.00  0.75           N  
ATOM   4453  CA  THR A 612       0.080  31.304 -12.597  1.00  0.78           C  
ATOM   4454  C   THR A 612       1.378  30.537 -12.365  1.00  0.72           C  
ATOM   4455  CB  THR A 612       0.126  32.639 -11.830  1.00  0.72           C  
ATOM   4456  O   THR A 612       2.446  30.963 -12.811  1.00  0.70           O  
ATOM   4457  CG2 THR A 612      -1.075  33.513 -12.176  1.00  0.67           C  
ATOM   4458  OG1 THR A 612       0.120  32.374 -10.422  1.00  0.74           O  
ATOM   4459  N   ASN A 613       1.296  29.432 -11.629  1.00  0.82           N  
ATOM   4460  CA  ASN A 613       2.450  28.577 -11.366  1.00  0.85           C  
ATOM   4461  C   ASN A 613       2.938  27.889 -12.637  1.00  0.78           C  
ATOM   4462  CB  ASN A 613       2.115  27.538 -10.294  1.00  0.82           C  
ATOM   4463  O   ASN A 613       2.204  27.803 -13.623  1.00  0.74           O  
ATOM   4464  CG  ASN A 613       2.022  28.139  -8.906  1.00  0.81           C  
ATOM   4465  ND2 ASN A 613       1.545  27.351  -7.949  1.00  0.88           N  
ATOM   4466  OD1 ASN A 613       2.375  29.302  -8.695  1.00  0.82           O  
ATOM   4467  N   SER A 614       4.247  27.408 -12.737  1.00  0.79           N  
ATOM   4468  CA  SER A 614       4.809  26.718 -13.893  1.00  0.81           C  
ATOM   4469  C   SER A 614       4.129  25.372 -14.119  1.00  0.78           C  
ATOM   4470  CB  SER A 614       6.315  26.515 -13.717  1.00  0.77           C  
ATOM   4471  O   SER A 614       3.977  24.930 -15.260  1.00  0.76           O  
ATOM   4472  OG  SER A 614       6.578  25.561 -12.703  1.00  0.71           O  
ATOM   4473  N   GLY A 615       3.747  24.718 -13.013  1.00  0.81           N  
ATOM   4474  CA  GLY A 615       3.218  23.364 -13.026  1.00  0.83           C  
ATOM   4475  C   GLY A 615       4.297  22.302 -13.111  1.00  0.79           C  
ATOM   4476  O   GLY A 615       3.999  21.106 -13.125  1.00  0.75           O  
ATOM   4477  N   LEU A 616       5.597  22.646 -13.237  1.00  0.81           N  
ATOM   4478  CA  LEU A 616       6.681  21.720 -13.545  1.00  0.82           C  
ATOM   4479  C   LEU A 616       7.145  20.989 -12.290  1.00  0.78           C  
ATOM   4480  CB  LEU A 616       7.859  22.465 -14.179  1.00  0.78           C  
ATOM   4481  O   LEU A 616       7.794  19.944 -12.379  1.00  0.74           O  
ATOM   4482  CG  LEU A 616       7.610  23.078 -15.559  1.00  0.76           C  
ATOM   4483  CD1 LEU A 616       8.855  23.810 -16.046  1.00  0.73           C  
ATOM   4484  CD2 LEU A 616       7.192  22.001 -16.554  1.00  0.74           C  
ATOM   4485  N   LEU A 617       6.891  21.566 -11.126  1.00  0.80           N  
ATOM   4486  CA  LEU A 617       7.128  20.956  -9.823  1.00  0.83           C  
ATOM   4487  C   LEU A 617       5.813  20.717  -9.087  1.00  0.82           C  
ATOM   4488  CB  LEU A 617       8.047  21.840  -8.976  1.00  0.79           C  
ATOM   4489  O   LEU A 617       4.873  21.504  -9.217  1.00  0.81           O  
ATOM   4490  CG  LEU A 617       9.429  22.135  -9.560  1.00  0.76           C  
ATOM   4491  CD1 LEU A 617      10.176  23.130  -8.677  1.00  0.74           C  
ATOM   4492  CD2 LEU A 617      10.230  20.847  -9.718  1.00  0.75           C  
ATOM   4493  N   GLU A 618       5.722  19.720  -8.286  1.00  0.79           N  
ATOM   4494  CA  GLU A 618       4.518  19.410  -7.521  1.00  0.83           C  
ATOM   4495  C   GLU A 618       4.188  20.526  -6.534  1.00  0.78           C  
ATOM   4496  CB  GLU A 618       4.680  18.081  -6.778  1.00  0.77           C  
ATOM   4497  O   GLU A 618       3.021  20.879  -6.356  1.00  0.76           O  
ATOM   4498  CG  GLU A 618       3.413  17.607  -6.081  1.00  0.72           C  
ATOM   4499  CD  GLU A 618       3.520  16.191  -5.539  1.00  0.70           C  
ATOM   4500  OE1 GLU A 618       4.616  15.591  -5.622  1.00  0.82           O  
ATOM   4501  OE2 GLU A 618       2.500  15.678  -5.027  1.00  0.83           O  
ATOM   4502  N   GLY A 619       5.287  21.253  -5.902  1.00  0.67           N  
ATOM   4503  CA  GLY A 619       5.123  22.403  -5.027  1.00  0.71           C  
ATOM   4504  C   GLY A 619       4.744  23.669  -5.771  1.00  0.66           C  
ATOM   4505  O   GLY A 619       4.301  24.645  -5.161  1.00  0.65           O  
ATOM   4506  N   ASP A 620       4.888  23.686  -7.161  1.00  0.79           N  
ATOM   4507  CA  ASP A 620       4.504  24.766  -8.065  1.00  0.82           C  
ATOM   4508  C   ASP A 620       3.416  24.310  -9.035  1.00  0.79           C  
ATOM   4509  CB  ASP A 620       5.720  25.276  -8.841  1.00  0.75           C  
ATOM   4510  O   ASP A 620       3.481  24.603 -10.231  1.00  0.76           O  
ATOM   4511  CG  ASP A 620       5.470  26.606  -9.529  1.00  0.69           C  
ATOM   4512  OD1 ASP A 620       4.689  27.427  -9.003  1.00  0.68           O  
ATOM   4513  OD2 ASP A 620       6.059  26.834 -10.608  1.00  0.80           O  
ATOM   4514  N   ALA A 621       2.585  23.556  -8.591  1.00  0.86           N  
ATOM   4515  CA  ALA A 621       1.556  22.929  -9.416  1.00  0.89           C  
ATOM   4516  C   ALA A 621       0.510  23.948  -9.859  1.00  0.87           C  
ATOM   4517  CB  ALA A 621       0.891  21.784  -8.657  1.00  0.87           C  
ATOM   4518  O   ALA A 621       0.278  24.946  -9.173  1.00  0.86           O  
ATOM   4519  N   LYS A 622      -0.103  23.774 -10.993  1.00  0.87           N  
ATOM   4520  CA  LYS A 622      -1.294  24.497 -11.429  1.00  0.88           C  
ATOM   4521  C   LYS A 622      -2.524  24.056 -10.641  1.00  0.87           C  
ATOM   4522  CB  LYS A 622      -1.529  24.293 -12.926  1.00  0.87           C  
ATOM   4523  O   LYS A 622      -2.534  22.973 -10.051  1.00  0.85           O  
ATOM   4524  CG  LYS A 622      -0.431  24.868 -13.809  1.00  0.85           C  
ATOM   4525  CD  LYS A 622      -0.851  24.901 -15.273  1.00  0.82           C  
ATOM   4526  CE  LYS A 622       0.219  25.537 -16.149  1.00  0.86           C  
ATOM   4527  NZ  LYS A 622       0.121  27.028 -16.149  1.00  0.85           N  
ATOM   4528  N   TYR A 623      -3.541  24.975 -10.631  1.00  0.89           N  
ATOM   4529  CA  TYR A 623      -4.809  24.667  -9.980  1.00  0.90           C  
ATOM   4530  C   TYR A 623      -5.737  23.911 -10.923  1.00  0.87           C  
ATOM   4531  CB  TYR A 623      -5.490  25.951  -9.495  1.00  0.87           C  
ATOM   4532  O   TYR A 623      -6.320  22.892 -10.546  1.00  0.84           O  
ATOM   4533  CG  TYR A 623      -6.849  25.721  -8.878  1.00  0.82           C  
ATOM   4534  CD1 TYR A 623      -6.977  25.097  -7.639  1.00  0.79           C  
ATOM   4535  CD2 TYR A 623      -8.007  26.126  -9.533  1.00  0.79           C  
ATOM   4536  CE1 TYR A 623      -8.227  24.882  -7.068  1.00  0.82           C  
ATOM   4537  CE2 TYR A 623      -9.262  25.915  -8.972  1.00  0.81           C  
ATOM   4538  OH  TYR A 623     -10.601  25.083  -7.180  1.00  0.68           O  
ATOM   4539  CZ  TYR A 623      -9.361  25.294  -7.740  1.00  0.80           C  
ATOM   4540  N   THR A 624      -5.888  24.312 -12.186  1.00  0.88           N  
ATOM   4541  CA  THR A 624      -6.843  23.733 -13.124  1.00  0.90           C  
ATOM   4542  C   THR A 624      -6.124  22.913 -14.191  1.00  0.90           C  
ATOM   4543  CB  THR A 624      -7.697  24.823 -13.798  1.00  0.87           C  
ATOM   4544  O   THR A 624      -4.993  23.230 -14.566  1.00  0.90           O  
ATOM   4545  CG2 THR A 624      -8.445  25.655 -12.761  1.00  0.80           C  
ATOM   4546  OG1 THR A 624      -6.844  25.685 -14.561  1.00  0.84           O  
ATOM   4547  N   ILE A 625      -6.815  21.929 -14.731  1.00  0.90           N  
ATOM   4548  CA  ILE A 625      -6.352  21.114 -15.848  1.00  0.91           C  
ATOM   4549  C   ILE A 625      -6.357  21.944 -17.130  1.00  0.89           C  
ATOM   4550  CB  ILE A 625      -7.223  19.850 -16.025  1.00  0.89           C  
ATOM   4551  O   ILE A 625      -5.445  21.833 -17.953  1.00  0.87           O  
ATOM   4552  CG1 ILE A 625      -7.142  18.966 -14.775  1.00  0.85           C  
ATOM   4553  CG2 ILE A 625      -6.798  19.072 -17.275  1.00  0.84           C  
ATOM   4554  CD1 ILE A 625      -8.161  17.835 -14.750  1.00  0.82           C  
ATOM   4555  N   ALA A 626      -7.260  22.914 -17.204  1.00  0.86           N  
ATOM   4556  CA  ALA A 626      -7.314  23.823 -18.346  1.00  0.87           C  
ATOM   4557  C   ALA A 626      -6.048  24.671 -18.432  1.00  0.87           C  
ATOM   4558  CB  ALA A 626      -8.546  24.721 -18.254  1.00  0.85           C  
ATOM   4559  O   ALA A 626      -5.436  24.778 -19.497  1.00  0.86           O  
ATOM   4560  N   ALA A 627      -5.614  25.167 -17.267  1.00  0.86           N  
ATOM   4561  CA  ALA A 627      -4.380  25.948 -17.239  1.00  0.88           C  
ATOM   4562  C   ALA A 627      -3.172  25.077 -17.574  1.00  0.87           C  
ATOM   4563  CB  ALA A 627      -4.196  26.605 -15.874  1.00  0.86           C  
ATOM   4564  O   ALA A 627      -2.259  25.515 -18.278  1.00  0.86           O  
ATOM   4565  N   ALA A 628      -3.203  23.822 -17.154  1.00  0.90           N  
ATOM   4566  CA  ALA A 628      -2.139  22.874 -17.472  1.00  0.91           C  
ATOM   4567  C   ALA A 628      -2.145  22.519 -18.956  1.00  0.89           C  
ATOM   4568  CB  ALA A 628      -2.281  21.611 -16.625  1.00  0.90           C  
ATOM   4569  O   ALA A 628      -1.094  22.500 -19.601  1.00  0.87           O  
ATOM   4570  N   ALA A 629      -3.329  22.422 -19.571  1.00  0.86           N  
ATOM   4571  CA  ALA A 629      -3.510  22.060 -20.975  1.00  0.86           C  
ATOM   4572  C   ALA A 629      -3.067  23.193 -21.896  1.00  0.84           C  
ATOM   4573  CB  ALA A 629      -4.968  21.697 -21.246  1.00  0.84           C  
ATOM   4574  O   ALA A 629      -2.542  22.947 -22.984  1.00  0.81           O  
ATOM   4575  N   VAL A 630      -3.064  24.464 -21.382  1.00  0.80           N  
ATOM   4576  CA  VAL A 630      -2.640  25.636 -22.140  1.00  0.80           C  
ATOM   4577  C   VAL A 630      -1.119  25.645 -22.271  1.00  0.77           C  
ATOM   4578  CB  VAL A 630      -3.126  26.945 -21.480  1.00  0.78           C  
ATOM   4579  O   VAL A 630      -0.582  25.970 -23.333  1.00  0.76           O  
ATOM   4580  CG1 VAL A 630      -2.428  28.155 -22.099  1.00  0.76           C  
ATOM   4581  CG2 VAL A 630      -4.643  27.076 -21.609  1.00  0.75           C  
ATOM   4582  N   VAL A 631      -0.399  25.195 -21.272  1.00  0.82           N  
ATOM   4583  CA  VAL A 631       1.058  25.265 -21.274  1.00  0.82           C  
ATOM   4584  C   VAL A 631       1.639  23.929 -21.732  1.00  0.79           C  
ATOM   4585  CB  VAL A 631       1.611  25.637 -19.880  1.00  0.79           C  
ATOM   4586  O   VAL A 631       2.821  23.843 -22.074  1.00  0.77           O  
ATOM   4587  CG1 VAL A 631       1.184  27.051 -19.489  1.00  0.74           C  
ATOM   4588  CG2 VAL A 631       1.144  24.626 -18.834  1.00  0.73           C  
ATOM   4589  N   ALA A 632       0.847  22.849 -21.740  1.00  0.84           N  
ATOM   4590  CA  ALA A 632       1.284  21.539 -22.215  1.00  0.84           C  
ATOM   4591  C   ALA A 632       1.579  21.568 -23.712  1.00  0.83           C  
ATOM   4592  CB  ALA A 632       0.227  20.481 -21.905  1.00  0.83           C  
ATOM   4593  O   ALA A 632       0.818  22.147 -24.490  1.00  0.81           O  
ATOM   4594  N   GLN A 633       2.803  21.024 -24.031  1.00  0.77           N  
ATOM   4595  CA  GLN A 633       3.267  20.822 -25.400  1.00  0.78           C  
ATOM   4596  C   GLN A 633       3.149  19.357 -25.810  1.00  0.76           C  
ATOM   4597  CB  GLN A 633       4.714  21.295 -25.552  1.00  0.75           C  
ATOM   4598  O   GLN A 633       2.909  18.489 -24.968  1.00  0.74           O  
ATOM   4599  CG  GLN A 633       4.906  22.783 -25.289  1.00  0.71           C  
ATOM   4600  CD  GLN A 633       6.324  23.248 -25.558  1.00  0.69           C  
ATOM   4601  NE2 GLN A 633       6.511  24.561 -25.646  1.00  0.64           N  
ATOM   4602  OE1 GLN A 633       7.245  22.435 -25.684  1.00  0.69           O  
ATOM   4603  N   MET A 634       3.319  18.993 -27.071  1.00  0.69           N  
ATOM   4604  CA  MET A 634       3.318  17.621 -27.570  1.00  0.70           C  
ATOM   4605  C   MET A 634       4.320  16.763 -26.804  1.00  0.68           C  
ATOM   4606  CB  MET A 634       3.640  17.592 -29.065  1.00  0.66           C  
ATOM   4607  O   MET A 634       5.502  17.104 -26.724  1.00  0.66           O  
ATOM   4608  CG  MET A 634       3.513  16.213 -29.692  1.00  0.62           C  
ATOM   4609  SD  MET A 634       3.857  16.227 -31.495  1.00  0.58           S  
ATOM   4610  CE  MET A 634       5.658  16.440 -31.475  1.00  0.54           C  
ATOM   4611  N   GLY A 635       3.875  15.773 -26.179  1.00  0.75           N  
ATOM   4612  CA  GLY A 635       4.684  14.842 -25.408  1.00  0.75           C  
ATOM   4613  C   GLY A 635       4.652  15.117 -23.917  1.00  0.75           C  
ATOM   4614  O   GLY A 635       5.241  14.373 -23.130  1.00  0.74           O  
ATOM   4615  N   ASP A 636       3.955  16.135 -23.483  1.00  0.81           N  
ATOM   4616  CA  ASP A 636       3.873  16.414 -22.052  1.00  0.82           C  
ATOM   4617  C   ASP A 636       2.796  15.560 -21.387  1.00  0.82           C  
ATOM   4618  CB  ASP A 636       3.592  17.898 -21.810  1.00  0.81           C  
ATOM   4619  O   ASP A 636       1.831  15.152 -22.037  1.00  0.81           O  
ATOM   4620  CG  ASP A 636       4.747  18.795 -22.220  1.00  0.81           C  
ATOM   4621  OD1 ASP A 636       5.868  18.286 -22.434  1.00  0.84           O  
ATOM   4622  OD2 ASP A 636       4.535  20.022 -22.326  1.00  0.83           O  
ATOM   4623  N   THR A 637       2.973  15.261 -19.997  1.00  0.84           N  
ATOM   4624  CA  THR A 637       1.980  14.631 -19.135  1.00  0.85           C  
ATOM   4625  C   THR A 637       1.462  15.619 -18.094  1.00  0.86           C  
ATOM   4626  CB  THR A 637       2.560  13.393 -18.427  1.00  0.83           C  
ATOM   4627  O   THR A 637       2.246  16.224 -17.361  1.00  0.86           O  
ATOM   4628  CG2 THR A 637       1.518  12.734 -17.528  1.00  0.77           C  
ATOM   4629  OG1 THR A 637       2.993  12.445 -19.411  1.00  0.81           O  
ATOM   4630  N   ILE A 638       0.232  15.796 -18.130  1.00  0.88           N  
ATOM   4631  CA  ILE A 638      -0.456  16.489 -17.046  1.00  0.90           C  
ATOM   4632  C   ILE A 638      -0.808  15.496 -15.941  1.00  0.89           C  
ATOM   4633  CB  ILE A 638      -1.729  17.204 -17.550  1.00  0.89           C  
ATOM   4634  O   ILE A 638      -1.635  14.602 -16.141  1.00  0.88           O  
ATOM   4635  CG1 ILE A 638      -1.381  18.180 -18.680  1.00  0.89           C  
ATOM   4636  CG2 ILE A 638      -2.434  17.927 -16.399  1.00  0.89           C  
ATOM   4637  CD1 ILE A 638      -2.595  18.812 -19.347  1.00  0.87           C  
ATOM   4638  N   LYS A 639      -0.129  15.568 -14.767  1.00  0.87           N  
ATOM   4639  CA  LYS A 639      -0.391  14.753 -13.584  1.00  0.88           C  
ATOM   4640  C   LYS A 639      -1.338  15.467 -12.624  1.00  0.89           C  
ATOM   4641  CB  LYS A 639       0.917  14.408 -12.870  1.00  0.83           C  
ATOM   4642  O   LYS A 639      -1.012  16.534 -12.100  1.00  0.87           O  
ATOM   4643  CG  LYS A 639       1.731  13.323 -13.559  1.00  0.74           C  
ATOM   4644  CD  LYS A 639       2.823  12.779 -12.647  1.00  0.72           C  
ATOM   4645  CE  LYS A 639       3.612  11.665 -13.322  1.00  0.66           C  
ATOM   4646  NZ  LYS A 639       4.633  11.075 -12.405  1.00  0.61           N  
ATOM   4647  N   VAL A 640      -2.439  14.869 -12.389  1.00  0.89           N  
ATOM   4648  CA  VAL A 640      -3.494  15.445 -11.561  1.00  0.90           C  
ATOM   4649  C   VAL A 640      -3.522  14.750 -10.202  1.00  0.88           C  
ATOM   4650  CB  VAL A 640      -4.875  15.335 -12.245  1.00  0.89           C  
ATOM   4651  O   VAL A 640      -3.710  13.534 -10.123  1.00  0.86           O  
ATOM   4652  CG1 VAL A 640      -5.928  16.119 -11.463  1.00  0.87           C  
ATOM   4653  CG2 VAL A 640      -4.798  15.831 -13.687  1.00  0.86           C  
ATOM   4654  N   ARG A 641      -3.342  15.384  -9.026  1.00  0.86           N  
ATOM   4655  CA  ARG A 641      -3.384  14.839  -7.673  1.00  0.87           C  
ATOM   4656  C   ARG A 641      -4.818  14.545  -7.245  1.00  0.84           C  
ATOM   4657  CB  ARG A 641      -2.730  15.805  -6.683  1.00  0.84           C  
ATOM   4658  O   ARG A 641      -5.768  15.004  -7.883  1.00  0.81           O  
ATOM   4659  CG  ARG A 641      -1.217  15.885  -6.809  1.00  0.80           C  
ATOM   4660  CD  ARG A 641      -0.548  14.576  -6.413  1.00  0.77           C  
ATOM   4661  NE  ARG A 641       0.904  14.712  -6.345  1.00  0.77           N  
ATOM   4662  NH1 ARG A 641       1.292  12.503  -5.790  1.00  0.71           N  
ATOM   4663  NH2 ARG A 641       3.049  13.958  -6.018  1.00  0.67           N  
ATOM   4664  CZ  ARG A 641       1.745  13.724  -6.051  1.00  0.76           C  
ATOM   4665  N   SER A 642      -4.900  13.903  -6.206  1.00  0.82           N  
ATOM   4666  CA  SER A 642      -6.199  13.605  -5.611  1.00  0.86           C  
ATOM   4667  C   SER A 642      -6.992  14.881  -5.348  1.00  0.82           C  
ATOM   4668  CB  SER A 642      -6.026  12.825  -4.308  1.00  0.79           C  
ATOM   4669  O   SER A 642      -6.447  15.863  -4.839  1.00  0.80           O  
ATOM   4670  OG  SER A 642      -5.189  11.697  -4.504  1.00  0.68           O  
ATOM   4671  N   GLY A 643      -8.227  14.775  -5.833  1.00  0.82           N  
ATOM   4672  CA  GLY A 643      -9.125  15.894  -5.597  1.00  0.84           C  
ATOM   4673  C   GLY A 643     -10.346  15.879  -6.498  1.00  0.81           C  
ATOM   4674  O   GLY A 643     -10.445  15.049  -7.404  1.00  0.79           O  
ATOM   4675  N   VAL A 644     -11.309  16.758  -6.163  1.00  0.80           N  
ATOM   4676  CA  VAL A 644     -12.417  17.093  -7.051  1.00  0.83           C  
ATOM   4677  C   VAL A 644     -12.121  18.404  -7.775  1.00  0.80           C  
ATOM   4678  CB  VAL A 644     -13.751  17.200  -6.278  1.00  0.79           C  
ATOM   4679  O   VAL A 644     -11.963  19.449  -7.140  1.00  0.78           O  
ATOM   4680  CG1 VAL A 644     -14.912  17.458  -7.238  1.00  0.77           C  
ATOM   4681  CG2 VAL A 644     -13.999  15.932  -5.464  1.00  0.75           C  
ATOM   4682  N   TYR A 645     -11.997  18.415  -9.079  1.00  0.86           N  
ATOM   4683  CA  TYR A 645     -11.646  19.551  -9.925  1.00  0.88           C  
ATOM   4684  C   TYR A 645     -12.844  20.007 -10.749  1.00  0.85           C  
ATOM   4685  CB  TYR A 645     -10.481  19.191 -10.852  1.00  0.87           C  
ATOM   4686  O   TYR A 645     -13.401  19.231 -11.529  1.00  0.81           O  
ATOM   4687  CG  TYR A 645      -9.201  18.867 -10.121  1.00  0.90           C  
ATOM   4688  CD1 TYR A 645      -8.223  19.839  -9.924  1.00  0.89           C  
ATOM   4689  CD2 TYR A 645      -8.966  17.588  -9.626  1.00  0.89           C  
ATOM   4690  CE1 TYR A 645      -7.041  19.545  -9.252  1.00  0.91           C  
ATOM   4691  CE2 TYR A 645      -7.788  17.283  -8.953  1.00  0.91           C  
ATOM   4692  OH  TYR A 645      -5.665  17.969  -8.105  1.00  0.86           O  
ATOM   4693  CZ  TYR A 645      -6.833  18.266  -8.771  1.00  0.90           C  
ATOM   4694  N   TYR A 646     -13.326  21.219 -10.484  1.00  0.80           N  
ATOM   4695  CA  TYR A 646     -14.340  21.884 -11.295  1.00  0.82           C  
ATOM   4696  C   TYR A 646     -13.702  22.632 -12.460  1.00  0.78           C  
ATOM   4697  CB  TYR A 646     -15.162  22.853 -10.440  1.00  0.78           C  
ATOM   4698  O   TYR A 646     -12.961  23.597 -12.255  1.00  0.75           O  
ATOM   4699  CG  TYR A 646     -15.924  22.181  -9.324  1.00  0.75           C  
ATOM   4700  CD1 TYR A 646     -17.224  21.723  -9.519  1.00  0.73           C  
ATOM   4701  CD2 TYR A 646     -15.345  22.005  -8.071  1.00  0.74           C  
ATOM   4702  CE1 TYR A 646     -17.931  21.104  -8.493  1.00  0.76           C  
ATOM   4703  CE2 TYR A 646     -16.043  21.388  -7.038  1.00  0.75           C  
ATOM   4704  OH  TYR A 646     -18.027  20.331  -6.238  1.00  0.65           O  
ATOM   4705  CZ  TYR A 646     -17.333  20.942  -7.258  1.00  0.75           C  
ATOM   4706  N   GLU A 647     -13.846  22.264 -13.691  1.00  0.84           N  
ATOM   4707  CA  GLU A 647     -13.071  22.706 -14.847  1.00  0.85           C  
ATOM   4708  C   GLU A 647     -13.955  23.422 -15.864  1.00  0.82           C  
ATOM   4709  CB  GLU A 647     -12.366  21.518 -15.507  1.00  0.83           C  
ATOM   4710  O   GLU A 647     -15.063  22.969 -16.159  1.00  0.79           O  
ATOM   4711  CG  GLU A 647     -11.275  20.896 -14.648  1.00  0.82           C  
ATOM   4712  CD  GLU A 647     -10.020  21.749 -14.560  1.00  0.79           C  
ATOM   4713  OE1 GLU A 647      -9.894  22.725 -15.334  1.00  0.84           O  
ATOM   4714  OE2 GLU A 647      -9.154  21.438 -13.711  1.00  0.86           O  
ATOM   4715  N   ASN A 648     -13.557  24.594 -16.246  1.00  0.77           N  
ATOM   4716  CA  ASN A 648     -14.172  25.245 -17.398  1.00  0.77           C  
ATOM   4717  C   ASN A 648     -13.976  24.429 -18.673  1.00  0.74           C  
ATOM   4718  CB  ASN A 648     -13.610  26.657 -17.580  1.00  0.72           C  
ATOM   4719  O   ASN A 648     -12.872  24.374 -19.216  1.00  0.72           O  
ATOM   4720  CG  ASN A 648     -14.370  27.458 -18.618  1.00  0.67           C  
ATOM   4721  ND2 ASN A 648     -13.798  28.582 -19.034  1.00  0.67           N  
ATOM   4722  OD1 ASN A 648     -15.462  27.071 -19.042  1.00  0.66           O  
ATOM   4723  N   ASN A 649     -14.847  23.679 -19.260  1.00  0.72           N  
ATOM   4724  CA  ASN A 649     -14.895  22.750 -20.384  1.00  0.74           C  
ATOM   4725  C   ASN A 649     -15.557  23.381 -21.606  1.00  0.71           C  
ATOM   4726  CB  ASN A 649     -15.626  21.465 -19.988  1.00  0.67           C  
ATOM   4727  O   ASN A 649     -16.395  24.274 -21.471  1.00  0.65           O  
ATOM   4728  CG  ASN A 649     -17.065  21.714 -19.581  1.00  0.61           C  
ATOM   4729  ND2 ASN A 649     -17.999  21.103 -20.300  1.00  0.58           N  
ATOM   4730  OD1 ASN A 649     -17.335  22.450 -18.628  1.00  0.60           O  
ATOM   4731  N   PRO A 650     -15.057  23.185 -22.885  1.00  0.75           N  
ATOM   4732  CA  PRO A 650     -14.194  22.024 -23.112  1.00  0.76           C  
ATOM   4733  C   PRO A 650     -12.715  22.337 -22.899  1.00  0.76           C  
ATOM   4734  CB  PRO A 650     -14.470  21.660 -24.573  1.00  0.74           C  
ATOM   4735  O   PRO A 650     -12.253  23.424 -23.255  1.00  0.75           O  
ATOM   4736  CG  PRO A 650     -14.823  22.956 -25.229  1.00  0.72           C  
ATOM   4737  CD  PRO A 650     -15.525  23.823 -24.224  1.00  0.71           C  
ATOM   4738  N   ILE A 651     -11.964  21.370 -22.445  1.00  0.81           N  
ATOM   4739  CA  ILE A 651     -10.506  21.398 -22.384  1.00  0.81           C  
ATOM   4740  C   ILE A 651      -9.925  20.688 -23.604  1.00  0.80           C  
ATOM   4741  CB  ILE A 651      -9.982  20.747 -21.085  1.00  0.80           C  
ATOM   4742  O   ILE A 651     -10.064  19.471 -23.746  1.00  0.78           O  
ATOM   4743  CG1 ILE A 651     -10.592  21.436 -19.858  1.00  0.83           C  
ATOM   4744  CG2 ILE A 651      -8.452  20.795 -21.036  1.00  0.82           C  
ATOM   4745  CD1 ILE A 651     -10.263  20.753 -18.538  1.00  0.81           C  
ATOM   4746  N   GLY A 652      -9.402  21.450 -24.564  1.00  0.75           N  
ATOM   4747  CA  GLY A 652      -8.730  20.919 -25.739  1.00  0.75           C  
ATOM   4748  C   GLY A 652      -7.317  20.445 -25.455  1.00  0.75           C  
ATOM   4749  O   GLY A 652      -6.443  21.248 -25.120  1.00  0.74           O  
ATOM   4750  N   LEU A 653      -7.007  19.206 -25.542  1.00  0.79           N  
ATOM   4751  CA  LEU A 653      -5.655  18.672 -25.416  1.00  0.78           C  
ATOM   4752  C   LEU A 653      -4.919  18.734 -26.750  1.00  0.77           C  
ATOM   4753  CB  LEU A 653      -5.695  17.228 -24.908  1.00  0.77           C  
ATOM   4754  O   LEU A 653      -5.504  18.460 -27.800  1.00  0.75           O  
ATOM   4755  CG  LEU A 653      -6.372  17.003 -23.555  1.00  0.76           C  
ATOM   4756  CD1 LEU A 653      -6.264  15.538 -23.146  1.00  0.75           C  
ATOM   4757  CD2 LEU A 653      -5.758  17.908 -22.493  1.00  0.75           C  
ATOM   4758  N   ARG A 654      -3.633  19.127 -26.746  1.00  0.74           N  
ATOM   4759  CA  ARG A 654      -2.770  19.082 -27.922  1.00  0.74           C  
ATOM   4760  C   ARG A 654      -2.384  17.647 -28.264  1.00  0.73           C  
ATOM   4761  CB  ARG A 654      -1.512  19.924 -27.699  1.00  0.72           C  
ATOM   4762  O   ARG A 654      -2.477  16.755 -27.417  1.00  0.72           O  
ATOM   4763  CG  ARG A 654      -1.785  21.412 -27.548  1.00  0.70           C  
ATOM   4764  CD  ARG A 654      -0.503  22.201 -27.324  1.00  0.68           C  
ATOM   4765  NE  ARG A 654      -0.769  23.628 -27.160  1.00  0.60           N  
ATOM   4766  NH1 ARG A 654       1.435  24.206 -26.779  1.00  0.60           N  
ATOM   4767  NH2 ARG A 654      -0.195  25.818 -26.775  1.00  0.56           N  
ATOM   4768  CZ  ARG A 654       0.157  24.547 -26.905  1.00  0.62           C  
ATOM   4769  N   THR A 655      -1.846  17.352 -29.514  1.00  0.68           N  
ATOM   4770  CA  THR A 655      -1.368  16.038 -29.930  1.00  0.68           C  
ATOM   4771  C   THR A 655      -0.302  15.521 -28.967  1.00  0.68           C  
ATOM   4772  CB  THR A 655      -0.796  16.079 -31.359  1.00  0.66           C  
ATOM   4773  O   THR A 655       0.560  16.280 -28.521  1.00  0.67           O  
ATOM   4774  CG2 THR A 655      -0.370  14.689 -31.821  1.00  0.62           C  
ATOM   4775  OG1 THR A 655      -1.796  16.582 -32.253  1.00  0.65           O  
ATOM   4776  N   ASP A 656      -0.457  14.354 -28.515  1.00  0.74           N  
ATOM   4777  CA  ASP A 656       0.481  13.583 -27.706  1.00  0.74           C  
ATOM   4778  C   ASP A 656       0.553  14.127 -26.281  1.00  0.74           C  
ATOM   4779  CB  ASP A 656       1.872  13.591 -28.343  1.00  0.72           C  
ATOM   4780  O   ASP A 656       1.493  13.825 -25.542  1.00  0.73           O  
ATOM   4781  CG  ASP A 656       1.925  12.841 -29.662  1.00  0.69           C  
ATOM   4782  OD1 ASP A 656       1.078  11.950 -29.891  1.00  0.67           O  
ATOM   4783  OD2 ASP A 656       2.822  13.141 -30.479  1.00  0.69           O  
ATOM   4784  N   VAL A 657      -0.368  14.908 -25.839  1.00  0.80           N  
ATOM   4785  CA  VAL A 657      -0.453  15.278 -24.430  1.00  0.81           C  
ATOM   4786  C   VAL A 657      -1.240  14.217 -23.664  1.00  0.81           C  
ATOM   4787  CB  VAL A 657      -1.110  16.664 -24.246  1.00  0.79           C  
ATOM   4788  O   VAL A 657      -2.338  13.833 -24.073  1.00  0.80           O  
ATOM   4789  CG1 VAL A 657      -1.317  16.972 -22.764  1.00  0.80           C  
ATOM   4790  CG2 VAL A 657      -0.261  17.749 -24.907  1.00  0.80           C  
ATOM   4791  N   ALA A 658      -0.668  13.744 -22.470  1.00  0.83           N  
ATOM   4792  CA  ALA A 658      -1.315  12.783 -21.580  1.00  0.84           C  
ATOM   4793  C   ALA A 658      -1.884  13.477 -20.345  1.00  0.85           C  
ATOM   4794  CB  ALA A 658      -0.330  11.693 -21.167  1.00  0.82           C  
ATOM   4795  O   ALA A 658      -1.286  14.422 -19.825  1.00  0.84           O  
ATOM   4796  N   ILE A 659      -2.961  13.077 -19.947  1.00  0.87           N  
ATOM   4797  CA  ILE A 659      -3.500  13.358 -18.620  1.00  0.87           C  
ATOM   4798  C   ILE A 659      -3.542  12.072 -17.797  1.00  0.87           C  
ATOM   4799  CB  ILE A 659      -4.908  13.987 -18.704  1.00  0.86           C  
ATOM   4800  O   ILE A 659      -4.117  11.070 -18.229  1.00  0.85           O  
ATOM   4801  CG1 ILE A 659      -4.858  15.308 -19.480  1.00  0.81           C  
ATOM   4802  CG2 ILE A 659      -5.491  14.196 -17.303  1.00  0.81           C  
ATOM   4803  CD1 ILE A 659      -6.216  15.971 -19.661  1.00  0.78           C  
ATOM   4804  N   SER A 660      -2.915  12.068 -16.569  1.00  0.87           N  
ATOM   4805  CA  SER A 660      -2.868  10.949 -15.634  1.00  0.87           C  
ATOM   4806  C   SER A 660      -3.269  11.386 -14.229  1.00  0.87           C  
ATOM   4807  CB  SER A 660      -1.469  10.333 -15.606  1.00  0.85           C  
ATOM   4808  O   SER A 660      -2.607  12.232 -13.624  1.00  0.85           O  
ATOM   4809  OG  SER A 660      -1.451   9.163 -14.805  1.00  0.78           O  
ATOM   4810  N   GLY A 661      -4.390  10.957 -13.785  1.00  0.86           N  
ATOM   4811  CA  GLY A 661      -4.748  11.099 -12.383  1.00  0.86           C  
ATOM   4812  C   GLY A 661      -3.884  10.262 -11.459  1.00  0.84           C  
ATOM   4813  O   GLY A 661      -3.279   9.277 -11.888  1.00  0.82           O  
ATOM   4814  N   GLU A 662      -3.805  10.519 -10.194  1.00  0.83           N  
ATOM   4815  CA  GLU A 662      -3.052   9.783  -9.183  1.00  0.83           C  
ATOM   4816  C   GLU A 662      -3.613   8.376  -8.992  1.00  0.79           C  
ATOM   4817  CB  GLU A 662      -3.059  10.537  -7.851  1.00  0.80           C  
ATOM   4818  O   GLU A 662      -2.860   7.400  -8.967  1.00  0.75           O  
ATOM   4819  CG  GLU A 662      -2.185   9.903  -6.780  1.00  0.77           C  
ATOM   4820  CD  GLU A 662      -1.987  10.791  -5.562  1.00  0.75           C  
ATOM   4821  OE1 GLU A 662      -2.697  11.815  -5.436  1.00  0.80           O  
ATOM   4822  OE2 GLU A 662      -1.115  10.462  -4.727  1.00  0.81           O  
ATOM   4823  N   ASP A 663      -4.998   8.373  -8.898  1.00  0.80           N  
ATOM   4824  CA  ASP A 663      -5.802   7.166  -8.729  1.00  0.82           C  
ATOM   4825  C   ASP A 663      -7.224   7.376  -9.244  1.00  0.79           C  
ATOM   4826  CB  ASP A 663      -5.831   6.742  -7.259  1.00  0.78           C  
ATOM   4827  O   ASP A 663      -7.827   8.424  -9.006  1.00  0.77           O  
ATOM   4828  CG  ASP A 663      -6.503   5.397  -7.043  1.00  0.71           C  
ATOM   4829  OD1 ASP A 663      -7.751   5.338  -7.005  1.00  0.70           O  
ATOM   4830  OD2 ASP A 663      -5.778   4.389  -6.905  1.00  0.78           O  
ATOM   4831  N   LEU A 664      -7.759   6.407  -9.951  1.00  0.77           N  
ATOM   4832  CA  LEU A 664      -9.084   6.430 -10.563  1.00  0.78           C  
ATOM   4833  C   LEU A 664     -10.126   6.957  -9.582  1.00  0.75           C  
ATOM   4834  CB  LEU A 664      -9.478   5.030 -11.041  1.00  0.74           C  
ATOM   4835  O   LEU A 664     -11.030   7.700  -9.970  1.00  0.73           O  
ATOM   4836  CG  LEU A 664     -10.885   4.883 -11.621  1.00  0.71           C  
ATOM   4837  CD1 LEU A 664     -11.018   5.698 -12.903  1.00  0.68           C  
ATOM   4838  CD2 LEU A 664     -11.207   3.415 -11.879  1.00  0.69           C  
ATOM   4839  N   ARG A 665      -9.935   6.654  -8.200  1.00  0.69           N  
ATOM   4840  CA  ARG A 665     -10.914   6.980  -7.167  1.00  0.71           C  
ATOM   4841  C   ARG A 665     -10.628   8.346  -6.554  1.00  0.70           C  
ATOM   4842  CB  ARG A 665     -10.922   5.907  -6.076  1.00  0.66           C  
ATOM   4843  O   ARG A 665     -11.484   8.920  -5.876  1.00  0.70           O  
ATOM   4844  CG  ARG A 665     -11.355   4.534  -6.565  1.00  0.63           C  
ATOM   4845  CD  ARG A 665     -11.303   3.497  -5.452  1.00  0.63           C  
ATOM   4846  NE  ARG A 665     -11.657   2.166  -5.938  1.00  0.56           N  
ATOM   4847  NH1 ARG A 665     -11.120   1.079  -3.972  1.00  0.48           N  
ATOM   4848  NH2 ARG A 665     -11.912  -0.110  -5.765  1.00  0.45           N  
ATOM   4849  CZ  ARG A 665     -11.562   1.048  -5.224  1.00  0.61           C  
ATOM   4850  N   LEU A 666      -9.455   8.734  -6.818  1.00  0.77           N  
ATOM   4851  CA  LEU A 666      -8.999   9.877  -6.036  1.00  0.80           C  
ATOM   4852  C   LEU A 666      -8.976  11.143  -6.885  1.00  0.77           C  
ATOM   4853  CB  LEU A 666      -7.606   9.610  -5.459  1.00  0.76           C  
ATOM   4854  O   LEU A 666      -8.858  12.250  -6.354  1.00  0.74           O  
ATOM   4855  CG  LEU A 666      -7.491   8.445  -4.475  1.00  0.74           C  
ATOM   4856  CD1 LEU A 666      -6.065   8.339  -3.944  1.00  0.72           C  
ATOM   4857  CD2 LEU A 666      -8.483   8.612  -3.330  1.00  0.74           C  
ATOM   4858  N   VAL A 667      -9.238  11.003  -8.122  1.00  0.84           N  
ATOM   4859  CA  VAL A 667      -9.317  12.160  -9.008  1.00  0.85           C  
ATOM   4860  C   VAL A 667     -10.689  12.205  -9.677  1.00  0.83           C  
ATOM   4861  CB  VAL A 667      -8.203  12.133 -10.078  1.00  0.83           C  
ATOM   4862  O   VAL A 667     -11.006  11.358 -10.515  1.00  0.80           O  
ATOM   4863  CG1 VAL A 667      -8.287  13.365 -10.977  1.00  0.84           C  
ATOM   4864  CG2 VAL A 667      -6.829  12.045  -9.415  1.00  0.82           C  
ATOM   4865  N   THR A 668     -11.483  13.178  -9.206  1.00  0.82           N  
ATOM   4866  CA  THR A 668     -12.804  13.417  -9.776  1.00  0.84           C  
ATOM   4867  C   THR A 668     -12.838  14.744 -10.528  1.00  0.83           C  
ATOM   4868  CB  THR A 668     -13.891  13.414  -8.685  1.00  0.81           C  
ATOM   4869  O   THR A 668     -12.513  15.791  -9.965  1.00  0.82           O  
ATOM   4870  CG2 THR A 668     -15.273  13.656  -9.284  1.00  0.76           C  
ATOM   4871  OG1 THR A 668     -13.887  12.146  -8.017  1.00  0.82           O  
ATOM   4872  N   LEU A 669     -13.228  14.725 -11.813  1.00  0.86           N  
ATOM   4873  CA  LEU A 669     -13.372  15.879 -12.693  1.00  0.86           C  
ATOM   4874  C   LEU A 669     -14.841  16.242 -12.878  1.00  0.84           C  
ATOM   4875  CB  LEU A 669     -12.729  15.598 -14.054  1.00  0.85           C  
ATOM   4876  O   LEU A 669     -15.655  15.390 -13.243  1.00  0.81           O  
ATOM   4877  CG  LEU A 669     -11.285  15.093 -14.031  1.00  0.84           C  
ATOM   4878  CD1 LEU A 669     -10.738  14.986 -15.450  1.00  0.81           C  
ATOM   4879  CD2 LEU A 669     -10.411  16.012 -13.184  1.00  0.82           C  
ATOM   4880  N   VAL A 670     -15.232  17.485 -12.569  1.00  0.82           N  
ATOM   4881  CA  VAL A 670     -16.598  17.992 -12.634  1.00  0.82           C  
ATOM   4882  C   VAL A 670     -16.682  19.126 -13.653  1.00  0.81           C  
ATOM   4883  CB  VAL A 670     -17.089  18.480 -11.252  1.00  0.81           C  
ATOM   4884  O   VAL A 670     -15.973  20.128 -13.534  1.00  0.79           O  
ATOM   4885  CG1 VAL A 670     -18.556  18.900 -11.317  1.00  0.82           C  
ATOM   4886  CG2 VAL A 670     -16.888  17.390 -10.200  1.00  0.81           C  
ATOM   4887  N   PRO A 671     -17.433  18.987 -14.804  1.00  0.78           N  
ATOM   4888  CA  PRO A 671     -17.583  20.103 -15.740  1.00  0.79           C  
ATOM   4889  C   PRO A 671     -18.312  21.296 -15.126  1.00  0.79           C  
ATOM   4890  CB  PRO A 671     -18.399  19.496 -16.884  1.00  0.77           C  
ATOM   4891  O   PRO A 671     -19.341  21.124 -14.467  1.00  0.77           O  
ATOM   4892  CG  PRO A 671     -19.240  18.443 -16.237  1.00  0.75           C  
ATOM   4893  CD  PRO A 671     -18.479  17.873 -15.074  1.00  0.74           C  
ATOM   4894  N   GLU A 672     -17.876  22.530 -15.374  1.00  0.77           N  
ATOM   4895  CA  GLU A 672     -18.614  23.732 -15.000  1.00  0.77           C  
ATOM   4896  C   GLU A 672     -19.805  23.960 -15.926  1.00  0.75           C  
ATOM   4897  CB  GLU A 672     -17.693  24.955 -15.017  1.00  0.75           C  
ATOM   4898  O   GLU A 672     -20.860  24.422 -15.486  1.00  0.71           O  
ATOM   4899  CG  GLU A 672     -16.693  24.989 -13.871  1.00  0.72           C  
ATOM   4900  CD  GLU A 672     -15.920  26.295 -13.787  1.00  0.70           C  
ATOM   4901  OE1 GLU A 672     -16.007  27.114 -14.730  1.00  0.73           O  
ATOM   4902  OE2 GLU A 672     -15.220  26.501 -12.770  1.00  0.72           O  
ATOM   4903  N   ASN A 673     -19.582  23.695 -17.132  1.00  0.75           N  
ATOM   4904  CA  ASN A 673     -20.667  23.776 -18.104  1.00  0.75           C  
ATOM   4905  C   ASN A 673     -21.101  22.391 -18.577  1.00  0.74           C  
ATOM   4906  CB  ASN A 673     -20.255  24.640 -19.298  1.00  0.72           C  
ATOM   4907  O   ASN A 673     -20.448  21.790 -19.432  1.00  0.72           O  
ATOM   4908  CG  ASN A 673     -21.412  24.934 -20.232  1.00  0.70           C  
ATOM   4909  ND2 ASN A 673     -21.272  25.980 -21.038  1.00  0.72           N  
ATOM   4910  OD1 ASN A 673     -22.424  24.228 -20.230  1.00  0.70           O  
ATOM   4911  N   THR A 674     -22.203  21.867 -18.102  1.00  0.66           N  
ATOM   4912  CA  THR A 674     -22.726  20.534 -18.383  1.00  0.66           C  
ATOM   4913  C   THR A 674     -23.295  20.464 -19.798  1.00  0.65           C  
ATOM   4914  CB  THR A 674     -23.814  20.135 -17.369  1.00  0.63           C  
ATOM   4915  O   THR A 674     -23.710  19.396 -20.253  1.00  0.63           O  
ATOM   4916  CG2 THR A 674     -23.237  20.016 -15.962  1.00  0.58           C  
ATOM   4917  OG1 THR A 674     -24.846  21.130 -17.368  1.00  0.63           O  
ATOM   4918  N   SER A 675     -23.288  21.702 -20.505  1.00  0.62           N  
ATOM   4919  CA  SER A 675     -23.806  21.729 -21.869  1.00  0.62           C  
ATOM   4920  C   SER A 675     -22.683  21.576 -22.890  1.00  0.61           C  
ATOM   4921  CB  SER A 675     -24.567  23.030 -22.128  1.00  0.59           C  
ATOM   4922  O   SER A 675     -22.919  21.657 -24.097  1.00  0.60           O  
ATOM   4923  OG  SER A 675     -23.740  24.154 -21.879  1.00  0.59           O  
ATOM   4924  N   LYS A 676     -21.539  21.361 -22.433  1.00  0.69           N  
ATOM   4925  CA  LYS A 676     -20.387  21.250 -23.322  1.00  0.69           C  
ATOM   4926  C   LYS A 676     -19.599  19.973 -23.044  1.00  0.70           C  
ATOM   4927  CB  LYS A 676     -19.476  22.470 -23.176  1.00  0.67           C  
ATOM   4928  O   LYS A 676     -19.689  19.407 -21.953  1.00  0.69           O  
ATOM   4929  CG  LYS A 676     -20.114  23.776 -23.626  1.00  0.65           C  
ATOM   4930  CD  LYS A 676     -19.125  24.933 -23.560  1.00  0.65           C  
ATOM   4931  CE  LYS A 676     -19.763  26.242 -24.005  1.00  0.60           C  
ATOM   4932  NZ  LYS A 676     -18.807  27.385 -23.912  1.00  0.58           N  
ATOM   4933  N   ASP A 677     -18.739  19.486 -23.990  1.00  0.74           N  
ATOM   4934  CA  ASP A 677     -17.813  18.369 -23.833  1.00  0.75           C  
ATOM   4935  C   ASP A 677     -16.757  18.675 -22.773  1.00  0.75           C  
ATOM   4936  CB  ASP A 677     -17.139  18.039 -25.166  1.00  0.73           C  
ATOM   4937  O   ASP A 677     -16.358  19.829 -22.602  1.00  0.75           O  
ATOM   4938  CG  ASP A 677     -18.130  17.671 -26.256  1.00  0.70           C
[truncated: 268,790 more chars]
