# Supplementary material for: DepoScope: Accurate phage depolymerase annotation and domain delineation using large language models
Source: PLoS Comput Biol. 2024 Aug 5;20(8):e1011831. doi: 10.1371/journal.pcbi.1011831 (PMC11326577; doi:10.1371/journal.pcbi.1011831)
Supplement: S1 Data — (ZIP) [file pcbi.1011831.s003.zip › FN_FP_deposcope_032024/False_positives/NC_006883.2__YP_214266.pdb]

PARENT N/A
ATOM      1  N   MET A   1     -18.662  -1.031 117.163  1.00  0.30           N  
ATOM      2  CA  MET A   1     -17.700  -1.777 117.970  1.00  0.39           C  
ATOM      3  C   MET A   1     -16.743  -2.566 117.084  1.00  0.30           C  
ATOM      4  CB  MET A   1     -18.423  -2.722 118.932  1.00  0.31           C  
ATOM      5  O   MET A   1     -17.175  -3.271 116.170  1.00  0.32           O  
ATOM      6  CG  MET A   1     -19.070  -2.017 120.114  1.00  0.36           C  
ATOM      7  SD  MET A   1     -19.736  -3.193 121.354  1.00  0.20           S  
ATOM      8  CE  MET A   1     -21.042  -2.173 122.094  1.00  0.35           C  
ATOM      9  N   ALA A   2     -15.742  -1.885 116.297  1.00  0.39           N  
ATOM     10  CA  ALA A   2     -14.403  -2.431 116.090  1.00  0.40           C  
ATOM     11  C   ALA A   2     -13.651  -1.651 115.016  1.00  0.40           C  
ATOM     12  CB  ALA A   2     -14.483  -3.908 115.713  1.00  0.36           C  
ATOM     13  O   ALA A   2     -14.162  -1.457 113.910  1.00  0.39           O  
ATOM     14  N   ASN A   3     -13.190  -0.247 115.266  1.00  0.45           N  
ATOM     15  CA  ASN A   3     -11.781   0.053 115.501  1.00  0.45           C  
ATOM     16  C   ASN A   3     -10.897  -1.162 115.235  1.00  0.44           C  
ATOM     17  CB  ASN A   3     -11.571   0.560 116.930  1.00  0.44           C  
ATOM     18  O   ASN A   3     -10.962  -2.153 115.964  1.00  0.43           O  
ATOM     19  CG  ASN A   3     -11.002   1.964 116.973  1.00  0.47           C  
ATOM     20  ND2 ASN A   3     -11.043   2.584 118.146  1.00  0.51           N  
ATOM     21  OD1 ASN A   3     -10.530   2.488 115.960  1.00  0.49           O  
ATOM     22  N   ILE A   4     -10.842  -1.730 114.172  1.00  0.38           N  
ATOM     23  CA  ILE A   4      -9.908  -2.833 113.978  1.00  0.43           C  
ATOM     24  C   ILE A   4      -9.321  -2.772 112.570  1.00  0.39           C  
ATOM     25  CB  ILE A   4     -10.591  -4.199 114.215  1.00  0.36           C  
ATOM     26  O   ILE A   4     -10.060  -2.776 111.582  1.00  0.38           O  
ATOM     27  CG1 ILE A   4     -11.096  -4.300 115.659  1.00  0.36           C  
ATOM     28  CG2 ILE A   4      -9.630  -5.347 113.890  1.00  0.37           C  
ATOM     29  CD1 ILE A   4     -11.951  -5.531 115.931  1.00  0.35           C  
ATOM     30  N   LYS A   5      -7.877  -1.862 112.268  1.00  0.44           N  
ATOM     31  CA  LYS A   5      -6.500  -2.345 112.229  1.00  0.46           C  
ATOM     32  C   LYS A   5      -6.256  -3.215 111.000  1.00  0.45           C  
ATOM     33  CB  LYS A   5      -6.170  -3.129 113.500  1.00  0.41           C  
ATOM     34  O   LYS A   5      -6.785  -4.325 110.904  1.00  0.43           O  
ATOM     35  CG  LYS A   5      -5.725  -2.259 114.667  1.00  0.42           C  
ATOM     36  CD  LYS A   5      -5.243  -3.102 115.841  1.00  0.48           C  
ATOM     37  CE  LYS A   5      -4.832  -2.233 117.022  1.00  0.39           C  
ATOM     38  NZ  LYS A   5      -4.338  -3.054 118.167  1.00  0.38           N  
ATOM     39  N   LYS A   6      -6.598  -2.762 109.638  1.00  0.45           N  
ATOM     40  CA  LYS A   6      -5.641  -3.298 108.675  1.00  0.47           C  
ATOM     41  C   LYS A   6      -4.208  -2.962 109.079  1.00  0.45           C  
ATOM     42  CB  LYS A   6      -5.930  -2.759 107.273  1.00  0.42           C  
ATOM     43  O   LYS A   6      -3.904  -1.814 109.408  1.00  0.42           O  
ATOM     44  CG  LYS A   6      -6.824  -3.662 106.435  1.00  0.41           C  
ATOM     45  CD  LYS A   6      -6.972  -3.137 105.013  1.00  0.43           C  
ATOM     46  CE  LYS A   6      -7.891  -4.022 104.182  1.00  0.38           C  
ATOM     47  NZ  LYS A   6      -8.027  -3.521 102.782  1.00  0.39           N  
ATOM     48  N   THR A   7      -3.446  -3.817 109.790  1.00  0.42           N  
ATOM     49  CA  THR A   7      -2.192  -4.471 110.146  1.00  0.45           C  
ATOM     50  C   THR A   7      -1.195  -4.392 108.994  1.00  0.42           C  
ATOM     51  CB  THR A   7      -2.420  -5.945 110.531  1.00  0.39           C  
ATOM     52  O   THR A   7      -1.455  -4.908 107.904  1.00  0.41           O  
ATOM     53  CG2 THR A   7      -2.027  -6.201 111.982  1.00  0.38           C  
ATOM     54  OG1 THR A   7      -3.805  -6.269 110.358  1.00  0.37           O  
ATOM     55  N   PHE A   8      -0.525  -3.276 108.616  1.00  0.44           N  
ATOM     56  CA  PHE A   8       0.895  -2.954 108.551  1.00  0.47           C  
ATOM     57  C   PHE A   8       1.434  -2.600 109.932  1.00  0.44           C  
ATOM     58  CB  PHE A   8       1.141  -1.796 107.579  1.00  0.40           C  
ATOM     59  O   PHE A   8       0.829  -1.805 110.655  1.00  0.41           O  
ATOM     60  CG  PHE A   8       1.115  -2.204 106.131  1.00  0.40           C  
ATOM     61  CD1 PHE A   8       2.272  -2.641 105.496  1.00  0.38           C  
ATOM     62  CD2 PHE A   8      -0.066  -2.150 105.403  1.00  0.40           C  
ATOM     63  CE1 PHE A   8       2.251  -3.019 104.156  1.00  0.42           C  
ATOM     64  CE2 PHE A   8      -0.095  -2.526 104.063  1.00  0.42           C  
ATOM     65  CZ  PHE A   8       1.065  -2.959 103.441  1.00  0.35           C  
ATOM     66  N   ASN A   9       1.766  -3.455 110.598  1.00  0.39           N  
ATOM     67  CA  ASN A   9       2.960  -3.630 111.419  1.00  0.42           C  
ATOM     68  C   ASN A   9       3.998  -2.548 111.137  1.00  0.40           C  
ATOM     69  CB  ASN A   9       3.565  -5.018 111.196  1.00  0.37           C  
ATOM     70  O   ASN A   9       4.686  -2.593 110.115  1.00  0.38           O  
ATOM     71  CG  ASN A   9       3.729  -5.797 112.486  1.00  0.37           C  
ATOM     72  ND2 ASN A   9       3.826  -7.117 112.374  1.00  0.33           N  
ATOM     73  OD1 ASN A   9       3.766  -5.218 113.575  1.00  0.41           O  
ATOM     74  N   PHE A  10       3.693  -1.107 111.258  1.00  0.52           N  
ATOM     75  CA  PHE A  10       4.712  -0.240 111.836  1.00  0.53           C  
ATOM     76  C   PHE A  10       5.346  -0.890 113.060  1.00  0.52           C  
ATOM     77  CB  PHE A  10       4.113   1.118 112.215  1.00  0.45           C  
ATOM     78  O   PHE A  10       4.791  -0.830 114.159  1.00  0.49           O  
ATOM     79  CG  PHE A  10       3.863   2.021 111.037  1.00  0.43           C  
ATOM     80  CD1 PHE A  10       4.872   2.837 110.541  1.00  0.42           C  
ATOM     81  CD2 PHE A  10       2.616   2.053 110.425  1.00  0.44           C  
ATOM     82  CE1 PHE A  10       4.643   3.673 109.451  1.00  0.44           C  
ATOM     83  CE2 PHE A  10       2.380   2.886 109.335  1.00  0.45           C  
ATOM     84  CZ  PHE A  10       3.394   3.696 108.850  1.00  0.39           C  
ATOM     85  N   ARG A  11       5.592  -2.182 112.957  1.00  0.42           N  
ATOM     86  CA  ARG A  11       6.665  -2.734 113.777  1.00  0.41           C  
ATOM     87  C   ARG A  11       8.001  -2.672 113.045  1.00  0.42           C  
ATOM     88  CB  ARG A  11       6.350  -4.178 114.173  1.00  0.36           C  
ATOM     89  O   ARG A  11       9.059  -2.633 113.677  1.00  0.38           O  
ATOM     90  CG  ARG A  11       5.906  -4.338 115.618  1.00  0.34           C  
ATOM     91  CD  ARG A  11       5.690  -5.800 115.983  1.00  0.39           C  
ATOM     92  NE  ARG A  11       5.198  -5.948 117.350  1.00  0.33           N  
ATOM     93  NH1 ARG A  11       5.401  -8.248 117.396  1.00  0.26           N  
ATOM     94  NH2 ARG A  11       4.613  -7.126 119.233  1.00  0.22           N  
ATOM     95  CZ  ARG A  11       5.072  -7.107 117.990  1.00  0.29           C  
ATOM     96  N   ASN A  12       8.131  -2.448 111.959  1.00  0.39           N  
ATOM     97  CA  ASN A  12       9.474  -2.560 111.399  1.00  0.39           C  
ATOM     98  C   ASN A  12       9.800  -1.382 110.486  1.00  0.39           C  
ATOM     99  CB  ASN A  12       9.630  -3.880 110.640  1.00  0.33           C  
ATOM    100  O   ASN A  12       9.166  -1.203 109.445  1.00  0.36           O  
ATOM    101  CG  ASN A  12       9.657  -5.084 111.560  1.00  0.32           C  
ATOM    102  ND2 ASN A  12       9.350  -6.254 111.015  1.00  0.31           N  
ATOM    103  OD1 ASN A  12       9.951  -4.963 112.753  1.00  0.37           O  
ATOM    104  N   GLY A  13       9.651  -0.277 111.157  1.00  0.43           N  
ATOM    105  CA  GLY A  13      10.629   0.652 110.613  1.00  0.42           C  
ATOM    106  C   GLY A  13      10.467   0.884 109.123  1.00  0.43           C  
ATOM    107  O   GLY A  13       9.845   0.078 108.428  1.00  0.40           O  
ATOM    108  N   VAL A  14      10.050   1.917 108.678  1.00  0.52           N  
ATOM    109  CA  VAL A  14      10.098   2.640 107.411  1.00  0.53           C  
ATOM    110  C   VAL A  14      10.563   1.704 106.298  1.00  0.53           C  
ATOM    111  CB  VAL A  14      11.027   3.871 107.496  1.00  0.49           C  
ATOM    112  O   VAL A  14      11.693   1.211 106.325  1.00  0.51           O  
ATOM    113  CG1 VAL A  14      10.946   4.698 106.214  1.00  0.45           C  
ATOM    114  CG2 VAL A  14      10.670   4.727 108.710  1.00  0.46           C  
ATOM    115  N   GLN A  15       9.906   0.786 105.621  1.00  0.45           N  
ATOM    116  CA  GLN A  15      10.021   0.441 104.208  1.00  0.48           C  
ATOM    117  C   GLN A  15       9.829   1.670 103.325  1.00  0.45           C  
ATOM    118  CB  GLN A  15       9.004  -0.639 103.835  1.00  0.43           C  
ATOM    119  O   GLN A  15       8.757   2.279 103.323  1.00  0.43           O  
ATOM    120  CG  GLN A  15       9.620  -1.858 103.163  1.00  0.42           C  
ATOM    121  CD  GLN A  15       8.602  -2.944 102.870  1.00  0.46           C  
ATOM    122  NE2 GLN A  15       9.003  -3.936 102.081  1.00  0.37           N  
ATOM    123  OE1 GLN A  15       7.465  -2.893 103.349  1.00  0.48           O  
ATOM    124  N   VAL A  16      11.028   2.355 103.096  1.00  0.55           N  
ATOM    125  CA  VAL A  16      11.212   3.341 102.037  1.00  0.56           C  
ATOM    126  C   VAL A  16      11.146   2.654 100.674  1.00  0.55           C  
ATOM    127  CB  VAL A  16      12.551   4.096 102.189  1.00  0.52           C  
ATOM    128  O   VAL A  16      11.770   1.610 100.468  1.00  0.54           O  
ATOM    129  CG1 VAL A  16      12.397   5.558 101.777  1.00  0.49           C  
ATOM    130  CG2 VAL A  16      13.060   3.993 103.626  1.00  0.50           C  
ATOM    131  N   ASP A  17       9.928   2.629  99.816  1.00  0.50           N  
ATOM    132  CA  ASP A  17       9.848   2.343  98.387  1.00  0.51           C  
ATOM    133  C   ASP A  17      11.121   2.783  97.667  1.00  0.51           C  
ATOM    134  CB  ASP A  17       8.630   3.033  97.770  1.00  0.48           C  
ATOM    135  O   ASP A  17      11.649   3.864  97.933  1.00  0.49           O  
ATOM    136  CG  ASP A  17       7.546   2.056  97.348  1.00  0.46           C  
ATOM    137  OD1 ASP A  17       7.843   0.856  97.167  1.00  0.48           O  
ATOM    138  OD2 ASP A  17       6.384   2.492  97.193  1.00  0.53           O  
ATOM    139  N   ASP A  18      12.154   1.809  97.199  1.00  0.55           N  
ATOM    140  CA  ASP A  18      13.336   1.830  96.343  1.00  0.54           C  
ATOM    141  C   ASP A  18      13.453   3.159  95.600  1.00  0.55           C  
ATOM    142  CB  ASP A  18      13.297   0.671  95.345  1.00  0.50           C  
ATOM    143  O   ASP A  18      14.550   3.564  95.209  1.00  0.53           O  
ATOM    144  CG  ASP A  18      13.639  -0.667  95.977  1.00  0.48           C  
ATOM    145  OD1 ASP A  18      14.284  -0.689  97.047  1.00  0.49           O  
ATOM    146  OD2 ASP A  18      13.263  -1.708  95.397  1.00  0.53           O  
ATOM    147  N   ASP A  19      12.387   4.075  95.485  1.00  0.57           N  
ATOM    148  CA  ASP A  19      12.553   5.238  94.619  1.00  0.57           C  
ATOM    149  C   ASP A  19      12.809   6.501  95.439  1.00  0.57           C  
ATOM    150  CB  ASP A  19      11.321   5.428  93.732  1.00  0.52           C  
ATOM    151  O   ASP A  19      13.097   7.562  94.881  1.00  0.55           O  
ATOM    152  CG  ASP A  19      11.115   4.286  92.751  1.00  0.49           C  
ATOM    153  OD1 ASP A  19      12.105   3.631  92.362  1.00  0.50           O  
ATOM    154  OD2 ASP A  19       9.952   4.042  92.363  1.00  0.54           O  
ATOM    155  N   ASN A  20      12.917   6.554  96.818  1.00  0.59           N  
ATOM    156  CA  ASN A  20      13.039   7.877  97.422  1.00  0.59           C  
ATOM    157  C   ASN A  20      14.343   8.019  98.203  1.00  0.58           C  
ATOM    158  CB  ASN A  20      11.842   8.165  98.331  1.00  0.54           C  
ATOM    159  O   ASN A  20      14.857   9.127  98.365  1.00  0.56           O  
ATOM    160  CG  ASN A  20      10.600   8.555  97.554  1.00  0.51           C  
ATOM    161  ND2 ASN A  20       9.440   8.424  98.186  1.00  0.50           N  
ATOM    162  OD1 ASN A  20      10.682   8.969  96.395  1.00  0.52           O  
ATOM    163  N   LEU A  21      15.005   6.859  98.640  1.00  0.72           N  
ATOM    164  CA  LEU A  21      16.331   6.730  99.236  1.00  0.72           C  
ATOM    165  C   LEU A  21      17.076   5.535  98.651  1.00  0.72           C  
ATOM    166  CB  LEU A  21      16.223   6.585 100.756  1.00  0.69           C  
ATOM    167  O   LEU A  21      16.658   4.389  98.831  1.00  0.68           O  
ATOM    168  CG  LEU A  21      17.542   6.489 101.523  1.00  0.66           C  
ATOM    169  CD1 LEU A  21      18.199   7.862 101.623  1.00  0.63           C  
ATOM    170  CD2 LEU A  21      17.313   5.898 102.910  1.00  0.64           C  
ATOM    171  N   ILE A  22      18.059   5.904  97.966  1.00  0.67           N  
ATOM    172  CA  ILE A  22      18.986   4.915  97.426  1.00  0.67           C  
ATOM    173  C   ILE A  22      20.405   5.224  97.900  1.00  0.67           C  
ATOM    174  CB  ILE A  22      18.935   4.876  95.882  1.00  0.65           C  
ATOM    175  O   ILE A  22      20.775   6.391  98.050  1.00  0.67           O  
ATOM    176  CG1 ILE A  22      19.885   3.800  95.343  1.00  0.59           C  
ATOM    177  CG2 ILE A  22      19.272   6.249  95.295  1.00  0.60           C  
ATOM    178  CD1 ILE A  22      19.636   3.427  93.888  1.00  0.59           C  
ATOM    179  N   VAL A  23      21.185   4.173  98.266  1.00  0.70           N  
ATOM    180  CA  VAL A  23      22.643   4.110  98.229  1.00  0.71           C  
ATOM    181  C   VAL A  23      23.093   3.254  97.048  1.00  0.71           C  
ATOM    182  CB  VAL A  23      23.219   3.545  99.547  1.00  0.68           C  
ATOM    183  O   VAL A  23      22.793   2.059  96.988  1.00  0.69           O  
ATOM    184  CG1 VAL A  23      24.747   3.577  99.525  1.00  0.64           C  
ATOM    185  CG2 VAL A  23      22.682   4.328 100.743  1.00  0.64           C  
ATOM    186  N   ASN A  24      23.661   3.785  95.910  1.00  0.67           N  
ATOM    187  CA  ASN A  24      24.106   3.055  94.728  1.00  0.71           C  
ATOM    188  C   ASN A  24      25.413   2.312  94.986  1.00  0.71           C  
ATOM    189  CB  ASN A  24      24.260   4.003  93.537  1.00  0.67           C  
ATOM    190  O   ASN A  24      25.991   2.421  96.069  1.00  0.72           O  
ATOM    191  CG  ASN A  24      25.478   4.898  93.657  1.00  0.64           C  
ATOM    192  ND2 ASN A  24      25.533   5.938  92.833  1.00  0.68           N  
ATOM    193  OD1 ASN A  24      26.362   4.656  94.483  1.00  0.66           O  
ATOM    194  N   GLN A  25      25.974   1.517  94.137  1.00  0.65           N  
ATOM    195  CA  GLN A  25      27.116   0.614  94.231  1.00  0.68           C  
ATOM    196  C   GLN A  25      28.409   1.386  94.478  1.00  0.67           C  
ATOM    197  CB  GLN A  25      27.242  -0.228  92.960  1.00  0.63           C  
ATOM    198  O   GLN A  25      29.402   0.815  94.932  1.00  0.69           O  
ATOM    199  CG  GLN A  25      26.109  -1.226  92.768  1.00  0.61           C  
ATOM    200  CD  GLN A  25      26.291  -2.093  91.537  1.00  0.62           C  
ATOM    201  NE2 GLN A  25      25.447  -3.109  91.396  1.00  0.54           N  
ATOM    202  OE1 GLN A  25      27.184  -1.851  90.718  1.00  0.64           O  
ATOM    203  N   THR A  26      28.514   2.598  94.220  1.00  0.68           N  
ATOM    204  CA  THR A  26      29.682   3.457  94.385  1.00  0.69           C  
ATOM    205  C   THR A  26      29.566   4.287  95.660  1.00  0.64           C  
ATOM    206  CB  THR A  26      29.864   4.391  93.175  1.00  0.65           C  
ATOM    207  O   THR A  26      30.407   5.149  95.924  1.00  0.64           O  
ATOM    208  CG2 THR A  26      30.111   3.596  91.898  1.00  0.57           C  
ATOM    209  OG1 THR A  26      28.682   5.184  93.009  1.00  0.59           O  
ATOM    210  N   GLY A  27      28.407   4.000  96.605  1.00  0.73           N  
ATOM    211  CA  GLY A  27      28.357   4.643  97.908  1.00  0.73           C  
ATOM    212  C   GLY A  27      27.758   6.037  97.863  1.00  0.70           C  
ATOM    213  O   GLY A  27      27.860   6.793  98.831  1.00  0.69           O  
ATOM    214  N   LEU A  28      27.176   6.520  96.767  1.00  0.83           N  
ATOM    215  CA  LEU A  28      26.484   7.801  96.678  1.00  0.83           C  
ATOM    216  C   LEU A  28      25.056   7.685  97.200  1.00  0.79           C  
ATOM    217  CB  LEU A  28      26.471   8.303  95.231  1.00  0.80           C  
ATOM    218  O   LEU A  28      24.357   6.715  96.898  1.00  0.76           O  
ATOM    219  CG  LEU A  28      27.832   8.429  94.545  1.00  0.77           C  
ATOM    220  CD1 LEU A  28      27.656   8.858  93.093  1.00  0.75           C  
ATOM    221  CD2 LEU A  28      28.720   9.416  95.296  1.00  0.77           C  
ATOM    222  N   VAL A  29      24.491   8.365  98.130  1.00  0.70           N  
ATOM    223  CA  VAL A  29      23.176   8.503  98.747  1.00  0.70           C  
ATOM    224  C   VAL A  29      22.325   9.477  97.936  1.00  0.68           C  
ATOM    225  CB  VAL A  29      23.284   8.980 100.212  1.00  0.68           C  
ATOM    226  O   VAL A  29      22.738  10.612  97.685  1.00  0.67           O  
ATOM    227  CG1 VAL A  29      21.898   9.117 100.839  1.00  0.64           C  
ATOM    228  CG2 VAL A  29      24.149   8.018 101.024  1.00  0.64           C  
ATOM    229  N   GLY A  30      21.235   8.827  97.421  1.00  0.73           N  
ATOM    230  CA  GLY A  30      20.179   9.596  96.781  1.00  0.72           C  
ATOM    231  C   GLY A  30      18.931   9.720  97.633  1.00  0.71           C  
ATOM    232  O   GLY A  30      18.401   8.718  98.118  1.00  0.70           O  
ATOM    233  N   ILE A  31      18.370  10.804  97.957  1.00  0.72           N  
ATOM    234  CA  ILE A  31      17.046  11.176  98.444  1.00  0.71           C  
ATOM    235  C   ILE A  31      16.302  11.962  97.367  1.00  0.71           C  
ATOM    236  CB  ILE A  31      17.135  12.003  99.746  1.00  0.69           C  
ATOM    237  O   ILE A  31      16.742  13.041  96.961  1.00  0.70           O  
ATOM    238  CG1 ILE A  31      17.893  11.221 100.825  1.00  0.67           C  
ATOM    239  CG2 ILE A  31      15.737  12.394 100.233  1.00  0.66           C  
ATOM    240  CD1 ILE A  31      18.149  12.013 102.099  1.00  0.65           C  
ATOM    241  N   GLY A  32      15.216  11.122  96.750  1.00  0.71           N  
ATOM    242  CA  GLY A  32      14.478  11.639  95.609  1.00  0.71           C  
ATOM    243  C   GLY A  32      15.169  11.378  94.284  1.00  0.71           C  
ATOM    244  O   GLY A  32      14.800  11.957  93.260  1.00  0.71           O  
ATOM    245  N   THR A  33      16.106  10.500  94.343  1.00  0.79           N  
ATOM    246  CA  THR A  33      16.733  10.072  93.097  1.00  0.79           C  
ATOM    247  C   THR A  33      17.248   8.640  93.215  1.00  0.78           C  
ATOM    248  CB  THR A  33      17.892  11.007  92.705  1.00  0.77           C  
ATOM    249  O   THR A  33      17.763   8.245  94.263  1.00  0.76           O  
ATOM    250  CG2 THR A  33      19.013  10.956  93.738  1.00  0.75           C  
ATOM    251  OG1 THR A  33      18.412  10.605  91.432  1.00  0.78           O  
ATOM    252  N   THR A  34      17.149   7.908  92.081  1.00  0.72           N  
ATOM    253  CA  THR A  34      17.731   6.579  91.933  1.00  0.73           C  
ATOM    254  C   THR A  34      19.114   6.663  91.292  1.00  0.72           C  
ATOM    255  CB  THR A  34      16.826   5.664  91.089  1.00  0.70           C  
ATOM    256  O   THR A  34      19.815   5.655  91.182  1.00  0.73           O  
ATOM    257  CG2 THR A  34      15.496   5.408  91.789  1.00  0.67           C  
ATOM    258  OG1 THR A  34      16.575   6.286  89.823  1.00  0.71           O  
ATOM    259  N   VAL A  35      19.658   7.766  90.781  1.00  0.73           N  
ATOM    260  CA  VAL A  35      20.955   8.039  90.170  1.00  0.75           C  
ATOM    261  C   VAL A  35      21.632   9.203  90.891  1.00  0.73           C  
ATOM    262  CB  VAL A  35      20.818   8.352  88.663  1.00  0.70           C  
ATOM    263  O   VAL A  35      21.706  10.312  90.357  1.00  0.73           O  
ATOM    264  CG1 VAL A  35      22.076   7.927  87.907  1.00  0.64           C  
ATOM    265  CG2 VAL A  35      19.584   7.662  88.085  1.00  0.63           C  
ATOM    266  N   PRO A  36      22.033   8.959  92.121  1.00  0.75           N  
ATOM    267  CA  PRO A  36      22.845  10.022  92.718  1.00  0.77           C  
ATOM    268  C   PRO A  36      24.165  10.241  91.981  1.00  0.78           C  
ATOM    269  CB  PRO A  36      23.092   9.519  94.142  1.00  0.74           C  
ATOM    270  O   PRO A  36      24.810   9.276  91.564  1.00  0.77           O  
ATOM    271  CG  PRO A  36      22.948   8.034  94.054  1.00  0.73           C  
ATOM    272  CD  PRO A  36      21.996   7.713  92.938  1.00  0.73           C  
ATOM    273  N   THR A  37      24.555  11.394  91.712  1.00  0.73           N  
ATOM    274  CA  THR A  37      25.786  11.841  91.071  1.00  0.74           C  
ATOM    275  C   THR A  37      26.780  12.355  92.109  1.00  0.71           C  
ATOM    276  CB  THR A  37      25.508  12.943  90.033  1.00  0.70           C  
ATOM    277  O   THR A  37      27.960  12.546  91.805  1.00  0.71           O  
ATOM    278  CG2 THR A  37      24.656  12.414  88.884  1.00  0.64           C  
ATOM    279  OG1 THR A  37      24.815  14.025  90.668  1.00  0.68           O  
ATOM    280  N   GLU A  38      26.463  12.534  93.382  1.00  0.82           N  
ATOM    281  CA  GLU A  38      27.279  13.073  94.466  1.00  0.82           C  
ATOM    282  C   GLU A  38      27.147  12.228  95.730  1.00  0.80           C  
ATOM    283  CB  GLU A  38      26.890  14.524  94.760  1.00  0.79           C  
ATOM    284  O   GLU A  38      26.247  11.392  95.832  1.00  0.77           O  
ATOM    285  CG  GLU A  38      26.966  15.440  93.547  1.00  0.75           C  
ATOM    286  CD  GLU A  38      28.385  15.654  93.045  1.00  0.74           C  
ATOM    287  OE1 GLU A  38      29.344  15.298  93.766  1.00  0.77           O  
ATOM    288  OE2 GLU A  38      28.539  16.185  91.922  1.00  0.79           O  
ATOM    289  N   ALA A  39      27.986  12.574  96.843  1.00  0.78           N  
ATOM    290  CA  ALA A  39      28.039  11.743  98.043  1.00  0.77           C  
ATOM    291  C   ALA A  39      26.718  11.794  98.805  1.00  0.73           C  
ATOM    292  CB  ALA A  39      29.188  12.186  98.947  1.00  0.74           C  
ATOM    293  O   ALA A  39      26.300  10.800  99.403  1.00  0.70           O  
ATOM    294  N   LEU A  40      26.043  12.715  98.718  1.00  0.67           N  
ATOM    295  CA  LEU A  40      24.658  13.018  99.063  1.00  0.67           C  
ATOM    296  C   LEU A  40      24.002  13.867  97.979  1.00  0.64           C  
ATOM    297  CB  LEU A  40      24.587  13.744 100.409  1.00  0.64           C  
ATOM    298  O   LEU A  40      24.348  15.038  97.807  1.00  0.63           O  
ATOM    299  CG  LEU A  40      23.190  14.131 100.898  1.00  0.63           C  
ATOM    300  CD1 LEU A  40      22.345  12.883 101.128  1.00  0.62           C  
ATOM    301  CD2 LEU A  40      23.281  14.965 102.171  1.00  0.64           C  
ATOM    302  N   ASP A  41      22.984  13.188  97.372  1.00  0.72           N  
ATOM    303  CA  ASP A  41      22.083  13.792  96.396  1.00  0.72           C  
ATOM    304  C   ASP A  41      20.649  13.829  96.921  1.00  0.68           C  
ATOM    305  CB  ASP A  41      22.138  13.029  95.071  1.00  0.67           C  
ATOM    306  O   ASP A  41      19.986  12.793  97.005  1.00  0.66           O  
ATOM    307  CG  ASP A  41      21.408  13.742  93.946  1.00  0.67           C  
ATOM    308  OD1 ASP A  41      20.716  14.749  94.209  1.00  0.74           O  
ATOM    309  OD2 ASP A  41      21.522  13.289  92.786  1.00  0.82           O  
ATOM    310  N   VAL A  42      20.332  14.799  97.516  1.00  0.67           N  
ATOM    311  CA  VAL A  42      18.984  15.125  97.970  1.00  0.67           C  
ATOM    312  C   VAL A  42      18.276  15.973  96.916  1.00  0.66           C  
ATOM    313  CB  VAL A  42      19.005  15.867  99.325  1.00  0.65           C  
ATOM    314  O   VAL A  42      18.686  17.103  96.640  1.00  0.66           O  
ATOM    315  CG1 VAL A  42      17.584  16.106  99.832  1.00  0.61           C  
ATOM    316  CG2 VAL A  42      19.816  15.079 100.352  1.00  0.62           C  
ATOM    317  N   ARG A  43      17.165  15.259  96.292  1.00  0.78           N  
ATOM    318  CA  ARG A  43      16.238  15.928  95.385  1.00  0.76           C  
ATOM    319  C   ARG A  43      14.889  16.165  96.056  1.00  0.74           C  
ATOM    320  CB  ARG A  43      16.050  15.109  94.106  1.00  0.73           C  
ATOM    321  O   ARG A  43      14.131  15.221  96.287  1.00  0.70           O  
ATOM    322  CG  ARG A  43      17.317  14.958  93.279  1.00  0.71           C  
ATOM    323  CD  ARG A  43      17.031  14.344  91.916  1.00  0.70           C  
ATOM    324  NE  ARG A  43      18.259  14.109  91.162  1.00  0.59           N  
ATOM    325  NH1 ARG A  43      17.211  13.089  89.374  1.00  0.50           N  
ATOM    326  NH2 ARG A  43      19.488  13.354  89.375  1.00  0.47           N  
ATOM    327  CZ  ARG A  43      18.316  13.518  89.972  1.00  0.67           C  
ATOM    328  N   GLY A  44      14.959  17.533  96.761  1.00  0.63           N  
ATOM    329  CA  GLY A  44      13.794  18.121  97.402  1.00  0.65           C  
ATOM    330  C   GLY A  44      14.149  19.165  98.444  1.00  0.62           C  
ATOM    331  O   GLY A  44      15.288  19.633  98.497  1.00  0.59           O  
ATOM    332  N   LYS A  45      13.320  19.775  99.042  1.00  0.64           N  
ATOM    333  CA  LYS A  45      13.458  20.877  99.989  1.00  0.64           C  
ATOM    334  C   LYS A  45      14.093  20.404 101.294  1.00  0.62           C  
ATOM    335  CB  LYS A  45      12.097  21.517 100.271  1.00  0.58           C  
ATOM    336  O   LYS A  45      13.566  19.509 101.958  1.00  0.59           O  
ATOM    337  CG  LYS A  45      11.459  22.173  99.056  1.00  0.56           C  
ATOM    338  CD  LYS A  45      10.122  22.815  99.406  1.00  0.56           C  
ATOM    339  CE  LYS A  45       9.433  23.381  98.171  1.00  0.56           C  
ATOM    340  NZ  LYS A  45       8.110  23.988  98.505  1.00  0.50           N  
ATOM    341  N   VAL A  46      15.365  20.752 101.723  1.00  0.58           N  
ATOM    342  CA  VAL A  46      16.105  20.580 102.969  1.00  0.59           C  
ATOM    343  C   VAL A  46      15.789  21.731 103.921  1.00  0.57           C  
ATOM    344  CB  VAL A  46      17.628  20.499 102.718  1.00  0.55           C  
ATOM    345  O   VAL A  46      15.999  22.898 103.585  1.00  0.56           O  
ATOM    346  CG1 VAL A  46      18.378  20.243 104.024  1.00  0.50           C  
ATOM    347  CG2 VAL A  46      17.942  19.409 101.695  1.00  0.52           C  
ATOM    348  N   LYS A  47      15.051  21.592 105.153  1.00  0.52           N  
ATOM    349  CA  LYS A  47      14.881  22.387 106.366  1.00  0.53           C  
ATOM    350  C   LYS A  47      16.084  22.239 107.293  1.00  0.51           C  
ATOM    351  CB  LYS A  47      13.602  21.981 107.099  1.00  0.48           C  
ATOM    352  O   LYS A  47      16.345  21.152 107.812  1.00  0.49           O  
ATOM    353  CG  LYS A  47      13.224  22.910 108.244  1.00  0.47           C  
ATOM    354  CD  LYS A  47      11.879  22.530 108.851  1.00  0.49           C  
ATOM    355  CE  LYS A  47      11.493  23.466 109.988  1.00  0.50           C  
ATOM    356  NZ  LYS A  47      10.179  23.093 110.591  1.00  0.47           N  
ATOM    357  N   VAL A  48      17.077  23.115 107.357  1.00  0.51           N  
ATOM    358  CA  VAL A  48      18.123  23.254 108.363  1.00  0.53           C  
ATOM    359  C   VAL A  48      17.590  24.041 109.559  1.00  0.50           C  
ATOM    360  CB  VAL A  48      19.377  23.948 107.786  1.00  0.49           C  
ATOM    361  O   VAL A  48      17.229  25.213 109.428  1.00  0.49           O  
ATOM    362  CG1 VAL A  48      20.504  23.974 108.818  1.00  0.45           C  
ATOM    363  CG2 VAL A  48      19.835  23.246 106.509  1.00  0.46           C  
ATOM    364  N   ILE A  49      17.212  23.439 110.611  1.00  0.42           N  
ATOM    365  CA  ILE A  49      17.035  23.873 111.993  1.00  0.44           C  
ATOM    366  C   ILE A  49      18.399  24.077 112.648  1.00  0.41           C  
ATOM    367  CB  ILE A  49      16.199  22.856 112.802  1.00  0.41           C  
ATOM    368  O   ILE A  49      19.240  23.175 112.641  1.00  0.41           O  
ATOM    369  CG1 ILE A  49      14.840  22.628 112.130  1.00  0.39           C  
ATOM    370  CG2 ILE A  49      16.022  23.330 114.247  1.00  0.39           C  
ATOM    371  CD1 ILE A  49      13.994  21.550 112.794  1.00  0.40           C  
ATOM    372  N   ALA A  50      18.931  25.388 112.731  1.00  0.46           N  
ATOM    373  CA  ALA A  50      20.058  25.950 113.472  1.00  0.47           C  
ATOM    374  C   ALA A  50      20.061  25.463 114.918  1.00  0.46           C  
ATOM    375  CB  ALA A  50      20.016  27.476 113.427  1.00  0.40           C  
ATOM    376  O   ALA A  50      19.070  25.622 115.635  1.00  0.44           O  
ATOM    377  N   ASP A  51      20.933  24.506 115.285  1.00  0.40           N  
ATOM    378  CA  ASP A  51      21.434  24.148 116.608  1.00  0.40           C  
ATOM    379  C   ASP A  51      22.163  25.324 117.256  1.00  0.40           C  
ATOM    380  CB  ASP A  51      22.364  22.937 116.521  1.00  0.37           C  
ATOM    381  O   ASP A  51      23.091  25.884 116.669  1.00  0.38           O  
ATOM    382  CG  ASP A  51      22.620  22.287 117.870  1.00  0.37           C  
ATOM    383  OD1 ASP A  51      22.589  22.992 118.902  1.00  0.42           O  
ATOM    384  OD2 ASP A  51      22.858  21.060 117.900  1.00  0.53           O  
ATOM    385  N   PRO A  52      21.492  26.049 118.247  1.00  0.51           N  
ATOM    386  CA  PRO A  52      21.898  27.024 119.262  1.00  0.51           C  
ATOM    387  C   PRO A  52      23.278  26.729 119.845  1.00  0.50           C  
ATOM    388  CB  PRO A  52      20.813  26.891 120.333  1.00  0.46           C  
ATOM    389  O   PRO A  52      23.900  27.610 120.445  1.00  0.48           O  
ATOM    390  CG  PRO A  52      20.148  25.583 120.043  1.00  0.46           C  
ATOM    391  CD  PRO A  52      20.450  25.200 118.623  1.00  0.49           C  
ATOM    392  N   ASN A  53      24.201  25.750 119.394  1.00  0.48           N  
ATOM    393  CA  ASN A  53      25.435  25.517 120.136  1.00  0.48           C  
ATOM    394  C   ASN A  53      26.665  25.866 119.303  1.00  0.47           C  
ATOM    395  CB  ASN A  53      25.510  24.064 120.611  1.00  0.43           C  
ATOM    396  O   ASN A  53      27.797  25.733 119.773  1.00  0.45           O  
ATOM    397  CG  ASN A  53      24.564  23.775 121.759  1.00  0.41           C  
ATOM    398  ND2 ASN A  53      24.072  22.544 121.827  1.00  0.48           N  
ATOM    399  OD1 ASN A  53      24.278  24.652 122.579  1.00  0.47           O  
ATOM    400  N   VAL A  54      26.766  27.007 118.409  1.00  0.47           N  
ATOM    401  CA  VAL A  54      27.958  27.621 117.835  1.00  0.50           C  
ATOM    402  C   VAL A  54      27.987  29.110 118.172  1.00  0.46           C  
ATOM    403  CB  VAL A  54      28.019  27.420 116.304  1.00  0.43           C  
ATOM    404  O   VAL A  54      27.114  29.867 117.742  1.00  0.45           O  
ATOM    405  CG1 VAL A  54      29.327  27.970 115.738  1.00  0.40           C  
ATOM    406  CG2 VAL A  54      27.861  25.941 115.954  1.00  0.40           C  
ATOM    407  N   THR A  55      28.622  29.992 119.273  1.00  0.41           N  
ATOM    408  CA  THR A  55      29.166  30.971 120.207  1.00  0.43           C  
ATOM    409  C   THR A  55      30.112  31.932 119.492  1.00  0.40           C  
ATOM    410  CB  THR A  55      29.910  30.284 121.367  1.00  0.36           C  
ATOM    411  O   THR A  55      31.060  31.503 118.833  1.00  0.38           O  
ATOM    412  CG2 THR A  55      28.963  29.980 122.524  1.00  0.33           C  
ATOM    413  OG1 THR A  55      30.483  29.057 120.899  1.00  0.35           O  
ATOM    414  N   GLY A  56      29.910  33.499 118.851  1.00  0.41           N  
ATOM    415  CA  GLY A  56      30.700  34.718 118.918  1.00  0.43           C  
ATOM    416  C   GLY A  56      30.317  35.737 117.861  1.00  0.40           C  
ATOM    417  O   GLY A  56      30.025  35.374 116.719  1.00  0.38           O  
ATOM    418  N   SER A  57      29.203  37.237 118.210  1.00  0.42           N  
ATOM    419  CA  SER A  57      29.173  38.634 117.790  1.00  0.46           C  
ATOM    420  C   SER A  57      27.741  39.130 117.620  1.00  0.42           C  
ATOM    421  CB  SER A  57      29.942  38.817 116.481  1.00  0.37           C  
ATOM    422  O   SER A  57      26.950  38.524 116.894  1.00  0.40           O  
ATOM    423  OG  SER A  57      29.356  38.051 115.442  1.00  0.36           O  
ATOM    424  N   GLY A  58      27.021  40.070 118.847  1.00  0.39           N  
ATOM    425  CA  GLY A  58      25.886  40.748 119.453  1.00  0.40           C  
ATOM    426  C   GLY A  58      25.178  41.693 118.501  1.00  0.38           C  
ATOM    427  O   GLY A  58      25.819  42.517 117.844  1.00  0.37           O  
ATOM    428  N   GLU A  59      24.048  41.467 117.838  1.00  0.41           N  
ATOM    429  CA  GLU A  59      22.883  41.965 117.112  1.00  0.45           C  
ATOM    430  C   GLU A  59      22.059  42.916 117.975  1.00  0.41           C  
ATOM    431  CB  GLU A  59      22.011  40.801 116.632  1.00  0.38           C  
ATOM    432  O   GLU A  59      21.635  42.554 119.075  1.00  0.40           O  
ATOM    433  CG  GLU A  59      22.153  40.498 115.147  1.00  0.37           C  
ATOM    434  CD  GLU A  59      21.277  39.345 114.684  1.00  0.42           C  
ATOM    435  OE1 GLU A  59      20.657  38.672 115.539  1.00  0.48           O  
ATOM    436  OE2 GLU A  59      21.210  39.113 113.456  1.00  0.45           O  
ATOM    437  N   ILE A  60      22.070  44.530 117.932  1.00  0.47           N  
ATOM    438  CA  ILE A  60      21.293  45.647 118.460  1.00  0.50           C  
ATOM    439  C   ILE A  60      19.905  45.657 117.823  1.00  0.47           C  
ATOM    440  CB  ILE A  60      22.005  46.996 118.214  1.00  0.45           C  
ATOM    441  O   ILE A  60      19.764  45.943 116.631  1.00  0.46           O  
ATOM    442  CG1 ILE A  60      23.364  47.019 118.923  1.00  0.42           C  
ATOM    443  CG2 ILE A  60      21.127  48.162 118.677  1.00  0.42           C  
ATOM    444  CD1 ILE A  60      24.181  48.276 118.655  1.00  0.46           C  
ATOM    445  N   ASN A  61      18.764  45.249 118.371  1.00  0.37           N  
ATOM    446  CA  ASN A  61      17.323  45.030 118.318  1.00  0.39           C  
ATOM    447  C   ASN A  61      16.555  46.205 118.918  1.00  0.37           C  
ATOM    448  CB  ASN A  61      16.950  43.731 119.034  1.00  0.35           C  
ATOM    449  O   ASN A  61      16.390  46.287 120.136  1.00  0.36           O  
ATOM    450  CG  ASN A  61      16.739  42.575 118.075  1.00  0.34           C  
ATOM    451  ND2 ASN A  61      17.042  41.365 118.530  1.00  0.35           N  
ATOM    452  OD1 ASN A  61      16.308  42.769 116.936  1.00  0.37           O  
ATOM    453  N   ALA A  62      16.468  47.672 118.285  1.00  0.43           N  
ATOM    454  CA  ALA A  62      15.494  48.691 118.667  1.00  0.45           C  
ATOM    455  C   ALA A  62      14.413  48.845 117.601  1.00  0.43           C  
ATOM    456  CB  ALA A  62      16.190  50.028 118.911  1.00  0.42           C  
ATOM    457  O   ALA A  62      14.718  49.070 116.427  1.00  0.43           O  
ATOM    458  N   THR A  63      13.166  48.407 117.792  1.00  0.39           N  
ATOM    459  CA  THR A  63      11.853  48.296 117.167  1.00  0.40           C  
ATOM    460  C   THR A  63      11.330  49.670 116.758  1.00  0.39           C  
ATOM    461  CB  THR A  63      10.841  47.618 118.109  1.00  0.37           C  
ATOM    462  O   THR A  63      10.704  49.814 115.706  1.00  0.38           O  
ATOM    463  CG2 THR A  63      10.477  46.222 117.613  1.00  0.34           C  
ATOM    464  OG1 THR A  63      11.412  47.513 119.419  1.00  0.36           O  
ATOM    465  N   THR A  64      11.719  51.046 117.038  1.00  0.45           N  
ATOM    466  CA  THR A  64      11.227  52.395 116.778  1.00  0.47           C  
ATOM    467  C   THR A  64      12.031  53.425 117.566  1.00  0.45           C  
ATOM    468  CB  THR A  64       9.734  52.522 117.135  1.00  0.42           C  
ATOM    469  O   THR A  64      12.131  53.337 118.792  1.00  0.43           O  
ATOM    470  CG2 THR A  64       8.884  52.711 115.883  1.00  0.39           C  
ATOM    471  OG1 THR A  64       9.308  51.335 117.814  1.00  0.39           O  
ATOM    472  N   GLY A  65      13.103  54.491 117.081  1.00  0.46           N  
ATOM    473  CA  GLY A  65      13.702  55.699 117.625  1.00  0.47           C  
ATOM    474  C   GLY A  65      13.776  56.834 116.622  1.00  0.45           C  
ATOM    475  O   GLY A  65      14.157  56.625 115.468  1.00  0.45           O  
ATOM    476  N   ILE A  66      12.842  57.979 116.712  1.00  0.44           N  
ATOM    477  CA  ILE A  66      12.847  59.322 116.141  1.00  0.45           C  
ATOM    478  C   ILE A  66      14.072  60.088 116.635  1.00  0.44           C  
ATOM    479  CB  ILE A  66      11.555  60.092 116.496  1.00  0.42           C  
ATOM    480  O   ILE A  66      14.152  60.454 117.810  1.00  0.43           O  
ATOM    481  CG1 ILE A  66      10.326  59.342 115.969  1.00  0.38           C  
ATOM    482  CG2 ILE A  66      11.607  61.518 115.940  1.00  0.39           C  
ATOM    483  CD1 ILE A  66       8.998  59.951 116.400  1.00  0.38           C  
ATOM    484  N   ILE A  67      15.314  60.170 115.996  1.00  0.44           N  
ATOM    485  CA  ILE A  67      16.498  61.006 116.156  1.00  0.47           C  
ATOM    486  C   ILE A  67      16.354  62.273 115.316  1.00  0.45           C  
ATOM    487  CB  ILE A  67      17.785  60.246 115.763  1.00  0.43           C  
ATOM    488  O   ILE A  67      16.305  62.207 114.086  1.00  0.45           O  
ATOM    489  CG1 ILE A  67      17.919  58.960 116.587  1.00  0.40           C  
ATOM    490  CG2 ILE A  67      19.015  61.140 115.938  1.00  0.40           C  
ATOM    491  CD1 ILE A  67      19.119  58.104 116.207  1.00  0.42           C  
ATOM    492  N   THR A  68      16.013  63.539 115.914  1.00  0.43           N  
ATOM    493  CA  THR A  68      15.680  64.904 115.520  1.00  0.43           C  
ATOM    494  C   THR A  68      16.927  65.653 115.061  1.00  0.42           C  
ATOM    495  CB  THR A  68      15.013  65.671 116.677  1.00  0.41           C  
ATOM    496  O   THR A  68      16.841  66.565 114.235  1.00  0.41           O  
ATOM    497  CG2 THR A  68      13.506  65.438 116.695  1.00  0.37           C  
ATOM    498  OG1 THR A  68      15.569  65.227 117.921  1.00  0.39           O  
ATOM    499  N   SER A  69      18.271  65.279 115.082  1.00  0.40           N  
ATOM    500  CA  SER A  69      19.577  65.813 114.709  1.00  0.44           C  
ATOM    501  C   SER A  69      20.701  64.875 115.139  1.00  0.40           C  
ATOM    502  CB  SER A  69      19.789  67.194 115.330  1.00  0.39           C  
ATOM    503  O   SER A  69      20.811  64.530 116.318  1.00  0.40           O  
ATOM    504  OG  SER A  69      20.864  67.171 116.254  1.00  0.40           O  
ATOM    505  N   LEU A  70      21.324  64.115 114.226  1.00  0.45           N  
ATOM    506  CA  LEU A  70      22.487  63.259 114.432  1.00  0.46           C  
ATOM    507  C   LEU A  70      23.690  63.778 113.650  1.00  0.45           C  
ATOM    508  CB  LEU A  70      22.175  61.820 114.013  1.00  0.43           C  
ATOM    509  O   LEU A  70      23.652  63.848 112.420  1.00  0.45           O  
ATOM    510  CG  LEU A  70      23.217  60.764 114.386  1.00  0.42           C  
ATOM    511  CD1 LEU A  70      23.077  60.375 115.854  1.00  0.41           C  
ATOM    512  CD2 LEU A  70      23.082  59.539 113.488  1.00  0.43           C  
ATOM    513  N   THR A  71      24.517  64.510 114.347  1.00  0.42           N  
ATOM    514  CA  THR A  71      25.915  64.732 113.997  1.00  0.44           C  
ATOM    515  C   THR A  71      26.767  63.524 114.376  1.00  0.42           C  
ATOM    516  CB  THR A  71      26.471  65.991 114.688  1.00  0.41           C  
ATOM    517  O   THR A  71      26.925  63.216 115.559  1.00  0.41           O  
ATOM    518  CG2 THR A  71      27.749  66.473 114.009  1.00  0.39           C  
ATOM    519  OG1 THR A  71      25.489  67.034 114.628  1.00  0.39           O  
ATOM    520  N   VAL A  72      27.027  62.406 113.439  1.00  0.41           N  
ATOM    521  CA  VAL A  72      27.862  61.234 113.682  1.00  0.45           C  
ATOM    522  C   VAL A  72      29.074  61.261 112.755  1.00  0.41           C  
ATOM    523  CB  VAL A  72      27.069  59.922 113.485  1.00  0.40           C  
ATOM    524  O   VAL A  72      28.930  61.396 111.538  1.00  0.42           O  
ATOM    525  CG1 VAL A  72      27.748  58.766 114.217  1.00  0.40           C  
ATOM    526  CG2 VAL A  72      25.629  60.092 113.967  1.00  0.39           C  
ATOM    527  N   THR A  73      30.323  61.417 113.298  1.00  0.44           N  
ATOM    528  CA  THR A  73      31.660  61.294 112.728  1.00  0.45           C  
ATOM    529  C   THR A  73      31.866  59.906 112.128  1.00  0.44           C  
ATOM    530  CB  THR A  73      32.745  61.565 113.787  1.00  0.43           C  
ATOM    531  O   THR A  73      32.490  59.766 111.074  1.00  0.43           O  
ATOM    532  CG2 THR A  73      33.543  62.819 113.447  1.00  0.41           C  
ATOM    533  OG1 THR A  73      32.123  61.740 115.066  1.00  0.41           O  
ATOM    534  N   ASN A  74      31.243  58.646 112.345  1.00  0.47           N  
ATOM    535  CA  ASN A  74      31.393  57.226 112.044  1.00  0.49           C  
ATOM    536  C   ASN A  74      30.211  56.415 112.565  1.00  0.47           C  
ATOM    537  CB  ASN A  74      32.703  56.689 112.625  1.00  0.45           C  
ATOM    538  O   ASN A  74      30.015  56.303 113.777  1.00  0.46           O  
ATOM    539  CG  ASN A  74      33.905  57.027 111.765  1.00  0.45           C  
ATOM    540  ND2 ASN A  74      35.086  57.032 112.372  1.00  0.45           N  
ATOM    541  OD1 ASN A  74      33.773  57.282 110.565  1.00  0.46           O  
ATOM    542  N   LEU A  75      29.019  56.052 111.782  1.00  0.46           N  
ATOM    543  CA  LEU A  75      27.851  55.213 112.023  1.00  0.48           C  
ATOM    544  C   LEU A  75      28.060  53.813 111.454  1.00  0.46           C  
ATOM    545  CB  LEU A  75      26.600  55.845 111.407  1.00  0.44           C  
ATOM    546  O   LEU A  75      28.126  53.638 110.235  1.00  0.46           O  
ATOM    547  CG  LEU A  75      25.262  55.207 111.784  1.00  0.44           C  
ATOM    548  CD1 LEU A  75      24.825  55.672 113.169  1.00  0.43           C  
ATOM    549  CD2 LEU A  75      24.199  55.538 110.742  1.00  0.44           C  
ATOM    550  N   THR A  76      28.491  52.861 112.204  1.00  0.44           N  
ATOM    551  CA  THR A  76      28.358  51.410 112.138  1.00  0.45           C  
ATOM    552  C   THR A  76      27.079  50.953 112.833  1.00  0.44           C  
ATOM    553  CB  THR A  76      29.571  50.708 112.775  1.00  0.43           C  
ATOM    554  O   THR A  76      26.919  51.144 114.040  1.00  0.43           O  
ATOM    555  CG2 THR A  76      29.714  49.280 112.259  1.00  0.42           C  
ATOM    556  OG1 THR A  76      30.761  51.440 112.458  1.00  0.40           O  
ATOM    557  N   VAL A  77      25.774  50.680 112.185  1.00  0.43           N  
ATOM    558  CA  VAL A  77      24.507  50.127 112.650  1.00  0.46           C  
ATOM    559  C   VAL A  77      24.495  48.614 112.438  1.00  0.43           C  
ATOM    560  CB  VAL A  77      23.305  50.776 111.927  1.00  0.42           C  
ATOM    561  O   VAL A  77      24.490  48.141 111.299  1.00  0.43           O  
ATOM    562  CG1 VAL A  77      21.989  50.338 112.567  1.00  0.41           C  
ATOM    563  CG2 VAL A  77      23.431  52.298 111.945  1.00  0.41           C  
ATOM    564  N   SER A  78      24.884  47.744 113.300  1.00  0.41           N  
ATOM    565  CA  SER A  78      24.803  46.341 113.693  1.00  0.43           C  
ATOM    566  C   SER A  78      23.583  46.083 114.571  1.00  0.41           C  
ATOM    567  CB  SER A  78      26.072  45.917 114.433  1.00  0.39           C  
ATOM    568  O   SER A  78      23.398  46.742 115.596  1.00  0.40           O  
ATOM    569  OG  SER A  78      26.068  46.410 115.762  1.00  0.39           O  
ATOM    570  N   GLY A  79      22.258  45.789 113.972  1.00  0.40           N  
ATOM    571  CA  GLY A  79      21.117  45.082 114.532  1.00  0.41           C  
ATOM    572  C   GLY A  79      19.819  45.371 113.803  1.00  0.40           C  
ATOM    573  O   GLY A  79      19.644  46.454 113.241  1.00  0.38           O  
ATOM    574  N   ASN A  80      19.086  44.216 113.285  1.00  0.44           N  
ATOM    575  CA  ASN A  80      17.906  43.640 112.649  1.00  0.44           C  
ATOM    576  C   ASN A  80      16.664  44.493 112.896  1.00  0.44           C  
ATOM    577  CB  ASN A  80      17.674  42.210 113.142  1.00  0.39           C  
ATOM    578  O   ASN A  80      16.326  44.787 114.043  1.00  0.42           O  
ATOM    579  CG  ASN A  80      18.634  41.215 112.519  1.00  0.37           C  
ATOM    580  ND2 ASN A  80      18.797  40.066 113.164  1.00  0.38           N  
ATOM    581  OD1 ASN A  80      19.224  41.478 111.468  1.00  0.42           O  
ATOM    582  N   ASN A  81      16.531  45.720 112.115  1.00  0.44           N  
ATOM    583  CA  ASN A  81      15.203  46.150 111.690  1.00  0.45           C  
ATOM    584  C   ASN A  81      14.996  47.644 111.925  1.00  0.43           C  
ATOM    585  CB  ASN A  81      14.121  45.344 112.413  1.00  0.39           C  
ATOM    586  O   ASN A  81      14.927  48.093 113.070  1.00  0.41           O  
ATOM    587  CG  ASN A  81      13.851  44.007 111.752  1.00  0.37           C  
ATOM    588  ND2 ASN A  81      13.260  43.084 112.502  1.00  0.36           N  
ATOM    589  OD1 ASN A  81      14.172  43.804 110.579  1.00  0.40           O  
ATOM    590  N   TYR A  82      15.453  48.590 111.023  1.00  0.43           N  
ATOM    591  CA  TYR A  82      14.844  49.905 110.862  1.00  0.46           C  
ATOM    592  C   TYR A  82      13.479  49.797 110.193  1.00  0.43           C  
ATOM    593  CB  TYR A  82      15.756  50.823 110.041  1.00  0.41           C  
ATOM    594  O   TYR A  82      13.379  49.389 109.034  1.00  0.43           O  
ATOM    595  CG  TYR A  82      16.479  51.858 110.868  1.00  0.40           C  
ATOM    596  CD1 TYR A  82      15.919  53.114 111.093  1.00  0.38           C  
ATOM    597  CD2 TYR A  82      17.723  51.583 111.426  1.00  0.40           C  
ATOM    598  CE1 TYR A  82      16.582  54.071 111.853  1.00  0.39           C  
ATOM    599  CE2 TYR A  82      18.395  52.534 112.188  1.00  0.41           C  
ATOM    600  OH  TYR A  82      18.478  54.717 113.149  1.00  0.30           O  
ATOM    601  CZ  TYR A  82      17.817  53.772 112.396  1.00  0.37           C  
ATOM    602  N   SER A  83      12.402  49.452 110.915  1.00  0.40           N  
ATOM    603  CA  SER A  83      10.962  49.608 110.738  1.00  0.42           C  
ATOM    604  C   SER A  83      10.436  50.811 111.513  1.00  0.40           C  
ATOM    605  CB  SER A  83      10.227  48.343 111.184  1.00  0.38           C  
ATOM    606  O   SER A  83      10.689  50.942 112.713  1.00  0.39           O  
ATOM    607  OG  SER A  83      10.150  48.278 112.598  1.00  0.39           O  
ATOM    608  N   GLY A  84      10.662  52.183 110.934  1.00  0.36           N  
ATOM    609  CA  GLY A  84       9.685  53.184 111.334  1.00  0.37           C  
ATOM    610  C   GLY A  84      10.318  54.461 111.853  1.00  0.36           C  
ATOM    611  O   GLY A  84      11.107  54.429 112.800  1.00  0.34           O  
ATOM    612  N   GLY A  85      10.824  55.453 110.839  1.00  0.35           N  
ATOM    613  CA  GLY A  85      10.696  56.896 110.959  1.00  0.36           C  
ATOM    614  C   GLY A  85      11.337  57.650 109.809  1.00  0.35           C  
ATOM    615  O   GLY A  85      12.406  57.266 109.328  1.00  0.34           O  
ATOM    616  N   VAL A  86      10.472  58.019 108.717  1.00  0.40           N  
ATOM    617  CA  VAL A  86      10.825  59.157 107.875  1.00  0.41           C  
ATOM    618  C   VAL A  86      12.040  59.875 108.458  1.00  0.40           C  
ATOM    619  CB  VAL A  86       9.643  60.143 107.729  1.00  0.38           C  
ATOM    620  O   VAL A  86      11.998  60.359 109.592  1.00  0.38           O  
ATOM    621  CG1 VAL A  86      10.001  61.276 106.770  1.00  0.37           C  
ATOM    622  CG2 VAL A  86       8.392  59.408 107.251  1.00  0.37           C  
ATOM    623  N   ILE A  87      13.281  59.470 108.292  1.00  0.39           N  
ATOM    624  CA  ILE A  87      14.421  60.379 108.340  1.00  0.41           C  
ATOM    625  C   ILE A  87      14.102  61.649 107.553  1.00  0.39           C  
ATOM    626  CB  ILE A  87      15.700  59.712 107.784  1.00  0.38           C  
ATOM    627  O   ILE A  87      13.919  61.602 106.335  1.00  0.39           O  
ATOM    628  CG1 ILE A  87      16.033  58.448 108.585  1.00  0.36           C  
ATOM    629  CG2 ILE A  87      16.873  60.697 107.801  1.00  0.36           C  
ATOM    630  CD1 ILE A  87      17.258  57.700 108.077  1.00  0.36           C  
ATOM    631  N   GLY A  88      13.137  62.550 107.983  1.00  0.37           N  
ATOM    632  CA  GLY A  88      12.672  63.924 107.874  1.00  0.37           C  
ATOM    633  C   GLY A  88      13.757  64.888 107.434  1.00  0.37           C  
ATOM    634  O   GLY A  88      14.918  64.744 107.822  1.00  0.35           O  
ATOM    635  N   VAL A  89      13.829  65.371 106.154  1.00  0.43           N  
ATOM    636  CA  VAL A  89      14.144  66.679 105.588  1.00  0.45           C  
ATOM    637  C   VAL A  89      15.107  67.423 106.510  1.00  0.43           C  
ATOM    638  CB  VAL A  89      12.868  67.520 105.359  1.00  0.40           C  
ATOM    639  O   VAL A  89      14.789  67.681 107.673  1.00  0.42           O  
ATOM    640  CG1 VAL A  89      13.182  68.762 104.528  1.00  0.38           C  
ATOM    641  CG2 VAL A  89      11.789  66.677 104.681  1.00  0.39           C  
ATOM    642  N   GLY A  90      16.368  67.242 106.580  1.00  0.39           N  
ATOM    643  CA  GLY A  90      17.329  68.225 107.054  1.00  0.39           C  
ATOM    644  C   GLY A  90      18.607  67.603 107.584  1.00  0.39           C  
ATOM    645  O   GLY A  90      18.758  67.415 108.793  1.00  0.37           O  
ATOM    646  N   ILE A  91      19.024  66.515 106.859  1.00  0.37           N  
ATOM    647  CA  ILE A  91      20.427  66.261 107.166  1.00  0.40           C  
ATOM    648  C   ILE A  91      21.309  66.828 106.057  1.00  0.37           C  
ATOM    649  CB  ILE A  91      20.702  64.751 107.350  1.00  0.35           C  
ATOM    650  O   ILE A  91      21.132  66.495 104.883  1.00  0.36           O  
ATOM    651  CG1 ILE A  91      19.824  64.181 108.470  1.00  0.35           C  
ATOM    652  CG2 ILE A  91      22.185  64.503 107.637  1.00  0.34           C  
ATOM    653  CD1 ILE A  91      19.952  62.675 108.652  1.00  0.35           C  
ATOM    654  N   SER A  92      21.761  68.168 106.100  1.00  0.39           N  
ATOM    655  CA  SER A  92      23.043  68.750 105.713  1.00  0.41           C  
ATOM    656  C   SER A  92      24.207  67.892 106.197  1.00  0.39           C  
ATOM    657  CB  SER A  92      23.177  70.168 106.270  1.00  0.38           C  
ATOM    658  O   SER A  92      24.385  67.700 107.402  1.00  0.38           O  
ATOM    659  OG  SER A  92      24.395  70.759 105.850  1.00  0.36           O  
ATOM    660  N   VAL A  93      24.463  66.788 105.586  1.00  0.42           N  
ATOM    661  CA  VAL A  93      25.739  66.087 105.684  1.00  0.45           C  
ATOM    662  C   VAL A  93      26.869  67.001 105.217  1.00  0.42           C  
ATOM    663  CB  VAL A  93      25.733  64.781 104.858  1.00  0.42           C  
ATOM    664  O   VAL A  93      26.894  67.427 104.060  1.00  0.42           O  
ATOM    665  CG1 VAL A  93      26.938  63.911 105.214  1.00  0.40           C  
ATOM    666  CG2 VAL A  93      24.431  64.014 105.081  1.00  0.40           C  
ATOM    667  N   GLY A  94      27.374  67.978 106.052  1.00  0.41           N  
ATOM    668  CA  GLY A  94      28.602  68.750 106.156  1.00  0.40           C  
ATOM    669  C   GLY A  94      29.819  68.006 105.640  1.00  0.40           C  
ATOM    670  O   GLY A  94      29.878  66.777 105.710  1.00  0.39           O  
ATOM    671  N   THR A  95      30.446  68.452 104.472  1.00  0.41           N  
ATOM    672  CA  THR A  95      31.801  68.454 103.931  1.00  0.42           C  
ATOM    673  C   THR A  95      32.626  67.323 104.538  1.00  0.41           C  
ATOM    674  CB  THR A  95      32.503  69.800 104.187  1.00  0.38           C  
ATOM    675  O   THR A  95      32.770  67.239 105.759  1.00  0.39           O  
ATOM    676  CG2 THR A  95      32.209  70.794 103.068  1.00  0.38           C  
ATOM    677  OG1 THR A  95      32.041  70.345 105.429  1.00  0.37           O  
ATOM    678  N   ALA A  96      32.297  65.870 104.288  1.00  0.44           N  
ATOM    679  CA  ALA A  96      33.210  64.735 104.401  1.00  0.45           C  
ATOM    680  C   ALA A  96      32.523  63.543 105.061  1.00  0.44           C  
ATOM    681  CB  ALA A  96      34.456  65.131 105.189  1.00  0.40           C  
ATOM    682  O   ALA A  96      33.177  62.724 105.711  1.00  0.42           O  
ATOM    683  N   GLY A  97      31.055  63.141 104.898  1.00  0.39           N  
ATOM    684  CA  GLY A  97      30.589  61.909 105.514  1.00  0.40           C  
ATOM    685  C   GLY A  97      29.962  60.946 104.524  1.00  0.39           C  
ATOM    686  O   GLY A  97      29.245  61.364 103.613  1.00  0.38           O  
ATOM    687  N   ILE A  98      30.742  59.885 103.955  1.00  0.46           N  
ATOM    688  CA  ILE A  98      30.273  58.639 103.360  1.00  0.47           C  
ATOM    689  C   ILE A  98      29.028  58.152 104.098  1.00  0.46           C  
ATOM    690  CB  ILE A  98      31.370  57.552 103.385  1.00  0.45           C  
ATOM    691  O   ILE A  98      29.074  57.895 105.304  1.00  0.46           O  
ATOM    692  CG1 ILE A  98      32.615  58.032 102.630  1.00  0.41           C  
ATOM    693  CG2 ILE A  98      30.844  56.240 102.796  1.00  0.42           C  
ATOM    694  CD1 ILE A  98      33.799  57.079 102.719  1.00  0.42           C  
ATOM    695  N   ILE A  99      27.681  58.398 103.613  1.00  0.44           N  
ATOM    696  CA  ILE A  99      26.472  57.672 103.985  1.00  0.46           C  
ATOM    697  C   ILE A  99      26.602  56.207 103.574  1.00  0.44           C  
ATOM    698  CB  ILE A  99      25.215  58.300 103.341  1.00  0.44           C  
ATOM    699  O   ILE A  99      26.704  55.896 102.385  1.00  0.43           O  
ATOM    700  CG1 ILE A  99      25.070  59.765 103.770  1.00  0.41           C  
ATOM    701  CG2 ILE A  99      23.963  57.496 103.704  1.00  0.42           C  
ATOM    702  CD1 ILE A  99      23.889  60.483 103.131  1.00  0.43           C  
ATOM    703  N   THR A 100      27.067  55.138 104.360  1.00  0.45           N  
ATOM    704  CA  THR A 100      26.961  53.686 104.272  1.00  0.46           C  
ATOM    705  C   THR A 100      25.602  53.211 104.778  1.00  0.45           C  
ATOM    706  CB  THR A 100      28.080  52.994 105.073  1.00  0.44           C  
ATOM    707  O   THR A 100      25.251  53.440 105.937  1.00  0.44           O  
ATOM    708  CG2 THR A 100      28.914  52.082 104.178  1.00  0.42           C  
ATOM    709  OG1 THR A 100      28.934  53.991 105.648  1.00  0.39           O  
ATOM    710  N   ALA A 101      24.550  52.962 103.863  1.00  0.44           N  
ATOM    711  CA  ALA A 101      23.368  52.167 104.187  1.00  0.46           C  
ATOM    712  C   ALA A 101      23.614  50.684 103.925  1.00  0.44           C  
ATOM    713  CB  ALA A 101      22.164  52.654 103.383  1.00  0.43           C  
ATOM    714  O   ALA A 101      24.064  50.306 102.841  1.00  0.44           O  
ATOM    715  N   THR A 102      23.856  49.866 104.806  1.00  0.43           N  
ATOM    716  CA  THR A 102      24.093  48.427 104.796  1.00  0.44           C  
ATOM    717  C   THR A 102      22.856  47.678 104.308  1.00  0.43           C  
ATOM    718  CB  THR A 102      24.486  47.916 106.195  1.00  0.41           C  
ATOM    719  O   THR A 102      22.961  46.559 103.802  1.00  0.41           O  
ATOM    720  CG2 THR A 102      25.998  47.757 106.317  1.00  0.37           C  
ATOM    721  OG1 THR A 102      24.033  48.849 107.183  1.00  0.35           O  
ATOM    722  N   GLU A 103      21.691  48.188 103.767  1.00  0.43           N  
ATOM    723  CA  GLU A 103      20.522  47.583 103.137  1.00  0.45           C  
ATOM    724  C   GLU A 103      19.481  48.638 102.774  1.00  0.44           C  
ATOM    725  CB  GLU A 103      19.901  46.527 104.056  1.00  0.42           C  
ATOM    726  O   GLU A 103      18.777  49.150 103.647  1.00  0.43           O  
ATOM    727  CG  GLU A 103      20.628  45.190 104.035  1.00  0.41           C  
ATOM    728  CD  GLU A 103      19.842  44.070 104.698  1.00  0.46           C  
ATOM    729  OE1 GLU A 103      18.804  44.353 105.339  1.00  0.49           O  
ATOM    730  OE2 GLU A 103      20.267  42.900 104.576  1.00  0.43           O  
ATOM    731  N   PRO A 104      19.649  49.423 101.666  1.00  0.44           N  
ATOM    732  CA  PRO A 104      18.541  50.205 101.111  1.00  0.45           C  
ATOM    733  C   PRO A 104      17.310  49.352 100.811  1.00  0.45           C  
ATOM    734  CB  PRO A 104      19.130  50.786  99.823  1.00  0.41           C  
ATOM    735  O   PRO A 104      17.349  48.497  99.922  1.00  0.44           O  
ATOM    736  CG  PRO A 104      20.429  50.070  99.640  1.00  0.40           C  
ATOM    737  CD  PRO A 104      20.702  49.254 100.870  1.00  0.43           C  
ATOM    738  N   THR A 105      16.720  48.688 101.760  1.00  0.46           N  
ATOM    739  CA  THR A 105      15.353  48.264 101.479  1.00  0.47           C  
ATOM    740  C   THR A 105      14.389  49.443 101.582  1.00  0.46           C  
ATOM    741  CB  THR A 105      14.906  47.146 102.439  1.00  0.43           C  
ATOM    742  O   THR A 105      13.179  49.278 101.416  1.00  0.44           O  
ATOM    743  CG2 THR A 105      15.456  45.793 102.001  1.00  0.40           C  
ATOM    744  OG1 THR A 105      15.382  47.439 103.758  1.00  0.40           O  
ATOM    745  N   GLY A 106      14.914  50.923 101.217  1.00  0.43           N  
ATOM    746  CA  GLY A 106      14.028  52.064 101.048  1.00  0.45           C  
ATOM    747  C   GLY A 106      14.524  53.056 100.013  1.00  0.43           C  
ATOM    748  O   GLY A 106      15.721  53.113  99.723  1.00  0.42           O  
ATOM    749  N   ILE A 107      13.844  53.218  98.853  1.00  0.51           N  
ATOM    750  CA  ILE A 107      14.106  54.343  97.962  1.00  0.52           C  
ATOM    751  C   ILE A 107      14.761  55.479  98.744  1.00  0.51           C  
ATOM    752  CB  ILE A 107      12.811  54.838  97.281  1.00  0.49           C  
ATOM    753  O   ILE A 107      14.155  56.041  99.659  1.00  0.50           O  
ATOM    754  CG1 ILE A 107      12.133  53.690  96.524  1.00  0.45           C  
ATOM    755  CG2 ILE A 107      13.108  56.012  96.344  1.00  0.46           C  
ATOM    756  CD1 ILE A 107      10.780  54.054  95.930  1.00  0.45           C  
ATOM    757  N   VAL A 108      16.143  55.445  99.105  1.00  0.48           N  
ATOM    758  CA  VAL A 108      16.808  56.706  99.416  1.00  0.50           C  
ATOM    759  C   VAL A 108      16.582  57.703  98.282  1.00  0.48           C  
ATOM    760  CB  VAL A 108      18.321  56.506  99.656  1.00  0.48           C  
ATOM    761  O   VAL A 108      16.935  57.435  97.131  1.00  0.47           O  
ATOM    762  CG1 VAL A 108      18.983  57.824 100.054  1.00  0.45           C  
ATOM    763  CG2 VAL A 108      18.555  55.442 100.727  1.00  0.46           C  
ATOM    764  N   THR A 109      15.526  58.565  98.296  1.00  0.51           N  
ATOM    765  CA  THR A 109      15.432  59.797  97.520  1.00  0.52           C  
ATOM    766  C   THR A 109      16.560  60.756  97.889  1.00  0.51           C  
ATOM    767  CB  THR A 109      14.074  60.489  97.734  1.00  0.50           C  
ATOM    768  O   THR A 109      16.687  61.156  99.049  1.00  0.50           O  
ATOM    769  CG2 THR A 109      13.867  61.617  96.729  1.00  0.47           C  
ATOM    770  OG1 THR A 109      13.024  59.527  97.579  1.00  0.46           O  
ATOM    771  N   TYR A 110      17.594  60.766  97.129  1.00  0.48           N  
ATOM    772  CA  TYR A 110      18.621  61.802  97.129  1.00  0.52           C  
ATOM    773  C   TYR A 110      18.156  63.031  96.358  1.00  0.49           C  
ATOM    774  CB  TYR A 110      19.923  61.268  96.523  1.00  0.48           C  
ATOM    775  O   TYR A 110      17.655  62.916  95.237  1.00  0.49           O  
ATOM    776  CG  TYR A 110      21.124  62.139  96.802  1.00  0.49           C  
ATOM    777  CD1 TYR A 110      21.538  63.102  95.884  1.00  0.46           C  
ATOM    778  CD2 TYR A 110      21.846  62.002  97.982  1.00  0.47           C  
ATOM    779  CE1 TYR A 110      22.645  63.906  96.135  1.00  0.43           C  
ATOM    780  CE2 TYR A 110      22.955  62.800  98.244  1.00  0.46           C  
ATOM    781  OH  TYR A 110      24.442  64.541  97.570  1.00  0.31           O  
ATOM    782  CZ  TYR A 110      23.346  63.748  97.316  1.00  0.43           C  
ATOM    783  N   TYR A 111      17.980  64.302  96.956  1.00  0.56           N  
ATOM    784  CA  TYR A 111      17.733  65.671  96.517  1.00  0.55           C  
ATOM    785  C   TYR A 111      19.041  66.437  96.357  1.00  0.56           C  
ATOM    786  CB  TYR A 111      16.820  66.397  97.509  1.00  0.53           C  
ATOM    787  O   TYR A 111      19.548  67.019  97.319  1.00  0.54           O  
ATOM    788  CG  TYR A 111      15.425  65.824  97.582  1.00  0.51           C  
ATOM    789  CD1 TYR A 111      14.437  66.228  96.687  1.00  0.49           C  
ATOM    790  CD2 TYR A 111      15.093  64.879  98.546  1.00  0.50           C  
ATOM    791  CE1 TYR A 111      13.150  65.704  96.752  1.00  0.51           C  
ATOM    792  CE2 TYR A 111      13.809  64.349  98.621  1.00  0.51           C  
ATOM    793  OH  TYR A 111      11.574  64.244  97.790  1.00  0.51           O  
ATOM    794  CZ  TYR A 111      12.846  64.766  97.721  1.00  0.49           C  
ATOM    795  N   GLY A 112      20.045  65.792  95.507  1.00  0.51           N  
ATOM    796  CA  GLY A 112      21.217  66.486  94.999  1.00  0.52           C  
ATOM    797  C   GLY A 112      21.620  66.035  93.607  1.00  0.51           C  
ATOM    798  O   GLY A 112      20.963  65.179  93.012  1.00  0.51           O  
ATOM    799  N   ASP A 113      22.363  66.854  92.591  1.00  0.48           N  
ATOM    800  CA  ASP A 113      22.837  66.500  91.256  1.00  0.47           C  
ATOM    801  C   ASP A 113      23.722  65.256  91.300  1.00  0.47           C  
ATOM    802  CB  ASP A 113      23.601  67.668  90.630  1.00  0.46           C  
ATOM    803  O   ASP A 113      24.228  64.811  90.268  1.00  0.47           O  
ATOM    804  CG  ASP A 113      24.981  67.864  91.231  1.00  0.45           C  
ATOM    805  OD1 ASP A 113      25.389  67.061  92.099  1.00  0.49           O  
ATOM    806  OD2 ASP A 113      25.667  68.833  90.837  1.00  0.53           O  
ATOM    807  N   GLY A 114      23.766  64.406  92.491  1.00  0.52           N  
ATOM    808  CA  GLY A 114      24.477  63.153  92.694  1.00  0.53           C  
ATOM    809  C   GLY A 114      25.950  63.238  92.341  1.00  0.53           C  
ATOM    810  O   GLY A 114      26.655  62.228  92.350  1.00  0.52           O  
ATOM    811  N   LYS A 115      26.530  64.393  91.798  1.00  0.54           N  
ATOM    812  CA  LYS A 115      27.922  64.517  91.375  1.00  0.54           C  
ATOM    813  C   LYS A 115      28.873  64.044  92.471  1.00  0.54           C  
ATOM    814  CB  LYS A 115      28.240  65.963  90.993  1.00  0.53           C  
ATOM    815  O   LYS A 115      29.961  63.541  92.181  1.00  0.53           O  
ATOM    816  CG  LYS A 115      27.778  66.351  89.596  1.00  0.51           C  
ATOM    817  CD  LYS A 115      28.178  67.779  89.251  1.00  0.52           C  
ATOM    818  CE  LYS A 115      27.662  68.190  87.878  1.00  0.48           C  
ATOM    819  NZ  LYS A 115      27.832  69.654  87.637  1.00  0.45           N  
ATOM    820  N   GLU A 116      28.394  63.957  93.926  1.00  0.53           N  
ATOM    821  CA  GLU A 116      29.251  63.611  95.055  1.00  0.53           C  
ATOM    822  C   GLU A 116      28.802  62.308  95.710  1.00  0.53           C  
ATOM    823  CB  GLU A 116      29.263  64.741  96.088  1.00  0.52           C  
ATOM    824  O   GLU A 116      29.355  61.898  96.733  1.00  0.52           O  
ATOM    825  CG  GLU A 116      29.806  66.058  95.552  1.00  0.51           C  
ATOM    826  CD  GLU A 116      31.273  66.282  95.884  1.00  0.52           C  
ATOM    827  OE1 GLU A 116      31.791  65.627  96.817  1.00  0.54           O  
ATOM    828  OE2 GLU A 116      31.908  67.121  95.208  1.00  0.49           O  
ATOM    829  N   LEU A 117      27.745  61.559  95.086  1.00  0.54           N  
ATOM    830  CA  LEU A 117      27.487  60.182  95.492  1.00  0.54           C  
ATOM    831  C   LEU A 117      28.596  59.255  95.004  1.00  0.54           C  
ATOM    832  CB  LEU A 117      26.135  59.708  94.954  1.00  0.52           C  
ATOM    833  O   LEU A 117      28.890  59.209  93.808  1.00  0.53           O  
ATOM    834  CG  LEU A 117      24.894  60.354  95.573  1.00  0.52           C  
ATOM    835  CD1 LEU A 117      23.652  60.001  94.761  1.00  0.49           C  
ATOM    836  CD2 LEU A 117      24.732  59.918  97.025  1.00  0.49           C  
ATOM    837  N   LEU A 118      29.543  58.958  95.798  1.00  0.54           N  
ATOM    838  CA  LEU A 118      30.442  57.812  95.723  1.00  0.55           C  
ATOM    839  C   LEU A 118      29.676  56.507  95.910  1.00  0.54           C  
ATOM    840  CB  LEU A 118      31.545  57.925  96.778  1.00  0.52           C  
ATOM    841  O   LEU A 118      28.590  56.498  96.495  1.00  0.52           O  
ATOM    842  CG  LEU A 118      32.530  59.083  96.608  1.00  0.51           C  
ATOM    843  CD1 LEU A 118      33.318  59.302  97.895  1.00  0.47           C  
ATOM    844  CD2 LEU A 118      33.471  58.818  95.438  1.00  0.48           C  
ATOM    845  N   ASN A 119      29.788  55.512  95.051  1.00  0.51           N  
ATOM    846  CA  ASN A 119      29.273  54.150  94.949  1.00  0.52           C  
ATOM    847  C   ASN A 119      27.796  54.137  94.565  1.00  0.51           C  
ATOM    848  CB  ASN A 119      29.487  53.395  96.262  1.00  0.49           C  
ATOM    849  O   ASN A 119      27.015  53.358  95.114  1.00  0.49           O  
ATOM    850  CG  ASN A 119      30.953  53.148  96.561  1.00  0.48           C  
ATOM    851  ND2 ASN A 119      31.310  53.180  97.839  1.00  0.44           N  
ATOM    852  OD1 ASN A 119      31.757  52.931  95.651  1.00  0.48           O  
ATOM    853  N   LEU A 120      27.182  55.275  93.862  1.00  0.48           N  
ATOM    854  CA  LEU A 120      25.982  55.047  93.064  1.00  0.48           C  
ATOM    855  C   LEU A 120      26.196  53.908  92.073  1.00  0.48           C  
ATOM    856  CB  LEU A 120      25.585  56.322  92.316  1.00  0.48           C  
ATOM    857  O   LEU A 120      27.273  53.784  91.486  1.00  0.47           O  
ATOM    858  CG  LEU A 120      25.092  57.487  93.175  1.00  0.48           C  
ATOM    859  CD1 LEU A 120      25.021  58.765  92.346  1.00  0.45           C  
ATOM    860  CD2 LEU A 120      23.733  57.164  93.786  1.00  0.45           C  
ATOM    861  N   PRO A 121      25.423  52.666  92.162  1.00  0.49           N  
ATOM    862  CA  PRO A 121      25.584  51.985  90.876  1.00  0.49           C  
ATOM    863  C   PRO A 121      25.676  52.957  89.701  1.00  0.50           C  
ATOM    864  CB  PRO A 121      24.323  51.123  90.773  1.00  0.48           C  
ATOM    865  O   PRO A 121      24.905  53.917  89.628  1.00  0.49           O  
ATOM    866  CG  PRO A 121      23.429  51.623  91.861  1.00  0.48           C  
ATOM    867  CD  PRO A 121      24.218  52.553  92.738  1.00  0.49           C  
ATOM    868  N   THR A 122      26.847  53.515  89.213  1.00  0.44           N  
ATOM    869  CA  THR A 122      26.942  54.141  87.899  1.00  0.45           C  
ATOM    870  C   THR A 122      25.729  53.790  87.043  1.00  0.44           C  
ATOM    871  CB  THR A 122      28.229  53.715  87.169  1.00  0.43           C  
ATOM    872  O   THR A 122      25.274  52.644  87.041  1.00  0.43           O  
ATOM    873  CG2 THR A 122      29.440  54.474  87.701  1.00  0.40           C  
ATOM    874  OG1 THR A 122      28.437  52.310  87.361  1.00  0.35           O  
ATOM    875  N   SER A 123      24.500  54.710  86.910  1.00  0.48           N  
ATOM    876  CA  SER A 123      23.663  54.394  85.757  1.00  0.48           C  
ATOM    877  C   SER A 123      24.385  53.465  84.787  1.00  0.48           C  
ATOM    878  CB  SER A 123      23.242  55.674  85.034  1.00  0.47           C  
ATOM    879  O   SER A 123      25.604  53.554  84.625  1.00  0.47           O  
ATOM    880  OG  SER A 123      23.570  55.604  83.656  1.00  0.46           O  
ATOM    881  N   GLN A 124      23.969  52.190  84.685  1.00  0.45           N  
ATOM    882  CA  GLN A 124      24.393  51.437  83.509  1.00  0.46           C  
ATOM    883  C   GLN A 124      24.577  52.356  82.304  1.00  0.45           C  
ATOM    884  CB  GLN A 124      23.381  50.338  83.181  1.00  0.44           C  
ATOM    885  O   GLN A 124      25.282  52.009  81.354  1.00  0.44           O  
ATOM    886  CG  GLN A 124      23.414  49.164  84.150  1.00  0.44           C  
ATOM    887  CD  GLN A 124      22.672  47.949  83.625  1.00  0.48           C  
ATOM    888  NE2 GLN A 124      22.915  46.795  84.238  1.00  0.39           N  
ATOM    889  OE1 GLN A 124      21.887  48.046  82.677  1.00  0.48           O  
ATOM    890  N   TRP A 125      24.148  53.552  82.256  1.00  0.54           N  
ATOM    891  CA  TRP A 125      24.424  54.639  81.322  1.00  0.57           C  
ATOM    892  C   TRP A 125      25.323  55.692  81.963  1.00  0.54           C  
ATOM    893  CB  TRP A 125      23.120  55.284  80.846  1.00  0.52           C  
ATOM    894  O   TRP A 125      24.980  56.259  83.003  1.00  0.53           O  
ATOM    895  CG  TRP A 125      22.176  54.329  80.179  1.00  0.51           C  
ATOM    896  CD1 TRP A 125      21.113  53.686  80.751  1.00  0.47           C  
ATOM    897  CD2 TRP A 125      22.214  53.904  78.813  1.00  0.47           C  
ATOM    898  CE2 TRP A 125      21.142  53.003  78.626  1.00  0.48           C  
ATOM    899  CE3 TRP A 125      23.051  54.198  77.728  1.00  0.55           C  
ATOM    900  NE1 TRP A 125      20.487  52.888  79.822  1.00  0.52           N  
ATOM    901  CH2 TRP A 125      21.719  52.699  76.351  1.00  0.49           C  
ATOM    902  CZ2 TRP A 125      20.886  52.393  77.396  1.00  0.54           C  
ATOM    903  CZ3 TRP A 125      22.793  53.590  76.505  1.00  0.46           C  
ATOM    904  N   LEU A 126      26.648  55.614  81.781  1.00  0.48           N  
ATOM    905  CA  LEU A 126      27.617  56.664  82.076  1.00  0.48           C  
ATOM    906  C   LEU A 126      27.663  57.692  80.951  1.00  0.48           C  
ATOM    907  CB  LEU A 126      29.009  56.064  82.292  1.00  0.47           C  
ATOM    908  O   LEU A 126      27.793  57.332  79.779  1.00  0.47           O  
ATOM    909  CG  LEU A 126      29.216  55.285  83.592  1.00  0.46           C  
ATOM    910  CD1 LEU A 126      30.347  54.274  83.430  1.00  0.43           C  
ATOM    911  CD2 LEU A 126      29.507  56.238  84.746  1.00  0.44           C  
ATOM    912  N   ASP A 127      27.117  58.927  80.934  1.00  0.53           N  
ATOM    913  CA  ASP A 127      27.579  60.119  80.230  1.00  0.52           C  
ATOM    914  C   ASP A 127      29.086  60.303  80.391  1.00  0.53           C  
ATOM    915  CB  ASP A 127      26.841  61.360  80.735  1.00  0.50           C  
ATOM    916  O   ASP A 127      29.567  60.602  81.486  1.00  0.51           O  
ATOM    917  CG  ASP A 127      26.076  62.083  79.640  1.00  0.49           C  
ATOM    918  OD1 ASP A 127      26.345  61.837  78.444  1.00  0.50           O  
ATOM    919  OD2 ASP A 127      25.199  62.908  79.975  1.00  0.52           O  
ATOM    920  N   LYS A 128      29.827  59.230  79.948  1.00  0.45           N  
ATOM    921  CA  LYS A 128      31.249  59.537  80.068  1.00  0.45           C  
ATOM    922  C   LYS A 128      31.827  60.001  78.734  1.00  0.45           C  
ATOM    923  CB  LYS A 128      32.020  58.318  80.577  1.00  0.41           C  
ATOM    924  O   LYS A 128      31.756  59.279  77.737  1.00  0.43           O  
ATOM    925  CG  LYS A 128      33.047  58.640  81.653  1.00  0.39           C  
ATOM    926  CD  LYS A 128      33.897  57.424  81.997  1.00  0.42           C  
ATOM    927  CE  LYS A 128      34.972  57.763  83.020  1.00  0.36           C  
ATOM    928  NZ  LYS A 128      35.844  56.587  83.319  1.00  0.36           N  
ATOM    929  N   ASP A 129      31.825  61.351  78.327  1.00  0.47           N  
ATOM    930  CA  ASP A 129      33.067  61.912  77.806  1.00  0.47           C  
ATOM    931  C   ASP A 129      34.272  61.406  78.597  1.00  0.47           C  
ATOM    932  CB  ASP A 129      33.021  63.441  77.839  1.00  0.44           C  
ATOM    933  O   ASP A 129      34.508  61.843  79.725  1.00  0.45           O  
ATOM    934  CG  ASP A 129      33.730  64.081  76.659  1.00  0.43           C  
ATOM    935  OD1 ASP A 129      34.481  63.382  75.946  1.00  0.46           O  
ATOM    936  OD2 ASP A 129      33.537  65.297  76.441  1.00  0.52           O  
ATOM    937  N   VAL A 130      34.326  60.072  78.669  1.00  0.46           N  
ATOM    938  CA  VAL A 130      35.632  59.583  79.099  1.00  0.49           C  
ATOM    939  C   VAL A 130      36.680  59.902  78.035  1.00  0.46           C  
ATOM    940  CB  VAL A 130      35.604  58.064  79.381  1.00  0.43           C  
ATOM    941  O   VAL A 130      37.682  59.195  77.910  1.00  0.45           O  
ATOM    942  CG1 VAL A 130      35.536  57.795  80.883  1.00  0.41           C  
ATOM    943  CG2 VAL A 130      34.425  57.410  78.663  1.00  0.42           C  
ATOM    944  N   GLY A 131      36.608  61.253  77.442  1.00  0.50           N  
ATOM    945  CA  GLY A 131      37.776  61.658  76.676  1.00  0.48           C  
ATOM    946  C   GLY A 131      38.010  60.801  75.446  1.00  0.50           C  
ATOM    947  O   GLY A 131      39.029  60.945  74.768  1.00  0.48           O  
ATOM    948  N   LEU A 132      36.973  59.922  74.962  1.00  0.47           N  
ATOM    949  CA  LEU A 132      37.150  59.196  73.710  1.00  0.47           C  
ATOM    950  C   LEU A 132      36.157  59.676  72.658  1.00  0.47           C  
ATOM    951  CB  LEU A 132      36.985  57.690  73.935  1.00  0.43           C  
ATOM    952  O   LEU A 132      36.006  59.048  71.607  1.00  0.45           O  
ATOM    953  CG  LEU A 132      38.119  56.988  74.682  1.00  0.42           C  
ATOM    954  CD1 LEU A 132      37.667  55.611  75.159  1.00  0.37           C  
ATOM    955  CD2 LEU A 132      39.354  56.873  73.795  1.00  0.39           C  
ATOM    956  N   GLY A 133      35.709  61.112  72.715  1.00  0.45           N  
ATOM    957  CA  GLY A 133      34.992  61.703  71.596  1.00  0.44           C  
ATOM    958  C   GLY A 133      33.634  61.072  71.357  1.00  0.45           C  
ATOM    959  O   GLY A 133      32.966  61.379  70.367  1.00  0.43           O  
ATOM    960  N   TYR A 134      33.071  60.234  72.268  1.00  0.46           N  
ATOM    961  CA  TYR A 134      31.701  59.774  72.070  1.00  0.47           C  
ATOM    962  C   TYR A 134      30.717  60.639  72.849  1.00  0.46           C  
ATOM    963  CB  TYR A 134      31.559  58.309  72.496  1.00  0.43           C  
ATOM    964  O   TYR A 134      30.917  60.900  74.038  1.00  0.45           O  
ATOM    965  CG  TYR A 134      32.500  57.374  71.776  1.00  0.42           C  
ATOM    966  CD1 TYR A 134      32.281  57.023  70.446  1.00  0.39           C  
ATOM    967  CD2 TYR A 134      33.607  56.838  72.425  1.00  0.41           C  
ATOM    968  CE1 TYR A 134      33.144  56.160  69.779  1.00  0.41           C  
ATOM    969  CE2 TYR A 134      34.477  55.974  71.768  1.00  0.44           C  
ATOM    970  OH  TYR A 134      35.095  54.786  69.791  1.00  0.38           O  
ATOM    971  CZ  TYR A 134      34.238  55.641  70.447  1.00  0.37           C  
ATOM    972  N   THR A 135      30.023  61.539  72.269  1.00  0.45           N  
ATOM    973  CA  THR A 135      28.879  62.353  72.666  1.00  0.46           C  
ATOM    974  C   THR A 135      27.662  61.477  72.945  1.00  0.44           C  
ATOM    975  CB  THR A 135      28.531  63.391  71.583  1.00  0.41           C  
ATOM    976  O   THR A 135      26.564  61.987  73.180  1.00  0.42           O  
ATOM    977  CG2 THR A 135      29.510  64.560  71.605  1.00  0.37           C  
ATOM    978  OG1 THR A 135      28.581  62.765  70.295  1.00  0.36           O  
ATOM    979  N   SER A 136      27.907  60.117  73.154  1.00  0.49           N  
ATOM    980  CA  SER A 136      26.794  59.180  73.277  1.00  0.50           C  
ATOM    981  C   SER A 136      27.019  58.203  74.425  1.00  0.49           C  
ATOM    982  CB  SER A 136      26.596  58.409  71.971  1.00  0.45           C  
ATOM    983  O   SER A 136      28.155  57.990  74.853  1.00  0.47           O  
ATOM    984  OG  SER A 136      26.280  59.291  70.908  1.00  0.44           O  
ATOM    985  N   ILE A 137      26.080  57.953  75.348  1.00  0.51           N  
ATOM    986  CA  ILE A 137      25.731  57.075  76.459  1.00  0.53           C  
ATOM    987  C   ILE A 137      26.538  55.782  76.369  1.00  0.52           C  
ATOM    988  CB  ILE A 137      24.218  56.762  76.478  1.00  0.50           C  
ATOM    989  O   ILE A 137      26.603  55.156  75.309  1.00  0.50           O  
ATOM    990  CG1 ILE A 137      23.407  58.024  76.164  1.00  0.45           C  
ATOM    991  CG2 ILE A 137      23.806  56.169  77.829  1.00  0.46           C  
ATOM    992  CD1 ILE A 137      21.908  57.784  76.047  1.00  0.47           C  
ATOM    993  N   TYR A 138      27.607  55.453  77.279  1.00  0.53           N  
ATOM    994  CA  TYR A 138      28.303  54.202  77.558  1.00  0.54           C  
ATOM    995  C   TYR A 138      27.648  53.460  78.717  1.00  0.53           C  
ATOM    996  CB  TYR A 138      29.778  54.466  77.874  1.00  0.51           C  
ATOM    997  O   TYR A 138      27.384  54.048  79.768  1.00  0.52           O  
ATOM    998  CG  TYR A 138      30.565  53.217  78.188  1.00  0.50           C  
ATOM    999  CD1 TYR A 138      30.812  52.838  79.506  1.00  0.46           C  
ATOM   1000  CD2 TYR A 138      31.064  52.413  77.168  1.00  0.46           C  
ATOM   1001  CE1 TYR A 138      31.538  51.688  79.800  1.00  0.46           C  
ATOM   1002  CE2 TYR A 138      31.792  51.262  77.451  1.00  0.49           C  
ATOM   1003  OH  TYR A 138      32.742  49.769  79.053  1.00  0.39           O  
ATOM   1004  CZ  TYR A 138      32.023  50.908  78.767  1.00  0.43           C  
ATOM   1005  N   ALA A 139      27.100  52.317  78.632  1.00  0.57           N  
ATOM   1006  CA  ALA A 139      26.656  51.377  79.657  1.00  0.57           C  
ATOM   1007  C   ALA A 139      27.740  50.349  79.965  1.00  0.58           C  
ATOM   1008  CB  ALA A 139      25.372  50.677  79.217  1.00  0.55           C  
ATOM   1009  O   ALA A 139      28.267  49.702  79.057  1.00  0.57           O  
ATOM   1010  N   GLN A 140      28.377  50.276  81.212  1.00  0.57           N  
ATOM   1011  CA  GLN A 140      29.290  49.274  81.750  1.00  0.58           C  
ATOM   1012  C   GLN A 140      28.586  47.932  81.936  1.00  0.57           C  
ATOM   1013  CB  GLN A 140      29.883  49.745  83.079  1.00  0.55           C  
ATOM   1014  O   GLN A 140      29.188  46.972  82.421  1.00  0.55           O  
ATOM   1015  CG  GLN A 140      31.399  49.886  83.060  1.00  0.54           C  
ATOM   1016  CD  GLN A 140      31.971  50.251  84.417  1.00  0.55           C  
ATOM   1017  NE2 GLN A 140      33.296  50.293  84.511  1.00  0.45           N  
ATOM   1018  OE1 GLN A 140      31.228  50.495  85.374  1.00  0.55           O  
ATOM   1019  N   GLY A 141      27.554  47.538  81.231  1.00  0.61           N  
ATOM   1020  CA  GLY A 141      26.805  46.295  81.144  1.00  0.60           C  
ATOM   1021  C   GLY A 141      25.859  46.250  79.959  1.00  0.61           C  
ATOM   1022  O   GLY A 141      26.036  46.989  78.988  1.00  0.59           O  
ATOM   1023  N   GLY A 142      25.113  45.140  79.916  1.00  0.64           N  
ATOM   1024  CA  GLY A 142      24.112  45.110  78.862  1.00  0.64           C  
ATOM   1025  C   GLY A 142      23.151  46.282  78.918  1.00  0.64           C  
ATOM   1026  O   GLY A 142      22.788  46.742  80.003  1.00  0.63           O  
ATOM   1027  N   VAL A 143      22.936  47.007  77.951  1.00  0.63           N  
ATOM   1028  CA  VAL A 143      21.884  48.005  77.788  1.00  0.62           C  
ATOM   1029  C   VAL A 143      20.558  47.313  77.483  1.00  0.63           C  
ATOM   1030  CB  VAL A 143      22.228  49.015  76.670  1.00  0.61           C  
ATOM   1031  O   VAL A 143      20.447  46.576  76.500  1.00  0.62           O  
ATOM   1032  CG1 VAL A 143      21.105  50.036  76.501  1.00  0.57           C  
ATOM   1033  CG2 VAL A 143      23.551  49.716  76.974  1.00  0.59           C  
ATOM   1034  N   GLY A 144      19.681  47.294  78.544  1.00  0.65           N  
ATOM   1035  CA  GLY A 144      18.292  46.887  78.399  1.00  0.64           C  
ATOM   1036  C   GLY A 144      17.350  48.054  78.169  1.00  0.66           C  
ATOM   1037  O   GLY A 144      17.306  48.990  78.970  1.00  0.65           O  
ATOM   1038  N   VAL A 145      16.728  48.310  77.224  1.00  0.63           N  
ATOM   1039  CA  VAL A 145      15.533  49.117  76.998  1.00  0.63           C  
ATOM   1040  C   VAL A 145      14.286  48.253  77.166  1.00  0.63           C  
ATOM   1041  CB  VAL A 145      15.545  49.768  75.597  1.00  0.61           C  
ATOM   1042  O   VAL A 145      14.113  47.256  76.461  1.00  0.62           O  
ATOM   1043  CG1 VAL A 145      14.312  50.647  75.399  1.00  0.58           C  
ATOM   1044  CG2 VAL A 145      16.823  50.582  75.398  1.00  0.60           C  
ATOM   1045  N   GLY A 146      13.588  48.481  78.411  1.00  0.62           N  
ATOM   1046  CA  GLY A 146      12.379  47.778  78.811  1.00  0.61           C  
ATOM   1047  C   GLY A 146      12.658  46.456  79.501  1.00  0.62           C  
ATOM   1048  O   GLY A 146      11.739  45.670  79.742  1.00  0.61           O  
ATOM   1049  N   THR A 147      13.909  46.223  79.928  1.00  0.64           N  
ATOM   1050  CA  THR A 147      14.357  45.128  80.781  1.00  0.65           C  
ATOM   1051  C   THR A 147      15.460  45.595  81.727  1.00  0.65           C  
ATOM   1052  CB  THR A 147      14.866  43.940  79.943  1.00  0.63           C  
ATOM   1053  O   THR A 147      16.267  46.456  81.370  1.00  0.64           O  
ATOM   1054  CG2 THR A 147      16.099  44.326  79.133  1.00  0.60           C  
ATOM   1055  OG1 THR A 147      15.202  42.856  80.817  1.00  0.65           O  
ATOM   1056  N   VAL A 148      15.540  45.061  83.064  1.00  0.65           N  
ATOM   1057  CA  VAL A 148      16.538  45.380  84.079  1.00  0.66           C  
ATOM   1058  C   VAL A 148      17.635  44.318  84.078  1.00  0.65           C  
ATOM   1059  CB  VAL A 148      15.904  45.490  85.484  1.00  0.64           C  
ATOM   1060  O   VAL A 148      18.699  44.515  84.671  1.00  0.64           O  
ATOM   1061  CG1 VAL A 148      15.002  46.720  85.575  1.00  0.58           C  
ATOM   1062  CG2 VAL A 148      15.120  44.222  85.816  1.00  0.59           C  
ATOM   1063  N   ASP A 149      17.384  43.072  83.309  1.00  0.66           N  
ATOM   1064  CA  ASP A 149      18.324  41.964  83.172  1.00  0.65           C  
ATOM   1065  C   ASP A 149      18.588  41.646  81.702  1.00  0.66           C  
ATOM   1066  CB  ASP A 149      17.798  40.721  83.893  1.00  0.63           C  
ATOM   1067  O   ASP A 149      18.114  40.632  81.186  1.00  0.65           O  
ATOM   1068  CG  ASP A 149      18.843  39.627  84.027  1.00  0.61           C  
ATOM   1069  OD1 ASP A 149      20.050  39.914  83.876  1.00  0.63           O  
ATOM   1070  OD2 ASP A 149      18.455  38.466  84.283  1.00  0.66           O  
ATOM   1071  N   PRO A 150      19.273  42.695  80.934  1.00  0.67           N  
ATOM   1072  CA  PRO A 150      19.556  42.334  79.543  1.00  0.67           C  
ATOM   1073  C   PRO A 150      20.548  41.179  79.424  1.00  0.67           C  
ATOM   1074  CB  PRO A 150      20.143  43.621  78.958  1.00  0.65           C  
ATOM   1075  O   PRO A 150      21.599  41.194  80.069  1.00  0.66           O  
ATOM   1076  CG  PRO A 150      20.685  44.364  80.136  1.00  0.63           C  
ATOM   1077  CD  PRO A 150      19.890  43.978  81.350  1.00  0.63           C  
ATOM   1078  N   ARG A 151      20.088  40.125  78.698  1.00  0.63           N  
ATOM   1079  CA  ARG A 151      20.873  38.929  78.408  1.00  0.63           C  
ATOM   1080  C   ARG A 151      21.845  39.176  77.259  1.00  0.62           C  
ATOM   1081  CB  ARG A 151      19.955  37.752  78.074  1.00  0.61           C  
ATOM   1082  O   ARG A 151      22.751  38.375  77.023  1.00  0.62           O  
ATOM   1083  CG  ARG A 151      19.097  37.288  79.241  1.00  0.60           C  
ATOM   1084  CD  ARG A 151      18.300  36.039  78.894  1.00  0.59           C  
ATOM   1085  NE  ARG A 151      17.340  35.704  79.942  1.00  0.52           N  
ATOM   1086  NH1 ARG A 151      16.571  33.785  78.910  1.00  0.44           N  
ATOM   1087  NH2 ARG A 151      15.704  34.431  80.932  1.00  0.40           N  
ATOM   1088  CZ  ARG A 151      16.541  34.641  79.926  1.00  0.55           C  
ATOM   1089  N   PHE A 152      21.709  40.334  76.632  1.00  0.63           N  
ATOM   1090  CA  PHE A 152      22.585  40.744  75.541  1.00  0.64           C  
ATOM   1091  C   PHE A 152      23.211  42.103  75.831  1.00  0.64           C  
ATOM   1092  CB  PHE A 152      21.812  40.794  74.219  1.00  0.62           C  
ATOM   1093  O   PHE A 152      22.754  42.826  76.719  1.00  0.63           O  
ATOM   1094  CG  PHE A 152      21.074  39.522  73.899  1.00  0.60           C  
ATOM   1095  CD1 PHE A 152      21.761  38.392  73.474  1.00  0.57           C  
ATOM   1096  CD2 PHE A 152      19.692  39.458  74.023  1.00  0.58           C  
ATOM   1097  CE1 PHE A 152      21.081  37.213  73.177  1.00  0.55           C  
ATOM   1098  CE2 PHE A 152      19.005  38.283  73.728  1.00  0.54           C  
ATOM   1099  CZ  PHE A 152      19.701  37.163  73.304  1.00  0.57           C  
ATOM   1100  N   THR A 153      24.296  42.438  75.084  1.00  0.65           N  
ATOM   1101  CA  THR A 153      24.976  43.715  75.272  1.00  0.65           C  
ATOM   1102  C   THR A 153      24.005  44.877  75.086  1.00  0.65           C  
ATOM   1103  CB  THR A 153      26.157  43.868  74.296  1.00  0.63           C  
ATOM   1104  O   THR A 153      24.087  45.881  75.796  1.00  0.64           O  
ATOM   1105  CG2 THR A 153      27.079  45.005  74.722  1.00  0.59           C  
ATOM   1106  OG1 THR A 153      26.906  42.646  74.267  1.00  0.61           O  
ATOM   1107  N   PHE A 154      23.079  44.798  74.295  1.00  0.62           N  
ATOM   1108  CA  PHE A 154      21.914  45.641  74.053  1.00  0.62           C  
ATOM   1109  C   PHE A 154      20.662  44.793  73.865  1.00  0.63           C  
ATOM   1110  CB  PHE A 154      22.138  46.527  72.824  1.00  0.59           C  
ATOM   1111  O   PHE A 154      20.658  43.848  73.073  1.00  0.61           O  
ATOM   1112  CG  PHE A 154      21.000  47.471  72.541  1.00  0.57           C  
ATOM   1113  CD1 PHE A 154      20.762  48.562  73.368  1.00  0.55           C  
ATOM   1114  CD2 PHE A 154      20.169  47.268  71.448  1.00  0.57           C  
ATOM   1115  CE1 PHE A 154      19.710  49.437  73.110  1.00  0.58           C  
ATOM   1116  CE2 PHE A 154      19.115  48.138  71.182  1.00  0.56           C  
ATOM   1117  CZ  PHE A 154      18.887  49.222  72.015  1.00  0.57           C  
ATOM   1118  N   GLN A 155      19.730  44.847  74.689  1.00  0.63           N  
ATOM   1119  CA  GLN A 155      18.421  44.207  74.608  1.00  0.62           C  
ATOM   1120  C   GLN A 155      17.298  45.233  74.722  1.00  0.63           C  
ATOM   1121  CB  GLN A 155      18.274  43.144  75.698  1.00  0.60           C  
ATOM   1122  O   GLN A 155      17.285  46.046  75.649  1.00  0.61           O  
ATOM   1123  CG  GLN A 155      16.978  42.349  75.611  1.00  0.58           C  
ATOM   1124  CD  GLN A 155      16.933  41.192  76.592  1.00  0.58           C  
ATOM   1125  NE2 GLN A 155      15.734  40.849  77.049  1.00  0.53           N  
ATOM   1126  OE1 GLN A 155      17.967  40.610  76.934  1.00  0.63           O  
ATOM   1127  N   VAL A 156      16.542  45.383  73.673  1.00  0.61           N  
ATOM   1128  CA  VAL A 156      15.276  46.108  73.693  1.00  0.61           C  
ATOM   1129  C   VAL A 156      14.119  45.122  73.841  1.00  0.61           C  
ATOM   1130  CB  VAL A 156      15.090  46.961  72.419  1.00  0.59           C  
ATOM   1131  O   VAL A 156      13.977  44.198  73.037  1.00  0.59           O  
ATOM   1132  CG1 VAL A 156      13.808  47.787  72.505  1.00  0.56           C  
ATOM   1133  CG2 VAL A 156      16.300  47.869  72.204  1.00  0.57           C  
ATOM   1134  N   SER A 157      13.445  44.924  74.897  1.00  0.57           N  
ATOM   1135  CA  SER A 157      12.200  44.209  75.158  1.00  0.57           C  
ATOM   1136  C   SER A 157      10.987  45.055  74.785  1.00  0.57           C  
ATOM   1137  CB  SER A 157      12.114  43.802  76.630  1.00  0.55           C  
ATOM   1138  O   SER A 157      10.882  46.213  75.194  1.00  0.55           O  
ATOM   1139  OG  SER A 157      11.072  42.863  76.833  1.00  0.54           O  
ATOM   1140  N   GLY A 158      10.336  44.736  73.643  1.00  0.48           N  
ATOM   1141  CA  GLY A 158       9.038  45.202  73.181  1.00  0.47           C  
ATOM   1142  C   GLY A 158       7.876  44.506  73.865  1.00  0.48           C  
ATOM   1143  O   GLY A 158       7.914  43.293  74.083  1.00  0.46           O  
ATOM   1144  N   ASN A 159       7.202  45.246  74.835  1.00  0.45           N  
ATOM   1145  CA  ASN A 159       5.963  45.207  75.606  1.00  0.45           C  
ATOM   1146  C   ASN A 159       6.095  44.309  76.833  1.00  0.45           C  
ATOM   1147  CB  ASN A 159       4.800  44.740  74.729  1.00  0.42           C  
ATOM   1148  O   ASN A 159       6.600  43.190  76.737  1.00  0.43           O  
ATOM   1149  CG  ASN A 159       3.687  45.766  74.640  1.00  0.40           C  
ATOM   1150  ND2 ASN A 159       2.680  45.479  73.825  1.00  0.37           N  
ATOM   1151  OD1 ASN A 159       3.733  46.808  75.299  1.00  0.42           O  
ATOM   1152  N   ASN A 160       6.411  44.938  77.954  1.00  0.45           N  
ATOM   1153  CA  ASN A 160       6.236  44.735  79.388  1.00  0.46           C  
ATOM   1154  C   ASN A 160       5.658  43.356  79.694  1.00  0.46           C  
ATOM   1155  CB  ASN A 160       5.344  45.828  79.980  1.00  0.42           C  
ATOM   1156  O   ASN A 160       5.123  43.130  80.780  1.00  0.44           O  
ATOM   1157  CG  ASN A 160       6.115  47.085  80.331  1.00  0.40           C  
ATOM   1158  ND2 ASN A 160       5.394  48.160  80.628  1.00  0.37           N  
ATOM   1159  OD1 ASN A 160       7.349  47.091  80.335  1.00  0.43           O  
ATOM   1160  N   ASP A 161       5.821  42.343  78.822  1.00  0.40           N  
ATOM   1161  CA  ASP A 161       5.561  40.991  79.306  1.00  0.40           C  
ATOM   1162  C   ASP A 161       6.847  40.168  79.355  1.00  0.41           C  
ATOM   1163  CB  ASP A 161       4.524  40.294  78.422  1.00  0.38           C  
ATOM   1164  O   ASP A 161       7.375  39.770  78.315  1.00  0.39           O  
ATOM   1165  CG  ASP A 161       3.706  39.258  79.173  1.00  0.36           C  
ATOM   1166  OD1 ASP A 161       4.049  38.930  80.329  1.00  0.40           O  
ATOM   1167  OD2 ASP A 161       2.711  38.762  78.601  1.00  0.43           O  
ATOM   1168  N   LEU A 162       7.809  40.453  80.346  1.00  0.47           N  
ATOM   1169  CA  LEU A 162       9.034  39.884  80.897  1.00  0.47           C  
ATOM   1170  C   LEU A 162       8.997  38.360  80.847  1.00  0.47           C  
ATOM   1171  CB  LEU A 162       9.242  40.354  82.339  1.00  0.43           C  
ATOM   1172  O   LEU A 162      10.028  37.704  81.007  1.00  0.45           O  
ATOM   1173  CG  LEU A 162       9.563  41.837  82.530  1.00  0.41           C  
ATOM   1174  CD1 LEU A 162       9.472  42.214  84.005  1.00  0.36           C  
ATOM   1175  CD2 LEU A 162      10.946  42.161  81.974  1.00  0.38           C  
ATOM   1176  N   THR A 163       7.760  37.649  80.475  1.00  0.42           N  
ATOM   1177  CA  THR A 163       7.625  36.200  80.574  1.00  0.43           C  
ATOM   1178  C   THR A 163       7.515  35.571  79.188  1.00  0.42           C  
ATOM   1179  CB  THR A 163       6.396  35.810  81.416  1.00  0.39           C  
ATOM   1180  O   THR A 163       7.806  34.386  79.013  1.00  0.40           O  
ATOM   1181  CG2 THR A 163       6.662  36.012  82.904  1.00  0.35           C  
ATOM   1182  OG1 THR A 163       5.280  36.620  81.027  1.00  0.36           O  
ATOM   1183  N   ASN A 164       7.481  36.337  78.033  1.00  0.42           N  
ATOM   1184  CA  ASN A 164       7.357  35.797  76.683  1.00  0.43           C  
ATOM   1185  C   ASN A 164       8.214  36.574  75.688  1.00  0.42           C  
ATOM   1186  CB  ASN A 164       5.894  35.797  76.237  1.00  0.39           C  
ATOM   1187  O   ASN A 164       7.987  37.764  75.463  1.00  0.40           O  
ATOM   1188  CG  ASN A 164       5.146  34.557  76.686  1.00  0.37           C  
ATOM   1189  ND2 ASN A 164       3.829  34.669  76.807  1.00  0.35           N  
ATOM   1190  OD1 ASN A 164       5.748  33.506  76.923  1.00  0.39           O  
ATOM   1191  N   PHE A 165       9.577  36.243  75.732  1.00  0.46           N  
ATOM   1192  CA  PHE A 165      10.497  36.592  74.655  1.00  0.47           C  
ATOM   1193  C   PHE A 165       9.752  36.740  73.334  1.00  0.46           C  
ATOM   1194  CB  PHE A 165      11.597  35.534  74.522  1.00  0.43           C  
ATOM   1195  O   PHE A 165      10.346  36.607  72.262  1.00  0.45           O  
ATOM   1196  CG  PHE A 165      12.731  35.712  75.494  1.00  0.41           C  
ATOM   1197  CD1 PHE A 165      13.795  36.554  75.197  1.00  0.38           C  
ATOM   1198  CD2 PHE A 165      12.733  35.036  76.708  1.00  0.40           C  
ATOM   1199  CE1 PHE A 165      14.846  36.721  76.095  1.00  0.39           C  
ATOM   1200  CE2 PHE A 165      13.780  35.197  77.611  1.00  0.42           C  
ATOM   1201  CZ  PHE A 165      14.836  36.039  77.302  1.00  0.37           C  
ATOM   1202  N   GLU A 166       8.410  36.858  73.335  1.00  0.43           N  
ATOM   1203  CA  GLU A 166       7.731  36.813  72.044  1.00  0.43           C  
ATOM   1204  C   GLU A 166       7.888  38.131  71.291  1.00  0.43           C  
ATOM   1205  CB  GLU A 166       6.246  36.487  72.228  1.00  0.40           C  
ATOM   1206  O   GLU A 166       7.669  38.190  70.079  1.00  0.41           O  
ATOM   1207  CG  GLU A 166       5.970  35.016  72.502  1.00  0.38           C  
ATOM   1208  CD  GLU A 166       4.490  34.668  72.474  1.00  0.41           C  
ATOM   1209  OE1 GLU A 166       3.649  35.595  72.443  1.00  0.44           O  
ATOM   1210  OE2 GLU A 166       4.168  33.459  72.484  1.00  0.39           O  
ATOM   1211  N   GLU A 167       8.762  39.199  71.673  1.00  0.53           N  
ATOM   1212  CA  GLU A 167       8.882  40.396  70.846  1.00  0.51           C  
ATOM   1213  C   GLU A 167       9.938  41.347  71.401  1.00  0.53           C  
ATOM   1214  CB  GLU A 167       7.533  41.112  70.739  1.00  0.47           C  
ATOM   1215  O   GLU A 167       9.801  41.852  72.517  1.00  0.50           O  
ATOM   1216  CG  GLU A 167       6.502  40.362  69.909  1.00  0.44           C  
ATOM   1217  CD  GLU A 167       5.189  41.114  69.759  1.00  0.46           C  
ATOM   1218  OE1 GLU A 167       5.040  42.200  70.363  1.00  0.52           O  
ATOM   1219  OE2 GLU A 167       4.302  40.612  69.033  1.00  0.44           O  
ATOM   1220  N   GLY A 168      11.307  41.071  71.223  1.00  0.49           N  
ATOM   1221  CA  GLY A 168      12.404  41.985  71.496  1.00  0.48           C  
ATOM   1222  C   GLY A 168      13.600  41.769  70.588  1.00  0.49           C  
ATOM   1223  O   GLY A 168      13.665  40.774  69.864  1.00  0.47           O  
ATOM   1224  N   VAL A 169      14.351  42.865  70.138  1.00  0.57           N  
ATOM   1225  CA  VAL A 169      15.644  42.950  69.467  1.00  0.57           C  
ATOM   1226  C   VAL A 169      16.766  42.945  70.502  1.00  0.57           C  
ATOM   1227  CB  VAL A 169      15.741  44.212  68.581  1.00  0.54           C  
ATOM   1228  O   VAL A 169      16.718  43.693  71.482  1.00  0.56           O  
ATOM   1229  CG1 VAL A 169      17.109  44.294  67.906  1.00  0.48           C  
ATOM   1230  CG2 VAL A 169      14.626  44.218  67.537  1.00  0.49           C  
ATOM   1231  N   GLY A 170      17.617  41.936  70.485  1.00  0.49           N  
ATOM   1232  CA  GLY A 170      18.877  41.857  71.207  1.00  0.49           C  
ATOM   1233  C   GLY A 170      20.082  41.737  70.294  1.00  0.50           C  
ATOM   1234  O   GLY A 170      19.989  41.161  69.208  1.00  0.49           O  
ATOM   1235  N   ILE A 171      21.124  42.574  70.448  1.00  0.55           N  
ATOM   1236  CA  ILE A 171      22.484  42.395  69.953  1.00  0.55           C  
ATOM   1237  C   ILE A 171      23.290  41.562  70.948  1.00  0.56           C  
ATOM   1238  CB  ILE A 171      23.179  43.752  69.705  1.00  0.52           C  
ATOM   1239  O   ILE A 171      23.423  41.936  72.116  1.00  0.55           O  
ATOM   1240  CG1 ILE A 171      22.368  44.593  68.711  1.00  0.47           C  
ATOM   1241  CG2 ILE A 171      24.611  43.543  69.205  1.00  0.48           C  
ATOM   1242  CD1 ILE A 171      22.922  45.994  68.490  1.00  0.47           C  
ATOM   1243  N   ASN A 172      23.583  40.333  70.579  1.00  0.49           N  
ATOM   1244  CA  ASN A 172      24.456  39.490  71.389  1.00  0.52           C  
ATOM   1245  C   ASN A 172      25.888  40.017  71.404  1.00  0.51           C  
ATOM   1246  CB  ASN A 172      24.428  38.046  70.883  1.00  0.48           C  
ATOM   1247  O   ASN A 172      26.208  40.977  70.700  1.00  0.52           O  
ATOM   1248  CG  ASN A 172      25.110  37.884  69.539  1.00  0.47           C  
ATOM   1249  ND2 ASN A 172      24.907  36.735  68.906  1.00  0.47           N  
ATOM   1250  OD1 ASN A 172      25.813  38.785  69.074  1.00  0.49           O  
ATOM   1251  N   ASP A 173      26.731  39.599  72.369  1.00  0.50           N  
ATOM   1252  CA  ASP A 173      28.129  39.953  72.599  1.00  0.52           C  
ATOM   1253  C   ASP A 173      28.946  39.826  71.315  1.00  0.50           C  
ATOM   1254  CB  ASP A 173      28.732  39.073  73.696  1.00  0.48           C  
ATOM   1255  O   ASP A 173      30.009  40.437  71.187  1.00  0.51           O  
ATOM   1256  CG  ASP A 173      28.299  37.621  73.596  1.00  0.47           C  
ATOM   1257  OD1 ASP A 173      27.296  37.329  72.909  1.00  0.48           O  
ATOM   1258  OD2 ASP A 173      28.965  36.761  74.212  1.00  0.53           O  
ATOM   1259  N   LYS A 174      28.498  39.095  70.371  1.00  0.42           N  
ATOM   1260  CA  LYS A 174      29.210  38.949  69.105  1.00  0.42           C  
ATOM   1261  C   LYS A 174      28.606  39.845  68.028  1.00  0.42           C  
ATOM   1262  CB  LYS A 174      29.194  37.491  68.645  1.00  0.40           C  
ATOM   1263  O   LYS A 174      28.949  39.726  66.850  1.00  0.41           O  
ATOM   1264  CG  LYS A 174      29.891  36.533  69.599  1.00  0.39           C  
ATOM   1265  CD  LYS A 174      30.204  35.203  68.926  1.00  0.43           C  
ATOM   1266  CE  LYS A 174      30.895  34.240  69.883  1.00  0.37           C  
ATOM   1267  NZ  LYS A 174      31.170  32.921  69.238  1.00  0.36           N  
ATOM   1268  N   GLY A 175      27.700  40.915  68.418  1.00  0.51           N  
ATOM   1269  CA  GLY A 175      27.075  41.844  67.490  1.00  0.50           C  
ATOM   1270  C   GLY A 175      25.946  41.220  66.692  1.00  0.52           C  
ATOM   1271  O   GLY A 175      25.473  41.804  65.714  1.00  0.50           O  
ATOM   1272  N   GLY A 176      25.532  39.879  66.919  1.00  0.54           N  
ATOM   1273  CA  GLY A 176      24.351  39.320  66.281  1.00  0.53           C  
ATOM   1274  C   GLY A 176      23.056  39.933  66.782  1.00  0.54           C  
ATOM   1275  O   GLY A 176      22.925  40.234  67.970  1.00  0.53           O  
ATOM   1276  N   ILE A 177      22.299  40.575  66.009  1.00  0.57           N  
ATOM   1277  CA  ILE A 177      20.951  41.062  66.279  1.00  0.56           C  
ATOM   1278  C   ILE A 177      19.976  39.888  66.320  1.00  0.57           C  
ATOM   1279  CB  ILE A 177      20.501  42.095  65.221  1.00  0.55           C  
ATOM   1280  O   ILE A 177      19.900  39.102  65.373  1.00  0.56           O  
ATOM   1281  CG1 ILE A 177      21.435  43.311  65.231  1.00  0.49           C  
ATOM   1282  CG2 ILE A 177      19.049  42.517  65.461  1.00  0.52           C  
ATOM   1283  CD1 ILE A 177      21.145  44.323  64.131  1.00  0.51           C  
ATOM   1284  N   VAL A 178      19.465  39.480  67.400  1.00  0.56           N  
ATOM   1285  CA  VAL A 178      18.353  38.556  67.590  1.00  0.56           C  
ATOM   1286  C   VAL A 178      17.061  39.339  67.809  1.00  0.56           C  
ATOM   1287  CB  VAL A 178      18.605  37.601  68.778  1.00  0.55           C  
ATOM   1288  O   VAL A 178      16.960  40.131  68.749  1.00  0.55           O  
ATOM   1289  CG1 VAL A 178      17.454  36.607  68.927  1.00  0.50           C  
ATOM   1290  CG2 VAL A 178      19.931  36.864  68.598  1.00  0.51           C  
ATOM   1291  N   ALA A 179      16.253  39.412  66.758  1.00  0.57           N  
ATOM   1292  CA  ALA A 179      14.921  40.010  66.799  1.00  0.57           C  
ATOM   1293  C   ALA A 179      13.837  38.943  66.677  1.00  0.58           C  
ATOM   1294  CB  ALA A 179      14.770  41.048  65.689  1.00  0.56           C  
ATOM   1295  O   ALA A 179      13.947  38.029  65.855  1.00  0.56           O  
ATOM   1296  N   THR A 180      13.003  38.692  67.610  1.00  0.52           N  
ATOM   1297  CA  THR A 180      11.842  37.810  67.570  1.00  0.52           C  
ATOM   1298  C   THR A 180      10.649  38.515  66.931  1.00  0.52           C  
ATOM   1299  CB  THR A 180      11.461  37.325  68.980  1.00  0.51           C  
ATOM   1300  O   THR A 180       9.634  37.881  66.632  1.00  0.51           O  
ATOM   1301  CG2 THR A 180      12.452  36.285  69.492  1.00  0.48           C  
ATOM   1302  OG1 THR A 180      11.452  38.442  69.878  1.00  0.48           O  
ATOM   1303  N   GLY A 181      10.896  39.768  66.535  1.00  0.49           N  
ATOM   1304  CA  GLY A 181       9.925  40.536  65.773  1.00  0.49           C  
ATOM   1305  C   GLY A 181      10.422  40.924  64.393  1.00  0.49           C  
ATOM   1306  O   GLY A 181      11.464  40.442  63.945  1.00  0.48           O  
ATOM   1307  N   VAL A 182       9.480  41.499  63.512  1.00  0.56           N  
ATOM   1308  CA  VAL A 182       9.849  41.999  62.192  1.00  0.57           C  
ATOM   1309  C   VAL A 182      10.940  43.058  62.327  1.00  0.56           C  
ATOM   1310  CB  VAL A 182       8.629  42.583  61.445  1.00  0.55           C  
ATOM   1311  O   VAL A 182      10.772  44.043  63.050  1.00  0.56           O  
ATOM   1312  CG1 VAL A 182       9.036  43.100  60.066  1.00  0.50           C  
ATOM   1313  CG2 VAL A 182       7.527  41.533  61.320  1.00  0.52           C  
ATOM   1314  N   ILE A 183      12.151  42.759  62.036  1.00  0.55           N  
ATOM   1315  CA  ILE A 183      13.155  43.794  61.816  1.00  0.54           C  
ATOM   1316  C   ILE A 183      12.887  44.498  60.488  1.00  0.55           C  
ATOM   1317  CB  ILE A 183      14.584  43.207  61.832  1.00  0.53           C  
ATOM   1318  O   ILE A 183      12.814  43.853  59.439  1.00  0.54           O  
ATOM   1319  CG1 ILE A 183      14.881  42.561  63.191  1.00  0.49           C  
ATOM   1320  CG2 ILE A 183      15.617  44.290  61.504  1.00  0.51           C  
ATOM   1321  CD1 ILE A 183      16.242  41.883  63.270  1.00  0.50           C  
ATOM   1322  N   THR A 184      12.397  45.772  60.375  1.00  0.57           N  
ATOM   1323  CA  THR A 184      12.339  46.710  59.259  1.00  0.56           C  
ATOM   1324  C   THR A 184      13.567  47.617  59.252  1.00  0.57           C  
ATOM   1325  CB  THR A 184      11.063  47.570  59.317  1.00  0.55           C  
ATOM   1326  O   THR A 184      13.832  48.320  60.229  1.00  0.56           O  
ATOM   1327  CG2 THR A 184      10.886  48.379  58.037  1.00  0.51           C  
ATOM   1328  OG1 THR A 184       9.926  46.715  59.490  1.00  0.53           O  
ATOM   1329  N   ALA A 185      14.493  47.392  58.519  1.00  0.59           N  
ATOM   1330  CA  ALA A 185      15.631  48.265  58.244  1.00  0.60           C  
ATOM   1331  C   ALA A 185      15.606  48.762  56.802  1.00  0.60           C  
ATOM   1332  CB  ALA A 185      16.942  47.537  58.529  1.00  0.58           C  
ATOM   1333  O   ALA A 185      15.235  48.020  55.889  1.00  0.59           O  
ATOM   1334  N   THR A 186      15.727  50.135  56.529  1.00  0.53           N  
ATOM   1335  CA  THR A 186      15.847  50.728  55.202  1.00  0.53           C  
ATOM   1336  C   THR A 186      17.073  50.182  54.474  1.00  0.52           C  
ATOM   1337  CB  THR A 186      15.937  52.264  55.282  1.00  0.52           C  
ATOM   1338  O   THR A 186      17.056  50.024  53.252  1.00  0.52           O  
ATOM   1339  CG2 THR A 186      14.567  52.905  55.085  1.00  0.46           C  
ATOM   1340  OG1 THR A 186      16.448  52.640  56.566  1.00  0.49           O  
ATOM   1341  N   THR A 187      18.183  49.942  55.123  1.00  0.53           N  
ATOM   1342  CA  THR A 187      19.420  49.387  54.586  1.00  0.54           C  
ATOM   1343  C   THR A 187      20.008  48.350  55.539  1.00  0.53           C  
ATOM   1344  CB  THR A 187      20.460  50.492  54.322  1.00  0.52           C  
ATOM   1345  O   THR A 187      20.099  48.589  56.745  1.00  0.52           O  
ATOM   1346  CG2 THR A 187      21.414  50.094  53.201  1.00  0.47           C  
ATOM   1347  OG1 THR A 187      19.782  51.699  53.950  1.00  0.47           O  
ATOM   1348  N   PHE A 188      20.011  47.114  55.175  1.00  0.55           N  
ATOM   1349  CA  PHE A 188      20.810  46.090  55.838  1.00  0.57           C  
ATOM   1350  C   PHE A 188      22.118  45.856  55.092  1.00  0.55           C  
ATOM   1351  CB  PHE A 188      20.025  44.779  55.943  1.00  0.53           C  
ATOM   1352  O   PHE A 188      22.114  45.596  53.887  1.00  0.54           O  
ATOM   1353  CG  PHE A 188      20.600  43.805  56.935  1.00  0.52           C  
ATOM   1354  CD1 PHE A 188      20.246  43.867  58.278  1.00  0.50           C  
ATOM   1355  CD2 PHE A 188      21.496  42.826  56.525  1.00  0.51           C  
ATOM   1356  CE1 PHE A 188      20.778  42.967  59.198  1.00  0.48           C  
ATOM   1357  CE2 PHE A 188      22.032  41.923  57.439  1.00  0.50           C  
ATOM   1358  CZ  PHE A 188      21.672  41.995  58.775  1.00  0.50           C  
ATOM   1359  N   LYS A 189      23.268  46.317  55.617  1.00  0.59           N  
ATOM   1360  CA  LYS A 189      24.658  46.093  55.231  1.00  0.59           C  
ATOM   1361  C   LYS A 189      25.325  45.071  56.147  1.00  0.58           C  
ATOM   1362  CB  LYS A 189      25.440  47.407  55.254  1.00  0.55           C  
ATOM   1363  O   LYS A 189      25.515  45.328  57.338  1.00  0.56           O  
ATOM   1364  CG  LYS A 189      25.253  48.261  54.009  1.00  0.54           C  
ATOM   1365  CD  LYS A 189      26.156  49.488  54.032  1.00  0.56           C  
ATOM   1366  CE  LYS A 189      25.932  50.371  52.812  1.00  0.51           C  
ATOM   1367  NZ  LYS A 189      26.786  51.595  52.850  1.00  0.44           N  
ATOM   1368  N   GLY A 190      25.321  43.808  55.826  1.00  0.57           N  
ATOM   1369  CA  GLY A 190      26.080  42.771  56.507  1.00  0.57           C  
ATOM   1370  C   GLY A 190      25.692  41.369  56.078  1.00  0.57           C  
ATOM   1371  O   GLY A 190      24.867  41.195  55.178  1.00  0.54           O  
ATOM   1372  N   HIS A 191      26.437  40.241  56.116  1.00  0.55           N  
ATOM   1373  CA  HIS A 191      26.079  38.845  55.891  1.00  0.58           C  
ATOM   1374  C   HIS A 191      24.858  38.449  56.713  1.00  0.55           C  
ATOM   1375  CB  HIS A 191      27.258  37.929  56.227  1.00  0.54           C  
ATOM   1376  O   HIS A 191      24.783  38.751  57.907  1.00  0.54           O  
ATOM   1377  CG  HIS A 191      27.199  36.600  55.543  1.00  0.54           C  
ATOM   1378  CD2 HIS A 191      27.095  35.347  56.043  1.00  0.51           C  
ATOM   1379  ND1 HIS A 191      27.252  36.466  54.172  1.00  0.48           N  
ATOM   1380  CE1 HIS A 191      27.182  35.183  53.859  1.00  0.47           C  
ATOM   1381  NE2 HIS A 191      27.086  34.483  54.976  1.00  0.46           N  
ATOM   1382  N   VAL A 192      23.675  38.262  56.108  1.00  0.54           N  
ATOM   1383  CA  VAL A 192      22.576  37.568  56.772  1.00  0.54           C  
ATOM   1384  C   VAL A 192      22.849  36.065  56.789  1.00  0.54           C  
ATOM   1385  CB  VAL A 192      21.223  37.856  56.083  1.00  0.52           C  
ATOM   1386  O   VAL A 192      22.979  35.440  55.734  1.00  0.53           O  
ATOM   1387  CG1 VAL A 192      20.079  37.181  56.837  1.00  0.49           C  
ATOM   1388  CG2 VAL A 192      20.987  39.362  55.984  1.00  0.50           C  
ATOM   1389  N   ASP A 193      23.441  35.562  57.811  1.00  0.54           N  
ATOM   1390  CA  ASP A 193      23.563  34.157  58.187  1.00  0.54           C  
ATOM   1391  C   ASP A 193      22.331  33.686  58.957  1.00  0.54           C  
ATOM   1392  CB  ASP A 193      24.824  33.934  59.025  1.00  0.51           C  
ATOM   1393  O   ASP A 193      21.938  34.304  59.948  1.00  0.52           O  
ATOM   1394  CG  ASP A 193      25.892  33.144  58.290  1.00  0.49           C  
ATOM   1395  OD1 ASP A 193      25.559  32.411  57.333  1.00  0.52           O  
ATOM   1396  OD2 ASP A 193      27.077  33.253  58.672  1.00  0.56           O  
ATOM   1397  N   GLY A 194      21.383  32.956  58.240  1.00  0.47           N  
ATOM   1398  CA  GLY A 194      20.232  32.256  58.788  1.00  0.49           C  
ATOM   1399  C   GLY A 194      19.014  32.314  57.885  1.00  0.47           C  
ATOM   1400  O   GLY A 194      19.102  32.767  56.742  1.00  0.46           O  
ATOM   1401  N   SER A 195      17.952  31.368  57.923  1.00  0.48           N  
ATOM   1402  CA  SER A 195      16.678  31.413  57.212  1.00  0.49           C  
ATOM   1403  C   SER A 195      16.006  32.773  57.367  1.00  0.48           C  
ATOM   1404  CB  SER A 195      15.743  30.313  57.718  1.00  0.46           C  
ATOM   1405  O   SER A 195      15.756  33.224  58.486  1.00  0.47           O  
ATOM   1406  OG  SER A 195      15.882  29.137  56.938  1.00  0.45           O  
ATOM   1407  N   VAL A 196      16.433  33.794  56.516  1.00  0.48           N  
ATOM   1408  CA  VAL A 196      15.543  34.946  56.406  1.00  0.49           C  
ATOM   1409  C   VAL A 196      14.169  34.493  55.917  1.00  0.48           C  
ATOM   1410  CB  VAL A 196      16.120  36.018  55.455  1.00  0.47           C  
ATOM   1411  O   VAL A 196      14.051  33.890  54.848  1.00  0.47           O  
ATOM   1412  CG1 VAL A 196      15.239  37.266  55.451  1.00  0.43           C  
ATOM   1413  CG2 VAL A 196      17.551  36.372  55.855  1.00  0.44           C  
ATOM   1414  N   SER A 197      13.271  34.075  56.738  1.00  0.44           N  
ATOM   1415  CA  SER A 197      11.839  33.974  56.473  1.00  0.45           C  
ATOM   1416  C   SER A 197      11.158  35.333  56.598  1.00  0.44           C  
ATOM   1417  CB  SER A 197      11.186  32.977  57.431  1.00  0.42           C  
ATOM   1418  O   SER A 197      11.157  35.936  57.673  1.00  0.43           O  
ATOM   1419  OG  SER A 197       9.801  33.245  57.568  1.00  0.41           O  
ATOM   1420  N   SER A 198      11.356  36.281  55.642  1.00  0.47           N  
ATOM   1421  CA  SER A 198      10.715  37.581  55.474  1.00  0.46           C  
ATOM   1422  C   SER A 198       9.443  37.467  54.642  1.00  0.47           C  
ATOM   1423  CB  SER A 198      11.676  38.573  54.818  1.00  0.42           C  
ATOM   1424  O   SER A 198       9.360  36.634  53.737  1.00  0.45           O  
ATOM   1425  OG  SER A 198      11.784  38.323  53.427  1.00  0.41           O  
ATOM   1426  N   GLY A 199       8.226  37.451  55.300  1.00  0.40           N  
ATOM   1427  CA  GLY A 199       7.149  37.971  54.472  1.00  0.41           C  
ATOM   1428  C   GLY A 199       7.644  38.684  53.228  1.00  0.40           C  
ATOM   1429  O   GLY A 199       8.848  38.721  52.965  1.00  0.39           O  
ATOM   1430  N   LEU A 200       6.872  38.677  51.964  1.00  0.44           N  
ATOM   1431  CA  LEU A 200       7.193  39.274  50.672  1.00  0.45           C  
ATOM   1432  C   LEU A 200       8.412  40.183  50.781  1.00  0.44           C  
ATOM   1433  CB  LEU A 200       5.997  40.066  50.136  1.00  0.42           C  
ATOM   1434  O   LEU A 200       8.366  41.213  51.458  1.00  0.43           O  
ATOM   1435  CG  LEU A 200       5.379  39.562  48.831  1.00  0.41           C  
ATOM   1436  CD1 LEU A 200       3.980  39.011  49.086  1.00  0.37           C  
ATOM   1437  CD2 LEU A 200       5.340  40.676  47.792  1.00  0.38           C  
ATOM   1438  N   SER A 201       9.780  39.712  50.934  1.00  0.46           N  
ATOM   1439  CA  SER A 201      11.019  40.473  50.807  1.00  0.48           C  
ATOM   1440  C   SER A 201      11.114  41.150  49.444  1.00  0.46           C  
ATOM   1441  CB  SER A 201      12.230  39.564  51.020  1.00  0.45           C  
ATOM   1442  O   SER A 201      10.897  40.512  48.412  1.00  0.45           O  
ATOM   1443  OG  SER A 201      13.330  40.303  51.524  1.00  0.41           O  
ATOM   1444  N   THR A 202      10.593  42.422  49.252  1.00  0.51           N  
ATOM   1445  CA  THR A 202      11.011  43.285  48.153  1.00  0.50           C  
ATOM   1446  C   THR A 202      12.470  43.700  48.316  1.00  0.51           C  
ATOM   1447  CB  THR A 202      10.124  44.540  48.060  1.00  0.49           C  
ATOM   1448  O   THR A 202      12.824  44.377  49.283  1.00  0.50           O  
ATOM   1449  CG2 THR A 202      10.287  45.230  46.710  1.00  0.44           C  
ATOM   1450  OG1 THR A 202       8.752  44.163  48.229  1.00  0.46           O  
ATOM   1451  N   ILE A 203      13.419  42.821  47.967  1.00  0.50           N  
ATOM   1452  CA  ILE A 203      14.831  43.150  47.805  1.00  0.51           C  
ATOM   1453  C   ILE A 203      15.025  43.986  46.541  1.00  0.51           C  
ATOM   1454  CB  ILE A 203      15.704  41.877  47.744  1.00  0.49           C  
ATOM   1455  O   ILE A 203      14.627  43.573  45.449  1.00  0.50           O  
ATOM   1456  CG1 ILE A 203      15.493  41.024  49.000  1.00  0.44           C  
ATOM   1457  CG2 ILE A 203      17.181  42.242  47.572  1.00  0.46           C  
ATOM   1458  CD1 ILE A 203      16.208  39.680  48.964  1.00  0.46           C  
ATOM   1459  N   THR A 204      15.106  45.287  46.658  1.00  0.45           N  
ATOM   1460  CA  THR A 204      15.415  46.185  45.550  1.00  0.46           C  
ATOM   1461  C   THR A 204      16.711  45.767  44.861  1.00  0.45           C  
ATOM   1462  CB  THR A 204      15.533  47.643  46.030  1.00  0.45           C  
ATOM   1463  O   THR A 204      16.842  45.898  43.642  1.00  0.45           O  
ATOM   1464  CG2 THR A 204      14.948  48.608  45.004  1.00  0.40           C  
ATOM   1465  OG1 THR A 204      14.825  47.792  47.267  1.00  0.39           O  
ATOM   1466  N   GLN A 205      17.698  45.131  45.463  1.00  0.48           N  
ATOM   1467  CA  GLN A 205      18.975  44.692  44.912  1.00  0.48           C  
ATOM   1468  C   GLN A 205      19.515  43.484  45.672  1.00  0.48           C  
ATOM   1469  CB  GLN A 205      19.995  45.831  44.944  1.00  0.46           C  
ATOM   1470  O   GLN A 205      19.697  43.541  46.890  1.00  0.47           O  
ATOM   1471  CG  GLN A 205      20.285  46.435  43.577  1.00  0.44           C  
ATOM   1472  CD  GLN A 205      21.292  47.569  43.638  1.00  0.48           C  
ATOM   1473  NE2 GLN A 205      21.711  48.053  42.474  1.00  0.39           N  
ATOM   1474  OE1 GLN A 205      21.688  48.008  44.723  1.00  0.52           O  
ATOM   1475  N   LEU A 206      19.378  42.257  45.152  1.00  0.51           N  
ATOM   1476  CA  LEU A 206      19.985  41.016  45.622  1.00  0.51           C  
ATOM   1477  C   LEU A 206      21.314  40.761  44.919  1.00  0.52           C  
ATOM   1478  CB  LEU A 206      19.038  39.836  45.392  1.00  0.49           C  
ATOM   1479  O   LEU A 206      21.363  40.666  43.690  1.00  0.50           O  
ATOM   1480  CG  LEU A 206      19.423  38.517  46.063  1.00  0.48           C  
ATOM   1481  CD1 LEU A 206      18.993  38.522  47.526  1.00  0.45           C  
ATOM   1482  CD2 LEU A 206      18.802  37.338  45.322  1.00  0.46           C  
ATOM   1483  N   GLN A 207      22.482  41.107  45.493  1.00  0.48           N  
ATOM   1484  CA  GLN A 207      23.814  40.638  45.126  1.00  0.49           C  
ATOM   1485  C   GLN A 207      24.202  39.400  45.930  1.00  0.48           C  
ATOM   1486  CB  GLN A 207      24.849  41.744  45.334  1.00  0.47           C  
ATOM   1487  O   GLN A 207      24.337  39.465  47.154  1.00  0.48           O  
ATOM   1488  CG  GLN A 207      25.546  42.183  44.053  1.00  0.46           C  
ATOM   1489  CD  GLN A 207      26.580  43.267  44.289  1.00  0.50           C  
ATOM   1490  NE2 GLN A 207      27.309  43.630  43.239  1.00  0.40           N  
ATOM   1491  OE1 GLN A 207      26.723  43.775  45.406  1.00  0.54           O  
ATOM   1492  N   SER A 208      23.927  38.160  45.467  1.00  0.54           N  
ATOM   1493  CA  SER A 208      24.273  36.882  46.082  1.00  0.55           C  
ATOM   1494  C   SER A 208      25.236  36.089  45.205  1.00  0.55           C  
ATOM   1495  CB  SER A 208      23.013  36.056  46.346  1.00  0.52           C  
ATOM   1496  O   SER A 208      25.142  36.130  43.976  1.00  0.54           O  
ATOM   1497  OG  SER A 208      23.349  34.720  46.680  1.00  0.49           O  
ATOM   1498  N   THR A 209      26.416  35.681  45.640  1.00  0.48           N  
ATOM   1499  CA  THR A 209      27.208  34.640  44.994  1.00  0.48           C  
ATOM   1500  C   THR A 209      26.402  33.351  44.861  1.00  0.47           C  
ATOM   1501  CB  THR A 209      28.505  34.359  45.774  1.00  0.47           C  
ATOM   1502  O   THR A 209      26.567  32.606  43.893  1.00  0.47           O  
ATOM   1503  CG2 THR A 209      29.681  35.131  45.183  1.00  0.42           C  
ATOM   1504  OG1 THR A 209      28.328  34.753  47.141  1.00  0.44           O  
ATOM   1505  N   ASN A 210      25.458  32.999  45.571  1.00  0.52           N  
ATOM   1506  CA  ASN A 210      24.531  31.873  45.599  1.00  0.52           C  
ATOM   1507  C   ASN A 210      23.231  32.233  46.312  1.00  0.52           C  
ATOM   1508  CB  ASN A 210      25.183  30.658  46.264  1.00  0.49           C  
ATOM   1509  O   ASN A 210      23.255  32.799  47.406  1.00  0.50           O  
ATOM   1510  CG  ASN A 210      26.126  29.920  45.334  1.00  0.47           C  
ATOM   1511  ND2 ASN A 210      27.112  29.241  45.908  1.00  0.45           N  
ATOM   1512  OD1 ASN A 210      25.970  29.960  44.111  1.00  0.49           O  
ATOM   1513  N   ALA A 211      22.106  32.449  45.675  1.00  0.55           N  
ATOM   1514  CA  ALA A 211      20.759  32.603  46.216  1.00  0.55           C  
ATOM   1515  C   ALA A 211      19.984  31.290  46.143  1.00  0.56           C  
ATOM   1516  CB  ALA A 211      20.008  33.702  45.468  1.00  0.53           C  
ATOM   1517  O   ALA A 211      19.894  30.674  45.079  1.00  0.54           O  
ATOM   1518  N   ASN A 212      19.841  30.473  47.196  1.00  0.51           N  
ATOM   1519  CA  ASN A 212      18.897  29.373  47.360  1.00  0.52           C  
ATOM   1520  C   ASN A 212      17.528  29.871  47.813  1.00  0.51           C  
ATOM   1521  CB  ASN A 212      19.441  28.342  48.351  1.00  0.49           C  
ATOM   1522  O   ASN A 212      17.376  30.344  48.941  1.00  0.50           O  
ATOM   1523  CG  ASN A 212      18.972  26.933  48.046  1.00  0.48           C  
ATOM   1524  ND2 ASN A 212      19.606  25.948  48.671  1.00  0.46           N  
ATOM   1525  OD1 ASN A 212      18.048  26.732  47.253  1.00  0.49           O  
ATOM   1526  N   VAL A 213      16.710  30.257  46.954  1.00  0.55           N  
ATOM   1527  CA  VAL A 213      15.332  30.678  47.181  1.00  0.55           C  
ATOM   1528  C   VAL A 213      14.409  29.461  47.154  1.00  0.55           C  
ATOM   1529  CB  VAL A 213      14.875  31.716  46.132  1.00  0.53           C  
ATOM   1530  O   VAL A 213      14.397  28.705  46.180  1.00  0.54           O  
ATOM   1531  CG1 VAL A 213      13.495  32.268  46.484  1.00  0.48           C  
ATOM   1532  CG2 VAL A 213      15.895  32.849  46.024  1.00  0.50           C  
ATOM   1533  N   THR A 214      14.002  28.826  48.304  1.00  0.55           N  
ATOM   1534  CA  THR A 214      12.942  27.837  48.462  1.00  0.56           C  
ATOM   1535  C   THR A 214      11.569  28.493  48.352  1.00  0.55           C  
ATOM   1536  CB  THR A 214      13.057  27.105  49.813  1.00  0.53           C  
ATOM   1537  O   THR A 214      11.215  29.345  49.169  1.00  0.54           O  
ATOM   1538  CG2 THR A 214      14.221  26.119  49.806  1.00  0.48           C  
ATOM   1539  OG1 THR A 214      13.267  28.067  50.854  1.00  0.51           O  
ATOM   1540  N   GLY A 215      11.187  28.937  47.137  1.00  0.51           N  
ATOM   1541  CA  GLY A 215       9.915  29.513  46.731  1.00  0.52           C  
ATOM   1542  C   GLY A 215       9.986  30.240  45.402  1.00  0.51           C  
ATOM   1543  O   GLY A 215      10.865  29.963  44.583  1.00  0.49           O  
ATOM   1544  N   VAL A 216       8.842  30.914  44.841  1.00  0.57           N  
ATOM   1545  CA  VAL A 216       8.763  31.634  43.574  1.00  0.57           C  
ATOM   1546  C   VAL A 216       9.591  32.915  43.656  1.00  0.57           C  
ATOM   1547  CB  VAL A 216       7.302  31.967  43.201  1.00  0.55           C  
ATOM   1548  O   VAL A 216       9.447  33.695  44.601  1.00  0.56           O  
ATOM   1549  CG1 VAL A 216       7.241  32.707  41.866  1.00  0.50           C  
ATOM   1550  CG2 VAL A 216       6.462  30.693  43.147  1.00  0.52           C  
ATOM   1551  N   VAL A 217      10.813  33.041  43.037  1.00  0.55           N  
ATOM   1552  CA  VAL A 217      11.502  34.304  42.795  1.00  0.55           C  
ATOM   1553  C   VAL A 217      10.772  35.092  41.709  1.00  0.55           C  
ATOM   1554  CB  VAL A 217      12.976  34.078  42.390  1.00  0.54           C  
ATOM   1555  O   VAL A 217      10.537  34.578  40.613  1.00  0.54           O  
ATOM   1556  CG1 VAL A 217      13.671  35.410  42.117  1.00  0.50           C  
ATOM   1557  CG2 VAL A 217      13.714  33.298  43.476  1.00  0.51           C  
ATOM   1558  N   THR A 218       9.968  36.144  41.939  1.00  0.56           N  
ATOM   1559  CA  THR A 218       9.441  37.147  41.020  1.00  0.56           C  
ATOM   1560  C   THR A 218      10.358  38.366  40.966  1.00  0.56           C  
ATOM   1561  CB  THR A 218       8.022  37.586  41.425  1.00  0.54           C  
ATOM   1562  O   THR A 218      10.656  38.971  41.998  1.00  0.55           O  
ATOM   1563  CG2 THR A 218       7.335  38.339  40.291  1.00  0.51           C  
ATOM   1564  OG1 THR A 218       7.246  36.428  41.755  1.00  0.52           O  
ATOM   1565  N   ALA A 219      11.207  38.491  40.011  1.00  0.59           N  
ATOM   1566  CA  ALA A 219      12.001  39.678  39.706  1.00  0.59           C  
ATOM   1567  C   ALA A 219      11.463  40.396  38.471  1.00  0.59           C  
ATOM   1568  CB  ALA A 219      13.466  39.300  39.501  1.00  0.57           C  
ATOM   1569  O   ALA A 219      10.952  39.757  37.548  1.00  0.58           O  
ATOM   1570  N   THR A 220      11.252  41.741  38.562  1.00  0.52           N  
ATOM   1571  CA  THR A 220      10.874  42.556  37.412  1.00  0.52           C  
ATOM   1572  C   THR A 220      11.920  42.449  36.306  1.00  0.52           C  
ATOM   1573  CB  THR A 220      10.693  44.032  37.810  1.00  0.51           C  
ATOM   1574  O   THR A 220      11.586  42.512  35.121  1.00  0.52           O  
ATOM   1575  CG2 THR A 220       9.232  44.344  38.117  1.00  0.47           C  
ATOM   1576  OG1 THR A 220      11.483  44.309  38.973  1.00  0.48           O  
ATOM   1577  N   GLU A 221      13.196  42.316  36.595  1.00  0.55           N  
ATOM   1578  CA  GLU A 221      14.328  42.206  35.679  1.00  0.54           C  
ATOM   1579  C   GLU A 221      15.427  41.323  36.262  1.00  0.55           C  
ATOM   1580  CB  GLU A 221      14.887  43.592  35.347  1.00  0.53           C  
ATOM   1581  O   GLU A 221      15.751  41.427  37.447  1.00  0.53           O  
ATOM   1582  CG  GLU A 221      15.869  43.596  34.184  1.00  0.51           C  
ATOM   1583  CD  GLU A 221      16.405  44.981  33.856  1.00  0.53           C  
ATOM   1584  OE1 GLU A 221      16.262  45.900  34.694  1.00  0.56           O  
ATOM   1585  OE2 GLU A 221      16.971  45.147  32.753  1.00  0.50           O  
ATOM   1586  N   PHE A 222      15.625  40.117  35.749  1.00  0.55           N  
ATOM   1587  CA  PHE A 222      16.881  39.425  36.010  1.00  0.55           C  
ATOM   1588  C   PHE A 222      17.996  39.977  35.130  1.00  0.55           C  
ATOM   1589  CB  PHE A 222      16.724  37.919  35.776  1.00  0.52           C  
ATOM   1590  O   PHE A 222      17.868  40.011  33.905  1.00  0.54           O  
ATOM   1591  CG  PHE A 222      15.925  37.219  36.842  1.00  0.51           C  
ATOM   1592  CD1 PHE A 222      16.545  36.715  37.978  1.00  0.49           C  
ATOM   1593  CD2 PHE A 222      14.551  37.065  36.707  1.00  0.50           C  
ATOM   1594  CE1 PHE A 222      15.807  36.067  38.966  1.00  0.48           C  
ATOM   1595  CE2 PHE A 222      13.807  36.419  37.690  1.00  0.50           C  
ATOM   1596  CZ  PHE A 222      14.437  35.919  38.818  1.00  0.49           C  
ATOM   1597  N   LYS A 223      18.866  40.844  35.707  1.00  0.53           N  
ATOM   1598  CA  LYS A 223      20.105  41.322  35.101  1.00  0.54           C  
ATOM   1599  C   LYS A 223      21.290  40.454  35.513  1.00  0.53           C  
ATOM   1600  CB  LYS A 223      20.364  42.779  35.487  1.00  0.51           C  
ATOM   1601  O   LYS A 223      21.491  40.193  36.701  1.00  0.52           O  
ATOM   1602  CG  LYS A 223      19.505  43.782  34.730  1.00  0.50           C  
ATOM   1603  CD  LYS A 223      19.942  45.215  35.009  1.00  0.53           C  
ATOM   1604  CE  LYS A 223      19.060  46.221  34.283  1.00  0.47           C  
ATOM   1605  NZ  LYS A 223      19.437  47.628  34.612  1.00  0.43           N  
ATOM   1606  N   GLY A 224      21.885  39.670  34.662  1.00  0.52           N  
ATOM   1607  CA  GLY A 224      23.073  38.840  34.776  1.00  0.53           C  
ATOM   1608  C   GLY A 224      22.833  37.396  34.378  1.00  0.52           C  
ATOM   1609  O   GLY A 224      21.737  37.042  33.939  1.00  0.50           O  
ATOM   1610  N   ASP A 225      23.936  36.515  33.900  1.00  0.54           N  
ATOM   1611  CA  ASP A 225      23.819  35.115  33.505  1.00  0.54           C  
ATOM   1612  C   ASP A 225      23.030  34.316  34.539  1.00  0.54           C  
ATOM   1613  CB  ASP A 225      25.205  34.496  33.308  1.00  0.52           C  
ATOM   1614  O   ASP A 225      23.279  34.429  35.741  1.00  0.53           O  
ATOM   1615  CG  ASP A 225      25.964  35.101  32.140  1.00  0.51           C  
ATOM   1616  OD1 ASP A 225      25.326  35.651  31.216  1.00  0.51           O  
ATOM   1617  OD2 ASP A 225      27.212  35.024  32.141  1.00  0.54           O  
ATOM   1618  N   VAL A 226      21.721  34.016  34.385  1.00  0.52           N  
ATOM   1619  CA  VAL A 226      21.136  32.936  35.173  1.00  0.52           C  
ATOM   1620  C   VAL A 226      21.835  31.619  34.843  1.00  0.52           C  
ATOM   1621  CB  VAL A 226      19.616  32.810  34.923  1.00  0.50           C  
ATOM   1622  O   VAL A 226      21.779  31.147  33.705  1.00  0.51           O  
ATOM   1623  CG1 VAL A 226      19.016  31.704  35.789  1.00  0.46           C  
ATOM   1624  CG2 VAL A 226      18.919  34.142  35.193  1.00  0.48           C  
ATOM   1625  N   THR A 227      22.953  31.287  35.478  1.00  0.51           N  
ATOM   1626  CA  THR A 227      23.642  30.002  35.486  1.00  0.52           C  
ATOM   1627  C   THR A 227      23.031  29.068  36.527  1.00  0.51           C  
ATOM   1628  CB  THR A 227      25.146  30.176  35.768  1.00  0.49           C  
ATOM   1629  O   THR A 227      22.774  29.477  37.661  1.00  0.50           O  
ATOM   1630  CG2 THR A 227      25.925  30.398  34.476  1.00  0.44           C  
ATOM   1631  OG1 THR A 227      25.337  31.306  36.629  1.00  0.44           O  
ATOM   1632  N   GLY A 228      22.378  27.979  36.121  1.00  0.48           N  
ATOM   1633  CA  GLY A 228      21.847  26.883  36.915  1.00  0.49           C  
ATOM   1634  C   GLY A 228      20.514  26.369  36.405  1.00  0.48           C  
ATOM   1635  O   GLY A 228      19.999  26.857  35.397  1.00  0.46           O  
ATOM   1636  N   ASP A 229      20.028  25.001  36.564  1.00  0.53           N  
ATOM   1637  CA  ASP A 229      18.749  24.389  36.221  1.00  0.52           C  
ATOM   1638  C   ASP A 229      17.583  25.284  36.635  1.00  0.52           C  
ATOM   1639  CB  ASP A 229      18.616  23.015  36.882  1.00  0.49           C  
ATOM   1640  O   ASP A 229      17.465  25.660  37.803  1.00  0.50           O  
ATOM   1641  CG  ASP A 229      19.382  21.928  36.149  1.00  0.47           C  
ATOM   1642  OD1 ASP A 229      19.710  22.111  34.957  1.00  0.50           O  
ATOM   1643  OD2 ASP A 229      19.658  20.878  36.768  1.00  0.55           O  
ATOM   1644  N   VAL A 230      17.149  26.268  35.844  1.00  0.48           N  
ATOM   1645  CA  VAL A 230      15.824  26.846  36.040  1.00  0.48           C  
ATOM   1646  C   VAL A 230      14.761  25.756  35.913  1.00  0.49           C  
ATOM   1647  CB  VAL A 230      15.545  27.983  35.032  1.00  0.47           C  
ATOM   1648  O   VAL A 230      14.515  25.246  34.818  1.00  0.47           O  
ATOM   1649  CG1 VAL A 230      14.185  28.623  35.302  1.00  0.42           C  
ATOM   1650  CG2 VAL A 230      16.654  29.032  35.091  1.00  0.44           C  
ATOM   1651  N   VAL A 231      14.567  24.861  36.912  1.00  0.45           N  
ATOM   1652  CA  VAL A 231      13.418  23.976  37.069  1.00  0.46           C  
ATOM   1653  C   VAL A 231      12.208  24.779  37.542  1.00  0.45           C  
ATOM   1654  CB  VAL A 231      13.717  22.829  38.060  1.00  0.43           C  
ATOM   1655  O   VAL A 231      12.171  25.244  38.684  1.00  0.44           O  
ATOM   1656  CG1 VAL A 231      12.545  21.851  38.124  1.00  0.38           C  
ATOM   1657  CG2 VAL A 231      15.001  22.103  37.664  1.00  0.40           C  
ATOM   1658  N   SER A 232      11.601  25.710  36.750  1.00  0.45           N  
ATOM   1659  CA  SER A 232      10.434  26.557  36.976  1.00  0.44           C  
ATOM   1660  C   SER A 232       9.173  25.927  36.393  1.00  0.46           C  
ATOM   1661  CB  SER A 232      10.650  27.942  36.366  1.00  0.40           C  
ATOM   1662  O   SER A 232       9.235  25.220  35.385  1.00  0.44           O  
ATOM   1663  OG  SER A 232      10.263  27.957  35.002  1.00  0.40           O  
ATOM   1664  N   GLY A 233       8.359  25.429  37.278  1.00  0.41           N  
ATOM   1665  CA  GLY A 233       7.021  24.905  37.061  1.00  0.40           C  
ATOM   1666  C   GLY A 233       6.350  25.474  35.825  1.00  0.41           C  
ATOM   1667  O   GLY A 233       5.803  24.728  35.010  1.00  0.38           O  
ATOM   1668  N   VAL A 234       6.459  26.798  35.358  1.00  0.46           N  
ATOM   1669  CA  VAL A 234       6.052  27.652  34.247  1.00  0.47           C  
ATOM   1670  C   VAL A 234       6.790  28.987  34.324  1.00  0.46           C  
ATOM   1671  CB  VAL A 234       4.525  27.887  34.241  1.00  0.44           C  
ATOM   1672  O   VAL A 234       6.689  29.702  35.323  1.00  0.45           O  
ATOM   1673  CG1 VAL A 234       4.103  28.668  32.998  1.00  0.39           C  
ATOM   1674  CG2 VAL A 234       3.781  26.555  34.317  1.00  0.40           C  
ATOM   1675  N   SER A 235       8.085  29.246  33.716  1.00  0.45           N  
ATOM   1676  CA  SER A 235       8.799  30.492  33.453  1.00  0.47           C  
ATOM   1677  C   SER A 235       8.148  31.273  32.316  1.00  0.45           C  
ATOM   1678  CB  SER A 235      10.263  30.210  33.117  1.00  0.44           C  
ATOM   1679  O   SER A 235       7.840  30.707  31.265  1.00  0.45           O  
ATOM   1680  OG  SER A 235      11.012  31.413  33.085  1.00  0.39           O  
ATOM   1681  N   THR A 236       7.269  32.211  32.592  1.00  0.53           N  
ATOM   1682  CA  THR A 236       6.886  33.218  31.608  1.00  0.52           C  
ATOM   1683  C   THR A 236       7.980  34.272  31.460  1.00  0.52           C  
ATOM   1684  CB  THR A 236       5.561  33.901  31.993  1.00  0.49           C  
ATOM   1685  O   THR A 236       8.255  35.025  32.396  1.00  0.50           O  
ATOM   1686  CG2 THR A 236       5.002  34.714  30.830  1.00  0.44           C  
ATOM   1687  OG1 THR A 236       4.605  32.900  32.365  1.00  0.46           O  
ATOM   1688  N   ILE A 237       9.060  34.023  30.712  1.00  0.49           N  
ATOM   1689  CA  ILE A 237      10.057  34.965  30.214  1.00  0.50           C  
ATOM   1690  C   ILE A 237       9.518  35.682  28.978  1.00  0.49           C  
ATOM   1691  CB  ILE A 237      11.389  34.256  29.883  1.00  0.48           C  
ATOM   1692  O   ILE A 237       9.111  35.038  28.008  1.00  0.49           O  
ATOM   1693  CG1 ILE A 237      11.961  33.583  31.137  1.00  0.43           C  
ATOM   1694  CG2 ILE A 237      12.394  35.245  29.286  1.00  0.45           C  
ATOM   1695  CD1 ILE A 237      13.205  32.744  30.876  1.00  0.45           C  
ATOM   1696  N   THR A 238       9.052  36.884  29.132  1.00  0.46           N  
ATOM   1697  CA  THR A 238       8.577  37.715  28.031  1.00  0.47           C  
ATOM   1698  C   THR A 238       9.652  37.858  26.959  1.00  0.47           C  
ATOM   1699  CB  THR A 238       8.153  39.110  28.527  1.00  0.45           C  
ATOM   1700  O   THR A 238       9.351  37.839  25.763  1.00  0.46           O  
ATOM   1701  CG2 THR A 238       6.909  39.600  27.793  1.00  0.41           C  
ATOM   1702  OG1 THR A 238       7.872  39.048  29.930  1.00  0.39           O  
ATOM   1703  N   THR A 239      10.972  37.979  27.281  1.00  0.51           N  
ATOM   1704  CA  THR A 239      12.105  38.050  26.364  1.00  0.51           C  
ATOM   1705  C   THR A 239      13.274  37.218  26.883  1.00  0.51           C  
ATOM   1706  CB  THR A 239      12.561  39.506  26.151  1.00  0.49           C  
ATOM   1707  O   THR A 239      13.754  37.439  27.997  1.00  0.49           O  
ATOM   1708  CG2 THR A 239      13.577  39.604  25.019  1.00  0.44           C  
ATOM   1709  OG1 THR A 239      11.423  40.315  25.829  1.00  0.44           O  
ATOM   1710  N   LEU A 240      13.474  36.000  26.418  1.00  0.51           N  
ATOM   1711  CA  LEU A 240      14.656  35.171  26.629  1.00  0.51           C  
ATOM   1712  C   LEU A 240      15.724  35.471  25.583  1.00  0.51           C  
ATOM   1713  CB  LEU A 240      14.284  33.686  26.585  1.00  0.49           C  
ATOM   1714  O   LEU A 240      15.475  35.349  24.382  1.00  0.50           O  
ATOM   1715  CG  LEU A 240      15.336  32.708  27.111  1.00  0.48           C  
ATOM   1716  CD1 LEU A 240      15.204  32.550  28.622  1.00  0.45           C  
ATOM   1717  CD2 LEU A 240      15.207  31.358  26.413  1.00  0.46           C  
ATOM   1718  N   GLN A 241      16.738  36.299  25.933  1.00  0.51           N  
ATOM   1719  CA  GLN A 241      17.984  36.436  25.186  1.00  0.52           C  
ATOM   1720  C   GLN A 241      19.017  35.412  25.648  1.00  0.52           C  
ATOM   1721  CB  GLN A 241      18.545  37.851  25.334  1.00  0.50           C  
ATOM   1722  O   GLN A 241      19.452  35.438  26.801  1.00  0.50           O  
ATOM   1723  CG  GLN A 241      17.972  38.848  24.336  1.00  0.48           C  
ATOM   1724  CD  GLN A 241      18.670  40.194  24.382  1.00  0.51           C  
ATOM   1725  NE2 GLN A 241      18.390  41.041  23.398  1.00  0.41           N  
ATOM   1726  OE1 GLN A 241      19.453  40.470  25.296  1.00  0.54           O  
ATOM   1727  N   SER A 242      19.033  34.179  25.103  1.00  0.52           N  
ATOM   1728  CA  SER A 242      19.990  33.109  25.368  1.00  0.53           C  
ATOM   1729  C   SER A 242      20.881  32.853  24.157  1.00  0.53           C  
ATOM   1730  CB  SER A 242      19.261  31.822  25.757  1.00  0.51           C  
ATOM   1731  O   SER A 242      20.425  32.937  23.015  1.00  0.53           O  
ATOM   1732  OG  SER A 242      20.141  30.712  25.708  1.00  0.48           O  
ATOM   1733  N   THR A 243      22.234  32.893  24.298  1.00  0.48           N  
ATOM   1734  CA  THR A 243      23.149  32.407  23.272  1.00  0.48           C  
ATOM   1735  C   THR A 243      22.879  30.938  22.959  1.00  0.48           C  
ATOM   1736  CB  THR A 243      24.617  32.582  23.703  1.00  0.47           C  
ATOM   1737  O   THR A 243      22.930  30.526  21.798  1.00  0.48           O  
ATOM   1738  CG2 THR A 243      25.265  33.759  22.982  1.00  0.43           C  
ATOM   1739  OG1 THR A 243      24.669  32.814  25.116  1.00  0.43           O  
ATOM   1740  N   THR A 244      22.510  30.110  23.902  1.00  0.54           N  
ATOM   1741  CA  THR A 244      22.211  28.687  23.783  1.00  0.53           C  
ATOM   1742  C   THR A 244      21.012  28.312  24.650  1.00  0.54           C  
ATOM   1743  CB  THR A 244      23.424  27.825  24.180  1.00  0.51           C  
ATOM   1744  O   THR A 244      20.962  28.657  25.832  1.00  0.53           O  
ATOM   1745  CG2 THR A 244      23.254  26.386  23.706  1.00  0.46           C  
ATOM   1746  OG1 THR A 244      24.607  28.376  23.588  1.00  0.47           O  
ATOM   1747  N   ILE A 245      19.802  28.091  24.167  1.00  0.52           N  
ATOM   1748  CA  ILE A 245      18.662  27.455  24.818  1.00  0.52           C  
ATOM   1749  C   ILE A 245      18.778  25.938  24.697  1.00  0.53           C  
ATOM   1750  CB  ILE A 245      17.324  27.941  24.216  1.00  0.50           C  
ATOM   1751  O   ILE A 245      18.850  25.401  23.589  1.00  0.51           O  
ATOM   1752  CG1 ILE A 245      17.141  29.443  24.463  1.00  0.44           C  
ATOM   1753  CG2 ILE A 245      16.151  27.144  24.795  1.00  0.45           C  
ATOM   1754  CD1 ILE A 245      15.909  30.034  23.792  1.00  0.45           C  
ATOM   1755  N   ASN A 246      19.173  25.175  25.717  1.00  0.52           N  
ATOM   1756  CA  ASN A 246      19.106  23.730  25.901  1.00  0.52           C  
ATOM   1757  C   ASN A 246      17.844  23.318  26.654  1.00  0.52           C  
ATOM   1758  CB  ASN A 246      20.350  23.223  26.633  1.00  0.49           C  
ATOM   1759  O   ASN A 246      17.785  23.425  27.880  1.00  0.50           O  
ATOM   1760  CG  ASN A 246      21.501  22.926  25.692  1.00  0.47           C  
ATOM   1761  ND2 ASN A 246      22.723  23.156  26.158  1.00  0.46           N  
ATOM   1762  OD1 ASN A 246      21.294  22.494  24.555  1.00  0.49           O  
ATOM   1763  N   ALA A 247      16.652  23.420  25.987  1.00  0.54           N  
ATOM   1764  CA  ALA A 247      15.359  23.016  26.532  1.00  0.53           C  
ATOM   1765  C   ALA A 247      14.892  21.700  25.918  1.00  0.55           C  
ATOM   1766  CB  ALA A 247      14.318  24.108  26.296  1.00  0.51           C  
ATOM   1767  O   ALA A 247      15.114  21.447  24.731  1.00  0.54           O  
ATOM   1768  N   GLY A 248      14.611  20.584  26.707  1.00  0.48           N  
ATOM   1769  CA  GLY A 248      14.024  19.329  26.265  1.00  0.46           C  
ATOM   1770  C   GLY A 248      12.765  19.517  25.440  1.00  0.48           C  
ATOM   1771  O   GLY A 248      12.575  18.843  24.426  1.00  0.46           O  
ATOM   1772  N   LEU A 249      11.829  20.419  25.724  1.00  0.52           N  
ATOM   1773  CA  LEU A 249      10.597  20.819  25.054  1.00  0.51           C  
ATOM   1774  C   LEU A 249      10.343  22.312  25.229  1.00  0.52           C  
ATOM   1775  CB  LEU A 249       9.408  20.020  25.597  1.00  0.48           C  
ATOM   1776  O   LEU A 249      10.307  22.813  26.355  1.00  0.50           O  
ATOM   1777  CG  LEU A 249       8.113  20.099  24.788  1.00  0.46           C  
ATOM   1778  CD1 LEU A 249       8.163  19.131  23.610  1.00  0.41           C  
ATOM   1779  CD2 LEU A 249       6.908  19.806  25.676  1.00  0.44           C  
ATOM   1780  N   ILE A 250      10.650  23.222  24.246  1.00  0.50           N  
ATOM   1781  CA  ILE A 250      10.256  24.623  24.144  1.00  0.50           C  
ATOM   1782  C   ILE A 250       8.798  24.717  23.699  1.00  0.50           C  
ATOM   1783  CB  ILE A 250      11.166  25.396  23.163  1.00  0.48           C  
ATOM   1784  O   ILE A 250       8.447  24.278  22.602  1.00  0.49           O  
ATOM   1785  CG1 ILE A 250      12.622  25.354  23.640  1.00  0.42           C  
ATOM   1786  CG2 ILE A 250      10.684  26.841  23.004  1.00  0.44           C  
ATOM   1787  CD1 ILE A 250      13.606  26.015  22.685  1.00  0.44           C  
ATOM   1788  N   ASN A 251       7.801  24.849  24.512  1.00  0.49           N  
ATOM   1789  CA  ASN A 251       6.396  25.164  24.279  1.00  0.50           C  
ATOM   1790  C   ASN A 251       6.153  26.671  24.276  1.00  0.49           C  
ATOM   1791  CB  ASN A 251       5.512  24.486  25.328  1.00  0.47           C  
ATOM   1792  O   ASN A 251       6.178  27.310  25.329  1.00  0.48           O  
ATOM   1793  CG  ASN A 251       4.878  23.207  24.818  1.00  0.45           C  
ATOM   1794  ND2 ASN A 251       4.574  22.291  25.729  1.00  0.43           N  
ATOM   1795  OD1 ASN A 251       4.663  23.043  23.614  1.00  0.46           O  
ATOM   1796  N   ALA A 252       6.423  27.459  23.157  1.00  0.51           N  
ATOM   1797  CA  ALA A 252       6.274  28.890  22.907  1.00  0.51           C  
ATOM   1798  C   ALA A 252       5.051  29.170  22.038  1.00  0.52           C  
ATOM   1799  CB  ALA A 252       7.532  29.449  22.247  1.00  0.49           C  
ATOM   1800  O   ALA A 252       4.804  28.464  21.057  1.00  0.51           O  
ATOM   1801  N   THR A 253       3.965  29.894  22.591  1.00  0.46           N  
ATOM   1802  CA  THR A 253       2.791  30.402  21.890  1.00  0.46           C  
ATOM   1803  C   THR A 253       3.178  31.522  20.928  1.00  0.46           C  
ATOM   1804  CB  THR A 253       1.729  30.916  22.879  1.00  0.43           C  
ATOM   1805  O   THR A 253       2.410  31.867  20.028  1.00  0.44           O  
ATOM   1806  CG2 THR A 253       0.827  29.782  23.356  1.00  0.38           C  
ATOM   1807  OG1 THR A 253       2.382  31.500  24.012  1.00  0.41           O  
ATOM   1808  N   GLY A 254       4.589  31.811  20.510  1.00  0.47           N  
ATOM   1809  CA  GLY A 254       5.225  32.726  19.574  1.00  0.45           C  
ATOM   1810  C   GLY A 254       6.706  32.916  19.839  1.00  0.47           C  
ATOM   1811  O   GLY A 254       7.102  33.286  20.947  1.00  0.45           O  
ATOM   1812  N   ALA A 255       7.650  31.971  19.401  1.00  0.52           N  
ATOM   1813  CA  ALA A 255       9.108  32.054  19.411  1.00  0.51           C  
ATOM   1814  C   ALA A 255       9.635  32.603  18.088  1.00  0.52           C  
ATOM   1815  CB  ALA A 255       9.718  30.684  19.695  1.00  0.46           C  
ATOM   1816  O   ALA A 255       9.185  32.193  17.016  1.00  0.50           O  
ATOM   1817  N   GLY A 256      10.106  33.950  17.921  1.00  0.52           N  
ATOM   1818  CA  GLY A 256      11.084  34.410  16.948  1.00  0.51           C  
ATOM   1819  C   GLY A 256      12.507  34.022  17.303  1.00  0.53           C  
ATOM   1820  O   GLY A 256      12.933  34.185  18.448  1.00  0.51           O  
ATOM   1821  N   PHE A 257      13.057  32.998  16.689  1.00  0.49           N  
ATOM   1822  CA  PHE A 257      14.466  32.631  16.769  1.00  0.50           C  
ATOM   1823  C   PHE A 257      15.301  33.473  15.812  1.00  0.50           C  
ATOM   1824  CB  PHE A 257      14.654  31.143  16.459  1.00  0.47           C  
ATOM   1825  O   PHE A 257      14.957  33.609  14.636  1.00  0.50           O  
ATOM   1826  CG  PHE A 257      14.031  30.227  17.479  1.00  0.46           C  
ATOM   1827  CD1 PHE A 257      14.757  29.800  18.584  1.00  0.42           C  
ATOM   1828  CD2 PHE A 257      12.720  29.794  17.332  1.00  0.45           C  
ATOM   1829  CE1 PHE A 257      14.183  28.953  19.530  1.00  0.44           C  
ATOM   1830  CE2 PHE A 257      12.141  28.947  18.272  1.00  0.46           C  
ATOM   1831  CZ  PHE A 257      12.874  28.527  19.370  1.00  0.44           C  
ATOM   1832  N   THR A 258      16.098  34.391  16.310  1.00  0.50           N  
ATOM   1833  CA  THR A 258      17.200  35.028  15.597  1.00  0.52           C  
ATOM   1834  C   THR A 258      18.524  34.347  15.928  1.00  0.51           C  
ATOM   1835  CB  THR A 258      17.291  36.528  15.936  1.00  0.48           C  
ATOM   1836  O   THR A 258      18.888  34.222  17.100  1.00  0.49           O  
ATOM   1837  CG2 THR A 258      16.326  37.344  15.083  1.00  0.43           C  
ATOM   1838  OG1 THR A 258      16.969  36.720  17.319  1.00  0.43           O  
ATOM   1839  N   GLY A 259      18.990  33.318  15.172  1.00  0.47           N  
ATOM   1840  CA  GLY A 259      20.231  32.562  15.213  1.00  0.48           C  
ATOM   1841  C   GLY A 259      20.062  31.114  14.791  1.00  0.47           C  
ATOM   1842  O   GLY A 259      18.980  30.711  14.359  1.00  0.46           O  
ATOM   1843  N   ALA A 260      21.169  30.334  14.360  1.00  0.56           N  
ATOM   1844  CA  ALA A 260      21.130  28.940  13.926  1.00  0.56           C  
ATOM   1845  C   ALA A 260      20.371  28.074  14.928  1.00  0.57           C  
ATOM   1846  CB  ALA A 260      22.546  28.403  13.728  1.00  0.54           C  
ATOM   1847  O   ALA A 260      20.600  28.167  16.136  1.00  0.55           O  
ATOM   1848  N   LEU A 261      19.138  27.618  14.712  1.00  0.52           N  
ATOM   1849  CA  LEU A 261      18.501  26.519  15.430  1.00  0.52           C  
ATOM   1850  C   LEU A 261      19.130  25.183  15.047  1.00  0.52           C  
ATOM   1851  CB  LEU A 261      16.998  26.489  15.141  1.00  0.50           C  
ATOM   1852  O   LEU A 261      19.186  24.834  13.866  1.00  0.51           O  
ATOM   1853  CG  LEU A 261      16.123  25.782  16.177  1.00  0.49           C  
ATOM   1854  CD1 LEU A 261      15.715  26.753  17.280  1.00  0.47           C  
ATOM   1855  CD2 LEU A 261      14.893  25.173  15.512  1.00  0.48           C  
ATOM   1856  N   SER A 262      19.972  24.666  15.840  1.00  0.58           N  
ATOM   1857  CA  SER A 262      20.516  23.316  15.730  1.00  0.58           C  
ATOM   1858  C   SER A 262      19.815  22.357  16.686  1.00  0.58           C  
ATOM   1859  CB  SER A 262      22.020  23.320  16.010  1.00  0.56           C  
ATOM   1860  O   SER A 262      19.487  22.727  17.815  1.00  0.57           O  
ATOM   1861  OG  SER A 262      22.274  23.507  17.392  1.00  0.56           O  
ATOM   1862  N   GLY A 263      19.175  21.395  16.202  1.00  0.55           N  
ATOM   1863  CA  GLY A 263      18.522  20.281  16.871  1.00  0.56           C  
ATOM   1864  C   GLY A 263      17.143  19.978  16.318  1.00  0.55           C  
ATOM   1865  O   GLY A 263      16.645  20.697  15.449  1.00  0.54           O  
ATOM   1866  N   ASP A 264      16.576  18.660  16.422  1.00  0.60           N  
ATOM   1867  CA  ASP A 264      15.275  18.228  15.921  1.00  0.60           C  
ATOM   1868  C   ASP A 264      14.159  19.133  16.438  1.00  0.60           C  
ATOM   1869  CB  ASP A 264      15.001  16.776  16.318  1.00  0.58           C  
ATOM   1870  O   ASP A 264      14.126  19.471  17.623  1.00  0.58           O  
ATOM   1871  CG  ASP A 264      15.969  15.794  15.682  1.00  0.56           C  
ATOM   1872  OD1 ASP A 264      16.599  16.135  14.658  1.00  0.57           O  
ATOM   1873  OD2 ASP A 264      16.102  14.668  16.209  1.00  0.60           O  
ATOM   1874  N   VAL A 265      13.515  19.952  15.722  1.00  0.57           N  
ATOM   1875  CA  VAL A 265      12.240  20.595  16.021  1.00  0.56           C  
ATOM   1876  C   VAL A 265      11.099  19.602  15.811  1.00  0.57           C  
ATOM   1877  CB  VAL A 265      12.020  21.852  15.152  1.00  0.54           C  
ATOM   1878  O   VAL A 265      10.887  19.118  14.696  1.00  0.56           O  
ATOM   1879  CG1 VAL A 265      10.682  22.511  15.482  1.00  0.49           C  
ATOM   1880  CG2 VAL A 265      13.168  22.842  15.345  1.00  0.51           C  
ATOM   1881  N   THR A 266      10.681  18.939  16.859  1.00  0.58           N  
ATOM   1882  CA  THR A 266       9.506  18.075  16.897  1.00  0.59           C  
ATOM   1883  C   THR A 266       8.253  18.879  17.231  1.00  0.58           C  
ATOM   1884  CB  THR A 266       9.679  16.940  17.923  1.00  0.56           C  
ATOM   1885  O   THR A 266       8.243  19.650  18.193  1.00  0.57           O  
ATOM   1886  CG2 THR A 266       9.791  15.585  17.231  1.00  0.54           C  
ATOM   1887  OG1 THR A 266      10.869  17.172  18.687  1.00  0.54           O  
ATOM   1888  N   GLY A 267       7.393  19.085  16.260  1.00  0.54           N  
ATOM   1889  CA  GLY A 267       6.103  19.754  16.321  1.00  0.55           C  
ATOM   1890  C   GLY A 267       5.885  20.736  15.185  1.00  0.54           C  
ATOM   1891  O   GLY A 267       6.711  20.833  14.275  1.00  0.52           O  
ATOM   1892  N   ASN A 268       4.618  21.120  14.821  1.00  0.58           N  
ATOM   1893  CA  ASN A 268       4.283  22.080  13.774  1.00  0.59           C  
ATOM   1894  C   ASN A 268       5.003  23.409  13.982  1.00  0.58           C  
ATOM   1895  CB  ASN A 268       2.770  22.299  13.711  1.00  0.56           C  
ATOM   1896  O   ASN A 268       4.988  23.963  15.083  1.00  0.57           O  
ATOM   1897  CG  ASN A 268       2.014  21.044  13.321  1.00  0.55           C  
ATOM   1898  ND2 ASN A 268       0.743  20.975  13.699  1.00  0.53           N  
ATOM   1899  OD1 ASN A 268       2.568  20.143  12.685  1.00  0.55           O  
ATOM   1900  N   VAL A 269       6.029  23.809  13.256  1.00  0.54           N  
ATOM   1901  CA  VAL A 269       6.523  25.178  13.154  1.00  0.54           C  
ATOM   1902  C   VAL A 269       5.513  26.038  12.398  1.00  0.55           C  
ATOM   1903  CB  VAL A 269       7.900  25.234  12.455  1.00  0.52           C  
ATOM   1904  O   VAL A 269       5.205  25.767  11.235  1.00  0.53           O  
ATOM   1905  CG1 VAL A 269       8.400  26.675  12.361  1.00  0.47           C  
ATOM   1906  CG2 VAL A 269       8.911  24.362  13.197  1.00  0.49           C  
ATOM   1907  N   THR A 270       4.657  26.692  13.094  1.00  0.56           N  
ATOM   1908  CA  THR A 270       3.768  27.738  12.600  1.00  0.57           C  
ATOM   1909  C   THR A 270       4.463  29.096  12.625  1.00  0.56           C  
ATOM   1910  CB  THR A 270       2.472  27.806  13.429  1.00  0.55           C  
ATOM   1911  O   THR A 270       5.081  29.464  13.626  1.00  0.55           O  
ATOM   1912  CG2 THR A 270       1.369  26.965  12.796  1.00  0.52           C  
ATOM   1913  OG1 THR A 270       2.731  27.318  14.751  1.00  0.51           O  
ATOM   1914  N   GLY A 271       4.818  29.631  11.480  1.00  0.53           N  
ATOM   1915  CA  GLY A 271       5.421  30.930  11.229  1.00  0.54           C  
ATOM   1916  C   GLY A 271       6.518  30.886  10.182  1.00  0.53           C  
ATOM   1917  O   GLY A 271       6.751  29.846   9.563  1.00  0.51           O  
ATOM   1918  N   ASN A 272       6.959  32.007   9.491  1.00  0.56           N  
ATOM   1919  CA  ASN A 272       8.031  32.085   8.503  1.00  0.57           C  
ATOM   1920  C   ASN A 272       9.355  31.585   9.073  1.00  0.56           C  
ATOM   1921  CB  ASN A 272       8.182  33.517   7.986  1.00  0.54           C  
ATOM   1922  O   ASN A 272       9.763  31.996  10.161  1.00  0.55           O  
ATOM   1923  CG  ASN A 272       6.956  33.999   7.236  1.00  0.53           C  
ATOM   1924  ND2 ASN A 272       6.718  35.305   7.266  1.00  0.51           N  
ATOM   1925  OD1 ASN A 272       6.229  33.204   6.634  1.00  0.53           O  
ATOM   1926  N   VAL A 273       9.917  30.446   8.788  1.00  0.55           N  
ATOM   1927  CA  VAL A 273      11.303  30.046   9.010  1.00  0.54           C  
ATOM   1928  C   VAL A 273      12.221  30.811   8.059  1.00  0.55           C  
ATOM   1929  CB  VAL A 273      11.491  28.524   8.822  1.00  0.52           C  
ATOM   1930  O   VAL A 273      12.142  30.642   6.840  1.00  0.53           O  
ATOM   1931  CG1 VAL A 273      12.939  28.121   9.095  1.00  0.48           C  
ATOM   1932  CG2 VAL A 273      10.537  27.753   9.733  1.00  0.49           C  
ATOM   1933  N   ASN A 274      12.771  31.921   8.489  1.00  0.56           N  
ATOM   1934  CA  ASN A 274      13.782  32.754   7.847  1.00  0.56           C  
ATOM   1935  C   ASN A 274      15.193  32.327   8.240  1.00  0.56           C  
ATOM   1936  CB  ASN A 274      13.559  34.229   8.190  1.00  0.53           C  
ATOM   1937  O   ASN A 274      15.534  32.308   9.424  1.00  0.54           O  
ATOM   1938  CG  ASN A 274      12.277  34.779   7.598  1.00  0.52           C  
ATOM   1939  ND2 ASN A 274      11.524  35.522   8.400  1.00  0.51           N  
ATOM   1940  OD1 ASN A 274      11.965  34.537   6.429  1.00  0.54           O  
ATOM   1941  N   GLY A 275      15.822  31.483   7.501  1.00  0.53           N  
ATOM   1942  CA  GLY A 275      17.193  31.019   7.643  1.00  0.53           C  
ATOM   1943  C   GLY A 275      17.497  29.791   6.805  1.00  0.52           C  
ATOM   1944  O   GLY A 275      16.664  29.355   6.008  1.00  0.51           O  
ATOM   1945  N   ASN A 276      18.843  29.353   6.524  1.00  0.54           N  
ATOM   1946  CA  ASN A 276      19.270  28.144   5.827  1.00  0.55           C  
ATOM   1947  C   ASN A 276      18.819  26.885   6.561  1.00  0.54           C  
ATOM   1948  CB  ASN A 276      20.789  28.138   5.645  1.00  0.52           C  
ATOM   1949  O   ASN A 276      19.125  26.706   7.741  1.00  0.53           O  
ATOM   1950  CG  ASN A 276      21.251  29.087   4.557  1.00  0.51           C  
ATOM   1951  ND2 ASN A 276      22.511  29.499   4.625  1.00  0.48           N  
ATOM   1952  OD1 ASN A 276      20.481  29.448   3.663  1.00  0.51           O  
ATOM   1953  N   ILE A 277      17.731  26.212   6.246  1.00  0.52           N  
ATOM   1954  CA  ILE A 277      17.393  24.842   6.616  1.00  0.51           C  
ATOM   1955  C   ILE A 277      18.279  23.865   5.846  1.00  0.52           C  
ATOM   1956  CB  ILE A 277      15.902  24.536   6.350  1.00  0.50           C  
ATOM   1957  O   ILE A 277      18.204  23.785   4.618  1.00  0.51           O  
ATOM   1958  CG1 ILE A 277      15.010  25.510   7.129  1.00  0.45           C  
ATOM   1959  CG2 ILE A 277      15.575  23.085   6.713  1.00  0.47           C  
ATOM   1960  CD1 ILE A 277      13.521  25.328   6.870  1.00  0.46           C  
ATOM   1961  N   ASN A 278      19.363  23.450   6.504  1.00  0.48           N  
ATOM   1962  CA  ASN A 278      20.380  22.588   5.910  1.00  0.49           C  
ATOM   1963  C   ASN A 278      19.821  21.206   5.581  1.00  0.48           C  
ATOM   1964  CB  ASN A 278      21.589  22.464   6.840  1.00  0.46           C  
ATOM   1965  O   ASN A 278      20.141  20.635   4.538  1.00  0.47           O  
ATOM   1966  CG  ASN A 278      22.467  23.700   6.823  1.00  0.44           C  
ATOM   1967  ND2 ASN A 278      23.329  23.828   7.825  1.00  0.42           N  
ATOM   1968  OD1 ASN A 278      22.371  24.533   5.918  1.00  0.46           O  
ATOM   1969  N   ALA A 279      18.915  20.567   6.360  1.00  0.50           N  
ATOM   1970  CA  ALA A 279      18.288  19.255   6.213  1.00  0.50           C  
ATOM   1971  C   ALA A 279      17.004  19.166   7.032  1.00  0.50           C  
ATOM   1972  CB  ALA A 279      19.259  18.152   6.629  1.00  0.47           C  
ATOM   1973  O   ALA A 279      16.973  19.573   8.196  1.00  0.49           O  
ATOM   1974  N   VAL A 280      15.843  19.286   6.460  1.00  0.50           N  
ATOM   1975  CA  VAL A 280      14.610  18.769   7.045  1.00  0.50           C  
ATOM   1976  C   VAL A 280      14.569  17.249   6.904  1.00  0.51           C  
ATOM   1977  CB  VAL A 280      13.362  19.400   6.388  1.00  0.49           C  
ATOM   1978  O   VAL A 280      14.521  16.724   5.789  1.00  0.50           O  
ATOM   1979  CG1 VAL A 280      12.086  18.900   7.062  1.00  0.44           C  
ATOM   1980  CG2 VAL A 280      13.441  20.924   6.448  1.00  0.46           C  
ATOM   1981  N   THR A 281      15.129  16.508   7.834  1.00  0.47           N  
ATOM   1982  CA  THR A 281      15.033  15.063   8.010  1.00  0.48           C  
ATOM   1983  C   THR A 281      13.740  14.691   8.729  1.00  0.47           C  
ATOM   1984  CB  THR A 281      16.238  14.515   8.797  1.00  0.45           C  
ATOM   1985  O   THR A 281      13.368  15.326   9.718  1.00  0.46           O  
ATOM   1986  CG2 THR A 281      17.504  14.533   7.947  1.00  0.41           C  
ATOM   1987  OG1 THR A 281      16.447  15.322   9.962  1.00  0.40           O  
ATOM   1988  N   GLY A 282      12.714  14.263   8.075  1.00  0.39           N  
ATOM   1989  CA  GLY A 282      11.413  13.746   8.470  1.00  0.41           C  
ATOM   1990  C   GLY A 282      10.276  14.281   7.621  1.00  0.39           C  
ATOM   1991  O   GLY A 282      10.505  15.014   6.656  1.00  0.38           O  
ATOM   1992  N   ILE A 283       9.014  13.632   7.340  1.00  0.45           N  
ATOM   1993  CA  ILE A 283       7.830  14.058   6.601  1.00  0.46           C  
ATOM   1994  C   ILE A 283       7.373  15.426   7.103  1.00  0.45           C  
ATOM   1995  CB  ILE A 283       6.684  13.030   6.727  1.00  0.42           C  
ATOM   1996  O   ILE A 283       6.980  15.568   8.263  1.00  0.44           O  
ATOM   1997  CG1 ILE A 283       7.146  11.652   6.240  1.00  0.37           C  
ATOM   1998  CG2 ILE A 283       5.450  13.499   5.951  1.00  0.38           C  
ATOM   1999  CD1 ILE A 283       6.127  10.543   6.461  1.00  0.37           C  
ATOM   2000  N   SER A 284       8.076  16.638   6.765  1.00  0.40           N  
ATOM   2001  CA  SER A 284       7.555  17.987   6.961  1.00  0.42           C  
ATOM   2002  C   SER A 284       6.432  18.295   5.976  1.00  0.40           C  
ATOM   2003  CB  SER A 284       8.673  19.020   6.812  1.00  0.39           C  
ATOM   2004  O   SER A 284       6.571  18.057   4.775  1.00  0.39           O  
ATOM   2005  OG  SER A 284       9.944  18.395   6.851  1.00  0.36           O  
ATOM   2006  N   THR A 285       5.122  18.070   6.348  1.00  0.44           N  
ATOM   2007  CA  THR A 285       3.988  18.660   5.646  1.00  0.44           C  
ATOM   2008  C   THR A 285       4.018  20.182   5.752  1.00  0.44           C  
ATOM   2009  CB  THR A 285       2.652  18.130   6.199  1.00  0.41           C  
ATOM   2010  O   THR A 285       3.894  20.735   6.846  1.00  0.42           O  
ATOM   2011  CG2 THR A 285       1.513  18.376   5.215  1.00  0.38           C  
ATOM   2012  OG1 THR A 285       2.765  16.722   6.439  1.00  0.36           O  
ATOM   2013  N   LEU A 286       4.824  20.980   4.931  1.00  0.43           N  
ATOM   2014  CA  LEU A 286       4.773  22.413   4.664  1.00  0.44           C  
ATOM   2015  C   LEU A 286       3.517  22.775   3.877  1.00  0.44           C  
ATOM   2016  CB  LEU A 286       6.018  22.860   3.893  1.00  0.43           C  
ATOM   2017  O   LEU A 286       3.279  22.231   2.796  1.00  0.44           O  
ATOM   2018  CG  LEU A 286       7.324  22.911   4.687  1.00  0.42           C  
ATOM   2019  CD1 LEU A 286       8.509  22.601   3.778  1.00  0.40           C  
ATOM   2020  CD2 LEU A 286       7.495  24.273   5.350  1.00  0.41           C  
ATOM   2021  N   ASN A 287       2.422  23.172   4.652  1.00  0.41           N  
ATOM   2022  CA  ASN A 287       1.183  23.642   4.041  1.00  0.41           C  
ATOM   2023  C   ASN A 287       1.456  24.599   2.885  1.00  0.41           C  
ATOM   2024  CB  ASN A 287       0.290  24.312   5.087  1.00  0.38           C  
ATOM   2025  O   ASN A 287       0.828  24.499   1.829  1.00  0.38           O  
ATOM   2026  CG  ASN A 287      -0.843  23.417   5.548  1.00  0.36           C  
ATOM   2027  ND2 ASN A 287      -1.496  23.801   6.639  1.00  0.34           N  
ATOM   2028  OD1 ASN A 287      -1.130  22.389   4.929  1.00  0.38           O  
ATOM   2029  N   ILE A 288       2.466  25.425   2.794  1.00  0.42           N  
ATOM   2030  CA  ILE A 288       2.894  26.404   1.801  1.00  0.43           C  
ATOM   2031  C   ILE A 288       4.391  26.667   1.947  1.00  0.42           C  
ATOM   2032  CB  ILE A 288       2.102  27.724   1.932  1.00  0.40           C  
ATOM   2033  O   ILE A 288       4.843  27.158   2.985  1.00  0.41           O  
ATOM   2034  CG1 ILE A 288       0.599  27.461   1.792  1.00  0.35           C  
ATOM   2035  CG2 ILE A 288       2.579  28.744   0.893  1.00  0.36           C  
ATOM   2036  CD1 ILE A 288      -0.271  28.683   2.056  1.00  0.35           C  
ATOM   2037  N   LEU A 289       5.351  25.834   1.385  1.00  0.45           N  
ATOM   2038  CA  LEU A 289       6.710  26.284   1.107  1.00  0.44           C  
ATOM   2039  C   LEU A 289       6.704  27.485   0.167  1.00  0.45           C  
ATOM   2040  CB  LEU A 289       7.537  25.148   0.497  1.00  0.43           C  
ATOM   2041  O   LEU A 289       6.344  27.358  -1.006  1.00  0.44           O  
ATOM   2042  CG  LEU A 289       9.051  25.360   0.454  1.00  0.41           C  
ATOM   2043  CD1 LEU A 289       9.665  25.077   1.822  1.00  0.38           C  
ATOM   2044  CD2 LEU A 289       9.685  24.476  -0.615  1.00  0.40           C  
ATOM   2045  N   LYS A 290       6.438  28.671   0.712  1.00  0.38           N  
ATOM   2046  CA  LYS A 290       6.782  29.891  -0.014  1.00  0.40           C  
ATOM   2047  C   LYS A 290       8.279  30.177   0.071  1.00  0.38           C  
ATOM   2048  CB  LYS A 290       5.989  31.080   0.529  1.00  0.37           C  
ATOM   2049  O   LYS A 290       8.788  30.534   1.136  1.00  0.37           O  
ATOM   2050  CG  LYS A 290       5.603  32.102  -0.530  1.00  0.37           C  
ATOM   2051  CD  LYS A 290       4.765  33.229   0.060  1.00  0.41           C  
ATOM   2052  CE  LYS A 290       4.383  34.256  -0.998  1.00  0.35           C  
ATOM   2053  NZ  LYS A 290       3.598  35.385  -0.416  1.00  0.35           N  
ATOM   2054  N   ILE A 291       9.154  29.554  -0.713  1.00  0.43           N  
ATOM   2055  CA  ILE A 291      10.535  29.928  -0.994  1.00  0.44           C  
ATOM   2056  C   ILE A 291      10.573  31.306  -1.651  1.00  0.44           C  
ATOM   2057  CB  ILE A 291      11.230  28.884  -1.898  1.00  0.42           C  
ATOM   2058  O   ILE A 291      10.048  31.491  -2.752  1.00  0.44           O  
ATOM   2059  CG1 ILE A 291      11.167  27.495  -1.254  1.00  0.38           C  
ATOM   2060  CG2 ILE A 291      12.679  29.293  -2.179  1.00  0.39           C  
ATOM   2061  CD1 ILE A 291      11.777  26.390  -2.106  1.00  0.38           C  
ATOM   2062  N   LEU A 292      10.608  32.414  -0.744  1.00  0.41           N  
ATOM   2063  CA  LEU A 292      10.682  33.828  -1.093  1.00  0.41           C  
ATOM   2064  C   LEU A 292      12.109  34.223  -1.459  1.00  0.41           C  
ATOM   2065  CB  LEU A 292      10.182  34.693   0.067  1.00  0.38           C  
ATOM   2066  O   LEU A 292      12.369  35.379  -1.802  1.00  0.40           O  
ATOM   2067  CG  LEU A 292       8.676  34.666   0.333  1.00  0.37           C  
ATOM   2068  CD1 LEU A 292       8.361  35.346   1.661  1.00  0.33           C  
ATOM   2069  CD2 LEU A 292       7.919  35.335  -0.809  1.00  0.36           C  
ATOM   2070  N   GLY A 293      12.979  33.189  -1.895  1.00  0.36           N  
ATOM   2071  CA  GLY A 293      14.289  33.467  -2.461  1.00  0.35           C  
ATOM   2072  C   GLY A 293      14.740  32.423  -3.465  1.00  0.36           C  
ATOM   2073  O   GLY A 293      14.029  31.447  -3.715  1.00  0.34           O  
ATOM   2074  N   THR A 294      15.546  32.779  -4.635  1.00  0.40           N  
ATOM   2075  CA  THR A 294      16.288  31.817  -5.443  1.00  0.41           C  
ATOM   2076  C   THR A 294      16.848  30.697  -4.571  1.00  0.40           C  
ATOM   2077  CB  THR A 294      17.437  32.499  -6.208  1.00  0.39           C  
ATOM   2078  O   THR A 294      17.375  30.952  -3.486  1.00  0.40           O  
ATOM   2079  CG2 THR A 294      17.213  32.427  -7.715  1.00  0.36           C  
ATOM   2080  OG1 THR A 294      17.517  33.874  -5.813  1.00  0.34           O  
ATOM   2081  N   ILE A 295      16.219  29.491  -4.388  1.00  0.42           N  
ATOM   2082  CA  ILE A 295      17.026  28.331  -4.025  1.00  0.42           C  
ATOM   2083  C   ILE A 295      18.361  28.380  -4.764  1.00  0.42           C  
ATOM   2084  CB  ILE A 295      16.288  27.010  -4.337  1.00  0.40           C  
ATOM   2085  O   ILE A 295      18.411  28.186  -5.981  1.00  0.41           O  
ATOM   2086  CG1 ILE A 295      14.982  26.926  -3.539  1.00  0.38           C  
ATOM   2087  CG2 ILE A 295      17.188  25.807  -4.042  1.00  0.38           C  
ATOM   2088  CD1 ILE A 295      14.138  25.700  -3.860  1.00  0.37           C  
ATOM   2089  N   ASP A 296      19.258  29.254  -4.423  1.00  0.37           N  
ATOM   2090  CA  ASP A 296      20.668  29.409  -4.768  1.00  0.38           C  
ATOM   2091  C   ASP A 296      21.524  28.356  -4.067  1.00  0.37           C  
ATOM   2092  CB  ASP A 296      21.158  30.812  -4.404  1.00  0.35           C  
ATOM   2093  O   ASP A 296      21.704  28.406  -2.849  1.00  0.36           O  
ATOM   2094  CG  ASP A 296      21.704  31.578  -5.596  1.00  0.35           C  
ATOM   2095  OD1 ASP A 296      21.912  30.969  -6.668  1.00  0.37           O  
ATOM   2096  OD2 ASP A 296      21.931  32.800  -5.462  1.00  0.43           O  
ATOM   2097  N   GLY A 297      21.153  27.017  -4.067  1.00  0.38           N  
ATOM   2098  CA  GLY A 297      22.147  26.011  -3.729  1.00  0.38           C  
ATOM   2099  C   GLY A 297      22.242  24.897  -4.755  1.00  0.38           C  
ATOM   2100  O   GLY A 297      21.221  24.399  -5.235  1.00  0.37           O  
ATOM   2101  N   ASP A 298      23.127  25.013  -5.709  1.00  0.39           N  
ATOM   2102  CA  ASP A 298      23.782  24.151  -6.687  1.00  0.38           C  
ATOM   2103  C   ASP A 298      23.580  22.677  -6.342  1.00  0.39           C  
ATOM   2104  CB  ASP A 298      25.276  24.471  -6.769  1.00  0.35           C  
ATOM   2105  O   ASP A 298      23.621  21.816  -7.224  1.00  0.36           O  
ATOM   2106  CG  ASP A 298      25.574  25.697  -7.614  1.00  0.33           C  
ATOM   2107  OD1 ASP A 298      24.722  26.092  -8.438  1.00  0.37           O  
ATOM   2108  OD2 ASP A 298      26.673  26.272  -7.456  1.00  0.42           O  
ATOM   2109  N   THR A 299      22.693  22.259  -5.436  1.00  0.41           N  
ATOM   2110  CA  THR A 299      22.541  20.827  -5.202  1.00  0.42           C  
ATOM   2111  C   THR A 299      21.626  20.568  -4.008  1.00  0.41           C  
ATOM   2112  CB  THR A 299      23.904  20.152  -4.963  1.00  0.38           C  
ATOM   2113  O   THR A 299      21.904  21.021  -2.896  1.00  0.39           O  
ATOM   2114  CG2 THR A 299      24.033  18.869  -5.777  1.00  0.35           C  
ATOM   2115  OG1 THR A 299      24.951  21.054  -5.344  1.00  0.34           O  
ATOM   2116  N   VAL A 300      20.254  20.580  -4.146  1.00  0.42           N  
ATOM   2117  CA  VAL A 300      19.403  19.778  -3.274  1.00  0.43           C  
ATOM   2118  C   VAL A 300      19.815  18.310  -3.357  1.00  0.43           C  
ATOM   2119  CB  VAL A 300      17.910  19.934  -3.638  1.00  0.41           C  
ATOM   2120  O   VAL A 300      19.639  17.667  -4.395  1.00  0.42           O  
ATOM   2121  CG1 VAL A 300      17.032  19.143  -2.669  1.00  0.39           C  
ATOM   2122  CG2 VAL A 300      17.513  21.409  -3.641  1.00  0.39           C  
ATOM   2123  N   SER A 301      20.973  17.881  -2.760  1.00  0.38           N  
ATOM   2124  CA  SER A 301      21.371  16.511  -2.457  1.00  0.40           C  
ATOM   2125  C   SER A 301      20.532  15.928  -1.325  1.00  0.38           C  
ATOM   2126  CB  SER A 301      22.854  16.453  -2.085  1.00  0.36           C  
ATOM   2127  O   SER A 301      20.436  16.520  -0.248  1.00  0.38           O  
ATOM   2128  OG  SER A 301      23.079  17.056  -0.822  1.00  0.36           O  
ATOM   2129  N   GLY A 302      19.171  15.612  -1.624  1.00  0.36           N  
ATOM   2130  CA  GLY A 302      18.315  14.717  -0.863  1.00  0.38           C  
ATOM   2131  C   GLY A 302      16.918  14.590  -1.442  1.00  0.36           C  
ATOM   2132  O   GLY A 302      16.515  15.394  -2.284  1.00  0.35           O  
ATOM   2133  N   ILE A 303      16.426  13.333  -1.763  1.00  0.43           N  
ATOM   2134  CA  ILE A 303      15.091  12.948  -2.208  1.00  0.44           C  
ATOM   2135  C   ILE A 303      14.053  13.889  -1.601  1.00  0.43           C  
ATOM   2136  CB  ILE A 303      14.771  11.483  -1.835  1.00  0.41           C  
ATOM   2137  O   ILE A 303      13.896  13.944  -0.379  1.00  0.42           O  
ATOM   2138  CG1 ILE A 303      15.810  10.537  -2.447  1.00  0.37           C  
ATOM   2139  CG2 ILE A 303      13.356  11.108  -2.285  1.00  0.37           C  
ATOM   2140  CD1 ILE A 303      15.657   9.085  -2.012  1.00  0.37           C  
ATOM   2141  N   LEU A 304      13.820  15.196  -2.225  1.00  0.42           N  
ATOM   2142  CA  LEU A 304      12.564  15.889  -1.959  1.00  0.43           C  
ATOM   2143  C   LEU A 304      11.372  14.990  -2.266  1.00  0.43           C  
ATOM   2144  CB  LEU A 304      12.476  17.175  -2.786  1.00  0.41           C  
ATOM   2145  O   LEU A 304      11.130  14.647  -3.426  1.00  0.42           O  
ATOM   2146  CG  LEU A 304      11.465  18.219  -2.310  1.00  0.40           C  
ATOM   2147  CD1 LEU A 304      12.085  19.105  -1.235  1.00  0.39           C  
ATOM   2148  CD2 LEU A 304      10.970  19.059  -3.483  1.00  0.40           C  
ATOM   2149  N   THR A 305      10.927  14.115  -1.305  1.00  0.43           N  
ATOM   2150  CA  THR A 305       9.620  13.470  -1.376  1.00  0.44           C  
ATOM   2151  C   THR A 305       8.527  14.406  -0.869  1.00  0.43           C  
ATOM   2152  CB  THR A 305       9.598  12.162  -0.563  1.00  0.41           C  
ATOM   2153  O   THR A 305       8.535  14.803   0.298  1.00  0.41           O  
ATOM   2154  CG2 THR A 305       8.555  11.192  -1.110  1.00  0.37           C  
ATOM   2155  OG1 THR A 305      10.889  11.544  -0.628  1.00  0.34           O  
ATOM   2156  N   THR A 306       7.953  15.382  -1.752  1.00  0.43           N  
ATOM   2157  CA  THR A 306       6.730  16.136  -1.501  1.00  0.43           C  
ATOM   2158  C   THR A 306       5.499  15.287  -1.804  1.00  0.43           C  
ATOM   2159  CB  THR A 306       6.687  17.425  -2.342  1.00  0.42           C  
ATOM   2160  O   THR A 306       5.429  14.635  -2.847  1.00  0.43           O  
ATOM   2161  CG2 THR A 306       7.859  18.341  -2.006  1.00  0.39           C  
ATOM   2162  OG1 THR A 306       6.745  17.084  -3.733  1.00  0.36           O  
ATOM   2163  N   GLY A 307       4.866  14.723  -0.702  1.00  0.39           N  
ATOM   2164  CA  GLY A 307       3.600  14.020  -0.824  1.00  0.38           C  
ATOM   2165  C   GLY A 307       2.611  14.724  -1.734  1.00  0.39           C  
ATOM   2166  O   GLY A 307       1.845  14.074  -2.448  1.00  0.37           O  
ATOM   2167  N   ARG A 308       2.692  15.908  -2.051  1.00  0.43           N  
ATOM   2168  CA  ARG A 308       1.838  16.717  -2.914  1.00  0.43           C  
ATOM   2169  C   ARG A 308       2.385  18.134  -3.052  1.00  0.43           C  
ATOM   2170  CB  ARG A 308       0.408  16.759  -2.369  1.00  0.40           C  
ATOM   2171  O   ARG A 308       2.535  18.848  -2.058  1.00  0.41           O  
ATOM   2172  CG  ARG A 308      -0.639  17.106  -3.415  1.00  0.38           C  
ATOM   2173  CD  ARG A 308      -2.047  17.063  -2.839  1.00  0.41           C  
ATOM   2174  NE  ARG A 308      -3.059  17.023  -3.890  1.00  0.36           N  
ATOM   2175  NH1 ARG A 308      -4.834  16.663  -2.455  1.00  0.28           N  
ATOM   2176  NH2 ARG A 308      -5.193  16.815  -4.714  1.00  0.23           N  
ATOM   2177  CZ  ARG A 308      -4.360  16.834  -3.684  1.00  0.35           C  
ATOM   2178  N   LEU A 309       3.170  18.415  -4.173  1.00  0.45           N  
ATOM   2179  CA  LEU A 309       3.389  19.771  -4.665  1.00  0.46           C  
ATOM   2180  C   LEU A 309       2.120  20.332  -5.297  1.00  0.45           C  
ATOM   2181  CB  LEU A 309       4.533  19.794  -5.681  1.00  0.44           C  
ATOM   2182  O   LEU A 309       1.644  19.812  -6.309  1.00  0.45           O  
ATOM   2183  CG  LEU A 309       5.157  21.161  -5.969  1.00  0.43           C  
ATOM   2184  CD1 LEU A 309       6.308  21.431  -5.005  1.00  0.42           C  
ATOM   2185  CD2 LEU A 309       5.635  21.238  -7.415  1.00  0.43           C  
ATOM   2186  N   THR A 310       1.237  20.989  -4.579  1.00  0.43           N  
ATOM   2187  CA  THR A 310       0.176  21.845  -5.098  1.00  0.45           C  
ATOM   2188  C   THR A 310       0.659  23.287  -5.228  1.00  0.43           C  
ATOM   2189  CB  THR A 310      -1.071  21.799  -4.196  1.00  0.41           C  
ATOM   2190  O   THR A 310       0.949  23.943  -4.225  1.00  0.42           O  
ATOM   2191  CG2 THR A 310      -2.328  21.507  -5.009  1.00  0.37           C  
ATOM   2192  OG1 THR A 310      -0.903  20.771  -3.211  1.00  0.35           O  
ATOM   2193  N   ALA A 311       1.356  23.655  -6.303  1.00  0.46           N  
ATOM   2194  CA  ALA A 311       1.649  25.034  -6.685  1.00  0.46           C  
ATOM   2195  C   ALA A 311       0.623  25.555  -7.688  1.00  0.47           C  
ATOM   2196  CB  ALA A 311       3.057  25.138  -7.268  1.00  0.44           C  
ATOM   2197  O   ALA A 311       0.242  24.845  -8.622  1.00  0.46           O  
ATOM   2198  N   ALA A 312      -0.158  26.685  -7.331  1.00  0.40           N  
ATOM   2199  CA  ALA A 312      -0.989  27.391  -8.303  1.00  0.40           C  
ATOM   2200  C   ALA A 312      -0.212  27.677  -9.585  1.00  0.40           C  
ATOM   2201  CB  ALA A 312      -1.520  28.691  -7.704  1.00  0.38           C  
ATOM   2202  O   ALA A 312      -0.720  27.460 -10.687  1.00  0.39           O  
ATOM   2203  N   THR A 313       1.005  27.883  -9.658  1.00  0.43           N  
ATOM   2204  CA  THR A 313       1.999  28.104 -10.703  1.00  0.45           C  
ATOM   2205  C   THR A 313       3.405  27.822 -10.180  1.00  0.44           C  
ATOM   2206  CB  THR A 313       1.929  29.544 -11.245  1.00  0.41           C  
ATOM   2207  O   THR A 313       3.777  28.290  -9.102  1.00  0.42           O  
ATOM   2208  CG2 THR A 313       0.874  29.669 -12.338  1.00  0.38           C  
ATOM   2209  OG1 THR A 313       1.600  30.436 -10.173  1.00  0.35           O  
ATOM   2210  N   SER A 314       4.132  26.702 -10.573  1.00  0.45           N  
ATOM   2211  CA  SER A 314       5.563  26.438 -10.463  1.00  0.48           C  
ATOM   2212  C   SER A 314       6.300  26.844 -11.735  1.00  0.45           C  
ATOM   2213  CB  SER A 314       5.815  24.958 -10.169  1.00  0.44           C  
ATOM   2214  O   SER A 314       5.887  26.484 -12.840  1.00  0.45           O  
ATOM   2215  OG  SER A 314       6.816  24.438 -11.027  1.00  0.40           O  
ATOM   2216  N   THR A 315       6.903  28.011 -11.843  1.00  0.44           N  
ATOM   2217  CA  THR A 315       7.918  28.313 -12.846  1.00  0.45           C  
ATOM   2218  C   THR A 315       9.270  27.737 -12.437  1.00  0.44           C  
ATOM   2219  CB  THR A 315       8.050  29.831 -13.068  1.00  0.42           C  
ATOM   2220  O   THR A 315       9.877  28.192 -11.465  1.00  0.43           O  
ATOM   2221  CG2 THR A 315       8.766  30.134 -14.380  1.00  0.39           C  
ATOM   2222  OG1 THR A 315       6.743  30.418 -13.104  1.00  0.37           O  
ATOM   2223  N   ILE A 316       9.568  26.416 -12.655  1.00  0.47           N  
ATOM   2224  CA  ILE A 316      10.852  25.725 -12.616  1.00  0.47           C  
ATOM   2225  C   ILE A 316      11.712  26.169 -13.798  1.00  0.47           C  
ATOM   2226  CB  ILE A 316      10.670  24.191 -12.633  1.00  0.45           C  
ATOM   2227  O   ILE A 316      11.304  26.039 -14.954  1.00  0.46           O  
ATOM   2228  CG1 ILE A 316       9.844  23.738 -11.423  1.00  0.42           C  
ATOM   2229  CG2 ILE A 316      12.029  23.486 -12.663  1.00  0.43           C  
ATOM   2230  CD1 ILE A 316       9.513  22.252 -11.421  1.00  0.42           C  
ATOM   2231  N   GLY A 317      12.668  27.137 -13.531  1.00  0.45           N  
ATOM   2232  CA  GLY A 317      13.642  27.525 -14.538  1.00  0.45           C  
ATOM   2233  C   GLY A 317      14.124  26.359 -15.381  1.00  0.45           C  
ATOM   2234  O   GLY A 317      13.717  26.210 -16.535  1.00  0.43           O  
ATOM   2235  N   VAL A 318      15.041  25.615 -15.124  1.00  0.44           N  
ATOM   2236  CA  VAL A 318      15.686  24.411 -15.636  1.00  0.46           C  
ATOM   2237  C   VAL A 318      15.602  23.297 -14.595  1.00  0.44           C  
ATOM   2238  CB  VAL A 318      17.159  24.674 -16.019  1.00  0.42           C  
ATOM   2239  O   VAL A 318      16.156  23.419 -13.500  1.00  0.43           O  
ATOM   2240  CG1 VAL A 318      17.795  23.419 -16.614  1.00  0.37           C  
ATOM   2241  CG2 VAL A 318      17.256  25.842 -16.998  1.00  0.38           C  
ATOM   2242  N   ALA A 319      14.484  22.497 -14.527  1.00  0.47           N  
ATOM   2243  CA  ALA A 319      14.323  21.255 -13.776  1.00  0.48           C  
ATOM   2244  C   ALA A 319      15.068  20.106 -14.448  1.00  0.48           C  
ATOM   2245  CB  ALA A 319      12.843  20.910 -13.628  1.00  0.46           C  
ATOM   2246  O   ALA A 319      14.848  19.821 -15.628  1.00  0.47           O  
ATOM   2247  N   THR A 320      16.327  19.838 -14.054  1.00  0.47           N  
ATOM   2248  CA  THR A 320      16.937  18.548 -14.358  1.00  0.48           C  
ATOM   2249  C   THR A 320      16.567  17.512 -13.301  1.00  0.47           C  
ATOM   2250  CB  THR A 320      18.470  18.664 -14.451  1.00  0.45           C  
ATOM   2251  O   THR A 320      16.913  17.663 -12.127  1.00  0.46           O  
ATOM   2252  CG2 THR A 320      19.042  17.631 -15.417  1.00  0.40           C  
ATOM   2253  OG1 THR A 320      18.817  19.976 -14.912  1.00  0.40           O  
ATOM   2254  N   ALA A 321      15.442  16.771 -13.492  1.00  0.49           N  
ATOM   2255  CA  ALA A 321      15.010  15.625 -12.697  1.00  0.49           C  
ATOM   2256  C   ALA A 321      15.461  14.314 -13.334  1.00  0.51           C  
ATOM   2257  CB  ALA A 321      13.492  15.636 -12.528  1.00  0.47           C  
ATOM   2258  O   ALA A 321      15.338  14.132 -14.548  1.00  0.50           O  
ATOM   2259  N   ALA A 322      16.359  13.509 -12.554  1.00  0.42           N  
ATOM   2260  CA  ALA A 322      16.644  12.141 -12.979  1.00  0.41           C  
ATOM   2261  C   ALA A 322      15.356  11.341 -13.151  1.00  0.41           C  
ATOM   2262  CB  ALA A 322      17.565  11.453 -11.975  1.00  0.39           C  
ATOM   2263  O   ALA A 322      15.264  10.482 -14.031  1.00  0.40           O  
ATOM   2264  N   SER A 323      14.237  11.572 -12.505  1.00  0.47           N  
ATOM   2265  CA  SER A 323      12.890  11.026 -12.635  1.00  0.49           C  
ATOM   2266  C   SER A 323      11.848  11.982 -12.062  1.00  0.47           C  
ATOM   2267  CB  SER A 323      12.790   9.671 -11.933  1.00  0.44           C  
ATOM   2268  O   SER A 323      12.038  12.538 -10.978  1.00  0.46           O  
ATOM   2269  OG  SER A 323      11.928   9.748 -10.811  1.00  0.42           O  
ATOM   2270  N   LEU A 324      10.977  12.687 -12.887  1.00  0.55           N  
ATOM   2271  CA  LEU A 324       9.773  13.451 -12.579  1.00  0.55           C  
ATOM   2272  C   LEU A 324       8.533  12.568 -12.660  1.00  0.56           C  
ATOM   2273  CB  LEU A 324       9.633  14.638 -13.536  1.00  0.52           C  
ATOM   2274  O   LEU A 324       8.243  11.993 -13.712  1.00  0.54           O  
ATOM   2275  CG  LEU A 324       8.430  15.554 -13.308  1.00  0.50           C  
ATOM   2276  CD1 LEU A 324       8.603  16.344 -12.014  1.00  0.47           C  
ATOM   2277  CD2 LEU A 324       8.241  16.495 -14.493  1.00  0.49           C  
ATOM   2278  N   ASN A 325       8.018  12.087 -11.565  1.00  0.54           N  
ATOM   2279  CA  ASN A 325       6.714  11.440 -11.460  1.00  0.56           C  
ATOM   2280  C   ASN A 325       5.615  12.445 -11.124  1.00  0.55           C  
ATOM   2281  CB  ASN A 325       6.751  10.325 -10.413  1.00  0.51           C  
ATOM   2282  O   ASN A 325       5.625  13.045 -10.048  1.00  0.53           O  
ATOM   2283  CG  ASN A 325       5.497   9.472 -10.424  1.00  0.50           C  
ATOM   2284  ND2 ASN A 325       5.516   8.380  -9.669  1.00  0.48           N  
ATOM   2285  OD1 ASN A 325       4.520   9.792 -11.106  1.00  0.50           O  
ATOM   2286  N   VAL A 326       4.971  13.069 -11.964  1.00  0.59           N  
ATOM   2287  CA  VAL A 326       3.853  14.003 -11.879  1.00  0.59           C  
ATOM   2288  C   VAL A 326       2.537  13.229 -11.833  1.00  0.60           C  
ATOM   2289  CB  VAL A 326       3.848  14.992 -13.066  1.00  0.57           C  
ATOM   2290  O   VAL A 326       2.241  12.440 -12.734  1.00  0.59           O  
ATOM   2291  CG1 VAL A 326       2.749  16.038 -12.893  1.00  0.50           C  
ATOM   2292  CG2 VAL A 326       5.213  15.664 -13.205  1.00  0.52           C  
ATOM   2293  N   GLN A 327       1.821  13.171 -10.511  1.00  0.60           N  
ATOM   2294  CA  GLN A 327       0.452  12.699 -10.331  1.00  0.62           C  
ATOM   2295  C   GLN A 327      -0.556  13.739 -10.811  1.00  0.60           C  
ATOM   2296  CB  GLN A 327       0.191  12.353  -8.864  1.00  0.56           C  
ATOM   2297  O   GLN A 327      -0.714  14.791 -10.189  1.00  0.57           O  
ATOM   2298  CG  GLN A 327       0.870  11.069  -8.405  1.00  0.53           C  
ATOM   2299  CD  GLN A 327       0.365  10.588  -7.057  1.00  0.56           C  
ATOM   2300  NE2 GLN A 327       0.722   9.361  -6.694  1.00  0.45           N  
ATOM   2301  OE1 GLN A 327      -0.339  11.314  -6.348  1.00  0.60           O  
ATOM   2302  N   GLY A 328      -0.589  14.004 -12.059  1.00  0.65           N  
ATOM   2303  CA  GLY A 328      -1.545  14.804 -12.809  1.00  0.67           C  
ATOM   2304  C   GLY A 328      -1.049  15.188 -14.190  1.00  0.65           C  
ATOM   2305  O   GLY A 328      -0.266  14.456 -14.799  1.00  0.61           O  
ATOM   2306  N   LYS A 329      -1.691  16.310 -14.754  1.00  0.72           N  
ATOM   2307  CA  LYS A 329      -1.280  16.747 -16.085  1.00  0.72           C  
ATOM   2308  C   LYS A 329      -0.051  17.649 -16.012  1.00  0.72           C  
ATOM   2309  CB  LYS A 329      -2.425  17.477 -16.788  1.00  0.69           C  
ATOM   2310  O   LYS A 329       0.049  18.499 -15.125  1.00  0.69           O  
ATOM   2311  CG  LYS A 329      -3.666  16.622 -17.001  1.00  0.68           C  
ATOM   2312  CD  LYS A 329      -4.766  17.401 -17.710  1.00  0.67           C  
ATOM   2313  CE  LYS A 329      -6.022  16.558 -17.891  1.00  0.67           C  
ATOM   2314  NZ  LYS A 329      -7.051  17.266 -18.710  1.00  0.61           N  
ATOM   2315  N   LEU A 330       1.065  17.322 -16.634  1.00  0.67           N  
ATOM   2316  CA  LEU A 330       2.294  18.088 -16.808  1.00  0.66           C  
ATOM   2317  C   LEU A 330       2.214  18.971 -18.048  1.00  0.67           C  
ATOM   2318  CB  LEU A 330       3.500  17.150 -16.912  1.00  0.64           C  
ATOM   2319  O   LEU A 330       2.061  18.469 -19.164  1.00  0.66           O  
ATOM   2320  CG  LEU A 330       4.859  17.815 -17.138  1.00  0.61           C  
ATOM   2321  CD1 LEU A 330       5.243  18.660 -15.928  1.00  0.60           C  
ATOM   2322  CD2 LEU A 330       5.927  16.765 -17.425  1.00  0.61           C  
ATOM   2323  N   GLY A 331       2.061  20.288 -17.750  1.00  0.68           N  
ATOM   2324  CA  GLY A 331       2.263  21.295 -18.779  1.00  0.68           C  
ATOM   2325  C   GLY A 331       3.689  21.808 -18.840  1.00  0.68           C  
ATOM   2326  O   GLY A 331       4.228  22.279 -17.837  1.00  0.67           O  
ATOM   2327  N   VAL A 332       4.490  21.567 -19.806  1.00  0.68           N  
ATOM   2328  CA  VAL A 332       5.777  22.184 -20.109  1.00  0.67           C  
ATOM   2329  C   VAL A 332       5.576  23.350 -21.075  1.00  0.68           C  
ATOM   2330  CB  VAL A 332       6.770  21.162 -20.706  1.00  0.65           C  
ATOM   2331  O   VAL A 332       5.146  23.153 -22.214  1.00  0.66           O  
ATOM   2332  CG1 VAL A 332       8.128  21.813 -20.959  1.00  0.61           C  
ATOM   2333  CG2 VAL A 332       6.916  19.957 -19.778  1.00  0.62           C  
ATOM   2334  N   GLY A 333       5.602  24.621 -20.530  1.00  0.64           N  
ATOM   2335  CA  GLY A 333       5.381  25.864 -21.252  1.00  0.64           C  
ATOM   2336  C   GLY A 333       3.912  26.171 -21.474  1.00  0.64           C  
ATOM   2337  O   GLY A 333       3.570  27.075 -22.240  1.00  0.64           O  
ATOM   2338  N   ILE A 334       3.034  25.383 -20.696  1.00  0.69           N  
ATOM   2339  CA  ILE A 334       1.597  25.605 -20.814  1.00  0.70           C  
ATOM   2340  C   ILE A 334       0.942  25.490 -19.440  1.00  0.69           C  
ATOM   2341  CB  ILE A 334       0.951  24.607 -21.801  1.00  0.67           C  
ATOM   2342  O   ILE A 334       1.308  24.625 -18.641  1.00  0.68           O  
ATOM   2343  CG1 ILE A 334      -0.493  25.020 -22.109  1.00  0.60           C  
ATOM   2344  CG2 ILE A 334       1.006  23.182 -21.242  1.00  0.62           C  
ATOM   2345  CD1 ILE A 334      -1.054  24.405 -23.384  1.00  0.60           C  
ATOM   2346  N   ASN A 335      -0.103  26.475 -18.894  1.00  0.69           N  
ATOM   2347  CA  ASN A 335      -0.654  26.545 -17.545  1.00  0.69           C  
ATOM   2348  C   ASN A 335      -1.837  25.597 -17.374  1.00  0.67           C  
ATOM   2349  CB  ASN A 335      -1.069  27.979 -17.208  1.00  0.64           C  
ATOM   2350  O   ASN A 335      -2.124  25.150 -16.262  1.00  0.64           O  
ATOM   2351  CG  ASN A 335       0.113  28.925 -17.128  1.00  0.60           C  
ATOM   2352  ND2 ASN A 335      -0.151  30.218 -17.281  1.00  0.57           N  
ATOM   2353  OD1 ASN A 335       1.254  28.498 -16.931  1.00  0.59           O  
ATOM   2354  N   ASN A 336      -2.567  25.007 -18.367  1.00  0.65           N  
ATOM   2355  CA  ASN A 336      -3.733  24.131 -18.400  1.00  0.66           C  
ATOM   2356  C   ASN A 336      -3.547  22.986 -19.392  1.00  0.65           C  
ATOM   2357  CB  ASN A 336      -4.995  24.928 -18.740  1.00  0.62           C  
ATOM   2358  O   ASN A 336      -4.189  22.960 -20.443  1.00  0.64           O  
ATOM   2359  CG  ASN A 336      -5.983  24.975 -17.591  1.00  0.59           C  
ATOM   2360  ND2 ASN A 336      -7.181  25.480 -17.860  1.00  0.59           N  
ATOM   2361  OD1 ASN A 336      -5.672  24.561 -16.471  1.00  0.59           O  
ATOM   2362  N   PRO A 337      -2.582  22.053 -19.053  1.00  0.70           N  
ATOM   2363  CA  PRO A 337      -2.485  20.934 -19.993  1.00  0.70           C  
ATOM   2364  C   PRO A 337      -3.774  20.121 -20.078  1.00  0.71           C  
ATOM   2365  CB  PRO A 337      -1.343  20.090 -19.420  1.00  0.68           C  
ATOM   2366  O   PRO A 337      -4.430  19.889 -19.059  1.00  0.69           O  
ATOM   2367  CG  PRO A 337      -1.295  20.448 -17.970  1.00  0.66           C  
ATOM   2368  CD  PRO A 337      -1.811  21.849 -17.807  1.00  0.65           C  
ATOM   2369  N   ILE A 338      -4.252  19.804 -21.327  1.00  0.66           N  
ATOM   2370  CA  ILE A 338      -5.456  19.014 -21.559  1.00  0.67           C  
ATOM   2371  C   ILE A 338      -5.115  17.527 -21.506  1.00  0.66           C  
ATOM   2372  CB  ILE A 338      -6.110  19.367 -22.914  1.00  0.64           C  
ATOM   2373  O   ILE A 338      -5.992  16.690 -21.276  1.00  0.64           O  
ATOM   2374  CG1 ILE A 338      -5.049  19.433 -24.018  1.00  0.57           C  
ATOM   2375  CG2 ILE A 338      -6.881  20.686 -22.814  1.00  0.58           C  
ATOM   2376  CD1 ILE A 338      -5.625  19.505 -25.426  1.00  0.56           C  
ATOM   2377  N   GLY A 339      -3.827  17.176 -21.816  1.00  0.67           N  
ATOM   2378  CA  GLY A 339      -3.335  15.810 -21.726  1.00  0.67           C  
ATOM   2379  C   GLY A 339      -2.369  15.598 -20.576  1.00  0.68           C  
ATOM   2380  O   GLY A 339      -2.103  16.521 -19.804  1.00  0.66           O  
ATOM   2381  N   ASP A 340      -1.977  14.215 -20.301  1.00  0.69           N  
ATOM   2382  CA  ASP A 340      -1.111  13.902 -19.168  1.00  0.69           C  
ATOM   2383  C   ASP A 340       0.189  14.700 -19.233  1.00  0.69           C  
ATOM   2384  CB  ASP A 340      -0.806  12.403 -19.124  1.00  0.67           C  
ATOM   2385  O   ASP A 340       0.656  15.221 -18.218  1.00  0.68           O  
ATOM   2386  CG  ASP A 340      -2.038  11.555 -18.862  1.00  0.64           C  
ATOM   2387  OD1 ASP A 340      -2.938  12.000 -18.117  1.00  0.67           O  
ATOM   2388  OD2 ASP A 340      -2.109  10.430 -19.403  1.00  0.68           O  
ATOM   2389  N   ILE A 341       0.818  14.785 -20.312  1.00  0.67           N  
ATOM   2390  CA  ILE A 341       1.908  15.696 -20.645  1.00  0.66           C  
ATOM   2391  C   ILE A 341       1.524  16.539 -21.859  1.00  0.68           C  
ATOM   2392  CB  ILE A 341       3.221  14.929 -20.918  1.00  0.64           C  
ATOM   2393  O   ILE A 341       1.125  16.001 -22.894  1.00  0.66           O  
ATOM   2394  CG1 ILE A 341       3.621  14.100 -19.692  1.00  0.60           C  
ATOM   2395  CG2 ILE A 341       4.340  15.897 -21.313  1.00  0.61           C  
ATOM   2396  CD1 ILE A 341       4.818  13.188 -19.925  1.00  0.59           C  
ATOM   2397  N   GLN A 342       1.507  17.904 -21.626  1.00  0.69           N  
ATOM   2398  CA  GLN A 342       1.410  18.851 -22.732  1.00  0.69           C  
ATOM   2399  C   GLN A 342       2.583  19.826 -22.726  1.00  0.69           C  
ATOM   2400  CB  GLN A 342       0.089  19.619 -22.666  1.00  0.66           C  
ATOM   2401  O   GLN A 342       2.835  20.497 -21.723  1.00  0.68           O  
ATOM   2402  CG  GLN A 342      -0.188  20.472 -23.897  1.00  0.64           C  
ATOM   2403  CD  GLN A 342      -1.573  21.091 -23.883  1.00  0.64           C  
ATOM   2404  NE2 GLN A 342      -1.778  22.105 -24.717  1.00  0.57           N  
ATOM   2405  OE1 GLN A 342      -2.452  20.661 -23.129  1.00  0.67           O  
ATOM   2406  N   VAL A 343       3.465  19.679 -23.788  1.00  0.66           N  
ATOM   2407  CA  VAL A 343       4.608  20.551 -24.035  1.00  0.65           C  
ATOM   2408  C   VAL A 343       4.230  21.625 -25.053  1.00  0.66           C  
ATOM   2409  CB  VAL A 343       5.834  19.753 -24.534  1.00  0.63           C  
ATOM   2410  O   VAL A 343       3.707  21.315 -26.126  1.00  0.64           O  
ATOM   2411  CG1 VAL A 343       7.049  20.666 -24.682  1.00  0.58           C  
ATOM   2412  CG2 VAL A 343       6.141  18.598 -23.581  1.00  0.60           C  
ATOM   2413  N   TYR A 344       4.307  22.873 -24.611  1.00  0.68           N  
ATOM   2414  CA  TYR A 344       4.288  24.050 -25.472  1.00  0.69           C  
ATOM   2415  C   TYR A 344       5.642  24.749 -25.471  1.00  0.68           C  
ATOM   2416  CB  TYR A 344       3.196  25.026 -25.024  1.00  0.65           C  
ATOM   2417  O   TYR A 344       6.134  25.162 -24.419  1.00  0.65           O  
ATOM   2418  CG  TYR A 344       3.101  26.266 -25.880  1.00  0.61           C  
ATOM   2419  CD1 TYR A 344       2.466  26.233 -27.119  1.00  0.59           C  
ATOM   2420  CD2 TYR A 344       3.647  27.471 -25.452  1.00  0.60           C  
ATOM   2421  CE1 TYR A 344       2.378  27.372 -27.913  1.00  0.58           C  
ATOM   2422  CE2 TYR A 344       3.565  28.616 -26.238  1.00  0.58           C  
ATOM   2423  OH  TYR A 344       2.845  29.688 -28.245  1.00  0.56           O  
ATOM   2424  CZ  TYR A 344       2.929  28.557 -27.464  1.00  0.57           C  
ATOM   2425  N   LYS A 345       6.316  24.793 -26.564  1.00  0.64           N  
ATOM   2426  CA  LYS A 345       7.557  25.511 -26.844  1.00  0.64           C  
ATOM   2427  C   LYS A 345       7.471  26.259 -28.171  1.00  0.65           C  
ATOM   2428  CB  LYS A 345       8.743  24.546 -26.862  1.00  0.59           C  
ATOM   2429  O   LYS A 345       7.033  25.699 -29.178  1.00  0.63           O  
ATOM   2430  CG  LYS A 345      10.097  25.232 -26.969  1.00  0.56           C  
ATOM   2431  CD  LYS A 345      11.239  24.225 -26.919  1.00  0.58           C  
ATOM   2432  CE  LYS A 345      12.593  24.907 -27.062  1.00  0.49           C  
ATOM   2433  NZ  LYS A 345      13.715  23.921 -27.034  1.00  0.43           N  
ATOM   2434  N   SER A 346       7.786  27.669 -28.071  1.00  0.53           N  
ATOM   2435  CA  SER A 346       8.136  28.418 -29.274  1.00  0.54           C  
ATOM   2436  C   SER A 346       9.420  27.887 -29.902  1.00  0.53           C  
ATOM   2437  CB  SER A 346       8.293  29.905 -28.952  1.00  0.49           C  
ATOM   2438  O   SER A 346      10.466  27.848 -29.251  1.00  0.51           O  
ATOM   2439  OG  SER A 346       9.452  30.130 -28.168  1.00  0.49           O  
ATOM   2440  N   GLY A 347       9.262  26.810 -30.703  1.00  0.42           N  
ATOM   2441  CA  GLY A 347      10.316  26.148 -31.454  1.00  0.41           C  
ATOM   2442  C   GLY A 347      10.210  24.635 -31.424  1.00  0.42           C  
ATOM   2443  O   GLY A 347       9.179  24.088 -31.027  1.00  0.40           O  
ATOM   2444  N   ILE A 348      10.895  23.795 -32.193  1.00  0.50           N  
ATOM   2445  CA  ILE A 348      10.887  22.339 -32.286  1.00  0.50           C  
ATOM   2446  C   ILE A 348      11.023  21.732 -30.892  1.00  0.49           C  
ATOM   2447  CB  ILE A 348      12.017  21.825 -33.206  1.00  0.46           C  
ATOM   2448  O   ILE A 348      11.953  22.061 -30.152  1.00  0.47           O  
ATOM   2449  CG1 ILE A 348      11.873  22.420 -34.612  1.00  0.37           C  
ATOM   2450  CG2 ILE A 348      12.018  20.295 -33.257  1.00  0.37           C  
ATOM   2451  CD1 ILE A 348      13.049  22.124 -35.533  1.00  0.35           C  
ATOM   2452  N   SER A 349       9.987  21.101 -30.255  1.00  0.49           N  
ATOM   2453  CA  SER A 349       9.962  20.308 -29.030  1.00  0.50           C  
ATOM   2454  C   SER A 349      10.271  18.842 -29.314  1.00  0.50           C  
ATOM   2455  CB  SER A 349       8.601  20.426 -28.342  1.00  0.47           C  
ATOM   2456  O   SER A 349       9.721  18.256 -30.249  1.00  0.49           O  
ATOM   2457  OG  SER A 349       8.334  21.771 -27.984  1.00  0.44           O  
ATOM   2458  N   THR A 350      11.457  18.357 -28.789  1.00  0.50           N  
ATOM   2459  CA  THR A 350      11.746  16.928 -28.729  1.00  0.52           C  
ATOM   2460  C   THR A 350      11.187  16.317 -27.447  1.00  0.50           C  
ATOM   2461  CB  THR A 350      13.260  16.660 -28.811  1.00  0.47           C  
ATOM   2462  O   THR A 350      11.559  16.724 -26.345  1.00  0.49           O  
ATOM   2463  CG2 THR A 350      13.542  15.260 -29.348  1.00  0.39           C  
ATOM   2464  OG1 THR A 350      13.864  17.624 -29.681  1.00  0.41           O  
ATOM   2465  N   VAL A 351       9.975  15.696 -27.490  1.00  0.58           N  
ATOM   2466  CA  VAL A 351       9.387  14.873 -26.438  1.00  0.57           C  
ATOM   2467  C   VAL A 351       9.648  13.397 -26.731  1.00  0.58           C  
ATOM   2468  CB  VAL A 351       7.870  15.128 -26.299  1.00  0.55           C  
ATOM   2469  O   VAL A 351       9.344  12.911 -27.823  1.00  0.57           O  
ATOM   2470  CG1 VAL A 351       7.281  14.283 -25.171  1.00  0.50           C  
ATOM   2471  CG2 VAL A 351       7.599  16.612 -26.057  1.00  0.51           C  
ATOM   2472  N   ASN A 352      10.542  12.663 -25.843  1.00  0.46           N  
ATOM   2473  CA  ASN A 352      10.687  11.212 -25.776  1.00  0.50           C  
ATOM   2474  C   ASN A 352       9.650  10.587 -24.848  1.00  0.46           C  
ATOM   2475  CB  ASN A 352      12.099  10.835 -25.325  1.00  0.44           C  
ATOM   2476  O   ASN A 352       9.667  10.827 -23.639  1.00  0.45           O  
ATOM   2477  CG  ASN A 352      12.668   9.666 -26.105  1.00  0.42           C  
ATOM   2478  ND2 ASN A 352      13.985   9.504 -26.054  1.00  0.38           N  
ATOM   2479  OD1 ASN A 352      11.931   8.915 -26.748  1.00  0.42           O  
ATOM   2480  N   VAL A 353       8.541  10.175 -25.396  1.00  0.55           N  
ATOM   2481  CA  VAL A 353       7.517   9.415 -24.688  1.00  0.54           C  
ATOM   2482  C   VAL A 353       7.822   7.921 -24.784  1.00  0.55           C  
ATOM   2483  CB  VAL A 353       6.106   9.708 -25.244  1.00  0.52           C  
ATOM   2484  O   VAL A 353       7.952   7.378 -25.884  1.00  0.54           O  
ATOM   2485  CG1 VAL A 353       5.039   9.004 -24.408  1.00  0.46           C  
ATOM   2486  CG2 VAL A 353       5.851  11.213 -25.285  1.00  0.48           C  
ATOM   2487  N   VAL A 354       8.303   7.287 -23.681  1.00  0.50           N  
ATOM   2488  CA  VAL A 354       8.459   5.848 -23.497  1.00  0.51           C  
ATOM   2489  C   VAL A 354       7.292   5.303 -22.676  1.00  0.50           C  
ATOM   2490  CB  VAL A 354       9.800   5.506 -22.811  1.00  0.48           C  
ATOM   2491  O   VAL A 354       6.988   5.820 -21.599  1.00  0.49           O  
ATOM   2492  CG1 VAL A 354      10.026   3.995 -22.790  1.00  0.40           C  
ATOM   2493  CG2 VAL A 354      10.956   6.212 -23.517  1.00  0.41           C  
ATOM   2494  N   GLY A 355       6.389   4.580 -23.137  1.00  0.48           N  
ATOM   2495  CA  GLY A 355       5.310   3.835 -22.509  1.00  0.48           C  
ATOM   2496  C   GLY A 355       5.510   2.332 -22.569  1.00  0.50           C  
ATOM   2497  O   GLY A 355       6.247   1.832 -23.421  1.00  0.49           O  
ATOM   2498  N   GLU A 356       5.081   1.560 -21.526  1.00  0.42           N  
ATOM   2499  CA  GLU A 356       5.252   0.112 -21.445  1.00  0.41           C  
ATOM   2500  C   GLU A 356       4.460  -0.598 -22.540  1.00  0.42           C  
ATOM   2501  CB  GLU A 356       4.826  -0.404 -20.069  1.00  0.39           C  
ATOM   2502  O   GLU A 356       4.886  -1.639 -23.045  1.00  0.41           O  
ATOM   2503  CG  GLU A 356       5.991  -0.689 -19.132  1.00  0.38           C  
ATOM   2504  CD  GLU A 356       5.560  -1.291 -17.804  1.00  0.43           C  
ATOM   2505  OE1 GLU A 356       4.338  -1.404 -17.557  1.00  0.55           O  
ATOM   2506  OE2 GLU A 356       6.451  -1.651 -17.003  1.00  0.47           O  
ATOM   2507  N   GLU A 357       3.238  -0.041 -22.883  1.00  0.39           N  
ATOM   2508  CA  GLU A 357       2.549  -0.763 -23.948  1.00  0.39           C  
ATOM   2509  C   GLU A 357       2.494   0.064 -25.229  1.00  0.38           C  
ATOM   2510  CB  GLU A 357       1.133  -1.146 -23.508  1.00  0.35           C  
ATOM   2511  O   GLU A 357       2.972  -0.375 -26.278  1.00  0.36           O  
ATOM   2512  CG  GLU A 357       1.064  -2.449 -22.725  1.00  0.33           C  
ATOM   2513  CD  GLU A 357      -0.358  -2.904 -22.441  1.00  0.37           C  
ATOM   2514  OE1 GLU A 357      -1.309  -2.145 -22.739  1.00  0.45           O  
ATOM   2515  OE2 GLU A 357      -0.524  -4.027 -21.915  1.00  0.43           O  
ATOM   2516  N   PHE A 358       2.039   1.324 -25.264  1.00  0.51           N  
ATOM   2517  CA  PHE A 358       1.843   2.304 -26.327  1.00  0.52           C  
ATOM   2518  C   PHE A 358       2.174   3.708 -25.836  1.00  0.51           C  
ATOM   2519  CB  PHE A 358       0.402   2.255 -26.846  1.00  0.47           C  
ATOM   2520  O   PHE A 358       1.684   4.138 -24.790  1.00  0.49           O  
ATOM   2521  CG  PHE A 358       0.003   0.915 -27.402  1.00  0.44           C  
ATOM   2522  CD1 PHE A 358       0.365   0.546 -28.691  1.00  0.39           C  
ATOM   2523  CD2 PHE A 358      -0.736   0.023 -26.634  1.00  0.41           C  
ATOM   2524  CE1 PHE A 358      -0.004  -0.694 -29.209  1.00  0.39           C  
ATOM   2525  CE2 PHE A 358      -1.108  -1.217 -27.144  1.00  0.43           C  
ATOM   2526  CZ  PHE A 358      -0.742  -1.574 -28.432  1.00  0.36           C  
ATOM   2527  N   ALA A 359       3.253   4.283 -26.354  1.00  0.49           N  
ATOM   2528  CA  ALA A 359       3.451   5.725 -26.239  1.00  0.48           C  
ATOM   2529  C   ALA A 359       2.775   6.465 -27.390  1.00  0.50           C  
ATOM   2530  CB  ALA A 359       4.941   6.056 -26.200  1.00  0.45           C  
ATOM   2531  O   ALA A 359       3.034   6.175 -28.560  1.00  0.48           O  
ATOM   2532  N   VAL A 360       1.624   7.081 -27.095  1.00  0.57           N  
ATOM   2533  CA  VAL A 360       0.942   7.986 -28.014  1.00  0.56           C  
ATOM   2534  C   VAL A 360       1.406   9.420 -27.768  1.00  0.58           C  
ATOM   2535  CB  VAL A 360      -0.594   7.890 -27.869  1.00  0.54           C  
ATOM   2536  O   VAL A 360       1.288   9.935 -26.653  1.00  0.56           O  
ATOM   2537  CG1 VAL A 360      -1.289   8.818 -28.865  1.00  0.47           C  
ATOM   2538  CG2 VAL A 360      -1.059   6.448 -28.063  1.00  0.49           C  
ATOM   2539  N   LEU A 361       2.238   9.952 -28.681  1.00  0.61           N  
ATOM   2540  CA  LEU A 361       2.479  11.382 -28.836  1.00  0.60           C  
ATOM   2541  C   LEU A 361       1.408  12.022 -29.714  1.00  0.62           C  
ATOM   2542  CB  LEU A 361       3.864  11.630 -29.438  1.00  0.58           C  
ATOM   2543  O   LEU A 361       1.284  11.684 -30.894  1.00  0.60           O  
ATOM   2544  CG  LEU A 361       4.273  13.093 -29.619  1.00  0.54           C  
ATOM   2545  CD1 LEU A 361       4.390  13.782 -28.264  1.00  0.51           C  
ATOM   2546  CD2 LEU A 361       5.585  13.190 -30.390  1.00  0.52           C  
ATOM   2547  N   GLN A 362       0.481  12.727 -28.988  1.00  0.60           N  
ATOM   2548  CA  GLN A 362      -0.471  13.592 -29.676  1.00  0.60           C  
ATOM   2549  C   GLN A 362       0.165  14.931 -30.039  1.00  0.60           C  
ATOM   2550  CB  GLN A 362      -1.714  13.818 -28.813  1.00  0.58           C  
ATOM   2551  O   GLN A 362       0.685  15.633 -29.170  1.00  0.58           O  
ATOM   2552  CG  GLN A 362      -2.924  13.006 -29.253  1.00  0.56           C  
ATOM   2553  CD  GLN A 362      -4.133  13.223 -28.362  1.00  0.57           C  
ATOM   2554  NE2 GLN A 362      -5.311  12.870 -28.864  1.00  0.45           N  
ATOM   2555  OE1 GLN A 362      -4.008  13.703 -27.230  1.00  0.56           O  
ATOM   2556  N   LEU A 363       0.370  15.236 -31.386  1.00  0.60           N  
ATOM   2557  CA  LEU A 363       0.856  16.479 -31.975  1.00  0.58           C  
ATOM   2558  C   LEU A 363      -0.306  17.361 -32.420  1.00  0.59           C  
ATOM   2559  CB  LEU A 363       1.774  16.186 -33.165  1.00  0.56           C  
ATOM   2560  O   LEU A 363      -1.212  16.896 -33.116  1.00  0.57           O  
ATOM   2561  CG  LEU A 363       3.005  15.325 -32.875  1.00  0.53           C  
ATOM   2562  CD1 LEU A 363       3.715  14.961 -34.175  1.00  0.50           C  
ATOM   2563  CD2 LEU A 363       3.953  16.051 -31.926  1.00  0.51           C  
ATOM   2564  N   GLY A 364      -0.488  18.477 -31.728  1.00  0.54           N  
ATOM   2565  CA  GLY A 364      -1.445  19.511 -32.087  1.00  0.52           C  
ATOM   2566  C   GLY A 364      -0.886  20.915 -31.954  1.00  0.54           C  
ATOM   2567  O   GLY A 364       0.083  21.136 -31.224  1.00  0.52           O  
ATOM   2568  N   GLN A 365      -1.348  21.879 -32.772  1.00  0.49           N  
ATOM   2569  CA  GLN A 365      -1.081  23.313 -32.797  1.00  0.51           C  
ATOM   2570  C   GLN A 365      -2.072  24.073 -31.919  1.00  0.49           C  
ATOM   2571  CB  GLN A 365      -1.133  23.846 -34.229  1.00  0.46           C  
ATOM   2572  O   GLN A 365      -3.240  23.691 -31.820  1.00  0.48           O  
ATOM   2573  CG  GLN A 365      -0.126  24.953 -34.511  1.00  0.45           C  
ATOM   2574  CD  GLN A 365      -0.172  25.436 -35.948  1.00  0.50           C  
ATOM   2575  NE2 GLN A 365       0.543  26.519 -36.233  1.00  0.38           N  
ATOM   2576  OE1 GLN A 365      -0.844  24.841 -36.796  1.00  0.52           O  
ATOM   2577  N   ARG A 366      -1.529  24.897 -30.935  1.00  0.49           N  
ATOM   2578  CA  ARG A 366      -1.682  25.868 -29.856  1.00  0.48           C  
ATOM   2579  C   ARG A 366      -3.150  26.045 -29.482  1.00  0.49           C  
ATOM   2580  CB  ARG A 366      -1.076  27.215 -30.256  1.00  0.43           C  
ATOM   2581  O   ARG A 366      -3.485  26.167 -28.302  1.00  0.46           O  
ATOM   2582  CG  ARG A 366      -0.671  28.083 -29.075  1.00  0.40           C  
ATOM   2583  CD  ARG A 366      -0.022  29.383 -29.527  1.00  0.42           C  
ATOM   2584  NE  ARG A 366       0.321  30.237 -28.394  1.00  0.35           N  
ATOM   2585  NH1 ARG A 366       1.231  31.928 -29.677  1.00  0.26           N  
ATOM   2586  NH2 ARG A 366       1.176  32.120 -27.394  1.00  0.24           N  
ATOM   2587  CZ  ARG A 366       0.909  31.427 -28.491  1.00  0.38           C  
ATOM   2588  N   ASP A 367      -4.170  26.073 -30.467  1.00  0.44           N  
ATOM   2589  CA  ASP A 367      -5.461  26.693 -30.188  1.00  0.44           C  
ATOM   2590  C   ASP A 367      -6.608  25.731 -30.488  1.00  0.44           C  
ATOM   2591  CB  ASP A 367      -5.626  27.978 -31.001  1.00  0.40           C  
ATOM   2592  O   ASP A 367      -7.745  25.962 -30.072  1.00  0.42           O  
ATOM   2593  CG  ASP A 367      -4.720  29.101 -30.526  1.00  0.38           C  
ATOM   2594  OD1 ASP A 367      -4.250  29.057 -29.368  1.00  0.41           O  
ATOM   2595  OD2 ASP A 367      -4.477  30.039 -31.315  1.00  0.46           O  
ATOM   2596  N   SER A 368      -6.285  24.420 -30.885  1.00  0.42           N  
ATOM   2597  CA  SER A 368      -7.394  23.536 -31.228  1.00  0.42           C  
ATOM   2598  C   SER A 368      -7.205  22.151 -30.619  1.00  0.42           C  
ATOM   2599  CB  SER A 368      -7.538  23.420 -32.746  1.00  0.38           C  
ATOM   2600  O   SER A 368      -7.708  21.159 -31.152  1.00  0.40           O  
ATOM   2601  OG  SER A 368      -6.433  24.017 -33.403  1.00  0.37           O  
ATOM   2602  N   ILE A 369      -6.472  22.007 -29.499  1.00  0.44           N  
ATOM   2603  CA  ILE A 369      -6.427  20.664 -28.933  1.00  0.44           C  
ATOM   2604  C   ILE A 369      -7.605  20.465 -27.982  1.00  0.44           C  
ATOM   2605  CB  ILE A 369      -5.094  20.406 -28.196  1.00  0.40           C  
ATOM   2606  O   ILE A 369      -7.629  21.031 -26.886  1.00  0.43           O  
ATOM   2607  CG1 ILE A 369      -3.907  20.668 -29.130  1.00  0.36           C  
ATOM   2608  CG2 ILE A 369      -5.050  18.978 -27.642  1.00  0.36           C  
ATOM   2609  CD1 ILE A 369      -2.549  20.575 -28.448  1.00  0.33           C  
ATOM   2610  N   GLY A 370      -8.900  20.744 -28.348  1.00  0.41           N  
ATOM   2611  CA  GLY A 370     -10.095  20.023 -27.938  1.00  0.39           C  
ATOM   2612  C   GLY A 370     -10.009  18.530 -28.195  1.00  0.41           C  
ATOM   2613  O   GLY A 370      -9.381  18.097 -29.163  1.00  0.39           O  
ATOM   2614  N   ILE A 371      -9.648  17.583 -27.227  1.00  0.42           N  
ATOM   2615  CA  ILE A 371      -9.930  16.158 -27.368  1.00  0.42           C  
ATOM   2616  C   ILE A 371     -10.845  15.929 -28.569  1.00  0.42           C  
ATOM   2617  CB  ILE A 371     -10.572  15.580 -26.087  1.00  0.38           C  
ATOM   2618  O   ILE A 371     -12.068  16.030 -28.453  1.00  0.39           O  
ATOM   2619  CG1 ILE A 371      -9.670  15.838 -24.874  1.00  0.34           C  
ATOM   2620  CG2 ILE A 371     -10.853  14.084 -26.252  1.00  0.35           C  
ATOM   2621  CD1 ILE A 371     -10.272  15.390 -23.549  1.00  0.31           C  
ATOM   2622  N   GLY A 372     -10.761  16.788 -29.596  1.00  0.32           N  
ATOM   2623  CA  GLY A 372     -11.551  16.616 -30.804  1.00  0.33           C  
ATOM   2624  C   GLY A 372     -10.712  16.288 -32.025  1.00  0.33           C  
ATOM   2625  O   GLY A 372      -9.521  16.600 -32.067  1.00  0.31           O  
ATOM   2626  N   ALA A 373     -10.958  15.005 -32.671  1.00  0.37           N  
ATOM   2627  CA  ALA A 373     -10.871  14.199 -33.886  1.00  0.38           C  
ATOM   2628  C   ALA A 373      -9.759  14.703 -34.800  1.00  0.38           C  
ATOM   2629  CB  ALA A 373     -12.207  14.205 -34.625  1.00  0.33           C  
ATOM   2630  O   ALA A 373      -9.405  14.044 -35.781  1.00  0.35           O  
ATOM   2631  N   SER A 374      -8.782  15.708 -34.349  1.00  0.38           N  
ATOM   2632  CA  SER A 374      -7.853  16.179 -35.371  1.00  0.39           C  
ATOM   2633  C   SER A 374      -6.430  16.258 -34.829  1.00  0.38           C  
ATOM   2634  CB  SER A 374      -8.284  17.549 -35.897  1.00  0.34           C  
ATOM   2635  O   SER A 374      -5.719  17.235 -35.077  1.00  0.36           O  
ATOM   2636  OG  SER A 374      -9.337  18.081 -35.112  1.00  0.32           O  
ATOM   2637  N   THR A 375      -6.027  15.330 -33.904  1.00  0.46           N  
ATOM   2638  CA  THR A 375      -4.630  15.299 -33.485  1.00  0.47           C  
ATOM   2639  C   THR A 375      -3.915  14.090 -34.080  1.00  0.47           C  
ATOM   2640  CB  THR A 375      -4.508  15.267 -31.951  1.00  0.43           C  
ATOM   2641  O   THR A 375      -4.481  12.997 -34.147  1.00  0.45           O  
ATOM   2642  CG2 THR A 375      -4.698  16.658 -31.355  1.00  0.38           C  
ATOM   2643  OG1 THR A 375      -5.506  14.390 -31.415  1.00  0.37           O  
ATOM   2644  N   ALA A 376      -2.956  14.407 -34.987  1.00  0.55           N  
ATOM   2645  CA  ALA A 376      -1.991  13.379 -35.372  1.00  0.54           C  
ATOM   2646  C   ALA A 376      -1.318  12.772 -34.144  1.00  0.56           C  
ATOM   2647  CB  ALA A 376      -0.943  13.961 -36.317  1.00  0.52           C  
ATOM   2648  O   ALA A 376      -0.936  13.491 -33.218  1.00  0.54           O  
ATOM   2649  N   GLN A 377      -1.554  11.430 -33.981  1.00  0.58           N  
ATOM   2650  CA  GLN A 377      -0.907  10.579 -32.988  1.00  0.58           C  
ATOM   2651  C   GLN A 377       0.211   9.752 -33.616  1.00  0.59           C  
ATOM   2652  CB  GLN A 377      -1.930   9.658 -32.321  1.00  0.56           C  
ATOM   2653  O   GLN A 377       0.036   9.181 -34.695  1.00  0.58           O  
ATOM   2654  CG  GLN A 377      -3.008  10.399 -31.540  1.00  0.53           C  
ATOM   2655  CD  GLN A 377      -4.020   9.464 -30.905  1.00  0.54           C  
ATOM   2656  NE2 GLN A 377      -4.903  10.017 -30.082  1.00  0.42           N  
ATOM   2657  OE1 GLN A 377      -4.008   8.254 -31.153  1.00  0.55           O  
ATOM   2658  N   PHE A 378       1.380   9.971 -33.116  1.00  0.60           N  
ATOM   2659  CA  PHE A 378       2.426   8.962 -33.237  1.00  0.60           C  
ATOM   2660  C   PHE A 378       2.302   7.918 -32.133  1.00  0.60           C  
ATOM   2661  CB  PHE A 378       3.812   9.613 -33.191  1.00  0.57           C  
ATOM   2662  O   PHE A 378       2.308   8.257 -30.948  1.00  0.58           O  
ATOM   2663  CG  PHE A 378       4.124  10.461 -34.394  1.00  0.54           C  
ATOM   2664  CD1 PHE A 378       4.816   9.930 -35.476  1.00  0.49           C  
ATOM   2665  CD2 PHE A 378       3.726  11.791 -34.444  1.00  0.51           C  
ATOM   2666  CE1 PHE A 378       5.107  10.712 -36.591  1.00  0.49           C  
ATOM   2667  CE2 PHE A 378       4.013  12.579 -35.554  1.00  0.53           C  
ATOM   2668  CZ  PHE A 378       4.704  12.038 -36.626  1.00  0.47           C  
ATOM   2669  N   LYS A 379       1.876   6.897 -32.605  1.00  0.58           N  
ATOM   2670  CA  LYS A 379       1.760   5.703 -31.772  1.00  0.58           C  
ATOM   2671  C   LYS A 379       2.857   4.695 -32.100  1.00  0.58           C  
ATOM   2672  CB  LYS A 379       0.385   5.058 -31.949  1.00  0.55           C  
ATOM   2673  O   LYS A 379       3.033   4.317 -33.260  1.00  0.57           O  
ATOM   2674  CG  LYS A 379       0.089   3.948 -30.950  1.00  0.53           C  
ATOM   2675  CD  LYS A 379      -1.290   3.343 -31.179  1.00  0.55           C  
ATOM   2676  CE  LYS A 379      -1.529   2.138 -30.279  1.00  0.46           C  
ATOM   2677  NZ  LYS A 379      -2.854   1.502 -30.545  1.00  0.42           N  
ATOM   2678  N   PHE A 380       3.720   4.388 -31.130  1.00  0.52           N  
ATOM   2679  CA  PHE A 380       4.671   3.284 -31.173  1.00  0.51           C  
ATOM   2680  C   PHE A 380       4.185   2.117 -30.321  1.00  0.52           C  
ATOM   2681  CB  PHE A 380       6.052   3.743 -30.696  1.00  0.49           C  
ATOM   2682  O   PHE A 380       3.899   2.286 -29.134  1.00  0.51           O  
ATOM   2683  CG  PHE A 380       7.140   2.726 -30.918  1.00  0.46           C  
ATOM   2684  CD1 PHE A 380       7.740   2.590 -32.164  1.00  0.40           C  
ATOM   2685  CD2 PHE A 380       7.562   1.906 -29.880  1.00  0.43           C  
ATOM   2686  CE1 PHE A 380       8.747   1.651 -32.372  1.00  0.44           C  
ATOM   2687  CE2 PHE A 380       8.568   0.965 -30.080  1.00  0.49           C  
ATOM   2688  CZ  PHE A 380       9.158   0.838 -31.327  1.00  0.39           C  
ATOM   2689  N   GLY A 381       3.849   1.010 -30.870  1.00  0.50           N  
ATOM   2690  CA  GLY A 381       3.553  -0.267 -30.241  1.00  0.49           C  
ATOM   2691  C   GLY A 381       4.792  -1.096 -29.962  1.00  0.51           C  
ATOM   2692  O   GLY A 381       5.566  -1.392 -30.876  1.00  0.50           O  
ATOM   2693  N   GLU A 382       5.143  -1.393 -28.751  1.00  0.46           N  
ATOM   2694  CA  GLU A 382       6.315  -2.192 -28.406  1.00  0.46           C  
ATOM   2695  C   GLU A 382       6.286  -3.547 -29.107  1.00  0.46           C  
ATOM   2696  CB  GLU A 382       6.406  -2.386 -26.890  1.00  0.42           C  
ATOM   2697  O   GLU A 382       7.322  -4.042 -29.555  1.00  0.44           O  
ATOM   2698  CG  GLU A 382       7.824  -2.602 -26.382  1.00  0.40           C  
ATOM   2699  CD  GLU A 382       7.900  -2.776 -24.873  1.00  0.44           C  
ATOM   2700  OE1 GLU A 382       6.850  -2.689 -24.198  1.00  0.48           O  
ATOM   2701  OE2 GLU A 382       9.020  -3.002 -24.363  1.00  0.43           O  
ATOM   2702  N   THR A 383       5.039  -4.290 -29.010  1.00  0.44           N  
ATOM   2703  CA  THR A 383       4.980  -5.651 -29.531  1.00  0.45           C  
ATOM   2704  C   THR A 383       5.115  -5.654 -31.051  1.00  0.43           C  
ATOM   2705  CB  THR A 383       3.666  -6.347 -29.129  1.00  0.43           C  
ATOM   2706  O   THR A 383       5.846  -6.473 -31.613  1.00  0.43           O  
ATOM   2707  CG2 THR A 383       3.912  -7.414 -28.068  1.00  0.37           C  
ATOM   2708  OG1 THR A 383       2.756  -5.371 -28.608  1.00  0.39           O  
ATOM   2709  N   SER A 384       4.593  -4.536 -31.673  1.00  0.47           N  
ATOM   2710  CA  SER A 384       4.658  -4.553 -33.131  1.00  0.47           C  
ATOM   2711  C   SER A 384       5.832  -3.725 -33.641  1.00  0.47           C  
ATOM   2712  CB  SER A 384       3.354  -4.029 -33.732  1.00  0.45           C  
ATOM   2713  O   SER A 384       6.239  -3.861 -34.797  1.00  0.46           O  
ATOM   2714  OG  SER A 384       3.121  -2.688 -33.338  1.00  0.42           O  
ATOM   2715  N   GLN A 385       6.598  -3.025 -32.702  1.00  0.50           N  
ATOM   2716  CA  GLN A 385       7.647  -2.087 -33.088  1.00  0.51           C  
ATOM   2717  C   GLN A 385       7.204  -1.219 -34.262  1.00  0.50           C  
ATOM   2718  CB  GLN A 385       8.932  -2.836 -33.444  1.00  0.46           C  
ATOM   2719  O   GLN A 385       7.978  -0.979 -35.191  1.00  0.48           O  
ATOM   2720  CG  GLN A 385       9.554  -3.582 -32.272  1.00  0.44           C  
ATOM   2721  CD  GLN A 385      10.933  -4.129 -32.589  1.00  0.48           C  
ATOM   2722  NE2 GLN A 385      11.633  -4.605 -31.565  1.00  0.39           N  
ATOM   2723  OE1 GLN A 385      11.366  -4.125 -33.746  1.00  0.51           O  
ATOM   2724  N   GLU A 386       5.890  -0.798 -34.330  1.00  0.56           N  
ATOM   2725  CA  GLU A 386       5.230   0.025 -35.339  1.00  0.56           C  
ATOM   2726  C   GLU A 386       5.042   1.457 -34.847  1.00  0.57           C  
ATOM   2727  CB  GLU A 386       3.878  -0.580 -35.726  1.00  0.54           C  
ATOM   2728  O   GLU A 386       4.648   1.678 -33.700  1.00  0.55           O  
ATOM   2729  CG  GLU A 386       3.982  -1.942 -36.395  1.00  0.52           C  
ATOM   2730  CD  GLU A 386       2.630  -2.567 -36.699  1.00  0.54           C  
ATOM   2731  OE1 GLU A 386       1.591  -1.975 -36.327  1.00  0.55           O  
ATOM   2732  OE2 GLU A 386       2.609  -3.656 -37.314  1.00  0.49           O  
ATOM   2733  N   LEU A 387       5.710   2.465 -35.580  1.00  0.55           N  
ATOM   2734  CA  LEU A 387       5.299   3.862 -35.482  1.00  0.54           C  
ATOM   2735  C   LEU A 387       4.042   4.118 -36.306  1.00  0.56           C  
ATOM   2736  CB  LEU A 387       6.427   4.787 -35.947  1.00  0.52           C  
ATOM   2737  O   LEU A 387       4.075   4.040 -37.537  1.00  0.54           O  
ATOM   2738  CG  LEU A 387       6.158   6.289 -35.844  1.00  0.49           C  
ATOM   2739  CD1 LEU A 387       6.128   6.723 -34.383  1.00  0.44           C  
ATOM   2740  CD2 LEU A 387       7.210   7.075 -36.620  1.00  0.46           C  
ATOM   2741  N   ASP A 388       2.866   4.192 -35.578  1.00  0.59           N  
ATOM   2742  CA  ASP A 388       1.610   4.655 -36.160  1.00  0.58           C  
ATOM   2743  C   ASP A 388       1.504   6.177 -36.096  1.00  0.59           C  
ATOM   2744  CB  ASP A 388       0.419   4.014 -35.446  1.00  0.56           C  
ATOM   2745  O   ASP A 388       1.716   6.776 -35.040  1.00  0.58           O  
ATOM   2746  CG  ASP A 388       0.312   2.520 -35.695  1.00  0.53           C  
ATOM   2747  OD1 ASP A 388       0.768   2.044 -36.757  1.00  0.55           O  
ATOM   2748  OD2 ASP A 388      -0.236   1.812 -34.822  1.00  0.57           O  
ATOM   2749  N   ILE A 389       1.554   6.823 -37.256  1.00  0.60           N  
ATOM   2750  CA  ILE A 389       1.037   8.180 -37.401  1.00  0.58           C  
ATOM   2751  C   ILE A 389      -0.463   8.133 -37.683  1.00  0.60           C  
ATOM   2752  CB  ILE A 389       1.770   8.947 -38.524  1.00  0.57           C  
ATOM   2753  O   ILE A 389      -0.884   7.748 -38.777  1.00  0.58           O  
ATOM   2754  CG1 ILE A 389       3.280   8.960 -38.264  1.00  0.52           C  
ATOM   2755  CG2 ILE A 389       1.223  10.372 -38.650  1.00  0.53           C  
ATOM   2756  CD1 ILE A 389       4.097   9.585 -39.387  1.00  0.51           C  
ATOM   2757  N   ILE A 390      -1.175   8.192 -36.654  1.00  0.56           N  
ATOM   2758  CA  ILE A 390      -2.632   8.252 -36.707  1.00  0.55           C  
ATOM   2759  C   ILE A 390      -3.082   9.701 -36.879  1.00  0.56           C  
ATOM   2760  CB  ILE A 390      -3.270   7.639 -35.441  1.00  0.54           C  
ATOM   2761  O   ILE A 390      -2.749  10.563 -36.062  1.00  0.54           O  
ATOM   2762  CG1 ILE A 390      -2.766   6.207 -35.230  1.00  0.48           C  
ATOM   2763  CG2 ILE A 390      -4.798   7.674 -35.535  1.00  0.50           C  
ATOM   2764  CD1 ILE A 390      -3.227   5.575 -33.923  1.00  0.48           C  
ATOM   2765  N   ASN A 391      -3.500  10.058 -38.022  1.00  0.55           N  
ATOM   2766  CA  ASN A 391      -4.232  11.298 -38.258  1.00  0.55           C  
ATOM   2767  C   ASN A 391      -5.597  11.282 -37.577  1.00  0.54           C  
ATOM   2768  CB  ASN A 391      -4.390  11.550 -39.759  1.00  0.52           C  
ATOM   2769  O   ASN A 391      -6.357  10.322 -37.723  1.00  0.52           O  
ATOM   2770  CG  ASN A 391      -4.735  12.992 -40.076  1.00  0.50           C  
ATOM   2771  ND2 ASN A 391      -4.788  13.321 -41.361  1.00  0.47           N  
ATOM   2772  OD1 ASN A 391      -4.953  13.804 -39.172  1.00  0.50           O  
ATOM   2773  N   GLY A 392      -5.759  12.010 -36.390  1.00  0.46           N  
ATOM   2774  CA  GLY A 392      -6.836  12.236 -35.439  1.00  0.45           C  
ATOM   2775  C   GLY A 392      -8.214  12.148 -36.068  1.00  0.46           C  
ATOM   2776  O   GLY A 392      -9.227  12.236 -35.370  1.00  0.44           O  
ATOM   2777  N   ASP A 393      -8.352  11.923 -37.344  1.00  0.43           N  
ATOM   2778  CA  ASP A 393      -9.670  11.624 -37.895  1.00  0.44           C  
ATOM   2779  C   ASP A 393      -9.960  10.126 -37.846  1.00  0.43           C  
ATOM   2780  CB  ASP A 393      -9.778  12.134 -39.334  1.00  0.41           C  
ATOM   2781  O   ASP A 393      -9.174   9.320 -38.347  1.00  0.42           O  
ATOM   2782  CG  ASP A 393     -11.164  12.650 -39.678  1.00  0.40           C  
ATOM   2783  OD1 ASP A 393     -12.105  12.449 -38.881  1.00  0.41           O  
ATOM   2784  OD2 ASP A 393     -11.317  13.261 -40.758  1.00  0.45           O  
ATOM   2785  N   PRO A 394     -10.673   9.690 -36.688  1.00  0.46           N  
ATOM   2786  CA  PRO A 394     -11.049   8.284 -36.518  1.00  0.45           C  
ATOM   2787  C   PRO A 394     -11.152   7.536 -37.845  1.00  0.46           C  
ATOM   2788  CB  PRO A 394     -12.415   8.366 -35.830  1.00  0.43           C  
ATOM   2789  O   PRO A 394     -11.255   6.307 -37.858  1.00  0.44           O  
ATOM   2790  CG  PRO A 394     -12.765   9.818 -35.848  1.00  0.41           C  
ATOM   2791  CD  PRO A 394     -11.581  10.589 -36.357  1.00  0.43           C  
ATOM   2792  N   GLY A 395     -10.752   8.021 -39.021  1.00  0.43           N  
ATOM   2793  CA  GLY A 395     -10.902   7.241 -40.239  1.00  0.42           C  
ATOM   2794  C   GLY A 395      -9.602   7.067 -41.001  1.00  0.43           C  
ATOM   2795  O   GLY A 395      -9.515   6.240 -41.911  1.00  0.41           O  
ATOM   2796  N   SER A 396      -8.427   7.683 -40.603  1.00  0.46           N  
ATOM   2797  CA  SER A 396      -7.202   7.578 -41.389  1.00  0.45           C  
ATOM   2798  C   SER A 396      -5.981   7.411 -40.491  1.00  0.46           C  
ATOM   2799  CB  SER A 396      -7.027   8.811 -42.277  1.00  0.41           C  
ATOM   2800  O   SER A 396      -5.682   8.283 -39.672  1.00  0.43           O  
ATOM   2801  OG  SER A 396      -7.490   9.976 -41.617  1.00  0.39           O  
ATOM   2802  N   ILE A 397      -5.619   6.099 -40.185  1.00  0.50           N  
ATOM   2803  CA  ILE A 397      -4.343   5.682 -39.615  1.00  0.49           C  
ATOM   2804  C   ILE A 397      -3.288   5.598 -40.716  1.00  0.50           C  
ATOM   2805  CB  ILE A 397      -4.466   4.325 -38.886  1.00  0.45           C  
ATOM   2806  O   ILE A 397      -3.479   4.901 -41.715  1.00  0.48           O  
ATOM   2807  CG1 ILE A 397      -5.545   4.399 -37.799  1.00  0.39           C  
ATOM   2808  CG2 ILE A 397      -3.118   3.907 -38.291  1.00  0.40           C  
ATOM   2809  CD1 ILE A 397      -5.838   3.065 -37.127  1.00  0.38           C  
ATOM   2810  N   ASN A 398      -2.399   6.626 -40.902  1.00  0.49           N  
ATOM   2811  CA  ASN A 398      -1.106   6.417 -41.545  1.00  0.50           C  
ATOM   2812  C   ASN A 398      -0.113   5.746 -40.601  1.00  0.49           C  
ATOM   2813  CB  ASN A 398      -0.540   7.744 -42.055  1.00  0.45           C  
ATOM   2814  O   ASN A 398       0.156   6.255 -39.511  1.00  0.48           O  
ATOM   2815  CG  ASN A 398      -1.386   8.356 -43.154  1.00  0.42           C  
ATOM   2816  ND2 ASN A 398      -1.647   9.654 -43.048  1.00  0.37           N  
ATOM   2817  OD1 ASN A 398      -1.804   7.669 -44.089  1.00  0.43           O  
ATOM   2818  N   SER A 399       0.059   4.385 -40.637  1.00  0.49           N  
ATOM   2819  CA  SER A 399       1.102   3.664 -39.914  1.00  0.49           C  
ATOM   2820  C   SER A 399       2.407   3.642 -40.703  1.00  0.50           C  
ATOM   2821  CB  SER A 399       0.655   2.233 -39.612  1.00  0.46           C  
ATOM   2822  O   SER A 399       2.402   3.417 -41.915  1.00  0.48           O  
ATOM   2823  OG  SER A 399       0.385   1.527 -40.810  1.00  0.41           O  
ATOM   2824  N   ILE A 400       3.458   4.348 -40.179  1.00  0.49           N  
ATOM   2825  CA  ILE A 400       4.840   4.010 -40.500  1.00  0.48           C  
ATOM   2826  C   ILE A 400       5.297   2.835 -39.637  1.00  0.49           C  
ATOM   2827  CB  ILE A 400       5.779   5.220 -40.299  1.00  0.45           C  
ATOM   2828  O   ILE A 400       5.405   2.960 -38.415  1.00  0.47           O  
ATOM   2829  CG1 ILE A 400       5.309   6.407 -41.147  1.00  0.39           C  
ATOM   2830  CG2 ILE A 400       7.225   4.844 -40.637  1.00  0.40           C  
ATOM   2831  CD1 ILE A 400       6.100   7.687 -40.913  1.00  0.38           C  
ATOM   2832  N   ILE A 401       5.102   1.608 -40.038  1.00  0.48           N  
ATOM   2833  CA  ILE A 401       5.686   0.410 -39.446  1.00  0.47           C  
ATOM   2834  C   ILE A 401       7.190   0.385 -39.711  1.00  0.48           C  
ATOM   2835  CB  ILE A 401       5.024  -0.873 -39.996  1.00  0.44           C  
ATOM   2836  O   ILE A 401       7.623   0.267 -40.860  1.00  0.46           O  
ATOM   2837  CG1 ILE A 401       3.507  -0.825 -39.782  1.00  0.38           C  
ATOM   2838  CG2 ILE A 401       5.630  -2.117 -39.341  1.00  0.39           C  
ATOM   2839  CD1 ILE A 401       2.756  -1.992 -40.408  1.00  0.37           C  
ATOM   2840  N   HIS A 402       8.074   1.059 -38.811  1.00  0.43           N  
ATOM   2841  CA  HIS A 402       9.495   0.739 -38.741  1.00  0.45           C  
ATOM   2842  C   HIS A 402       9.742  -0.489 -37.871  1.00  0.43           C  
ATOM   2843  CB  HIS A 402      10.287   1.932 -38.202  1.00  0.40           C  
ATOM   2844  O   HIS A 402       9.494  -0.459 -36.663  1.00  0.41           O  
ATOM   2845  CG  HIS A 402      11.743   1.889 -38.542  1.00  0.38           C  
ATOM   2846  CD2 HIS A 402      12.578   2.850 -38.999  1.00  0.36           C  
ATOM   2847  ND1 HIS A 402      12.501   0.744 -38.422  1.00  0.36           N  
ATOM   2848  CE1 HIS A 402      13.743   1.005 -38.793  1.00  0.35           C  
ATOM   2849  NE2 HIS A 402      13.817   2.276 -39.148  1.00  0.33           N  
ATOM   2850  N   GLY A 403       9.644  -1.671 -38.352  1.00  0.43           N  
ATOM   2851  CA  GLY A 403      10.143  -2.948 -37.870  1.00  0.42           C  
ATOM   2852  C   GLY A 403      11.628  -2.929 -37.559  1.00  0.43           C  
ATOM   2853  O   GLY A 403      12.459  -2.952 -38.470  1.00  0.41           O  
ATOM   2854  N   GLY A 404      12.162  -2.149 -36.571  1.00  0.40           N  
ATOM   2855  CA  GLY A 404      13.477  -2.341 -35.982  1.00  0.40           C  
ATOM   2856  C   GLY A 404      13.429  -2.995 -34.614  1.00  0.40           C  
ATOM   2857  O   GLY A 404      12.992  -2.378 -33.641  1.00  0.39           O  
ATOM   2858  N   GLY A 405      13.244  -4.361 -34.438  1.00  0.37           N  
ATOM   2859  CA  GLY A 405      13.453  -5.076 -33.189  1.00  0.38           C  
ATOM   2860  C   GLY A 405      14.594  -6.074 -33.256  1.00  0.37           C  
ATOM   2861  O   GLY A 405      14.811  -6.707 -34.291  1.00  0.36           O  
ATOM   2862  N   SER A 406      15.796  -5.852 -32.363  1.00  0.35           N  
ATOM   2863  CA  SER A 406      16.888  -6.580 -31.726  1.00  0.36           C  
ATOM   2864  C   SER A 406      17.348  -7.751 -32.588  1.00  0.35           C  
ATOM   2865  CB  SER A 406      16.462  -7.088 -30.348  1.00  0.32           C  
ATOM   2866  O   SER A 406      16.527  -8.537 -33.066  1.00  0.34           O  
ATOM   2867  OG  SER A 406      15.335  -7.940 -30.452  1.00  0.37           O  
ATOM   2868  N   ALA A 407      18.425  -7.527 -33.559  1.00  0.33           N  
ATOM   2869  CA  ALA A 407      19.300  -8.485 -34.228  1.00  0.35           C  
ATOM   2870  C   ALA A 407      18.848  -8.732 -35.664  1.00  0.33           C  
ATOM   2871  CB  ALA A 407      19.340  -9.800 -33.453  1.00  0.30           C  
ATOM   2872  O   ALA A 407      17.742  -9.225 -35.898  1.00  0.31           O  
ATOM   2873  N   GLY A 408      18.982  -7.792 -36.718  1.00  0.32           N  
ATOM   2874  CA  GLY A 408      19.337  -8.407 -37.987  1.00  0.33           C  
ATOM   2875  C   GLY A 408      18.165  -8.518 -38.944  1.00  0.33           C  
ATOM   2876  O   GLY A 408      17.277  -9.352 -38.752  1.00  0.30           O  
ATOM   2877  N   ILE A 409      17.253  -7.466 -39.121  1.00  0.36           N  
ATOM   2878  CA  ILE A 409      16.443  -7.752 -40.299  1.00  0.39           C  
ATOM   2879  C   ILE A 409      15.603  -6.528 -40.658  1.00  0.36           C  
ATOM   2880  CB  ILE A 409      15.531  -8.979 -40.074  1.00  0.32           C  
ATOM   2881  O   ILE A 409      14.851  -6.017 -39.825  1.00  0.34           O  
ATOM   2882  CG1 ILE A 409      16.356 -10.174 -39.582  1.00  0.32           C  
ATOM   2883  CG2 ILE A 409      14.771  -9.330 -41.357  1.00  0.32           C  
ATOM   2884  CD1 ILE A 409      15.522 -11.395 -39.219  1.00  0.30           C  
ATOM   2885  N   ASN A 410      15.941  -5.488 -41.615  1.00  0.46           N  
ATOM   2886  CA  ASN A 410      15.457  -4.858 -42.839  1.00  0.48           C  
ATOM   2887  C   ASN A 410      14.020  -5.269 -43.150  1.00  0.46           C  
ATOM   2888  CB  ASN A 410      16.373  -5.198 -44.016  1.00  0.42           C  
ATOM   2889  O   ASN A 410      13.749  -5.840 -44.208  1.00  0.44           O  
ATOM   2890  CG  ASN A 410      17.692  -4.453 -43.964  1.00  0.40           C  
ATOM   2891  ND2 ASN A 410      18.696  -4.974 -44.659  1.00  0.36           N  
ATOM   2892  OD1 ASN A 410      17.809  -3.418 -43.303  1.00  0.41           O  
ATOM   2893  N   THR A 411      12.964  -5.486 -42.167  1.00  0.55           N  
ATOM   2894  CA  THR A 411      11.586  -5.779 -42.542  1.00  0.55           C  
ATOM   2895  C   THR A 411      10.675  -4.597 -42.225  1.00  0.55           C  
ATOM   2896  CB  THR A 411      11.067  -7.038 -41.824  1.00  0.50           C  
ATOM   2897  O   THR A 411       9.463  -4.764 -42.070  1.00  0.53           O  
ATOM   2898  CG2 THR A 411      11.800  -8.287 -42.303  1.00  0.43           C  
ATOM   2899  OG1 THR A 411      11.267  -6.893 -40.412  1.00  0.45           O  
ATOM   2900  N   GLY A 412      11.111  -3.318 -42.375  1.00  0.56           N  
ATOM   2901  CA  GLY A 412      10.168  -2.217 -42.259  1.00  0.56           C  
ATOM   2902  C   GLY A 412       9.475  -1.885 -43.567  1.00  0.57           C  
ATOM   2903  O   GLY A 412      10.038  -2.091 -44.644  1.00  0.55           O  
ATOM   2904  N   SER A 413       8.161  -1.886 -43.484  1.00  0.64           N  
ATOM   2905  CA  SER A 413       7.338  -1.278 -44.525  1.00  0.63           C  
ATOM   2906  C   SER A 413       6.605  -0.048 -44.001  1.00  0.64           C  
ATOM   2907  CB  SER A 413       6.329  -2.290 -45.070  1.00  0.61           C  
ATOM   2908  O   SER A 413       6.327   0.053 -42.804  1.00  0.63           O  
ATOM   2909  OG  SER A 413       5.473  -2.752 -44.039  1.00  0.62           O  
ATOM   2910  N   PHE A 414       6.672   1.003 -44.830  1.00  0.64           N  
ATOM   2911  CA  PHE A 414       5.705   2.089 -44.722  1.00  0.63           C  
ATOM   2912  C   PHE A 414       4.359   1.675 -45.304  1.00  0.65           C  
ATOM   2913  CB  PHE A 414       6.221   3.343 -45.434  1.00  0.61           C  
ATOM   2914  O   PHE A 414       4.267   1.329 -46.483  1.00  0.64           O  
ATOM   2915  CG  PHE A 414       5.329   4.544 -45.272  1.00  0.57           C  
ATOM   2916  CD1 PHE A 414       5.418   5.347 -44.141  1.00  0.53           C  
ATOM   2917  CD2 PHE A 414       4.400   4.871 -46.252  1.00  0.55           C  
ATOM   2918  CE1 PHE A 414       4.593   6.459 -43.989  1.00  0.54           C  
ATOM   2919  CE2 PHE A 414       3.572   5.980 -46.106  1.00  0.56           C  
ATOM   2920  CZ  PHE A 414       3.670   6.772 -44.974  1.00  0.53           C  
ATOM   2921  N   ASN A 415       3.433   1.399 -44.345  1.00  0.67           N  
ATOM   2922  CA  ASN A 415       2.061   1.076 -44.721  1.00  0.66           C  
ATOM   2923  C   ASN A 415       1.130   2.270 -44.525  1.00  0.66           C  
ATOM   2924  CB  ASN A 415       1.555  -0.128 -43.924  1.00  0.64           C  
ATOM   2925  O   ASN A 415       1.175   2.933 -43.488  1.00  0.65           O  
ATOM   2926  CG  ASN A 415       2.326  -1.397 -44.231  1.00  0.60           C  
ATOM   2927  ND2 ASN A 415       2.796  -2.071 -43.188  1.00  0.61           N  
ATOM   2928  OD1 ASN A 415       2.497  -1.767 -45.395  1.00  0.64           O  
ATOM   2929  N   TRP A 416       0.447   2.725 -45.514  1.00  0.60           N  
ATOM   2930  CA  TRP A 416      -0.739   3.572 -45.452  1.00  0.64           C  
ATOM   2931  C   TRP A 416      -1.997   2.733 -45.251  1.00  0.59           C  
ATOM   2932  CB  TRP A 416      -0.869   4.411 -46.726  1.00  0.58           C  
ATOM   2933  O   TRP A 416      -2.405   1.990 -46.147  1.00  0.57           O  
ATOM   2934  CG  TRP A 416      -1.845   5.543 -46.612  1.00  0.55           C  
ATOM   2935  CD1 TRP A 416      -3.069   5.519 -46.003  1.00  0.49           C  
ATOM   2936  CD2 TRP A 416      -1.680   6.868 -47.128  1.00  0.50           C  
ATOM   2937  CE2 TRP A 416      -2.845   7.595 -46.793  1.00  0.48           C  
ATOM   2938  CE3 TRP A 416      -0.660   7.512 -47.840  1.00  0.53           C  
ATOM   2939  NE1 TRP A 416      -3.675   6.749 -46.108  1.00  0.50           N  
ATOM   2940  CH2 TRP A 416      -2.002   9.541 -47.844  1.00  0.45           C  
ATOM   2941  CZ2 TRP A 416      -3.016   8.935 -47.147  1.00  0.53           C  
ATOM   2942  CZ3 TRP A 416      -0.832   8.846 -48.191  1.00  0.41           C  
ATOM   2943  N   ILE A 417      -2.399   2.713 -43.990  1.00  0.65           N  
ATOM   2944  CA  ILE A 417      -3.596   2.009 -43.541  1.00  0.64           C  
ATOM   2945  C   ILE A 417      -4.774   2.978 -43.484  1.00  0.64           C  
ATOM   2946  CB  ILE A 417      -3.378   1.348 -42.161  1.00  0.62           C  
ATOM   2947  O   ILE A 417      -4.652   4.083 -42.950  1.00  0.61           O  
ATOM   2948  CG1 ILE A 417      -2.171   0.403 -42.207  1.00  0.58           C  
ATOM   2949  CG2 ILE A 417      -4.639   0.604 -41.714  1.00  0.59           C  
ATOM   2950  CD1 ILE A 417      -1.810  -0.204 -40.858  1.00  0.58           C  
ATOM   2951  N   TYR A 418      -5.799   2.731 -44.256  1.00  0.64           N  
ATOM   2952  CA  TYR A 418      -7.050   3.480 -44.305  1.00  0.64           C  
ATOM   2953  C   TYR A 418      -8.215   2.627 -43.818  1.00  0.63           C  
ATOM   2954  CB  TYR A 418      -7.325   3.977 -45.727  1.00  0.60           C  
ATOM   2955  O   TYR A 418      -8.372   1.480 -44.242  1.00  0.60           O  
ATOM   2956  CG  TYR A 418      -8.568   4.825 -45.844  1.00  0.57           C  
ATOM   2957  CD1 TYR A 418      -9.822   4.305 -45.533  1.00  0.53           C  
ATOM   2958  CD2 TYR A 418      -8.491   6.148 -46.267  1.00  0.56           C  
ATOM   2959  CE1 TYR A 418     -10.971   5.082 -45.642  1.00  0.56           C  
ATOM   2960  CE2 TYR A 418      -9.633   6.935 -46.378  1.00  0.56           C  
ATOM   2961  OH  TYR A 418     -12.000   7.168 -46.173  1.00  0.53           O  
ATOM   2962  CZ  TYR A 418     -10.866   6.394 -46.064  1.00  0.53           C  
ATOM   2963  N   GLY A 419      -9.044   3.171 -42.772  1.00  0.54           N  
ATOM   2964  CA  GLY A 419     -10.359   2.730 -42.336  1.00  0.54           C  
ATOM   2965  C   GLY A 419     -10.312   1.824 -41.120  1.00  0.54           C  
ATOM   2966  O   GLY A 419      -9.231   1.473 -40.642  1.00  0.51           O  
ATOM   2967  N   VAL A 420     -11.458   1.474 -40.394  1.00  0.53           N  
ATOM   2968  CA  VAL A 420     -11.688   0.687 -39.187  1.00  0.56           C  
ATOM   2969  C   VAL A 420     -11.154  -0.730 -39.385  1.00  0.53           C  
ATOM   2970  CB  VAL A 420     -13.186   0.645 -38.813  1.00  0.51           C  
ATOM   2971  O   VAL A 420     -10.784  -1.401 -38.419  1.00  0.53           O  
ATOM   2972  CG1 VAL A 420     -13.369   0.771 -37.301  1.00  0.45           C  
ATOM   2973  CG2 VAL A 420     -13.948   1.751 -39.540  1.00  0.46           C  
ATOM   2974  N   ASN A 421     -10.971  -1.231 -40.689  1.00  0.54           N  
ATOM   2975  CA  ASN A 421     -10.579  -2.614 -40.937  1.00  0.55           C  
ATOM   2976  C   ASN A 421      -9.085  -2.731 -41.224  1.00  0.55           C  
ATOM   2977  CB  ASN A 421     -11.390  -3.203 -42.094  1.00  0.50           C  
ATOM   2978  O   ASN A 421      -8.620  -3.765 -41.706  1.00  0.54           O  
ATOM   2979  CG  ASN A 421     -12.857  -3.374 -41.751  1.00  0.47           C  
ATOM   2980  ND2 ASN A 421     -13.703  -3.419 -42.773  1.00  0.48           N  
ATOM   2981  OD1 ASN A 421     -13.226  -3.465 -40.577  1.00  0.50           O  
ATOM   2982  N   ASN A 422      -8.264  -1.703 -40.886  1.00  0.62           N  
ATOM   2983  CA  ASN A 422      -6.824  -1.721 -41.121  1.00  0.63           C  
ATOM   2984  C   ASN A 422      -6.491  -2.220 -42.524  1.00  0.63           C  
ATOM   2985  CB  ASN A 422      -6.120  -2.581 -40.070  1.00  0.58           C  
ATOM   2986  O   ASN A 422      -5.643  -3.099 -42.689  1.00  0.61           O  
ATOM   2987  CG  ASN A 422      -6.073  -1.918 -38.707  1.00  0.55           C  
ATOM   2988  ND2 ASN A 422      -5.842  -2.712 -37.669  1.00  0.52           N  
ATOM   2989  OD1 ASN A 422      -6.245  -0.702 -38.589  1.00  0.54           O  
ATOM   2990  N   SER A 423      -7.234  -1.784 -43.521  1.00  0.66           N  
ATOM   2991  CA  SER A 423      -6.861  -2.206 -44.868  1.00  0.67           C  
ATOM   2992  C   SER A 423      -5.662  -1.416 -45.382  1.00  0.67           C  
ATOM   2993  CB  SER A 423      -8.041  -2.040 -45.827  1.00  0.64           C  
ATOM   2994  O   SER A 423      -5.696  -0.185 -45.428  1.00  0.65           O  
ATOM   2995  OG  SER A 423      -9.144  -2.825 -45.408  1.00  0.61           O  
ATOM   2996  N   THR A 424      -4.456  -2.122 -45.611  1.00  0.71           N  
ATOM   2997  CA  THR A 424      -3.264  -1.534 -46.213  1.00  0.72           C  
ATOM   2998  C   THR A 424      -3.526  -1.148 -47.666  1.00  0.73           C  
ATOM   2999  CB  THR A 424      -2.068  -2.503 -46.144  1.00  0.69           C  
ATOM   3000  O   THR A 424      -3.718  -2.016 -48.520  1.00  0.71           O  
ATOM   3001  CG2 THR A 424      -0.799  -1.848 -46.680  1.00  0.65           C  
ATOM   3002  OG1 THR A 424      -1.854  -2.892 -44.782  1.00  0.70           O  
ATOM   3003  N   LEU A 425      -3.766   0.279 -47.898  1.00  0.69           N  
ATOM   3004  CA  LEU A 425      -3.994   0.821 -49.233  1.00  0.70           C  
ATOM   3005  C   LEU A 425      -2.690   0.894 -50.020  1.00  0.70           C  
ATOM   3006  CB  LEU A 425      -4.629   2.211 -49.146  1.00  0.67           C  
ATOM   3007  O   LEU A 425      -2.689   0.743 -51.244  1.00  0.71           O  
ATOM   3008  CG  LEU A 425      -6.047   2.275 -48.575  1.00  0.64           C  
ATOM   3009  CD1 LEU A 425      -6.536   3.718 -48.530  1.00  0.59           C  
ATOM   3010  CD2 LEU A 425      -6.994   1.408 -49.397  1.00  0.61           C  
ATOM   3011  N   MET A 426      -1.695   1.022 -49.317  1.00  0.75           N  
ATOM   3012  CA  MET A 426      -0.367   1.136 -49.914  1.00  0.76           C  
ATOM   3013  C   MET A 426       0.705   0.616 -48.962  1.00  0.75           C  
ATOM   3014  CB  MET A 426      -0.070   2.588 -50.293  1.00  0.73           C  
ATOM   3015  O   MET A 426       0.623   0.831 -47.752  1.00  0.73           O  
ATOM   3016  CG  MET A 426       1.220   2.765 -51.078  1.00  0.69           C  
ATOM   3017  SD  MET A 426       1.502   4.507 -51.581  1.00  0.72           S  
ATOM   3018  CE  MET A 426       1.916   5.241 -49.975  1.00  0.64           C  
ATOM   3019  N   SER A 427       1.597  -0.175 -49.412  1.00  0.76           N  
ATOM   3020  CA  SER A 427       2.773  -0.676 -48.709  1.00  0.75           C  
ATOM   3021  C   SER A 427       4.052  -0.370 -49.482  1.00  0.75           C  
ATOM   3022  CB  SER A 427       2.657  -2.182 -48.475  1.00  0.73           C  
ATOM   3023  O   SER A 427       4.091  -0.509 -50.706  1.00  0.74           O  
ATOM   3024  OG  SER A 427       3.834  -2.689 -47.868  1.00  0.70           O  
ATOM   3025  N   LEU A 428       4.971   0.313 -48.888  1.00  0.74           N  
ATOM   3026  CA  LEU A 428       6.341   0.462 -49.366  1.00  0.75           C  
ATOM   3027  C   LEU A 428       7.313  -0.309 -48.479  1.00  0.74           C  
ATOM   3028  CB  LEU A 428       6.735   1.941 -49.409  1.00  0.72           C  
ATOM   3029  O   LEU A 428       7.481   0.019 -47.303  1.00  0.72           O  
ATOM   3030  CG  LEU A 428       8.140   2.253 -49.927  1.00  0.71           C  
ATOM   3031  CD1 LEU A 428       8.271   1.835 -51.388  1.00  0.69           C  
ATOM   3032  CD2 LEU A 428       8.455   3.736 -49.760  1.00  0.70           C  
ATOM   3033  N   ASP A 429       7.848  -1.411 -49.043  1.00  0.74           N  
ATOM   3034  CA  ASP A 429       8.724  -2.265 -48.247  1.00  0.75           C  
ATOM   3035  C   ASP A 429      10.167  -1.767 -48.294  1.00  0.75           C  
ATOM   3036  CB  ASP A 429       8.651  -3.713 -48.737  1.00  0.72           C  
ATOM   3037  O   ASP A 429      10.502  -0.896 -49.098  1.00  0.73           O  
ATOM   3038  CG  ASP A 429       9.437  -3.947 -50.016  1.00  0.68           C  
ATOM   3039  OD1 ASP A 429      10.170  -3.036 -50.456  1.00  0.66           O  
ATOM   3040  OD2 ASP A 429       9.318  -5.051 -50.590  1.00  0.70           O  
ATOM   3041  N   TYR A 430      11.052  -2.210 -47.539  1.00  0.72           N  
ATOM   3042  CA  TYR A 430      12.427  -1.741 -47.412  1.00  0.73           C  
ATOM   3043  C   TYR A 430      13.205  -1.976 -48.701  1.00  0.73           C  
ATOM   3044  CB  TYR A 430      13.129  -2.440 -46.244  1.00  0.70           C  
ATOM   3045  O   TYR A 430      14.289  -1.419 -48.891  1.00  0.72           O  
ATOM   3046  CG  TYR A 430      13.354  -3.916 -46.467  1.00  0.67           C  
ATOM   3047  CD1 TYR A 430      12.388  -4.851 -46.103  1.00  0.64           C  
ATOM   3048  CD2 TYR A 430      14.533  -4.378 -47.042  1.00  0.65           C  
ATOM   3049  CE1 TYR A 430      12.592  -6.212 -46.305  1.00  0.61           C  
ATOM   3050  CE2 TYR A 430      14.748  -5.737 -47.249  1.00  0.61           C  
ATOM   3051  OH  TYR A 430      13.981  -7.991 -47.081  1.00  0.49           O  
ATOM   3052  CZ  TYR A 430      13.773  -6.645 -46.878  1.00  0.58           C  
ATOM   3053  N   THR A 431      12.777  -2.863 -49.518  1.00  0.74           N  
ATOM   3054  CA  THR A 431      13.478  -3.177 -50.758  1.00  0.76           C  
ATOM   3055  C   THR A 431      13.005  -2.271 -51.891  1.00  0.75           C  
ATOM   3056  CB  THR A 431      13.276  -4.650 -51.156  1.00  0.73           C  
ATOM   3057  O   THR A 431      13.520  -2.346 -53.009  1.00  0.74           O  
ATOM   3058  CG2 THR A 431      13.603  -5.584 -49.995  1.00  0.66           C  
ATOM   3059  OG1 THR A 431      11.912  -4.851 -51.547  1.00  0.73           O  
ATOM   3060  N   GLY A 432      12.081  -1.216 -51.532  1.00  0.74           N  
ATOM   3061  CA  GLY A 432      11.599  -0.220 -52.475  1.00  0.76           C  
ATOM   3062  C   GLY A 432      10.388  -0.681 -53.264  1.00  0.75           C  
ATOM   3063  O   GLY A 432       9.996  -0.040 -54.241  1.00  0.74           O  
ATOM   3064  N   LYS A 433       9.781  -1.952 -52.825  1.00  0.81           N  
ATOM   3065  CA  LYS A 433       8.565  -2.386 -53.506  1.00  0.82           C  
ATOM   3066  C   LYS A 433       7.342  -1.644 -52.975  1.00  0.82           C  
ATOM   3067  CB  LYS A 433       8.372  -3.895 -53.349  1.00  0.80           C  
ATOM   3068  O   LYS A 433       7.158  -1.529 -51.762  1.00  0.80           O  
ATOM   3069  CG  LYS A 433       9.511  -4.728 -53.919  1.00  0.78           C  
ATOM   3070  CD  LYS A 433       9.311  -6.212 -53.641  1.00  0.77           C  
ATOM   3071  CE  LYS A 433      10.512  -7.033 -54.092  1.00  0.77           C  
ATOM   3072  NZ  LYS A 433      10.342  -8.483 -53.777  1.00  0.75           N  
ATOM   3073  N   LEU A 434       6.644  -0.945 -53.828  1.00  0.76           N  
ATOM   3074  CA  LEU A 434       5.388  -0.245 -53.584  1.00  0.77           C  
ATOM   3075  C   LEU A 434       4.196  -1.131 -53.933  1.00  0.76           C  
ATOM   3076  CB  LEU A 434       5.330   1.051 -54.396  1.00  0.74           C  
ATOM   3077  O   LEU A 434       4.070  -1.590 -55.071  1.00  0.74           O  
ATOM   3078  CG  LEU A 434       4.055   1.884 -54.253  1.00  0.74           C  
ATOM   3079  CD1 LEU A 434       3.905   2.381 -52.819  1.00  0.73           C  
ATOM   3080  CD2 LEU A 434       4.068   3.054 -55.231  1.00  0.74           C  
ATOM   3081  N   GLY A 435       3.505  -1.554 -52.778  1.00  0.77           N  
ATOM   3082  CA  GLY A 435       2.212  -2.207 -52.897  1.00  0.78           C  
ATOM   3083  C   GLY A 435       1.044  -1.246 -52.776  1.00  0.77           C  
ATOM   3084  O   GLY A 435       0.967  -0.473 -51.819  1.00  0.76           O  
ATOM   3085  N   VAL A 436       0.173  -1.025 -53.777  1.00  0.79           N  
ATOM   3086  CA  VAL A 436      -1.114  -0.341 -53.714  1.00  0.78           C  
ATOM   3087  C   VAL A 436      -2.239  -1.366 -53.590  1.00  0.77           C  
ATOM   3088  CB  VAL A 436      -1.343   0.554 -54.953  1.00  0.76           C  
ATOM   3089  O   VAL A 436      -2.371  -2.257 -54.432  1.00  0.74           O  
ATOM   3090  CG1 VAL A 436      -2.666   1.309 -54.837  1.00  0.73           C  
ATOM   3091  CG2 VAL A 436      -0.180   1.530 -55.127  1.00  0.74           C  
ATOM   3092  N   ASN A 437      -2.869  -1.448 -52.426  1.00  0.77           N  
ATOM   3093  CA  ASN A 437      -3.818  -2.472 -52.001  1.00  0.79           C  
ATOM   3094  C   ASN A 437      -3.158  -3.844 -51.907  1.00  0.76           C  
ATOM   3095  CB  ASN A 437      -5.015  -2.522 -52.953  1.00  0.75           C  
ATOM   3096  O   ASN A 437      -3.810  -4.867 -52.120  1.00  0.74           O  
ATOM   3097  CG  ASN A 437      -6.225  -3.195 -52.335  1.00  0.71           C  
ATOM   3098  ND2 ASN A 437      -7.036  -3.837 -53.167  1.00  0.71           N  
ATOM   3099  OD1 ASN A 437      -6.429  -3.138 -51.119  1.00  0.68           O  
ATOM   3100  N   LYS A 438      -1.867  -3.952 -51.650  1.00  0.78           N  
ATOM   3101  CA  LYS A 438      -1.070  -5.161 -51.461  1.00  0.79           C  
ATOM   3102  C   LYS A 438      -0.039  -4.971 -50.352  1.00  0.78           C  
ATOM   3103  CB  LYS A 438      -0.372  -5.553 -52.764  1.00  0.76           C  
ATOM   3104  O   LYS A 438       0.928  -4.226 -50.517  1.00  0.75           O  
ATOM   3105  CG  LYS A 438       0.097  -7.000 -52.803  1.00  0.73           C  
ATOM   3106  CD  LYS A 438       0.137  -7.536 -54.229  1.00  0.72           C  
ATOM   3107  CE  LYS A 438       0.494  -9.016 -54.261  1.00  0.72           C  
ATOM   3108  NZ  LYS A 438       0.270  -9.610 -55.613  1.00  0.66           N  
ATOM   3109  N   PRO A 439      -0.266  -5.533 -49.143  1.00  0.77           N  
ATOM   3110  CA  PRO A 439       0.645  -5.333 -48.013  1.00  0.76           C  
ATOM   3111  C   PRO A 439       2.019  -5.957 -48.246  1.00  0.76           C  
ATOM   3112  CB  PRO A 439      -0.078  -6.021 -46.852  1.00  0.74           C  
ATOM   3113  O   PRO A 439       3.010  -5.513 -47.659  1.00  0.74           O  
ATOM   3114  CG  PRO A 439      -0.997  -7.003 -47.503  1.00  0.73           C  
ATOM   3115  CD  PRO A 439      -1.350  -6.493 -48.871  1.00  0.73           C  
ATOM   3116  N   ASP A 440       2.157  -6.936 -49.121  1.00  0.75           N  
ATOM   3117  CA  ASP A 440       3.383  -7.658 -49.448  1.00  0.76           C  
ATOM   3118  C   ASP A 440       3.656  -7.623 -50.950  1.00  0.77           C  
ATOM   3119  CB  ASP A 440       3.299  -9.106 -48.962  1.00  0.73           C  
ATOM   3120  O   ASP A 440       3.286  -8.549 -51.675  1.00  0.77           O  
ATOM   3121  CG  ASP A 440       4.640  -9.818 -48.985  1.00  0.70           C  
ATOM   3122  OD1 ASP A 440       5.689  -9.141 -49.045  1.00  0.70           O  
ATOM   3123  OD2 ASP A 440       4.648 -11.067 -48.947  1.00  0.75           O  
ATOM   3124  N   PRO A 441       4.203  -6.398 -51.461  1.00  0.76           N  
ATOM   3125  CA  PRO A 441       4.385  -6.316 -52.912  1.00  0.78           C  
ATOM   3126  C   PRO A 441       5.481  -7.248 -53.423  1.00  0.79           C  
ATOM   3127  CB  PRO A 441       4.765  -4.851 -53.138  1.00  0.76           C  
ATOM   3128  O   PRO A 441       6.562  -7.319 -52.832  1.00  0.78           O  
ATOM   3129  CG  PRO A 441       5.367  -4.409 -51.844  1.00  0.76           C  
ATOM   3130  CD  PRO A 441       4.725  -5.184 -50.729  1.00  0.77           C  
ATOM   3131  N   GLU A 442       5.223  -8.070 -54.534  1.00  0.81           N  
ATOM   3132  CA  GLU A 442       6.133  -9.041 -55.134  1.00  0.83           C  
ATOM   3133  C   GLU A 442       7.052  -8.379 -56.156  1.00  0.81           C  
ATOM   3134  CB  GLU A 442       5.347 -10.179 -55.792  1.00  0.79           C  
ATOM   3135  O   GLU A 442       8.185  -8.822 -56.359  1.00  0.78           O  
ATOM   3136  CG  GLU A 442       4.622 -11.078 -54.801  1.00  0.74           C  
ATOM   3137  CD  GLU A 442       3.818 -12.182 -55.470  1.00  0.72           C  
ATOM   3138  OE1 GLU A 442       3.795 -12.244 -56.720  1.00  0.76           O  
ATOM   3139  OE2 GLU A 442       3.206 -12.991 -54.738  1.00  0.75           O  
ATOM   3140  N   TYR A 443       6.589  -7.244 -56.624  1.00  0.79           N  
ATOM   3141  CA  TYR A 443       7.269  -6.496 -57.676  1.00  0.81           C  
ATOM   3142  C   TYR A 443       7.491  -5.047 -57.260  1.00  0.81           C  
ATOM   3143  CB  TYR A 443       6.464  -6.547 -58.978  1.00  0.78           C  
ATOM   3144  O   TYR A 443       6.880  -4.570 -56.300  1.00  0.80           O  
ATOM   3145  CG  TYR A 443       6.208  -7.948 -59.479  1.00  0.75           C  
ATOM   3146  CD1 TYR A 443       7.197  -8.658 -60.157  1.00  0.72           C  
ATOM   3147  CD2 TYR A 443       4.978  -8.564 -59.277  1.00  0.73           C  
ATOM   3148  CE1 TYR A 443       6.965  -9.948 -60.622  1.00  0.73           C  
ATOM   3149  CE2 TYR A 443       4.735  -9.854 -59.738  1.00  0.72           C  
ATOM   3150  OH  TYR A 443       5.498 -11.814 -60.866  1.00  0.65           O  
ATOM   3151  CZ  TYR A 443       5.733 -10.537 -60.407  1.00  0.72           C  
ATOM   3152  N   PRO A 444       8.490  -4.180 -57.935  1.00  0.78           N  
ATOM   3153  CA  PRO A 444       8.751  -2.801 -57.513  1.00  0.79           C  
ATOM   3154  C   PRO A 444       7.485  -1.948 -57.467  1.00  0.78           C  
ATOM   3155  CB  PRO A 444       9.720  -2.284 -58.579  1.00  0.77           C  
ATOM   3156  O   PRO A 444       7.380  -1.038 -56.641  1.00  0.76           O  
ATOM   3157  CG  PRO A 444      10.491  -3.489 -59.012  1.00  0.76           C  
ATOM   3158  CD  PRO A 444       9.558  -4.665 -59.048  1.00  0.74           C  
ATOM   3159  N   LEU A 445       6.516  -2.140 -58.260  1.00  0.78           N  
ATOM   3160  CA  LEU A 445       5.141  -1.656 -58.199  1.00  0.79           C  
ATOM   3161  C   LEU A 445       4.152  -2.806 -58.349  1.00  0.77           C  
ATOM   3162  CB  LEU A 445       4.893  -0.608 -59.287  1.00  0.76           C  
ATOM   3163  O   LEU A 445       4.165  -3.513 -59.359  1.00  0.73           O  
ATOM   3164  CG  LEU A 445       3.485  -0.013 -59.347  1.00  0.76           C  
ATOM   3165  CD1 LEU A 445       3.173   0.741 -58.059  1.00  0.73           C  
ATOM   3166  CD2 LEU A 445       3.343   0.904 -60.558  1.00  0.75           C  
ATOM   3167  N   ASP A 446       3.468  -3.165 -57.193  1.00  0.79           N  
ATOM   3168  CA  ASP A 446       2.479  -4.236 -57.129  1.00  0.80           C  
ATOM   3169  C   ASP A 446       1.114  -3.699 -56.705  1.00  0.77           C  
ATOM   3170  CB  ASP A 446       2.935  -5.332 -56.164  1.00  0.77           C  
ATOM   3171  O   ASP A 446       0.936  -3.275 -55.561  1.00  0.74           O  
ATOM   3172  CG  ASP A 446       2.170  -6.632 -56.337  1.00  0.76           C  
ATOM   3173  OD1 ASP A 446       1.092  -6.626 -56.969  1.00  0.77           O  
ATOM   3174  OD2 ASP A 446       2.648  -7.672 -55.835  1.00  0.80           O  
ATOM   3175  N   VAL A 447       0.277  -3.553 -57.687  1.00  0.78           N  
ATOM   3176  CA  VAL A 447      -1.052  -2.977 -57.513  1.00  0.78           C  
ATOM   3177  C   VAL A 447      -2.103  -4.085 -57.527  1.00  0.76           C  
ATOM   3178  CB  VAL A 447      -1.366  -1.932 -58.608  1.00  0.75           C  
ATOM   3179  O   VAL A 447      -2.163  -4.880 -58.467  1.00  0.74           O  
ATOM   3180  CG1 VAL A 447      -2.718  -1.270 -58.352  1.00  0.71           C  
ATOM   3181  CG2 VAL A 447      -0.258  -0.882 -58.675  1.00  0.72           C  
ATOM   3182  N   SER A 448      -2.878  -4.401 -56.294  1.00  0.80           N  
ATOM   3183  CA  SER A 448      -4.063  -5.249 -56.223  1.00  0.80           C  
ATOM   3184  C   SER A 448      -5.339  -4.431 -56.389  1.00  0.77           C  
ATOM   3185  CB  SER A 448      -4.103  -6.005 -54.894  1.00  0.77           C  
ATOM   3186  O   SER A 448      -5.654  -3.584 -55.550  1.00  0.74           O  
ATOM   3187  OG  SER A 448      -5.180  -6.926 -54.870  1.00  0.73           O  
ATOM   3188  N   GLY A 449      -5.877  -4.512 -57.566  1.00  0.73           N  
ATOM   3189  CA  GLY A 449      -7.088  -3.842 -58.014  1.00  0.76           C  
ATOM   3190  C   GLY A 449      -6.972  -3.275 -59.417  1.00  0.73           C  
ATOM   3191  O   GLY A 449      -6.082  -3.662 -60.177  1.00  0.71           O  
ATOM   3192  N   ILE A 450      -7.929  -2.422 -59.707  1.00  0.70           N  
ATOM   3193  CA  ILE A 450      -7.943  -1.770 -61.012  1.00  0.72           C  
ATOM   3194  C   ILE A 450      -7.066  -0.520 -60.974  1.00  0.72           C  
ATOM   3195  CB  ILE A 450      -9.381  -1.403 -61.444  1.00  0.68           C  
ATOM   3196  O   ILE A 450      -7.299   0.385 -60.169  1.00  0.71           O  
ATOM   3197  CG1 ILE A 450     -10.259  -2.658 -61.498  1.00  0.64           C  
ATOM   3198  CG2 ILE A 450      -9.370  -0.683 -62.796  1.00  0.63           C  
ATOM   3199  CD1 ILE A 450     -11.737  -2.370 -61.721  1.00  0.63           C  
ATOM   3200  N   GLY A 451      -5.848  -0.495 -61.574  1.00  0.67           N  
ATOM   3201  CA  GLY A 451      -5.057   0.691 -61.863  1.00  0.66           C  
ATOM   3202  C   GLY A 451      -5.548   1.453 -63.079  1.00  0.67           C  
ATOM   3203  O   GLY A 451      -5.755   0.868 -64.144  1.00  0.65           O  
ATOM   3204  N   THR A 452      -6.194   2.634 -62.832  1.00  0.67           N  
ATOM   3205  CA  THR A 452      -6.520   3.570 -63.902  1.00  0.70           C  
ATOM   3206  C   THR A 452      -5.460   4.663 -64.006  1.00  0.67           C  
ATOM   3207  CB  THR A 452      -7.903   4.210 -63.682  1.00  0.65           C  
ATOM   3208  O   THR A 452      -5.063   5.248 -62.996  1.00  0.67           O  
ATOM   3209  CG2 THR A 452      -8.276   5.126 -64.843  1.00  0.57           C  
ATOM   3210  OG1 THR A 452      -8.888   3.177 -63.567  1.00  0.63           O  
ATOM   3211  N   PHE A 453      -4.850   4.854 -65.094  1.00  0.71           N  
ATOM   3212  CA  PHE A 453      -3.882   5.894 -65.418  1.00  0.73           C  
ATOM   3213  C   PHE A 453      -4.448   6.856 -66.456  1.00  0.70           C  
ATOM   3214  CB  PHE A 453      -2.578   5.275 -65.932  1.00  0.68           C  
ATOM   3215  O   PHE A 453      -4.971   6.428 -67.487  1.00  0.67           O  
ATOM   3216  CG  PHE A 453      -1.933   4.324 -64.960  1.00  0.67           C  
ATOM   3217  CD1 PHE A 453      -1.021   4.783 -64.018  1.00  0.66           C  
ATOM   3218  CD2 PHE A 453      -2.240   2.970 -64.989  1.00  0.69           C  
ATOM   3219  CE1 PHE A 453      -0.423   3.904 -63.117  1.00  0.69           C  
ATOM   3220  CE2 PHE A 453      -1.647   2.086 -64.092  1.00  0.68           C  
ATOM   3221  CZ  PHE A 453      -0.738   2.555 -63.158  1.00  0.69           C  
ATOM   3222  N   SER A 454      -4.686   8.154 -65.903  1.00  0.66           N  
ATOM   3223  CA  SER A 454      -5.261   9.216 -66.722  1.00  0.69           C  
ATOM   3224  C   SER A 454      -4.254   9.731 -67.745  1.00  0.65           C  
ATOM   3225  CB  SER A 454      -5.741  10.371 -65.842  1.00  0.63           C  
ATOM   3226  O   SER A 454      -4.602  10.529 -68.618  1.00  0.64           O  
ATOM   3227  OG  SER A 454      -4.683  10.865 -65.038  1.00  0.62           O  
ATOM   3228  N   SER A 455      -3.010   9.301 -67.499  1.00  0.62           N  
ATOM   3229  CA  SER A 455      -1.961   9.673 -68.444  1.00  0.65           C  
ATOM   3230  C   SER A 455      -1.183   8.449 -68.915  1.00  0.59           C  
ATOM   3231  CB  SER A 455      -1.004  10.684 -67.812  1.00  0.57           C  
ATOM   3232  O   SER A 455      -1.491   7.322 -68.522  1.00  0.56           O  
ATOM   3233  OG  SER A 455      -1.670  11.906 -67.541  1.00  0.51           O  
ATOM   3234  N   ASP A 456      -0.297   8.547 -69.935  1.00  0.70           N  
ATOM   3235  CA  ASP A 456       0.431   7.465 -70.591  1.00  0.72           C  
ATOM   3236  C   ASP A 456       1.225   6.644 -69.577  1.00  0.70           C  
ATOM   3237  CB  ASP A 456       1.367   8.022 -71.665  1.00  0.67           C  
ATOM   3238  O   ASP A 456       1.789   7.195 -68.630  1.00  0.67           O  
ATOM   3239  CG  ASP A 456       0.633   8.781 -72.756  1.00  0.64           C  
ATOM   3240  OD1 ASP A 456      -0.555   8.488 -73.010  1.00  0.67           O  
ATOM   3241  OD2 ASP A 456       1.249   9.679 -73.370  1.00  0.76           O  
ATOM   3242  N   VAL A 457       1.040   5.349 -69.462  1.00  0.70           N  
ATOM   3243  CA  VAL A 457       1.845   4.384 -68.720  1.00  0.70           C  
ATOM   3244  C   VAL A 457       2.993   3.887 -69.596  1.00  0.69           C  
ATOM   3245  CB  VAL A 457       0.993   3.192 -68.231  1.00  0.67           C  
ATOM   3246  O   VAL A 457       2.769   3.402 -70.707  1.00  0.67           O  
ATOM   3247  CG1 VAL A 457       1.855   2.193 -67.460  1.00  0.65           C  
ATOM   3248  CG2 VAL A 457      -0.164   3.684 -67.364  1.00  0.65           C  
ATOM   3249  N   TYR A 458       4.286   4.313 -69.256  1.00  0.64           N  
ATOM   3250  CA  TYR A 458       5.493   3.848 -69.930  1.00  0.69           C  
ATOM   3251  C   TYR A 458       6.119   2.677 -69.182  1.00  0.64           C  
ATOM   3252  CB  TYR A 458       6.509   4.987 -70.059  1.00  0.60           C  
ATOM   3253  O   TYR A 458       6.447   2.792 -67.998  1.00  0.61           O  
ATOM   3254  CG  TYR A 458       7.666   4.667 -70.974  1.00  0.55           C  
ATOM   3255  CD1 TYR A 458       8.920   4.347 -70.458  1.00  0.52           C  
ATOM   3256  CD2 TYR A 458       7.509   4.685 -72.356  1.00  0.57           C  
ATOM   3257  CE1 TYR A 458       9.990   4.054 -71.297  1.00  0.55           C  
ATOM   3258  CE2 TYR A 458       8.572   4.393 -73.204  1.00  0.56           C  
ATOM   3259  OH  TYR A 458      10.862   3.789 -73.502  1.00  0.41           O  
ATOM   3260  CZ  TYR A 458       9.806   4.079 -72.667  1.00  0.53           C  
ATOM   3261  N   VAL A 459       6.096   1.476 -69.717  1.00  0.71           N  
ATOM   3262  CA  VAL A 459       6.759   0.269 -69.235  1.00  0.73           C  
ATOM   3263  C   VAL A 459       7.981  -0.031 -70.100  1.00  0.71           C  
ATOM   3264  CB  VAL A 459       5.799  -0.942 -69.230  1.00  0.69           C  
ATOM   3265  O   VAL A 459       7.860  -0.216 -71.313  1.00  0.68           O  
ATOM   3266  CG1 VAL A 459       6.478  -2.166 -68.618  1.00  0.64           C  
ATOM   3267  CG2 VAL A 459       4.517  -0.603 -68.472  1.00  0.62           C  
ATOM   3268  N   ARG A 460       9.256   0.281 -69.558  1.00  0.70           N  
ATOM   3269  CA  ARG A 460      10.511   0.196 -70.297  1.00  0.72           C  
ATOM   3270  C   ARG A 460      10.792  -1.238 -70.735  1.00  0.68           C  
ATOM   3271  CB  ARG A 460      11.671   0.722 -69.449  1.00  0.67           C  
ATOM   3272  O   ARG A 460      11.423  -1.464 -71.770  1.00  0.66           O  
ATOM   3273  CG  ARG A 460      11.843   2.231 -69.509  1.00  0.64           C  
ATOM   3274  CD  ARG A 460      13.086   2.687 -68.757  1.00  0.64           C  
ATOM   3275  NE  ARG A 460      13.211   4.142 -68.756  1.00  0.51           N  
ATOM   3276  NH1 ARG A 460      15.212   4.176 -67.601  1.00  0.36           N  
ATOM   3277  NH2 ARG A 460      14.233   6.139 -68.264  1.00  0.30           N  
ATOM   3278  CZ  ARG A 460      14.218   4.816 -68.207  1.00  0.58           C  
ATOM   3279  N   ASN A 461      10.397  -2.274 -69.805  1.00  0.69           N  
ATOM   3280  CA  ASN A 461      10.688  -3.666 -70.129  1.00  0.70           C  
ATOM   3281  C   ASN A 461       9.444  -4.398 -70.625  1.00  0.64           C  
ATOM   3282  CB  ASN A 461      11.279  -4.388 -68.916  1.00  0.63           C  
ATOM   3283  O   ASN A 461       8.877  -4.036 -71.658  1.00  0.58           O  
ATOM   3284  CG  ASN A 461      12.754  -4.094 -68.725  1.00  0.59           C  
ATOM   3285  ND2 ASN A 461      13.252  -4.322 -67.515  1.00  0.58           N  
ATOM   3286  OD1 ASN A 461      13.441  -3.666 -69.656  1.00  0.59           O  
ATOM   3287  N   SER A 462       9.013  -5.327 -70.020  1.00  0.67           N  
ATOM   3288  CA  SER A 462       7.926  -6.224 -70.400  1.00  0.69           C  
ATOM   3289  C   SER A 462       6.645  -5.893 -69.642  1.00  0.67           C  
ATOM   3290  CB  SER A 462       8.318  -7.680 -70.143  1.00  0.64           C  
ATOM   3291  O   SER A 462       6.693  -5.479 -68.482  1.00  0.66           O  
ATOM   3292  OG  SER A 462       8.576  -7.896 -68.766  1.00  0.59           O  
ATOM   3293  N   LEU A 463       5.518  -5.771 -70.347  1.00  0.69           N  
ATOM   3294  CA  LEU A 463       4.161  -5.729 -69.812  1.00  0.68           C  
ATOM   3295  C   LEU A 463       3.495  -7.097 -69.913  1.00  0.68           C  
ATOM   3296  CB  LEU A 463       3.324  -4.684 -70.556  1.00  0.65           C  
ATOM   3297  O   LEU A 463       3.389  -7.662 -71.003  1.00  0.66           O  
ATOM   3298  CG  LEU A 463       1.871  -4.535 -70.105  1.00  0.63           C  
ATOM   3299  CD1 LEU A 463       1.810  -3.958 -68.694  1.00  0.62           C  
ATOM   3300  CD2 LEU A 463       1.096  -3.656 -71.081  1.00  0.63           C  
ATOM   3301  N   ASP A 464       3.364  -7.783 -68.752  1.00  0.64           N  
ATOM   3302  CA  ASP A 464       2.637  -9.045 -68.653  1.00  0.66           C  
ATOM   3303  C   ASP A 464       1.206  -8.818 -68.172  1.00  0.63           C  
ATOM   3304  CB  ASP A 464       3.362 -10.009 -67.711  1.00  0.61           C  
ATOM   3305  O   ASP A 464       0.989  -8.245 -67.102  1.00  0.61           O  
ATOM   3306  CG  ASP A 464       2.832 -11.430 -67.795  1.00  0.58           C  
ATOM   3307  OD1 ASP A 464       1.737 -11.640 -68.360  1.00  0.59           O  
ATOM   3308  OD2 ASP A 464       3.513 -12.347 -67.289  1.00  0.69           O  
ATOM   3309  N   VAL A 465       0.219  -9.001 -69.034  1.00  0.70           N  
ATOM   3310  CA  VAL A 465      -1.209  -8.871 -68.763  1.00  0.70           C  
ATOM   3311  C   VAL A 465      -1.843 -10.256 -68.655  1.00  0.69           C  
ATOM   3312  CB  VAL A 465      -1.921  -8.042 -69.855  1.00  0.67           C  
ATOM   3313  O   VAL A 465      -1.900 -10.998 -69.638  1.00  0.67           O  
ATOM   3314  CG1 VAL A 465      -3.391  -7.827 -69.498  1.00  0.61           C  
ATOM   3315  CG2 VAL A 465      -1.215  -6.703 -70.054  1.00  0.61           C  
ATOM   3316  N   GLY A 466      -2.144 -10.814 -67.404  1.00  0.63           N  
ATOM   3317  CA  GLY A 466      -2.581 -12.167 -67.099  1.00  0.63           C  
ATOM   3318  C   GLY A 466      -3.990 -12.460 -67.579  1.00  0.62           C  
ATOM   3319  O   GLY A 466      -4.341 -13.617 -67.821  1.00  0.62           O  
ATOM   3320  N   VAL A 467      -4.875 -11.476 -67.629  1.00  0.59           N  
ATOM   3321  CA  VAL A 467      -6.244 -11.834 -67.986  1.00  0.59           C  
ATOM   3322  C   VAL A 467      -6.605 -11.218 -69.336  1.00  0.56           C  
ATOM   3323  CB  VAL A 467      -7.250 -11.378 -66.906  1.00  0.54           C  
ATOM   3324  O   VAL A 467      -6.833 -11.936 -70.312  1.00  0.53           O  
ATOM   3325  CG1 VAL A 467      -8.672 -11.792 -67.282  1.00  0.51           C  
ATOM   3326  CG2 VAL A 467      -6.866 -11.952 -65.543  1.00  0.46           C  
ATOM   3327  N   LEU A 468      -6.861 -10.038 -69.345  1.00  0.64           N  
ATOM   3328  CA  LEU A 468      -7.352  -9.381 -70.551  1.00  0.67           C  
ATOM   3329  C   LEU A 468      -6.730  -7.998 -70.709  1.00  0.65           C  
ATOM   3330  CB  LEU A 468      -8.878  -9.266 -70.516  1.00  0.60           C  
ATOM   3331  O   LEU A 468      -6.738  -7.198 -69.770  1.00  0.64           O  
ATOM   3332  CG  LEU A 468      -9.536  -8.599 -71.725  1.00  0.56           C  
ATOM   3333  CD1 LEU A 468      -9.365  -9.467 -72.967  1.00  0.51           C  
ATOM   3334  CD2 LEU A 468     -11.012  -8.333 -71.451  1.00  0.55           C  
ATOM   3335  N   LEU A 469      -5.996  -7.744 -71.793  1.00  0.67           N  
ATOM   3336  CA  LEU A 469      -5.584  -6.422 -72.253  1.00  0.67           C  
ATOM   3337  C   LEU A 469      -6.598  -5.847 -73.236  1.00  0.67           C  
ATOM   3338  CB  LEU A 469      -4.202  -6.490 -72.910  1.00  0.64           C  
ATOM   3339  O   LEU A 469      -6.890  -6.462 -74.264  1.00  0.64           O  
ATOM   3340  CG  LEU A 469      -3.643  -5.173 -73.450  1.00  0.61           C  
ATOM   3341  CD1 LEU A 469      -3.373  -4.203 -72.306  1.00  0.60           C  
ATOM   3342  CD2 LEU A 469      -2.374  -5.422 -74.258  1.00  0.62           C  
ATOM   3343  N   THR A 470      -7.432  -4.978 -72.842  1.00  0.61           N  
ATOM   3344  CA  THR A 470      -8.324  -4.216 -73.710  1.00  0.63           C  
ATOM   3345  C   THR A 470      -7.760  -2.823 -73.976  1.00  0.60           C  
ATOM   3346  CB  THR A 470      -9.731  -4.094 -73.096  1.00  0.58           C  
ATOM   3347  O   THR A 470      -7.425  -2.094 -73.040  1.00  0.60           O  
ATOM   3348  CG2 THR A 470     -10.694  -3.409 -74.060  1.00  0.51           C  
ATOM   3349  OG1 THR A 470     -10.228  -5.403 -72.792  1.00  0.57           O  
ATOM   3350  N   VAL A 471      -7.449  -2.482 -75.160  1.00  0.67           N  
ATOM   3351  CA  VAL A 471      -6.964  -1.184 -75.616  1.00  0.69           C  
ATOM   3352  C   VAL A 471      -8.039  -0.495 -76.453  1.00  0.67           C  
ATOM   3353  CB  VAL A 471      -5.659  -1.321 -76.433  1.00  0.65           C  
ATOM   3354  O   VAL A 471      -8.486  -1.036 -77.467  1.00  0.65           O  
ATOM   3355  CG1 VAL A 471      -5.103   0.055 -76.797  1.00  0.57           C  
ATOM   3356  CG2 VAL A 471      -4.624  -2.129 -75.653  1.00  0.57           C  
ATOM   3357  N   GLY A 472      -8.848   0.513 -75.780  1.00  0.58           N  
ATOM   3358  CA  GLY A 472      -9.936   1.222 -76.435  1.00  0.58           C  
ATOM   3359  C   GLY A 472      -9.486   2.013 -77.649  1.00  0.57           C  
ATOM   3360  O   GLY A 472     -10.304   2.375 -78.498  1.00  0.57           O  
ATOM   3361  N   GLY A 473      -8.186   2.221 -77.772  1.00  0.59           N  
ATOM   3362  CA  GLY A 473      -7.591   2.858 -78.935  1.00  0.61           C  
ATOM   3363  C   GLY A 473      -6.732   1.916 -79.758  1.00  0.58           C  
ATOM   3364  O   GLY A 473      -7.017   0.719 -79.839  1.00  0.55           O  
ATOM   3365  N   ASN A 474      -5.876   2.446 -80.533  1.00  0.68           N  
ATOM   3366  CA  ASN A 474      -4.917   1.683 -81.325  1.00  0.70           C  
ATOM   3367  C   ASN A 474      -3.816   1.088 -80.452  1.00  0.68           C  
ATOM   3368  CB  ASN A 474      -4.310   2.559 -82.422  1.00  0.64           C  
ATOM   3369  O   ASN A 474      -3.300   1.757 -79.555  1.00  0.66           O  
ATOM   3370  CG  ASN A 474      -5.345   3.057 -83.412  1.00  0.59           C  
ATOM   3371  ND2 ASN A 474      -5.068   4.195 -84.037  1.00  0.58           N  
ATOM   3372  OD1 ASN A 474      -6.384   2.423 -83.613  1.00  0.59           O  
ATOM   3373  N   ALA A 475      -3.727  -0.193 -80.412  1.00  0.64           N  
ATOM   3374  CA  ALA A 475      -2.571  -0.881 -79.842  1.00  0.64           C  
ATOM   3375  C   ALA A 475      -1.468  -1.053 -80.883  1.00  0.64           C  
ATOM   3376  CB  ALA A 475      -2.983  -2.238 -79.278  1.00  0.61           C  
ATOM   3377  O   ALA A 475      -1.725  -1.513 -81.998  1.00  0.62           O  
ATOM   3378  N   THR A 476      -0.333  -0.372 -80.746  1.00  0.60           N  
ATOM   3379  CA  THR A 476       0.875  -0.608 -81.530  1.00  0.62           C  
ATOM   3380  C   THR A 476       1.862  -1.475 -80.755  1.00  0.60           C  
ATOM   3381  CB  THR A 476       1.552   0.718 -81.925  1.00  0.58           C  
ATOM   3382  O   THR A 476       2.216  -1.157 -79.617  1.00  0.60           O  
ATOM   3383  CG2 THR A 476       2.741   0.474 -82.849  1.00  0.53           C  
ATOM   3384  OG1 THR A 476       0.601   1.551 -82.599  1.00  0.56           O  
ATOM   3385  N   VAL A 477       2.015  -2.667 -81.178  1.00  0.64           N  
ATOM   3386  CA  VAL A 477       3.017  -3.569 -80.620  1.00  0.64           C  
ATOM   3387  C   VAL A 477       4.275  -3.543 -81.485  1.00  0.64           C  
ATOM   3388  CB  VAL A 477       2.480  -5.013 -80.503  1.00  0.61           C  
ATOM   3389  O   VAL A 477       4.242  -3.943 -82.651  1.00  0.63           O  
ATOM   3390  CG1 VAL A 477       3.512  -5.921 -79.837  1.00  0.55           C  
ATOM   3391  CG2 VAL A 477       1.166  -5.032 -79.725  1.00  0.56           C  
ATOM   3392  N   ALA A 478       5.336  -2.664 -80.880  1.00  0.56           N  
ATOM   3393  CA  ALA A 478       6.660  -2.753 -81.492  1.00  0.57           C  
ATOM   3394  C   ALA A 478       7.338  -4.074 -81.142  1.00  0.55           C  
ATOM   3395  CB  ALA A 478       7.529  -1.578 -81.052  1.00  0.53           C  
ATOM   3396  O   ALA A 478       7.410  -4.451 -79.970  1.00  0.54           O  
ATOM   3397  N   GLY A 479       7.597  -4.972 -82.050  1.00  0.60           N  
ATOM   3398  CA  GLY A 479       8.215  -6.288 -82.008  1.00  0.62           C  
ATOM   3399  C   GLY A 479       7.311  -7.388 -82.531  1.00  0.59           C  
ATOM   3400  O   GLY A 479       6.649  -7.220 -83.557  1.00  0.55           O  
ATOM   3401  N   THR A 480       7.346  -8.533 -81.841  1.00  0.63           N  
ATOM   3402  CA  THR A 480       6.530  -9.687 -82.202  1.00  0.65           C  
ATOM   3403  C   THR A 480       5.284  -9.763 -81.325  1.00  0.63           C  
ATOM   3404  CB  THR A 480       7.330 -10.997 -82.077  1.00  0.61           C  
ATOM   3405  O   THR A 480       5.344  -9.487 -80.125  1.00  0.63           O  
ATOM   3406  CG2 THR A 480       8.477 -11.039 -83.080  1.00  0.54           C  
ATOM   3407  OG1 THR A 480       7.864 -11.099 -80.751  1.00  0.59           O  
ATOM   3408  N   LEU A 481       4.094  -9.782 -81.937  1.00  0.62           N  
ATOM   3409  CA  LEU A 481       2.839 -10.137 -81.283  1.00  0.62           C  
ATOM   3410  C   LEU A 481       2.577 -11.636 -81.386  1.00  0.62           C  
ATOM   3411  CB  LEU A 481       1.674  -9.360 -81.902  1.00  0.59           C  
ATOM   3412  O   LEU A 481       2.459 -12.176 -82.488  1.00  0.60           O  
ATOM   3413  CG  LEU A 481       0.288  -9.635 -81.316  1.00  0.57           C  
ATOM   3414  CD1 LEU A 481       0.225  -9.170 -79.865  1.00  0.55           C  
ATOM   3415  CD2 LEU A 481      -0.791  -8.952 -82.149  1.00  0.57           C  
ATOM   3416  N   GLY A 482       2.936 -12.319 -80.330  1.00  0.56           N  
ATOM   3417  CA  GLY A 482       2.504 -13.696 -80.149  1.00  0.56           C  
ATOM   3418  C   GLY A 482       1.180 -13.815 -79.417  1.00  0.56           C  
ATOM   3419  O   GLY A 482       1.008 -13.241 -78.339  1.00  0.55           O  
ATOM   3420  N   VAL A 483       0.139 -14.336 -80.053  1.00  0.64           N  
ATOM   3421  CA  VAL A 483      -1.185 -14.617 -79.508  1.00  0.65           C  
ATOM   3422  C   VAL A 483      -1.420 -16.126 -79.474  1.00  0.64           C  
ATOM   3423  CB  VAL A 483      -2.295 -13.923 -80.329  1.00  0.62           C  
ATOM   3424  O   VAL A 483      -1.234 -16.813 -80.481  1.00  0.63           O  
ATOM   3425  CG1 VAL A 483      -3.655 -14.101 -79.656  1.00  0.56           C  
ATOM   3426  CG2 VAL A 483      -1.975 -12.441 -80.511  1.00  0.57           C  
ATOM   3427  N   THR A 484      -1.462 -16.759 -78.236  1.00  0.58           N  
ATOM   3428  CA  THR A 484      -1.599 -18.201 -78.069  1.00  0.59           C  
ATOM   3429  C   THR A 484      -3.051 -18.632 -78.259  1.00  0.56           C  
ATOM   3430  CB  THR A 484      -1.104 -18.652 -76.682  1.00  0.56           C  
ATOM   3431  O   THR A 484      -3.339 -19.823 -78.387  1.00  0.56           O  
ATOM   3432  CG2 THR A 484       0.392 -18.404 -76.525  1.00  0.50           C  
ATOM   3433  OG1 THR A 484      -1.807 -17.922 -75.670  1.00  0.56           O  
ATOM   3434  N   SER A 485      -4.054 -17.756 -78.091  1.00  0.55           N  
ATOM   3435  CA  SER A 485      -5.450 -18.071 -78.376  1.00  0.58           C  
ATOM   3436  C   SER A 485      -5.876 -17.515 -79.731  1.00  0.53           C  
ATOM   3437  CB  SER A 485      -6.361 -17.517 -77.280  1.00  0.51           C  
ATOM   3438  O   SER A 485      -5.181 -17.703 -80.731  1.00  0.50           O  
ATOM   3439  OG  SER A 485      -7.663 -18.067 -77.381  1.00  0.43           O  
ATOM   3440  N   SER A 486      -7.045 -16.951 -79.798  1.00  0.56           N  
ATOM   3441  CA  SER A 486      -7.643 -16.359 -80.991  1.00  0.59           C  
ATOM   3442  C   SER A 486      -7.477 -14.843 -80.997  1.00  0.57           C  
ATOM   3443  CB  SER A 486      -9.126 -16.718 -81.082  1.00  0.54           C  
ATOM   3444  O   SER A 486      -7.509 -14.205 -79.943  1.00  0.56           O  
ATOM   3445  OG  SER A 486      -9.310 -18.122 -81.004  1.00  0.52           O  
ATOM   3446  N   VAL A 487      -6.944 -14.223 -82.053  1.00  0.60           N  
ATOM   3447  CA  VAL A 487      -6.969 -12.796 -82.359  1.00  0.61           C  
ATOM   3448  C   VAL A 487      -8.188 -12.473 -83.220  1.00  0.60           C  
ATOM   3449  CB  VAL A 487      -5.676 -12.347 -83.076  1.00  0.58           C  
ATOM   3450  O   VAL A 487      -8.387 -13.078 -84.277  1.00  0.58           O  
ATOM   3451  CG1 VAL A 487      -5.739 -10.861 -83.423  1.00  0.53           C  
ATOM   3452  CG2 VAL A 487      -4.454 -12.646 -82.209  1.00  0.54           C  
ATOM   3453  N   THR A 488      -9.165 -11.862 -82.731  1.00  0.58           N  
ATOM   3454  CA  THR A 488     -10.249 -11.278 -83.513  1.00  0.60           C  
ATOM   3455  C   THR A 488      -9.955  -9.816 -83.839  1.00  0.58           C  
ATOM   3456  CB  THR A 488     -11.593 -11.380 -82.768  1.00  0.56           C  
ATOM   3457  O   THR A 488      -9.701  -9.013 -82.939  1.00  0.57           O  
ATOM   3458  CG2 THR A 488     -12.743 -10.880 -83.637  1.00  0.52           C  
ATOM   3459  OG1 THR A 488     -11.835 -12.748 -82.416  1.00  0.53           O  
ATOM   3460  N   VAL A 489      -9.811  -9.357 -85.055  1.00  0.61           N  
ATOM   3461  CA  VAL A 489      -9.601  -8.012 -85.580  1.00  0.62           C  
ATOM   3462  C   VAL A 489     -10.879  -7.514 -86.250  1.00  0.61           C  
ATOM   3463  CB  VAL A 489      -8.424  -7.971 -86.580  1.00  0.59           C  
ATOM   3464  O   VAL A 489     -11.334  -8.091 -87.241  1.00  0.60           O  
ATOM   3465  CG1 VAL A 489      -8.153  -6.538 -87.035  1.00  0.54           C  
ATOM   3466  CG2 VAL A 489      -7.171  -8.582 -85.955  1.00  0.55           C  
ATOM   3467  N   GLY A 490     -11.680  -6.697 -85.349  1.00  0.57           N  
ATOM   3468  CA  GLY A 490     -12.957  -6.179 -85.813  1.00  0.57           C  
ATOM   3469  C   GLY A 490     -12.819  -5.179 -86.946  1.00  0.57           C  
ATOM   3470  O   GLY A 490     -13.818  -4.659 -87.447  1.00  0.56           O  
ATOM   3471  N   GLY A 491     -11.597  -4.960 -87.473  1.00  0.53           N  
ATOM   3472  CA  GLY A 491     -11.230  -4.176 -88.642  1.00  0.56           C  
ATOM   3473  C   GLY A 491     -10.289  -4.908 -89.580  1.00  0.52           C  
ATOM   3474  O   GLY A 491     -10.352  -6.133 -89.700  1.00  0.51           O  
ATOM   3475  N   ASP A 492      -9.657  -4.146 -90.565  1.00  0.62           N  
ATOM   3476  CA  ASP A 492      -8.670  -4.643 -91.519  1.00  0.62           C  
ATOM   3477  C   ASP A 492      -7.409  -5.122 -90.804  1.00  0.61           C  
ATOM   3478  CB  ASP A 492      -8.318  -3.559 -92.540  1.00  0.59           C  
ATOM   3479  O   ASP A 492      -6.879  -4.426 -89.935  1.00  0.59           O  
ATOM   3480  CG  ASP A 492      -9.506  -3.129 -93.381  1.00  0.56           C  
ATOM   3481  OD1 ASP A 492     -10.436  -3.939 -93.584  1.00  0.58           O  
ATOM   3482  OD2 ASP A 492      -9.511  -1.969 -93.849  1.00  0.64           O  
ATOM   3483  N   LEU A 493      -7.192  -6.305 -90.913  1.00  0.61           N  
ATOM   3484  CA  LEU A 493      -5.862  -6.840 -90.641  1.00  0.61           C  
ATOM   3485  C   LEU A 493      -4.907  -6.533 -91.790  1.00  0.61           C  
ATOM   3486  CB  LEU A 493      -5.929  -8.351 -90.407  1.00  0.58           C  
ATOM   3487  O   LEU A 493      -5.060  -7.071 -92.889  1.00  0.59           O  
ATOM   3488  CG  LEU A 493      -4.606  -9.047 -90.083  1.00  0.56           C  
ATOM   3489  CD1 LEU A 493      -4.079  -8.580 -88.730  1.00  0.55           C  
ATOM   3490  CD2 LEU A 493      -4.779 -10.562 -90.101  1.00  0.56           C  
ATOM   3491  N   ASN A 494      -4.141  -5.470 -91.655  1.00  0.51           N  
ATOM   3492  CA  ASN A 494      -3.036  -5.167 -92.557  1.00  0.54           C  
ATOM   3493  C   ASN A 494      -1.728  -5.783 -92.068  1.00  0.50           C  
ATOM   3494  CB  ASN A 494      -2.879  -3.654 -92.725  1.00  0.50           C  
ATOM   3495  O   ASN A 494      -1.232  -5.430 -90.997  1.00  0.50           O  
ATOM   3496  CG  ASN A 494      -3.982  -3.043 -93.567  1.00  0.49           C  
ATOM   3497  ND2 ASN A 494      -4.498  -1.900 -93.129  1.00  0.47           N  
ATOM   3498  OD1 ASN A 494      -4.368  -3.593 -94.601  1.00  0.49           O  
ATOM   3499  N   VAL A 495      -1.281  -6.807 -92.665  1.00  0.58           N  
ATOM   3500  CA  VAL A 495      -0.005  -7.466 -92.406  1.00  0.59           C  
ATOM   3501  C   VAL A 495       1.036  -6.990 -93.417  1.00  0.58           C  
ATOM   3502  CB  VAL A 495      -0.139  -9.004 -92.463  1.00  0.56           C  
ATOM   3503  O   VAL A 495       0.882  -7.200 -94.622  1.00  0.58           O  
ATOM   3504  CG1 VAL A 495       1.175  -9.676 -92.069  1.00  0.51           C  
ATOM   3505  CG2 VAL A 495      -1.276  -9.474 -91.558  1.00  0.53           C  
ATOM   3506  N   THR A 496       1.896  -5.961 -92.931  1.00  0.53           N  
ATOM   3507  CA  THR A 496       3.052  -5.553 -93.722  1.00  0.55           C  
ATOM   3508  C   THR A 496       4.257  -6.435 -93.413  1.00  0.52           C  
ATOM   3509  CB  THR A 496       3.412  -4.078 -93.463  1.00  0.51           C  
ATOM   3510  O   THR A 496       4.739  -6.463 -92.279  1.00  0.50           O  
ATOM   3511  CG2 THR A 496       2.344  -3.144 -94.023  1.00  0.46           C  
ATOM   3512  OG1 THR A 496       3.528  -3.861 -92.051  1.00  0.48           O  
ATOM   3513  N   GLY A 497       4.285  -7.496 -93.858  1.00  0.50           N  
ATOM   3514  CA  GLY A 497       5.349  -8.487 -93.879  1.00  0.52           C  
ATOM   3515  C   GLY A 497       4.879  -9.858 -94.326  1.00  0.49           C  
ATOM   3516  O   GLY A 497       3.862  -9.979 -95.012  1.00  0.47           O  
ATOM   3517  N   VAL A 498       5.725 -10.924 -94.109  1.00  0.53           N  
ATOM   3518  CA  VAL A 498       5.404 -12.312 -94.426  1.00  0.53           C  
ATOM   3519  C   VAL A 498       4.506 -12.897 -93.338  1.00  0.52           C  
ATOM   3520  CB  VAL A 498       6.680 -13.169 -94.583  1.00  0.50           C  
ATOM   3521  O   VAL A 498       4.852 -12.861 -92.155  1.00  0.51           O  
ATOM   3522  CG1 VAL A 498       6.324 -14.603 -94.970  1.00  0.44           C  
ATOM   3523  CG2 VAL A 498       7.615 -12.548 -95.619  1.00  0.45           C  
ATOM   3524  N   PHE A 499       3.326 -13.050 -93.594  1.00  0.53           N  
ATOM   3525  CA  PHE A 499       2.451 -13.977 -92.887  1.00  0.53           C  
ATOM   3526  C   PHE A 499       2.970 -15.405 -93.001  1.00  0.53           C  
ATOM   3527  CB  PHE A 499       1.022 -13.893 -93.434  1.00  0.51           C  
ATOM   3528  O   PHE A 499       2.874 -16.023 -94.063  1.00  0.51           O  
ATOM   3529  CG  PHE A 499      -0.004 -14.559 -92.557  1.00  0.49           C  
ATOM   3530  CD1 PHE A 499      -0.460 -13.938 -91.401  1.00  0.48           C  
ATOM   3531  CD2 PHE A 499      -0.512 -15.808 -92.890  1.00  0.48           C  
ATOM   3532  CE1 PHE A 499      -1.409 -14.553 -90.588  1.00  0.47           C  
ATOM   3533  CE2 PHE A 499      -1.461 -16.429 -92.083  1.00  0.48           C  
ATOM   3534  CZ  PHE A 499      -1.907 -15.800 -90.932  1.00  0.48           C  
ATOM   3535  N   ASN A 500       3.939 -15.567 -91.989  1.00  0.47           N  
ATOM   3536  CA  ASN A 500       4.382 -16.949 -91.834  1.00  0.48           C  
ATOM   3537  C   ASN A 500       3.498 -17.715 -90.854  1.00  0.46           C  
ATOM   3538  CB  ASN A 500       5.843 -16.995 -91.379  1.00  0.45           C  
ATOM   3539  O   ASN A 500       3.313 -17.287 -89.713  1.00  0.45           O  
ATOM   3540  CG  ASN A 500       6.810 -16.607 -92.480  1.00  0.44           C  
ATOM   3541  ND2 ASN A 500       7.879 -15.911 -92.112  1.00  0.41           N  
ATOM   3542  OD1 ASN A 500       6.597 -16.929 -93.652  1.00  0.44           O  
ATOM   3543  N   TYR A 501       2.751 -18.596 -91.019  1.00  0.46           N  
ATOM   3544  CA  TYR A 501       2.101 -19.648 -90.246  1.00  0.50           C  
ATOM   3545  C   TYR A 501       2.948 -20.914 -90.227  1.00  0.47           C  
ATOM   3546  CB  TYR A 501       0.713 -19.956 -90.817  1.00  0.47           C  
ATOM   3547  O   TYR A 501       3.692 -21.185 -91.173  1.00  0.47           O  
ATOM   3548  CG  TYR A 501       0.743 -20.475 -92.234  1.00  0.48           C  
ATOM   3549  CD1 TYR A 501       0.700 -19.601 -93.318  1.00  0.46           C  
ATOM   3550  CD2 TYR A 501       0.812 -21.840 -92.492  1.00  0.46           C  
ATOM   3551  CE1 TYR A 501       0.724 -20.075 -94.626  1.00  0.42           C  
ATOM   3552  CE2 TYR A 501       0.837 -22.325 -93.796  1.00  0.44           C  
ATOM   3553  OH  TYR A 501       0.818 -21.911 -96.146  1.00  0.31           O  
ATOM   3554  CZ  TYR A 501       0.793 -21.436 -94.854  1.00  0.43           C  
ATOM   3555  N   PRO A 502       3.375 -21.427 -89.025  1.00  0.44           N  
ATOM   3556  CA  PRO A 502       4.164 -22.660 -88.966  1.00  0.45           C  
ATOM   3557  C   PRO A 502       3.753 -23.674 -90.032  1.00  0.44           C  
ATOM   3558  CB  PRO A 502       3.875 -23.196 -87.562  1.00  0.43           C  
ATOM   3559  O   PRO A 502       2.560 -23.875 -90.271  1.00  0.44           O  
ATOM   3560  CG  PRO A 502       2.865 -22.253 -86.993  1.00  0.43           C  
ATOM   3561  CD  PRO A 502       2.566 -21.198 -88.020  1.00  0.47           C  
ATOM   3562  N   SER A 503       4.650 -24.149 -90.835  1.00  0.44           N  
ATOM   3563  CA  SER A 503       4.599 -25.175 -91.871  1.00  0.45           C  
ATOM   3564  C   SER A 503       4.017 -26.478 -91.331  1.00  0.44           C  
ATOM   3565  CB  SER A 503       5.993 -25.429 -92.444  1.00  0.41           C  
ATOM   3566  O   SER A 503       3.594 -27.342 -92.102  1.00  0.42           O  
ATOM   3567  OG  SER A 503       6.926 -25.678 -91.407  1.00  0.42           O  
ATOM   3568  N   ASP A 504       3.903 -26.589 -89.787  1.00  0.35           N  
ATOM   3569  CA  ASP A 504       3.305 -27.796 -89.225  1.00  0.37           C  
ATOM   3570  C   ASP A 504       1.860 -27.546 -88.800  1.00  0.35           C  
ATOM   3571  CB  ASP A 504       4.124 -28.296 -88.033  1.00  0.33           C  
ATOM   3572  O   ASP A 504       1.321 -28.267 -87.958  1.00  0.34           O  
ATOM   3573  CG  ASP A 504       5.608 -28.406 -88.338  1.00  0.32           C  
ATOM   3574  OD1 ASP A 504       5.979 -28.522 -89.526  1.00  0.36           O  
ATOM   3575  OD2 ASP A 504       6.412 -28.381 -87.382  1.00  0.34           O  
ATOM   3576  N   VAL A 505       1.361 -26.297 -88.978  1.00  0.42           N  
ATOM   3577  CA  VAL A 505      -0.096 -26.351 -89.028  1.00  0.42           C  
ATOM   3578  C   VAL A 505      -0.540 -27.266 -90.168  1.00  0.42           C  
ATOM   3579  CB  VAL A 505      -0.711 -24.944 -89.204  1.00  0.40           C  
ATOM   3580  O   VAL A 505      -0.312 -26.962 -91.341  1.00  0.41           O  
ATOM   3581  CG1 VAL A 505      -2.236 -25.010 -89.152  1.00  0.40           C  
ATOM   3582  CG2 VAL A 505      -0.177 -23.992 -88.135  1.00  0.40           C  
ATOM   3583  N   PRO A 506      -0.754 -28.596 -89.919  1.00  0.43           N  
ATOM   3584  CA  PRO A 506      -1.452 -29.365 -90.952  1.00  0.42           C  
ATOM   3585  C   PRO A 506      -2.565 -28.568 -91.629  1.00  0.43           C  
ATOM   3586  CB  PRO A 506      -2.026 -30.555 -90.179  1.00  0.40           C  
ATOM   3587  O   PRO A 506      -3.274 -27.805 -90.967  1.00  0.41           O  
ATOM   3588  CG  PRO A 506      -1.457 -30.426 -88.802  1.00  0.39           C  
ATOM   3589  CD  PRO A 506      -0.855 -29.058 -88.661  1.00  0.42           C  
ATOM   3590  N   ALA A 507      -2.301 -28.082 -92.838  1.00  0.43           N  
ATOM   3591  CA  ALA A 507      -3.391 -27.534 -93.641  1.00  0.43           C  
ATOM   3592  C   ALA A 507      -4.738 -27.748 -92.957  1.00  0.43           C  
ATOM   3593  CB  ALA A 507      -3.397 -28.167 -95.031  1.00  0.42           C  
ATOM   3594  O   ALA A 507      -5.661 -26.948 -93.127  1.00  0.41           O  
ATOM   3595  N   ASP A 508      -5.062 -28.897 -91.908  1.00  0.38           N  
ATOM   3596  CA  ASP A 508      -6.209 -29.321 -91.110  1.00  0.40           C  
ATOM   3597  C   ASP A 508      -6.214 -28.633 -89.747  1.00  0.38           C  
ATOM   3598  CB  ASP A 508      -6.206 -30.841 -90.932  1.00  0.35           C  
ATOM   3599  O   ASP A 508      -7.216 -28.671 -89.030  1.00  0.36           O  
ATOM   3600  CG  ASP A 508      -4.893 -31.371 -90.384  1.00  0.34           C  
ATOM   3601  OD1 ASP A 508      -3.832 -30.766 -90.651  1.00  0.36           O  
ATOM   3602  OD2 ASP A 508      -4.918 -32.405 -89.682  1.00  0.37           O  
ATOM   3603  N   LYS A 509      -4.896 -27.640 -89.398  1.00  0.46           N  
ATOM   3604  CA  LYS A 509      -4.893 -26.865 -88.160  1.00  0.43           C  
ATOM   3605  C   LYS A 509      -4.938 -25.368 -88.448  1.00  0.45           C  
ATOM   3606  CB  LYS A 509      -3.659 -27.200 -87.320  1.00  0.41           C  
ATOM   3607  O   LYS A 509      -4.630 -24.552 -87.576  1.00  0.42           O  
ATOM   3608  CG  LYS A 509      -3.622 -28.637 -86.820  1.00  0.39           C  
ATOM   3609  CD  LYS A 509      -3.841 -28.710 -85.314  1.00  0.42           C  
ATOM   3610  CE  LYS A 509      -3.749 -30.141 -84.804  1.00  0.35           C  
ATOM   3611  NZ  LYS A 509      -4.113 -30.238 -83.358  1.00  0.34           N  
ATOM   3612  N   LEU A 510      -5.245 -24.820 -89.545  1.00  0.42           N  
ATOM   3613  CA  LEU A 510      -5.942 -23.588 -89.899  1.00  0.43           C  
ATOM   3614  C   LEU A 510      -7.440 -23.719 -89.646  1.00  0.42           C  
ATOM   3615  CB  LEU A 510      -5.689 -23.232 -91.366  1.00  0.41           C  
ATOM   3616  O   LEU A 510      -8.073 -24.669 -90.115  1.00  0.41           O  
ATOM   3617  CG  LEU A 510      -4.280 -22.749 -91.714  1.00  0.42           C  
ATOM   3618  CD1 LEU A 510      -4.047 -22.833 -93.218  1.00  0.40           C  
ATOM   3619  CD2 LEU A 510      -4.064 -21.325 -91.212  1.00  0.41           C  
ATOM   3620  N   PRO A 511      -7.935 -23.171 -88.349  1.00  0.39           N  
ATOM   3621  CA  PRO A 511      -9.378 -23.295 -88.132  1.00  0.40           C  
ATOM   3622  C   PRO A 511     -10.175 -23.263 -89.434  1.00  0.39           C  
ATOM   3623  CB  PRO A 511      -9.709 -22.081 -87.259  1.00  0.37           C  
ATOM   3624  O   PRO A 511      -9.888 -22.452 -90.318  1.00  0.38           O  
ATOM   3625  CG  PRO A 511      -8.451 -21.274 -87.235  1.00  0.36           C  
ATOM   3626  CD  PRO A 511      -7.374 -22.048 -87.939  1.00  0.41           C  
ATOM   3627  N   ASP A 512     -10.714 -24.354 -89.923  1.00  0.40           N  
ATOM   3628  CA  ASP A 512     -11.867 -24.383 -90.817  1.00  0.40           C  
ATOM   3629  C   ASP A 512     -12.650 -23.074 -90.745  1.00  0.40           C  
ATOM   3630  CB  ASP A 512     -12.781 -25.562 -90.476  1.00  0.37           C  
ATOM   3631  O   ASP A 512     -13.359 -22.716 -91.688  1.00  0.38           O  
ATOM   3632  CG  ASP A 512     -12.261 -26.887 -91.004  1.00  0.35           C  
ATOM   3633  OD1 ASP A 512     -11.424 -26.888 -91.933  1.00  0.37           O  
ATOM   3634  OD2 ASP A 512     -12.693 -27.941 -90.488  1.00  0.37           O  
ATOM   3635  N   GLN A 513     -12.040 -22.035 -89.806  1.00  0.39           N  
ATOM   3636  CA  GLN A 513     -12.752 -20.773 -89.632  1.00  0.41           C  
ATOM   3637  C   GLN A 513     -11.777 -19.607 -89.496  1.00  0.40           C  
ATOM   3638  CB  GLN A 513     -13.668 -20.837 -88.409  1.00  0.36           C  
ATOM   3639  O   GLN A 513     -11.240 -19.363 -88.414  1.00  0.37           O  
ATOM   3640  CG  GLN A 513     -14.893 -21.721 -88.604  1.00  0.34           C  
ATOM   3641  CD  GLN A 513     -16.025 -21.372 -87.656  1.00  0.38           C  
ATOM   3642  NE2 GLN A 513     -17.220 -21.873 -87.950  1.00  0.32           N  
ATOM   3643  OE1 GLN A 513     -15.827 -20.659 -86.667  1.00  0.40           O  
ATOM   3644  N   ILE A 514     -10.851 -19.330 -90.256  1.00  0.40           N  
ATOM   3645  CA  ILE A 514     -10.568 -17.997 -90.775  1.00  0.41           C  
ATOM   3646  C   ILE A 514     -11.759 -17.495 -91.587  1.00  0.40           C  
ATOM   3647  CB  ILE A 514      -9.287 -17.987 -91.639  1.00  0.38           C  
ATOM   3648  O   ILE A 514     -12.061 -18.032 -92.655  1.00  0.39           O  
ATOM   3649  CG1 ILE A 514      -8.084 -18.462 -90.817  1.00  0.36           C  
ATOM   3650  CG2 ILE A 514      -9.038 -16.591 -92.219  1.00  0.36           C  
ATOM   3651  CD1 ILE A 514      -6.792 -18.568 -91.616  1.00  0.35           C  
ATOM   3652  N   ASP A 515     -12.883 -17.405 -91.057  1.00  0.35           N  
ATOM   3653  CA  ASP A 515     -13.793 -16.415 -91.625  1.00  0.37           C  
ATOM   3654  C   ASP A 515     -13.038 -15.158 -92.053  1.00  0.35           C  
ATOM   3655  CB  ASP A 515     -14.889 -16.054 -90.620  1.00  0.33           C  
ATOM   3656  O   ASP A 515     -12.697 -14.318 -91.217  1.00  0.33           O  
ATOM   3657  CG  ASP A 515     -16.258 -15.912 -91.262  1.00  0.32           C  
ATOM   3658  OD1 ASP A 515     -16.352 -15.929 -92.508  1.00  0.34           O  
ATOM   3659  OD2 ASP A 515     -17.251 -15.780 -90.515  1.00  0.35           O  
ATOM   3660  N   VAL A 516     -11.910 -15.252 -92.701  1.00  0.39           N  
ATOM   3661  CA  VAL A 516     -11.528 -14.143 -93.570  1.00  0.41           C  
ATOM   3662  C   VAL A 516     -12.767 -13.571 -94.254  1.00  0.39           C  
ATOM   3663  CB  VAL A 516     -10.490 -14.582 -94.627  1.00  0.38           C  
ATOM   3664  O   VAL A 516     -13.391 -14.239 -95.082  1.00  0.38           O  
ATOM   3665  CG1 VAL A 516      -9.917 -13.369 -95.358  1.00  0.36           C  
ATOM   3666  CG2 VAL A 516      -9.373 -15.393 -93.973  1.00  0.36           C  
ATOM   3667  N   ARG A 517     -13.736 -13.167 -93.460  1.00  0.38           N  
ATOM   3668  CA  ARG A 517     -14.575 -12.201 -94.162  1.00  0.40           C  
ATOM   3669  C   ARG A 517     -13.741 -11.321 -95.088  1.00  0.38           C  
ATOM   3670  CB  ARG A 517     -15.344 -11.332 -93.165  1.00  0.36           C  
ATOM   3671  O   ARG A 517     -12.909 -10.538 -94.625  1.00  0.36           O  
ATOM   3672  CG  ARG A 517     -16.601 -11.988 -92.617  1.00  0.34           C  
ATOM   3673  CD  ARG A 517     -17.394 -11.036 -91.732  1.00  0.38           C  
ATOM   3674  NE  ARG A 517     -18.553 -11.695 -91.136  1.00  0.36           N  
ATOM   3675  NH1 ARG A 517     -19.399  -9.779 -90.161  1.00  0.29           N  
ATOM   3676  NH2 ARG A 517     -20.493 -11.777 -89.908  1.00  0.26           N  
ATOM   3677  CZ  ARG A 517     -19.479 -11.082 -90.403  1.00  0.33           C  
ATOM   3678  N   ILE A 518     -13.024 -11.926 -96.156  1.00  0.41           N  
ATOM   3679  CA  ILE A 518     -12.805 -11.231 -97.420  1.00  0.43           C  
ATOM   3680  C   ILE A 518     -13.913 -10.203 -97.642  1.00  0.41           C  
ATOM   3681  CB  ILE A 518     -12.746 -12.219 -98.606  1.00  0.39           C  
ATOM   3682  O   ILE A 518     -15.080 -10.565 -97.807  1.00  0.40           O  
ATOM   3683  CG1 ILE A 518     -11.645 -13.262 -98.377  1.00  0.37           C  
ATOM   3684  CG2 ILE A 518     -12.526 -11.470 -99.923  1.00  0.37           C  
ATOM   3685  CD1 ILE A 518     -11.561 -14.322 -99.467  1.00  0.37           C  
ATOM   3686  N   ASN A 519     -14.004  -9.161 -96.570  1.00  0.35           N  
ATOM   3687  CA  ASN A 519     -14.795  -8.032 -97.049  1.00  0.38           C  
ATOM   3688  C   ASN A 519     -14.701  -7.885 -98.565  1.00  0.35           C  
ATOM   3689  CB  ASN A 519     -14.354  -6.738 -96.362  1.00  0.33           C  
ATOM   3690  O   ASN A 519     -13.603  -7.833 -99.121  1.00  0.34           O  
ATOM   3691  CG  ASN A 519     -15.407  -6.189 -95.420  1.00  0.34           C  
ATOM   3692  ND2 ASN A 519     -15.018  -5.228 -94.591  1.00  0.33           N  
ATOM   3693  OD1 ASN A 519     -16.561  -6.625 -95.438  1.00  0.37           O  
ATOM   3694  N   SER A 520     -15.571  -8.558 -99.337  1.00  0.40           N  
ATOM   3695  CA  SER A 520     -16.081  -8.322-100.684  1.00  0.41           C  
ATOM   3696  C   SER A 520     -15.653  -6.955-101.205  1.00  0.40           C  
ATOM   3697  CB  SER A 520     -17.606  -8.432-100.707  1.00  0.36           C  
ATOM   3698  O   SER A 520     -15.778  -6.673-102.399  1.00  0.37           O  
ATOM   3699  OG  SER A 520     -18.196  -7.406 -99.928  1.00  0.36           O  
ATOM   3700  N   ALA A 521     -14.587  -6.226-100.569  1.00  0.40           N  
ATOM   3701  CA  ALA A 521     -14.141  -5.023-101.266  1.00  0.42           C  
ATOM   3702  C   ALA A 521     -12.635  -4.830-101.118  1.00  0.40           C  
ATOM   3703  CB  ALA A 521     -14.886  -3.797-100.742  1.00  0.36           C  
ATOM   3704  O   ALA A 521     -12.160  -4.375-100.075  1.00  0.38           O  
ATOM   3705  N   GLY A 522     -11.710  -5.920-101.364  1.00  0.37           N  
ATOM   3706  CA  GLY A 522     -10.359  -5.647-101.828  1.00  0.39           C  
ATOM   3707  C   GLY A 522      -9.499  -6.892-101.929  1.00  0.37           C  
ATOM   3708  O   GLY A 522      -9.592  -7.787-101.086  1.00  0.35           O  
ATOM   3709  N   VAL A 523      -9.275  -7.443-103.132  1.00  0.44           N  
ATOM   3710  CA  VAL A 523      -8.268  -8.402-103.575  1.00  0.48           C  
ATOM   3711  C   VAL A 523      -7.270  -8.661-102.449  1.00  0.44           C  
ATOM   3712  CB  VAL A 523      -7.530  -7.907-104.839  1.00  0.41           C  
ATOM   3713  O   VAL A 523      -6.574  -7.745-102.005  1.00  0.43           O  
ATOM   3714  CG1 VAL A 523      -6.564  -8.973-105.353  1.00  0.38           C  
ATOM   3715  CG2 VAL A 523      -8.533  -7.522-105.925  1.00  0.38           C  
ATOM   3716  N   SER A 524      -7.469  -9.579-101.648  1.00  0.41           N  
ATOM   3717  CA  SER A 524      -6.427 -10.204-100.840  1.00  0.45           C  
ATOM   3718  C   SER A 524      -5.456 -10.997-101.707  1.00  0.41           C  
ATOM   3719  CB  SER A 524      -7.046 -11.121 -99.783  1.00  0.40           C  
ATOM   3720  O   SER A 524      -5.866 -11.893-102.448  1.00  0.41           O  
ATOM   3721  OG  SER A 524      -7.783 -10.369 -98.834  1.00  0.37           O  
ATOM   3722  N   THR A 525      -4.316 -10.419-102.078  1.00  0.46           N  
ATOM   3723  CA  THR A 525      -3.138 -11.040-102.673  1.00  0.49           C  
ATOM   3724  C   THR A 525      -2.230 -11.622-101.594  1.00  0.45           C  
ATOM   3725  CB  THR A 525      -2.346 -10.032-103.526  1.00  0.44           C  
ATOM   3726  O   THR A 525      -1.783 -10.904-100.697  1.00  0.44           O  
ATOM   3727  CG2 THR A 525      -1.685 -10.718-104.717  1.00  0.40           C  
ATOM   3728  OG1 THR A 525      -3.237  -9.018-104.007  1.00  0.38           O  
ATOM   3729  N   PHE A 526      -2.130 -13.025-101.416  1.00  0.40           N  
ATOM   3730  CA  PHE A 526      -1.305 -13.940-100.636  1.00  0.44           C  
ATOM   3731  C   PHE A 526      -0.057 -14.340-101.414  1.00  0.40           C  
ATOM   3732  CB  PHE A 526      -2.103 -15.187-100.246  1.00  0.39           C  
ATOM   3733  O   PHE A 526      -0.154 -14.896-102.510  1.00  0.41           O  
ATOM   3734  CG  PHE A 526      -3.297 -14.897 -99.377  1.00  0.39           C  
ATOM   3735  CD1 PHE A 526      -3.169 -14.833 -97.994  1.00  0.38           C  
ATOM   3736  CD2 PHE A 526      -4.548 -14.688 -99.942  1.00  0.41           C  
ATOM   3737  CE1 PHE A 526      -4.272 -14.564 -97.187  1.00  0.41           C  
ATOM   3738  CE2 PHE A 526      -5.655 -14.419 -99.142  1.00  0.40           C  
ATOM   3739  CZ  PHE A 526      -5.515 -14.358 -97.765  1.00  0.40           C  
ATOM   3740  N   LEU A 527       1.053 -13.581-101.052  1.00  0.42           N  
ATOM   3741  CA  LEU A 527       2.398 -14.006-101.425  1.00  0.44           C  
ATOM   3742  C   LEU A 527       2.824 -15.229-100.621  1.00  0.42           C  
ATOM   3743  CB  LEU A 527       3.398 -12.867-101.212  1.00  0.41           C  
ATOM   3744  O   LEU A 527       2.976 -15.153 -99.400  1.00  0.41           O  
ATOM   3745  CG  LEU A 527       3.616 -11.924-102.396  1.00  0.41           C  
ATOM   3746  CD1 LEU A 527       3.885 -10.506-101.903  1.00  0.40           C  
ATOM   3747  CD2 LEU A 527       4.763 -12.419-103.270  1.00  0.42           C  
ATOM   3748  N   GLY A 528       2.306 -16.555-100.893  1.00  0.37           N  
ATOM   3749  CA  GLY A 528       2.882 -17.864-100.632  1.00  0.38           C  
ATOM   3750  C   GLY A 528       1.838 -18.954-100.474  1.00  0.37           C  
ATOM   3751  O   GLY A 528       1.443 -19.285 -99.354  1.00  0.35           O  
ATOM   3752  N   GLY A 529       0.767 -18.977-101.332  1.00  0.40           N  
ATOM   3753  CA  GLY A 529      -0.171 -20.072-101.521  1.00  0.42           C  
ATOM   3754  C   GLY A 529      -0.946 -20.417-100.264  1.00  0.40           C  
ATOM   3755  O   GLY A 529      -0.382 -20.444 -99.168  1.00  0.39           O  
ATOM   3756  N   VAL A 530      -2.133 -19.960-100.144  1.00  0.41           N  
ATOM   3757  CA  VAL A 530      -3.219 -20.455 -99.305  1.00  0.44           C  
ATOM   3758  C   VAL A 530      -3.378 -21.962 -99.500  1.00  0.41           C  
ATOM   3759  CB  VAL A 530      -4.550 -19.735 -99.615  1.00  0.40           C  
ATOM   3760  O   VAL A 530      -3.664 -22.424-100.607  1.00  0.41           O  
ATOM   3761  CG1 VAL A 530      -5.645 -20.181 -98.647  1.00  0.39           C  
ATOM   3762  CG2 VAL A 530      -4.363 -18.220 -99.553  1.00  0.40           C  
ATOM   3763  N   ASN A 531      -2.676 -22.636 -98.723  1.00  0.35           N  
ATOM   3764  CA  ASN A 531      -3.086 -24.019 -98.501  1.00  0.38           C  
ATOM   3765  C   ASN A 531      -4.338 -24.100 -97.633  1.00  0.35           C  
ATOM   3766  CB  ASN A 531      -1.947 -24.821 -97.868  1.00  0.35           C  
ATOM   3767  O   ASN A 531      -4.291 -23.798 -96.439  1.00  0.35           O  
ATOM   3768  CG  ASN A 531      -1.936 -26.270 -98.314  1.00  0.34           C  
ATOM   3769  ND2 ASN A 531      -0.813 -26.947 -98.103  1.00  0.31           N  
ATOM   3770  OD1 ASN A 531      -2.927 -26.777 -98.846  1.00  0.34           O  
ATOM   3771  N   LEU A 532      -5.549 -23.952 -98.144  1.00  0.39           N  
ATOM   3772  CA  LEU A 532      -6.930 -24.276 -97.806  1.00  0.40           C  
ATOM   3773  C   LEU A 532      -7.117 -25.784 -97.668  1.00  0.39           C  
ATOM   3774  CB  LEU A 532      -7.886 -23.728 -98.869  1.00  0.38           C  
ATOM   3775  O   LEU A 532      -7.146 -26.504 -98.668  1.00  0.38           O  
ATOM   3776  CG  LEU A 532      -7.992 -22.205 -98.964  1.00  0.37           C  
ATOM   3777  CD1 LEU A 532      -8.635 -21.800-100.286  1.00  0.38           C  
ATOM   3778  CD2 LEU A 532      -8.784 -21.649 -97.785  1.00  0.40           C  
ATOM   3779  N   GLY A 533      -6.579 -26.462 -96.508  1.00  0.36           N  
ATOM   3780  CA  GLY A 533      -6.891 -27.815 -96.077  1.00  0.37           C  
ATOM   3781  C   GLY A 533      -8.316 -27.970 -95.580  1.00  0.36           C  
ATOM   3782  O   GLY A 533      -8.872 -27.049 -94.977  1.00  0.35           O  
ATOM   3783  N   ALA A 534      -9.275 -28.547 -96.437  1.00  0.38           N  
ATOM   3784  CA  ALA A 534     -10.688 -28.912 -96.507  1.00  0.40           C  
ATOM   3785  C   ALA A 534     -11.571 -27.788 -95.973  1.00  0.38           C  
ATOM   3786  CB  ALA A 534     -10.944 -30.201 -95.730  1.00  0.36           C  
ATOM   3787  O   ALA A 534     -11.513 -27.454 -94.787  1.00  0.36           O  
ATOM   3788  N   VAL A 535     -11.641 -26.632 -96.445  1.00  0.39           N  
ATOM   3789  CA  VAL A 535     -12.592 -25.554 -96.695  1.00  0.40           C  
ATOM   3790  C   VAL A 535     -14.003 -26.126 -96.814  1.00  0.39           C  
ATOM   3791  CB  VAL A 535     -12.229 -24.761 -97.970  1.00  0.36           C  
ATOM   3792  O   VAL A 535     -14.314 -26.832 -97.776  1.00  0.38           O  
ATOM   3793  CG1 VAL A 535     -13.184 -23.585 -98.166  1.00  0.35           C  
ATOM   3794  CG2 VAL A 535     -10.783 -24.272 -97.900  1.00  0.35           C  
ATOM   3795  N   GLN A 536     -14.806 -26.555 -95.515  1.00  0.37           N  
ATOM   3796  CA  GLN A 536     -16.238 -26.813 -95.403  1.00  0.38           C  
ATOM   3797  C   GLN A 536     -17.030 -25.510 -95.350  1.00  0.37           C  
ATOM   3798  CB  GLN A 536     -16.536 -27.660 -94.165  1.00  0.35           C  
ATOM   3799  O   GLN A 536     -16.914 -24.746 -94.389  1.00  0.36           O  
ATOM   3800  CG  GLN A 536     -16.598 -29.156 -94.443  1.00  0.34           C  
ATOM   3801  CD  GLN A 536     -17.196 -29.943 -93.291  1.00  0.38           C  
ATOM   3802  NE2 GLN A 536     -17.507 -31.211 -93.538  1.00  0.34           N  
ATOM   3803  OE1 GLN A 536     -17.376 -29.415 -92.189  1.00  0.43           O  
ATOM   3804  N   VAL A 537     -17.218 -24.855 -96.465  1.00  0.36           N  
ATOM   3805  CA  VAL A 537     -17.672 -23.736 -97.283  1.00  0.36           C  
ATOM   3806  C   VAL A 537     -19.121 -23.961 -97.710  1.00  0.36           C  
ATOM   3807  CB  VAL A 537     -16.775 -23.540 -98.526  1.00  0.33           C  
ATOM   3808  O   VAL A 537     -19.451 -25.001 -98.285  1.00  0.34           O  
ATOM   3809  CG1 VAL A 537     -17.107 -22.226 -99.231  1.00  0.33           C  
ATOM   3810  CG2 VAL A 537     -15.300 -23.581 -98.131  1.00  0.33           C  
ATOM   3811  N   GLY A 538     -20.272 -23.693 -96.907  1.00  0.35           N  
ATOM   3812  CA  GLY A 538     -21.393 -23.118 -97.634  1.00  0.34           C  
ATOM   3813  C   GLY A 538     -21.903 -24.012 -98.748  1.00  0.35           C  
ATOM   3814  O   GLY A 538     -21.231 -24.187 -99.767  1.00  0.33           O  
ATOM   3815  N   GLY A 539     -22.574 -25.171 -98.407  1.00  0.37           N  
ATOM   3816  CA  GLY A 539     -23.676 -25.784 -99.132  1.00  0.35           C  
ATOM   3817  C   GLY A 539     -24.094 -27.125 -98.560  1.00  0.36           C  
ATOM   3818  O   GLY A 539     -23.250 -27.988 -98.306  1.00  0.34           O  
ATOM   3819  N   LEU A 540     -24.937 -27.318 -97.451  1.00  0.37           N  
ATOM   3820  CA  LEU A 540     -25.949 -28.305 -97.093  1.00  0.40           C  
ATOM   3821  C   LEU A 540     -25.967 -29.453 -98.096  1.00  0.37           C  
ATOM   3822  CB  LEU A 540     -27.332 -27.652 -97.021  1.00  0.35           C  
ATOM   3823  O   LEU A 540     -26.322 -29.260 -99.261  1.00  0.36           O  
ATOM   3824  CG  LEU A 540     -27.726 -27.042 -95.675  1.00  0.35           C  
ATOM   3825  CD1 LEU A 540     -28.563 -25.785 -95.887  1.00  0.34           C  
ATOM   3826  CD2 LEU A 540     -28.484 -28.059 -94.828  1.00  0.37           C  
ATOM   3827  N   ASN A 541     -24.803 -30.370 -98.095  1.00  0.41           N  
ATOM   3828  CA  ASN A 541     -24.800 -31.701 -98.693  1.00  0.42           C  
ATOM   3829  C   ASN A 541     -23.461 -32.405 -98.490  1.00  0.41           C  
ATOM   3830  CB  ASN A 541     -25.138 -31.621-100.183  1.00  0.37           C  
ATOM   3831  O   ASN A 541     -22.624 -32.427 -99.394  1.00  0.38           O  
ATOM   3832  CG  ASN A 541     -26.615 -31.393-100.436  1.00  0.35           C  
ATOM   3833  ND2 ASN A 541     -26.937 -30.804-101.582  1.00  0.36           N  
ATOM   3834  OD1 ASN A 541     -27.460 -31.744 -99.608  1.00  0.39           O  
ATOM   3835  N   GLY A 542     -22.685 -32.355 -97.378  1.00  0.38           N  
ATOM   3836  CA  GLY A 542     -21.441 -33.097 -97.245  1.00  0.38           C  
ATOM   3837  C   GLY A 542     -21.487 -34.149 -96.154  1.00  0.38           C  
ATOM   3838  O   GLY A 542     -21.891 -33.863 -95.025  1.00  0.36           O  
ATOM   3839  N   VAL A 543     -22.170 -35.426 -96.484  1.00  0.43           N  
ATOM   3840  CA  VAL A 543     -21.735 -36.709 -95.940  1.00  0.44           C  
ATOM   3841  C   VAL A 543     -20.520 -36.503 -95.040  1.00  0.44           C  
ATOM   3842  CB  VAL A 543     -21.403 -37.717 -97.063  1.00  0.40           C  
ATOM   3843  O   VAL A 543     -19.457 -36.085 -95.506  1.00  0.41           O  
ATOM   3844  CG1 VAL A 543     -21.054 -39.083 -96.475  1.00  0.38           C  
ATOM   3845  CG2 VAL A 543     -22.572 -37.834 -98.039  1.00  0.39           C  
ATOM   3846  N   ILE A 544     -20.571 -35.819 -93.817  1.00  0.37           N  
ATOM   3847  CA  ILE A 544     -19.589 -35.730 -92.742  1.00  0.40           C  
ATOM   3848  C   ILE A 544     -19.571 -37.036 -91.951  1.00  0.37           C  
ATOM   3849  CB  ILE A 544     -19.885 -34.539 -91.804  1.00  0.34           C  
ATOM   3850  O   ILE A 544     -20.522 -37.345 -91.228  1.00  0.37           O  
ATOM   3851  CG1 ILE A 544     -19.892 -33.226 -92.594  1.00  0.35           C  
ATOM   3852  CG2 ILE A 544     -18.865 -34.486 -90.662  1.00  0.34           C  
ATOM   3853  CD1 ILE A 544     -20.264 -32.005 -91.763  1.00  0.34           C  
ATOM   3854  N   SER A 545     -19.027 -38.115 -92.553  1.00  0.38           N  
ATOM   3855  CA  SER A 545     -18.372 -39.303 -92.017  1.00  0.39           C  
ATOM   3856  C   SER A 545     -17.127 -38.935 -91.217  1.00  0.38           C  
ATOM   3857  CB  SER A 545     -17.996 -40.263 -93.147  1.00  0.35           C  
ATOM   3858  O   SER A 545     -16.224 -38.272 -91.733  1.00  0.36           O  
ATOM   3859  OG  SER A 545     -17.063 -39.662 -94.029  1.00  0.36           O  
ATOM   3860  N   GLY A 546     -17.141 -38.278 -89.735  1.00  0.34           N  
ATOM   3861  CA  GLY A 546     -15.987 -38.324 -88.851  1.00  0.33           C  
ATOM   3862  C   GLY A 546     -15.858 -37.092 -87.975  1.00  0.33           C  
ATOM   3863  O   GLY A 546     -16.292 -36.003 -88.358  1.00  0.32           O  
ATOM   3864  N   VAL A 547     -16.261 -36.940 -86.537  1.00  0.41           N  
ATOM   3865  CA  VAL A 547     -15.862 -36.303 -85.285  1.00  0.45           C  
ATOM   3866  C   VAL A 547     -15.751 -34.794 -85.486  1.00  0.41           C  
ATOM   3867  CB  VAL A 547     -14.525 -36.871 -84.760  1.00  0.37           C  
ATOM   3868  O   VAL A 547     -14.863 -34.319 -86.198  1.00  0.40           O  
ATOM   3869  CG1 VAL A 547     -14.202 -36.303 -83.379  1.00  0.35           C  
ATOM   3870  CG2 VAL A 547     -14.574 -38.397 -84.716  1.00  0.35           C  
ATOM   3871  N   SER A 548     -17.052 -33.834 -85.498  1.00  0.37           N  
ATOM   3872  CA  SER A 548     -17.105 -32.385 -85.338  1.00  0.40           C  
ATOM   3873  C   SER A 548     -18.510 -31.919 -84.971  1.00  0.37           C  
ATOM   3874  CB  SER A 548     -16.645 -31.686 -86.619  1.00  0.34           C  
ATOM   3875  O   SER A 548     -19.474 -32.221 -85.678  1.00  0.36           O  
ATOM   3876  OG  SER A 548     -15.286 -31.299 -86.520  1.00  0.33           O  
ATOM   3877  N   THR A 549     -19.023 -31.721 -83.570  1.00  0.44           N  
ATOM   3878  CA  THR A 549     -20.148 -31.262 -82.762  1.00  0.46           C  
ATOM   3879  C   THR A 549     -20.278 -29.743 -82.829  1.00  0.44           C  
ATOM   3880  CB  THR A 549     -19.997 -31.703 -81.294  1.00  0.39           C  
ATOM   3881  O   THR A 549     -19.428 -29.018 -82.309  1.00  0.42           O  
ATOM   3882  CG2 THR A 549     -21.358 -31.959 -80.655  1.00  0.36           C  
ATOM   3883  OG1 THR A 549     -19.222 -32.907 -81.240  1.00  0.37           O  
ATOM   3884  N   ILE A 550     -20.830 -28.986 -83.672  1.00  0.33           N  
ATOM   3885  CA  ILE A 550     -21.265 -27.687 -84.176  1.00  0.36           C  
ATOM   3886  C   ILE A 550     -22.789 -27.602 -84.134  1.00  0.34           C  
ATOM   3887  CB  ILE A 550     -20.752 -27.438 -85.612  1.00  0.31           C  
ATOM   3888  O   ILE A 550     -23.481 -28.488 -84.641  1.00  0.33           O  
ATOM   3889  CG1 ILE A 550     -19.227 -27.582 -85.667  1.00  0.31           C  
ATOM   3890  CG2 ILE A 550     -21.190 -26.057 -86.109  1.00  0.31           C  
ATOM   3891  CD1 ILE A 550     -18.641 -27.423 -87.063  1.00  0.30           C  
ATOM   3892  N   GLY A 551     -23.703 -26.708 -83.257  1.00  0.35           N  
ATOM   3893  CA  GLY A 551     -24.855 -25.867 -83.539  1.00  0.36           C  
ATOM   3894  C   GLY A 551     -26.152 -26.647 -83.643  1.00  0.35           C  
ATOM   3895  O   GLY A 551     -26.205 -27.689 -84.300  1.00  0.34           O  
ATOM   3896  N   ILE A 552     -26.942 -26.713 -82.420  1.00  0.39           N  
ATOM   3897  CA  ILE A 552     -28.361 -27.037 -82.319  1.00  0.41           C  
ATOM   3898  C   ILE A 552     -28.639 -28.364 -83.020  1.00  0.39           C  
ATOM   3899  CB  ILE A 552     -29.241 -25.918 -82.921  1.00  0.36           C  
ATOM   3900  O   ILE A 552     -28.369 -28.511 -84.214  1.00  0.37           O  
ATOM   3901  CG1 ILE A 552     -28.975 -24.587 -82.208  1.00  0.34           C  
ATOM   3902  CG2 ILE A 552     -30.723 -26.295 -82.842  1.00  0.34           C  
ATOM   3903  CD1 ILE A 552     -29.720 -23.403 -82.809  1.00  0.33           C  
ATOM   3904  N   LEU A 553     -28.525 -29.535 -82.226  1.00  0.35           N  
ATOM   3905  CA  LEU A 553     -28.953 -30.930 -82.215  1.00  0.42           C  
ATOM   3906  C   LEU A 553     -30.375 -31.066 -82.750  1.00  0.35           C  
ATOM   3907  CB  LEU A 553     -28.871 -31.506 -80.799  1.00  0.34           C  
ATOM   3908  O   LEU A 553     -31.333 -30.653 -82.092  1.00  0.36           O  
ATOM   3909  CG  LEU A 553     -27.713 -32.467 -80.525  1.00  0.35           C  
ATOM   3910  CD1 LEU A 553     -26.964 -32.048 -79.264  1.00  0.35           C  
ATOM   3911  CD2 LEU A 553     -28.225 -33.898 -80.398  1.00  0.37           C  
ATOM   3912  N   THR A 554     -30.486 -30.945 -84.098  1.00  0.38           N  
ATOM   3913  CA  THR A 554     -31.637 -31.659 -84.639  1.00  0.41           C  
ATOM   3914  C   THR A 554     -31.195 -32.926 -85.365  1.00  0.38           C  
ATOM   3915  CB  THR A 554     -32.445 -30.768 -85.600  1.00  0.36           C  
ATOM   3916  O   THR A 554     -30.373 -32.868 -86.282  1.00  0.36           O  
ATOM   3917  CG2 THR A 554     -33.443 -29.901 -84.840  1.00  0.33           C  
ATOM   3918  OG1 THR A 554     -31.547 -29.920 -86.326  1.00  0.34           O  
ATOM   3919  N   SER A 555     -30.902 -34.036 -84.616  1.00  0.36           N  
ATOM   3920  CA  SER A 555     -30.808 -35.424 -85.056  1.00  0.39           C  
ATOM   3921  C   SER A 555     -32.176 -35.973 -85.448  1.00  0.36           C  
ATOM   3922  CB  SER A 555     -30.195 -36.295 -83.959  1.00  0.34           C  
ATOM   3923  O   SER A 555     -33.130 -35.890 -84.670  1.00  0.36           O  
ATOM   3924  OG  SER A 555     -31.206 -36.853 -83.137  1.00  0.36           O  
ATOM   3925  N   ALA A 556     -32.381 -36.151 -86.591  1.00  0.42           N  
ATOM   3926  CA  ALA A 556     -33.176 -37.176 -87.262  1.00  0.41           C  
ATOM   3927  C   ALA A 556     -32.463 -38.525 -87.241  1.00  0.41           C  
ATOM   3928  CB  ALA A 556     -33.477 -36.759 -88.700  1.00  0.37           C  
ATOM   3929  O   ALA A 556     -31.395 -38.679 -87.839  1.00  0.38           O  
ATOM   3930  N   GLU A 557     -31.890 -39.166 -85.731  1.00  0.43           N  
ATOM   3931  CA  GLU A 557     -31.678 -40.602 -85.573  1.00  0.44           C  
ATOM   3932  C   GLU A 557     -30.396 -40.888 -84.797  1.00  0.43           C  
ATOM   3933  CB  GLU A 557     -31.633 -41.293 -86.938  1.00  0.38           C  
ATOM   3934  O   GLU A 557     -29.384 -40.211 -84.989  1.00  0.40           O  
ATOM   3935  CG  GLU A 557     -33.006 -41.619 -87.508  1.00  0.36           C  
ATOM   3936  CD  GLU A 557     -32.945 -42.391 -88.816  1.00  0.42           C  
ATOM   3937  OE1 GLU A 557     -31.831 -42.589 -89.352  1.00  0.46           O  
ATOM   3938  OE2 GLU A 557     -34.019 -42.800 -89.310  1.00  0.41           O  
ATOM   3939  N   ASN A 558     -30.506 -41.815 -83.304  1.00  0.46           N  
ATOM   3940  CA  ASN A 558     -29.879 -42.755 -82.382  1.00  0.47           C  
ATOM   3941  C   ASN A 558     -28.358 -42.637 -82.407  1.00  0.45           C  
ATOM   3942  CB  ASN A 558     -30.305 -44.189 -82.705  1.00  0.40           C  
ATOM   3943  O   ASN A 558     -27.706 -43.155 -83.315  1.00  0.43           O  
ATOM   3944  CG  ASN A 558     -31.712 -44.500 -82.233  1.00  0.38           C  
ATOM   3945  ND2 ASN A 558     -32.442 -45.283 -83.020  1.00  0.39           N  
ATOM   3946  OD1 ASN A 558     -32.140 -44.041 -81.172  1.00  0.43           O  
ATOM   3947  N   ILE A 559     -27.544 -41.657 -81.448  1.00  0.42           N  
ATOM   3948  CA  ILE A 559     -26.105 -41.533 -81.242  1.00  0.44           C  
ATOM   3949  C   ILE A 559     -25.751 -41.940 -79.814  1.00  0.42           C  
ATOM   3950  CB  ILE A 559     -25.616 -40.095 -81.527  1.00  0.38           C  
ATOM   3951  O   ILE A 559     -26.203 -41.312 -78.853  1.00  0.40           O  
ATOM   3952  CG1 ILE A 559     -26.019 -39.664 -82.942  1.00  0.36           C  
ATOM   3953  CG2 ILE A 559     -24.100 -39.992 -81.334  1.00  0.35           C  
ATOM   3954  CD1 ILE A 559     -25.655 -38.224 -83.278  1.00  0.36           C  
ATOM   3955  N   PRO A 560     -24.815 -43.158 -79.257  1.00  0.41           N  
ATOM   3956  CA  PRO A 560     -24.080 -43.635 -78.084  1.00  0.42           C  
ATOM   3957  C   PRO A 560     -23.031 -42.636 -77.599  1.00  0.40           C  
ATOM   3958  CB  PRO A 560     -23.418 -44.922 -78.581  1.00  0.38           C  
ATOM   3959  O   PRO A 560     -22.097 -42.310 -78.335  1.00  0.39           O  
ATOM   3960  CG  PRO A 560     -23.534 -44.861 -80.070  1.00  0.38           C  
ATOM   3961  CD  PRO A 560     -24.486 -43.756 -80.429  1.00  0.42           C  
ATOM   3962  N   LEU A 561     -23.078 -41.695 -76.181  1.00  0.42           N  
ATOM   3963  CA  LEU A 561     -22.479 -40.664 -75.341  1.00  0.45           C  
ATOM   3964  C   LEU A 561     -21.768 -41.284 -74.142  1.00  0.42           C  
ATOM   3965  CB  LEU A 561     -23.547 -39.677 -74.861  1.00  0.39           C  
ATOM   3966  O   LEU A 561     -22.391 -41.980 -73.338  1.00  0.41           O  
ATOM   3967  CG  LEU A 561     -23.879 -38.523 -75.808  1.00  0.38           C  
ATOM   3968  CD1 LEU A 561     -25.349 -38.139 -75.682  1.00  0.37           C  
ATOM   3969  CD2 LEU A 561     -22.981 -37.323 -75.524  1.00  0.40           C  
ATOM   3970  N   ALA A 562     -20.326 -41.485 -73.770  1.00  0.42           N  
ATOM   3971  CA  ALA A 562     -19.362 -41.909 -72.757  1.00  0.44           C  
ATOM   3972  C   ALA A 562     -18.899 -40.726 -71.911  1.00  0.42           C  
ATOM   3973  CB  ALA A 562     -18.164 -42.589 -73.415  1.00  0.39           C  
ATOM   3974  O   ALA A 562     -18.425 -39.721 -72.445  1.00  0.40           O  
ATOM   3975  N   MET A 563     -19.309 -40.235 -70.299  1.00  0.39           N  
ATOM   3976  CA  MET A 563     -19.534 -39.619 -68.995  1.00  0.45           C  
ATOM   3977  C   MET A 563     -18.340 -39.842 -68.073  1.00  0.39           C  
ATOM   3978  CB  MET A 563     -20.805 -40.175 -68.349  1.00  0.36           C  
ATOM   3979  O   MET A 563     -18.013 -40.982 -67.739  1.00  0.39           O  
ATOM   3980  CG  MET A 563     -22.086 -39.559 -68.886  1.00  0.37           C  
ATOM   3981  SD  MET A 563     -23.520 -39.839 -67.776  1.00  0.48           S  
ATOM   3982  CE  MET A 563     -23.230 -41.568 -67.309  1.00  0.34           C  
ATOM   3983  N   GLY A 564     -17.485 -38.628 -67.538  1.00  0.42           N  
ATOM   3984  CA  GLY A 564     -16.776 -38.235 -66.330  1.00  0.43           C  
ATOM   3985  C   GLY A 564     -16.936 -36.764 -65.997  1.00  0.42           C  
ATOM   3986  O   GLY A 564     -16.559 -35.898 -66.789  1.00  0.41           O  
ATOM   3987  N   VAL A 565     -18.211 -36.226 -65.598  1.00  0.41           N  
ATOM   3988  CA  VAL A 565     -18.105 -34.849 -65.128  1.00  0.44           C  
ATOM   3989  C   VAL A 565     -19.406 -34.434 -64.443  1.00  0.41           C  
ATOM   3990  CB  VAL A 565     -17.779 -33.877 -66.284  1.00  0.37           C  
ATOM   3991  O   VAL A 565     -20.474 -34.463 -65.058  1.00  0.40           O  
ATOM   3992  CG1 VAL A 565     -17.524 -32.469 -65.751  1.00  0.35           C  
ATOM   3993  CG2 VAL A 565     -16.572 -34.378 -67.076  1.00  0.35           C  
ATOM   3994  N   TYR A 566     -19.391 -34.336 -62.891  1.00  0.46           N  
ATOM   3995  CA  TYR A 566     -19.999 -33.783 -61.686  1.00  0.49           C  
ATOM   3996  C   TYR A 566     -20.018 -32.260 -61.735  1.00  0.46           C  
ATOM   3997  CB  TYR A 566     -19.247 -34.256 -60.439  1.00  0.41           C  
ATOM   3998  O   TYR A 566     -18.966 -31.618 -61.705  1.00  0.44           O  
ATOM   3999  CG  TYR A 566     -20.146 -34.817 -59.364  1.00  0.40           C  
ATOM   4000  CD1 TYR A 566     -20.621 -34.008 -58.334  1.00  0.36           C  
ATOM   4001  CD2 TYR A 566     -20.522 -36.156 -59.375  1.00  0.39           C  
ATOM   4002  CE1 TYR A 566     -21.449 -34.520 -57.340  1.00  0.37           C  
ATOM   4003  CE2 TYR A 566     -21.348 -36.679 -58.387  1.00  0.40           C  
ATOM   4004  OH  TYR A 566     -22.625 -36.368 -56.394  1.00  0.29           O  
ATOM   4005  CZ  TYR A 566     -21.807 -35.855 -57.375  1.00  0.34           C  
ATOM   4006  N   SER A 567     -21.201 -31.390 -62.241  1.00  0.39           N  
ATOM   4007  CA  SER A 567     -21.710 -30.127 -61.715  1.00  0.42           C  
ATOM   4008  C   SER A 567     -23.234 -30.132 -61.645  1.00  0.39           C  
ATOM   4009  CB  SER A 567     -21.235 -28.957 -62.577  1.00  0.36           C  
ATOM   4010  O   SER A 567     -23.906 -30.355 -62.654  1.00  0.38           O  
ATOM   4011  OG  SER A 567     -21.635 -27.721 -62.011  1.00  0.39           O  
ATOM   4012  N   PRO A 568     -24.012 -30.033 -60.377  1.00  0.36           N  
ATOM   4013  CA  PRO A 568     -25.313 -29.996 -59.705  1.00  0.37           C  
ATOM   4014  C   PRO A 568     -26.258 -28.957 -60.304  1.00  0.36           C  
ATOM   4015  CB  PRO A 568     -24.953 -29.639 -58.260  1.00  0.32           C  
ATOM   4016  O   PRO A 568     -27.453 -28.955 -59.997  1.00  0.34           O  
ATOM   4017  CG  PRO A 568     -23.519 -29.222 -58.316  1.00  0.33           C  
ATOM   4018  CD  PRO A 568     -22.972 -29.573 -59.670  1.00  0.39           C  
ATOM   4019  N   THR A 569     -26.119 -28.377 -61.641  1.00  0.32           N  
ATOM   4020  CA  THR A 569     -27.061 -27.420 -62.213  1.00  0.35           C  
ATOM   4021  C   THR A 569     -27.039 -27.485 -63.737  1.00  0.32           C  
ATOM   4022  CB  THR A 569     -26.746 -25.984 -61.753  1.00  0.30           C  
ATOM   4023  O   THR A 569     -27.634 -26.640 -64.408  1.00  0.32           O  
ATOM   4024  CG2 THR A 569     -27.396 -25.682 -60.407  1.00  0.33           C  
ATOM   4025  OG1 THR A 569     -25.327 -25.828 -61.631  1.00  0.32           O  
ATOM   4026  N   ALA A 570     -26.371 -28.688 -64.447  1.00  0.35           N  
ATOM   4027  CA  ALA A 570     -26.701 -28.888 -65.856  1.00  0.37           C  
ATOM   4028  C   ALA A 570     -27.688 -30.038 -66.030  1.00  0.36           C  
ATOM   4029  CB  ALA A 570     -25.434 -29.151 -66.667  1.00  0.32           C  
ATOM   4030  O   ALA A 570     -27.451 -31.147 -65.545  1.00  0.33           O  
ATOM   4031  N   LYS A 571     -28.961 -29.774 -65.953  1.00  0.39           N  
ATOM   4032  CA  LYS A 571     -30.006 -30.664 -66.452  1.00  0.41           C  
ATOM   4033  C   LYS A 571     -29.677 -31.165 -67.855  1.00  0.39           C  
ATOM   4034  CB  LYS A 571     -31.360 -29.954 -66.453  1.00  0.36           C  
ATOM   4035  O   LYS A 571     -29.696 -30.392 -68.816  1.00  0.37           O  
ATOM   4036  CG  LYS A 571     -32.038 -29.911 -65.091  1.00  0.35           C  
ATOM   4037  CD  LYS A 571     -33.413 -29.261 -65.172  1.00  0.40           C  
ATOM   4038  CE  LYS A 571     -34.057 -29.142 -63.797  1.00  0.34           C  
ATOM   4039  NZ  LYS A 571     -35.395 -28.480 -63.867  1.00  0.34           N  
ATOM   4040  N   ALA A 572     -28.866 -32.079 -68.123  1.00  0.43           N  
ATOM   4041  CA  ALA A 572     -28.900 -32.947 -69.297  1.00  0.45           C  
ATOM   4042  C   ALA A 572     -29.993 -34.004 -69.167  1.00  0.43           C  
ATOM   4043  CB  ALA A 572     -27.543 -33.613 -69.506  1.00  0.41           C  
ATOM   4044  O   ALA A 572     -30.094 -34.678 -68.139  1.00  0.42           O  
ATOM   4045  N   VAL A 573     -31.172 -33.809 -69.651  1.00  0.47           N  
ATOM   4046  CA  VAL A 573     -32.275 -34.748 -69.823  1.00  0.47           C  
ATOM   4047  C   VAL A 573     -31.873 -35.843 -70.809  1.00  0.47           C  
ATOM   4048  CB  VAL A 573     -33.556 -34.035 -70.313  1.00  0.43           C  
ATOM   4049  O   VAL A 573     -31.584 -35.563 -71.974  1.00  0.45           O  
ATOM   4050  CG1 VAL A 573     -34.723 -35.017 -70.396  1.00  0.38           C  
ATOM   4051  CG2 VAL A 573     -33.901 -32.867 -69.390  1.00  0.40           C  
ATOM   4052  N   PHE A 574     -31.403 -37.023 -70.466  1.00  0.50           N  
ATOM   4053  CA  PHE A 574     -31.206 -38.298 -71.147  1.00  0.52           C  
ATOM   4054  C   PHE A 574     -32.420 -39.202 -70.964  1.00  0.51           C  
ATOM   4055  CB  PHE A 574     -29.947 -38.998 -70.627  1.00  0.47           C  
ATOM   4056  O   PHE A 574     -32.989 -39.272 -69.873  1.00  0.50           O  
ATOM   4057  CG  PHE A 574     -28.686 -38.199 -70.818  1.00  0.46           C  
ATOM   4058  CD1 PHE A 574     -28.007 -38.223 -72.030  1.00  0.44           C  
ATOM   4059  CD2 PHE A 574     -28.178 -37.423 -69.783  1.00  0.46           C  
ATOM   4060  CE1 PHE A 574     -26.840 -37.484 -72.209  1.00  0.45           C  
ATOM   4061  CE2 PHE A 574     -27.012 -36.683 -69.954  1.00  0.47           C  
ATOM   4062  CZ  PHE A 574     -26.344 -36.715 -71.168  1.00  0.46           C  
ATOM   4063  N   ASN A 575     -32.943 -39.858 -72.053  1.00  0.54           N  
ATOM   4064  CA  ASN A 575     -33.883 -40.967 -71.933  1.00  0.56           C  
ATOM   4065  C   ASN A 575     -33.281 -42.130 -71.150  1.00  0.54           C  
ATOM   4066  CB  ASN A 575     -34.338 -41.437 -73.316  1.00  0.53           C  
ATOM   4067  O   ASN A 575     -33.947 -42.721 -70.298  1.00  0.54           O  
ATOM   4068  CG  ASN A 575     -35.788 -41.099 -73.600  1.00  0.52           C  
ATOM   4069  ND2 ASN A 575     -36.261 -41.465 -74.785  1.00  0.51           N  
ATOM   4070  OD1 ASN A 575     -36.478 -40.513 -72.761  1.00  0.52           O  
ATOM   4071  N   ARG A 576     -31.914 -42.457 -71.329  1.00  0.58           N  
ATOM   4072  CA  ARG A 576     -31.131 -43.446 -70.593  1.00  0.57           C  
ATOM   4073  C   ARG A 576     -29.662 -43.041 -70.527  1.00  0.58           C  
ATOM   4074  CB  ARG A 576     -31.266 -44.827 -71.238  1.00  0.55           C  
ATOM   4075  O   ARG A 576     -29.053 -42.726 -71.551  1.00  0.57           O  
ATOM   4076  CG  ARG A 576     -32.677 -45.391 -71.196  1.00  0.55           C  
ATOM   4077  CD  ARG A 576     -32.758 -46.757 -71.864  1.00  0.55           C  
ATOM   4078  NE  ARG A 576     -34.068 -46.985 -72.467  1.00  0.48           N  
ATOM   4079  NH1 ARG A 576     -33.532 -49.051 -73.350  1.00  0.43           N  
ATOM   4080  NH2 ARG A 576     -35.626 -48.174 -73.665  1.00  0.40           N  
ATOM   4081  CZ  ARG A 576     -34.406 -48.069 -73.159  1.00  0.58           C  
ATOM   4082  N   LEU A 577     -29.138 -42.834 -69.260  1.00  0.57           N  
ATOM   4083  CA  LEU A 577     -27.751 -42.633 -68.855  1.00  0.57           C  
ATOM   4084  C   LEU A 577     -27.119 -43.947 -68.409  1.00  0.57           C  
ATOM   4085  CB  LEU A 577     -27.665 -41.603 -67.726  1.00  0.55           C  
ATOM   4086  O   LEU A 577     -27.555 -44.548 -67.425  1.00  0.57           O  
ATOM   4087  CG  LEU A 577     -26.265 -41.293 -67.196  1.00  0.54           C  
ATOM   4088  CD1 LEU A 577     -25.424 -40.625 -68.278  1.00  0.53           C  
ATOM   4089  CD2 LEU A 577     -26.346 -40.411 -65.954  1.00  0.54           C  
ATOM   4090  N   GLY A 578     -26.245 -44.512 -69.210  1.00  0.58           N  
ATOM   4091  CA  GLY A 578     -25.289 -45.525 -68.793  1.00  0.57           C  
ATOM   4092  C   GLY A 578     -23.983 -44.940 -68.289  1.00  0.58           C  
ATOM   4093  O   GLY A 578     -23.255 -44.291 -69.043  1.00  0.57           O  
ATOM   4094  N   VAL A 579     -23.552 -44.967 -67.087  1.00  0.60           N  
ATOM   4095  CA  VAL A 579     -22.243 -44.754 -66.479  1.00  0.61           C  
ATOM   4096  C   VAL A 579     -21.514 -46.088 -66.338  1.00  0.60           C  
ATOM   4097  CB  VAL A 579     -22.361 -44.063 -65.102  1.00  0.59           C  
ATOM   4098  O   VAL A 579     -21.932 -46.951 -65.562  1.00  0.61           O  
ATOM   4099  CG1 VAL A 579     -20.978 -43.796 -64.511  1.00  0.57           C  
ATOM   4100  CG2 VAL A 579     -23.153 -42.762 -65.225  1.00  0.58           C  
ATOM   4101  N   GLY A 580     -20.551 -46.371 -67.219  1.00  0.59           N  
ATOM   4102  CA  GLY A 580     -19.790 -47.601 -67.370  1.00  0.60           C  
ATOM   4103  C   GLY A 580     -20.554 -48.688 -68.101  1.00  0.59           C  
ATOM   4104  O   GLY A 580     -20.098 -49.831 -68.176  1.00  0.60           O  
ATOM   4105  N   ASN A 581     -21.765 -48.232 -68.770  1.00  0.62           N  
ATOM   4106  CA  ASN A 581     -22.586 -49.160 -69.541  1.00  0.64           C  
ATOM   4107  C   ASN A 581     -23.014 -48.555 -70.874  1.00  0.62           C  
ATOM   4108  CB  ASN A 581     -23.813 -49.589 -68.733  1.00  0.61           C  
ATOM   4109  O   ASN A 581     -23.690 -47.525 -70.905  1.00  0.61           O  
ATOM   4110  CG  ASN A 581     -24.541 -50.763 -69.357  1.00  0.59           C  
ATOM   4111  ND2 ASN A 581     -25.494 -51.327 -68.625  1.00  0.63           N  
ATOM   4112  OD1 ASN A 581     -24.249 -51.161 -70.488  1.00  0.62           O  
ATOM   4113  N   THR A 582     -22.684 -49.148 -72.100  1.00  0.63           N  
ATOM   4114  CA  THR A 582     -22.971 -48.752 -73.474  1.00  0.64           C  
ATOM   4115  C   THR A 582     -24.383 -49.172 -73.874  1.00  0.62           C  
ATOM   4116  CB  THR A 582     -21.954 -49.362 -74.456  1.00  0.62           C  
ATOM   4117  O   THR A 582     -24.897 -48.736 -74.906  1.00  0.62           O  
ATOM   4118  CG2 THR A 582     -20.561 -48.780 -74.237  1.00  0.59           C  
ATOM   4119  OG1 THR A 582     -21.902 -50.781 -74.260  1.00  0.59           O  
ATOM   4120  N   ASP A 583     -25.154 -50.229 -72.987  1.00  0.62           N  
ATOM   4121  CA  ASP A 583     -26.512 -50.694 -73.252  1.00  0.62           C  
ATOM   4122  C   ASP A 583     -27.403 -50.513 -72.026  1.00  0.60           C  
ATOM   4123  CB  ASP A 583     -26.502 -52.162 -73.683  1.00  0.58           C  
ATOM   4124  O   ASP A 583     -27.804 -51.492 -71.393  1.00  0.59           O  
ATOM   4125  CG  ASP A 583     -27.827 -52.616 -74.270  1.00  0.55           C  
ATOM   4126  OD1 ASP A 583     -28.615 -51.762 -74.731  1.00  0.60           O  
ATOM   4127  OD2 ASP A 583     -28.087 -53.839 -74.269  1.00  0.72           O  
ATOM   4128  N   PRO A 584     -27.455 -49.156 -71.653  1.00  0.64           N  
ATOM   4129  CA  PRO A 584     -28.318 -49.000 -70.479  1.00  0.66           C  
ATOM   4130  C   PRO A 584     -29.750 -49.463 -70.734  1.00  0.66           C  
ATOM   4131  CB  PRO A 584     -28.271 -47.494 -70.206  1.00  0.63           C  
ATOM   4132  O   PRO A 584     -30.347 -49.104 -71.753  1.00  0.65           O  
ATOM   4133  CG  PRO A 584     -27.917 -46.878 -71.520  1.00  0.63           C  
ATOM   4134  CD  PRO A 584     -27.099 -47.863 -72.304  1.00  0.64           C  
ATOM   4135  N   ILE A 585     -30.366 -50.367 -69.798  1.00  0.61           N  
ATOM   4136  CA  ILE A 585     -31.752 -50.823 -69.800  1.00  0.62           C  
ATOM   4137  C   ILE A 585     -32.617 -49.846 -69.007  1.00  0.60           C  
ATOM   4138  CB  ILE A 585     -31.879 -52.247 -69.214  1.00  0.60           C  
ATOM   4139  O   ILE A 585     -33.800 -49.670 -69.308  1.00  0.60           O  
ATOM   4140  CG1 ILE A 585     -30.772 -53.152 -69.767  1.00  0.56           C  
ATOM   4141  CG2 ILE A 585     -33.263 -52.832 -69.511  1.00  0.57           C  
ATOM   4142  CD1 ILE A 585     -30.738 -54.541 -69.143  1.00  0.56           C  
ATOM   4143  N   ASN A 586     -31.945 -49.008 -68.078  1.00  0.64           N  
ATOM   4144  CA  ASN A 586     -32.723 -48.159 -67.181  1.00  0.64           C  
ATOM   4145  C   ASN A 586     -32.396 -46.682 -67.384  1.00  0.63           C  
ATOM   4146  CB  ASN A 586     -32.487 -48.560 -65.724  1.00  0.62           C  
ATOM   4147  O   ASN A 586     -31.422 -46.344 -68.058  1.00  0.63           O  
ATOM   4148  CG  ASN A 586     -32.869 -50.001 -65.445  1.00  0.60           C  
ATOM   4149  ND2 ASN A 586     -31.878 -50.827 -65.130  1.00  0.60           N  
ATOM   4150  OD1 ASN A 586     -34.045 -50.369 -65.514  1.00  0.61           O  
ATOM   4151  N   ALA A 587     -33.087 -45.658 -66.888  1.00  0.60           N  
ATOM   4152  CA  ALA A 587     -32.937 -44.217 -67.077  1.00  0.60           C  
ATOM   4153  C   ALA A 587     -31.566 -43.742 -66.602  1.00  0.60           C  
ATOM   4154  CB  ALA A 587     -34.042 -43.465 -66.340  1.00  0.58           C  
ATOM   4155  O   ALA A 587     -30.953 -42.873 -67.225  1.00  0.59           O  
ATOM   4156  N   LEU A 588     -30.915 -44.326 -65.601  1.00  0.62           N  
ATOM   4157  CA  LEU A 588     -29.528 -44.354 -65.151  1.00  0.61           C  
ATOM   4158  C   LEU A 588     -29.047 -45.789 -64.962  1.00  0.62           C  
ATOM   4159  CB  LEU A 588     -29.373 -43.575 -63.842  1.00  0.59           C  
ATOM   4160  O   LEU A 588     -29.581 -46.522 -64.127  1.00  0.62           O  
ATOM   4161  CG  LEU A 588     -27.961 -43.506 -63.257  1.00  0.57           C  
ATOM   4162  CD1 LEU A 588     -27.042 -42.715 -64.182  1.00  0.55           C  
ATOM   4163  CD2 LEU A 588     -27.989 -42.886 -61.864  1.00  0.56           C  
ATOM   4164  N   ASP A 589     -28.075 -46.272 -65.754  1.00  0.60           N  
ATOM   4165  CA  ASP A 589     -27.333 -47.523 -65.634  1.00  0.61           C  
ATOM   4166  C   ASP A 589     -25.847 -47.261 -65.403  1.00  0.60           C  
ATOM   4167  CB  ASP A 589     -27.527 -48.384 -66.884  1.00  0.59           C  
ATOM   4168  O   ASP A 589     -25.151 -46.774 -66.296  1.00  0.59           O  
ATOM   4169  CG  ASP A 589     -27.558 -49.872 -66.580  1.00  0.57           C  
ATOM   4170  OD1 ASP A 589     -27.146 -50.277 -65.471  1.00  0.60           O  
ATOM   4171  OD2 ASP A 589     -27.994 -50.647 -67.459  1.00  0.63           O  
ATOM   4172  N   VAL A 590     -25.467 -47.412 -64.139  1.00  0.61           N  
ATOM   4173  CA  VAL A 590     -24.100 -47.192 -63.679  1.00  0.61           C  
ATOM   4174  C   VAL A 590     -23.408 -48.534 -63.454  1.00  0.62           C  
ATOM   4175  CB  VAL A 590     -24.065 -46.351 -62.383  1.00  0.60           C  
ATOM   4176  O   VAL A 590     -23.904 -49.378 -62.703  1.00  0.62           O  
ATOM   4177  CG1 VAL A 590     -22.625 -46.053 -61.971  1.00  0.56           C  
ATOM   4178  CG2 VAL A 590     -24.850 -45.053 -62.568  1.00  0.58           C  
ATOM   4179  N   THR A 591     -22.293 -48.861 -64.193  1.00  0.65           N  
ATOM   4180  CA  THR A 591     -21.293 -49.882 -63.899  1.00  0.66           C  
ATOM   4181  C   THR A 591     -20.181 -49.314 -63.022  1.00  0.64           C  
ATOM   4182  CB  THR A 591     -20.687 -50.459 -65.191  1.00  0.63           C  
ATOM   4183  O   THR A 591     -19.357 -48.524 -63.489  1.00  0.62           O  
ATOM   4184  CG2 THR A 591     -19.720 -51.599 -64.885  1.00  0.61           C  
ATOM   4185  OG1 THR A 591     -21.740 -50.953 -66.027  1.00  0.61           O  
ATOM   4186  N   GLY A 592     -20.420 -49.388 -61.654  1.00  0.57           N  
ATOM   4187  CA  GLY A 592     -19.488 -49.043 -60.592  1.00  0.60           C  
ATOM   4188  C   GLY A 592     -20.164 -48.438 -59.377  1.00  0.55           C  
ATOM   4189  O   GLY A 592     -21.339 -48.706 -59.116  1.00  0.53           O  
ATOM   4190  N   THR A 593     -19.525 -47.970 -58.428  1.00  0.51           N  
ATOM   4191  CA  THR A 593     -20.011 -47.348 -57.201  1.00  0.52           C  
ATOM   4192  C   THR A 593     -20.469 -45.916 -57.466  1.00  0.50           C  
ATOM   4193  CB  THR A 593     -18.928 -47.349 -56.107  1.00  0.51           C  
ATOM   4194  O   THR A 593     -19.744 -45.130 -58.080  1.00  0.50           O  
ATOM   4195  CG2 THR A 593     -19.545 -47.173 -54.723  1.00  0.49           C  
ATOM   4196  OG1 THR A 593     -18.219 -48.594 -56.147  1.00  0.46           O  
ATOM   4197  N   ILE A 594     -21.634 -45.393 -57.177  1.00  0.53           N  
ATOM   4198  CA  ILE A 594     -22.198 -44.051 -57.075  1.00  0.53           C  
ATOM   4199  C   ILE A 594     -21.971 -43.502 -55.668  1.00  0.53           C  
ATOM   4200  CB  ILE A 594     -23.705 -44.044 -57.416  1.00  0.52           C  
ATOM   4201  O   ILE A 594     -22.361 -44.128 -54.680  1.00  0.52           O  
ATOM   4202  CG1 ILE A 594     -23.928 -44.504 -58.862  1.00  0.48           C  
ATOM   4203  CG2 ILE A 594     -24.305 -42.654 -57.186  1.00  0.50           C  
ATOM   4204  CD1 ILE A 594     -25.393 -44.678 -59.237  1.00  0.49           C  
ATOM   4205  N   GLN A 595     -21.214 -42.393 -55.471  1.00  0.48           N  
ATOM   4206  CA  GLN A 595     -21.091 -41.486 -54.335  1.00  0.50           C  
ATOM   4207  C   GLN A 595     -21.827 -40.175 -54.596  1.00  0.48           C  
ATOM   4208  CB  GLN A 595     -19.620 -41.210 -54.024  1.00  0.48           C  
ATOM   4209  O   GLN A 595     -21.485 -39.440 -55.525  1.00  0.47           O  
ATOM   4210  CG  GLN A 595     -19.382 -40.631 -52.636  1.00  0.48           C  
ATOM   4211  CD  GLN A 595     -17.910 -40.446 -52.321  1.00  0.50           C  
ATOM   4212  NE2 GLN A 595     -17.618 -39.911 -51.140  1.00  0.44           N  
ATOM   4213  OE1 GLN A 595     -17.041 -40.781 -53.132  1.00  0.54           O  
ATOM   4214  N   ALA A 596     -23.077 -39.802 -53.743  1.00  0.50           N  
ATOM   4215  CA  ALA A 596     -23.775 -38.520 -53.672  1.00  0.50           C  
ATOM   4216  C   ALA A 596     -23.503 -37.821 -52.343  1.00  0.50           C  
ATOM   4217  CB  ALA A 596     -25.276 -38.720 -53.868  1.00  0.50           C  
ATOM   4218  O   ALA A 596     -23.668 -38.416 -51.276  1.00  0.50           O  
ATOM   4219  N   THR A 597     -22.872 -36.640 -52.279  1.00  0.46           N  
ATOM   4220  CA  THR A 597     -22.541 -35.791 -51.140  1.00  0.46           C  
ATOM   4221  C   THR A 597     -23.765 -35.009 -50.673  1.00  0.45           C  
ATOM   4222  CB  THR A 597     -21.403 -34.812 -51.484  1.00  0.45           C  
ATOM   4223  O   THR A 597     -23.781 -34.474 -49.563  1.00  0.45           O  
ATOM   4224  CG2 THR A 597     -20.079 -35.547 -51.658  1.00  0.41           C  
ATOM   4225  OG1 THR A 597     -21.722 -34.130 -52.703  1.00  0.41           O  
ATOM   4226  N   GLN A 598     -24.849 -34.728 -51.309  1.00  0.43           N  
ATOM   4227  CA  GLN A 598     -26.031 -34.065 -50.768  1.00  0.45           C  
ATOM   4228  C   GLN A 598     -27.266 -34.954 -50.893  1.00  0.42           C  
ATOM   4229  CB  GLN A 598     -26.270 -32.731 -51.476  1.00  0.41           C  
ATOM   4230  O   GLN A 598     -27.703 -35.560 -49.913  1.00  0.41           O  
ATOM   4231  CG  GLN A 598     -25.301 -31.632 -51.060  1.00  0.40           C  
ATOM   4232  CD  GLN A 598     -25.844 -30.240 -51.324  1.00  0.42           C  
ATOM   4233  NE2 GLN A 598     -25.229 -29.237 -50.708  1.00  0.39           N  
ATOM   4234  OE1 GLN A 598     -26.809 -30.068 -52.076  1.00  0.44           O  
ATOM   4235  N   TYR A 599     -27.926 -35.098 -51.919  1.00  0.46           N  
ATOM   4236  CA  TYR A 599     -29.148 -35.855 -52.164  1.00  0.46           C  
ATOM   4237  C   TYR A 599     -28.993 -36.763 -53.378  1.00  0.46           C  
ATOM   4238  CB  TYR A 599     -30.336 -34.910 -52.366  1.00  0.44           C  
ATOM   4239  O   TYR A 599     -28.470 -36.342 -54.413  1.00  0.44           O  
ATOM   4240  CG  TYR A 599     -30.524 -33.922 -51.241  1.00  0.43           C  
ATOM   4241  CD1 TYR A 599     -31.107 -34.311 -50.037  1.00  0.40           C  
ATOM   4242  CD2 TYR A 599     -30.121 -32.598 -51.379  1.00  0.41           C  
ATOM   4243  CE1 TYR A 599     -31.284 -33.403 -48.997  1.00  0.41           C  
ATOM   4244  CE2 TYR A 599     -30.293 -31.682 -50.347  1.00  0.43           C  
ATOM   4245  OH  TYR A 599     -31.047 -31.191 -48.136  1.00  0.35           O  
ATOM   4246  CZ  TYR A 599     -30.874 -32.093 -49.161  1.00  0.39           C  
ATOM   4247  N   LEU A 600     -29.044 -37.902 -53.285  1.00  0.48           N  
ATOM   4248  CA  LEU A 600     -29.533 -38.858 -54.272  1.00  0.48           C  
ATOM   4249  C   LEU A 600     -31.054 -38.965 -54.218  1.00  0.48           C  
ATOM   4250  CB  LEU A 600     -28.905 -40.235 -54.042  1.00  0.46           C  
ATOM   4251  O   LEU A 600     -31.615 -39.395 -53.207  1.00  0.46           O  
ATOM   4252  CG  LEU A 600     -28.930 -41.199 -55.229  1.00  0.45           C  
ATOM   4253  CD1 LEU A 600     -27.680 -41.018 -56.085  1.00  0.43           C  
ATOM   4254  CD2 LEU A 600     -29.050 -42.640 -54.747  1.00  0.44           C  
ATOM   4255  N   GLY A 601     -31.705 -38.106 -55.015  1.00  0.41           N  
ATOM   4256  CA  GLY A 601     -33.114 -38.312 -55.313  1.00  0.40           C  
ATOM   4257  C   GLY A 601     -33.348 -39.327 -56.415  1.00  0.41           C  
ATOM   4258  O   GLY A 601     -32.761 -39.227 -57.494  1.00  0.39           O  
ATOM   4259  N   VAL A 602     -33.985 -40.539 -56.277  1.00  0.46           N  
ATOM   4260  CA  VAL A 602     -34.693 -41.474 -57.146  1.00  0.46           C  
ATOM   4261  C   VAL A 602     -36.198 -41.243 -57.035  1.00  0.46           C  
ATOM   4262  CB  VAL A 602     -34.352 -42.940 -56.799  1.00  0.45           C  
ATOM   4263  O   VAL A 602     -36.796 -41.492 -55.986  1.00  0.45           O  
ATOM   4264  CG1 VAL A 602     -35.000 -43.896 -57.799  1.00  0.43           C  
ATOM   4265  CG2 VAL A 602     -32.838 -43.142 -56.766  1.00  0.44           C  
ATOM   4266  N   GLY A 603     -36.750 -40.153 -57.842  1.00  0.39           N  
ATOM   4267  CA  GLY A 603     -38.150 -39.936 -58.171  1.00  0.40           C  
ATOM   4268  C   GLY A 603     -38.498 -38.472 -58.364  1.00  0.39           C  
ATOM   4269  O   GLY A 603     -37.617 -37.610 -58.329  1.00  0.38           O  
ATOM   4270  N   ASN A 604     -39.500 -38.076 -59.010  1.00  0.43           N  
ATOM   4271  CA  ASN A 604     -40.305 -36.908 -59.351  1.00  0.42           C  
ATOM   4272  C   ASN A 604     -40.731 -36.137 -58.105  1.00  0.43           C  
ATOM   4273  CB  ASN A 604     -41.533 -37.322 -60.165  1.00  0.41           C  
ATOM   4274  O   ASN A 604     -41.607 -36.584 -57.363  1.00  0.42           O  
ATOM   4275  CG  ASN A 604     -41.226 -37.489 -61.640  1.00  0.41           C  
ATOM   4276  ND2 ASN A 604     -42.160 -38.080 -62.377  1.00  0.45           N  
ATOM   4277  OD1 ASN A 604     -40.159 -37.092 -62.114  1.00  0.44           O  
ATOM   4278  N   GLN A 605     -39.778 -35.491 -57.259  1.00  0.39           N  
ATOM   4279  CA  GLN A 605     -39.928 -34.538 -56.164  1.00  0.40           C  
ATOM   4280  C   GLN A 605     -39.083 -34.945 -54.961  1.00  0.39           C  
ATOM   4281  CB  GLN A 605     -41.397 -34.414 -55.757  1.00  0.36           C  
ATOM   4282  O   GLN A 605     -39.493 -35.794 -54.166  1.00  0.38           O  
ATOM   4283  CG  GLN A 605     -42.233 -33.577 -56.716  1.00  0.35           C  
ATOM   4284  CD  GLN A 605     -42.719 -32.281 -56.094  1.00  0.40           C  
ATOM   4285  NE2 GLN A 605     -43.042 -31.304 -56.935  1.00  0.34           N  
ATOM   4286  OE1 GLN A 605     -42.805 -32.160 -54.868  1.00  0.47           O  
ATOM   4287  N   PRO A 606     -37.818 -34.737 -54.843  1.00  0.44           N  
ATOM   4288  CA  PRO A 606     -37.225 -34.743 -53.504  1.00  0.45           C  
ATOM   4289  C   PRO A 606     -37.617 -33.519 -52.679  1.00  0.44           C  
ATOM   4290  CB  PRO A 606     -35.720 -34.752 -53.785  1.00  0.42           C  
ATOM   4291  O   PRO A 606     -37.355 -32.385 -53.087  1.00  0.44           O  
ATOM   4292  CG  PRO A 606     -35.605 -34.508 -55.255  1.00  0.41           C  
ATOM   4293  CD  PRO A 606     -36.980 -34.563 -55.857  1.00  0.45           C  
ATOM   4294  N   ILE A 607     -38.909 -33.575 -52.169  1.00  0.38           N  
ATOM   4295  CA  ILE A 607     -39.428 -32.827 -51.030  1.00  0.38           C  
ATOM   4296  C   ILE A 607     -38.954 -33.471 -49.730  1.00  0.38           C  
ATOM   4297  CB  ILE A 607     -40.971 -32.751 -51.058  1.00  0.36           C  
ATOM   4298  O   ILE A 607     -39.303 -34.616 -49.433  1.00  0.36           O  
ATOM   4299  CG1 ILE A 607     -41.454 -32.194 -52.403  1.00  0.35           C  
ATOM   4300  CG2 ILE A 607     -41.492 -31.902 -49.895  1.00  0.35           C  
ATOM   4301  CD1 ILE A 607     -42.965 -32.243 -52.587  1.00  0.33           C  
ATOM   4302  N   GLY A 608     -37.598 -33.257 -49.230  1.00  0.33           N  
ATOM   4303  CA  GLY A 608     -37.410 -33.156 -47.791  1.00  0.32           C  
ATOM   4304  C   GLY A 608     -36.966 -34.459 -47.154  1.00  0.33           C  
ATOM   4305  O   GLY A 608     -36.768 -34.527 -45.939  1.00  0.31           O  
ATOM   4306  N   ALA A 609     -36.220 -35.526 -47.915  1.00  0.37           N  
ATOM   4307  CA  ALA A 609     -35.700 -36.695 -47.210  1.00  0.37           C  
ATOM   4308  C   ALA A 609     -34.560 -37.344 -47.990  1.00  0.37           C  
ATOM   4309  CB  ALA A 609     -36.816 -37.707 -46.962  1.00  0.34           C  
ATOM   4310  O   ALA A 609     -34.583 -37.375 -49.223  1.00  0.35           O  
ATOM   4311  N   ALA A 610     -33.299 -37.373 -47.554  1.00  0.38           N  
ATOM   4312  CA  ALA A 610     -32.012 -38.065 -47.584  1.00  0.38           C  
ATOM   4313  C   ALA A 610     -32.179 -39.514 -48.031  1.00  0.38           C  
ATOM   4314  CB  ALA A 610     -31.346 -38.008 -46.211  1.00  0.36           C  
ATOM   4315  O   ALA A 610     -32.924 -40.279 -47.414  1.00  0.37           O  
ATOM   4316  N   VAL A 611     -32.575 -39.973 -49.371  1.00  0.43           N  
ATOM   4317  CA  VAL A 611     -32.576 -41.160 -50.221  1.00  0.45           C  
ATOM   4318  C   VAL A 611     -33.960 -41.805 -50.206  1.00  0.43           C  
ATOM   4319  CB  VAL A 611     -31.507 -42.181 -49.771  1.00  0.42           C  
ATOM   4320  O   VAL A 611     -34.465 -42.181 -49.146  1.00  0.42           O  
ATOM   4321  CG1 VAL A 611     -31.439 -43.356 -50.744  1.00  0.40           C  
ATOM   4322  CG2 VAL A 611     -30.143 -41.505 -49.648  1.00  0.41           C  
ATOM   4323  N   ASP A 612     -34.903 -41.669 -51.225  1.00  0.37           N  
ATOM   4324  CA  ASP A 612     -36.150 -42.351 -51.561  1.00  0.38           C  
ATOM   4325  C   ASP A 612     -35.878 -43.668 -52.283  1.00  0.37           C  
ATOM   4326  CB  ASP A 612     -37.038 -41.452 -52.424  1.00  0.35           C  
ATOM   4327  O   ASP A 612     -35.321 -43.676 -53.383  1.00  0.36           O  
ATOM   4328  CG  ASP A 612     -38.456 -41.976 -52.562  1.00  0.34           C  
ATOM   4329  OD1 ASP A 612     -38.760 -43.062 -52.023  1.00  0.35           O  
ATOM   4330  OD2 ASP A 612     -39.276 -41.299 -53.219  1.00  0.39           O  
ATOM   4331  N   PHE A 613     -35.813 -44.803 -51.530  1.00  0.45           N  
ATOM   4332  CA  PHE A 613     -35.763 -46.232 -51.815  1.00  0.45           C  
ATOM   4333  C   PHE A 613     -37.150 -46.767 -52.150  1.00  0.45           C  
ATOM   4334  CB  PHE A 613     -35.178 -46.999 -50.625  1.00  0.42           C  
ATOM   4335  O   PHE A 613     -37.579 -47.782 -51.599  1.00  0.43           O  
ATOM   4336  CG  PHE A 613     -33.724 -46.706 -50.370  1.00  0.40           C  
ATOM   4337  CD1 PHE A 613     -32.732 -47.353 -51.097  1.00  0.38           C  
ATOM   4338  CD2 PHE A 613     -33.349 -45.783 -49.402  1.00  0.40           C  
ATOM   4339  CE1 PHE A 613     -31.385 -47.084 -50.863  1.00  0.41           C  
ATOM   4340  CE2 PHE A 613     -32.006 -45.509 -49.162  1.00  0.42           C  
ATOM   4341  CZ  PHE A 613     -31.025 -46.161 -49.893  1.00  0.40           C  
ATOM   4342  N   SER A 614     -38.005 -46.045 -52.894  1.00  0.39           N  
ATOM   4343  CA  SER A 614     -39.292 -46.697 -53.113  1.00  0.41           C  
ATOM   4344  C   SER A 614     -39.185 -47.788 -54.173  1.00  0.39           C  
ATOM   4345  CB  SER A 614     -40.349 -45.673 -53.529  1.00  0.37           C  
ATOM   4346  O   SER A 614     -40.079 -48.628 -54.299  1.00  0.37           O  
ATOM   4347  OG  SER A 614     -39.962 -45.005 -54.718  1.00  0.35           O  
ATOM   4348  N   ASN A 615     -37.783 -48.233 -54.731  1.00  0.40           N  
ATOM   4349  CA  ASN A 615     -37.789 -49.377 -55.637  1.00  0.42           C  
ATOM   4350  C   ASN A 615     -36.802 -50.451 -55.190  1.00  0.40           C  
ATOM   4351  CB  ASN A 615     -37.476 -48.930 -57.067  1.00  0.38           C  
ATOM   4352  O   ASN A 615     -35.612 -50.177 -55.025  1.00  0.39           O  
ATOM   4353  CG  ASN A 615     -38.719 -48.810 -57.926  1.00  0.37           C  
ATOM   4354  ND2 ASN A 615     -38.644 -47.986 -58.965  1.00  0.36           N  
ATOM   4355  OD1 ASN A 615     -39.739 -49.451 -57.658  1.00  0.39           O  
ATOM   4356  N   ALA A 616     -37.078 -51.517 -54.262  1.00  0.41           N  
ATOM   4357  CA  ALA A 616     -36.885 -52.881 -53.776  1.00  0.43           C  
ATOM   4358  C   ALA A 616     -35.572 -53.465 -54.289  1.00  0.42           C  
ATOM   4359  CB  ALA A 616     -38.057 -53.766 -54.195  1.00  0.37           C  
ATOM   4360  O   ALA A 616     -35.377 -53.604 -55.499  1.00  0.40           O  
ATOM   4361  N   GLY A 617     -34.202 -53.291 -53.484  1.00  0.39           N  
ATOM   4362  CA  GLY A 617     -33.282 -54.415 -53.409  1.00  0.39           C  
ATOM   4363  C   GLY A 617     -31.827 -53.992 -53.346  1.00  0.39           C  
ATOM   4364  O   GLY A 617     -30.927 -54.831 -53.429  1.00  0.37           O  
ATOM   4365  N   ARG A 618     -31.359 -52.831 -52.660  1.00  0.43           N  
ATOM   4366  CA  ARG A 618     -29.909 -52.670 -52.608  1.00  0.44           C  
ATOM   4367  C   ARG A 618     -29.521 -51.501 -51.708  1.00  0.43           C  
ATOM   4368  CB  ARG A 618     -29.340 -52.460 -54.013  1.00  0.39           C  
ATOM   4369  O   ARG A 618     -30.069 -50.404 -51.834  1.00  0.41           O  
ATOM   4370  CG  ARG A 618     -29.410 -53.696 -54.896  1.00  0.36           C  
ATOM   4371  CD  ARG A 618     -28.556 -53.544 -56.146  1.00  0.39           C  
ATOM   4372  NE  ARG A 618     -28.655 -54.716 -57.012  1.00  0.35           N  
ATOM   4373  NH1 ARG A 618     -27.005 -54.030 -58.476  1.00  0.27           N  
ATOM   4374  NH2 ARG A 618     -28.089 -56.021 -58.815  1.00  0.23           N  
ATOM   4375  CZ  ARG A 618     -27.916 -54.920 -58.099  1.00  0.35           C  
ATOM   4376  N   GLY A 619     -29.077 -51.607 -50.206  1.00  0.42           N  
ATOM   4377  CA  GLY A 619     -28.458 -51.264 -48.936  1.00  0.44           C  
ATOM   4378  C   GLY A 619     -27.322 -50.268 -49.076  1.00  0.42           C  
ATOM   4379  O   GLY A 619     -26.433 -50.446 -49.911  1.00  0.41           O  
ATOM   4380  N   LEU A 620     -27.373 -48.879 -48.277  1.00  0.44           N  
ATOM   4381  CA  LEU A 620     -26.483 -47.733 -48.124  1.00  0.47           C  
ATOM   4382  C   LEU A 620     -26.088 -47.543 -46.663  1.00  0.44           C  
ATOM   4383  CB  LEU A 620     -27.150 -46.462 -48.655  1.00  0.41           C  
ATOM   4384  O   LEU A 620     -26.947 -47.540 -45.779  1.00  0.43           O  
ATOM   4385  CG  LEU A 620     -26.379 -45.689 -49.726  1.00  0.40           C  
ATOM   4386  CD1 LEU A 620     -27.112 -45.761 -51.062  1.00  0.37           C  
ATOM   4387  CD2 LEU A 620     -26.178 -44.239 -49.299  1.00  0.40           C  
ATOM   4388  N   THR A 621     -24.622 -47.243 -46.241  1.00  0.39           N  
ATOM   4389  CA  THR A 621     -23.783 -46.821 -45.126  1.00  0.44           C  
ATOM   4390  C   THR A 621     -23.385 -45.355 -45.272  1.00  0.39           C  
ATOM   4391  CB  THR A 621     -22.517 -47.691 -45.019  1.00  0.37           C  
ATOM   4392  O   THR A 621     -22.764 -44.971 -46.265  1.00  0.39           O  
ATOM   4393  CG2 THR A 621     -22.149 -47.951 -43.562  1.00  0.34           C  
ATOM   4394  OG1 THR A 621     -22.749 -48.945 -45.672  1.00  0.34           O  
ATOM   4395  N   VAL A 622     -23.834 -44.141 -44.313  1.00  0.42           N  
ATOM   4396  CA  VAL A 622     -23.690 -42.695 -44.181  1.00  0.45           C  
ATOM   4397  C   VAL A 622     -22.879 -42.368 -42.929  1.00  0.43           C  
ATOM   4398  CB  VAL A 622     -25.064 -41.990 -44.124  1.00  0.41           C  
ATOM   4399  O   VAL A 622     -23.293 -42.689 -41.812  1.00  0.43           O  
ATOM   4400  CG1 VAL A 622     -24.909 -40.485 -44.334  1.00  0.37           C  
ATOM   4401  CG2 VAL A 622     -26.011 -42.584 -45.166  1.00  0.37           C  
ATOM   4402  N   PRO A 623     -21.530 -41.785 -42.837  1.00  0.42           N  
ATOM   4403  CA  PRO A 623     -20.819 -41.060 -41.781  1.00  0.45           C  
ATOM   4404  C   PRO A 623     -20.942 -39.544 -41.920  1.00  0.42           C  
ATOM   4405  CB  PRO A 623     -19.367 -41.509 -41.962  1.00  0.40           C  
ATOM   4406  O   PRO A 623     -20.830 -39.011 -43.027  1.00  0.41           O  
ATOM   4407  CG  PRO A 623     -19.389 -42.400 -43.162  1.00  0.40           C  
ATOM   4408  CD  PRO A 623     -20.790 -42.438 -43.702  1.00  0.44           C  
ATOM   4409  N   SER A 624     -21.660 -38.800 -40.984  1.00  0.41           N  
ATOM   4410  CA  SER A 624     -21.702 -37.566 -40.206  1.00  0.44           C  
ATOM   4411  C   SER A 624     -22.685 -36.566 -40.806  1.00  0.40           C  
ATOM   4412  CB  SER A 624     -20.310 -36.938 -40.121  1.00  0.37           C  
ATOM   4413  O   SER A 624     -22.503 -36.114 -41.938  1.00  0.39           O  
ATOM   4414  OG  SER A 624     -20.190 -35.857 -41.030  1.00  0.40           O  
ATOM   4415  N   LEU A 625     -23.954 -36.584 -40.325  1.00  0.46           N  
ATOM   4416  CA  LEU A 625     -25.076 -35.676 -40.539  1.00  0.46           C  
ATOM   4417  C   LEU A 625     -25.639 -35.187 -39.209  1.00  0.46           C  
ATOM   4418  CB  LEU A 625     -26.176 -36.365 -41.350  1.00  0.40           C  
ATOM   4419  O   LEU A 625     -26.101 -35.988 -38.393  1.00  0.44           O  
ATOM   4420  CG  LEU A 625     -25.922 -36.507 -42.852  1.00  0.39           C  
ATOM   4421  CD1 LEU A 625     -26.824 -37.587 -43.442  1.00  0.35           C  
ATOM   4422  CD2 LEU A 625     -26.141 -35.175 -43.560  1.00  0.39           C  
ATOM   4423  N   GLN A 626     -25.171 -34.171 -38.772  1.00  0.42           N  
ATOM   4424  CA  GLN A 626     -25.599 -33.155 -37.816  1.00  0.44           C  
ATOM   4425  C   GLN A 626     -27.047 -32.743 -38.063  1.00  0.41           C  
ATOM   4426  CB  GLN A 626     -24.685 -31.930 -37.888  1.00  0.38           C  
ATOM   4427  O   GLN A 626     -27.368 -32.181 -39.112  1.00  0.39           O  
ATOM   4428  CG  GLN A 626     -23.406 -32.069 -37.073  1.00  0.37           C  
ATOM   4429  CD  GLN A 626     -22.674 -30.751 -36.902  1.00  0.43           C  
ATOM   4430  NE2 GLN A 626     -21.649 -30.748 -36.057  1.00  0.37           N  
ATOM   4431  OE1 GLN A 626     -23.026 -29.744 -37.525  1.00  0.50           O  
ATOM   4432  N   ASN A 627     -28.278 -33.473 -37.700  1.00  0.39           N  
ATOM   4433  CA  ASN A 627     -29.600 -33.330 -37.101  1.00  0.43           C  
ATOM   4434  C   ASN A 627     -30.613 -34.272 -37.746  1.00  0.39           C  
ATOM   4435  CB  ASN A 627     -30.082 -31.881 -37.203  1.00  0.35           C  
ATOM   4436  O   ASN A 627     -30.765 -34.284 -38.968  1.00  0.36           O  
ATOM   4437  CG  ASN A 627     -29.564 -31.012 -36.075  1.00  0.34           C  
ATOM   4438  ND2 ASN A 627     -29.636 -29.699 -36.257  1.00  0.33           N  
ATOM   4439  OD1 ASN A 627     -29.102 -31.517 -35.048  1.00  0.38           O  
ATOM   4440  N   ARG A 628     -30.760 -35.653 -37.219  1.00  0.45           N  
ATOM   4441  CA  ARG A 628     -31.695 -36.751 -36.993  1.00  0.45           C  
ATOM   4442  C   ARG A 628     -31.679 -37.732 -38.161  1.00  0.45           C  
ATOM   4443  CB  ARG A 628     -33.112 -36.214 -36.778  1.00  0.40           C  
ATOM   4444  O   ARG A 628     -31.970 -37.356 -39.298  1.00  0.42           O  
ATOM   4445  CG  ARG A 628     -33.262 -35.352 -35.535  1.00  0.37           C  
ATOM   4446  CD  ARG A 628     -34.724 -35.087 -35.206  1.00  0.42           C  
ATOM   4447  NE  ARG A 628     -34.866 -34.213 -34.045  1.00  0.34           N  
ATOM   4448  NH1 ARG A 628     -37.088 -34.722 -33.672  1.00  0.26           N  
ATOM   4449  NH2 ARG A 628     -36.003 -33.237 -32.304  1.00  0.22           N  
ATOM   4450  CZ  ARG A 628     -35.985 -34.059 -33.343  1.00  0.31           C  
ATOM   4451  N   ASN A 629     -30.703 -38.865 -38.224  1.00  0.39           N  
ATOM   4452  CA  ASN A 629     -30.330 -40.218 -38.622  1.00  0.44           C  
ATOM   4453  C   ASN A 629     -31.503 -41.185 -38.493  1.00  0.40           C  
ATOM   4454  CB  ASN A 629     -29.141 -40.712 -37.795  1.00  0.36           C  
ATOM   4455  O   ASN A 629     -31.887 -41.557 -37.382  1.00  0.38           O  
ATOM   4456  CG  ASN A 629     -27.863 -39.956 -38.100  1.00  0.35           C  
ATOM   4457  ND2 ASN A 629     -26.995 -39.831 -37.103  1.00  0.29           N  
ATOM   4458  OD1 ASN A 629     -27.657 -39.488 -39.223  1.00  0.36           O  
ATOM   4459  N   PHE A 630     -32.520 -41.316 -39.254  1.00  0.51           N  
ATOM   4460  CA  PHE A 630     -33.023 -42.681 -39.353  1.00  0.51           C  
ATOM   4461  C   PHE A 630     -32.757 -43.257 -40.738  1.00  0.51           C  
ATOM   4462  CB  PHE A 630     -34.523 -42.726 -39.045  1.00  0.47           C  
ATOM   4463  O   PHE A 630     -33.014 -42.600 -41.749  1.00  0.49           O  
ATOM   4464  CG  PHE A 630     -34.880 -42.186 -37.687  1.00  0.45           C  
ATOM   4465  CD1 PHE A 630     -34.879 -43.014 -36.571  1.00  0.42           C  
ATOM   4466  CD2 PHE A 630     -35.218 -40.848 -37.526  1.00  0.43           C  
ATOM   4467  CE1 PHE A 630     -35.209 -42.516 -35.313  1.00  0.42           C  
ATOM   4468  CE2 PHE A 630     -35.549 -40.343 -36.271  1.00  0.45           C  
ATOM   4469  CZ  PHE A 630     -35.545 -41.179 -35.166  1.00  0.39           C  
ATOM   4470  N   MET A 631     -31.881 -44.288 -40.962  1.00  0.53           N  
ATOM   4471  CA  MET A 631     -32.026 -45.338 -41.966  1.00  0.54           C  
ATOM   4472  C   MET A 631     -33.395 -46.001 -41.866  1.00  0.54           C  
ATOM   4473  CB  MET A 631     -30.924 -46.387 -41.810  1.00  0.51           C  
ATOM   4474  O   MET A 631     -33.735 -46.582 -40.834  1.00  0.52           O  
ATOM   4475  CG  MET A 631     -30.667 -47.198 -43.070  1.00  0.51           C  
ATOM   4476  SD  MET A 631     -29.303 -48.408 -42.862  1.00  0.48           S  
ATOM   4477  CE  MET A 631     -28.097 -47.381 -41.977  1.00  0.43           C  
ATOM   4478  N   LEU A 632     -34.440 -45.629 -42.685  1.00  0.58           N  
ATOM   4479  CA  LEU A 632     -35.634 -46.449 -42.858  1.00  0.58           C  
ATOM   4480  C   LEU A 632     -35.281 -47.802 -43.466  1.00  0.58           C  
ATOM   4481  CB  LEU A 632     -36.654 -45.729 -43.744  1.00  0.55           C  
ATOM   4482  O   LEU A 632     -34.651 -47.867 -44.524  1.00  0.57           O  
ATOM   4483  CG  LEU A 632     -37.224 -44.420 -43.196  1.00  0.55           C  
ATOM   4484  CD1 LEU A 632     -37.967 -43.665 -44.293  1.00  0.52           C  
ATOM   4485  CD2 LEU A 632     -38.142 -44.691 -42.009  1.00  0.52           C  
ATOM   4486  N   PRO A 633     -35.442 -49.019 -42.782  1.00  0.65           N  
ATOM   4487  CA  PRO A 633     -35.342 -50.350 -43.385  1.00  0.64           C  
ATOM   4488  C   PRO A 633     -36.321 -50.549 -44.540  1.00  0.66           C  
ATOM   4489  CB  PRO A 633     -35.670 -51.289 -42.222  1.00  0.63           C  
ATOM   4490  O   PRO A 633     -37.410 -49.969 -44.538  1.00  0.64           O  
ATOM   4491  CG  PRO A 633     -36.290 -50.411 -41.184  1.00  0.63           C  
ATOM   4492  CD  PRO A 633     -36.006 -48.979 -41.540  1.00  0.63           C  
ATOM   4493  N   PRO A 634     -36.054 -51.204 -45.682  1.00  0.72           N  
ATOM   4494  CA  PRO A 634     -36.999 -51.570 -46.740  1.00  0.72           C  
ATOM   4495  C   PRO A 634     -38.249 -52.263 -46.202  1.00  0.74           C  
ATOM   4496  CB  PRO A 634     -36.186 -52.520 -47.624  1.00  0.70           C  
ATOM   4497  O   PRO A 634     -38.149 -53.153 -45.354  1.00  0.75           O  
ATOM   4498  CG  PRO A 634     -34.797 -52.458 -47.076  1.00  0.68           C  
ATOM   4499  CD  PRO A 634     -34.840 -51.762 -45.746  1.00  0.68           C  
ATOM   4500  N   LYS A 635     -39.452 -51.772 -46.705  1.00  0.76           N  
ATOM   4501  CA  LYS A 635     -40.704 -52.463 -46.413  1.00  0.77           C  
ATOM   4502  C   LYS A 635     -40.921 -53.636 -47.365  1.00  0.78           C  
ATOM   4503  CB  LYS A 635     -41.884 -51.494 -46.498  1.00  0.75           C  
ATOM   4504  O   LYS A 635     -40.933 -53.458 -48.584  1.00  0.78           O  
ATOM   4505  CG  LYS A 635     -41.902 -50.441 -45.399  1.00  0.72           C  
ATOM   4506  CD  LYS A 635     -43.135 -49.552 -45.497  1.00  0.73           C  
ATOM   4507  CE  LYS A 635     -43.136 -48.476 -44.419  1.00  0.73           C  
ATOM   4508  NZ  LYS A 635     -44.337 -47.594 -44.519  1.00  0.68           N  
ATOM   4509  N   VAL A 636     -41.126 -54.874 -46.852  1.00  0.81           N  
ATOM   4510  CA  VAL A 636     -41.465 -56.070 -47.617  1.00  0.82           C  
ATOM   4511  C   VAL A 636     -42.532 -56.872 -46.877  1.00  0.84           C  
ATOM   4512  CB  VAL A 636     -40.221 -56.949 -47.875  1.00  0.79           C  
ATOM   4513  O   VAL A 636     -42.617 -56.819 -45.647  1.00  0.83           O  
ATOM   4514  CG1 VAL A 636     -39.174 -56.181 -48.680  1.00  0.68           C  
ATOM   4515  CG2 VAL A 636     -39.630 -57.438 -46.554  1.00  0.69           C  
ATOM   4516  N   THR A 637     -43.393 -57.537 -47.597  1.00  0.83           N  
ATOM   4517  CA  THR A 637     -44.289 -58.565 -47.080  1.00  0.85           C  
ATOM   4518  C   THR A 637     -43.515 -59.834 -46.737  1.00  0.86           C  
ATOM   4519  CB  THR A 637     -45.402 -58.896 -48.091  1.00  0.82           C  
ATOM   4520  O   THR A 637     -42.369 -60.002 -47.158  1.00  0.86           O  
ATOM   4521  CG2 THR A 637     -46.160 -57.639 -48.507  1.00  0.80           C  
ATOM   4522  OG1 THR A 637     -44.819 -59.495 -49.255  1.00  0.81           O  
ATOM   4523  N   THR A 638     -44.207 -60.821 -46.040  1.00  0.83           N  
ATOM   4524  CA  THR A 638     -43.613 -62.104 -45.680  1.00  0.87           C  
ATOM   4525  C   THR A 638     -43.262 -62.907 -46.929  1.00  0.84           C  
ATOM   4526  CB  THR A 638     -44.560 -62.927 -44.787  1.00  0.81           C  
ATOM   4527  O   THR A 638     -42.238 -63.592 -46.965  1.00  0.83           O  
ATOM   4528  CG2 THR A 638     -43.942 -64.272 -44.422  1.00  0.71           C  
ATOM   4529  OG1 THR A 638     -44.829 -62.195 -43.584  1.00  0.75           O  
ATOM   4530  N   THR A 639     -44.097 -62.870 -48.048  1.00  0.85           N  
ATOM   4531  CA  THR A 639     -43.832 -63.566 -49.302  1.00  0.86           C  
ATOM   4532  C   THR A 639     -42.616 -62.970 -50.005  1.00  0.81           C  
ATOM   4533  CB  THR A 639     -45.051 -63.508 -50.241  1.00  0.81           C  
ATOM   4534  O   THR A 639     -41.728 -63.702 -50.448  1.00  0.78           O  
ATOM   4535  CG2 THR A 639     -44.808 -64.321 -51.509  1.00  0.72           C  
ATOM   4536  OG1 THR A 639     -46.197 -64.036 -49.561  1.00  0.75           O  
ATOM   4537  N   GLU A 640     -42.487 -61.651 -49.824  1.00  0.86           N  
ATOM   4538  CA  GLU A 640     -41.362 -60.994 -50.482  1.00  0.86           C  
ATOM   4539  C   GLU A 640     -40.064 -61.221 -49.712  1.00  0.83           C  
ATOM   4540  CB  GLU A 640     -41.628 -59.494 -50.634  1.00  0.83           C  
ATOM   4541  O   GLU A 640     -39.016 -61.472 -50.311  1.00  0.80           O  
ATOM   4542  CG  GLU A 640     -42.677 -59.159 -51.684  1.00  0.77           C  
ATOM   4543  CD  GLU A 640     -43.186 -57.730 -51.589  1.00  0.75           C  
ATOM   4544  OE1 GLU A 640     -43.201 -57.164 -50.472  1.00  0.79           O  
ATOM   4545  OE2 GLU A 640     -43.574 -57.172 -52.640  1.00  0.81           O  
ATOM   4546  N   ARG A 641     -40.121 -61.257 -48.499  1.00  0.85           N  
ATOM   4547  CA  ARG A 641     -39.019 -61.537 -47.584  1.00  0.87           C  
ATOM   4548  C   ARG A 641     -38.439 -62.925 -47.834  1.00  0.85           C  
ATOM   4549  CB  ARG A 641     -39.483 -61.417 -46.131  1.00  0.85           C  
ATOM   4550  O   ARG A 641     -37.219 -63.103 -47.834  1.00  0.83           O  
ATOM   4551  CG  ARG A 641     -38.389 -61.688 -45.110  1.00  0.81           C  
ATOM   4552  CD  ARG A 641     -38.955 -61.851 -43.707  1.00  0.81           C  
ATOM   4553  NE  ARG A 641     -39.736 -63.078 -43.579  1.00  0.82           N  
ATOM   4554  NH1 ARG A 641     -40.189 -62.800 -41.331  1.00  0.75           N  
ATOM   4555  NH2 ARG A 641     -40.993 -64.633 -42.450  1.00  0.73           N  
ATOM   4556  CZ  ARG A 641     -40.304 -63.501 -42.453  1.00  0.81           C  
ATOM   4557  N   SER A 642     -39.337 -64.028 -48.115  1.00  0.84           N  
ATOM   4558  CA  SER A 642     -38.931 -65.404 -48.378  1.00  0.85           C  
ATOM   4559  C   SER A 642     -38.176 -65.516 -49.699  1.00  0.82           C  
ATOM   4560  CB  SER A 642     -40.149 -66.328 -48.399  1.00  0.80           C  
ATOM   4561  O   SER A 642     -37.412 -66.461 -49.905  1.00  0.79           O  
ATOM   4562  OG  SER A 642     -40.886 -66.216 -47.193  1.00  0.72           O  
ATOM   4563  N   ASN A 643     -38.359 -64.458 -50.642  1.00  0.84           N  
ATOM   4564  CA  ASN A 643     -37.729 -64.445 -51.958  1.00  0.82           C  
ATOM   4565  C   ASN A 643     -36.434 -63.638 -51.952  1.00  0.78           C  
ATOM   4566  CB  ASN A 643     -38.693 -63.894 -53.010  1.00  0.78           C  
ATOM   4567  O   ASN A 643     -35.707 -63.614 -52.947  1.00  0.74           O  
ATOM   4568  CG  ASN A 643     -39.874 -64.811 -53.257  1.00  0.73           C  
ATOM   4569  ND2 ASN A 643     -40.973 -64.245 -53.743  1.00  0.72           N  
ATOM   4570  OD1 ASN A 643     -39.801 -66.018 -53.012  1.00  0.71           O  
ATOM   4571  N   LEU A 644     -35.981 -63.109 -50.802  1.00  0.80           N  
ATOM   4572  CA  LEU A 644     -34.749 -62.340 -50.667  1.00  0.80           C  
ATOM   4573  C   LEU A 644     -33.563 -63.257 -50.385  1.00  0.77           C  
ATOM   4574  CB  LEU A 644     -34.884 -61.304 -49.548  1.00  0.77           C  
ATOM   4575  O   LEU A 644     -33.521 -63.922 -49.347  1.00  0.73           O  
ATOM   4576  CG  LEU A 644     -35.929 -60.208 -49.762  1.00  0.75           C  
ATOM   4577  CD1 LEU A 644     -36.092 -59.376 -48.494  1.00  0.72           C  
ATOM   4578  CD2 LEU A 644     -35.543 -59.323 -50.942  1.00  0.73           C  
ATOM   4579  N   ALA A 645     -32.660 -63.503 -51.288  1.00  0.74           N  
ATOM   4580  CA  ALA A 645     -31.456 -64.328 -51.334  1.00  0.75           C  
ATOM   4581  C   ALA A 645     -30.199 -63.464 -51.360  1.00  0.72           C  
ATOM   4582  CB  ALA A 645     -31.489 -65.251 -52.549  1.00  0.70           C  
ATOM   4583  O   ALA A 645     -30.247 -62.299 -51.762  1.00  0.69           O  
ATOM   4584  N   GLY A 646     -29.079 -63.937 -50.618  1.00  0.73           N  
ATOM   4585  CA  GLY A 646     -27.744 -63.368 -50.702  1.00  0.72           C  
ATOM   4586  C   GLY A 646     -27.532 -62.201 -49.755  1.00  0.70           C  
ATOM   4587  O   GLY A 646     -26.653 -61.366 -49.978  1.00  0.66           O  
ATOM   4588  N   LEU A 647     -28.226 -62.142 -48.594  1.00  0.77           N  
ATOM   4589  CA  LEU A 647     -28.130 -61.057 -47.623  1.00  0.77           C  
ATOM   4590  C   LEU A 647     -27.053 -61.351 -46.585  1.00  0.77           C  
ATOM   4591  CB  LEU A 647     -29.478 -60.839 -46.929  1.00  0.74           C  
ATOM   4592  O   LEU A 647     -26.912 -62.490 -46.134  1.00  0.73           O  
ATOM   4593  CG  LEU A 647     -30.647 -60.439 -47.830  1.00  0.72           C  
ATOM   4594  CD1 LEU A 647     -31.951 -60.441 -47.039  1.00  0.69           C  
ATOM   4595  CD2 LEU A 647     -30.398 -59.070 -48.455  1.00  0.70           C  
ATOM   4596  N   ALA A 648     -26.272 -60.308 -46.229  1.00  0.74           N  
ATOM   4597  CA  ALA A 648     -25.320 -60.379 -45.123  1.00  0.76           C  
ATOM   4598  C   ALA A 648     -26.038 -60.328 -43.777  1.00  0.77           C  
ATOM   4599  CB  ALA A 648     -24.303 -59.245 -45.223  1.00  0.72           C  
ATOM   4600  O   ALA A 648     -27.121 -59.749 -43.666  1.00  0.77           O  
ATOM   4601  N   ALA A 649     -25.540 -60.959 -42.720  1.00  0.71           N  
ATOM   4602  CA  ALA A 649     -25.965 -60.803 -41.332  1.00  0.73           C  
ATOM   4603  C   ALA A 649     -25.954 -59.334 -40.917  1.00  0.68           C  
ATOM   4604  CB  ALA A 649     -25.068 -61.621 -40.406  1.00  0.67           C  
ATOM   4605  O   ALA A 649     -24.984 -58.617 -41.176  1.00  0.66           O  
ATOM   4606  N   GLY A 650     -27.154 -58.920 -40.540  1.00  0.69           N  
ATOM   4607  CA  GLY A 650     -27.370 -57.545 -40.118  1.00  0.70           C  
ATOM   4608  C   GLY A 650     -28.351 -56.798 -41.000  1.00  0.65           C  
ATOM   4609  O   GLY A 650     -28.748 -55.674 -40.683  1.00  0.64           O  
ATOM   4610  N   ALA A 651     -28.881 -57.441 -42.019  1.00  0.77           N  
ATOM   4611  CA  ALA A 651     -29.874 -56.808 -42.883  1.00  0.78           C  
ATOM   4612  C   ALA A 651     -31.200 -56.624 -42.151  1.00  0.78           C  
ATOM   4613  CB  ALA A 651     -30.080 -57.634 -44.151  1.00  0.75           C  
ATOM   4614  O   ALA A 651     -31.725 -57.569 -41.558  1.00  0.77           O  
ATOM   4615  N   ILE A 652     -31.719 -55.505 -42.143  1.00  0.78           N  
ATOM   4616  CA  ILE A 652     -32.966 -55.147 -41.477  1.00  0.79           C  
ATOM   4617  C   ILE A 652     -34.024 -54.790 -42.519  1.00  0.78           C  
ATOM   4618  CB  ILE A 652     -32.765 -53.973 -40.492  1.00  0.76           C  
ATOM   4619  O   ILE A 652     -33.734 -54.089 -43.491  1.00  0.76           O  
ATOM   4620  CG1 ILE A 652     -31.684 -54.319 -39.462  1.00  0.70           C  
ATOM   4621  CG2 ILE A 652     -34.085 -53.614 -39.803  1.00  0.70           C  
ATOM   4622  CD1 ILE A 652     -31.318 -53.166 -38.538  1.00  0.68           C  
ATOM   4623  N   ILE A 653     -35.248 -55.276 -42.399  1.00  0.79           N  
ATOM   4624  CA  ILE A 653     -36.439 -54.948 -43.175  1.00  0.79           C  
ATOM   4625  C   ILE A 653     -37.586 -54.590 -42.232  1.00  0.80           C  
ATOM   4626  CB  ILE A 653     -36.851 -56.116 -44.099  1.00  0.77           C  
ATOM   4627  O   ILE A 653     -37.594 -55.001 -41.070  1.00  0.79           O  
ATOM   4628  CG1 ILE A 653     -37.266 -57.335 -43.267  1.00  0.73           C  
ATOM   4629  CG2 ILE A 653     -35.713 -56.471 -45.060  1.00  0.74           C  
ATOM   4630  CD1 ILE A 653     -37.857 -58.473 -44.088  1.00  0.71           C  
ATOM   4631  N   TYR A 654     -38.436 -53.849 -42.657  1.00  0.79           N  
ATOM   4632  CA  TYR A 654     -39.761 -53.788 -42.051  1.00  0.81           C  
ATOM   4633  C   TYR A 654     -40.732 -54.718 -42.769  1.00  0.82           C  
ATOM   4634  CB  TYR A 654     -40.298 -52.354 -42.075  1.00  0.79           C  
ATOM   4635  O   TYR A 654     -41.056 -54.504 -43.939  1.00  0.83           O  
ATOM   4636  CG  TYR A 654     -41.627 -52.192 -41.379  1.00  0.78           C  
ATOM   4637  CD1 TYR A 654     -41.711 -52.176 -39.989  1.00  0.76           C  
ATOM   4638  CD2 TYR A 654     -42.803 -52.055 -42.110  1.00  0.77           C  
ATOM   4639  CE1 TYR A 654     -42.934 -52.029 -39.343  1.00  0.78           C  
ATOM   4640  CE2 TYR A 654     -44.031 -51.907 -41.475  1.00  0.76           C  
ATOM   4641  OH  TYR A 654     -45.300 -51.749 -39.459  1.00  0.74           O  
ATOM   4642  CZ  TYR A 654     -44.087 -51.895 -40.093  1.00  0.77           C  
ATOM   4643  N   ASN A 655     -41.169 -55.823 -42.248  1.00  0.81           N  
ATOM   4644  CA  ASN A 655     -42.151 -56.764 -42.776  1.00  0.84           C  
ATOM   4645  C   ASN A 655     -43.576 -56.252 -42.587  1.00  0.84           C  
ATOM   4646  CB  ASN A 655     -41.987 -58.136 -42.119  1.00  0.81           C  
ATOM   4647  O   ASN A 655     -44.088 -56.229 -41.466  1.00  0.83           O  
ATOM   4648  CG  ASN A 655     -42.897 -59.186 -42.726  1.00  0.79           C  
ATOM   4649  ND2 ASN A 655     -42.372 -60.392 -42.907  1.00  0.83           N  
ATOM   4650  OD1 ASN A 655     -44.061 -58.915 -43.029  1.00  0.82           O  
ATOM   4651  N   THR A 656     -44.362 -55.861 -43.596  1.00  0.82           N  
ATOM   4652  CA  THR A 656     -45.676 -55.229 -43.555  1.00  0.84           C  
ATOM   4653  C   THR A 656     -46.757 -56.249 -43.211  1.00  0.84           C  
ATOM   4654  CB  THR A 656     -46.013 -54.553 -44.898  1.00  0.80           C  
ATOM   4655  O   THR A 656     -47.856 -55.880 -42.793  1.00  0.84           O  
ATOM   4656  CG2 THR A 656     -45.073 -53.385 -45.176  1.00  0.72           C  
ATOM   4657  OG1 THR A 656     -45.889 -55.513 -45.954  1.00  0.75           O  
ATOM   4658  N   THR A 657     -46.507 -57.544 -43.333  1.00  0.86           N  
ATOM   4659  CA  THR A 657     -47.443 -58.602 -42.971  1.00  0.87           C  
ATOM   4660  C   THR A 657     -47.480 -58.798 -41.458  1.00  0.83           C  
ATOM   4661  CB  THR A 657     -47.075 -59.932 -43.654  1.00  0.84           C  
ATOM   4662  O   THR A 657     -48.554 -58.953 -40.872  1.00  0.80           O  
ATOM   4663  CG2 THR A 657     -48.139 -60.995 -43.400  1.00  0.72           C  
ATOM   4664  OG1 THR A 657     -46.956 -59.720 -45.067  1.00  0.78           O  
ATOM   4665  N   THR A 658     -46.332 -58.715 -40.870  1.00  0.87           N  
ATOM   4666  CA  THR A 658     -46.233 -58.995 -39.441  1.00  0.87           C  
ATOM   4667  C   THR A 658     -46.099 -57.700 -38.645  1.00  0.84           C  
ATOM   4668  CB  THR A 658     -45.037 -59.915 -39.134  1.00  0.84           C  
ATOM   4669  O   THR A 658     -46.135 -57.716 -37.413  1.00  0.80           O  
ATOM   4670  CG2 THR A 658     -45.165 -61.246 -39.867  1.00  0.74           C  
ATOM   4671  OG1 THR A 658     -43.826 -59.270 -39.546  1.00  0.77           O  
ATOM   4672  N   ASN A 659     -45.944 -56.459 -39.231  1.00  0.87           N  
ATOM   4673  CA  ASN A 659     -45.725 -55.142 -38.644  1.00  0.86           C  
ATOM   4674  C   ASN A 659     -44.526 -55.140 -37.701  1.00  0.83           C  
ATOM   4675  CB  ASN A 659     -46.980 -54.666 -37.908  1.00  0.82           C  
ATOM   4676  O   ASN A 659     -44.606 -54.615 -36.589  1.00  0.78           O  
ATOM   4677  CG  ASN A 659     -47.056 -53.156 -37.798  1.00  0.74           C  
ATOM   4678  ND2 ASN A 659     -47.813 -52.670 -36.821  1.00  0.73           N  
ATOM   4679  OD1 ASN A 659     -46.439 -52.433 -38.584  1.00  0.70           O  
ATOM   4680  N   LYS A 660     -43.486 -55.798 -38.129  1.00  0.87           N  
ATOM   4681  CA  LYS A 660     -42.295 -55.880 -37.288  1.00  0.87           C  
ATOM   4682  C   LYS A 660     -41.038 -55.533 -38.081  1.00  0.86           C  
ATOM   4683  CB  LYS A 660     -42.162 -57.277 -36.681  1.00  0.86           C  
ATOM   4684  O   LYS A 660     -40.914 -55.900 -39.251  1.00  0.84           O  
ATOM   4685  CG  LYS A 660     -43.276 -57.638 -35.710  1.00  0.83           C  
ATOM   4686  CD  LYS A 660     -42.835 -58.718 -34.730  1.00  0.82           C  
ATOM   4687  CE  LYS A 660     -43.939 -59.057 -33.737  1.00  0.83           C  
ATOM   4688  NZ  LYS A 660     -43.474 -60.029 -32.702  1.00  0.78           N  
ATOM   4689  N   LEU A 661     -40.055 -54.842 -37.466  1.00  0.82           N  
ATOM   4690  CA  LEU A 661     -38.674 -54.889 -37.935  1.00  0.84           C  
ATOM   4691  C   LEU A 661     -38.106 -56.299 -37.810  1.00  0.84           C  
ATOM   4692  CB  LEU A 661     -37.807 -53.904 -37.148  1.00  0.80           C  
ATOM   4693  O   LEU A 661     -38.294 -56.960 -36.786  1.00  0.83           O  
ATOM   4694  CG  LEU A 661     -37.497 -52.574 -37.836  1.00  0.73           C  
ATOM   4695  CD1 LEU A 661     -37.811 -51.409 -36.904  1.00  0.67           C  
ATOM   4696  CD2 LEU A 661     -36.039 -52.529 -38.284  1.00  0.67           C  
ATOM   4697  N   GLN A 662     -37.528 -56.737 -38.792  1.00  0.87           N  
ATOM   4698  CA  GLN A 662     -36.840 -58.023 -38.823  1.00  0.87           C  
ATOM   4699  C   GLN A 662     -35.394 -57.862 -39.286  1.00  0.86           C  
ATOM   4700  CB  GLN A 662     -37.576 -59.005 -39.735  1.00  0.85           C  
ATOM   4701  O   GLN A 662     -35.107 -57.055 -40.172  1.00  0.84           O  
ATOM   4702  CG  GLN A 662     -39.004 -59.301 -39.295  1.00  0.82           C  
ATOM   4703  CD  GLN A 662     -39.670 -60.369 -40.142  1.00  0.83           C  
ATOM   4704  NE2 GLN A 662     -40.264 -61.360 -39.487  1.00  0.86           N  
ATOM   4705  OE1 GLN A 662     -39.650 -60.304 -41.375  1.00  0.84           O  
ATOM   4706  N   VAL A 663     -34.524 -58.583 -38.596  1.00  0.84           N  
ATOM   4707  CA  VAL A 663     -33.107 -58.635 -38.942  1.00  0.85           C  
ATOM   4708  C   VAL A 663     -32.753 -60.027 -39.460  1.00  0.86           C  
ATOM   4709  CB  VAL A 663     -32.214 -58.272 -37.735  1.00  0.82           C  
ATOM   4710  O   VAL A 663     -33.229 -61.034 -38.930  1.00  0.86           O  
ATOM   4711  CG1 VAL A 663     -32.395 -59.285 -36.605  1.00  0.71           C  
ATOM   4712  CG2 VAL A 663     -30.749 -58.196 -38.159  1.00  0.72           C  
ATOM   4713  N   TYR A 664     -32.056 -59.968 -40.349  1.00  0.82           N  
ATOM   4714  CA  TYR A 664     -31.519 -61.234 -40.835  1.00  0.85           C  
ATOM   4715  C   TYR A 664     -30.270 -61.630 -40.057  1.00  0.84           C  
ATOM   4716  CB  TYR A 664     -31.197 -61.143 -42.330  1.00  0.81           C  
ATOM   4717  O   TYR A 664     -29.291 -60.881 -40.018  1.00  0.83           O  
ATOM   4718  CG  TYR A 664     -30.820 -62.466 -42.951  1.00  0.79           C  
ATOM   4719  CD1 TYR A 664     -31.740 -63.509 -43.027  1.00  0.76           C  
ATOM   4720  CD2 TYR A 664     -29.544 -62.677 -43.462  1.00  0.78           C  
ATOM   4721  CE1 TYR A 664     -31.398 -64.731 -43.596  1.00  0.81           C  
ATOM   4722  CE2 TYR A 664     -29.190 -63.894 -44.034  1.00  0.78           C  
ATOM   4723  OH  TYR A 664     -29.777 -66.121 -44.662  1.00  0.71           O  
ATOM   4724  CZ  TYR A 664     -30.122 -64.914 -44.097  1.00  0.81           C  
ATOM   4725  N   ASN A 665     -30.116 -62.776 -39.138  1.00  0.80           N  
ATOM   4726  CA  ASN A 665     -28.981 -63.141 -38.296  1.00  0.82           C  
ATOM   4727  C   ASN A 665     -27.942 -63.943 -39.074  1.00  0.80           C  
ATOM   4728  CB  ASN A 665     -29.452 -63.928 -37.072  1.00  0.76           C  
ATOM   4729  O   ASN A 665     -27.021 -64.511 -38.484  1.00  0.78           O  
ATOM   4730  CG  ASN A 665     -29.943 -65.318 -37.424  1.00  0.71           C  
ATOM   4731  ND2 ASN A 665     -30.389 -66.062 -36.419  1.00  0.77           N  
ATOM   4732  OD1 ASN A 665     -29.920 -65.721 -38.590  1.00  0.73           O  
ATOM   4733  N   GLY A 666     -28.058 -64.108 -40.366  1.00  0.79           N  
ATOM   4734  CA  GLY A 666     -27.163 -64.970 -41.122  1.00  0.81           C  
ATOM   4735  C   GLY A 666     -27.802 -66.285 -41.528  1.00  0.79           C  
ATOM   4736  O   GLY A 666     -27.383 -66.910 -42.505  1.00  0.80           O  
ATOM   4737  N   SER A 667     -28.814 -66.798 -40.787  1.00  0.79           N  
ATOM   4738  CA  SER A 667     -29.454 -68.080 -41.067  1.00  0.82           C  
ATOM   4739  C   SER A 667     -30.962 -67.921 -41.228  1.00  0.78           C  
ATOM   4740  CB  SER A 667     -29.154 -69.084 -39.954  1.00  0.75           C  
ATOM   4741  O   SER A 667     -31.585 -68.630 -42.021  1.00  0.78           O  
ATOM   4742  OG  SER A 667     -28.976 -68.422 -38.714  1.00  0.69           O  
ATOM   4743  N   SER A 668     -31.488 -66.997 -40.400  1.00  0.86           N  
ATOM   4744  CA  SER A 668     -32.935 -66.816 -40.369  1.00  0.87           C  
ATOM   4745  C   SER A 668     -33.305 -65.378 -40.021  1.00  0.86           C  
ATOM   4746  CB  SER A 668     -33.575 -67.773 -39.362  1.00  0.84           C  
ATOM   4747  O   SER A 668     -32.482 -64.632 -39.486  1.00  0.84           O  
ATOM   4748  OG  SER A 668     -33.124 -67.496 -38.048  1.00  0.82           O  
ATOM   4749  N   TRP A 669     -34.404 -64.836 -40.448  1.00  0.84           N  
ATOM   4750  CA  TRP A 669     -34.992 -63.558 -40.061  1.00  0.88           C  
ATOM   4751  C   TRP A 669     -35.505 -63.607 -38.626  1.00  0.82           C  
ATOM   4752  CB  TRP A 669     -36.132 -63.181 -41.011  1.00  0.83           C  
ATOM   4753  O   TRP A 669     -36.250 -64.518 -38.257  1.00  0.76           O  
ATOM   4754  CG  TRP A 669     -35.676 -62.793 -42.386  1.00  0.77           C  
ATOM   4755  CD1 TRP A 669     -35.647 -63.586 -43.499  1.00  0.71           C  
ATOM   4756  CD2 TRP A 669     -35.178 -61.514 -42.791  1.00  0.75           C  
ATOM   4757  CE2 TRP A 669     -34.867 -61.603 -44.165  1.00  0.82           C  
ATOM   4758  CE3 TRP A 669     -34.966 -60.300 -42.124  1.00  0.75           C  
ATOM   4759  NE1 TRP A 669     -35.162 -62.876 -44.573  1.00  0.76           N  
ATOM   4760  CH2 TRP A 669     -34.155 -59.346 -44.210  1.00  0.75           C  
ATOM   4761  CZ2 TRP A 669     -34.353 -60.522 -44.886  1.00  0.75           C  
ATOM   4762  CZ3 TRP A 669     -34.455 -59.226 -42.843  1.00  0.75           C  
ATOM   4763  N   GLN A 670     -35.062 -62.680 -37.818  1.00  0.89           N  
ATOM   4764  CA  GLN A 670     -35.484 -62.494 -36.434  1.00  0.90           C  
ATOM   4765  C   GLN A 670     -36.252 -61.186 -36.264  1.00  0.88           C  
ATOM   4766  CB  GLN A 670     -34.276 -62.519 -35.496  1.00  0.87           C  
ATOM   4767  O   GLN A 670     -35.913 -60.176 -36.884  1.00  0.86           O  
ATOM   4768  CG  GLN A 670     -33.470 -63.809 -35.565  1.00  0.80           C  
ATOM   4769  CD  GLN A 670     -34.233 -65.006 -35.029  1.00  0.80           C  
ATOM   4770  NE2 GLN A 670     -33.987 -66.175 -35.611  1.00  0.83           N  
ATOM   4771  OE1 GLN A 670     -35.035 -64.882 -34.098  1.00  0.82           O  
ATOM   4772  N   ASN A 671     -37.221 -61.023 -35.452  1.00  0.87           N  
ATOM   4773  CA  ASN A 671     -37.921 -59.805 -35.060  1.00  0.87           C  
ATOM   4774  C   ASN A 671     -37.080 -58.955 -34.111  1.00  0.85           C  
ATOM   4775  CB  ASN A 671     -39.268 -60.142 -34.418  1.00  0.84           C  
ATOM   4776  O   ASN A 671     -36.521 -59.470 -33.141  1.00  0.81           O  
ATOM   4777  CG  ASN A 671     -40.228 -60.802 -35.388  1.00  0.77           C  
ATOM   4778  ND2 ASN A 671     -41.164 -61.582 -34.859  1.00  0.78           N  
ATOM   4779  OD1 ASN A 671     -40.130 -60.614 -36.603  1.00  0.76           O  
ATOM   4780  N   LEU A 672     -36.980 -57.607 -34.445  1.00  0.83           N  
ATOM   4781  CA  LEU A 672     -36.269 -56.700 -33.550  1.00  0.81           C  
ATOM   4782  C   LEU A 672     -37.228 -56.053 -32.557  1.00  0.75           C  
ATOM   4783  CB  LEU A 672     -35.540 -55.619 -34.352  1.00  0.77           C  
ATOM   4784  O   LEU A 672     -36.806 -55.578 -31.500  1.00  0.68           O  
ATOM   4785  CG  LEU A 672     -34.127 -55.962 -34.826  1.00  0.72           C  
ATOM   4786  CD1 LEU A 672     -33.773 -55.153 -36.070  1.00  0.67           C  
ATOM   4787  CD2 LEU A 672     -33.114 -55.712 -33.714  1.00  0.68           C  
ATOM   4788  N   HIS A 673     -38.565 -56.478 -32.538  1.00  0.67           N  
ATOM   4789  CA  HIS A 673     -39.573 -56.269 -31.505  1.00  0.68           C  
ATOM   4790  C   HIS A 673     -40.918 -56.855 -31.921  1.00  0.65           C  
ATOM   4791  CB  HIS A 673     -39.723 -54.778 -31.197  1.00  0.61           C  
ATOM   4792  O   HIS A 673     -41.252 -56.874 -33.107  1.00  0.62           O  
ATOM   4793  CG  HIS A 673     -40.426 -54.500 -29.906  1.00  0.59           C  
ATOM   4794  CD2 HIS A 673     -40.102 -53.685 -28.875  1.00  0.56           C  
ATOM   4795  ND1 HIS A 673     -41.617 -55.102 -29.563  1.00  0.56           N  
ATOM   4796  CE1 HIS A 673     -41.997 -54.667 -28.373  1.00  0.49           C  
ATOM   4797  NE2 HIS A 673     -41.095 -53.806 -27.934  1.00  0.47           N  
TER    4798      HIS A 673
END
