# Supplementary material for: DepoScope: Accurate phage depolymerase annotation and domain delineation using large language models
Source: PLoS Comput Biol. 2024 Aug 5;20(8):e1011831. doi: 10.1371/journal.pcbi.1011831 (PMC11326577; doi:10.1371/journal.pcbi.1011831)
Supplement: S1 Data — (ZIP) [file pcbi.1011831.s003.zip › FN_FP_deposcope_032024/False_positives/NC_006883.2__YP_214524.pdb]

PARENT N/A
ATOM      1  N   MET A   1       0.112 -53.749  -9.676  1.00  0.62           N  
ATOM      2  CA  MET A   1       0.377 -52.960 -10.875  1.00  0.69           C  
ATOM      3  C   MET A   1      -0.176 -51.546 -10.729  1.00  0.64           C  
ATOM      4  CB  MET A   1      -0.227 -53.633 -12.108  1.00  0.56           C  
ATOM      5  O   MET A   1      -1.367 -51.365 -10.467  1.00  0.55           O  
ATOM      6  CG  MET A   1       0.547 -54.853 -12.582  1.00  0.51           C  
ATOM      7  SD  MET A   1      -0.141 -55.565 -14.127  1.00  0.65           S  
ATOM      8  CE  MET A   1      -0.397 -57.283 -13.601  1.00  0.55           C  
ATOM      9  N   ALA A   2       0.770 -50.336 -10.591  1.00  0.67           N  
ATOM     10  CA  ALA A   2       0.222 -48.987 -10.708  1.00  0.70           C  
ATOM     11  C   ALA A   2      -0.543 -48.818 -12.018  1.00  0.65           C  
ATOM     12  CB  ALA A   2       1.338 -47.949 -10.610  1.00  0.62           C  
ATOM     13  O   ALA A   2      -0.002 -49.068 -13.097  1.00  0.61           O  
ATOM     14  N   THR A   3      -2.009 -48.859 -12.146  1.00  0.67           N  
ATOM     15  CA  THR A   3      -2.677 -48.426 -13.369  1.00  0.70           C  
ATOM     16  C   THR A   3      -2.063 -47.131 -13.892  1.00  0.67           C  
ATOM     17  CB  THR A   3      -4.187 -48.226 -13.140  1.00  0.64           C  
ATOM     18  O   THR A   3      -1.989 -46.136 -13.167  1.00  0.64           O  
ATOM     19  CG2 THR A   3      -4.957 -48.301 -14.455  1.00  0.57           C  
ATOM     20  OG1 THR A   3      -4.670 -49.246 -12.258  1.00  0.62           O  
ATOM     21  N   PRO A   4      -1.250 -47.161 -15.053  1.00  0.72           N  
ATOM     22  CA  PRO A   4      -0.793 -45.861 -15.550  1.00  0.73           C  
ATOM     23  C   PRO A   4      -1.903 -44.812 -15.565  1.00  0.72           C  
ATOM     24  CB  PRO A   4      -0.319 -46.173 -16.971  1.00  0.69           C  
ATOM     25  O   PRO A   4      -2.985 -45.060 -16.102  1.00  0.69           O  
ATOM     26  CG  PRO A   4      -1.112 -47.371 -17.384  1.00  0.66           C  
ATOM     27  CD  PRO A   4      -1.440 -48.172 -16.157  1.00  0.66           C  
ATOM     28  N   PHE A   5      -1.712 -43.624 -14.849  1.00  0.73           N  
ATOM     29  CA  PHE A   5      -2.569 -42.464 -15.062  1.00  0.75           C  
ATOM     30  C   PHE A   5      -2.601 -42.078 -16.536  1.00  0.73           C  
ATOM     31  CB  PHE A   5      -2.091 -41.278 -14.219  1.00  0.70           C  
ATOM     32  O   PHE A   5      -1.569 -41.731 -17.115  1.00  0.69           O  
ATOM     33  CG  PHE A   5      -3.076 -40.141 -14.156  1.00  0.66           C  
ATOM     34  CD1 PHE A   5      -4.141 -40.175 -13.264  1.00  0.64           C  
ATOM     35  CD2 PHE A   5      -2.936 -39.039 -14.990  1.00  0.66           C  
ATOM     36  CE1 PHE A   5      -5.054 -39.125 -13.204  1.00  0.65           C  
ATOM     37  CE2 PHE A   5      -3.845 -37.986 -14.935  1.00  0.61           C  
ATOM     38  CZ  PHE A   5      -4.903 -38.031 -14.042  1.00  0.67           C  
ATOM     39  N   ARG A   6      -3.537 -42.523 -17.357  1.00  0.74           N  
ATOM     40  CA  ARG A   6      -3.724 -42.000 -18.707  1.00  0.74           C  
ATOM     41  C   ARG A   6      -4.620 -40.766 -18.697  1.00  0.74           C  
ATOM     42  CB  ARG A   6      -4.320 -43.073 -19.621  1.00  0.70           C  
ATOM     43  O   ARG A   6      -5.767 -40.829 -18.251  1.00  0.71           O  
ATOM     44  CG  ARG A   6      -3.362 -44.208 -19.945  1.00  0.67           C  
ATOM     45  CD  ARG A   6      -3.943 -45.158 -20.984  1.00  0.66           C  
ATOM     46  NE  ARG A   6      -3.035 -46.265 -21.269  1.00  0.57           N  
ATOM     47  NH1 ARG A   6      -4.251 -47.072 -23.060  1.00  0.47           N  
ATOM     48  NH2 ARG A   6      -2.314 -48.118 -22.419  1.00  0.44           N  
ATOM     49  CZ  ARG A   6      -3.202 -47.149 -22.249  1.00  0.63           C  
ATOM     50  N   ILE A   7      -4.037 -39.601 -19.197  1.00  0.83           N  
ATOM     51  CA  ILE A   7      -4.849 -38.429 -19.506  1.00  0.86           C  
ATOM     52  C   ILE A   7      -5.544 -38.624 -20.852  1.00  0.85           C  
ATOM     53  CB  ILE A   7      -3.998 -37.140 -19.524  1.00  0.81           C  
ATOM     54  O   ILE A   7      -4.890 -38.895 -21.862  1.00  0.82           O  
ATOM     55  CG1 ILE A   7      -3.275 -36.959 -18.184  1.00  0.71           C  
ATOM     56  CG2 ILE A   7      -4.868 -35.922 -19.847  1.00  0.70           C  
ATOM     57  CD1 ILE A   7      -2.375 -35.732 -18.127  1.00  0.69           C  
ATOM     58  N   LYS A   8      -6.830 -38.757 -20.945  1.00  0.86           N  
ATOM     59  CA  LYS A   8      -7.545 -38.729 -22.218  1.00  0.88           C  
ATOM     60  C   LYS A   8      -7.229 -37.456 -22.998  1.00  0.88           C  
ATOM     61  CB  LYS A   8      -9.053 -38.845 -21.990  1.00  0.85           C  
ATOM     62  O   LYS A   8      -7.113 -36.377 -22.413  1.00  0.87           O  
ATOM     63  CG  LYS A   8      -9.512 -40.235 -21.577  1.00  0.79           C  
ATOM     64  CD  LYS A   8     -11.031 -40.327 -21.516  1.00  0.78           C  
ATOM     65  CE  LYS A   8     -11.491 -41.705 -21.060  1.00  0.79           C  
ATOM     66  NZ  LYS A   8     -12.967 -41.752 -20.841  1.00  0.72           N  
ATOM     67  N   ARG A   9      -6.945 -37.583 -24.295  1.00  0.82           N  
ATOM     68  CA  ARG A   9      -6.582 -36.469 -25.165  1.00  0.86           C  
ATOM     69  C   ARG A   9      -7.610 -36.285 -26.276  1.00  0.84           C  
ATOM     70  CB  ARG A   9      -5.193 -36.687 -25.767  1.00  0.80           C  
ATOM     71  O   ARG A   9      -8.063 -37.261 -26.878  1.00  0.83           O  
ATOM     72  CG  ARG A   9      -4.081 -36.781 -24.734  1.00  0.73           C  
ATOM     73  CD  ARG A   9      -2.724 -37.013 -25.385  1.00  0.73           C  
ATOM     74  NE  ARG A   9      -1.680 -37.233 -24.389  1.00  0.74           N  
ATOM     75  NH1 ARG A   9       0.001 -37.598 -25.931  1.00  0.55           N  
ATOM     76  NH2 ARG A   9       0.459 -37.689 -23.687  1.00  0.50           N  
ATOM     77  CZ  ARG A   9      -0.409 -37.506 -24.671  1.00  0.74           C  
ATOM     78  N   SER A  10      -8.000 -35.124 -26.477  1.00  0.84           N  
ATOM     79  CA  SER A  10      -8.701 -34.690 -27.681  1.00  0.87           C  
ATOM     80  C   SER A  10      -7.887 -33.658 -28.453  1.00  0.86           C  
ATOM     81  CB  SER A  10     -10.070 -34.108 -27.324  1.00  0.82           C  
ATOM     82  O   SER A  10      -7.250 -32.788 -27.856  1.00  0.84           O  
ATOM     83  OG  SER A  10     -10.773 -33.723 -28.493  1.00  0.73           O  
ATOM     84  N   ALA A  11      -7.870 -33.636 -29.823  1.00  0.79           N  
ATOM     85  CA  ALA A  11      -7.282 -32.655 -30.731  1.00  0.83           C  
ATOM     86  C   ALA A  11      -8.363 -31.837 -31.431  1.00  0.78           C  
ATOM     87  CB  ALA A  11      -6.394 -33.349 -31.762  1.00  0.75           C  
ATOM     88  O   ALA A  11      -8.108 -31.212 -32.463  1.00  0.75           O  
ATOM     89  N   VAL A  12      -9.560 -31.837 -31.037  1.00  0.87           N  
ATOM     90  CA  VAL A  12     -10.642 -31.128 -31.712  1.00  0.88           C  
ATOM     91  C   VAL A  12     -10.864 -29.770 -31.048  1.00  0.86           C  
ATOM     92  CB  VAL A  12     -11.952 -31.947 -31.700  1.00  0.86           C  
ATOM     93  O   VAL A  12     -11.132 -29.697 -29.846  1.00  0.84           O  
ATOM     94  CG1 VAL A  12     -13.048 -31.225 -32.482  1.00  0.85           C  
ATOM     95  CG2 VAL A  12     -11.712 -33.343 -32.274  1.00  0.85           C  
ATOM     96  N   PRO A  13     -10.741 -28.450 -31.803  1.00  0.77           N  
ATOM     97  CA  PRO A  13     -11.002 -27.133 -31.218  1.00  0.83           C  
ATOM     98  C   PRO A  13     -12.361 -27.052 -30.526  1.00  0.79           C  
ATOM     99  CB  PRO A  13     -10.947 -26.193 -32.425  1.00  0.77           C  
ATOM    100  O   PRO A  13     -13.367 -27.501 -31.081  1.00  0.76           O  
ATOM    101  CG  PRO A  13     -10.293 -26.995 -33.504  1.00  0.74           C  
ATOM    102  CD  PRO A  13     -10.467 -28.453 -33.186  1.00  0.74           C  
ATOM    103  N   GLY A  14     -12.411 -26.599 -29.350  1.00  0.79           N  
ATOM    104  CA  GLY A  14     -13.627 -26.325 -28.601  1.00  0.82           C  
ATOM    105  C   GLY A  14     -14.267 -27.573 -28.024  1.00  0.81           C  
ATOM    106  O   GLY A  14     -15.364 -27.513 -27.464  1.00  0.79           O  
ATOM    107  N   LYS A  15     -13.724 -28.719 -28.196  1.00  0.83           N  
ATOM    108  CA  LYS A  15     -14.364 -29.934 -27.701  1.00  0.85           C  
ATOM    109  C   LYS A  15     -13.740 -30.386 -26.383  1.00  0.83           C  
ATOM    110  CB  LYS A  15     -14.265 -31.054 -28.738  1.00  0.81           C  
ATOM    111  O   LYS A  15     -12.675 -31.007 -26.375  1.00  0.80           O  
ATOM    112  CG  LYS A  15     -15.135 -32.263 -28.428  1.00  0.81           C  
ATOM    113  CD  LYS A  15     -15.014 -33.330 -29.509  1.00  0.80           C  
ATOM    114  CE  LYS A  15     -15.874 -34.547 -29.193  1.00  0.86           C  
ATOM    115  NZ  LYS A  15     -15.730 -35.611 -30.230  1.00  0.83           N  
ATOM    116  N   GLY A  16     -14.413 -30.170 -25.244  1.00  0.81           N  
ATOM    117  CA  GLY A  16     -14.155 -30.807 -23.963  1.00  0.85           C  
ATOM    118  C   GLY A  16     -14.666 -32.234 -23.893  1.00  0.85           C  
ATOM    119  O   GLY A  16     -15.471 -32.652 -24.727  1.00  0.84           O  
ATOM    120  N   PRO A  17     -14.139 -33.033 -23.044  1.00  0.86           N  
ATOM    121  CA  PRO A  17     -14.730 -34.352 -22.807  1.00  0.89           C  
ATOM    122  C   PRO A  17     -16.176 -34.272 -22.324  1.00  0.88           C  
ATOM    123  CB  PRO A  17     -13.826 -34.955 -21.729  1.00  0.85           C  
ATOM    124  O   PRO A  17     -16.573 -33.276 -21.713  1.00  0.86           O  
ATOM    125  CG  PRO A  17     -13.307 -33.781 -20.965  1.00  0.81           C  
ATOM    126  CD  PRO A  17     -13.167 -32.621 -21.909  1.00  0.81           C  
ATOM    127  N   SER A  18     -17.092 -35.366 -22.586  1.00  0.88           N  
ATOM    128  CA  SER A  18     -18.402 -35.560 -21.975  1.00  0.90           C  
ATOM    129  C   SER A  18     -18.280 -36.211 -20.601  1.00  0.91           C  
ATOM    130  CB  SER A  18     -19.294 -36.414 -22.876  1.00  0.87           C  
ATOM    131  O   SER A  18     -17.246 -36.797 -20.276  1.00  0.90           O  
ATOM    132  OG  SER A  18     -18.886 -37.771 -22.847  1.00  0.82           O  
ATOM    133  N   VAL A  19     -19.330 -36.096 -19.674  1.00  0.80           N  
ATOM    134  CA  VAL A  19     -19.404 -36.726 -18.361  1.00  0.86           C  
ATOM    135  C   VAL A  19     -19.164 -38.228 -18.494  1.00  0.84           C  
ATOM    136  CB  VAL A  19     -20.766 -36.463 -17.680  1.00  0.79           C  
ATOM    137  O   VAL A  19     -18.565 -38.848 -17.612  1.00  0.82           O  
ATOM    138  CG1 VAL A  19     -20.856 -37.203 -16.347  1.00  0.69           C  
ATOM    139  CG2 VAL A  19     -20.979 -34.964 -17.478  1.00  0.68           C  
ATOM    140  N   SER A  20     -19.539 -38.872 -19.729  1.00  0.88           N  
ATOM    141  CA  SER A  20     -19.431 -40.307 -19.973  1.00  0.88           C  
ATOM    142  C   SER A  20     -18.012 -40.694 -20.374  1.00  0.86           C  
ATOM    143  CB  SER A  20     -20.413 -40.741 -21.062  1.00  0.86           C  
ATOM    144  O   SER A  20     -17.645 -41.870 -20.321  1.00  0.84           O  
ATOM    145  OG  SER A  20     -20.256 -39.948 -22.226  1.00  0.83           O  
ATOM    146  N   ASP A  21     -17.203 -39.720 -20.785  1.00  0.86           N  
ATOM    147  CA  ASP A  21     -15.842 -39.955 -21.259  1.00  0.88           C  
ATOM    148  C   ASP A  21     -14.866 -40.070 -20.090  1.00  0.84           C  
ATOM    149  CB  ASP A  21     -15.402 -38.836 -22.204  1.00  0.83           C  
ATOM    150  O   ASP A  21     -13.765 -40.603 -20.244  1.00  0.80           O  
ATOM    151  CG  ASP A  21     -16.240 -38.764 -23.469  1.00  0.76           C  
ATOM    152  OD1 ASP A  21     -16.573 -39.824 -24.041  1.00  0.75           O  
ATOM    153  OD2 ASP A  21     -16.568 -37.636 -23.898  1.00  0.82           O  
ATOM    154  N   LEU A  22     -15.234 -39.486 -18.844  1.00  0.86           N  
ATOM    155  CA  LEU A  22     -14.330 -39.343 -17.708  1.00  0.88           C  
ATOM    156  C   LEU A  22     -14.859 -40.098 -16.494  1.00  0.85           C  
ATOM    157  CB  LEU A  22     -14.137 -37.864 -17.360  1.00  0.85           C  
ATOM    158  O   LEU A  22     -16.068 -40.127 -16.253  1.00  0.83           O  
ATOM    159  CG  LEU A  22     -13.502 -36.990 -18.443  1.00  0.81           C  
ATOM    160  CD1 LEU A  22     -13.429 -35.540 -17.978  1.00  0.77           C  
ATOM    161  CD2 LEU A  22     -12.116 -37.511 -18.806  1.00  0.79           C  
ATOM    162  N   GLN A  23     -14.001 -40.797 -15.731  1.00  0.84           N  
ATOM    163  CA  GLN A  23     -14.301 -41.236 -14.372  1.00  0.86           C  
ATOM    164  C   GLN A  23     -14.045 -40.119 -13.364  1.00  0.85           C  
ATOM    165  CB  GLN A  23     -13.471 -42.469 -14.011  1.00  0.82           C  
ATOM    166  O   GLN A  23     -13.294 -39.183 -13.644  1.00  0.84           O  
ATOM    167  CG  GLN A  23     -13.745 -43.676 -14.898  1.00  0.76           C  
ATOM    168  CD  GLN A  23     -13.023 -44.925 -14.429  1.00  0.76           C  
ATOM    169  NE2 GLN A  23     -13.407 -46.073 -14.977  1.00  0.76           N  
ATOM    170  OE1 GLN A  23     -12.127 -44.859 -13.581  1.00  0.80           O  
ATOM    171  N   LEU A  24     -14.760 -40.099 -12.187  1.00  0.82           N  
ATOM    172  CA  LEU A  24     -14.535 -39.092 -11.155  1.00  0.85           C  
ATOM    173  C   LEU A  24     -13.045 -38.924 -10.876  1.00  0.81           C  
ATOM    174  CB  LEU A  24     -15.268 -39.473  -9.866  1.00  0.79           C  
ATOM    175  O   LEU A  24     -12.363 -39.887 -10.521  1.00  0.78           O  
ATOM    176  CG  LEU A  24     -15.441 -38.360  -8.831  1.00  0.72           C  
ATOM    177  CD1 LEU A  24     -16.667 -37.515  -9.162  1.00  0.68           C  
ATOM    178  CD2 LEU A  24     -15.553 -38.947  -7.428  1.00  0.70           C  
ATOM    179  N   GLY A  25     -12.413 -37.752 -11.111  1.00  0.83           N  
ATOM    180  CA  GLY A  25     -11.017 -37.394 -10.917  1.00  0.85           C  
ATOM    181  C   GLY A  25     -10.154 -37.676 -12.132  1.00  0.82           C  
ATOM    182  O   GLY A  25      -8.973 -37.323 -12.157  1.00  0.80           O  
ATOM    183  N   GLU A  26     -10.729 -38.344 -13.114  1.00  0.88           N  
ATOM    184  CA  GLU A  26      -9.969 -38.541 -14.344  1.00  0.88           C  
ATOM    185  C   GLU A  26      -9.731 -37.216 -15.064  1.00  0.88           C  
ATOM    186  CB  GLU A  26     -10.691 -39.521 -15.272  1.00  0.87           C  
ATOM    187  O   GLU A  26     -10.628 -36.373 -15.135  1.00  0.87           O  
ATOM    188  CG  GLU A  26      -9.829 -40.033 -16.417  1.00  0.83           C  
ATOM    189  CD  GLU A  26     -10.476 -41.168 -17.195  1.00  0.81           C  
ATOM    190  OE1 GLU A  26     -11.676 -41.449 -16.973  1.00  0.82           O  
ATOM    191  OE2 GLU A  26      -9.778 -41.782 -18.032  1.00  0.82           O  
ATOM    192  N   LEU A  27      -8.460 -36.817 -15.578  1.00  0.87           N  
ATOM    193  CA  LEU A  27      -8.076 -35.641 -16.352  1.00  0.90           C  
ATOM    194  C   LEU A  27      -8.216 -35.906 -17.847  1.00  0.88           C  
ATOM    195  CB  LEU A  27      -6.638 -35.231 -16.026  1.00  0.86           C  
ATOM    196  O   LEU A  27      -7.853 -36.981 -18.328  1.00  0.87           O  
ATOM    197  CG  LEU A  27      -6.360 -34.823 -14.579  1.00  0.80           C  
ATOM    198  CD1 LEU A  27      -4.879 -34.512 -14.390  1.00  0.75           C  
ATOM    199  CD2 LEU A  27      -7.217 -33.624 -14.187  1.00  0.77           C  
ATOM    200  N   ALA A  28      -8.766 -35.074 -18.536  1.00  0.89           N  
ATOM    201  CA  ALA A  28      -8.742 -35.012 -19.995  1.00  0.91           C  
ATOM    202  C   ALA A  28      -8.038 -33.747 -20.479  1.00  0.89           C  
ATOM    203  CB  ALA A  28     -10.161 -35.075 -20.554  1.00  0.88           C  
ATOM    204  O   ALA A  28      -8.244 -32.665 -19.925  1.00  0.87           O  
ATOM    205  N   LEU A  29      -7.157 -33.810 -21.502  1.00  0.85           N  
ATOM    206  CA  LEU A  29      -6.487 -32.708 -22.183  1.00  0.89           C  
ATOM    207  C   LEU A  29      -7.039 -32.523 -23.592  1.00  0.86           C  
ATOM    208  CB  LEU A  29      -4.977 -32.954 -22.242  1.00  0.85           C  
ATOM    209  O   LEU A  29      -6.957 -33.433 -24.420  1.00  0.85           O  
ATOM    210  CG  LEU A  29      -4.146 -31.897 -22.972  1.00  0.78           C  
ATOM    211  CD1 LEU A  29      -4.209 -30.567 -22.229  1.00  0.74           C  
ATOM    212  CD2 LEU A  29      -2.702 -32.363 -23.125  1.00  0.76           C  
ATOM    213  N   ASN A  30      -7.674 -31.327 -23.760  1.00  0.84           N  
ATOM    214  CA  ASN A  30      -7.725 -30.865 -25.144  1.00  0.89           C  
ATOM    215  C   ASN A  30      -6.372 -30.331 -25.606  1.00  0.86           C  
ATOM    216  CB  ASN A  30      -8.805 -29.795 -25.313  1.00  0.83           C  
ATOM    217  O   ASN A  30      -5.930 -29.273 -25.155  1.00  0.84           O  
ATOM    218  CG  ASN A  30      -9.005 -29.391 -26.760  1.00  0.76           C  
ATOM    219  ND2 ASN A  30     -10.197 -28.902 -27.080  1.00  0.80           N  
ATOM    220  OD1 ASN A  30      -8.095 -29.518 -27.584  1.00  0.77           O  
ATOM    221  N   THR A  31      -5.583 -30.924 -26.488  1.00  0.82           N  
ATOM    222  CA  THR A  31      -4.260 -30.518 -26.952  1.00  0.85           C  
ATOM    223  C   THR A  31      -4.365 -29.356 -27.935  1.00  0.81           C  
ATOM    224  CB  THR A  31      -3.517 -31.692 -27.617  1.00  0.81           C  
ATOM    225  O   THR A  31      -3.365 -28.703 -28.242  1.00  0.79           O  
ATOM    226  CG2 THR A  31      -3.191 -32.782 -26.601  1.00  0.72           C  
ATOM    227  OG1 THR A  31      -4.341 -32.247 -28.650  1.00  0.77           O  
ATOM    228  N   TYR A  32      -5.470 -29.197 -28.583  1.00  0.85           N  
ATOM    229  CA  TYR A  32      -5.631 -28.066 -29.490  1.00  0.86           C  
ATOM    230  C   TYR A  32      -5.773 -26.761 -28.715  1.00  0.78           C  
ATOM    231  CB  TYR A  32      -6.850 -28.272 -30.394  1.00  0.83           C  
ATOM    232  O   TYR A  32      -5.007 -25.819 -28.928  1.00  0.72           O  
ATOM    233  CG  TYR A  32      -6.971 -27.243 -31.492  1.00  0.80           C  
ATOM    234  CD1 TYR A  32      -7.654 -26.047 -31.281  1.00  0.76           C  
ATOM    235  CD2 TYR A  32      -6.405 -27.465 -32.743  1.00  0.77           C  
ATOM    236  CE1 TYR A  32      -7.770 -25.097 -32.291  1.00  0.82           C  
ATOM    237  CE2 TYR A  32      -6.515 -26.523 -33.760  1.00  0.81           C  
ATOM    238  OH  TYR A  32      -7.309 -24.407 -34.528  1.00  0.68           O  
ATOM    239  CZ  TYR A  32      -7.198 -25.343 -33.525  1.00  0.82           C  
ATOM    240  N   ASP A  33      -6.710 -26.773 -27.740  1.00  0.83           N  
ATOM    241  CA  ASP A  33      -7.021 -25.554 -26.999  1.00  0.83           C  
ATOM    242  C   ASP A  33      -6.095 -25.392 -25.795  1.00  0.79           C  
ATOM    243  CB  ASP A  33      -8.481 -25.562 -26.542  1.00  0.80           C  
ATOM    244  O   ASP A  33      -6.147 -24.377 -25.098  1.00  0.74           O  
ATOM    245  CG  ASP A  33      -9.460 -25.738 -27.689  1.00  0.75           C  
ATOM    246  OD1 ASP A  33      -9.263 -25.124 -28.760  1.00  0.72           O  
ATOM    247  OD2 ASP A  33     -10.440 -26.497 -27.520  1.00  0.80           O  
ATOM    248  N   ALA A  34      -5.232 -26.453 -25.484  1.00  0.81           N  
ATOM    249  CA  ALA A  34      -4.374 -26.580 -24.309  1.00  0.82           C  
ATOM    250  C   ALA A  34      -5.194 -26.527 -23.023  1.00  0.78           C  
ATOM    251  CB  ALA A  34      -3.312 -25.483 -24.305  1.00  0.77           C  
ATOM    252  O   ALA A  34      -4.749 -25.967 -22.019  1.00  0.74           O  
ATOM    253  N   GLU A  35      -6.354 -27.137 -23.079  1.00  0.85           N  
ATOM    254  CA  GLU A  35      -7.289 -27.087 -21.960  1.00  0.87           C  
ATOM    255  C   GLU A  35      -7.308 -28.408 -21.197  1.00  0.88           C  
ATOM    256  CB  GLU A  35      -8.698 -26.743 -22.451  1.00  0.85           C  
ATOM    257  O   GLU A  35      -7.433 -29.477 -21.799  1.00  0.87           O  
ATOM    258  CG  GLU A  35      -8.831 -25.328 -22.995  1.00  0.80           C  
ATOM    259  CD  GLU A  35     -10.261 -24.955 -23.353  1.00  0.79           C  
ATOM    260  OE1 GLU A  35     -11.053 -25.857 -23.707  1.00  0.81           O  
ATOM    261  OE2 GLU A  35     -10.591 -23.750 -23.280  1.00  0.80           O  
ATOM    262  N   LEU A  36      -7.169 -28.307 -19.958  1.00  0.87           N  
ATOM    263  CA  LEU A  36      -7.262 -29.443 -19.048  1.00  0.89           C  
ATOM    264  C   LEU A  36      -8.647 -29.520 -18.415  1.00  0.89           C  
ATOM    265  CB  LEU A  36      -6.194 -29.344 -17.956  1.00  0.86           C  
ATOM    266  O   LEU A  36      -9.163 -28.517 -17.916  1.00  0.87           O  
ATOM    267  CG  LEU A  36      -5.943 -30.610 -17.136  1.00  0.78           C  
ATOM    268  CD1 LEU A  36      -5.214 -31.652 -17.979  1.00  0.71           C  
ATOM    269  CD2 LEU A  36      -5.148 -30.284 -15.877  1.00  0.73           C  
ATOM    270  N   TYR A  37      -9.269 -30.732 -18.431  1.00  0.87           N  
ATOM    271  CA  TYR A  37     -10.582 -31.011 -17.861  1.00  0.90           C  
ATOM    272  C   TYR A  37     -10.493 -32.087 -16.786  1.00  0.89           C  
ATOM    273  CB  TYR A  37     -11.562 -31.446 -18.955  1.00  0.88           C  
ATOM    274  O   TYR A  37      -9.618 -32.955 -16.838  1.00  0.88           O  
ATOM    275  CG  TYR A  37     -11.785 -30.400 -20.021  1.00  0.86           C  
ATOM    276  CD1 TYR A  37     -12.861 -29.519 -19.946  1.00  0.83           C  
ATOM    277  CD2 TYR A  37     -10.920 -30.291 -21.105  1.00  0.84           C  
ATOM    278  CE1 TYR A  37     -13.072 -28.555 -20.926  1.00  0.88           C  
ATOM    279  CE2 TYR A  37     -11.121 -29.331 -22.091  1.00  0.88           C  
ATOM    280  OH  TYR A  37     -12.401 -27.516 -22.967  1.00  0.79           O  
ATOM    281  CZ  TYR A  37     -12.197 -28.469 -21.993  1.00  0.88           C  
ATOM    282  N   THR A  38     -11.363 -32.017 -15.784  1.00  0.87           N  
ATOM    283  CA  THR A  38     -11.621 -33.108 -14.851  1.00  0.89           C  
ATOM    284  C   THR A  38     -13.121 -33.331 -14.681  1.00  0.89           C  
ATOM    285  CB  THR A  38     -10.981 -32.833 -13.478  1.00  0.87           C  
ATOM    286  O   THR A  38     -13.920 -32.423 -14.918  1.00  0.88           O  
ATOM    287  CG2 THR A  38     -11.628 -31.630 -12.801  1.00  0.80           C  
ATOM    288  OG1 THR A  38     -11.147 -33.984 -12.641  1.00  0.83           O  
ATOM    289  N   LEU A  39     -13.509 -34.570 -14.378  1.00  0.82           N  
ATOM    290  CA  LEU A  39     -14.825 -34.845 -13.811  1.00  0.86           C  
ATOM    291  C   LEU A  39     -14.824 -34.618 -12.303  1.00  0.82           C  
ATOM    292  CB  LEU A  39     -15.253 -36.282 -14.122  1.00  0.80           C  
ATOM    293  O   LEU A  39     -14.044 -35.239 -11.577  1.00  0.78           O  
ATOM    294  CG  LEU A  39     -16.701 -36.645 -13.788  1.00  0.74           C  
ATOM    295  CD1 LEU A  39     -17.657 -35.952 -14.754  1.00  0.69           C  
ATOM    296  CD2 LEU A  39     -16.896 -38.157 -13.827  1.00  0.73           C  
ATOM    297  N   ARG A  40     -15.599 -33.726 -11.821  1.00  0.84           N  
ATOM    298  CA  ARG A  40     -15.834 -33.557 -10.391  1.00  0.87           C  
ATOM    299  C   ARG A  40     -17.271 -33.912 -10.026  1.00  0.87           C  
ATOM    300  CB  ARG A  40     -15.524 -32.121  -9.961  1.00  0.82           C  
ATOM    301  O   ARG A  40     -18.178 -33.776 -10.850  1.00  0.86           O  
ATOM    302  CG  ARG A  40     -16.539 -31.099 -10.449  1.00  0.75           C  
ATOM    303  CD  ARG A  40     -16.173 -29.688 -10.012  1.00  0.74           C  
ATOM    304  NE  ARG A  40     -17.142 -28.707 -10.491  1.00  0.70           N  
ATOM    305  NH1 ARG A  40     -15.978 -26.869  -9.714  1.00  0.56           N  
ATOM    306  NH2 ARG A  40     -17.969 -26.589 -10.815  1.00  0.51           N  
ATOM    307  CZ  ARG A  40     -17.028 -27.391 -10.339  1.00  0.71           C  
ATOM    308  N   SER A  41     -17.578 -34.387  -8.832  1.00  0.82           N  
ATOM    309  CA  SER A  41     -18.878 -34.487  -8.177  1.00  0.85           C  
ATOM    310  C   SER A  41     -19.058 -33.388  -7.134  1.00  0.79           C  
ATOM    311  CB  SER A  41     -19.043 -35.857  -7.519  1.00  0.78           C  
ATOM    312  O   SER A  41     -18.172 -33.158  -6.309  1.00  0.74           O  
ATOM    313  OG  SER A  41     -20.339 -35.996  -6.962  1.00  0.69           O  
ATOM    314  N   ARG A  42     -20.029 -32.570  -7.185  1.00  0.80           N  
ATOM    315  CA  ARG A  42     -20.458 -31.631  -6.154  1.00  0.84           C  
ATOM    316  C   ARG A  42     -21.686 -32.152  -5.415  1.00  0.86           C  
ATOM    317  CB  ARG A  42     -20.755 -30.260  -6.764  1.00  0.78           C  
ATOM    318  O   ARG A  42     -22.675 -32.540  -6.041  1.00  0.86           O  
ATOM    319  CG  ARG A  42     -19.515 -29.426  -7.039  1.00  0.69           C  
ATOM    320  CD  ARG A  42     -19.872 -28.013  -7.481  1.00  0.68           C  
ATOM    321  NE  ARG A  42     -18.688 -27.259  -7.883  1.00  0.64           N  
ATOM    322  NH1 ARG A  42     -19.850 -25.353  -8.478  1.00  0.52           N  
ATOM    323  NH2 ARG A  42     -17.568 -25.421  -8.684  1.00  0.47           N  
ATOM    324  CZ  ARG A  42     -18.705 -26.013  -8.347  1.00  0.64           C  
ATOM    325  N   PRO A  43     -21.623 -32.227  -4.086  1.00  0.74           N  
ATOM    326  CA  PRO A  43     -22.863 -32.494  -3.352  1.00  0.80           C  
ATOM    327  C   PRO A  43     -24.004 -31.567  -3.765  1.00  0.77           C  
ATOM    328  CB  PRO A  43     -22.467 -32.256  -1.893  1.00  0.71           C  
ATOM    329  O   PRO A  43     -23.854 -30.343  -3.730  1.00  0.74           O  
ATOM    330  CG  PRO A  43     -20.984 -32.440  -1.864  1.00  0.67           C  
ATOM    331  CD  PRO A  43     -20.419 -31.963  -3.171  1.00  0.70           C  
ATOM    332  N   GLY A  44     -25.235 -32.073  -4.248  1.00  0.78           N  
ATOM    333  CA  GLY A  44     -26.444 -31.382  -4.665  1.00  0.82           C  
ATOM    334  C   GLY A  44     -26.436 -30.998  -6.132  1.00  0.73           C  
ATOM    335  O   GLY A  44     -27.489 -30.737  -6.718  1.00  0.69           O  
ATOM    336  N   ILE A  45     -25.275 -30.992  -6.937  1.00  0.80           N  
ATOM    337  CA  ILE A  45     -25.246 -30.570  -8.333  1.00  0.83           C  
ATOM    338  C   ILE A  45     -25.003 -31.778  -9.233  1.00  0.80           C  
ATOM    339  CB  ILE A  45     -24.164 -29.494  -8.576  1.00  0.77           C  
ATOM    340  O   ILE A  45     -25.546 -31.857 -10.338  1.00  0.77           O  
ATOM    341  CG1 ILE A  45     -24.430 -28.263  -7.702  1.00  0.67           C  
ATOM    342  CG2 ILE A  45     -24.106 -29.111 -10.058  1.00  0.63           C  
ATOM    343  CD1 ILE A  45     -23.402 -27.151  -7.869  1.00  0.69           C  
ATOM    344  N   GLY A  46     -24.387 -32.910  -8.752  1.00  0.86           N  
ATOM    345  CA  GLY A  46     -24.017 -34.097  -9.507  1.00  0.88           C  
ATOM    346  C   GLY A  46     -22.589 -34.058 -10.017  1.00  0.85           C  
ATOM    347  O   GLY A  46     -21.714 -33.463  -9.384  1.00  0.80           O  
ATOM    348  N   THR A  47     -22.334 -34.868 -11.130  1.00  0.87           N  
ATOM    349  CA  THR A  47     -21.022 -34.900 -11.766  1.00  0.89           C  
ATOM    350  C   THR A  47     -20.957 -33.908 -12.924  1.00  0.84           C  
ATOM    351  CB  THR A  47     -20.684 -36.313 -12.278  1.00  0.85           C  
ATOM    352  O   THR A  47     -21.859 -33.866 -13.763  1.00  0.80           O  
ATOM    353  CG2 THR A  47     -20.290 -37.234 -11.128  1.00  0.72           C  
ATOM    354  OG1 THR A  47     -21.828 -36.860 -12.943  1.00  0.81           O  
ATOM    355  N   GLU A  48     -20.063 -33.081 -13.047  1.00  0.86           N  
ATOM    356  CA  GLU A  48     -19.834 -32.129 -14.129  1.00  0.88           C  
ATOM    357  C   GLU A  48     -18.380 -32.158 -14.591  1.00  0.87           C  
ATOM    358  CB  GLU A  48     -20.219 -30.713 -13.691  1.00  0.84           C  
ATOM    359  O   GLU A  48     -17.476 -32.429 -13.798  1.00  0.86           O  
ATOM    360  CG  GLU A  48     -19.340 -30.152 -12.583  1.00  0.78           C  
ATOM    361  CD  GLU A  48     -19.762 -28.765 -12.127  1.00  0.76           C  
ATOM    362  OE1 GLU A  48     -20.523 -28.091 -12.858  1.00  0.80           O  
ATOM    363  OE2 GLU A  48     -19.328 -28.347 -11.030  1.00  0.79           O  
ATOM    364  N   VAL A  49     -18.105 -32.077 -15.862  1.00  0.86           N  
ATOM    365  CA  VAL A  49     -16.778 -31.808 -16.407  1.00  0.88           C  
ATOM    366  C   VAL A  49     -16.394 -30.354 -16.138  1.00  0.84           C  
ATOM    367  CB  VAL A  49     -16.715 -32.104 -17.922  1.00  0.85           C  
ATOM    368  O   VAL A  49     -17.079 -29.432 -16.585  1.00  0.79           O  
ATOM    369  CG1 VAL A  49     -15.331 -31.776 -18.479  1.00  0.80           C  
ATOM    370  CG2 VAL A  49     -17.073 -33.563 -18.195  1.00  0.78           C  
ATOM    371  N   VAL A  50     -15.285 -30.174 -15.352  1.00  0.85           N  
ATOM    372  CA  VAL A  50     -14.751 -28.841 -15.091  1.00  0.86           C  
ATOM    373  C   VAL A  50     -13.416 -28.669 -15.811  1.00  0.86           C  
ATOM    374  CB  VAL A  50     -14.577 -28.585 -13.577  1.00  0.83           C  
ATOM    375  O   VAL A  50     -12.589 -29.584 -15.826  1.00  0.83           O  
ATOM    376  CG1 VAL A  50     -15.030 -27.172 -13.213  1.00  0.69           C  
ATOM    377  CG2 VAL A  50     -15.353 -29.623 -12.769  1.00  0.68           C  
ATOM    378  N   LYS A  51     -13.298 -27.611 -16.499  1.00  0.84           N  
ATOM    379  CA  LYS A  51     -11.988 -27.165 -16.965  1.00  0.85           C  
ATOM    380  C   LYS A  51     -11.061 -26.862 -15.790  1.00  0.85           C  
ATOM    381  CB  LYS A  51     -12.126 -25.929 -17.855  1.00  0.82           C  
ATOM    382  O   LYS A  51     -11.392 -26.049 -14.926  1.00  0.82           O  
ATOM    383  CG  LYS A  51     -10.840 -25.528 -18.562  1.00  0.75           C  
ATOM    384  CD  LYS A  51     -11.085 -24.428 -19.586  1.00  0.73           C  
ATOM    385  CE  LYS A  51      -9.806 -24.054 -20.323  1.00  0.69           C  
ATOM    386  NZ  LYS A  51     -10.069 -23.099 -21.441  1.00  0.59           N  
ATOM    387  N   ILE A  52      -9.942 -27.711 -15.668  1.00  0.83           N  
ATOM    388  CA  ILE A  52      -8.878 -27.426 -14.712  1.00  0.83           C  
ATOM    389  C   ILE A  52      -7.978 -26.319 -15.257  1.00  0.79           C  
ATOM    390  CB  ILE A  52      -8.045 -28.689 -14.400  1.00  0.79           C  
ATOM    391  O   ILE A  52      -7.414 -26.449 -16.346  1.00  0.74           O  
ATOM    392  CG1 ILE A  52      -8.951 -29.813 -13.885  1.00  0.72           C  
ATOM    393  CG2 ILE A  52      -6.939 -28.371 -13.390  1.00  0.70           C  
ATOM    394  CD1 ILE A  52      -8.223 -31.124 -13.621  1.00  0.70           C  
ATOM    395  N   GLY A  53      -7.928 -25.278 -14.356  1.00  0.66           N  
ATOM    396  CA  GLY A  53      -7.000 -24.176 -14.556  1.00  0.65           C  
ATOM    397  C   GLY A  53      -7.583 -23.047 -15.383  1.00  0.63           C  
ATOM    398  O   GLY A  53      -6.898 -22.063 -15.672  1.00  0.58           O  
ATOM    399  N   GLY A  54      -9.118 -22.785 -15.198  1.00  0.57           N  
ATOM    400  CA  GLY A  54      -9.838 -21.577 -15.569  1.00  0.57           C  
ATOM    401  C   GLY A  54     -11.303 -21.612 -15.176  1.00  0.58           C  
ATOM    402  O   GLY A  54     -12.049 -22.490 -15.615  1.00  0.54           O  
ATOM    403  N   ALA A  55     -11.892 -21.036 -14.178  1.00  0.55           N  
ATOM    404  CA  ALA A  55     -13.074 -20.242 -14.503  1.00  0.55           C  
ATOM    405  C   ALA A  55     -12.921 -19.560 -15.860  1.00  0.55           C  
ATOM    406  CB  ALA A  55     -13.332 -19.202 -13.415  1.00  0.52           C  
ATOM    407  O   ALA A  55     -12.069 -18.685 -16.030  1.00  0.54           O  
ATOM    408  N   ALA A  56     -13.027 -20.281 -17.087  1.00  0.56           N  
ATOM    409  CA  ALA A  56     -13.126 -19.379 -18.232  1.00  0.56           C  
ATOM    410  C   ALA A  56     -13.736 -18.041 -17.824  1.00  0.56           C  
ATOM    411  CB  ALA A  56     -13.953 -20.020 -19.344  1.00  0.52           C  
ATOM    412  O   ALA A  56     -14.840 -17.995 -17.278  1.00  0.54           O  
ATOM    413  N   ILE A  57     -12.866 -17.165 -17.401  1.00  0.65           N  
ATOM    414  CA  ILE A  57     -13.517 -15.866 -17.540  1.00  0.66           C  
ATOM    415  C   ILE A  57     -14.449 -15.883 -18.750  1.00  0.69           C  
ATOM    416  CB  ILE A  57     -12.481 -14.727 -17.678  1.00  0.63           C  
ATOM    417  O   ILE A  57     -13.991 -15.881 -19.895  1.00  0.69           O  
ATOM    418  CG1 ILE A  57     -11.485 -14.768 -16.513  1.00  0.59           C  
ATOM    419  CG2 ILE A  57     -13.181 -13.367 -17.752  1.00  0.59           C  
ATOM    420  CD1 ILE A  57     -10.347 -13.764 -16.636  1.00  0.58           C  
ATOM    421  N   GLU A  58     -15.677 -16.334 -18.561  1.00  0.70           N  
ATOM    422  CA  GLU A  58     -16.667 -16.496 -19.622  1.00  0.71           C  
ATOM    423  C   GLU A  58     -16.829 -15.209 -20.426  1.00  0.73           C  
ATOM    424  CB  GLU A  58     -18.015 -16.925 -19.039  1.00  0.65           C  
ATOM    425  O   GLU A  58     -17.147 -15.251 -21.617  1.00  0.72           O  
ATOM    426  CG  GLU A  58     -18.018 -18.338 -18.472  1.00  0.61           C  
ATOM    427  CD  GLU A  58     -19.398 -18.808 -18.040  1.00  0.62           C  
ATOM    428  OE1 GLU A  58     -20.320 -17.967 -17.932  1.00  0.66           O  
ATOM    429  OE2 GLU A  58     -19.559 -20.027 -17.807  1.00  0.58           O  
ATOM    430  N   ASN A  59     -16.477 -14.212 -19.845  1.00  0.86           N  
ATOM    431  CA  ASN A  59     -16.712 -12.908 -20.456  1.00  0.88           C  
ATOM    432  C   ASN A  59     -15.405 -12.159 -20.701  1.00  0.89           C  
ATOM    433  CB  ASN A  59     -17.649 -12.068 -19.585  1.00  0.84           C  
ATOM    434  O   ASN A  59     -15.010 -11.312 -19.898  1.00  0.88           O  
ATOM    435  CG  ASN A  59     -19.036 -12.669 -19.472  1.00  0.77           C  
ATOM    436  ND2 ASN A  59     -19.677 -12.471 -18.326  1.00  0.74           N  
ATOM    437  OD1 ASN A  59     -19.528 -13.307 -20.407  1.00  0.72           O  
ATOM    438  N   VAL A  60     -14.738 -12.549 -21.733  1.00  0.90           N  
ATOM    439  CA  VAL A  60     -13.534 -11.859 -22.182  1.00  0.91           C  
ATOM    440  C   VAL A  60     -13.875 -10.923 -23.338  1.00  0.92           C  
ATOM    441  CB  VAL A  60     -12.435 -12.858 -22.610  1.00  0.89           C  
ATOM    442  O   VAL A  60     -14.468 -11.346 -24.334  1.00  0.92           O  
ATOM    443  CG1 VAL A  60     -11.150 -12.119 -22.982  1.00  0.84           C  
ATOM    444  CG2 VAL A  60     -12.170 -13.870 -21.497  1.00  0.83           C  
ATOM    445  N   LEU A  61     -13.518  -9.717 -23.210  1.00  0.94           N  
ATOM    446  CA  LEU A  61     -13.556  -8.744 -24.297  1.00  0.95           C  
ATOM    447  C   LEU A  61     -12.148  -8.424 -24.789  1.00  0.96           C  
ATOM    448  CB  LEU A  61     -14.255  -7.460 -23.843  1.00  0.95           C  
ATOM    449  O   LEU A  61     -11.204  -8.379 -23.997  1.00  0.95           O  
ATOM    450  CG  LEU A  61     -15.726  -7.593 -23.447  1.00  0.94           C  
ATOM    451  CD1 LEU A  61     -16.261  -6.257 -22.942  1.00  0.92           C  
ATOM    452  CD2 LEU A  61     -16.554  -8.097 -24.624  1.00  0.92           C  
ATOM    453  N   TYR A  62     -12.042  -8.230 -26.024  1.00  0.95           N  
ATOM    454  CA  TYR A  62     -10.766  -7.906 -26.652  1.00  0.96           C  
ATOM    455  C   TYR A  62     -10.761  -6.473 -27.171  1.00  0.96           C  
ATOM    456  CB  TYR A  62     -10.468  -8.877 -27.798  1.00  0.95           C  
ATOM    457  O   TYR A  62     -11.750  -6.012 -27.746  1.00  0.96           O  
ATOM    458  CG  TYR A  62     -10.242 -10.300 -27.345  1.00  0.95           C  
ATOM    459  CD1 TYR A  62      -8.963 -10.757 -27.035  1.00  0.93           C  
ATOM    460  CD2 TYR A  62     -11.305 -11.188 -27.228  1.00  0.93           C  
ATOM    461  CE1 TYR A  62      -8.749 -12.067 -26.619  1.00  0.93           C  
ATOM    462  CE2 TYR A  62     -11.103 -12.501 -26.813  1.00  0.93           C  
ATOM    463  OH  TYR A  62      -9.618 -14.228 -26.100  1.00  0.90           O  
ATOM    464  CZ  TYR A  62      -9.824 -12.930 -26.511  1.00  0.92           C  
ATOM    465  N   VAL A  63      -9.683  -5.864 -26.963  1.00  0.97           N  
ATOM    466  CA  VAL A  63      -9.380  -4.532 -27.478  1.00  0.97           C  
ATOM    467  C   VAL A  63      -8.120  -4.585 -28.339  1.00  0.97           C  
ATOM    468  CB  VAL A  63      -9.203  -3.508 -26.335  1.00  0.97           C  
ATOM    469  O   VAL A  63      -7.089  -5.106 -27.909  1.00  0.96           O  
ATOM    470  CG1 VAL A  63      -8.829  -2.136 -26.893  1.00  0.95           C  
ATOM    471  CG2 VAL A  63     -10.476  -3.420 -25.496  1.00  0.95           C  
ATOM    472  N   ASN A  64      -8.168  -4.042 -29.488  1.00  0.98           N  
ATOM    473  CA  ASN A  64      -7.073  -3.883 -30.440  1.00  0.98           C  
ATOM    474  C   ASN A  64      -7.144  -2.536 -31.155  1.00  0.97           C  
ATOM    475  CB  ASN A  64      -7.076  -5.025 -31.458  1.00  0.97           C  
ATOM    476  O   ASN A  64      -8.212  -2.127 -31.612  1.00  0.97           O  
ATOM    477  CG  ASN A  64      -5.851  -5.015 -32.350  1.00  0.92           C  
ATOM    478  ND2 ASN A  64      -5.403  -6.198 -32.756  1.00  0.92           N  
ATOM    479  OD1 ASN A  64      -5.310  -3.954 -32.671  1.00  0.91           O  
ATOM    480  N   LYS A  65      -6.040  -1.834 -31.322  1.00  0.96           N  
ATOM    481  CA  LYS A  65      -5.997  -0.500 -31.913  1.00  0.96           C  
ATOM    482  C   LYS A  65      -6.509  -0.518 -33.351  1.00  0.95           C  
ATOM    483  CB  LYS A  65      -4.574   0.060 -31.870  1.00  0.94           C  
ATOM    484  O   LYS A  65      -6.963   0.505 -33.866  1.00  0.94           O  
ATOM    485  CG  LYS A  65      -3.580  -0.708 -32.728  1.00  0.87           C  
ATOM    486  CD  LYS A  65      -2.195  -0.077 -32.681  1.00  0.83           C  
ATOM    487  CE  LYS A  65      -1.226  -0.781 -33.620  1.00  0.81           C  
ATOM    488  NZ  LYS A  65       0.044  -0.012 -33.785  1.00  0.82           N  
ATOM    489  N   ASP A  66      -6.443  -1.715 -34.006  1.00  0.97           N  
ATOM    490  CA  ASP A  66      -6.876  -1.886 -35.390  1.00  0.98           C  
ATOM    491  C   ASP A  66      -8.295  -2.446 -35.457  1.00  0.97           C  
ATOM    492  CB  ASP A  66      -5.912  -2.805 -36.144  1.00  0.97           C  
ATOM    493  O   ASP A  66      -8.788  -2.772 -36.539  1.00  0.97           O  
ATOM    494  CG  ASP A  66      -4.472  -2.323 -36.094  1.00  0.95           C  
ATOM    495  OD1 ASP A  66      -4.219  -1.128 -36.364  1.00  0.94           O  
ATOM    496  OD2 ASP A  66      -3.583  -3.145 -35.786  1.00  0.94           O  
ATOM    497  N   GLY A  67      -9.010  -2.648 -34.250  1.00  0.97           N  
ATOM    498  CA  GLY A  67     -10.394  -3.082 -34.146  1.00  0.97           C  
ATOM    499  C   GLY A  67     -11.389  -1.994 -34.507  1.00  0.97           C  
ATOM    500  O   GLY A  67     -11.003  -0.930 -34.995  1.00  0.96           O  
ATOM    501  N   ASP A  68     -12.673  -2.255 -34.360  1.00  0.98           N  
ATOM    502  CA  ASP A  68     -13.795  -1.345 -34.566  1.00  0.98           C  
ATOM    503  C   ASP A  68     -14.704  -1.308 -33.340  1.00  0.98           C  
ATOM    504  CB  ASP A  68     -14.597  -1.753 -35.804  1.00  0.98           C  
ATOM    505  O   ASP A  68     -15.083  -2.355 -32.810  1.00  0.98           O  
ATOM    506  CG  ASP A  68     -15.665  -0.741 -36.179  1.00  0.96           C  
ATOM    507  OD1 ASP A  68     -16.235  -0.092 -35.275  1.00  0.95           O  
ATOM    508  OD2 ASP A  68     -15.941  -0.593 -37.389  1.00  0.95           O  
ATOM    509  N   ASP A  69     -15.080  -0.205 -32.852  1.00  0.98           N  
ATOM    510  CA  ASP A  69     -15.903  -0.028 -31.660  1.00  0.98           C  
ATOM    511  C   ASP A  69     -17.323  -0.540 -31.891  1.00  0.97           C  
ATOM    512  CB  ASP A  69     -15.936   1.444 -31.244  1.00  0.97           C  
ATOM    513  O   ASP A  69     -18.054  -0.811 -30.936  1.00  0.96           O  
ATOM    514  CG  ASP A  69     -14.692   1.875 -30.487  1.00  0.96           C  
ATOM    515  OD1 ASP A  69     -13.950   1.002 -29.987  1.00  0.95           O  
ATOM    516  OD2 ASP A  69     -14.454   3.098 -30.386  1.00  0.95           O  
ATOM    517  N   GLY A  70     -17.746  -0.698 -33.203  1.00  0.97           N  
ATOM    518  CA  GLY A  70     -18.994  -1.339 -33.585  1.00  0.97           C  
ATOM    519  C   GLY A  70     -18.969  -2.845 -33.409  1.00  0.97           C  
ATOM    520  O   GLY A  70     -20.019  -3.491 -33.391  1.00  0.97           O  
ATOM    521  N   ASN A  71     -17.755  -3.439 -33.266  1.00  0.97           N  
ATOM    522  CA  ASN A  71     -17.562  -4.877 -33.106  1.00  0.97           C  
ATOM    523  C   ASN A  71     -18.093  -5.367 -31.762  1.00  0.97           C  
ATOM    524  CB  ASN A  71     -16.083  -5.240 -33.257  1.00  0.97           C  
ATOM    525  O   ASN A  71     -18.342  -4.566 -30.858  1.00  0.96           O  
ATOM    526  CG  ASN A  71     -15.620  -5.211 -34.700  1.00  0.96           C  
ATOM    527  ND2 ASN A  71     -14.308  -5.174 -34.901  1.00  0.95           N  
ATOM    528  OD1 ASN A  71     -16.434  -5.221 -35.627  1.00  0.95           O  
ATOM    529  N   SER A  72     -18.260  -6.735 -31.547  1.00  0.96           N  
ATOM    530  CA  SER A  72     -18.739  -7.337 -30.306  1.00  0.96           C  
ATOM    531  C   SER A  72     -17.642  -7.364 -29.247  1.00  0.96           C  
ATOM    532  CB  SER A  72     -19.248  -8.756 -30.561  1.00  0.95           C  
ATOM    533  O   SER A  72     -17.930  -7.352 -28.048  1.00  0.95           O  
ATOM    534  OG  SER A  72     -18.173  -9.631 -30.856  1.00  0.91           O  
ATOM    535  N   GLY A  73     -16.354  -7.418 -29.639  1.00  0.96           N  
ATOM    536  CA  GLY A  73     -15.202  -7.553 -28.763  1.00  0.96           C  
ATOM    537  C   GLY A  73     -14.997  -8.969 -28.258  1.00  0.95           C  
ATOM    538  O   GLY A  73     -14.166  -9.207 -27.380  1.00  0.93           O  
ATOM    539  N   SER A  74     -15.748  -9.977 -28.744  1.00  0.93           N  
ATOM    540  CA  SER A  74     -15.820 -11.313 -28.162  1.00  0.93           C  
ATOM    541  C   SER A  74     -14.657 -12.183 -28.629  1.00  0.92           C  
ATOM    542  CB  SER A  74     -17.146 -11.984 -28.522  1.00  0.91           C  
ATOM    543  O   SER A  74     -14.382 -13.229 -28.038  1.00  0.90           O  
ATOM    544  OG  SER A  74     -17.286 -12.100 -29.927  1.00  0.85           O  
ATOM    545  N   THR A  75     -13.936 -11.805 -29.715  1.00  0.89           N  
ATOM    546  CA  THR A  75     -12.755 -12.497 -30.221  1.00  0.90           C  
ATOM    547  C   THR A  75     -11.655 -11.501 -30.577  1.00  0.92           C  
ATOM    548  CB  THR A  75     -13.096 -13.353 -31.455  1.00  0.88           C  
ATOM    549  O   THR A  75     -11.930 -10.322 -30.811  1.00  0.92           O  
ATOM    550  CG2 THR A  75     -14.322 -14.223 -31.199  1.00  0.83           C  
ATOM    551  OG1 THR A  75     -13.359 -12.491 -32.569  1.00  0.86           O  
ATOM    552  N   PRO A  76     -10.407 -11.954 -30.739  1.00  0.90           N  
ATOM    553  CA  PRO A  76      -9.319 -11.072 -31.169  1.00  0.92           C  
ATOM    554  C   PRO A  76      -9.538 -10.504 -32.569  1.00  0.92           C  
ATOM    555  CB  PRO A  76      -8.091 -11.985 -31.136  1.00  0.90           C  
ATOM    556  O   PRO A  76      -9.082  -9.397 -32.869  1.00  0.92           O  
ATOM    557  CG  PRO A  76      -8.415 -13.024 -30.112  1.00  0.89           C  
ATOM    558  CD  PRO A  76      -9.882 -13.335 -30.195  1.00  0.89           C  
ATOM    559  N   ALA A  77     -10.310 -11.205 -33.448  1.00  0.92           N  
ATOM    560  CA  ALA A  77     -10.574 -10.792 -34.824  1.00  0.92           C  
ATOM    561  C   ALA A  77     -11.713  -9.777 -34.882  1.00  0.93           C  
ATOM    562  CB  ALA A  77     -10.903 -12.005 -35.690  1.00  0.91           C  
ATOM    563  O   ALA A  77     -11.830  -9.022 -35.850  1.00  0.92           O  
ATOM    564  N   ASP A  78     -12.527  -9.778 -33.812  1.00  0.95           N  
ATOM    565  CA  ASP A  78     -13.680  -8.894 -33.666  1.00  0.95           C  
ATOM    566  C   ASP A  78     -13.486  -7.926 -32.501  1.00  0.95           C  
ATOM    567  CB  ASP A  78     -14.959  -9.709 -33.466  1.00  0.91           C  
ATOM    568  O   ASP A  78     -14.441  -7.603 -31.791  1.00  0.94           O  
ATOM    569  CG  ASP A  78     -16.217  -8.859 -33.511  1.00  0.78           C  
ATOM    570  OD1 ASP A  78     -16.309  -7.951 -34.364  1.00  0.72           O  
ATOM    571  OD2 ASP A  78     -17.122  -9.098 -32.683  1.00  0.81           O  
ATOM    572  N   ALA A  79     -12.293  -7.501 -32.225  1.00  0.96           N  
ATOM    573  CA  ALA A  79     -11.899  -6.681 -31.082  1.00  0.97           C  
ATOM    574  C   ALA A  79     -12.447  -5.262 -31.209  1.00  0.97           C  
ATOM    575  CB  ALA A  79     -10.379  -6.651 -30.948  1.00  0.96           C  
ATOM    576  O   ALA A  79     -12.592  -4.743 -32.319  1.00  0.96           O  
ATOM    577  N   LYS A  80     -12.717  -4.627 -30.109  1.00  0.98           N  
ATOM    578  CA  LYS A  80     -13.002  -3.196 -30.053  1.00  0.98           C  
ATOM    579  C   LYS A  80     -11.740  -2.374 -30.296  1.00  0.97           C  
ATOM    580  CB  LYS A  80     -13.618  -2.823 -28.704  1.00  0.97           C  
ATOM    581  O   LYS A  80     -10.634  -2.814 -29.975  1.00  0.97           O  
ATOM    582  CG  LYS A  80     -14.964  -3.480 -28.435  1.00  0.95           C  
ATOM    583  CD  LYS A  80     -16.068  -2.857 -29.280  1.00  0.91           C  
ATOM    584  CE  LYS A  80     -17.431  -3.447 -28.944  1.00  0.91           C  
ATOM    585  NZ  LYS A  80     -18.517  -2.843 -29.772  1.00  0.90           N  
ATOM    586  N   ALA A  81     -11.976  -1.121 -30.791  1.00  0.98           N  
ATOM    587  CA  ALA A  81     -10.845  -0.237 -31.056  1.00  0.98           C  
ATOM    588  C   ALA A  81     -10.389   0.468 -29.782  1.00  0.98           C  
ATOM    589  CB  ALA A  81     -11.210   0.790 -32.126  1.00  0.98           C  
ATOM    590  O   ALA A  81      -9.191   0.672 -29.572  1.00  0.97           O  
ATOM    591  N   THR A  82     -11.244   0.804 -28.857  1.00  0.98           N  
ATOM    592  CA  THR A  82     -10.957   1.626 -27.687  1.00  0.98           C  
ATOM    593  C   THR A  82     -11.298   0.876 -26.402  1.00  0.98           C  
ATOM    594  CB  THR A  82     -11.738   2.953 -27.732  1.00  0.97           C  
ATOM    595  O   THR A  82     -12.238   0.079 -26.373  1.00  0.98           O  
ATOM    596  CG2 THR A  82     -11.421   3.735 -29.003  1.00  0.94           C  
ATOM    597  OG1 THR A  82     -13.143   2.676 -27.693  1.00  0.95           O  
ATOM    598  N   LEU A  83     -10.608   1.164 -25.295  1.00  0.97           N  
ATOM    599  CA  LEU A  83     -10.885   0.667 -23.952  1.00  0.98           C  
ATOM    600  C   LEU A  83     -12.244   1.155 -23.461  1.00  0.98           C  
ATOM    601  CB  LEU A  83      -9.788   1.112 -22.980  1.00  0.97           C  
ATOM    602  O   LEU A  83     -13.019   0.380 -22.897  1.00  0.97           O  
ATOM    603  CG  LEU A  83      -8.472   0.335 -23.041  1.00  0.91           C  
ATOM    604  CD1 LEU A  83      -7.377   1.089 -22.295  1.00  0.84           C  
ATOM    605  CD2 LEU A  83      -8.651  -1.066 -22.465  1.00  0.84           C  
ATOM    606  N   LYS A  84     -12.573   2.358 -23.773  1.00  0.97           N  
ATOM    607  CA  LYS A  84     -13.840   2.950 -23.353  1.00  0.97           C  
ATOM    608  C   LYS A  84     -15.024   2.196 -23.952  1.00  0.97           C  
ATOM    609  CB  LYS A  84     -13.902   4.425 -23.752  1.00  0.97           C  
ATOM    610  O   LYS A  84     -16.027   1.965 -23.273  1.00  0.97           O  
ATOM    611  CG  LYS A  84     -15.110   5.166 -23.199  1.00  0.94           C  
ATOM    612  CD  LYS A  84     -14.993   6.669 -23.417  1.00  0.92           C  
ATOM    613  CE  LYS A  84     -16.148   7.420 -22.770  1.00  0.90           C  
ATOM    614  NZ  LYS A  84     -15.964   8.900 -22.856  1.00  0.89           N  
ATOM    615  N   ALA A  85     -14.911   1.787 -25.239  1.00  0.97           N  
ATOM    616  CA  ALA A  85     -15.971   1.011 -25.877  1.00  0.98           C  
ATOM    617  C   ALA A  85     -16.096  -0.371 -25.242  1.00  0.98           C  
ATOM    618  CB  ALA A  85     -15.708   0.882 -27.375  1.00  0.97           C  
ATOM    619  O   ALA A  85     -17.203  -0.828 -24.948  1.00  0.98           O  
ATOM    620  N   ALA A  86     -14.990  -1.010 -24.944  1.00  0.98           N  
ATOM    621  CA  ALA A  86     -14.991  -2.317 -24.293  1.00  0.98           C  
ATOM    622  C   ALA A  86     -15.545  -2.224 -22.875  1.00  0.97           C  
ATOM    623  CB  ALA A  86     -13.581  -2.902 -24.273  1.00  0.97           C  
ATOM    624  O   ALA A  86     -16.436  -2.989 -22.498  1.00  0.97           O  
ATOM    625  N   VAL A  87     -15.157  -1.224 -22.108  1.00  0.97           N  
ATOM    626  CA  VAL A  87     -15.617  -0.984 -20.745  1.00  0.97           C  
ATOM    627  C   VAL A  87     -17.106  -0.645 -20.754  1.00  0.96           C  
ATOM    628  CB  VAL A  87     -14.816   0.150 -20.066  1.00  0.96           C  
ATOM    629  O   VAL A  87     -17.849  -1.059 -19.860  1.00  0.94           O  
ATOM    630  CG1 VAL A  87     -15.492   0.585 -18.767  1.00  0.93           C  
ATOM    631  CG2 VAL A  87     -13.380  -0.297 -19.802  1.00  0.93           C  
ATOM    632  N   GLY A  88     -17.587  -0.015 -21.773  1.00  0.96           N  
ATOM    633  CA  GLY A  88     -18.973   0.398 -21.921  1.00  0.96           C  
ATOM    634  C   GLY A  88     -19.929  -0.768 -22.086  1.00  0.96           C  
ATOM    635  O   GLY A  88     -21.125  -0.640 -21.818  1.00  0.95           O  
ATOM    636  N   ILE A  89     -19.448  -2.004 -22.445  1.00  0.97           N  
ATOM    637  CA  ILE A  89     -20.294  -3.179 -22.620  1.00  0.97           C  
ATOM    638  C   ILE A  89     -19.884  -4.263 -21.626  1.00  0.96           C  
ATOM    639  CB  ILE A  89     -20.218  -3.720 -24.066  1.00  0.97           C  
ATOM    640  O   ILE A  89     -20.444  -5.361 -21.630  1.00  0.95           O  
ATOM    641  CG1 ILE A  89     -18.780  -4.128 -24.408  1.00  0.96           C  
ATOM    642  CG2 ILE A  89     -20.744  -2.681 -25.060  1.00  0.96           C  
ATOM    643  CD1 ILE A  89     -18.655  -4.935 -25.693  1.00  0.95           C  
ATOM    644  N   ALA A  90     -18.856  -3.958 -20.827  1.00  0.96           N  
ATOM    645  CA  ALA A  90     -18.397  -4.899 -19.808  1.00  0.96           C  
ATOM    646  C   ALA A  90     -19.412  -5.018 -18.674  1.00  0.94           C  
ATOM    647  CB  ALA A  90     -17.039  -4.470 -19.260  1.00  0.95           C  
ATOM    648  O   ALA A  90     -19.983  -4.017 -18.237  1.00  0.92           O  
ATOM    649  N   SER A  91     -19.622  -6.231 -18.201  1.00  0.92           N  
ATOM    650  CA  SER A  91     -20.398  -6.548 -17.006  1.00  0.92           C  
ATOM    651  C   SER A  91     -19.499  -7.050 -15.881  1.00  0.91           C  
ATOM    652  CB  SER A  91     -21.466  -7.595 -17.322  1.00  0.91           C  
ATOM    653  O   SER A  91     -18.312  -7.305 -16.094  1.00  0.89           O  
ATOM    654  OG  SER A  91     -20.875  -8.782 -17.822  1.00  0.89           O  
ATOM    655  N   GLU A  92     -20.022  -7.194 -14.679  1.00  0.88           N  
ATOM    656  CA  GLU A  92     -19.294  -7.766 -13.550  1.00  0.88           C  
ATOM    657  C   GLU A  92     -18.685  -9.118 -13.913  1.00  0.88           C  
ATOM    658  CB  GLU A  92     -20.215  -7.913 -12.335  1.00  0.87           C  
ATOM    659  O   GLU A  92     -19.355  -9.967 -14.503  1.00  0.87           O  
ATOM    660  CG  GLU A  92     -19.517  -8.458 -11.097  1.00  0.82           C  
ATOM    661  CD  GLU A  92     -20.348  -8.321  -9.831  1.00  0.80           C  
ATOM    662  OE1 GLU A  92     -21.430  -7.692  -9.880  1.00  0.80           O  
ATOM    663  OE2 GLU A  92     -19.914  -8.846  -8.782  1.00  0.79           O  
ATOM    664  N   GLY A  93     -17.448  -9.212 -13.694  1.00  0.86           N  
ATOM    665  CA  GLY A  93     -16.707 -10.434 -13.960  1.00  0.87           C  
ATOM    666  C   GLY A  93     -16.068 -10.457 -15.336  1.00  0.87           C  
ATOM    667  O   GLY A  93     -15.418 -11.437 -15.708  1.00  0.87           O  
ATOM    668  N   THR A  94     -16.190  -9.440 -16.138  1.00  0.91           N  
ATOM    669  CA  THR A  94     -15.581  -9.360 -17.461  1.00  0.92           C  
ATOM    670  C   THR A  94     -14.081  -9.100 -17.351  1.00  0.92           C  
ATOM    671  CB  THR A  94     -16.235  -8.255 -18.311  1.00  0.91           C  
ATOM    672  O   THR A  94     -13.652  -8.218 -16.604  1.00  0.92           O  
ATOM    673  CG2 THR A  94     -15.573  -8.151 -19.681  1.00  0.90           C  
ATOM    674  OG1 THR A  94     -17.625  -8.556 -18.487  1.00  0.92           O  
ATOM    675  N   ALA A  95     -13.266  -9.788 -18.096  1.00  0.92           N  
ATOM    676  CA  ALA A  95     -11.868  -9.463 -18.365  1.00  0.93           C  
ATOM    677  C   ALA A  95     -11.715  -8.783 -19.723  1.00  0.93           C  
ATOM    678  CB  ALA A  95     -11.007 -10.722 -18.304  1.00  0.91           C  
ATOM    679  O   ALA A  95     -12.149  -9.319 -20.745  1.00  0.93           O  
ATOM    680  N   ILE A  96     -11.145  -7.685 -19.767  1.00  0.95           N  
ATOM    681  CA  ILE A  96     -10.794  -6.968 -20.988  1.00  0.96           C  
ATOM    682  C   ILE A  96      -9.311  -7.168 -21.296  1.00  0.96           C  
ATOM    683  CB  ILE A  96     -11.119  -5.462 -20.873  1.00  0.96           C  
ATOM    684  O   ILE A  96      -8.448  -6.710 -20.544  1.00  0.95           O  
ATOM    685  CG1 ILE A  96     -12.598  -5.260 -20.525  1.00  0.96           C  
ATOM    686  CG2 ILE A  96     -10.755  -4.730 -22.168  1.00  0.95           C  
ATOM    687  CD1 ILE A  96     -12.990  -3.805 -20.309  1.00  0.95           C  
ATOM    688  N   LYS A  97      -9.010  -7.869 -22.348  1.00  0.95           N  
ATOM    689  CA  LYS A  97      -7.654  -8.082 -22.847  1.00  0.95           C  
ATOM    690  C   LYS A  97      -7.278  -7.027 -23.884  1.00  0.96           C  
ATOM    691  CB  LYS A  97      -7.517  -9.481 -23.450  1.00  0.92           C  
ATOM    692  O   LYS A  97      -7.909  -6.934 -24.939  1.00  0.95           O  
ATOM    693  CG  LYS A  97      -7.562 -10.604 -22.424  1.00  0.77           C  
ATOM    694  CD  LYS A  97      -7.224 -11.950 -23.053  1.00  0.73           C  
ATOM    695  CE  LYS A  97      -7.210 -13.065 -22.016  1.00  0.66           C  
ATOM    696  NZ  LYS A  97      -6.776 -14.366 -22.608  1.00  0.62           N  
ATOM    697  N   VAL A  98      -6.264  -6.332 -23.639  1.00  0.96           N  
ATOM    698  CA  VAL A  98      -5.820  -5.220 -24.473  1.00  0.96           C  
ATOM    699  C   VAL A  98      -4.569  -5.623 -25.251  1.00  0.95           C  
ATOM    700  CB  VAL A  98      -5.539  -3.955 -23.631  1.00  0.96           C  
ATOM    701  O   VAL A  98      -3.517  -5.875 -24.659  1.00  0.94           O  
ATOM    702  CG1 VAL A  98      -5.323  -2.742 -24.534  1.00  0.94           C  
ATOM    703  CG2 VAL A  98      -6.685  -3.701 -22.653  1.00  0.94           C  
ATOM    704  N   ALA A  99      -4.630  -5.685 -26.530  1.00  0.96           N  
ATOM    705  CA  ALA A  99      -3.519  -6.054 -27.403  1.00  0.96           C  
ATOM    706  C   ALA A  99      -2.425  -4.991 -27.378  1.00  0.95           C  
ATOM    707  CB  ALA A  99      -4.014  -6.271 -28.831  1.00  0.95           C  
ATOM    708  O   ALA A  99      -2.682  -3.835 -27.033  1.00  0.94           O  
ATOM    709  N   ALA A 100      -1.258  -5.333 -27.776  1.00  0.93           N  
ATOM    710  CA  ALA A 100      -0.138  -4.401 -27.880  1.00  0.94           C  
ATOM    711  C   ALA A 100      -0.501  -3.204 -28.754  1.00  0.94           C  
ATOM    712  CB  ALA A 100       1.094  -5.110 -28.438  1.00  0.92           C  
ATOM    713  O   ALA A 100      -1.053  -3.368 -29.845  1.00  0.94           O  
ATOM    714  N   GLY A 101      -0.141  -1.996 -28.222  1.00  0.94           N  
ATOM    715  CA  GLY A 101      -0.438  -0.791 -28.979  1.00  0.94           C  
ATOM    716  C   GLY A 101      -0.435   0.465 -28.128  1.00  0.94           C  
ATOM    717  O   GLY A 101      -0.273   0.393 -26.908  1.00  0.93           O  
ATOM    718  N   THR A 102      -0.541   1.627 -28.763  1.00  0.93           N  
ATOM    719  CA  THR A 102      -0.784   2.911 -28.114  1.00  0.94           C  
ATOM    720  C   THR A 102      -2.240   3.336 -28.285  1.00  0.94           C  
ATOM    721  CB  THR A 102       0.142   4.005 -28.676  1.00  0.93           C  
ATOM    722  O   THR A 102      -2.713   3.510 -29.410  1.00  0.93           O  
ATOM    723  CG2 THR A 102      -0.084   5.335 -27.965  1.00  0.87           C  
ATOM    724  OG1 THR A 102       1.507   3.606 -28.496  1.00  0.90           O  
ATOM    725  N   TYR A 103      -2.857   3.489 -27.179  1.00  0.95           N  
ATOM    726  CA  TYR A 103      -4.261   3.878 -27.104  1.00  0.96           C  
ATOM    727  C   TYR A 103      -4.407   5.292 -26.556  1.00  0.94           C  
ATOM    728  CB  TYR A 103      -5.045   2.896 -26.229  1.00  0.96           C  
ATOM    729  O   TYR A 103      -3.924   5.594 -25.462  1.00  0.92           O  
ATOM    730  CG  TYR A 103      -4.996   1.470 -26.722  1.00  0.97           C  
ATOM    731  CD1 TYR A 103      -6.025   0.947 -27.502  1.00  0.96           C  
ATOM    732  CD2 TYR A 103      -3.922   0.644 -26.410  1.00  0.96           C  
ATOM    733  CE1 TYR A 103      -5.985  -0.367 -27.958  1.00  0.96           C  
ATOM    734  CE2 TYR A 103      -3.872  -0.672 -26.860  1.00  0.96           C  
ATOM    735  OH  TYR A 103      -4.862  -2.468 -28.080  1.00  0.94           O  
ATOM    736  CZ  TYR A 103      -4.906  -1.167 -27.632  1.00  0.96           C  
ATOM    737  N   ILE A 104      -5.017   6.162 -27.292  1.00  0.95           N  
ATOM    738  CA  ILE A 104      -5.446   7.480 -26.837  1.00  0.95           C  
ATOM    739  C   ILE A 104      -6.932   7.447 -26.487  1.00  0.94           C  
ATOM    740  CB  ILE A 104      -5.170   8.563 -27.904  1.00  0.93           C  
ATOM    741  O   ILE A 104      -7.782   7.322 -27.371  1.00  0.92           O  
ATOM    742  CG1 ILE A 104      -3.685   8.574 -28.283  1.00  0.88           C  
ATOM    743  CG2 ILE A 104      -5.618   9.940 -27.403  1.00  0.87           C  
ATOM    744  CD1 ILE A 104      -3.335   9.564 -29.385  1.00  0.84           C  
ATOM    745  N   GLU A 105      -7.255   7.517 -25.272  1.00  0.94           N  
ATOM    746  CA  GLU A 105      -8.571   7.162 -24.749  1.00  0.95           C  
ATOM    747  C   GLU A 105      -9.352   8.404 -24.329  1.00  0.91           C  
ATOM    748  CB  GLU A 105      -8.437   6.200 -23.565  1.00  0.93           C  
ATOM    749  O   GLU A 105      -8.803   9.300 -23.685  1.00  0.87           O  
ATOM    750  CG  GLU A 105      -7.976   4.803 -23.957  1.00  0.89           C  
ATOM    751  CD  GLU A 105      -9.028   4.017 -24.722  1.00  0.82           C  
ATOM    752  OE1 GLU A 105     -10.206   4.441 -24.745  1.00  0.89           O  
ATOM    753  OE2 GLU A 105      -8.672   2.967 -25.303  1.00  0.91           O  
ATOM    754  N   ASN A 106     -10.509   8.492 -24.746  1.00  0.93           N  
ATOM    755  CA  ASN A 106     -11.439   9.495 -24.239  1.00  0.93           C  
ATOM    756  C   ASN A 106     -11.774   9.255 -22.769  1.00  0.91           C  
ATOM    757  CB  ASN A 106     -12.718   9.515 -25.079  1.00  0.91           C  
ATOM    758  O   ASN A 106     -12.629   8.427 -22.450  1.00  0.88           O  
ATOM    759  CG  ASN A 106     -13.658  10.637 -24.685  1.00  0.86           C  
ATOM    760  ND2 ASN A 106     -14.880  10.597 -25.204  1.00  0.86           N  
ATOM    761  OD1 ASN A 106     -13.289  11.533 -23.922  1.00  0.83           O  
ATOM    762  N   ASN A 107     -11.134   9.795 -21.758  1.00  0.86           N  
ATOM    763  CA  ASN A 107     -11.159   9.663 -20.305  1.00  0.87           C  
ATOM    764  C   ASN A 107     -12.186  10.599 -19.675  1.00  0.82           C  
ATOM    765  CB  ASN A 107      -9.770   9.926 -19.718  1.00  0.79           C  
ATOM    766  O   ASN A 107     -12.599  11.582 -20.294  1.00  0.73           O  
ATOM    767  CG  ASN A 107      -9.265  11.323 -20.016  1.00  0.74           C  
ATOM    768  ND2 ASN A 107      -8.879  12.049 -18.974  1.00  0.66           N  
ATOM    769  OD1 ASN A 107      -9.223  11.748 -21.174  1.00  0.68           O  
ATOM    770  N   PRO A 108     -12.808  10.519 -18.543  1.00  0.90           N  
ATOM    771  CA  PRO A 108     -12.447   9.351 -17.737  1.00  0.91           C  
ATOM    772  C   PRO A 108     -13.091   8.062 -18.244  1.00  0.91           C  
ATOM    773  CB  PRO A 108     -12.968   9.709 -16.343  1.00  0.89           C  
ATOM    774  O   PRO A 108     -14.243   8.075 -18.685  1.00  0.90           O  
ATOM    775  CG  PRO A 108     -14.136  10.608 -16.591  1.00  0.86           C  
ATOM    776  CD  PRO A 108     -13.865  11.411 -17.830  1.00  0.85           C  
ATOM    777  N   ILE A 109     -12.395   6.924 -18.112  1.00  0.93           N  
ATOM    778  CA  ILE A 109     -12.917   5.571 -18.267  1.00  0.94           C  
ATOM    779  C   ILE A 109     -13.415   5.052 -16.920  1.00  0.93           C  
ATOM    780  CB  ILE A 109     -11.850   4.617 -18.848  1.00  0.94           C  
ATOM    781  O   ILE A 109     -12.615   4.704 -16.048  1.00  0.92           O  
ATOM    782  CG1 ILE A 109     -11.338   5.144 -20.193  1.00  0.93           C  
ATOM    783  CG2 ILE A 109     -12.413   3.200 -18.992  1.00  0.93           C  
ATOM    784  CD1 ILE A 109     -10.167   4.355 -20.762  1.00  0.92           C  
ATOM    785  N   LYS A 110     -14.643   5.025 -16.714  1.00  0.92           N  
ATOM    786  CA  LYS A 110     -15.269   4.502 -15.503  1.00  0.92           C  
ATOM    787  C   LYS A 110     -15.408   2.984 -15.568  1.00  0.92           C  
ATOM    788  CB  LYS A 110     -16.639   5.145 -15.285  1.00  0.91           C  
ATOM    789  O   LYS A 110     -16.283   2.465 -16.264  1.00  0.91           O  
ATOM    790  CG  LYS A 110     -16.589   6.651 -15.073  1.00  0.86           C  
ATOM    791  CD  LYS A 110     -17.952   7.206 -14.680  1.00  0.84           C  
ATOM    792  CE  LYS A 110     -17.893   8.705 -14.418  1.00  0.80           C  
ATOM    793  NZ  LYS A 110     -19.164   9.214 -13.821  1.00  0.78           N  
ATOM    794  N   VAL A 111     -14.555   2.252 -14.867  1.00  0.92           N  
ATOM    795  CA  VAL A 111     -14.519   0.794 -14.892  1.00  0.92           C  
ATOM    796  C   VAL A 111     -15.656   0.234 -14.039  1.00  0.91           C  
ATOM    797  CB  VAL A 111     -13.161   0.251 -14.394  1.00  0.91           C  
ATOM    798  O   VAL A 111     -15.801   0.599 -12.871  1.00  0.89           O  
ATOM    799  CG1 VAL A 111     -13.068  -1.257 -14.617  1.00  0.91           C  
ATOM    800  CG2 VAL A 111     -12.010   0.970 -15.094  1.00  0.91           C  
ATOM    801  N   PRO A 112     -16.531  -0.611 -14.578  1.00  0.90           N  
ATOM    802  CA  PRO A 112     -17.584  -1.232 -13.771  1.00  0.89           C  
ATOM    803  C   PRO A 112     -17.032  -2.195 -12.722  1.00  0.89           C  
ATOM    804  CB  PRO A 112     -18.427  -1.979 -14.807  1.00  0.89           C  
ATOM    805  O   PRO A 112     -15.916  -2.700 -12.869  1.00  0.87           O  
ATOM    806  CG  PRO A 112     -18.100  -1.324 -16.110  1.00  0.88           C  
ATOM    807  CD  PRO A 112     -16.679  -0.842 -16.058  1.00  0.88           C  
ATOM    808  N   LYS A 113     -17.840  -2.477 -11.754  1.00  0.86           N  
ATOM    809  CA  LYS A 113     -17.422  -3.337 -10.652  1.00  0.86           C  
ATOM    810  C   LYS A 113     -16.936  -4.690 -11.164  1.00  0.86           C  
ATOM    811  CB  LYS A 113     -18.569  -3.534  -9.659  1.00  0.84           C  
ATOM    812  O   LYS A 113     -17.582  -5.306 -12.015  1.00  0.85           O  
ATOM    813  CG  LYS A 113     -18.172  -4.283  -8.396  1.00  0.78           C  
ATOM    814  CD  LYS A 113     -19.361  -4.475  -7.462  1.00  0.75           C  
ATOM    815  CE  LYS A 113     -18.996  -5.337  -6.261  1.00  0.68           C  
ATOM    816  NZ  LYS A 113     -20.196  -5.676  -5.439  1.00  0.61           N  
ATOM    817  N   GLN A 114     -15.801  -5.149 -10.617  1.00  0.86           N  
ATOM    818  CA  GLN A 114     -15.201  -6.459 -10.846  1.00  0.87           C  
ATOM    819  C   GLN A 114     -14.855  -6.656 -12.319  1.00  0.88           C  
ATOM    820  CB  GLN A 114     -16.140  -7.570 -10.374  1.00  0.85           C  
ATOM    821  O   GLN A 114     -14.919  -7.775 -12.833  1.00  0.87           O  
ATOM    822  CG  GLN A 114     -16.449  -7.523  -8.884  1.00  0.81           C  
ATOM    823  CD  GLN A 114     -17.318  -8.679  -8.427  1.00  0.79           C  
ATOM    824  NE2 GLN A 114     -18.005  -8.498  -7.305  1.00  0.76           N  
ATOM    825  OE1 GLN A 114     -17.373  -9.727  -9.079  1.00  0.78           O  
ATOM    826  N   VAL A 115     -14.493  -5.668 -13.001  1.00  0.91           N  
ATOM    827  CA  VAL A 115     -13.938  -5.753 -14.348  1.00  0.91           C  
ATOM    828  C   VAL A 115     -12.414  -5.679 -14.285  1.00  0.91           C  
ATOM    829  CB  VAL A 115     -14.489  -4.635 -15.261  1.00  0.91           C  
ATOM    830  O   VAL A 115     -11.856  -4.794 -13.631  1.00  0.91           O  
ATOM    831  CG1 VAL A 115     -13.799  -4.661 -16.623  1.00  0.91           C  
ATOM    832  CG2 VAL A 115     -16.002  -4.776 -15.422  1.00  0.90           C  
ATOM    833  N   SER A 116     -11.732  -6.569 -14.911  1.00  0.92           N  
ATOM    834  CA  SER A 116     -10.277  -6.620 -15.007  1.00  0.92           C  
ATOM    835  C   SER A 116      -9.795  -6.123 -16.365  1.00  0.93           C  
ATOM    836  CB  SER A 116      -9.773  -8.044 -14.767  1.00  0.91           C  
ATOM    837  O   SER A 116     -10.220  -6.631 -17.405  1.00  0.93           O  
ATOM    838  OG  SER A 116     -10.127  -8.491 -13.470  1.00  0.83           O  
ATOM    839  N   ILE A 117      -8.990  -5.207 -16.425  1.00  0.94           N  
ATOM    840  CA  ILE A 117      -8.320  -4.730 -17.630  1.00  0.95           C  
ATOM    841  C   ILE A 117      -6.863  -5.188 -17.626  1.00  0.94           C  
ATOM    842  CB  ILE A 117      -8.398  -3.192 -17.749  1.00  0.94           C  
ATOM    843  O   ILE A 117      -6.095  -4.826 -16.731  1.00  0.93           O  
ATOM    844  CG1 ILE A 117      -9.855  -2.723 -17.667  1.00  0.94           C  
ATOM    845  CG2 ILE A 117      -7.742  -2.717 -19.049  1.00  0.94           C  
ATOM    846  CD1 ILE A 117     -10.023  -1.210 -17.715  1.00  0.93           C  
ATOM    847  N   VAL A 118      -6.475  -5.980 -18.566  1.00  0.94           N  
ATOM    848  CA  VAL A 118      -5.161  -6.614 -18.619  1.00  0.94           C  
ATOM    849  C   VAL A 118      -4.521  -6.362 -19.983  1.00  0.94           C  
ATOM    850  CB  VAL A 118      -5.253  -8.132 -18.345  1.00  0.92           C  
ATOM    851  O   VAL A 118      -5.081  -6.732 -21.017  1.00  0.93           O  
ATOM    852  CG1 VAL A 118      -3.858  -8.745 -18.230  1.00  0.86           C  
ATOM    853  CG2 VAL A 118      -6.063  -8.397 -17.078  1.00  0.86           C  
ATOM    854  N   GLY A 119      -3.340  -5.783 -20.012  1.00  0.93           N  
ATOM    855  CA  GLY A 119      -2.530  -5.653 -21.212  1.00  0.93           C  
ATOM    856  C   GLY A 119      -1.901  -6.961 -21.654  1.00  0.91           C  
ATOM    857  O   GLY A 119      -1.807  -7.906 -20.868  1.00  0.88           O  
ATOM    858  N   ASP A 120      -1.394  -7.050 -22.869  1.00  0.89           N  
ATOM    859  CA  ASP A 120      -0.749  -8.236 -23.424  1.00  0.87           C  
ATOM    860  C   ASP A 120       0.624  -8.458 -22.795  1.00  0.83           C  
ATOM    861  CB  ASP A 120      -0.619  -8.114 -24.943  1.00  0.85           C  
ATOM    862  O   ASP A 120       1.013  -9.597 -22.527  1.00  0.77           O  
ATOM    863  CG  ASP A 120      -0.542  -9.461 -25.641  1.00  0.79           C  
ATOM    864  OD1 ASP A 120      -0.980 -10.476 -25.058  1.00  0.76           O  
ATOM    865  OD2 ASP A 120      -0.038  -9.507 -26.784  1.00  0.79           O  
ATOM    866  N   SER A 121       1.370  -7.329 -22.491  1.00  0.81           N  
ATOM    867  CA  SER A 121       2.652  -7.340 -21.794  1.00  0.81           C  
ATOM    868  C   SER A 121       2.968  -5.973 -21.197  1.00  0.79           C  
ATOM    869  CB  SER A 121       3.774  -7.763 -22.742  1.00  0.77           C  
ATOM    870  O   SER A 121       2.523  -4.946 -21.714  1.00  0.75           O  
ATOM    871  OG  SER A 121       4.160  -6.686 -23.578  1.00  0.67           O  
ATOM    872  N   LEU A 122       3.683  -5.807 -20.066  1.00  0.72           N  
ATOM    873  CA  LEU A 122       3.956  -4.635 -19.241  1.00  0.72           C  
ATOM    874  C   LEU A 122       4.454  -3.474 -20.095  1.00  0.69           C  
ATOM    875  CB  LEU A 122       4.987  -4.968 -18.160  1.00  0.66           C  
ATOM    876  O   LEU A 122       4.236  -2.309 -19.754  1.00  0.64           O  
ATOM    877  CG  LEU A 122       5.243  -3.886 -17.110  1.00  0.63           C  
ATOM    878  CD1 LEU A 122       4.030  -3.737 -16.196  1.00  0.61           C  
ATOM    879  CD2 LEU A 122       6.493  -4.212 -16.299  1.00  0.63           C  
ATOM    880  N   ARG A 123       4.819  -3.580 -21.321  1.00  0.72           N  
ATOM    881  CA  ARG A 123       5.469  -2.528 -22.095  1.00  0.74           C  
ATOM    882  C   ARG A 123       4.851  -2.409 -23.484  1.00  0.75           C  
ATOM    883  CB  ARG A 123       6.971  -2.796 -22.211  1.00  0.68           C  
ATOM    884  O   ARG A 123       5.209  -1.516 -24.255  1.00  0.75           O  
ATOM    885  CG  ARG A 123       7.704  -2.779 -20.880  1.00  0.65           C  
ATOM    886  CD  ARG A 123       9.202  -2.987 -21.058  1.00  0.66           C  
ATOM    887  NE  ARG A 123       9.908  -2.942 -19.780  1.00  0.56           N  
ATOM    888  NH1 ARG A 123      12.014  -3.172 -20.701  1.00  0.48           N  
ATOM    889  NH2 ARG A 123      11.766  -2.979 -18.430  1.00  0.44           N  
ATOM    890  CZ  ARG A 123      11.228  -3.031 -19.640  1.00  0.62           C  
ATOM    891  N   GLU A 124       4.033  -3.199 -23.725  1.00  0.85           N  
ATOM    892  CA  GLU A 124       3.580  -3.216 -25.113  1.00  0.87           C  
ATOM    893  C   GLU A 124       2.219  -2.541 -25.257  1.00  0.87           C  
ATOM    894  CB  GLU A 124       3.515  -4.651 -25.641  1.00  0.84           C  
ATOM    895  O   GLU A 124       1.830  -2.144 -26.357  1.00  0.86           O  
ATOM    896  CG  GLU A 124       4.873  -5.330 -25.747  1.00  0.78           C  
ATOM    897  CD  GLU A 124       4.807  -6.707 -26.387  1.00  0.75           C  
ATOM    898  OE1 GLU A 124       3.697  -7.278 -26.486  1.00  0.78           O  
ATOM    899  OE2 GLU A 124       5.874  -7.221 -26.791  1.00  0.77           O  
ATOM    900  N   VAL A 125       1.606  -2.319 -24.086  1.00  0.92           N  
ATOM    901  CA  VAL A 125       0.357  -1.564 -24.058  1.00  0.93           C  
ATOM    902  C   VAL A 125       0.591  -0.200 -23.414  1.00  0.92           C  
ATOM    903  CB  VAL A 125      -0.752  -2.329 -23.301  1.00  0.92           C  
ATOM    904  O   VAL A 125       0.971  -0.116 -22.243  1.00  0.90           O  
ATOM    905  CG1 VAL A 125      -2.053  -1.529 -23.296  1.00  0.90           C  
ATOM    906  CG2 VAL A 125      -0.970  -3.707 -23.923  1.00  0.89           C  
ATOM    907  N   THR A 126       0.402   0.846 -24.211  1.00  0.91           N  
ATOM    908  CA  THR A 126       0.470   2.222 -23.730  1.00  0.92           C  
ATOM    909  C   THR A 126      -0.894   2.898 -23.828  1.00  0.92           C  
ATOM    910  CB  THR A 126       1.509   3.039 -24.521  1.00  0.90           C  
ATOM    911  O   THR A 126      -1.508   2.918 -24.897  1.00  0.91           O  
ATOM    912  CG2 THR A 126       1.571   4.479 -24.022  1.00  0.81           C  
ATOM    913  OG1 THR A 126       2.799   2.436 -24.369  1.00  0.85           O  
ATOM    914  N   VAL A 127      -1.359   3.491 -22.699  1.00  0.94           N  
ATOM    915  CA  VAL A 127      -2.620   4.224 -22.649  1.00  0.94           C  
ATOM    916  C   VAL A 127      -2.354   5.687 -22.302  1.00  0.93           C  
ATOM    917  CB  VAL A 127      -3.598   3.603 -21.627  1.00  0.93           C  
ATOM    918  O   VAL A 127      -1.666   5.984 -21.323  1.00  0.91           O  
ATOM    919  CG1 VAL A 127      -4.940   4.333 -21.650  1.00  0.92           C  
ATOM    920  CG2 VAL A 127      -3.791   2.114 -21.911  1.00  0.91           C  
ATOM    921  N   SER A 128      -2.856   6.614 -23.065  1.00  0.92           N  
ATOM    922  CA  SER A 128      -2.705   8.056 -22.893  1.00  0.92           C  
ATOM    923  C   SER A 128      -4.062   8.746 -22.798  1.00  0.92           C  
ATOM    924  CB  SER A 128      -1.899   8.653 -24.047  1.00  0.91           C  
ATOM    925  O   SER A 128      -5.007   8.366 -23.493  1.00  0.90           O  
ATOM    926  OG  SER A 128      -0.602   8.085 -24.101  1.00  0.82           O  
ATOM    927  N   PRO A 129      -4.229   9.768 -21.964  1.00  0.90           N  
ATOM    928  CA  PRO A 129      -5.473  10.542 -21.939  1.00  0.91           C  
ATOM    929  C   PRO A 129      -5.663  11.393 -23.193  1.00  0.91           C  
ATOM    930  CB  PRO A 129      -5.315  11.424 -20.699  1.00  0.89           C  
ATOM    931  O   PRO A 129      -4.707  12.002 -23.681  1.00  0.90           O  
ATOM    932  CG  PRO A 129      -3.844  11.666 -20.587  1.00  0.86           C  
ATOM    933  CD  PRO A 129      -3.121  10.452 -21.095  1.00  0.86           C  
ATOM    934  N   GLN A 130      -6.876  11.505 -23.626  1.00  0.91           N  
ATOM    935  CA  GLN A 130      -7.270  12.488 -24.630  1.00  0.91           C  
ATOM    936  C   GLN A 130      -7.476  13.863 -24.002  1.00  0.89           C  
ATOM    937  CB  GLN A 130      -8.544  12.042 -25.348  1.00  0.90           C  
ATOM    938  O   GLN A 130      -7.102  14.882 -24.587  1.00  0.86           O  
ATOM    939  CG  GLN A 130      -8.977  12.977 -26.470  1.00  0.88           C  
ATOM    940  CD  GLN A 130     -10.179  12.457 -27.236  1.00  0.84           C  
ATOM    941  NE2 GLN A 130     -10.531  13.140 -28.320  1.00  0.87           N  
ATOM    942  OE1 GLN A 130     -10.785  11.449 -26.858  1.00  0.86           O  
ATOM    943  N   ASN A 131      -8.085  13.891 -22.867  1.00  0.90           N  
ATOM    944  CA  ASN A 131      -8.256  15.091 -22.056  1.00  0.90           C  
ATOM    945  C   ASN A 131      -7.291  15.110 -20.874  1.00  0.89           C  
ATOM    946  CB  ASN A 131      -9.700  15.207 -21.565  1.00  0.88           C  
ATOM    947  O   ASN A 131      -7.417  14.303 -19.952  1.00  0.86           O  
ATOM    948  CG  ASN A 131      -9.960  16.497 -20.813  1.00  0.84           C  
ATOM    949  ND2 ASN A 131     -11.203  16.698 -20.391  1.00  0.85           N  
ATOM    950  OD1 ASN A 131      -9.052  17.308 -20.615  1.00  0.82           O  
ATOM    951  N   ALA A 132      -6.386  16.019 -20.792  1.00  0.87           N  
ATOM    952  CA  ALA A 132      -5.319  16.129 -19.802  1.00  0.87           C  
ATOM    953  C   ALA A 132      -5.852  16.672 -18.479  1.00  0.85           C  
ATOM    954  CB  ALA A 132      -4.196  17.021 -20.326  1.00  0.84           C  
ATOM    955  O   ALA A 132      -5.166  16.613 -17.455  1.00  0.82           O  
ATOM    956  N   ASP A 133      -7.107  17.223 -18.512  1.00  0.86           N  
ATOM    957  CA  ASP A 133      -7.692  17.883 -17.349  1.00  0.87           C  
ATOM    958  C   ASP A 133      -8.598  16.929 -16.574  1.00  0.86           C  
ATOM    959  CB  ASP A 133      -8.477  19.125 -17.775  1.00  0.85           C  
ATOM    960  O   ASP A 133      -9.246  17.329 -15.605  1.00  0.84           O  
ATOM    961  CG  ASP A 133      -7.613  20.163 -18.470  1.00  0.82           C  
ATOM    962  OD1 ASP A 133      -6.433  20.327 -18.092  1.00  0.81           O  
ATOM    963  OD2 ASP A 133      -8.118  20.824 -19.403  1.00  0.84           O  
ATOM    964  N   GLU A 134      -8.657  15.685 -16.944  1.00  0.88           N  
ATOM    965  CA  GLU A 134      -9.525  14.700 -16.306  1.00  0.89           C  
ATOM    966  C   GLU A 134      -8.744  13.450 -15.912  1.00  0.89           C  
ATOM    967  CB  GLU A 134     -10.685  14.325 -17.233  1.00  0.87           C  
ATOM    968  O   GLU A 134      -7.753  13.101 -16.557  1.00  0.88           O  
ATOM    969  CG  GLU A 134     -11.673  15.458 -17.470  1.00  0.84           C  
ATOM    970  CD  GLU A 134     -12.908  15.025 -18.243  1.00  0.82           C  
ATOM    971  OE1 GLU A 134     -12.995  13.838 -18.633  1.00  0.83           O  
ATOM    972  OE2 GLU A 134     -13.796  15.879 -18.461  1.00  0.83           O  
ATOM    973  N   ASP A 135      -9.189  12.695 -14.845  1.00  0.89           N  
ATOM    974  CA  ASP A 135      -8.625  11.407 -14.454  1.00  0.90           C  
ATOM    975  C   ASP A 135      -8.702  10.403 -15.602  1.00  0.91           C  
ATOM    976  CB  ASP A 135      -9.347  10.856 -13.223  1.00  0.89           C  
ATOM    977  O   ASP A 135      -9.668  10.401 -16.368  1.00  0.90           O  
ATOM    978  CG  ASP A 135      -9.193  11.741 -11.999  1.00  0.87           C  
ATOM    979  OD1 ASP A 135      -8.171  12.452 -11.885  1.00  0.87           O  
ATOM    980  OD2 ASP A 135     -10.100  11.725 -11.139  1.00  0.87           O  
ATOM    981  N   MET A 136      -7.793   9.508 -15.730  1.00  0.91           N  
ATOM    982  CA  MET A 136      -7.799   8.522 -16.807  1.00  0.92           C  
ATOM    983  C   MET A 136      -8.777   7.392 -16.504  1.00  0.92           C  
ATOM    984  CB  MET A 136      -6.396   7.954 -17.025  1.00  0.89           C  
ATOM    985  O   MET A 136      -9.697   7.136 -17.283  1.00  0.91           O  
ATOM    986  CG  MET A 136      -6.299   6.989 -18.195  1.00  0.80           C  
ATOM    987  SD  MET A 136      -4.564   6.583 -18.630  1.00  0.75           S  
ATOM    988  CE  MET A 136      -4.840   5.399 -19.977  1.00  0.69           C  
ATOM    989  N   PHE A 137      -8.658   6.724 -15.322  1.00  0.92           N  
ATOM    990  CA  PHE A 137      -9.538   5.644 -14.892  1.00  0.92           C  
ATOM    991  C   PHE A 137     -10.220   5.993 -13.575  1.00  0.91           C  
ATOM    992  CB  PHE A 137      -8.754   4.336 -14.747  1.00  0.92           C  
ATOM    993  O   PHE A 137      -9.568   6.452 -12.635  1.00  0.89           O  
ATOM    994  CG  PHE A 137      -8.372   3.708 -16.061  1.00  0.92           C  
ATOM    995  CD1 PHE A 137      -9.245   2.848 -16.716  1.00  0.90           C  
ATOM    996  CD2 PHE A 137      -7.140   3.978 -16.641  1.00  0.90           C  
ATOM    997  CE1 PHE A 137      -8.895   2.265 -17.931  1.00  0.91           C  
ATOM    998  CE2 PHE A 137      -6.783   3.400 -17.856  1.00  0.91           C  
ATOM    999  CZ  PHE A 137      -7.661   2.543 -18.499  1.00  0.91           C  
ATOM   1000  N   HIS A 138     -11.413   5.758 -13.485  1.00  0.90           N  
ATOM   1001  CA  HIS A 138     -12.159   5.617 -12.240  1.00  0.90           C  
ATOM   1002  C   HIS A 138     -12.470   4.153 -11.948  1.00  0.89           C  
ATOM   1003  CB  HIS A 138     -13.455   6.428 -12.297  1.00  0.89           C  
ATOM   1004  O   HIS A 138     -13.270   3.531 -12.652  1.00  0.88           O  
ATOM   1005  CG  HIS A 138     -13.235   7.907 -12.343  1.00  0.87           C  
ATOM   1006  CD2 HIS A 138     -12.096   8.634 -12.426  1.00  0.85           C  
ATOM   1007  ND1 HIS A 138     -14.271   8.814 -12.299  1.00  0.85           N  
ATOM   1008  CE1 HIS A 138     -13.777  10.040 -12.355  1.00  0.85           C  
ATOM   1009  NE2 HIS A 138     -12.460   9.958 -12.432  1.00  0.86           N  
ATOM   1010  N   VAL A 139     -11.801   3.569 -10.918  1.00  0.89           N  
ATOM   1011  CA  VAL A 139     -11.876   2.145 -10.609  1.00  0.89           C  
ATOM   1012  C   VAL A 139     -12.842   1.918  -9.448  1.00  0.87           C  
ATOM   1013  CB  VAL A 139     -10.485   1.565 -10.266  1.00  0.88           C  
ATOM   1014  O   VAL A 139     -12.927   2.740  -8.533  1.00  0.85           O  
ATOM   1015  CG1 VAL A 139      -9.582   1.564 -11.498  1.00  0.85           C  
ATOM   1016  CG2 VAL A 139      -9.842   2.358  -9.129  1.00  0.85           C  
ATOM   1017  N   SER A 140     -13.536   0.800  -9.464  1.00  0.85           N  
ATOM   1018  CA  SER A 140     -14.564   0.362  -8.525  1.00  0.84           C  
ATOM   1019  C   SER A 140     -14.095  -0.843  -7.715  1.00  0.84           C  
ATOM   1020  CB  SER A 140     -15.856   0.017  -9.266  1.00  0.83           C  
ATOM   1021  O   SER A 140     -13.050  -1.426  -8.009  1.00  0.82           O  
ATOM   1022  OG  SER A 140     -16.376   1.157  -9.928  1.00  0.80           O  
ATOM   1023  N   PRO A 141     -14.875  -1.270  -6.684  1.00  0.80           N  
ATOM   1024  CA  PRO A 141     -14.524  -2.465  -5.913  1.00  0.80           C  
ATOM   1025  C   PRO A 141     -14.361  -3.705  -6.789  1.00  0.81           C  
ATOM   1026  CB  PRO A 141     -15.707  -2.625  -4.954  1.00  0.78           C  
ATOM   1027  O   PRO A 141     -15.290  -4.087  -7.504  1.00  0.79           O  
ATOM   1028  CG  PRO A 141     -16.224  -1.238  -4.750  1.00  0.74           C  
ATOM   1029  CD  PRO A 141     -16.109  -0.490  -6.047  1.00  0.73           C  
ATOM   1030  N   GLY A 142     -13.166  -4.272  -6.541  1.00  0.82           N  
ATOM   1031  CA  GLY A 142     -12.870  -5.545  -7.179  1.00  0.82           C  
ATOM   1032  C   GLY A 142     -12.352  -5.396  -8.597  1.00  0.84           C  
ATOM   1033  O   GLY A 142     -12.071  -6.391  -9.268  1.00  0.83           O  
ATOM   1034  N   ASP A 143     -12.198  -4.191  -9.050  1.00  0.87           N  
ATOM   1035  CA  ASP A 143     -11.591  -3.961 -10.358  1.00  0.88           C  
ATOM   1036  C   ASP A 143     -10.101  -4.297 -10.339  1.00  0.88           C  
ATOM   1037  CB  ASP A 143     -11.798  -2.511 -10.798  1.00  0.86           C  
ATOM   1038  O   ASP A 143      -9.442  -4.158  -9.307  1.00  0.87           O  
ATOM   1039  CG  ASP A 143     -13.263  -2.127 -10.909  1.00  0.84           C  
ATOM   1040  OD1 ASP A 143     -14.120  -3.027 -11.043  1.00  0.83           O  
ATOM   1041  OD2 ASP A 143     -13.563  -0.915 -10.864  1.00  0.85           O  
ATOM   1042  N   MET A 144      -9.579  -4.684 -11.473  1.00  0.88           N  
ATOM   1043  CA  MET A 144      -8.146  -4.912 -11.633  1.00  0.89           C  
ATOM   1044  C   MET A 144      -7.619  -4.210 -12.879  1.00  0.90           C  
ATOM   1045  CB  MET A 144      -7.845  -6.410 -11.709  1.00  0.87           C  
ATOM   1046  O   MET A 144      -8.192  -4.343 -13.962  1.00  0.89           O  
ATOM   1047  CG  MET A 144      -6.362  -6.733 -11.803  1.00  0.82           C  
ATOM   1048  SD  MET A 144      -6.040  -8.537 -11.885  1.00  0.84           S  
ATOM   1049  CE  MET A 144      -6.695  -8.905 -13.536  1.00  0.75           C  
ATOM   1050  N   ILE A 145      -6.546  -3.505 -12.786  1.00  0.92           N  
ATOM   1051  CA  ILE A 145      -5.765  -2.991 -13.905  1.00  0.92           C  
ATOM   1052  C   ILE A 145      -4.344  -3.547 -13.842  1.00  0.91           C  
ATOM   1053  CB  ILE A 145      -5.736  -1.446 -13.913  1.00  0.91           C  
ATOM   1054  O   ILE A 145      -3.654  -3.388 -12.832  1.00  0.90           O  
ATOM   1055  CG1 ILE A 145      -7.162  -0.886 -13.970  1.00  0.90           C  
ATOM   1056  CG2 ILE A 145      -4.896  -0.927 -15.083  1.00  0.90           C  
ATOM   1057  CD1 ILE A 145      -7.228   0.634 -14.033  1.00  0.88           C  
ATOM   1058  N   SER A 146      -3.917  -4.222 -14.872  1.00  0.91           N  
ATOM   1059  CA  SER A 146      -2.627  -4.904 -14.862  1.00  0.91           C  
ATOM   1060  C   SER A 146      -1.921  -4.770 -16.207  1.00  0.91           C  
ATOM   1061  CB  SER A 146      -2.804  -6.383 -14.515  1.00  0.88           C  
ATOM   1062  O   SER A 146      -2.570  -4.739 -17.255  1.00  0.89           O  
ATOM   1063  OG  SER A 146      -1.547  -7.008 -14.320  1.00  0.77           O  
ATOM   1064  N   GLU A 147      -0.619  -4.689 -16.199  1.00  0.89           N  
ATOM   1065  CA  GLU A 147       0.289  -4.811 -17.336  1.00  0.90           C  
ATOM   1066  C   GLU A 147       0.036  -3.712 -18.364  1.00  0.90           C  
ATOM   1067  CB  GLU A 147       0.148  -6.187 -17.992  1.00  0.88           C  
ATOM   1068  O   GLU A 147       0.045  -3.968 -19.570  1.00  0.88           O  
ATOM   1069  CG  GLU A 147       0.569  -7.342 -17.094  1.00  0.84           C  
ATOM   1070  CD  GLU A 147       0.335  -8.706 -17.723  1.00  0.81           C  
ATOM   1071  OE1 GLU A 147       0.124  -8.779 -18.955  1.00  0.82           O  
ATOM   1072  OE2 GLU A 147       0.361  -9.711 -16.977  1.00  0.83           O  
ATOM   1073  N   ILE A 148      -0.140  -2.409 -17.937  1.00  0.91           N  
ATOM   1074  CA  ILE A 148      -0.398  -1.219 -18.740  1.00  0.92           C  
ATOM   1075  C   ILE A 148       0.631  -0.140 -18.409  1.00  0.91           C  
ATOM   1076  CB  ILE A 148      -1.829  -0.683 -18.513  1.00  0.91           C  
ATOM   1077  O   ILE A 148       0.908   0.124 -17.237  1.00  0.89           O  
ATOM   1078  CG1 ILE A 148      -2.865  -1.703 -18.999  1.00  0.89           C  
ATOM   1079  CG2 ILE A 148      -2.018   0.666 -19.214  1.00  0.88           C  
ATOM   1080  CD1 ILE A 148      -4.309  -1.259 -18.806  1.00  0.87           C  
ATOM   1081  N   THR A 149       1.158   0.443 -19.440  1.00  0.89           N  
ATOM   1082  CA  THR A 149       1.946   1.665 -19.325  1.00  0.90           C  
ATOM   1083  C   THR A 149       1.083   2.893 -19.603  1.00  0.89           C  
ATOM   1084  CB  THR A 149       3.146   1.649 -20.290  1.00  0.88           C  
ATOM   1085  O   THR A 149       0.574   3.062 -20.713  1.00  0.88           O  
ATOM   1086  CG2 THR A 149       3.906   2.970 -20.245  1.00  0.84           C  
ATOM   1087  OG1 THR A 149       4.034   0.587 -19.921  1.00  0.87           O  
ATOM   1088  N   PHE A 150       0.948   3.765 -18.626  1.00  0.91           N  
ATOM   1089  CA  PHE A 150       0.289   5.056 -18.785  1.00  0.91           C  
ATOM   1090  C   PHE A 150       1.282   6.117 -19.245  1.00  0.89           C  
ATOM   1091  CB  PHE A 150      -0.372   5.489 -17.472  1.00  0.91           C  
ATOM   1092  O   PHE A 150       2.388   6.213 -18.710  1.00  0.87           O  
ATOM   1093  CG  PHE A 150      -1.331   4.474 -16.912  1.00  0.91           C  
ATOM   1094  CD1 PHE A 150      -2.602   4.324 -17.454  1.00  0.89           C  
ATOM   1095  CD2 PHE A 150      -0.962   3.669 -15.842  1.00  0.89           C  
ATOM   1096  CE1 PHE A 150      -3.492   3.386 -16.938  1.00  0.90           C  
ATOM   1097  CE2 PHE A 150      -1.846   2.729 -15.320  1.00  0.90           C  
ATOM   1098  CZ  PHE A 150      -3.111   2.589 -15.869  1.00  0.89           C  
ATOM   1099  N   SER A 151       0.896   6.876 -20.255  1.00  0.89           N  
ATOM   1100  CA  SER A 151       1.772   7.905 -20.806  1.00  0.89           C  
ATOM   1101  C   SER A 151       0.999   9.182 -21.116  1.00  0.87           C  
ATOM   1102  CB  SER A 151       2.466   7.398 -22.071  1.00  0.87           C  
ATOM   1103  O   SER A 151      -0.229   9.161 -21.216  1.00  0.84           O  
ATOM   1104  OG  SER A 151       1.550   7.323 -23.150  1.00  0.78           O  
ATOM   1105  N   GLY A 152       1.658  10.288 -21.142  1.00  0.86           N  
ATOM   1106  CA  GLY A 152       1.062  11.564 -21.503  1.00  0.86           C  
ATOM   1107  C   GLY A 152       1.442  12.689 -20.559  1.00  0.84           C  
ATOM   1108  O   GLY A 152       2.424  12.582 -19.821  1.00  0.78           O  
ATOM   1109  N   THR A 153       0.805  13.820 -20.728  1.00  0.76           N  
ATOM   1110  CA  THR A 153       0.854  14.963 -19.822  1.00  0.76           C  
ATOM   1111  C   THR A 153      -0.545  15.326 -19.333  1.00  0.75           C  
ATOM   1112  CB  THR A 153       1.498  16.186 -20.501  1.00  0.72           C  
ATOM   1113  O   THR A 153      -1.495  15.349 -20.118  1.00  0.72           O  
ATOM   1114  CG2 THR A 153       2.986  15.961 -20.744  1.00  0.62           C  
ATOM   1115  OG1 THR A 153       0.850  16.423 -21.757  1.00  0.65           O  
ATOM   1116  N   VAL A 154      -0.568  15.456 -18.091  1.00  0.74           N  
ATOM   1117  CA  VAL A 154      -1.803  15.972 -17.510  1.00  0.76           C  
ATOM   1118  C   VAL A 154      -1.494  17.176 -16.623  1.00  0.71           C  
ATOM   1119  CB  VAL A 154      -2.545  14.888 -16.698  1.00  0.69           C  
ATOM   1120  O   VAL A 154      -0.344  17.386 -16.230  1.00  0.64           O  
ATOM   1121  CG1 VAL A 154      -3.098  13.804 -17.622  1.00  0.59           C  
ATOM   1122  CG2 VAL A 154      -1.616  14.277 -15.650  1.00  0.57           C  
ATOM   1123  N   ASP A 155      -2.395  18.103 -16.540  1.00  0.69           N  
ATOM   1124  CA  ASP A 155      -2.300  19.207 -15.590  1.00  0.69           C  
ATOM   1125  C   ASP A 155      -2.256  18.693 -14.153  1.00  0.67           C  
ATOM   1126  CB  ASP A 155      -3.476  20.170 -15.768  1.00  0.63           C  
ATOM   1127  O   ASP A 155      -2.768  17.611 -13.859  1.00  0.61           O  
ATOM   1128  CG  ASP A 155      -3.222  21.227 -16.829  1.00  0.58           C  
ATOM   1129  OD1 ASP A 155      -2.052  21.428 -17.221  1.00  0.56           O  
ATOM   1130  OD2 ASP A 155      -4.199  21.866 -17.274  1.00  0.62           O  
ATOM   1131  N   LYS A 156      -1.622  19.480 -13.224  1.00  0.64           N  
ATOM   1132  CA  LYS A 156      -1.469  19.159 -11.808  1.00  0.66           C  
ATOM   1133  C   LYS A 156      -2.816  18.838 -11.168  1.00  0.64           C  
ATOM   1134  CB  LYS A 156      -0.798  20.316 -11.065  1.00  0.56           C  
ATOM   1135  O   LYS A 156      -3.795  19.558 -11.375  1.00  0.60           O  
ATOM   1136  CG  LYS A 156       0.640  20.572 -11.489  1.00  0.50           C  
ATOM   1137  CD  LYS A 156       1.301  21.630 -10.613  1.00  0.52           C  
ATOM   1138  CE  LYS A 156       2.728  21.915 -11.060  1.00  0.42           C  
ATOM   1139  NZ  LYS A 156       3.383  22.945 -10.200  1.00  0.39           N  
ATOM   1140  N   GLY A 157      -2.846  17.646 -10.567  1.00  0.72           N  
ATOM   1141  CA  GLY A 157      -3.942  17.262  -9.692  1.00  0.75           C  
ATOM   1142  C   GLY A 157      -4.805  16.155 -10.267  1.00  0.75           C  
ATOM   1143  O   GLY A 157      -5.620  15.564  -9.556  1.00  0.73           O  
ATOM   1144  N   VAL A 158      -4.663  15.866 -11.515  1.00  0.81           N  
ATOM   1145  CA  VAL A 158      -5.446  14.775 -12.086  1.00  0.86           C  
ATOM   1146  C   VAL A 158      -4.784  13.438 -11.760  1.00  0.84           C  
ATOM   1147  CB  VAL A 158      -5.606  14.932 -13.615  1.00  0.80           C  
ATOM   1148  O   VAL A 158      -3.556  13.333 -11.751  1.00  0.82           O  
ATOM   1149  CG1 VAL A 158      -6.445  13.792 -14.190  1.00  0.63           C  
ATOM   1150  CG2 VAL A 158      -6.235  16.283 -13.950  1.00  0.59           C  
ATOM   1151  N   ALA A 159      -5.578  12.410 -11.549  1.00  0.81           N  
ATOM   1152  CA  ALA A 159      -5.104  11.062 -11.248  1.00  0.86           C  
ATOM   1153  C   ALA A 159      -5.070  10.200 -12.507  1.00  0.87           C  
ATOM   1154  CB  ALA A 159      -5.986  10.412 -10.186  1.00  0.82           C  
ATOM   1155  O   ALA A 159      -5.950  10.306 -13.364  1.00  0.87           O  
ATOM   1156  N   VAL A 160      -4.093   9.354 -12.664  1.00  0.86           N  
ATOM   1157  CA  VAL A 160      -4.112   8.313 -13.687  1.00  0.89           C  
ATOM   1158  C   VAL A 160      -5.137   7.243 -13.318  1.00  0.89           C  
ATOM   1159  CB  VAL A 160      -2.717   7.674 -13.873  1.00  0.87           C  
ATOM   1160  O   VAL A 160      -5.989   6.884 -14.133  1.00  0.88           O  
ATOM   1161  CG1 VAL A 160      -2.765   6.570 -14.927  1.00  0.84           C  
ATOM   1162  CG2 VAL A 160      -1.690   8.738 -14.255  1.00  0.81           C  
ATOM   1163  N   ILE A 161      -5.123   6.865 -12.141  1.00  0.87           N  
ATOM   1164  CA  ILE A 161      -6.141   5.977 -11.590  1.00  0.89           C  
ATOM   1165  C   ILE A 161      -6.700   6.572 -10.300  1.00  0.86           C  
ATOM   1166  CB  ILE A 161      -5.575   4.563 -11.326  1.00  0.87           C  
ATOM   1167  O   ILE A 161      -5.956   6.817  -9.348  1.00  0.83           O  
ATOM   1168  CG1 ILE A 161      -4.922   4.005 -12.596  1.00  0.87           C  
ATOM   1169  CG2 ILE A 161      -6.676   3.627 -10.819  1.00  0.84           C  
ATOM   1170  CD1 ILE A 161      -4.236   2.659 -12.398  1.00  0.84           C  
ATOM   1171  N   ALA A 162      -7.936   6.850 -10.236  1.00  0.87           N  
ATOM   1172  CA  ALA A 162      -8.675   7.355  -9.082  1.00  0.87           C  
ATOM   1173  C   ALA A 162      -9.724   6.348  -8.619  1.00  0.86           C  
ATOM   1174  CB  ALA A 162      -9.334   8.691  -9.415  1.00  0.86           C  
ATOM   1175  O   ALA A 162     -10.245   5.571  -9.423  1.00  0.82           O  
ATOM   1176  N   PHE A 163      -9.946   6.342  -7.423  1.00  0.82           N  
ATOM   1177  CA  PHE A 163     -11.125   5.665  -6.895  1.00  0.83           C  
ATOM   1178  C   PHE A 163     -12.399   6.384  -7.322  1.00  0.81           C  
ATOM   1179  CB  PHE A 163     -11.057   5.578  -5.368  1.00  0.78           C  
ATOM   1180  O   PHE A 163     -12.480   7.612  -7.245  1.00  0.77           O  
ATOM   1181  CG  PHE A 163     -10.527   4.265  -4.857  1.00  0.68           C  
ATOM   1182  CD1 PHE A 163     -11.377   3.184  -4.662  1.00  0.60           C  
ATOM   1183  CD2 PHE A 163      -9.176   4.113  -4.572  1.00  0.61           C  
ATOM   1184  CE1 PHE A 163     -10.888   1.968  -4.190  1.00  0.53           C  
ATOM   1185  CE2 PHE A 163      -8.680   2.901  -4.100  1.00  0.56           C  
ATOM   1186  CZ  PHE A 163      -9.538   1.830  -3.909  1.00  0.56           C  
ATOM   1187  N   ASP A 164     -13.450   5.540  -7.719  1.00  0.76           N  
ATOM   1188  CA  ASP A 164     -14.777   6.076  -8.005  1.00  0.75           C  
ATOM   1189  C   ASP A 164     -15.499   6.472  -6.719  1.00  0.74           C  
ATOM   1190  CB  ASP A 164     -15.612   5.056  -8.784  1.00  0.72           C  
ATOM   1191  O   ASP A 164     -15.880   5.610  -5.924  1.00  0.69           O  
ATOM   1192  CG  ASP A 164     -16.936   5.619  -9.268  1.00  0.69           C  
ATOM   1193  OD1 ASP A 164     -17.340   6.709  -8.808  1.00  0.71           O  
ATOM   1194  OD2 ASP A 164     -17.583   4.966 -10.114  1.00  0.74           O  
ATOM   1195  N   PRO A 165     -15.592   7.684  -6.368  1.00  0.66           N  
ATOM   1196  CA  PRO A 165     -16.174   8.155  -5.110  1.00  0.66           C  
ATOM   1197  C   PRO A 165     -17.623   7.711  -4.927  1.00  0.66           C  
ATOM   1198  CB  PRO A 165     -16.081   9.679  -5.227  1.00  0.63           C  
ATOM   1199  O   PRO A 165     -18.122   7.667  -3.800  1.00  0.64           O  
ATOM   1200  CG  PRO A 165     -16.105   9.951  -6.697  1.00  0.59           C  
ATOM   1201  CD  PRO A 165     -15.421   8.816  -7.403  1.00  0.60           C  
ATOM   1202  N   ASP A 166     -18.330   7.396  -6.021  1.00  0.66           N  
ATOM   1203  CA  ASP A 166     -19.764   7.128  -5.972  1.00  0.65           C  
ATOM   1204  C   ASP A 166     -20.039   5.695  -5.522  1.00  0.66           C  
ATOM   1205  CB  ASP A 166     -20.405   7.382  -7.338  1.00  0.62           C  
ATOM   1206  O   ASP A 166     -21.195   5.308  -5.338  1.00  0.63           O  
ATOM   1207  CG  ASP A 166     -20.288   8.828  -7.788  1.00  0.58           C  
ATOM   1208  OD1 ASP A 166     -20.289   9.736  -6.929  1.00  0.61           O  
ATOM   1209  OD2 ASP A 166     -20.196   9.061  -9.012  1.00  0.65           O  
ATOM   1210  N   LYS A 167     -18.991   4.902  -5.227  1.00  0.69           N  
ATOM   1211  CA  LYS A 167     -19.193   3.481  -4.958  1.00  0.68           C  
ATOM   1212  C   LYS A 167     -18.720   3.115  -3.554  1.00  0.67           C  
ATOM   1213  CB  LYS A 167     -18.462   2.628  -5.996  1.00  0.64           C  
ATOM   1214  O   LYS A 167     -17.641   3.533  -3.128  1.00  0.62           O  
ATOM   1215  CG  LYS A 167     -18.828   2.957  -7.436  1.00  0.61           C  
ATOM   1216  CD  LYS A 167     -20.268   2.570  -7.748  1.00  0.61           C  
ATOM   1217  CE  LYS A 167     -20.601   2.791  -9.218  1.00  0.55           C  
ATOM   1218  NZ  LYS A 167     -22.046   2.542  -9.502  1.00  0.48           N  
ATOM   1219  N   ILE A 168     -19.625   2.552  -2.587  1.00  0.57           N  
ATOM   1220  CA  ILE A 168     -19.432   2.105  -1.212  1.00  0.56           C  
ATOM   1221  C   ILE A 168     -18.392   0.987  -1.173  1.00  0.56           C  
ATOM   1222  CB  ILE A 168     -20.759   1.624  -0.583  1.00  0.49           C  
ATOM   1223  O   ILE A 168     -18.521  -0.014  -1.882  1.00  0.52           O  
ATOM   1224  CG1 ILE A 168     -21.804   2.746  -0.617  1.00  0.39           C  
ATOM   1225  CG2 ILE A 168     -20.531   1.132   0.849  1.00  0.40           C  
ATOM   1226  CD1 ILE A 168     -23.181   2.325  -0.125  1.00  0.38           C  
ATOM   1227  N   GLN A 169     -17.328   1.062  -0.134  1.00  0.55           N  
ATOM   1228  CA  GLN A 169     -16.209   0.129  -0.043  1.00  0.55           C  
ATOM   1229  C   GLN A 169     -16.060  -0.415   1.375  1.00  0.56           C  
ATOM   1230  CB  GLN A 169     -14.910   0.804  -0.486  1.00  0.48           C  
ATOM   1231  O   GLN A 169     -16.146   0.339   2.347  1.00  0.52           O  
ATOM   1232  CG  GLN A 169     -14.824   1.046  -1.987  1.00  0.44           C  
ATOM   1233  CD  GLN A 169     -13.396   1.205  -2.474  1.00  0.48           C  
ATOM   1234  NE2 GLN A 169     -13.223   1.283  -3.789  1.00  0.37           N  
ATOM   1235  OE1 GLN A 169     -12.455   1.258  -1.675  1.00  0.50           O  
ATOM   1236  N   TYR A 170     -16.036  -1.724   1.374  1.00  0.56           N  
ATOM   1237  CA  TYR A 170     -15.538  -2.654   2.381  1.00  0.55           C  
ATOM   1238  C   TYR A 170     -14.112  -3.088   2.065  1.00  0.55           C  
ATOM   1239  CB  TYR A 170     -16.449  -3.882   2.475  1.00  0.52           C  
ATOM   1240  O   TYR A 170     -13.726  -3.171   0.897  1.00  0.53           O  
ATOM   1241  CG  TYR A 170     -17.867  -3.557   2.874  1.00  0.48           C  
ATOM   1242  CD1 TYR A 170     -18.194  -3.284   4.201  1.00  0.44           C  
ATOM   1243  CD2 TYR A 170     -18.885  -3.523   1.926  1.00  0.45           C  
ATOM   1244  CE1 TYR A 170     -19.500  -2.986   4.574  1.00  0.46           C  
ATOM   1245  CE2 TYR A 170     -20.195  -3.226   2.288  1.00  0.47           C  
ATOM   1246  OH  TYR A 170     -21.787  -2.664   3.975  1.00  0.44           O  
ATOM   1247  CZ  TYR A 170     -20.492  -2.958   3.611  1.00  0.43           C  
ATOM   1248  N   VAL A 171     -13.198  -3.303   2.961  1.00  0.52           N  
ATOM   1249  CA  VAL A 171     -11.812  -3.755   2.911  1.00  0.52           C  
ATOM   1250  C   VAL A 171     -11.695  -4.964   1.986  1.00  0.52           C  
ATOM   1251  CB  VAL A 171     -11.279  -4.107   4.318  1.00  0.49           C  
ATOM   1252  O   VAL A 171     -10.663  -5.160   1.339  1.00  0.50           O  
ATOM   1253  CG1 VAL A 171      -9.824  -3.665   4.471  1.00  0.41           C  
ATOM   1254  CG2 VAL A 171     -12.151  -3.464   5.395  1.00  0.43           C  
ATOM   1255  N   ASN A 172     -12.697  -5.793   1.817  1.00  0.50           N  
ATOM   1256  CA  ASN A 172     -12.561  -7.051   1.090  1.00  0.53           C  
ATOM   1257  C   ASN A 172     -12.845  -6.871  -0.399  1.00  0.51           C  
ATOM   1258  CB  ASN A 172     -13.486  -8.116   1.682  1.00  0.47           C  
ATOM   1259  O   ASN A 172     -12.903  -7.849  -1.146  1.00  0.49           O  
ATOM   1260  CG  ASN A 172     -14.938  -7.682   1.704  1.00  0.45           C  
ATOM   1261  ND2 ASN A 172     -15.847  -8.649   1.685  1.00  0.39           N  
ATOM   1262  OD1 ASN A 172     -15.241  -6.486   1.737  1.00  0.45           O  
ATOM   1263  N   GLN A 173     -12.934  -5.685  -0.922  1.00  0.69           N  
ATOM   1264  CA  GLN A 173     -13.208  -5.453  -2.337  1.00  0.69           C  
ATOM   1265  C   GLN A 173     -12.439  -4.242  -2.855  1.00  0.69           C  
ATOM   1266  CB  GLN A 173     -14.708  -5.262  -2.570  1.00  0.64           C  
ATOM   1267  O   GLN A 173     -12.994  -3.407  -3.573  1.00  0.63           O  
ATOM   1268  CG  GLN A 173     -15.543  -6.492  -2.241  1.00  0.59           C  
ATOM   1269  CD  GLN A 173     -17.013  -6.307  -2.566  1.00  0.58           C  
ATOM   1270  NE2 GLN A 173     -17.726  -7.415  -2.738  1.00  0.48           N  
ATOM   1271  OE1 GLN A 173     -17.504  -5.177  -2.662  1.00  0.61           O  
ATOM   1272  N   SER A 174     -11.160  -4.257  -2.557  1.00  0.77           N  
ATOM   1273  CA  SER A 174     -10.242  -3.211  -2.995  1.00  0.78           C  
ATOM   1274  C   SER A 174      -9.916  -3.347  -4.479  1.00  0.79           C  
ATOM   1275  CB  SER A 174      -8.951  -3.252  -2.176  1.00  0.75           C  
ATOM   1276  O   SER A 174      -9.816  -4.461  -4.998  1.00  0.77           O  
ATOM   1277  OG  SER A 174      -9.226  -3.074  -0.796  1.00  0.71           O  
ATOM   1278  N   PRO A 175      -9.969  -2.256  -5.267  1.00  0.84           N  
ATOM   1279  CA  PRO A 175      -9.320  -2.402  -6.572  1.00  0.85           C  
ATOM   1280  C   PRO A 175      -7.864  -2.849  -6.461  1.00  0.85           C  
ATOM   1281  CB  PRO A 175      -9.415  -0.996  -7.172  1.00  0.83           C  
ATOM   1282  O   PRO A 175      -7.197  -2.551  -5.467  1.00  0.83           O  
ATOM   1283  CG  PRO A 175      -9.474  -0.081  -5.992  1.00  0.81           C  
ATOM   1284  CD  PRO A 175     -10.128  -0.810  -4.854  1.00  0.80           C  
ATOM   1285  N   TYR A 176      -7.474  -3.557  -7.427  1.00  0.84           N  
ATOM   1286  CA  TYR A 176      -6.138  -4.140  -7.471  1.00  0.86           C  
ATOM   1287  C   TYR A 176      -5.363  -3.636  -8.683  1.00  0.86           C  
ATOM   1288  CB  TYR A 176      -6.219  -5.669  -7.502  1.00  0.83           C  
ATOM   1289  O   TYR A 176      -5.764  -3.870  -9.825  1.00  0.85           O  
ATOM   1290  CG  TYR A 176      -4.897  -6.352  -7.246  1.00  0.76           C  
ATOM   1291  CD1 TYR A 176      -4.252  -6.225  -6.018  1.00  0.71           C  
ATOM   1292  CD2 TYR A 176      -4.292  -7.124  -8.231  1.00  0.72           C  
ATOM   1293  CE1 TYR A 176      -3.033  -6.851  -5.778  1.00  0.70           C  
ATOM   1294  CE2 TYR A 176      -3.073  -7.755  -8.002  1.00  0.71           C  
ATOM   1295  OH  TYR A 176      -1.246  -8.235  -6.543  1.00  0.52           O  
ATOM   1296  CZ  TYR A 176      -2.453  -7.613  -6.774  1.00  0.69           C  
ATOM   1297  N   ILE A 177      -4.242  -2.873  -8.468  1.00  0.88           N  
ATOM   1298  CA  ILE A 177      -3.374  -2.350  -9.517  1.00  0.88           C  
ATOM   1299  C   ILE A 177      -2.035  -3.083  -9.493  1.00  0.87           C  
ATOM   1300  CB  ILE A 177      -3.155  -0.828  -9.361  1.00  0.87           C  
ATOM   1301  O   ILE A 177      -1.332  -3.072  -8.480  1.00  0.85           O  
ATOM   1302  CG1 ILE A 177      -4.493  -0.116  -9.137  1.00  0.85           C  
ATOM   1303  CG2 ILE A 177      -2.430  -0.259 -10.585  1.00  0.84           C  
ATOM   1304  CD1 ILE A 177      -5.519  -0.364 -10.234  1.00  0.82           C  
ATOM   1305  N   ARG A 178      -1.638  -3.783 -10.532  1.00  0.87           N  
ATOM   1306  CA  ARG A 178      -0.403  -4.561 -10.500  1.00  0.87           C  
ATOM   1307  C   ARG A 178       0.369  -4.418 -11.808  1.00  0.87           C  
ATOM   1308  CB  ARG A 178      -0.704  -6.036 -10.228  1.00  0.84           C  
ATOM   1309  O   ARG A 178      -0.230  -4.266 -12.874  1.00  0.85           O  
ATOM   1310  CG  ARG A 178      -1.493  -6.718 -11.334  1.00  0.75           C  
ATOM   1311  CD  ARG A 178      -1.711  -8.196 -11.042  1.00  0.73           C  
ATOM   1312  NE  ARG A 178      -2.294  -8.891 -12.186  1.00  0.69           N  
ATOM   1313  NH1 ARG A 178      -2.055 -11.006 -11.286  1.00  0.60           N  
ATOM   1314  NH2 ARG A 178      -2.987 -10.738 -13.363  1.00  0.55           N  
ATOM   1315  CZ  ARG A 178      -2.444 -10.210 -12.275  1.00  0.67           C  
ATOM   1316  N   PHE A 179       1.605  -4.457 -11.761  1.00  0.85           N  
ATOM   1317  CA  PHE A 179       2.530  -4.496 -12.888  1.00  0.86           C  
ATOM   1318  C   PHE A 179       2.223  -3.380 -13.879  1.00  0.85           C  
ATOM   1319  CB  PHE A 179       2.466  -5.855 -13.591  1.00  0.84           C  
ATOM   1320  O   PHE A 179       2.295  -3.584 -15.093  1.00  0.81           O  
ATOM   1321  CG  PHE A 179       2.766  -7.021 -12.687  1.00  0.83           C  
ATOM   1322  CD1 PHE A 179       3.990  -7.117 -12.037  1.00  0.80           C  
ATOM   1323  CD2 PHE A 179       1.823  -8.021 -12.488  1.00  0.81           C  
ATOM   1324  CE1 PHE A 179       4.271  -8.195 -11.200  1.00  0.81           C  
ATOM   1325  CE2 PHE A 179       2.096  -9.101 -11.654  1.00  0.81           C  
ATOM   1326  CZ  PHE A 179       3.321  -9.186 -11.011  1.00  0.78           C  
ATOM   1327  N   CYS A 180       1.911  -2.233 -13.422  1.00  0.88           N  
ATOM   1328  CA  CYS A 180       1.667  -1.058 -14.251  1.00  0.88           C  
ATOM   1329  C   CYS A 180       2.832  -0.079 -14.166  1.00  0.86           C  
ATOM   1330  CB  CYS A 180       0.373  -0.363 -13.827  1.00  0.86           C  
ATOM   1331  O   CYS A 180       3.548  -0.045 -13.164  1.00  0.83           O  
ATOM   1332  SG  CYS A 180      -1.117  -1.320 -14.181  1.00  0.92           S  
ATOM   1333  N   THR A 181       3.007   0.703 -15.222  1.00  0.87           N  
ATOM   1334  CA  THR A 181       3.977   1.791 -15.258  1.00  0.88           C  
ATOM   1335  C   THR A 181       3.286   3.124 -15.529  1.00  0.87           C  
ATOM   1336  CB  THR A 181       5.057   1.542 -16.328  1.00  0.86           C  
ATOM   1337  O   THR A 181       2.524   3.249 -16.490  1.00  0.86           O  
ATOM   1338  CG2 THR A 181       6.050   2.697 -16.386  1.00  0.78           C  
ATOM   1339  OG1 THR A 181       5.762   0.335 -16.015  1.00  0.82           O  
ATOM   1340  N   ASN A 182       3.567   4.073 -14.718  1.00  0.88           N  
ATOM   1341  CA  ASN A 182       3.067   5.426 -14.939  1.00  0.89           C  
ATOM   1342  C   ASN A 182       4.188   6.377 -15.348  1.00  0.86           C  
ATOM   1343  CB  ASN A 182       2.357   5.947 -13.688  1.00  0.86           C  
ATOM   1344  O   ASN A 182       5.168   6.538 -14.618  1.00  0.83           O  
ATOM   1345  CG  ASN A 182       1.739   7.316 -13.895  1.00  0.82           C  
ATOM   1346  ND2 ASN A 182       1.319   7.948 -12.806  1.00  0.80           N  
ATOM   1347  OD1 ASN A 182       1.639   7.801 -15.026  1.00  0.80           O  
ATOM   1348  N   ARG A 183       3.964   7.060 -16.532  1.00  0.84           N  
ATOM   1349  CA  ARG A 183       4.867   8.035 -17.135  1.00  0.84           C  
ATOM   1350  C   ARG A 183       4.139   9.340 -17.441  1.00  0.81           C  
ATOM   1351  CB  ARG A 183       5.491   7.472 -18.414  1.00  0.81           C  
ATOM   1352  O   ARG A 183       4.512  10.063 -18.367  1.00  0.77           O  
ATOM   1353  CG  ARG A 183       6.358   6.244 -18.187  1.00  0.78           C  
ATOM   1354  CD  ARG A 183       6.978   5.743 -19.484  1.00  0.75           C  
ATOM   1355  NE  ARG A 183       7.864   4.606 -19.254  1.00  0.72           N  
ATOM   1356  NH1 ARG A 183       8.486   4.378 -21.467  1.00  0.63           N  
ATOM   1357  NH2 ARG A 183       9.337   2.959 -19.881  1.00  0.58           N  
ATOM   1358  CZ  ARG A 183       8.561   3.984 -20.201  1.00  0.72           C  
ATOM   1359  N   VAL A 184       3.094   9.566 -16.785  1.00  0.83           N  
ATOM   1360  CA  VAL A 184       2.314  10.784 -16.982  1.00  0.83           C  
ATOM   1361  C   VAL A 184       2.870  11.902 -16.103  1.00  0.80           C  
ATOM   1362  CB  VAL A 184       0.818  10.555 -16.670  1.00  0.80           C  
ATOM   1363  O   VAL A 184       2.830  11.813 -14.874  1.00  0.75           O  
ATOM   1364  CG1 VAL A 184       0.003  11.808 -16.986  1.00  0.79           C  
ATOM   1365  CG2 VAL A 184       0.287   9.356 -17.454  1.00  0.77           C  
ATOM   1366  N   ALA A 185       3.408  12.970 -16.652  1.00  0.80           N  
ATOM   1367  CA  ALA A 185       4.022  14.084 -15.933  1.00  0.81           C  
ATOM   1368  C   ALA A 185       2.965  14.936 -15.236  1.00  0.80           C  
ATOM   1369  CB  ALA A 185       4.849  14.942 -16.887  1.00  0.77           C  
ATOM   1370  O   ALA A 185       1.824  15.021 -15.697  1.00  0.77           O  
ATOM   1371  N   ASN A 186       3.303  15.515 -14.143  1.00  0.81           N  
ATOM   1372  CA  ASN A 186       2.540  16.510 -13.398  1.00  0.82           C  
ATOM   1373  C   ASN A 186       1.207  15.946 -12.913  1.00  0.81           C  
ATOM   1374  CB  ASN A 186       2.310  17.759 -14.250  1.00  0.79           C  
ATOM   1375  O   ASN A 186       0.219  16.675 -12.815  1.00  0.78           O  
ATOM   1376  CG  ASN A 186       3.605  18.395 -14.716  1.00  0.77           C  
ATOM   1377  ND2 ASN A 186       3.619  18.873 -15.955  1.00  0.77           N  
ATOM   1378  OD1 ASN A 186       4.585  18.456 -13.969  1.00  0.75           O  
ATOM   1379  N   SER A 187       1.115  14.661 -12.574  1.00  0.85           N  
ATOM   1380  CA  SER A 187      -0.130  13.990 -12.215  1.00  0.86           C  
ATOM   1381  C   SER A 187      -0.007  13.281 -10.870  1.00  0.86           C  
ATOM   1382  CB  SER A 187      -0.528  12.985 -13.296  1.00  0.84           C  
ATOM   1383  O   SER A 187       1.097  13.115 -10.348  1.00  0.85           O  
ATOM   1384  OG  SER A 187       0.414  11.929 -13.373  1.00  0.81           O  
ATOM   1385  N   ILE A 188      -1.133  12.848 -10.349  1.00  0.87           N  
ATOM   1386  CA  ILE A 188      -1.230  11.814  -9.324  1.00  0.89           C  
ATOM   1387  C   ILE A 188      -1.289  10.438  -9.983  1.00  0.89           C  
ATOM   1388  CB  ILE A 188      -2.464  12.029  -8.420  1.00  0.88           C  
ATOM   1389  O   ILE A 188      -2.140  10.190 -10.841  1.00  0.88           O  
ATOM   1390  CG1 ILE A 188      -2.419  13.420  -7.777  1.00  0.87           C  
ATOM   1391  CG2 ILE A 188      -2.548  10.935  -7.352  1.00  0.87           C  
ATOM   1392  CD1 ILE A 188      -3.696  13.803  -7.041  1.00  0.85           C  
ATOM   1393  N   GLY A 189      -0.276   9.554  -9.715  1.00  0.89           N  
ATOM   1394  CA  GLY A 189      -0.310   8.209 -10.268  1.00  0.89           C  
ATOM   1395  C   GLY A 189      -1.536   7.422  -9.847  1.00  0.89           C  
ATOM   1396  O   GLY A 189      -2.355   7.042 -10.687  1.00  0.88           O  
ATOM   1397  N   LEU A 190      -1.679   7.286  -8.569  1.00  0.89           N  
ATOM   1398  CA  LEU A 190      -2.810   6.625  -7.928  1.00  0.90           C  
ATOM   1399  C   LEU A 190      -3.455   7.537  -6.890  1.00  0.89           C  
ATOM   1400  CB  LEU A 190      -2.364   5.317  -7.268  1.00  0.88           C  
ATOM   1401  O   LEU A 190      -2.785   8.008  -5.968  1.00  0.88           O  
ATOM   1402  CG  LEU A 190      -1.647   4.313  -8.172  1.00  0.83           C  
ATOM   1403  CD1 LEU A 190      -1.179   3.110  -7.359  1.00  0.78           C  
ATOM   1404  CD2 LEU A 190      -2.559   3.873  -9.312  1.00  0.78           C  
ATOM   1405  N   LYS A 191      -4.705   7.747  -6.972  1.00  0.88           N  
ATOM   1406  CA  LYS A 191      -5.471   8.563  -6.034  1.00  0.88           C  
ATOM   1407  C   LYS A 191      -6.515   7.725  -5.302  1.00  0.87           C  
ATOM   1408  CB  LYS A 191      -6.148   9.725  -6.761  1.00  0.88           C  
ATOM   1409  O   LYS A 191      -7.425   7.173  -5.925  1.00  0.86           O  
ATOM   1410  CG  LYS A 191      -6.885  10.687  -5.841  1.00  0.88           C  
ATOM   1411  CD  LYS A 191      -7.529  11.825  -6.621  1.00  0.87           C  
ATOM   1412  CE  LYS A 191      -8.326  12.749  -5.710  1.00  0.85           C  
ATOM   1413  NZ  LYS A 191      -9.115  13.749  -6.488  1.00  0.84           N  
ATOM   1414  N   VAL A 192      -6.319   7.675  -3.979  1.00  0.86           N  
ATOM   1415  CA  VAL A 192      -7.305   7.083  -3.080  1.00  0.86           C  
ATOM   1416  C   VAL A 192      -7.948   8.174  -2.227  1.00  0.85           C  
ATOM   1417  CB  VAL A 192      -6.672   6.003  -2.175  1.00  0.85           C  
ATOM   1418  O   VAL A 192      -7.333   8.675  -1.282  1.00  0.83           O  
ATOM   1419  CG1 VAL A 192      -7.747   5.274  -1.371  1.00  0.82           C  
ATOM   1420  CG2 VAL A 192      -5.864   5.013  -3.013  1.00  0.82           C  
ATOM   1421  N   ASP A 193      -9.158   8.574  -2.543  1.00  0.82           N  
ATOM   1422  CA  ASP A 193      -9.936   9.577  -1.822  1.00  0.82           C  
ATOM   1423  C   ASP A 193     -11.099   8.933  -1.070  1.00  0.81           C  
ATOM   1424  CB  ASP A 193     -10.459  10.644  -2.786  1.00  0.80           C  
ATOM   1425  O   ASP A 193     -11.997   8.354  -1.684  1.00  0.78           O  
ATOM   1426  CG  ASP A 193     -11.057  11.845  -2.073  1.00  0.78           C  
ATOM   1427  OD1 ASP A 193     -11.326  11.759  -0.855  1.00  0.76           O  
ATOM   1428  OD2 ASP A 193     -11.263  12.884  -2.736  1.00  0.77           O  
ATOM   1429  N   GLY A 194     -11.067   8.835   0.270  1.00  0.77           N  
ATOM   1430  CA  GLY A 194     -12.066   8.200   1.114  1.00  0.76           C  
ATOM   1431  C   GLY A 194     -13.370   8.973   1.180  1.00  0.75           C  
ATOM   1432  O   GLY A 194     -14.349   8.500   1.760  1.00  0.71           O  
ATOM   1433  N   ASN A 195     -13.549  10.056   0.548  1.00  0.67           N  
ATOM   1434  CA  ASN A 195     -14.720  10.927   0.517  1.00  0.66           C  
ATOM   1435  C   ASN A 195     -15.418  10.977   1.872  1.00  0.66           C  
ATOM   1436  CB  ASN A 195     -15.698  10.471  -0.568  1.00  0.61           C  
ATOM   1437  O   ASN A 195     -16.315  10.177   2.144  1.00  0.60           O  
ATOM   1438  CG  ASN A 195     -16.810  11.473  -0.809  1.00  0.57           C  
ATOM   1439  ND2 ASN A 195     -17.708  11.151  -1.733  1.00  0.53           N  
ATOM   1440  OD1 ASN A 195     -16.861  12.528  -0.171  1.00  0.55           O  
ATOM   1441  N   LYS A 196     -14.824  11.523   2.951  1.00  0.55           N  
ATOM   1442  CA  LYS A 196     -15.172  11.773   4.346  1.00  0.54           C  
ATOM   1443  C   LYS A 196     -16.602  11.329   4.644  1.00  0.55           C  
ATOM   1444  CB  LYS A 196     -15.003  13.255   4.685  1.00  0.48           C  
ATOM   1445  O   LYS A 196     -16.959  11.103   5.802  1.00  0.51           O  
ATOM   1446  CG  LYS A 196     -13.555  13.722   4.712  1.00  0.44           C  
ATOM   1447  CD  LYS A 196     -13.439  15.152   5.224  1.00  0.47           C  
ATOM   1448  CE  LYS A 196     -11.988  15.614   5.268  1.00  0.36           C  
ATOM   1449  NZ  LYS A 196     -11.869  17.015   5.772  1.00  0.34           N  
ATOM   1450  N   ALA A 197     -17.487  11.299   3.654  1.00  0.45           N  
ATOM   1451  CA  ALA A 197     -18.933  11.306   3.865  1.00  0.44           C  
ATOM   1452  C   ALA A 197     -19.480   9.885   3.963  1.00  0.45           C  
ATOM   1453  CB  ALA A 197     -19.631  12.065   2.739  1.00  0.39           C  
ATOM   1454  O   ALA A 197     -20.512   9.653   4.596  1.00  0.42           O  
ATOM   1455  N   VAL A 198     -18.691   8.854   3.608  1.00  0.39           N  
ATOM   1456  CA  VAL A 198     -19.367   7.596   3.310  1.00  0.40           C  
ATOM   1457  C   VAL A 198     -18.471   6.423   3.699  1.00  0.40           C  
ATOM   1458  CB  VAL A 198     -19.753   7.500   1.817  1.00  0.36           C  
ATOM   1459  O   VAL A 198     -17.374   6.265   3.159  1.00  0.38           O  
ATOM   1460  CG1 VAL A 198     -20.804   6.412   1.600  1.00  0.32           C  
ATOM   1461  CG2 VAL A 198     -20.262   8.848   1.310  1.00  0.32           C  
ATOM   1462  N   GLY A 199     -18.366   6.075   5.053  1.00  0.44           N  
ATOM   1463  CA  GLY A 199     -18.133   4.804   5.721  1.00  0.44           C  
ATOM   1464  C   GLY A 199     -16.675   4.385   5.715  1.00  0.44           C  
ATOM   1465  O   GLY A 199     -15.839   5.037   5.087  1.00  0.42           O  
ATOM   1466  N   PRO A 200     -16.181   3.496   6.703  1.00  0.41           N  
ATOM   1467  CA  PRO A 200     -14.860   2.896   6.904  1.00  0.42           C  
ATOM   1468  C   PRO A 200     -14.276   2.309   5.621  1.00  0.41           C  
ATOM   1469  CB  PRO A 200     -15.126   1.796   7.935  1.00  0.37           C  
ATOM   1470  O   PRO A 200     -15.014   1.767   4.794  1.00  0.40           O  
ATOM   1471  CG  PRO A 200     -16.550   1.400   7.713  1.00  0.35           C  
ATOM   1472  CD  PRO A 200     -17.300   2.592   7.190  1.00  0.39           C  
ATOM   1473  N   PHE A 201     -12.900   2.745   5.328  1.00  0.52           N  
ATOM   1474  CA  PHE A 201     -11.580   2.491   4.762  1.00  0.53           C  
ATOM   1475  C   PHE A 201     -11.687   2.101   3.293  1.00  0.53           C  
ATOM   1476  CB  PHE A 201     -10.859   1.390   5.546  1.00  0.46           C  
ATOM   1477  O   PHE A 201     -12.238   1.049   2.963  1.00  0.50           O  
ATOM   1478  CG  PHE A 201     -10.739   1.674   7.019  1.00  0.42           C  
ATOM   1479  CD1 PHE A 201      -9.804   2.586   7.492  1.00  0.37           C  
ATOM   1480  CD2 PHE A 201     -11.563   1.027   7.932  1.00  0.39           C  
ATOM   1481  CE1 PHE A 201      -9.691   2.850   8.855  1.00  0.37           C  
ATOM   1482  CE2 PHE A 201     -11.455   1.286   9.295  1.00  0.40           C  
ATOM   1483  CZ  PHE A 201     -10.518   2.197   9.755  1.00  0.35           C  
ATOM   1484  N   LYS A 202     -11.804   3.023   2.360  1.00  0.59           N  
ATOM   1485  CA  LYS A 202     -11.584   2.743   0.944  1.00  0.59           C  
ATOM   1486  C   LYS A 202     -10.152   2.280   0.691  1.00  0.60           C  
ATOM   1487  CB  LYS A 202     -11.892   3.980   0.099  1.00  0.53           C  
ATOM   1488  O   LYS A 202      -9.197   2.967   1.061  1.00  0.56           O  
ATOM   1489  CG  LYS A 202     -13.316   4.494   0.248  1.00  0.48           C  
ATOM   1490  CD  LYS A 202     -13.572   5.700  -0.646  1.00  0.50           C  
ATOM   1491  CE  LYS A 202     -14.957   6.287  -0.411  1.00  0.41           C  
ATOM   1492  NZ  LYS A 202     -15.201   7.489  -1.263  1.00  0.36           N  
ATOM   1493  N   SER A 203     -10.035   0.903   0.402  1.00  0.59           N  
ATOM   1494  CA  SER A 203      -8.732   0.260   0.272  1.00  0.60           C  
ATOM   1495  C   SER A 203      -8.323   0.131  -1.191  1.00  0.61           C  
ATOM   1496  CB  SER A 203      -8.747  -1.120   0.930  1.00  0.52           C  
ATOM   1497  O   SER A 203      -9.177   0.019  -2.072  1.00  0.59           O  
ATOM   1498  OG  SER A 203      -9.705  -1.962   0.312  1.00  0.43           O  
ATOM   1499  N   MET A 204      -7.142   0.326  -1.480  1.00  0.64           N  
ATOM   1500  CA  MET A 204      -6.416  -0.010  -2.701  1.00  0.66           C  
ATOM   1501  C   MET A 204      -5.192  -0.865  -2.388  1.00  0.67           C  
ATOM   1502  CB  MET A 204      -5.991   1.259  -3.442  1.00  0.58           C  
ATOM   1503  O   MET A 204      -4.442  -0.566  -1.457  1.00  0.63           O  
ATOM   1504  CG  MET A 204      -5.376   0.995  -4.807  1.00  0.57           C  
ATOM   1505  SD  MET A 204      -5.028   2.541  -5.732  1.00  0.73           S  
ATOM   1506  CE  MET A 204      -3.752   3.270  -4.668  1.00  0.50           C  
ATOM   1507  N   VAL A 205      -5.035  -1.919  -3.180  1.00  0.58           N  
ATOM   1508  CA  VAL A 205      -3.807  -2.707  -3.179  1.00  0.60           C  
ATOM   1509  C   VAL A 205      -3.026  -2.448  -4.465  1.00  0.62           C  
ATOM   1510  CB  VAL A 205      -4.101  -4.216  -3.028  1.00  0.53           C  
ATOM   1511  O   VAL A 205      -3.580  -2.535  -5.564  1.00  0.61           O  
ATOM   1512  CG1 VAL A 205      -2.801  -5.016  -2.968  1.00  0.49           C  
ATOM   1513  CG2 VAL A 205      -4.948  -4.473  -1.784  1.00  0.45           C  
ATOM   1514  N   THR A 206      -1.805  -2.079  -4.296  1.00  0.71           N  
ATOM   1515  CA  THR A 206      -0.877  -2.008  -5.419  1.00  0.73           C  
ATOM   1516  C   THR A 206       0.260  -3.011  -5.245  1.00  0.72           C  
ATOM   1517  CB  THR A 206      -0.296  -0.591  -5.574  1.00  0.65           C  
ATOM   1518  O   THR A 206       0.707  -3.262  -4.124  1.00  0.68           O  
ATOM   1519  CG2 THR A 206      -1.405   0.450  -5.686  1.00  0.54           C  
ATOM   1520  OG1 THR A 206       0.516  -0.286  -4.433  1.00  0.52           O  
ATOM   1521  N   ASP A 207       0.648  -3.685  -6.352  1.00  0.72           N  
ATOM   1522  CA  ASP A 207       1.799  -4.575  -6.462  1.00  0.75           C  
ATOM   1523  C   ASP A 207       2.625  -4.255  -7.706  1.00  0.72           C  
ATOM   1524  CB  ASP A 207       1.346  -6.036  -6.492  1.00  0.70           C  
ATOM   1525  O   ASP A 207       2.076  -4.103  -8.799  1.00  0.70           O  
ATOM   1526  CG  ASP A 207       2.505  -7.017  -6.465  1.00  0.67           C  
ATOM   1527  OD1 ASP A 207       3.661  -6.590  -6.257  1.00  0.69           O  
ATOM   1528  OD2 ASP A 207       2.261  -8.228  -6.656  1.00  0.77           O  
ATOM   1529  N   SER A 208       3.898  -4.059  -7.490  1.00  0.57           N  
ATOM   1530  CA  SER A 208       4.877  -3.825  -8.547  1.00  0.61           C  
ATOM   1531  C   SER A 208       4.458  -2.662  -9.441  1.00  0.60           C  
ATOM   1532  CB  SER A 208       5.065  -5.086  -9.392  1.00  0.53           C  
ATOM   1533  O   SER A 208       4.444  -2.789 -10.667  1.00  0.56           O  
ATOM   1534  OG  SER A 208       5.533  -6.160  -8.594  1.00  0.45           O  
ATOM   1535  N   TYR A 209       4.118  -1.586  -8.894  1.00  0.70           N  
ATOM   1536  CA  TYR A 209       3.791  -0.345  -9.586  1.00  0.73           C  
ATOM   1537  C   TYR A 209       5.021   0.546  -9.718  1.00  0.71           C  
ATOM   1538  CB  TYR A 209       2.680   0.407  -8.847  1.00  0.67           C  
ATOM   1539  O   TYR A 209       5.737   0.774  -8.740  1.00  0.66           O  
ATOM   1540  CG  TYR A 209       2.124   1.580  -9.618  1.00  0.72           C  
ATOM   1541  CD1 TYR A 209       1.167   1.394 -10.613  1.00  0.71           C  
ATOM   1542  CD2 TYR A 209       2.556   2.875  -9.354  1.00  0.77           C  
ATOM   1543  CE1 TYR A 209       0.653   2.472 -11.327  1.00  0.82           C  
ATOM   1544  CE2 TYR A 209       2.049   3.960 -10.062  1.00  0.81           C  
ATOM   1545  OH  TYR A 209       0.595   4.820 -11.748  1.00  0.63           O  
ATOM   1546  CZ  TYR A 209       1.100   3.749 -11.044  1.00  0.80           C  
ATOM   1547  N   THR A 210       5.344   0.942 -10.928  1.00  0.64           N  
ATOM   1548  CA  THR A 210       6.484   1.805 -11.216  1.00  0.71           C  
ATOM   1549  C   THR A 210       6.016   3.176 -11.698  1.00  0.67           C  
ATOM   1550  CB  THR A 210       7.410   1.175 -12.273  1.00  0.63           C  
ATOM   1551  O   THR A 210       5.193   3.271 -12.610  1.00  0.65           O  
ATOM   1552  CG2 THR A 210       8.671   2.011 -12.468  1.00  0.45           C  
ATOM   1553  OG1 THR A 210       7.784  -0.142 -11.848  1.00  0.49           O  
ATOM   1554  N   GLN A 211       6.537   4.191 -11.119  1.00  0.74           N  
ATOM   1555  CA  GLN A 211       6.277   5.555 -11.566  1.00  0.77           C  
ATOM   1556  C   GLN A 211       7.580   6.310 -11.815  1.00  0.70           C  
ATOM   1557  CB  GLN A 211       5.424   6.304 -10.540  1.00  0.69           C  
ATOM   1558  O   GLN A 211       8.435   6.390 -10.931  1.00  0.63           O  
ATOM   1559  CG  GLN A 211       5.015   7.701 -10.984  1.00  0.63           C  
ATOM   1560  CD  GLN A 211       3.902   8.285 -10.133  1.00  0.61           C  
ATOM   1561  NE2 GLN A 211       3.525   9.526 -10.420  1.00  0.61           N  
ATOM   1562  OE1 GLN A 211       3.385   7.625  -9.226  1.00  0.70           O  
ATOM   1563  N   TYR A 212       7.707   6.905 -13.046  1.00  0.65           N  
ATOM   1564  CA  TYR A 212       8.795   7.754 -13.517  1.00  0.72           C  
ATOM   1565  C   TYR A 212       8.259   9.064 -14.083  1.00  0.62           C  
ATOM   1566  CB  TYR A 212       9.624   7.027 -14.580  1.00  0.60           C  
ATOM   1567  O   TYR A 212       7.791   9.110 -15.223  1.00  0.57           O  
ATOM   1568  CG  TYR A 212      10.194   5.711 -14.110  1.00  0.53           C  
ATOM   1569  CD1 TYR A 212      11.452   5.647 -13.515  1.00  0.48           C  
ATOM   1570  CD2 TYR A 212       9.477   4.529 -14.261  1.00  0.50           C  
ATOM   1571  CE1 TYR A 212      11.982   4.437 -13.082  1.00  0.44           C  
ATOM   1572  CE2 TYR A 212       9.998   3.312 -13.831  1.00  0.46           C  
ATOM   1573  OH  TYR A 212      11.769   2.075 -12.817  1.00  0.30           O  
ATOM   1574  CZ  TYR A 212      11.249   3.277 -13.244  1.00  0.45           C  
ATOM   1575  N   ASN A 213       8.294   9.999 -13.142  1.00  0.72           N  
ATOM   1576  CA  ASN A 213       7.831  11.285 -13.654  1.00  0.74           C  
ATOM   1577  C   ASN A 213       8.760  12.421 -13.238  1.00  0.71           C  
ATOM   1578  CB  ASN A 213       6.403  11.567 -13.182  1.00  0.64           C  
ATOM   1579  O   ASN A 213       9.527  12.285 -12.283  1.00  0.63           O  
ATOM   1580  CG  ASN A 213       5.388  10.624 -13.797  1.00  0.58           C  
ATOM   1581  ND2 ASN A 213       4.321  10.339 -13.060  1.00  0.54           N  
ATOM   1582  OD1 ASN A 213       5.561  10.155 -14.925  1.00  0.56           O  
ATOM   1583  N   VAL A 214       8.730  13.596 -13.930  1.00  0.65           N  
ATOM   1584  CA  VAL A 214       9.555  14.754 -13.601  1.00  0.67           C  
ATOM   1585  C   VAL A 214       8.941  15.508 -12.424  1.00  0.65           C  
ATOM   1586  CB  VAL A 214       9.717  15.698 -14.814  1.00  0.58           C  
ATOM   1587  O   VAL A 214       9.610  16.322 -11.783  1.00  0.59           O  
ATOM   1588  CG1 VAL A 214      10.828  16.715 -14.561  1.00  0.43           C  
ATOM   1589  CG2 VAL A 214      10.002  14.894 -16.081  1.00  0.42           C  
ATOM   1590  N   SER A 215       7.728  15.213 -12.132  1.00  0.76           N  
ATOM   1591  CA  SER A 215       6.970  15.895 -11.089  1.00  0.77           C  
ATOM   1592  C   SER A 215       5.627  15.214 -10.846  1.00  0.78           C  
ATOM   1593  CB  SER A 215       6.746  17.362 -11.460  1.00  0.75           C  
ATOM   1594  O   SER A 215       5.222  14.339 -11.614  1.00  0.75           O  
ATOM   1595  OG  SER A 215       6.008  17.469 -12.665  1.00  0.72           O  
ATOM   1596  N   GLY A 216       4.978  15.481  -9.666  1.00  0.83           N  
ATOM   1597  CA  GLY A 216       3.685  14.933  -9.287  1.00  0.83           C  
ATOM   1598  C   GLY A 216       3.755  14.023  -8.075  1.00  0.84           C  
ATOM   1599  O   GLY A 216       4.774  13.980  -7.382  1.00  0.82           O  
ATOM   1600  N   ILE A 217       2.620  13.388  -7.803  1.00  0.85           N  
ATOM   1601  CA  ILE A 217       2.449  12.525  -6.639  1.00  0.86           C  
ATOM   1602  C   ILE A 217       2.286  11.075  -7.091  1.00  0.86           C  
ATOM   1603  CB  ILE A 217       1.237  12.960  -5.785  1.00  0.85           C  
ATOM   1604  O   ILE A 217       1.462  10.778  -7.959  1.00  0.86           O  
ATOM   1605  CG1 ILE A 217       1.374  14.430  -5.374  1.00  0.84           C  
ATOM   1606  CG2 ILE A 217       1.092  12.059  -4.556  1.00  0.84           C  
ATOM   1607  CD1 ILE A 217       0.166  14.979  -4.628  1.00  0.82           C  
ATOM   1608  N   GLY A 218       3.141  10.135  -6.523  1.00  0.87           N  
ATOM   1609  CA  GLY A 218       3.036   8.723  -6.854  1.00  0.87           C  
ATOM   1610  C   GLY A 218       1.719   8.105  -6.423  1.00  0.88           C  
ATOM   1611  O   GLY A 218       0.894   7.741  -7.263  1.00  0.87           O  
ATOM   1612  N   VAL A 219       1.515   8.128  -5.158  1.00  0.88           N  
ATOM   1613  CA  VAL A 219       0.276   7.678  -4.532  1.00  0.88           C  
ATOM   1614  C   VAL A 219      -0.230   8.743  -3.562  1.00  0.88           C  
ATOM   1615  CB  VAL A 219       0.469   6.334  -3.794  1.00  0.87           C  
ATOM   1616  O   VAL A 219       0.475   9.121  -2.623  1.00  0.87           O  
ATOM   1617  CG1 VAL A 219      -0.863   5.820  -3.251  1.00  0.87           C  
ATOM   1618  CG2 VAL A 219       1.105   5.302  -4.724  1.00  0.87           C  
ATOM   1619  N   SER A 220      -1.390   9.236  -3.792  1.00  0.87           N  
ATOM   1620  CA  SER A 220      -2.077  10.163  -2.898  1.00  0.87           C  
ATOM   1621  C   SER A 220      -3.251   9.487  -2.198  1.00  0.87           C  
ATOM   1622  CB  SER A 220      -2.571  11.387  -3.671  1.00  0.86           C  
ATOM   1623  O   SER A 220      -4.154   8.963  -2.853  1.00  0.85           O  
ATOM   1624  OG  SER A 220      -3.240  12.290  -2.808  1.00  0.86           O  
ATOM   1625  N   VAL A 221      -3.226   9.474  -0.862  1.00  0.85           N  
ATOM   1626  CA  VAL A 221      -4.297   8.918  -0.040  1.00  0.85           C  
ATOM   1627  C   VAL A 221      -4.865  10.004   0.871  1.00  0.84           C  
ATOM   1628  CB  VAL A 221      -3.803   7.721   0.801  1.00  0.84           C  
ATOM   1629  O   VAL A 221      -4.135  10.600   1.666  1.00  0.83           O  
ATOM   1630  CG1 VAL A 221      -4.975   7.025   1.490  1.00  0.83           C  
ATOM   1631  CG2 VAL A 221      -3.032   6.735  -0.075  1.00  0.83           C  
ATOM   1632  N   SER A 222      -6.165  10.297   0.770  1.00  0.82           N  
ATOM   1633  CA  SER A 222      -6.753  11.420   1.493  1.00  0.82           C  
ATOM   1634  C   SER A 222      -8.159  11.088   1.981  1.00  0.82           C  
ATOM   1635  CB  SER A 222      -6.793  12.665   0.607  1.00  0.81           C  
ATOM   1636  O   SER A 222      -8.719  10.051   1.619  1.00  0.80           O  
ATOM   1637  OG  SER A 222      -7.537  12.419  -0.575  1.00  0.80           O  
ATOM   1638  N   ASN A 223      -8.681  11.906   2.849  1.00  0.77           N  
ATOM   1639  CA  ASN A 223     -10.067  11.901   3.304  1.00  0.76           C  
ATOM   1640  C   ASN A 223     -10.488  10.523   3.807  1.00  0.76           C  
ATOM   1641  CB  ASN A 223     -11.002  12.366   2.185  1.00  0.74           C  
ATOM   1642  O   ASN A 223     -11.484   9.966   3.344  1.00  0.73           O  
ATOM   1643  CG  ASN A 223     -10.669  13.759   1.687  1.00  0.73           C  
ATOM   1644  ND2 ASN A 223     -10.669  13.934   0.371  1.00  0.74           N  
ATOM   1645  OD1 ASN A 223     -10.413  14.670   2.479  1.00  0.73           O  
ATOM   1646  N   GLU A 224      -9.680   9.954   4.715  1.00  0.71           N  
ATOM   1647  CA  GLU A 224      -9.853   8.654   5.356  1.00  0.71           C  
ATOM   1648  C   GLU A 224      -9.740   7.519   4.342  1.00  0.71           C  
ATOM   1649  CB  GLU A 224     -11.203   8.585   6.075  1.00  0.69           C  
ATOM   1650  O   GLU A 224     -10.209   6.407   4.592  1.00  0.69           O  
ATOM   1651  CG  GLU A 224     -11.391   9.660   7.136  1.00  0.67           C  
ATOM   1652  CD  GLU A 224     -12.720   9.556   7.866  1.00  0.65           C  
ATOM   1653  OE1 GLU A 224     -13.524   8.654   7.539  1.00  0.65           O  
ATOM   1654  OE2 GLU A 224     -12.961  10.385   8.772  1.00  0.62           O  
ATOM   1655  N   GLY A 225      -9.139   7.735   3.260  1.00  0.79           N  
ATOM   1656  CA  GLY A 225      -8.725   6.670   2.360  1.00  0.79           C  
ATOM   1657  C   GLY A 225      -7.700   5.735   2.974  1.00  0.79           C  
ATOM   1658  O   GLY A 225      -6.934   6.137   3.853  1.00  0.78           O  
ATOM   1659  N   TYR A 226      -7.604   4.487   2.407  1.00  0.79           N  
ATOM   1660  CA  TYR A 226      -6.599   3.506   2.804  1.00  0.80           C  
ATOM   1661  C   TYR A 226      -5.947   2.868   1.583  1.00  0.80           C  
ATOM   1662  CB  TYR A 226      -7.225   2.423   3.688  1.00  0.78           C  
ATOM   1663  O   TYR A 226      -6.637   2.460   0.645  1.00  0.79           O  
ATOM   1664  CG  TYR A 226      -6.256   1.342   4.101  1.00  0.75           C  
ATOM   1665  CD1 TYR A 226      -5.374   1.539   5.161  1.00  0.72           C  
ATOM   1666  CD2 TYR A 226      -6.219   0.124   3.432  1.00  0.73           C  
ATOM   1667  CE1 TYR A 226      -4.478   0.546   5.545  1.00  0.71           C  
ATOM   1668  CE2 TYR A 226      -5.327  -0.876   3.807  1.00  0.72           C  
ATOM   1669  OH  TYR A 226      -3.577  -1.642   5.238  1.00  0.65           O  
ATOM   1670  CZ  TYR A 226      -4.462  -0.656   4.863  1.00  0.68           C  
ATOM   1671  N   ALA A 227      -4.665   2.736   1.639  1.00  0.83           N  
ATOM   1672  CA  ALA A 227      -3.934   2.063   0.567  1.00  0.83           C  
ATOM   1673  C   ALA A 227      -2.901   1.093   1.133  1.00  0.83           C  
ATOM   1674  CB  ALA A 227      -3.257   3.088  -0.340  1.00  0.82           C  
ATOM   1675  O   ALA A 227      -2.130   1.450   2.027  1.00  0.82           O  
ATOM   1676  N   GLN A 228      -2.986  -0.148   0.663  1.00  0.81           N  
ATOM   1677  CA  GLN A 228      -1.882  -1.087   0.832  1.00  0.82           C  
ATOM   1678  C   GLN A 228      -0.966  -1.084  -0.388  1.00  0.83           C  
ATOM   1679  CB  GLN A 228      -2.413  -2.499   1.087  1.00  0.80           C  
ATOM   1680  O   GLN A 228      -1.391  -1.434  -1.491  1.00  0.82           O  
ATOM   1681  CG  GLN A 228      -3.144  -2.651   2.414  1.00  0.74           C  
ATOM   1682  CD  GLN A 228      -3.588  -4.077   2.679  1.00  0.72           C  
ATOM   1683  NE2 GLN A 228      -3.754  -4.419   3.952  1.00  0.66           N  
ATOM   1684  OE1 GLN A 228      -3.781  -4.865   1.748  1.00  0.71           O  
ATOM   1685  N   ILE A 229       0.219  -0.654  -0.243  1.00  0.84           N  
ATOM   1686  CA  ILE A 229       1.198  -0.483  -1.311  1.00  0.84           C  
ATOM   1687  C   ILE A 229       2.333  -1.489  -1.137  1.00  0.84           C  
ATOM   1688  CB  ILE A 229       1.758   0.957  -1.339  1.00  0.83           C  
ATOM   1689  O   ILE A 229       3.026  -1.483  -0.117  1.00  0.82           O  
ATOM   1690  CG1 ILE A 229       0.616   1.972  -1.457  1.00  0.82           C  
ATOM   1691  CG2 ILE A 229       2.760   1.125  -2.485  1.00  0.82           C  
ATOM   1692  CD1 ILE A 229       1.045   3.416  -1.236  1.00  0.80           C  
ATOM   1693  N   VAL A 230       2.444  -2.321  -2.128  1.00  0.82           N  
ATOM   1694  CA  VAL A 230       3.486  -3.342  -2.152  1.00  0.82           C  
ATOM   1695  C   VAL A 230       4.372  -3.149  -3.381  1.00  0.82           C  
ATOM   1696  CB  VAL A 230       2.887  -4.766  -2.146  1.00  0.80           C  
ATOM   1697  O   VAL A 230       3.870  -2.951  -4.490  1.00  0.80           O  
ATOM   1698  CG1 VAL A 230       3.989  -5.815  -2.013  1.00  0.76           C  
ATOM   1699  CG2 VAL A 230       1.868  -4.910  -1.016  1.00  0.76           C  
ATOM   1700  N   SER A 231       5.714  -3.136  -3.190  1.00  0.82           N  
ATOM   1701  CA  SER A 231       6.717  -3.098  -4.248  1.00  0.82           C  
ATOM   1702  C   SER A 231       6.525  -1.882  -5.149  1.00  0.81           C  
ATOM   1703  CB  SER A 231       6.663  -4.377  -5.086  1.00  0.80           C  
ATOM   1704  O   SER A 231       6.549  -2.002  -6.376  1.00  0.78           O  
ATOM   1705  OG  SER A 231       7.000  -5.507  -4.300  1.00  0.76           O  
ATOM   1706  N   LEU A 232       6.364  -0.745  -4.601  1.00  0.84           N  
ATOM   1707  CA  LEU A 232       6.338   0.527  -5.314  1.00  0.85           C  
ATOM   1708  C   LEU A 232       7.752   0.994  -5.643  1.00  0.84           C  
ATOM   1709  CB  LEU A 232       5.617   1.592  -4.483  1.00  0.84           C  
ATOM   1710  O   LEU A 232       8.605   1.080  -4.756  1.00  0.82           O  
ATOM   1711  CG  LEU A 232       5.561   2.998  -5.085  1.00  0.84           C  
ATOM   1712  CD1 LEU A 232       4.675   3.008  -6.326  1.00  0.81           C  
ATOM   1713  CD2 LEU A 232       5.056   4.001  -4.053  1.00  0.82           C  
ATOM   1714  N   PHE A 233       7.972   1.251  -6.862  1.00  0.82           N  
ATOM   1715  CA  PHE A 233       9.188   1.925  -7.302  1.00  0.83           C  
ATOM   1716  C   PHE A 233       8.867   3.298  -7.881  1.00  0.83           C  
ATOM   1717  CB  PHE A 233       9.927   1.076  -8.341  1.00  0.82           C  
ATOM   1718  O   PHE A 233       8.103   3.409  -8.842  1.00  0.81           O  
ATOM   1719  CG  PHE A 233      11.213   1.692  -8.824  1.00  0.79           C  
ATOM   1720  CD1 PHE A 233      12.371   1.604  -8.061  1.00  0.76           C  
ATOM   1721  CD2 PHE A 233      11.263   2.359 -10.041  1.00  0.76           C  
ATOM   1722  CE1 PHE A 233      13.563   2.173  -8.505  1.00  0.76           C  
ATOM   1723  CE2 PHE A 233      12.450   2.930 -10.491  1.00  0.76           C  
ATOM   1724  CZ  PHE A 233      13.598   2.837  -9.722  1.00  0.74           C  
ATOM   1725  N   THR A 234       9.416   4.362  -7.326  1.00  0.83           N  
ATOM   1726  CA  THR A 234       9.186   5.713  -7.825  1.00  0.83           C  
ATOM   1727  C   THR A 234      10.510   6.423  -8.093  1.00  0.82           C  
ATOM   1728  CB  THR A 234       8.349   6.541  -6.832  1.00  0.82           C  
ATOM   1729  O   THR A 234      11.493   6.204  -7.382  1.00  0.79           O  
ATOM   1730  CG2 THR A 234       6.967   5.927  -6.632  1.00  0.78           C  
ATOM   1731  OG1 THR A 234       9.025   6.588  -5.569  1.00  0.80           O  
ATOM   1732  N   MET A 235      10.518   7.272  -9.119  1.00  0.81           N  
ATOM   1733  CA  MET A 235      11.693   8.065  -9.468  1.00  0.81           C  
ATOM   1734  C   MET A 235      11.289   9.460  -9.932  1.00  0.80           C  
ATOM   1735  CB  MET A 235      12.511   7.368 -10.556  1.00  0.78           C  
ATOM   1736  O   MET A 235      10.391   9.607 -10.763  1.00  0.77           O  
ATOM   1737  CG  MET A 235      13.883   7.981 -10.780  1.00  0.72           C  
ATOM   1738  SD  MET A 235      14.905   7.010 -11.955  1.00  0.72           S  
ATOM   1739  CE  MET A 235      13.923   7.204 -13.469  1.00  0.63           C  
ATOM   1740  N   ASN A 236      11.938  10.547  -9.456  1.00  0.77           N  
ATOM   1741  CA  ASN A 236      11.813  11.937  -9.881  1.00  0.77           C  
ATOM   1742  C   ASN A 236      10.397  12.464  -9.668  1.00  0.77           C  
ATOM   1743  CB  ASN A 236      12.221  12.088 -11.348  1.00  0.75           C  
ATOM   1744  O   ASN A 236       9.834  13.116 -10.550  1.00  0.73           O  
ATOM   1745  CG  ASN A 236      13.655  11.667 -11.602  1.00  0.72           C  
ATOM   1746  ND2 ASN A 236      13.896  11.046 -12.751  1.00  0.72           N  
ATOM   1747  OD1 ASN A 236      14.539  11.897 -10.772  1.00  0.71           O  
ATOM   1748  N   LEU A 237       9.800  12.166  -8.528  1.00  0.80           N  
ATOM   1749  CA  LEU A 237       8.484  12.684  -8.170  1.00  0.80           C  
ATOM   1750  C   LEU A 237       8.600  13.783  -7.119  1.00  0.80           C  
ATOM   1751  CB  LEU A 237       7.588  11.557  -7.649  1.00  0.79           C  
ATOM   1752  O   LEU A 237       9.590  13.846  -6.387  1.00  0.78           O  
ATOM   1753  CG  LEU A 237       7.284  10.424  -8.630  1.00  0.79           C  
ATOM   1754  CD1 LEU A 237       6.346   9.406  -7.990  1.00  0.78           C  
ATOM   1755  CD2 LEU A 237       6.681  10.979  -9.917  1.00  0.79           C  
ATOM   1756  N   ASP A 238       7.629  14.638  -6.988  1.00  0.78           N  
ATOM   1757  CA  ASP A 238       7.539  15.589  -5.883  1.00  0.78           C  
ATOM   1758  C   ASP A 238       7.260  14.873  -4.564  1.00  0.78           C  
ATOM   1759  CB  ASP A 238       6.451  16.629  -6.158  1.00  0.77           C  
ATOM   1760  O   ASP A 238       7.992  15.051  -3.588  1.00  0.77           O  
ATOM   1761  CG  ASP A 238       6.751  17.496  -7.367  1.00  0.75           C  
ATOM   1762  OD1 ASP A 238       7.919  17.900  -7.554  1.00  0.76           O  
ATOM   1763  OD2 ASP A 238       5.810  17.782  -8.139  1.00  0.75           O  
ATOM   1764  N   GLU A 239       6.242  13.974  -4.529  1.00  0.79           N  
ATOM   1765  CA  GLU A 239       5.887  13.092  -3.421  1.00  0.80           C  
ATOM   1766  C   GLU A 239       5.691  11.656  -3.899  1.00  0.80           C  
ATOM   1767  CB  GLU A 239       4.620  13.591  -2.722  1.00  0.78           C  
ATOM   1768  O   GLU A 239       4.876  11.398  -4.787  1.00  0.80           O  
ATOM   1769  CG  GLU A 239       4.727  15.016  -2.198  1.00  0.77           C  
ATOM   1770  CD  GLU A 239       3.426  15.538  -1.607  1.00  0.76           C  
ATOM   1771  OE1 GLU A 239       2.409  14.808  -1.640  1.00  0.76           O  
ATOM   1772  OE2 GLU A 239       3.424  16.685  -1.109  1.00  0.74           O  
ATOM   1773  N   ALA A 240       6.429  10.610  -3.333  1.00  0.82           N  
ATOM   1774  CA  ALA A 240       6.275   9.226  -3.776  1.00  0.83           C  
ATOM   1775  C   ALA A 240       4.988   8.615  -3.228  1.00  0.83           C  
ATOM   1776  CB  ALA A 240       7.481   8.393  -3.347  1.00  0.81           C  
ATOM   1777  O   ALA A 240       4.194   8.047  -3.982  1.00  0.83           O  
ATOM   1778  N   VAL A 241       4.792   8.758  -1.975  1.00  0.83           N  
ATOM   1779  CA  VAL A 241       3.544   8.417  -1.302  1.00  0.83           C  
ATOM   1780  C   VAL A 241       3.144   9.544  -0.352  1.00  0.83           C  
ATOM   1781  CB  VAL A 241       3.662   7.085  -0.528  1.00  0.82           C  
ATOM   1782  O   VAL A 241       3.918   9.926   0.528  1.00  0.81           O  
ATOM   1783  CG1 VAL A 241       2.322   6.702   0.097  1.00  0.81           C  
ATOM   1784  CG2 VAL A 241       4.161   5.975  -1.452  1.00  0.81           C  
ATOM   1785  N   ALA A 242       1.942  10.036  -0.520  1.00  0.82           N  
ATOM   1786  CA  ALA A 242       1.409  11.118   0.304  1.00  0.82           C  
ATOM   1787  C   ALA A 242       0.091  10.712   0.957  1.00  0.82           C  
ATOM   1788  CB  ALA A 242       1.218  12.380  -0.534  1.00  0.80           C  
ATOM   1789  O   ALA A 242      -0.887  10.420   0.266  1.00  0.81           O  
ATOM   1790  N   CYS A 243       0.078  10.737   2.300  1.00  0.78           N  
ATOM   1791  CA  CYS A 243      -1.132  10.584   3.099  1.00  0.78           C  
ATOM   1792  C   CYS A 243      -1.562  11.918   3.699  1.00  0.76           C  
ATOM   1793  CB  CYS A 243      -0.913   9.560   4.213  1.00  0.75           C  
ATOM   1794  O   CYS A 243      -0.878  12.461   4.568  1.00  0.73           O  
ATOM   1795  SG  CYS A 243      -0.578   7.891   3.611  1.00  0.74           S  
ATOM   1796  N   HIS A 244      -2.745  12.350   3.251  1.00  0.76           N  
ATOM   1797  CA  HIS A 244      -3.284  13.642   3.660  1.00  0.76           C  
ATOM   1798  C   HIS A 244      -4.634  13.482   4.351  1.00  0.75           C  
ATOM   1799  CB  HIS A 244      -3.420  14.572   2.453  1.00  0.74           C  
ATOM   1800  O   HIS A 244      -5.351  12.509   4.106  1.00  0.71           O  
ATOM   1801  CG  HIS A 244      -2.129  14.820   1.738  1.00  0.69           C  
ATOM   1802  CD2 HIS A 244      -1.737  14.514   0.479  1.00  0.66           C  
ATOM   1803  ND1 HIS A 244      -1.060  15.455   2.332  1.00  0.65           N  
ATOM   1804  CE1 HIS A 244      -0.064  15.530   1.466  1.00  0.63           C  
ATOM   1805  NE2 HIS A 244      -0.449  14.966   0.334  1.00  0.61           N  
ATOM   1806  N   SER A 245      -5.041  14.395   5.198  1.00  0.70           N  
ATOM   1807  CA  SER A 245      -6.399  14.632   5.675  1.00  0.70           C  
ATOM   1808  C   SER A 245      -7.044  13.343   6.171  1.00  0.70           C  
ATOM   1809  CB  SER A 245      -7.256  15.248   4.569  1.00  0.67           C  
ATOM   1810  O   SER A 245      -8.174  13.023   5.796  1.00  0.66           O  
ATOM   1811  OG  SER A 245      -6.704  16.478   4.130  1.00  0.65           O  
ATOM   1812  N   GLY A 246      -6.332  12.610   6.974  1.00  0.66           N  
ATOM   1813  CA  GLY A 246      -6.802  11.366   7.562  1.00  0.66           C  
ATOM   1814  C   GLY A 246      -6.577  10.161   6.668  1.00  0.67           C  
ATOM   1815  O   GLY A 246      -6.987   9.048   7.003  1.00  0.66           O  
ATOM   1816  N   GLY A 247      -5.976  10.252   5.523  1.00  0.76           N  
ATOM   1817  CA  GLY A 247      -5.565   9.136   4.687  1.00  0.76           C  
ATOM   1818  C   GLY A 247      -4.586   8.204   5.375  1.00  0.76           C  
ATOM   1819  O   GLY A 247      -3.746   8.647   6.161  1.00  0.74           O  
ATOM   1820  N   GLN A 248      -4.665   6.905   4.980  1.00  0.76           N  
ATOM   1821  CA  GLN A 248      -3.826   5.883   5.596  1.00  0.76           C  
ATOM   1822  C   GLN A 248      -3.133   5.030   4.537  1.00  0.77           C  
ATOM   1823  CB  GLN A 248      -4.654   4.996   6.526  1.00  0.74           C  
ATOM   1824  O   GLN A 248      -3.758   4.617   3.558  1.00  0.76           O  
ATOM   1825  CG  GLN A 248      -5.343   5.757   7.650  1.00  0.70           C  
ATOM   1826  CD  GLN A 248      -6.127   4.850   8.579  1.00  0.68           C  
ATOM   1827  NE2 GLN A 248      -7.028   5.437   9.361  1.00  0.63           N  
ATOM   1828  OE1 GLN A 248      -5.926   3.631   8.594  1.00  0.67           O  
ATOM   1829  N   CYS A 249      -1.788   4.690   4.849  1.00  0.79           N  
ATOM   1830  CA  CYS A 249      -1.048   3.829   3.933  1.00  0.79           C  
ATOM   1831  C   CYS A 249      -0.214   2.808   4.698  1.00  0.78           C  
ATOM   1832  CB  CYS A 249      -0.144   4.662   3.026  1.00  0.76           C  
ATOM   1833  O   CYS A 249       0.480   3.158   5.654  1.00  0.76           O  
ATOM   1834  SG  CYS A 249      -1.046   5.710   1.864  1.00  0.72           S  
ATOM   1835  N   ASP A 250      -0.257   1.594   4.199  1.00  0.77           N  
ATOM   1836  CA  ASP A 250       0.756   0.580   4.478  1.00  0.77           C  
ATOM   1837  C   ASP A 250       1.674   0.375   3.276  1.00  0.78           C  
ATOM   1838  CB  ASP A 250       0.095  -0.745   4.867  1.00  0.75           C  
ATOM   1839  O   ASP A 250       1.234  -0.091   2.223  1.00  0.77           O  
ATOM   1840  CG  ASP A 250      -0.731  -0.645   6.137  1.00  0.71           C  
ATOM   1841  OD1 ASP A 250      -0.370   0.141   7.040  1.00  0.69           O  
ATOM   1842  OD2 ASP A 250      -1.751  -1.361   6.237  1.00  0.69           O  
ATOM   1843  N   VAL A 251       3.028   0.753   3.402  1.00  0.78           N  
ATOM   1844  CA  VAL A 251       3.995   0.670   2.313  1.00  0.79           C  
ATOM   1845  C   VAL A 251       5.034  -0.404   2.625  1.00  0.78           C  
ATOM   1846  CB  VAL A 251       4.690   2.027   2.065  1.00  0.77           C  
ATOM   1847  O   VAL A 251       5.797  -0.278   3.587  1.00  0.76           O  
ATOM   1848  CG1 VAL A 251       5.562   1.967   0.812  1.00  0.78           C  
ATOM   1849  CG2 VAL A 251       3.653   3.142   1.944  1.00  0.79           C  
ATOM   1850  N   THR A 252       5.045  -1.425   1.823  1.00  0.76           N  
ATOM   1851  CA  THR A 252       5.925  -2.569   2.035  1.00  0.76           C  
ATOM   1852  C   THR A 252       6.853  -2.765   0.840  1.00  0.76           C  
ATOM   1853  CB  THR A 252       5.117  -3.857   2.278  1.00  0.74           C  
ATOM   1854  O   THR A 252       6.417  -2.690  -0.311  1.00  0.75           O  
ATOM   1855  CG2 THR A 252       6.040  -5.041   2.551  1.00  0.70           C  
ATOM   1856  OG1 THR A 252       4.255  -3.668   3.407  1.00  0.72           O  
ATOM   1857  N   ASN A 253       8.170  -3.004   1.091  1.00  0.73           N  
ATOM   1858  CA  ASN A 253       9.175  -3.379   0.102  1.00  0.73           C  
ATOM   1859  C   ASN A 253       9.210  -2.395  -1.064  1.00  0.72           C  
ATOM   1860  CB  ASN A 253       8.922  -4.799  -0.409  1.00  0.70           C  
ATOM   1861  O   ASN A 253       9.227  -2.804  -2.226  1.00  0.70           O  
ATOM   1862  CG  ASN A 253       9.084  -5.847   0.675  1.00  0.68           C  
ATOM   1863  ND2 ASN A 253       8.397  -6.972   0.519  1.00  0.66           N  
ATOM   1864  OD1 ASN A 253       9.821  -5.647   1.644  1.00  0.66           O  
ATOM   1865  N   SER A 254       9.255  -1.188  -0.842  1.00  0.78           N  
ATOM   1866  CA  SER A 254       9.152  -0.140  -1.852  1.00  0.78           C  
ATOM   1867  C   SER A 254      10.426   0.696  -1.914  1.00  0.77           C  
ATOM   1868  CB  SER A 254       7.953   0.765  -1.566  1.00  0.77           C  
ATOM   1869  O   SER A 254      11.191   0.743  -0.949  1.00  0.74           O  
ATOM   1870  OG  SER A 254       6.740   0.039  -1.667  1.00  0.78           O  
ATOM   1871  N   ASN A 255      10.682   1.284  -3.042  1.00  0.77           N  
ATOM   1872  CA  ASN A 255      11.831   2.149  -3.282  1.00  0.77           C  
ATOM   1873  C   ASN A 255      11.417   3.462  -3.941  1.00  0.77           C  
ATOM   1874  CB  ASN A 255      12.874   1.430  -4.141  1.00  0.75           C  
ATOM   1875  O   ASN A 255      10.810   3.459  -5.013  1.00  0.75           O  
ATOM   1876  CG  ASN A 255      14.155   2.227  -4.294  1.00  0.71           C  
ATOM   1877  ND2 ASN A 255      15.159   1.622  -4.918  1.00  0.70           N  
ATOM   1878  OD1 ASN A 255      14.241   3.377  -3.854  1.00  0.70           O  
ATOM   1879  N   SER A 256      11.750   4.507  -3.296  1.00  0.76           N  
ATOM   1880  CA  SER A 256      11.625   5.844  -3.867  1.00  0.76           C  
ATOM   1881  C   SER A 256      12.991   6.497  -4.052  1.00  0.75           C  
ATOM   1882  CB  SER A 256      10.746   6.726  -2.979  1.00  0.73           C  
ATOM   1883  O   SER A 256      13.772   6.594  -3.103  1.00  0.71           O  
ATOM   1884  OG  SER A 256      10.542   7.995  -3.576  1.00  0.69           O  
ATOM   1885  N   SER A 257      13.301   6.942  -5.245  1.00  0.70           N  
ATOM   1886  CA  SER A 257      14.597   7.529  -5.566  1.00  0.71           C  
ATOM   1887  C   SER A 257      14.437   8.832  -6.341  1.00  0.70           C  
ATOM   1888  CB  SER A 257      15.445   6.546  -6.375  1.00  0.68           C  
ATOM   1889  O   SER A 257      13.466   9.006  -7.080  1.00  0.68           O  
ATOM   1890  OG  SER A 257      15.624   5.333  -5.665  1.00  0.65           O  
ATOM   1891  N   PHE A 258      15.283   9.864  -6.147  1.00  0.67           N  
ATOM   1892  CA  PHE A 258      15.504  11.099  -6.891  1.00  0.67           C  
ATOM   1893  C   PHE A 258      14.269  11.991  -6.838  1.00  0.67           C  
ATOM   1894  CB  PHE A 258      15.868  10.792  -8.347  1.00  0.63           C  
ATOM   1895  O   PHE A 258      14.082  12.851  -7.700  1.00  0.63           O  
ATOM   1896  CG  PHE A 258      17.067   9.895  -8.496  1.00  0.61           C  
ATOM   1897  CD1 PHE A 258      18.338  10.349  -8.170  1.00  0.59           C  
ATOM   1898  CD2 PHE A 258      16.921   8.595  -8.964  1.00  0.61           C  
ATOM   1899  CE1 PHE A 258      19.450   9.520  -8.307  1.00  0.60           C  
ATOM   1900  CE2 PHE A 258      18.027   7.761  -9.104  1.00  0.60           C  
ATOM   1901  CZ  PHE A 258      19.290   8.226  -8.776  1.00  0.57           C  
ATOM   1902  N   GLY A 259      13.391  11.815  -5.929  1.00  0.69           N  
ATOM   1903  CA  GLY A 259      12.231  12.671  -5.738  1.00  0.68           C  
ATOM   1904  C   GLY A 259      12.487  13.817  -4.778  1.00  0.68           C  
ATOM   1905  O   GLY A 259      13.569  13.916  -4.196  1.00  0.65           O  
ATOM   1906  N   ASN A 260      11.472  14.811  -4.559  1.00  0.65           N  
ATOM   1907  CA  ASN A 260      11.542  15.824  -3.512  1.00  0.65           C  
ATOM   1908  C   ASN A 260      11.270  15.226  -2.134  1.00  0.65           C  
ATOM   1909  CB  ASN A 260      10.562  16.963  -3.799  1.00  0.63           C  
ATOM   1910  O   ASN A 260      12.058  15.412  -1.205  1.00  0.63           O  
ATOM   1911  CG  ASN A 260      10.927  17.747  -5.044  1.00  0.60           C  
ATOM   1912  ND2 ASN A 260       9.942  18.415  -5.634  1.00  0.59           N  
ATOM   1913  OD1 ASN A 260      12.084  17.752  -5.473  1.00  0.61           O  
ATOM   1914  N   TYR A 261      10.129  14.392  -2.055  1.00  0.68           N  
ATOM   1915  CA  TYR A 261       9.691  13.711  -0.842  1.00  0.68           C  
ATOM   1916  C   TYR A 261       9.427  12.235  -1.111  1.00  0.69           C  
ATOM   1917  CB  TYR A 261       8.429  14.373  -0.280  1.00  0.66           C  
ATOM   1918  O   TYR A 261       8.733  11.885  -2.068  1.00  0.68           O  
ATOM   1919  CG  TYR A 261       8.569  15.860  -0.061  1.00  0.64           C  
ATOM   1920  CD1 TYR A 261       9.260  16.359   1.040  1.00  0.63           C  
ATOM   1921  CD2 TYR A 261       8.010  16.768  -0.954  1.00  0.63           C  
ATOM   1922  CE1 TYR A 261       9.390  17.729   1.247  1.00  0.61           C  
ATOM   1923  CE2 TYR A 261       8.134  18.139  -0.757  1.00  0.58           C  
ATOM   1924  OH  TYR A 261       8.951  19.966   0.544  1.00  0.54           O  
ATOM   1925  CZ  TYR A 261       8.825  18.609   0.344  1.00  0.61           C  
ATOM   1926  N   GLY A 262      10.015  11.164  -0.374  1.00  0.71           N  
ATOM   1927  CA  GLY A 262       9.730   9.742  -0.481  1.00  0.71           C  
ATOM   1928  C   GLY A 262       8.382   9.358   0.099  1.00  0.72           C  
ATOM   1929  O   GLY A 262       7.561   8.741  -0.582  1.00  0.70           O  
ATOM   1930  N   LEU A 263       8.090   9.731   1.294  1.00  0.70           N  
ATOM   1931  CA  LEU A 263       6.884   9.424   2.054  1.00  0.70           C  
ATOM   1932  C   LEU A 263       6.410  10.644   2.837  1.00  0.70           C  
ATOM   1933  CB  LEU A 263       7.136   8.255   3.011  1.00  0.67           C  
ATOM   1934  O   LEU A 263       7.159  11.199   3.644  1.00  0.68           O  
ATOM   1935  CG  LEU A 263       7.672   6.968   2.382  1.00  0.65           C  
ATOM   1936  CD1 LEU A 263       7.965   5.933   3.463  1.00  0.63           C  
ATOM   1937  CD2 LEU A 263       6.682   6.418   1.362  1.00  0.64           C  
ATOM   1938  N   VAL A 264       5.230  11.023   2.590  1.00  0.73           N  
ATOM   1939  CA  VAL A 264       4.620  12.181   3.236  1.00  0.73           C  
ATOM   1940  C   VAL A 264       3.380  11.746   4.013  1.00  0.73           C  
ATOM   1941  CB  VAL A 264       4.250  13.274   2.209  1.00  0.71           C  
ATOM   1942  O   VAL A 264       2.524  11.034   3.481  1.00  0.72           O  
ATOM   1943  CG1 VAL A 264       3.651  14.493   2.909  1.00  0.68           C  
ATOM   1944  CG2 VAL A 264       5.476  13.674   1.390  1.00  0.69           C  
ATOM   1945  N   ALA A 265       3.228  12.165   5.293  1.00  0.66           N  
ATOM   1946  CA  ALA A 265       1.991  12.109   6.069  1.00  0.66           C  
ATOM   1947  C   ALA A 265       1.666  13.467   6.683  1.00  0.65           C  
ATOM   1948  CB  ALA A 265       2.096  11.046   7.160  1.00  0.62           C  
ATOM   1949  O   ALA A 265       2.430  13.984   7.502  1.00  0.62           O  
ATOM   1950  N   ASP A 266       0.606  14.047   6.293  1.00  0.54           N  
ATOM   1951  CA  ASP A 266       0.163  15.343   6.797  1.00  0.56           C  
ATOM   1952  C   ASP A 266      -1.349  15.362   7.009  1.00  0.54           C  
ATOM   1953  CB  ASP A 266       0.573  16.461   5.836  1.00  0.53           C  
ATOM   1954  O   ASP A 266      -2.042  14.402   6.664  1.00  0.53           O  
ATOM   1955  CG  ASP A 266      -0.232  16.462   4.549  1.00  0.52           C  
ATOM   1956  OD1 ASP A 266      -1.283  15.788   4.486  1.00  0.51           O  
ATOM   1957  OD2 ASP A 266       0.189  17.140   3.587  1.00  0.53           O  
ATOM   1958  N   GLY A 267      -1.964  16.363   7.847  1.00  0.45           N  
ATOM   1959  CA  GLY A 267      -3.385  16.581   8.061  1.00  0.44           C  
ATOM   1960  C   GLY A 267      -4.093  15.376   8.652  1.00  0.46           C  
ATOM   1961  O   GLY A 267      -5.136  14.954   8.149  1.00  0.43           O  
ATOM   1962  N   VAL A 268      -3.517  14.644   9.626  1.00  0.46           N  
ATOM   1963  CA  VAL A 268      -3.992  13.450  10.317  1.00  0.47           C  
ATOM   1964  C   VAL A 268      -3.807  12.227   9.421  1.00  0.47           C  
ATOM   1965  CB  VAL A 268      -5.474  13.587  10.733  1.00  0.45           C  
ATOM   1966  O   VAL A 268      -4.418  11.181   9.654  1.00  0.46           O  
ATOM   1967  CG1 VAL A 268      -5.621  14.577  11.887  1.00  0.38           C  
ATOM   1968  CG2 VAL A 268      -6.324  14.020   9.541  1.00  0.39           C  
ATOM   1969  N   GLY A 269      -3.005  12.342   8.380  1.00  0.55           N  
ATOM   1970  CA  GLY A 269      -2.589  11.188   7.598  1.00  0.54           C  
ATOM   1971  C   GLY A 269      -1.724  10.218   8.380  1.00  0.55           C  
ATOM   1972  O   GLY A 269      -0.948  10.628   9.246  1.00  0.53           O  
ATOM   1973  N   ALA A 270      -1.909   8.888   8.074  1.00  0.59           N  
ATOM   1974  CA  ALA A 270      -1.109   7.824   8.676  1.00  0.60           C  
ATOM   1975  C   ALA A 270      -0.378   7.016   7.607  1.00  0.60           C  
ATOM   1976  CB  ALA A 270      -1.991   6.908   9.520  1.00  0.57           C  
ATOM   1977  O   ALA A 270      -0.974   6.618   6.604  1.00  0.61           O  
ATOM   1978  N   LEU A 271       0.924   6.834   7.841  1.00  0.64           N  
ATOM   1979  CA  LEU A 271       1.745   6.032   6.941  1.00  0.64           C  
ATOM   1980  C   LEU A 271       2.592   5.033   7.723  1.00  0.64           C  
ATOM   1981  CB  LEU A 271       2.649   6.932   6.095  1.00  0.60           C  
ATOM   1982  O   LEU A 271       3.404   5.426   8.564  1.00  0.62           O  
ATOM   1983  CG  LEU A 271       3.371   6.261   4.925  1.00  0.58           C  
ATOM   1984  CD1 LEU A 271       3.543   7.245   3.773  1.00  0.56           C  
ATOM   1985  CD2 LEU A 271       4.722   5.714   5.374  1.00  0.57           C  
ATOM   1986  N   GLN A 272       2.347   3.752   7.473  1.00  0.59           N  
ATOM   1987  CA  GLN A 272       3.221   2.655   7.876  1.00  0.62           C  
ATOM   1988  C   GLN A 272       4.099   2.196   6.715  1.00  0.61           C  
ATOM   1989  CB  GLN A 272       2.398   1.480   8.408  1.00  0.58           C  
ATOM   1990  O   GLN A 272       3.641   2.129   5.572  1.00  0.62           O  
ATOM   1991  CG  GLN A 272       1.526   1.833   9.605  1.00  0.56           C  
ATOM   1992  CD  GLN A 272       0.875   0.616  10.235  1.00  0.58           C  
ATOM   1993  NE2 GLN A 272       0.078   0.841  11.274  1.00  0.47           N  
ATOM   1994  OE1 GLN A 272       1.086  -0.517   9.792  1.00  0.58           O  
ATOM   1995  N   TYR A 273       5.491   1.943   6.984  1.00  0.59           N  
ATOM   1996  CA  TYR A 273       6.332   1.384   5.932  1.00  0.59           C  
ATOM   1997  C   TYR A 273       7.246   0.297   6.484  1.00  0.59           C  
ATOM   1998  CB  TYR A 273       7.169   2.484   5.271  1.00  0.55           C  
ATOM   1999  O   TYR A 273       7.729   0.398   7.614  1.00  0.57           O  
ATOM   2000  CG  TYR A 273       8.136   3.159   6.213  1.00  0.52           C  
ATOM   2001  CD1 TYR A 273       7.724   4.209   7.031  1.00  0.49           C  
ATOM   2002  CD2 TYR A 273       9.463   2.749   6.288  1.00  0.51           C  
ATOM   2003  CE1 TYR A 273       8.612   4.836   7.899  1.00  0.48           C  
ATOM   2004  CE2 TYR A 273      10.360   3.368   7.152  1.00  0.47           C  
ATOM   2005  OH  TYR A 273      10.809   5.025   8.811  1.00  0.42           O  
ATOM   2006  CZ  TYR A 273       9.926   4.408   7.953  1.00  0.49           C  
ATOM   2007  N   THR A 274       7.442  -0.733   5.738  1.00  0.58           N  
ATOM   2008  CA  THR A 274       8.339  -1.850   6.013  1.00  0.60           C  
ATOM   2009  C   THR A 274       9.194  -2.170   4.790  1.00  0.58           C  
ATOM   2010  CB  THR A 274       7.555  -3.105   6.437  1.00  0.56           C  
ATOM   2011  O   THR A 274       8.676  -2.297   3.679  1.00  0.58           O  
ATOM   2012  CG2 THR A 274       8.498  -4.245   6.805  1.00  0.51           C  
ATOM   2013  OG1 THR A 274       6.737  -2.791   7.571  1.00  0.49           O  
ATOM   2014  N   GLY A 275      10.508  -2.305   5.026  1.00  0.56           N  
ATOM   2015  CA  GLY A 275      11.411  -2.637   3.936  1.00  0.57           C  
ATOM   2016  C   GLY A 275      11.404  -1.609   2.820  1.00  0.56           C  
ATOM   2017  O   GLY A 275      11.702  -1.933   1.669  1.00  0.55           O  
ATOM   2018  N   THR A 276      11.012  -0.387   3.034  1.00  0.59           N  
ATOM   2019  CA  THR A 276      10.913   0.687   2.051  1.00  0.58           C  
ATOM   2020  C   THR A 276      12.118   1.618   2.144  1.00  0.58           C  
ATOM   2021  CB  THR A 276       9.618   1.499   2.239  1.00  0.53           C  
ATOM   2022  O   THR A 276      12.528   2.004   3.241  1.00  0.54           O  
ATOM   2023  CG2 THR A 276       9.530   2.635   1.225  1.00  0.47           C  
ATOM   2024  OG1 THR A 276       8.489   0.633   2.069  1.00  0.53           O  
ATOM   2025  N   ILE A 277      12.748   1.870   0.990  1.00  0.56           N  
ATOM   2026  CA  ILE A 277      13.852   2.809   0.818  1.00  0.56           C  
ATOM   2027  C   ILE A 277      13.337   4.100   0.186  1.00  0.56           C  
ATOM   2028  CB  ILE A 277      14.981   2.202  -0.045  1.00  0.52           C  
ATOM   2029  O   ILE A 277      12.735   4.075  -0.890  1.00  0.54           O  
ATOM   2030  CG1 ILE A 277      15.488   0.897   0.580  1.00  0.43           C  
ATOM   2031  CG2 ILE A 277      16.124   3.205  -0.222  1.00  0.44           C  
ATOM   2032  CD1 ILE A 277      16.463   0.127  -0.300  1.00  0.44           C  
ATOM   2033  N   ALA A 278      13.475   5.239   0.829  1.00  0.54           N  
ATOM   2034  CA  ALA A 278      13.420   6.571   0.233  1.00  0.53           C  
ATOM   2035  C   ALA A 278      14.815   7.178   0.117  1.00  0.54           C  
ATOM   2036  CB  ALA A 278      12.512   7.484   1.053  1.00  0.49           C  
ATOM   2037  O   ALA A 278      15.408   7.582   1.120  1.00  0.51           O  
ATOM   2038  N   SER A 279      15.452   6.892  -0.891  1.00  0.41           N  
ATOM   2039  CA  SER A 279      16.826   7.292  -1.176  1.00  0.41           C  
ATOM   2040  C   SER A 279      16.871   8.434  -2.186  1.00  0.41           C  
ATOM   2041  CB  SER A 279      17.633   6.104  -1.701  1.00  0.38           C  
ATOM   2042  O   SER A 279      15.946   8.602  -2.983  1.00  0.39           O  
ATOM   2043  OG  SER A 279      17.052   5.586  -2.885  1.00  0.36           O  
ATOM   2044  N   GLU A 280      17.947   9.458  -2.117  1.00  0.36           N  
ATOM   2045  CA  GLU A 280      18.422  10.474  -3.051  1.00  0.37           C  
ATOM   2046  C   GLU A 280      17.340  11.512  -3.335  1.00  0.36           C  
ATOM   2047  CB  GLU A 280      18.888   9.828  -4.358  1.00  0.32           C  
ATOM   2048  O   GLU A 280      17.209  11.987  -4.465  1.00  0.35           O  
ATOM   2049  CG  GLU A 280      20.082   8.900  -4.195  1.00  0.30           C  
ATOM   2050  CD  GLU A 280      20.577   8.320  -5.510  1.00  0.33           C  
ATOM   2051  OE1 GLU A 280      19.979   8.621  -6.569  1.00  0.40           O  
ATOM   2052  OE2 GLU A 280      21.569   7.558  -5.482  1.00  0.34           O  
ATOM   2053  N   ALA A 281      16.462  11.931  -2.518  1.00  0.40           N  
ATOM   2054  CA  ALA A 281      15.572  13.088  -2.548  1.00  0.40           C  
ATOM   2055  C   ALA A 281      16.365  14.388  -2.643  1.00  0.40           C  
ATOM   2056  CB  ALA A 281      14.677  13.103  -1.311  1.00  0.37           C  
ATOM   2057  O   ALA A 281      17.340  14.583  -1.914  1.00  0.39           O  
ATOM   2058  N   LYS A 282      16.323  15.013  -3.848  1.00  0.36           N  
ATOM   2059  CA  LYS A 282      17.098  16.137  -4.366  1.00  0.36           C  
ATOM   2060  C   LYS A 282      17.146  17.282  -3.359  1.00  0.35           C  
ATOM   2061  CB  LYS A 282      16.511  16.628  -5.691  1.00  0.32           C  
ATOM   2062  O   LYS A 282      18.165  17.965  -3.237  1.00  0.33           O  
ATOM   2063  CG  LYS A 282      16.942  15.811  -6.900  1.00  0.31           C  
ATOM   2064  CD  LYS A 282      16.379  16.386  -8.193  1.00  0.35           C  
ATOM   2065  CE  LYS A 282      16.811  15.570  -9.404  1.00  0.28           C  
ATOM   2066  NZ  LYS A 282      16.182  16.071 -10.662  1.00  0.30           N  
ATOM   2067  N   GLU A 283      16.022  17.580  -2.662  1.00  0.30           N  
ATOM   2068  CA  GLU A 283      15.976  18.641  -1.661  1.00  0.30           C  
ATOM   2069  C   GLU A 283      16.032  18.069  -0.247  1.00  0.30           C  
ATOM   2070  CB  GLU A 283      14.714  19.491  -1.835  1.00  0.28           C  
ATOM   2071  O   GLU A 283      15.194  17.247   0.129  1.00  0.29           O  
ATOM   2072  CG  GLU A 283      14.772  20.440  -3.023  1.00  0.26           C  
ATOM   2073  CD  GLU A 283      13.598  21.406  -3.077  1.00  0.29           C  
ATOM   2074  OE1 GLU A 283      12.692  21.308  -2.218  1.00  0.35           O  
ATOM   2075  OE2 GLU A 283      13.585  22.266  -3.985  1.00  0.29           O  
ATOM   2076  N   ASN A 284      17.290  17.573   0.167  1.00  0.27           N  
ATOM   2077  CA  ASN A 284      17.939  17.497   1.471  1.00  0.28           C  
ATOM   2078  C   ASN A 284      17.158  18.267   2.532  1.00  0.27           C  
ATOM   2079  CB  ASN A 284      19.375  18.016   1.388  1.00  0.25           C  
ATOM   2080  O   ASN A 284      17.739  19.035   3.301  1.00  0.26           O  
ATOM   2081  CG  ASN A 284      20.372  16.925   1.048  1.00  0.24           C  
ATOM   2082  ND2 ASN A 284      21.527  17.319   0.525  1.00  0.16           N  
ATOM   2083  OD1 ASN A 284      20.106  15.738   1.253  1.00  0.22           O  
ATOM   2084  N   THR A 285      15.796  18.371   2.350  1.00  0.27           N  
ATOM   2085  CA  THR A 285      15.053  19.142   3.340  1.00  0.28           C  
ATOM   2086  C   THR A 285      14.007  18.271   4.031  1.00  0.27           C  
ATOM   2087  CB  THR A 285      14.366  20.362   2.698  1.00  0.25           C  
ATOM   2088  O   THR A 285      12.965  17.963   3.447  1.00  0.26           O  
ATOM   2089  CG2 THR A 285      15.358  21.500   2.482  1.00  0.24           C  
ATOM   2090  OG1 THR A 285      13.811  19.980   1.434  1.00  0.22           O  
ATOM   2091  N   ASP A 286      14.433  17.185   4.784  1.00  0.28           N  
ATOM   2092  CA  ASP A 286      13.601  16.767   5.908  1.00  0.29           C  
ATOM   2093  C   ASP A 286      13.543  17.850   6.983  1.00  0.28           C  
ATOM   2094  CB  ASP A 286      14.125  15.460   6.506  1.00  0.26           C  
ATOM   2095  O   ASP A 286      14.196  17.736   8.022  1.00  0.27           O  
ATOM   2096  CG  ASP A 286      14.003  14.281   5.556  1.00  0.25           C  
ATOM   2097  OD1 ASP A 286      13.118  14.298   4.674  1.00  0.28           O  
ATOM   2098  OD2 ASP A 286      14.798  13.326   5.692  1.00  0.28           O  
ATOM   2099  N   LYS A 287      13.438  19.159   6.696  1.00  0.26           N  
ATOM   2100  CA  LYS A 287      13.077  20.176   7.679  1.00  0.26           C  
ATOM   2101  C   LYS A 287      11.600  20.083   8.050  1.00  0.26           C  
ATOM   2102  CB  LYS A 287      13.396  21.574   7.148  1.00  0.24           C  
ATOM   2103  O   LYS A 287      10.728  20.230   7.191  1.00  0.25           O  
ATOM   2104  CG  LYS A 287      14.885  21.879   7.063  1.00  0.23           C  
ATOM   2105  CD  LYS A 287      15.137  23.315   6.621  1.00  0.25           C  
ATOM   2106  CE  LYS A 287      16.624  23.598   6.458  1.00  0.20           C  
ATOM   2107  NZ  LYS A 287      16.874  24.995   5.994  1.00  0.18           N  
ATOM   2108  N   PHE A 288      11.351  19.406   9.147  1.00  0.23           N  
ATOM   2109  CA  PHE A 288      10.145  19.715   9.906  1.00  0.24           C  
ATOM   2110  C   PHE A 288      10.487  20.484  11.177  1.00  0.23           C  
ATOM   2111  CB  PHE A 288       9.385  18.432  10.256  1.00  0.22           C  
ATOM   2112  O   PHE A 288      11.162  19.957  12.064  1.00  0.23           O  
ATOM   2113  CG  PHE A 288       8.573  17.877   9.117  1.00  0.22           C  
ATOM   2114  CD1 PHE A 288       7.266  18.298   8.907  1.00  0.20           C  
ATOM   2115  CD2 PHE A 288       9.118  16.934   8.255  1.00  0.20           C  
ATOM   2116  CE1 PHE A 288       6.512  17.786   7.853  1.00  0.17           C  
ATOM   2117  CE2 PHE A 288       8.371  16.418   7.200  1.00  0.20           C  
ATOM   2118  CZ  PHE A 288       7.068  16.844   7.002  1.00  0.20           C  
ATOM   2119  N   GLU A 289      10.850  21.763  11.109  1.00  0.25           N  
ATOM   2120  CA  GLU A 289      10.724  22.712  12.211  1.00  0.26           C  
ATOM   2121  C   GLU A 289       9.272  22.845  12.661  1.00  0.25           C  
ATOM   2122  CB  GLU A 289      11.278  24.081  11.809  1.00  0.24           C  
ATOM   2123  O   GLU A 289       8.419  23.300  11.896  1.00  0.24           O  
ATOM   2124  CG  GLU A 289      12.645  24.390  12.402  1.00  0.23           C  
ATOM   2125  CD  GLU A 289      13.162  25.770  12.029  1.00  0.25           C  
ATOM   2126  OE1 GLU A 289      12.527  26.452  11.193  1.00  0.32           O  
ATOM   2127  OE2 GLU A 289      14.213  26.173  12.577  1.00  0.21           O  
ATOM   2128  N   VAL A 290       8.905  22.126  13.701  1.00  0.23           N  
ATOM   2129  CA  VAL A 290       7.810  22.635  14.520  1.00  0.24           C  
ATOM   2130  C   VAL A 290       8.332  23.013  15.904  1.00  0.23           C  
ATOM   2131  CB  VAL A 290       6.668  21.601  14.645  1.00  0.22           C  
ATOM   2132  O   VAL A 290       8.758  22.147  16.672  1.00  0.23           O  
ATOM   2133  CG1 VAL A 290       5.486  22.193  15.411  1.00  0.21           C  
ATOM   2134  CG2 VAL A 290       6.228  21.124  13.262  1.00  0.22           C  
ATOM   2135  N   ASN A 291       8.860  24.192  16.149  1.00  0.27           N  
ATOM   2136  CA  ASN A 291       8.890  24.936  17.404  1.00  0.27           C  
ATOM   2137  C   ASN A 291       7.537  24.899  18.110  1.00  0.27           C  
ATOM   2138  CB  ASN A 291       9.321  26.384  17.159  1.00  0.25           C  
ATOM   2139  O   ASN A 291       6.599  25.586  17.701  1.00  0.26           O  
ATOM   2140  CG  ASN A 291      10.755  26.645  17.575  1.00  0.25           C  
ATOM   2141  ND2 ASN A 291      11.443  27.501  16.829  1.00  0.20           N  
ATOM   2142  OD1 ASN A 291      11.241  26.080  18.559  1.00  0.25           O  
ATOM   2143  N   LEU A 292       7.176  23.862  18.789  1.00  0.29           N  
ATOM   2144  CA  LEU A 292       5.881  23.934  19.455  1.00  0.30           C  
ATOM   2145  C   LEU A 292       6.049  23.949  20.971  1.00  0.29           C  
ATOM   2146  CB  LEU A 292       4.997  22.755  19.040  1.00  0.27           C  
ATOM   2147  O   LEU A 292       6.623  23.021  21.545  1.00  0.28           O  
ATOM   2148  CG  LEU A 292       4.570  22.712  17.572  1.00  0.27           C  
ATOM   2149  CD1 LEU A 292       3.897  21.380  17.255  1.00  0.25           C  
ATOM   2150  CD2 LEU A 292       3.640  23.877  17.251  1.00  0.28           C  
ATOM   2151  N   SER A 293       6.109  25.021  21.651  1.00  0.38           N  
ATOM   2152  CA  SER A 293       5.740  25.332  23.028  1.00  0.38           C  
ATOM   2153  C   SER A 293       4.434  24.647  23.419  1.00  0.38           C  
ATOM   2154  CB  SER A 293       5.610  26.843  23.221  1.00  0.35           C  
ATOM   2155  O   SER A 293       3.403  24.854  22.776  1.00  0.37           O  
ATOM   2156  OG  SER A 293       4.523  27.150  24.076  1.00  0.33           O  
ATOM   2157  N   THR A 294       4.381  23.440  23.882  1.00  0.45           N  
ATOM   2158  CA  THR A 294       3.363  22.650  24.566  1.00  0.47           C  
ATOM   2159  C   THR A 294       2.524  23.529  25.489  1.00  0.46           C  
ATOM   2160  CB  THR A 294       3.998  21.507  25.380  1.00  0.40           C  
ATOM   2161  O   THR A 294       1.799  23.023  26.347  1.00  0.44           O  
ATOM   2162  CG2 THR A 294       4.675  20.491  24.466  1.00  0.33           C  
ATOM   2163  OG1 THR A 294       4.974  22.051  26.277  1.00  0.32           O  
ATOM   2164  N   SER A 295       2.560  24.797  25.386  1.00  0.57           N  
ATOM   2165  CA  SER A 295       1.703  25.514  26.324  1.00  0.58           C  
ATOM   2166  C   SER A 295       0.233  25.383  25.941  1.00  0.58           C  
ATOM   2167  CB  SER A 295       2.092  26.992  26.385  1.00  0.53           C  
ATOM   2168  O   SER A 295      -0.132  25.584  24.781  1.00  0.56           O  
ATOM   2169  OG  SER A 295       2.293  27.513  25.083  1.00  0.48           O  
ATOM   2170  N   SER A 296      -0.503  24.734  26.760  1.00  0.77           N  
ATOM   2171  CA  SER A 296      -1.956  24.852  26.803  1.00  0.80           C  
ATOM   2172  C   SER A 296      -2.388  26.303  26.991  1.00  0.80           C  
ATOM   2173  CB  SER A 296      -2.531  23.991  27.929  1.00  0.75           C  
ATOM   2174  O   SER A 296      -1.841  27.015  27.836  1.00  0.78           O  
ATOM   2175  OG  SER A 296      -2.163  22.633  27.761  1.00  0.68           O  
ATOM   2176  N   VAL A 297      -3.300  26.764  26.114  1.00  0.83           N  
ATOM   2177  CA  VAL A 297      -3.937  28.065  26.290  1.00  0.85           C  
ATOM   2178  C   VAL A 297      -5.377  27.876  26.762  1.00  0.86           C  
ATOM   2179  CB  VAL A 297      -3.908  28.892  24.985  1.00  0.83           C  
ATOM   2180  O   VAL A 297      -6.077  26.974  26.294  1.00  0.85           O  
ATOM   2181  CG1 VAL A 297      -2.488  29.361  24.674  1.00  0.74           C  
ATOM   2182  CG2 VAL A 297      -4.471  28.074  23.823  1.00  0.72           C  
ATOM   2183  N   ASN A 298      -5.752  28.591  27.870  1.00  0.83           N  
ATOM   2184  CA  ASN A 298      -7.136  28.575  28.332  1.00  0.86           C  
ATOM   2185  C   ASN A 298      -8.092  29.086  27.258  1.00  0.86           C  
ATOM   2186  CB  ASN A 298      -7.284  29.401  29.612  1.00  0.83           C  
ATOM   2187  O   ASN A 298      -7.817  30.094  26.606  1.00  0.86           O  
ATOM   2188  CG  ASN A 298      -6.564  28.781  30.794  1.00  0.76           C  
ATOM   2189  ND2 ASN A 298      -6.181  29.612  31.756  1.00  0.80           N  
ATOM   2190  OD1 ASN A 298      -6.353  27.567  30.840  1.00  0.77           O  
ATOM   2191  N   ILE A 299      -9.199  28.374  27.023  1.00  0.83           N  
ATOM   2192  CA  ILE A 299     -10.290  28.801  26.154  1.00  0.87           C  
ATOM   2193  C   ILE A 299     -11.216  29.749  26.914  1.00  0.86           C  
ATOM   2194  CB  ILE A 299     -11.087  27.593  25.612  1.00  0.84           C  
ATOM   2195  O   ILE A 299     -11.709  29.412  27.993  1.00  0.85           O  
ATOM   2196  CG1 ILE A 299     -10.185  26.701  24.751  1.00  0.80           C  
ATOM   2197  CG2 ILE A 299     -12.309  28.065  24.818  1.00  0.80           C  
ATOM   2198  CD1 ILE A 299     -10.838  25.396  24.318  1.00  0.78           C  
ATOM   2199  N   SER A 300     -11.417  31.042  26.459  1.00  0.89           N  
ATOM   2200  CA  SER A 300     -12.284  32.060  27.044  1.00  0.90           C  
ATOM   2201  C   SER A 300     -13.663  32.053  26.393  1.00  0.88           C  
ATOM   2202  CB  SER A 300     -11.653  33.446  26.905  1.00  0.89           C  
ATOM   2203  O   SER A 300     -14.631  32.550  26.972  1.00  0.86           O  
ATOM   2204  OG  SER A 300     -11.370  33.736  25.547  1.00  0.86           O  
ATOM   2205  N   ASN A 301     -13.724  31.586  25.230  1.00  0.88           N  
ATOM   2206  CA  ASN A 301     -14.997  31.475  24.526  1.00  0.89           C  
ATOM   2207  C   ASN A 301     -14.978  30.337  23.510  1.00  0.87           C  
ATOM   2208  CB  ASN A 301     -15.346  32.796  23.838  1.00  0.87           C  
ATOM   2209  O   ASN A 301     -13.937  30.046  22.917  1.00  0.85           O  
ATOM   2210  CG  ASN A 301     -16.781  32.838  23.349  1.00  0.84           C  
ATOM   2211  ND2 ASN A 301     -17.042  33.669  22.346  1.00  0.87           N  
ATOM   2212  OD1 ASN A 301     -17.647  32.129  23.868  1.00  0.84           O  
ATOM   2213  N   PHE A 302     -16.096  29.637  23.275  1.00  0.85           N  
ATOM   2214  CA  PHE A 302     -16.297  28.552  22.322  1.00  0.87           C  
ATOM   2215  C   PHE A 302     -17.659  28.668  21.649  1.00  0.83           C  
ATOM   2216  CB  PHE A 302     -16.168  27.193  23.017  1.00  0.84           C  
ATOM   2217  O   PHE A 302     -18.692  28.451  22.286  1.00  0.79           O  
ATOM   2218  CG  PHE A 302     -16.138  26.026  22.067  1.00  0.81           C  
ATOM   2219  CD1 PHE A 302     -14.930  25.523  21.600  1.00  0.78           C  
ATOM   2220  CD2 PHE A 302     -17.319  25.432  21.642  1.00  0.80           C  
ATOM   2221  CE1 PHE A 302     -14.899  24.443  20.721  1.00  0.84           C  
ATOM   2222  CE2 PHE A 302     -17.296  24.352  20.763  1.00  0.83           C  
ATOM   2223  CZ  PHE A 302     -16.085  23.860  20.304  1.00  0.84           C  
ATOM   2224  N   VAL A 303     -17.626  29.199  20.417  1.00  0.86           N  
ATOM   2225  CA  VAL A 303     -18.849  29.374  19.640  1.00  0.86           C  
ATOM   2226  C   VAL A 303     -18.943  28.287  18.572  1.00  0.85           C  
ATOM   2227  CB  VAL A 303     -18.910  30.772  18.984  1.00  0.85           C  
ATOM   2228  O   VAL A 303     -18.051  28.156  17.730  1.00  0.82           O  
ATOM   2229  CG1 VAL A 303     -20.227  30.959  18.233  1.00  0.83           C  
ATOM   2230  CG2 VAL A 303     -18.732  31.863  20.038  1.00  0.83           C  
ATOM   2231  N   TYR A 304     -19.917  27.555  18.552  1.00  0.81           N  
ATOM   2232  CA  TYR A 304     -20.172  26.473  17.608  1.00  0.82           C  
ATOM   2233  C   TYR A 304     -21.342  26.812  16.692  1.00  0.81           C  
ATOM   2234  CB  TYR A 304     -20.457  25.165  18.354  1.00  0.79           C  
ATOM   2235  O   TYR A 304     -22.429  27.153  17.163  1.00  0.79           O  
ATOM   2236  CG  TYR A 304     -20.870  24.029  17.451  1.00  0.74           C  
ATOM   2237  CD1 TYR A 304     -19.993  23.516  16.498  1.00  0.70           C  
ATOM   2238  CD2 TYR A 304     -22.138  23.466  17.548  1.00  0.72           C  
ATOM   2239  CE1 TYR A 304     -20.370  22.470  15.663  1.00  0.71           C  
ATOM   2240  CE2 TYR A 304     -22.526  22.420  16.718  1.00  0.71           C  
ATOM   2241  OH  TYR A 304     -22.016  20.894  14.955  1.00  0.59           O  
ATOM   2242  CZ  TYR A 304     -21.637  21.929  15.780  1.00  0.70           C  
ATOM   2243  N   ASP A 305     -21.123  26.724  15.364  1.00  0.80           N  
ATOM   2244  CA  ASP A 305     -22.169  26.748  14.345  1.00  0.80           C  
ATOM   2245  C   ASP A 305     -22.609  25.333  13.977  1.00  0.79           C  
ATOM   2246  CB  ASP A 305     -21.687  27.490  13.097  1.00  0.78           C  
ATOM   2247  O   ASP A 305     -21.864  24.594  13.331  1.00  0.77           O  
ATOM   2248  CG  ASP A 305     -22.729  27.535  11.994  1.00  0.77           C  
ATOM   2249  OD1 ASP A 305     -23.855  27.032  12.198  1.00  0.79           O  
ATOM   2250  OD2 ASP A 305     -22.421  28.076  10.910  1.00  0.82           O  
ATOM   2251  N   ASN A 306     -23.890  24.911  14.325  1.00  0.77           N  
ATOM   2252  CA  ASN A 306     -24.410  23.564  14.120  1.00  0.77           C  
ATOM   2253  C   ASN A 306     -24.729  23.303  12.651  1.00  0.76           C  
ATOM   2254  CB  ASN A 306     -25.653  23.331  14.982  1.00  0.74           C  
ATOM   2255  O   ASN A 306     -24.942  22.157  12.251  1.00  0.74           O  
ATOM   2256  CG  ASN A 306     -26.818  24.212  14.578  1.00  0.70           C  
ATOM   2257  ND2 ASN A 306     -28.034  23.716  14.775  1.00  0.69           N  
ATOM   2258  OD1 ASN A 306     -26.627  25.330  14.092  1.00  0.68           O  
ATOM   2259  N   VAL A 307     -24.828  24.407  11.802  1.00  0.78           N  
ATOM   2260  CA  VAL A 307     -25.133  24.247  10.384  1.00  0.78           C  
ATOM   2261  C   VAL A 307     -23.853  23.936   9.611  1.00  0.77           C  
ATOM   2262  CB  VAL A 307     -25.814  25.507   9.803  1.00  0.76           C  
ATOM   2263  O   VAL A 307     -23.821  23.008   8.799  1.00  0.75           O  
ATOM   2264  CG1 VAL A 307     -26.159  25.303   8.329  1.00  0.77           C  
ATOM   2265  CG2 VAL A 307     -27.066  25.854  10.606  1.00  0.76           C  
ATOM   2266  N   SER A 308     -22.726  24.638   9.894  1.00  0.80           N  
ATOM   2267  CA  SER A 308     -21.483  24.501   9.143  1.00  0.80           C  
ATOM   2268  C   SER A 308     -20.562  23.466   9.783  1.00  0.78           C  
ATOM   2269  CB  SER A 308     -20.762  25.846   9.048  1.00  0.78           C  
ATOM   2270  O   SER A 308     -19.643  22.961   9.135  1.00  0.76           O  
ATOM   2271  OG  SER A 308     -20.397  26.314  10.335  1.00  0.78           O  
ATOM   2272  N   GLY A 309     -20.868  23.068  11.027  1.00  0.78           N  
ATOM   2273  CA  GLY A 309     -19.977  22.223  11.805  1.00  0.78           C  
ATOM   2274  C   GLY A 309     -18.724  22.943  12.268  1.00  0.78           C  
ATOM   2275  O   GLY A 309     -17.827  22.328  12.848  1.00  0.76           O  
ATOM   2276  N   LEU A 310     -18.623  24.223  12.086  1.00  0.82           N  
ATOM   2277  CA  LEU A 310     -17.454  25.011  12.459  1.00  0.83           C  
ATOM   2278  C   LEU A 310     -17.582  25.532  13.886  1.00  0.83           C  
ATOM   2279  CB  LEU A 310     -17.265  26.182  11.491  1.00  0.81           C  
ATOM   2280  O   LEU A 310     -18.628  26.063  14.266  1.00  0.82           O  
ATOM   2281  CG  LEU A 310     -16.804  25.825  10.077  1.00  0.76           C  
ATOM   2282  CD1 LEU A 310     -16.873  27.051   9.172  1.00  0.72           C  
ATOM   2283  CD2 LEU A 310     -15.392  25.252  10.103  1.00  0.73           C  
ATOM   2284  N   ALA A 311     -16.545  25.387  14.601  1.00  0.85           N  
ATOM   2285  CA  ALA A 311     -16.408  26.050  15.895  1.00  0.86           C  
ATOM   2286  C   ALA A 311     -15.384  27.179  15.827  1.00  0.87           C  
ATOM   2287  CB  ALA A 311     -16.012  25.041  16.971  1.00  0.84           C  
ATOM   2288  O   ALA A 311     -14.289  27.002  15.288  1.00  0.87           O  
ATOM   2289  N   THR A 312     -15.744  28.352  16.343  1.00  0.88           N  
ATOM   2290  CA  THR A 312     -14.799  29.415  16.665  1.00  0.90           C  
ATOM   2291  C   THR A 312     -14.358  29.324  18.123  1.00  0.90           C  
ATOM   2292  CB  THR A 312     -15.408  30.804  16.396  1.00  0.88           C  
ATOM   2293  O   THR A 312     -15.175  29.474  19.034  1.00  0.89           O  
ATOM   2294  CG2 THR A 312     -14.398  31.911  16.679  1.00  0.85           C  
ATOM   2295  OG1 THR A 312     -15.815  30.883  15.024  1.00  0.88           O  
ATOM   2296  N   VAL A 313     -13.065  29.067  18.367  1.00  0.88           N  
ATOM   2297  CA  VAL A 313     -12.432  28.965  19.678  1.00  0.90           C  
ATOM   2298  C   VAL A 313     -11.647  30.240  19.974  1.00  0.90           C  
ATOM   2299  CB  VAL A 313     -11.502  27.734  19.765  1.00  0.88           C  
ATOM   2300  O   VAL A 313     -10.768  30.629  19.200  1.00  0.89           O  
ATOM   2301  CG1 VAL A 313     -10.993  27.542  21.193  1.00  0.87           C  
ATOM   2302  CG2 VAL A 313     -12.229  26.481  19.280  1.00  0.86           C  
ATOM   2303  N   THR A 314     -11.919  30.955  21.046  1.00  0.90           N  
ATOM   2304  CA  THR A 314     -11.173  32.107  21.542  1.00  0.92           C  
ATOM   2305  C   THR A 314     -10.382  31.740  22.794  1.00  0.90           C  
ATOM   2306  CB  THR A 314     -12.111  33.288  21.851  1.00  0.90           C  
ATOM   2307  O   THR A 314     -10.930  31.155  23.731  1.00  0.89           O  
ATOM   2308  CG2 THR A 314     -11.318  34.540  22.213  1.00  0.86           C  
ATOM   2309  OG1 THR A 314     -12.919  33.564  20.700  1.00  0.88           O  
ATOM   2310  N   THR A 315      -9.049  32.085  22.857  1.00  0.89           N  
ATOM   2311  CA  THR A 315      -8.147  31.785  23.963  1.00  0.90           C  
ATOM   2312  C   THR A 315      -7.908  33.027  24.818  1.00  0.90           C  
ATOM   2313  CB  THR A 315      -6.799  31.243  23.454  1.00  0.88           C  
ATOM   2314  O   THR A 315      -8.059  34.154  24.340  1.00  0.88           O  
ATOM   2315  CG2 THR A 315      -6.979  29.909  22.736  1.00  0.83           C  
ATOM   2316  OG1 THR A 315      -6.223  32.188  22.544  1.00  0.86           O  
ATOM   2317  N   SER A 316      -7.481  32.871  26.116  1.00  0.91           N  
ATOM   2318  CA  SER A 316      -7.250  33.950  27.071  1.00  0.91           C  
ATOM   2319  C   SER A 316      -5.957  34.696  26.760  1.00  0.90           C  
ATOM   2320  CB  SER A 316      -7.203  33.403  28.498  1.00  0.88           C  
ATOM   2321  O   SER A 316      -5.745  35.810  27.242  1.00  0.87           O  
ATOM   2322  OG  SER A 316      -6.181  32.430  28.630  1.00  0.81           O  
ATOM   2323  N   SER A 317      -5.113  34.103  26.042  1.00  0.90           N  
ATOM   2324  CA  SER A 317      -3.838  34.672  25.616  1.00  0.91           C  
ATOM   2325  C   SER A 317      -3.506  34.273  24.182  1.00  0.90           C  
ATOM   2326  CB  SER A 317      -2.713  34.227  26.551  1.00  0.89           C  
ATOM   2327  O   SER A 317      -4.209  33.457  23.580  1.00  0.89           O  
ATOM   2328  OG  SER A 317      -2.588  32.815  26.551  1.00  0.87           O  
ATOM   2329  N   ALA A 318      -2.560  34.862  23.446  1.00  0.85           N  
ATOM   2330  CA  ALA A 318      -2.085  34.455  22.126  1.00  0.86           C  
ATOM   2331  C   ALA A 318      -1.725  32.972  22.106  1.00  0.83           C  
ATOM   2332  CB  ALA A 318      -0.881  35.297  21.711  1.00  0.82           C  
ATOM   2333  O   ALA A 318      -0.928  32.509  22.924  1.00  0.79           O  
ATOM   2334  N   HIS A 319      -2.335  32.192  21.180  1.00  0.83           N  
ATOM   2335  CA  HIS A 319      -2.275  30.735  21.217  1.00  0.83           C  
ATOM   2336  C   HIS A 319      -1.100  30.211  20.398  1.00  0.79           C  
ATOM   2337  CB  HIS A 319      -3.584  30.132  20.703  1.00  0.81           C  
ATOM   2338  O   HIS A 319      -0.647  29.083  20.606  1.00  0.73           O  
ATOM   2339  CG  HIS A 319      -3.962  30.596  19.333  1.00  0.82           C  
ATOM   2340  CD2 HIS A 319      -5.000  31.353  18.906  1.00  0.81           C  
ATOM   2341  ND1 HIS A 319      -3.228  30.279  18.211  1.00  0.79           N  
ATOM   2342  CE1 HIS A 319      -3.799  30.823  17.150  1.00  0.84           C  
ATOM   2343  NE2 HIS A 319      -4.877  31.480  17.544  1.00  0.85           N  
ATOM   2344  N   GLY A 320      -0.657  31.058  19.520  1.00  0.79           N  
ATOM   2345  CA  GLY A 320       0.465  30.704  18.666  1.00  0.79           C  
ATOM   2346  C   GLY A 320       0.121  29.642  17.639  1.00  0.78           C  
ATOM   2347  O   GLY A 320       1.012  29.073  17.004  1.00  0.75           O  
ATOM   2348  N   PHE A 321      -1.185  29.282  17.325  1.00  0.81           N  
ATOM   2349  CA  PHE A 321      -1.595  28.249  16.382  1.00  0.81           C  
ATOM   2350  C   PHE A 321      -1.585  28.783  14.955  1.00  0.81           C  
ATOM   2351  CB  PHE A 321      -2.989  27.721  16.735  1.00  0.80           C  
ATOM   2352  O   PHE A 321      -1.825  29.971  14.729  1.00  0.79           O  
ATOM   2353  CG  PHE A 321      -3.113  27.234  18.154  1.00  0.78           C  
ATOM   2354  CD1 PHE A 321      -1.985  26.870  18.879  1.00  0.76           C  
ATOM   2355  CD2 PHE A 321      -4.358  27.140  18.762  1.00  0.77           C  
ATOM   2356  CE1 PHE A 321      -2.097  26.419  20.193  1.00  0.78           C  
ATOM   2357  CE2 PHE A 321      -4.477  26.691  20.074  1.00  0.79           C  
ATOM   2358  CZ  PHE A 321      -3.346  26.330  20.787  1.00  0.76           C  
ATOM   2359  N   ASN A 322      -1.306  27.950  13.912  1.00  0.73           N  
ATOM   2360  CA  ASN A 322      -1.395  28.206  12.478  1.00  0.74           C  
ATOM   2361  C   ASN A 322      -2.433  27.308  11.811  1.00  0.74           C  
ATOM   2362  CB  ASN A 322      -0.029  28.022  11.814  1.00  0.71           C  
ATOM   2363  O   ASN A 322      -2.776  26.249  12.340  1.00  0.73           O  
ATOM   2364  CG  ASN A 322       1.005  29.007  12.322  1.00  0.69           C  
ATOM   2365  ND2 ASN A 322       2.095  28.490  12.878  1.00  0.69           N  
ATOM   2366  OD1 ASN A 322       0.826  30.223  12.217  1.00  0.70           O  
ATOM   2367  N   VAL A 323      -2.911  27.628  10.614  1.00  0.70           N  
ATOM   2368  CA  VAL A 323      -3.791  26.813   9.783  1.00  0.70           C  
ATOM   2369  C   VAL A 323      -3.122  25.474   9.481  1.00  0.68           C  
ATOM   2370  CB  VAL A 323      -4.156  27.535   8.466  1.00  0.66           C  
ATOM   2371  O   VAL A 323      -1.923  25.421   9.200  1.00  0.65           O  
ATOM   2372  CG1 VAL A 323      -5.007  26.633   7.574  1.00  0.67           C  
ATOM   2373  CG2 VAL A 323      -4.887  28.843   8.761  1.00  0.67           C  
ATOM   2374  N   GLY A 324      -3.950  24.449   9.598  1.00  0.65           N  
ATOM   2375  CA  GLY A 324      -3.488  23.092   9.351  1.00  0.64           C  
ATOM   2376  C   GLY A 324      -2.911  22.425  10.585  1.00  0.63           C  
ATOM   2377  O   GLY A 324      -2.658  21.218  10.584  1.00  0.61           O  
ATOM   2378  N   MET A 325      -2.761  23.168  11.686  1.00  0.67           N  
ATOM   2379  CA  MET A 325      -2.281  22.561  12.924  1.00  0.67           C  
ATOM   2380  C   MET A 325      -3.372  21.719  13.577  1.00  0.67           C  
ATOM   2381  CB  MET A 325      -1.797  23.636  13.899  1.00  0.64           C  
ATOM   2382  O   MET A 325      -4.547  22.089  13.550  1.00  0.64           O  
ATOM   2383  CG  MET A 325      -0.466  24.259  13.513  1.00  0.62           C  
ATOM   2384  SD  MET A 325       0.168  25.412  14.792  1.00  0.62           S  
ATOM   2385  CE  MET A 325       1.838  25.715  14.151  1.00  0.57           C  
ATOM   2386  N   GLY A 326      -3.024  20.482  14.157  1.00  0.67           N  
ATOM   2387  CA  GLY A 326      -3.890  19.772  15.084  1.00  0.67           C  
ATOM   2388  C   GLY A 326      -3.947  20.413  16.458  1.00  0.67           C  
ATOM   2389  O   GLY A 326      -2.911  20.645  17.084  1.00  0.66           O  
ATOM   2390  N   VAL A 327      -5.152  20.621  17.010  1.00  0.75           N  
ATOM   2391  CA  VAL A 327      -5.389  21.187  18.334  1.00  0.76           C  
ATOM   2392  C   VAL A 327      -6.292  20.256  19.140  1.00  0.75           C  
ATOM   2393  CB  VAL A 327      -6.018  22.595  18.245  1.00  0.74           C  
ATOM   2394  O   VAL A 327      -7.350  19.840  18.662  1.00  0.73           O  
ATOM   2395  CG1 VAL A 327      -6.209  23.190  19.639  1.00  0.68           C  
ATOM   2396  CG2 VAL A 327      -5.153  23.513  17.383  1.00  0.68           C  
ATOM   2397  N   THR A 328      -5.840  19.775  20.319  1.00  0.74           N  
ATOM   2398  CA  THR A 328      -6.737  19.168  21.296  1.00  0.75           C  
ATOM   2399  C   THR A 328      -7.537  20.237  22.035  1.00  0.75           C  
ATOM   2400  CB  THR A 328      -5.958  18.312  22.312  1.00  0.73           C  
ATOM   2401  O   THR A 328      -6.961  21.110  22.688  1.00  0.75           O  
ATOM   2402  CG2 THR A 328      -6.905  17.609  23.279  1.00  0.65           C  
ATOM   2403  OG1 THR A 328      -5.193  17.325  21.609  1.00  0.68           O  
ATOM   2404  N   ILE A 329      -8.670  20.108  21.925  1.00  0.79           N  
ATOM   2405  CA  ILE A 329      -9.616  20.860  22.741  1.00  0.79           C  
ATOM   2406  C   ILE A 329     -10.192  19.956  23.829  1.00  0.78           C  
ATOM   2407  CB  ILE A 329     -10.754  21.456  21.883  1.00  0.78           C  
ATOM   2408  O   ILE A 329     -10.641  18.843  23.547  1.00  0.75           O  
ATOM   2409  CG1 ILE A 329     -10.179  22.366  20.791  1.00  0.78           C  
ATOM   2410  CG2 ILE A 329     -11.751  22.218  22.761  1.00  0.77           C  
ATOM   2411  CD1 ILE A 329     -11.226  22.935  19.844  1.00  0.76           C  
ATOM   2412  N   ALA A 330     -10.015  20.339  25.115  1.00  0.77           N  
ATOM   2413  CA  ALA A 330     -10.502  19.573  26.259  1.00  0.78           C  
ATOM   2414  C   ALA A 330     -11.116  20.490  27.313  1.00  0.78           C  
ATOM   2415  CB  ALA A 330      -9.370  18.750  26.869  1.00  0.75           C  
ATOM   2416  O   ALA A 330     -10.689  21.637  27.471  1.00  0.78           O  
ATOM   2417  N   GLY A 331     -12.076  19.940  27.946  1.00  0.72           N  
ATOM   2418  CA  GLY A 331     -12.637  20.567  29.132  1.00  0.73           C  
ATOM   2419  C   GLY A 331     -13.603  21.691  28.813  1.00  0.73           C  
ATOM   2420  O   GLY A 331     -14.042  22.414  29.711  1.00  0.73           O  
ATOM   2421  N   VAL A 332     -13.881  21.957  27.604  1.00  0.81           N  
ATOM   2422  CA  VAL A 332     -14.861  22.981  27.262  1.00  0.82           C  
ATOM   2423  C   VAL A 332     -16.229  22.595  27.820  1.00  0.81           C  
ATOM   2424  CB  VAL A 332     -14.950  23.194  25.734  1.00  0.80           C  
ATOM   2425  O   VAL A 332     -16.694  21.470  27.618  1.00  0.78           O  
ATOM   2426  CG1 VAL A 332     -15.960  24.290  25.398  1.00  0.78           C  
ATOM   2427  CG2 VAL A 332     -13.575  23.537  25.163  1.00  0.77           C  
ATOM   2428  N   GLN A 333     -16.784  23.415  28.682  1.00  0.75           N  
ATOM   2429  CA  GLN A 333     -18.147  23.243  29.174  1.00  0.77           C  
ATOM   2430  C   GLN A 333     -19.155  23.923  28.252  1.00  0.75           C  
ATOM   2431  CB  GLN A 333     -18.280  23.796  30.594  1.00  0.73           C  
ATOM   2432  O   GLN A 333     -19.061  25.126  28.000  1.00  0.73           O  
ATOM   2433  CG  GLN A 333     -17.332  23.150  31.596  1.00  0.67           C  
ATOM   2434  CD  GLN A 333     -17.679  21.701  31.883  1.00  0.67           C  
ATOM   2435  NE2 GLN A 333     -16.657  20.866  32.037  1.00  0.61           N  
ATOM   2436  OE1 GLN A 333     -18.856  21.335  31.965  1.00  0.71           O  
ATOM   2437  N   LEU A 334     -20.071  23.100  27.752  1.00  0.78           N  
ATOM   2438  CA  LEU A 334     -21.150  23.546  26.877  1.00  0.79           C  
ATOM   2439  C   LEU A 334     -22.511  23.266  27.505  1.00  0.78           C  
ATOM   2440  CB  LEU A 334     -21.053  22.855  25.513  1.00  0.76           C  
ATOM   2441  O   LEU A 334     -22.726  22.198  28.082  1.00  0.75           O  
ATOM   2442  CG  LEU A 334     -19.755  23.072  24.734  1.00  0.74           C  
ATOM   2443  CD1 LEU A 334     -19.736  22.202  23.482  1.00  0.72           C  
ATOM   2444  CD2 LEU A 334     -19.589  24.544  24.371  1.00  0.73           C  
ATOM   2445  N   THR A 335     -23.399  24.219  27.561  1.00  0.72           N  
ATOM   2446  CA  THR A 335     -24.816  23.956  27.789  1.00  0.72           C  
ATOM   2447  C   THR A 335     -25.497  23.507  26.499  1.00  0.69           C  
ATOM   2448  CB  THR A 335     -25.532  25.201  28.345  1.00  0.69           C  
ATOM   2449  O   THR A 335     -25.403  24.184  25.473  1.00  0.66           O  
ATOM   2450  CG2 THR A 335     -26.956  24.867  28.779  1.00  0.62           C  
ATOM   2451  OG1 THR A 335     -24.804  25.699  29.474  1.00  0.67           O  
ATOM   2452  N   CYS A 336     -26.089  22.329  26.627  1.00  0.68           N  
ATOM   2453  CA  CYS A 336     -26.958  21.779  25.593  1.00  0.73           C  
ATOM   2454  C   CYS A 336     -28.360  21.529  26.136  1.00  0.69           C  
ATOM   2455  CB  CYS A 336     -26.376  20.479  25.040  1.00  0.66           C  
ATOM   2456  O   CYS A 336     -28.603  21.680  27.335  1.00  0.66           O  
ATOM   2457  SG  CYS A 336     -26.350  19.126  26.237  1.00  0.69           S  
ATOM   2458  N   PRO A 337     -29.336  21.222  25.281  1.00  0.69           N  
ATOM   2459  CA  PRO A 337     -30.710  21.021  25.747  1.00  0.70           C  
ATOM   2460  C   PRO A 337     -30.816  19.945  26.826  1.00  0.70           C  
ATOM   2461  CB  PRO A 337     -31.455  20.598  24.479  1.00  0.67           C  
ATOM   2462  O   PRO A 337     -31.833  19.859  27.519  1.00  0.68           O  
ATOM   2463  CG  PRO A 337     -30.688  21.224  23.359  1.00  0.66           C  
ATOM   2464  CD  PRO A 337     -29.231  21.233  23.725  1.00  0.66           C  
ATOM   2465  N   TYR A 338     -29.918  19.115  27.091  1.00  0.63           N  
ATOM   2466  CA  TYR A 338     -29.940  18.018  28.052  1.00  0.67           C  
ATOM   2467  C   TYR A 338     -29.068  18.334  29.262  1.00  0.62           C  
ATOM   2468  CB  TYR A 338     -29.468  16.717  27.394  1.00  0.61           C  
ATOM   2469  O   TYR A 338     -28.740  17.442  30.048  1.00  0.61           O  
ATOM   2470  CG  TYR A 338     -30.208  16.377  26.123  1.00  0.57           C  
ATOM   2471  CD1 TYR A 338     -31.559  16.037  26.150  1.00  0.53           C  
ATOM   2472  CD2 TYR A 338     -29.558  16.394  24.894  1.00  0.57           C  
ATOM   2473  CE1 TYR A 338     -32.244  15.721  24.982  1.00  0.52           C  
ATOM   2474  CE2 TYR A 338     -30.233  16.079  23.719  1.00  0.55           C  
ATOM   2475  OH  TYR A 338     -32.247  15.433  22.613  1.00  0.39           O  
ATOM   2476  CZ  TYR A 338     -31.574  15.745  23.773  1.00  0.51           C  
ATOM   2477  N   GLY A 339     -28.618  19.649  29.491  1.00  0.70           N  
ATOM   2478  CA  GLY A 339     -27.825  20.060  30.638  1.00  0.72           C  
ATOM   2479  C   GLY A 339     -26.397  20.424  30.277  1.00  0.70           C  
ATOM   2480  O   GLY A 339     -26.063  20.551  29.097  1.00  0.68           O  
ATOM   2481  N   THR A 340     -25.582  20.646  31.118  1.00  0.70           N  
ATOM   2482  CA  THR A 340     -24.176  20.985  30.928  1.00  0.71           C  
ATOM   2483  C   THR A 340     -23.357  19.737  30.611  1.00  0.67           C  
ATOM   2484  CB  THR A 340     -23.595  21.680  32.173  1.00  0.65           C  
ATOM   2485  O   THR A 340     -23.417  18.746  31.342  1.00  0.63           O  
ATOM   2486  CG2 THR A 340     -22.177  22.178  31.914  1.00  0.53           C  
ATOM   2487  OG1 THR A 340     -24.425  22.795  32.521  1.00  0.65           O  
ATOM   2488  N   LYS A 341     -22.763  19.735  29.567  1.00  0.69           N  
ATOM   2489  CA  LYS A 341     -21.879  18.647  29.160  1.00  0.69           C  
ATOM   2490  C   LYS A 341     -20.460  19.153  28.919  1.00  0.69           C  
ATOM   2491  CB  LYS A 341     -22.414  17.965  27.900  1.00  0.67           C  
ATOM   2492  O   LYS A 341     -20.267  20.276  28.450  1.00  0.68           O  
ATOM   2493  CG  LYS A 341     -23.795  17.350  28.067  1.00  0.63           C  
ATOM   2494  CD  LYS A 341     -23.741  16.068  28.888  1.00  0.64           C  
ATOM   2495  CE  LYS A 341     -25.106  15.397  28.970  1.00  0.58           C  
ATOM   2496  NZ  LYS A 341     -25.067  14.164  29.811  1.00  0.52           N  
ATOM   2497  N   THR A 342     -19.469  18.322  29.280  1.00  0.66           N  
ATOM   2498  CA  THR A 342     -18.067  18.538  28.941  1.00  0.67           C  
ATOM   2499  C   THR A 342     -17.780  18.083  27.512  1.00  0.66           C  
ATOM   2500  CB  THR A 342     -17.135  17.795  29.916  1.00  0.62           C  
ATOM   2501  O   THR A 342     -18.154  16.976  27.121  1.00  0.64           O  
ATOM   2502  CG2 THR A 342     -15.681  18.203  29.705  1.00  0.53           C  
ATOM   2503  OG1 THR A 342     -17.517  18.104  31.262  1.00  0.61           O  
ATOM   2504  N   TYR A 343     -17.165  18.810  26.623  1.00  0.66           N  
ATOM   2505  CA  TYR A 343     -16.712  18.588  25.254  1.00  0.65           C  
ATOM   2506  C   TYR A 343     -15.195  18.458  25.197  1.00  0.63           C  
ATOM   2507  CB  TYR A 343     -17.173  19.730  24.343  1.00  0.59           C  
ATOM   2508  O   TYR A 343     -14.474  19.256  25.801  1.00  0.58           O  
ATOM   2509  CG  TYR A 343     -16.990  19.445  22.872  1.00  0.55           C  
ATOM   2510  CD1 TYR A 343     -15.852  19.877  22.195  1.00  0.50           C  
ATOM   2511  CD2 TYR A 343     -17.955  18.744  22.157  1.00  0.54           C  
ATOM   2512  CE1 TYR A 343     -15.681  19.618  20.839  1.00  0.52           C  
ATOM   2513  CE2 TYR A 343     -17.794  18.479  20.801  1.00  0.52           C  
ATOM   2514  OH  TYR A 343     -16.490  18.660  18.810  1.00  0.44           O  
ATOM   2515  CZ  TYR A 343     -16.655  18.919  20.152  1.00  0.54           C  
ATOM   2516  N   PRO A 344     -14.851  17.593  24.413  1.00  0.61           N  
ATOM   2517  CA  PRO A 344     -15.580  16.491  23.781  1.00  0.62           C  
ATOM   2518  C   PRO A 344     -16.165  15.512  24.796  1.00  0.63           C  
ATOM   2519  CB  PRO A 344     -14.513  15.811  22.919  1.00  0.56           C  
ATOM   2520  O   PRO A 344     -15.657  15.400  25.915  1.00  0.60           O  
ATOM   2521  CG  PRO A 344     -13.221  16.101  23.611  1.00  0.54           C  
ATOM   2522  CD  PRO A 344     -13.359  17.397  24.357  1.00  0.55           C  
ATOM   2523  N   HIS A 345     -17.318  14.924  24.359  1.00  0.50           N  
ATOM   2524  CA  HIS A 345     -17.977  13.952  25.225  1.00  0.54           C  
ATOM   2525  C   HIS A 345     -17.046  12.791  25.557  1.00  0.50           C  
ATOM   2526  CB  HIS A 345     -19.255  13.429  24.568  1.00  0.45           C  
ATOM   2527  O   HIS A 345     -17.135  12.209  26.641  1.00  0.48           O  
ATOM   2528  CG  HIS A 345     -20.436  14.329  24.752  1.00  0.42           C  
ATOM   2529  CD2 HIS A 345     -21.142  15.062  23.860  1.00  0.41           C  
ATOM   2530  ND1 HIS A 345     -21.016  14.553  25.981  1.00  0.46           N  
ATOM   2531  CE1 HIS A 345     -22.032  15.387  25.837  1.00  0.39           C  
ATOM   2532  NE2 HIS A 345     -22.129  15.712  24.559  1.00  0.39           N  
ATOM   2533  N   GLN A 346     -16.234  12.344  24.663  1.00  0.37           N  
ATOM   2534  CA  GLN A 346     -15.320  11.207  24.659  1.00  0.37           C  
ATOM   2535  C   GLN A 346     -13.968  11.590  24.064  1.00  0.37           C  
ATOM   2536  CB  GLN A 346     -15.922  10.036  23.882  1.00  0.33           C  
ATOM   2537  O   GLN A 346     -13.894  12.438  23.173  1.00  0.35           O  
ATOM   2538  CG  GLN A 346     -17.175   9.453  24.521  1.00  0.31           C  
ATOM   2539  CD  GLN A 346     -17.627   8.164  23.860  1.00  0.35           C  
ATOM   2540  NE2 GLN A 346     -18.583   7.482  24.481  1.00  0.31           N  
ATOM   2541  OE1 GLN A 346     -17.121   7.785  22.799  1.00  0.44           O  
ATOM   2542  N   ALA A 347     -12.883  11.512  24.849  1.00  0.43           N  
ATOM   2543  CA  ALA A 347     -11.438  11.639  24.674  1.00  0.45           C  
ATOM   2544  C   ALA A 347     -11.079  12.974  24.028  1.00  0.44           C  
ATOM   2545  CB  ALA A 347     -10.900  10.483  23.835  1.00  0.38           C  
ATOM   2546  O   ALA A 347     -11.881  13.549  23.289  1.00  0.42           O  
ATOM   2547  N   PRO A 348     -10.126  13.678  24.438  1.00  0.48           N  
ATOM   2548  CA  PRO A 348      -9.667  14.797  23.613  1.00  0.47           C  
ATOM   2549  C   PRO A 348      -9.679  14.474  22.121  1.00  0.48           C  
ATOM   2550  CB  PRO A 348      -8.238  15.038  24.108  1.00  0.44           C  
ATOM   2551  O   PRO A 348      -9.138  13.447  21.703  1.00  0.47           O  
ATOM   2552  CG  PRO A 348      -7.794  13.717  24.648  1.00  0.43           C  
ATOM   2553  CD  PRO A 348      -9.007  12.949  25.088  1.00  0.46           C  
ATOM   2554  N   TYR A 349     -10.548  15.174  21.382  1.00  0.56           N  
ATOM   2555  CA  TYR A 349     -10.460  15.196  19.926  1.00  0.56           C  
ATOM   2556  C   TYR A 349      -9.400  16.187  19.459  1.00  0.57           C  
ATOM   2557  CB  TYR A 349     -11.816  15.553  19.311  1.00  0.53           C  
ATOM   2558  O   TYR A 349      -9.229  17.251  20.059  1.00  0.55           O  
ATOM   2559  CG  TYR A 349     -12.803  14.412  19.314  1.00  0.50           C  
ATOM   2560  CD1 TYR A 349     -12.740  13.407  18.351  1.00  0.46           C  
ATOM   2561  CD2 TYR A 349     -13.801  14.335  20.280  1.00  0.47           C  
ATOM   2562  CE1 TYR A 349     -13.649  12.355  18.348  1.00  0.45           C  
ATOM   2563  CE2 TYR A 349     -14.716  13.287  20.287  1.00  0.45           C  
ATOM   2564  OH  TYR A 349     -15.534  11.263  19.322  1.00  0.40           O  
ATOM   2565  CZ  TYR A 349     -14.632  12.303  19.320  1.00  0.45           C  
ATOM   2566  N   VAL A 350      -8.614  15.657  18.658  1.00  0.62           N  
ATOM   2567  CA  VAL A 350      -7.761  16.539  17.869  1.00  0.62           C  
ATOM   2568  C   VAL A 350      -8.556  17.117  16.700  1.00  0.63           C  
ATOM   2569  CB  VAL A 350      -6.508  15.801  17.347  1.00  0.59           C  
ATOM   2570  O   VAL A 350      -9.156  16.373  15.921  1.00  0.62           O  
ATOM   2571  CG1 VAL A 350      -5.588  16.762  16.597  1.00  0.55           C  
ATOM   2572  CG2 VAL A 350      -5.763  15.135  18.503  1.00  0.56           C  
ATOM   2573  N   PHE A 351      -8.608  18.397  16.531  1.00  0.73           N  
ATOM   2574  CA  PHE A 351      -9.229  19.156  15.452  1.00  0.73           C  
ATOM   2575  C   PHE A 351      -8.180  19.924  14.656  1.00  0.74           C  
ATOM   2576  CB  PHE A 351     -10.279  20.123  16.008  1.00  0.71           C  
ATOM   2577  O   PHE A 351      -7.119  20.263  15.184  1.00  0.72           O  
ATOM   2578  CG  PHE A 351     -11.344  19.454  16.833  1.00  0.70           C  
ATOM   2579  CD1 PHE A 351     -12.423  18.826  16.223  1.00  0.69           C  
ATOM   2580  CD2 PHE A 351     -11.267  19.453  18.220  1.00  0.70           C  
ATOM   2581  CE1 PHE A 351     -13.411  18.205  16.984  1.00  0.69           C  
ATOM   2582  CE2 PHE A 351     -12.251  18.835  18.987  1.00  0.67           C  
ATOM   2583  CZ  PHE A 351     -13.322  18.213  18.367  1.00  0.67           C  
ATOM   2584  N   THR A 352      -8.316  20.050  13.341  1.00  0.71           N  
ATOM   2585  CA  THR A 352      -7.461  20.902  12.522  1.00  0.73           C  
ATOM   2586  C   THR A 352      -7.893  22.362  12.626  1.00  0.74           C  
ATOM   2587  CB  THR A 352      -7.483  20.462  11.046  1.00  0.70           C  
ATOM   2588  O   THR A 352      -9.087  22.666  12.588  1.00  0.75           O  
ATOM   2589  CG2 THR A 352      -6.484  21.264  10.218  1.00  0.65           C  
ATOM   2590  OG1 THR A 352      -7.148  19.071  10.963  1.00  0.69           O  
ATOM   2591  N   VAL A 353      -6.882  23.200  12.841  1.00  0.75           N  
ATOM   2592  CA  VAL A 353      -7.127  24.631  12.692  1.00  0.77           C  
ATOM   2593  C   VAL A 353      -7.463  24.950  11.237  1.00  0.78           C  
ATOM   2594  CB  VAL A 353      -5.912  25.466  13.154  1.00  0.75           C  
ATOM   2595  O   VAL A 353      -6.608  24.831  10.356  1.00  0.78           O  
ATOM   2596  CG1 VAL A 353      -6.167  26.957  12.937  1.00  0.74           C  
ATOM   2597  CG2 VAL A 353      -5.598  25.184  14.623  1.00  0.73           C  
ATOM   2598  N   ASP A 354      -8.621  25.382  10.950  1.00  0.78           N  
ATOM   2599  CA  ASP A 354      -9.054  25.778   9.613  1.00  0.80           C  
ATOM   2600  C   ASP A 354      -8.645  27.217   9.308  1.00  0.80           C  
ATOM   2601  CB  ASP A 354     -10.569  25.620   9.471  1.00  0.77           C  
ATOM   2602  O   ASP A 354      -8.081  27.496   8.248  1.00  0.78           O  
ATOM   2603  CG  ASP A 354     -11.012  24.169   9.425  1.00  0.73           C  
ATOM   2604  OD1 ASP A 354     -10.242  23.310   8.943  1.00  0.73           O  
ATOM   2605  OD2 ASP A 354     -12.144  23.881   9.872  1.00  0.77           O  
ATOM   2606  N   THR A 355      -8.902  28.150  10.188  1.00  0.84           N  
ATOM   2607  CA  THR A 355      -8.513  29.545  10.015  1.00  0.86           C  
ATOM   2608  C   THR A 355      -7.995  30.129  11.327  1.00  0.87           C  
ATOM   2609  CB  THR A 355      -9.690  30.394   9.502  1.00  0.84           C  
ATOM   2610  O   THR A 355      -8.353  29.655  12.407  1.00  0.88           O  
ATOM   2611  CG2 THR A 355     -10.357  29.738   8.297  1.00  0.83           C  
ATOM   2612  OG1 THR A 355     -10.658  30.540  10.549  1.00  0.86           O  
ATOM   2613  N   VAL A 356      -7.119  31.132  11.300  1.00  0.81           N  
ATOM   2614  CA  VAL A 356      -6.645  31.943  12.416  1.00  0.85           C  
ATOM   2615  C   VAL A 356      -7.031  33.404  12.194  1.00  0.84           C  
ATOM   2616  CB  VAL A 356      -5.116  31.818  12.601  1.00  0.80           C  
ATOM   2617  O   VAL A 356      -6.243  34.185  11.655  1.00  0.83           O  
ATOM   2618  CG1 VAL A 356      -4.650  32.629  13.809  1.00  0.75           C  
ATOM   2619  CG2 VAL A 356      -4.716  30.351  12.751  1.00  0.73           C  
ATOM   2620  N   PRO A 357      -8.160  33.903  12.600  1.00  0.91           N  
ATOM   2621  CA  PRO A 357      -8.581  35.290  12.388  1.00  0.93           C  
ATOM   2622  C   PRO A 357      -7.719  36.292  13.153  1.00  0.92           C  
ATOM   2623  CB  PRO A 357     -10.022  35.303  12.905  1.00  0.92           C  
ATOM   2624  O   PRO A 357      -7.588  37.445  12.735  1.00  0.92           O  
ATOM   2625  CG  PRO A 357     -10.482  33.885  12.792  1.00  0.91           C  
ATOM   2626  CD  PRO A 357      -9.311  32.982  13.058  1.00  0.90           C  
ATOM   2627  N   ASN A 358      -7.246  35.994  14.314  1.00  0.94           N  
ATOM   2628  CA  ASN A 358      -6.352  36.840  15.097  1.00  0.94           C  
ATOM   2629  C   ASN A 358      -5.515  36.017  16.073  1.00  0.94           C  
ATOM   2630  CB  ASN A 358      -7.145  37.910  15.848  1.00  0.93           C  
ATOM   2631  O   ASN A 358      -5.653  34.795  16.138  1.00  0.93           O  
ATOM   2632  CG  ASN A 358      -8.152  37.319  16.816  1.00  0.92           C  
ATOM   2633  ND2 ASN A 358      -9.432  37.564  16.563  1.00  0.94           N  
ATOM   2634  OD1 ASN A 358      -7.782  36.648  17.783  1.00  0.93           O  
ATOM   2635  N   THR A 359      -4.569  36.534  16.955  1.00  0.88           N  
ATOM   2636  CA  THR A 359      -3.576  35.848  17.775  1.00  0.90           C  
ATOM   2637  C   THR A 359      -4.249  35.075  18.906  1.00  0.88           C  
ATOM   2638  CB  THR A 359      -2.556  36.840  18.363  1.00  0.87           C  
ATOM   2639  O   THR A 359      -3.635  34.200  19.518  1.00  0.86           O  
ATOM   2640  CG2 THR A 359      -1.668  37.428  17.272  1.00  0.81           C  
ATOM   2641  OG1 THR A 359      -3.256  37.904  19.020  1.00  0.86           O  
ATOM   2642  N   THR A 360      -5.594  35.277  19.161  1.00  0.91           N  
ATOM   2643  CA  THR A 360      -6.315  34.673  20.276  1.00  0.93           C  
ATOM   2644  C   THR A 360      -7.521  33.884  19.776  1.00  0.90           C  
ATOM   2645  CB  THR A 360      -6.779  35.740  21.285  1.00  0.91           C  
ATOM   2646  O   THR A 360      -8.316  33.383  20.574  1.00  0.87           O  
ATOM   2647  CG2 THR A 360      -5.588  36.443  21.928  1.00  0.83           C  
ATOM   2648  OG1 THR A 360      -7.585  36.712  20.608  1.00  0.89           O  
ATOM   2649  N   SER A 361      -7.719  33.753  18.453  1.00  0.91           N  
ATOM   2650  CA  SER A 361      -8.867  33.030  17.915  1.00  0.92           C  
ATOM   2651  C   SER A 361      -8.458  32.128  16.756  1.00  0.90           C  
ATOM   2652  CB  SER A 361      -9.948  34.009  17.454  1.00  0.89           C  
ATOM   2653  O   SER A 361      -7.641  32.516  15.918  1.00  0.87           O  
ATOM   2654  OG  SER A 361     -11.153  33.324  17.158  1.00  0.77           O  
ATOM   2655  N   PHE A 362      -9.048  30.943  16.693  1.00  0.88           N  
ATOM   2656  CA  PHE A 362      -8.945  30.031  15.559  1.00  0.89           C  
ATOM   2657  C   PHE A 362     -10.270  29.320  15.314  1.00  0.87           C  
ATOM   2658  CB  PHE A 362      -7.833  29.004  15.793  1.00  0.87           C  
ATOM   2659  O   PHE A 362     -11.127  29.270  16.199  1.00  0.86           O  
ATOM   2660  CG  PHE A 362      -8.099  28.073  16.945  1.00  0.88           C  
ATOM   2661  CD1 PHE A 362      -7.755  28.433  18.242  1.00  0.86           C  
ATOM   2662  CD2 PHE A 362      -8.694  26.837  16.730  1.00  0.87           C  
ATOM   2663  CE1 PHE A 362      -8.001  27.573  19.310  1.00  0.88           C  
ATOM   2664  CE2 PHE A 362      -8.943  25.972  17.792  1.00  0.87           C  
ATOM   2665  CZ  PHE A 362      -8.594  26.341  19.081  1.00  0.87           C  
ATOM   2666  N   THR A 363     -10.468  28.855  14.033  1.00  0.88           N  
ATOM   2667  CA  THR A 363     -11.627  28.022  13.734  1.00  0.88           C  
ATOM   2668  C   THR A 363     -11.211  26.567  13.537  1.00  0.85           C  
ATOM   2669  CB  THR A 363     -12.365  28.522  12.478  1.00  0.86           C  
ATOM   2670  O   THR A 363     -10.070  26.287  13.165  1.00  0.81           O  
ATOM   2671  CG2 THR A 363     -12.749  29.992  12.615  1.00  0.80           C  
ATOM   2672  OG1 THR A 363     -11.513  28.366  11.337  1.00  0.84           O  
ATOM   2673  N   THR A 364     -12.097  25.709  13.892  1.00  0.85           N  
ATOM   2674  CA  THR A 364     -11.912  24.283  13.646  1.00  0.85           C  
ATOM   2675  C   THR A 364     -13.245  23.612  13.328  1.00  0.83           C  
ATOM   2676  CB  THR A 364     -11.261  23.587  14.856  1.00  0.83           C  
ATOM   2677  O   THR A 364     -14.291  24.024  13.834  1.00  0.81           O  
ATOM   2678  CG2 THR A 364     -12.146  23.691  16.093  1.00  0.76           C  
ATOM   2679  OG1 THR A 364     -11.050  22.204  14.548  1.00  0.79           O  
ATOM   2680  N   ASN A 365     -13.193  22.661  12.358  1.00  0.77           N  
ATOM   2681  CA  ASN A 365     -14.355  21.831  12.059  1.00  0.77           C  
ATOM   2682  C   ASN A 365     -14.523  20.712  13.082  1.00  0.74           C  
ATOM   2683  CB  ASN A 365     -14.251  21.249  10.648  1.00  0.73           C  
ATOM   2684  O   ASN A 365     -13.671  19.827  13.186  1.00  0.70           O  
ATOM   2685  CG  ASN A 365     -15.540  20.598  10.188  1.00  0.69           C  
ATOM   2686  ND2 ASN A 365     -15.770  20.596   8.880  1.00  0.68           N  
ATOM   2687  OD1 ASN A 365     -16.323  20.100  11.001  1.00  0.68           O  
ATOM   2688  N   ILE A 366     -15.609  20.676  13.890  1.00  0.74           N  
ATOM   2689  CA  ILE A 366     -15.836  19.653  14.905  1.00  0.73           C  
ATOM   2690  C   ILE A 366     -16.959  18.721  14.455  1.00  0.71           C  
ATOM   2691  CB  ILE A 366     -16.177  20.281  16.275  1.00  0.70           C  
ATOM   2692  O   ILE A 366     -17.401  17.858  15.218  1.00  0.66           O  
ATOM   2693  CG1 ILE A 366     -17.449  21.130  16.171  1.00  0.66           C  
ATOM   2694  CG2 ILE A 366     -15.002  21.115  16.794  1.00  0.65           C  
ATOM   2695  CD1 ILE A 366     -18.023  21.552  17.517  1.00  0.65           C  
ATOM   2696  N   GLY A 367     -17.302  18.793  13.180  1.00  0.71           N  
ATOM   2697  CA  GLY A 367     -18.381  18.024  12.581  1.00  0.71           C  
ATOM   2698  C   GLY A 367     -19.757  18.575  12.906  1.00  0.71           C  
ATOM   2699  O   GLY A 367     -19.906  19.388  13.820  1.00  0.68           O  
ATOM   2700  N   ILE A 368     -20.812  18.302  12.066  1.00  0.53           N  
ATOM   2701  CA  ILE A 368     -22.198  18.717  12.255  1.00  0.55           C  
ATOM   2702  C   ILE A 368     -22.786  18.010  13.474  1.00  0.52           C  
ATOM   2703  CB  ILE A 368     -23.052  18.424  11.001  1.00  0.44           C  
ATOM   2704  O   ILE A 368     -22.719  16.783  13.580  1.00  0.48           O  
ATOM   2705  CG1 ILE A 368     -22.474  19.149   9.780  1.00  0.34           C  
ATOM   2706  CG2 ILE A 368     -24.511  18.824  11.236  1.00  0.33           C  
ATOM   2707  CD1 ILE A 368     -23.141  18.774   8.464  1.00  0.32           C  
ATOM   2708  N   SER A 369     -23.149  18.659  14.409  1.00  0.61           N  
ATOM   2709  CA  SER A 369     -24.065  18.233  15.463  1.00  0.62           C  
ATOM   2710  C   SER A 369     -25.438  18.876  15.296  1.00  0.62           C  
ATOM   2711  CB  SER A 369     -23.496  18.578  16.840  1.00  0.55           C  
ATOM   2712  O   SER A 369     -25.539  20.053  14.944  1.00  0.59           O  
ATOM   2713  OG  SER A 369     -24.400  18.207  17.866  1.00  0.49           O  
ATOM   2714  N   THR A 370     -26.482  18.097  15.583  1.00  0.49           N  
ATOM   2715  CA  THR A 370     -27.865  18.559  15.631  1.00  0.50           C  
ATOM   2716  C   THR A 370     -28.108  19.407  16.877  1.00  0.50           C  
ATOM   2717  CB  THR A 370     -28.851  17.377  15.611  1.00  0.43           C  
ATOM   2718  O   THR A 370     -29.195  19.961  17.055  1.00  0.48           O  
ATOM   2719  CG2 THR A 370     -28.801  16.642  14.275  1.00  0.36           C  
ATOM   2720  OG1 THR A 370     -28.511  16.461  16.660  1.00  0.39           O  
ATOM   2721  N   LEU A 371     -27.146  19.594  17.647  1.00  0.59           N  
ATOM   2722  CA  LEU A 371     -27.353  20.260  18.929  1.00  0.60           C  
ATOM   2723  C   LEU A 371     -26.578  21.573  18.990  1.00  0.60           C  
ATOM   2724  CB  LEU A 371     -26.927  19.349  20.082  1.00  0.54           C  
ATOM   2725  O   LEU A 371     -25.360  21.588  18.802  1.00  0.58           O  
ATOM   2726  CG  LEU A 371     -27.666  18.015  20.201  1.00  0.51           C  
ATOM   2727  CD1 LEU A 371     -27.057  17.168  21.313  1.00  0.47           C  
ATOM   2728  CD2 LEU A 371     -29.152  18.247  20.452  1.00  0.50           C  
ATOM   2729  N   ALA A 372     -27.357  22.687  19.174  1.00  0.65           N  
ATOM   2730  CA  ALA A 372     -26.807  23.969  19.606  1.00  0.64           C  
ATOM   2731  C   ALA A 372     -26.170  23.855  20.988  1.00  0.65           C  
ATOM   2732  CB  ALA A 372     -27.895  25.040  19.611  1.00  0.60           C  
ATOM   2733  O   ALA A 372     -26.740  23.238  21.891  1.00  0.62           O  
ATOM   2734  N   HIS A 373     -24.997  24.431  21.165  1.00  0.68           N  
ATOM   2735  CA  HIS A 373     -24.247  24.486  22.415  1.00  0.71           C  
ATOM   2736  C   HIS A 373     -23.867  25.921  22.767  1.00  0.71           C  
ATOM   2737  CB  HIS A 373     -22.991  23.618  22.324  1.00  0.66           C  
ATOM   2738  O   HIS A 373     -23.464  26.693  21.894  1.00  0.69           O  
ATOM   2739  CG  HIS A 373     -23.275  22.184  22.006  1.00  0.62           C  
ATOM   2740  CD2 HIS A 373     -23.388  21.100  22.810  1.00  0.60           C  
ATOM   2741  ND1 HIS A 373     -23.475  21.733  20.719  1.00  0.61           N  
ATOM   2742  CE1 HIS A 373     -23.701  20.430  20.746  1.00  0.56           C  
ATOM   2743  NE2 HIS A 373     -23.654  20.022  22.003  1.00  0.54           N  
ATOM   2744  N   SER A 374     -24.110  26.351  23.984  1.00  0.73           N  
ATOM   2745  CA  SER A 374     -23.559  27.594  24.512  1.00  0.75           C  
ATOM   2746  C   SER A 374     -22.376  27.326  25.437  1.00  0.76           C  
ATOM   2747  CB  SER A 374     -24.634  28.382  25.263  1.00  0.72           C  
ATOM   2748  O   SER A 374     -22.442  26.448  26.299  1.00  0.76           O  
ATOM   2749  OG  SER A 374     -25.751  28.630  24.427  1.00  0.69           O  
ATOM   2750  N   TYR A 375     -21.326  28.009  25.227  1.00  0.69           N  
ATOM   2751  CA  TYR A 375     -20.169  27.990  26.115  1.00  0.73           C  
ATOM   2752  C   TYR A 375     -20.547  28.461  27.514  1.00  0.74           C  
ATOM   2753  CB  TYR A 375     -19.046  28.867  25.554  1.00  0.67           C  
ATOM   2754  O   TYR A 375     -21.181  29.507  27.672  1.00  0.73           O  
ATOM   2755  CG  TYR A 375     -17.800  28.877  26.406  1.00  0.69           C  
ATOM   2756  CD1 TYR A 375     -16.961  27.766  26.462  1.00  0.68           C  
ATOM   2757  CD2 TYR A 375     -17.461  29.996  27.159  1.00  0.74           C  
ATOM   2758  CE1 TYR A 375     -15.814  27.770  27.248  1.00  0.81           C  
ATOM   2759  CE2 TYR A 375     -16.315  30.012  27.948  1.00  0.81           C  
ATOM   2760  OH  TYR A 375     -14.364  28.906  28.765  1.00  0.68           O  
ATOM   2761  CZ  TYR A 375     -15.499  28.896  27.986  1.00  0.77           C  
ATOM   2762  N   PHE A 376     -20.168  27.761  28.504  1.00  0.67           N  
ATOM   2763  CA  PHE A 376     -20.422  28.110  29.897  1.00  0.74           C  
ATOM   2764  C   PHE A 376     -19.113  28.275  30.660  1.00  0.65           C  
ATOM   2765  CB  PHE A 376     -21.290  27.042  30.571  1.00  0.63           C  
ATOM   2766  O   PHE A 376     -19.110  28.722  31.809  1.00  0.62           O  
ATOM   2767  CG  PHE A 376     -21.576  27.319  32.022  1.00  0.57           C  
ATOM   2768  CD1 PHE A 376     -20.880  26.651  33.022  1.00  0.54           C  
ATOM   2769  CD2 PHE A 376     -22.541  28.249  32.387  1.00  0.58           C  
ATOM   2770  CE1 PHE A 376     -21.142  26.905  34.366  1.00  0.55           C  
ATOM   2771  CE2 PHE A 376     -22.809  28.508  33.728  1.00  0.56           C  
ATOM   2772  CZ  PHE A 376     -22.109  27.835  34.716  1.00  0.57           C  
ATOM   2773  N   GLY A 377     -18.039  28.035  30.115  1.00  0.68           N  
ATOM   2774  CA  GLY A 377     -16.718  28.244  30.687  1.00  0.72           C  
ATOM   2775  C   GLY A 377     -15.873  26.985  30.713  1.00  0.67           C  
ATOM   2776  O   GLY A 377     -16.340  25.909  30.331  1.00  0.63           O  
ATOM   2777  N   GLY A 378     -14.613  27.269  30.993  1.00  0.67           N  
ATOM   2778  CA  GLY A 378     -13.624  26.208  31.095  1.00  0.71           C  
ATOM   2779  C   GLY A 378     -12.990  25.854  29.763  1.00  0.65           C  
ATOM   2780  O   GLY A 378     -13.095  26.613  28.798  1.00  0.59           O  
ATOM   2781  N   GLY A 379     -12.093  24.908  29.784  1.00  0.76           N  
ATOM   2782  CA  GLY A 379     -11.443  24.247  28.663  1.00  0.78           C  
ATOM   2783  C   GLY A 379     -10.056  24.789  28.373  1.00  0.75           C  
ATOM   2784  O   GLY A 379      -9.719  25.899  28.788  1.00  0.71           O  
ATOM   2785  N   THR A 380      -9.318  23.991  27.807  1.00  0.70           N  
ATOM   2786  CA  THR A 380      -7.982  24.284  27.301  1.00  0.75           C  
ATOM   2787  C   THR A 380      -7.859  23.882  25.834  1.00  0.71           C  
ATOM   2788  CB  THR A 380      -6.901  23.563  28.127  1.00  0.69           C  
ATOM   2789  O   THR A 380      -8.490  22.919  25.394  1.00  0.70           O  
ATOM   2790  CG2 THR A 380      -6.879  24.068  29.565  1.00  0.54           C  
ATOM   2791  OG1 THR A 380      -7.171  22.155  28.130  1.00  0.62           O  
ATOM   2792  N   ALA A 381      -7.286  24.697  25.102  1.00  0.66           N  
ATOM   2793  CA  ALA A 381      -6.719  24.331  23.806  1.00  0.67           C  
ATOM   2794  C   ALA A 381      -5.209  24.131  23.905  1.00  0.62           C  
ATOM   2795  CB  ALA A 381      -7.044  25.398  22.763  1.00  0.62           C  
ATOM   2796  O   ALA A 381      -4.505  24.953  24.496  1.00  0.58           O  
ATOM   2797  N   LYS A 382      -4.881  23.041  23.600  1.00  0.71           N  
ATOM   2798  CA  LYS A 382      -3.478  22.639  23.572  1.00  0.73           C  
ATOM   2799  C   LYS A 382      -3.067  22.172  22.179  1.00  0.69           C  
ATOM   2800  CB  LYS A 382      -3.216  21.532  24.595  1.00  0.68           C  
ATOM   2801  O   LYS A 382      -3.780  21.392  21.545  1.00  0.67           O  
ATOM   2802  CG  LYS A 382      -1.749  21.150  24.732  1.00  0.61           C  
ATOM   2803  CD  LYS A 382      -1.540  20.122  25.836  1.00  0.62           C  
ATOM   2804  CE  LYS A 382      -0.081  19.700  25.939  1.00  0.55           C  
ATOM   2805  NZ  LYS A 382       0.136  18.720  27.045  1.00  0.48           N  
ATOM   2806  N   ILE A 383      -2.100  22.879  21.558  1.00  0.54           N  
ATOM   2807  CA  ILE A 383      -1.541  22.200  20.394  1.00  0.53           C  
ATOM   2808  C   ILE A 383      -1.332  20.721  20.711  1.00  0.52           C  
ATOM   2809  CB  ILE A 383      -0.210  22.846  19.948  1.00  0.50           C  
ATOM   2810  O   ILE A 383      -0.715  20.377  21.722  1.00  0.51           O  
ATOM   2811  CG1 ILE A 383      -0.474  24.181  19.243  1.00  0.43           C  
ATOM   2812  CG2 ILE A 383       0.575  21.893  19.042  1.00  0.43           C  
ATOM   2813  CD1 ILE A 383       0.783  24.996  18.970  1.00  0.42           C  
ATOM   2814  N   ASN A 384      -1.991  19.984  20.120  1.00  0.41           N  
ATOM   2815  CA  ASN A 384      -1.648  18.574  19.969  1.00  0.42           C  
ATOM   2816  C   ASN A 384      -0.654  18.358  18.832  1.00  0.41           C  
ATOM   2817  CB  ASN A 384      -2.907  17.737  19.740  1.00  0.39           C  
ATOM   2818  O   ASN A 384      -0.854  18.857  17.723  1.00  0.40           O  
ATOM   2819  CG  ASN A 384      -3.044  16.602  20.736  1.00  0.37           C  
ATOM   2820  ND2 ASN A 384      -4.266  16.115  20.916  1.00  0.34           N  
ATOM   2821  OD1 ASN A 384      -2.060  16.169  21.340  1.00  0.38           O  
ATOM   2822  N   LEU A 385       0.676  18.273  19.175  1.00  0.37           N  
ATOM   2823  CA  LEU A 385       1.404  17.498  18.177  1.00  0.37           C  
ATOM   2824  C   LEU A 385       0.521  16.403  17.588  1.00  0.37           C  
ATOM   2825  CB  LEU A 385       2.663  16.880  18.791  1.00  0.35           C  
ATOM   2826  O   LEU A 385       0.019  15.545  18.318  1.00  0.36           O  
ATOM   2827  CG  LEU A 385       3.797  17.848  19.130  1.00  0.32           C  
ATOM   2828  CD1 LEU A 385       4.791  17.189  20.080  1.00  0.29           C  
ATOM   2829  CD2 LEU A 385       4.496  18.319  17.859  1.00  0.31           C  
ATOM   2830  N   ILE A 386      -0.592  16.751  16.966  1.00  0.33           N  
ATOM   2831  CA  ILE A 386      -1.241  15.581  16.384  1.00  0.32           C  
ATOM   2832  C   ILE A 386      -0.287  14.390  16.422  1.00  0.33           C  
ATOM   2833  CB  ILE A 386      -1.701  15.854  14.934  1.00  0.30           C  
ATOM   2834  O   ILE A 386       0.808  14.444  15.857  1.00  0.31           O  
ATOM   2835  CG1 ILE A 386      -2.616  17.083  14.886  1.00  0.29           C  
ATOM   2836  CG2 ILE A 386      -2.404  14.625  14.351  1.00  0.29           C  
ATOM   2837  CD1 ILE A 386      -3.021  17.499  13.479  1.00  0.26           C  
ATOM   2838  N   ARG A 387      -0.047  13.683  17.515  1.00  0.28           N  
ATOM   2839  CA  ARG A 387       0.382  12.290  17.591  1.00  0.27           C  
ATOM   2840  C   ARG A 387      -0.275  11.455  16.497  1.00  0.29           C  
ATOM   2841  CB  ARG A 387       0.058  11.701  18.965  1.00  0.26           C  
ATOM   2842  O   ARG A 387      -1.502  11.368  16.427  1.00  0.27           O  
ATOM   2843  CG  ARG A 387       0.872  12.303  20.100  1.00  0.25           C  
ATOM   2844  CD  ARG A 387       0.578  11.620  21.429  1.00  0.29           C  
ATOM   2845  NE  ARG A 387       1.235  12.300  22.541  1.00  0.22           N  
ATOM   2846  NH1 ARG A 387       0.453  10.849  24.160  1.00  0.21           N  
ATOM   2847  NH2 ARG A 387       1.798  12.610  24.746  1.00  0.17           N  
ATOM   2848  CZ  ARG A 387       1.160  11.918  23.813  1.00  0.20           C  
ATOM   2849  N   PRO A 388      -0.093  11.671  15.211  1.00  0.29           N  
ATOM   2850  CA  PRO A 388      -0.723  10.593  14.445  1.00  0.28           C  
ATOM   2851  C   PRO A 388      -1.176   9.430  15.325  1.00  0.29           C  
ATOM   2852  CB  PRO A 388       0.384  10.151  13.484  1.00  0.27           C  
ATOM   2853  O   PRO A 388      -0.451   9.021  16.235  1.00  0.28           O  
ATOM   2854  CG  PRO A 388       1.637  10.737  14.049  1.00  0.26           C  
ATOM   2855  CD  PRO A 388       1.262  11.775  15.067  1.00  0.30           C  
ATOM   2856  N   PHE A 389      -2.287   9.480  16.056  1.00  0.25           N  
ATOM   2857  CA  PHE A 389      -3.061   8.409  16.672  1.00  0.24           C  
ATOM   2858  C   PHE A 389      -2.144   7.314  17.203  1.00  0.25           C  
ATOM   2859  CB  PHE A 389      -4.057   7.818  15.669  1.00  0.23           C  
ATOM   2860  O   PHE A 389      -1.169   6.940  16.547  1.00  0.23           O  
ATOM   2861  CG  PHE A 389      -5.321   8.622  15.523  1.00  0.22           C  
ATOM   2862  CD1 PHE A 389      -6.383   8.437  16.400  1.00  0.19           C  
ATOM   2863  CD2 PHE A 389      -5.447   9.562  14.509  1.00  0.19           C  
ATOM   2864  CE1 PHE A 389      -7.554   9.180  16.268  1.00  0.16           C  
ATOM   2865  CE2 PHE A 389      -6.614  10.307  14.370  1.00  0.20           C  
ATOM   2866  CZ  PHE A 389      -7.667  10.114  15.250  1.00  0.18           C  
ATOM   2867  N   ASP A 390      -1.689   7.357  18.504  1.00  0.24           N  
ATOM   2868  CA  ASP A 390      -1.207   6.122  19.115  1.00  0.23           C  
ATOM   2869  C   ASP A 390      -0.500   5.241  18.088  1.00  0.23           C  
ATOM   2870  CB  ASP A 390      -2.364   5.354  19.758  1.00  0.22           C  
ATOM   2871  O   ASP A 390      -1.147   4.627  17.237  1.00  0.22           O  
ATOM   2872  CG  ASP A 390      -2.696   5.844  21.157  1.00  0.20           C  
ATOM   2873  OD1 ASP A 390      -1.862   6.543  21.773  1.00  0.13           O  
ATOM   2874  OD2 ASP A 390      -3.801   5.527  21.648  1.00  0.13           O  
ATOM   2875  N   GLY A 391       0.226   5.751  17.138  1.00  0.24           N  
ATOM   2876  CA  GLY A 391       1.078   4.725  16.559  1.00  0.23           C  
ATOM   2877  C   GLY A 391       1.073   3.430  17.348  1.00  0.24           C  
ATOM   2878  O   GLY A 391       1.555   3.386  18.482  1.00  0.23           O  
ATOM   2879  N   LYS A 392      -0.023   2.873  17.695  1.00  0.22           N  
ATOM   2880  CA  LYS A 392       0.309   1.458  17.830  1.00  0.20           C  
ATOM   2881  C   LYS A 392       1.515   1.091  16.970  1.00  0.22           C  
ATOM   2882  CB  LYS A 392      -0.890   0.587  17.451  1.00  0.20           C  
ATOM   2883  O   LYS A 392       1.454   1.169  15.742  1.00  0.21           O  
ATOM   2884  CG  LYS A 392      -1.954   0.493  18.534  1.00  0.16           C  
ATOM   2885  CD  LYS A 392      -3.030  -0.524  18.174  1.00  0.10           C  
ATOM   2886  CE  LYS A 392      -4.112  -0.596  19.243  1.00  0.12           C  
ATOM   2887  NZ  LYS A 392      -5.162  -1.602  18.901  1.00  0.10           N  
ATOM   2888  N   ALA A 393       2.730   1.779  17.026  1.00  0.23           N  
ATOM   2889  CA  ALA A 393       3.842   0.855  16.820  1.00  0.21           C  
ATOM   2890  C   ALA A 393       3.339  -0.527  16.413  1.00  0.23           C  
ATOM   2891  CB  ALA A 393       4.693   0.756  18.084  1.00  0.22           C  
ATOM   2892  O   ALA A 393       2.326  -1.003  16.930  1.00  0.22           O  
ATOM   2893  N   VAL A 394       2.904  -0.911  15.258  1.00  0.22           N  
ATOM   2894  CA  VAL A 394       2.894  -2.369  15.208  1.00  0.22           C  
ATOM   2895  C   VAL A 394       3.440  -2.936  16.516  1.00  0.22           C  
ATOM   2896  CB  VAL A 394       3.716  -2.902  14.013  1.00  0.20           C  
ATOM   2897  O   VAL A 394       4.576  -2.646  16.900  1.00  0.20           O  
ATOM   2898  CG1 VAL A 394       3.541  -4.412  13.867  1.00  0.10           C  
ATOM   2899  CG2 VAL A 394       3.310  -2.187  12.725  1.00  0.09           C  
ATOM   2900  N   TYR A 395       2.914  -2.705  17.721  1.00  0.20           N  
ATOM   2901  CA  TYR A 395       3.099  -3.892  18.548  1.00  0.21           C  
ATOM   2902  C   TYR A 395       3.615  -5.061  17.717  1.00  0.20           C  
ATOM   2903  CB  TYR A 395       1.786  -4.279  19.235  1.00  0.18           C  
ATOM   2904  O   TYR A 395       2.969  -5.478  16.753  1.00  0.19           O  
ATOM   2905  CG  TYR A 395       1.621  -3.681  20.611  1.00  0.11           C  
ATOM   2906  CD1 TYR A 395       2.072  -4.355  21.743  1.00  0.08           C  
ATOM   2907  CD2 TYR A 395       1.013  -2.442  20.781  1.00  0.08           C  
ATOM   2908  CE1 TYR A 395       1.921  -3.808  23.013  1.00  0.08           C  
ATOM   2909  CE2 TYR A 395       0.856  -1.886  22.046  1.00  0.08           C  
ATOM   2910  OH  TYR A 395       1.160  -2.029  24.409  1.00  0.07           O  
ATOM   2911  CZ  TYR A 395       1.313  -2.575  23.154  1.00  0.07           C  
ATOM   2912  N   PHE A 396       4.759  -5.174  17.155  1.00  0.26           N  
ATOM   2913  CA  PHE A 396       5.105  -6.539  17.531  1.00  0.26           C  
ATOM   2914  C   PHE A 396       4.385  -6.947  18.811  1.00  0.26           C  
ATOM   2915  CB  PHE A 396       6.620  -6.680  17.713  1.00  0.24           C  
ATOM   2916  O   PHE A 396       4.524  -6.289  19.844  1.00  0.25           O  
ATOM   2917  CG  PHE A 396       7.405  -6.477  16.445  1.00  0.23           C  
ATOM   2918  CD1 PHE A 396       7.572  -7.519  15.540  1.00  0.21           C  
ATOM   2919  CD2 PHE A 396       7.976  -5.244  16.158  1.00  0.21           C  
ATOM   2920  CE1 PHE A 396       8.298  -7.334  14.366  1.00  0.15           C  
ATOM   2921  CE2 PHE A 396       8.702  -5.052  14.986  1.00  0.18           C  
ATOM   2922  CZ  PHE A 396       8.863  -6.098  14.092  1.00  0.18           C  
ATOM   2923  N   GLU A 397       3.019  -6.732  19.122  1.00  0.26           N  
ATOM   2924  CA  GLU A 397       2.853  -7.558  20.315  1.00  0.26           C  
ATOM   2925  C   GLU A 397       4.199  -7.864  20.965  1.00  0.26           C  
ATOM   2926  CB  GLU A 397       2.127  -8.861  19.970  1.00  0.23           C  
ATOM   2927  O   GLU A 397       5.112  -8.370  20.308  1.00  0.24           O  
ATOM   2928  CG  GLU A 397       0.620  -8.797  20.174  1.00  0.22           C  
ATOM   2929  CD  GLU A 397      -0.085 -10.104  19.850  1.00  0.11           C  
ATOM   2930  OE1 GLU A 397       0.590 -11.067  19.418  1.00  0.12           O  
ATOM   2931  OE2 GLU A 397      -1.322 -10.166  20.027  1.00  0.11           O  
ATOM   2932  N   ASN A 398       5.116  -6.806  21.368  1.00  0.30           N  
ATOM   2933  CA  ASN A 398       6.044  -7.237  22.408  1.00  0.31           C  
ATOM   2934  C   ASN A 398       6.158  -8.757  22.463  1.00  0.30           C  
ATOM   2935  CB  ASN A 398       5.616  -6.687  23.771  1.00  0.28           C  
ATOM   2936  O   ASN A 398       5.307  -9.427  23.050  1.00  0.28           O  
ATOM   2937  CG  ASN A 398       6.022  -5.240  23.970  1.00  0.26           C  
ATOM   2938  ND2 ASN A 398       5.235  -4.505  24.746  1.00  0.17           N  
ATOM   2939  OD1 ASN A 398       7.035  -4.787  23.431  1.00  0.25           O  
ATOM   2940  N   GLU A 399       6.260  -9.481  21.353  1.00  0.37           N  
ATOM   2941  CA  GLU A 399       6.961 -10.735  21.612  1.00  0.36           C  
ATOM   2942  C   GLU A 399       8.025 -10.559  22.692  1.00  0.37           C  
ATOM   2943  CB  GLU A 399       7.600 -11.268  20.327  1.00  0.34           C  
ATOM   2944  O   GLU A 399       9.110 -10.039  22.424  1.00  0.35           O  
ATOM   2945  CG  GLU A 399       6.592 -11.742  19.290  1.00  0.31           C  
ATOM   2946  CD  GLU A 399       7.233 -12.469  18.118  1.00  0.36           C  
ATOM   2947  OE1 GLU A 399       8.480 -12.460  18.007  1.00  0.39           O  
ATOM   2948  OE2 GLU A 399       6.482 -13.051  17.304  1.00  0.34           O  
ATOM   2949  N   TYR A 400       7.789  -9.948  23.962  1.00  0.50           N  
ATOM   2950  CA  TYR A 400       8.631 -10.121  25.141  1.00  0.49           C  
ATOM   2951  C   TYR A 400       9.520 -11.351  25.000  1.00  0.50           C  
ATOM   2952  CB  TYR A 400       7.772 -10.240  26.403  1.00  0.45           C  
ATOM   2953  O   TYR A 400       9.023 -12.472  24.870  1.00  0.48           O  
ATOM   2954  CG  TYR A 400       6.978  -8.995  26.716  1.00  0.43           C  
ATOM   2955  CD1 TYR A 400       7.584  -7.889  27.307  1.00  0.39           C  
ATOM   2956  CD2 TYR A 400       5.620  -8.923  26.424  1.00  0.41           C  
ATOM   2957  CE1 TYR A 400       6.856  -6.740  27.599  1.00  0.39           C  
ATOM   2958  CE2 TYR A 400       4.882  -7.780  26.712  1.00  0.42           C  
ATOM   2959  OH  TYR A 400       4.783  -5.560  27.585  1.00  0.31           O  
ATOM   2960  CZ  TYR A 400       5.508  -6.695  27.298  1.00  0.37           C  
ATOM   2961  N   ASN A 401      10.949 -11.044  24.712  1.00  0.63           N  
ATOM   2962  CA  ASN A 401      11.853 -12.134  25.062  1.00  0.64           C  
ATOM   2963  C   ASN A 401      11.612 -13.363  24.189  1.00  0.64           C  
ATOM   2964  CB  ASN A 401      11.710 -12.497  26.541  1.00  0.60           C  
ATOM   2965  O   ASN A 401      11.111 -14.381  24.669  1.00  0.63           O  
ATOM   2966  CG  ASN A 401      12.067 -11.347  27.462  1.00  0.57           C  
ATOM   2967  ND2 ASN A 401      11.455 -11.318  28.640  1.00  0.54           N  
ATOM   2968  OD1 ASN A 401      12.886 -10.491  27.117  1.00  0.56           O  
ATOM   2969  N   THR A 402      11.566 -13.176  22.811  1.00  0.73           N  
ATOM   2970  CA  THR A 402      11.482 -14.313  21.901  1.00  0.75           C  
ATOM   2971  C   THR A 402      12.872 -14.748  21.449  1.00  0.75           C  
ATOM   2972  CB  THR A 402      10.619 -13.980  20.669  1.00  0.72           C  
ATOM   2973  O   THR A 402      13.809 -13.947  21.445  1.00  0.76           O  
ATOM   2974  CG2 THR A 402       9.181 -13.673  21.072  1.00  0.64           C  
ATOM   2975  OG1 THR A 402      11.171 -12.838  20.002  1.00  0.70           O  
ATOM   2976  N   ILE A 403      13.065 -15.793  21.180  1.00  0.78           N  
ATOM   2977  CA  ILE A 403      14.293 -16.324  20.599  1.00  0.79           C  
ATOM   2978  C   ILE A 403      14.444 -15.823  19.164  1.00  0.79           C  
ATOM   2979  CB  ILE A 403      14.312 -17.869  20.631  1.00  0.77           C  
ATOM   2980  O   ILE A 403      13.578 -16.066  18.321  1.00  0.76           O  
ATOM   2981  CG1 ILE A 403      14.283 -18.373  22.079  1.00  0.75           C  
ATOM   2982  CG2 ILE A 403      15.536 -18.410  19.887  1.00  0.74           C  
ATOM   2983  CD1 ILE A 403      14.373 -19.887  22.209  1.00  0.73           C  
ATOM   2984  N   GLY A 404      15.431 -14.965  18.818  1.00  0.75           N  
ATOM   2985  CA  GLY A 404      15.701 -14.463  17.480  1.00  0.76           C  
ATOM   2986  C   GLY A 404      16.486 -15.439  16.624  1.00  0.77           C  
ATOM   2987  O   GLY A 404      16.225 -15.571  15.426  1.00  0.77           O  
ATOM   2988  N   LYS A 405      17.391 -16.041  17.193  1.00  0.76           N  
ATOM   2989  CA  LYS A 405      18.298 -16.928  16.470  1.00  0.79           C  
ATOM   2990  C   LYS A 405      18.786 -18.063  17.364  1.00  0.81           C  
ATOM   2991  CB  LYS A 405      19.490 -16.144  15.920  1.00  0.76           C  
ATOM   2992  O   LYS A 405      19.035 -17.860  18.554  1.00  0.83           O  
ATOM   2993  CG  LYS A 405      20.377 -16.946  14.979  1.00  0.71           C  
ATOM   2994  CD  LYS A 405      21.465 -16.077  14.359  1.00  0.71           C  
ATOM   2995  CE  LYS A 405      22.335 -16.872  13.395  1.00  0.70           C  
ATOM   2996  NZ  LYS A 405      23.417 -16.029  12.803  1.00  0.66           N  
ATOM   2997  N   ILE A 406      18.876 -19.209  16.826  1.00  0.82           N  
ATOM   2998  CA  ILE A 406      19.629 -20.331  17.375  1.00  0.85           C  
ATOM   2999  C   ILE A 406      20.886 -20.565  16.540  1.00  0.83           C  
ATOM   3000  CB  ILE A 406      18.773 -21.616  17.427  1.00  0.82           C  
ATOM   3001  O   ILE A 406      20.800 -20.845  15.342  1.00  0.81           O  
ATOM   3002  CG1 ILE A 406      17.517 -21.387  18.276  1.00  0.80           C  
ATOM   3003  CG2 ILE A 406      19.593 -22.790  17.967  1.00  0.78           C  
ATOM   3004  CD1 ILE A 406      16.555 -22.567  18.290  1.00  0.78           C  
ATOM   3005  N   LYS A 407      22.014 -20.231  17.121  1.00  0.81           N  
ATOM   3006  CA  LYS A 407      23.339 -20.401  16.530  1.00  0.85           C  
ATOM   3007  C   LYS A 407      23.905 -21.784  16.837  1.00  0.86           C  
ATOM   3008  CB  LYS A 407      24.295 -19.319  17.036  1.00  0.81           C  
ATOM   3009  O   LYS A 407      24.201 -22.097  17.992  1.00  0.87           O  
ATOM   3010  CG  LYS A 407      25.674 -19.364  16.395  1.00  0.76           C  
ATOM   3011  CD  LYS A 407      26.554 -18.219  16.881  1.00  0.76           C  
ATOM   3012  CE  LYS A 407      27.936 -18.266  16.244  1.00  0.78           C  
ATOM   3013  NZ  LYS A 407      28.804 -17.147  16.721  1.00  0.77           N  
ATOM   3014  N   LEU A 408      24.104 -22.474  15.841  1.00  0.85           N  
ATOM   3015  CA  LEU A 408      24.838 -23.732  15.924  1.00  0.89           C  
ATOM   3016  C   LEU A 408      26.295 -23.488  16.299  1.00  0.86           C  
ATOM   3017  CB  LEU A 408      24.761 -24.486  14.593  1.00  0.83           C  
ATOM   3018  O   LEU A 408      27.009 -22.766  15.599  1.00  0.82           O  
ATOM   3019  CG  LEU A 408      25.197 -25.952  14.618  1.00  0.73           C  
ATOM   3020  CD1 LEU A 408      24.195 -26.790  15.405  1.00  0.68           C  
ATOM   3021  CD2 LEU A 408      25.353 -26.488  13.199  1.00  0.70           C  
ATOM   3022  N   THR A 409      26.853 -23.976  17.475  1.00  0.90           N  
ATOM   3023  CA  THR A 409      28.230 -23.824  17.933  1.00  0.91           C  
ATOM   3024  C   THR A 409      29.076 -25.022  17.510  1.00  0.90           C  
ATOM   3025  CB  THR A 409      28.295 -23.661  19.463  1.00  0.88           C  
ATOM   3026  O   THR A 409      30.284 -24.893  17.304  1.00  0.88           O  
ATOM   3027  CG2 THR A 409      27.731 -22.312  19.897  1.00  0.77           C  
ATOM   3028  OG1 THR A 409      27.534 -24.706  20.082  1.00  0.83           O  
ATOM   3029  N   ASN A 410      28.469 -26.203  17.470  1.00  0.95           N  
ATOM   3030  CA  ASN A 410      29.072 -27.435  16.974  1.00  0.96           C  
ATOM   3031  C   ASN A 410      28.080 -28.254  16.153  1.00  0.96           C  
ATOM   3032  CB  ASN A 410      29.618 -28.271  18.134  1.00  0.94           C  
ATOM   3033  O   ASN A 410      27.030 -28.654  16.658  1.00  0.96           O  
ATOM   3034  CG  ASN A 410      30.329 -29.526  17.666  1.00  0.91           C  
ATOM   3035  ND2 ASN A 410      30.808 -30.324  18.612  1.00  0.92           N  
ATOM   3036  OD1 ASN A 410      30.447 -29.775  16.463  1.00  0.91           O  
ATOM   3037  N   PRO A 411      28.379 -28.576  14.845  1.00  0.93           N  
ATOM   3038  CA  PRO A 411      27.418 -29.294  14.004  1.00  0.95           C  
ATOM   3039  C   PRO A 411      27.286 -30.767  14.384  1.00  0.95           C  
ATOM   3040  CB  PRO A 411      28.001 -29.143  12.596  1.00  0.93           C  
ATOM   3041  O   PRO A 411      26.407 -31.464  13.871  1.00  0.94           O  
ATOM   3042  CG  PRO A 411      29.477 -29.028  12.804  1.00  0.92           C  
ATOM   3043  CD  PRO A 411      29.721 -28.265  14.074  1.00  0.89           C  
ATOM   3044  N   GLY A 412      28.077 -31.297  15.329  1.00  0.97           N  
ATOM   3045  CA  GLY A 412      28.092 -32.711  15.669  1.00  0.97           C  
ATOM   3046  C   GLY A 412      28.455 -33.602  14.496  1.00  0.96           C  
ATOM   3047  O   GLY A 412      28.939 -33.120  13.470  1.00  0.94           O  
ATOM   3048  N   SER A 413      28.403 -34.982  14.664  1.00  0.94           N  
ATOM   3049  CA  SER A 413      28.580 -35.964  13.600  1.00  0.96           C  
ATOM   3050  C   SER A 413      27.870 -37.272  13.931  1.00  0.93           C  
ATOM   3051  CB  SER A 413      30.067 -36.229  13.357  1.00  0.92           C  
ATOM   3052  O   SER A 413      27.614 -37.568  15.100  1.00  0.90           O  
ATOM   3053  OG  SER A 413      30.684 -36.740  14.526  1.00  0.80           O  
ATOM   3054  N   GLY A 414      27.494 -37.993  13.018  1.00  0.94           N  
ATOM   3055  CA  GLY A 414      26.861 -39.291  13.191  1.00  0.95           C  
ATOM   3056  C   GLY A 414      25.347 -39.231  13.117  1.00  0.94           C  
ATOM   3057  O   GLY A 414      24.666 -40.206  13.441  1.00  0.91           O  
ATOM   3058  N   TYR A 415      24.706 -38.108  12.699  1.00  0.94           N  
ATOM   3059  CA  TYR A 415      23.268 -37.993  12.484  1.00  0.95           C  
ATOM   3060  C   TYR A 415      22.866 -38.606  11.148  1.00  0.92           C  
ATOM   3061  CB  TYR A 415      22.831 -36.526  12.539  1.00  0.95           C  
ATOM   3062  O   TYR A 415      23.290 -38.135  10.090  1.00  0.88           O  
ATOM   3063  CG  TYR A 415      23.074 -35.870  13.876  1.00  0.95           C  
ATOM   3064  CD1 TYR A 415      22.168 -36.021  14.923  1.00  0.94           C  
ATOM   3065  CD2 TYR A 415      24.210 -35.097  14.094  1.00  0.93           C  
ATOM   3066  CE1 TYR A 415      22.388 -35.416  16.157  1.00  0.95           C  
ATOM   3067  CE2 TYR A 415      24.439 -34.488  15.323  1.00  0.96           C  
ATOM   3068  OH  TYR A 415      23.747 -34.052  17.566  1.00  0.92           O  
ATOM   3069  CZ  TYR A 415      23.524 -34.653  16.347  1.00  0.95           C  
ATOM   3070  N   ASN A 416      22.041 -39.668  11.222  1.00  0.94           N  
ATOM   3071  CA  ASN A 416      21.358 -40.241  10.067  1.00  0.94           C  
ATOM   3072  C   ASN A 416      19.944 -39.686   9.919  1.00  0.92           C  
ATOM   3073  CB  ASN A 416      21.321 -41.768  10.168  1.00  0.92           C  
ATOM   3074  O   ASN A 416      19.379 -39.698   8.825  1.00  0.90           O  
ATOM   3075  CG  ASN A 416      22.702 -42.390  10.124  1.00  0.84           C  
ATOM   3076  ND2 ASN A 416      22.922 -43.405  10.951  1.00  0.88           N  
ATOM   3077  OD1 ASN A 416      23.565 -41.961   9.353  1.00  0.83           O  
ATOM   3078  N   THR A 417      19.392 -39.264  10.952  1.00  0.93           N  
ATOM   3079  CA  THR A 417      18.081 -38.627  11.019  1.00  0.94           C  
ATOM   3080  C   THR A 417      18.186 -37.237  11.641  1.00  0.95           C  
ATOM   3081  CB  THR A 417      17.087 -39.481  11.828  1.00  0.93           C  
ATOM   3082  O   THR A 417      19.120 -36.958  12.396  1.00  0.94           O  
ATOM   3083  CG2 THR A 417      16.867 -40.839  11.171  1.00  0.87           C  
ATOM   3084  OG1 THR A 417      17.602 -39.680  13.150  1.00  0.91           O  
ATOM   3085  N   ALA A 418      17.317 -36.257  11.228  1.00  0.88           N  
ATOM   3086  CA  ALA A 418      17.323 -34.937  11.852  1.00  0.92           C  
ATOM   3087  C   ALA A 418      17.147 -35.044  13.365  1.00  0.91           C  
ATOM   3088  CB  ALA A 418      16.225 -34.060  11.253  1.00  0.88           C  
ATOM   3089  O   ALA A 418      16.198 -35.671  13.842  1.00  0.90           O  
ATOM   3090  N   PRO A 419      18.005 -34.494  14.233  1.00  0.96           N  
ATOM   3091  CA  PRO A 419      17.856 -34.582  15.688  1.00  0.96           C  
ATOM   3092  C   PRO A 419      16.693 -33.743  16.213  1.00  0.96           C  
ATOM   3093  CB  PRO A 419      19.193 -34.053  16.212  1.00  0.96           C  
ATOM   3094  O   PRO A 419      16.333 -32.732  15.606  1.00  0.95           O  
ATOM   3095  CG  PRO A 419      19.681 -33.126  15.146  1.00  0.95           C  
ATOM   3096  CD  PRO A 419      19.250 -33.664  13.812  1.00  0.94           C  
ATOM   3097  N   THR A 420      16.118 -34.104  17.338  1.00  0.95           N  
ATOM   3098  CA  THR A 420      15.176 -33.268  18.074  1.00  0.95           C  
ATOM   3099  C   THR A 420      15.899 -32.107  18.751  1.00  0.95           C  
ATOM   3100  CB  THR A 420      14.410 -34.085  19.130  1.00  0.93           C  
ATOM   3101  O   THR A 420      16.913 -32.307  19.423  1.00  0.95           O  
ATOM   3102  CG2 THR A 420      13.328 -33.244  19.798  1.00  0.82           C  
ATOM   3103  OG1 THR A 420      13.799 -35.217  18.499  1.00  0.85           O  
ATOM   3104  N   VAL A 421      15.411 -30.921  18.608  1.00  0.95           N  
ATOM   3105  CA  VAL A 421      15.853 -29.704  19.281  1.00  0.96           C  
ATOM   3106  C   VAL A 421      14.874 -29.347  20.397  1.00  0.94           C  
ATOM   3107  CB  VAL A 421      15.988 -28.525  18.292  1.00  0.95           C  
ATOM   3108  O   VAL A 421      13.683 -29.148  20.147  1.00  0.91           O  
ATOM   3109  CG1 VAL A 421      16.551 -27.292  18.996  1.00  0.94           C  
ATOM   3110  CG2 VAL A 421      16.871 -28.919  17.110  1.00  0.93           C  
ATOM   3111  N   THR A 422      15.297 -29.362  21.599  1.00  0.95           N  
ATOM   3112  CA  THR A 422      14.538 -28.923  22.765  1.00  0.95           C  
ATOM   3113  C   THR A 422      15.060 -27.583  23.277  1.00  0.95           C  
ATOM   3114  CB  THR A 422      14.597 -29.966  23.896  1.00  0.94           C  
ATOM   3115  O   THR A 422      16.248 -27.447  23.574  1.00  0.94           O  
ATOM   3116  CG2 THR A 422      13.704 -29.561  25.064  1.00  0.89           C  
ATOM   3117  OG1 THR A 422      14.160 -31.234  23.392  1.00  0.91           O  
ATOM   3118  N   ILE A 423      14.258 -26.603  23.443  1.00  0.94           N  
ATOM   3119  CA  ILE A 423      14.508 -25.281  24.007  1.00  0.94           C  
ATOM   3120  C   ILE A 423      13.866 -25.179  25.388  1.00  0.92           C  
ATOM   3121  CB  ILE A 423      13.975 -24.163  23.084  1.00  0.92           C  
ATOM   3122  O   ILE A 423      12.728 -25.613  25.584  1.00  0.88           O  
ATOM   3123  CG1 ILE A 423      14.617 -24.264  21.696  1.00  0.88           C  
ATOM   3124  CG2 ILE A 423      14.226 -22.785  23.704  1.00  0.87           C  
ATOM   3125  CD1 ILE A 423      13.937 -23.409  20.635  1.00  0.85           C  
ATOM   3126  N   GLY A 424      14.677 -24.723  26.370  1.00  0.92           N  
ATOM   3127  CA  GLY A 424      14.218 -24.543  27.738  1.00  0.92           C  
ATOM   3128  C   GLY A 424      13.055 -23.575  27.855  1.00  0.90           C  
ATOM   3129  O   GLY A 424      12.950 -22.627  27.074  1.00  0.87           O  
ATOM   3130  N   ASP A 425      12.152 -23.754  28.801  1.00  0.87           N  
ATOM   3131  CA  ASP A 425      10.972 -22.938  29.071  1.00  0.87           C  
ATOM   3132  C   ASP A 425      11.364 -21.500  29.404  1.00  0.86           C  
ATOM   3133  CB  ASP A 425      10.156 -23.539  30.217  1.00  0.86           C  
ATOM   3134  O   ASP A 425      12.438 -21.255  29.956  1.00  0.83           O  
ATOM   3135  CG  ASP A 425       9.510 -24.864  29.853  1.00  0.84           C  
ATOM   3136  OD1 ASP A 425       9.117 -25.050  28.681  1.00  0.84           O  
ATOM   3137  OD2 ASP A 425       9.389 -25.729  30.748  1.00  0.85           O  
ATOM   3138  N   PRO A 426      10.617 -20.486  29.000  1.00  0.84           N  
ATOM   3139  CA  PRO A 426      10.835 -19.125  29.493  1.00  0.84           C  
ATOM   3140  C   PRO A 426      10.832 -19.042  31.018  1.00  0.82           C  
ATOM   3141  CB  PRO A 426       9.660 -18.343  28.902  1.00  0.82           C  
ATOM   3142  O   PRO A 426      10.039 -19.722  31.675  1.00  0.79           O  
ATOM   3143  CG  PRO A 426       8.618 -19.376  28.619  1.00  0.79           C  
ATOM   3144  CD  PRO A 426       9.298 -20.703  28.439  1.00  0.79           C  
ATOM   3145  N   SER A 427      11.848 -18.173  31.563  1.00  0.75           N  
ATOM   3146  CA  SER A 427      12.064 -18.015  32.998  1.00  0.73           C  
ATOM   3147  C   SER A 427      10.871 -17.340  33.666  1.00  0.71           C  
ATOM   3148  CB  SER A 427      13.333 -17.204  33.263  1.00  0.70           C  
ATOM   3149  O   SER A 427      10.714 -17.412  34.886  1.00  0.66           O  
ATOM   3150  OG  SER A 427      13.289 -15.963  32.581  1.00  0.66           O  
ATOM   3151  N   THR A 428      10.045 -16.551  32.921  1.00  0.61           N  
ATOM   3152  CA  THR A 428       8.835 -15.988  33.512  1.00  0.62           C  
ATOM   3153  C   THR A 428       7.733 -17.040  33.593  1.00  0.62           C  
ATOM   3154  CB  THR A 428       8.333 -14.775  32.706  1.00  0.56           C  
ATOM   3155  O   THR A 428       7.292 -17.565  32.569  1.00  0.59           O  
ATOM   3156  CG2 THR A 428       9.235 -13.563  32.916  1.00  0.49           C  
ATOM   3157  OG1 THR A 428       8.316 -15.109  31.312  1.00  0.48           O  
ATOM   3158  N   SER A 429       7.433 -17.501  34.780  1.00  0.54           N  
ATOM   3159  CA  SER A 429       6.235 -18.230  35.182  1.00  0.53           C  
ATOM   3160  C   SER A 429       4.970 -17.473  34.791  1.00  0.53           C  
ATOM   3161  CB  SER A 429       6.241 -18.484  36.690  1.00  0.48           C  
ATOM   3162  O   SER A 429       3.886 -17.757  35.305  1.00  0.50           O  
ATOM   3163  OG  SER A 429       5.743 -17.358  37.392  1.00  0.46           O  
ATOM   3164  N   SER A 430       5.163 -16.441  33.971  1.00  0.49           N  
ATOM   3165  CA  SER A 430       3.994 -15.661  33.577  1.00  0.51           C  
ATOM   3166  C   SER A 430       3.117 -16.436  32.598  1.00  0.50           C  
ATOM   3167  CB  SER A 430       4.422 -14.334  32.950  1.00  0.44           C  
ATOM   3168  O   SER A 430       3.626 -17.165  31.744  1.00  0.48           O  
ATOM   3169  OG  SER A 430       5.072 -14.549  31.709  1.00  0.38           O  
ATOM   3170  N   THR A 431       1.786 -16.665  32.891  1.00  0.53           N  
ATOM   3171  CA  THR A 431       0.667 -17.108  32.067  1.00  0.53           C  
ATOM   3172  C   THR A 431       0.906 -16.764  30.600  1.00  0.53           C  
ATOM   3173  CB  THR A 431      -0.657 -16.477  32.537  1.00  0.47           C  
ATOM   3174  O   THR A 431       0.265 -17.329  29.712  1.00  0.51           O  
ATOM   3175  CG2 THR A 431      -1.810 -17.469  32.424  1.00  0.40           C  
ATOM   3176  OG1 THR A 431      -0.526 -16.067  33.903  1.00  0.42           O  
ATOM   3177  N   PHE A 432       2.037 -16.143  30.366  1.00  0.57           N  
ATOM   3178  CA  PHE A 432       2.265 -15.641  29.016  1.00  0.61           C  
ATOM   3179  C   PHE A 432       3.526 -16.252  28.417  1.00  0.59           C  
ATOM   3180  CB  PHE A 432       2.372 -14.113  29.020  1.00  0.54           C  
ATOM   3181  O   PHE A 432       3.875 -15.969  27.269  1.00  0.57           O  
ATOM   3182  CG  PHE A 432       1.124 -13.418  29.491  1.00  0.51           C  
ATOM   3183  CD1 PHE A 432      -0.018 -13.397  28.699  1.00  0.46           C  
ATOM   3184  CD2 PHE A 432       1.091 -12.786  30.728  1.00  0.49           C  
ATOM   3185  CE1 PHE A 432      -1.175 -12.754  29.133  1.00  0.43           C  
ATOM   3186  CE2 PHE A 432      -0.061 -12.142  31.168  1.00  0.47           C  
ATOM   3187  CZ  PHE A 432      -1.193 -12.126  30.369  1.00  0.42           C  
ATOM   3188  N   GLY A 433       4.300 -17.079  29.085  1.00  0.75           N  
ATOM   3189  CA  GLY A 433       5.444 -17.775  28.516  1.00  0.75           C  
ATOM   3190  C   GLY A 433       5.052 -18.860  27.530  1.00  0.76           C  
ATOM   3191  O   GLY A 433       4.241 -19.731  27.849  1.00  0.74           O  
ATOM   3192  N   VAL A 434       5.482 -18.756  26.423  1.00  0.77           N  
ATOM   3193  CA  VAL A 434       5.380 -19.786  25.395  1.00  0.79           C  
ATOM   3194  C   VAL A 434       6.773 -20.299  25.037  1.00  0.80           C  
ATOM   3195  CB  VAL A 434       4.665 -19.258  24.132  1.00  0.77           C  
ATOM   3196  O   VAL A 434       7.645 -19.521  24.642  1.00  0.81           O  
ATOM   3197  CG1 VAL A 434       4.563 -20.353  23.071  1.00  0.75           C  
ATOM   3198  CG2 VAL A 434       3.278 -18.724  24.488  1.00  0.73           C  
ATOM   3199  N   THR A 435       7.061 -21.525  25.230  1.00  0.84           N  
ATOM   3200  CA  THR A 435       8.316 -22.161  24.844  1.00  0.87           C  
ATOM   3201  C   THR A 435       8.525 -22.076  23.335  1.00  0.87           C  
ATOM   3202  CB  THR A 435       8.356 -23.634  25.289  1.00  0.84           C  
ATOM   3203  O   THR A 435       7.601 -22.332  22.560  1.00  0.85           O  
ATOM   3204  CG2 THR A 435       9.719 -24.257  25.007  1.00  0.76           C  
ATOM   3205  OG1 THR A 435       8.090 -23.711  26.695  1.00  0.82           O  
ATOM   3206  N   ALA A 436       9.637 -21.726  22.900  1.00  0.85           N  
ATOM   3207  CA  ALA A 436      10.003 -21.711  21.487  1.00  0.88           C  
ATOM   3208  C   ALA A 436      10.148 -23.130  20.943  1.00  0.89           C  
ATOM   3209  CB  ALA A 436      11.298 -20.931  21.280  1.00  0.86           C  
ATOM   3210  O   ALA A 436      10.467 -24.058  21.690  1.00  0.89           O  
ATOM   3211  N   THR A 437       9.787 -23.367  19.668  1.00  0.80           N  
ATOM   3212  CA  THR A 437      10.010 -24.628  18.969  1.00  0.84           C  
ATOM   3213  C   THR A 437      10.994 -24.442  17.818  1.00  0.83           C  
ATOM   3214  CB  THR A 437       8.689 -25.209  18.431  1.00  0.79           C  
ATOM   3215  O   THR A 437      11.033 -23.380  17.193  1.00  0.83           O  
ATOM   3216  CG2 THR A 437       7.697 -25.459  19.561  1.00  0.75           C  
ATOM   3217  OG1 THR A 437       8.113 -24.286  17.499  1.00  0.81           O  
ATOM   3218  N   ALA A 438      11.819 -25.522  17.507  1.00  0.87           N  
ATOM   3219  CA  ALA A 438      12.798 -25.483  16.424  1.00  0.90           C  
ATOM   3220  C   ALA A 438      13.003 -26.869  15.819  1.00  0.89           C  
ATOM   3221  CB  ALA A 438      14.126 -24.924  16.927  1.00  0.88           C  
ATOM   3222  O   ALA A 438      12.723 -27.882  16.465  1.00  0.88           O  
ATOM   3223  N   LEU A 439      13.368 -26.808  14.615  1.00  0.84           N  
ATOM   3224  CA  LEU A 439      13.741 -27.985  13.838  1.00  0.88           C  
ATOM   3225  C   LEU A 439      15.192 -27.896  13.379  1.00  0.84           C  
ATOM   3226  CB  LEU A 439      12.819 -28.142  12.626  1.00  0.79           C  
ATOM   3227  O   LEU A 439      15.650 -26.832  12.955  1.00  0.82           O  
ATOM   3228  CG  LEU A 439      13.050 -29.377  11.754  1.00  0.68           C  
ATOM   3229  CD1 LEU A 439      12.558 -30.631  12.469  1.00  0.65           C  
ATOM   3230  CD2 LEU A 439      12.356 -29.217  10.405  1.00  0.66           C  
ATOM   3231  N   ALA A 440      15.922 -28.931  13.360  1.00  0.91           N  
ATOM   3232  CA  ALA A 440      17.273 -29.035  12.816  1.00  0.93           C  
ATOM   3233  C   ALA A 440      17.262 -29.705  11.445  1.00  0.89           C  
ATOM   3234  CB  ALA A 440      18.176 -29.807  13.775  1.00  0.90           C  
ATOM   3235  O   ALA A 440      16.498 -30.645  11.213  1.00  0.85           O  
ATOM   3236  N   THR A 441      18.046 -29.290  10.544  1.00  0.84           N  
ATOM   3237  CA  THR A 441      18.347 -29.946   9.276  1.00  0.86           C  
ATOM   3238  C   THR A 441      19.716 -30.617   9.326  1.00  0.84           C  
ATOM   3239  CB  THR A 441      18.304 -28.947   8.106  1.00  0.82           C  
ATOM   3240  O   THR A 441      20.560 -30.257  10.150  1.00  0.84           O  
ATOM   3241  CG2 THR A 441      16.924 -28.312   7.974  1.00  0.74           C  
ATOM   3242  OG1 THR A 441      19.273 -27.915   8.330  1.00  0.81           O  
ATOM   3243  N   ILE A 442      19.980 -31.558   8.434  1.00  0.90           N  
ATOM   3244  CA  ILE A 442      21.243 -32.285   8.367  1.00  0.92           C  
ATOM   3245  C   ILE A 442      21.787 -32.244   6.941  1.00  0.87           C  
ATOM   3246  CB  ILE A 442      21.079 -33.748   8.837  1.00  0.84           C  
ATOM   3247  O   ILE A 442      21.033 -32.400   5.978  1.00  0.81           O  
ATOM   3248  CG1 ILE A 442      20.081 -34.488   7.939  1.00  0.65           C  
ATOM   3249  CG2 ILE A 442      20.639 -33.798  10.303  1.00  0.64           C  
ATOM   3250  CD1 ILE A 442      20.014 -35.988   8.193  1.00  0.66           C  
ATOM   3251  N   ILE A 443      23.119 -32.070   6.768  1.00  0.88           N  
ATOM   3252  CA  ILE A 443      23.911 -32.297   5.565  1.00  0.90           C  
ATOM   3253  C   ILE A 443      25.135 -33.145   5.905  1.00  0.86           C  
ATOM   3254  CB  ILE A 443      24.347 -30.964   4.916  1.00  0.85           C  
ATOM   3255  O   ILE A 443      25.880 -32.826   6.834  1.00  0.84           O  
ATOM   3256  CG1 ILE A 443      23.124 -30.195   4.403  1.00  0.75           C  
ATOM   3257  CG2 ILE A 443      25.349 -31.216   3.785  1.00  0.72           C  
ATOM   3258  CD1 ILE A 443      23.455 -28.838   3.796  1.00  0.73           C  
ATOM   3259  N   GLY A 444      25.340 -34.202   5.254  1.00  0.85           N  
ATOM   3260  CA  GLY A 444      26.529 -35.028   5.382  1.00  0.87           C  
ATOM   3261  C   GLY A 444      26.754 -35.537   6.793  1.00  0.80           C  
ATOM   3262  O   GLY A 444      27.860 -35.430   7.328  1.00  0.70           O  
ATOM   3263  N   SER A 445      25.706 -36.143   7.529  1.00  0.93           N  
ATOM   3264  CA  SER A 445      25.687 -36.709   8.874  1.00  0.95           C  
ATOM   3265  C   SER A 445      25.987 -35.646   9.926  1.00  0.94           C  
ATOM   3266  CB  SER A 445      26.696 -37.852   8.989  1.00  0.92           C  
ATOM   3267  O   SER A 445      26.513 -35.956  10.997  1.00  0.91           O  
ATOM   3268  OG  SER A 445      26.449 -38.842   8.006  1.00  0.81           O  
ATOM   3269  N   LYS A 446      25.824 -34.389   9.645  1.00  0.93           N  
ATOM   3270  CA  LYS A 446      26.000 -33.274  10.571  1.00  0.95           C  
ATOM   3271  C   LYS A 446      24.749 -32.404  10.628  1.00  0.94           C  
ATOM   3272  CB  LYS A 446      27.209 -32.428  10.169  1.00  0.94           C  
ATOM   3273  O   LYS A 446      24.013 -32.299   9.644  1.00  0.94           O  
ATOM   3274  CG  LYS A 446      28.531 -33.182  10.200  1.00  0.92           C  
ATOM   3275  CD  LYS A 446      29.702 -32.272   9.853  1.00  0.89           C  
ATOM   3276  CE  LYS A 446      31.025 -33.025   9.886  1.00  0.92           C  
ATOM   3277  NZ  LYS A 446      32.186 -32.115   9.650  1.00  0.92           N  
ATOM   3278  N   VAL A 447      24.406 -31.791  11.690  1.00  0.92           N  
ATOM   3279  CA  VAL A 447      23.384 -30.751  11.745  1.00  0.94           C  
ATOM   3280  C   VAL A 447      23.835 -29.539  10.932  1.00  0.91           C  
ATOM   3281  CB  VAL A 447      23.078 -30.332  13.201  1.00  0.92           C  
ATOM   3282  O   VAL A 447      24.912 -28.989  11.172  1.00  0.88           O  
ATOM   3283  CG1 VAL A 447      21.988 -29.262  13.237  1.00  0.88           C  
ATOM   3284  CG2 VAL A 447      22.666 -31.547  14.030  1.00  0.87           C  
ATOM   3285  N   ASP A 448      23.032 -29.085   9.845  1.00  0.89           N  
ATOM   3286  CA  ASP A 448      23.321 -27.950   8.974  1.00  0.88           C  
ATOM   3287  C   ASP A 448      22.794 -26.648   9.575  1.00  0.84           C  
ATOM   3288  CB  ASP A 448      22.717 -28.171   7.586  1.00  0.87           C  
ATOM   3289  O   ASP A 448      23.562 -25.713   9.812  1.00  0.79           O  
ATOM   3290  CG  ASP A 448      23.071 -27.069   6.602  1.00  0.87           C  
ATOM   3291  OD1 ASP A 448      24.270 -26.751   6.450  1.00  0.88           O  
ATOM   3292  OD2 ASP A 448      22.143 -26.513   5.976  1.00  0.89           O  
ATOM   3293  N   GLU A 449      21.558 -26.687   9.913  1.00  0.86           N  
ATOM   3294  CA  GLU A 449      20.856 -25.511  10.419  1.00  0.89           C  
ATOM   3295  C   GLU A 449      19.808 -25.899  11.458  1.00  0.89           C  
ATOM   3296  CB  GLU A 449      20.197 -24.743   9.270  1.00  0.84           C  
ATOM   3297  O   GLU A 449      19.310 -27.026  11.455  1.00  0.89           O  
ATOM   3298  CG  GLU A 449      19.613 -23.401   9.683  1.00  0.75           C  
ATOM   3299  CD  GLU A 449      19.014 -22.624   8.521  1.00  0.73           C  
ATOM   3300  OE1 GLU A 449      18.917 -23.181   7.404  1.00  0.80           O  
ATOM   3301  OE2 GLU A 449      18.640 -21.448   8.729  1.00  0.78           O  
ATOM   3302  N   ILE A 450      19.509 -24.986  12.357  1.00  0.86           N  
ATOM   3303  CA  ILE A 450      18.376 -25.060  13.274  1.00  0.87           C  
ATOM   3304  C   ILE A 450      17.410 -23.912  12.993  1.00  0.82           C  
ATOM   3305  CB  ILE A 450      18.838 -25.024  14.748  1.00  0.86           C  
ATOM   3306  O   ILE A 450      17.712 -22.752  13.283  1.00  0.76           O  
ATOM   3307  CG1 ILE A 450      19.792 -26.189  15.038  1.00  0.87           C  
ATOM   3308  CG2 ILE A 450      17.633 -25.054  15.692  1.00  0.85           C  
ATOM   3309  CD1 ILE A 450      20.405 -26.155  16.431  1.00  0.86           C  
ATOM   3310  N   GLN A 451      16.301 -24.285  12.327  1.00  0.80           N  
ATOM   3311  CA  GLN A 451      15.209 -23.379  11.988  1.00  0.81           C  
ATOM   3312  C   GLN A 451      14.243 -23.220  13.160  1.00  0.79           C  
ATOM   3313  CB  GLN A 451      14.458 -23.879  10.753  1.00  0.77           C  
ATOM   3314  O   GLN A 451      13.707 -24.207  13.667  1.00  0.78           O  
ATOM   3315  CG  GLN A 451      13.430 -22.892  10.217  1.00  0.72           C  
ATOM   3316  CD  GLN A 451      12.755 -23.379   8.949  1.00  0.69           C  
ATOM   3317  NE2 GLN A 451      12.009 -22.494   8.296  1.00  0.67           N  
ATOM   3318  OE1 GLN A 451      12.902 -24.542   8.558  1.00  0.74           O  
ATOM   3319  N   ILE A 452      13.968 -22.060  13.498  1.00  0.81           N  
ATOM   3320  CA  ILE A 452      12.937 -21.740  14.479  1.00  0.84           C  
ATOM   3321  C   ILE A 452      11.558 -21.855  13.833  1.00  0.80           C  
ATOM   3322  CB  ILE A 452      13.136 -20.326  15.068  1.00  0.78           C  
ATOM   3323  O   ILE A 452      11.270 -21.179  12.843  1.00  0.76           O  
ATOM   3324  CG1 ILE A 452      14.506 -20.220  15.750  1.00  0.73           C  
ATOM   3325  CG2 ILE A 452      12.009 -19.985  16.047  1.00  0.72           C  
ATOM   3326  CD1 ILE A 452      14.887 -18.803  16.156  1.00  0.72           C  
ATOM   3327  N   LEU A 453      10.625 -22.736  14.420  1.00  0.76           N  
ATOM   3328  CA  LEU A 453       9.237 -22.886  13.996  1.00  0.76           C  
ATOM   3329  C   LEU A 453       8.341 -21.877  14.705  1.00  0.71           C  
ATOM   3330  CB  LEU A 453       8.743 -24.308  14.273  1.00  0.74           C  
ATOM   3331  O   LEU A 453       7.392 -21.359  14.112  1.00  0.67           O  
ATOM   3332  CG  LEU A 453       9.473 -25.435  13.540  1.00  0.75           C  
ATOM   3333  CD1 LEU A 453       8.865 -26.785  13.904  1.00  0.75           C  
ATOM   3334  CD2 LEU A 453       9.426 -25.210  12.032  1.00  0.76           C  
ATOM   3335  N   SER A 454       8.652 -21.693  15.997  1.00  0.82           N  
ATOM   3336  CA  SER A 454       8.017 -20.691  16.847  1.00  0.83           C  
ATOM   3337  C   SER A 454       9.034 -20.019  17.762  1.00  0.82           C  
ATOM   3338  CB  SER A 454       6.905 -21.325  17.684  1.00  0.80           C  
ATOM   3339  O   SER A 454       9.787 -20.695  18.466  1.00  0.79           O  
ATOM   3340  OG  SER A 454       6.251 -20.347  18.475  1.00  0.74           O  
ATOM   3341  N   ASN A 455       9.171 -18.640  17.739  1.00  0.79           N  
ATOM   3342  CA  ASN A 455      10.169 -17.877  18.482  1.00  0.80           C  
ATOM   3343  C   ASN A 455       9.991 -18.040  19.989  1.00  0.79           C  
ATOM   3344  CB  ASN A 455      10.109 -16.397  18.097  1.00  0.76           C  
ATOM   3345  O   ASN A 455      10.906 -17.746  20.761  1.00  0.76           O  
ATOM   3346  CG  ASN A 455      10.394 -16.165  16.626  1.00  0.70           C  
ATOM   3347  ND2 ASN A 455      11.411 -15.361  16.339  1.00  0.66           N  
ATOM   3348  OD1 ASN A 455       9.706 -16.703  15.755  1.00  0.67           O  
ATOM   3349  N   GLY A 456       8.796 -18.597  20.457  1.00  0.80           N  
ATOM   3350  CA  GLY A 456       8.397 -18.529  21.853  1.00  0.79           C  
ATOM   3351  C   GLY A 456       8.313 -17.110  22.382  1.00  0.77           C  
ATOM   3352  O   GLY A 456       8.456 -16.149  21.622  1.00  0.72           O  
ATOM   3353  N   ARG A 457       8.021 -16.964  23.665  1.00  0.76           N  
ATOM   3354  CA  ARG A 457       7.960 -15.666  24.328  1.00  0.76           C  
ATOM   3355  C   ARG A 457       8.089 -15.816  25.840  1.00  0.75           C  
ATOM   3356  CB  ARG A 457       6.655 -14.946  23.982  1.00  0.73           C  
ATOM   3357  O   ARG A 457       7.775 -16.872  26.393  1.00  0.73           O  
ATOM   3358  CG  ARG A 457       5.408 -15.654  24.487  1.00  0.70           C  
ATOM   3359  CD  ARG A 457       4.138 -14.917  24.084  1.00  0.70           C  
ATOM   3360  NE  ARG A 457       2.945 -15.568  24.617  1.00  0.61           N  
ATOM   3361  NH1 ARG A 457       1.519 -14.744  22.997  1.00  0.52           N  
ATOM   3362  NH2 ARG A 457       0.712 -16.105  24.656  1.00  0.48           N  
ATOM   3363  CZ  ARG A 457       1.728 -15.471  24.089  1.00  0.64           C  
ATOM   3364  N   GLY A 458       8.652 -14.655  26.553  1.00  0.70           N  
ATOM   3365  CA  GLY A 458       8.836 -14.600  27.994  1.00  0.71           C  
ATOM   3366  C   GLY A 458      10.226 -15.020  28.434  1.00  0.71           C  
ATOM   3367  O   GLY A 458      10.443 -15.335  29.606  1.00  0.70           O  
ATOM   3368  N   TYR A 459      11.171 -15.101  27.643  1.00  0.79           N  
ATOM   3369  CA  TYR A 459      12.524 -15.445  28.063  1.00  0.79           C  
ATOM   3370  C   TYR A 459      13.208 -14.257  28.729  1.00  0.77           C  
ATOM   3371  CB  TYR A 459      13.354 -15.920  26.867  1.00  0.77           C  
ATOM   3372  O   TYR A 459      13.567 -13.284  28.061  1.00  0.74           O  
ATOM   3373  CG  TYR A 459      12.855 -17.207  26.255  1.00  0.79           C  
ATOM   3374  CD1 TYR A 459      13.206 -18.441  26.796  1.00  0.79           C  
ATOM   3375  CD2 TYR A 459      12.032 -17.191  25.133  1.00  0.81           C  
ATOM   3376  CE1 TYR A 459      12.750 -19.629  26.235  1.00  0.83           C  
ATOM   3377  CE2 TYR A 459      11.571 -18.372  24.563  1.00  0.81           C  
ATOM   3378  OH  TYR A 459      11.480 -20.758  24.560  1.00  0.75           O  
ATOM   3379  CZ  TYR A 459      11.934 -19.585  25.120  1.00  0.83           C  
ATOM   3380  N   THR A 460      13.446 -14.291  30.040  1.00  0.71           N  
ATOM   3381  CA  THR A 460      14.198 -13.277  30.770  1.00  0.71           C  
ATOM   3382  C   THR A 460      15.682 -13.628  30.811  1.00  0.71           C  
ATOM   3383  CB  THR A 460      13.667 -13.114  32.207  1.00  0.69           C  
ATOM   3384  O   THR A 460      16.505 -12.821  31.249  1.00  0.70           O  
ATOM   3385  CG2 THR A 460      12.233 -12.596  32.207  1.00  0.65           C  
ATOM   3386  OG1 THR A 460      13.705 -14.383  32.870  1.00  0.66           O  
ATOM   3387  N   SER A 461      16.012 -14.776  30.476  1.00  0.78           N  
ATOM   3388  CA  SER A 461      17.386 -15.253  30.359  1.00  0.79           C  
ATOM   3389  C   SER A 461      17.562 -16.136  29.128  1.00  0.81           C  
ATOM   3390  CB  SER A 461      17.794 -16.026  31.614  1.00  0.77           C  
ATOM   3391  O   SER A 461      16.579 -16.600  28.545  1.00  0.81           O  
ATOM   3392  OG  SER A 461      16.966 -17.163  31.795  1.00  0.78           O  
ATOM   3393  N   LEU A 462      18.707 -16.345  28.578  1.00  0.81           N  
ATOM   3394  CA  LEU A 462      18.967 -17.271  27.482  1.00  0.84           C  
ATOM   3395  C   LEU A 462      18.521 -18.683  27.846  1.00  0.85           C  
ATOM   3396  CB  LEU A 462      20.454 -17.271  27.120  1.00  0.81           C  
ATOM   3397  O   LEU A 462      19.015 -19.265  28.814  1.00  0.85           O  
ATOM   3398  CG  LEU A 462      21.009 -15.972  26.534  1.00  0.79           C  
ATOM   3399  CD1 LEU A 462      22.519 -16.078  26.344  1.00  0.76           C  
ATOM   3400  CD2 LEU A 462      20.321 -15.644  25.213  1.00  0.77           C  
ATOM   3401  N   PRO A 463      17.492 -19.178  27.162  1.00  0.88           N  
ATOM   3402  CA  PRO A 463      17.144 -20.575  27.428  1.00  0.90           C  
ATOM   3403  C   PRO A 463      18.242 -21.548  27.005  1.00  0.91           C  
ATOM   3404  CB  PRO A 463      15.877 -20.787  26.595  1.00  0.89           C  
ATOM   3405  O   PRO A 463      19.040 -21.236  26.117  1.00  0.91           O  
ATOM   3406  CG  PRO A 463      16.009 -19.837  25.450  1.00  0.88           C  
ATOM   3407  CD  PRO A 463      16.729 -18.609  25.929  1.00  0.88           C  
ATOM   3408  N   SER A 464      18.340 -22.755  27.666  1.00  0.91           N  
ATOM   3409  CA  SER A 464      19.180 -23.849  27.187  1.00  0.92           C  
ATOM   3410  C   SER A 464      18.635 -24.438  25.891  1.00  0.93           C  
ATOM   3411  CB  SER A 464      19.290 -24.945  28.248  1.00  0.90           C  
ATOM   3412  O   SER A 464      17.419 -24.537  25.711  1.00  0.93           O  
ATOM   3413  OG  SER A 464      18.007 -25.433  28.601  1.00  0.89           O  
ATOM   3414  N   VAL A 465      19.461 -24.804  25.039  1.00  0.95           N  
ATOM   3415  CA  VAL A 465      19.151 -25.574  23.838  1.00  0.96           C  
ATOM   3416  C   VAL A 465      19.842 -26.934  23.904  1.00  0.96           C  
ATOM   3417  CB  VAL A 465      19.575 -24.821  22.557  1.00  0.93           C  
ATOM   3418  O   VAL A 465      21.057 -27.011  24.099  1.00  0.95           O  
ATOM   3419  CG1 VAL A 465      19.168 -25.605  21.311  1.00  0.81           C  
ATOM   3420  CG2 VAL A 465      18.965 -23.421  22.535  1.00  0.81           C  
ATOM   3421  N   THR A 466      19.073 -27.952  23.858  1.00  0.96           N  
ATOM   3422  CA  THR A 466      19.587 -29.316  23.791  1.00  0.97           C  
ATOM   3423  C   THR A 466      19.252 -29.955  22.446  1.00  0.97           C  
ATOM   3424  CB  THR A 466      19.020 -30.183  24.930  1.00  0.95           C  
ATOM   3425  O   THR A 466      18.113 -29.873  21.981  1.00  0.97           O  
ATOM   3426  CG2 THR A 466      19.550 -29.727  26.285  1.00  0.85           C  
ATOM   3427  OG1 THR A 466      17.591 -30.085  24.931  1.00  0.88           O  
ATOM   3428  N   ILE A 467      20.160 -30.561  21.805  1.00  0.97           N  
ATOM   3429  CA  ILE A 467      20.056 -31.339  20.576  1.00  0.97           C  
ATOM   3430  C   ILE A 467      20.273 -32.819  20.881  1.00  0.97           C  
ATOM   3431  CB  ILE A 467      21.069 -30.856  19.514  1.00  0.97           C  
ATOM   3432  O   ILE A 467      21.198 -33.179  21.614  1.00  0.96           O  
ATOM   3433  CG1 ILE A 467      20.887 -29.358  19.244  1.00  0.94           C  
ATOM   3434  CG2 ILE A 467      20.925 -31.667  18.223  1.00  0.94           C  
ATOM   3435  CD1 ILE A 467      22.017 -28.733  18.437  1.00  0.93           C  
ATOM   3436  N   SER A 468      19.376 -33.724  20.415  1.00  0.97           N  
ATOM   3437  CA  SER A 468      19.452 -35.149  20.719  1.00  0.97           C  
ATOM   3438  C   SER A 468      20.735 -35.764  20.170  1.00  0.97           C  
ATOM   3439  CB  SER A 468      18.239 -35.884  20.147  1.00  0.96           C  
ATOM   3440  O   SER A 468      21.323 -35.242  19.221  1.00  0.96           O  
ATOM   3441  OG  SER A 468      18.171 -35.723  18.740  1.00  0.93           O  
ATOM   3442  N   ALA A 469      21.277 -36.843  20.720  1.00  0.95           N  
ATOM   3443  CA  ALA A 469      22.505 -37.538  20.342  1.00  0.96           C  
ATOM   3444  C   ALA A 469      22.418 -38.066  18.913  1.00  0.96           C  
ATOM   3445  CB  ALA A 469      22.789 -38.682  21.312  1.00  0.94           C  
ATOM   3446  O   ALA A 469      21.325 -38.334  18.409  1.00  0.96           O  
ATOM   3447  N   PRO A 470      23.506 -38.192  18.197  1.00  0.95           N  
ATOM   3448  CA  PRO A 470      23.524 -38.782  16.856  1.00  0.96           C  
ATOM   3449  C   PRO A 470      23.179 -40.269  16.861  1.00  0.95           C  
ATOM   3450  CB  PRO A 470      24.966 -38.558  16.391  1.00  0.95           C  
ATOM   3451  O   PRO A 470      23.331 -40.939  17.886  1.00  0.94           O  
ATOM   3452  CG  PRO A 470      25.777 -38.568  17.646  1.00  0.93           C  
ATOM   3453  CD  PRO A 470      24.952 -37.976  18.753  1.00  0.90           C  
ATOM   3454  N   ASP A 471      22.876 -40.772  15.727  1.00  0.94           N  
ATOM   3455  CA  ASP A 471      22.539 -42.181  15.555  1.00  0.94           C  
ATOM   3456  C   ASP A 471      23.778 -43.063  15.688  1.00  0.90           C  
ATOM   3457  CB  ASP A 471      21.873 -42.411  14.196  1.00  0.92           C  
ATOM   3458  O   ASP A 471      23.689 -44.203  16.150  1.00  0.86           O  
ATOM   3459  CG  ASP A 471      20.689 -41.493  13.953  1.00  0.83           C  
ATOM   3460  OD1 ASP A 471      19.715 -41.533  14.736  1.00  0.79           O  
ATOM   3461  OD2 ASP A 471      20.728 -40.724  12.968  1.00  0.85           O  
ATOM   3462  N   VAL A 472      24.840 -42.495  15.327  1.00  0.91           N  
ATOM   3463  CA  VAL A 472      26.138 -43.162  15.368  1.00  0.91           C  
ATOM   3464  C   VAL A 472      27.196 -42.201  15.907  1.00  0.85           C  
ATOM   3465  CB  VAL A 472      26.552 -43.684  13.974  1.00  0.84           C  
ATOM   3466  O   VAL A 472      27.352 -41.090  15.396  1.00  0.81           O  
ATOM   3467  CG1 VAL A 472      27.837 -44.504  14.065  1.00  0.69           C  
ATOM   3468  CG2 VAL A 472      25.426 -44.514  13.360  1.00  0.68           C  
ATOM   3469  N   GLY A 473      28.009 -42.624  17.071  1.00  0.88           N  
ATOM   3470  CA  GLY A 473      29.101 -41.868  17.663  1.00  0.88           C  
ATOM   3471  C   GLY A 473      28.689 -41.096  18.903  1.00  0.85           C  
ATOM   3472  O   GLY A 473      27.649 -41.381  19.500  1.00  0.77           O  
ATOM   3473  N   ILE A 474      29.600 -40.174  19.411  1.00  0.82           N  
ATOM   3474  CA  ILE A 474      29.413 -39.482  20.682  1.00  0.86           C  
ATOM   3475  C   ILE A 474      29.444 -37.972  20.456  1.00  0.84           C  
ATOM   3476  CB  ILE A 474      30.489 -39.892  21.712  1.00  0.75           C  
ATOM   3477  O   ILE A 474      29.430 -37.195  21.414  1.00  0.78           O  
ATOM   3478  CG1 ILE A 474      31.891 -39.595  21.167  1.00  0.61           C  
ATOM   3479  CG2 ILE A 474      30.347 -41.372  22.082  1.00  0.57           C  
ATOM   3480  CD1 ILE A 474      33.005 -39.783  22.188  1.00  0.61           C  
ATOM   3481  N   ASN A 475      29.462 -37.595  19.222  1.00  0.92           N  
ATOM   3482  CA  ASN A 475      29.648 -36.169  18.973  1.00  0.93           C  
ATOM   3483  C   ASN A 475      28.318 -35.465  18.722  1.00  0.94           C  
ATOM   3484  CB  ASN A 475      30.596 -35.950  17.791  1.00  0.89           C  
ATOM   3485  O   ASN A 475      27.957 -35.201  17.574  1.00  0.92           O  
ATOM   3486  CG  ASN A 475      31.019 -34.502  17.642  1.00  0.80           C  
ATOM   3487  ND2 ASN A 475      31.496 -34.142  16.457  1.00  0.81           N  
ATOM   3488  OD1 ASN A 475      30.919 -33.713  18.586  1.00  0.78           O  
ATOM   3489  N   THR A 476      27.570 -35.168  19.771  1.00  0.95           N  
ATOM   3490  CA  THR A 476      26.294 -34.462  19.764  1.00  0.96           C  
ATOM   3491  C   THR A 476      26.480 -33.012  19.326  1.00  0.96           C  
ATOM   3492  CB  THR A 476      25.626 -34.500  21.151  1.00  0.94           C  
ATOM   3493  O   THR A 476      27.417 -32.341  19.764  1.00  0.96           O  
ATOM   3494  CG2 THR A 476      24.236 -33.874  21.109  1.00  0.84           C  
ATOM   3495  OG1 THR A 476      25.512 -35.862  21.582  1.00  0.89           O  
ATOM   3496  N   ALA A 477      25.686 -32.494  18.545  1.00  0.95           N  
ATOM   3497  CA  ALA A 477      25.669 -31.093  18.135  1.00  0.96           C  
ATOM   3498  C   ALA A 477      25.322 -30.182  19.309  1.00  0.95           C  
ATOM   3499  CB  ALA A 477      24.678 -30.884  16.993  1.00  0.95           C  
ATOM   3500  O   ALA A 477      24.565 -30.570  20.202  1.00  0.94           O  
ATOM   3501  N   THR A 478      25.895 -28.982  19.345  1.00  0.94           N  
ATOM   3502  CA  THR A 478      25.599 -27.983  20.366  1.00  0.95           C  
ATOM   3503  C   THR A 478      25.197 -26.658  19.726  1.00  0.94           C  
ATOM   3504  CB  THR A 478      26.806 -27.761  21.297  1.00  0.93           C  
ATOM   3505  O   THR A 478      25.684 -26.310  18.648  1.00  0.93           O  
ATOM   3506  CG2 THR A 478      27.188 -29.050  22.018  1.00  0.90           C  
ATOM   3507  OG1 THR A 478      27.924 -27.311  20.521  1.00  0.92           O  
ATOM   3508  N   ALA A 479      24.280 -25.918  20.346  1.00  0.94           N  
ATOM   3509  CA  ALA A 479      23.801 -24.622  19.873  1.00  0.94           C  
ATOM   3510  C   ALA A 479      23.578 -23.661  21.038  1.00  0.91           C  
ATOM   3511  CB  ALA A 479      22.511 -24.791  19.073  1.00  0.93           C  
ATOM   3512  O   ALA A 479      23.436 -24.090  22.186  1.00  0.87           O  
ATOM   3513  N   THR A 480      23.623 -22.372  20.723  1.00  0.90           N  
ATOM   3514  CA  THR A 480      23.273 -21.294  21.642  1.00  0.89           C  
ATOM   3515  C   THR A 480      22.092 -20.489  21.107  1.00  0.87           C  
ATOM   3516  CB  THR A 480      24.470 -20.356  21.885  1.00  0.87           C  
ATOM   3517  O   THR A 480      21.856 -20.453  19.898  1.00  0.84           O  
ATOM   3518  CG2 THR A 480      25.609 -21.088  22.588  1.00  0.82           C  
ATOM   3519  OG1 THR A 480      24.942 -19.858  20.626  1.00  0.84           O  
ATOM   3520  N   VAL A 481      21.320 -19.902  21.918  1.00  0.89           N  
ATOM   3521  CA  VAL A 481      20.190 -19.037  21.593  1.00  0.88           C  
ATOM   3522  C   VAL A 481      20.614 -17.574  21.691  1.00  0.85           C  
ATOM   3523  CB  VAL A 481      18.984 -19.307  22.520  1.00  0.85           C  
ATOM   3524  O   VAL A 481      21.417 -17.210  22.553  1.00  0.80           O  
ATOM   3525  CG1 VAL A 481      17.805 -18.411  22.147  1.00  0.76           C  
ATOM   3526  CG2 VAL A 481      18.581 -20.779  22.457  1.00  0.75           C  
ATOM   3527  N   GLU A 482      20.138 -16.809  20.754  1.00  0.82           N  
ATOM   3528  CA  GLU A 482      20.112 -15.351  20.822  1.00  0.82           C  
ATOM   3529  C   GLU A 482      18.684 -14.830  20.951  1.00  0.80           C  
ATOM   3530  CB  GLU A 482      20.784 -14.743  19.588  1.00  0.79           C  
ATOM   3531  O   GLU A 482      17.787 -15.276  20.233  1.00  0.77           O  
ATOM   3532  CG  GLU A 482      22.276 -15.028  19.497  1.00  0.74           C  
ATOM   3533  CD  GLU A 482      22.921 -14.457  18.245  1.00  0.73           C  
ATOM   3534  OE1 GLU A 482      22.236 -13.737  17.483  1.00  0.74           O  
ATOM   3535  OE2 GLU A 482      24.122 -14.732  18.023  1.00  0.73           O  
ATOM   3536  N   LEU A 483      18.356 -14.151  21.944  1.00  0.75           N  
ATOM   3537  CA  LEU A 483      17.077 -13.461  22.068  1.00  0.74           C  
ATOM   3538  C   LEU A 483      17.002 -12.278  21.108  1.00  0.73           C  
ATOM   3539  CB  LEU A 483      16.862 -12.982  23.506  1.00  0.72           C  
ATOM   3540  O   LEU A 483      18.021 -11.649  20.812  1.00  0.70           O  
ATOM   3541  CG  LEU A 483      16.801 -14.068  24.581  1.00  0.70           C  
ATOM   3542  CD1 LEU A 483      16.590 -13.442  25.955  1.00  0.68           C  
ATOM   3543  CD2 LEU A 483      15.694 -15.069  24.267  1.00  0.69           C  
ATOM   3544  N   LEU A 484      15.827 -12.134  20.468  1.00  0.65           N  
ATOM   3545  CA  LEU A 484      15.591 -10.865  19.789  1.00  0.63           C  
ATOM   3546  C   LEU A 484      15.721  -9.696  20.760  1.00  0.63           C  
ATOM   3547  CB  LEU A 484      14.204 -10.853  19.140  1.00  0.61           C  
ATOM   3548  O   LEU A 484      15.332  -9.806  21.925  1.00  0.61           O  
ATOM   3549  CG  LEU A 484      14.011 -11.776  17.936  1.00  0.58           C  
ATOM   3550  CD1 LEU A 484      12.559 -11.746  17.472  1.00  0.56           C  
ATOM   3551  CD2 LEU A 484      14.949 -11.378  16.801  1.00  0.57           C  
ATOM   3552  N   PRO A 485      16.432  -8.567  20.438  1.00  0.53           N  
ATOM   3553  CA  PRO A 485      16.412  -7.349  21.252  1.00  0.52           C  
ATOM   3554  C   PRO A 485      14.996  -6.875  21.571  1.00  0.53           C  
ATOM   3555  CB  PRO A 485      17.144  -6.328  20.376  1.00  0.51           C  
ATOM   3556  O   PRO A 485      14.120  -6.907  20.703  1.00  0.52           O  
ATOM   3557  CG  PRO A 485      17.156  -6.936  19.011  1.00  0.50           C  
ATOM   3558  CD  PRO A 485      16.815  -8.393  19.133  1.00  0.51           C  
ATOM   3559  N   THR A 486      14.691  -6.671  22.907  1.00  0.53           N  
ATOM   3560  CA  THR A 486      13.507  -5.967  23.386  1.00  0.53           C  
ATOM   3561  C   THR A 486      13.640  -4.465  23.154  1.00  0.53           C  
ATOM   3562  CB  THR A 486      13.261  -6.239  24.881  1.00  0.51           C  
ATOM   3563  O   THR A 486      14.674  -3.872  23.471  1.00  0.51           O  
ATOM   3564  CG2 THR A 486      11.854  -5.820  25.293  1.00  0.48           C  
ATOM   3565  OG1 THR A 486      13.426  -7.639  25.140  1.00  0.48           O  
ATOM   3566  N   TYR A 487      12.683  -3.991  22.526  1.00  0.49           N  
ATOM   3567  CA  TYR A 487      12.487  -2.559  22.335  1.00  0.49           C  
ATOM   3568  C   TYR A 487      11.570  -1.985  23.409  1.00  0.49           C  
ATOM   3569  CB  TYR A 487      11.905  -2.276  20.947  1.00  0.48           C  
ATOM   3570  O   TYR A 487      10.545  -2.584  23.743  1.00  0.48           O  
ATOM   3571  CG  TYR A 487      12.786  -2.742  19.813  1.00  0.47           C  
ATOM   3572  CD1 TYR A 487      13.797  -1.927  19.310  1.00  0.44           C  
ATOM   3573  CD2 TYR A 487      12.608  -3.998  19.242  1.00  0.45           C  
ATOM   3574  CE1 TYR A 487      14.610  -2.352  18.264  1.00  0.43           C  
ATOM   3575  CE2 TYR A 487      13.415  -4.433  18.196  1.00  0.43           C  
ATOM   3576  OH  TYR A 487      15.213  -4.030  16.679  1.00  0.33           O  
ATOM   3577  CZ  TYR A 487      14.411  -3.604  17.715  1.00  0.45           C  
ATOM   3578  N   TYR A 488      12.051  -0.929  24.120  1.00  0.53           N  
ATOM   3579  CA  TYR A 488      11.279  -0.174  25.101  1.00  0.52           C  
ATOM   3580  C   TYR A 488      10.920   1.207  24.566  1.00  0.53           C  
ATOM   3581  CB  TYR A 488      12.061  -0.039  26.411  1.00  0.51           C  
ATOM   3582  O   TYR A 488      11.668   1.788  23.776  1.00  0.52           O  
ATOM   3583  CG  TYR A 488      12.373  -1.360  27.071  1.00  0.50           C  
ATOM   3584  CD1 TYR A 488      11.481  -1.939  27.971  1.00  0.48           C  
ATOM   3585  CD2 TYR A 488      13.560  -2.031  26.797  1.00  0.49           C  
ATOM   3586  CE1 TYR A 488      11.766  -3.155  28.583  1.00  0.50           C  
ATOM   3587  CE2 TYR A 488      13.855  -3.248  27.403  1.00  0.49           C  
ATOM   3588  OH  TYR A 488      13.239  -5.006  28.896  1.00  0.48           O  
ATOM   3589  CZ  TYR A 488      12.953  -3.801  28.293  1.00  0.51           C  
ATOM   3590  N   THR A 489       9.701   1.678  24.814  1.00  0.50           N  
ATOM   3591  CA  THR A 489       9.271   3.025  24.459  1.00  0.52           C  
ATOM   3592  C   THR A 489       9.629   4.016  25.563  1.00  0.51           C  
ATOM   3593  CB  THR A 489       7.755   3.076  24.192  1.00  0.50           C  
ATOM   3594  O   THR A 489       9.376   3.758  26.741  1.00  0.51           O  
ATOM   3595  CG2 THR A 489       7.345   4.419  23.597  1.00  0.47           C  
ATOM   3596  OG1 THR A 489       7.403   2.033  23.275  1.00  0.43           O  
ATOM   3597  N   VAL A 490      10.275   5.171  25.177  1.00  0.52           N  
ATOM   3598  CA  VAL A 490      10.444   6.315  26.067  1.00  0.52           C  
ATOM   3599  C   VAL A 490       9.080   6.910  26.408  1.00  0.53           C  
ATOM   3600  CB  VAL A 490      11.354   7.394  25.437  1.00  0.50           C  
ATOM   3601  O   VAL A 490       8.347   7.349  25.518  1.00  0.52           O  
ATOM   3602  CG1 VAL A 490      11.499   8.591  26.375  1.00  0.45           C  
ATOM   3603  CG2 VAL A 490      12.723   6.806  25.100  1.00  0.47           C  
ATOM   3604  N   LYS A 491       8.619   6.765  27.624  1.00  0.56           N  
ATOM   3605  CA  LYS A 491       7.451   7.398  28.230  1.00  0.57           C  
ATOM   3606  C   LYS A 491       7.693   8.886  28.468  1.00  0.56           C  
ATOM   3607  CB  LYS A 491       7.089   6.710  29.547  1.00  0.54           C  
ATOM   3608  O   LYS A 491       6.801   9.708  28.250  1.00  0.56           O  
ATOM   3609  CG  LYS A 491       5.813   7.233  30.189  1.00  0.52           C  
ATOM   3610  CD  LYS A 491       5.531   6.542  31.517  1.00  0.54           C  
ATOM   3611  CE  LYS A 491       4.352   7.178  32.240  1.00  0.51           C  
ATOM   3612  NZ  LYS A 491       4.144   6.581  33.593  1.00  0.46           N  
ATOM   3613  N   GLU A 492       8.824   9.267  29.045  1.00  0.55           N  
ATOM   3614  CA  GLU A 492       9.214  10.630  29.394  1.00  0.57           C  
ATOM   3615  C   GLU A 492      10.712  10.843  29.195  1.00  0.55           C  
ATOM   3616  CB  GLU A 492       8.825  10.946  30.841  1.00  0.54           C  
ATOM   3617  O   GLU A 492      11.504   9.913  29.358  1.00  0.55           O  
ATOM   3618  CG  GLU A 492       7.326  10.902  31.098  1.00  0.52           C  
ATOM   3619  CD  GLU A 492       6.957  11.189  32.545  1.00  0.54           C  
ATOM   3620  OE1 GLU A 492       7.869  11.441  33.365  1.00  0.60           O  
ATOM   3621  OE2 GLU A 492       5.747  11.161  32.861  1.00  0.56           O  
ATOM   3622  N   SER A 493      11.138  12.106  28.742  1.00  0.54           N  
ATOM   3623  CA  SER A 493      12.525  12.558  28.717  1.00  0.55           C  
ATOM   3624  C   SER A 493      12.650  13.986  29.238  1.00  0.55           C  
ATOM   3625  CB  SER A 493      13.091  12.472  27.299  1.00  0.52           C  
ATOM   3626  O   SER A 493      11.831  14.847  28.908  1.00  0.54           O  
ATOM   3627  OG  SER A 493      12.537  13.483  26.474  1.00  0.50           O  
ATOM   3628  N   THR A 494      13.464  14.254  30.090  1.00  0.48           N  
ATOM   3629  CA  THR A 494      13.846  15.604  30.487  1.00  0.49           C  
ATOM   3630  C   THR A 494      14.674  16.276  29.396  1.00  0.48           C  
ATOM   3631  CB  THR A 494      14.641  15.594  31.806  1.00  0.47           C  
ATOM   3632  O   THR A 494      15.360  15.601  28.625  1.00  0.48           O  
ATOM   3633  CG2 THR A 494      13.785  15.089  32.962  1.00  0.44           C  
ATOM   3634  OG1 THR A 494      15.783  14.740  31.662  1.00  0.44           O  
ATOM   3635  N   PRO A 495      14.616  17.529  29.145  1.00  0.51           N  
ATOM   3636  CA  PRO A 495      15.600  18.209  28.300  1.00  0.50           C  
ATOM   3637  C   PRO A 495      17.040  17.892  28.698  1.00  0.51           C  
ATOM   3638  CB  PRO A 495      15.287  19.692  28.517  1.00  0.49           C  
ATOM   3639  O   PRO A 495      17.331  17.712  29.884  1.00  0.51           O  
ATOM   3640  CG  PRO A 495      13.900  19.712  29.074  1.00  0.47           C  
ATOM   3641  CD  PRO A 495      13.667  18.429  29.819  1.00  0.51           C  
ATOM   3642  N   ILE A 496      17.851  17.805  27.654  1.00  0.40           N  
ATOM   3643  CA  ILE A 496      19.274  17.766  27.973  1.00  0.42           C  
ATOM   3644  C   ILE A 496      19.673  19.044  28.709  1.00  0.41           C  
ATOM   3645  CB  ILE A 496      20.134  17.589  26.702  1.00  0.40           C  
ATOM   3646  O   ILE A 496      19.486  20.148  28.193  1.00  0.42           O  
ATOM   3647  CG1 ILE A 496      19.813  16.254  26.021  1.00  0.37           C  
ATOM   3648  CG2 ILE A 496      21.625  17.687  27.039  1.00  0.37           C  
ATOM   3649  CD1 ILE A 496      20.479  16.074  24.664  1.00  0.38           C  
ATOM   3650  N   SER A 497      20.109  18.920  29.866  1.00  0.43           N  
ATOM   3651  CA  SER A 497      20.849  19.901  30.653  1.00  0.45           C  
ATOM   3652  C   SER A 497      22.235  19.381  31.022  1.00  0.44           C  
ATOM   3653  CB  SER A 497      20.077  20.263  31.923  1.00  0.43           C  
ATOM   3654  O   SER A 497      22.369  18.273  31.546  1.00  0.43           O  
ATOM   3655  OG  SER A 497      20.811  21.182  32.713  1.00  0.45           O  
ATOM   3656  N   ALA A 498      23.240  20.095  30.636  1.00  0.36           N  
ATOM   3657  CA  ALA A 498      24.649  19.818  30.903  1.00  0.36           C  
ATOM   3658  C   ALA A 498      25.063  18.470  30.318  1.00  0.36           C  
ATOM   3659  CB  ALA A 498      24.922  19.848  32.405  1.00  0.35           C  
ATOM   3660  O   ALA A 498      25.890  17.763  30.897  1.00  0.35           O  
ATOM   3661  N   GLY A 499      24.480  18.127  29.134  1.00  0.38           N  
ATOM   3662  CA  GLY A 499      24.764  16.876  28.448  1.00  0.38           C  
ATOM   3663  C   GLY A 499      24.010  15.694  29.026  1.00  0.37           C  
ATOM   3664  O   GLY A 499      24.230  14.551  28.618  1.00  0.36           O  
ATOM   3665  N   ILE A 500      23.103  15.893  29.898  1.00  0.41           N  
ATOM   3666  CA  ILE A 500      22.337  14.862  30.590  1.00  0.41           C  
ATOM   3667  C   ILE A 500      20.860  14.984  30.223  1.00  0.41           C  
ATOM   3668  CB  ILE A 500      22.519  14.955  32.122  1.00  0.39           C  
ATOM   3669  O   ILE A 500      20.300  16.083  30.233  1.00  0.40           O  
ATOM   3670  CG1 ILE A 500      24.004  14.859  32.490  1.00  0.35           C  
ATOM   3671  CG2 ILE A 500      21.708  13.865  32.828  1.00  0.35           C  
ATOM   3672  CD1 ILE A 500      24.289  15.068  33.971  1.00  0.36           C  
ATOM   3673  N   CYS A 501      20.328  13.897  29.872  1.00  0.41           N  
ATOM   3674  CA  CYS A 501      18.884  13.713  29.770  1.00  0.47           C  
ATOM   3675  C   CYS A 501      18.434  12.484  30.551  1.00  0.41           C  
ATOM   3676  CB  CYS A 501      18.464  13.580  28.306  1.00  0.41           C  
ATOM   3677  O   CYS A 501      19.142  11.476  30.592  1.00  0.41           O  
ATOM   3678  SG  CYS A 501      16.874  12.754  28.078  1.00  0.58           S  
ATOM   3679  N   THR A 502      17.325  12.604  31.237  1.00  0.49           N  
ATOM   3680  CA  THR A 502      16.625  11.497  31.879  1.00  0.51           C  
ATOM   3681  C   THR A 502      15.498  10.980  30.988  1.00  0.49           C  
ATOM   3682  CB  THR A 502      16.052  11.915  33.245  1.00  0.49           C  
ATOM   3683  O   THR A 502      14.671  11.759  30.511  1.00  0.49           O  
ATOM   3684  CG2 THR A 502      15.478  10.716  33.992  1.00  0.45           C  
ATOM   3685  OG1 THR A 502      17.095  12.501  34.035  1.00  0.43           O  
ATOM   3686  N   ILE A 503      15.486   9.723  30.771  1.00  0.50           N  
ATOM   3687  CA  ILE A 503      14.397   9.049  30.073  1.00  0.52           C  
ATOM   3688  C   ILE A 503      13.677   8.104  31.032  1.00  0.50           C  
ATOM   3689  CB  ILE A 503      14.912   8.272  28.840  1.00  0.51           C  
ATOM   3690  O   ILE A 503      14.317   7.363  31.781  1.00  0.51           O  
ATOM   3691  CG1 ILE A 503      16.014   9.066  28.131  1.00  0.47           C  
ATOM   3692  CG2 ILE A 503      13.760   7.956  27.881  1.00  0.48           C  
ATOM   3693  CD1 ILE A 503      16.728   8.289  27.033  1.00  0.48           C  
ATOM   3694  N   THR A 504      12.364   8.167  31.056  1.00  0.57           N  
ATOM   3695  CA  THR A 504      11.465   7.174  31.634  1.00  0.58           C  
ATOM   3696  C   THR A 504      10.894   6.265  30.550  1.00  0.56           C  
ATOM   3697  CB  THR A 504      10.312   7.846  32.404  1.00  0.56           C  
ATOM   3698  O   THR A 504      10.370   6.745  29.542  1.00  0.56           O  
ATOM   3699  CG2 THR A 504       9.474   6.814  33.151  1.00  0.52           C  
ATOM   3700  OG1 THR A 504      10.855   8.779  33.347  1.00  0.54           O  
ATOM   3701  N   ILE A 505      11.003   4.993  30.647  1.00  0.55           N  
ATOM   3702  CA  ILE A 505      10.434   4.010  29.731  1.00  0.55           C  
ATOM   3703  C   ILE A 505       9.110   3.492  30.288  1.00  0.55           C  
ATOM   3704  CB  ILE A 505      11.408   2.836  29.486  1.00  0.54           C  
ATOM   3705  O   ILE A 505       8.839   3.621  31.484  1.00  0.55           O  
ATOM   3706  CG1 ILE A 505      11.920   2.279  30.820  1.00  0.49           C  
ATOM   3707  CG2 ILE A 505      12.572   3.277  28.594  1.00  0.50           C  
ATOM   3708  CD1 ILE A 505      12.792   1.039  30.679  1.00  0.50           C  
ATOM   3709  N   ASN A 506       8.255   3.026  29.453  1.00  0.57           N  
ATOM   3710  CA  ASN A 506       6.881   2.655  29.771  1.00  0.59           C  
ATOM   3711  C   ASN A 506       6.825   1.400  30.637  1.00  0.57           C  
ATOM   3712  CB  ASN A 506       6.069   2.453  28.490  1.00  0.56           C  
ATOM   3713  O   ASN A 506       5.806   1.124  31.273  1.00  0.57           O  
ATOM   3714  CG  ASN A 506       6.608   1.329  27.628  1.00  0.54           C  
ATOM   3715  ND2 ASN A 506       5.755   0.776  26.774  1.00  0.52           N  
ATOM   3716  OD1 ASN A 506       7.780   0.959  27.730  1.00  0.53           O  
ATOM   3717  N   GLU A 507       7.850   0.756  30.726  1.00  0.51           N  
ATOM   3718  CA  GLU A 507       7.825  -0.505  31.460  1.00  0.54           C  
ATOM   3719  C   GLU A 507       9.099  -0.694  32.278  1.00  0.51           C  
ATOM   3720  CB  GLU A 507       7.636  -1.683  30.500  1.00  0.51           C  
ATOM   3721  O   GLU A 507      10.125  -0.075  31.989  1.00  0.52           O  
ATOM   3722  CG  GLU A 507       6.313  -1.658  29.750  1.00  0.52           C  
ATOM   3723  CD  GLU A 507       6.155  -2.813  28.773  1.00  0.55           C  
ATOM   3724  OE1 GLU A 507       6.999  -3.738  28.786  1.00  0.55           O  
ATOM   3725  OE2 GLU A 507       5.181  -2.792  27.989  1.00  0.51           O  
ATOM   3726  N   THR A 508       9.091  -1.421  33.398  1.00  0.52           N  
ATOM   3727  CA  THR A 508      10.217  -1.832  34.229  1.00  0.52           C  
ATOM   3728  C   THR A 508      11.125  -2.796  33.471  1.00  0.52           C  
ATOM   3729  CB  THR A 508       9.736  -2.494  35.533  1.00  0.51           C  
ATOM   3730  O   THR A 508      10.652  -3.775  32.889  1.00  0.51           O  
ATOM   3731  CG2 THR A 508      10.896  -2.714  36.498  1.00  0.48           C  
ATOM   3732  OG1 THR A 508       8.762  -1.650  36.160  1.00  0.47           O  
ATOM   3733  N   LEU A 509      12.417  -2.487  33.360  1.00  0.50           N  
ATOM   3734  CA  LEU A 509      13.382  -3.469  32.876  1.00  0.49           C  
ATOM   3735  C   LEU A 509      13.353  -4.728  33.737  1.00  0.50           C  
ATOM   3736  CB  LEU A 509      14.793  -2.875  32.867  1.00  0.48           C  
ATOM   3737  O   LEU A 509      13.400  -4.646  34.966  1.00  0.49           O  
ATOM   3738  CG  LEU A 509      15.053  -1.762  31.851  1.00  0.47           C  
ATOM   3739  CD1 LEU A 509      16.427  -1.143  32.085  1.00  0.44           C  
ATOM   3740  CD2 LEU A 509      14.938  -2.298  30.428  1.00  0.46           C  
ATOM   3741  N   PRO A 510      13.201  -5.885  33.154  1.00  0.47           N  
ATOM   3742  CA  PRO A 510      13.297  -7.131  33.919  1.00  0.47           C  
ATOM   3743  C   PRO A 510      14.703  -7.388  34.456  1.00  0.47           C  
ATOM   3744  CB  PRO A 510      12.897  -8.201  32.900  1.00  0.46           C  
ATOM   3745  O   PRO A 510      14.927  -8.374  35.162  1.00  0.47           O  
ATOM   3746  CG  PRO A 510      13.326  -7.650  31.579  1.00  0.46           C  
ATOM   3747  CD  PRO A 510      13.211  -6.153  31.626  1.00  0.49           C  
ATOM   3748  N   TYR A 511      15.631  -6.546  34.369  1.00  0.41           N  
ATOM   3749  CA  TYR A 511      17.009  -6.670  34.830  1.00  0.44           C  
ATOM   3750  C   TYR A 511      17.645  -5.298  35.024  1.00  0.41           C  
ATOM   3751  CB  TYR A 511      17.836  -7.493  33.838  1.00  0.40           C  
ATOM   3752  O   TYR A 511      17.133  -4.294  34.524  1.00  0.40           O  
ATOM   3753  CG  TYR A 511      17.667  -7.061  32.401  1.00  0.39           C  
ATOM   3754  CD1 TYR A 511      16.700  -7.647  31.587  1.00  0.37           C  
ATOM   3755  CD2 TYR A 511      18.473  -6.069  31.855  1.00  0.40           C  
ATOM   3756  CE1 TYR A 511      16.541  -7.254  30.262  1.00  0.38           C  
ATOM   3757  CE2 TYR A 511      18.323  -5.668  30.532  1.00  0.39           C  
ATOM   3758  OH  TYR A 511      17.203  -5.872  28.434  1.00  0.30           O  
ATOM   3759  CZ  TYR A 511      17.356  -6.265  29.744  1.00  0.38           C  
ATOM   3760  N   SER A 512      18.734  -5.282  35.784  1.00  0.40           N  
ATOM   3761  CA  SER A 512      19.510  -4.063  35.984  1.00  0.41           C  
ATOM   3762  C   SER A 512      20.386  -3.760  34.773  1.00  0.39           C  
ATOM   3763  CB  SER A 512      20.381  -4.181  37.236  1.00  0.38           C  
ATOM   3764  O   SER A 512      21.051  -4.652  34.243  1.00  0.38           O  
ATOM   3765  OG  SER A 512      20.465  -5.529  37.665  1.00  0.35           O  
ATOM   3766  N   VAL A 513      20.299  -2.634  34.226  1.00  0.42           N  
ATOM   3767  CA  VAL A 513      21.266  -2.062  33.294  1.00  0.44           C  
ATOM   3768  C   VAL A 513      22.399  -1.394  34.070  1.00  0.42           C  
ATOM   3769  CB  VAL A 513      20.601  -1.044  32.341  1.00  0.43           C  
ATOM   3770  O   VAL A 513      22.152  -0.596  34.978  1.00  0.43           O  
ATOM   3771  CG1 VAL A 513      21.502  -0.760  31.140  1.00  0.39           C  
ATOM   3772  CG2 VAL A 513      19.238  -1.557  31.880  1.00  0.40           C  
ATOM   3773  N   GLY A 514      23.627  -1.841  33.887  1.00  0.38           N  
ATOM   3774  CA  GLY A 514      24.826  -1.293  34.501  1.00  0.37           C  
ATOM   3775  C   GLY A 514      25.200   0.075  33.963  1.00  0.38           C  
ATOM   3776  O   GLY A 514      24.858   0.416  32.829  1.00  0.36           O  
ATOM   3777  N   VAL A 515      25.809   1.071  34.762  1.00  0.32           N  
ATOM   3778  CA  VAL A 515      26.485   2.308  34.386  1.00  0.33           C  
ATOM   3779  C   VAL A 515      27.517   2.022  33.298  1.00  0.32           C  
ATOM   3780  CB  VAL A 515      27.164   2.976  35.603  1.00  0.31           C  
ATOM   3781  O   VAL A 515      28.271   1.051  33.389  1.00  0.31           O  
ATOM   3782  CG1 VAL A 515      27.878   4.260  35.185  1.00  0.29           C  
ATOM   3783  CG2 VAL A 515      26.135   3.263  36.696  1.00  0.28           C  
ATOM   3784  N   GLY A 516      27.476   2.806  32.222  1.00  0.30           N  
ATOM   3785  CA  GLY A 516      28.262   2.659  31.008  1.00  0.31           C  
ATOM   3786  C   GLY A 516      27.533   1.903  29.913  1.00  0.30           C  
ATOM   3787  O   GLY A 516      28.038   1.777  28.796  1.00  0.29           O  
ATOM   3788  N   THR A 517      26.403   1.482  30.200  1.00  0.33           N  
ATOM   3789  CA  THR A 517      25.569   0.844  29.187  1.00  0.35           C  
ATOM   3790  C   THR A 517      25.159   1.848  28.114  1.00  0.33           C  
ATOM   3791  CB  THR A 517      24.311   0.216  29.814  1.00  0.32           C  
ATOM   3792  O   THR A 517      24.610   2.908  28.425  1.00  0.32           O  
ATOM   3793  CG2 THR A 517      23.506  -0.557  28.774  1.00  0.30           C  
ATOM   3794  OG1 THR A 517      24.703  -0.680  30.862  1.00  0.30           O  
ATOM   3795  N   THR A 518      25.704   1.723  26.915  1.00  0.31           N  
ATOM   3796  CA  THR A 518      25.249   2.466  25.745  1.00  0.33           C  
ATOM   3797  C   THR A 518      23.887   1.958  25.278  1.00  0.31           C  
ATOM   3798  CB  THR A 518      26.261   2.365  24.589  1.00  0.30           C  
ATOM   3799  O   THR A 518      23.689   0.752  25.123  1.00  0.30           O  
ATOM   3800  CG2 THR A 518      26.132   3.551  23.639  1.00  0.28           C  
ATOM   3801  OG1 THR A 518      27.590   2.339  25.127  1.00  0.28           O  
ATOM   3802  N   VAL A 519      22.894   2.663  25.280  1.00  0.37           N  
ATOM   3803  CA  VAL A 519      21.580   2.510  24.665  1.00  0.37           C  
ATOM   3804  C   VAL A 519      21.649   2.908  23.192  1.00  0.37           C  
ATOM   3805  CB  VAL A 519      20.510   3.352  25.395  1.00  0.36           C  
ATOM   3806  O   VAL A 519      21.852   4.081  22.869  1.00  0.36           O  
ATOM   3807  CG1 VAL A 519      19.118   3.055  24.841  1.00  0.34           C  
ATOM   3808  CG2 VAL A 519      20.557   3.086  26.899  1.00  0.34           C  
ATOM   3809  N   PRO A 520      21.991   1.914  22.401  1.00  0.34           N  
ATOM   3810  CA  PRO A 520      21.828   2.338  21.008  1.00  0.34           C  
ATOM   3811  C   PRO A 520      20.464   2.970  20.740  1.00  0.34           C  
ATOM   3812  CB  PRO A 520      21.991   1.036  20.221  1.00  0.33           C  
ATOM   3813  O   PRO A 520      19.460   2.552  21.323  1.00  0.33           O  
ATOM   3814  CG  PRO A 520      21.654  -0.045  21.197  1.00  0.31           C  
ATOM   3815  CD  PRO A 520      21.840   0.492  22.587  1.00  0.35           C  
ATOM   3816  N   PHE A 521      20.435   4.170  20.149  1.00  0.31           N  
ATOM   3817  CA  PHE A 521      19.314   4.813  19.473  1.00  0.33           C  
ATOM   3818  C   PHE A 521      18.979   4.090  18.174  1.00  0.31           C  
ATOM   3819  CB  PHE A 521      19.630   6.285  19.187  1.00  0.30           C  
ATOM   3820  O   PHE A 521      19.867   3.808  17.367  1.00  0.30           O  
ATOM   3821  CG  PHE A 521      18.409   7.158  19.081  1.00  0.29           C  
ATOM   3822  CD1 PHE A 521      17.823   7.411  17.847  1.00  0.29           C  
ATOM   3823  CD2 PHE A 521      17.847   7.726  20.217  1.00  0.30           C  
ATOM   3824  CE1 PHE A 521      16.693   8.219  17.746  1.00  0.29           C  
ATOM   3825  CE2 PHE A 521      16.717   8.534  20.124  1.00  0.31           C  
ATOM   3826  CZ  PHE A 521      16.142   8.780  18.888  1.00  0.29           C  
ATOM   3827  N   PHE A 522      18.044   3.367  18.308  1.00  0.29           N  
ATOM   3828  CA  PHE A 522      17.395   3.186  17.016  1.00  0.30           C  
ATOM   3829  C   PHE A 522      16.542   4.399  16.663  1.00  0.29           C  
ATOM   3830  CB  PHE A 522      16.532   1.920  17.019  1.00  0.28           C  
ATOM   3831  O   PHE A 522      15.696   4.820  17.454  1.00  0.28           O  
ATOM   3832  CG  PHE A 522      17.325   0.644  17.109  1.00  0.27           C  
ATOM   3833  CD1 PHE A 522      17.804   0.025  15.961  1.00  0.25           C  
ATOM   3834  CD2 PHE A 522      17.591   0.064  18.342  1.00  0.27           C  
ATOM   3835  CE1 PHE A 522      18.538  -1.156  16.041  1.00  0.22           C  
ATOM   3836  CE2 PHE A 522      18.325  -1.116  18.430  1.00  0.25           C  
ATOM   3837  CZ  PHE A 522      18.796  -1.725  17.278  1.00  0.24           C  
ATOM   3838  N   ARG A 523      17.099   5.392  16.057  1.00  0.28           N  
ATOM   3839  CA  ARG A 523      16.072   6.056  15.261  1.00  0.27           C  
ATOM   3840  C   ARG A 523      15.171   5.038  14.569  1.00  0.28           C  
ATOM   3841  CB  ARG A 523      16.711   6.982  14.223  1.00  0.26           C  
ATOM   3842  O   ARG A 523      15.626   4.285  13.706  1.00  0.27           O  
ATOM   3843  CG  ARG A 523      16.956   8.395  14.726  1.00  0.25           C  
ATOM   3844  CD  ARG A 523      17.495   9.300  13.626  1.00  0.27           C  
ATOM   3845  NE  ARG A 523      17.857  10.617  14.140  1.00  0.22           N  
ATOM   3846  NH1 ARG A 523      18.368  11.512  12.073  1.00  0.20           N  
ATOM   3847  NH2 ARG A 523      18.569  12.793  13.963  1.00  0.16           N  
ATOM   3848  CZ  ARG A 523      18.264  11.638  13.391  1.00  0.19           C  
ATOM   3849  N   GLN A 524      14.514   4.249  15.314  1.00  0.26           N  
ATOM   3850  CA  GLN A 524      13.410   3.790  14.479  1.00  0.26           C  
ATOM   3851  C   GLN A 524      13.000   4.860  13.471  1.00  0.26           C  
ATOM   3852  CB  GLN A 524      12.210   3.397  15.343  1.00  0.25           C  
ATOM   3853  O   GLN A 524      12.880   6.036  13.820  1.00  0.25           O  
ATOM   3854  CG  GLN A 524      12.237   1.947  15.809  1.00  0.24           C  
ATOM   3855  CD  GLN A 524      11.016   1.571  16.627  1.00  0.27           C  
ATOM   3856  NE2 GLN A 524      10.909   0.295  16.981  1.00  0.20           N  
ATOM   3857  OE1 GLN A 524      10.176   2.421  16.939  1.00  0.32           O  
ATOM   3858  N   SER A 525      13.659   5.113  12.365  1.00  0.25           N  
ATOM   3859  CA  SER A 525      13.134   6.058  11.385  1.00  0.26           C  
ATOM   3860  C   SER A 525      11.619   6.189  11.498  1.00  0.26           C  
ATOM   3861  CB  SER A 525      13.512   5.624   9.967  1.00  0.24           C  
ATOM   3862  O   SER A 525      10.885   5.245  11.201  1.00  0.25           O  
ATOM   3863  OG  SER A 525      14.091   4.331   9.974  1.00  0.21           O  
ATOM   3864  N   ARG A 526      11.124   6.274  12.674  1.00  0.25           N  
ATOM   3865  CA  ARG A 526       9.774   6.678  13.052  1.00  0.24           C  
ATOM   3866  C   ARG A 526       9.647   8.197  13.090  1.00  0.25           C  
ATOM   3867  CB  ARG A 526       9.397   6.087  14.412  1.00  0.23           C  
ATOM   3868  O   ARG A 526      10.561   8.891  13.540  1.00  0.24           O  
ATOM   3869  CG  ARG A 526       8.792   4.694  14.332  1.00  0.23           C  
ATOM   3870  CD  ARG A 526       8.324   4.203  15.695  1.00  0.24           C  
ATOM   3871  NE  ARG A 526       7.797   2.843  15.627  1.00  0.18           N  
ATOM   3872  NH1 ARG A 526       6.983   2.829  17.789  1.00  0.17           N  
ATOM   3873  NH2 ARG A 526       6.732   0.983  16.452  1.00  0.15           N  
ATOM   3874  CZ  ARG A 526       7.172   2.222  16.622  1.00  0.17           C  
ATOM   3875  N   ILE A 527       8.916   8.628  12.015  1.00  0.24           N  
ATOM   3876  CA  ILE A 527       8.075   9.729  11.556  1.00  0.25           C  
ATOM   3877  C   ILE A 527       7.884  10.738  12.686  1.00  0.24           C  
ATOM   3878  CB  ILE A 527       6.704   9.222  11.054  1.00  0.23           C  
ATOM   3879  O   ILE A 527       7.309  10.412  13.727  1.00  0.24           O  
ATOM   3880  CG1 ILE A 527       6.895   8.171   9.954  1.00  0.23           C  
ATOM   3881  CG2 ILE A 527       5.847  10.388  10.555  1.00  0.23           C  
ATOM   3882  CD1 ILE A 527       5.596   7.544   9.466  1.00  0.20           C  
ATOM   3883  N   LEU A 528       8.922  11.495  12.896  1.00  0.24           N  
ATOM   3884  CA  LEU A 528       9.208  12.747  13.588  1.00  0.23           C  
ATOM   3885  C   LEU A 528       8.212  13.830  13.186  1.00  0.24           C  
ATOM   3886  CB  LEU A 528      10.635  13.213  13.288  1.00  0.23           C  
ATOM   3887  O   LEU A 528       8.098  14.166  12.005  1.00  0.23           O  
ATOM   3888  CG  LEU A 528      11.761  12.419  13.952  1.00  0.22           C  
ATOM   3889  CD1 LEU A 528      13.091  12.710  13.265  1.00  0.19           C  
ATOM   3890  CD2 LEU A 528      11.839  12.743  15.440  1.00  0.19           C  
ATOM   3891  N   ALA A 529       7.094  13.954  13.859  1.00  0.23           N  
ATOM   3892  CA  ALA A 529       6.344  15.173  14.150  1.00  0.23           C  
ATOM   3893  C   ALA A 529       6.882  15.863  15.401  1.00  0.23           C  
ATOM   3894  CB  ALA A 529       4.860  14.857  14.317  1.00  0.22           C  
ATOM   3895  O   ALA A 529       6.993  15.242  16.460  1.00  0.23           O  
ATOM   3896  N   SER A 530       8.148  16.513  15.225  1.00  0.23           N  
ATOM   3897  CA  SER A 530       8.334  17.717  16.029  1.00  0.23           C  
ATOM   3898  C   SER A 530       9.814  18.017  16.241  1.00  0.23           C  
ATOM   3899  CB  SER A 530       7.635  17.572  17.381  1.00  0.22           C  
ATOM   3900  O   SER A 530      10.608  17.108  16.489  1.00  0.23           O  
ATOM   3901  OG  SER A 530       8.243  16.551  18.154  1.00  0.20           O  
ATOM   3902  N   SER A 531      10.335  19.185  15.559  1.00  0.21           N  
ATOM   3903  CA  SER A 531      10.953  20.468  15.879  1.00  0.22           C  
ATOM   3904  C   SER A 531      12.407  20.290  16.305  1.00  0.21           C  
ATOM   3905  CB  SER A 531      10.172  21.178  16.986  1.00  0.20           C  
ATOM   3906  O   SER A 531      12.689  19.645  17.317  1.00  0.21           O  
ATOM   3907  OG  SER A 531      10.103  20.371  18.149  1.00  0.14           O  
ATOM   3908  N   HIS A 532      13.329  20.209  15.388  1.00  0.23           N  
ATOM   3909  CA  HIS A 532      14.616  20.889  15.295  1.00  0.24           C  
ATOM   3910  C   HIS A 532      15.286  20.618  13.952  1.00  0.22           C  
ATOM   3911  CB  HIS A 532      15.535  20.454  16.438  1.00  0.21           C  
ATOM   3912  O   HIS A 532      15.306  19.478  13.482  1.00  0.22           O  
ATOM   3913  CG  HIS A 532      15.083  20.924  17.784  1.00  0.20           C  
ATOM   3914  CD2 HIS A 532      15.514  21.947  18.559  1.00  0.11           C  
ATOM   3915  ND1 HIS A 532      14.066  20.312  18.483  1.00  0.14           N  
ATOM   3916  CE1 HIS A 532      13.890  20.940  19.633  1.00  0.09           C  
ATOM   3917  NE2 HIS A 532      14.756  21.937  19.704  1.00  0.12           N  
ATOM   3918  N   SER A 533      15.368  21.674  13.038  1.00  0.23           N  
ATOM   3919  CA  SER A 533      16.438  22.133  12.159  1.00  0.22           C  
ATOM   3920  C   SER A 533      17.757  21.442  12.487  1.00  0.23           C  
ATOM   3921  CB  SER A 533      16.607  23.649  12.266  1.00  0.21           C  
ATOM   3922  O   SER A 533      18.235  21.511  13.621  1.00  0.22           O  
ATOM   3923  OG  SER A 533      16.638  24.057  13.622  1.00  0.14           O  
ATOM   3924  N   PHE A 534      18.088  20.224  12.024  1.00  0.23           N  
ATOM   3925  CA  PHE A 534      19.519  19.997  11.857  1.00  0.24           C  
ATOM   3926  C   PHE A 534      20.089  20.909  10.778  1.00  0.23           C  
ATOM   3927  CB  PHE A 534      19.794  18.531  11.506  1.00  0.22           C  
ATOM   3928  O   PHE A 534      19.660  20.858   9.624  1.00  0.23           O  
ATOM   3929  CG  PHE A 534      19.537  17.576  12.640  1.00  0.22           C  
ATOM   3930  CD1 PHE A 534      20.527  17.305  13.576  1.00  0.20           C  
ATOM   3931  CD2 PHE A 534      18.305  16.950  12.770  1.00  0.20           C  
ATOM   3932  CE1 PHE A 534      20.292  16.421  14.627  1.00  0.17           C  
ATOM   3933  CE2 PHE A 534      18.062  16.066  13.817  1.00  0.21           C  
ATOM   3934  CZ  PHE A 534      19.057  15.802  14.744  1.00  0.20           C  
ATOM   3935  N   GLN A 535      20.235  22.196  11.028  1.00  0.21           N  
ATOM   3936  CA  GLN A 535      21.451  22.776  10.469  1.00  0.21           C  
ATOM   3937  C   GLN A 535      22.620  21.799  10.564  1.00  0.21           C  
ATOM   3938  CB  GLN A 535      21.800  24.083  11.182  1.00  0.19           C  
ATOM   3939  O   GLN A 535      22.926  21.293  11.645  1.00  0.20           O  
ATOM   3940  CG  GLN A 535      21.383  25.332  10.416  1.00  0.17           C  
ATOM   3941  CD  GLN A 535      21.868  26.611  11.071  1.00  0.10           C  
ATOM   3942  NE2 GLN A 535      21.669  27.737  10.394  1.00  0.11           N  
ATOM   3943  OE1 GLN A 535      22.416  26.589  12.178  1.00  0.13           O  
ATOM   3944  N   TYR A 536      22.875  21.053   9.475  1.00  0.19           N  
ATOM   3945  CA  TYR A 536      24.287  20.857   9.165  1.00  0.20           C  
ATOM   3946  C   TYR A 536      25.070  22.151   9.350  1.00  0.19           C  
ATOM   3947  CB  TYR A 536      24.457  20.344   7.732  1.00  0.18           C  
ATOM   3948  O   TYR A 536      24.844  23.129   8.634  1.00  0.18           O  
ATOM   3949  CG  TYR A 536      25.238  19.056   7.637  1.00  0.18           C  
ATOM   3950  CD1 TYR A 536      26.618  19.068   7.447  1.00  0.11           C  
ATOM   3951  CD2 TYR A 536      24.598  17.825   7.735  1.00  0.11           C  
ATOM   3952  CE1 TYR A 536      27.341  17.883   7.357  1.00  0.09           C  
ATOM   3953  CE2 TYR A 536      25.311  16.635   7.646  1.00  0.10           C  
ATOM   3954  OH  TYR A 536      27.391  15.498   7.369  1.00  0.08           O  
ATOM   3955  CZ  TYR A 536      26.680  16.673   7.458  1.00  0.12           C  
ATOM   3956  N   ILE A 537      25.259  22.632  10.529  1.00  0.20           N  
ATOM   3957  CA  ILE A 537      26.378  23.501  10.877  1.00  0.21           C  
ATOM   3958  C   ILE A 537      27.678  22.699  10.861  1.00  0.20           C  
ATOM   3959  CB  ILE A 537      26.173  24.161  12.259  1.00  0.19           C  
ATOM   3960  O   ILE A 537      27.911  21.866  11.739  1.00  0.20           O  
ATOM   3961  CG1 ILE A 537      24.825  24.889  12.307  1.00  0.11           C  
ATOM   3962  CG2 ILE A 537      27.325  25.118  12.576  1.00  0.11           C  
ATOM   3963  CD1 ILE A 537      24.503  25.506  13.661  1.00  0.12           C  
ATOM   3964  N   GLY A 538      28.063  22.089   9.643  1.00  0.23           N  
ATOM   3965  CA  GLY A 538      29.503  22.105   9.442  1.00  0.22           C  
ATOM   3966  C   GLY A 538      29.901  22.165   7.979  1.00  0.23           C  
ATOM   3967  O   GLY A 538      29.430  21.365   7.169  1.00  0.22           O  
ATOM   3968  N   SER A 539      30.087  23.358   7.335  1.00  0.20           N  
ATOM   3969  CA  SER A 539      31.165  23.637   6.392  1.00  0.22           C  
ATOM   3970  C   SER A 539      32.208  22.524   6.401  1.00  0.21           C  
ATOM   3971  CB  SER A 539      31.831  24.974   6.719  1.00  0.19           C  
ATOM   3972  O   SER A 539      32.917  22.338   7.392  1.00  0.20           O  
ATOM   3973  OG  SER A 539      32.347  24.970   8.039  1.00  0.10           O  
ATOM   3974  N   GLY A 540      31.917  21.229   5.825  1.00  0.22           N  
ATOM   3975  CA  GLY A 540      33.112  20.564   5.330  1.00  0.23           C  
ATOM   3976  C   GLY A 540      33.093  19.063   5.547  1.00  0.22           C  
ATOM   3977  O   GLY A 540      33.537  18.575   6.588  1.00  0.22           O  
ATOM   3978  N   VAL A 541      31.969  18.221   5.236  1.00  0.24           N  
ATOM   3979  CA  VAL A 541      32.200  16.781   5.181  1.00  0.27           C  
ATOM   3980  C   VAL A 541      31.185  16.130   4.245  1.00  0.24           C  
ATOM   3981  CB  VAL A 541      32.120  16.139   6.584  1.00  0.23           C  
ATOM   3982  O   VAL A 541      29.985  16.402   4.334  1.00  0.24           O  
ATOM   3983  CG1 VAL A 541      32.707  14.729   6.567  1.00  0.13           C  
ATOM   3984  CG2 VAL A 541      32.843  17.010   7.610  1.00  0.20           C  
ATOM   3985  N   ASP A 542      31.559  15.753   3.018  1.00  0.26           N  
ATOM   3986  CA  ASP A 542      31.202  14.926   1.870  1.00  0.27           C  
ATOM   3987  C   ASP A 542      29.824  14.294   2.055  1.00  0.25           C  
ATOM   3988  CB  ASP A 542      32.254  13.837   1.645  1.00  0.24           C  
ATOM   3989  O   ASP A 542      29.569  13.635   3.065  1.00  0.25           O  
ATOM   3990  CG  ASP A 542      32.389  13.435   0.187  1.00  0.24           C  
ATOM   3991  OD1 ASP A 542      31.438  13.649  -0.596  1.00  0.23           O  
ATOM   3992  OD2 ASP A 542      33.455  12.897  -0.183  1.00  0.15           O  
ATOM   3993  N   PRO A 543      28.643  14.716   1.653  1.00  0.24           N  
ATOM   3994  CA  PRO A 543      27.211  14.410   1.708  1.00  0.23           C  
ATOM   3995  C   PRO A 543      26.908  12.947   1.391  1.00  0.24           C  
ATOM   3996  CB  PRO A 543      26.612  15.334   0.645  1.00  0.23           C  
ATOM   3997  O   PRO A 543      25.870  12.424   1.805  1.00  0.23           O  
ATOM   3998  CG  PRO A 543      27.764  15.703  -0.234  1.00  0.22           C  
ATOM   3999  CD  PRO A 543      29.033  15.546   0.553  1.00  0.26           C  
ATOM   4000  N   ILE A 544      27.754  12.124   0.777  1.00  0.21           N  
ATOM   4001  CA  ILE A 544      27.600  10.727   0.386  1.00  0.21           C  
ATOM   4002  C   ILE A 544      28.331   9.829   1.382  1.00  0.20           C  
ATOM   4003  CB  ILE A 544      28.127  10.479  -1.045  1.00  0.19           C  
ATOM   4004  O   ILE A 544      27.849   8.744   1.719  1.00  0.19           O  
ATOM   4005  CG1 ILE A 544      27.247  11.202  -2.071  1.00  0.11           C  
ATOM   4006  CG2 ILE A 544      28.196   8.979  -1.343  1.00  0.12           C  
ATOM   4007  CD1 ILE A 544      27.791  11.161  -3.492  1.00  0.13           C  
ATOM   4008  N   ASN A 545      29.360  10.339   2.223  1.00  0.22           N  
ATOM   4009  CA  ASN A 545      30.271   9.772   3.212  1.00  0.24           C  
ATOM   4010  C   ASN A 545      30.057  10.390   4.591  1.00  0.22           C  
ATOM   4011  CB  ASN A 545      31.724   9.954   2.769  1.00  0.20           C  
ATOM   4012  O   ASN A 545      30.602   9.905   5.584  1.00  0.21           O  
ATOM   4013  CG  ASN A 545      32.102   9.042   1.618  1.00  0.19           C  
ATOM   4014  ND2 ASN A 545      32.961   9.531   0.732  1.00  0.11           N  
ATOM   4015  OD1 ASN A 545      31.624   7.909   1.525  1.00  0.10           O  
ATOM   4016  N   SER A 546      28.995  11.186   4.916  1.00  0.23           N  
ATOM   4017  CA  SER A 546      28.767  11.729   6.252  1.00  0.23           C  
ATOM   4018  C   SER A 546      27.308  11.576   6.669  1.00  0.23           C  
ATOM   4019  CB  SER A 546      29.169  13.203   6.308  1.00  0.21           C  
ATOM   4020  O   SER A 546      26.533  12.532   6.599  1.00  0.22           O  
ATOM   4021  OG  SER A 546      28.617  13.917   5.215  1.00  0.14           O  
ATOM   4022  N   LEU A 547      26.598  10.352   6.455  1.00  0.27           N  
ATOM   4023  CA  LEU A 547      25.564   9.863   7.361  1.00  0.28           C  
ATOM   4024  C   LEU A 547      25.912  10.189   8.810  1.00  0.27           C  
ATOM   4025  CB  LEU A 547      25.376   8.353   7.196  1.00  0.25           C  
ATOM   4026  O   LEU A 547      27.078  10.108   9.206  1.00  0.26           O  
ATOM   4027  CG  LEU A 547      24.782   7.885   5.866  1.00  0.24           C  
ATOM   4028  CD1 LEU A 547      24.880   6.368   5.747  1.00  0.24           C  
ATOM   4029  CD2 LEU A 547      23.334   8.345   5.736  1.00  0.26           C  
ATOM   4030  N   PRO A 548      25.280  11.230   9.424  1.00  0.26           N  
ATOM   4031  CA  PRO A 548      25.674  11.516  10.805  1.00  0.28           C  
ATOM   4032  C   PRO A 548      26.396  10.344  11.467  1.00  0.26           C  
ATOM   4033  CB  PRO A 548      24.340  11.798  11.501  1.00  0.24           C  
ATOM   4034  O   PRO A 548      25.932   9.204  11.387  1.00  0.25           O  
ATOM   4035  CG  PRO A 548      23.299  11.327  10.537  1.00  0.24           C  
ATOM   4036  CD  PRO A 548      23.949  11.115   9.200  1.00  0.28           C  
ATOM   4037  N   SER A 549      27.639  10.274  11.390  1.00  0.23           N  
ATOM   4038  CA  SER A 549      28.573   9.601  12.287  1.00  0.25           C  
ATOM   4039  C   SER A 549      27.894   9.196  13.591  1.00  0.23           C  
ATOM   4040  CB  SER A 549      29.773  10.501  12.585  1.00  0.22           C  
ATOM   4041  O   SER A 549      27.202  10.004  14.213  1.00  0.23           O  
ATOM   4042  OG  SER A 549      29.373  11.644  13.321  1.00  0.11           O  
ATOM   4043  N   ARG A 550      27.007   8.033  13.640  1.00  0.26           N  
ATOM   4044  CA  ARG A 550      27.081   7.021  14.689  1.00  0.27           C  
ATOM   4045  C   ARG A 550      26.758   7.621  16.053  1.00  0.26           C  
ATOM   4046  CB  ARG A 550      28.468   6.375  14.716  1.00  0.24           C  
ATOM   4047  O   ARG A 550      27.535   8.414  16.588  1.00  0.25           O  
ATOM   4048  CG  ARG A 550      28.783   5.540  13.486  1.00  0.23           C  
ATOM   4049  CD  ARG A 550      30.133   4.846  13.605  1.00  0.26           C  
ATOM   4050  NE  ARG A 550      30.474   4.118  12.387  1.00  0.23           N  
ATOM   4051  NH1 ARG A 550      32.323   3.065  13.287  1.00  0.21           N  
ATOM   4052  NH2 ARG A 550      31.725   2.677  11.108  1.00  0.17           N  
ATOM   4053  CZ  ARG A 550      31.507   3.288  12.263  1.00  0.23           C  
ATOM   4054  N   GLY A 551      25.567   8.339  16.366  1.00  0.27           N  
ATOM   4055  CA  GLY A 551      25.353   8.688  17.761  1.00  0.28           C  
ATOM   4056  C   GLY A 551      24.874   7.519  18.602  1.00  0.27           C  
ATOM   4057  O   GLY A 551      23.889   6.863  18.259  1.00  0.26           O  
ATOM   4058  N   GLY A 552      25.723   6.606  19.108  1.00  0.27           N  
ATOM   4059  CA  GLY A 552      25.729   5.885  20.371  1.00  0.26           C  
ATOM   4060  C   GLY A 552      25.773   6.800  21.580  1.00  0.27           C  
ATOM   4061  O   GLY A 552      26.545   7.761  21.611  1.00  0.26           O  
ATOM   4062  N   VAL A 553      24.664   7.045  22.273  1.00  0.24           N  
ATOM   4063  CA  VAL A 553      24.606   7.686  23.583  1.00  0.27           C  
ATOM   4064  C   VAL A 553      24.872   6.654  24.676  1.00  0.24           C  
ATOM   4065  CB  VAL A 553      23.242   8.373  23.818  1.00  0.24           C  
ATOM   4066  O   VAL A 553      24.328   5.548  24.640  1.00  0.24           O  
ATOM   4067  CG1 VAL A 553      23.282   9.234  25.080  1.00  0.24           C  
ATOM   4068  CG2 VAL A 553      22.853   9.216  22.605  1.00  0.23           C  
ATOM   4069  N   THR A 554      25.933   6.803  25.415  1.00  0.24           N  
ATOM   4070  CA  THR A 554      26.370   6.249  26.691  1.00  0.26           C  
ATOM   4071  C   THR A 554      25.513   6.785  27.835  1.00  0.25           C  
ATOM   4072  CB  THR A 554      27.851   6.570  26.962  1.00  0.24           C  
ATOM   4073  O   THR A 554      25.293   7.993  27.939  1.00  0.24           O  
ATOM   4074  CG2 THR A 554      28.417   5.672  28.058  1.00  0.23           C  
ATOM   4075  OG1 THR A 554      28.605   6.371  25.760  1.00  0.24           O  
ATOM   4076  N   ILE A 555      24.732   5.977  28.673  1.00  0.25           N  
ATOM   4077  CA  ILE A 555      24.104   6.045  29.988  1.00  0.26           C  
ATOM   4078  C   ILE A 555      25.159   6.345  31.050  1.00  0.25           C  
ATOM   4079  CB  ILE A 555      23.360   4.734  30.327  1.00  0.24           C  
ATOM   4080  O   ILE A 555      26.141   5.610  31.182  1.00  0.24           O  
ATOM   4081  CG1 ILE A 555      22.328   4.409  29.241  1.00  0.25           C  
ATOM   4082  CG2 ILE A 555      22.694   4.831  31.703  1.00  0.24           C  
ATOM   4083  CD1 ILE A 555      21.590   3.096  29.461  1.00  0.22           C  
ATOM   4084  N   GLN A 556      25.114   7.514  31.620  1.00  0.22           N  
ATOM   4085  CA  GLN A 556      26.000   7.806  32.741  1.00  0.23           C  
ATOM   4086  C   GLN A 556      25.412   7.299  34.054  1.00  0.21           C  
ATOM   4087  CB  GLN A 556      26.272   9.309  32.833  1.00  0.20           C  
ATOM   4088  O   GLN A 556      26.140   6.798  34.914  1.00  0.20           O  
ATOM   4089  CG  GLN A 556      27.579   9.738  32.181  1.00  0.21           C  
ATOM   4090  CD  GLN A 556      28.022  11.124  32.611  1.00  0.25           C  
ATOM   4091  NE2 GLN A 556      29.284  11.451  32.350  1.00  0.22           N  
ATOM   4092  OE1 GLN A 556      27.238  11.895  33.173  1.00  0.37           O  
ATOM   4093  N   GLU A 557      24.164   7.368  34.252  1.00  0.21           N  
ATOM   4094  CA  GLU A 557      23.599   7.141  35.579  1.00  0.23           C  
ATOM   4095  C   GLU A 557      22.175   6.601  35.487  1.00  0.21           C  
ATOM   4096  CB  GLU A 557      23.621   8.432  36.401  1.00  0.20           C  
ATOM   4097  O   GLU A 557      21.398   7.027  34.631  1.00  0.21           O  
ATOM   4098  CG  GLU A 557      24.792   8.526  37.368  1.00  0.19           C  
ATOM   4099  CD  GLU A 557      24.835   9.840  38.132  1.00  0.12           C  
ATOM   4100  OE1 GLU A 557      23.959  10.704  37.903  1.00  0.22           O  
ATOM   4101  OE2 GLU A 557      25.753  10.006  38.966  1.00  0.13           O  
ATOM   4102  N   ASN A 558      21.921   5.428  36.102  1.00  0.24           N  
ATOM   4103  CA  ASN A 558      20.846   4.584  36.612  1.00  0.24           C  
ATOM   4104  C   ASN A 558      20.212   5.180  37.866  1.00  0.24           C  
ATOM   4105  CB  ASN A 558      21.361   3.172  36.897  1.00  0.22           C  
ATOM   4106  O   ASN A 558      20.867   5.292  38.904  1.00  0.23           O  
ATOM   4107  CG  ASN A 558      21.614   2.375  35.632  1.00  0.22           C  
ATOM   4108  ND2 ASN A 558      22.577   1.463  35.688  1.00  0.18           N  
ATOM   4109  OD1 ASN A 558      20.950   2.579  34.613  1.00  0.25           O  
ATOM   4110  N   GLU A 559      19.243   6.027  37.617  1.00  0.21           N  
ATOM   4111  CA  GLU A 559      18.349   5.985  38.769  1.00  0.23           C  
ATOM   4112  C   GLU A 559      17.027   5.308  38.418  1.00  0.21           C  
ATOM   4113  CB  GLU A 559      18.091   7.396  39.303  1.00  0.20           C  
ATOM   4114  O   GLU A 559      16.377   5.675  37.437  1.00  0.21           O  
ATOM   4115  CG  GLU A 559      18.799   7.696  40.617  1.00  0.19           C  
ATOM   4116  CD  GLU A 559      18.474   9.073  41.172  1.00  0.11           C  
ATOM   4117  OE1 GLU A 559      17.805   9.868  40.473  1.00  0.16           O  
ATOM   4118  OE2 GLU A 559      18.893   9.361  42.316  1.00  0.12           O  
ATOM   4119  N   VAL A 560      16.778   4.013  38.698  1.00  0.25           N  
ATOM   4120  CA  VAL A 560      15.517   3.361  39.035  1.00  0.25           C  
ATOM   4121  C   VAL A 560      14.681   4.279  39.924  1.00  0.25           C  
ATOM   4122  CB  VAL A 560      15.749   2.005  39.738  1.00  0.23           C  
ATOM   4123  O   VAL A 560      15.024   4.508  41.087  1.00  0.24           O  
ATOM   4124  CG1 VAL A 560      14.422   1.292  39.987  1.00  0.24           C  
ATOM   4125  CG2 VAL A 560      16.683   1.127  38.907  1.00  0.24           C  
ATOM   4126  N   ASP A 561      13.977   5.240  39.306  1.00  0.23           N  
ATOM   4127  CA  ASP A 561      12.911   5.722  40.179  1.00  0.23           C  
ATOM   4128  C   ASP A 561      11.931   4.602  40.518  1.00  0.22           C  
ATOM   4129  CB  ASP A 561      12.169   6.890  39.525  1.00  0.21           C  
ATOM   4130  O   ASP A 561      11.200   4.124  39.648  1.00  0.22           O  
ATOM   4131  CG  ASP A 561      11.477   7.791  40.532  1.00  0.21           C  
ATOM   4132  OD1 ASP A 561      11.440   7.448  41.733  1.00  0.21           O  
ATOM   4133  OD2 ASP A 561      10.961   8.853  40.120  1.00  0.15           O  
ATOM   4134  N   ASN A 562      12.134   3.776  41.551  1.00  0.21           N  
ATOM   4135  CA  ASN A 562      11.351   2.923  42.439  1.00  0.22           C  
ATOM   4136  C   ASN A 562       9.994   3.543  42.760  1.00  0.20           C  
ATOM   4137  CB  ASN A 562      12.123   2.638  43.729  1.00  0.19           C  
ATOM   4138  O   ASN A 562       9.097   2.860  43.257  1.00  0.19           O  
ATOM   4139  CG  ASN A 562      13.095   1.483  43.584  1.00  0.18           C  
ATOM   4140  ND2 ASN A 562      14.070   1.413  44.483  1.00  0.12           N  
ATOM   4141  OD1 ASN A 562      12.971   0.662  42.673  1.00  0.10           O  
ATOM   4142  N   ARG A 563       9.657   4.757  42.250  1.00  0.21           N  
ATOM   4143  CA  ARG A 563       8.436   5.308  42.827  1.00  0.22           C  
ATOM   4144  C   ARG A 563       7.294   5.288  41.816  1.00  0.20           C  
ATOM   4145  CB  ARG A 563       8.672   6.736  43.322  1.00  0.19           C  
ATOM   4146  O   ARG A 563       6.135   5.090  42.185  1.00  0.19           O  
ATOM   4147  CG  ARG A 563       9.535   6.820  44.571  1.00  0.19           C  
ATOM   4148  CD  ARG A 563       9.695   8.257  45.051  1.00  0.22           C  
ATOM   4149  NE  ARG A 563      11.050   8.518  45.527  1.00  0.10           N  
ATOM   4150  NH1 ARG A 563      10.599  10.659  46.268  1.00  0.12           N  
ATOM   4151  NH2 ARG A 563      12.706   9.784  46.491  1.00  0.12           N  
ATOM   4152  CZ  ARG A 563      11.449   9.653  46.094  1.00  0.17           C  
ATOM   4153  N   ASN A 564       7.601   5.136  40.454  1.00  0.17           N  
ATOM   4154  CA  ASN A 564       6.683   5.064  39.323  1.00  0.22           C  
ATOM   4155  C   ASN A 564       7.111   3.997  38.320  1.00  0.17           C  
ATOM   4156  CB  ASN A 564       6.571   6.426  38.634  1.00  0.16           C  
ATOM   4157  O   ASN A 564       6.696   4.027  37.160  1.00  0.16           O  
ATOM   4158  CG  ASN A 564       5.850   7.454  39.485  1.00  0.11           C  
ATOM   4159  ND2 ASN A 564       6.186   8.724  39.292  1.00  0.11           N  
ATOM   4160  OD1 ASN A 564       5.000   7.108  40.309  1.00  0.09           O  
ATOM   4161  N   GLY A 565       7.925   2.918  38.866  1.00  0.24           N  
ATOM   4162  CA  GLY A 565       8.444   1.743  38.184  1.00  0.24           C  
ATOM   4163  C   GLY A 565       9.033   2.056  36.821  1.00  0.24           C  
ATOM   4164  O   GLY A 565       9.251   1.152  36.012  1.00  0.24           O  
ATOM   4165  N   GLY A 566       9.445   3.401  36.505  1.00  0.24           N  
ATOM   4166  CA  GLY A 566      10.087   3.978  35.334  1.00  0.24           C  
ATOM   4167  C   GLY A 566      11.580   4.177  35.509  1.00  0.25           C  
ATOM   4168  O   GLY A 566      12.041   4.530  36.597  1.00  0.24           O  
ATOM   4169  N   LEU A 567      12.443   3.275  34.938  1.00  0.24           N  
ATOM   4170  CA  LEU A 567      13.862   3.564  34.760  1.00  0.26           C  
ATOM   4171  C   LEU A 567      14.059   4.895  34.041  1.00  0.24           C  
ATOM   4172  CB  LEU A 567      14.544   2.441  33.975  1.00  0.23           C  
ATOM   4173  O   LEU A 567      13.505   5.109  32.960  1.00  0.24           O  
ATOM   4174  CG  LEU A 567      16.012   2.175  34.310  1.00  0.23           C  
ATOM   4175  CD1 LEU A 567      16.134   0.984  35.254  1.00  0.21           C  
ATOM   4176  CD2 LEU A 567      16.817   1.938  33.036  1.00  0.22           C  
ATOM   4177  N   VAL A 568      14.499   5.919  34.853  1.00  0.23           N  
ATOM   4178  CA  VAL A 568      15.167   7.183  34.562  1.00  0.22           C  
ATOM   4179  C   VAL A 568      16.611   6.920  34.140  1.00  0.24           C  
ATOM   4180  CB  VAL A 568      15.132   8.137  35.777  1.00  0.22           C  
ATOM   4181  O   VAL A 568      17.399   6.369  34.913  1.00  0.23           O  
ATOM   4182  CG1 VAL A 568      15.708   9.503  35.409  1.00  0.22           C  
ATOM   4183  CG2 VAL A 568      13.704   8.279  36.302  1.00  0.22           C  
ATOM   4184  N   VAL A 569      16.876   6.783  32.787  1.00  0.27           N  
ATOM   4185  CA  VAL A 569      18.199   6.714  32.177  1.00  0.28           C  
ATOM   4186  C   VAL A 569      18.731   8.125  31.934  1.00  0.27           C  
ATOM   4187  CB  VAL A 569      18.172   5.919  30.852  1.00  0.26           C  
ATOM   4188  O   VAL A 569      18.052   8.954  31.322  1.00  0.26           O  
ATOM   4189  CG1 VAL A 569      19.588   5.713  30.318  1.00  0.26           C  
ATOM   4190  CG2 VAL A 569      17.471   4.577  31.050  1.00  0.25           C  
ATOM   4191  N   TYR A 570      19.806   8.589  32.653  1.00  0.25           N  
ATOM   4192  CA  TYR A 570      20.707   9.734  32.589  1.00  0.25           C  
ATOM   4193  C   TYR A 570      21.814   9.500  31.568  1.00  0.25           C  
ATOM   4194  CB  TYR A 570      21.317  10.015  33.965  1.00  0.24           C  
ATOM   4195  O   TYR A 570      22.514   8.486  31.624  1.00  0.25           O  
ATOM   4196  CG  TYR A 570      20.308  10.450  35.000  1.00  0.24           C  
ATOM   4197  CD1 TYR A 570      20.005  11.797  35.183  1.00  0.21           C  
ATOM   4198  CD2 TYR A 570      19.655   9.515  35.796  1.00  0.23           C  
ATOM   4199  CE1 TYR A 570      19.077  12.203  36.136  1.00  0.22           C  
ATOM   4200  CE2 TYR A 570      18.725   9.909  36.752  1.00  0.25           C  
ATOM   4201  OH  TYR A 570      17.522  11.648  37.860  1.00  0.16           O  
ATOM   4202  CZ  TYR A 570      18.442  11.253  36.915  1.00  0.21           C  
ATOM   4203  N   THR A 571      21.927  10.305  30.458  1.00  0.27           N  
ATOM   4204  CA  THR A 571      22.842  10.305  29.322  1.00  0.28           C  
ATOM   4205  C   THR A 571      23.833  11.462  29.426  1.00  0.27           C  
ATOM   4206  CB  THR A 571      22.078  10.399  27.989  1.00  0.26           C  
ATOM   4207  O   THR A 571      23.475  12.554  29.872  1.00  0.26           O  
ATOM   4208  CG2 THR A 571      21.076   9.257  27.848  1.00  0.25           C  
ATOM   4209  OG1 THR A 571      21.375  11.646  27.934  1.00  0.28           O  
ATOM   4210  N   SER A 572      25.113  11.294  29.350  1.00  0.23           N  
ATOM   4211  CA  SER A 572      26.305  12.134  29.413  1.00  0.23           C  
ATOM   4212  C   SER A 572      27.226  11.877  28.225  1.00  0.24           C  
ATOM   4213  CB  SER A 572      27.063  11.891  30.719  1.00  0.22           C  
ATOM   4214  O   SER A 572      27.909  10.852  28.173  1.00  0.23           O  
ATOM   4215  OG  SER A 572      27.729  10.640  30.689  1.00  0.25           O  
ATOM   4216  N   THR A 573      26.818  12.337  26.967  1.00  0.26           N  
ATOM   4217  CA  THR A 573      27.684  12.931  25.955  1.00  0.28           C  
ATOM   4218  C   THR A 573      26.867  13.737  24.949  1.00  0.26           C  
ATOM   4219  CB  THR A 573      28.497  11.853  25.213  1.00  0.25           C  
ATOM   4220  O   THR A 573      25.737  13.369  24.623  1.00  0.26           O  
ATOM   4221  CG2 THR A 573      29.629  11.321  26.086  1.00  0.23           C  
ATOM   4222  OG1 THR A 573      27.630  10.768  24.860  1.00  0.18           O  
ATOM   4223  N   ASP A 574      27.137  14.983  24.716  1.00  0.25           N  
ATOM   4224  CA  ASP A 574      27.022  15.966  23.643  1.00  0.27           C  
ATOM   4225  C   ASP A 574      27.004  15.286  22.275  1.00  0.25           C  
ATOM   4226  CB  ASP A 574      28.171  16.974  23.714  1.00  0.23           C  
ATOM   4227  O   ASP A 574      27.849  15.570  21.424  1.00  0.25           O  
ATOM   4228  CG  ASP A 574      27.724  18.351  24.172  1.00  0.23           C  
ATOM   4229  OD1 ASP A 574      26.502  18.601  24.251  1.00  0.12           O  
ATOM   4230  OD2 ASP A 574      28.602  19.195  24.454  1.00  0.13           O  
ATOM   4231  N   GLN A 575      26.672  13.927  22.247  1.00  0.26           N  
ATOM   4232  CA  GLN A 575      26.598  13.281  20.941  1.00  0.28           C  
ATOM   4233  C   GLN A 575      25.191  13.376  20.359  1.00  0.27           C  
ATOM   4234  CB  GLN A 575      27.027  11.817  21.040  1.00  0.25           C  
ATOM   4235  O   GLN A 575      24.294  12.634  20.764  1.00  0.26           O  
ATOM   4236  CG  GLN A 575      28.474  11.628  21.475  1.00  0.24           C  
ATOM   4237  CD  GLN A 575      29.279  10.799  20.492  1.00  0.22           C  
ATOM   4238  NE2 GLN A 575      30.598  10.950  20.529  1.00  0.14           N  
ATOM   4239  OE1 GLN A 575      28.719  10.028  19.705  1.00  0.23           O  
ATOM   4240  N   GLY A 576      24.674  14.634  20.254  1.00  0.27           N  
ATOM   4241  CA  GLY A 576      23.901  15.581  19.467  1.00  0.28           C  
ATOM   4242  C   GLY A 576      22.514  15.074  19.116  1.00  0.27           C  
ATOM   4243  O   GLY A 576      22.350  14.307  18.166  1.00  0.26           O  
ATOM   4244  N   GLY A 577      21.708  14.418  20.166  1.00  0.32           N  
ATOM   4245  CA  GLY A 577      20.276  14.359  19.916  1.00  0.32           C  
ATOM   4246  C   GLY A 577      19.490  13.796  21.085  1.00  0.32           C  
ATOM   4247  O   GLY A 577      19.984  12.935  21.815  1.00  0.31           O  
ATOM   4248  N   ASN A 578      18.544  14.702  21.785  1.00  0.35           N  
ATOM   4249  CA  ASN A 578      17.514  14.469  22.792  1.00  0.36           C  
ATOM   4250  C   ASN A 578      16.693  13.222  22.475  1.00  0.35           C  
ATOM   4251  CB  ASN A 578      16.599  15.689  22.916  1.00  0.33           C  
ATOM   4252  O   ASN A 578      16.332  12.987  21.320  1.00  0.34           O  
ATOM   4253  CG  ASN A 578      17.298  16.881  23.540  1.00  0.32           C  
ATOM   4254  ND2 ASN A 578      16.929  18.080  23.103  1.00  0.30           N  
ATOM   4255  OD1 ASN A 578      18.162  16.726  24.407  1.00  0.32           O  
ATOM   4256  N   PHE A 579      16.666  12.095  23.364  1.00  0.39           N  
ATOM   4257  CA  PHE A 579      15.585  11.117  23.370  1.00  0.40           C  
ATOM   4258  C   PHE A 579      14.228  11.811  23.399  1.00  0.39           C  
ATOM   4259  CB  PHE A 579      15.718  10.175  24.571  1.00  0.37           C  
ATOM   4260  O   PHE A 579      14.071  12.853  24.038  1.00  0.39           O  
ATOM   4261  CG  PHE A 579      16.914   9.264  24.498  1.00  0.36           C  
ATOM   4262  CD1 PHE A 579      16.847   8.061  23.806  1.00  0.34           C  
ATOM   4263  CD2 PHE A 579      18.105   9.612  25.121  1.00  0.37           C  
ATOM   4264  CE1 PHE A 579      17.953   7.216  23.737  1.00  0.35           C  
ATOM   4265  CE2 PHE A 579      19.214   8.773  25.056  1.00  0.38           C  
ATOM   4266  CZ  PHE A 579      19.135   7.575  24.365  1.00  0.34           C  
ATOM   4267  N   ARG A 580      13.376  11.332  22.464  1.00  0.38           N  
ATOM   4268  CA  ARG A 580      11.975  11.740  22.425  1.00  0.40           C  
ATOM   4269  C   ARG A 580      11.080  10.688  23.072  1.00  0.39           C  
ATOM   4270  CB  ARG A 580      11.528  11.992  20.983  1.00  0.37           C  
ATOM   4271  O   ARG A 580      11.455   9.517  23.161  1.00  0.38           O  
ATOM   4272  CG  ARG A 580      12.346  13.051  20.261  1.00  0.36           C  
ATOM   4273  CD  ARG A 580      11.915  13.204  18.809  1.00  0.41           C  
ATOM   4274  NE  ARG A 580      12.764  14.151  18.092  1.00  0.38           N  
ATOM   4275  NH1 ARG A 580      11.678  13.908  16.067  1.00  0.31           N  
ATOM   4276  NH2 ARG A 580      13.460  15.338  16.253  1.00  0.28           N  
ATOM   4277  CZ  ARG A 580      12.632  14.463  16.806  1.00  0.36           C  
ATOM   4278  N   ILE A 581       9.914  11.183  23.779  1.00  0.38           N  
ATOM   4279  CA  ILE A 581       8.801  10.302  24.114  1.00  0.39           C  
ATOM   4280  C   ILE A 581       8.380   9.508  22.879  1.00  0.38           C  
ATOM   4281  CB  ILE A 581       7.600  11.096  24.675  1.00  0.37           C  
ATOM   4282  O   ILE A 581       8.122  10.086  21.821  1.00  0.38           O  
ATOM   4283  CG1 ILE A 581       7.998  11.829  25.961  1.00  0.34           C  
ATOM   4284  CG2 ILE A 581       6.406  10.169  24.920  1.00  0.34           C  
ATOM   4285  CD1 ILE A 581       6.944  12.802  26.471  1.00  0.33           C  
ATOM   4286  N   GLY A 582       8.362   8.210  22.949  1.00  0.39           N  
ATOM   4287  CA  GLY A 582       8.083   7.263  21.881  1.00  0.40           C  
ATOM   4288  C   GLY A 582       9.333   6.776  21.174  1.00  0.39           C  
ATOM   4289  O   GLY A 582       9.266   5.876  20.334  1.00  0.38           O  
ATOM   4290  N   ASP A 583      10.524   7.379  21.231  1.00  0.41           N  
ATOM   4291  CA  ASP A 583      11.743   6.793  20.681  1.00  0.42           C  
ATOM   4292  C   ASP A 583      11.949   5.371  21.196  1.00  0.41           C  
ATOM   4293  CB  ASP A 583      12.957   7.659  21.026  1.00  0.40           C  
ATOM   4294  O   ASP A 583      11.699   5.087  22.369  1.00  0.40           O  
ATOM   4295  CG  ASP A 583      12.998   8.960  20.244  1.00  0.39           C  
ATOM   4296  OD1 ASP A 583      12.314   9.069  19.204  1.00  0.39           O  
ATOM   4297  OD2 ASP A 583      13.724   9.884  20.671  1.00  0.42           O  
ATOM   4298  N   GLY A 584      12.136   4.405  20.299  1.00  0.43           N  
ATOM   4299  CA  GLY A 584      12.637   3.090  20.664  1.00  0.43           C  
ATOM   4300  C   GLY A 584      14.064   3.116  21.178  1.00  0.43           C  
ATOM   4301  O   GLY A 584      14.923   3.790  20.606  1.00  0.42           O  
ATOM   4302  N   VAL A 585      14.391   2.609  22.298  1.00  0.42           N  
ATOM   4303  CA  VAL A 585      15.691   2.268  22.866  1.00  0.43           C  
ATOM   4304  C   VAL A 585      15.860   0.750  22.896  1.00  0.42           C  
ATOM   4305  CB  VAL A 585      15.860   2.851  24.287  1.00  0.42           C  
ATOM   4306  O   VAL A 585      14.929   0.023  23.251  1.00  0.41           O  
ATOM   4307  CG1 VAL A 585      17.234   3.500  24.444  1.00  0.38           C  
ATOM   4308  CG2 VAL A 585      14.752   3.860  24.584  1.00  0.39           C  
ATOM   4309  N   GLN A 586      16.877   0.229  22.288  1.00  0.40           N  
ATOM   4310  CA  GLN A 586      17.373  -1.135  22.434  1.00  0.43           C  
ATOM   4311  C   GLN A 586      18.330  -1.249  23.618  1.00  0.40           C  
ATOM   4312  CB  GLN A 586      18.068  -1.594  21.152  1.00  0.39           C  
ATOM   4313  O   GLN A 586      19.274  -0.466  23.737  1.00  0.40           O  
ATOM   4314  CG  GLN A 586      18.295  -3.099  21.080  1.00  0.38           C  
ATOM   4315  CD  GLN A 586      18.961  -3.531  19.787  1.00  0.44           C  
ATOM   4316  NE2 GLN A 586      19.479  -4.754  19.767  1.00  0.38           N  
ATOM   4317  OE1 GLN A 586      19.010  -2.771  18.814  1.00  0.49           O  
ATOM   4318  N   ILE A 587      18.022  -2.017  24.611  1.00  0.36           N  
ATOM   4319  CA  ILE A 587      18.874  -2.576  25.655  1.00  0.37           C  
ATOM   4320  C   ILE A 587      19.047  -4.077  25.430  1.00  0.36           C  
ATOM   4321  CB  ILE A 587      18.294  -2.309  27.062  1.00  0.34           C  
ATOM   4322  O   ILE A 587      18.067  -4.824  25.400  1.00  0.35           O  
ATOM   4323  CG1 ILE A 587      18.076  -0.806  27.273  1.00  0.33           C  
ATOM   4324  CG2 ILE A 587      19.212  -2.886  28.143  1.00  0.33           C  
ATOM   4325  CD1 ILE A 587      17.451  -0.454  28.615  1.00  0.31           C  
ATOM   4326  N   ASP A 588      20.251  -4.603  24.834  1.00  0.31           N  
ATOM   4327  CA  ASP A 588      20.663  -6.003  24.846  1.00  0.33           C  
ATOM   4328  C   ASP A 588      20.876  -6.501  26.273  1.00  0.31           C  
ATOM   4329  CB  ASP A 588      21.942  -6.193  24.026  1.00  0.30           C  
ATOM   4330  O   ASP A 588      21.597  -5.876  27.054  1.00  0.30           O  
ATOM   4331  CG  ASP A 588      22.199  -7.643  23.655  1.00  0.29           C  
ATOM   4332  OD1 ASP A 588      21.595  -8.547  24.273  1.00  0.31           O  
ATOM   4333  OD2 ASP A 588      23.014  -7.884  22.739  1.00  0.34           O  
ATOM   4334  N   GLN A 589      20.087  -7.473  26.695  1.00  0.29           N  
ATOM   4335  CA  GLN A 589      19.779  -8.150  27.950  1.00  0.33           C  
ATOM   4336  C   GLN A 589      20.918  -9.075  28.369  1.00  0.29           C  
ATOM   4337  CB  GLN A 589      18.477  -8.942  27.828  1.00  0.27           C  
ATOM   4338  O   GLN A 589      21.049  -9.413  29.548  1.00  0.27           O  
ATOM   4339  CG  GLN A 589      17.231  -8.070  27.756  1.00  0.27           C  
ATOM   4340  CD  GLN A 589      15.953  -8.850  28.003  1.00  0.35           C  
ATOM   4341  NE2 GLN A 589      14.862  -8.136  28.259  1.00  0.31           N  
ATOM   4342  OE1 GLN A 589      15.946 -10.085  27.962  1.00  0.41           O  
ATOM   4343  N   ILE A 590      21.808  -9.612  27.440  1.00  0.26           N  
ATOM   4344  CA  ILE A 590      22.503 -10.846  27.790  1.00  0.27           C  
ATOM   4345  C   ILE A 590      23.819 -10.517  28.491  1.00  0.25           C  
ATOM   4346  CB  ILE A 590      22.764 -11.721  26.544  1.00  0.23           C  
ATOM   4347  O   ILE A 590      24.118 -11.068  29.553  1.00  0.23           O  
ATOM   4348  CG1 ILE A 590      21.439 -12.111  25.878  1.00  0.25           C  
ATOM   4349  CG2 ILE A 590      23.576 -12.965  26.917  1.00  0.23           C  
ATOM   4350  CD1 ILE A 590      21.604 -12.868  24.567  1.00  0.22           C  
ATOM   4351  N   SER A 591      24.492  -9.513  28.055  1.00  0.25           N  
ATOM   4352  CA  SER A 591      25.833  -9.367  28.613  1.00  0.26           C  
ATOM   4353  C   SER A 591      25.913  -8.169  29.553  1.00  0.24           C  
ATOM   4354  CB  SER A 591      26.866  -9.219  27.495  1.00  0.22           C  
ATOM   4355  O   SER A 591      26.835  -8.072  30.366  1.00  0.23           O  
ATOM   4356  OG  SER A 591      26.602  -8.064  26.717  1.00  0.16           O  
ATOM   4357  N   GLY A 592      24.753  -7.488  29.871  1.00  0.30           N  
ATOM   4358  CA  GLY A 592      24.957  -6.185  30.483  1.00  0.29           C  
ATOM   4359  C   GLY A 592      25.905  -5.298  29.697  1.00  0.30           C  
ATOM   4360  O   GLY A 592      26.094  -4.128  30.037  1.00  0.29           O  
ATOM   4361  N   THR A 593      26.589  -5.868  28.683  1.00  0.25           N  
ATOM   4362  CA  THR A 593      27.507  -5.265  27.723  1.00  0.27           C  
ATOM   4363  C   THR A 593      26.826  -5.073  26.371  1.00  0.25           C  
ATOM   4364  CB  THR A 593      28.773  -6.122  27.547  1.00  0.23           C  
ATOM   4365  O   THR A 593      26.192  -5.994  25.853  1.00  0.24           O  
ATOM   4366  CG2 THR A 593      29.969  -5.262  27.150  1.00  0.17           C  
ATOM   4367  OG1 THR A 593      29.067  -6.790  28.780  1.00  0.15           O  
ATOM   4368  N   ILE A 594      26.525  -3.783  25.985  1.00  0.23           N  
ATOM   4369  CA  ILE A 594      26.025  -3.200  24.744  1.00  0.26           C  
ATOM   4370  C   ILE A 594      27.146  -3.151  23.708  1.00  0.23           C  
ATOM   4371  CB  ILE A 594      25.449  -1.785  24.977  1.00  0.23           C  
ATOM   4372  O   ILE A 594      28.166  -2.492  23.919  1.00  0.23           O  
ATOM   4373  CG1 ILE A 594      24.345  -1.826  26.040  1.00  0.20           C  
ATOM   4374  CG2 ILE A 594      24.923  -1.194  23.665  1.00  0.23           C  
ATOM   4375  CD1 ILE A 594      23.826  -0.454  26.447  1.00  0.22           C  
ATOM   4376  N   THR A 595      27.411  -4.178  22.852  1.00  0.24           N  
ATOM   4377  CA  THR A 595      28.225  -4.235  21.643  1.00  0.25           C  
ATOM   4378  C   THR A 595      27.524  -3.530  20.485  1.00  0.24           C  
ATOM   4379  CB  THR A 595      28.537  -5.691  21.248  1.00  0.22           C  
ATOM   4380  O   THR A 595      26.361  -3.814  20.191  1.00  0.23           O  
ATOM   4381  CG2 THR A 595      29.700  -6.244  22.065  1.00  0.19           C  
ATOM   4382  OG1 THR A 595      27.378  -6.501  21.479  1.00  0.16           O  
ATOM   4383  N   GLY A 596      27.553  -2.153  20.262  1.00  0.26           N  
ATOM   4384  CA  GLY A 596      27.478  -1.415  19.012  1.00  0.25           C  
ATOM   4385  C   GLY A 596      27.756  -2.276  17.794  1.00  0.26           C  
ATOM   4386  O   GLY A 596      28.893  -2.695  17.570  1.00  0.25           O  
ATOM   4387  N   THR A 597      26.992  -3.288  17.488  1.00  0.23           N  
ATOM   4388  CA  THR A 597      27.210  -3.696  16.104  1.00  0.24           C  
ATOM   4389  C   THR A 597      26.533  -2.725  15.141  1.00  0.23           C  
ATOM   4390  CB  THR A 597      26.685  -5.122  15.854  1.00  0.22           C  
ATOM   4391  O   THR A 597      25.403  -2.293  15.378  1.00  0.23           O  
ATOM   4392  CG2 THR A 597      27.800  -6.152  15.996  1.00  0.11           C  
ATOM   4393  OG1 THR A 597      25.652  -5.419  16.802  1.00  0.13           O  
ATOM   4394  N   SER A 598      27.222  -1.723  14.520  1.00  0.23           N  
ATOM   4395  CA  SER A 598      27.235  -1.130  13.186  1.00  0.24           C  
ATOM   4396  C   SER A 598      26.205  -1.792  12.277  1.00  0.23           C  
ATOM   4397  CB  SER A 598      28.627  -1.246  12.562  1.00  0.21           C  
ATOM   4398  O   SER A 598      26.208  -3.013  12.113  1.00  0.22           O  
ATOM   4399  OG  SER A 598      28.953  -2.601  12.309  1.00  0.14           O  
ATOM   4400  N   TYR A 599      24.879  -1.646  12.398  1.00  0.24           N  
ATOM   4401  CA  TYR A 599      24.184  -2.093  11.196  1.00  0.24           C  
ATOM   4402  C   TYR A 599      24.500  -1.185  10.014  1.00  0.24           C  
ATOM   4403  CB  TYR A 599      22.671  -2.135  11.433  1.00  0.22           C  
ATOM   4404  O   TYR A 599      24.009  -0.056   9.942  1.00  0.23           O  
ATOM   4405  CG  TYR A 599      22.215  -3.331  12.233  1.00  0.22           C  
ATOM   4406  CD1 TYR A 599      21.957  -4.551  11.612  1.00  0.20           C  
ATOM   4407  CD2 TYR A 599      22.040  -3.243  13.610  1.00  0.22           C  
ATOM   4408  CE1 TYR A 599      21.535  -5.656  12.345  1.00  0.21           C  
ATOM   4409  CE2 TYR A 599      21.618  -4.341  14.352  1.00  0.24           C  
ATOM   4410  OH  TYR A 599      20.951  -6.631  14.443  1.00  0.13           O  
ATOM   4411  CZ  TYR A 599      21.369  -5.541  13.712  1.00  0.21           C  
ATOM   4412  N   SER A 600      25.747  -0.834   9.627  1.00  0.22           N  
ATOM   4413  CA  SER A 600      26.328  -0.611   8.307  1.00  0.22           C  
ATOM   4414  C   SER A 600      26.016  -1.768   7.363  1.00  0.22           C  
ATOM   4415  CB  SER A 600      27.842  -0.422   8.412  1.00  0.20           C  
ATOM   4416  O   SER A 600      26.191  -2.934   7.723  1.00  0.22           O  
ATOM   4417  OG  SER A 600      28.498  -1.672   8.533  1.00  0.12           O  
ATOM   4418  N   LYS A 601      24.763  -1.780   6.785  1.00  0.21           N  
ATOM   4419  CA  LYS A 601      24.547  -2.495   5.531  1.00  0.21           C  
ATOM   4420  C   LYS A 601      23.775  -3.791   5.764  1.00  0.22           C  
ATOM   4421  CB  LYS A 601      25.881  -2.796   4.847  1.00  0.19           C  
ATOM   4422  O   LYS A 601      24.314  -4.749   6.321  1.00  0.21           O  
ATOM   4423  CG  LYS A 601      26.413  -1.652   3.997  1.00  0.19           C  
ATOM   4424  CD  LYS A 601      27.670  -2.057   3.237  1.00  0.10           C  
ATOM   4425  CE  LYS A 601      28.189  -0.920   2.368  1.00  0.13           C  
ATOM   4426  NZ  LYS A 601      29.406  -1.321   1.600  1.00  0.10           N  
ATOM   4427  N   SER A 602      22.720  -3.811   6.533  1.00  0.22           N  
ATOM   4428  CA  SER A 602      21.822  -4.941   6.316  1.00  0.22           C  
ATOM   4429  C   SER A 602      20.619  -4.879   7.251  1.00  0.22           C  
ATOM   4430  CB  SER A 602      22.566  -6.263   6.515  1.00  0.20           C  
ATOM   4431  O   SER A 602      20.718  -5.248   8.424  1.00  0.21           O  
ATOM   4432  OG  SER A 602      23.176  -6.309   7.793  1.00  0.12           O  
ATOM   4433  N   LEU A 603      19.925  -3.678   7.378  1.00  0.25           N  
ATOM   4434  CA  LEU A 603      18.596  -3.882   7.945  1.00  0.25           C  
ATOM   4435  C   LEU A 603      17.892  -5.055   7.271  1.00  0.25           C  
ATOM   4436  CB  LEU A 603      17.752  -2.613   7.801  1.00  0.23           C  
ATOM   4437  O   LEU A 603      16.765  -5.399   7.635  1.00  0.24           O  
ATOM   4438  CG  LEU A 603      17.810  -1.624   8.966  1.00  0.23           C  
ATOM   4439  CD1 LEU A 603      17.638  -0.196   8.459  1.00  0.21           C  
ATOM   4440  CD2 LEU A 603      16.745  -1.959  10.006  1.00  0.23           C  
ATOM   4441  N   PHE A 604      18.620  -5.983   6.505  1.00  0.21           N  
ATOM   4442  CA  PHE A 604      18.187  -7.095   5.668  1.00  0.23           C  
ATOM   4443  C   PHE A 604      18.282  -8.413   6.427  1.00  0.22           C  
ATOM   4444  CB  PHE A 604      19.025  -7.165   4.387  1.00  0.20           C  
ATOM   4445  O   PHE A 604      17.885  -9.461   5.913  1.00  0.21           O  
ATOM   4446  CG  PHE A 604      18.808  -6.002   3.456  1.00  0.20           C  
ATOM   4447  CD1 PHE A 604      17.677  -5.940   2.652  1.00  0.15           C  
ATOM   4448  CD2 PHE A 604      19.737  -4.972   3.385  1.00  0.14           C  
ATOM   4449  CE1 PHE A 604      17.474  -4.866   1.789  1.00  0.11           C  
ATOM   4450  CE2 PHE A 604      19.540  -3.895   2.525  1.00  0.12           C  
ATOM   4451  CZ  PHE A 604      18.409  -3.844   1.727  1.00  0.16           C  
ATOM   4452  N   ALA A 605      18.603  -8.454   7.642  1.00  0.21           N  
ATOM   4453  CA  ALA A 605      18.770  -9.856   8.016  1.00  0.22           C  
ATOM   4454  C   ALA A 605      17.671 -10.302   8.976  1.00  0.21           C  
ATOM   4455  CB  ALA A 605      20.143 -10.080   8.644  1.00  0.19           C  
ATOM   4456  O   ALA A 605      17.390 -11.497   9.097  1.00  0.21           O  
ATOM   4457  N   ASN A 606      16.706  -9.456   9.207  1.00  0.22           N  
ATOM   4458  CA  ASN A 606      15.799 -10.295   9.984  1.00  0.24           C  
ATOM   4459  C   ASN A 606      14.342  -9.894   9.769  1.00  0.23           C  
ATOM   4460  CB  ASN A 606      16.153 -10.234  11.471  1.00  0.21           C  
ATOM   4461  O   ASN A 606      13.495 -10.132  10.631  1.00  0.22           O  
ATOM   4462  CG  ASN A 606      17.260 -11.198  11.848  1.00  0.21           C  
ATOM   4463  ND2 ASN A 606      18.031 -10.845  12.870  1.00  0.12           N  
ATOM   4464  OD1 ASN A 606      17.422 -12.251  11.225  1.00  0.11           O  
ATOM   4465  N   VAL A 607      14.065  -9.239   8.557  1.00  0.22           N  
ATOM   4466  CA  VAL A 607      12.676  -9.166   8.118  1.00  0.23           C  
ATOM   4467  C   VAL A 607      12.354 -10.359   7.221  1.00  0.22           C  
ATOM   4468  CB  VAL A 607      12.385  -7.845   7.372  1.00  0.21           C  
ATOM   4469  O   VAL A 607      11.369 -10.338   6.479  1.00  0.21           O  
ATOM   4470  CG1 VAL A 607      10.894  -7.516   7.416  1.00  0.18           C  
ATOM   4471  CG2 VAL A 607      13.205  -6.703   7.971  1.00  0.21           C  
ATOM   4472  N   THR A 608      13.132 -11.422   7.217  1.00  0.20           N  
ATOM   4473  CA  THR A 608      12.876 -12.689   6.541  1.00  0.22           C  
ATOM   4474  C   THR A 608      11.531 -13.269   6.970  1.00  0.20           C  
ATOM   4475  CB  THR A 608      13.993 -13.710   6.828  1.00  0.18           C  
ATOM   4476  O   THR A 608      10.784 -13.796   6.143  1.00  0.19           O  
ATOM   4477  CG2 THR A 608      13.967 -14.852   5.817  1.00  0.10           C  
ATOM   4478  OG1 THR A 608      15.264 -13.052   6.757  1.00  0.13           O  
ATOM   4479  N   PRO A 609      11.015 -12.961   8.134  1.00  0.22           N  
ATOM   4480  CA  PRO A 609       9.759 -13.694   8.310  1.00  0.23           C  
ATOM   4481  C   PRO A 609       8.545 -12.909   7.819  1.00  0.23           C  
ATOM   4482  CB  PRO A 609       9.690 -13.917   9.823  1.00  0.21           C  
ATOM   4483  O   PRO A 609       7.554 -13.504   7.387  1.00  0.22           O  
ATOM   4484  CG  PRO A 609      10.967 -13.348  10.351  1.00  0.21           C  
ATOM   4485  CD  PRO A 609      11.685 -12.660   9.226  1.00  0.25           C  
ATOM   4486  N   LEU A 610       8.613 -11.670   7.518  1.00  0.22           N  
ATOM   4487  CA  LEU A 610       7.425 -11.135   6.862  1.00  0.23           C  
ATOM   4488  C   LEU A 610       7.582 -11.164   5.345  1.00  0.22           C  
ATOM   4489  CB  LEU A 610       7.151  -9.704   7.332  1.00  0.21           C  
ATOM   4490  O   LEU A 610       6.598 -11.315   4.618  1.00  0.22           O  
ATOM   4491  CG  LEU A 610       5.690  -9.253   7.315  1.00  0.21           C  
ATOM   4492  CD1 LEU A 610       5.042  -9.503   8.673  1.00  0.17           C  
ATOM   4493  CD2 LEU A 610       5.589  -7.780   6.931  1.00  0.18           C  
ATOM   4494  N   ILE A 611       8.826 -11.285   4.815  1.00  0.22           N  
ATOM   4495  CA  ILE A 611       8.944 -11.606   3.397  1.00  0.21           C  
ATOM   4496  C   ILE A 611       8.581 -13.071   3.167  1.00  0.22           C  
ATOM   4497  CB  ILE A 611      10.368 -11.317   2.869  1.00  0.20           C  
ATOM   4498  O   ILE A 611       8.002 -13.418   2.135  1.00  0.20           O  
ATOM   4499  CG1 ILE A 611      10.671  -9.816   2.943  1.00  0.19           C  
ATOM   4500  CG2 ILE A 611      10.529 -11.839   1.438  1.00  0.20           C  
ATOM   4501  CD1 ILE A 611      12.109  -9.457   2.595  1.00  0.18           C  
ATOM   4502  N   LEU A 612       8.545 -13.887   4.201  1.00  0.20           N  
ATOM   4503  CA  LEU A 612       8.098 -15.267   4.047  1.00  0.21           C  
ATOM   4504  C   LEU A 612       6.620 -15.402   4.395  1.00  0.20           C  
ATOM   4505  CB  LEU A 612       8.930 -16.202   4.929  1.00  0.19           C  
ATOM   4506  O   LEU A 612       5.943 -16.311   3.908  1.00  0.20           O  
ATOM   4507  CG  LEU A 612      10.259 -16.683   4.343  1.00  0.20           C  
ATOM   4508  CD1 LEU A 612      11.205 -17.113   5.459  1.00  0.14           C  
ATOM   4509  CD2 LEU A 612      10.027 -17.827   3.361  1.00  0.14           C  
ATOM   4510  N   ALA A 613       6.071 -14.377   4.985  1.00  0.20           N  
ATOM   4511  CA  ALA A 613       4.634 -14.586   5.141  1.00  0.21           C  
ATOM   4512  C   ALA A 613       3.860 -13.960   3.984  1.00  0.19           C  
ATOM   4513  CB  ALA A 613       4.153 -14.012   6.472  1.00  0.18           C  
ATOM   4514  O   ALA A 613       2.701 -14.308   3.744  1.00  0.18           O  
ATOM   4515  N   LEU A 614       4.561 -13.227   3.151  1.00  0.24           N  
ATOM   4516  CA  LEU A 614       3.820 -12.847   1.953  1.00  0.24           C  
ATOM   4517  C   LEU A 614       4.267 -13.672   0.752  1.00  0.24           C  
ATOM   4518  CB  LEU A 614       4.005 -11.355   1.660  1.00  0.23           C  
ATOM   4519  O   LEU A 614       3.677 -13.576  -0.327  1.00  0.23           O  
ATOM   4520  CG  LEU A 614       3.290 -10.385   2.602  1.00  0.24           C  
ATOM   4521  CD1 LEU A 614       3.805  -8.965   2.391  1.00  0.21           C  
ATOM   4522  CD2 LEU A 614       1.781 -10.449   2.391  1.00  0.24           C  
ATOM   4523  N   GLY A 615       5.238 -14.455   0.976  1.00  0.25           N  
ATOM   4524  CA  GLY A 615       5.563 -15.534   0.057  1.00  0.23           C  
ATOM   4525  C   GLY A 615       5.015 -16.878   0.498  1.00  0.25           C  
ATOM   4526  O   GLY A 615       5.529 -17.925   0.098  1.00  0.23           O  
ATOM   4527  N   GLY A 616       3.926 -16.917   1.175  1.00  0.20           N  
ATOM   4528  CA  GLY A 616       3.394 -18.253   1.390  1.00  0.22           C  
ATOM   4529  C   GLY A 616       2.043 -18.469   0.735  1.00  0.20           C  
ATOM   4530  O   GLY A 616       1.128 -17.660   0.904  1.00  0.20           O  
ATOM   4531  N   GLU A 617       1.923 -19.046  -0.488  1.00  0.19           N  
ATOM   4532  CA  GLU A 617       1.441 -19.869  -1.593  1.00  0.20           C  
ATOM   4533  C   GLU A 617       1.197 -19.028  -2.842  1.00  0.19           C  
ATOM   4534  CB  GLU A 617       0.159 -20.606  -1.196  1.00  0.18           C  
ATOM   4535  O   GLU A 617       0.665 -17.919  -2.756  1.00  0.19           O  
ATOM   4536  CG  GLU A 617       0.374 -21.702  -0.162  1.00  0.21           C  
ATOM   4537  CD  GLU A 617      -0.859 -22.560   0.069  1.00  0.26           C  
ATOM   4538  OE1 GLU A 617      -1.968 -22.153  -0.347  1.00  0.45           O  
ATOM   4539  OE2 GLU A 617      -0.716 -23.647   0.671  1.00  0.32           O  
TER    4540      GLU A 617
END
